# Supplementary material for: Characterization of interfragmentary motion associated with common osteosynthesis devices for rat fracture healing studies
Source: PLoS One. 2017 Apr 28;12(4):e0176735. doi: 10.1371/journal.pone.0176735 (PMC5409164; doi:10.1371/journal.pone.0176735)
Supplement: S1 Dataset — (ZIP) [file pone.0176735.s001.zip › S1_Dataset/RatFix/Specimen04/Plate_04VV(redo)V.txt]

%Tester: Sukopp Matthias
%Projekt: 
%Zeit: 12.03.2015 15:13:26
%Dateipfad: D:\Messungen\Fixator\Measurements\Fixator_20150312.txt
%Kommentar: Plate_04VV
%VI Version: D:\LVProjekte\Fixator\HauptVI\Fixator_v0.12.vi
%Virtueller Drehpunkt: 	0,0000	0,0000	0,0000
%Sensor zu Hexapod (Mitte): 	0,000000	0,000000	-26,500000
%Sensor zu Hexapod Trans (Mitte): 	-0,500000	-0,866025	0,000000	-0,866025	0,500000	0,000000	0,000000	0,000000	1,000000
%Hexapod zu Labor (Mitte): 	0,337956	3,271971	-0,166984
%Hexapod zu Labor Trans (Mitte): 	0,999769	0,020066	0,007738	-0,020035	0,999791	-0,004118	-0,007819	0,003962	0,999962
%Labor zu CR (Mitte): 	0,000000	0,000000	78,500000
%Labor zu CR Trans (Mitte): 	1,000000	0,000000	0,000000	0,000000	1,000000	0,000000	0,000000	0,000000	1,000000
%Zentrum Sensormasse: 	0,000000	0,000000	2,000000
%Sensormasse: 	200,000000E-3
--------------------------------------------------
Time	X	Y	Z	U	V	W	Exp_ Fx	Exp_ Fy	Exp_ Fz	Exp_ Mx	Exp_ My	Exp_ Mz	Sen_ Fx	Sen_ Fy	Sen_ Fz	Sen_ Mx	Sen_ My	Sen_ Mz	Hex_ Fx	Hex_ Fy	Hex_ Fz	Hex_ Mx	Hex_ My	Hex_ Mz	Lab_ Fx	Lab_ Fy	Lab_ Fz	Lab_ Mx	Lab_ My	Lab_ Mz	Laser
15:13:26,63	0,337956	3,271971	-0,166984	0,226988	0,447998	-1,148028	-0,012002	0,078405	0,064325	1,488989	1,648558	-1,383619	-0,686826	-2,920394	-1,176727	-11,301938	13,000530	11,097522	-0,012002	0,078405	0,064325	7,643756	2,590728	-1,383619	-0,012002	0,078405	0,064325	7,643756	2,590728	-1,383619
15:13:26,68	0,337956	3,271971	-0,166984	0,226988	0,447998	-1,148028	-0,012002	0,078405	0,064325	1,488989	1,648558	-1,383619	-0,688973	-2,922089	-1,177431	-11,308323	12,998469	11,120718	-0,012002	0,078405	0,064325	7,643756	2,590728	-1,383619	-0,012002	0,078405	0,064325	7,643756	2,590728	-1,383619
15:13:26,73	0,337956	3,271971	-0,166984	0,226988	0,447998	-1,148028	-0,009460	0,079417	0,063620	1,431380	1,776240	-1,360423	-0,691409	-2,921897	-1,178365	-11,319955	13,055354	11,098610	-0,009460	0,079417	0,063620	7,665601	2,518867	-1,360423	-0,009460	0,079417	0,063620	7,665601	2,518867	-1,360423
15:13:26,78	0,337956	3,271971	-0,166984	0,226988	0,447998	-1,148028	-0,008409	0,081623	0,062686	1,360130	1,792381	-1,382531	-0,688907	-2,919973	-1,176686	-11,287309	13,024236	11,077593	-0,008409	0,081623	0,062686	7,767500	2,452497	-1,382531	-0,008409	0,081623	0,062686	7,767500	2,452497	-1,382531
15:13:26,83	0,337956	3,271971	-0,166984	0,226988	0,447998	-1,148028	-0,011326	0,080417	0,064365	1,412192	1,684531	-1,403547	-0,686036	-2,924967	-1,176551	-11,309904	12,961101	11,106970	-0,011326	0,080417	0,064365	7,724927	2,573628	-1,403547	-0,011326	0,080417	0,064365	7,724927	2,573628	-1,403547
15:13:26,88	0,337956	3,271971	-0,166984	0,226988	0,447998	-1,148028	-0,008437	0,075434	0,064500	1,605329	1,846768	-1,374171	-0,689545	-2,916761	-1,177875	-11,306852	13,046135	11,079585	-0,008437	0,075434	0,064500	7,526907	2,509064	-1,374171	-0,008437	0,075434	0,064500	7,526907	2,509064	-1,374171
15:13:26,93	0,337956	3,271971	-0,166984	0,226988	0,447998	-1,148028	-0,013789	0,082575	0,063176	1,309147	1,528606	-1,401556	-0,687834	-2,918644	-1,175937	-11,332204	13,015666	11,072862	-0,013789	0,082575	0,063176	7,791320	2,611010	-1,401556	-0,013789	0,082575	0,063176	7,791320	2,611010	-1,401556
15:13:26,98	0,337956	3,271971	-0,166984	0,226988	0,447998	-1,148028	-0,013013	0,080153	0,065114	1,396064	1,562197	-1,408279	-0,690176	-2,922437	-1,177060	-11,338464	13,045951	11,117218	-0,013013	0,080153	0,065114	7,688056	2,583746	-1,408279	-0,013013	0,080153	0,065114	7,688056	2,583746	-1,408279
15:13:27,03	0,337956	3,271971	-0,166984	0,226988	0,447998	-1,148028	-0,008558	0,080284	0,063992	1,412315	1,773316	-1,363923	-0,687236	-2,919628	-1,178247	-11,319802	13,003308	11,088237	-0,008558	0,080284	0,063992	7,714641	2,445112	-1,363923	-0,008558	0,080284	0,063992	7,714641	2,445112	-1,363923
15:13:27,08	0,337956	3,271971	-0,166984	0,226988	0,447998	-1,148028	-0,012461	0,079143	0,062804	1,444076	1,607844	-1,392904	-0,688318	-2,919461	-1,176282	-11,290845	13,044320	11,102430	-0,012461	0,079143	0,062804	7,656792	2,586025	-1,392904	-0,012461	0,079143	0,062804	7,656792	2,586025	-1,392904
15:13:27,13	0,337956	3,271971	-0,166984	0,226988	0,447998	-1,148028	-0,012064	0,080163	0,064769	1,441021	1,633046	-1,378710	-0,685478	-2,916511	-1,177707	-11,271692	13,009717	11,102114	-0,012064	0,080163	0,064769	7,733824	2,580082	-1,378710	-0,012064	0,080163	0,064769	7,733824	2,580082	-1,378710
15:13:27,18	0,337956	3,271971	-0,166984	0,226988	0,447998	-1,148028	-0,016039	0,079179	0,063344	1,471806	1,460242	-1,379027	-0,685377	-2,919822	-1,177822	-11,281205	13,018122	11,107729	-0,016039	0,079179	0,063344	7,687354	2,719305	-1,379027	-0,016039	0,079179	0,063344	7,687354	2,719305	-1,379027
15:13:27,23	0,337956	3,271971	-0,166984	0,226988	0,447998	-1,148028	-0,013222	0,077436	0,063229	1,564966	1,594290	-1,373411	-0,690110	-2,918579	-1,175504	-11,298065	13,039270	11,116226	-0,013222	0,077436	0,063229	7,643686	2,632211	-1,373411	-0,013222	0,077436	0,063229	7,643686	2,632211	-1,373411
15:13:27,28	0,337956	3,271971	-0,166984	0,226988	0,447998	-1,148028	-0,011932	0,082156	0,065548	1,329396	1,636168	-1,364915	-0,688393	-2,917616	-1,177840	-11,305038	13,011773	11,117278	-0,011932	0,082156	0,065548	7,778658	2,572864	-1,364915	-0,011932	0,082156	0,065548	7,778658	2,572864	-1,364915
15:13:27,33	0,337956	3,271971	-0,166984	0,226988	0,447998	-1,148028	-0,013624	0,081151	0,063211	1,354352	1,555891	-1,363863	-0,692437	-2,921172	-1,177440	-11,292972	13,053165	11,112165	-0,013624	0,081151	0,063211	7,724728	2,625414	-1,363863	-0,013624	0,081151	0,063211	7,724728	2,625414	-1,363863
15:13:27,38	0,337956	3,271971	-0,166984	0,226988	0,447998	-1,148028	-0,008523	0,082875	0,063611	1,306601	1,810930	-1,368976	-0,685409	-2,915354	-1,174356	-11,288890	13,008219	11,096349	-0,008523	0,082875	0,063611	7,812285	2,479973	-1,368976	-0,008523	0,082875	0,063611	7,812285	2,479973	-1,368976
15:13:27,43	0,337956	3,271971	-0,166984	0,226988	0,447998	-1,148028	-0,017075	0,079698	0,066696	1,434943	1,392210	-1,384792	-0,689534	-2,919664	-1,175900	-11,302918	13,023684	11,101421	-0,017075	0,079698	0,066696	7,691200	2,732621	-1,384792	-0,017075	0,079698	0,066696	7,691200	2,732621	-1,384792
15:13:27,48	0,337956	3,271971	-0,166984	0,226988	0,447998	-1,148028	-0,011280	0,081115	0,065151	1,367612	1,673697	-1,379720	-0,686027	-2,918204	-1,177836	-11,302122	13,010960	11,112696	-0,011280	0,081115	0,065151	7,735143	2,559159	-1,379720	-0,011280	0,081115	0,065151	7,735143	2,559159	-1,379720
15:13:27,53	0,337956	3,271971	-0,166984	0,226988	0,447998	-1,148028	-0,014298	0,078808	0,063215	1,476981	1,523795	-1,368445	-0,688328	-2,918172	-1,177843	-11,284953	13,031224	11,098245	-0,014298	0,078808	0,063215	7,663373	2,646197	-1,368445	-0,014298	0,078808	0,063215	7,663373	2,646197	-1,368445
15:13:27,58	0,337956	3,271971	-0,166984	0,226988	0,447998	-1,148028	-0,013176	0,080816	0,063209	1,398653	1,586886	-1,382896	-0,687459	-2,920485	-1,177538	-11,289729	13,007951	11,103226	-0,013176	0,080816	0,063209	7,742740	2,621195	-1,382896	-0,013176	0,080816	0,063209	7,742740	2,621195	-1,382896
15:13:27,63	0,337956	3,271971	-0,166984	0,226988	0,447998	-1,148028	-0,011607	0,078907	0,063513	1,475388	1,675968	-1,377914	-0,690143	-2,922810	-1,173930	-11,317169	13,013634	11,128545	-0,011607	0,078907	0,063513	7,669605	2,587120	-1,377914	-0,011607	0,078907	0,063513	7,669605	2,587120	-1,377914
15:13:27,68	0,337956	3,271971	-0,166984	0,226988	0,447998	-1,148028	-0,008251	0,080069	0,067122	1,406181	1,823865	-1,352595	-0,686756	-2,921013	-1,175595	-11,306183	12,996638	11,107950	-0,008251	0,080069	0,067122	7,691592	2,471585	-1,352595	-0,008251	0,080069	0,067122	7,691592	2,471585	-1,352595
15:13:27,73	0,337956	3,271971	-0,166984	0,226988	0,447998	-1,148028	-0,011501	0,078035	0,065456	1,502731	1,672906	-1,373191	-0,687219	-2,919585	-1,177057	-11,314031	13,013111	11,116848	-0,011501	0,078035	0,065456	7,628460	2,575708	-1,373191	-0,011501	0,078035	0,065456	7,628460	2,575708	-1,373191
15:13:27,78	0,337956	3,271971	-0,166984	0,226988	0,447998	-1,148028	-0,012506	0,079149	0,063994	1,455113	1,605596	-1,364293	-0,687444	-2,921848	-1,176107	-11,310240	13,056674	11,073645	-0,012506	0,079149	0,063994	7,668340	2,587316	-1,364293	-0,012506	0,079149	0,063994	7,668340	2,587316	-1,364293
15:13:27,83	0,337956	3,271971	-0,166984	0,226988	0,447998	-1,148028	-0,010434	0,078213	0,064945	1,543405	1,694858	-1,407496	-0,688046	-2,919506	-1,177398	-11,337322	13,023646	11,110233	-0,010434	0,078213	0,064945	7,683160	2,513902	-1,407496	-0,010434	0,078213	0,064945	7,683160	2,513902	-1,407496
15:13:27,88	0,337956	3,271971	-0,166984	0,226988	0,447998	-1,148028	-0,012160	0,079905	0,063653	1,413278	1,598125	-1,370908	-0,688867	-2,920722	-1,175914	-11,273594	13,021017	11,057395	-0,012160	0,079905	0,063653	7,685852	2,552722	-1,370908	-0,012160	0,079905	0,063653	7,685852	2,552722	-1,370908
15:13:27,93	0,337956	3,271971	-0,166984	0,226988	0,447998	-1,148028	-0,010697	0,080008	0,065137	1,437527	1,730729	-1,423746	-0,687389	-2,920272	-1,175589	-11,274727	13,048525	11,103229	-0,010697	0,080008	0,065137	7,718161	2,570445	-1,423746	-0,010697	0,080008	0,065137	7,718161	2,570445	-1,423746
15:13:27,98	0,337956	3,271971	-0,166984	0,226988	0,447998	-1,148028	-0,011826	0,078954	0,065463	1,515616	1,657273	-1,377912	-0,687490	-2,920589	-1,173830	-11,313618	13,010757	11,095228	-0,011826	0,078954	0,065463	7,713472	2,585635	-1,377912	-0,011826	0,078954	0,065463	7,713472	2,585635	-1,377912
15:13:28,03	0,337956	3,271971	-0,166984	0,226988	0,447998	-1,148028	-0,011501	0,078882	0,067222	1,467179	1,659368	-1,385913	-0,687751	-2,919962	-1,174725	-11,298636	13,025542	11,105830	-0,011501	0,078882	0,067222	7,659425	2,562229	-1,385913	-0,011501	0,078882	0,067222	7,659425	2,562229	-1,385913
15:13:28,08	0,337956	3,271971	-0,166984	0,226988	0,447998	-1,148028	-0,011914	0,079422	0,066326	1,459400	1,643505	-1,375310	-0,688877	-2,916308	-1,176549	-11,256584	13,022489	11,133406	-0,011914	0,079422	0,066326	7,694028	2,578741	-1,375310	-0,011914	0,079422	0,066326	7,694028	2,578741	-1,375310
15:13:28,13	0,337956	3,271971	-0,166984	0,226988	0,447998	-1,148028	-0,014515	0,082224	0,064503	1,332072	1,546169	-1,347735	-0,689519	-2,919169	-1,173200	-11,300394	13,017199	11,075394	-0,014515	0,082224	0,064503	7,786666	2,685627	-1,347735	-0,014515	0,082224	0,064503	7,786666	2,685627	-1,347735
15:13:28,18	0,337956	3,271971	-0,166984	0,226988	0,447998	-1,148028	-0,011716	0,081349	0,067851	1,351095	1,656431	-1,405746	-0,690898	-2,921215	-1,176743	-11,307249	13,042340	11,097265	-0,011716	0,081349	0,067851	7,736987	2,576153	-1,405746	-0,011716	0,081349	0,067851	7,736987	2,576153	-1,405746
15:13:28,23	0,337956	3,271971	-0,166984	0,226988	0,447998	-1,148028	-0,009255	0,081520	0,064308	1,360526	1,765902	-1,383876	-0,687131	-2,917041	-1,174337	-11,273923	13,016249	11,105583	-0,009255	0,081520	0,064308	7,759875	2,492427	-1,383876	-0,009255	0,081520	0,064308	7,759875	2,492427	-1,383876
15:13:28,28	0,337956	3,271971	-0,166984	0,226988	0,447998	-1,148028	-0,014753	0,080345	0,066714	1,415703	1,521916	-1,375558	-0,687473	-2,920412	-1,175588	-11,303623	13,024250	11,120882	-0,014753	0,080345	0,066714	7,722800	2,680028	-1,375558	-0,014753	0,080345	0,066714	7,722800	2,680028	-1,375558
15:13:28,33	0,337956	3,271971	-0,166984	0,226988	0,447998	-1,148028	-0,011663	0,078956	0,065463	1,480015	1,652888	-1,360259	-0,688954	-2,919879	-1,174734	-11,315313	13,040558	11,106293	-0,011663	0,078956	0,065463	7,678069	2,568415	-1,360259	-0,011663	0,078956	0,065463	7,678069	2,568415	-1,360259
15:13:28,38	0,337956	3,271971	-0,166984	0,226988	0,447998	-1,148028	-0,011384	0,080505	0,066317	1,407727	1,649107	-1,374848	-0,688243	-2,920057	-1,175102	-11,316132	13,019462	11,132594	-0,011384	0,080505	0,066317	7,727404	2,542749	-1,374848	-0,011384	0,080505	0,066317	7,727404	2,542749	-1,374848
15:13:28,43	0,337956	3,271971	-0,166984	0,226988	0,447998	-1,148028	-0,014136	0,077933	0,067100	1,530480	1,564199	-1,395619	-0,688521	-2,918700	-1,175782	-11,333584	13,031248	11,109492	-0,014136	0,077933	0,067100	7,648210	2,673885	-1,395619	-0,014136	0,077933	0,067100	7,648210	2,673885	-1,395619
15:13:28,49	0,337956	3,271971	-0,166984	0,226988	0,447998	-1,148028	-0,012621	0,080720	0,065270	1,379381	1,573599	-1,371649	-0,687453	-2,920408	-1,175099	-11,296514	13,028314	11,120646	-0,012621	0,080720	0,065270	7,715887	2,564369	-1,371649	-0,012621	0,080720	0,065270	7,715887	2,564369	-1,371649
15:13:28,54	0,337956	3,271971	-0,166984	0,226988	0,447998	-1,148028	-0,011677	0,078941	0,065952	1,487887	1,656282	-1,360495	-0,689602	-2,923271	-1,173191	-11,341703	12,998012	11,089111	-0,011677	0,078941	0,065952	7,684735	2,572911	-1,360495	-0,011677	0,078941	0,065952	7,684735	2,572911	-1,360495
15:13:28,59	0,337956	3,271971	-0,166984	0,226988	0,447998	-1,148028	-0,008123	0,079370	0,067861	1,416707	1,817099	-1,392029	-0,687159	-2,921474	-1,174349	-11,311266	13,045672	11,086874	-0,008123	0,079370	0,067861	7,647285	2,454750	-1,392029	-0,008123	0,079370	0,067861	7,647285	2,454750	-1,392029
15:13:28,64	0,337956	3,271971	-0,166984	0,226988	0,447998	-1,148028	-0,010900	0,078153	0,066702	1,536521	1,675223	-1,394267	-0,755436	-3,110559	-3,261838	-16,711194	14,251838	11,219468	-0,010900	0,078153	0,066702	7,671510	2,530870	-1,394267	-0,010900	0,078153	0,066702	7,671510	2,530870	-1,394267
15:13:28,69	0,337956	3,271971	-0,166984	0,226988	0,447998	-1,148028	0,186991	0,042741	-2,020786	1,722556	6,685985	-1,261673	-0,650916	-2,932957	-3,215444	-7,738391	8,753176	11,224085	0,186991	0,042741	-2,020786	5,077695	-7,992790	-1,261673	0,186991	0,042741	-2,020786	5,077695	-7,992790	-1,261673
15:13:28,74	0,337956	3,271971	-0,166984	0,226988	0,447998	-1,148028	-0,019077	0,041024	-1,974392	1,536233	6,490459	-1,257056	-0,629818	-2,769646	0,414754	-7,661574	12,305268	10,981019	-0,019077	0,041024	-1,974392	4,756633	7,988012	-1,257056	-0,019077	0,041024	-1,974392	4,756633	7,988012	-1,257056
15:13:28,79	0,337979	3,271988	-0,167003	0,226997	0,398034	-1,148018	-0,171058	0,104408	1,655805	1,354869	-3,122051	-1,500121	-0,647471	-2,818095	1,208377	-12,099729	14,238942	10,974961	-0,171058	0,104408	1,655805	9,550920	10,305976	-1,500121	-0,171058	0,104408	1,655805	9,550920	10,305976	-1,500121
15:13:28,84	0,337979	3,271988	-0,167003	0,226997	0,398034	-1,148018	-0,120274	0,095472	2,449428	1,275104	-5,291670	-1,506180	-0,649427	-2,820180	1,194383	-12,178350	14,285623	11,014203	-0,120274	0,095472	2,449428	8,769633	4,149808	-1,506180	-0,120274	0,095472	2,449428	8,769633	4,149808	-1,506180
15:13:28,89	0,337979	3,271988	-0,167003	0,226997	0,398034	-1,148018	-0,117489	0,096123	2,435434	1,242341	-5,238309	-1,466938	-0,651176	-2,816819	1,186972	-12,157741	14,309326	10,990385	-0,117489	0,096123	2,435434	8,788014	3,984594	-1,466938	-0,117489	0,096123	2,435434	8,788014	3,984594	-1,466938
15:13:28,94	0,337979	3,271988	-0,167003	0,226997	0,398034	-1,148018	-0,119525	0,099318	2,428023	1,107044	-5,338199	-1,490755	-0,653049	-2,820089	1,180738	-12,212745	14,333506	10,989864	-0,119525	0,099318	2,428023	8,903509	4,044552	-1,490755	-0,119525	0,099318	2,428023	8,903509	4,044552	-1,490755
15:13:28,99	0,337979	3,271988	-0,167003	0,226997	0,398034	-1,148018	-0,115756	0,099306	2,421789	1,101125	-5,201936	-1,491277	-0,649941	-2,821822	1,176343	-12,269346	14,342276	11,022752	-0,115756	0,099306	2,421789	8,896619	3,884948	-1,491277	-0,115756	0,099306	2,421789	8,896619	3,884948	-1,491277
15:13:29,04	0,337979	3,271988	-0,167003	0,226997	0,398034	-1,148018	-0,115810	0,095747	2,417395	1,265455	-5,258147	-1,458389	-0,649638	-2,819606	1,173364	-12,250856	14,333718	11,024482	-0,115810	0,095747	2,417395	8,781617	3,832977	-1,458389	-0,115810	0,095747	2,417395	8,781617	3,832977	-1,458389
15:13:29,09	0,337979	3,271988	-0,167003	0,226997	0,398034	-1,148018	-0,117881	0,096593	2,414415	1,223287	-5,345518	-1,456659	-0,656438	-2,832250	1,112552	-12,669811	14,544191	10,991960	-0,117881	0,096593	2,414415	8,805873	3,908134	-1,456659	-0,117881	0,096593	2,414415	8,805873	3,908134	-1,456659
15:13:29,14	0,337979	3,271988	-0,167003	0,226997	0,398034	-1,148018	-0,103531	0,096160	2,353603	1,218648	-5,067389	-1,489181	-0,771278	-3,137383	-1,499280	-23,198962	17,430999	11,146979	-0,103531	0,096160	2,353603	8,767173	3,059803	-1,489181	-0,103531	0,096160	2,353603	8,767173	3,059803	-1,489181
15:13:29,19	0,337979	3,271988	-0,167003	0,226997	0,398034	-1,148018	0,218142	0,043047	-0,258229	1,215953	1,097688	-1,334162	-0,644392	-2,911100	-1,609540	-11,191435	10,975566	11,201013	0,218142	0,043047	-0,258229	4,595174	-16,026441	-1,334162	0,218142	0,043047	-0,258229	4,595174	-16,026441	-1,334162
15:13:29,24	0,337979	3,271988	-0,167003	0,226997	0,398034	-1,148018	-0,041267	0,046303	-0,368488	1,459857	1,234949	-1,280128	-0,621701	-2,782763	1,924676	-12,887838	14,191095	10,972045	-0,041267	0,046303	-0,368488	5,094645	4,474436	-1,280128	-0,041267	0,046303	-0,368488	5,094645	4,474436	-1,280128
15:13:29,29	0,337975	3,271987	-0,166998	0,226995	0,347995	-1,148023	-0,163757	0,090820	3,165728	1,081484	-8,211379	-1,509096	-0,633682	-2,818685	2,449331	-15,934238	15,532523	10,971626	-0,163757	0,090820	3,165728	8,210879	4,643507	-1,509096	-0,163757	0,090820	3,165728	8,210879	4,643507	-1,509096
15:13:29,34	0,337975	3,271987	-0,166998	0,226995	0,347995	-1,148023	-0,126657	0,083235	3,690382	1,114435	-9,591169	-1,509515	-0,635533	-2,819001	2,436300	-15,938911	15,499564	10,963645	-0,126657	0,083235	3,690382	7,648378	0,351393	-1,509515	-0,126657	0,083235	3,690382	7,648378	0,351393	-1,509515
15:13:29,39	0,337975	3,271987	-0,166998	0,226995	0,347995	-1,148023	-0,125457	0,084680	3,677351	1,008388	-9,516332	-1,517496	-0,635572	-2,816979	2,427172	-15,938863	15,520318	10,984692	-0,125457	0,084680	3,677351	7,655803	0,332024	-1,517496	-0,125457	0,084680	3,677351	7,655803	0,332024	-1,517496
15:13:29,44	0,337975	3,271987	-0,166998	0,226995	0,347995	-1,148023	-0,127189	0,085725	3,668223	0,972047	-9,616750	-1,496449	-0,636166	-2,820683	2,422922	-15,933180	15,497124	10,995515	-0,127189	0,085725	3,668223	7,701492	0,367595	-1,496449	-0,127189	0,085725	3,668223	7,701492	0,367595	-1,496449
15:13:29,49	0,337975	3,271987	-0,166998	0,226995	0,347995	-1,148023	-0,123684	0,084388	3,663974	1,024368	-9,417988	-1,485626	-0,636236	-2,820262	2,421351	-15,948062	15,454887	10,985631	-0,123684	0,084388	3,663974	7,648796	0,291240	-1,485626	-0,123684	0,084388	3,663974	7,648796	0,291240	-1,485626
15:13:29,54	0,337975	3,271987	-0,166998	0,226995	0,347995	-1,148023	-0,124014	0,084659	3,662403	0,966259	-9,426889	-1,495510	-0,634457	-2,818763	2,417841	-15,947355	15,495412	10,975052	-0,124014	0,084659	3,662403	7,611956	0,308201	-1,495510	-0,124014	0,084659	3,662403	7,611956	0,308201	-1,495510
15:13:29,59	0,337975	3,271987	-0,166998	0,226995	0,347995	-1,148023	-0,126202	0,083867	3,658892	1,042854	-9,560305	-1,506089	-0,635052	-2,820675	2,417821	-15,950110	15,468916	10,939941	-0,126202	0,083867	3,658892	7,626437	0,346527	-1,506089	-0,126202	0,083867	3,658892	7,626437	0,346527	-1,506089
15:13:29,64	0,337975	3,271987	-0,166998	0,226995	0,347995	-1,148023	-0,124248	0,083427	3,658872	1,041444	-9,447874	-1,541199	-0,637426	-2,821014	2,412044	-15,946561	15,489191	11,011441	-0,124248	0,083427	3,658872	7,590437	0,305628	-1,541199	-0,124248	0,083427	3,658872	7,590437	0,305628	-1,541199
15:13:29,69	0,337975	3,271987	-0,166998	0,226995	0,347995	-1,148023	-0,122768	0,085313	3,653095	0,962681	-9,377940	-1,469700	-0,639198	-2,821444	2,411646	-15,948416	15,484142	11,001480	-0,122768	0,085313	3,653095	7,659761	0,259325	-1,469700	-0,122768	0,085313	3,653095	7,659761	0,259325	-1,469700
15:13:29,74	0,337975	3,271987	-0,166998	0,226995	0,347995	-1,148023	-0,123845	0,083030	3,653083	1,064255	-9,411876	-1,498085	-0,635668	-2,819661	2,408780	-15,933694	15,455631	10,974771	-0,123845	0,083030	3,653083	7,582143	0,309919	-1,498085	-0,123845	0,083030	3,653083	7,582143	0,309919	-1,498085
15:13:29,79	0,337975	3,271987	-0,166998	0,226995	0,347995	-1,148023	-0,123845	0,083030	3,653083	1,064255	-9,411876	-1,498085	-0,633316	-2,819850	2,406977	-15,935787	15,467206	10,985521	-0,123845	0,083030	3,653083	7,582143	0,309919	-1,498085	-0,123845	0,083030	3,653083	7,582143	0,309919	-1,498085
15:13:29,84	0,337975	3,271987	-0,166998	0,226995	0,347995	-1,148023	-0,125831	0,082336	3,648028	1,103829	-9,516883	-1,495619	-0,637172	-2,823701	2,406687	-15,969047	15,501640	10,993173	-0,125831	0,082336	3,648028	7,567220	0,360812	-1,495619	-0,125831	0,082336	3,648028	7,567220	0,360812	-1,495619
15:13:29,89	0,337975	3,271987	-0,166998	0,226995	0,347995	-1,148023	-0,120567	0,083750	3,647738	1,043515	-9,289219	-1,487968	-0,634215	-2,820749	2,404611	-15,934405	15,462566	11,022041	-0,120567	0,083750	3,647738	7,617870	0,175317	-1,487968	-0,120567	0,083750	3,647738	7,617870	0,175317	-1,487968
15:13:29,94	0,337975	3,271987	-0,166998	0,226995	0,347995	-1,148023	-0,124602	0,082664	3,645662	1,083433	-9,449497	-1,459100	-0,633920	-2,822170	2,405020	-15,946352	15,463406	10,962025	-0,124602	0,082664	3,645662	7,572591	0,331781	-1,459100	-0,124602	0,082664	3,645662	7,572591	0,331781	-1,459100
15:13:29,99	0,337975	3,271987	-0,166998	0,226995	0,347995	-1,148023	-0,123519	0,081698	3,646071	1,128418	-9,403944	-1,519116	-0,631971	-2,821441	2,403294	-15,930642	15,486381	10,983475	-0,123519	0,081698	3,646071	7,541746	0,292313	-1,519116	-0,123519	0,081698	3,646071	7,541746	0,292313	-1,519116
15:13:30,04	0,337975	3,271987	-0,166998	0,226995	0,347995	-1,148023	-0,125125	0,080376	3,644345	1,224955	-9,485347	-1,497666	-0,633356	-2,822343	2,403890	-15,953095	15,470556	11,011534	-0,125125	0,080376	3,644345	7,534445	0,336994	-1,497666	-0,125125	0,080376	3,644345	7,534445	0,336994	-1,497666
15:13:30,09	0,337975	3,271987	-0,166998	0,226995	0,347995	-1,148023	-0,123652	0,081124	3,644941	1,161095	-9,420245	-1,469607	-0,633355	-2,825057	2,399628	-15,942853	15,444638	11,007944	-0,123652	0,081124	3,644941	7,529352	0,286408	-1,469607	-0,123652	0,081124	3,644941	7,529352	0,286408	-1,469607
15:13:30,14	0,337975	3,271987	-0,166998	0,226995	0,347995	-1,148023	-0,121302	0,079766	3,640679	1,214379	-9,276237	-1,473196	-0,633932	-2,820263	2,400782	-15,920803	15,427571	11,007080	-0,121302	0,079766	3,640679	7,476044	0,245971	-1,473196	-0,121302	0,079766	3,640679	7,476044	0,245971	-1,473196
15:13:30,19	0,337975	3,271987	-0,166998	0,226995	0,347995	-1,148023	-0,125165	0,082663	3,641833	1,060022	-9,449456	-1,474061	-0,635680	-2,821977	2,399395	-15,933021	15,470368	10,972526	-0,125165	0,082663	3,641833	7,549038	0,375957	-1,474061	-0,125165	0,082663	3,641833	7,549038	0,375957	-1,474061
15:13:30,24	0,337975	3,271987	-0,166998	0,226995	0,347995	-1,148023	-0,122807	0,083320	3,640446	1,056798	-9,358825	-1,508615	-0,634545	-2,821401	2,403873	-15,942755	15,427100	10,990600	-0,122807	0,083320	3,640446	7,597410	0,281493	-1,508615	-0,122807	0,083320	3,640446	7,597410	0,281493	-1,508615
15:13:30,29	0,337975	3,271987	-0,166998	0,226995	0,347995	-1,148023	-0,123873	0,082625	3,644924	1,050610	-9,401069	-1,490541	-0,635072	-2,818625	2,399961	-15,919129	15,474825	10,960671	-0,123873	0,082625	3,644924	7,536648	0,322954	-1,490541	-0,123873	0,082625	3,644924	7,536648	0,322954	-1,490541
15:13:30,34	0,337975	3,271987	-0,166998	0,226995	0,347995	-1,148023	-0,126014	0,084469	3,641013	1,007858	-9,515803	-1,520470	-0,635774	-2,821690	2,399995	-15,967189	15,458296	11,018180	-0,126014	0,084469	3,641013	7,638662	0,376289	-1,520470	-0,126014	0,084469	3,641013	7,638662	0,376289	-1,520470
15:13:30,39	0,337975	3,271987	-0,166998	0,226995	0,347995	-1,148023	-0,123008	0,083544	3,641046	1,017604	-9,392864	-1,462961	-0,631345	-2,823899	2,396507	-15,953771	15,430373	11,001943	-0,123008	0,083544	3,641046	7,575810	0,263282	-1,462961	-0,123008	0,083544	3,641046	7,575810	0,263282	-1,462961
15:13:30,44	0,337975	3,271987	-0,166998	0,226995	0,347995	-1,148023	-0,123309	0,078605	3,637558	1,256983	-9,382943	-1,479198	-0,638118	-2,821614	2,396076	-15,961196	15,465439	10,976732	-0,123309	0,078605	3,637558	7,427441	0,296844	-1,479198	-0,123309	0,078605	3,637558	7,427441	0,296844	-1,479198
15:13:30,49	0,337975	3,271987	-0,166998	0,226995	0,347995	-1,148023	-0,121902	0,085612	3,637127	0,919246	-9,333745	-1,504408	-0,636903	-2,821615	2,396474	-15,944206	15,463402	10,976460	-0,121902	0,085612	3,637127	7,639797	0,235597	-1,504408	-0,121902	0,085612	3,637127	7,639797	0,235597	-1,504408
15:13:30,54	0,337975	3,271987	-0,166998	0,226995	0,347995	-1,148023	-0,122509	0,084560	3,637525	0,980711	-9,349540	-1,504681	-0,634253	-2,827003	2,396826	-15,963333	15,478885	10,990324	-0,122509	0,084560	3,637525	7,618635	0,267397	-1,504681	-0,122509	0,084560	3,637525	7,618635	0,267397	-1,504681
15:13:30,59	0,337975	3,271987	-0,166998	0,226995	0,347995	-1,148023	-0,119167	0,079570	3,637878	1,243989	-9,200095	-1,490816	-0,634009	-2,820470	2,394172	-15,950623	15,450143	11,021778	-0,119167	0,079570	3,637878	7,490268	0,154544	-1,490816	-0,119167	0,079570	3,637878	7,490268	0,154544	-1,490816
15:13:30,64	0,337975	3,271987	-0,166998	0,226995	0,347995	-1,148023	-0,124947	0,082626	3,635223	1,066583	-9,475262	-1,459363	-0,634591	-2,825516	2,396092	-15,973425	15,459544	10,976690	-0,124947	0,082626	3,635223	7,552696	0,333085	-1,459363	-0,124947	0,082626	3,635223	7,552696	0,333085	-1,459363
15:13:30,69	0,337975	3,271987	-0,166998	0,226995	0,347995	-1,148023	-0,120286	0,080607	3,637143	1,168291	-9,257314	-1,504451	-0,634019	-2,824577	2,395724	-15,969183	15,443912	11,005678	-0,120286	0,080607	3,637143	7,495943	0,185109	-1,504451	-0,120286	0,080607	3,637143	7,495943	0,185109	-1,504451
15:13:30,74	0,337975	3,271987	-0,166998	0,226995	0,347995	-1,148023	-0,121385	0,080581	3,636775	1,158215	-9,302989	-1,475462	-0,635227	-2,823820	2,393752	-15,982772	15,452312	10,982965	-0,121385	0,080581	3,636775	7,483842	0,225730	-1,475462	-0,121385	0,080581	3,636775	7,483842	0,225730	-1,475462
15:13:30,79	0,337975	3,271987	-0,166998	0,226995	0,347995	-1,148023	-0,121437	0,082005	3,634803	1,084635	-9,321662	-1,498176	-0,635745	-2,820860	2,394868	-15,939891	15,444548	10,994866	-0,121437	0,082005	3,634803	7,522064	0,211141	-1,498176	-0,121437	0,082005	3,634803	7,522064	0,211141	-1,498176
15:13:30,84	0,337975	3,271987	-0,166998	0,226995	0,347995	-1,148023	-0,123742	0,083935	3,635920	0,999032	-9,400483	-1,486275	-0,635164	-2,818752	2,396089	-15,936764	15,432623	10,990892	-0,123742	0,083935	3,635920	7,587905	0,313230	-1,486275	-0,123742	0,083935	3,635920	7,587905	0,313230	-1,486275
15:13:30,89	0,337975	3,271987	-0,166998	0,226995	0,347995	-1,148023	-0,125857	0,084485	3,637141	0,961628	-9,501837	-1,490249	-0,635711	-2,823713	2,392626	-15,919857	15,425728	10,999042	-0,125857	0,084485	3,637141	7,593738	0,377971	-1,490249	-0,125857	0,084485	3,637141	7,593738	0,377971	-1,490249
15:13:30,94	0,337975	3,271987	-0,166998	0,226995	0,347995	-1,148023	-0,121288	0,082478	3,633677	1,068498	-9,246114	-1,482099	-0,635782	-2,821965	2,392977	-15,968831	15,477534	10,989126	-0,121288	0,082478	3,633677	7,543022	0,274959	-1,482099	-0,121288	0,082478	3,633677	7,543022	0,274959	-1,482099
15:13:31,00	0,337975	3,271987	-0,166998	0,226995	0,347995	-1,148023	-0,118571	0,082998	3,633665	1,054703	-9,156418	-1,483553	-0,637485	-2,820019	2,394147	-15,925606	15,446433	10,982123	-0,118571	0,082998	3,633665	7,570029	0,151398	-1,483553	-0,118571	0,082998	3,633665	7,570029	0,151398	-1,483553
15:13:31,05	0,337975	3,271987	-0,166998	0,226995	0,347995	-1,148023	-0,118571	0,082998	3,633665	1,054703	-9,156418	-1,483553	-0,635774	-2,821510	2,393008	-15,949682	15,448366	11,021960	-0,118571	0,082998	3,633665	7,570029	0,151398	-1,483553	-0,118571	0,082998	3,633665	7,570029	0,151398	-1,483553
15:13:31,10	0,337975	3,271987	-0,166998	0,226995	0,347995	-1,148023	-0,123164	0,083635	3,634060	1,013045	-9,380817	-1,459181	-0,636478	-2,823820	2,381317	-16,000617	15,479998	11,001076	-0,123164	0,083635	3,634060	7,578365	0,287525	-1,459181	-0,123164	0,083635	3,634060	7,578365	0,287525	-1,459181
15:13:31,15	0,337975	3,271987	-0,166998	0,226995	0,347995	-1,148023	-0,120811	0,083089	3,622368	1,043337	-9,318415	-1,480065	-0,777780	-3,123931	-0,239888	-26,441344	19,823288	11,131039	-0,120811	0,083089	3,622368	7,565838	0,165258	-1,480065	-0,120811	0,083089	3,622368	7,565838	0,165258	-1,480065
15:13:31,20	0,337975	3,271987	-0,166998	0,226995	0,347995	-1,148023	0,209744	0,055405	1,001163	1,023973	-3,343150	-1,350102	-0,662427	-2,968621	-0,674970	-17,258568	13,573493	11,163564	0,209744	0,055405	1,001163	5,373229	-19,808015	-1,350102	0,209744	0,055405	1,001163	5,373229	-19,808015	-1,350102
15:13:31,25	0,337975	3,271987	-0,166998	0,226995	0,347995	-1,148023	0,017564	0,033161	0,566081	1,359545	-2,259080	-1,317577	-0,649252	-2,812141	2,858783	-17,150913	17,236608	10,947739	0,017564	0,033161	0,566081	3,962684	-3,637844	-1,317577	0,017564	0,033161	0,566081	3,962684	-3,637844	-1,317577
15:13:31,30	0,337916	3,272014	-0,167006	0,226984	0,297969	-1,148014	-0,124539	0,099991	4,099835	1,110548	-11,386759	-1,533402	-0,671606	-2,857492	3,623496	-21,399607	19,341286	10,917228	-0,124539	0,099991	4,099835	8,959862	-1,610441	-1,533402	-0,124539	0,099991	4,099835	8,959862	-1,610441	-1,533402
15:13:31,35	0,337916	3,272014	-0,167006	0,226984	0,297969	-1,148014	-0,074087	0,096675	4,864547	0,981353	-13,495047	-1,563913	-0,672259	-2,855406	3,607955	-21,385142	19,320704	10,930919	-0,074087	0,096675	4,864547	8,570337	-7,679244	-1,563913	-0,074087	0,096675	4,864547	8,570337	-7,679244	-1,563913
15:13:31,40	0,337916	3,272014	-0,167006	0,226984	0,297969	-1,148014	-0,075566	0,098283	4,849006	0,887126	-13,549175	-1,550222	-0,671706	-2,855555	3,602167	-21,380575	19,308267	10,982520	-0,075566	0,098283	4,849006	8,602367	-7,617214	-1,550222	-0,075566	0,098283	4,849006	8,602367	-7,617214	-1,550222
15:13:31,45	0,337916	3,272014	-0,167006	0,226984	0,297969	-1,148014	-0,075714	0,097730	4,843218	0,907419	-13,546666	-1,498621	-0,672215	-2,853973	3,596692	-21,327913	19,284596	10,916867	-0,075714	0,097730	4,843218	8,579213	-7,603134	-1,498621	-0,075714	0,097730	4,843218	8,579213	-7,603134	-1,498621
15:13:31,50	0,337916	3,272014	-0,167006	0,226984	0,297969	-1,148014	-0,076830	0,098962	4,837743	0,849199	-13,547273	-1,564274	-0,674092	-2,860754	3,591651	-21,387475	19,289578	10,933911	-0,076830	0,098962	4,837743	8,617686	-7,516110	-1,564274	-0,076830	0,098962	4,837743	8,617686	-7,516110	-1,564274
15:13:31,55	0,337916	3,272014	-0,167006	0,226984	0,297969	-1,148014	-0,070018	0,097197	4,832702	0,915493	-13,247121	-1,547230	-0,671163	-2,856409	3,591637	-21,379010	19,276114	10,929707	-0,070018	0,097197	4,832702	8,545457	-7,750701	-1,547230	-0,070018	0,097197	4,832702	8,545457	-7,750701	-1,547230
15:13:31,60	0,337916	3,272014	-0,167006	0,226984	0,297969	-1,148014	-0,075246	0,096832	4,832688	0,927033	-13,504912	-1,551434	-0,673025	-2,856542	3,534514	-21,349201	19,379798	10,938068	-0,075246	0,096832	4,832688	8,528362	-7,598096	-1,551434	-0,075246	0,096832	4,832688	8,528362	-7,598096	-1,551434
15:13:31,65	0,337916	3,272014	-0,167006	0,226984	0,297969	-1,148014	-0,074200	0,098378	4,775565	0,951334	-13,476539	-1,543073	-0,797272	-3,128124	1,085696	-30,387901	22,896808	11,103863	-0,074200	0,098378	4,775565	8,674031	-7,651846	-1,543073	-0,074200	0,098378	4,775565	8,674031	-7,651846	-1,543073
15:13:31,70	0,337916	3,272014	-0,167006	0,226984	0,297969	-1,148014	0,223120	0,070189	2,326747	0,943672	-7,602131	-1,377277	-0,658033	-2,908558	0,807869	-18,369824	15,649802	11,041728	0,223120	0,070189	2,326747	6,453470	-25,117078	-1,377277	0,223120	0,070189	2,326747	6,453470	-25,117078	-1,377277
15:13:31,75	0,337916	3,272014	-0,167006	0,226984	0,297969	-1,148014	-0,036649	0,059387	2,048920	1,238295	-7,078702	-1,439412	-0,619953	-2,765961	4,254509	-18,837803	17,911172	10,899504	-0,036649	0,059387	2,048920	5,900183	-4,201721	-1,439412	-0,036649	0,059387	2,048920	5,900183	-4,201721	-1,439412
15:13:31,80	0,338001	3,271940	-0,167008	0,226992	0,247961	-1,148020	-0,179181	0,097708	5,495560	0,970042	-16,026299	-1,581637	-0,638691	-2,810139	4,927534	-22,875963	19,781927	10,887664	-0,179181	0,097708	5,495560	8,640090	-1,960607	-1,581637	-0,179181	0,097708	5,495560	8,640090	-1,960607	-1,581637
15:13:31,85	0,338001	3,271940	-0,167008	0,226992	0,247961	-1,148020	-0,131553	0,091846	6,168585	0,875869	-17,982163	-1,593477	-0,641175	-2,812284	4,909275	-22,897926	19,766217	10,907439	-0,131553	0,091846	6,168585	8,085806	-7,655276	-1,593477	-0,131553	0,091846	6,168585	8,085806	-7,655276	-1,593477
15:13:31,90	0,338001	3,271940	-0,167008	0,226992	0,247961	-1,148020	-0,128454	0,092925	6,150326	0,795204	-17,832185	-1,573702	-0,638823	-2,811393	4,900742	-22,871612	19,742401	10,916982	-0,128454	0,092925	6,150326	8,089799	-7,748563	-1,573702	-0,128454	0,092925	6,150326	8,089799	-7,748563	-1,573702
15:13:31,95	0,338001	3,271940	-0,167008	0,226992	0,247961	-1,148020	-0,130401	0,091333	6,141793	0,870493	-17,898766	-1,564159	-0,638804	-2,813575	4,894925	-22,841851	19,693685	10,903799	-0,130401	0,091333	6,141793	8,040157	-7,662254	-1,564159	-0,130401	0,091333	6,141793	8,040157	-7,662254	-1,564159
15:13:32,00	0,338001	3,271940	-0,167008	0,226992	0,247961	-1,148020	-0,128521	0,090226	6,135976	0,900758	-17,750871	-1,577342	-0,642461	-2,812590	4,885589	-22,877518	19,699555	10,928929	-0,128521	0,090226	6,135976	7,983508	-7,661944	-1,577342	-0,128521	0,090226	6,135976	7,983508	-7,661944	-1,577342
15:13:32,05	0,338001	3,271940	-0,167008	0,226992	0,247961	-1,148020	-0,127546	0,093886	6,126640	0,697715	-17,733958	-1,552211	-0,637956	-2,811038	4,881894	-22,892055	19,694317	10,935802	-0,127546	0,093886	6,126640	8,067734	-7,721623	-1,552211	-0,127546	0,093886	6,126640	8,067734	-7,721623	-1,552211
15:13:32,10	0,338001	3,271940	-0,167008	0,226992	0,247961	-1,148020	-0,131142	0,090760	6,122946	0,848424	-17,930930	-1,545339	-0,642461	-2,810770	4,882056	-22,886606	19,747959	10,899077	-0,131142	0,090760	6,122946	7,973109	-7,636295	-1,545339	-0,131142	0,090760	6,122946	7,973109	-7,636295	-1,545339
15:13:32,15	0,338001	3,271940	-0,167008	0,226992	0,247961	-1,148020	-0,129121	0,094795	6,123107	0,687782	-17,847968	-1,582064	-0,639027	-2,813367	4,877379	-22,921234	19,712657	10,881976	-0,129121	0,094795	6,123107	8,129218	-7,711939	-1,582064	-0,129121	0,094795	6,123107	8,129218	-7,711939	-1,582064
15:13:32,20	0,338001	3,271940	-0,167008	0,226992	0,247961	-1,148020	-0,128590	0,090523	6,118430	0,862041	-17,832655	-1,599165	-0,639528	-2,810274	4,874281	-22,867626	19,718264	10,883862	-0,128590	0,090523	6,118430	7,968122	-7,738368	-1,599165	-0,128590	0,090523	6,118430	7,968122	-7,738368	-1,599165
15:13:32,25	0,338001	3,271940	-0,167008	0,226992	0,247961	-1,148020	-0,131018	0,092504	6,115332	0,790726	-17,915293	-1,597279	-0,640116	-2,810496	4,869651	-22,851929	19,711116	10,920070	-0,131018	0,092504	6,115332	8,052259	-7,630402	-1,597279	-0,131018	0,092504	6,115332	8,052259	-7,630402	-1,597279
15:13:32,30	0,338001	3,271940	-0,167008	0,226992	0,247961	-1,148020	-0,130532	0,092902	6,110702	0,771663	-17,872846	-1,561071	-0,643705	-2,813560	4,871572	-22,882445	19,685007	10,897923	-0,130532	0,092902	6,110702	8,064478	-7,626116	-1,561071	-0,130532	0,092902	6,110702	8,064478	-7,626116	-1,561071
15:13:32,35	0,338001	3,271940	-0,167008	0,226992	0,247961	-1,148020	-0,126084	0,094478	6,112624	0,651853	-17,654941	-1,583218	-0,639530	-2,812972	4,869666	-22,851787	19,689161	10,923935	-0,126084	0,094478	6,112624	8,068366	-7,757352	-1,583218	-0,126084	0,094478	6,112624	8,068366	-7,757352	-1,583218
15:13:32,40	0,338001	3,271940	-0,167008	0,226992	0,247961	-1,148020	-0,128680	0,091157	6,110717	0,843491	-17,765463	-1,557205	-0,641883	-2,812344	4,866537	-22,843219	19,683352	10,901026	-0,128680	0,091157	6,110717	7,999277	-7,664083	-1,557205	-0,128680	0,091157	6,110717	7,999277	-7,664083	-1,557205
15:13:32,45	0,338001	3,271940	-0,167008	0,226992	0,247961	-1,148020	-0,128048	0,093508	6,107588	0,720450	-17,722257	-1,580115	-0,644264	-2,812577	4,864180	-22,844051	19,654903	10,872041	-0,128048	0,093508	6,107588	8,060852	-7,670514	-1,580115	-0,128048	0,093508	6,107588	8,060852	-7,670514	-1,580115
15:13:32,50	0,338001	3,271940	-0,167008	0,226992	0,247961	-1,148020	-0,126655	0,095453	6,105231	0,594264	-17,636360	-1,609100	-0,640860	-2,813491	4,862245	-22,905365	19,671570	10,908751	-0,126655	0,095453	6,105231	8,087338	-7,693904	-1,609100	-0,126655	0,095453	6,105231	8,087338	-7,693904	-1,609100
15:13:32,55	0,338001	3,271940	-0,167008	0,226992	0,247961	-1,148020	-0,127565	0,092048	6,103296	0,755085	-17,745112	-1,572390	-0,638459	-2,815347	4,864978	-22,902568	19,693610	10,907905	-0,127565	0,092048	6,103296	7,980890	-7,731222	-1,572390	-0,127565	0,092048	6,103296	7,980890	-7,731222	-1,572390
15:13:32,60	0,338001	3,271940	-0,167008	0,226992	0,247961	-1,148020	-0,127159	0,089041	6,106029	0,931950	-17,732553	-1,573236	-0,633683	-2,811277	4,862660	-22,850164	19,672164	10,909519	-0,127159	0,089041	6,106029	7,921683	-7,750602	-1,573236	-0,127159	0,089041	6,106029	7,921683	-7,750602	-1,573236
15:13:32,65	0,338001	3,271940	-0,167008	0,226992	0,247961	-1,148020	-0,133072	0,086941	6,103711	1,048811	-17,983929	-1,571622	-0,639634	-2,811435	4,862250	-22,879051	19,675889	10,909133	-0,133072	0,086941	6,103711	7,873647	-7,537797	-1,571622	-0,133072	0,086941	6,103711	7,873647	-7,537797	-1,571622
15:13:32,70	0,338001	3,271940	-0,167008	0,226992	0,247961	-1,148020	-0,129959	0,092015	6,103301	0,773728	-17,848969	-1,572008	-0,636757	-2,813184	4,857602	-22,887107	19,623757	10,920302	-0,129959	0,092015	6,103301	7,996900	-7,647153	-1,572008	-0,129959	0,092015	6,103301	7,996900	-7,647153	-1,572008
15:13:32,75	0,338001	3,271940	-0,167008	0,226992	0,247961	-1,148020	-0,129883	0,088649	6,098653	0,899592	-17,825892	-1,560839	-0,641363	-2,811059	4,856441	-22,843535	19,664182	10,921374	-0,129883	0,088649	6,098653	7,858521	-7,630097	-1,560839	-0,129883	0,088649	6,098653	7,858521	-7,630097	-1,560839
15:13:32,80	0,338001	3,271940	-0,167008	0,226992	0,247961	-1,148020	-0,129420	0,093700	6,097492	0,693710	-17,784294	-1,559766	-0,640915	-2,814716	4,854104	-22,905612	19,642268	10,931957	-0,129420	0,093700	6,097492	8,049179	-7,624843	-1,559766	-0,129420	0,093700	6,097492	8,049179	-7,624843	-1,559766
15:13:32,85	0,338001	3,271940	-0,167008	0,226992	0,247961	-1,148020	-0,126477	0,091484	6,095156	0,758948	-17,674073	-1,549183	-0,639085	-2,813634	4,858360	-22,894918	19,670018	10,901553	-0,126477	0,091484	6,095156	7,940428	-7,745630	-1,549183	-0,126477	0,091484	6,095156	7,940428	-7,745630	-1,549183
15:13:32,90	0,338001	3,271940	-0,167008	0,226992	0,247961	-1,148020	-0,128329	0,090440	6,099411	0,842623	-17,775005	-1,579588	-0,637862	-2,810055	4,856813	-22,867544	19,690443	10,913300	-0,128329	0,090440	6,099411	7,942136	-7,701158	-1,579588	-0,128329	0,090440	6,099411	7,942136	-7,701158	-1,579588
15:13:32,95	0,338001	3,271940	-0,167008	0,226992	0,247961	-1,148020	-0,132040	0,091170	6,097864	0,835996	-17,954470	-1,567841	-0,637332	-2,813199	4,853323	-22,881839	19,648974	10,913867	-0,132040	0,091170	6,097864	7,992879	-7,589330	-1,567841	-0,132040	0,091170	6,097864	7,992879	-7,589330	-1,567841
15:13:33,00	0,338001	3,271940	-0,167008	0,226992	0,247961	-1,148020	-0,129583	0,089139	6,094374	0,898561	-17,818342	-1,567273	-0,639148	-2,813578	4,853703	-22,906183	19,650462	10,918409	-0,129583	0,089139	6,094374	7,895989	-7,646090	-1,567273	-0,129583	0,089139	6,094374	7,895989	-7,646090	-1,567273
15:13:33,05	0,338001	3,271940	-0,167008	0,226992	0,247961	-1,148020	-0,128346	0,090522	6,094754	0,815776	-17,775871	-1,562732	-0,643177	-2,814975	4,856016	-22,872377	19,639817	10,871803	-0,128346	0,090522	6,094754	7,921749	-7,700683	-1,562732	-0,128346	0,090522	6,094754	7,921749	-7,700683	-1,562732
15:13:33,10	0,338001	3,271940	-0,167008	0,226992	0,247961	-1,148020	-0,125122	0,093314	6,097067	0,678296	-17,573608	-1,609338	-0,641517	-2,813829	4,855640	-22,912727	19,638393	10,916464	-0,125122	0,093314	6,097067	8,003410	-7,751527	-1,609338	-0,125122	0,093314	6,097067	8,003410	-7,751527	-1,609338
15:13:33,15	0,338001	3,271940	-0,167008	0,226992	0,247961	-1,148020	-0,126944	0,092449	6,096691	0,701869	-17,702590	-1,564676	-0,639769	-2,811669	4,851349	-22,920361	19,672386	10,911175	-0,126944	0,092449	6,096691	7,959080	-7,737474	-1,564676	-0,126944	0,092449	6,096691	7,959080	-7,737474	-1,564676
15:13:33,21	0,338001	3,271940	-0,167008	0,226992	0,247961	-1,148020	-0,129689	0,092015	6,092400	0,750048	-17,868924	-1,569966	-0,639708	-2,817628	4,854110	-22,890316	19,607920	10,911092	-0,129689	0,092015	6,092400	7,973205	-7,688347	-1,569966	-0,129689	0,092015	6,092400	7,973205	-7,688347	-1,569966
15:13:33,26	0,338001	3,271940	-0,167008	0,226992	0,247961	-1,148020	-0,124559	0,088983	6,095162	0,866910	-17,543910	-1,570048	-0,639087	-2,814156	4,850208	-22,874929	19,650358	10,900755	-0,124559	0,088983	6,095162	7,852048	-7,766040	-1,570048	-0,124559	0,088983	6,095162	7,852048	-7,766040	-1,570048
15:13:33,31	0,338001	3,271940	-0,167008	0,226992	0,247961	-1,148020	-0,127876	0,090181	6,091259	0,849041	-17,724315	-1,580386	-0,644034	-2,816778	4,842766	-23,000873	19,716892	10,897775	-0,127876	0,090181	6,091259	7,928250	-7,686019	-1,580386	-0,127876	0,090181	6,091259	7,928250	-7,686019	-1,580386
15:13:33,36	0,338001	3,271940	-0,167008	0,226992	0,247961	-1,148020	-0,123132	0,093154	6,083818	0,689080	-17,619941	-1,583366	-0,788608	-3,139648	2,094578	-34,249656	24,105857	11,047846	-0,123132	0,093154	6,083818	8,001690	-7,954084	-1,583366	-0,123132	0,093154	6,083818	8,001690	-7,954084	-1,583366
15:13:33,41	0,338001	3,271940	-0,167008	0,226992	0,247961	-1,148020	0,228768	0,056924	3,335629	0,749625	-11,257334	-1,433295	-0,685136	-2,950469	1,663201	-23,327925	18,476083	11,029778	0,228768	0,056924	3,335629	5,218146	-29,215653	-1,433295	0,228768	0,056924	3,335629	5,218146	-29,215653	-1,433295
15:13:33,46	0,338001	3,271940	-0,167008	0,226992	0,247961	-1,148020	0,013198	0,061904	2,904253	1,076003	-10,193597	-1,451362	-0,652826	-2,783824	5,548960	-23,572798	21,674599	10,825885	0,013198	0,061904	2,904253	5,935457	-11,229667	-1,451362	0,013198	0,061904	2,904253	5,935457	-11,229667	-1,451362
15:13:33,51	0,337917	3,272057	-0,166979	0,226983	0,197972	-1,148000	-0,147275	0,117244	6,790011	0,845855	-20,349523	-1,655256	-0,669245	-2,819288	6,100289	-26,871428	23,161761	10,796415	-0,147275	0,117244	6,790011	10,049539	-8,788453	-1,655256	-0,147275	0,117244	6,790011	10,049539	-8,788453	-1,655256
15:13:33,56	0,337917	3,272057	-0,166979	0,226983	0,197972	-1,148000	-0,108353	0,113733	7,341340	0,667076	-21,925874	-1,684725	-0,669854	-2,818804	6,082839	-26,847724	23,183426	10,841366	-0,108353	0,113733	7,341340	9,595078	-13,420155	-1,684725	-0,108353	0,113733	7,341340	9,595078	-13,420155	-1,684725
15:13:33,61	0,337917	3,272057	-0,166979	0,226983	0,197972	-1,148000	-0,108468	0,114501	7,323890	0,657725	-21,922128	-1,639774	-0,666503	-2,822270	6,069584	-26,915148	23,164140	10,805965	-0,108468	0,114501	7,323890	9,646060	-13,407427	-1,639774	-0,108468	0,114501	7,323890	9,646060	-13,407427	-1,639774
15:13:33,66	0,337917	3,272057	-0,166979	0,226983	0,197972	-1,148000	-0,107141	0,109867	7,310636	0,848276	-21,901922	-1,675175	-0,666440	-2,822845	6,063011	-26,867040	23,147779	10,818563	-0,107141	0,109867	7,310636	9,472847	-13,491315	-1,675175	-0,107141	0,109867	7,310636	9,472847	-13,491315	-1,675175
15:13:33,71	0,337917	3,272057	-0,166979	0,226983	0,197972	-1,148000	-0,106675	0,109525	7,304062	0,875972	-21,827833	-1,662578	-0,670641	-2,821197	6,057130	-26,887841	23,136782	10,782760	-0,106675	0,109525	7,304062	9,473655	-13,453828	-1,662578	-0,106675	0,109525	7,304062	9,473655	-13,453828	-1,662578
15:13:33,76	0,337917	3,272057	-0,166979	0,226983	0,197972	-1,148000	-0,106002	0,113986	7,298182	0,624046	-21,805321	-1,698381	-0,669384	-2,818902	6,057952	-26,826172	23,089255	10,814577	-0,106002	0,113986	7,298182	9,571962	-13,484194	-1,698381	-0,106002	0,113986	7,298182	9,571962	-13,484194	-1,698381
15:13:33,81	0,337917	3,272057	-0,166979	0,226983	0,197972	-1,148000	-0,108617	0,114046	7,299003	0,610630	-21,864173	-1,666564	-0,669278	-2,826784	6,029912	-27,039801	23,154523	10,829929	-0,108617	0,114046	7,299003	9,563213	-13,337705	-1,666564	-0,108617	0,114046	7,299003	9,563213	-13,337705	-1,666564
15:13:33,86	0,337917	3,272057	-0,166979	0,226983	0,197972	-1,148000	0,227280	0,068173	4,563892	0,753441	-15,534868	-1,462449	-0,797606	-3,132735	3,322841	-37,592715	26,715827	11,018692	0,227280	0,068173	4,563892	6,105016	-33,376377	-1,462449	0,227280	0,068173	4,563892	6,105016	-33,376377	-1,462449
15:13:33,91	0,337917	3,272057	-0,166979	0,226983	0,197972	-1,148000	0,227280	0,068173	4,563892	0,753441	-15,534868	-1,462449	-0,663130	-2,911480	3,108411	-25,502233	19,653135	10,980710	0,227280	0,068173	4,563892	6,105016	-33,376377	-1,462449	0,227280	0,068173	4,563892	6,105016	-33,376377	-1,462449
15:13:33,96	0,337917	3,272057	-0,166979	0,226983	0,197972	-1,148000	-0,031569	0,062340	4,349462	0,985516	-14,993052	-1,500431	-0,625365	-2,739791	6,647899	-24,723123	22,075108	10,774539	-0,031569	0,062340	4,349462	5,879222	-12,514853	-1,500431	-0,031569	0,062340	4,349462	5,879222	-12,514853	-1,500431
15:13:34,01	0,337989	3,272010	-0,166996	0,226983	0,147950	-1,147993	-0,199139	0,115480	7,888950	0,709308	-24,242915	-1,706601	-0,642119	-2,781567	7,300416	-28,744158	23,806355	10,799496	-0,199139	0,115480	7,888950	9,774462	-8,610523	-1,706601	-0,199139	0,115480	7,888950	9,774462	-8,610523	-1,706601
15:13:34,06	0,337989	3,272010	-0,166996	0,226983	0,147950	-1,147993	-0,154582	0,109101	8,541467	0,529783	-26,273928	-1,681645	-0,641123	-2,787495	7,273203	-28,777986	23,758492	10,780245	-0,154582	0,109101	8,541467	9,094214	-14,139204	-1,681645	-0,154582	0,109101	8,541467	9,094214	-14,139204	-1,681645
15:13:34,11	0,337989	3,272010	-0,166996	0,226983	0,147950	-1,147993	-0,149948	0,105275	8,514254	0,670388	-26,038283	-1,700895	-0,642952	-2,788762	7,259614	-28,778754	23,749934	10,797434	-0,149948	0,105275	8,514254	8,934452	-14,267391	-1,700895	-0,149948	0,105275	8,514254	8,934452	-14,267391	-1,700895
15:13:34,16	0,337989	3,272010	-0,166996	0,226983	0,147950	-1,147993	-0,147935	0,106224	8,500665	0,613208	-25,930027	-1,683707	-0,642984	-2,787681	7,254945	-28,791277	23,778955	10,806333	-0,147935	0,106224	8,500665	8,951823	-14,317105	-1,683707	-0,147935	0,106224	8,500665	8,951823	-14,317105	-1,683707
15:13:34,21	0,337989	3,272010	-0,166996	0,226983	0,147950	-1,147993	-0,148856	0,106794	8,495997	0,602485	-26,003251	-1,674807	-0,644268	-2,788387	7,246773	-28,811622	23,735417	10,804949	-0,148856	0,106794	8,495997	8,985777	-14,318067	-1,674807	-0,148856	0,106794	8,495997	8,985777	-14,318067	-1,674807
15:13:34,26	0,337989	3,272010	-0,166996	0,226983	0,147950	-1,147993	-0,147603	0,107552	8,487825	0,515149	-25,933929	-1,676192	-0,641881	-2,788943	7,240562	-28,780367	23,711701	10,788597	-0,147603	0,107552	8,487825	8,958007	-14,347130	-1,676192	-0,147603	0,107552	8,487825	8,958007	-14,347130	-1,676192
15:13:34,31	0,337989	3,272010	-0,166996	0,226983	0,147950	-1,147993	-0,148314	0,105207	8,481613	0,632213	-25,932009	-1,692544	-0,641278	-2,789228	7,236703	-28,759192	23,696023	10,809668	-0,148314	0,105207	8,481613	8,890936	-14,289344	-1,692544	-0,148314	0,105207	8,481613	8,890936	-14,289344	-1,692544
15:13:34,36	0,337989	3,272010	-0,166996	0,226983	0,147950	-1,147993	-0,148369	0,104542	8,477754	0,663784	-25,908665	-1,671473	-0,641388	-2,789369	7,228933	-28,800159	23,718590	10,839725	-0,148369	0,104542	8,477754	8,870334	-14,261725	-1,671473	-0,148369	0,104542	8,477754	8,870334	-14,261725	-1,671473
15:13:34,41	0,337989	3,272010	-0,166996	0,226983	0,147950	-1,147993	-0,148192	0,104567	8,469984	0,661557	-25,946246	-1,641415	-0,641936	-2,788722	7,228532	-28,768525	23,678960	10,809305	-0,148192	0,104567	8,469984	8,870050	-14,313165	-1,641415	-0,148192	0,104567	8,469984	8,870050	-14,313165	-1,641415
15:13:34,46	0,337989	3,272010	-0,166996	0,226983	0,147950	-1,147993	-0,148478	0,105365	8,469584	0,601534	-25,913892	-1,671836	-0,643755	-2,790861	7,226585	-28,801142	23,699951	10,815711	-0,148478	0,105365	8,469584	8,872705	-14,258383	-1,671836	-0,148478	0,105365	8,469584	8,872705	-14,258383	-1,671836
15:13:34,51	0,337989	3,272010	-0,166996	0,226983	0,147950	-1,147993	-0,145716	0,105871	8,467636	0,577116	-25,809005	-1,665430	-0,645536	-2,790037	7,225803	-28,797246	23,681861	10,815381	-0,145716	0,105871	8,467636	8,887971	-14,370321	-1,665430	-0,145716	0,105871	8,467636	8,887971	-14,370321	-1,665430
15:13:34,56	0,337989	3,272010	-0,166996	0,226983	0,147950	-1,147993	-0,145539	0,107825	8,466855	0,461789	-25,787418	-1,665759	-0,642005	-2,791054	7,220005	-28,785355	23,675673	10,838429	-0,145539	0,107825	8,466855	8,926034	-14,362575	-1,665759	-0,145539	0,107825	8,466855	8,926034	-14,362575	-1,665759
15:13:34,61	0,337989	3,272010	-0,166996	0,226983	0,147950	-1,147993	-0,146424	0,104258	8,461056	0,647838	-25,820043	-1,642712	-0,642051	-2,788222	7,217636	-28,800890	23,685150	10,816520	-0,146424	0,104258	8,461056	8,832107	-14,325731	-1,642712	-0,146424	0,104258	8,461056	8,832107	-14,325731	-1,642712
15:13:34,66	0,337989	3,272010	-0,166996	0,226983	0,147950	-1,147993	-0,148854	0,105714	8,458688	0,572554	-25,964592	-1,664621	-0,641983	-2,786234	7,215705	-28,757877	23,678482	10,817346	-0,148854	0,105714	8,458688	8,871136	-14,279530	-1,664621	-0,148854	0,105714	8,458688	8,871136	-14,279530	-1,664621
15:13:34,71	0,337989	3,272010	-0,166996	0,226983	0,147950	-1,147993	-0,150609	0,106649	8,456756	0,539662	-26,015257	-1,663794	-0,642045	-2,791343	7,214908	-28,809625	23,701435	10,794104	-0,150609	0,106649	8,456756	8,911648	-14,192444	-1,663794	-0,150609	0,106649	8,456756	8,911648	-14,192444	-1,663794
15:13:34,76	0,337989	3,272010	-0,166996	0,226983	0,147950	-1,147993	-0,146154	0,104149	8,455959	0,663705	-25,839894	-1,687037	-0,643170	-2,789073	7,215308	-28,764962	23,661183	10,797100	-0,147557	0,106258	8,456360	8,882741	-14,270805	-1,684041	-0,147557	0,106258	8,456360	8,882741	-14,270805	-1,684041
15:13:34,81	0,337989	3,272010	-0,166996	0,226983	0,147950	-1,147993	-0,147557	0,106258	8,456360	0,541510	-25,854045	-1,684041	-0,640874	-2,788001	7,212971	-28,765578	23,601837	10,792338	-0,147557	0,106258	8,456360	8,882741	-14,270805	-1,684041	-0,147557	0,106258	8,456360	8,882741	-14,270805	-1,684041
15:13:34,86	0,337989	3,272010	-0,166996	0,226983	0,147950	-1,147993	-0,149634	0,104806	8,454022	0,565323	-25,932885	-1,688803	-0,640854	-2,791713	7,210254	-28,771432	23,627900	10,779803	-0,149634	0,104806	8,454022	8,792555	-14,186638	-1,688803	-0,149634	0,104806	8,454022	8,792555	-14,186638	-1,688803
15:13:34,91	0,337989	3,272010	-0,166996	0,226983	0,147950	-1,147993	-0,146429	0,102932	8,451305	0,682400	-25,784330	-1,701337	-0,642592	-2,788643	7,207930	-28,746245	23,635605	10,795896	-0,146429	0,102932	8,451305	8,762546	-14,289670	-1,701337	-0,146429	0,102932	8,451305	8,762546	-14,289670	-1,701337
15:13:34,96	0,337989	3,272010	-0,166996	0,226983	0,147950	-1,147993	-0,148219	0,105973	8,448981	0,543527	-25,859444	-1,685245	-0,643236	-2,788834	7,206379	-28,769976	23,644746	10,816617	-0,148219	0,105973	8,448981	8,862402	-14,224277	-1,685245	-0,148219	0,105973	8,448981	8,862402	-14,224277	-1,685245
15:13:35,01	0,337989	3,272010	-0,166996	0,226983	0,147950	-1,147993	-0,147731	0,106435	8,447431	0,515569	-25,859205	-1,664524	-0,643276	-2,789034	7,204048	-28,770776	23,605777	10,816759	-0,147731	0,106435	8,447431	8,870688	-14,262325	-1,664524	-0,147731	0,106435	8,447431	8,870688	-14,262325	-1,664524
15:13:35,06	0,337989	3,272010	-0,166996	0,226983	0,147950	-1,147993	-0,147538	0,106369	8,445099	0,484840	-25,830376	-1,664381	-0,643800	-2,791155	7,202115	-28,752313	23,631167	10,808463	-0,147538	0,106369	8,445099	8,834797	-14,248648	-1,664381	-0,147538	0,106369	8,445099	8,834797	-14,248648	-1,664381
15:13:35,11	0,337989	3,272010	-0,166996	0,226983	0,147950	-1,147993	-0,145439	0,105762	8,443166	0,547600	-25,717931	-1,672677	-0,639049	-2,788591	7,201719	-28,717854	23,596850	10,784226	-0,145439	0,105762	8,443166	8,849944	-14,300978	-1,672677	-0,145439	0,105762	8,443166	8,849944	-14,300978	-1,672677
15:13:35,16	0,337989	3,272010	-0,166996	0,226983	0,147950	-1,147993	-0,150035	0,102930	8,442771	0,682395	-25,909915	-1,696914	-0,642668	-2,790536	7,202111	-28,766465	23,616133	10,813262	-0,150035	0,102930	8,442771	8,762396	-14,132187	-1,696914	-0,150035	0,102930	8,442771	8,762396	-14,132187	-1,696914
15:13:35,21	0,337989	3,272010	-0,166996	0,226983	0,147950	-1,147993	-0,146541	0,105092	8,443162	0,562379	-25,779974	-1,667879	-0,642694	-2,790071	7,199381	-28,787448	23,661451	10,816656	-0,146541	0,105092	8,443162	8,812075	-14,276514	-1,667879	-0,146541	0,105092	8,443162	8,812075	-14,276514	-1,667879
15:13:35,26	0,337989	3,272010	-0,166996	0,226983	0,147950	-1,147993	-0,146931	0,105346	8,440432	0,577891	-25,841088	-1,664485	-0,640859	-2,792359	7,199800	-28,735045	23,579038	10,808354	-0,146931	0,105346	8,440432	8,847580	-14,307008	-1,664485	-0,146931	0,105346	8,440432	8,847580	-14,307008	-1,664485
15:13:35,31	0,337989	3,272010	-0,166996	0,226983	0,147950	-1,147993	-0,145867	0,102614	8,440851	0,674803	-25,699161	-1,672787	-0,645620	-2,792484	7,197439	-28,781388	23,658510	10,807126	-0,145867	0,102614	8,440851	8,730002	-14,248620	-1,672787	-0,145867	0,102614	8,440851	8,730002	-14,248620	-1,672787
15:13:35,36	0,337989	3,272010	-0,166996	0,226983	0,147950	-1,147993	-0,143378	0,106675	8,438490	0,509305	-25,649636	-1,674014	-0,641515	-2,787698	7,199021	-28,759499	23,613905	10,849536	-0,143378	0,106675	8,438490	8,883261	-14,394432	-1,674014	-0,143378	0,106675	8,438490	8,883261	-14,394432	-1,674014
15:13:35,42	0,337989	3,272010	-0,166996	0,226983	0,147950	-1,147993	-0,149576	0,105512	8,440072	0,542055	-25,930648	-1,631605	-0,643234	-2,788350	7,194708	-28,751363	23,654089	10,794828	-0,149576	0,105512	8,440072	8,824778	-14,188940	-1,631605	-0,149576	0,105512	8,440072	8,824778	-14,188940	-1,631605
15:13:35,47	0,337989	3,272010	-0,166996	0,226983	0,147950	-1,147993	-0,148151	0,106675	8,435759	0,520467	-25,869592	-1,686313	-0,642609	-2,788433	7,194320	-28,717372	23,599502	10,773681	-0,148151	0,106675	8,435759	8,894456	-14,239749	-1,686313	-0,148151	0,106675	8,435759	8,894456	-14,239749	-1,686313
15:13:35,52	0,337989	3,272010	-0,166996	0,226983	0,147950	-1,147993	-0,148392	0,106092	8,435372	0,520498	-25,825377	-1,707459	-0,645026	-2,793345	7,189619	-28,797318	23,726970	10,751229	-0,148392	0,106092	8,435372	8,848732	-14,176640	-1,707459	-0,148392	0,106092	8,435372	8,848732	-14,176640	-1,707459
15:13:35,57	0,337989	3,272010	-0,166996	0,226983	0,147950	-1,147993	-0,142929	0,105730	8,430671	0,609768	-25,674312	-1,729911	-0,802018	-3,143672	4,440141	-41,421449	28,642986	10,931729	-0,142929	0,105730	8,430671	8,909542	-14,454358	-1,729911	-0,142929	0,105730	8,430671	8,909542	-14,454358	-1,729911
15:13:35,62	0,337989	3,272010	-0,166996	0,226983	0,147950	-1,147993	0,238958	0,066525	5,681193	0,593713	-19,206982	-1,549412	-0,660742	-2,932987	4,137710	-29,971393	21,137194	11,007122	0,238958	0,066525	5,681193	5,815958	-37,965198	-1,549412	0,238958	0,066525	5,681193	5,815958	-37,965198	-1,549412
15:13:35,67	0,337989	3,272010	-0,166996	0,226983	0,147950	-1,147993	-0,014138	0,049519	5,378762	0,702896	-18,699049	-1,474019	-0,621808	-2,753695	7,694887	-28,640280	23,490814	10,764275	-0,014138	0,049519	5,378762	4,590100	-17,589220	-1,474019	-0,014138	0,049519	5,378762	4,590100	-17,589220	-1,474019
15:13:35,72	0,338035	3,271980	-0,166983	0,226994	0,097996	-1,148018	-0,188876	0,105447	8,935938	0,498452	-27,809481	-1,716866	-0,642781	-2,793415	8,389407	-32,594437	25,477711	10,799821	-0,188876	0,105447	8,935938	8,776061	-12,982684	-1,716866	-0,188876	0,105447	8,935938	8,776061	-12,982684	-1,716866
15:13:35,77	0,338035	3,271980	-0,166983	0,226994	0,097996	-1,148018	-0,143992	0,103750	9,630459	0,330316	-29,893335	-1,681320	-0,640018	-2,799816	8,359867	-32,613354	25,392676	10,771188	-0,143992	0,103750	9,630459	8,474717	-18,589971	-1,681320	-0,143992	0,103750	9,630459	8,474717	-18,589971	-1,681320
15:13:35,82	0,338035	3,271980	-0,166983	0,226994	0,097996	-1,148018	-0,139830	0,098157	9,600918	0,538071	-29,650782	-1,709953	-0,642993	-2,800084	8,351324	-32,603493	25,373248	10,779954	-0,139830	0,098157	9,600918	8,243392	-18,674126	-1,709953	-0,139830	0,098157	9,600918	8,243392	-18,674126	-1,709953
15:13:35,87	0,338035	3,271980	-0,166983	0,226994	0,097996	-1,148018	-0,138110	0,100599	9,592375	0,399192	-29,543073	-1,701187	-0,640749	-2,799331	8,341232	-32,611756	25,317005	10,804258	-0,138110	0,100599	9,592375	8,296210	-18,701460	-1,701187	-0,138110	0,100599	9,592375	8,296210	-18,701460	-1,701187
15:13:35,92	0,338035	3,271980	-0,166983	0,226994	0,097996	-1,148018	-0,139884	0,099032	9,582283	0,427834	-29,614372	-1,676883	-0,638997	-2,798554	8,333048	-32,608684	25,328226	10,776068	-0,139884	0,099032	9,582283	8,201847	-18,633474	-1,676883	-0,139884	0,099032	9,582283	8,201847	-18,633474	-1,676883
15:13:35,97	0,338035	3,271980	-0,166983	0,226994	0,097996	-1,148018	-0,141433	0,097904	9,574099	0,497761	-29,697864	-1,705073	-0,641954	-2,800490	8,326047	-32,617951	25,360809	10,770978	-0,141433	0,097904	9,574099	8,183200	-18,595379	-1,705073	-0,141433	0,097904	9,574099	8,183200	-18,595379	-1,705073
15:13:36,02	0,338035	3,271980	-0,166983	0,226994	0,097996	-1,148018	-0,137574	0,095366	9,519164	0,487111	-29,809357	-1,691953	-0,638729	-2,803165	8,278112	-32,950348	25,360804	10,789187	-0,137574	0,095366	9,519164	7,973328	-19,009830	-1,691953	-0,137574	0,095366	9,519164	7,973328	-19,009830	-1,691953
15:13:36,07	0,338035	3,271980	-0,166983	0,226994	0,097996	-1,148018	-0,137574	0,095366	9,519164	0,487111	-29,809357	-1,691953	-0,772576	-3,099160	5,793009	-43,236734	29,059547	10,903213	-0,137574	0,095366	9,519164	7,973328	-19,009830	-1,691953	-0,137574	0,095366	9,519164	7,973328	-19,009830	-1,691953
15:13:36,12	0,338035	3,271980	-0,166983	0,226994	0,097996	-1,148018	0,185689	0,063283	7,034060	0,215430	-23,757358	-1,577928	-0,637956	-2,915057	5,422980	-32,850605	22,181565	11,026310	0,185689	0,063283	7,034060	5,183144	-38,333920	-1,577928	0,185689	0,063283	7,034060	5,183144	-38,333920	-1,577928
15:13:36,17	0,338035	3,271980	-0,166983	0,226994	0,097996	-1,148018	-0,041059	0,038750	6,664031	0,727698	-23,114590	-1,454831	-0,607435	-2,757725	8,867013	-32,613074	24,748365	10,788143	-0,041059	0,038750	6,664031	3,769582	-19,891472	-1,454831	-0,041059	0,038750	6,664031	3,769582	-19,891472	-1,454831
15:13:36,22	0,337929	3,272005	-0,166973	0,226985	0,047950	-1,148013	-0,192573	0,090985	10,108065	0,353184	-32,070997	-1,692997	-0,623765	-2,803766	9,452828	-36,299480	26,416248	10,789517	-0,192573	0,090985	10,108065	7,495474	-16,954049	-1,692997	-0,192573	0,090985	10,108065	7,495474	-16,954049	-1,692997
15:13:36,27	0,337929	3,272005	-0,166973	0,226985	0,047950	-1,148013	-0,144535	0,082107	10,693879	0,416065	-33,599513	-1,691624	-0,626697	-2,800450	9,421382	-36,217921	26,408971	10,817255	-0,144535	0,082107	10,693879	6,861433	-22,253503	-1,691624	-0,144535	0,082107	10,693879	6,861433	-22,253503	-1,691624
15:13:36,32	0,337929	3,272005	-0,166973	0,226985	0,047950	-1,148013	-0,145941	0,086304	10,662433	0,232280	-33,598362	-1,663885	-0,623785	-2,802413	9,401965	-36,182253	26,349905	10,802798	-0,145941	0,086304	10,662433	7,007141	-22,141969	-1,663885	-0,145941	0,086304	10,662433	7,007141	-22,141969	-1,663885
15:13:36,37	0,337929	3,272005	-0,166973	0,226985	0,047950	-1,148013	-0,145697	0,082800	10,643016	0,381149	-33,525257	-1,678342	-0,626750	-2,805774	9,391481	-36,181043	26,353291	10,803417	-0,145697	0,082800	10,643016	6,880977	-22,088011	-1,678342	-0,145697	0,082800	10,643016	6,880977	-22,088011	-1,678342
15:13:36,42	0,337929	3,272005	-0,166973	0,226985	0,047950	-1,148013	-0,141304	0,083687	10,632532	0,338577	-33,297443	-1,677723	-0,628582	-2,808088	9,382952	-36,186177	26,318995	10,826282	-0,141304	0,083687	10,632532	6,908012	-22,205082	-1,677723	-0,141304	0,083687	10,632532	6,908012	-22,205082	-1,677723
15:13:36,47	0,337929	3,272005	-0,166973	0,226985	0,047950	-1,148013	-0,138384	0,084117	10,624003	0,283953	-33,132922	-1,654859	-0,625662	-2,802782	9,375513	-36,173603	26,311681	10,773595	-0,138384	0,084117	10,624003	6,887136	-22,269749	-1,654859	-0,138384	0,084117	10,624003	6,887136	-22,269749	-1,654859
15:13:36,52	0,337929	3,272005	-0,166973	0,226985	0,047950	-1,148013	-0,144439	0,084241	10,616565	0,277471	-33,433201	-1,707546	-0,626903	-2,804844	9,370062	-36,188693	26,281244	10,761036	-0,144439	0,084241	10,616565	6,890369	-22,094762	-1,707546	-0,144439	0,084241	10,616565	6,890369	-22,094762	-1,707546
15:13:36,57	0,337929	3,272005	-0,166973	0,226985	0,047950	-1,148013	-0,142033	0,084285	10,611114	0,241289	-33,305943	-1,720105	-0,625066	-2,802278	9,365433	-36,137717	26,282801	10,788303	-0,142033	0,084285	10,611114	6,857626	-22,156370	-1,720105	-0,142033	0,084285	10,611114	6,857626	-22,156370	-1,720105
15:13:36,62	0,337929	3,272005	-0,166973	0,226985	0,047950	-1,148013	-0,145173	0,083977	10,606485	0,284128	-33,425888	-1,692838	-0,625115	-2,802388	9,360770	-36,138235	26,243767	10,789870	-0,145173	0,083977	10,606485	6,876307	-22,029775	-1,692838	-0,145173	0,083977	10,606485	6,876307	-22,029775	-1,692838
15:13:36,67	0,337929	3,272005	-0,166973	0,226985	0,047950	-1,148013	-0,145053	0,083965	10,601822	0,250703	-33,400564	-1,691271	-0,624487	-2,804918	9,353796	-36,121996	26,270268	10,794529	-0,145053	0,083965	10,601822	6,841917	-22,013894	-1,691271	-0,145053	0,083965	10,601822	6,841917	-22,013894	-1,691271
15:13:36,72	0,337929	3,272005	-0,166973	0,226985	0,047950	-1,148013	-0,143176	0,082155	10,594848	0,375844	-33,302148	-1,686612	-0,625063	-2,805768	9,353434	-36,120413	26,289211	10,824185	-0,143176	0,082155	10,594848	6,825048	-22,062821	-1,686612	-0,143176	0,082155	10,594848	6,825048	-22,062821	-1,686612
15:13:36,77	0,337929	3,272005	-0,166973	0,226985	0,047950	-1,148013	-0,142152	0,082229	10,594485	0,389208	-33,256997	-1,656955	-0,622761	-2,805072	9,348738	-36,128608	26,258964	10,787898	-0,142152	0,082229	10,594485	6,844198	-22,098060	-1,656955	-0,142152	0,082229	10,594485	6,844198	-22,098060	-1,656955
15:13:36,82	0,337929	3,272005	-0,166973	0,226985	0,047950	-1,148013	-0,143906	0,080583	10,589790	0,444490	-33,340188	-1,693243	-0,625650	-2,801668	9,346778	-36,084511	26,236194	10,763688	-0,143906	0,080583	10,589790	6,770295	-22,043547	-1,693243	-0,143906	0,080583	10,589790	6,770295	-22,043547	-1,693243
15:13:36,87	0,337929	3,272005	-0,166973	0,226985	0,047950	-1,148013	-0,145410	0,084788	10,587829	0,228187	-33,368810	-1,717453	-0,625601	-2,804787	9,346058	-36,070732	26,259127	10,812717	-0,145410	0,084788	10,587829	6,884043	-21,954124	-1,717453	-0,145410	0,084788	10,587829	6,884043	-21,954124	-1,717453
15:13:36,92	0,337929	3,272005	-0,166973	0,226985	0,047950	-1,148013	-0,142733	0,083186	10,587109	0,338228	-33,229136	-1,668424	-0,622131	-2,804144	9,344467	-36,090394	26,230171	10,774893	-0,142733	0,083186	10,587109	6,868346	-22,024600	-1,668424	-0,142733	0,083186	10,587109	6,868346	-22,024600	-1,668424
15:13:36,97	0,337929	3,272005	-0,166973	0,226985	0,047950	-1,148013	-0,145025	0,080502	10,585518	0,442896	-33,350857	-1,706248	-0,624481	-2,803753	9,340216	-36,060195	26,185487	10,794771	-0,145025	0,080502	10,585518	6,762310	-21,966417	-1,706248	-0,145025	0,080502	10,585518	6,762310	-21,966417	-1,706248
15:13:37,02	0,337929	3,272005	-0,166973	0,226985	0,047950	-1,148013	-0,144189	0,082733	10,581267	0,303276	-33,258880	-1,686370	-0,618015	-2,801152	9,340974	-36,065520	26,191949	10,776693	-0,144189	0,082733	10,581267	6,797838	-21,940081	-1,686370	-0,144189	0,082733	10,581267	6,797838	-21,940081	-1,686370
15:13:37,07	0,337929	3,272005	-0,166973	0,226985	0,047950	-1,148013	-0,149675	0,078434	10,582026	0,529795	-33,551996	-1,704447	-0,625105	-2,803638	9,336712	-36,082789	26,226969	10,803218	-0,149675	0,078434	10,582026	6,686829	-21,802544	-1,704447	-0,149675	0,078434	10,582026	6,686829	-21,802544	-1,704447
15:13:37,12	0,337929	3,272005	-0,166973	0,226985	0,047950	-1,148013	-0,143976	0,083330	10,577763	0,296849	-33,288136	-1,677923	-0,623266	-2,804860	9,336302	-36,048387	26,196288	10,744126	-0,143976	0,083330	10,577763	6,838291	-21,986021	-1,677923	-0,143976	0,083330	10,577763	6,838291	-21,986021	-1,677923
15:13:37,17	0,337929	3,272005	-0,166973	0,226985	0,047950	-1,148013	-0,143837	0,081128	10,577353	0,402033	-33,235791	-1,737015	-0,622706	-2,802132	9,329743	-36,036610	26,206401	10,816653	-0,143837	0,081128	10,577353	6,770544	-21,944563	-1,737015	-0,143837	0,081128	10,577353	6,770544	-21,944563	-1,737015
15:13:37,22	0,337929	3,272005	-0,166973	0,226985	0,047950	-1,148013	-0,146480	0,082006	10,570794	0,370986	-33,368084	-1,664487	-0,623268	-2,805136	9,333224	-36,050144	26,228721	10,785775	-0,146480	0,082006	10,570794	6,808476	-21,869382	-1,664487	-0,146480	0,082006	10,570794	6,808476	-21,869382	-1,664487
15:13:37,27	0,337929	3,272005	-0,166973	0,226985	0,047950	-1,148013	-0,143597	0,080990	10,574275	0,436374	-33,241037	-1,695365	-0,621489	-2,802561	9,329339	-36,004125	26,149153	10,771272	-0,143597	0,080990	10,574275	6,794118	-21,968667	-1,695365	-0,143597	0,080990	10,574275	6,794118	-21,968667	-1,695365
15:13:37,32	0,337929	3,272005	-0,166973	0,226985	0,047950	-1,148013	-0,146717	0,080738	10,570390	0,403622	-33,323650	-1,709869	-0,623878	-2,802493	9,328562	-36,020906	26,162970	10,786493	-0,146717	0,080738	10,570390	6,741520	-21,806345	-1,709869	-0,146717	0,080738	10,570390	6,741520	-21,806345	-1,709869
15:13:37,37	0,337929	3,272005	-0,166973	0,226985	0,047950	-1,148013	-0,145582	0,082841	10,569613	0,297819	-33,286036	-1,694648	-0,624507	-2,801869	9,324674	-36,035409	26,181714	10,799282	-0,145582	0,082841	10,569613	6,800836	-21,857882	-1,694648	-0,145582	0,082841	10,569613	6,800836	-21,857882	-1,694648
15:13:37,42	0,337929	3,272005	-0,166973	0,226985	0,047950	-1,148013	-0,145807	0,083697	10,565725	0,262281	-33,319675	-1,681859	-0,625667	-2,806524	9,323121	-36,039622	26,183946	10,780070	-0,145807	0,083697	10,565725	6,832506	-21,873847	-1,681859	-0,145807	0,083697	10,565725	6,832506	-21,873847	-1,681859
15:13:37,47	0,337929	3,272005	-0,166973	0,226985	0,047950	-1,148013	-0,141195	0,082375	10,564172	0,330869	-33,084643	-1,701071	-0,623876	-2,808110	9,323517	-36,035576	26,189083	10,775181	-0,141195	0,082375	10,564172	6,797290	-22,000815	-1,701071	-0,141195	0,082375	10,564172	6,797290	-22,000815	-1,701071
15:13:37,53	0,337929	3,272005	-0,166973	0,226985	0,047950	-1,148013	-0,140718	0,080030	10,564569	0,459247	-33,058898	-1,705960	-0,627999	-2,802555	9,325813	-36,032717	26,207306	10,764759	-0,140718	0,080030	10,564569	6,741637	-22,012523	-1,705960	-0,140718	0,080030	10,564569	6,741637	-22,012523	-1,705960
15:13:37,58	0,337929	3,272005	-0,166973	0,226985	0,047950	-1,148013	-0,143467	0,086378	10,566864	0,146368	-33,208463	-1,716381	-0,624484	-2,802409	9,319231	-36,015388	26,175076	10,782719	-0,143467	0,086378	10,566864	6,927067	-21,946320	-1,716381	-0,143467	0,086378	10,566864	6,927067	-21,946320	-1,716381
15:13:37,63	0,337929	3,272005	-0,166973	0,226985	0,047950	-1,148013	-0,145351	0,083407	10,560282	0,281604	-33,275303	-1,698422	-0,627474	-2,807860	9,298084	-36,359895	26,380080	10,760763	-0,145351	0,083407	10,560282	6,829092	-21,865275	-1,698422	-0,145351	0,083407	10,560282	6,829092	-21,865275	-1,698422
15:13:37,68	0,337929	3,272005	-0,166973	0,226985	0,047950	-1,148013	-0,139135	0,083271	10,539135	0,293977	-33,352966	-1,720378	-0,768872	-3,114729	6,795242	-47,340849	30,662981	10,927895	-0,139135	0,083271	10,539135	6,830765	-22,430831	-1,720378	-0,139135	0,083271	10,539135	6,830765	-22,430831	-1,720378
15:13:37,73	0,337929	3,272005	-0,166973	0,226985	0,047950	-1,148013	0,197320	0,052291	8,036293	0,123553	-27,508536	-1,553246	-0,665837	-2,930194	6,164646	-36,032168	25,186210	10,900391	0,197320	0,052291	8,036293	4,228420	-42,998121	-1,553246	0,197320	0,052291	8,036293	4,228420	-42,998121	-1,553246
15:13:37,78	0,337929	3,272005	-0,166973	0,226985	0,047950	-1,148013	-0,014010	0,055328	7,405698	0,876967	-25,965672	-1,580750	-0,610873	-2,714168	10,042496	-33,659144	27,192799	10,695916	-0,014010	0,055328	7,405698	5,220211	-24,865908	-1,580750	-0,014010	0,055328	7,405698	5,220211	-24,865908	-1,580750
15:13:37,83	0,337998	3,271918	-0,166992	0,227016	-0,002024	-1,148024	-0,228576	0,115741	11,283547	0,659769	-36,071292	-1,785225	-0,631378	-2,756213	10,616670	-37,275809	28,693770	10,712715	-0,228576	0,115741	11,283547	9,745418	-18,128111	-1,785225	-0,228576	0,115741	11,283547	9,745418	-18,128111	-1,785225
15:13:37,88	0,337998	3,271918	-0,166992	0,227016	-0,002024	-1,148024	-0,181911	0,112476	11,857721	0,321086	-37,527339	-1,768425	-0,630273	-2,755796	10,580120	-37,230154	28,654955	10,670509	-0,181911	0,112476	11,857721	9,150448	-23,247331	-1,768425	-0,181911	0,112476	11,857721	9,150448	-23,247331	-1,768425
15:13:37,93	0,337998	3,271918	-0,166992	0,227016	-0,002024	-1,148024	-0,182824	0,111727	11,821172	0,349219	-37,515885	-1,810632	-0,631495	-2,755484	10,560730	-37,189851	28,604609	10,709187	-0,182824	0,111727	11,821172	9,119826	-23,164183	-1,810632	-0,182824	0,111727	11,821172	9,119826	-23,164183	-1,810632
15:13:37,98	0,337998	3,271918	-0,166992	0,227016	-0,002024	-1,148024	-0,182483	0,112941	11,801781	0,262651	-37,438086	-1,771954	-0,632087	-2,753553	10,544016	-37,141923	28,564483	10,693537	-0,182483	0,112941	11,801781	9,128543	-23,113138	-1,771954	-0,182483	0,112941	11,801781	9,128543	-23,113138	-1,771954
15:13:38,03	0,337998	3,271918	-0,166992	0,227016	-0,002024	-1,148024	-0,183860	0,114420	11,785068	0,174964	-37,448101	-1,787603	-0,631539	-2,755572	10,533140	-37,140284	28,548682	10,689737	-0,183860	0,114420	11,785068	9,156946	-23,015088	-1,787603	-0,183860	0,114420	11,785068	9,156946	-23,015088	-1,787603
15:13:38,08	0,337998	3,271918	-0,166992	0,227016	-0,002024	-1,148024	-0,182385	0,112936	11,774191	0,239301	-37,362091	-1,791403	-0,631575	-2,754653	10,525371	-37,136492	28,541947	10,699185	-0,182385	0,112936	11,774191	9,104738	-23,044850	-1,791403	-0,182385	0,112936	11,774191	9,104738	-23,044850	-1,791403
15:13:38,13	0,337998	3,271918	-0,166992	0,227016	-0,002024	-1,148024	-0,183163	0,113427	11,766422	0,209823	-37,395871	-1,781955	-0,635249	-2,758855	10,493465	-37,214934	28,719349	10,689914	-0,183163	0,113427	11,766422	9,113819	-23,017595	-1,781955	-0,183163	0,113427	11,766422	9,113819	-23,017595	-1,781955
15:13:38,18	0,337998	3,271918	-0,166992	0,227016	-0,002024	-1,148024	-0,177687	0,114508	11,734517	0,268028	-37,267769	-1,791227	-0,762781	-3,067634	8,020039	-48,478068	32,473403	10,822375	-0,177687	0,114508	11,734517	9,256876	-23,319334	-1,791227	-0,177687	0,114508	11,734517	9,256876	-23,319334	-1,791227
15:13:38,23	0,337998	3,271918	-0,166992	0,227016	-0,002024	-1,148024	0,153489	0,070564	9,261090	0,172638	-31,677780	-1,658765	-0,656491	-2,920064	7,372849	-39,145583	26,617944	10,909976	0,153489	0,070564	9,261090	5,711906	-43,726690	-1,658765	0,153489	0,070564	9,261090	5,711906	-43,726690	-1,658765
15:13:38,28	0,337998	3,271918	-0,166992	0,227016	-0,002024	-1,148024	-0,027455	0,052299	8,613901	0,717686	-30,077009	-1,571165	-0,622605	-2,706493	11,088260	-36,584670	29,120647	10,673788	-0,027455	0,052299	8,613901	4,823152	-27,921760	-1,571165	-0,027455	0,052299	8,613901	4,823152	-27,921760	-1,571165
15:13:38,33	0,337939	3,271998	-0,167005	0,226989	-0,052045	-1,147993	-0,229356	0,129739	12,329311	0,138684	-39,609368	-1,807353	-0,638593	-2,752716	11,705845	-40,445778	30,770565	10,642546	-0,229356	0,129739	12,329311	10,323162	-21,604937	-1,807353	-0,229356	0,129739	12,329311	10,323162	-21,604937	-1,807353
15:13:38,38	0,337939	3,271998	-0,167005	0,226989	-0,052045	-1,147993	-0,181331	0,120473	12,946896	0,118812	-41,280868	-1,838595	-0,637400	-2,754108	11,652670	-40,307060	30,679555	10,651180	-0,181331	0,120473	12,946896	9,575941	-27,046361	-1,838595	-0,181331	0,120473	12,946896	9,575941	-27,046361	-1,838595
15:13:38,43	0,337939	3,271998	-0,167005	0,226989	-0,052045	-1,147993	-0,180723	0,118744	12,893721	0,199266	-41,083583	-1,829961	-0,636939	-2,750205	11,616140	-40,262482	30,614076	10,656976	-0,180723	0,118744	12,893721	9,520662	-26,896851	-1,829961	-0,180723	0,118744	12,893721	9,520662	-26,896851	-1,829961
15:13:38,48	0,337939	3,271998	-0,167005	0,226989	-0,052045	-1,147993	-0,184334	0,120296	12,857191	0,084129	-41,200009	-1,824165	-0,636368	-2,752328	11,599076	-40,221759	30,555962	10,669708	-0,184334	0,120296	12,857191	9,527381	-26,729815	-1,824165	-0,184334	0,120296	12,857191	9,527381	-26,729815	-1,824165
15:13:38,53	0,337939	3,271998	-0,167005	0,226989	-0,052045	-1,147993	-0,182780	0,118740	12,840127	0,135077	-41,054908	-1,811432	-0,635709	-2,752444	11,584327	-40,149105	30,517194	10,652565	-0,182780	0,118740	12,840127	9,456179	-26,706656	-1,811432	-0,182780	0,118740	12,840127	9,456179	-26,706656	-1,811432
15:13:38,58	0,337939	3,271998	-0,167005	0,226989	-0,052045	-1,147993	-0,183009	0,118111	12,825378	0,170571	-40,984511	-1,828575	-0,633923	-2,752331	11,574208	-40,126435	30,521899	10,620204	-0,183009	0,118111	12,825378	9,442247	-26,618283	-1,828575	-0,183009	0,118111	12,825378	9,442247	-26,618283	-1,828575
15:13:38,63	0,337939	3,271998	-0,167005	0,226989	-0,052045	-1,147993	-0,184000	0,116621	12,815259	0,263449	-41,018744	-1,860936	-0,636314	-2,750498	11,564503	-40,124424	30,548366	10,651022	-0,184000	0,116621	12,815259	9,418177	-26,574752	-1,860936	-0,184000	0,116621	12,815259	9,418177	-26,574752	-1,860936
15:13:38,68	0,337939	3,271998	-0,167005	0,226989	-0,052045	-1,147993	-0,184393	0,119608	12,805554	0,132041	-41,050665	-1,830119	-0,635122	-2,751299	11,560230	-40,099695	30,507297	10,632758	-0,184393	0,119608	12,805554	9,521264	-26,575832	-1,830119	-0,184393	0,119608	12,805554	9,521264	-26,575832	-1,830119
15:13:38,73	0,337939	3,271998	-0,167005	0,226989	-0,052045	-1,147993	-0,184295	0,118175	12,801281	0,183343	-41,003627	-1,848382	-0,633954	-2,754622	11,552098	-40,081073	30,463068	10,640652	-0,184295	0,118175	12,801281	9,460093	-26,536474	-1,848382	-0,184295	0,118175	12,801281	9,460093	-26,536474	-1,848382
15:13:38,78	0,337939	3,271998	-0,167005	0,226989	-0,052045	-1,147993	-0,182001	0,115502	12,793149	0,293364	-40,846078	-1,840488	-0,635736	-2,755917	11,543938	-40,081777	30,480576	10,640841	-0,182001	0,115502	12,793149	9,360258	-26,559033	-1,840488	-0,182001	0,115502	12,793149	9,360258	-26,559033	-1,840488
15:13:38,83	0,337939	3,271998	-0,167005	0,226989	-0,052045	-1,147993	-0,179989	0,116398	12,784989	0,261578	-40,750828	-1,840300	-0,634559	-2,751258	11,538487	-40,049310	30,448912	10,634014	-0,179989	0,116398	12,784989	9,398814	-26,621710	-1,840300	-0,179989	0,116398	12,784989	9,398814	-26,621710	-1,840300
15:13:38,88	0,337939	3,271998	-0,167005	0,226989	-0,052045	-1,147993	-0,184611	0,117708	12,779539	0,182269	-40,947252	-1,847127	-0,636315	-2,753342	11,534224	-40,047784	30,469824	10,641494	-0,184611	0,117708	12,779539	9,422341	-26,455263	-1,847127	-0,184611	0,117708	12,779539	9,422341	-26,455263	-1,847127
15:13:38,93	0,337939	3,271998	-0,167005	0,226989	-0,052045	-1,147993	-0,181929	0,118187	12,775276	0,176229	-40,816915	-1,839647	-0,637538	-2,755335	11,533831	-40,073871	30,471977	10,641564	-0,181929	0,118187	12,775276	9,453910	-26,535474	-1,839647	-0,181929	0,118187	12,775276	9,453910	-26,535474	-1,839647
15:13:38,98	0,337939	3,271998	-0,167005	0,226989	-0,052045	-1,147993	-0,179592	0,118249	12,774882	0,161810	-40,719031	-1,839577	-0,636338	-2,750083	11,528776	-40,027313	30,433805	10,639080	-0,179592	0,118249	12,774882	9,444383	-26,621088	-1,839577	-0,179592	0,118249	12,774882	9,444383	-26,621088	-1,839577
15:13:39,03	0,337939	3,271998	-0,167005	0,226989	-0,052045	-1,147993	-0,184740	0,119837	12,769827	0,069482	-40,927317	-1,842061	-0,638654	-2,747231	11,522952	-39,991939	30,444052	10,647456	-0,184740	0,119837	12,769827	9,476672	-26,425261	-1,842061	-0,184740	0,119837	12,769827	9,476672	-26,425261	-1,842061
15:13:39,08	0,337939	3,271998	-0,167005	0,226989	-0,052045	-1,147993	-0,186051	0,123268	12,764004	-0,082363	-40,970026	-1,833685	-0,637501	-2,752681	11,523360	-40,011034	30,422885	10,650962	-0,186051	0,123268	12,764004	9,594153	-26,364984	-1,833685	-0,186051	0,123268	12,764004	9,594153	-26,364984	-1,833685
15:13:39,13	0,337939	3,271998	-0,167005	0,226989	-0,052045	-1,147993	-0,181908	0,119544	12,764412	0,083380	-40,760528	-1,830179	-0,636314	-2,750479	11,519863	-39,995583	30,427110	10,653598	-0,181908	0,119544	12,764412	9,467601	-26,480735	-1,830179	-0,181908	0,119544	12,764412	9,467601	-26,480735	-1,830179
15:13:39,18	0,337939	3,271998	-0,167005	0,226989	-0,052045	-1,147993	-0,184409	0,119617	12,760914	0,090955	-40,879293	-1,827542	-0,635729	-2,751515	11,516352	-39,988952	30,404925	10,625832	-0,184409	0,119617	12,760914	9,480927	-26,403199	-1,827542	-0,184409	0,119617	12,760914	9,480927	-26,403199	-1,827542
15:13:39,23	0,337939	3,271998	-0,167005	0,226989	-0,052045	-1,147993	-0,183804	0,118593	12,757403	0,128345	-40,831026	-1,855308	-0,633979	-2,753748	11,513282	-39,988059	30,390613	10,661120	-0,183804	0,118593	12,757403	9,437873	-26,402382	-1,855308	-0,183804	0,118593	12,757403	9,437873	-26,402382	-1,855308
15:13:39,28	0,337939	3,271998	-0,167005	0,226989	-0,052045	-1,147993	-0,182745	0,115961	12,754333	0,253238	-40,768000	-1,820021	-0,635212	-2,751248	11,512844	-40,004747	30,372986	10,622390	-0,182745	0,115961	12,754333	9,356190	-26,422531	-1,820021	-0,182745	0,115961	12,754333	9,356190	-26,422531	-1,820021
15:13:39,33	0,337939	3,271998	-0,167005	0,226989	-0,052045	-1,147993	-0,184293	0,118279	12,753895	0,109110	-40,854149	-1,858751	-0,634005	-2,753066	11,508599	-39,985002	30,370952	10,639179	-0,184293	0,118279	12,753895	9,393998	-26,387139	-1,858751	-0,184293	0,118279	12,753895	9,393998	-26,387139	-1,858751
15:13:39,38	0,337939	3,271998	-0,167005	0,226989	-0,052045	-1,147993	-0,183323	0,116325	12,749650	0,218840	-40,785586	-1,841961	-0,633345	-2,750549	11,508588	-39,956637	30,397315	10,620846	-0,183323	0,116325	12,749650	9,350323	-26,394732	-1,841961	-0,183323	0,116325	12,749650	9,350323	-26,394732	-1,841961
15:13:39,43	0,337939	3,271998	-0,167005	0,226989	-0,052045	-1,147993	-0,185833	0,117011	12,749639	0,220140	-40,904714	-1,860295	-0,630473	-2,754537	11,505526	-39,963415	30,319450	10,658951	-0,185833	0,117011	12,749639	9,405535	-26,316838	-1,860295	-0,185833	0,117011	12,749639	9,405535	-26,316838	-1,860295
15:13:39,48	0,337939	3,271998	-0,167005	0,226989	-0,052045	-1,147993	-0,183815	0,112530	12,746577	0,382352	-40,766749	-1,822190	-0,633971	-2,752278	11,502411	-39,947718	30,357789	10,661643	-0,183815	0,112530	12,746577	9,215956	-26,337235	-1,822190	-0,183815	0,112530	12,746577	9,215956	-26,337235	-1,822190
15:13:39,53	0,337939	3,271998	-0,167005	0,226989	-0,052045	-1,147993	-0,184022	0,116689	12,743462	0,207144	-40,783058	-1,819497	-0,636365	-2,755024	11,502016	-39,971482	30,355529	10,656389	-0,184022	0,116689	12,743462	9,367215	-26,337341	-1,819497	-0,184022	0,116689	12,743462	9,367215	-26,337341	-1,819497
15:13:39,58	0,337939	3,271998	-0,167005	0,226989	-0,052045	-1,147993	-0,185738	0,114978	12,739187	0,271421	-40,841716	-1,827409	-0,631631	-2,751647	11,498136	-39,933569	30,321106	10,653732	-0,185738	0,114978	12,739187	9,297182	-26,261261	-1,827409	-0,185738	0,114978	12,739187	9,297182	-26,261261	-1,827409
15:13:39,63	0,337939	3,271998	-0,167005	0,226989	-0,052045	-1,147993	-0,185738	0,114978	12,739187	0,271421	-40,841716	-1,827409	-0,633342	-2,751249	11,499289	-39,920390	30,348462	10,634154	-0,185738	0,114978	12,739187	9,297182	-26,261261	-1,827409	-0,185738	0,114978	12,739187	9,297182	-26,261261	-1,827409
15:13:39,68	0,337939	3,271998	-0,167005	0,226989	-0,052045	-1,147993	-0,185228	0,116659	12,740340	0,214306	-40,817421	-1,846987	-0,636298	-2,748677	11,497701	-39,931483	30,387404	10,616972	-0,185228	0,116659	12,740340	9,371999	-26,277060	-1,846987	-0,185228	0,116659	12,740340	9,371999	-26,277060	-1,846987
15:13:39,73	0,337939	3,271998	-0,167005	0,226989	-0,052045	-1,147993	-0,185977	0,120505	12,738752	0,042456	-40,885484	-1,864169	-0,636920	-2,749178	11,493082	-39,916869	30,341377	10,666427	-0,185977	0,120505	12,738752	9,502116	-26,286271	-1,864169	-0,185977	0,120505	12,738752	9,502116	-26,286271	-1,864169
15:13:39,78	0,337939	3,271998	-0,167005	0,226989	-0,052045	-1,147993	-0,185232	0,120793	12,734133	-0,005057	-40,811075	-1,814713	-0,638688	-2,752828	11,491521	-39,927828	30,346196	10,647417	-0,185232	0,120793	12,734133	9,477185	-26,270343	-1,814713	-0,185232	0,120793	12,734133	9,477185	-26,270343	-1,814713
15:13:39,83	0,337939	3,271998	-0,167005	0,226989	-0,052045	-1,147993	-0,181188	0,120499	12,732572	0,008912	-40,612657	-1,833724	-0,635156	-2,752122	11,492305	-39,924659	30,336820	10,652167	-0,181188	0,120499	12,732572	9,468095	-26,389426	-1,833724	-0,181188	0,120499	12,732572	9,468095	-26,389426	-1,833724
15:13:39,88	0,337939	3,271998	-0,167005	0,226989	-0,052045	-1,147993	-0,183565	0,117793	12,733357	0,143094	-40,728852	-1,828974	-0,633420	-2,751935	11,489197	-39,918090	30,293116	10,648073	-0,183565	0,117793	12,733357	9,389847	-26,318991	-1,828974	-0,183565	0,117793	12,733357	9,389847	-26,318991	-1,828974
15:13:39,93	0,337939	3,271998	-0,167005	0,226989	-0,052045	-1,147993	-0,184595	0,116383	12,730249	0,181828	-40,754861	-1,833068	-0,634573	-2,751709	11,487620	-39,917195	30,324244	10,620784	-0,184595	0,116383	12,730249	9,317929	-26,264159	-1,833068	-0,184595	0,116383	12,730249	9,317929	-26,264159	-1,833068
15:13:39,98	0,337939	3,271998	-0,167005	0,226989	-0,052045	-1,147993	-0,184214	0,117495	12,728671	0,151407	-40,749848	-1,860356	-0,636928	-2,751139	11,486855	-39,908912	30,318570	10,640041	-0,184214	0,117495	12,728671	9,374803	-26,289041	-1,860356	-0,184214	0,117495	12,728671	9,374803	-26,289041	-1,860356
15:13:40,03	0,337939	3,271998	-0,167005	0,226989	-0,052045	-1,147993	-0,183530	0,119819	12,727906	0,029816	-40,704251	-1,841100	-0,632208	-2,753021	11,484567	-39,895086	30,297524	10,670224	-0,183530	0,119819	12,727906	9,435603	-26,297165	-1,841100	-0,183530	0,119819	12,727906	9,435603	-26,297165	-1,841100
15:13:40,08	0,337939	3,271998	-0,167005	0,226989	-0,052045	-1,147993	-0,184261	0,114791	12,725618	0,279961	-40,719758	-1,810916	-0,633337	-2,750439	11,483372	-39,866171	30,292825	10,631930	-0,184261	0,114791	12,725618	9,291046	-26,255301	-1,810916	-0,184261	0,114791	12,725618	9,291046	-26,255301	-1,810916
15:13:40,13	0,337939	3,271998	-0,167005	0,226989	-0,052045	-1,147993	-0,185931	0,117060	12,724423	0,172376	-40,779247	-1,849211	-0,633357	-2,752096	11,481439	-39,885418	30,325333	10,648632	-0,185931	0,117060	12,724423	9,361555	-26,183635	-1,849211	-0,185931	0,117060	12,724423	9,361555	-26,183635	-1,849211
15:13:40,18	0,337939	3,271998	-0,167005	0,226989	-0,052045	-1,147993	-0,184487	0,116248	12,722491	0,233098	-40,737047	-1,832509	-0,639223	-2,751007	11,482204	-39,874520	30,328993	10,642474	-0,184487	0,116248	12,722491	9,358582	-26,254842	-1,832509	-0,184487	0,116248	12,722491	9,358582	-26,254842	-1,832509
15:13:40,23	0,337939	3,271998	-0,167005	0,226989	-0,052045	-1,147993	-0,182497	0,121873	12,723255	-0,050791	-40,625981	-1,838667	-0,636280	-2,752119	11,481028	-39,868137	30,296306	10,613350	-0,182497	0,121873	12,723255	9,516267	-26,299958	-1,838667	-0,182497	0,121873	12,723255	9,516267	-26,299958	-1,838667
15:13:40,28	0,337939	3,271998	-0,167005	0,226989	-0,052045	-1,147993	-0,183005	0,118768	12,722079	0,085583	-40,630534	-1,867791	-0,633937	-2,748003	11,479088	-39,855229	30,288719	10,629706	-0,183005	0,118768	12,722079	9,408853	-26,264620	-1,867791	-0,183005	0,118768	12,722079	9,408853	-26,264620	-1,867791
15:13:40,33	0,337939	3,271998	-0,167005	0,226989	-0,052045	-1,147993	-0,187742	0,118797	12,720139	0,083941	-40,861848	-1,851435	-0,634488	-2,749111	11,475996	-39,826270	30,265383	10,630282	-0,187742	0,118797	12,720139	9,409514	-26,124137	-1,851435	-0,187742	0,118797	12,720139	9,409514	-26,124137	-1,851435
15:13:40,38	0,337939	3,271998	-0,167005	0,226989	-0,052045	-1,147993	-0,186507	0,118721	12,717048	0,082182	-40,760885	-1,850859	-0,637457	-2,747812	11,477939	-39,854600	30,324036	10,660020	-0,186507	0,118721	12,717048	9,401760	-26,120115	-1,850859	-0,186507	0,118721	12,717048	9,401760	-26,120115	-1,850859
15:13:40,43	0,337939	3,271998	-0,167005	0,226989	-0,052045	-1,147993	-0,186147	0,121941	12,718991	-0,048653	-40,796023	-1,821121	-0,631013	-2,753586	11,475623	-39,863878	30,266023	10,640544	-0,186147	0,121941	12,718991	9,523733	-26,183517	-1,821121	-0,186147	0,121941	12,718991	9,523733	-26,183517	-1,821121
15:13:40,48	0,337939	3,271998	-0,167005	0,226989	-0,052045	-1,147993	-0,184369	0,113473	12,716674	0,336807	-40,682615	-1,840597	-0,632788	-2,751890	11,476403	-39,867525	30,280394	10,659892	-0,184369	0,113473	12,716674	9,244450	-26,209653	-1,840597	-0,184369	0,113473	12,716674	9,244450	-26,209653	-1,840597
15:13:40,53	0,337939	3,271998	-0,167005	0,226989	-0,052045	-1,147993	-0,184949	0,115859	12,717454	0,223378	-40,723146	-1,821249	-0,631029	-2,748715	11,473701	-39,853347	30,278748	10,691184	-0,184949	0,115859	12,717454	9,318289	-26,204612	-1,821249	-0,184949	0,115859	12,717454	9,318289	-26,204612	-1,821249
15:13:40,58	0,337939	3,271998	-0,167005	0,226989	-0,052045	-1,147993	-0,188578	0,115923	12,714752	0,225722	-40,898743	-1,789957	-0,629792	-2,749541	11,472517	-39,822898	30,253927	10,642436	-0,188578	0,115923	12,714752	9,325645	-26,095347	-1,789957	-0,188578	0,115923	12,714752	9,325645	-26,095347	-1,789957
15:13:40,63	0,337939	3,271998	-0,167005	0,226989	-0,052045	-1,147993	-0,188482	0,114438	12,713569	0,296641	-40,854935	-1,838705	-0,634528	-2,748924	11,470953	-39,831394	30,262024	10,647852	-0,188482	0,114438	12,713569	9,280037	-26,059130	-1,838705	-0,188482	0,114438	12,713569	9,280037	-26,059130	-1,838705
15:13:40,68	0,337939	3,271998	-0,167005	0,226989	-0,052045	-1,147993	-0,186648	0,118848	12,712005	0,070078	-40,770981	-1,833289	-0,631570	-2,753022	11,467883	-39,827751	30,261969	10,668965	-0,186648	0,118848	12,712005	9,399670	-26,119132	-1,833289	-0,186648	0,118848	12,712005	9,399670	-26,119132	-1,833289
15:13:40,73	0,337939	3,271998	-0,167005	0,226989	-0,052045	-1,147993	-0,184578	0,114237	12,708935	0,311617	-40,660173	-1,812176	-0,634425	-2,754346	11,472524	-39,804956	30,265561	10,621725	-0,184578	0,114237	12,708935	9,279255	-26,170797	-1,812176	-0,184578	0,114237	12,708935	9,279255	-26,170797	-1,812176
15:13:40,78	0,337939	3,271998	-0,167005	0,226989	-0,052045	-1,147993	-0,182004	0,116048	12,713576	0,231970	-40,508386	-1,859415	-0,633979	-2,751794	11,469401	-39,855949	30,266000	10,648846	-0,182004	0,116048	12,713576	9,341747	-26,221060	-1,859415	-0,182004	0,116048	12,713576	9,341747	-26,221060	-1,859415
15:13:40,83	0,337939	3,271998	-0,167005	0,226989	-0,052045	-1,147993	-0,184438	0,116938	12,710452	0,160571	-40,679308	-1,832295	-0,633994	-2,749186	11,467067	-39,844079	30,246336	10,654743	-0,184438	0,116938	12,710452	9,340217	-26,200955	-1,832295	-0,184438	0,116938	12,710452	9,340217	-26,200955	-1,832295
15:13:40,88	0,337939	3,271998	-0,167005	0,226989	-0,052045	-1,147993	-0,186688	0,118255	12,708119	0,080991	-40,776220	-1,826398	-0,630985	-2,748031	11,465517	-39,810631	30,249200	10,641590	-0,186688	0,118255	12,708119	9,364023	-26,121206	-1,826398	-0,186688	0,118255	12,708119	9,364023	-26,121206	-1,826398
15:13:40,93	0,337939	3,271998	-0,167005	0,226989	-0,052045	-1,147993	-0,189194	0,116226	12,706569	0,205688	-40,878979	-1,839550	-0,633924	-2,749044	11,465515	-39,815222	30,262467	10,641405	-0,189194	0,116226	12,706569	9,329467	-26,027271	-1,839550	-0,189194	0,116226	12,706569	9,329467	-26,027271	-1,839550
15:13:40,98	0,337939	3,271998	-0,167005	0,226989	-0,052045	-1,147993	-0,186846	0,118266	12,706567	0,108851	-40,767528	-1,839735	-0,636904	-2,751356	11,463561	-39,837108	30,269262	10,632489	-0,186846	0,118266	12,706567	9,392697	-26,100084	-1,839735	-0,186846	0,118266	12,706567	9,392697	-26,100084	-1,839735
15:13:41,03	0,337939	3,271998	-0,167005	0,226989	-0,052045	-1,147993	-0,183354	0,119690	12,704612	0,029712	-40,608288	-1,848652	-0,634974	-2,751862	11,465158	-39,759958	30,254894	10,635367	-0,183354	0,119690	12,704612	9,425390	-26,214978	-1,848652	-0,183354	0,119690	12,704612	9,425390	-26,214978	-1,848652
15:13:41,08	0,337939	3,271998	-0,167005	0,226989	-0,052045	-1,147993	-0,183881	0,117766	12,706210	0,155926	-40,561688	-1,845773	-0,633345	-2,748861	11,465137	-39,808638	30,237115	10,650574	-0,183881	0,117766	12,706210	9,400519	-26,127017	-1,845773	-0,183881	0,117766	12,706210	9,400519	-26,127017	-1,845773
15:13:41,13	0,337939	3,271998	-0,167005	0,226989	-0,052045	-1,147993	-0,187294	0,117855	12,706188	0,111515	-40,772436	-1,830567	-0,634529	-2,753260	11,461258	-39,823316	30,258760	10,648075	-0,187294	0,117855	12,706188	9,363164	-26,069840	-1,830567	-0,187294	0,117855	12,706188	9,363164	-26,069840	-1,830567
15:13:41,18	0,337939	3,271998	-0,167005	0,226989	-0,052045	-1,147993	-0,182893	0,116681	12,702310	0,183984	-40,567098	-1,833065	-0,633968	-2,750110	11,461257	-39,802881	30,187830	10,651003	-0,182893	0,116681	12,702310	9,343451	-26,210010	-1,833065	-0,182893	0,116681	12,702310	9,343451	-26,210010	-1,833065
15:13:41,23	0,337939	3,271998	-0,167005	0,226989	-0,052045	-1,147993	-0,185902	0,117771	12,702309	0,076120	-40,670389	-1,830137	-0,634472	-2,750228	11,460086	-39,775233	30,219586	10,628119	-0,185902	0,117771	12,702309	9,321114	-26,077117	-1,830137	-0,185902	0,117771	12,702309	9,321114	-26,077117	-1,830137
15:13:41,28	0,337939	3,271998	-0,167005	0,226989	-0,052045	-1,147993	-0,185547	0,118148	12,701138	0,097819	-40,643880	-1,853022	-0,635056	-2,753536	11,458946	-39,790697	30,261350	10,653943	-0,185547	0,118148	12,701138	9,372441	-26,078451	-1,853022	-0,185547	0,118148	12,701138	9,372441	-26,078451	-1,853022
15:13:41,33	0,337939	3,271998	-0,167005	0,226989	-0,052045	-1,147993	-0,182390	0,116999	12,699997	0,185992	-40,514010	-1,827198	-0,634591	-2,747986	11,458135	-39,821978	30,232451	10,659581	-0,182390	0,116999	12,699997	9,370435	-26,196376	-1,827198	-0,182390	0,116999	12,699997	9,370435	-26,196376	-1,827198
15:13:41,38	0,337939	3,271998	-0,167005	0,226989	-0,052045	-1,147993	-0,187429	0,119372	12,699186	0,021919	-40,788668	-1,821559	-0,633267	-2,754682	11,461312	-39,778844	30,243863	10,681032	-0,187429	0,119372	12,699186	9,392656	-26,075488	-1,821559	-0,187429	0,119372	12,699186	9,392656	-26,075488	-1,821559
15:13:41,43	0,337939	3,271998	-0,167005	0,226989	-0,052045	-1,147993	-0,182292	0,114877	12,702363	0,287124	-40,489887	-1,800109	-0,634546	-2,750611	11,455044	-39,800050	30,226014	10,655804	-0,182292	0,114877	12,702363	9,304982	-26,179973	-1,800109	-0,182292	0,114877	12,702363	9,304982	-26,179973	-1,800109
15:13:41,48	0,337939	3,271998	-0,167005	0,226989	-0,052045	-1,147993	-0,185178	0,118021	12,696095	0,097592	-40,649423	-1,825337	-0,635677	-2,750874	11,457384	-39,778316	30,211903	10,653470	-0,185178	0,118021	12,696095	9,362228	-26,112922	-1,825337	-0,185178	0,118021	12,696095	9,362228	-26,112922	-1,825337
15:13:41,53	0,337939	3,271998	-0,167005	0,226989	-0,052045	-1,147993	-0,184385	0,118868	12,698436	0,052175	-40,582286	-1,827671	-0,632123	-2,748870	11,455050	-39,752225	30,186114	10,640172	-0,184385	0,118868	12,698436	9,383330	-26,108071	-1,827671	-0,184385	0,118868	12,698436	9,383330	-26,108071	-1,827671
15:13:41,58	0,337939	3,271998	-0,167005	0,226989	-0,052045	-1,147993	-0,187897	0,116793	12,696102	0,150809	-40,729434	-1,840969	-0,630343	-2,749588	11,456618	-39,761408	30,220461	10,655149	-0,187897	0,116793	12,696102	9,319043	-25,979506	-1,840969	-0,187897	0,116793	12,696102	9,319043	-25,979506	-1,840969
15:13:41,63	0,337939	3,271998	-0,167005	0,226989	-0,052045	-1,147993	-0,188166	0,114892	12,697669	0,274788	-40,768522	-1,825991	-0,632697	-2,747753	11,451555	-39,735975	30,188595	10,642278	-0,188166	0,114892	12,697669	9,293834	-25,997517	-1,825991	-0,188166	0,114892	12,697669	9,293834	-25,997517	-1,825991
15:13:41,68	0,337939	3,271998	-0,167005	0,226989	-0,052045	-1,147993	-0,188578	0,117848	12,692607	0,106195	-40,752002	-1,838863	-0,635638	-2,749295	11,453500	-39,754399	30,227911	10,651496	-0,188578	0,117848	12,692607	9,357288	-25,948633	-1,838863	-0,188578	0,117848	12,692607	9,357288	-25,948633	-1,838863
15:13:41,74	0,337939	3,271998	-0,167005	0,226989	-0,052045	-1,147993	-0,185772	0,119624	12,694551	0,038674	-40,641723	-1,829644	-0,632108	-2,749826	11,450375	-39,751269	30,215196	10,619574	-0,185772	0,119624	12,694551	9,429192	-26,058596	-1,829644	-0,185772	0,119624	12,694551	9,429192	-26,058596	-1,829644
15:13:41,79	0,337939	3,271998	-0,167005	0,226989	-0,052045	-1,147993	-0,187077	0,116302	12,691426	0,202012	-40,700523	-1,861567	-0,635119	-2,749171	11,452722	-39,770704	30,189589	10,660708	-0,187077	0,116302	12,691426	9,331692	-26,014940	-1,861567	-0,187077	0,116302	12,691426	9,331692	-26,014940	-1,861567
15:13:41,84	0,337939	3,271998	-0,167005	0,226989	-0,052045	-1,147993	-0,186139	0,119237	12,693773	0,017496	-40,655740	-1,820433	-0,633842	-2,747955	11,458170	-39,736612	30,200573	10,652950	-0,186139	0,119237	12,693773	9,377576	-26,043843	-1,820433	-0,186139	0,119237	12,693773	9,377576	-26,043843	-1,820433
15:13:41,89	0,337939	3,271998	-0,167005	0,226989	-0,052045	-1,147993	-0,187830	0,118739	12,699222	0,069945	-40,719670	-1,828191	-0,545229	-2,511210	13,559831	-31,892252	28,212720	10,520606	-0,187830	0,118739	12,699222	9,390940	-25,974983	-1,828191	-0,187830	0,118739	12,699222	9,390940	-25,974983	-1,828191
15:13:41,94	0,337939	3,271998	-0,167005	0,226989	-0,052045	-1,147993	-0,437164	0,160370	14,800882	0,105773	-45,897677	-1,960535	-0,664155	-2,719472	13,347225	-41,901734	33,671329	10,561319	-0,437164	0,160370	14,800882	12,694817	-11,580306	-1,960535	-0,437164	0,160370	14,800882	12,694817	-11,580306	-1,960535
15:13:41,99	0,337939	3,271998	-0,167005	0,226989	-0,052045	-1,147993	-0,197341	0,159232	14,588276	-0,112503	-44,824651	-1,919822	-0,693072	-2,870439	9,891967	-41,912429	31,121118	10,762131	-0,197341	0,159232	14,588276	12,387211	-29,333380	-1,919822	-0,197341	0,159232	14,588276	12,387211	-29,333380	-1,919822
15:13:42,04	0,337943	3,271991	-0,166975	0,227006	-0,002051	-1,148024	-0,052142	0,108792	11,133018	0,296506	-36,008444	-1,719010	-0,669569	-2,826808	9,246690	-38,250141	29,183922	10,760372	-0,052142	0,108792	11,133018	8,836646	-31,915317	-1,719010	-0,052142	0,108792	11,133018	8,836646	-31,915317	-1,719010
15:13:42,09	0,337943	3,271991	-0,166975	0,227006	-0,002051	-1,148024	-0,101679	0,110253	10,487741	0,374000	-34,444129	-1,720769	-0,670632	-2,824772	9,263789	-38,228631	29,196022	10,755097	-0,101679	0,110253	10,487741	9,028856	-26,462361	-1,720769	-0,101679	0,110253	10,487741	9,028856	-26,462361	-1,720769
15:13:42,14	0,337943	3,271991	-0,166975	0,227006	-0,002051	-1,148024	-0,102910	0,112191	10,504840	0,294453	-34,495577	-1,726043	-0,666494	-2,826722	9,269251	-38,225884	29,164823	10,760862	-0,102910	0,112191	10,504840	9,101449	-26,417153	-1,726043	-0,102910	0,112191	10,504840	9,101449	-26,417153	-1,726043
15:13:42,19	0,337943	3,271991	-0,166975	0,227006	-0,002051	-1,148024	-0,103290	0,107632	10,510302	0,505855	-34,497380	-1,720278	-0,669218	-2,823993	9,277420	-38,145004	29,197491	10,741505	-0,103290	0,107632	10,510302	8,955000	-26,389094	-1,720278	-0,103290	0,107632	10,510302	8,955000	-26,389094	-1,720278
15:13:42,24	0,337943	3,271991	-0,166975	0,227006	-0,002051	-1,148024	-0,104291	0,111356	10,518472	0,380937	-34,495725	-1,739636	-0,666924	-2,825028	9,283661	-38,172053	29,161273	10,775829	-0,104291	0,111356	10,518472	9,122418	-26,308856	-1,739636	-0,104291	0,111356	10,518472	9,122418	-26,308856	-1,739636
15:13:42,29	0,337943	3,271991	-0,166975	0,227006	-0,002051	-1,148024	-0,104542	0,108853	10,524712	0,466250	-34,514079	-1,705311	-0,667973	-2,821825	9,287153	-38,117555	29,176142	10,754534	-0,104542	0,108853	10,524712	9,011175	-26,307528	-1,705311	-0,104542	0,108853	10,524712	9,011175	-26,307528	-1,705311
15:13:42,34	0,337943	3,271991	-0,166975	0,227006	-0,002051	-1,148024	-0,106791	0,111362	10,528204	0,375886	-34,591280	-1,726607	-0,665708	-2,815905	9,348624	-37,956479	29,088401	10,757540	-0,106791	0,111362	10,528204	9,117800	-26,208159	-1,726607	-0,106791	0,111362	10,528204	9,117800	-26,208159	-1,726607
15:13:42,39	0,337943	3,271991	-0,166975	0,227006	-0,002051	-1,148024	-0,113050	0,112361	10,589675	0,328504	-34,733389	-1,723601	-0,534035	-2,548686	11,883346	-29,021089	25,059699	10,607147	-0,113050	0,112361	10,589675	9,148819	-25,858926	-1,723601	-0,113050	0,112361	10,589675	9,148819	-25,858926	-1,723601
15:13:42,44	0,337943	3,271991	-0,166975	0,227006	-0,002051	-1,148024	-0,410306	0,131938	13,124397	0,289212	-40,438056	-1,873994	-0,639929	-2,722381	12,336096	-38,913444	30,797399	10,597275	-0,410306	0,131938	13,124397	10,646360	-8,229031	-1,873994	-0,410306	0,131938	13,124397	10,646360	-8,229031	-1,873994
15:13:42,49	0,337943	3,271991	-0,166975	0,227006	-0,002051	-1,148024	-0,206935	0,136797	13,577147	0,059361	-41,298635	-1,883866	-0,677784	-2,902492	8,486529	-39,598255	28,070378	10,849300	-0,206935	0,136797	13,577147	10,797937	-25,054242	-1,883866	-0,206935	0,136797	13,577147	10,797937	-25,054242	-1,883866
15:13:42,54	0,337954	3,272004	-0,166990	0,226986	0,047994	-1,148013	-0,032026	0,079525	9,727580	0,333426	-31,432947	-1,631841	-0,664838	-2,868395	7,958821	-36,430889	26,885173	10,840699	-0,032026	0,079525	9,727580	6,576158	-28,918870	-1,631841	-0,032026	0,079525	9,727580	6,576158	-28,918870	-1,631841
15:13:42,59	0,337954	3,272004	-0,166990	0,226986	0,047994	-1,148013	-0,068029	0,085362	9,199873	0,587188	-29,969436	-1,640442	-0,664789	-2,865940	7,978655	-36,429956	26,866154	10,867145	-0,068029	0,085362	9,199873	7,288094	-24,629193	-1,640442	-0,068029	0,085362	9,199873	7,288094	-24,629193	-1,640442
15:13:42,64	0,337954	3,272004	-0,166990	0,226986	0,047994	-1,148013	-0,070179	0,086547	9,219707	0,509540	-30,070935	-1,613996	-0,665845	-2,865135	7,984060	-36,409132	26,926573	10,812218	-0,070179	0,086547	9,219707	7,303504	-24,561893	-1,613996	-0,070179	0,086547	9,219707	7,303504	-24,561893	-1,613996
15:13:42,69	0,337954	3,272004	-0,166990	0,226986	0,047994	-1,148013	-0,070348	0,087865	9,225111	0,503778	-30,091923	-1,668923	-0,666974	-2,862130	7,992583	-36,400574	26,935118	10,788088	-0,070348	0,087865	9,225111	7,401149	-24,569577	-1,668923	-0,070348	0,087865	9,225111	7,401149	-24,569577	-1,668923
15:13:42,74	0,337954	3,272004	-0,166990	0,226986	0,047994	-1,148013	-0,072386	0,090345	9,233634	0,386484	-30,194748	-1,693053	-0,664631	-2,862942	7,996513	-36,404226	26,918301	10,838776	-0,072386	0,090345	9,233634	7,478554	-24,512437	-1,693053	-0,072386	0,090345	9,233634	7,478554	-24,512437	-1,693053
15:13:42,79	0,337954	3,272004	-0,166990	0,226986	0,047994	-1,148013	-0,072854	0,087909	9,237565	0,496752	-30,213843	-1,642365	-0,666388	-2,865476	7,997691	-36,404260	26,906947	10,841862	-0,072854	0,087909	9,237565	7,397617	-24,494787	-1,642365	-0,072854	0,087909	9,237565	7,397617	-24,494787	-1,642365
15:13:42,84	0,337954	3,272004	-0,166990	0,226986	0,047994	-1,148013	-0,069781	0,088164	9,238742	0,473640	-30,048383	-1,639279	-0,668132	-2,861034	7,999988	-36,400976	26,943839	10,822589	-0,069781	0,088164	9,238742	7,394526	-24,570582	-1,639279	-0,069781	0,088164	9,238742	7,394526	-24,570582	-1,639279
15:13:42,89	0,337954	3,272004	-0,166990	0,226986	0,047994	-1,148013	-0,072757	0,091895	9,241039	0,313228	-30,218724	-1,658552	-0,665713	-2,859773	8,002750	-36,366901	26,936565	10,859691	-0,072757	0,091895	9,241039	7,526985	-24,507327	-1,658552	-0,072757	0,091895	9,241039	7,526985	-24,507327	-1,658552
15:13:42,94	0,337954	3,272004	-0,166990	0,226986	0,047994	-1,148013	-0,075058	0,090431	9,243802	0,400086	-30,305242	-1,621450	-0,665215	-2,863538	8,003870	-36,423483	26,924380	10,810277	-0,075058	0,090431	9,243802	7,498931	-24,413197	-1,621450	-0,075058	0,090431	9,243802	7,498931	-24,413197	-1,621450
15:13:42,99	0,337954	3,272004	-0,166990	0,226986	0,047994	-1,148013	-0,072046	0,088118	9,244922	0,481549	-30,191534	-1,670864	-0,663379	-2,862602	8,008142	-36,402044	26,932697	10,793645	-0,072046	0,088118	9,244922	7,398777	-24,535920	-1,670864	-0,072046	0,088118	9,244922	7,398777	-24,535920	-1,670864
15:13:43,04	0,337954	3,272004	-0,166990	0,226986	0,047994	-1,148013	-0,073775	0,086996	9,249193	0,557816	-30,267020	-1,687496	-0,662893	-2,861603	8,005815	-36,431609	26,910539	10,823957	-0,073775	0,086996	9,249193	7,386966	-24,475700	-1,687496	-0,073775	0,086996	9,249193	7,386966	-24,475700	-1,687496
15:13:43,09	0,337954	3,272004	-0,166990	0,226986	0,047994	-1,148013	-0,074883	0,087074	9,246867	0,519749	-30,339181	-1,657183	-0,663447	-2,862111	8,010873	-36,428011	26,916591	10,825711	-0,074883	0,087074	9,246867	7,355081	-24,460854	-1,657183	-0,074883	0,087074	9,246867	7,355081	-24,460854	-1,657183
15:13:43,14	0,337954	3,272004	-0,166990	0,226986	0,047994	-1,148013	-0,074166	0,087300	9,251924	0,515068	-30,301817	-1,655430	-0,665670	-2,864589	8,009344	-36,382829	26,953175	10,821752	-0,074166	0,087300	9,251924	7,368094	-24,479759	-1,655430	-0,074166	0,087300	9,251924	7,368094	-24,479759	-1,655430
15:13:43,19	0,337954	3,272004	-0,166990	0,226986	0,047994	-1,148013	-0,070908	0,087986	9,250395	0,533660	-30,111552	-1,659389	-0,664531	-2,864051	8,014022	-36,402920	26,948048	10,853140	-0,070908	0,087986	9,250395	7,440553	-24,545266	-1,659389	-0,070908	0,087986	9,250395	7,440553	-24,545266	-1,659389
15:13:43,24	0,337954	3,272004	-0,166990	0,226986	0,047994	-1,148013	-0,071944	0,087268	9,255073	0,556495	-30,180238	-1,628001	-0,666271	-2,861371	8,012433	-36,373352	26,913534	10,809188	-0,071944	0,087268	9,255073	7,407047	-24,532659	-1,628001	-0,071944	0,087268	9,255073	7,407047	-24,532659	-1,628001
15:13:43,29	0,337954	3,272004	-0,166990	0,226986	0,047994	-1,148013	-0,073395	0,090116	9,253485	0,393325	-30,212843	-1,671953	-0,665128	-2,863276	8,014396	-36,399148	26,924684	10,837601	-0,073395	0,090116	9,253485	7,467397	-24,451334	-1,671953	-0,073395	0,090116	9,253485	7,467397	-24,451334	-1,671953
15:13:43,34	0,337954	3,272004	-0,166990	0,226986	0,047994	-1,148013	-0,072317	0,088173	9,255448	0,491075	-30,184689	-1,643539	-0,666904	-2,860213	8,012029	-36,396532	26,932327	10,810337	-0,072317	0,088173	9,255448	7,412688	-24,507823	-1,643539	-0,072317	0,088173	9,255448	7,412688	-24,507823	-1,643539
15:13:43,39	0,337954	3,272004	-0,166990	0,226986	0,047994	-1,148013	-0,074081	0,091243	9,253080	0,339401	-30,277991	-1,670804	-0,665722	-2,863174	8,016734	-36,398464	26,907936	10,845239	-0,074081	0,091243	9,253080	7,501950	-24,462624	-1,670804	-0,074081	0,091243	9,253080	7,501950	-24,462624	-1,670804
15:13:43,44	0,337954	3,272004	-0,166990	0,226986	0,047994	-1,148013	-0,072108	0,088738	9,257785	0,447564	-30,164866	-1,635902	-0,665047	-2,861327	8,017476	-36,373043	26,940788	10,792672	-0,072108	0,088738	9,257785	7,413483	-24,504390	-1,635902	-0,072108	0,088738	9,257785	7,413483	-24,504390	-1,635902
15:13:43,49	0,337954	3,272004	-0,166990	0,226986	0,047994	-1,148013	-0,074045	0,089077	9,258527	0,471086	-30,259984	-1,688469	-0,666318	-2,861311	8,015562	-36,401497	26,929912	10,851705	-0,074045	0,089077	9,258527	7,463633	-24,447479	-1,688469	-0,074045	0,089077	9,258527	7,463633	-24,447479	-1,688469
15:13:43,54	0,337954	3,272004	-0,166990	0,226986	0,047994	-1,148013	-0,073423	0,090186	9,256613	0,389793	-30,246886	-1,629436	-0,663969	-2,861232	8,017891	-36,412492	26,938866	10,851105	-0,073423	0,090186	9,256613	7,469365	-24,483145	-1,629436	-0,073423	0,090186	9,256613	7,469365	-24,483145	-1,629436
15:13:43,59	0,337954	3,272004	-0,166990	0,226986	0,047994	-1,148013	-0,074667	0,088191	9,258943	0,495769	-30,325524	-1,630036	-0,663973	-2,862800	8,017140	-36,402525	26,903285	10,869468	-0,074667	0,088191	9,258943	7,418766	-24,464201	-1,630036	-0,074667	0,088191	9,258943	7,418766	-24,464201	-1,630036
15:13:43,65	0,337954	3,272004	-0,166990	0,226986	0,047994	-1,148013	-0,073306	0,087411	9,258191	0,510520	-30,228346	-1,611673	-0,663893	-2,862821	8,018296	-36,374175	26,912987	10,839723	-0,073306	0,087411	9,258191	7,372254	-24,473838	-1,611673	-0,073306	0,087411	9,258191	7,372254	-24,473838	-1,611673
15:13:43,70	0,337954	3,272004	-0,166990	0,226986	0,047994	-1,148013	-0,073328	0,087330	9,259348	0,537268	-30,209805	-1,641418	-0,665103	-2,862089	8,017512	-36,387907	26,921466	10,845358	-0,073328	0,087330	9,259348	7,392704	-24,453546	-1,641418	-0,073328	0,087330	9,259348	7,392704	-24,453546	-1,641418
15:13:43,75	0,337954	3,272004	-0,166990	0,226986	0,047994	-1,148013	-0,073358	0,088745	9,258563	0,464204	-30,227469	-1,635783	-0,656031	-2,850764	8,100040	-36,029969	26,629692	10,833815	-0,073358	0,088745	9,258563	7,430659	-24,468897	-1,635783	-0,073358	0,088745	9,258563	7,430659	-24,468897	-1,635783
15:13:43,80	0,337954	3,272004	-0,166990	0,226986	0,047994	-1,148013	-0,076828	0,087051	9,274131	0,560997	-30,285732	-1,671456	-0,537987	-2,520433	10,767899	-24,212973	23,415355	10,610732	-0,076828	0,087051	9,274131	7,394497	-24,254708	-1,671456	-0,076828	0,087051	9,274131	7,394497	-24,254708	-1,671456
15:13:43,85	0,337954	3,272004	-0,166990	0,226986	0,047994	-1,148013	-0,432798	0,149487	12,008950	0,356706	-36,621497	-1,870409	-0,669028	-2,758477	10,870334	-36,593582	30,094989	10,657226	-0,432798	0,149487	12,008950	12,091411	-2,646884	-1,870409	-0,432798	0,149487	12,008950	12,091411	-2,646884	-1,870409
15:13:43,90	0,337954	3,272004	-0,166990	0,226986	0,047994	-1,148013	-0,161126	0,143950	12,111385	0,239044	-36,556286	-1,823915	-0,701875	-2,900781	7,410862	-36,264997	27,685053	10,789536	-0,161126	0,143950	12,111385	11,539111	-23,907927	-1,823915	-0,161126	0,143950	12,111385	11,539111	-23,907927	-1,823915
15:13:43,95	0,338012	3,272007	-0,166974	0,226985	0,098024	-1,148003	-0,021463	0,101243	8,651913	0,537007	-27,804283	-1,691605	-0,685091	-2,865338	6,797766	-32,889287	26,018420	10,821038	-0,021463	0,101243	8,651913	8,484619	-26,119462	-1,691605	-0,021463	0,101243	8,651913	8,484619	-26,119462	-1,691605
15:13:44,00	0,338012	3,272007	-0,166974	0,226985	0,098024	-1,148003	-0,060550	0,104430	8,038818	0,615800	-26,080038	-1,660103	-0,682191	-2,864139	6,811750	-32,928506	26,005558	10,832580	-0,060550	0,104430	8,038818	8,813579	-21,326894	-1,660103	-0,060550	0,104430	8,038818	8,813579	-21,326894	-1,660103
15:13:44,05	0,338012	3,272007	-0,166974	0,226985	0,098024	-1,148003	-0,063037	0,102518	8,052801	0,684477	-26,236925	-1,648561	-0,682097	-2,864288	6,821094	-32,911893	26,035016	10,842196	-0,063037	0,102518	8,052801	8,732161	-21,288507	-1,648561	-0,063037	0,102518	8,052801	8,732161	-21,288507	-1,648561
15:13:44,10	0,338012	3,272007	-0,166974	0,226985	0,098024	-1,148003	-0,062956	0,102362	8,062146	0,726406	-26,233050	-1,638944	-0,684380	-2,862277	6,823037	-32,885684	26,061725	10,841504	-0,062956	0,102362	8,062146	8,761846	-21,290997	-1,638944	-0,062956	0,102362	8,062146	8,761846	-21,290997	-1,638944
15:13:44,15	0,338012	3,272007	-0,166974	0,226985	0,098024	-1,148003	-0,063556	0,105345	8,064089	0,607534	-26,254887	-1,639637	-0,686185	-2,864656	6,828857	-32,930348	26,089423	10,843490	-0,063556	0,105345	8,064089	8,877126	-21,265764	-1,639637	-0,063556	0,105345	8,064089	8,877126	-21,265764	-1,639637
15:13:44,20	0,338012	3,272007	-0,166974	0,226985	0,098024	-1,148003	-0,060593	0,105719	8,069908	0,589750	-26,153358	-1,637651	-0,684322	-2,864047	6,832752	-32,881816	26,055573	10,825413	-0,060593	0,105719	8,069908	8,888688	-21,396804	-1,637651	-0,060593	0,105719	8,069908	8,888688	-21,396804	-1,637651
15:13:44,25	0,338012	3,272007	-0,166974	0,226985	0,098024	-1,148003	-0,062052	0,104410	8,073804	0,652759	-26,170271	-1,655728	-0,676527	-2,860694	6,878718	-32,731369	25,597431	10,865433	-0,062052	0,104410	8,073804	8,848956	-21,299186	-1,655728	-0,062052	0,104410	8,073804	8,848956	-21,299186	-1,655728
15:13:44,30	0,338012	3,272007	-0,166974	0,226985	0,098024	-1,148003	-0,068853	0,099336	8,119770	0,595072	-26,164571	-1,615708	-0,539882	-2,592922	9,315529	-23,712989	21,435219	10,717134	-0,068853	0,099336	8,119770	8,392955	-20,759592	-1,615708	-0,068853	0,099336	8,119770	8,392955	-20,759592	-1,615708
15:13:44,35	0,338012	3,272007	-0,166974	0,226985	0,098024	-1,148003	-0,369073	0,114884	10,556581	0,691215	-31,884737	-1,764007	-0,677491	-2,741149	9,924321	-32,764314	28,916380	10,633587	-0,369073	0,114884	10,556581	9,709572	-2,912526	-1,764007	-0,369073	0,114884	10,556581	9,709572	-2,912526	-1,764007
15:13:44,40	0,338012	3,272007	-0,166974	0,226985	0,098024	-1,148003	-0,171900	0,159943	11,165372	0,301323	-33,211020	-1,847554	-0,711209	-2,917667	6,320597	-33,907548	26,196987	10,897267	-0,171900	0,159943	11,165372	12,856862	-19,716852	-1,847554	-0,171900	0,159943	11,165372	12,856862	-19,716852	-1,847554
15:13:44,45	0,337905	3,271981	-0,166988	0,226994	0,148011	-1,148008	-0,002172	0,100885	7,561648	0,445693	-24,015511	-1,583873	-0,690942	-2,871260	5,607866	-29,726079	24,334371	10,841401	-0,002172	0,100885	7,561648	8,365129	-23,845031	-1,583873	-0,002172	0,100885	7,561648	8,365129	-23,845031	-1,583873
15:13:44,50	0,337905	3,271981	-0,166988	0,226994	0,148011	-1,148008	-0,052495	0,106537	6,848917	0,629445	-22,079777	-1,639739	-0,689779	-2,876102	5,624584	-29,793016	24,381758	10,857143	-0,052495	0,106537	6,848917	8,992573	-17,958889	-1,639739	-0,052495	0,106537	6,848917	8,992573	-17,958889	-1,639739
15:13:44,55	0,337905	3,271981	-0,166988	0,226994	0,148011	-1,148008	-0,048883	0,103109	6,865636	0,815270	-21,973620	-1,623998	-0,692051	-2,872452	5,635077	-29,770213	24,402136	10,865860	-0,048883	0,103109	6,865636	8,909300	-18,136266	-1,623998	-0,048883	0,103109	6,865636	8,909300	-18,136266	-1,623998
15:13:44,60	0,337905	3,271981	-0,166988	0,226994	0,148011	-1,148008	-0,050908	0,106901	6,876129	0,647124	-22,069329	-1,615280	-0,689036	-2,873481	5,643264	-29,734522	24,340541	10,863753	-0,050908	0,106901	6,876129	9,038845	-18,073062	-1,615280	-0,050908	0,106901	6,876129	9,038845	-18,073062	-1,615280
15:13:44,65	0,337905	3,271981	-0,166988	0,226994	0,148011	-1,148008	-0,051525	0,103775	6,884315	0,774164	-22,039714	-1,617388	-0,689081	-2,871989	5,647911	-29,773089	24,379531	10,872475	-0,051525	0,103775	6,884315	8,920515	-17,995000	-1,617388	-0,051525	0,103775	6,884315	8,920515	-17,995000	-1,617388
15:13:44,70	0,337905	3,271981	-0,166988	0,226994	0,148011	-1,148008	-0,052794	0,104560	6,888962	0,747851	-22,158617	-1,608666	-0,689080	-2,872415	5,652163	-29,774506	24,347186	10,839732	-0,052794	0,104560	6,888962	8,955789	-18,014256	-1,608666	-0,052794	0,104560	6,888962	8,955789	-18,014256	-1,608666
15:13:44,75	0,337905	3,271981	-0,166988	0,226994	0,148011	-1,148008	-0,052426	0,104346	6,893214	0,730262	-22,124504	-1,641409	-0,689645	-2,871453	5,653728	-29,764421	24,353077	10,853445	-0,052426	0,104346	6,893214	8,921395	-18,009079	-1,641409	-0,052426	0,104346	6,893214	8,921395	-18,009079	-1,641409
15:13:44,80	0,337905	3,271981	-0,166988	0,226994	0,148011	-1,148008	-0,052977	0,105317	6,894779	0,689897	-22,147371	-1,627696	-0,692598	-2,871306	5,657622	-29,774887	24,359936	10,875140	-0,052977	0,105317	6,894779	8,957280	-17,988688	-1,627696	-0,052977	0,105317	6,894779	8,957280	-17,988688	-1,627696
15:13:44,85	0,337905	3,271981	-0,166988	0,226994	0,148011	-1,148008	-0,051627	0,107948	6,898673	0,553799	-22,089687	-1,606001	-0,692069	-2,874069	5,659179	-29,821671	24,389968	10,889852	-0,051627	0,107948	6,898673	9,027705	-18,036944	-1,606001	-0,051627	0,107948	6,898673	9,027705	-18,036944	-1,606001
15:13:44,90	0,337905	3,271981	-0,166988	0,226994	0,148011	-1,148008	-0,049499	0,106108	6,900230	0,652111	-22,034570	-1,591288	-0,689653	-2,872214	5,663061	-29,795989	24,382606	10,873148	-0,049499	0,106108	6,900230	8,981553	-18,148865	-1,591288	-0,049499	0,106108	6,900230	8,981553	-18,148865	-1,591288
15:13:44,95	0,337905	3,271981	-0,166988	0,226994	0,148011	-1,148008	-0,052314	0,104943	6,904112	0,719133	-22,154987	-1,607993	-0,689604	-2,874632	5,665401	-29,772588	24,343848	10,855356	-0,052314	0,104943	6,904112	8,957158	-18,048366	-1,607993	-0,052314	0,104943	6,904112	8,957158	-18,048366	-1,607993
15:13:45,00	0,337905	3,271981	-0,166988	0,226994	0,148011	-1,148008	-0,050244	0,103692	6,906452	0,762330	-22,007735	-1,625785	-0,686161	-2,874783	5,662674	-29,819127	24,373379	10,868703	-0,050244	0,103692	6,906452	8,902138	-18,063560	-1,625785	-0,050244	0,103692	6,906452	8,902138	-18,063560	-1,625785
15:13:45,05	0,337905	3,271981	-0,166988	0,226994	0,148011	-1,148008	-0,051835	0,100634	6,903725	0,923631	-22,145525	-1,612438	-0,690909	-2,872617	5,668505	-29,831429	24,355684	10,898131	-0,051835	0,100634	6,903725	8,823415	-18,076473	-1,612438	-0,051835	0,100634	6,903725	8,823415	-18,076473	-1,612438
15:13:45,10	0,337905	3,271981	-0,166988	0,226994	0,148011	-1,148008	-0,051336	0,105829	6,909557	0,632014	-22,121401	-1,583010	-0,691422	-2,871374	5,667736	-29,803319	24,390656	10,899526	-0,051336	0,105829	6,909557	8,939608	-18,091495	-1,583010	-0,051336	0,105829	6,909557	8,939608	-18,091495	-1,583010
15:13:45,15	0,337905	3,271981	-0,166988	0,226994	0,148011	-1,148008	-0,052156	0,106895	6,908787	0,620930	-22,157173	-1,581615	-0,687276	-2,872329	5,669667	-29,801947	24,388437	10,869770	-0,052156	0,106895	6,908787	9,012196	-18,062912	-1,581615	-0,052156	0,106895	6,908787	9,012196	-18,062912	-1,581615
15:13:45,20	0,337905	3,271981	-0,166988	0,226994	0,148011	-1,148008	-0,053402	0,102827	6,910719	0,831227	-22,219680	-1,611371	-0,688429	-2,873683	5,669666	-29,796741	24,393778	10,859797	-0,053402	0,102827	6,910719	8,903159	-18,027588	-1,611371	-0,053402	0,102827	6,910719	8,903159	-18,027588	-1,611371
15:13:45,26	0,337905	3,271981	-0,166988	0,226994	0,148011	-1,148008	-0,051653	0,103148	6,910718	0,821749	-22,126893	-1,621344	-0,688419	-2,872249	5,671602	-29,772661	24,332090	10,842075	-0,051653	0,103148	6,910718	8,918903	-18,072099	-1,621344	-0,051653	0,103148	6,910718	8,918903	-18,072099	-1,621344
15:13:45,31	0,337905	3,271981	-0,166988	0,226994	0,148011	-1,148008	-0,052900	0,103857	6,912653	0,743514	-22,140017	-1,639066	-0,690804	-2,874826	5,673204	-29,795943	24,355938	10,909141	-0,052900	0,103857	6,912653	8,896299	-17,987367	-1,639066	-0,052900	0,103857	6,912653	8,896299	-17,987367	-1,639066
15:13:45,36	0,337905	3,271981	-0,166988	0,226994	0,148011	-1,148008	-0,049476	0,104634	6,914256	0,712133	-21,994068	-1,572000	-0,691374	-2,875913	5,676667	-29,806293	24,368394	10,863673	-0,049476	0,104634	6,914256	8,925896	-18,110183	-1,572000	-0,049476	0,104634	6,914256	8,925896	-18,110183	-1,572000
15:13:45,41	0,337905	3,271981	-0,166988	0,226994	0,148011	-1,148008	-0,048250	0,104583	6,917719	0,720370	-21,945480	-1,617468	-0,693161	-2,872329	5,676642	-29,806842	24,366372	10,854162	-0,048250	0,104583	6,917719	8,930171	-18,157878	-1,617468	-0,048250	0,104583	6,917719	8,930171	-18,157878	-1,617468
15:13:45,46	0,337905	3,271981	-0,166988	0,226994	0,148011	-1,148008	-0,050460	0,107924	6,917693	0,544634	-22,059877	-1,626979	-0,687249	-2,874354	5,678206	-29,799020	24,343325	10,838577	-0,050460	0,107924	6,917693	9,016671	-18,098770	-1,626979	-0,050460	0,107924	6,917693	9,016671	-18,098770	-1,626979
15:13:45,51	0,337905	3,271981	-0,166988	0,226994	0,148011	-1,148008	-0,051662	0,101791	6,919257	0,847486	-22,104111	-1,642563	-0,689003	-2,873297	5,677448	-29,788671	24,354458	10,868213	-0,051662	0,101791	6,919257	8,838106	-18,048606	-1,642563	-0,051662	0,101791	6,919257	8,838106	-18,048606	-1,642563
15:13:45,56	0,337905	3,271981	-0,166988	0,226994	0,148011	-1,148008	-0,051700	0,103838	6,918500	0,755865	-22,102691	-1,612928	-0,684306	-2,870481	5,675920	-29,776108	24,339662	10,903685	-0,051700	0,103838	6,918500	8,907163	-18,044203	-1,612928	-0,051700	0,103838	6,918500	8,907163	-18,044203	-1,612928
15:13:45,61	0,337905	3,271981	-0,166988	0,226994	0,148011	-1,148008	-0,056488	0,101179	6,916972	0,887619	-22,333385	-1,577455	-0,687831	-2,873255	5,681328	-29,805423	24,371984	10,866795	-0,056488	0,101179	6,916972	8,830159	-17,899046	-1,577455	-0,056488	0,101179	6,916972	8,830159	-17,899046	-1,577455
15:13:45,66	0,337905	3,271981	-0,166988	0,226994	0,148011	-1,148008	-0,052323	0,102845	6,922379	0,814318	-22,158351	-1,614346	-0,687289	-2,872968	5,681328	-29,821101	24,359619	10,876387	-0,052323	0,102845	6,922379	8,887642	-18,050968	-1,614346	-0,052323	0,102845	6,922379	8,887642	-18,050968	-1,614346
15:13:45,71	0,337905	3,271981	-0,166988	0,226994	0,148011	-1,148008	-0,052843	0,102519	6,922379	0,812728	-22,192755	-1,604754	-0,687270	-2,872125	5,679778	-29,811786	24,375751	10,882724	-0,052843	0,102519	6,922379	8,860454	-18,044598	-1,604754	-0,052843	0,102519	6,922379	8,860454	-18,044598	-1,604754
15:13:45,76	0,337905	3,271981	-0,166988	0,226994	0,148011	-1,148008	-0,053583	0,102924	6,920829	0,810303	-22,231225	-1,598417	-0,688981	-2,872073	5,682102	-29,788543	24,364232	10,861033	-0,053583	0,102924	6,920829	8,889811	-18,024993	-1,598417	-0,053583	0,102924	6,920829	8,889811	-18,024993	-1,598417
15:13:45,81	0,337905	3,271981	-0,166988	0,226994	0,148011	-1,148008	-0,052772	0,104432	6,923153	0,733527	-22,163192	-1,620107	-0,691391	-2,871188	5,680556	-29,813126	24,390992	10,896715	-0,052772	0,104432	6,923153	8,931422	-18,020582	-1,620107	-0,052772	0,104432	6,923153	8,931422	-18,020582	-1,620107
15:13:45,86	0,337905	3,271981	-0,166988	0,226994	0,148011	-1,148008	-0,052333	0,106961	6,921607	0,612910	-22,175035	-1,584426	-0,682980	-2,871465	5,689151	-29,717143	24,279592	10,878652	-0,052333	0,106961	6,921607	9,009320	-18,066884	-1,584426	-0,052333	0,106961	6,921607	9,009320	-18,066884	-1,584426
15:13:45,91	0,337905	3,271981	-0,166988	0,226994	0,148011	-1,148008	-0,056299	0,099539	6,930203	0,950372	-22,242425	-1,602489	-0,563607	-2,548387	8,375470	-18,384932	20,919574	10,643807	-0,056299	0,099539	6,930203	8,764153	-17,822970	-1,602489	-0,056299	0,099539	6,930203	8,764153	-17,822970	-1,602489
15:13:45,96	0,337905	3,271981	-0,166988	0,226994	0,148011	-1,148008	-0,395779	0,157697	9,616521	0,682376	-28,401396	-1,837334	-0,685173	-2,793347	8,630313	-31,710844	27,135639	10,738393	-0,395779	0,157697	9,616521	13,061598	2,667236	-1,837334	-0,395779	0,157697	9,616521	13,061598	2,667236	-1,837334
15:13:46,01	0,337905	3,271981	-0,166988	0,226994	0,148011	-1,148008	-0,122854	0,140496	9,871365	0,297125	-28,857938	-1,742748	-0,730119	-2,953981	4,842150	-31,303161	24,982188	10,947328	-0,122854	0,140496	9,871365	11,326091	-19,213864	-1,742748	-0,122854	0,140496	9,871365	11,326091	-19,213864	-1,742748
15:13:46,06	0,337984	3,271949	-0,166979	0,226975	0,198021	-1,148029	0,038732	0,099104	6,083201	0,788410	-19,025665	-1,533813	-0,717427	-2,920118	4,348513	-28,339165	23,830345	10,882314	0,038732	0,099104	6,083201	8,568102	-22,066109	-1,533813	0,038732	0,099104	6,083201	8,568102	-22,066109	-1,533813
15:13:46,11	0,337984	3,271949	-0,166979	0,226975	0,198021	-1,148029	0,003060	0,105043	5,589565	0,964057	-17,737798	-1,598827	-0,716209	-2,917769	4,364432	-28,356173	23,861036	10,879190	0,003060	0,105043	5,589565	9,209957	-17,977983	-1,598827	0,003060	0,105043	5,589565	9,209957	-17,977983	-1,598827
15:13:46,16	0,337984	3,271949	-0,166979	0,226975	0,198021	-1,148029	0,000416	0,105163	5,605483	0,975890	-17,905354	-1,601951	-0,720316	-2,920097	4,376102	-28,371680	23,850820	10,895091	0,000416	0,105163	5,605483	9,231214	-17,937995	-1,601951	0,000416	0,105163	5,605483	9,231214	-17,937995	-1,601951
15:13:46,21	0,337984	3,271949	-0,166979	0,226975	0,198021	-1,148029	0,004486	0,107557	5,617154	0,834839	-17,702050	-1,586050	-0,717384	-2,917245	4,384223	-28,392298	23,857084	10,862421	0,004486	0,107557	5,617154	9,278034	-18,054164	-1,586050	0,004486	0,107557	5,617154	9,278034	-18,054164	-1,586050
15:13:46,26	0,337984	3,271949	-0,166979	0,226975	0,198021	-1,148029	0,000550	0,106443	5,625274	0,887839	-17,927700	-1,618720	-0,717496	-2,920721	4,386968	-28,447747	23,841238	10,908729	0,000550	0,106443	5,625274	9,243651	-17,970853	-1,618720	0,000550	0,106443	5,625274	9,243651	-17,970853	-1,618720
15:13:46,31	0,337984	3,271949	-0,166979	0,226975	0,198021	-1,148029	0,003616	0,104802	5,628020	0,931744	-17,808345	-1,572411	-0,721511	-2,916574	4,391223	-28,405858	23,866044	10,887045	0,003616	0,104802	5,628020	9,158707	-18,092210	-1,572411	0,003616	0,104802	5,628020	9,158707	-18,092210	-1,572411
15:13:46,36	0,337984	3,271949	-0,166979	0,226975	0,198021	-1,148029	0,002033	0,110353	5,632274	0,685522	-17,866798	-1,594096	-0,719092	-2,915695	4,415358	-28,400548	23,823716	10,929639	0,002033	0,110353	5,632274	9,348234	-18,026381	-1,594096	0,002033	0,110353	5,632274	9,348234	-18,026381	-1,594096
15:13:46,41	0,337984	3,271949	-0,166979	0,226975	0,198021	-1,148029	6,170462E-5	0,108698	5,656409	0,737595	-17,943537	-1,551502	-0,568810	-2,594801	6,894140	-16,444881	18,648473	10,795457	6,170462E-5	0,108698	5,656409	9,270366	-17,948381	-1,551502	6,170462E-5	0,108698	5,656409	9,270366	-17,948381	-1,551502
15:13:46,46	0,337984	3,271949	-0,166979	0,226975	0,198021	-1,148029	-0,352982	0,138996	8,135191	0,658025	-23,360282	-1,685683	-0,696779	-2,782585	7,311863	-27,181064	25,686169	10,698686	-0,352982	0,138996	8,135191	11,569216	4,348806	-1,685683	-0,352982	0,138996	8,135191	11,569216	4,348806	-1,685683
15:13:46,51	0,337984	3,271949	-0,166979	0,226975	0,198021	-1,148029	-0,126372	0,155929	8,552915	0,504264	-24,393207	-1,782455	-0,697930	-2,926881	3,824173	-26,768676	21,485077	10,904128	-0,126372	0,155929	8,552915	12,744657	-14,473014	-1,782455	-0,126372	0,155929	8,552915	12,744657	-14,473014	-1,782455
15:13:46,56	0,337961	3,271950	-0,167008	0,226975	0,248028	-1,148021	-0,000832	0,084777	5,065224	0,772075	-15,407454	-1,577013	-0,678191	-2,889666	3,197255	-23,108705	19,914402	10,993418	-0,000832	0,084777	5,065224	7,427091	-15,342135	-1,577013	-0,000832	0,084777	5,065224	7,427091	-15,342135	-1,577013
15:13:46,61	0,337961	3,271950	-0,167008	0,226975	0,248028	-1,148021	-0,042931	0,086291	4,438307	1,163102	-13,641622	-1,487723	-0,680302	-2,884702	3,220979	-23,028063	19,918809	10,993202	-0,042931	0,086291	4,438307	7,936947	-10,271555	-1,487723	-0,042931	0,086291	4,438307	7,936947	-10,271555	-1,487723
15:13:46,66	0,337961	3,271950	-0,167008	0,226975	0,248028	-1,148021	-0,046174	0,090601	4,462030	0,983113	-13,742654	-1,487939	-0,679696	-2,882788	3,233759	-23,046938	19,926076	10,952325	-0,046174	0,090601	4,462030	8,095303	-10,117965	-1,487939	-0,046174	0,090601	4,462030	8,095303	-10,117965	-1,487939
15:13:46,71	0,337961	3,271950	-0,167008	0,226975	0,248028	-1,148021	-0,048135	0,091032	4,474811	0,957540	-13,864574	-1,528816	-0,679049	-2,880730	3,238422	-23,020220	19,913690	10,944388	-0,048135	0,091032	4,474811	8,103588	-10,085994	-1,528816	-0,048135	0,091032	4,474811	8,103588	-10,085994	-1,528816
15:13:46,76	0,337961	3,271950	-0,167008	0,226975	0,248028	-1,148021	-0,050240	0,091502	4,479474	0,935782	-13,944730	-1,536753	-0,678387	-2,881810	3,249705	-23,024862	19,956835	10,953442	-0,050240	0,091502	4,479474	8,118651	-10,000867	-1,536753	-0,050240	0,091502	4,479474	8,118651	-10,000867	-1,536753
15:13:46,81	0,337961	3,271950	-0,167008	0,226975	0,248028	-1,148021	-0,049636	0,090389	4,490756	1,028696	-13,938922	-1,527699	-0,678370	-2,885530	3,256373	-23,024527	19,934617	11,011107	-0,049636	0,090389	4,490756	8,124203	-10,042461	-1,527699	-0,049636	0,090389	4,490756	8,124203	-10,042461	-1,527699
15:13:46,86	0,337961	3,271950	-0,167008	0,226975	0,248028	-1,148021	-0,052479	0,094590	4,492699	0,857925	-14,037750	-1,538421	-0,677728	-2,884500	3,256722	-23,008365	19,944798	10,953177	-0,052479	0,094590	4,492699	8,283230	-9,918120	-1,538421	-0,052479	0,094590	4,492699	8,283230	-9,918120	-1,538421
15:13:46,91	0,337961	3,271950	-0,167008	0,226975	0,248028	-1,148021	-0,047637	0,088473	4,497773	1,126156	-13,814631	-1,527964	-0,678969	-2,881348	3,260563	-23,039019	19,943500	10,931985	-0,047637	0,088473	4,497773	8,071250	-10,075149	-1,527964	-0,047637	0,088473	4,497773	8,071250	-10,075149	-1,527964
15:13:46,96	0,337961	3,271950	-0,167008	0,226975	0,248028	-1,148021	-0,049745	0,091123	4,501615	0,971878	-13,950162	-1,549155	-0,678231	-2,884395	3,268024	-22,996215	19,973732	10,985792	-0,049745	0,091123	4,501615	8,125038	-10,045175	-1,549155	-0,049745	0,091123	4,501615	8,125038	-10,045175	-1,549155
15:13:47,01	0,337961	3,271950	-0,167008	0,226975	0,248028	-1,148021	-0,047475	0,088961	4,509075	1,131876	-13,810186	-1,495349	-0,681213	-2,882939	3,269517	-23,017530	19,970604	10,931406	-0,047475	0,088961	4,509075	8,115334	-10,083369	-1,495349	-0,047475	0,088961	4,509075	8,115334	-10,083369	-1,495349
15:13:47,06	0,337961	3,271950	-0,167008	0,226975	0,248028	-1,148021	-0,047246	0,092271	4,510568	0,946390	-13,815144	-1,549735	-0,680688	-2,884485	3,269152	-23,047452	19,974603	10,970686	-0,047246	0,092271	4,510568	8,189682	-10,106348	-1,549735	-0,047246	0,092271	4,510568	8,189682	-10,106348	-1,549735
15:13:47,11	0,337961	3,271950	-0,167008	0,226975	0,248028	-1,148021	-0,046169	0,091044	4,510203	0,998734	-13,787086	-1,510454	-0,679456	-2,880890	3,274956	-23,019199	19,949749	10,937743	-0,046169	0,091044	4,510203	8,145650	-10,162783	-1,510454	-0,046169	0,091044	4,510203	8,145650	-10,162783	-1,510454
15:13:47,16	0,337961	3,271950	-0,167008	0,226975	0,248028	-1,148021	-0,049899	0,091774	4,516008	0,953362	-13,944101	-1,543398	-0,677766	-2,879734	3,278077	-23,059431	19,967876	10,980908	-0,049899	0,091774	4,516008	8,157604	-10,027069	-1,543398	-0,049899	0,091774	4,516008	8,157604	-10,027069	-1,543398
15:13:47,21	0,337961	3,271950	-0,167008	0,226975	0,248028	-1,148021	-0,051744	0,090888	4,519129	0,994995	-14,083993	-1,500233	-0,679453	-2,882595	3,277285	-23,044155	19,998566	10,937894	-0,051744	0,090888	4,519129	8,129718	-10,022058	-1,500233	-0,051744	0,090888	4,519129	8,129718	-10,022058	-1,500233
15:13:47,26	0,337961	3,271950	-0,167008	0,226975	0,248028	-1,148021	-0,048423	0,090919	4,518336	1,027610	-13,913403	-1,543247	-0,678277	-2,881492	3,279247	-23,033298	19,970603	10,960285	-0,048423	0,090919	4,518336	8,164751	-10,112188	-1,543247	-0,048423	0,090919	4,518336	8,164751	-10,112188	-1,543247
15:13:47,31	0,337961	3,271950	-0,167008	0,226975	0,248028	-1,148021	-0,049967	0,090452	4,520298	1,033103	-13,970302	-1,520855	-0,680612	-2,883467	3,280427	-23,036657	19,991067	10,974096	-0,049967	0,090452	4,520298	8,133589	-10,047891	-1,520855	-0,049967	0,090452	4,520298	8,133589	-10,047891	-1,520855
15:13:47,37	0,337961	3,271950	-0,167008	0,226975	0,248028	-1,148021	-0,047089	0,091487	4,521479	0,995314	-13,833766	-1,507045	-0,679445	-2,881578	3,281588	-23,033598	19,975976	10,973357	-0,047089	0,091487	4,521479	8,177065	-10,137308	-1,507045	-0,047089	0,091487	4,521479	8,177065	-10,137308	-1,507045
15:13:47,42	0,337961	3,271950	-0,167008	0,226975	0,248028	-1,148021	-0,049309	0,091421	4,522639	0,987239	-13,939007	-1,507784	-0,679385	-2,880915	3,284717	-23,013562	19,992260	10,991258	-0,049309	0,091421	4,522639	8,163760	-10,068287	-1,507784	-0,049309	0,091421	4,522639	8,163760	-10,068287	-1,507784
15:13:47,47	0,337961	3,271950	-0,167008	0,226975	0,248028	-1,148021	-0,049912	0,091700	4,525769	0,996814	-13,961187	-1,489883	-0,679470	-2,881432	3,283895	-23,061285	20,005207	10,958656	-0,049912	0,091700	4,525769	8,195293	-10,043080	-1,489883	-0,049912	0,091700	4,525769	8,195293	-10,043080	-1,489883
15:13:47,52	0,337961	3,271950	-0,167008	0,226975	0,248028	-1,148021	-0,049422	0,091515	4,524947	0,993814	-13,983509	-1,522485	-0,678790	-2,881371	3,288595	-23,021092	19,992975	10,979344	-0,049422	0,091515	4,524947	8,177726	-10,103869	-1,522485	-0,049422	0,091515	4,524947	8,177726	-10,103869	-1,522485
15:13:47,57	0,337961	3,271950	-0,167008	0,226975	0,248028	-1,148021	-0,049815	0,090957	4,529646	1,032320	-13,963018	-1,501797	-0,678774	-2,881406	3,288187	-23,015490	19,989673	10,950355	-0,049815	0,090957	4,529646	8,172450	-10,052532	-1,501797	-0,049815	0,090957	4,529646	8,172450	-10,052532	-1,501797
15:13:47,62	0,337961	3,271950	-0,167008	0,226975	0,248028	-1,148021	-0,049792	0,090926	4,529238	1,033878	-13,955339	-1,530786	-0,678779	-2,881011	3,289721	-23,013366	19,963704	10,924400	-0,049792	0,090926	4,529238	8,171568	-10,046629	-1,530786	-0,049792	0,090926	4,529238	8,171568	-10,046629	-1,530786
15:13:47,67	0,337961	3,271950	-0,167008	0,226975	0,248028	-1,148021	-0,048114	0,092038	4,529252	0,980826	-13,895355	-1,501381	-0,681832	-2,883003	3,288945	-23,079463	20,009522	10,960112	-0,048114	0,092038	4,529252	8,205797	-10,118368	-1,501381	-0,048114	0,092038	4,529252	8,205797	-10,118368	-1,501381
15:13:47,72	0,337961	3,271950	-0,167008	0,226975	0,248028	-1,148021	-0,048114	0,092038	4,529252	0,980826	-13,895355	-1,501381	-0,682301	-2,877643	3,293616	-23,015027	20,002234	10,961933	-0,048114	0,092038	4,529252	8,205797	-10,118368	-1,501381	-0,048114	0,092038	4,529252	8,205797	-10,118368	-1,501381
15:13:47,77	0,337961	3,271950	-0,167008	0,226975	0,248028	-1,148021	-0,051288	0,095861	4,534668	0,788354	-14,039004	-1,519208	-0,672633	-2,876831	3,304967	-22,874239	19,869365	10,965650	-0,051288	0,095861	4,534668	8,313461	-10,012868	-1,519208	-0,051288	0,095861	4,534668	8,313461	-10,012868	-1,519208
15:13:47,82	0,337961	3,271950	-0,167008	0,226975	0,248028	-1,148021	-0,056825	0,087894	4,546019	1,157953	-14,138560	-1,515491	-0,567771	-2,593909	5,947805	-13,625094	17,214187	10,846081	-0,056825	0,087894	4,546019	8,057666	-9,677780	-1,515491	-0,056825	0,087894	4,546019	8,057666	-9,677780	-1,515491
15:13:47,87	0,337961	3,271950	-0,167008	0,226975	0,248028	-1,148021	-0,354274	0,138543	7,188856	0,849362	-20,268305	-1,635060	-0,695810	-2,820199	6,023227	-25,311890	23,764039	10,793392	-0,354274	0,138543	7,188856	11,724970	7,542186	-1,635060	-0,354274	0,138543	7,188856	11,724970	7,542186	-1,635060
15:13:47,92	0,337961	3,271950	-0,167008	0,226975	0,248028	-1,148021	-0,094281	0,136283	7,264279	0,795830	-20,144688	-1,687749	-0,734488	-2,967607	2,406090	-24,814511	21,020454	10,997763	-0,094281	0,136283	7,264279	11,494013	-12,743594	-1,687749	-0,094281	0,136283	7,264279	11,494013	-12,743594	-1,687749
15:13:47,97	0,337869	3,272014	-0,166989	0,226986	0,298024	-1,148014	0,052717	0,096074	3,647141	0,759341	-10,698238	-1,483378	-0,716677	-2,934041	1,933875	-21,901024	19,673688	11,006887	0,052717	0,096074	3,647141	8,301167	-14,836516	-1,483378	0,052717	0,096074	3,647141	8,301167	-14,836516	-1,483378
15:13:48,02	0,337869	3,272014	-0,166989	0,226986	0,298024	-1,148014	0,014743	0,097433	3,174926	0,979084	-9,476364	-1,474253	-0,714866	-2,933630	1,961816	-21,954646	19,724847	10,977914	0,014743	0,097433	3,174926	8,627591	-10,633662	-1,474253	0,014743	0,097433	3,174926	8,627591	-10,633662	-1,474253
15:13:48,07	0,337869	3,272014	-0,166989	0,226986	0,298024	-1,148014	0,013481	0,096070	3,202867	1,067468	-9,613981	-1,503227	-0,711822	-2,935010	1,971528	-21,932017	19,715155	10,942712	0,013481	0,096070	3,202867	8,608958	-10,672249	-1,503227	0,013481	0,096070	3,202867	8,608958	-10,672249	-1,503227
15:13:48,12	0,337869	3,272014	-0,166989	0,226986	0,298024	-1,148014	0,013154	0,092745	3,212579	1,243311	-9,606562	-1,538429	-0,715307	-2,933935	1,981650	-21,932421	19,747488	10,975911	0,013154	0,092745	3,212579	8,523755	-10,639130	-1,538429	0,013154	0,092745	3,212579	8,523755	-10,639130	-1,538429
15:13:48,17	0,337869	3,272014	-0,166989	0,226986	0,298024	-1,148014	0,013965	0,096299	3,222701	1,086255	-9,580902	-1,505229	-0,713460	-2,931147	1,988648	-21,902396	19,749305	10,972135	0,013965	0,096299	3,222701	8,645760	-10,677140	-1,505229	0,013965	0,096299	3,222701	8,645760	-10,677140	-1,505229
15:13:48,22	0,337869	3,272014	-0,166989	0,226986	0,298024	-1,148014	0,010627	0,096094	3,229699	1,113533	-9,729369	-1,509005	-0,716926	-2,932510	1,994106	-21,897162	19,791350	10,988687	0,010627	0,096094	3,229699	8,656897	-10,563596	-1,509005	0,010627	0,096094	3,229699	8,656897	-10,563596	-1,509005
15:13:48,27	0,337869	3,272014	-0,166989	0,226986	0,298024	-1,148014	0,013540	0,098414	3,235157	1,031914	-9,594378	-1,492454	-0,712403	-2,930003	2,007027	-21,697635	19,704887	10,996538	0,013540	0,098414	3,235157	8,757410	-10,657283	-1,492454	0,013540	0,098414	3,235157	8,757410	-10,657283	-1,492454
15:13:48,32	0,337869	3,272014	-0,166989	0,226986	0,298024	-1,148014	0,009108	0,095751	3,248078	1,195279	-9,608827	-1,484603	-0,546501	-2,580308	4,716931	-8,966475	14,015828	10,825393	0,009108	0,095751	3,248078	8,711722	-10,323802	-1,484603	0,009108	0,095751	3,248078	8,711722	-10,323802	-1,484603
15:13:48,37	0,337869	3,272014	-0,166989	0,226986	0,298024	-1,148014	-0,376687	0,126922	5,957982	1,013077	-15,800154	-1,655748	-0,672177	-2,773960	5,058143	-19,783497	20,823097	10,823872	-0,376687	0,126922	5,957982	10,976478	13,769807	-1,655748	-0,376687	0,126922	5,957982	10,976478	13,769807	-1,655748
15:13:48,42	0,337869	3,272014	-0,166989	0,226986	0,298024	-1,148014	-0,146142	0,138936	6,299194	0,875123	-16,583238	-1,657269	-0,690755	-2,927667	1,335815	-19,037991	17,202806	10,996324	-0,146142	0,138936	6,299194	11,781593	-5,111092	-1,657269	-0,146142	0,138936	6,299194	11,781593	-5,111092	-1,657269
15:13:48,47	0,337999	3,271987	-0,167016	0,226996	0,348039	-1,148023	-0,003739	0,078171	2,576866	1,272367	-6,722514	-1,484817	-0,681951	-2,891768	0,873249	-16,215009	15,850421	10,999117	-0,003739	0,078171	2,576866	7,408825	-6,428997	-1,484817	-0,003739	0,078171	2,576866	7,408825	-6,428997	-1,484817
15:13:48,52	0,337999	3,271987	-0,167016	0,226996	0,348039	-1,148023	-0,039230	0,088496	2,114300	0,975767	-5,447093	-1,482024	-0,675319	-2,890078	0,907094	-16,217519	15,900076	11,034832	-0,039230	0,088496	2,114300	7,922724	-2,367513	-1,482024	-0,039230	0,088496	2,114300	7,922724	-2,367513	-1,482024
15:13:48,57	0,337999	3,271987	-0,167016	0,226996	0,348039	-1,148023	-0,044010	0,083597	2,148146	1,272277	-5,722618	-1,446308	-0,677111	-2,887678	0,922629	-16,251110	15,901847	11,054899	-0,044010	0,083597	2,148146	7,834642	-2,267863	-1,446308	-0,044010	0,083597	2,148146	7,834642	-2,267863	-1,446308
15:13:48,62	0,337999	3,271987	-0,167016	0,226996	0,348039	-1,148023	-0,045192	0,086350	2,163681	1,113862	-5,814102	-1,426242	-0,677106	-2,888042	0,936228	-16,280523	15,918475	11,061942	-0,045192	0,086350	2,163681	7,892332	-2,266494	-1,426242	-0,045192	0,086350	2,163681	7,892332	-2,266494	-1,426242
15:13:48,67	0,337999	3,271987	-0,167016	0,226996	0,348039	-1,148023	-0,044880	0,086163	2,177279	1,123290	-5,831630	-1,419199	-0,672976	-2,887298	0,940120	-16,271193	15,883821	11,059192	-0,044880	0,086163	2,177279	7,887065	-2,308566	-1,419199	-0,044880	0,086163	2,177279	7,887065	-2,308566	-1,419199
15:13:48,72	0,337999	3,271987	-0,167016	0,226996	0,348039	-1,148023	-0,047589	0,082958	2,181171	1,264595	-5,947104	-1,421949	-0,675921	-2,891063	0,948245	-16,316304	15,926607	11,021098	-0,047589	0,082958	2,181171	7,776792	-2,211364	-1,421949	-0,047589	0,082958	2,181171	7,776792	-2,211364	-1,421949
15:13:48,77	0,337999	3,271987	-0,167016	0,226996	0,348039	-1,148023	-0,042856	0,083626	2,189296	1,244355	-5,761448	-1,460043	-0,676415	-2,891337	0,954474	-16,300478	15,971591	11,023305	-0,042856	0,083626	2,189296	7,808994	-2,397249	-1,460043	-0,042856	0,083626	2,189296	7,808994	-2,397249	-1,460043
15:13:48,82	0,337999	3,271987	-0,167016	0,226996	0,348039	-1,148023	-0,042371	0,083917	2,195525	1,276080	-5,745014	-1,457836	-0,679934	-2,887125	0,960299	-16,286465	15,958192	11,038585	-0,042371	0,083917	2,195525	7,863582	-2,418887	-1,457836	-0,042371	0,083917	2,195525	7,863582	-2,418887	-1,457836
15:13:48,87	0,337999	3,271987	-0,167016	0,226996	0,348039	-1,148023	-0,044259	0,089070	2,201350	1,003520	-5,824374	-1,442556	-0,679441	-2,886575	0,963387	-16,346404	15,991319	11,048240	-0,044259	0,089070	2,201350	7,995542	-2,350010	-1,442556	-0,044259	0,089070	2,201350	7,995542	-2,350010	-1,442556
15:13:48,92	0,337999	3,271987	-0,167016	0,226996	0,348039	-1,148023	-0,044982	0,088919	2,204438	1,010132	-5,930434	-1,432901	-0,677613	-2,886824	0,967274	-16,336175	16,015921	11,037147	-0,044982	0,088919	2,204438	7,990239	-2,399327	-1,432901	-0,044982	0,088919	2,204438	7,990239	-2,399327	-1,432901
15:13:48,97	0,337999	3,271987	-0,167016	0,226996	0,348039	-1,148023	-0,045681	0,087211	2,208325	1,125344	-5,970201	-1,443994	-0,674719	-2,890792	0,968459	-16,354034	15,964070	11,044550	-0,045681	0,087211	2,208325	7,971411	-2,384259	-1,443994	-0,045681	0,087211	2,208325	7,971411	-2,384259	-1,443994
15:13:49,02	0,337999	3,271987	-0,167016	0,226996	0,348039	-1,148023	-0,043691	0,082721	2,209510	1,304994	-5,856274	-1,436591	-0,678781	-2,888468	0,973083	-16,348874	16,011685	11,008935	-0,043691	0,082721	2,209510	7,798591	-2,426528	-1,436591	-0,043691	0,082721	2,209510	7,798591	-2,426528	-1,436591
15:13:49,07	0,337999	3,271987	-0,167016	0,226996	0,348039	-1,148023	-0,043673	0,087400	2,214134	1,105475	-5,874674	-1,472206	-0,675934	-2,888397	0,977360	-16,387970	15,975937	11,030317	-0,043673	0,087400	2,214134	7,966412	-2,446345	-1,472206	-0,043673	0,087400	2,214134	7,966412	-2,446345	-1,472206
15:13:49,12	0,337999	3,271987	-0,167016	0,226996	0,348039	-1,148023	-0,045158	0,084971	2,218412	1,181306	-5,967875	-1,450824	-0,675904	-2,890184	0,976992	-16,385012	16,001997	11,045621	-0,045158	0,084971	2,218412	7,851522	-2,422979	-1,450824	-0,045158	0,084971	2,218412	7,851522	-2,422979	-1,450824
15:13:49,17	0,337999	3,271987	-0,167016	0,226996	0,348039	-1,148023	-0,043625	0,084051	2,218044	1,253201	-5,898647	-1,435520	-0,678834	-2,888608	0,977366	-16,377701	16,008621	11,035568	-0,043625	0,084051	2,218044	7,851185	-2,474062	-1,435520	-0,043625	0,084051	2,218044	7,851185	-2,474062	-1,435520
15:13:49,22	0,337999	3,271987	-0,167016	0,226996	0,348039	-1,148023	-0,043525	0,087376	2,218417	1,089689	-5,890426	-1,445573	-0,675825	-2,891777	0,982077	-16,358008	15,995752	11,061208	-0,043525	0,087376	2,218417	7,948692	-2,473693	-1,445573	-0,043525	0,087376	2,218417	7,948692	-2,473693	-1,445573
15:13:49,27	0,337999	3,271987	-0,167016	0,226996	0,348039	-1,148023	-0,042286	0,083186	2,223128	1,306252	-5,802479	-1,419933	-0,672940	-2,888155	0,982053	-16,369776	15,972599	11,051947	-0,042286	0,083186	2,223128	7,836368	-2,483052	-1,419933	-0,042286	0,083186	2,223128	7,836368	-2,483052	-1,419933
15:13:49,32	0,337999	3,271987	-0,167016	0,226996	0,348039	-1,148023	-0,046864	0,082499	2,223104	1,316069	-6,039178	-1,429194	-0,675963	-2,883586	0,984336	-16,417031	16,024543	11,048018	-0,046864	0,082499	2,223104	7,792213	-2,360336	-1,429194	-0,046864	0,082499	2,223104	7,792213	-2,360336	-1,429194
15:13:49,37	0,337999	3,271987	-0,167016	0,226996	0,348039	-1,148023	-0,049310	0,087401	2,225387	1,082497	-6,233244	-1,433123	-0,674052	-2,886911	0,988264	-16,358206	16,000664	11,044095	-0,049310	0,087401	2,225387	7,943487	-2,362425	-1,433123	-0,049310	0,087401	2,225387	7,943487	-2,362425	-1,433123
15:13:49,42	0,337999	3,271987	-0,167016	0,226996	0,348039	-1,148023	-0,047386	0,084083	2,229316	1,263752	-6,070307	-1,437046	-0,675898	-2,886564	0,990191	-16,401919	16,015142	11,053258	-0,047386	0,084083	2,229316	7,864300	-2,350530	-1,437046	-0,047386	0,084083	2,229316	7,864300	-2,350530	-1,437046
15:13:49,47	0,337999	3,271987	-0,167016	0,226996	0,348039	-1,148023	-0,046764	0,085856	2,231242	1,162239	-6,083067	-1,427882	-0,675285	-2,885076	0,989800	-16,377983	15,989677	11,043071	-0,046764	0,085856	2,231242	7,901965	-2,412104	-1,427882	-0,046764	0,085856	2,231242	7,901965	-2,412104	-1,427882
15:13:49,52	0,337999	3,271987	-0,167016	0,226996	0,348039	-1,148023	-0,048359	0,086069	2,230851	1,141117	-6,132552	-1,438070	-0,674067	-2,887095	0,994860	-16,381399	16,007343	11,040504	-0,048359	0,086069	2,230851	7,897504	-2,336371	-1,438070	-0,048359	0,086069	2,230851	7,897504	-2,336371	-1,438070
15:13:49,58	0,337999	3,271987	-0,167016	0,226996	0,348039	-1,148023	-0,047219	0,084005	2,235911	1,262013	-6,085068	-1,440637	-0,674193	-2,889853	0,995216	-16,444816	15,991287	11,020613	-0,047219	0,084005	2,235911	7,856412	-2,378370	-1,440637	-0,047219	0,084005	2,235911	7,856412	-2,378370	-1,440637
15:13:49,63	0,337999	3,271987	-0,167016	0,226996	0,348039	-1,148023	-0,042449	0,086152	2,232396	1,114425	-5,878155	-1,439474	-0,675891	-2,889960	0,992935	-16,411677	16,018683	11,070680	-0,042449	0,086152	2,232396	7,877319	-2,545892	-1,439474	-0,042449	0,086152	2,232396	7,877319	-2,545892	-1,439474
15:13:49,68	0,337999	3,271987	-0,167016	0,226996	0,348039	-1,148023	-0,043826	0,084151	2,233986	1,249089	-5,940528	-1,410461	-0,672083	-2,885958	1,015122	-16,266644	15,866878	11,037543	-0,043826	0,084151	2,233986	7,854970	-2,500173	-1,410461	-0,043826	0,084151	2,233986	7,854970	-2,500173	-1,410461
15:13:49,73	0,337999	3,271987	-0,167016	0,226996	0,348039	-1,148023	-0,049196	0,082855	2,256173	1,257554	-6,018278	-1,443598	-0,573626	-2,619990	3,678468	-8,105991	13,799032	10,864041	-0,049196	0,082855	2,256173	7,761663	-2,156357	-1,443598	-0,049196	0,082855	2,256173	7,761663	-2,156357	-1,443598
15:13:49,78	0,337999	3,271987	-0,167016	0,226996	0,348039	-1,148023	-0,328760	0,130573	4,919520	1,065740	-12,454317	-1,617100	-0,673614	-2,820083	3,718747	-18,368454	18,751391	10,848338	-0,328760	0,130573	4,919520	11,315709	13,353323	-1,617100	-0,328760	0,130573	4,919520	11,315709	13,353323	-1,617100
15:13:49,83	0,337999	3,271987	-0,167016	0,226996	0,348039	-1,148023	-0,105480	0,117118	4,959798	0,923021	-12,207493	-1,632803	-0,714468	-2,947335	0,312866	-17,273035	16,675412	11,058297	-0,105480	0,117118	4,959798	10,116793	-3,927323	-1,632803	-0,105480	0,117118	4,959798	10,116793	-3,927323	-1,632803
15:13:49,88	0,337936	3,272005	-0,166994	0,227007	0,398028	-1,148004	0,025150	0,088873	1,553918	1,141641	-3,428081	-1,422843	-0,692944	-2,908403	-0,271758	-13,641655	14,964775	11,069774	0,025150	0,088873	1,553918	8,118151	-5,402368	-1,422843	0,025150	0,088873	1,553918	8,118151	-5,402368	-1,422843
15:13:49,93	0,337936	3,272005	-0,166994	0,227007	0,398028	-1,148004	-0,019328	0,089699	0,969293	1,432937	-1,740752	-1,411366	-0,692399	-2,908689	-0,244567	-13,726904	15,005122	11,094210	-0,019328	0,089699	0,969293	8,474270	-0,223518	-1,411366	-0,019328	0,089699	0,969293	8,474270	-0,223518	-1,411366
15:13:49,98	0,337936	3,272005	-0,166994	0,227007	0,398028	-1,148004	-0,019352	0,089084	0,996484	1,457196	-1,836031	-1,386930	-0,692831	-2,906363	-0,225899	-13,687037	15,017855	11,097655	-0,019352	0,089084	0,996484	8,450308	-0,316868	-1,386930	-0,019352	0,089084	0,996484	8,450308	-0,316868	-1,386930
15:13:50,03	0,337936	3,272005	-0,166994	0,227007	0,398028	-1,148004	-0,021150	0,090620	1,015152	1,408272	-1,901370	-1,383486	-0,694583	-2,907052	-0,213498	-13,717848	15,042333	11,066579	-0,021150	0,090620	1,015152	8,521980	-0,241060	-1,383486	-0,021150	0,090620	1,015152	8,521980	-0,241060	-1,383486
15:13:50,08	0,337936	3,272005	-0,166994	0,227007	0,398028	-1,148004	-0,019678	0,091793	1,027554	1,353086	-1,863735	-1,414562	-0,694601	-2,906730	-0,202606	-13,744262	15,045909	11,094298	-0,019678	0,091793	1,027554	8,558848	-0,318997	-1,414562	-0,019678	0,091793	1,027554	8,558848	-0,318997	-1,414562
15:13:50,13	0,337936	3,272005	-0,166994	0,227007	0,398028	-1,148004	-0,019948	0,091970	1,038445	1,333789	-1,902432	-1,386842	-0,692802	-2,906431	-0,197581	-13,748341	15,060747	11,058197	-0,019948	0,091970	1,038445	8,553420	-0,336508	-1,386842	-0,019948	0,091970	1,038445	8,553420	-0,336508	-1,386842
15:13:50,18	0,337936	3,272005	-0,166994	0,227007	0,398028	-1,148004	-0,021106	0,090562	1,043470	1,417814	-1,973584	-1,422944	-0,694952	-2,903873	-0,170387	-13,718402	15,114021	11,038211	-0,021106	0,090562	1,043470	8,526919	-0,316782	-1,422944	-0,021106	0,090562	1,043470	8,526919	-0,316782	-1,422944
15:13:50,23	0,337936	3,272005	-0,166994	0,227007	0,398028	-1,148004	-0,385135	0,134394	3,816416	1,635074	-8,521775	-1,572234	-0,548748	-2,569256	2,575364	-1,777515	11,032162	10,908907	-0,385135	0,134394	3,816416	12,185041	21,711320	-1,572234	-0,385135	0,134394	3,816416	12,185041	21,711320	-1,572234
15:13:50,28	0,337936	3,272005	-0,166994	0,227007	0,398028	-1,148004	-0,385135	0,134394	3,816416	1,635074	-8,521775	-1,572234	-0,686711	-2,807964	2,668590	-14,608593	17,644018	10,884646	-0,385135	0,134394	3,816416	12,185041	21,711320	-1,572234	-0,385135	0,134394	3,816416	12,185041	21,711320	-1,572234
15:13:50,33	0,337936	3,272005	-0,166994	0,227007	0,398028	-1,148004	-0,109427	0,134520	3,909641	0,939054	-8,602916	-1,596495	-0,687684	-2,953179	-1,074795	-13,231230	13,115635	11,106463	-0,109427	0,134520	3,909641	11,498855	-0,012907	-1,596495	-0,109427	0,134520	3,909641	11,498855	-0,012907	-1,596495
15:13:50,38	0,337981	3,271971	-0,167002	0,226989	0,448042	-1,148029	0,016820	0,062755	0,166256	1,437787	1,418952	-1,374678	-0,670766	-2,920193	-1,434853	-10,723459	11,904489	11,123447	0,016820	0,062755	0,166256	6,364089	0,098569	-1,374678	0,016820	0,062755	0,166256	6,364089	0,098569	-1,374678
15:13:50,43	0,337981	3,271971	-0,167002	0,226989	0,448042	-1,148029	-0,020206	0,064597	-0,193801	1,547039	2,270979	-1,357694	-0,671904	-2,922326	-1,374654	-10,860983	12,005641	11,129718	-0,020206	0,064597	-0,193801	6,617889	3,857116	-1,357694	-0,020206	0,064597	-0,193801	6,617889	3,857116	-1,357694
15:13:50,48	0,337981	3,271971	-0,167002	0,226989	0,448042	-1,148029	-0,017790	0,064516	-0,133603	1,570072	2,226921	-1,351423	-0,670111	-2,920101	-1,349011	-10,895024	12,017781	11,144564	-0,017790	0,064516	-0,133603	6,634588	3,623425	-1,351423	-0,017790	0,064516	-0,133603	6,634588	3,623425	-1,351423
15:13:50,53	0,337981	3,271971	-0,167002	0,226989	0,448042	-1,148029	-0,020613	0,064076	-0,107959	1,586459	2,044581	-1,336577	-0,672966	-2,919316	-1,325710	-10,930410	12,119161	11,148155	-0,020613	0,064076	-0,107959	6,616414	3,662680	-1,336577	-0,020613	0,064076	-0,107959	6,616414	3,662680	-1,336577
15:13:50,58	0,337981	3,271971	-0,167002	0,226989	0,448042	-1,148029	-0,019866	0,066940	-0,084658	1,507605	2,002089	-1,332985	-0,671761	-2,920255	-1,313672	-10,951181	12,136948	11,136838	-0,019866	0,066940	-0,084658	6,762431	3,561550	-1,332985	-0,019866	0,066940	-0,084658	6,762431	3,561550	-1,332985
15:13:50,63	0,337981	3,271971	-0,167002	0,226989	0,448042	-1,148029	-0,019655	0,065427	-0,072621	1,591314	1,986182	-1,344303	-0,670647	-2,920269	-1,303980	-10,984431	12,086511	11,120166	-0,019655	0,065427	-0,072621	6,727348	3,529075	-1,344303	-0,019655	0,065427	-0,072621	6,727348	3,529075	-1,344303
15:13:50,68	0,337981	3,271971	-0,167002	0,226989	0,448042	-1,148029	-0,020199	0,064456	-0,062929	1,581505	1,954276	-1,360974	-0,674134	-2,919454	-1,294681	-11,008901	12,170662	11,107283	-0,020199	0,064456	-0,062929	6,641309	3,539936	-1,360974	-0,020199	0,064456	-0,062929	6,641309	3,539936	-1,360974
15:13:50,73	0,337981	3,271971	-0,167002	0,226989	0,448042	-1,148029	-0,019162	0,067883	-0,053630	1,463948	1,944955	-1,373858	-0,672440	-2,921820	-1,286882	-11,036043	12,101525	11,139305	-0,019162	0,067883	-0,053630	6,792764	3,449177	-1,373858	-0,019162	0,067883	-0,053630	6,792764	3,449177	-1,373858
15:13:50,78	0,337981	3,271971	-0,167002	0,226989	0,448042	-1,148029	-0,017960	0,065233	-0,045831	1,528324	2,018527	-1,341836	-0,672949	-2,918997	-1,278338	-11,017166	12,126926	11,135056	-0,017960	0,065233	-0,045831	6,649083	3,428384	-1,341836	-0,017960	0,065233	-0,045831	6,649083	3,428384	-1,341836
15:13:50,83	0,337981	3,271971	-0,167002	0,226989	0,448042	-1,148029	-0,020150	0,067085	-0,037287	1,463431	1,908291	-1,346085	-0,670086	-2,923331	-1,275592	-11,065291	12,117352	11,167341	-0,020150	0,067085	-0,037287	6,729610	3,490069	-1,346085	-0,020150	0,067085	-0,037287	6,729610	3,490069	-1,346085
15:13:50,88	0,337981	3,271971	-0,167002	0,226989	0,448042	-1,148029	-0,017828	0,062439	-0,034541	1,672676	1,992141	-1,313800	-0,671156	-2,920930	-1,267037	-11,031279	12,135689	11,167390	-0,017828	0,062439	-0,034541	6,574133	3,391646	-1,313800	-0,017828	0,062439	-0,034541	6,574133	3,391646	-1,313800
15:13:50,93	0,337981	3,271971	-0,167002	0,226989	0,448042	-1,148029	-0,019373	0,064566	-0,025985	1,594941	1,932105	-1,313751	-0,672360	-2,919313	-1,266718	-11,063607	12,182965	11,106087	-0,019373	0,064566	-0,025985	6,663394	3,452866	-1,313751	-0,019373	0,064566	-0,025985	6,663394	3,452866	-1,313751
15:13:50,98	0,337981	3,271971	-0,167002	0,226989	0,448042	-1,148029	-0,020172	0,066417	-0,025667	1,523467	1,838928	-1,375053	-0,672361	-2,919684	-1,262020	-11,059342	12,153988	11,145807	-0,020172	0,066417	-0,025667	6,737224	3,422402	-1,375053	-0,020172	0,066417	-0,025667	6,737224	3,422402	-1,375053
15:13:51,03	0,337981	3,271971	-0,167002	0,226989	0,448042	-1,148029	-0,019849	0,066233	-0,020969	1,510099	1,873899	-1,335333	-0,672304	-2,920398	-1,257354	-11,051110	12,173598	11,138571	-0,019849	0,066233	-0,020969	6,709372	3,432029	-1,335333	-0,019849	0,066233	-0,020969	6,709372	3,432029	-1,335333
15:13:51,08	0,337981	3,271971	-0,167002	0,226989	0,448042	-1,148029	-0,019259	0,065826	-0,016303	1,552352	1,901880	-1,342570	-0,669995	-2,916891	-1,257752	-11,063635	12,179061	11,149726	-0,019259	0,065826	-0,016303	6,719690	3,413730	-1,342570	-0,019259	0,065826	-0,016303	6,719690	3,413730	-1,342570
15:13:51,13	0,337981	3,271971	-0,167002	0,226989	0,448042	-1,148029	-0,023451	0,065580	-0,016701	1,563623	1,670308	-1,331414	-0,670521	-2,921478	-1,254263	-11,055827	12,172255	11,107772	-0,023451	0,065580	-0,016701	6,711635	3,511243	-1,331414	-0,023451	0,065580	-0,016701	6,711635	3,511243	-1,331414
15:13:51,18	0,337981	3,271971	-0,167002	0,226989	0,448042	-1,148029	-0,019216	0,063742	-0,013211	1,657188	1,900707	-1,373369	-0,671156	-2,921897	-1,250375	-11,085950	12,178310	11,125119	-0,019216	0,063742	-0,013211	6,660948	3,409175	-1,373369	-0,019216	0,063742	-0,013211	6,660948	3,409175	-1,373369
15:13:51,23	0,337981	3,271971	-0,167002	0,226989	0,448042	-1,148029	-0,018535	0,064083	-0,009324	1,629671	1,906992	-1,356022	-0,670033	-2,922669	-1,247644	-11,112051	12,166705	11,147659	-0,018535	0,064083	-0,009324	6,660150	3,362019	-1,356022	-0,018535	0,064083	-0,009324	6,660150	3,362019	-1,356022
15:13:51,28	0,337981	3,271971	-0,167002	0,226989	0,448042	-1,148029	-0,018429	0,062724	-0,006593	1,677229	1,895748	-1,333482	-0,672380	-2,919508	-1,245319	-11,103120	12,167437	11,155929	-0,018429	0,062724	-0,006593	6,601041	3,342386	-1,333482	-0,018429	0,062724	-0,006593	6,601041	3,342386	-1,333482
15:13:51,33	0,337981	3,271971	-0,167002	0,226989	0,448042	-1,148029	-0,019993	0,066337	-0,004267	1,494428	1,821774	-1,325212	-0,671247	-2,917170	-1,242611	-11,138042	12,214025	11,171211	-0,019993	0,066337	-0,004267	6,701897	3,391207	-1,325212	-0,019993	0,066337	-0,004267	6,701897	3,391207	-1,325212
15:13:51,38	0,337981	3,271971	-0,167002	0,226989	0,448042	-1,148029	-0,022583	0,066525	-0,001560	1,507537	1,633523	-1,309930	-0,673595	-2,922051	-1,241448	-11,148695	12,205410	11,149826	-0,022583	0,066525	-0,001560	6,729765	3,406322	-1,309930	-0,022583	0,066525	-0,001560	6,729765	3,406322	-1,309930
15:13:51,43	0,337981	3,271971	-0,167002	0,226989	0,448042	-1,148029	-0,017182	0,066118	-0,000397	1,515932	1,909453	-1,331315	-0,672360	-2,918743	-1,238732	-11,122198	12,212965	11,144002	-0,017182	0,066118	-0,000397	6,706182	3,258279	-1,331315	-0,017182	0,066118	-0,000397	6,706182	3,258279	-1,331315
15:13:51,48	0,337981	3,271971	-0,167002	0,226989	0,448042	-1,148029	-0,020664	0,066703	0,002319	1,505318	1,747564	-1,337139	-0,673554	-2,918421	-1,237941	-11,114807	12,176116	11,161487	-0,020664	0,066703	0,002319	6,741469	3,369719	-1,337139	-0,020664	0,066703	0,002319	6,741469	3,369719	-1,337139
15:13:51,53	0,337981	3,271971	-0,167002	0,226989	0,448042	-1,148029	-0,020347	0,067897	0,003110	1,414979	1,788890	-1,319654	-0,674148	-2,916181	-1,232545	-11,132626	12,194942	11,125303	-0,020347	0,067897	0,003110	6,744911	3,386135	-1,319654	-0,020347	0,067897	0,003110	6,744911	3,386135	-1,319654
15:13:51,58	0,337981	3,271971	-0,167002	0,226989	0,448042	-1,148029	-0,021989	0,069531	0,008506	1,337398	1,678645	-1,355838	-0,671859	-2,920837	-1,232108	-11,165335	12,178262	11,177841	-0,021989	0,069531	0,008506	6,795610	3,404813	-1,355838	-0,021989	0,069531	0,008506	6,795610	3,404813	-1,355838
15:13:51,63	0,337981	3,271971	-0,167002	0,226989	0,448042	-1,148029	-0,019102	0,065222	0,008943	1,530691	1,808818	-1,303300	-0,671784	-2,919585	-1,229819	-11,142347	12,187869	11,113731	-0,019102	0,065222	0,008943	6,650610	3,308301	-1,303300	-0,019102	0,065222	0,008943	6,650610	3,308301	-1,303300
15:13:51,68	0,337981	3,271971	-0,167002	0,226989	0,448042	-1,148029	-0,020223	0,065782	0,011232	1,521367	1,765602	-1,367410	-0,671210	-2,921294	-1,232123	-11,138893	12,165841	11,138463	-0,020223	0,065782	0,011232	6,685271	3,353127	-1,367410	-0,020223	0,065782	0,011232	6,685271	3,353127	-1,367410
15:13:51,73	0,337981	3,271971	-0,167002	0,226989	0,448042	-1,148029	-0,019031	0,064431	0,008928	1,574264	1,841622	-1,342678	-0,675432	-2,926196	-1,230187	-11,212271	12,200932	11,152242	-0,019031	0,064431	0,008928	6,632123	3,335529	-1,342678	-0,019031	0,064431	0,008928	6,632123	3,335529	-1,342678
15:13:51,78	0,337981	3,271971	-0,167002	0,226989	0,448042	-1,148029	-0,012674	0,065637	0,010864	1,505278	2,091055	-1,328899	-0,668863	-2,924098	-1,227058	-11,157153	12,158831	11,145024	-0,012674	0,065637	0,010864	6,657770	3,085996	-1,328899	-0,012674	0,065637	0,010864	6,657770	3,085996	-1,328899
15:13:51,83	0,337981	3,271971	-0,167002	0,226989	0,448042	-1,148029	-0,017776	0,060997	0,013994	1,737668	1,894573	-1,336117	-0,671141	-2,919148	-1,225535	-11,134705	12,221003	11,121973	-0,017776	0,060997	0,013994	6,525902	3,289963	-1,336117	-0,017776	0,060997	0,013994	6,525902	3,289963	-1,336117
15:13:51,88	0,337981	3,271971	-0,167002	0,226989	0,448042	-1,148029	-0,020924	0,065444	0,015516	1,571472	1,719204	-1,359168	-0,670631	-2,919571	-1,225143	-11,164930	12,202224	11,140850	-0,020924	0,065444	0,015516	6,708824	3,361754	-1,359168	-0,020924	0,065444	0,015516	6,708824	3,361754	-1,359168
15:13:51,93	0,337981	3,271971	-0,167002	0,226989	0,448042	-1,148029	-0,020812	0,064791	0,015908	1,574040	1,708236	-1,340291	-0,674133	-2,921210	-1,224354	-11,149467	12,185754	11,143680	-0,020812	0,064791	0,015908	6,660151	3,342003	-1,340291	-0,020812	0,064791	0,015908	6,660151	3,342003	-1,340291
15:13:51,98	0,337981	3,271971	-0,167002	0,226989	0,448042	-1,148029	-0,017642	0,067004	0,016697	1,452419	1,894741	-1,337461	-0,671186	-2,921974	-1,222386	-11,158861	12,208368	11,172770	-0,017642	0,067004	0,016697	6,712270	3,279604	-1,337461	-0,017642	0,067004	0,016697	6,712270	3,279604	-1,337461
15:13:52,03	0,337981	3,271971	-0,167002	0,226989	0,448042	-1,148029	-0,018453	0,064070	0,018666	1,619903	1,833091	-1,308371	-0,672383	-2,920214	-1,222041	-11,161834	12,187545	11,128372	-0,018453	0,064070	0,018666	6,649391	3,281671	-1,308371	-0,018453	0,064070	0,018666	6,649391	3,281671	-1,308371
15:13:52,08	0,337981	3,271971	-0,167002	0,226989	0,448042	-1,148029	-0,019379	0,065987	0,019010	1,500695	1,792769	-1,352769	-0,671224	-2,918203	-1,219709	-11,169664	12,191967	11,142209	-0,019379	0,065987	0,019010	6,680674	3,314050	-1,352769	-0,019379	0,065987	0,019010	6,680674	3,314050	-1,352769
15:13:52,13	0,337981	3,271971	-0,167002	0,226989	0,448042	-1,148029	-0,021700	0,065988	0,021342	1,500544	1,663091	-1,338932	-0,674189	-2,921743	-1,218152	-11,202871	12,228148	11,151414	-0,021700	0,065988	0,021342	6,680622	3,366563	-1,338932	-0,021700	0,065988	0,021342	6,680622	3,366563	-1,338932
15:13:52,18	0,337981	3,271971	-0,167002	0,226989	0,448042	-1,148029	-0,017152	0,066786	0,022900	1,473772	1,852742	-1,329727	-0,671815	-2,920337	-1,218152	-11,190859	12,227219	11,147035	-0,017152	0,066786	0,022900	6,716503	3,199189	-1,329727	-0,017152	0,066786	0,022900	6,716503	3,199189	-1,329727
15:13:52,23	0,337981	3,271971	-0,167002	0,226989	0,448042	-1,148029	-0,019557	0,065433	0,022899	1,549355	1,738558	-1,334106	-0,672326	-2,918036	-1,217760	-11,151993	12,232960	11,141989	-0,019557	0,065433	0,022899	6,685837	3,273785	-1,334106	-0,019557	0,065433	0,022899	6,685837	3,273785	-1,334106
15:13:52,28	0,337981	3,271971	-0,167002	0,226989	0,448042	-1,148029	-0,021294	0,067027	0,023291	1,490880	1,679012	-1,339152	-0,675261	-2,915532	-1,219319	-11,146428	12,262218	11,153372	-0,021294	0,067027	0,023291	6,752478	3,350609	-1,339152	-0,021294	0,067027	0,023291	6,752478	3,350609	-1,339152
15:13:52,33	0,337981	3,271971	-0,167002	0,226989	0,448042	-1,148029	-0,021995	0,070820	0,021732	1,321727	1,632766	-1,327769	-0,674725	-2,920597	-1,217372	-11,186417	12,256685	11,151762	-0,021995	0,070820	0,021732	6,881132	3,359368	-1,327769	-0,021995	0,070820	0,021732	6,881132	3,359368	-1,327769
15:13:52,38	0,337981	3,271971	-0,167002	0,226989	0,448042	-1,148029	-0,017877	0,067823	0,023679	1,452789	1,815043	-1,329378	-0,671755	-2,921299	-1,213881	-11,172193	12,214371	11,124319	-0,017877	0,067823	0,023679	6,776924	3,218373	-1,329378	-0,017877	0,067823	0,023679	6,776924	3,218373	-1,329378
15:13:52,43	0,337981	3,271971	-0,167002	0,226989	0,448042	-1,148029	-0,018754	0,064901	0,027171	1,575237	1,802922	-1,356821	-0,671226	-2,920840	-1,214239	-11,193019	12,218277	11,178333	-0,018754	0,064901	0,027171	6,669939	3,275084	-1,356821	-0,018754	0,064901	0,027171	6,669939	3,275084	-1,356821
15:13:52,48	0,337981	3,271971	-0,167002	0,226989	0,448042	-1,148029	-0,019415	0,064672	0,026812	1,580120	1,748521	-1,302808	-0,672389	-2,917065	-1,210391	-11,186778	12,216912	11,147172	-0,019415	0,064672	0,026812	6,656838	3,272633	-1,302808	-0,019415	0,064672	0,026812	6,656838	3,272633	-1,302808
15:13:52,53	0,337981	3,271971	-0,167002	0,226989	0,448042	-1,148029	-0,022103	0,067567	0,030660	1,431509	1,614829	-1,333969	-0,672933	-2,915547	-1,209229	-11,162687	12,209742	11,136428	-0,022103	0,067567	0,030660	6,735498	3,349954	-1,333969	-0,022103	0,067567	0,030660	6,735498	3,349954	-1,333969
15:13:52,58	0,337981	3,271971	-0,167002	0,226989	0,448042	-1,148029	-0,023146	0,068797	0,031822	1,373385	1,585064	-1,344712	-0,670688	-2,922102	-1,210760	-11,221096	12,196326	11,161172	-0,023146	0,068797	0,031822	6,773930	3,402031	-1,344712	-0,023146	0,068797	0,031822	6,773930	3,402031	-1,344712
15:13:52,63	0,337981	3,271971	-0,167002	0,226989	0,448042	-1,148029	-0,018592	0,063575	0,030291	1,604108	1,777976	-1,319969	-0,671739	-2,914664	-1,209614	-11,158869	12,230352	11,142466	-0,018592	0,063575	0,030291	6,594722	3,237484	-1,319969	-0,018592	0,063575	0,030291	6,594722	3,237484	-1,319969
15:13:52,68	0,337981	3,271971	-0,167002	0,226989	0,448042	-1,148029	-0,024507	0,068204	0,031437	1,423948	1,507276	-1,338675	-0,671218	-2,920794	-1,211935	-11,204045	12,237752	11,148605	-0,024507	0,068204	0,031437	6,777988	3,431107	-1,338675	-0,024507	0,068204	0,031437	6,777988	3,431107	-1,338675
15:13:52,73	0,337981	3,271971	-0,167002	0,226989	0,448042	-1,148029	-0,019459	0,064688	0,029116	1,590638	1,726951	-1,332535	-0,670597	-2,919890	-1,209224	-11,194083	12,238345	11,132579	-0,019459	0,064688	0,029116	6,668616	3,254511	-1,332535	-0,019459	0,064688	0,029116	6,668616	3,254511	-1,332535
15:13:52,78	0,337981	3,271971	-0,167002	0,226989	0,448042	-1,148029	-0,021139	0,067591	0,033004	1,475738	1,660429	-1,334463	-0,672892	-2,917888	-1,208048	-11,167961	12,258573	11,146678	-0,021139	0,067591	0,033004	6,781627	3,319871	-1,334463	-0,021139	0,067591	0,033004	6,781627	3,319871	-1,334463
15:13:52,83	0,337981	3,271971	-0,167002	0,226989	0,448042	-1,148029	-0,021139	0,067591	0,033004	1,475738	1,660429	-1,334463	-0,672330	-2,919008	-1,205683	-11,178700	12,246401	11,188497	-0,021139	0,067591	0,033004	6,781627	3,319871	-1,334463	-0,021139	0,067591	0,033004	6,781627	3,319871	-1,334463
15:13:52,88	0,337981	3,271971	-0,167002	0,226989	0,448042	-1,148029	-0,020450	0,066544	0,035368	1,514262	1,693039	-1,292644	-0,670696	-2,922125	-1,203779	-11,249348	12,225712	11,158151	-0,020450	0,066544	0,035368	6,737977	3,298400	-1,292644	-0,020450	0,066544	0,035368	6,737977	3,298400	-1,292644
15:13:52,93	0,337981	3,271971	-0,167002	0,226989	0,448042	-1,148029	-0,018568	0,063570	0,037272	1,615659	1,740111	-1,322990	-0,671158	-2,917638	-1,203411	-11,194929	12,260465	11,125150	-0,018568	0,063570	0,037272	6,605928	3,197664	-1,322990	-0,018568	0,063570	0,037272	6,605928	3,197664	-1,322990
15:13:52,98	0,337981	3,271971	-0,167002	0,226989	0,448042	-1,148029	-0,022223	0,066214	0,037641	1,535506	1,579796	-1,355991	-0,674152	-2,918963	-1,204581	-11,206375	12,225072	11,124132	-0,022223	0,066214	0,037641	6,733286	3,324277	-1,355991	-0,022223	0,066214	0,037641	6,733286	3,324277	-1,355991
15:13:53,03	0,337981	3,271971	-0,167002	0,226989	0,448042	-1,148029	-0,019578	0,068144	0,036470	1,398767	1,725085	-1,357008	-0,669417	-2,917770	-1,202220	-11,183866	12,194233	11,146697	-0,019578	0,068144	0,036470	6,748060	3,261986	-1,357008	-0,019578	0,068144	0,036470	6,748060	3,261986	-1,357008
15:13:53,08	0,337981	3,271971	-0,167002	0,226989	0,448042	-1,148029	-0,022979	0,064640	0,038832	1,565510	1,583156	-1,334443	-0,674106	-2,922576	-1,204532	-11,206288	12,273997	11,168747	-0,022979	0,064640	0,038832	6,639756	3,387020	-1,334443	-0,022979	0,064640	0,038832	6,639756	3,387020	-1,334443
15:13:53,13	0,337981	3,271971	-0,167002	0,226989	0,448042	-1,148029	-0,016472	0,066297	0,036520	1,537192	1,862207	-1,312394	-0,672896	-2,919642	-1,201449	-11,181099	12,236130	11,132128	-0,016472	0,066297	0,036520	6,741546	3,155291	-1,312394	-0,016472	0,066297	0,036520	6,741546	3,155291	-1,312394
15:13:53,18	0,337981	3,271971	-0,167002	0,226989	0,448042	-1,148029	-0,019618	0,066718	0,039602	1,495152	1,739368	-1,349013	-0,672416	-2,921181	-1,201471	-11,239192	12,243322	11,127978	-0,019618	0,066718	0,039602	6,732476	3,279407	-1,349013	-0,019618	0,066718	0,039602	6,732476	3,279407	-1,349013
15:13:53,23	0,337981	3,271971	-0,167002	0,226989	0,448042	-1,148029	-0,018525	0,065532	0,039580	1,533967	1,742302	-1,353163	-0,670688	-2,922856	-1,199922	-11,263775	12,238777	11,122348	-0,018525	0,065532	0,039580	6,678249	3,196534	-1,353163	-0,018525	0,065532	0,039580	6,678249	3,196534	-1,353163
15:13:53,28	0,337981	3,271971	-0,167002	0,226989	0,448042	-1,148029	-0,017939	0,063198	0,041129	1,639124	1,753753	-1,358793	-0,673010	-2,920230	-1,201064	-11,234881	12,239480	11,156672	-0,017939	0,063198	0,041129	6,600163	3,161989	-1,358793	-0,017939	0,063198	0,041129	6,600163	3,161989	-1,358793
15:13:53,33	0,337981	3,271971	-0,167002	0,226989	0,448042	-1,148029	-0,019052	0,066522	0,039987	1,481318	1,720568	-1,324469	-0,671799	-2,918569	-1,200270	-11,227633	12,279566	11,182080	-0,019052	0,066522	0,039987	6,703310	3,216145	-1,324469	-0,019052	0,066522	0,039987	6,703310	3,216145	-1,324469
15:13:53,38	0,337981	3,271971	-0,167002	0,226989	0,448042	-1,148029	-0,021096	0,066304	0,040782	1,531010	1,600507	-1,299061	-0,672927	-2,921247	-1,199118	-11,222716	12,294703	11,147305	-0,021096	0,066304	0,040782	6,735866	3,256549	-1,299061	-0,021096	0,066304	0,040782	6,735866	3,256549	-1,299061
15:13:53,43	0,337981	3,271971	-0,167002	0,226989	0,448042	-1,148029	-0,018213	0,065941	0,041934	1,565456	1,747134	-1,333836	-0,669468	-2,920847	-1,199882	-11,232090	12,233439	11,165942	-0,018213	0,065941	0,041934	6,741811	3,176828	-1,333836	-0,018213	0,065941	0,041934	6,741811	3,176828	-1,333836
15:13:53,48	0,337981	3,271971	-0,167002	0,226989	0,448042	-1,148029	-0,020289	0,063146	0,041169	1,653024	1,661691	-1,315199	-0,670590	-2,920462	-1,197561	-11,207322	12,219251	11,139458	-0,020289	0,063146	0,041169	6,610016	3,254359	-1,315199	-0,020289	0,063146	0,041169	6,610016	3,254359	-1,315199
15:13:53,53	0,337981	3,271971	-0,167002	0,226989	0,448042	-1,148029	-0,020061	0,064310	0,043490	1,592617	1,702085	-1,341683	-0,671239	-2,921564	-1,194079	-11,246163	12,222063	11,137552	-0,020061	0,064310	0,043490	6,640946	3,276863	-1,341683	-0,020061	0,064310	0,043490	6,640946	3,276863	-1,341683
15:13:53,58	0,337981	3,271971	-0,167002	0,226989	0,448042	-1,148029	-0,018783	0,064321	0,046973	1,575039	1,733512	-1,343588	-0,671820	-2,919629	-1,194873	-11,248882	12,256994	11,129679	-0,018783	0,064321	0,046973	6,624262	3,207946	-1,343588	-0,018783	0,064321	0,046973	6,624262	3,207946	-1,343588
15:13:53,63	0,337981	3,271971	-0,167002	0,226989	0,448042	-1,148029	-0,020168	0,065792	0,046179	1,527477	1,641670	-1,351462	-0,672992	-2,917902	-1,196414	-11,223857	12,219989	11,143763	-0,020168	0,065792	0,046179	6,692116	3,224829	-1,351462	-0,020168	0,065792	0,046179	6,692116	3,224829	-1,351462
15:13:53,68	0,337981	3,271971	-0,167002	0,226989	0,448042	-1,148029	-0,021077	0,067670	0,044637	1,410240	1,634542	-1,337377	-0,674151	-2,918924	-1,196387	-11,228858	12,264308	11,178782	-0,021077	0,067670	0,044637	6,722373	3,289110	-1,337377	-0,021077	0,067670	0,044637	6,722373	3,289110	-1,337377
15:13:53,73	0,337981	3,271971	-0,167002	0,226989	0,448042	-1,148029	-0,019612	0,068163	0,044664	1,420525	1,684229	-1,302359	-0,673507	-2,918314	-1,196386	-11,214964	12,300538	11,175156	-0,019612	0,068163	0,044664	6,771297	3,223798	-1,302359	-0,019612	0,068163	0,044664	6,771297	3,223798	-1,302359
15:13:53,78	0,337981	3,271971	-0,167002	0,226989	0,448042	-1,148029	-0,020463	0,067911	0,044666	1,471952	1,633908	-1,305985	-0,671837	-2,918220	-1,192922	-11,259534	12,273226	11,153553	-0,020463	0,067911	0,044666	6,802942	3,240260	-1,305985	-0,020463	0,067911	0,044666	6,802942	3,240260	-1,305985
15:13:53,83	0,337981	3,271971	-0,167002	0,226989	0,448042	-1,148029	-0,021380	0,066511	0,048129	1,498811	1,561296	-1,327587	-0,672936	-2,918167	-1,194109	-11,230918	12,288122	11,110670	-0,021380	0,066511	0,048129	6,719907	3,239611	-1,327587	-0,021380	0,066511	0,048129	6,719907	3,239611	-1,327587
15:13:53,88	0,337981	3,271971	-0,167002	0,226989	0,448042	-1,148029	-0,020875	0,067489	0,046942	1,475134	1,604867	-1,370471	-0,672452	-2,917646	-1,192523	-11,250931	12,220730	11,166055	-0,020875	0,067489	0,046942	6,773045	3,243574	-1,370471	-0,020875	0,067489	0,046942	6,773045	3,243574	-1,370471
15:13:53,93	0,337981	3,271971	-0,167002	0,226989	0,448042	-1,148029	-0,021569	0,067330	0,048528	1,415047	1,585178	-1,315086	-0,671180	-2,917345	-1,193307	-11,221428	12,257511	11,138601	-0,021569	0,067330	0,048528	6,700455	3,278312	-1,315086	-0,021569	0,067330	0,048528	6,700455	3,278312	-1,315086
15:13:53,98	0,337981	3,271971	-0,167002	0,226989	0,448042	-1,148029	-0,022466	0,066380	0,047744	1,511054	1,545691	-1,342540	-0,670567	-2,919662	-1,192891	-11,215060	12,258283	11,157449	-0,022466	0,066380	0,047744	6,721884	3,309243	-1,342540	-0,022466	0,066380	0,047744	6,721884	3,309243	-1,342540
15:13:54,03	0,337981	3,271971	-0,167002	0,226989	0,448042	-1,148029	-0,020765	0,064690	0,048161	1,602781	1,639251	-1,323692	-0,669997	-2,919710	-1,190563	-11,214899	12,216776	11,149948	-0,020765	0,064690	0,048161	6,680954	3,269307	-1,323692	-0,020765	0,064690	0,048161	6,680954	3,269307	-1,323692
15:13:54,08	0,337981	3,271971	-0,167002	0,226989	0,448042	-1,148029	-0,021009	0,064173	0,050489	1,593813	1,647450	-1,331193	-0,671858	-2,922682	-1,188626	-11,273774	12,231455	11,163617	-0,021009	0,064173	0,050489	6,631382	3,296667	-1,331193	-0,021009	0,064173	0,050489	6,631382	3,296667	-1,331193
15:13:54,13	0,337981	3,271971	-0,167002	0,226989	0,448042	-1,148029	-0,017504	0,064298	0,052426	1,570572	1,771380	-1,317524	-0,670680	-2,919694	-1,192925	-11,266122	12,248553	11,143123	-0,017504	0,064298	0,052426	6,617978	3,145461	-1,317524	-0,017504	0,064298	0,052426	6,617978	3,145461	-1,317524
15:13:54,18	0,337981	3,271971	-0,167002	0,226989	0,448042	-1,148029	-0,020681	0,064772	0,048126	1,564579	1,604274	-1,338018	-0,672369	-2,919439	-1,191364	-11,236511	12,259726	11,137128	-0,020681	0,064772	0,048126	6,649160	3,227720	-1,338018	-0,020681	0,064772	0,048126	6,649160	3,227720	-1,338018
15:13:54,23	0,337981	3,271971	-0,167002	0,226989	0,448042	-1,148029	-0,020058	0,066362	0,049687	1,506354	1,656731	-1,344013	-0,671178	-2,919703	-1,187839	-11,226173	12,235132	11,163326	-0,020058	0,066362	0,049687	6,715791	3,231265	-1,344013	-0,020058	0,066362	0,049687	6,715791	3,231265	-1,344013
15:13:54,28	0,337981	3,271971	-0,167002	0,226989	0,448042	-1,148029	-0,020425	0,065199	0,053213	1,550718	1,658901	-1,317815	-0,673567	-2,916610	-1,191743	-11,240834	12,281115	11,172217	-0,020425	0,065199	0,053213	6,668832	3,262238	-1,317815	-0,020425	0,065199	0,053213	6,668832	3,262238	-1,317815
15:13:54,33	0,337981	3,271971	-0,167002	0,226989	0,448042	-1,148029	-0,021909	0,068814	0,049309	1,395207	1,546042	-1,308924	-0,673510	-2,917497	-1,190189	-11,216286	12,264946	11,150998	-0,021909	0,068814	0,049309	6,797133	3,265878	-1,308924	-0,021909	0,068814	0,049309	6,797133	3,265878	-1,308924
15:13:54,38	0,337981	3,271971	-0,167002	0,226989	0,448042	-1,148029	-0,021169	0,068321	0,050863	1,419120	1,613838	-1,330142	-0,670626	-2,919160	-1,186678	-11,252196	12,261708	11,173605	-0,021169	0,068321	0,050863	6,782337	3,275625	-1,330142	-0,021169	0,068321	0,050863	6,782337	3,275625	-1,330142
15:13:54,43	0,337981	3,271971	-0,167002	0,226989	0,448042	-1,148029	-0,021171	0,064992	0,054373	1,571485	1,584264	-1,307536	-0,670650	-2,920957	-1,189821	-11,271840	12,274638	11,132256	-0,021171	0,064992	0,054373	6,673351	3,246193	-1,307536	-0,021171	0,064992	0,054373	6,673351	3,246193	-1,307536
15:13:54,48	0,337981	3,271971	-0,167002	0,226989	0,448042	-1,148029	-0,019602	0,064114	0,051231	1,618503	1,642364	-1,348885	-0,670592	-2,917853	-1,189030	-11,229187	12,251777	11,140765	-0,019602	0,064114	0,051231	6,651466	3,181143	-1,348885	-0,019602	0,064114	0,051231	6,651466	3,181143	-1,348885
15:13:54,53	0,337981	3,271971	-0,167002	0,226989	0,448042	-1,148029	-0,022319	0,065616	0,052021	1,541922	1,549461	-1,340375	-0,673557	-2,921076	-1,185936	-11,254897	12,252262	11,123636	-0,022319	0,065616	0,052021	6,692801	3,301505	-1,340375	-0,022319	0,065616	0,052021	6,692801	3,301505	-1,340375
15:13:54,58	0,337981	3,271971	-0,167002	0,226989	0,448042	-1,148029	-0,018046	0,066572	0,055116	1,479772	1,749171	-1,357505	-0,670014	-2,917463	-1,187474	-11,238778	12,262148	11,150097	-0,018046	0,066572	0,055116	6,705701	3,165752	-1,357505	-0,018046	0,066572	0,055116	6,705701	3,165752	-1,357505
15:13:54,63	0,337981	3,271971	-0,167002	0,226989	0,448042	-1,148029	-0,022946	0,065311	0,053577	1,561993	1,503358	-1,331044	-0,670043	-2,918960	-1,185541	-11,256724	12,249301	11,138777	-0,022946	0,065311	0,053577	6,688891	3,304635	-1,331044	-0,022946	0,065311	0,053577	6,688891	3,304635	-1,331044
15:13:54,68	0,337981	3,271971	-0,167002	0,226989	0,448042	-1,148029	-0,021636	0,064587	0,055511	1,579512	1,562378	-1,342364	-0,671175	-2,921514	-1,186296	-11,245842	12,267692	11,148829	-0,021636	0,064587	0,055511	6,649622	3,260791	-1,342364	-0,021636	0,064587	0,055511	6,649622	3,260791	-1,342364
15:13:54,73	0,337981	3,271971	-0,167002	0,226989	0,448042	-1,148029	-0,018857	0,064291	0,054755	1,616314	1,707101	-1,332312	-0,673030	-2,918055	-1,183253	-11,286360	12,262484	11,108659	-0,018857	0,064291	0,054755	6,663125	3,187384	-1,332312	-0,018857	0,064291	0,054755	6,663125	3,187384	-1,332312
15:13:54,78	0,337981	3,271971	-0,167002	0,226989	0,448042	-1,148029	-0,020926	0,067626	0,057798	1,418082	1,567034	-1,372482	-0,672444	-2,922187	-1,187495	-11,288524	12,263240	11,130155	-0,020926	0,067626	0,057798	6,726755	3,209723	-1,372482	-0,020926	0,067626	0,057798	6,726755	3,209723	-1,372482
15:13:54,83	0,337981	3,271971	-0,167002	0,226989	0,448042	-1,148029	-0,017640	0,065053	0,053557	1,551465	1,735672	-1,350986	-0,672975	-2,921287	-1,182794	-11,267350	12,275745	11,171126	-0,017640	0,065053	0,053557	6,658135	3,120383	-1,350986	-0,017640	0,065053	0,053557	6,658135	3,120383	-1,350986
15:13:54,88	0,337981	3,271971	-0,167002	0,226989	0,448042	-1,148029	-0,018154	0,065963	0,058257	1,525559	1,720998	-1,310015	-0,668803	-2,919325	-1,181263	-11,229637	12,221410	11,120626	-0,018154	0,065963	0,058257	6,703669	3,146104	-1,310015	-0,018154	0,065963	0,058257	6,703669	3,146104	-1,310015
15:13:54,93	0,337981	3,271971	-0,167002	0,226989	0,448042	-1,148029	-0,021939	0,063331	0,059789	1,634221	1,584003	-1,360515	-0,671792	-2,918730	-1,183216	-11,255515	12,257265	11,132491	-0,021939	0,063331	0,059789	6,605724	3,306236	-1,360515	-0,021939	0,063331	0,059789	6,605724	3,306236	-1,360515
15:13:54,98	0,337981	3,271971	-0,167002	0,226989	0,448042	-1,148029	-0,020960	0,066217	0,057835	1,502289	1,594569	-1,348649	-0,671274	-2,919558	-1,184370	-11,287863	12,264432	11,162793	-0,020960	0,066217	0,057835	6,700301	3,239955	-1,348649	-0,020960	0,066217	0,057835	6,700301	3,239955	-1,348649
15:13:55,03	0,337981	3,271971	-0,167002	0,226989	0,448042	-1,148029	-0,020502	0,065355	0,056681	1,537153	1,586824	-1,318348	-0,671802	-2,921882	-1,180468	-11,281393	12,290014	11,165581	-0,020502	0,065355	0,056681	6,667486	3,196202	-1,318348	-0,020502	0,065355	0,056681	6,667486	3,196202	-1,318348
15:13:55,08	0,337981	3,271971	-0,167002	0,226989	0,448042	-1,148029	-0,018225	0,064649	0,060583	1,599212	1,698008	-1,315560	-0,671165	-2,915576	-1,182820	-11,235635	12,277175	11,147795	-0,018225	0,064649	0,060583	6,674189	3,128691	-1,315560	-0,018225	0,064649	0,060583	6,674189	3,128691	-1,315560
15:13:55,13	0,337981	3,271971	-0,167002	0,226989	0,448042	-1,148029	-0,024005	0,067251	0,058232	1,475690	1,443533	-1,333346	-0,669935	-2,920798	-1,183200	-11,231158	12,288350	11,123551	-0,024005	0,067251	0,058232	6,754891	3,327888	-1,333346	-0,024005	0,067251	0,058232	6,754891	3,327888	-1,333346
15:13:55,18	0,337981	3,271971	-0,167002	0,226989	0,448042	-1,148029	-0,020098	0,063575	0,057851	1,678776	1,644964	-1,357590	-0,672901	-2,919068	-1,180482	-11,222722	12,236678	11,129589	-0,020098	0,063575	0,057851	6,669384	3,222654	-1,357590	-0,020098	0,063575	0,057851	6,669384	3,222654	-1,357590
15:13:55,23	0,337981	3,271971	-0,167002	0,226989	0,448042	-1,148029	-0,020113	0,067009	0,060569	1,459673	1,677331	-1,351551	-0,672308	-2,918527	-1,179290	-11,226172	12,263291	11,168696	-0,020113	0,067009	0,060569	6,719856	3,256191	-1,351551	-0,020113	0,067009	0,060569	6,719856	3,256191	-1,351551
15:13:55,28	0,337981	3,271971	-0,167002	0,226989	0,448042	-1,148029	-0,020878	0,066765	0,061762	1,493657	1,621254	-1,312445	-0,668864	-2,919907	-1,180079	-11,260760	12,231281	11,159206	-0,020878	0,066765	0,061762	6,734726	3,260169	-1,312445	-0,020878	0,066765	0,061762	6,734726	3,260169	-1,312445
15:13:55,33	0,337981	3,271971	-0,167002	0,226989	0,448042	-1,148029	-0,021405	0,063093	0,060972	1,639591	1,579915	-1,321934	-0,670609	-2,915886	-1,182445	-11,254029	12,277796	11,138136	-0,021405	0,063093	0,060972	6,592400	3,260180	-1,321934	-0,021405	0,063093	0,060972	6,592400	3,260180	-1,321934
15:13:55,38	0,337981	3,271971	-0,167002	0,226989	0,448042	-1,148029	-0,024014	0,066614	0,058607	1,500129	1,426793	-1,343005	-0,672389	-2,921726	-1,180871	-11,274825	12,269899	11,145655	-0,024014	0,066614	0,058607	6,729364	3,311902	-1,343005	-0,024014	0,066614	0,058607	6,729364	3,311902	-1,343005
15:13:55,43	0,337981	3,271971	-0,167002	0,226989	0,448042	-1,148029	-0,018067	0,065236	0,060181	1,554563	1,722007	-1,335486	-0,671180	-2,919885	-1,177773	-11,260533	12,261319	11,129295	-0,018067	0,065236	0,060181	6,675602	3,140231	-1,335486	-0,018067	0,065236	0,060181	6,675602	3,140231	-1,335486
15:13:55,48	0,337981	3,271971	-0,167002	0,226989	0,448042	-1,148029	-0,020266	0,065110	0,063278	1,560846	1,624321	-1,351846	-0,670626	-2,920114	-1,180479	-11,267446	12,255411	11,150266	-0,020266	0,065110	0,063278	6,671971	3,215173	-1,351846	-0,020266	0,065110	0,063278	6,671971	3,215173	-1,351846
15:13:55,53	0,337981	3,271971	-0,167002	0,226989	0,448042	-1,148029	-0,020344	0,064515	0,060572	1,583212	1,617205	-1,330875	-0,670046	-2,917148	-1,179689	-11,259623	12,249424	11,179124	-0,020344	0,064515	0,060572	6,647631	3,214221	-1,330875	-0,020344	0,064515	0,060572	6,647631	3,214221	-1,330875
15:13:55,58	0,337981	3,271971	-0,167002	0,226989	0,448042	-1,148029	-0,023204	0,065496	0,061363	1,530934	1,478286	-1,302017	-0,671158	-2,918555	-1,177388	-11,248781	12,264485	11,124398	-0,023204	0,065496	0,061363	6,672351	3,299764	-1,302017	-0,023204	0,065496	0,061363	6,672351	3,299764	-1,302017
15:13:55,63	0,337981	3,271971	-0,167002	0,226989	0,448042	-1,148029	-0,021429	0,065755	0,063663	1,535918	1,572435	-1,356743	-0,671150	-2,921566	-1,177355	-11,262863	12,303636	11,159247	-0,021429	0,065755	0,063663	6,697684	3,254589	-1,356743	-0,021429	0,065755	0,063663	6,697684	3,254589	-1,356743
15:13:55,68	0,337981	3,271971	-0,167002	0,226989	0,448042	-1,148029	-0,018825	0,064243	0,063696	1,641392	1,676048	-1,321894	-0,671164	-2,914663	-1,175848	-11,242244	12,257817	11,123756	-0,018825	0,064243	0,063696	6,684489	3,153826	-1,321894	-0,018825	0,064243	0,063696	6,684489	3,153826	-1,321894
15:13:55,73	0,337981	3,271971	-0,167002	0,226989	0,448042	-1,148029	-0,024796	0,067707	0,065203	1,431925	1,406333	-1,357385	-0,673015	-2,920795	-1,178177	-11,298741	12,275788	11,129945	-0,024796	0,067707	0,065203	6,746897	3,352818	-1,357385	-0,024796	0,067707	0,065203	6,746897	3,352818	-1,357385
15:13:55,78	0,337981	3,271971	-0,167002	0,226989	0,448042	-1,148029	-0,018560	0,066244	0,062874	1,495303	1,672681	-1,351196	-0,670060	-2,915826	-1,179347	-11,270443	12,252528	11,130869	-0,018560	0,066244	0,062874	6,695450	3,129656	-1,351196	-0,018560	0,066244	0,062874	6,695450	3,129656	-1,351196
15:13:55,83	0,337981	3,271971	-0,167002	0,226989	0,448042	-1,148029	-0,024341	0,066169	0,061704	1,493203	1,408211	-1,350272	-0,672908	-2,921890	-1,178552	-11,264261	12,311485	11,121128	-0,024341	0,066169	0,061704	6,687470	3,318986	-1,350272	-0,024341	0,066169	0,061704	6,687470	3,318986	-1,350272
15:13:55,88	0,337981	3,271971	-0,167002	0,226989	0,448042	-1,148029	-0,017666	0,065603	0,062499	1,576777	1,731212	-1,360013	-0,671153	-2,919800	-1,176993	-11,254532	12,277549	11,129296	-0,017666	0,065603	0,062499	6,726625	3,117961	-1,360013	-0,017666	0,065603	0,062499	6,726625	3,117961	-1,360013
15:13:55,93	0,337981	3,271971	-0,167002	0,226989	0,448042	-1,148029	-0,020353	0,065128	0,064058	1,576937	1,616843	-1,351845	-0,672970	-2,920178	-1,178953	-11,273220	12,269220	11,120354	-0,020353	0,065128	0,064058	6,689518	3,214579	-1,351845	-0,020353	0,065128	0,064058	6,689518	3,214579	-1,351845
15:13:55,98	0,337981	3,271971	-0,167002	0,226989	0,448042	-1,148029	-0,019117	0,066513	0,062098	1,488376	1,669090	-1,360787	-0,673493	-2,917818	-1,177001	-11,245470	12,288000	11,129432	-0,019117	0,066513	0,062098	6,709656	3,169809	-1,360787	-0,019117	0,066513	0,062098	6,709656	3,169809	-1,360787
15:13:56,03	0,337981	3,271971	-0,167002	0,226989	0,448042	-1,148029	-0,020899	0,068146	0,064050	1,433602	1,591080	-1,351709	-0,669501	-2,918282	-1,176987	-11,287245	12,240418	11,162866	-0,020899	0,068146	0,064050	6,783068	3,231668	-1,351709	-0,020899	0,068146	0,064050	6,783068	3,231668	-1,351709
15:13:56,08	0,337981	3,271971	-0,167002	0,226989	0,448042	-1,148029	-0,019836	0,070990	0,064037	1,298068	1,602435	-1,341080	-0,676488	-2,917316	-1,177014	-11,277317	12,320670	11,140061	-0,019836	0,070990	0,064037	6,870811	3,159586	-1,341080	-0,019836	0,070990	0,064037	6,870811	3,159586	-1,341080
15:13:56,13	0,337981	3,271971	-0,167002	0,226989	0,448042	-1,148029	-0,019836	0,070990	0,064037	1,298068	1,602435	-1,341080	-0,671801	-2,921812	-1,174271	-11,280374	12,244725	11,136134	-0,019836	0,070990	0,064037	6,870811	3,159586	-1,341080	-0,019836	0,070990	0,064037	6,870811	3,159586	-1,341080
15:13:56,18	0,337981	3,271971	-0,167002	0,226989	0,448042	-1,148029	-0,018287	0,064684	0,066780	1,558704	1,718334	-1,345007	-0,671835	-2,922001	-1,174278	-11,315645	12,303147	11,148028	-0,018287	0,064684	0,066780	6,636392	3,153849	-1,345007	-0,018287	0,064684	0,066780	6,636392	3,153849	-1,345007
15:13:56,23	0,337981	3,271971	-0,167002	0,226989	0,448042	-1,148029	-0,018106	0,064618	0,066774	1,595087	1,667994	-1,333113	-0,673491	-2,917117	-1,175836	-11,247952	12,297730	11,134010	-0,018106	0,064618	0,066774	6,667607	3,089294	-1,333113	-0,018106	0,064618	0,066774	6,667607	3,089294	-1,333113
15:13:56,28	0,337981	3,271971	-0,167002	0,226989	0,448042	-1,148029	-0,021507	0,068495	0,065216	1,422626	1,552436	-1,347131	-0,670625	-2,917615	-1,175449	-11,272769	12,258632	11,138043	-0,021507	0,068495	0,065216	6,799509	3,240772	-1,347131	-0,021507	0,068495	0,065216	6,799509	3,240772	-1,347131
15:13:56,33	0,337981	3,271971	-0,167002	0,226989	0,448042	-1,148029	-0,022509	0,065764	0,065602	1,518401	1,498424	-1,343097	-0,671802	-2,916916	-1,173910	-11,280867	12,276877	11,127985	-0,022509	0,065764	0,065602	6,680853	3,265364	-1,343097	-0,022509	0,065764	0,065602	6,680853	3,265364	-1,343097
15:13:56,38	0,337981	3,271971	-0,167002	0,226989	0,448042	-1,148029	-0,022526	0,067133	0,067141	1,458969	1,481379	-1,353156	-0,670625	-2,916839	-1,177001	-11,269368	12,265041	11,144119	-0,022526	0,067133	0,067141	6,728881	3,249692	-1,353156	-0,022526	0,067133	0,067141	6,728881	3,249692	-1,353156
15:13:56,43	0,337981	3,271971	-0,167002	0,226989	0,448042	-1,148029	-0,023181	0,066152	0,064050	1,505455	1,463212	-1,337022	-0,669969	-2,919213	-1,169603	-11,268677	12,295166	11,145181	-0,023181	0,066152	0,064050	6,698396	3,282917	-1,337022	-0,023181	0,066152	0,064050	6,698396	3,282917	-1,337022
15:13:56,48	0,337981	3,271971	-0,167002	0,226989	0,448042	-1,148029	-0,021453	0,064396	0,071448	1,623198	1,538582	-1,335959	-0,671778	-2,920235	-1,171152	-11,284712	12,290166	11,160200	-0,021453	0,064396	0,071448	6,678299	3,222672	-1,335959	-0,021453	0,064396	0,071448	6,678299	3,222672	-1,335959
15:13:56,53	0,337981	3,271971	-0,167002	0,226989	0,448042	-1,148029	-0,019663	0,065452	0,069899	1,555923	1,620288	-1,320941	-0,674101	-2,919731	-1,173097	-11,259625	12,274680	11,150612	-0,019663	0,065452	0,069899	6,693943	3,163845	-1,320941	-0,019663	0,065452	0,069899	6,693943	3,163845	-1,320941
15:13:56,58	0,337981	3,271971	-0,167002	0,226989	0,448042	-1,148029	-0,018939	0,067716	0,067955	1,437343	1,687436	-1,330529	-0,671824	-2,918704	-1,175441	-11,294970	12,293208	11,158386	-0,018939	0,067716	0,067955	6,753063	3,174111	-1,330529	-0,018939	0,067716	0,067955	6,753063	3,174111	-1,330529
15:13:56,63	0,337981	3,271971	-0,167002	0,226989	0,448042	-1,148029	-0,020967	0,066258	0,065611	1,511556	1,542089	-1,322755	-0,673523	-2,916555	-1,172711	-11,262319	12,294598	11,166149	-0,020967	0,066258	0,065611	6,712787	3,187988	-1,322755	-0,020967	0,066258	0,065611	6,712787	3,187988	-1,322755
15:13:56,68	0,337981	3,271971	-0,167002	0,226989	0,448042	-1,148029	-0,021978	0,068804	0,068341	1,396696	1,517097	-1,314992	-0,674194	-2,917058	-1,173544	-11,298329	12,271229	11,112791	-0,021978	0,068804	0,068341	6,797784	3,242363	-1,314992	-0,021978	0,068804	0,068341	6,797784	3,242363	-1,314992
15:13:56,73	0,337981	3,271971	-0,167002	0,226989	0,448042	-1,148029	-0,021208	0,069133	0,067508	1,341328	1,537655	-1,368350	-0,672305	-2,917693	-1,173472	-11,250711	12,312065	11,171939	-0,021208	0,069133	0,067508	6,768268	3,202447	-1,368350	-0,021208	0,069133	0,067508	6,768268	3,202447	-1,368350
15:13:56,78	0,337981	3,271971	-0,167002	0,226989	0,448042	-1,148029	-0,021602	0,067180	0,067580	1,502057	1,537983	-1,309201	-0,667095	-2,918676	-1,174288	-11,289127	12,281783	11,129009	-0,021602	0,067180	0,067580	6,775688	3,233711	-1,309201	-0,021602	0,067180	0,067580	6,775688	3,233711	-1,309201
15:13:56,83	0,337981	3,271971	-0,167002	0,226989	0,448042	-1,148029	-0,023355	0,062176	0,066764	1,716831	1,428677	-1,352132	-0,672394	-2,919282	-1,173101	-11,286031	12,276487	11,160996	-0,023355	0,062176	0,066764	6,597649	3,262047	-1,352132	-0,023355	0,062176	0,066764	6,597649	3,262047	-1,352132
15:13:56,88	0,337981	3,271971	-0,167002	0,226989	0,448042	-1,148029	-0,020181	0,066463	0,067951	1,490889	1,599051	-1,320145	-0,671214	-2,919931	-1,171960	-11,294558	12,280948	11,126724	-0,020181	0,066463	0,067951	6,708206	3,183267	-1,320145	-0,020181	0,066463	0,067951	6,708206	3,183267	-1,320145
15:13:56,93	0,337981	3,271971	-0,167002	0,226989	0,448042	-1,148029	-0,020209	0,065116	0,069091	1,560529	1,587962	-1,354417	-0,672974	-2,919397	-1,172736	-11,297986	12,311544	11,137676	-0,020209	0,065116	0,069091	6,672113	3,174403	-1,354417	-0,020209	0,065116	0,069091	6,672113	3,174403	-1,354417
15:13:56,98	0,337981	3,271971	-0,167002	0,226989	0,448042	-1,148029	-0,019792	0,066908	0,068316	1,492137	1,591421	-1,343465	-0,674782	-2,919294	-1,170796	-11,314293	12,296833	11,145586	-0,019792	0,066908	0,068316	6,744378	3,145065	-1,343465	-0,019792	0,066908	0,068316	6,744378	3,145065	-1,343465
15:13:57,03	0,337981	3,271971	-0,167002	0,226989	0,448042	-1,148029	-0,018977	0,068525	0,070255	1,387160	1,627040	-1,335555	-0,670045	-2,912886	-1,169616	-11,267927	12,246192	11,163919	-0,018977	0,068525	0,070255	6,766336	3,116697	-1,335555	-0,018977	0,068525	0,070255	6,766336	3,116697	-1,335555
15:13:57,08	0,337981	3,271971	-0,167002	0,226989	0,448042	-1,148029	-0,026895	0,067626	0,071435	1,413220	1,280747	-1,317222	-0,671831	-2,923060	-1,171943	-11,308754	12,264336	11,140292	-0,026895	0,067626	0,071435	6,721846	3,392016	-1,317222	-0,026895	0,067626	0,071435	6,721846	3,392016	-1,317222
15:13:57,13	0,337981	3,271971	-0,167002	0,226989	0,448042	-1,148029	-0,017190	0,064086	0,069108	1,592594	1,740970	-1,340849	-0,671200	-2,921928	-1,169600	-11,298025	12,290901	11,154419	-0,017190	0,064086	0,069108	6,623339	3,090408	-1,340849	-0,017190	0,064086	0,069108	6,623339	3,090408	-1,340849
15:13:57,18	0,337981	3,271971	-0,167002	0,226989	0,448042	-1,148029	-0,018487	0,064105	0,071452	1,619960	1,669554	-1,326722	-0,672913	-2,919646	-1,168027	-11,270606	12,302009	11,177804	-0,018487	0,064105	0,071452	6,652221	3,120778	-1,326722	-0,018487	0,064105	0,071452	6,652221	3,120778	-1,326722
15:13:57,23	0,337981	3,271971	-0,167002	0,226989	0,448042	-1,148029	-0,019606	0,066729	0,073025	1,506834	1,629528	-1,303337	-0,673576	-2,919319	-1,170811	-11,302987	12,291498	11,116442	-0,019606	0,066729	0,073025	6,745090	3,168637	-1,303337	-0,019606	0,066729	0,073025	6,745090	3,168637	-1,303337
15:13:57,28	0,337981	3,271971	-0,167002	0,226989	0,448042	-1,148029	-0,019558	0,067467	0,070240	1,443159	1,609272	-1,364699	-0,672407	-2,919965	-1,171165	-11,300405	12,283061	11,155227	-0,019558	0,067467	0,070240	6,739357	3,144559	-1,364699	-0,019558	0,067467	0,070240	6,739357	3,144559	-1,364699
15:13:57,33	0,337981	3,271971	-0,167002	0,226989	0,448042	-1,148029	-0,019583	0,066132	0,069886	1,506604	1,614418	-1,325913	-0,671142	-2,917987	-1,167671	-11,268598	12,297179	11,139203	-0,019583	0,066132	0,069886	6,697943	3,151682	-1,325913	-0,019583	0,066132	0,069886	6,697943	3,151682	-1,325913
15:13:57,39	0,337981	3,271971	-0,167002	0,226989	0,448042	-1,148029	-0,021929	0,066026	0,073380	1,540226	1,512932	-1,341937	-0,674079	-2,919779	-1,168836	-11,265334	12,290989	11,134062	-0,021929	0,066026	0,073380	6,723275	3,234327	-1,341937	-0,021929	0,066026	0,073380	6,723275	3,234327	-1,341937
15:13:57,44	0,337981	3,271971	-0,167002	0,226989	0,448042	-1,148029	-0,018908	0,067673	0,072215	1,450869	1,675935	-1,347079	-0,672377	-2,920899	-1,169592	-11,281773	12,257215	11,162808	-0,018908	0,067673	0,072215	6,763183	3,160199	-1,347079	-0,018908	0,067673	0,072215	6,763183	3,160199	-1,347079
15:13:57,49	0,337981	3,271971	-0,167002	0,226989	0,448042	-1,148029	-0,018790	0,065639	0,071460	1,519166	1,684728	-1,318333	-0,670653	-2,917985	-1,164973	-11,307899	12,258941	11,131980	-0,018790	0,065639	0,071460	6,671815	3,159718	-1,318333	-0,018790	0,065639	0,071460	6,671815	3,159718	-1,318333
15:13:57,54	0,337981	3,271971	-0,167002	0,226989	0,448042	-1,148029	-0,022174	0,065603	0,076078	1,509458	1,485241	-1,349161	-0,674156	-2,923229	-1,166132	-11,314865	12,284773	11,122511	-0,022174	0,065603	0,076078	6,659298	3,225921	-1,349161	-0,022174	0,065603	0,076078	6,659298	3,225921	-1,349161
15:13:57,59	0,337981	3,271971	-0,167002	0,226989	0,448042	-1,148029	-0,015881	0,066014	0,074920	1,506956	1,793519	-1,358630	-0,671783	-2,917730	-1,168086	-11,289977	12,286800	11,119890	-0,015881	0,066014	0,074920	6,689087	3,040213	-1,358630	-0,015881	0,066014	0,074920	6,689087	3,040213	-1,358630
15:13:57,64	0,337981	3,271971	-0,167002	0,226989	0,448042	-1,148029	-0,021830	0,066709	0,072965	1,485024	1,504718	-1,361251	-0,672962	-2,918463	-1,168066	-11,287655	12,282434	11,143627	-0,021830	0,066709	0,072965	6,721700	3,218397	-1,361251	-0,021830	0,066709	0,072965	6,721700	3,218397	-1,361251
15:13:57,69	0,337981	3,271971	-0,167002	0,226989	0,448042	-1,148029	-0,020607	0,067364	0,072986	1,448374	1,572533	-1,337514	-0,671185	-2,920193	-1,167669	-11,284150	12,268120	11,138097	-0,020607	0,067364	0,072986	6,736422	3,190169	-1,337514	-0,020607	0,067364	0,072986	6,736422	3,190169	-1,337514
15:13:57,74	0,337981	3,271971	-0,167002	0,226989	0,448042	-1,148029	-0,019997	0,064960	0,073382	1,562735	1,614445	-1,343044	-0,672319	-2,919397	-1,167664	-11,269307	12,292820	11,143499	-0,019997	0,064960	0,073382	6,662074	3,184197	-1,343044	-0,019997	0,064960	0,073382	6,662074	3,184197	-1,343044
15:13:57,79	0,337981	3,271971	-0,167002	0,226989	0,448042	-1,148029	-0,020119	0,066339	0,073388	1,519811	1,608605	-1,337642	-0,670584	-2,919209	-1,165717	-11,279649	12,271983	11,151771	-0,020119	0,066339	0,073388	6,727444	3,187934	-1,337642	-0,020119	0,066339	0,073388	6,727444	3,187934	-1,337642
15:13:57,84	0,337981	3,271971	-0,167002	0,226989	0,448042	-1,148029	-0,021149	0,064932	0,075334	1,569787	1,556479	-1,329369	-0,671776	-2,923035	-1,164574	-11,314117	12,306668	11,122697	-0,021149	0,064932	0,075334	6,666927	3,216706	-1,329369	-0,021149	0,064932	0,075334	6,666927	3,216706	-1,329369
15:13:57,89	0,337981	3,271971	-0,167002	0,226989	0,448042	-1,148029	-0,017240	0,064051	0,076477	1,628403	1,712586	-1,358444	-0,669428	-2,922698	-1,165737	-11,295331	12,247378	11,112078	-0,017240	0,064051	0,076477	6,656386	3,065908	-1,358444	-0,017240	0,064051	0,076477	6,656386	3,065908	-1,358444
15:13:57,94	0,337981	3,271971	-0,167002	0,226989	0,448042	-1,148029	-0,018705	0,062186	0,075314	1,683433	1,682288	-1,369063	-0,672953	-2,917708	-1,167300	-11,289909	12,298613	11,134126	-0,018705	0,062186	0,075314	6,565007	3,150661	-1,369063	-0,018705	0,062186	0,075314	6,565007	3,150661	-1,369063
15:13:57,99	0,337981	3,271971	-0,167002	0,226989	0,448042	-1,148029	-0,021265	0,067733	0,073751	1,442035	1,528288	-1,347015	-0,672433	-2,919209	-1,168831	-11,319689	12,302579	11,174119	-0,021265	0,067733	0,073751	6,759103	3,197558	-1,347015	-0,021265	0,067733	0,073751	6,759103	3,197558	-1,347015
15:13:58,04	0,337981	3,271971	-0,167002	0,226989	0,448042	-1,148029	-0,020225	0,066532	0,072220	1,493032	1,554594	-1,307022	-0,668351	-2,919013	-1,166517	-11,335595	12,274382	11,153325	-0,020225	0,066532	0,072220	6,715821	3,142225	-1,307022	-0,020225	0,066532	0,072220	6,715821	3,142225	-1,307022
15:13:58,09	0,337981	3,271971	-0,167002	0,226989	0,448042	-1,148029	-0,022435	0,063095	0,074535	1,639400	1,439951	-1,327816	-0,672315	-2,916515	-1,168060	-11,267697	12,318602	11,149823	-0,022435	0,063095	0,074535	6,592359	3,201137	-1,327816	-0,022435	0,063095	0,074535	6,592359	3,201137	-1,327816
15:13:58,14	0,337981	3,271971	-0,167002	0,226989	0,448042	-1,148029	-0,022616	0,067777	0,072992	1,468160	1,467239	-1,331318	-0,673575	-2,917512	-1,165335	-11,300286	12,288390	11,171392	-0,022616	0,067777	0,072992	6,788688	3,242621	-1,331318	-0,022616	0,067777	0,072992	6,788688	3,242621	-1,331318
15:13:58,19	0,337981	3,271971	-0,167002	0,226989	0,448042	-1,148029	-0,021124	0,068370	0,075717	1,394892	1,531744	-1,309749	-0,668779	-2,919682	-1,165298	-11,253421	12,247898	11,170097	-0,021124	0,068370	0,075717	6,761929	3,189946	-1,309749	-0,021124	0,068370	0,075717	6,761929	3,189946	-1,309749
15:13:58,24	0,337981	3,271971	-0,167002	0,226989	0,448042	-1,148029	-0,021642	0,063132	0,075754	1,655619	1,565607	-1,311043	-0,671823	-2,919163	-1,164957	-11,313441	12,283785	11,151827	-0,021642	0,063132	0,075754	6,611496	3,264523	-1,311043	-0,021642	0,063132	0,075754	6,611496	3,264523	-1,311043
15:13:58,29	0,337981	3,271971	-0,167002	0,226989	0,448042	-1,148029	-0,020570	0,066027	0,076094	1,506141	1,551467	-1,329314	-0,672372	-2,918336	-1,164950	-11,286868	12,266909	11,151036	-0,020570	0,066027	0,076094	6,689286	3,166174	-1,329314	-0,020570	0,066027	0,076094	6,689286	3,166174	-1,329314
15:13:58,34	0,337981	3,271971	-0,167002	0,226989	0,448042	-1,148029	-0,021011	0,066916	0,076102	1,458577	1,559974	-1,330104	-0,671705	-2,919356	-1,164165	-11,257459	12,270794	11,135810	-0,021011	0,066916	0,076102	6,711519	3,209318	-1,330104	-0,021011	0,066916	0,076102	6,711519	3,209318	-1,330104
15:13:58,39	0,337981	3,271971	-0,167002	0,226989	0,448042	-1,148029	-0,020462	0,065828	0,076886	1,533231	1,612042	-1,345331	-0,674741	-2,919091	-1,162254	-11,307102	12,280809	11,130147	-0,020462	0,065828	0,076886	6,700752	3,218298	-1,345331	-0,020462	0,065828	0,076886	6,700752	3,218298	-1,345331
15:13:58,44	0,337981	3,271971	-0,167002	0,226989	0,448042	-1,148029	-0,019173	0,068590	0,078797	1,373469	1,631074	-1,350993	-0,671850	-2,919991	-1,163022	-11,328355	12,270907	11,145417	-0,019173	0,068590	0,078797	6,757791	3,136138	-1,350993	-0,019173	0,068590	0,078797	6,757791	3,136138	-1,350993
15:13:58,49	0,337981	3,271971	-0,167002	0,226989	0,448042	-1,148029	-0,019839	0,065637	0,078030	1,507839	1,583000	-1,335723	-0,671152	-2,918003	-1,163394	-11,285596	12,313540	11,151831	-0,019839	0,065637	0,078030	6,660327	3,140325	-1,335723	-0,019839	0,065637	0,078030	6,660327	3,140325	-1,335723
15:13:58,54	0,337981	3,271971	-0,167002	0,226989	0,448042	-1,148029	-0,021909	0,066026	0,077658	1,545896	1,491036	-1,329310	-0,672409	-2,917463	-1,163420	-11,316982	12,299330	11,141887	-0,021909	0,066026	0,077658	6,728943	3,210915	-1,329310	-0,021909	0,066026	0,077658	6,728943	3,210915	-1,329310
15:13:58,59	0,337981	3,271971	-0,167002	0,226989	0,448042	-1,148029	-0,021749	0,067385	0,077632	1,447258	1,479296	-1,339254	-0,669487	-2,919488	-1,164189	-11,337844	12,318666	11,148238	-0,021749	0,067385	0,077632	6,736944	3,186589	-1,339254	-0,021749	0,067385	0,077632	6,736944	3,186589	-1,339254
15:13:58,64	0,337981	3,271971	-0,167002	0,226989	0,448042	-1,148029	-0,021456	0,063842	0,076862	1,637805	1,466771	-1,332903	-0,671880	-2,918634	-1,162272	-11,344778	12,277313	11,126151	-0,021456	0,063842	0,076862	6,649369	3,151104	-1,332903	-0,021456	0,063842	0,076862	6,649369	3,151104	-1,332903
15:13:58,69	0,337981	3,271971	-0,167002	0,226989	0,448042	-1,148029	-0,020999	0,066341	0,078779	1,468551	1,505246	-1,354990	-0,668323	-2,918431	-1,163792	-11,327159	12,277668	11,156622	-0,020999	0,066341	0,078779	6,676328	3,153645	-1,354990	-0,020999	0,066341	0,078779	6,676328	3,153645	-1,354990
15:13:58,74	0,337981	3,271971	-0,167002	0,226989	0,448042	-1,148029	-0,022953	0,063362	0,077259	1,632572	1,418684	-1,324519	-0,671222	-2,918326	-1,162249	-11,309392	12,274655	11,135538	-0,022953	0,063362	0,077259	6,606503	3,220524	-1,324519	-0,022953	0,063362	0,077259	6,606503	3,220524	-1,324519
15:13:58,79	0,337981	3,271971	-0,167002	0,226989	0,448042	-1,148029	-0,021595	0,065925	0,078802	1,505577	1,506191	-1,345603	-0,672359	-2,917056	-1,161451	-11,286600	12,276674	11,159100	-0,021595	0,065925	0,078802	6,680692	3,201432	-1,345603	-0,021595	0,065925	0,078802	6,680692	3,201432	-1,345603
15:13:58,84	0,337981	3,271971	-0,167002	0,226989	0,448042	-1,148029	-0,022126	0,067545	0,079601	1,434475	1,497349	-1,322041	-0,671837	-2,920124	-1,161864	-11,323123	12,261189	11,129795	-0,022126	0,067545	0,079601	6,736770	3,234212	-1,322041	-0,022126	0,067545	0,079601	6,736770	3,234212	-1,322041
15:13:58,89	0,337981	3,271971	-0,167002	0,226989	0,448042	-1,148029	-0,019730	0,065559	0,079187	1,506106	1,598033	-1,351346	-0,674169	-2,916182	-1,163039	-11,299449	12,261763	11,130467	-0,019730	0,065559	0,079187	6,652454	3,146841	-1,351346	-0,019730	0,065559	0,079187	6,652454	3,146841	-1,351346
15:13:58,94	0,337981	3,271971	-0,167002	0,226989	0,448042	-1,148029	-0,021978	0,069550	0,078012	1,310881	1,501339	-1,350674	-0,668854	-2,917782	-1,161461	-11,295494	12,251106	11,139496	-0,021978	0,069550	0,078012	6,770564	3,226634	-1,350674	-0,021978	0,069550	0,078012	6,770564	3,226634	-1,350674
15:13:58,99	0,337981	3,271971	-0,167002	0,226989	0,448042	-1,148029	-0,023250	0,064146	0,079590	1,584623	1,443977	-1,341644	-0,672320	-2,915690	-1,159512	-11,274676	12,292851	11,153680	-0,023250	0,064146	0,079590	6,620113	3,269081	-1,341644	-0,023250	0,064146	0,079590	6,620113	3,269081	-1,341644
15:13:59,04	0,337981	3,271971	-0,167002	0,226989	0,448042	-1,148029	-0,023329	0,068194	0,081540	1,420689	1,437021	-1,327461	-0,670585	-2,919280	-1,160285	-11,296787	12,288352	11,149156	-0,023329	0,068194	0,081540	6,773946	3,268334	-1,327461	-0,023329	0,068194	0,081540	6,773946	3,268334	-1,327461
15:13:59,09	0,337981	3,271971	-0,167002	0,226989	0,448042	-1,148029	-0,021087	0,064897	0,080767	1,577221	1,536708	-1,331985	-0,669512	-2,918549	-1,162630	-11,333231	12,273261	11,155613	-0,021087	0,064897	0,080767	6,671604	3,192021	-1,331985	-0,021087	0,064897	0,080767	6,671604	3,192021	-1,331985
15:13:59,14	0,337981	3,271971	-0,167002	0,226989	0,448042	-1,148029	-0,022257	0,064333	0,078421	1,575255	1,451857	-1,325528	-0,674084	-2,918111	-1,159514	-11,279940	12,291168	11,143327	-0,022257	0,064333	0,078421	6,625367	3,199007	-1,325528	-0,022257	0,064333	0,078421	6,625367	3,199007	-1,325528
15:13:59,19	0,337981	3,271971	-0,167002	0,226989	0,448042	-1,148029	-0,020350	0,068511	0,081537	1,400141	1,588191	-1,337814	-0,673057	-2,921484	-1,161079	-11,346320	12,263368	11,148594	-0,020350	0,068511	0,081537	6,778244	3,185683	-1,337814	-0,020350	0,068511	0,081537	6,778244	3,185683	-1,337814
15:13:59,24	0,337981	3,271971	-0,167002	0,226989	0,448042	-1,148029	-0,017942	0,065935	0,079972	1,476798	1,669811	-1,332547	-0,671160	-2,920351	-1,159514	-11,295883	12,287807	11,133867	-0,017942	0,065935	0,079972	6,652729	3,078290	-1,332547	-0,017942	0,065935	0,079972	6,652729	3,078290	-1,332547
15:13:59,29	0,337981	3,271971	-0,167002	0,226989	0,448042	-1,148029	-0,019873	0,064859	0,081537	1,579162	1,600893	-1,347274	-0,674090	-2,918735	-1,160682	-11,282831	12,291166	11,139129	-0,019873	0,064859	0,081537	6,670584	3,160904	-1,347274	-0,019873	0,064859	0,081537	6,670584	3,160904	-1,347274
15:13:59,34	0,337981	3,271971	-0,167002	0,226989	0,448042	-1,148029	-0,019807	0,068205	0,080370	1,414613	1,613925	-1,342012	-0,671808	-2,918455	-1,160686	-11,321491	12,309814	11,155097	-0,019807	0,068205	0,080370	6,768684	3,168790	-1,342012	-0,019807	0,068205	0,080370	6,768684	3,168790	-1,342012
15:13:59,39	0,337981	3,271971	-0,167002	0,226989	0,448042	-1,148029	-0,021190	0,066368	0,080366	1,506927	1,499198	-1,326044	-0,674676	-2,918970	-1,159904	-11,289643	12,310069	11,144040	-0,021190	0,066368	0,080366	6,716839	3,162638	-1,326044	-0,021190	0,066368	0,080366	6,716839	3,162638	-1,326044
15:13:59,44	0,337981	3,271971	-0,167002	0,226989	0,448042	-1,148029	-0,019310	0,068594	0,081148	1,407311	1,624434	-1,337101	-0,671796	-2,919244	-1,162598	-11,302438	12,283893	11,179346	-0,019310	0,068594	0,081148	6,791977	3,140262	-1,337101	-0,019310	0,068594	0,081148	6,791977	3,140262	-1,337101
15:13:59,49	0,337981	3,271971	-0,167002	0,226989	0,448042	-1,148029	-0,020513	0,065964	0,078453	1,515030	1,563880	-1,301795	-0,674148	-2,919259	-1,159523	-11,319325	12,310718	11,149028	-0,020513	0,065964	0,078453	6,693203	3,174151	-1,301795	-0,020513	0,065964	0,078453	6,693203	3,174151	-1,301795
15:13:59,54	0,337981	3,271971	-0,167002	0,226989	0,448042	-1,148029	-0,019324	0,067993	0,081528	1,424310	1,597671	-1,332113	-0,674771	-2,917159	-1,160301	-11,315263	12,277559	11,158291	-0,019324	0,067993	0,081528	6,761757	3,114605	-1,332113	-0,019324	0,067993	0,081528	6,761757	3,114605	-1,332113
15:13:59,59	0,337981	3,271971	-0,167002	0,226989	0,448042	-1,148029	-0,020831	0,069583	0,080750	1,314966	1,539380	-1,322849	-0,669320	-2,917867	-1,158722	-11,262044	12,305710	11,143987	-0,020831	0,069583	0,080750	6,777196	3,174650	-1,322849	-0,020831	0,069583	0,080750	6,777196	3,174650	-1,322849
15:13:59,64	0,337981	3,271971	-0,167002	0,226989	0,448042	-1,148029	-0,022944	0,064508	0,082329	1,629849	1,461548	-1,337154	-0,671770	-2,916590	-1,159141	-11,301475	12,303231	11,139489	-0,022944	0,064508	0,082329	6,693701	3,262643	-1,337154	-0,022944	0,064508	0,082329	6,693701	3,262643	-1,337154
15:13:59,69	0,337981	3,271971	-0,167002	0,226989	0,448042	-1,148029	-0,022824	0,067268	0,081910	1,464445	1,434859	-1,341652	-0,668807	-2,919031	-1,158694	-11,284329	12,274026	11,186706	-0,022824	0,067268	0,081910	6,744989	3,226565	-1,341652	-0,022824	0,067268	0,081910	6,744989	3,226565	-1,341652
15:13:59,74	0,337981	3,271971	-0,167002	0,226989	0,448042	-1,148029	-0,022192	0,063481	0,082357	1,644637	1,497169	-1,294434	-0,669496	-2,918518	-1,160712	-11,338657	12,289481	11,125958	-0,022192	0,063481	0,082357	6,627921	3,239271	-1,294434	-0,022192	0,063481	0,082357	6,627921	3,239271	-1,294434
15:13:59,79	0,337981	3,271971	-0,167002	0,226989	0,448042	-1,148029	-0,022292	0,064334	0,080339	1,586501	1,437223	-1,355183	-0,675883	-2,920263	-1,160717	-11,312468	12,318594	11,105881	-0,022292	0,064334	0,080339	6,636746	3,187129	-1,355183	-0,022292	0,064334	0,080339	6,636746	3,187129	-1,355183
15:13:59,84	0,337981	3,271971	-0,167002	0,226989	0,448042	-1,148029	-0,017587	0,068993	0,080335	1,382540	1,689973	-1,375260	-0,669486	-2,920115	-1,157181	-11,334401	12,270256	11,156831	-0,017587	0,068993	0,080335	6,798517	3,070586	-1,375260	-0,017587	0,068993	0,080335	6,798517	3,070586	-1,375260
15:13:59,89	0,337981	3,271971	-0,167002	0,226989	0,448042	-1,148029	-0,020914	0,063527	0,083870	1,613947	1,522156	-1,324310	-0,671143	-2,917992	-1,159913	-11,296764	12,333071	11,135921	-0,020914	0,063527	0,083870	6,600838	3,163921	-1,324310	-0,020914	0,063527	0,083870	6,600838	3,163921	-1,324310
15:13:59,94	0,337981	3,271971	-0,167002	0,226989	0,448042	-1,148029	-0,021924	0,066024	0,081139	1,557348	1,470847	-1,345220	-0,671237	-2,918933	-1,157977	-11,334795	12,300774	11,143633	-0,021924	0,066024	0,081139	6,740212	3,191860	-1,345220	-0,021924	0,066024	0,081139	6,740212	3,191860	-1,345220
15:13:59,99	0,337981	3,271971	-0,167002	0,226989	0,448042	-1,148029	-0,021062	0,065635	0,083075	1,530565	1,498872	-1,337507	-0,672363	-2,919631	-1,155630	-11,320926	12,315897	11,151940	-0,021062	0,065635	0,083075	6,682931	3,152236	-1,337507	-0,021062	0,065635	0,083075	6,682931	3,152236	-1,337507
15:14:00,04	0,337981	3,271971	-0,167002	0,226989	0,448042	-1,148029	-0,019894	0,066261	0,085421	1,518066	1,564049	-1,329201	-0,672972	-2,918054	-1,156411	-11,319354	12,302220	11,156934	-0,019894	0,066261	0,085421	6,719541	3,125738	-1,329201	-0,019894	0,066261	0,085421	6,719541	3,125738	-1,329201
15:14:00,09	0,337981	3,271971	-0,167002	0,226989	0,448042	-1,148029	-0,020955	0,067577	0,084641	1,438559	1,517077	-1,324207	-0,671832	-2,921275	-1,157616	-11,351014	12,306743	11,104560	-0,020955	0,067577	0,084641	6,743365	3,162053	-1,324207	-0,020955	0,067577	0,084641	6,743365	3,162053	-1,324207
15:14:00,14	0,337981	3,271971	-0,167002	0,226989	0,448042	-1,148029	-0,018736	0,064979	0,083436	1,561761	1,602778	-1,376581	-0,672248	-2,916619	-1,155616	-11,290974	12,281249	11,168746	-0,018736	0,064979	0,083436	6,662595	3,073574	-1,376581	-0,018736	0,064979	0,083436	6,662595	3,073574	-1,376581
15:14:00,19	0,337981	3,271971	-0,167002	0,226989	0,448042	-1,148029	-0,022560	0,067668	0,085435	1,429888	1,468679	-1,312395	-0,670058	-2,920511	-1,156773	-11,324867	12,266471	11,175586	-0,022560	0,067668	0,085435	6,741787	3,239651	-1,312395	-0,022560	0,067668	0,085435	6,741787	3,239651	-1,312395
15:14:00,24	0,337981	3,271971	-0,167002	0,226989	0,448042	-1,148029	-0,020285	0,063825	0,084278	1,599963	1,565048	-1,305555	-0,670031	-2,920079	-1,159504	-11,323274	12,311758	11,164215	-0,020285	0,063825	0,084278	6,610213	3,157383	-1,305555	-0,020285	0,063825	0,084278	6,610213	3,157383	-1,305555
15:14:00,29	0,337981	3,271971	-0,167002	0,226989	0,448042	-1,148029	-0,020673	0,064018	0,081547	1,629940	1,523608	-1,316926	-0,671257	-2,921678	-1,156023	-11,352893	12,297759	11,151814	-0,020673	0,064018	0,081547	6,655344	3,146401	-1,316926	-0,020673	0,064018	0,081547	6,655344	3,146401	-1,316926
15:14:00,34	0,337981	3,271971	-0,167002	0,226989	0,448042	-1,148029	-0,018674	0,064279	0,085028	1,589415	1,608865	-1,329327	-0,670612	-2,918379	-1,154470	-11,309169	12,259261	11,140097	-0,018674	0,064279	0,085028	6,635338	3,074796	-1,329327	-0,018674	0,064279	0,085028	6,635338	3,074796	-1,329327
15:14:00,39	0,337981	3,271971	-0,167002	0,226989	0,448042	-1,148029	-0,021854	0,065371	0,086581	1,521172	1,500641	-1,341044	-0,674669	-2,918978	-1,155599	-11,295355	12,326472	11,185611	-0,021854	0,065371	0,086581	6,652788	3,216171	-1,341044	-0,021854	0,065371	0,086581	6,652788	3,216171	-1,341044
15:14:00,44	0,337981	3,271971	-0,167002	0,226989	0,448042	-1,148029	-0,019307	0,068585	0,085452	1,419175	1,611447	-1,295530	-0,672975	-2,918581	-1,156804	-11,327532	12,318452	11,152854	-0,019307	0,068585	0,085452	6,803063	3,127031	-1,295530	-0,019307	0,068585	0,085452	6,803063	3,127031	-1,295530
15:14:00,49	0,337981	3,271971	-0,167002	0,226989	0,448042	-1,148029	-0,020497	0,067316	0,084247	1,462099	1,525682	-1,328287	-0,671220	-2,917100	-1,157612	-11,320551	12,284410	11,113945	-0,020497	0,067316	0,084247	6,746416	3,134725	-1,328287	-0,020497	0,067316	0,084247	6,746416	3,134725	-1,328287
15:14:00,54	0,337981	3,271971	-0,167002	0,226989	0,448042	-1,148029	-0,022658	0,066537	0,083440	1,476630	1,436410	-1,367196	-0,671239	-2,921040	-1,156793	-11,338661	12,291218	11,156869	-0,022658	0,066537	0,083440	6,699775	3,215042	-1,367196	-0,022658	0,066537	0,083440	6,699775	3,215042	-1,367196
15:14:00,59	0,337981	3,271971	-0,167002	0,226989	0,448042	-1,148029	-0,019236	0,064583	0,084258	1,575047	1,595250	-1,324272	-0,670031	-2,919125	-1,154073	-11,324142	12,289135	11,155491	-0,019236	0,064583	0,084258	6,644852	3,105279	-1,324272	-0,019236	0,064583	0,084258	6,644852	3,105279	-1,324272
15:14:00,64	0,337981	3,271971	-0,167002	0,226989	0,448042	-1,148029	-0,021498	0,064494	0,086978	1,585138	1,491220	-1,325650	-0,673567	-2,919011	-1,155235	-11,329426	12,314705	11,171013	-0,021498	0,064494	0,086978	6,647944	3,178848	-1,325650	-0,021498	0,064494	0,086978	6,647944	3,178848	-1,325650
15:14:00,69	0,337981	3,271971	-0,167002	0,226989	0,448042	-1,148029	-0,019829	0,067614	0,085816	1,442439	1,560674	-1,310128	-0,672947	-2,914858	-1,152914	-11,304617	12,302141	11,164821	-0,019829	0,067614	0,085816	6,750107	3,117244	-1,310128	-0,019829	0,067614	0,085816	6,750107	3,117244	-1,310128
15:14:00,74	0,337981	3,271971	-0,167002	0,226989	0,448042	-1,148029	-0,023736	0,069153	0,088138	1,363915	1,385273	-1,316320	-0,670655	-2,921868	-1,158369	-11,348203	12,304755	11,129267	-0,023736	0,069153	0,088138	6,792425	3,248549	-1,316320	-0,023736	0,069153	0,088138	6,792425	3,248549	-1,316320
15:14:00,79	0,337981	3,271971	-0,167002	0,226989	0,448042	-1,148029	-0,018811	0,063663	0,082683	1,629845	1,602322	-1,351874	-0,674730	-2,920978	-1,156393	-11,327112	12,320067	11,171373	-0,018811	0,063663	0,082683	6,627421	3,078982	-1,351874	-0,018811	0,063663	0,082683	6,627421	3,078982	-1,351874
15:14:00,84	0,337981	3,271971	-0,167002	0,226989	0,448042	-1,148029	-0,017544	0,067637	0,084658	1,447018	1,678824	-1,309768	-0,671767	-2,917509	-1,154858	-11,305386	12,290438	11,146067	-0,017544	0,067637	0,084658	6,756531	3,056012	-1,309768	-0,017544	0,067637	0,084658	6,756531	3,056012	-1,309768
15:14:00,89	0,337981	3,271971	-0,167002	0,226989	0,448042	-1,148029	-0,022030	0,066806	0,086193	1,475447	1,479177	-1,335073	-0,673033	-2,919955	-1,153716	-11,367653	12,325098	11,141695	-0,022030	0,066806	0,086193	6,719706	3,208523	-1,335073	-0,022030	0,066806	0,086193	6,719706	3,208523	-1,335073
15:14:00,94	0,337981	3,271971	-0,167002	0,226989	0,448042	-1,148029	-0,019279	0,066679	0,087336	1,480934	1,550984	-1,339445	-0,670601	-2,922209	-1,154060	-11,321136	12,282219	11,154674	-0,019279	0,066679	0,087336	6,715224	3,064361	-1,339445	-0,019279	0,066679	0,087336	6,715224	3,064361	-1,339445
15:14:00,99	0,337981	3,271971	-0,167002	0,226989	0,448042	-1,148029	-0,018542	0,063446	0,086992	1,635164	1,650994	-1,326466	-0,674702	-2,919660	-1,153680	-11,321015	12,333027	11,165429	-0,018542	0,063446	0,086992	6,615678	3,106575	-1,326466	-0,018542	0,063446	0,086992	6,615678	3,106575	-1,326466
15:14:01,04	0,337981	3,271971	-0,167002	0,226989	0,448042	-1,148029	-0,018699	0,068272	0,087372	1,428281	1,617534	-1,315712	-0,670570	-2,920894	-1,154061	-11,303784	12,282129	11,149849	-0,018699	0,068272	0,087372	6,787624	3,085435	-1,315712	-0,018699	0,068272	0,087372	6,787624	3,085435	-1,315712
15:14:01,09	0,337981	3,271971	-0,167002	0,226989	0,448042	-1,148029	-0,019697	0,064077	0,086990	1,610962	1,606044	-1,331291	-0,670649	-2,920748	-1,155256	-11,342876	12,291814	11,136761	-0,019697	0,064077	0,086990	6,640992	3,152235	-1,331291	-0,019697	0,064077	0,086990	6,640992	3,152235	-1,331291
15:14:01,14	0,337981	3,271971	-0,167002	0,226989	0,448042	-1,148029	-0,019784	0,064218	0,085796	1,592453	1,562800	-1,344380	-0,670582	-2,921544	-1,150962	-11,323672	12,298464	11,143748	-0,019784	0,064218	0,085796	6,633578	3,115856	-1,344380	-0,019784	0,064218	0,085796	6,633578	3,115856	-1,344380
15:14:01,19	0,337981	3,271971	-0,167002	0,226989	0,448042	-1,148029	-0,019127	0,063762	0,090089	1,631521	1,610254	-1,337393	-0,671824	-2,917398	-1,154860	-11,333334	12,300198	11,161211	-0,019127	0,063762	0,090089	6,636859	3,111760	-1,337393	-0,019127	0,063762	0,090089	6,636859	3,111760	-1,337393
15:14:01,24	0,337981	3,271971	-0,167002	0,226989	0,448042	-1,148029	-0,022097	0,066911	0,086191	1,464479	1,446593	-1,319930	-0,670124	-2,918308	-1,156021	-11,360291	12,292329	11,176636	-0,022097	0,066911	0,086191	6,716959	3,181223	-1,319930	-0,022097	0,066911	0,086191	6,716959	3,181223	-1,319930
15:14:01,29	0,337981	3,271971	-0,167002	0,226989	0,448042	-1,148029	-0,022159	0,064983	0,085030	1,544407	1,423966	-1,304505	-0,668364	-2,919875	-1,152540	-11,384387	12,313752	11,156143	-0,022159	0,064983	0,085030	6,645592	3,163450	-1,304505	-0,022159	0,064983	0,085030	6,645592	3,163450	-1,304505
15:14:01,34	0,337981	3,271971	-0,167002	0,226989	0,448042	-1,148029	-0,021683	0,062675	0,088511	1,670915	1,417154	-1,324998	-0,667741	-2,917594	-1,151366	-11,362620	12,311019	11,165254	-0,021683	0,062675	0,088511	6,590941	3,119250	-1,324998	-0,021683	0,062675	0,088511	6,590941	3,119250	-1,324998
15:14:01,39	0,337981	3,271971	-0,167002	0,226989	0,448042	-1,148029	-0,023970	0,063276	0,089685	1,648194	1,318460	-1,315887	-0,671162	-2,917306	-1,151729	-11,298686	12,284660	11,168270	-0,023970	0,063276	0,089685	6,615377	3,200066	-1,315887	-0,023970	0,063276	0,089685	6,615377	3,200066	-1,315887
15:14:01,44	0,337981	3,271971	-0,167002	0,226989	0,448042	-1,148029	-0,022508	0,066383	0,089323	1,495756	1,462988	-1,312871	-0,672945	-2,920157	-1,151366	-11,328700	12,315423	11,139541	-0,022508	0,066383	0,089323	6,706859	3,229894	-1,312871	-0,022508	0,066383	0,089323	6,706859	3,229894	-1,312871
15:14:01,49	0,337981	3,271971	-0,167002	0,226989	0,448042	-1,148029	-0,019148	0,066502	0,089685	1,501206	1,596353	-1,341600	-0,669372	-2,919955	-1,152130	-11,310994	12,322237	11,140689	-0,019148	0,066502	0,089685	6,721646	3,099468	-1,341600	-0,019148	0,066502	0,089685	6,721646	3,099468	-1,341600
15:14:01,54	0,337981	3,271971	-0,167002	0,226989	0,448042	-1,148029	-0,021109	0,063509	0,088921	1,671629	1,506313	-1,340451	-0,672414	-2,922503	-1,152177	-11,361963	12,306357	11,101068	-0,021109	0,063509	0,088921	6,657069	3,163360	-1,340451	-0,021109	0,063509	0,088921	6,657069	3,163360	-1,340451
15:14:01,59	0,337981	3,271971	-0,167002	0,226989	0,448042	-1,148029	-0,017381	0,064869	0,088875	1,561654	1,663950	-1,380073	-0,669986	-2,919043	-1,150198	-11,323710	12,321640	11,139655	-0,017381	0,064869	0,088875	6,653881	3,028377	-1,380073	-0,017381	0,064869	0,088875	6,653881	3,028377	-1,380073
15:14:01,64	0,337981	3,271971	-0,167002	0,226989	0,448042	-1,148029	-0,021592	0,064496	0,090853	1,613407	1,470488	-1,341486	-0,671172	-2,917122	-1,150207	-11,320544	12,317084	11,139561	-0,021592	0,064496	0,090853	6,676361	3,165443	-1,341486	-0,021592	0,064496	0,090853	6,676361	3,165443	-1,341486
15:14:01,69	0,337981	3,271971	-0,167002	0,226989	0,448042	-1,148029	-0,022663	0,066484	0,090845	1,507696	1,419820	-1,341579	-0,670632	-2,921515	-1,153677	-11,334991	12,285447	11,159630	-0,022663	0,066484	0,090845	6,726666	3,198842	-1,341579	-0,022663	0,066484	0,090845	6,726666	3,198842	-1,341579
15:14:01,74	0,337981	3,271971	-0,167002	0,226989	0,448042	-1,148029	-0,019128	0,063820	0,087375	1,611592	1,606920	-1,321511	-0,674160	-2,919580	-1,150561	-11,337430	12,307805	11,187223	-0,019128	0,063820	0,087375	6,621453	3,108485	-1,321511	-0,019128	0,063820	0,087375	6,621453	3,108485	-1,321511
15:14:01,79	0,337981	3,271971	-0,167002	0,226989	0,448042	-1,148029	-0,019040	0,067843	0,090491	1,420525	1,598208	-1,293917	-0,670701	-2,919019	-1,152540	-11,357405	12,265871	11,149210	-0,019040	0,067843	0,090491	6,746213	3,092860	-1,293917	-0,019040	0,067843	0,090491	6,746213	3,092860	-1,293917
15:14:01,84	0,337981	3,271971	-0,167002	0,226989	0,448042	-1,148029	-0,021255	0,065128	0,088512	1,515399	1,486681	-1,331931	-0,671225	-2,917128	-1,151005	-11,343204	12,310564	11,125526	-0,021255	0,065128	0,088512	6,627963	3,155234	-1,331931	-0,021255	0,065128	0,088512	6,627963	3,155234	-1,331931
15:14:01,89	0,337981	3,271971	-0,167002	0,226989	0,448042	-1,148029	-0,022631	0,066527	0,090046	1,488493	1,405109	-1,355615	-0,673016	-2,920259	-1,151354	-11,351818	12,296027	11,168193	-0,022631	0,066527	0,090046	6,710824	3,181636	-1,355615	-0,022631	0,066527	0,090046	6,710824	3,181636	-1,355615
15:14:01,94	0,337981	3,271971	-0,167002	0,226989	0,448042	-1,148029	-0,019024	0,066513	0,089697	1,472310	1,592473	-1,312947	-0,668834	-2,917855	-1,148618	-11,323913	12,300178	11,177144	-0,019024	0,066513	0,089697	6,693565	3,085863	-1,312947	-0,019024	0,066513	0,089697	6,693565	3,085863	-1,312947
15:14:01,99	0,337981	3,271971	-0,167002	0,226989	0,448042	-1,148029	-0,023197	0,064093	0,092433	1,615684	1,397592	-1,303996	-0,671154	-2,920329	-1,148628	-11,329620	12,340045	11,158337	-0,023197	0,064093	0,092433	6,646988	3,218525	-1,303996	-0,023197	0,064093	0,092433	6,646988	3,218525	-1,303996
15:14:02,04	0,337981	3,271971	-0,167002	0,226989	0,448042	-1,148029	-0,019894	0,064865	0,092423	1,607215	1,544439	-1,322803	-0,671234	-2,919395	-1,150208	-11,342010	12,278302	11,138192	-0,019894	0,064865	0,092423	6,699117	3,106138	-1,322803	-0,019894	0,064865	0,092423	6,699117	3,106138	-1,322803
15:14:02,09	0,337981	3,271971	-0,167002	0,226989	0,448042	-1,148029	-0,020663	0,065401	0,090844	1,519685	1,524590	-1,342948	-0,671271	-2,918481	-1,150218	-11,366384	12,307459	11,144358	-0,020663	0,065401	0,090844	6,653651	3,146659	-1,342948	-0,020663	0,065401	0,090844	6,653651	3,146659	-1,342948
15:14:02,14	0,337981	3,271971	-0,167002	0,226989	0,448042	-1,148029	-0,021436	0,065890	0,090833	1,507329	1,448725	-1,336783	-0,671246	-2,919302	-1,149824	-11,352983	12,291285	11,138499	-0,021436	0,065890	0,090833	6,679669	3,131447	-1,336783	-0,021436	0,065890	0,090833	6,679669	3,131447	-1,336783
15:14:02,19	0,337981	3,271971	-0,167002	0,226989	0,448042	-1,148029	-0,020737	0,065458	0,091227	1,522455	1,504745	-1,342641	-0,673528	-2,920403	-1,150599	-11,335511	12,334303	11,129921	-0,020737	0,065458	0,091227	6,660930	3,132626	-1,342641	-0,020737	0,065458	0,091227	6,660930	3,132626	-1,342641
15:14:02,24	0,337981	3,271971	-0,167002	0,226989	0,448042	-1,148029	-0,018644	0,066884	0,090453	1,494319	1,607234	-1,351220	-0,672410	-2,922714	-1,149432	-11,357101	12,290269	11,127873	-0,018644	0,066884	0,090453	6,744697	3,070769	-1,351220	-0,018644	0,066884	0,090453	6,744697	3,070769	-1,351220
15:14:02,29	0,337981	3,271971	-0,167002	0,226989	0,448042	-1,148029	-0,017201	0,064761	0,091619	1,555799	1,685593	-1,353268	-0,675289	-2,918238	-1,150985	-11,319865	12,319402	11,139225	-0,017201	0,064761	0,091619	6,639501	3,035847	-1,353268	-0,017201	0,064761	0,091619	6,639501	3,035847	-1,353268
15:14:02,34	0,337981	3,271971	-0,167002	0,226989	0,448042	-1,148029	-0,019637	0,069491	0,090066	1,353648	1,576563	-1,341916	-0,668823	-2,920318	-1,151356	-11,329616	12,316409	11,145109	-0,019637	0,069491	0,090066	6,808714	3,118101	-1,341916	-0,019637	0,069491	0,090066	6,808714	3,118101	-1,341916
15:14:02,39	0,337981	3,271971	-0,167002	0,226989	0,448042	-1,148029	-0,021069	0,062852	0,089696	1,691430	1,495175	-1,336032	-0,672332	-2,917228	-1,147888	-11,320842	12,322411	11,123572	-0,021069	0,062852	0,089696	6,625302	3,149089	-1,336032	-0,021069	0,062852	0,089696	6,625302	3,149089	-1,336032
15:14:02,44	0,337981	3,271971	-0,167002	0,226989	0,448042	-1,148029	-0,021990	0,067436	0,093163	1,462663	1,451859	-1,357568	-0,672957	-2,918196	-1,150210	-11,331032	12,315345	11,139148	-0,021990	0,067436	0,093163	6,756354	3,178104	-1,357568	-0,021990	0,067436	0,093163	6,756354	3,178104	-1,357568
15:14:02,49	0,337981	3,271971	-0,167002	0,226989	0,448042	-1,148029	-0,020840	0,067493	0,090842	1,448483	1,506366	-1,341993	-0,671805	-2,921802	-1,147841	-11,341628	12,281195	11,170301	-0,020840	0,067493	0,090842	6,746651	3,142339	-1,341993	-0,020840	0,067493	0,090842	6,746651	3,142339	-1,341993
15:14:02,54	0,337981	3,271971	-0,167002	0,226989	0,448042	-1,148029	-0,018293	0,064692	0,093210	1,559251	1,646730	-1,310839	-0,673629	-2,918572	-1,148635	-11,366789	12,311657	11,186718	-0,018293	0,064692	0,093210	6,637558	3,082729	-1,310839	-0,018293	0,064692	0,093210	6,637558	3,082729	-1,310839
15:14:02,59	0,337981	3,271971	-0,167002	0,226989	0,448042	-1,148029	-0,020179	0,067887	0,092417	1,406919	1,511660	-1,294423	-0,671775	-2,921558	-1,145936	-11,351885	12,326571	11,127136	-0,020179	0,067887	0,092417	6,736021	3,095676	-1,294423	-0,020179	0,067887	0,092417	6,736021	3,095676	-1,294423
15:14:02,64	0,337981	3,271971	-0,167002	0,226989	0,448042	-1,148029	-0,018519	0,064788	0,095115	1,588425	1,603392	-1,354005	-0,671198	-2,918482	-1,149040	-11,338037	12,317207	11,143674	-0,018519	0,064788	0,095115	6,674272	3,057156	-1,354005	-0,018519	0,064788	0,095115	6,674272	3,057156	-1,354005
15:14:02,69	0,337981	3,271971	-0,167002	0,226989	0,448042	-1,148029	-0,021472	0,065826	0,092012	1,533246	1,466523	-1,337467	-0,672295	-2,919303	-1,147849	-11,301994	12,312837	11,151818	-0,021472	0,065826	0,092012	6,700602	3,152079	-1,337467	-0,021472	0,065826	0,092012	6,700602	3,152079	-1,337467
15:14:02,74	0,337981	3,271971	-0,167002	0,226989	0,448042	-1,148029	-0,020213	0,066366	0,093203	1,519431	1,565416	-1,329323	-0,671219	-2,920277	-1,147866	-11,363395	12,346563	11,158427	-0,020213	0,066366	0,093203	6,729135	3,152102	-1,329323	-0,020213	0,066366	0,093203	6,729135	3,152102	-1,329323
15:14:02,79	0,337981	3,271971	-0,167002	0,226989	0,448042	-1,148029	-0,019907	0,064947	0,093185	1,591713	1,511264	-1,322714	-0,669926	-2,917148	-1,145135	-11,303577	12,334654	11,151611	-0,019907	0,064947	0,093185	6,690045	3,073969	-1,322714	-0,019907	0,064947	0,093185	6,690045	3,073969	-1,322714
15:14:02,84	0,337981	3,271971	-0,167002	0,226989	0,448042	-1,148029	-0,023263	0,065392	0,095917	1,588155	1,394496	-1,329530	-0,670012	-2,918282	-1,148228	-11,337395	12,337951	11,187679	-0,023263	0,065392	0,095917	6,721440	3,220667	-1,329530	-0,023263	0,065392	0,095917	6,721440	3,220667	-1,329530
15:14:02,89	0,337981	3,271971	-0,167002	0,226989	0,448042	-1,148029	-0,022238	0,064899	0,092823	1,599731	1,416858	-1,293462	-0,672988	-2,920113	-1,147884	-11,362444	12,334987	11,138395	-0,022238	0,064899	0,092823	6,694324	3,162570	-1,293462	-0,022238	0,064899	0,092823	6,694324	3,162570	-1,293462
15:14:02,94	0,337981	3,271971	-0,167002	0,226989	0,448042	-1,148029	-0,019165	0,066562	0,093167	1,498193	1,556489	-1,342746	-0,669369	-2,918363	-1,145884	-11,303373	12,296432	11,179827	-0,019165	0,066562	0,093167	6,723287	3,060903	-1,342746	-0,019165	0,066562	0,093167	6,723287	3,060903	-1,342746
15:14:02,99	0,337981	3,271971	-0,167002	0,226989	0,448042	-1,148029	-0,022490	0,064302	0,095167	1,611835	1,454012	-1,301314	-0,671231	-2,920425	-1,150581	-11,352680	12,314063	11,158903	-0,022490	0,064302	0,095167	6,659555	3,219454	-1,301314	-0,022490	0,064302	0,095167	6,659555	3,219454	-1,301314
15:14:03,04	0,337981	3,271971	-0,167002	0,226989	0,448042	-1,148029	-0,019773	0,064883	0,090470	1,572231	1,543771	-1,322238	-0,671260	-2,917338	-1,145953	-11,366570	12,304255	11,136988	-0,019773	0,064883	0,090470	6,665571	3,095941	-1,322238	-0,019773	0,064883	0,090470	6,665571	3,095941	-1,322238
15:14:03,09	0,337981	3,271971	-0,167002	0,226989	0,448042	-1,148029	-0,022431	0,066452	0,095098	1,475197	1,398417	-1,344153	-0,674197	-2,917155	-1,147899	-11,354296	12,291442	11,132310	-0,022431	0,066452	0,095098	6,691714	3,159260	-1,344153	-0,022431	0,066452	0,095098	6,691714	3,159260	-1,344153
15:14:03,14	0,337981	3,271971	-0,167002	0,226989	0,448042	-1,148029	-0,021122	0,069087	0,093152	1,333223	1,483553	-1,348831	-0,669411	-2,917550	-1,148646	-11,322403	12,302746	11,143257	-0,021122	0,069087	0,093152	6,756581	3,141592	-1,348831	-0,021122	0,069087	0,093152	6,756581	3,141592	-1,348831
15:14:03,19	0,337981	3,271971	-0,167002	0,226989	0,448042	-1,148029	-0,023173	0,064745	0,092406	1,584740	1,398859	-1,337883	-0,673478	-2,917926	-1,145558	-11,318259	12,337515	11,117465	-0,023173	0,064745	0,092406	6,667254	3,217915	-1,337883	-0,023173	0,064745	0,092406	6,667254	3,217915	-1,337883
15:14:03,24	0,337981	3,271971	-0,167002	0,226989	0,448042	-1,148029	-0,020813	0,068079	0,095494	1,443556	1,507755	-1,363676	-0,670608	-2,918350	-1,146288	-11,331651	12,298473	11,180216	-0,020813	0,068079	0,095494	6,787788	3,141595	-1,363676	-0,020813	0,068079	0,095494	6,787788	3,141595	-1,363676
15:14:03,29	0,337981	3,271971	-0,167002	0,226989	0,448042	-1,148029	-0,021881	0,065381	0,094764	1,543345	1,460156	-1,300924	-0,672501	-2,923106	-1,147107	-11,415770	12,329337	11,152464	-0,021881	0,065381	0,094764	6,675783	3,177813	-1,300924	-0,021881	0,065381	0,094764	6,675783	3,177813	-1,300924
15:14:03,34	0,337981	3,271971	-0,167002	0,226989	0,448042	-1,148029	-0,016816	0,064643	0,093944	1,566397	1,635250	-1,328676	-0,668888	-2,919033	-1,148660	-11,363295	12,319658	11,139254	-0,016816	0,064643	0,093944	6,640893	2,955311	-1,328676	-0,016816	0,064643	0,093944	6,640893	2,955311	-1,328676
15:14:03,39	0,337981	3,271971	-0,167002	0,226989	0,448042	-1,148029	-0,022150	0,063550	0,092391	1,641100	1,408187	-1,341887	-0,671251	-2,916652	-1,145174	-11,363452	12,310729	11,141638	-0,022150	0,063550	0,092391	6,629776	3,146936	-1,341887	-0,022150	0,063550	0,092391	6,629776	3,146936	-1,341887
15:14:03,44	0,337981	3,271971	-0,167002	0,226989	0,448042	-1,148029	-0,023031	0,066787	0,095877	1,464947	1,366710	-1,339503	-0,671231	-2,917495	-1,145932	-11,344538	12,284818	11,150643	-0,023031	0,066787	0,095877	6,707756	3,174608	-1,339503	-0,023031	0,066787	0,095877	6,707756	3,174608	-1,339503
15:14:03,49	0,337981	3,271971	-0,167002	0,226989	0,448042	-1,148029	-0,022310	0,066348	0,095119	1,474813	1,433516	-1,330498	-0,672991	-2,918347	-1,147522	-11,354114	12,308899	11,108444	-0,022310	0,066348	0,095119	6,683129	3,184848	-1,330498	-0,022310	0,066348	0,095119	6,683129	3,184848	-1,330498
15:14:03,54	0,337981	3,271971	-0,167002	0,226989	0,448042	-1,148029	-0,020693	0,067447	0,093529	1,433738	1,497284	-1,372697	-0,671775	-2,916300	-1,145943	-11,333542	12,316553	11,137101	-0,020693	0,067447	0,093529	6,728317	3,121656	-1,372697	-0,020693	0,067447	0,093529	6,728317	3,121656	-1,372697
15:14:03,59	0,337981	3,271971	-0,167002	0,226989	0,448042	-1,148029	-0,023073	0,067418	0,095108	1,452170	1,387500	-1,344039	-0,671764	-2,918573	-1,144765	-11,326661	12,287519	11,135049	-0,023073	0,067418	0,095108	6,744458	3,198720	-1,344039	-0,023073	0,067418	0,095108	6,744458	3,198720	-1,344039
15:14:03,64	0,337981	3,271971	-0,167002	0,226989	0,448042	-1,148029	-0,021110	0,066271	0,096286	1,490076	1,510068	-1,346092	-0,668875	-2,916090	-1,143609	-11,349468	12,293687	11,145335	-0,021110	0,066271	0,096286	6,692376	3,167169	-1,346092	-0,021110	0,066271	0,096286	6,692376	3,167169	-1,346092
15:14:03,69	0,337981	3,271971	-0,167002	0,226989	0,448042	-1,148029	-0,024705	0,065011	0,097443	1,549564	1,300276	-1,335806	-0,671269	-2,917177	-1,146322	-11,371718	12,320502	11,166879	-0,024705	0,065011	0,097443	6,652909	3,239611	-1,335806	-0,024705	0,065011	0,097443	6,652909	3,239611	-1,335806
15:14:03,74	0,337981	3,271971	-0,167002	0,226989	0,448042	-1,148029	-0,022567	0,066541	0,094729	1,482085	1,378792	-1,314262	-0,672384	-2,918809	-1,147474	-11,333591	12,286895	11,155986	-0,022567	0,066541	0,094729	6,705560	3,150268	-1,314262	-0,022567	0,066541	0,094729	6,705560	3,150268	-1,314262
15:14:03,79	0,337981	3,271971	-0,167002	0,226989	0,448042	-1,148029	-0,021901	0,065418	0,093571	1,535804	1,449495	-1,329156	-0,670630	-2,918314	-1,147481	-11,342795	12,298398	11,151985	-0,021901	0,065418	0,093571	6,671116	3,168733	-1,329156	-0,021901	0,065418	0,093571	6,671116	3,168733	-1,329156
15:14:03,84	0,337981	3,271971	-0,167002	0,226989	0,448042	-1,148029	-0,021901	0,065418	0,093571	1,535804	1,449495	-1,329156	-0,674688	-2,917997	-1,146317	-11,324278	12,326616	11,146491	-0,021901	0,065418	0,093571	6,671116	3,168733	-1,329156	-0,021901	0,065418	0,093571	6,671116	3,168733	-1,329156
15:14:03,89	0,337981	3,271971	-0,167002	0,226989	0,448042	-1,148029	-0,020147	0,069091	0,094734	1,378489	1,542653	-1,334650	-0,672895	-2,915660	-1,146671	-11,296755	12,315358	11,185481	-0,020147	0,069091	0,094734	6,802154	3,124168	-1,334650	-0,020147	0,069091	0,094734	6,802154	3,124168	-1,334650
15:14:03,94	0,337981	3,271971	-0,167002	0,226989	0,448042	-1,148029	-0,023067	0,068707	0,094380	1,402461	1,420236	-1,295660	-0,669459	-2,920279	-1,146322	-11,357388	12,302967	11,136952	-0,023067	0,068707	0,094380	6,795994	3,231033	-1,295660	-0,023067	0,068707	0,094380	6,795994	3,231033	-1,295660
15:14:03,99	0,337981	3,271971	-0,167002	0,226989	0,448042	-1,148029	-0,020785	0,063422	0,094729	1,636254	1,492636	-1,344189	-0,673574	-2,922705	-1,143977	-11,368344	12,321693	11,154547	-0,020785	0,063422	0,094729	6,614885	3,124221	-1,344189	-0,020785	0,063422	0,094729	6,614885	3,124221	-1,344189
15:14:04,04	0,337981	3,271971	-0,167002	0,226989	0,448042	-1,148029	-0,016627	0,065772	0,097074	1,524779	1,689983	-1,326594	-0,670007	-2,922503	-1,146342	-11,356179	12,325130	11,098476	-0,016627	0,065772	0,097074	6,687906	2,995192	-1,326594	-0,016627	0,065772	0,097074	6,687906	2,995192	-1,326594
15:14:04,09	0,337981	3,271971	-0,167002	0,226989	0,448042	-1,148029	-0,018585	0,062784	0,094709	1,689218	1,596962	-1,382665	-0,670690	-2,920918	-1,143611	-11,394268	12,321363	11,145653	-0,018585	0,062784	0,094709	6,617780	3,055907	-1,382665	-0,018585	0,062784	0,094709	6,617780	3,055907	-1,382665
15:14:04,14	0,337981	3,271971	-0,167002	0,226989	0,448042	-1,148029	-0,019616	0,064168	0,097440	1,594932	1,512270	-1,335488	-0,672358	-2,919392	-1,146696	-11,330623	12,303155	11,151076	-0,019616	0,064168	0,097440	6,632156	3,052115	-1,335488	-0,019616	0,064168	0,097440	6,632156	3,052115	-1,335488
15:14:04,19	0,337981	3,271971	-0,167002	0,226989	0,448042	-1,148029	-0,020104	0,066376	0,094355	1,496210	1,551123	-1,330065	-0,669447	-2,919312	-1,140489	-11,352571	12,283619	11,142569	-0,020104	0,066376	0,094355	6,706701	3,129265	-1,330065	-0,020104	0,066376	0,094355	6,706701	3,129265	-1,330065
15:14:04,24	0,337981	3,271971	-0,167002	0,226989	0,448042	-1,148029	-0,021629	0,063895	0,100562	1,597335	1,462591	-1,338572	-0,673496	-2,916114	-1,145516	-11,304334	12,308313	11,174769	-0,021629	0,063895	0,100562	6,613059	3,160434	-1,338572	-0,021629	0,063895	0,100562	6,613059	3,160434	-1,338572
15:14:04,29	0,337981	3,271971	-0,167002	0,226989	0,448042	-1,148029	-0,022374	0,069000	0,095536	1,377335	1,453257	-1,306372	-0,672957	-2,919072	-1,144753	-11,340458	12,312336	11,159923	-0,022374	0,069000	0,095536	6,793868	3,209615	-1,306372	-0,022374	0,069000	0,095536	6,793868	3,209615	-1,306372
15:14:04,34	0,337981	3,271971	-0,167002	0,226989	0,448042	-1,148029	-0,020082	0,067055	0,096299	1,463914	1,539155	-1,321218	-0,670669	-2,917611	-1,146348	-11,367850	12,308089	11,127735	-0,020082	0,067055	0,096299	6,727740	3,115576	-1,321218	-0,020082	0,067055	0,096299	6,727740	3,115576	-1,321218
15:14:04,39	0,337981	3,271971	-0,167002	0,226989	0,448042	-1,148029	-0,022491	0,065804	0,094704	1,511610	1,392292	-1,353405	-0,670684	-2,919055	-1,143213	-11,380026	12,305069	11,159556	-0,022491	0,065804	0,094704	6,677205	3,157814	-1,353405	-0,022491	0,065804	0,094704	6,677205	3,157814	-1,353405
15:14:04,44	0,337981	3,271971	-0,167002	0,226989	0,448042	-1,148029	-0,021232	0,065095	0,097838	1,539751	1,448692	-1,321585	-0,672396	-2,918622	-1,143237	-11,366705	12,332368	11,126160	-0,021232	0,065095	0,097838	6,649725	3,115432	-1,321585	-0,021232	0,065095	0,097838	6,649725	3,115432	-1,321585
15:14:04,49	0,337981	3,271971	-0,167002	0,226989	0,448042	-1,148029	-0,020751	0,066794	0,097815	1,481704	1,471606	-1,354981	-0,670034	-2,922755	-1,143203	-11,362832	12,302596	11,139476	-0,020751	0,066794	0,097815	6,725051	3,100565	-1,354981	-0,020751	0,066794	0,097815	6,725051	3,100565	-1,354981
15:14:04,54	0,337981	3,271971	-0,167002	0,226989	0,448042	-1,148029	-0,018353	0,062682	0,097848	1,671701	1,614556	-1,341664	-0,671186	-2,916564	-1,143987	-11,340479	12,330229	11,155863	-0,018353	0,062682	0,097848	6,592226	3,055251	-1,341664	-0,018353	0,062682	0,097848	6,592226	3,055251	-1,341664
15:14:04,59	0,337981	3,271971	-0,167002	0,226989	0,448042	-1,148029	-0,023139	0,066775	0,097065	1,493945	1,371227	-1,325277	-0,668888	-2,918715	-1,142068	-11,372709	12,306826	11,125285	-0,023139	0,066775	0,097065	6,735812	3,187622	-1,325277	-0,023139	0,066775	0,097065	6,735812	3,187622	-1,325277
15:14:04,64	0,337981	3,271971	-0,167002	0,226989	0,448042	-1,148029	-0,022425	0,063710	0,098983	1,616963	1,392129	-1,355856	-0,671142	-2,920210	-1,143205	-11,322773	12,297973	11,129414	-0,022425	0,063710	0,098983	6,618196	3,152497	-1,355856	-0,022425	0,063710	0,098983	6,618196	3,152497	-1,355856
15:14:04,69	0,337981	3,271971	-0,167002	0,226989	0,448042	-1,148029	-0,020003	0,064914	0,097846	1,571657	1,565728	-1,351727	-0,670625	-2,918225	-1,144002	-11,359337	12,327657	11,136454	-0,020003	0,064914	0,097846	6,667403	3,135996	-1,351727	-0,020003	0,064914	0,097846	6,667403	3,135996	-1,351727
15:14:04,74	0,337981	3,271971	-0,167002	0,226989	0,448042	-1,148029	-0,021981	0,065459	0,097049	1,550752	1,416397	-1,344687	-0,672925	-2,919493	-1,145929	-11,336892	12,341486	11,142098	-0,021981	0,065459	0,097049	6,689265	3,141890	-1,344687	-0,021981	0,065459	0,097049	6,689265	3,141890	-1,344687
15:14:04,79	0,337981	3,271971	-0,167002	0,226989	0,448042	-1,148029	-0,019732	0,066817	0,095123	1,503340	1,545837	-1,339042	-0,671740	-2,920031	-1,140870	-11,327462	12,290954	11,137430	-0,019732	0,066817	0,095123	6,748448	3,094830	-1,339042	-0,019732	0,066817	0,095123	6,748448	3,094830	-1,339042
15:14:04,84	0,337981	3,271971	-0,167002	0,226989	0,448042	-1,148029	-0,019860	0,065521	0,100181	1,531642	1,572642	-1,343711	-0,672943	-2,917236	-1,141673	-11,337469	12,309021	11,129116	-0,019860	0,065521	0,100181	6,675079	3,131641	-1,343711	-0,019860	0,065521	0,100181	6,675079	3,131641	-1,343711
15:14:04,89	0,337981	3,271971	-0,167002	0,226989	0,448042	-1,148029	-0,021679	0,067961	0,099379	1,415444	1,460352	-1,352025	-0,671295	-2,921289	-1,142822	-11,401621	12,320838	11,164453	-0,021679	0,067961	0,099379	6,750362	3,162145	-1,352025	-0,021679	0,067961	0,099379	6,750362	3,162145	-1,352025
15:14:04,94	0,337981	3,271971	-0,167002	0,226989	0,448042	-1,148029	-0,018993	0,064507	0,098230	1,573197	1,538574	-1,316688	-0,672964	-2,921134	-1,144735	-11,344182	12,302748	11,173872	-0,018993	0,064507	0,098230	6,636995	3,029493	-1,316688	-0,018993	0,064507	0,098230	6,636995	3,029493	-1,316688
15:14:04,99	0,337981	3,271971	-0,167002	0,226989	0,448042	-1,148029	-0,018292	0,066030	0,096317	1,507049	1,633781	-1,307269	-0,671764	-2,918434	-1,142817	-11,337462	12,313537	11,149363	-0,018292	0,066030	0,096317	6,690411	3,069722	-1,307269	-0,018292	0,066030	0,096317	6,690411	3,069722	-1,307269
15:14:05,04	0,337981	3,271971	-0,167002	0,226989	0,448042	-1,148029	-0,021231	0,066341	0,098235	1,503571	1,481410	-1,331777	-0,669439	-2,918868	-1,143965	-11,351067	12,322470	11,175051	-0,021231	0,066341	0,098235	6,711360	3,148014	-1,331777	-0,021231	0,066341	0,098235	6,711360	3,148014	-1,331777
15:14:05,09	0,337981	3,271971	-0,167002	0,226989	0,448042	-1,148029	-0,022017	0,064111	0,097087	1,620494	1,424257	-1,306090	-0,672431	-2,918727	-1,142454	-11,378448	12,319450	11,139904	-0,022017	0,064111	0,097087	6,653184	3,152610	-1,306090	-0,022017	0,064111	0,097087	6,653184	3,152610	-1,306090
15:14:05,14	0,337981	3,271971	-0,167002	0,226989	0,448042	-1,148029	-0,020643	0,066772	0,098598	1,465818	1,473529	-1,341237	-0,672963	-2,917698	-1,142471	-11,356705	12,331707	11,111074	-0,020643	0,066772	0,098598	6,707394	3,093983	-1,341237	-0,020643	0,066772	0,098598	6,707394	3,093983	-1,341237
15:14:05,19	0,337981	3,271971	-0,167002	0,226989	0,448042	-1,148029	-0,021268	0,067747	0,098581	1,436598	1,453704	-1,370067	-0,671736	-2,917255	-1,142052	-11,320564	12,300478	11,129105	-0,021268	0,067747	0,098581	6,754720	3,123261	-1,370067	-0,021268	0,067747	0,098581	6,754720	3,123261	-1,370067
