# Supplementary material for: Characterization of interfragmentary motion associated with common osteosynthesis devices for rat fracture healing studies
Source: PLoS One. 2017 Apr 28;12(4):e0176735. doi: 10.1371/journal.pone.0176735 (PMC5409164; doi:10.1371/journal.pone.0176735)
Supplement: S1 Dataset — (ZIP) [file pone.0176735.s001.zip › S1_Dataset/RatFix/Specimen04/Plate_04W.txt]

%Tester: Sukopp Matthias
%Projekt: 
%Zeit: 10.03.2015 15:31:11
%Dateipfad: D:\Messungen\Fixator\Measurements\Fixator_20150310.txt
%Kommentar: Plate_04W
%VI Version: D:\LVProjekte\Fixator\HauptVI\Fixator_v0.12.vi
%Virtueller Drehpunkt: 	0,0000	0,0000	0,0000
%Sensor zu Hexapod (Mitte): 	0,000000	0,000000	-26,500000
%Sensor zu Hexapod Trans (Mitte): 	-0,500000	-0,866025	0,000000	-0,866025	0,500000	0,000000	0,000000	0,000000	1,000000
%Hexapod zu Labor (Mitte): 	0,413974	3,262001	-0,106014
%Hexapod zu Labor Trans (Mitte): 	0,999283	-0,037505	0,005184	0,037497	0,999296	0,001470	-0,005236	-0,001274	0,999985
%Labor zu CR (Mitte): 	0,000000	0,000000	78,500000
%Labor zu CR Trans (Mitte): 	1,000000	0,000000	0,000000	0,000000	1,000000	0,000000	0,000000	0,000000	1,000000
%Zentrum Sensormasse: 	0,000000	0,000000	2,000000
%Sensormasse: 	200,000000E-3
--------------------------------------------------
Time	X	Y	Z	U	V	W	Exp_ Fx	Exp_ Fy	Exp_ Fz	Exp_ Mx	Exp_ My	Exp_ Mz	Sen_ Fx	Sen_ Fy	Sen_ Fz	Sen_ Mx	Sen_ My	Sen_ Mz	Hex_ Fx	Hex_ Fy	Hex_ Fz	Hex_ Mx	Hex_ My	Hex_ Mz	Lab_ Fx	Lab_ Fy	Lab_ Fz	Lab_ Mx	Lab_ My	Lab_ Mz	Laser
15:31:11,05	0,413974	3,262001	-0,106014	-0,073022	0,299997	2,148977	-0,041154	0,020239	0,080594	0,773031	0,706539	0,941242	-0,642519	-2,872688	-1,150079	-11,055119	8,302312	12,865697	-0,041154	0,020239	0,080594	2,361819	3,937142	0,941242	-0,041154	0,020239	0,080594	2,361819	3,937142	0,941242
15:31:11,10	0,413974	3,262001	-0,106014	-0,073022	0,299997	2,148977	-0,041154	0,020239	0,080594	0,773031	0,706539	0,941242	-0,643116	-2,869591	-1,151657	-11,052400	8,311200	12,852734	-0,041154	0,020239	0,080594	2,361819	3,937142	0,941242	-0,041154	0,020239	0,080594	2,361819	3,937142	0,941242
15:31:11,15	0,413974	3,262001	-0,106014	-0,073022	0,299997	2,148977	-0,043538	0,022305	0,079016	0,674656	0,580483	0,928280	-0,646584	-2,866190	-1,150491	-11,025603	8,346354	12,862471	-0,043538	0,022305	0,079016	2,425625	3,998227	0,928280	-0,043538	0,022305	0,079016	2,425625	3,998227	0,928280
15:31:11,20	0,413974	3,262001	-0,106014	-0,073022	0,299997	2,148977	-0,044749	0,027009	0,080182	0,473924	0,523146	0,938016	-0,643033	-2,871751	-1,151219	-11,011205	8,295146	12,880295	-0,044749	0,027009	0,080182	2,594105	4,035946	0,938016	-0,044749	0,027009	0,080182	2,594105	4,035946	0,938016
15:31:11,25	0,413974	3,262001	-0,106014	-0,073022	0,299997	2,148977	-0,041237	0,024320	0,077495	0,590415	0,715676	0,957707	-0,646012	-2,870576	-1,153178	-11,028677	8,321218	12,882162	-0,041237	0,024320	0,077495	2,499558	3,952783	0,957707	-0,041237	0,024320	0,077495	2,499558	3,952783	0,957707
15:31:11,30	0,413974	3,262001	-0,106014	-0,073022	0,299997	2,148977	-0,041237	0,024320	0,077495	0,590415	0,715676	0,957707	-0,645353	-2,867064	-1,151639	-10,989784	8,311876	12,856935	-0,041237	0,024320	0,077495	2,499558	3,952783	0,957707	-0,041237	0,024320	0,077495	2,499558	3,952783	0,957707
15:31:11,35	0,413974	3,262001	-0,106014	-0,073022	0,299997	2,148977	-0,044608	0,025506	0,079034	0,540101	0,578748	0,932480	-0,643648	-2,868906	-1,154738	-11,027042	8,346185	12,879705	-0,044608	0,025506	0,079034	2,542342	4,080463	0,932480	-0,044608	0,025506	0,079034	2,542342	4,080463	0,932480
15:31:11,40	0,413974	3,262001	-0,106014	-0,073022	0,299997	2,148977	-0,043865	0,023109	0,075935	0,675866	0,567949	0,955250	-0,645424	-2,872787	-1,151253	-11,050080	8,344667	12,857509	-0,043865	0,023109	0,075935	2,489886	4,011361	0,955250	-0,043865	0,023109	0,075935	2,489886	4,011361	0,955250
15:31:11,45	0,413974	3,262001	-0,106014	-0,073022	0,299997	2,148977	-0,039616	0,022706	0,079420	0,683978	0,769697	0,933054	-0,643101	-2,869486	-1,150116	-11,057599	8,333917	12,838061	-0,039616	0,022706	0,079420	2,466378	3,879572	0,933054	-0,039616	0,022706	0,079420	2,466378	3,879572	0,933054
15:31:11,50	0,413974	3,262001	-0,106014	-0,073022	0,299997	2,148977	-0,043637	0,022344	0,080557	0,689709	0,559504	0,913606	-0,643050	-2,870375	-1,150431	-11,016343	8,301617	12,904503	-0,043637	0,022344	0,080557	2,443727	3,984975	0,913606	-0,043637	0,022344	0,080557	2,443727	3,984975	0,913606
15:31:11,55	0,413974	3,262001	-0,106014	-0,073022	0,299997	2,148977	-0,042892	0,021856	0,080242	0,707739	0,650099	0,980048	-0,646653	-2,870219	-1,152444	-11,060942	8,330305	12,848363	-0,042892	0,021856	0,080242	2,423453	4,017123	0,980048	-0,042892	0,021856	0,080242	2,423453	4,017123	0,980048
15:31:11,60	0,413974	3,262001	-0,106014	-0,073022	0,299997	2,148977	-0,041226	0,025055	0,078229	0,543969	0,683768	0,923909	-0,644192	-2,867802	-1,152392	-10,987514	8,290436	12,881000	-0,041226	0,025055	0,078229	2,510753	3,920004	0,923909	-0,041226	0,025055	0,078229	2,510753	3,920004	0,923909
15:31:11,65	0,413974	3,262001	-0,106014	-0,073022	0,299997	2,148977	-0,044550	0,024131	0,078281	0,594168	0,594459	0,956546	-0,646099	-2,871933	-1,152060	-11,080028	8,321283	12,843033	-0,044550	0,024131	0,078281	2,488472	4,091607	0,956546	-0,044550	0,024131	0,078281	2,488472	4,091607	0,956546
15:31:11,70	0,413974	3,262001	-0,106014	-0,073022	0,299997	2,148977	-0,040018	0,023718	0,078613	0,596138	0,734539	0,918579	-0,644301	-2,871053	-1,153590	-11,047681	8,290575	12,857625	-0,040018	0,023718	0,078613	2,457966	3,875987	0,918579	-0,040018	0,023718	0,078613	2,457966	3,875987	0,918579
15:31:11,75	0,413974	3,262001	-0,106014	-0,073022	0,299997	2,148977	-0,041679	0,022600	0,077083	0,643826	0,691533	0,933170	-0,645478	-2,870816	-1,155173	-11,058074	8,321708	12,830453	-0,041679	0,022600	0,077083	2,417932	3,963372	0,933170	-0,041679	0,022600	0,077083	2,417932	3,963372	0,933170
15:31:11,80	0,413974	3,262001	-0,106014	-0,073022	0,299997	2,148977	-0,041296	0,023739	0,075500	0,606381	0,686895	0,905998	-0,646650	-2,872192	-1,154741	-11,053099	8,320670	12,878151	-0,041296	0,023739	0,075500	2,469872	3,928649	0,905998	-0,041296	0,023739	0,075500	2,469872	3,928649	0,905998
15:31:11,85	0,413974	3,262001	-0,106014	-0,073022	0,299997	2,148977	-0,039518	0,024065	0,075932	0,591017	0,784169	0,953696	-0,646058	-2,872042	-1,152813	-11,052169	8,305064	12,857212	-0,039518	0,024065	0,075932	2,480100	3,886365	0,953696	-0,039518	0,024065	0,075932	2,480100	3,886365	0,953696
15:31:11,90	0,413974	3,262001	-0,106014	-0,073022	0,299997	2,148977	-0,039945	0,023628	0,077860	0,600704	0,770600	0,932757	-0,645417	-2,866767	-1,153198	-11,022737	8,337804	12,873621	-0,039945	0,023628	0,077860	2,455464	3,906275	0,932757	-0,039945	0,023628	0,077860	2,455464	3,906275	0,932757
15:31:11,95	0,413974	3,262001	-0,106014	-0,073022	0,299997	2,148977	-0,044833	0,025710	0,077475	0,535505	0,525530	0,949167	-0,643651	-2,870132	-1,150086	-11,026346	8,297693	12,855751	-0,044833	0,025710	0,077475	2,553708	4,044932	0,949167	-0,044833	0,025710	0,077475	2,553708	4,044932	0,949167
15:31:12,00	0,413974	3,262001	-0,106014	-0,073022	0,299997	2,148977	-0,042802	0,022498	0,080587	0,665963	0,648059	0,931296	-0,646047	-2,868604	-1,152027	-11,042296	8,321144	12,881885	-0,042802	0,022498	0,080587	2,432061	4,008047	0,931296	-0,042802	0,022498	0,080587	2,432061	4,008047	0,931296
15:31:12,05	0,413974	3,262001	-0,106014	-0,073022	0,299997	2,148977	-0,042927	0,025337	0,078646	0,530668	0,616038	0,957431	-0,643095	-2,866847	-1,151270	-11,039958	8,324032	12,858038	-0,042927	0,025337	0,078646	2,519629	3,985813	0,957431	-0,042927	0,025337	0,078646	2,519629	3,985813	0,957431
15:31:12,10	0,413974	3,262001	-0,106014	-0,073022	0,299997	2,148977	-0,045925	0,023659	0,079402	0,621582	0,460714	0,933584	-0,644265	-2,868504	-1,152396	-11,019035	8,280776	12,890591	-0,045925	0,023659	0,079402	2,478839	4,065844	0,933584	-0,045925	0,023659	0,079402	2,478839	4,065844	0,933584
15:31:12,15	0,413974	3,262001	-0,106014	-0,073022	0,299997	2,148977	-0,043905	0,023844	0,078276	0,585004	0,605528	0,966136	-0,643600	-2,870130	-1,151263	-11,003629	8,297605	12,827169	-0,043905	0,023844	0,078276	2,456720	4,052048	0,966136	-0,043905	0,023844	0,078276	2,456720	4,052048	0,966136
15:31:12,20	0,413974	3,262001	-0,106014	-0,073022	0,299997	2,148977	-0,042970	0,020564	0,079013	0,768905	0,626968	0,903727	-0,641892	-2,870953	-1,151660	-11,035872	8,305946	12,828182	-0,042970	0,020564	0,079013	2,383201	4,000112	0,903727	-0,042970	0,020564	0,079013	2,383201	4,000112	0,903727
15:31:12,25	0,413974	3,262001	-0,106014	-0,073022	0,299997	2,148977	-0,042970	0,020564	0,079013	0,768905	0,626968	0,903727	-0,646617	-2,867431	-1,153207	-11,037073	8,343123	12,868794	-0,042970	0,020564	0,079013	2,383201	4,000112	0,903727	-0,042970	0,020564	0,079013	2,383201	4,000112	0,903727
15:31:12,30	0,413974	3,262001	-0,106014	-0,073022	0,299997	2,148977	-0,043659	0,026417	0,077466	0,496157	0,571527	0,944339	-0,644784	-2,866055	-1,154360	-10,985259	8,296131	12,858288	-0,043659	0,026417	0,077466	2,569893	3,998734	0,944339	-0,043659	0,026417	0,077466	2,569893	3,998734	0,944339
15:31:12,35	0,413974	3,262001	-0,106014	-0,073022	0,299997	2,148977	-0,045766	0,025517	0,076313	0,528161	0,530312	0,933833	-0,644821	-2,868060	-1,150459	-11,017041	8,309380	12,885432	-0,045766	0,025517	0,076313	2,531259	4,122947	0,933833	-0,045766	0,025517	0,076313	2,531259	4,122947	0,933833
15:31:12,40	0,413974	3,262001	-0,106014	-0,073022	0,299997	2,148977	-0,044011	0,024548	0,080214	0,574165	0,587417	0,960977	-0,644727	-2,871914	-1,151606	-10,989403	8,328991	12,871383	-0,044011	0,024548	0,080214	2,501146	4,042294	0,960977	-0,044011	0,024548	0,080214	2,501146	4,042294	0,960977
15:31:12,45	0,413974	3,262001	-0,106014	-0,073022	0,299997	2,148977	-0,040721	0,022538	0,079067	0,709439	0,772652	0,946929	-0,641869	-2,871521	-1,151236	-11,027306	8,319022	12,866935	-0,040721	0,022538	0,079067	2,478708	3,969227	0,946929	-0,040721	0,022538	0,079067	2,478708	3,969227	0,946929
15:31:12,50	0,413974	3,262001	-0,106014	-0,073022	0,299997	2,148977	-0,042490	0,020261	0,079437	0,800297	0,652797	0,942481	-0,643660	-2,870036	-1,152782	-11,020466	8,294419	12,886309	-0,042490	0,020261	0,079437	2,390763	3,988278	0,942481	-0,042490	0,020261	0,079437	2,390763	3,988278	0,942481
15:31:12,55	0,413974	3,262001	-0,106014	-0,073022	0,299997	2,148977	-0,042880	0,022554	0,077891	0,663163	0,650747	0,961854	-0,643714	-2,869239	-1,153605	-11,050837	8,307276	12,848882	-0,042880	0,022554	0,077891	2,433646	4,016836	0,961854	-0,042880	0,022554	0,077891	2,433646	4,016836	0,961854
15:31:12,60	0,413974	3,262001	-0,106014	-0,073022	0,299997	2,148977	-0,043544	0,022999	0,077068	0,635962	0,583475	0,924427	-0,646673	-2,870240	-1,154351	-11,055517	8,314108	12,892549	-0,043544	0,022999	0,077068	2,441393	4,001707	0,924427	-0,043544	0,022999	0,077068	2,441393	4,001707	0,924427
15:31:12,65	0,413974	3,262001	-0,106014	-0,073022	0,299997	2,148977	-0,041198	0,025061	0,076322	0,532308	0,698031	0,968095	-0,648378	-2,870558	-1,154750	-11,034256	8,328479	12,868466	-0,041198	0,025061	0,076322	2,499616	3,932053	0,968095	-0,041198	0,025061	0,076322	2,499616	3,932053	0,968095
15:31:12,70	0,413974	3,262001	-0,106014	-0,073022	0,299997	2,148977	-0,040070	0,026378	0,075923	0,486897	0,767905	0,944011	-0,646019	-2,867080	-1,152433	-11,035462	8,346959	12,863739	-0,040070	0,026378	0,075923	2,557594	3,913393	0,944011	-0,040070	0,026378	0,075923	2,557594	3,913393	0,944011
15:31:12,75	0,413974	3,262001	-0,106014	-0,073022	0,299997	2,148977	-0,044261	0,026074	0,078240	0,518097	0,539668	0,939285	-0,646040	-2,870170	-1,151649	-11,037840	8,295253	12,856323	-0,044261	0,026074	0,078240	2,564944	4,014181	0,939285	-0,044261	0,026074	0,078240	2,564944	4,014181	0,939285
15:31:12,80	0,413974	3,262001	-0,106014	-0,073022	0,299997	2,148977	-0,041575	0,024548	0,079024	0,551509	0,703174	0,931868	-0,646607	-2,872845	-1,153195	-11,044670	8,333684	12,858070	-0,041575	0,024548	0,079024	2,478523	3,966774	0,931868	-0,041575	0,024548	0,079024	2,478523	3,966774	0,931868
15:31:12,85	0,413974	3,262001	-0,106014	-0,073022	0,299997	2,148977	-0,038975	0,023701	0,077478	0,625419	0,813237	0,933616	-0,644850	-2,870048	-1,150835	-11,031825	8,306269	12,899949	-0,038975	0,023701	0,077478	2,485946	3,872747	0,933616	-0,038975	0,023701	0,077478	2,485946	3,872747	0,933616
15:31:12,90	0,413974	3,262001	-0,106014	-0,073022	0,299997	2,148977	-0,042276	0,023578	0,079838	0,614498	0,666418	0,975494	-0,643620	-2,869341	-1,153560	-11,000318	8,297578	12,877096	-0,042276	0,023578	0,079838	2,465365	3,985054	0,975494	-0,042276	0,023578	0,079838	2,465365	3,985054	0,975494
15:31:12,95	0,413974	3,262001	-0,106014	-0,073022	0,299997	2,148977	-0,043503	0,022866	0,077113	0,659732	0,634247	0,952642	-0,644862	-2,869438	-1,151670	-11,040162	8,299620	12,832586	-0,043503	0,022866	0,077113	2,454733	4,049200	0,952642	-0,043503	0,022866	0,077113	2,454733	4,049200	0,952642
15:31:13,00	0,413974	3,262001	-0,106014	-0,073022	0,299997	2,148977	-0,042798	0,023894	0,079003	0,588160	0,635359	0,908131	-0,646657	-2,871794	-1,150492	-11,062230	8,307749	12,851077	-0,042798	0,023894	0,079003	2,463801	3,995002	0,908131	-0,042798	0,023894	0,079003	2,463801	3,995002	0,908131
15:31:13,05	0,413974	3,262001	-0,106014	-0,073022	0,299997	2,148977	-0,039860	0,024270	0,080181	0,564601	0,764977	0,926623	-0,647823	-2,873825	-1,151261	-11,060143	8,306639	12,850985	-0,039860	0,024270	0,080181	2,469779	3,893960	0,926623	-0,039860	0,024270	0,080181	2,469779	3,893960	0,926623
15:31:13,10	0,413974	3,262001	-0,106014	-0,073022	0,299997	2,148977	-0,037518	0,024265	0,079412	0,564956	0,889100	0,926531	-0,645990	-2,873118	-1,154312	-11,023465	8,331099	12,906967	-0,037518	0,024265	0,079412	2,469721	3,834272	0,926531	-0,037518	0,024265	0,079412	2,469721	3,834272	0,926531
15:31:13,15	0,413974	3,262001	-0,106014	-0,073022	0,299997	2,148977	-0,039047	0,023030	0,076361	0,668648	0,829149	0,982512	-0,643052	-2,871049	-1,150070	-11,024973	8,304856	12,870459	-0,039047	0,023030	0,076361	2,476540	3,894312	0,982512	-0,039047	0,023030	0,076361	2,476540	3,894312	0,982512
15:31:13,20	0,413974	3,262001	-0,106014	-0,073022	0,299997	2,148977	-0,042308	0,021521	0,080603	0,723663	0,671393	0,946004	-0,646666	-2,869690	-1,152806	-11,052853	8,307614	12,881766	-0,042308	0,021521	0,080603	2,413058	3,992544	0,946004	-0,042308	0,021521	0,080603	2,413058	3,992544	0,946004
15:31:13,25	0,413974	3,262001	-0,106014	-0,073022	0,299997	2,148977	-0,041677	0,025330	0,077867	0,514028	0,678641	0,957311	-0,642537	-2,871311	-1,151632	-11,054601	8,298967	12,876420	-0,041677	0,025330	0,077867	2,502452	3,950319	0,957311	-0,041677	0,025330	0,077867	2,502452	3,950319	0,957311
15:31:13,30	0,413974	3,262001	-0,106014	-0,073022	0,299997	2,148977	-0,042338	0,020944	0,079041	0,733744	0,647098	0,951966	-0,640789	-2,865864	-1,151276	-11,040855	8,264753	12,851851	-0,042338	0,020944	0,079041	2,377857	3,970636	0,951966	-0,042338	0,020944	0,079041	2,377857	3,970636	0,951966
15:31:13,35	0,413974	3,262001	-0,106014	-0,073022	0,299997	2,148977	-0,047929	0,022154	0,079397	0,648091	0,385379	0,927397	-0,643659	-2,869168	-1,155535	-11,022295	8,310453	12,849885	-0,047929	0,022154	0,079397	2,387152	4,147807	0,927397	-0,047929	0,022154	0,079397	2,387152	4,147807	0,927397
15:31:13,40	0,413974	3,262001	-0,106014	-0,073022	0,299997	2,148977	-0,043633	0,022987	0,075138	0,653613	0,601988	0,925430	-0,645420	-2,872201	-1,153224	-11,041618	8,328299	12,819423	-0,043633	0,022987	0,075138	2,458095	4,027191	0,925430	-0,043633	0,022987	0,075138	2,458095	4,027191	0,925430
15:31:13,45	0,413974	3,262001	-0,106014	-0,073022	0,299997	2,148977	-0,040126	0,022995	0,077449	0,658989	0,758703	0,894969	-0,644836	-2,868808	-1,153189	-11,014731	8,286615	12,866847	-0,040126	0,022995	0,077449	2,464102	3,908593	0,894969	-0,040126	0,022995	0,077449	2,464102	3,908593	0,894969
15:31:13,50	0,413974	3,262001	-0,106014	-0,073022	0,299997	2,148977	-0,043356	0,024186	0,077484	0,574415	0,634873	0,942392	-0,644823	-2,868388	-1,151268	-11,035735	8,351494	12,853501	-0,043356	0,024186	0,077484	2,473000	4,038313	0,942392	-0,043356	0,024186	0,077484	2,473000	4,038313	0,942392
15:31:13,55	0,413974	3,262001	-0,106014	-0,073022	0,299997	2,148977	-0,043727	0,024385	0,079405	0,609751	0,564973	0,929046	-0,640124	-2,870581	-1,151238	-11,028646	8,301315	12,866825	-0,043727	0,024385	0,079405	2,523958	3,997504	0,929046	-0,043727	0,024385	0,079405	2,523958	3,997504	0,929046
15:31:13,60	0,413974	3,262001	-0,106014	-0,073022	0,299997	2,148977	-0,044177	0,019219	0,079435	0,838470	0,572767	0,942370	-0,645445	-2,872383	-1,153178	-11,036790	8,299214	12,876524	-0,044177	0,019219	0,079435	2,347148	4,040676	0,942370	-0,044177	0,019219	0,079435	2,347148	4,040676	0,942370
15:31:13,65	0,413974	3,262001	-0,106014	-0,073022	0,299997	2,148977	-0,039955	0,022926	0,077495	0,639814	0,786293	0,952070	-0,645980	-2,869765	-1,152421	-11,025016	8,347098	12,858392	-0,039955	0,022926	0,077495	2,439492	3,922799	0,952070	-0,039955	0,022926	0,077495	2,439492	3,922799	0,952070
15:31:13,70	0,413974	3,262001	-0,106014	-0,073022	0,299997	2,148977	-0,041956	0,024698	0,078252	0,595013	0,668546	0,933937	-0,646042	-2,870732	-1,150866	-11,046159	8,311541	12,866060	-0,041956	0,024698	0,078252	2,533812	3,962054	0,933937	-0,041956	0,024698	0,078252	2,533812	3,962054	0,933937
15:31:13,75	0,413974	3,262001	-0,106014	-0,073022	0,299997	2,148977	-0,041087	0,024269	0,079807	0,575981	0,713159	0,941606	-0,645362	-2,869721	-1,152001	-10,996314	8,308815	12,880954	-0,041087	0,024269	0,079807	2,481067	3,938515	0,941606	-0,041087	0,024269	0,079807	2,481067	3,938515	0,941606
15:31:13,80	0,413974	3,262001	-0,106014	-0,073022	0,299997	2,148977	-0,042302	0,024186	0,078672	0,602864	0,694516	0,956500	-0,643097	-2,872264	-1,152389	-11,042044	8,304903	12,891240	-0,042302	0,024186	0,078672	2,501426	4,015240	0,956500	-0,042302	0,024186	0,078672	2,501426	4,015240	0,956500
15:31:13,85	0,413974	3,262001	-0,106014	-0,073022	0,299997	2,148977	-0,041374	0,022330	0,076352	0,701936	0,718747	0,973044	-0,644219	-2,871453	-1,154321	-11,015859	8,323061	12,897499	-0,041374	0,022330	0,076352	2,454809	3,966586	0,973044	-0,041374	0,022330	0,076352	2,454809	3,966586	0,973044
15:31:13,90	0,413974	3,262001	-0,106014	-0,073022	0,299997	2,148977	-0,041374	0,022330	0,076352	0,701936	0,718747	0,973044	-0,643606	-2,868738	-1,152414	-10,997425	8,297533	12,852234	-0,041374	0,022330	0,076352	2,454809	3,966586	0,973044	-0,041374	0,022330	0,076352	2,454809	3,966586	0,973044
15:31:13,95	0,413974	3,262001	-0,106014	-0,073022	0,299997	2,148977	-0,044032	0,023156	0,078259	0,646090	0,609256	0,927779	-0,646675	-2,870350	-1,149718	-11,072740	8,323925	12,861134	-0,044032	0,023156	0,078259	2,463810	4,065752	0,927779	-0,044032	0,023156	0,078259	2,463810	4,065752	0,927779
15:31:14,00	0,413974	3,262001	-0,106014	-0,073022	0,299997	2,148977	-0,041101	0,025007	0,080955	0,535002	0,683223	0,936679	-0,647259	-2,869243	-1,151639	-11,062233	8,329741	12,891516	-0,041101	0,025007	0,080955	2,498078	3,909673	0,936679	-0,041101	0,025007	0,080955	2,498078	3,909673	0,936679
15:31:14,05	0,413974	3,262001	-0,106014	-0,073022	0,299997	2,148977	-0,041768	0,026067	0,079033	0,490178	0,654727	0,967061	-0,640704	-2,869450	-1,152007	-11,023652	8,316868	12,882342	-0,041768	0,026067	0,079033	2,536454	3,933541	0,967061	-0,041768	0,026067	0,079033	2,536454	3,933541	0,967061
15:31:14,10	0,413974	3,262001	-0,106014	-0,073022	0,299997	2,148977	-0,044866	0,020287	0,078666	0,798905	0,533487	0,957888	-0,642967	-2,869053	-1,152735	-11,018793	8,298275	12,865657	-0,044866	0,020287	0,078666	2,391413	4,055483	0,957888	-0,044866	0,020287	0,078666	2,391413	4,055483	0,957888
15:31:14,15	0,413974	3,262001	-0,106014	-0,073022	0,299997	2,148977	-0,044079	0,022445	0,077938	0,673012	0,587938	0,941202	-0,647242	-2,871428	-1,152038	-11,054981	8,307099	12,861566	-0,044079	0,022445	0,077938	2,434931	4,048120	0,941202	-0,044079	0,022445	0,077938	2,434931	4,048120	0,941202
15:31:14,20	0,413974	3,262001	-0,106014	-0,073022	0,299997	2,148977	-0,039884	0,024960	0,078635	0,531789	0,770313	0,937111	-0,646014	-2,871349	-1,148911	-11,043333	8,327858	12,874968	-0,039884	0,024960	0,078635	2,491121	3,901207	0,937111	-0,039884	0,024960	0,078635	2,491121	3,901207	0,937111
15:31:14,25	0,413974	3,262001	-0,106014	-0,073022	0,299997	2,148977	-0,040566	0,023936	0,081762	0,608825	0,734548	0,950514	-0,676872	-2,893087	-1,337829	-11,908176	9,773072	12,823361	-0,040566	0,023936	0,081762	2,487794	3,918994	0,950514	-0,040566	0,023936	0,081762	2,487794	3,918994	0,950514
15:31:14,30	0,413974	3,262001	-0,106014	-0,073022	0,299997	2,148977	-0,018096	0,103339	-0,105873	0,435384	1,100105	0,606082	-0,726015	-2,851108	-1,336546	-9,760919	12,154898	12,530536	-0,018096	0,103339	-0,105873	8,547494	2,520603	0,606082	-0,018096	0,103339	-0,105873	8,547494	2,520603	0,606082
15:31:14,35	0,414033	3,261935	-0,105949	-0,073012	0,300005	2,198951	-0,018096	0,103339	-0,105873	0,435384	1,100105	0,606082	-0,778149	-2,865980	-1,474835	-10,076273	14,808998	12,357411	-0,018096	0,103339	-0,105873	8,547494	2,520603	0,606082	-0,018096	0,103339	-0,105873	8,547494	2,520603	0,606082
15:31:14,40	0,414033	3,261935	-0,105949	-0,073012	0,300005	2,198951	0,020851	0,141053	-0,244162	0,615120	1,525175	0,432956	-0,776094	-2,866895	-1,479484	-10,171172	14,720675	12,426437	0,020851	0,141053	-0,244162	11,687745	-0,111635	0,432956	0,020851	0,141053	-0,244162	11,687745	-0,111635	0,432956
15:31:14,45	0,414033	3,261935	-0,105949	-0,073012	0,300005	2,198951	0,020616	0,138816	-0,248811	0,607499	1,474923	0,501983	-0,776136	-2,865592	-1,477596	-10,199021	14,727071	12,377514	0,020616	0,138816	-0,248811	11,504527	-0,143428	0,501983	0,020616	0,138816	-0,248811	11,504527	-0,143428	0,501983
15:31:14,50	0,414033	3,261935	-0,105949	-0,073012	0,300005	2,198951	0,019508	0,139503	-0,246923	0,563366	1,390013	0,453060	-0,776065	-2,867313	-1,477945	-10,178862	14,762874	12,407494	0,019508	0,139503	-0,246923	11,514360	-0,141392	0,453060	0,019508	0,139503	-0,246923	11,514360	-0,141392	0,453060
15:31:14,55	0,414033	3,261935	-0,105949	-0,073012	0,300005	2,198951	0,020964	0,138581	-0,247272	0,652390	1,465264	0,483040	-0,774935	-2,864902	-1,473720	-10,201453	14,744538	12,366360	0,020964	0,138581	-0,247272	11,531014	-0,180411	0,483040	0,020964	0,138581	-0,247272	11,531014	-0,180411	0,483040
15:31:14,60	0,414033	3,261935	-0,105949	-0,073012	0,300005	2,198951	0,018311	0,138808	-0,243047	0,613438	1,316890	0,441905	-0,776138	-2,867498	-1,471773	-10,230314	14,766263	12,375265	0,018311	0,138808	-0,243047	11,509842	-0,120492	0,441905	0,018311	0,138808	-0,243047	11,509842	-0,120492	0,441905
15:31:14,65	0,414033	3,261935	-0,105949	-0,073012	0,300005	2,198951	0,021160	0,138552	-0,241100	0,631136	1,429227	0,450811	-0,773234	-2,865461	-1,476415	-10,232875	14,772336	12,413031	0,021160	0,138552	-0,241100	11,507441	-0,231871	0,450811	0,021160	0,138552	-0,241100	11,507441	-0,231871	0,450811
15:31:14,70	0,414033	3,261935	-0,105949	-0,073012	0,300005	2,198951	0,017944	0,137055	-0,245742	0,712923	1,256719	0,488576	-0,773879	-2,865792	-1,470624	-10,256268	14,716722	12,373889	0,017944	0,137055	-0,245742	11,471767	-0,151890	0,488576	0,017944	0,137055	-0,245742	11,471767	-0,151890	0,488576
15:31:14,75	0,414033	3,261935	-0,105949	-0,073012	0,300005	2,198951	0,018553	0,137449	-0,239951	0,632619	1,295945	0,449435	-0,779548	-2,859551	-1,444534	-10,041243	15,080053	12,352853	0,018553	0,137449	-0,239951	11,422327	-0,160486	0,449435	0,018553	0,137449	-0,239951	11,422327	-0,160486	0,449435
15:31:14,80	0,414033	3,261935	-0,105949	-0,073012	0,300005	2,198951	0,015983	0,145478	-0,213861	0,637247	1,166848	0,428398	-0,806604	-2,822609	-1,266139	-8,432092	16,829146	12,129550	0,015983	0,145478	-0,213861	12,057276	-0,087824	0,428398	0,015983	0,145478	-0,213861	12,057276	-0,087824	0,428398
15:31:14,85	0,414039	3,261939	-0,105975	-0,073010	0,299985	2,248970	-0,002482	0,187381	-0,035466	0,777652	0,725681	0,205096	-0,855706	-2,820584	-1,494650	-7,811243	19,114746	11,934787	-0,002482	0,187381	-0,035466	15,487026	0,920519	0,205096	-0,002482	0,187381	-0,035466	15,487026	0,920519	0,205096
15:31:14,90	0,414039	3,261939	-0,105975	-0,073010	0,299985	2,248970	0,020316	0,230917	-0,263977	0,803563	1,306052	0,010332	-0,862490	-2,823294	-1,496663	-7,971118	19,156949	11,937433	0,020316	0,230917	-0,263977	18,930556	-0,288760	0,010332	0,020316	0,230917	-0,263977	18,930556	-0,288760	0,010332
15:31:14,95	0,414039	3,261939	-0,105975	-0,073010	0,299985	2,248970	0,026055	0,235437	-0,265990	0,525123	1,444909	0,012978	-0,857252	-2,826899	-1,496270	-8,004606	19,136637	11,932413	0,026055	0,235437	-0,265990	19,006953	-0,600393	0,012978	0,026055	0,235437	-0,265990	19,006953	-0,600393	0,012978
15:31:15,00	0,414039	3,261939	-0,105975	-0,073010	0,299985	2,248970	0,026558	0,229098	-0,265597	0,820411	1,452209	0,007958	-0,858500	-2,827707	-1,499766	-8,019602	19,102977	11,942970	0,026558	0,229098	-0,265597	18,804637	-0,632562	0,007958	0,026558	0,229098	-0,265597	18,804637	-0,632562	0,007958
15:31:15,05	0,414039	3,261939	-0,105975	-0,073010	0,299985	2,248970	0,027882	0,229775	-0,269093	0,748571	1,524911	0,018515	-0,859119	-2,828681	-1,500123	-8,029848	19,102497	11,986632	0,027882	0,229775	-0,269093	18,785924	-0,663811	0,018515	0,027882	0,229775	-0,269093	18,785924	-0,663811	0,018515
15:31:15,10	0,414039	3,261939	-0,105975	-0,073010	0,299985	2,248970	0,029034	0,229824	-0,269450	0,740478	1,576206	0,062177	-0,857977	-2,826021	-1,499427	-8,051472	19,103444	11,904686	0,029034	0,229824	-0,269450	18,781686	-0,702985	0,062177	0,029034	0,229824	-0,269450	18,781686	-0,702985	0,062177
15:31:15,15	0,414039	3,261939	-0,105975	-0,073010	0,299985	2,248970	0,026160	0,230165	-0,268754	0,712746	1,407524	-0,019769	-0,858598	-2,827841	-1,495140	-8,076600	19,103107	11,926173	0,026160	0,230165	-0,268754	18,780735	-0,646006	-0,019769	0,026160	0,230165	-0,268754	18,780735	-0,646006	-0,019769
15:31:15,20	0,414039	3,261939	-0,105975	-0,073010	0,299985	2,248970	0,028046	0,229793	-0,264467	0,719256	1,484035	0,001718	-0,858033	-2,826787	-1,499027	-8,071934	19,087330	11,928239	0,028046	0,229793	-0,264467	18,758009	-0,717595	0,001718	0,028046	0,229793	-0,264467	18,758009	-0,717595	0,001718
15:31:15,25	0,414039	3,261939	-0,105975	-0,073010	0,299985	2,248970	0,026852	0,229831	-0,268354	0,705968	1,433846	0,003784	-0,855032	-2,824338	-1,500162	-8,032651	19,083706	11,953518	0,026852	0,229831	-0,268354	18,747676	-0,674009	0,003784	0,026852	0,229831	-0,268354	18,747676	-0,674009	0,003784
15:31:15,30	0,414039	3,261939	-0,105975	-0,073010	0,299985	2,248970	0,023230	0,228456	-0,269489	0,793969	1,281344	0,029063	-0,856304	-2,825382	-1,499003	-8,065413	19,040459	11,961079	0,023230	0,228456	-0,269489	18,727743	-0,542200	0,029063	0,023230	0,228456	-0,269489	18,727743	-0,542200	0,029063
15:31:15,35	0,414039	3,261939	-0,105975	-0,073010	0,299985	2,248970	0,024770	0,229036	-0,268330	0,709976	1,354662	0,036624	-0,855184	-2,824324	-1,499794	-8,100602	19,077282	11,968297	0,024770	0,229036	-0,268330	18,689279	-0,589751	0,036624	0,024770	0,229036	-0,268330	18,689279	-0,589751	0,036624
15:31:15,40	0,414039	3,261939	-0,105975	-0,073010	0,299985	2,248970	0,023294	0,228595	-0,269121	0,747186	1,229036	0,043843	-0,855185	-2,825093	-1,500946	-8,092748	19,057848	11,977871	0,023294	0,228595	-0,269121	18,691897	-0,599530	0,043843	0,023294	0,228595	-0,269121	18,691897	-0,599530	0,043843
15:31:15,45	0,414039	3,261939	-0,105975	-0,073010	0,299985	2,248970	0,023960	0,228211	-0,270273	0,754251	1,280217	0,053416	-0,858084	-2,826891	-1,498999	-8,083765	19,067953	11,971305	0,023960	0,228211	-0,270273	18,668817	-0,600675	0,053416	0,023960	0,228211	-0,270273	18,668817	-0,600675	0,053416
15:31:15,50	0,414039	3,261939	-0,105975	-0,073010	0,299985	2,248970	0,026966	0,229823	-0,268326	0,683680	1,439246	0,046850	-0,855669	-2,823489	-1,497858	-8,056881	19,076617	11,937618	0,026966	0,229823	-0,268326	18,724772	-0,677603	0,046850	0,026966	0,229823	-0,268326	18,724772	-0,677603	0,046850
15:31:15,55	0,414039	3,261939	-0,105975	-0,073010	0,299985	2,248970	0,022813	0,229433	-0,267185	0,724916	1,242212	0,013163	-0,859292	-2,830178	-1,498207	-8,110145	19,079971	11,990163	0,022813	0,229433	-0,267185	18,735377	-0,548583	0,013163	0,022813	0,229433	-0,267185	18,735377	-0,548583	0,013163
15:31:15,60	0,414039	3,261939	-0,105975	-0,073010	0,299985	2,248970	0,022402	0,229119	-0,268372	0,694328	1,203291	0,008529	-0,855192	-2,823290	-1,499045	-8,095531	19,044753	11,932984	0,022402	0,229119	-0,268372	18,680133	-0,555227	0,008529	0,022402	0,229119	-0,268372	18,680133	-0,555227	0,008529
15:31:15,65	0,414039	3,261939	-0,105975	-0,073010	0,299985	2,248970	0,022402	0,229119	-0,268372	0,694328	1,203291	0,008529	-0,856894	-2,824943	-1,500187	-8,069136	19,052745	11,942814	0,022402	0,229119	-0,268372	18,680133	-0,555227	0,008529	0,022402	0,229119	-0,268372	18,680133	-0,555227	0,008529
15:31:15,70	0,414039	3,261939	-0,105975	-0,073010	0,299985	2,248970	0,024685	0,229766	-0,269514	0,680765	1,340896	0,018359	-0,858113	-2,825714	-1,498658	-8,095126	19,051605	11,922409	0,024685	0,229766	-0,269514	18,717418	-0,596877	0,018359	0,024685	0,229766	-0,269514	18,717418	-0,596877	0,018359
15:31:15,75	0,414039	3,261939	-0,105975	-0,073010	0,299985	2,248970	0,025962	0,230436	-0,267985	0,631933	1,385339	-0,002046	-0,856656	-2,827998	-1,500010	-8,117957	19,062284	11,955655	0,025962	0,230436	-0,267985	18,721195	-0,652644	-0,002046	0,025962	0,230436	-0,267985	18,721195	-0,652644	-0,002046
15:31:15,80	0,414039	3,261939	-0,105975	-0,073010	0,299985	2,248970	0,027211	0,228032	-0,269337	0,754787	1,425201	0,031200	-0,854604	-2,825455	-1,499025	-8,105596	19,061729	11,952780	0,027211	0,228032	-0,269337	18,655316	-0,710867	0,031200	0,027211	0,228032	-0,269337	18,655316	-0,710867	0,031200
15:31:15,85	0,414039	3,261939	-0,105975	-0,073010	0,299985	2,248970	0,023983	0,227527	-0,268352	0,786750	1,268317	0,028325	-0,858789	-2,827392	-1,498264	-8,136805	19,047922	11,946339	0,023983	0,227527	-0,268352	18,647631	-0,614337	0,028325	0,023983	0,227527	-0,268352	18,647631	-0,614337	0,028325
15:31:15,90	0,414039	3,261939	-0,105975	-0,073010	0,299985	2,248970	0,027753	0,230183	-0,267591	0,621078	1,444226	0,021885	-0,855773	-2,824100	-1,500210	-8,099406	19,066871	11,934220	0,027753	0,230183	-0,267591	18,690453	-0,734364	0,021885	0,027753	0,230183	-0,267591	18,690453	-0,734364	0,021885
15:31:15,95	0,414039	3,261939	-0,105975	-0,073010	0,299985	2,248970	0,023394	0,229217	-0,269537	0,706448	1,240497	0,009765	-0,856964	-2,825544	-1,499781	-8,100345	19,056110	11,981655	0,023394	0,229217	-0,269537	18,699949	-0,595949	0,009765	0,023394	0,229217	-0,269537	18,699949	-0,595949	0,009765
15:31:16,00	0,414039	3,261939	-0,105975	-0,073010	0,299985	2,248970	0,025240	0,229526	-0,269108	0,680564	1,341028	0,057201	-0,856380	-2,826957	-1,498229	-8,095047	19,008155	11,964477	0,025240	0,229526	-0,269108	18,698362	-0,640286	0,057201	0,025240	0,229526	-0,269108	18,698362	-0,640286	0,057201
15:31:16,05	0,414039	3,261939	-0,105975	-0,073010	0,299985	2,248970	0,026172	0,228314	-0,267556	0,704690	1,418073	0,040022	-0,856964	-2,824316	-1,497483	-8,105847	19,056048	11,946578	0,026172	0,228314	-0,267556	18,627372	-0,636427	0,040022	0,026172	0,228314	-0,267556	18,627372	-0,636427	0,040022
15:31:16,10	0,414039	3,261939	-0,105975	-0,073010	0,299985	2,248970	0,024177	0,230140	-0,266810	0,645840	1,281023	0,022123	-0,857009	-2,827116	-1,500201	-8,118549	19,023699	11,942058	0,024177	0,230140	-0,266810	18,711824	-0,616854	0,022123	0,024177	0,230140	-0,266810	18,711824	-0,616854	0,022123
15:31:16,15	0,414039	3,261939	-0,105975	-0,073010	0,299985	2,248970	0,026624	0,228780	-0,269528	0,682201	1,413453	0,017603	-0,858256	-2,828595	-1,499019	-8,147889	19,009705	11,974673	0,026624	0,228780	-0,269528	18,641414	-0,676530	0,017603	0,026624	0,228780	-0,269528	18,641414	-0,676530	0,017603
15:31:16,20	0,414039	3,261939	-0,105975	-0,073010	0,299985	2,248970	0,028529	0,229120	-0,268346	0,637735	1,494090	0,050218	-0,855184	-2,825240	-1,500191	-8,093201	19,044855	11,947907	0,028529	0,229120	-0,268346	18,623634	-0,745419	0,050218	0,028529	0,229120	-0,268346	18,623634	-0,745419	0,050218
15:31:16,25	0,414039	3,261939	-0,105975	-0,073010	0,299985	2,248970	0,024087	0,228137	-0,269518	0,746635	1,292906	0,023453	-0,860492	-2,828315	-1,499053	-8,118348	19,068796	11,917796	0,024087	0,228137	-0,269518	18,655370	-0,597927	0,023453	0,024087	0,228137	-0,269518	18,655370	-0,597927	0,023453
15:31:16,30	0,414039	3,261939	-0,105975	-0,073010	0,299985	2,248970	0,029404	0,231196	-0,268380	0,595711	1,535614	-0,006658	-0,857528	-2,826034	-1,499017	-8,091036	19,045782	11,956368	0,029404	0,231196	-0,268380	18,744602	-0,772563	-0,006658	0,029404	0,231196	-0,268380	18,744602	-0,772563	-0,006658
15:31:16,35	0,414039	3,261939	-0,105975	-0,073010	0,299985	2,248970	0,025946	0,229770	-0,268344	0,663604	1,391008	0,031913	-0,857616	-2,827094	-1,500592	-8,112523	18,984155	11,936020	0,025946	0,229770	-0,268344	18,700530	-0,645790	0,031913	0,025946	0,229770	-0,268344	18,700530	-0,645790	0,031913
15:31:16,40	0,414039	3,261939	-0,105975	-0,073010	0,299985	2,248970	0,026909	0,229315	-0,269919	0,623120	1,453247	0,011566	-0,855827	-2,828994	-1,499018	-8,127229	19,038039	11,956348	0,026909	0,229315	-0,269919	18,624374	-0,659083	0,011566	0,026909	0,229315	-0,269919	18,624374	-0,659083	0,011566
15:31:16,45	0,414039	3,261939	-0,105975	-0,073010	0,299985	2,248970	0,027659	0,226817	-0,268345	0,792341	1,452593	0,031893	-0,856397	-2,828869	-1,497853	-8,115116	19,021231	11,950050	0,027659	0,226817	-0,268345	18,597481	-0,718649	0,031893	0,027659	0,226817	-0,268345	18,597481	-0,718649	0,031893
15:31:16,50	0,414039	3,261939	-0,105975	-0,073010	0,299985	2,248970	0,027836	0,227373	-0,267180	0,754922	1,480688	0,025596	-0,860464	-2,827715	-1,499760	-8,087460	19,052641	11,995008	0,027836	0,227373	-0,267180	18,603719	-0,704443	0,025596	0,027836	0,227373	-0,267180	18,603719	-0,704443	0,025596
15:31:16,55	0,414039	3,261939	-0,105975	-0,073010	0,299985	2,248970	0,029418	0,230432	-0,244260	0,700337	1,444990	0,045451	-0,859838	-2,828709	-1,474933	-8,165037	19,170715	11,969905	0,029418	0,230432	-0,244260	18,789286	-0,864348	0,045451	0,029418	0,230432	-0,244260	18,789286	-0,864348	0,045451
15:31:16,60	0,414039	3,261939	-0,105975	-0,073010	0,299985	2,248970	0,029418	0,230432	-0,244260	0,700337	1,444990	0,045451	-0,893863	-2,783191	-1,345801	-6,197246	21,143496	11,726830	0,029418	0,230432	-0,244260	18,789286	-0,864348	0,045451	0,029418	0,230432	-0,244260	18,789286	-0,864348	0,045451
15:31:16,65	0,414039	3,261939	-0,105975	-0,073010	0,299985	2,248970	0,007011	0,282658	-0,115128	0,676997	0,997572	-0,197625	-0,951918	-2,780275	-1,450459	-5,778168	23,944933	11,488421	0,007011	0,282658	-0,115128	22,865628	0,447214	-0,197625	0,007011	0,282658	-0,115128	22,865628	0,447214	-0,197625
15:31:16,70	0,414016	3,262019	-0,105953	-0,073019	0,299983	2,299034	0,033513	0,334393	-0,219786	0,622395	1,337870	-0,436034	-0,949086	-2,786546	-1,473102	-6,068708	23,915985	11,494126	0,033513	0,334393	-0,219786	26,872277	-1,292865	-0,436034	0,033513	0,334393	-0,219786	26,872277	-1,292865	-0,436034
15:31:16,75	0,414016	3,262019	-0,105953	-0,073019	0,299983	2,299034	0,037528	0,328805	-0,242429	0,742649	1,309532	-0,430328	-0,949921	-2,785843	-1,473562	-6,167146	23,866679	11,464728	0,037528	0,328805	-0,242429	26,553848	-1,636416	-0,430328	0,037528	0,328805	-0,242429	26,553848	-1,636416	-0,430328
15:31:16,80	0,414016	3,262019	-0,105953	-0,073019	0,299983	2,299034	0,037336	0,329880	-0,242889	0,594840	1,238975	-0,459727	-0,949453	-2,789600	-1,471977	-6,223962	23,848185	11,516575	0,037336	0,329880	-0,242889	26,490411	-1,691937	-0,459727	0,037336	0,329880	-0,242889	26,490411	-1,691937	-0,459727
15:31:16,85	0,414016	3,262019	-0,105953	-0,073019	0,299983	2,299034	0,040356	0,327596	-0,241304	0,669172	1,356055	-0,407880	-0,949496	-2,792202	-1,472771	-6,252836	23,851535	11,497688	0,040356	0,327596	-0,241304	26,385467	-1,811922	-0,407880	0,040356	0,327596	-0,241304	26,385467	-1,811922	-0,407880
15:31:16,90	0,414016	3,262019	-0,105953	-0,073019	0,299983	2,299034	0,042631	0,326332	-0,242098	0,723355	1,447661	-0,426766	-0,947152	-2,788199	-1,472793	-6,245894	23,840716	11,483747	0,042631	0,326332	-0,242098	26,340439	-1,898883	-0,426766	0,042631	0,326332	-0,242098	26,340439	-1,898883	-0,426766
15:31:16,95	0,414016	3,262019	-0,105953	-0,073019	0,299983	2,299034	0,037993	0,326304	-0,242120	0,718942	1,217880	-0,440708	-0,947121	-2,793046	-1,468857	-6,245199	23,834667	11,519199	0,037993	0,326304	-0,242120	26,333783	-1,764543	-0,440708	0,037993	0,326304	-0,242120	26,333783	-1,764543	-0,440708
15:31:17,00	0,414016	3,262019	-0,105953	-0,073019	0,299983	2,299034	0,042174	0,323853	-0,238184	0,841478	1,438961	-0,405256	-0,946532	-2,788348	-1,471608	-6,241089	23,867333	11,503295	0,042174	0,323853	-0,238184	26,263954	-1,871734	-0,405256	0,042174	0,323853	-0,238184	26,263954	-1,871734	-0,405256
15:31:17,05	0,414016	3,262019	-0,105953	-0,073019	0,299983	2,299034	0,037811	0,325692	-0,240935	0,776186	1,199312	-0,421160	-0,946497	-2,790275	-1,462591	-6,168936	23,660166	11,548292	0,037811	0,325692	-0,240935	26,343036	-1,768889	-0,421160	0,037811	0,325692	-0,240935	26,343036	-1,768889	-0,421160
15:31:17,10	0,414016	3,262019	-0,105953	-0,073019	0,299983	2,299034	0,039463	0,324699	-0,231918	0,684515	1,451267	-0,376162	-0,937080	-2,732707	-1,240703	-3,682362	23,535305	11,287294	0,039463	0,324699	-0,231918	26,173372	-1,646588	-0,376162	0,039463	0,324699	-0,231918	26,173372	-1,646588	-0,376162
15:31:17,15	0,414016	3,262019	-0,105953	-0,073019	0,299983	2,299034	-0,015101	0,345328	-0,010030	0,746975	0,829821	-0,637161	-0,993819	-2,727838	-1,448618	-2,999351	26,360928	11,081224	-0,015101	0,345328	-0,010030	27,855187	2,015217	-0,637161	-0,015101	0,345328	-0,010030	27,855187	2,015217	-0,637161
15:31:17,20	0,413990	3,261973	-0,105983	-0,073045	0,299978	2,349056	0,009052	0,396899	-0,217945	0,853811	1,264451	-0,843230	-0,994746	-2,740280	-1,491897	-3,392997	26,389810	11,076608	0,009052	0,396899	-0,217945	32,010403	0,553865	-0,843230	0,009052	0,396899	-0,217945	32,010403	0,553865	-0,843230
15:31:17,25	0,413990	3,261973	-0,105983	-0,073045	0,299978	2,349056	0,020290	0,391481	-0,261224	0,963731	1,493488	-0,847846	-0,993656	-2,738312	-1,491918	-3,423659	26,374699	11,076932	0,020290	0,391481	-0,261224	31,695019	-0,099295	-0,847846	0,020290	0,391481	-0,261224	31,695019	-0,099295	-0,847846
15:31:17,30	0,413990	3,261973	-0,105983	-0,073045	0,299978	2,349056	0,018041	0,391521	-0,261245	0,933235	1,357540	-0,847522	-0,996124	-2,736228	-1,495457	-3,465235	26,375322	11,064880	0,018041	0,391521	-0,261245	31,667661	-0,058694	-0,847522	0,018041	0,391521	-0,261245	31,667661	-0,058694	-0,847522
15:31:17,35	0,413990	3,261973	-0,105983	-0,073045	0,299978	2,349056	0,017470	0,394701	-0,264784	0,747655	1,291543	-0,859574	-0,997319	-2,741335	-1,492716	-3,476782	26,335578	11,070784	0,017470	0,394701	-0,264784	31,731667	-0,079886	-0,859574	0,017470	0,394701	-0,264784	31,731667	-0,079886	-0,859574
15:31:17,40	0,413990	3,261973	-0,105983	-0,073045	0,299978	2,349056	0,022491	0,393181	-0,262043	0,786472	1,562459	-0,853670	-0,997344	-2,739247	-1,492353	-3,489945	26,348425	11,056880	0,022491	0,393181	-0,262043	31,651209	-0,203047	-0,853670	0,022491	0,393181	-0,262043	31,651209	-0,203047	-0,853670
15:31:17,45	0,413990	3,261973	-0,105983	-0,073045	0,299978	2,349056	0,020695	0,394247	-0,261680	0,735587	1,451246	-0,867574	-0,993833	-2,738890	-1,494285	-3,500045	26,364966	11,073885	0,020695	0,394247	-0,261680	31,684003	-0,173277	-0,867574	0,020695	0,394247	-0,261680	31,684003	-0,173277	-0,867574
15:31:17,50	0,413990	3,261973	-0,105983	-0,073045	0,299978	2,349056	0,018630	0,391385	-0,263612	0,893694	1,326870	-0,850570	-0,996161	-2,737704	-1,493502	-3,483183	26,362522	11,082621	0,018630	0,391385	-0,263612	31,617430	-0,135583	-0,850570	0,018630	0,391385	-0,263612	31,617430	-0,135583	-0,850570
15:31:17,55	0,413990	3,261973	-0,105983	-0,073045	0,299978	2,349056	0,018767	0,393994	-0,262829	0,764343	1,349820	-0,841834	-0,997424	-2,740002	-1,491958	-3,521695	26,332315	11,080550	0,018767	0,393994	-0,262829	31,692881	-0,123388	-0,841834	0,018767	0,393994	-0,262829	31,692881	-0,123388	-0,841834
15:31:17,60	0,413990	3,261973	-0,105983	-0,073045	0,299978	2,349056	0,021389	0,393939	-0,261285	0,721784	1,467917	-0,843905	-0,993323	-2,737512	-1,495447	-3,510600	26,313603	11,092728	0,021389	0,393939	-0,261285	31,646010	-0,211121	-0,843905	0,021389	0,393939	-0,261285	31,646010	-0,211121	-0,843905
15:31:17,65	0,413990	3,261973	-0,105983	-0,073045	0,299978	2,349056	0,017181	0,391632	-0,264774	0,831081	1,268074	-0,831726	-0,993869	-2,739334	-1,495035	-3,490470	26,300148	11,101165	0,017181	0,391632	-0,264774	31,574222	-0,080649	-0,831726	0,017181	0,391632	-0,264774	31,574222	-0,080649	-0,831726
15:31:17,70	0,413990	3,261973	-0,105983	-0,073045	0,299978	2,349056	0,019032	0,391194	-0,264362	0,852267	1,388499	-0,823289	-0,996872	-2,736780	-1,492754	-3,535534	26,352181	11,082386	0,019032	0,391194	-0,264362	31,561029	-0,105546	-0,823289	0,019032	0,391194	-0,264362	31,561029	-0,105546	-0,823289
15:31:17,75	0,413990	3,261973	-0,105983	-0,073045	0,299978	2,349056	0,018323	0,395072	-0,262081	0,673181	1,286545	-0,842068	-0,996268	-2,736716	-1,493912	-3,512376	26,310567	11,076789	0,018323	0,395072	-0,262081	31,686305	-0,151778	-0,842068	0,018323	0,395072	-0,262081	31,686305	-0,151778	-0,842068
15:31:17,80	0,413990	3,261973	-0,105983	-0,073045	0,299978	2,349056	0,017965	0,394581	-0,263240	0,674217	1,308791	-0,847665	-0,991685	-2,739287	-1,493903	-3,569587	26,289643	11,101337	0,017965	0,394581	-0,263240	31,648853	-0,101429	-0,847665	0,017965	0,394581	-0,263240	31,648853	-0,101429	-0,847665
15:31:17,85	0,413990	3,261973	-0,105983	-0,073045	0,299978	2,349056	0,017900	0,389327	-0,263230	0,900733	1,266366	-0,823117	-0,997494	-2,741479	-1,493489	-3,539762	26,299988	11,114317	0,017900	0,389327	-0,263230	31,462878	-0,138811	-0,823117	0,017900	0,389327	-0,263230	31,462878	-0,138811	-0,823117
15:31:17,90	0,413990	3,261973	-0,105983	-0,073045	0,299978	2,349056	0,022702	0,393261	-0,262816	0,719997	1,536732	-0,810138	-0,992232	-2,738040	-1,494287	-3,529549	26,240278	11,089979	0,022702	0,393261	-0,262816	31,591020	-0,245410	-0,810138	0,022702	0,393261	-0,262816	31,591020	-0,245410	-0,810138
15:31:17,95	0,413990	3,261973	-0,105983	-0,073045	0,299978	2,349056	0,017094	0,390423	-0,263614	0,820978	1,283770	-0,834476	-0,994554	-2,740506	-1,491946	-3,540912	26,289985	11,099186	0,017094	0,390423	-0,263614	31,469206	-0,058075	-0,834476	0,017094	0,390423	-0,263614	31,469206	-0,058075	-0,834476
15:31:18,00	0,413990	3,261973	-0,105983	-0,073045	0,299978	2,349056	0,020390	0,391202	-0,261273	0,817870	1,420469	-0,825268	-0,994599	-2,736368	-1,490419	-3,561780	26,312505	11,099799	0,020390	0,391202	-0,261273	31,527197	-0,180114	-0,825268	0,020390	0,391202	-0,261273	31,527197	-0,180114	-0,825268
15:31:18,05	0,413990	3,261973	-0,105983	-0,073045	0,299978	2,349056	0,016829	0,393309	-0,259746	0,717343	1,205988	-0,824656	-0,993917	-2,740507	-1,491945	-3,506607	26,248377	11,078230	0,016829	0,393309	-0,259746	31,592118	-0,115092	-0,824656	0,016829	0,393309	-0,259746	31,592118	-0,115092	-0,824656
15:31:18,10	0,413990	3,261973	-0,105983	-0,073045	0,299978	2,349056	0,020072	0,390650	-0,261272	0,827694	1,454490	-0,846225	-0,995224	-2,740041	-1,494652	-3,567386	26,289362	11,139799	0,020072	0,390650	-0,261272	31,493687	-0,121196	-0,846225	0,020072	0,390650	-0,261272	31,493687	-0,121196	-0,846225
15:31:18,15	0,413990	3,261973	-0,105983	-0,073045	0,299978	2,349056	0,020322	0,392015	-0,263979	0,761808	1,394355	-0,784656	-0,995159	-2,740100	-1,492709	-3,544865	26,295869	11,124061	0,020322	0,392015	-0,263979	31,534970	-0,200946	-0,784656	0,020322	0,392015	-0,263979	31,534970	-0,200946	-0,784656
15:31:18,20	0,413990	3,261973	-0,105983	-0,073045	0,299978	2,349056	0,020341	0,391929	-0,262036	0,783190	1,411561	-0,800393	-0,997493	-2,741738	-1,493155	-3,540526	26,273947	11,040572	0,020341	0,391929	-0,262036	31,549579	-0,185184	-0,800393	0,020341	0,391929	-0,262036	31,549579	-0,185184	-0,800393
15:31:18,25	0,413990	3,261973	-0,105983	-0,073045	0,299978	2,349056	0,022926	0,393131	-0,262482	0,703834	1,560730	-0,883883	-0,994677	-2,739175	-1,493919	-3,585855	26,273655	11,095657	0,022926	0,393131	-0,262482	31,564635	-0,238982	-0,883883	0,022926	0,393131	-0,262482	31,564635	-0,238982	-0,883883
15:31:18,30	0,413990	3,261973	-0,105983	-0,073045	0,299978	2,349056	0,019299	0,391974	-0,263246	0,741108	1,332987	-0,828798	-0,992272	-2,736380	-1,494299	-3,556264	26,279132	11,101434	0,019299	0,391974	-0,263246	31,511043	-0,181962	-0,828798	0,019299	0,391974	-0,263246	31,511043	-0,181962	-0,828798
15:31:18,35	0,413990	3,261973	-0,105983	-0,073045	0,299978	2,349056	0,015676	0,391288	-0,263626	0,796297	1,167509	-0,823020	-0,991710	-2,738143	-1,495463	-3,564236	26,257095	11,096510	0,015676	0,391288	-0,263626	31,512415	-0,063080	-0,823020	0,015676	0,391288	-0,263626	31,512415	-0,063080	-0,823020
15:31:18,40	0,413990	3,261973	-0,105983	-0,073045	0,299978	2,349056	0,016921	0,389920	-0,264791	0,844349	1,236372	-0,827945	-0,995773	-2,742570	-1,495041	-3,550372	26,269385	11,114526	0,016921	0,389920	-0,264791	31,453099	-0,091962	-0,827945	0,016921	0,389920	-0,264791	31,453099	-0,091962	-0,827945
15:31:18,45	0,413990	3,261973	-0,105983	-0,073045	0,299978	2,349056	0,022787	0,391225	-0,264368	0,794074	1,547231	-0,809929	-0,993484	-2,738951	-1,490799	-3,567424	26,226277	11,097136	0,022787	0,391225	-0,264368	31,505252	-0,241532	-0,809929	0,022787	0,391225	-0,264368	31,505252	-0,241532	-0,809929
15:31:18,50	0,413990	3,261973	-0,105983	-0,073045	0,299978	2,349056	0,018508	0,391053	-0,260126	0,757193	1,331517	-0,827319	-0,994681	-2,740259	-1,489658	-3,590305	26,241364	11,072533	0,018508	0,391053	-0,260126	31,454817	-0,121355	-0,827319	0,018508	0,391053	-0,260126	31,454817	-0,121355	-0,827319
15:31:18,55	0,413990	3,261973	-0,105983	-0,073045	0,299978	2,349056	0,020240	0,391435	-0,258985	0,738925	1,394216	-0,851922	-0,994648	-2,738734	-1,490803	-3,572273	26,260740	11,098123	0,020240	0,391435	-0,258985	31,466581	-0,194609	-0,851922	0,020240	0,391435	-0,258985	31,466581	-0,194609	-0,851922
15:31:18,60	0,413990	3,261973	-0,105983	-0,073045	0,299978	2,349056	0,018902	0,392169	-0,260130	0,726562	1,330603	-0,826332	-0,994733	-2,738044	-1,493558	-3,603132	26,247630	11,075559	0,018902	0,392169	-0,260130	31,511824	-0,153242	-0,826332	0,018902	0,392169	-0,260130	31,511824	-0,153242	-0,826332
15:31:18,65	0,413990	3,261973	-0,105983	-0,073045	0,299978	2,349056	0,018348	0,392588	-0,262885	0,678010	1,281594	-0,848896	-0,994091	-2,737739	-1,493927	-3,573433	26,241721	11,085135	0,018348	0,392588	-0,262885	31,496135	-0,158715	-0,848896	0,018348	0,392588	-0,262885	31,496135	-0,158715	-0,848896
15:31:18,70	0,413990	3,261973	-0,105983	-0,073045	0,299978	2,349056	0,017762	0,392184	-0,263254	0,708739	1,279823	-0,839320	-0,992906	-2,741072	-1,491205	-3,588545	26,249660	11,073908	0,017762	0,392184	-0,263254	31,495166	-0,114526	-0,839320	0,017762	0,392184	-0,263254	31,495166	-0,114526	-0,839320
15:31:18,75	0,413990	3,261973	-0,105983	-0,073045	0,299978	2,349056	0,020056	0,389491	-0,260532	0,848060	1,382033	-0,850546	-0,992371	-2,738577	-1,495448	-3,588878	26,240368	11,129956	0,020056	0,389491	-0,260532	31,423138	-0,192362	-0,850546	0,020056	0,389491	-0,260532	31,423138	-0,192362	-0,850546
15:31:18,80	0,413990	3,261973	-0,105983	-0,073045	0,299978	2,349056	0,017628	0,390275	-0,264776	0,799083	1,260131	-0,794499	-0,995353	-2,740139	-1,493532	-3,601059	26,192049	11,097549	0,017628	0,390275	-0,264776	31,435699	-0,123661	-0,794499	0,017628	0,390275	-0,264776	31,435699	-0,123661	-0,794499
15:31:18,85	0,413990	3,261973	-0,105983	-0,073045	0,299978	2,349056	0,020472	0,392078	-0,262859	0,657425	1,421615	-0,826906	-0,992892	-2,741823	-1,489979	-3,575063	26,240109	11,140441	0,020472	0,392078	-0,262859	31,435525	-0,185408	-0,826906	0,020472	0,392078	-0,262859	31,435525	-0,185408	-0,826906
15:31:18,90	0,413990	3,261973	-0,105983	-0,073045	0,299978	2,349056	0,020700	0,389104	-0,259306	0,866679	1,431974	-0,784014	-0,992373	-2,741466	-1,492349	-3,601742	26,227612	11,107983	0,020700	0,389104	-0,259306	31,411339	-0,192977	-0,784014	0,020700	0,389104	-0,259306	31,411339	-0,192977	-0,784014
15:31:18,95	0,413990	3,261973	-0,105983	-0,073045	0,299978	2,349056	0,020131	0,388833	-0,261676	0,856615	1,385529	-0,816471	-0,996460	-2,738381	-1,493149	-3,587701	26,258853	11,094543	0,020131	0,388833	-0,261676	31,379992	-0,194755	-0,816471	0,020131	0,388833	-0,261676	31,379992	-0,194755	-0,816471
15:31:19,00	0,413990	3,261973	-0,105983	-0,073045	0,299978	2,349056	0,019503	0,393915	-0,262476	0,626403	1,349391	-0,829912	-0,993561	-2,738136	-1,491991	-3,603484	26,235930	11,088958	0,019503	0,393915	-0,262476	31,548754	-0,181562	-0,829912	0,019503	0,393915	-0,262476	31,548754	-0,181562	-0,829912
15:31:19,05	0,413990	3,261973	-0,105983	-0,073045	0,299978	2,349056	0,017841	0,391527	-0,261319	0,722863	1,260785	-0,835496	-0,993619	-2,738693	-1,491996	-3,634464	26,245721	11,099191	0,017841	0,391527	-0,261319	31,457714	-0,139740	-0,835496	0,017841	0,391527	-0,261319	31,457714	-0,139740	-0,835496
15:31:19,10	0,413990	3,261973	-0,105983	-0,073045	0,299978	2,349056	0,018353	0,391299	-0,261323	0,727716	1,255688	-0,825264	-0,993511	-2,740699	-1,493131	-3,586984	26,245783	11,099117	0,018353	0,391299	-0,261323	31,444657	-0,185035	-0,825264	0,018353	0,391299	-0,261323	31,444657	-0,185035	-0,825264
15:31:19,15	0,413990	3,261973	-0,105983	-0,073045	0,299978	2,349056	0,020036	0,390202	-0,262458	0,808536	1,384282	-0,825338	-0,991209	-2,742258	-1,493548	-3,605154	26,202804	11,059586	0,020036	0,390202	-0,262458	31,439389	-0,188541	-0,825338	0,020036	0,390202	-0,262458	31,439389	-0,188541	-0,825338
15:31:19,20	0,413990	3,261973	-0,105983	-0,073045	0,299978	2,349056	0,020235	0,387428	-0,262875	0,906462	1,400382	-0,864869	-0,994171	-2,738500	-1,493167	-3,610781	26,228819	11,079671	0,020235	0,387428	-0,262875	31,319581	-0,188060	-0,864869	0,020235	0,387428	-0,262875	31,319581	-0,188060	-0,864869
15:31:19,26	0,413990	3,261973	-0,105983	-0,073045	0,299978	2,349056	0,018462	0,391873	-0,262494	0,695041	1,290301	-0,844783	-0,993506	-2,741587	-1,492740	-3,579498	26,219885	11,092996	0,018462	0,391873	-0,262494	31,457088	-0,158954	-0,844783	0,018462	0,391873	-0,262494	31,457088	-0,158954	-0,844783
15:31:19,31	0,413990	3,261973	-0,105983	-0,073045	0,299978	2,349056	0,021482	0,389534	-0,260535	0,783526	1,420491	-0,822303	-0,992939	-2,741843	-1,493503	-3,586466	26,220516	11,112993	0,021482	0,389534	-0,260535	31,361928	-0,265842	-0,822303	0,021482	0,389534	-0,260535	31,361928	-0,265842	-0,822303
15:31:19,36	0,413990	3,261973	-0,105983	-0,073045	0,299978	2,349056	0,020740	0,389134	-0,262830	0,842426	1,433976	-0,811462	-0,989134	-2,739910	-1,479185	-3,747021	26,195913	11,130313	0,020740	0,389134	-0,262830	31,389477	-0,194116	-0,811462	0,020740	0,389134	-0,262830	31,389477	-0,194116	-0,811462
15:31:19,41	0,413990	3,261973	-0,105983	-0,073045	0,299978	2,349056	0,017163	0,386806	-0,248512	0,861937	1,121246	-0,794142	-1,017455	-2,703926	-1,275163	-2,144841	27,688281	10,868368	0,017163	0,386806	-0,248512	31,226180	-0,226079	-0,794142	0,017163	0,386806	-0,248512	31,226180	-0,226079	-0,794142
15:31:19,46	0,413990	3,261973	-0,105983	-0,073045	0,299978	2,349056	0,000162	0,429324	-0,044490	0,744479	0,878504	-1,056086	-1,059535	-2,684877	-1,378311	-0,912537	29,955471	10,647485	0,000162	0,429324	-0,044490	34,446447	0,865809	-1,056086	0,000162	0,429324	-0,044490	34,446447	0,865809	-1,056086
15:31:19,51	0,413932	3,262060	-0,105976	-0,073024	0,299983	2,399052	0,004704	0,475292	-0,147639	0,933786	1,048324	-1,276970	-1,070840	-2,700538	-1,439613	-1,601803	30,415013	10,639327	0,004704	0,475292	-0,147639	38,244169	0,679044	-1,276970	0,004704	0,475292	-0,147639	38,244169	0,679044	-1,276970
15:31:19,56	0,413932	3,262060	-0,105976	-0,073024	0,299983	2,399052	0,023919	0,477251	-0,208940	0,885214	1,220819	-1,285128	-1,070879	-2,703987	-1,441556	-1,617450	30,389201	10,629634	0,023919	0,477251	-0,208940	38,349448	-0,656849	-1,285128	0,023919	0,477251	-0,208940	38,349448	-0,656849	-1,285128
15:31:19,61	0,413932	3,262060	-0,105976	-0,073024	0,299983	2,399052	0,026926	0,475560	-0,210883	0,942966	1,376515	-1,294820	-1,066926	-2,700152	-1,441968	-1,679497	30,377029	10,650766	0,026926	0,475560	-0,210883	38,274460	-0,737167	-1,294820	0,026926	0,475560	-0,210883	38,274460	-0,737167	-1,294820
15:31:19,66	0,413932	3,262060	-0,105976	-0,073024	0,299983	2,399052	0,021629	0,474054	-0,211295	0,979718	1,053422	-1,273689	-1,069991	-2,702851	-1,438465	-1,736808	30,351641	10,681396	0,021629	0,474054	-0,211295	38,192984	-0,644444	-1,273689	0,021629	0,474054	-0,211295	38,192984	-0,644444	-1,273689
15:31:19,71	0,413932	3,262060	-0,105976	-0,073024	0,299983	2,399052	0,025499	0,475360	-0,207793	0,861189	1,217715	-1,243059	-1,073537	-2,700467	-1,441625	-1,725613	30,321777	10,628691	0,025499	0,475360	-0,207793	38,176939	-0,783934	-1,243059	0,025499	0,475360	-0,207793	38,176939	-0,783934	-1,243059
15:31:19,76	0,413932	3,262060	-0,105976	-0,073024	0,299983	2,399052	0,025207	0,479623	-0,210952	0,619251	1,227164	-1,295764	-1,068943	-2,702985	-1,442754	-1,771398	30,300863	10,682896	0,025207	0,479623	-0,210952	38,269640	-0,751572	-1,295764	0,025207	0,479623	-0,210952	38,269640	-0,751572	-1,295764
15:31:19,81	0,413932	3,262060	-0,105976	-0,073024	0,299983	2,399052	0,025090	0,474385	-0,212081	0,850612	1,191895	-1,241559	-1,067821	-2,702281	-1,444725	-1,790866	30,288971	10,659987	0,025090	0,474385	-0,212081	38,089834	-0,777669	-1,241559	0,025090	0,474385	-0,212081	38,089834	-0,777669	-1,241559
15:31:19,86	0,413932	3,262060	-0,105976	-0,073024	0,299983	2,399052	0,023920	0,473765	-0,214052	0,862800	1,120154	-1,264468	-1,070479	-2,702156	-1,439634	-1,705587	30,402818	10,664064	0,023920	0,473765	-0,214052	38,053381	-0,757586	-1,264468	0,023920	0,473765	-0,214052	38,053381	-0,757586	-1,264468
15:31:19,91	0,413932	3,262060	-0,105976	-0,073024	0,299983	2,399052	0,025141	0,476130	-0,208961	0,881084	1,200570	-1,260391	-1,078265	-2,647715	-1,268158	1,013616	31,289410	10,440931	0,025141	0,476130	-0,208961	38,257271	-0,773009	-1,260391	0,025141	0,476130	-0,208961	38,257271	-0,773009	-1,260391
15:31:19,96	0,413932	3,262060	-0,105976	-0,073024	0,299983	2,399052	-0,018114	0,510093	-0,037485	1,242414	0,862899	-1,483523	-1,154566	-2,658509	-1,469581	0,557104	34,682268	10,211482	-0,018114	0,510093	-0,037485	41,284707	2,284857	-1,483523	-0,018114	0,510093	-0,037485	41,284707	2,284857	-1,483523
15:31:20,01	0,414034	3,261975	-0,105959	-0,073021	0,299996	2,449021	0,029385	0,570774	-0,238908	0,797027	1,241061	-1,712972	-1,154835	-2,670567	-1,515997	0,141411	34,877020	10,185415	0,029385	0,570774	-0,238908	45,602807	-1,065643	-1,712972	0,029385	0,570774	-0,238908	45,602807	-1,065643	-1,712972
15:31:20,06	0,414034	3,261975	-0,105959	-0,073021	0,299996	2,449021	0,039962	0,564979	-0,285324	1,059208	1,333715	-1,739040	-1,155102	-2,672464	-1,517160	0,053770	34,779914	10,232037	0,039962	0,564979	-0,285324	45,410039	-1,803323	-1,739040	0,039962	0,564979	-0,285324	45,410039	-1,803323	-1,739040
15:31:20,11	0,414034	3,261975	-0,105959	-0,073021	0,299996	2,449021	0,041738	0,564262	-0,286487	0,968586	1,398722	-1,692418	-1,155784	-2,672936	-1,517960	0,017757	34,756616	10,222269	0,041738	0,564262	-0,286487	45,263117	-1,877735	-1,692418	0,041738	0,564262	-0,286487	45,263117	-1,877735	-1,692418
15:31:20,16	0,414034	3,261975	-0,105959	-0,073021	0,299996	2,449021	0,042488	0,564616	-0,287288	0,911972	1,418166	-1,702185	-1,158755	-2,672122	-1,519135	0,015949	34,740559	10,222096	0,042488	0,564616	-0,287288	45,234325	-1,917139	-1,702185	0,042488	0,564616	-0,287288	45,234325	-1,917139	-1,702185
15:31:20,21	0,414034	3,261975	-0,105959	-0,073021	0,299996	2,449021	0,043268	0,567596	-0,288462	0,742204	1,465200	-1,702359	-1,156526	-2,669867	-1,521083	-0,030762	34,742856	10,253625	0,043268	0,567596	-0,288462	45,298485	-1,931353	-1,702359	0,043268	0,567596	-0,288462	45,298485	-1,931353	-1,702359
15:31:20,26	0,414034	3,261975	-0,105959	-0,073021	0,299996	2,449021	0,040201	0,566793	-0,290410	0,762592	1,264087	-1,670829	-1,152945	-2,668839	-1,517224	-0,008634	34,710743	10,202341	0,040201	0,566793	-0,290410	45,255841	-1,891665	-1,670829	0,040201	0,566793	-0,290410	45,255841	-1,891665	-1,670829
15:31:20,31	0,414034	3,261975	-0,105959	-0,073021	0,299996	2,449021	0,037520	0,564206	-0,286551	0,880393	1,159904	-1,722114	-1,153596	-2,673420	-1,516440	-0,040635	34,681251	10,205301	0,037520	0,564206	-0,286551	45,170526	-1,785403	-1,722114	0,037520	0,564206	-0,286551	45,170526	-1,785403	-1,722114
15:31:20,36	0,414034	3,261975	-0,105959	-0,073021	0,299996	2,449021	0,041813	0,562479	-0,285767	0,928629	1,370180	-1,719154	-1,152528	-2,672147	-1,518006	-0,074503	34,653183	10,215767	0,041813	0,562479	-0,285767	45,083233	-1,912140	-1,719154	0,041813	0,562479	-0,285767	45,083233	-1,912140	-1,719154
15:31:20,41	0,414034	3,261975	-0,105959	-0,073021	0,299996	2,449021	0,040177	0,562190	-0,287333	0,902397	1,269789	-1,708688	-1,156695	-2,675773	-1,517594	-0,108129	34,675211	10,254070	0,040177	0,562190	-0,287333	45,034343	-1,884070	-1,708688	0,040177	0,562190	-0,287333	45,034343	-1,884070	-1,708688
15:31:20,46	0,414034	3,261975	-0,105959	-0,073021	0,299996	2,449021	0,045400	0,563986	-0,286921	0,811286	1,501273	-1,670384	-1,154332	-2,673718	-1,517631	-0,104369	34,674185	10,211128	0,045400	0,563986	-0,286921	45,084192	-2,062627	-1,670384	0,045400	0,563986	-0,286921	45,084192	-2,062627	-1,670384
15:31:20,51	0,414034	3,261975	-0,105959	-0,073021	0,299996	2,449021	0,042439	0,562967	-0,286958	0,865270	1,351066	-1,713327	-1,152528	-2,676059	-1,517984	-0,086783	34,663163	10,230154	0,042439	0,562967	-0,286958	45,058177	-1,980388	-1,713327	0,042439	0,562967	-0,286958	45,058177	-1,980388	-1,713327
15:31:20,56	0,414034	3,261975	-0,105959	-0,073021	0,299996	2,449021	0,043564	0,560235	-0,287311	1,006595	1,430336	-1,694300	-1,152020	-2,670063	-1,517628	-0,093139	34,614782	10,224585	0,043564	0,560235	-0,287311	44,985020	-1,989474	-1,694300	0,043564	0,560235	-0,287311	44,985020	-1,989474	-1,694300
15:31:20,61	0,414034	3,261975	-0,105959	-0,073021	0,299996	2,449021	0,038118	0,562793	-0,286955	0,828496	1,165784	-1,699869	-1,158466	-2,676277	-1,517614	-0,110210	34,663666	10,229128	0,038118	0,562793	-0,286955	45,007733	-1,826446	-1,699869	0,038118	0,562793	-0,286955	45,007733	-1,826446	-1,699869
15:31:20,66	0,414034	3,261975	-0,105959	-0,073021	0,299996	2,449021	0,046722	0,565268	-0,286941	0,733586	1,573985	-1,695327	-1,151475	-2,676416	-1,516460	-0,133364	34,612530	10,213677	0,046722	0,565268	-0,286941	45,107123	-2,093688	-1,695327	0,046722	0,565268	-0,286941	45,107123	-2,093688	-1,695327
15:31:20,71	0,414034	3,261975	-0,105959	-0,073021	0,299996	2,449021	0,043347	0,559144	-0,285787	0,996149	1,403997	-1,710777	-1,147406	-2,675411	-1,518005	-0,140217	34,580995	10,229065	0,043347	0,559144	-0,285787	44,888988	-1,998732	-1,710777	0,043347	0,559144	-0,285787	44,888988	-1,998732	-1,710777
15:31:20,76	0,414034	3,261975	-0,105959	-0,073021	0,299996	2,449021	0,040443	0,556123	-0,287332	1,122549	1,262803	-1,695389	-1,149775	-2,672135	-1,517614	-0,136606	34,584939	10,253219	0,040443	0,556123	-0,287332	44,778172	-1,911933	-1,695389	0,040443	0,556123	-0,287332	44,778172	-1,911933	-1,695389
15:31:20,81	0,414034	3,261975	-0,105959	-0,073021	0,299996	2,449021	0,038790	0,559812	-0,286941	0,935910	1,178016	-1,671236	-1,150903	-2,675583	-1,517613	-0,123835	34,580641	10,228018	0,038790	0,559812	-0,286941	44,881168	-1,866981	-1,671236	0,038790	0,559812	-0,286941	44,881168	-1,866981	-1,671236
15:31:20,86	0,414034	3,261975	-0,105959	-0,073021	0,299996	2,449021	0,042340	0,559065	-0,286941	0,977421	1,375824	-1,696437	-1,149160	-2,673897	-1,517616	-0,127516	34,572630	10,233197	0,042340	0,559065	-0,286941	44,864033	-1,947847	-1,696437	0,042340	0,559065	-0,286941	44,864033	-1,947847	-1,696437
15:31:20,91	0,414034	3,261975	-0,105959	-0,073021	0,299996	2,449021	0,040008	0,558399	-0,286943	1,003270	1,255398	-1,691258	-1,151483	-2,676071	-1,517605	-0,114614	34,563854	10,232052	0,040008	0,558399	-0,286943	44,837610	-1,885243	-1,691258	0,040008	0,558399	-0,286943	44,837610	-1,885243	-1,691258
15:31:20,96	0,414034	3,261975	-0,105959	-0,073021	0,299996	2,449021	0,043199	0,559990	-0,284233	0,899684	1,410328	-1,698755	-1,152134	-2,675865	-1,514906	-0,147477	34,560074	10,225700	0,043199	0,559990	-0,284233	44,858917	-1,980815	-1,698755	0,043199	0,559990	-0,284233	44,858917	-1,980815	-1,698755
15:31:21,01	0,414034	3,261975	-0,105959	-0,073021	0,299996	2,449021	0,043199	0,559990	-0,284233	0,899684	1,410328	-1,698755	-1,150958	-2,673678	-1,516465	-0,143368	34,570842	10,227479	0,043199	0,559990	-0,284233	44,858917	-1,980815	-1,698755	0,043199	0,559990	-0,284233	44,858917	-1,980815	-1,698755
15:31:21,06	0,414034	3,261975	-0,105959	-0,073021	0,299996	2,449021	0,040717	0,560065	-0,285792	0,907154	1,279443	-1,696976	-1,149759	-2,675720	-1,518367	-0,124447	34,549447	10,256732	0,040717	0,560065	-0,285792	44,872289	-1,916870	-1,696976	0,040717	0,560065	-0,285792	44,872289	-1,916870	-1,696976
15:31:21,11	0,414034	3,261975	-0,105959	-0,073021	0,299996	2,449021	0,041886	0,558007	-0,287694	1,005147	1,367306	-1,667723	-1,153377	-2,673235	-1,519216	-0,158142	34,539117	10,203710	0,041886	0,558007	-0,287694	44,808659	-1,920761	-1,667723	0,041886	0,558007	-0,287694	44,808659	-1,920761	-1,667723
15:31:21,16	0,414034	3,261975	-0,105959	-0,073021	0,299996	2,449021	0,041544	0,562382	-0,288543	0,751825	1,325486	-1,720744	-1,151633	-2,676697	-1,516451	-0,185511	34,563990	10,256190	0,041544	0,562382	-0,288543	44,898819	-1,935703	-1,720744	0,041544	0,562382	-0,288543	44,898819	-1,935703	-1,720744
15:31:21,21	0,414034	3,261975	-0,105959	-0,073021	0,299996	2,449021	0,043669	0,559140	-0,285778	0,928251	1,399867	-1,668265	-1,147507	-2,677785	-1,516848	-0,179025	34,532525	10,226838	0,043669	0,559140	-0,285778	44,820769	-2,028165	-1,668265	0,043669	0,559140	-0,285778	44,820769	-2,028165	-1,668265
15:31:21,26	0,414034	3,261975	-0,105959	-0,073021	0,299996	2,449021	0,042548	0,555023	-0,286175	1,118340	1,362931	-1,697617	-1,150947	-2,673099	-1,514131	-0,140618	34,570877	10,230965	0,042548	0,555023	-0,286175	44,687657	-1,977112	-1,697617	0,042548	0,555023	-0,286175	44,687657	-1,977112	-1,697617
15:31:21,31	0,414034	3,261975	-0,105959	-0,073021	0,299996	2,449021	0,040211	0,560345	-0,283459	0,894029	1,255461	-1,693490	-1,148710	-2,675023	-1,518813	-0,183518	34,540832	10,218858	0,040211	0,560345	-0,283459	44,881099	-1,901080	-1,693490	0,040211	0,560345	-0,283459	44,881099	-1,901080	-1,693490
15:31:21,36	0,414034	3,261975	-0,105959	-0,073021	0,299996	2,449021	0,040758	0,557446	-0,288140	0,997298	1,261798	-1,705597	-1,154003	-2,676484	-1,513732	-0,184105	34,529217	10,257874	0,040758	0,557446	-0,288140	44,756810	-1,937717	-1,705597	0,040758	0,557446	-0,288140	44,756810	-1,937717	-1,705597
15:31:21,41	0,414034	3,261975	-0,105959	-0,073021	0,299996	2,449021	0,044670	0,561299	-0,283059	0,786582	1,470517	-1,666580	-1,149306	-2,675761	-1,514535	-0,186462	34,511203	10,219968	0,044670	0,561299	-0,283059	44,848566	-2,036084	-1,666580	0,044670	0,561299	-0,283059	44,848566	-2,036084	-1,666580
15:31:21,47	0,414034	3,261975	-0,105959	-0,073021	0,299996	2,449021	0,041696	0,557593	-0,283863	0,962509	1,322807	-1,704486	-1,149868	-2,677241	-1,515686	-0,182082	34,533371	10,230707	0,041696	0,557593	-0,283863	44,733581	-1,950292	-1,704486	0,041696	0,557593	-0,283863	44,733581	-1,950292	-1,704486
15:31:21,52	0,414034	3,261975	-0,105959	-0,073021	0,299996	2,449021	0,043258	0,557340	-0,285013	0,997059	1,396780	-1,693747	-1,149965	-2,679279	-1,515711	-0,230953	34,523753	10,216062	0,043258	0,557340	-0,285013	44,748262	-1,998997	-1,693747	0,043258	0,557340	-0,285013	44,748262	-1,998997	-1,693747
15:31:21,57	0,414034	3,261975	-0,105959	-0,073021	0,299996	2,449021	0,045071	0,556405	-0,285038	1,012927	1,453542	-1,708393	-1,154738	-2,675455	-1,509135	-0,269883	34,551371	10,227624	0,045071	0,556405	-0,285038	44,690713	-2,084557	-1,708393	0,045071	0,556405	-0,285038	44,690713	-2,084557	-1,708393
15:31:21,62	0,414034	3,261975	-0,105959	-0,073021	0,299996	2,449021	0,044146	0,562450	-0,278462	0,703031	1,357928	-1,696831	-1,164005	-2,625356	-1,242320	1,816371	35,492327	9,992586	0,044146	0,562450	-0,278462	44,855363	-2,107572	-1,696831	0,044146	0,562450	-0,278462	44,855363	-2,107572	-1,696831
15:31:21,67	0,414034	3,261975	-0,105959	-0,073021	0,299996	2,449021	0,005393	0,595526	-0,011647	0,841124	0,679022	-1,931868	-1,196379	-2,613331	-1,426354	2,798917	37,030335	9,816109	0,005393	0,595526	-0,011647	47,589881	0,255664	-1,931868	0,005393	0,595526	-0,011647	47,589881	0,255664	-1,931868
15:31:21,72	0,413973	3,261992	-0,105982	-0,073037	0,299998	2,499005	0,011165	0,629575	-0,195681	0,893786	1,061090	-2,108346	-1,200299	-2,622068	-1,466438	2,599687	37,113373	9,832736	0,011165	0,629575	-0,195681	50,315414	0,184601	-2,108346	0,011165	0,629575	-0,195681	50,315414	0,184601	-2,108346
15:31:21,77	0,413973	3,261992	-0,105982	-0,073037	0,299998	2,499005	0,020693	0,628601	-0,235766	0,916731	1,342441	-2,091719	-1,199337	-2,618831	-1,470383	2,529511	37,065642	9,815594	0,020693	0,628601	-0,235766	50,261903	-0,281924	-2,091719	0,020693	0,628601	-0,235766	50,261903	-0,281924	-2,091719
15:31:21,82	0,413973	3,261992	-0,105982	-0,073037	0,299998	2,499005	0,017408	0,629386	-0,239711	0,799474	1,134760	-2,108860	-1,199855	-2,621266	-1,468382	2,558066	37,065295	9,862073	0,017408	0,629386	-0,239711	50,206287	-0,231805	-2,108860	0,017408	0,629386	-0,239711	50,206287	-0,231805	-2,108860
15:31:21,87	0,413973	3,261992	-0,105982	-0,073037	0,299998	2,499005	0,019776	0,628618	-0,237709	0,853400	1,282768	-2,062382	-1,196513	-2,622703	-1,469602	2,478018	37,020277	9,823799	0,019776	0,628618	-0,237709	50,199906	-0,269638	-2,062382	0,019776	0,628618	-0,237709	50,199906	-0,269638	-2,062382
15:31:21,92	0,413973	3,261992	-0,105982	-0,073037	0,299998	2,499005	0,019349	0,625005	-0,238930	0,962273	1,213759	-2,100655	-1,194179	-2,624035	-1,470370	2,471901	37,003289	9,828836	0,019349	0,625005	-0,238930	50,025145	-0,305141	-2,100655	0,019349	0,625005	-0,238930	50,025145	-0,305141	-2,100655
15:31:21,97	0,413973	3,261992	-0,105982	-0,073037	0,299998	2,499005	0,019336	0,622318	-0,239697	1,084217	1,216256	-2,095619	-1,194773	-2,623223	-1,471911	2,487013	36,973428	9,843215	0,019336	0,622318	-0,239697	49,936174	-0,301588	-2,095619	0,019336	0,622318	-0,239697	49,936174	-0,301588	-2,095619
15:31:22,02	0,413973	3,261992	-0,105982	-0,073037	0,299998	2,499005	0,018930	0,623238	-0,241238	1,018072	1,223182	-2,081240	-1,198814	-2,619528	-1,470783	2,515321	37,011126	9,804534	0,018930	0,623238	-0,241238	49,942251	-0,262822	-2,081240	0,018930	0,623238	-0,241238	49,942251	-0,262822	-2,081240
15:31:22,07	0,413973	3,261992	-0,105982	-0,073037	0,299998	2,499005	0,017750	0,628585	-0,240110	0,786812	1,167484	-2,119921	-1,200651	-2,622315	-1,468073	2,428258	37,139360	9,831382	0,017750	0,628585	-0,240110	50,130756	-0,225884	-2,119921	0,017750	0,628585	-0,240110	50,130756	-0,225884	-2,119921
15:31:22,12	0,413973	3,261992	-0,105982	-0,073037	0,299998	2,499005	0,021082	0,628782	-0,237400	0,844080	1,201262	-2,093073	-1,227411	-2,608563	-1,359229	2,942413	38,706588	9,662131	0,021082	0,628782	-0,237400	50,203505	-0,453712	-2,093073	0,021082	0,628782	-0,237400	50,203505	-0,453712	-2,093073
15:31:22,17	0,413973	3,261992	-0,105982	-0,073037	0,299998	2,499005	0,022552	0,658833	-0,128557	0,895776	0,939356	-2,262324	-1,283001	-2,601278	-1,553120	3,847011	41,558771	9,373980	0,022552	0,658833	-0,128557	52,614186	-0,831009	-2,262324	0,022552	0,658833	-0,128557	52,614186	-0,831009	-2,262324
15:31:22,22	0,414023	3,261922	-0,105955	-0,073023	0,299986	2,549036	0,044039	0,710618	-0,322447	1,125338	1,413963	-2,550474	-1,279708	-2,610729	-1,585167	3,292840	41,368975	9,421335	0,044039	0,710618	-0,322447	56,908839	-2,043085	-2,550474	0,044039	0,710618	-0,322447	56,908839	-2,043085	-2,550474
15:31:22,27	0,414023	3,261922	-0,105955	-0,073023	0,299986	2,549036	0,050577	0,703040	-0,354494	1,077908	1,368903	-2,503120	-1,280087	-2,615387	-1,586375	3,118567	41,340133	9,446406	0,050577	0,703040	-0,354494	56,266586	-2,601367	-2,503120	0,050577	0,703040	-0,354494	56,266586	-2,601367	-2,503120
15:31:22,32	0,414023	3,261922	-0,105955	-0,073023	0,299986	2,549036	0,054800	0,701041	-0,355702	1,069790	1,452024	-2,478049	-1,277310	-2,618061	-1,587544	3,090181	41,181099	9,437553	0,054800	0,701041	-0,355702	56,101472	-2,849795	-2,478049	0,054800	0,701041	-0,355702	56,101472	-2,849795	-2,478049
15:31:22,37	0,414023	3,261922	-0,105955	-0,073023	0,299986	2,549036	0,055727	0,697298	-0,356871	1,112484	1,555170	-2,486901	-1,278666	-2,616374	-1,585255	3,018887	41,147460	9,435832	0,055727	0,697298	-0,356871	55,850374	-2,819430	-2,486901	0,055727	0,697298	-0,356871	55,850374	-2,819430	-2,486901
15:31:22,42	0,414023	3,261922	-0,105955	-0,073023	0,299986	2,549036	0,054944	0,699316	-0,354583	0,942786	1,469521	-2,488623	-1,276471	-2,621949	-1,586046	2,948347	41,091794	9,425116	0,054944	0,699316	-0,354583	55,839062	-2,843598	-2,488623	0,054944	0,699316	-0,354583	55,839062	-2,843598	-2,488623
15:31:22,47	0,414023	3,261922	-0,105955	-0,073023	0,299986	2,549036	0,058676	0,694627	-0,355373	1,103107	1,630294	-2,499338	-1,274269	-2,616734	-1,587226	2,938703	40,964173	9,437536	0,058676	0,694627	-0,355373	55,631341	-2,975735	-2,499338	0,058676	0,694627	-0,355373	55,631341	-2,975735	-2,499338
15:31:22,52	0,414023	3,261922	-0,105955	-0,073023	0,299986	2,549036	0,053058	0,695328	-0,356553	0,951319	1,393626	-2,486919	-1,274425	-2,621327	-1,586470	2,878657	40,883370	9,419860	0,053058	0,695328	-0,356553	55,534567	-2,771404	-2,486919	0,053058	0,695328	-0,356553	55,534567	-2,771404	-2,486919
15:31:22,57	0,414023	3,261922	-0,105955	-0,073023	0,299986	2,549036	0,057113	0,693166	-0,355797	0,963738	1,592923	-2,504594	-1,273463	-2,621003	-1,586866	2,806672	40,816523	9,452830	0,057113	0,693166	-0,355797	55,377277	-2,890480	-2,504594	0,057113	0,693166	-0,355797	55,377277	-2,890480	-2,504594
15:31:22,62	0,414023	3,261922	-0,105955	-0,073023	0,299986	2,549036	0,056352	0,692495	-0,356193	0,904737	1,524406	-2,471624	-1,268773	-2,621974	-1,588384	2,825025	40,743542	9,476120	0,056352	0,692495	-0,356193	55,265615	-2,899218	-2,471624	0,056352	0,692495	-0,356193	55,265615	-2,899218	-2,471624
15:31:22,67	0,414023	3,261922	-0,105955	-0,073023	0,299986	2,549036	0,054848	0,687948	-0,357711	1,087177	1,498578	-2,448335	-1,269448	-2,624111	-1,584901	2,787443	40,697754	9,467641	0,054848	0,687948	-0,357711	55,091082	-2,806974	-2,448335	0,054848	0,687948	-0,357711	55,091082	-2,806974	-2,448335
15:31:22,72	0,414023	3,261922	-0,105955	-0,073023	0,299986	2,549036	0,057036	0,687464	-0,354228	1,053889	1,602735	-2,456814	-1,271440	-2,624316	-1,586096	2,713273	40,618138	9,475896	0,057036	0,687464	-0,354228	55,019816	-2,874626	-2,456814	0,057036	0,687464	-0,354228	55,019816	-2,874626	-2,456814
15:31:22,77	0,414023	3,261922	-0,105955	-0,073023	0,299986	2,549036	0,058210	0,689087	-0,355423	0,863474	1,639312	-2,448559	-1,266921	-2,624226	-1,583032	2,646292	40,525717	9,448328	0,058210	0,689087	-0,355423	54,956784	-2,930140	-2,448559	0,058210	0,689087	-0,355423	54,956784	-2,930140	-2,448559
15:31:22,82	0,414023	3,261922	-0,105955	-0,073023	0,299986	2,549036	0,055872	0,685218	-0,352359	0,951115	1,505961	-2,476127	-1,267467	-2,621783	-1,586517	2,679892	40,528131	9,460139	0,055872	0,685218	-0,352359	54,740735	-2,879990	-2,476127	0,055872	0,685218	-0,352359	54,740735	-2,879990	-2,476127
15:31:22,87	0,414023	3,261922	-0,105955	-0,073023	0,299986	2,549036	0,054030	0,686913	-0,355844	0,881883	1,438071	-2,464316	-1,263507	-2,623110	-1,584992	2,617518	40,464351	9,443761	0,054030	0,686913	-0,355844	54,804535	-2,803286	-2,464316	0,054030	0,686913	-0,355844	54,804535	-2,803286	-2,464316
15:31:22,92	0,414023	3,261922	-0,105955	-0,073023	0,299986	2,549036	0,053199	0,682820	-0,354319	1,008296	1,372719	-2,480693	-1,266425	-2,622992	-1,584194	2,635196	40,454902	9,466530	0,053199	0,682820	-0,354319	54,609649	-2,803386	-2,480693	0,053199	0,682820	-0,354319	54,609649	-2,803386	-2,480693
15:31:22,97	0,414023	3,261922	-0,105955	-0,073023	0,299986	2,549036	0,054556	0,685406	-0,353521	0,874485	1,463331	-2,457925	-1,261295	-2,626104	-1,588497	2,575735	40,385762	9,438899	0,054556	0,685406	-0,353521	54,678831	-2,819320	-2,457925	0,054556	0,685406	-0,353521	54,678831	-2,819320	-2,457925
15:31:23,02	0,414023	3,261922	-0,105955	-0,073023	0,299986	2,549036	0,054686	0,679407	-0,357824	1,096789	1,453166	-2,485556	-1,263159	-2,625569	-1,585387	2,544576	40,341907	9,464750	0,054686	0,679407	-0,357824	54,430269	-2,839689	-2,485556	0,054686	0,679407	-0,357824	54,430269	-2,839689	-2,485556
15:31:23,07	0,414023	3,261922	-0,105955	-0,073023	0,299986	2,549036	0,055154	0,681289	-0,354714	0,945362	1,472452	-2,459705	-1,263826	-2,625427	-1,585769	2,522653	40,312146	9,488386	0,055154	0,681289	-0,354714	54,426584	-2,857151	-2,459705	0,055154	0,681289	-0,354714	54,426584	-2,857151	-2,459705
15:31:23,12	0,414023	3,261922	-0,105955	-0,073023	0,299986	2,549036	0,055365	0,681938	-0,355096	0,874897	1,479290	-2,436069	-1,261985	-2,625373	-1,588865	2,579745	40,258674	9,468916	0,055365	0,681938	-0,355096	54,407039	-2,866834	-2,436069	0,055365	0,681938	-0,355096	54,407039	-2,866834	-2,436069
15:31:23,17	0,414023	3,261922	-0,105955	-0,073023	0,299986	2,549036	0,054397	0,680371	-0,358192	0,938648	1,505168	-2,455539	-1,262652	-2,625873	-1,585382	2,538021	40,251731	9,471659	0,054397	0,680371	-0,358192	54,347736	-2,765021	-2,455539	0,054397	0,680371	-0,358192	54,347736	-2,765021	-2,455539
15:31:23,22	0,414023	3,261922	-0,105955	-0,073023	0,299986	2,549036	0,055164	0,680698	-0,354709	0,894728	1,512366	-2,452796	-1,262763	-2,626510	-1,585807	2,484155	40,248505	9,452873	0,055164	0,680698	-0,354709	54,329548	-2,817996	-2,452796	0,055164	0,680698	-0,354709	54,329548	-2,817996	-2,452796
15:31:23,27	0,414023	3,261922	-0,105955	-0,073023	0,299986	2,549036	0,055771	0,680476	-0,355134	0,876570	1,498903	-2,471581	-1,261643	-2,627451	-1,583473	2,463115	40,214170	9,460314	0,055771	0,680476	-0,355134	54,293925	-2,879123	-2,471581	0,055771	0,680476	-0,355134	54,293925	-2,879123	-2,471581
15:31:23,32	0,414023	3,261922	-0,105955	-0,073023	0,299986	2,549036	0,056026	0,679035	-0,352800	0,911253	1,511133	-2,464141	-1,257457	-2,625755	-1,587332	2,516013	40,182494	9,466924	0,056026	0,679035	-0,352800	54,215481	-2,886947	-2,464141	0,056026	0,679035	-0,352800	54,215481	-2,886947	-2,464141
15:31:23,37	0,414023	3,261922	-0,105955	-0,073023	0,299986	2,549036	0,052465	0,676258	-0,356659	1,054674	1,387576	-2,457531	-1,256365	-2,625872	-1,585017	2,475972	40,167565	9,465620	0,052465	0,676258	-0,356659	54,140906	-2,730914	-2,457531	0,052465	0,676258	-0,356659	54,140906	-2,730914	-2,457531
15:31:23,42	0,414023	3,261922	-0,105955	-0,073023	0,299986	2,549036	0,052020	0,675254	-0,354345	1,073920	1,337221	-2,458835	-1,259975	-2,629386	-1,586962	2,443072	40,147908	9,470212	0,052020	0,675254	-0,354345	54,081358	-2,746332	-2,458835	0,052020	0,675254	-0,354345	54,081358	-2,746332	-2,458835
15:31:23,47	0,414023	3,261922	-0,105955	-0,073023	0,299986	2,549036	0,056868	0,676623	-0,356289	0,969280	1,570640	-2,454243	-1,259390	-2,627027	-1,589277	2,459347	40,135376	9,495729	0,056868	0,676623	-0,356289	54,084152	-2,893460	-2,454243	0,056868	0,676623	-0,356289	54,084152	-2,893460	-2,454243
15:31:23,52	0,414023	3,261922	-0,105955	-0,073023	0,299986	2,549036	0,054532	0,677295	-0,358604	0,931580	1,469574	-2,428726	-1,258931	-2,627215	-1,585429	2,408078	40,077700	9,472738	0,054532	0,677295	-0,358604	54,099265	-2,811219	-2,428726	0,054532	0,677295	-0,358604	54,099265	-2,811219	-2,428726
15:31:23,57	0,414023	3,261922	-0,105955	-0,073023	0,299986	2,549036	0,054465	0,676804	-0,354756	0,881534	1,450522	-2,451717	-1,258220	-2,627296	-1,585403	2,452800	40,113971	9,478380	0,054465	0,676804	-0,354756	54,010667	-2,825003	-2,451717	0,054465	0,676804	-0,354756	54,010667	-2,825003	-2,451717
15:31:23,62	0,414023	3,261922	-0,105955	-0,073023	0,299986	2,549036	0,054180	0,676148	-0,354730	0,969440	1,456271	-2,446075	-1,260119	-2,626624	-1,585806	2,410778	40,069997	9,491955	0,054180	0,676148	-0,354730	54,047046	-2,796842	-2,446075	0,054180	0,676148	-0,354730	54,047046	-2,796842	-2,446075
15:31:23,67	0,414023	3,261922	-0,105955	-0,073023	0,299986	2,549036	0,054548	0,678128	-0,355134	0,807361	1,461020	-2,432499	-1,258982	-2,628663	-1,587757	2,395840	40,048544	9,477967	0,054548	0,678128	-0,355134	54,040435	-2,821009	-2,432499	0,054548	0,678128	-0,355134	54,040435	-2,821009	-2,432499
15:31:23,72	0,414023	3,261922	-0,105955	-0,073023	0,299986	2,549036	0,055745	0,676124	-0,357084	0,885527	1,521043	-2,446487	-1,258365	-2,628981	-1,586969	2,405705	40,052431	9,482416	0,055745	0,676124	-0,357084	53,961277	-2,854934	-2,446487	0,055745	0,676124	-0,357084	53,961277	-2,854934	-2,446487
15:31:23,77	0,414023	3,261922	-0,105955	-0,073023	0,299986	2,549036	0,055712	0,675431	-0,356296	0,929897	1,525950	-2,442039	-1,259063	-2,628787	-1,583104	2,350126	40,048716	9,490114	0,055712	0,675431	-0,356296	53,951194	-2,847471	-2,442039	0,055712	0,675431	-0,356296	53,951194	-2,847471	-2,442039
15:31:23,82	0,414023	3,261922	-0,105955	-0,073023	0,299986	2,549036	0,055893	0,676132	-0,352431	0,862406	1,489075	-2,434340	-1,258465	-2,629664	-1,584628	2,357240	40,052615	9,520138	0,055893	0,676132	-0,352431	53,938781	-2,898537	-2,434340	0,055893	0,676132	-0,352431	53,938781	-2,898537	-2,434340
15:31:23,88	0,414023	3,261922	-0,105955	-0,073023	0,299986	2,549036	0,056353	0,675176	-0,353955	0,919070	1,517220	-2,404317	-1,256684	-2,629038	-1,583865	2,377480	40,002455	9,489188	0,056353	0,675176	-0,353955	53,920370	-2,906523	-2,404317	0,056353	0,675176	-0,353955	53,920370	-2,906523	-2,404317
15:31:23,93	0,414023	3,261922	-0,105955	-0,073023	0,299986	2,549036	0,054921	0,673947	-0,353192	0,949659	1,485349	-2,435267	-1,255542	-2,626293	-1,584275	2,367280	40,003482	9,480490	0,054921	0,673947	-0,353192	53,854482	-2,825959	-2,435267	0,054921	0,673947	-0,353192	53,854482	-2,825959	-2,435267
15:31:23,98	0,414023	3,261922	-0,105955	-0,073023	0,299986	2,549036	0,051973	0,674330	-0,353602	0,925526	1,322708	-2,443965	-1,259145	-2,627073	-1,595594	2,282685	40,207200	9,474653	0,051973	0,674330	-0,353602	53,860424	-2,757185	-2,443965	0,051973	0,674330	-0,353602	53,860424	-2,757185	-2,443965
15:31:24,03	0,414023	3,261922	-0,105955	-0,073023	0,299986	2,549036	0,054450	0,677060	-0,364921	0,917674	1,276362	-2,449801	-1,280206	-2,564486	-1,294312	5,009324	41,581910	9,288757	0,054450	0,677060	-0,364921	54,066907	-2,997930	-2,449801	0,054450	0,677060	-0,364921	54,066907	-2,997930	-2,449801
15:31:24,08	0,414023	3,261922	-0,105955	-0,073023	0,299986	2,549036	0,010779	0,726593	-0,063639	0,895809	0,679464	-2,635697	-1,308518	-2,555500	-1,542324	6,432499	42,735266	9,027210	0,010779	0,726593	-0,063639	57,933384	-0,166673	-2,635697	0,010779	0,726593	-0,063639	57,933384	-0,166673	-2,635697
15:31:24,13	0,414036	3,261971	-0,105992	-0,073018	0,299979	2,599010	0,017152	0,755606	-0,311651	1,097596	1,666696	-2,897245	-1,309806	-2,564411	-1,577541	5,822125	42,890777	9,043814	0,017152	0,755606	-0,311651	60,412630	0,320266	-2,897245	0,017152	0,755606	-0,311651	60,412630	0,320266	-2,897245
15:31:24,18	0,414036	3,261971	-0,105992	-0,073018	0,299979	2,599010	0,025513	0,752265	-0,346868	1,100780	1,495112	-2,880641	-1,306239	-2,565836	-1,583049	5,646428	42,671222	9,047188	0,025513	0,752265	-0,346868	60,153603	-0,507654	-2,880641	0,025513	0,752265	-0,346868	60,153603	-0,507654	-2,880641
15:31:24,23	0,414036	3,261971	-0,105992	-0,073018	0,299979	2,599010	0,024964	0,748463	-0,352376	1,020493	1,424206	-2,877266	-1,304267	-2,568778	-1,580745	5,509136	42,524770	9,071482	0,024964	0,748463	-0,352376	59,774863	-0,535498	-2,877266	0,024964	0,748463	-0,352376	59,774863	-0,535498	-2,877266
15:31:24,28	0,414036	3,261971	-0,105992	-0,073018	0,299979	2,599010	0,026526	0,745285	-0,350072	0,990308	1,459731	-2,852973	-1,302104	-2,570756	-1,580370	5,449651	42,420302	9,073444	0,026526	0,745285	-0,350072	59,495149	-0,622549	-2,852973	0,026526	0,745285	-0,350072	59,495149	-0,622549	-2,852973
15:31:24,33	0,414036	3,261971	-0,105992	-0,073018	0,299979	2,599010	0,027158	0,742423	-0,349698	1,018915	1,493299	-2,851010	-1,300592	-2,569742	-1,585861	5,386767	42,288919	9,049409	0,027158	0,742423	-0,349698	59,299093	-0,638571	-2,851010	0,027158	0,742423	-0,349698	59,299093	-0,638571	-2,851010
15:31:24,38	0,414036	3,261971	-0,105992	-0,073018	0,299979	2,599010	0,025524	0,741620	-0,355188	0,915410	1,419570	-2,875046	-1,297328	-2,572378	-1,584690	5,295862	42,176059	9,089795	0,025524	0,741620	-0,355188	59,132611	-0,584042	-2,875046	0,025524	0,741620	-0,355188	59,132611	-0,584042	-2,875046
15:31:24,43	0,414036	3,261971	-0,105992	-0,073018	0,299979	2,599010	0,026174	0,737476	-0,354017	0,987737	1,431081	-2,834660	-1,298001	-2,574937	-1,582373	5,279373	42,071851	9,065340	0,026174	0,737476	-0,354017	58,879588	-0,623566	-2,834660	0,026174	0,737476	-0,354017	58,879588	-0,623566	-2,834660
15:31:24,48	0,414036	3,261971	-0,105992	-0,073018	0,299979	2,599010	0,028727	0,736778	-0,351700	0,925515	1,601660	-2,859115	-1,292278	-2,575282	-1,579660	5,221430	42,000167	9,077462	0,028727	0,736778	-0,351700	58,762613	-0,653397	-2,859115	0,028727	0,736778	-0,351700	58,762613	-0,653397	-2,859115
15:31:24,53	0,414036	3,261971	-0,105992	-0,073018	0,299979	2,599010	0,026164	0,731650	-0,348987	1,101138	1,454030	-2,846993	-1,327993	-2,554555	-1,359718	5,658434	43,858802	8,918054	0,026164	0,731650	-0,348987	58,535659	-0,599807	-2,846993	0,026164	0,731650	-0,348987	58,535659	-0,599807	-2,846993
15:31:24,58	0,414036	3,261971	-0,105992	-0,073018	0,299979	2,599010	0,026071	0,772944	-0,129045	0,781983	0,898378	-3,006400	-1,373940	-2,559151	-1,554162	6,024479	46,103889	8,650149	0,026071	0,772944	-0,129045	61,458072	-1,148227	-3,006400	0,026071	0,772944	-0,129045	61,458072	-1,148227	-3,006400
15:31:24,63	0,414025	3,261961	-0,105971	-0,073024	0,299999	2,648986	0,053026	0,810437	-0,323489	0,959666	1,494454	-3,274306	-1,365977	-2,568406	-1,595530	5,511067	45,785619	8,675251	0,053026	0,810437	-0,323489	64,578965	-2,668051	-3,274306	0,053026	0,810437	-0,323489	64,578965	-2,668051	-3,274306
15:31:24,68	0,414025	3,261961	-0,105971	-0,073024	0,299999	2,648986	0,057059	0,798914	-0,364857	1,026532	1,418680	-3,249203	-1,363982	-2,572361	-1,599137	5,200205	45,402978	8,692368	0,057059	0,798914	-0,364857	63,741266	-3,060419	-3,249203	0,057059	0,798914	-0,364857	63,741266	-3,060419	-3,249203
15:31:24,73	0,414025	3,261961	-0,105971	-0,073024	0,299999	2,648986	0,059486	0,795208	-0,368464	0,732413	1,467031	-3,232087	-1,358961	-2,574527	-1,600683	5,140167	45,200976	8,717073	0,059486	0,795208	-0,368464	63,156261	-3,202650	-3,232087	0,059486	0,795208	-0,368464	63,156261	-3,202650	-3,232087
15:31:24,78	0,414025	3,261961	-0,105971	-0,073024	0,299999	2,648986	0,058852	0,789777	-0,370010	0,809860	1,483027	-3,207382	-1,356385	-2,576400	-1,599979	5,007803	45,058170	8,684527	0,058852	0,789777	-0,370010	62,807385	-3,136820	-3,207382	0,058852	0,789777	-0,370010	62,807385	-3,136820	-3,207382
15:31:24,83	0,414025	3,261961	-0,105971	-0,073024	0,299999	2,648986	0,059186	0,786609	-0,369306	0,784761	1,457188	-3,239928	-1,350912	-2,580860	-1,599990	4,874984	44,856978	8,713654	0,060312	0,779639	-0,369317	62,108228	-3,233174	-3,210801	0,060312	0,779639	-0,369317	62,108228	-3,233174	-3,210801
15:31:24,88	0,414025	3,261961	-0,105971	-0,073024	0,299999	2,648986	0,060312	0,779639	-0,369317	0,906530	1,501307	-3,210801	-1,350480	-2,580391	-1,597298	4,820973	44,789538	8,710555	0,060312	0,779639	-0,369317	62,108228	-3,233174	-3,210801	0,060312	0,779639	-0,369317	62,108228	-3,233174	-3,210801
15:31:24,93	0,414025	3,261961	-0,105971	-0,073024	0,299999	2,648986	0,059690	0,779500	-0,366625	0,828380	1,455902	-3,213900	-1,350062	-2,580592	-1,598077	4,775097	44,702621	8,732985	0,059690	0,779500	-0,366625	62,019117	-3,229743	-3,213900	0,059690	0,779500	-0,366625	62,019117	-3,229743	-3,213900
15:31:24,98	0,414025	3,261961	-0,105971	-0,073024	0,299999	2,648986	0,059655	0,779038	-0,367404	0,754183	1,457801	-3,191470	-1,348391	-2,583948	-1,598864	4,743108	44,639718	8,717033	0,059655	0,779038	-0,367404	61,908669	-3,225082	-3,191470	0,059655	0,779038	-0,367404	61,908669	-3,225082	-3,191470
15:31:25,03	0,414025	3,261961	-0,105971	-0,073024	0,299999	2,648986	0,061725	0,775913	-0,368191	0,846236	1,569221	-3,207422	-1,348428	-2,582984	-1,596909	4,742120	44,597591	8,738866	0,061725	0,775913	-0,368191	61,755375	-3,276204	-3,207422	0,061725	0,775913	-0,368191	61,755375	-3,276204	-3,207422
15:31:25,08	0,414025	3,261961	-0,105971	-0,073024	0,299999	2,648986	0,060909	0,776426	-0,366236	0,782543	1,547000	-3,185589	-1,348019	-2,584369	-1,598073	4,685034	44,526960	8,766835	0,060909	0,776426	-0,366236	61,732014	-3,234374	-3,185589	0,060909	0,776426	-0,366236	61,732014	-3,234374	-3,185589
15:31:25,13	0,414025	3,261961	-0,105971	-0,073024	0,299999	2,648986	0,061904	0,775379	-0,367400	0,747292	1,584618	-3,157620	-1,347573	-2,580902	-1,596564	4,633088	44,498224	8,756431	0,061904	0,775379	-0,367400	61,614548	-3,274865	-3,157620	0,061904	0,775379	-0,367400	61,614548	-3,274865	-3,157620
15:31:25,18	0,414025	3,261961	-0,105971	-0,073024	0,299999	2,648986	0,058679	0,776727	-0,365892	0,626352	1,386273	-3,168023	-1,347046	-2,583863	-1,596932	4,602476	44,492557	8,785511	0,058679	0,776727	-0,365892	61,599403	-3,220007	-3,168023	0,058679	0,776727	-0,365892	61,599403	-3,220007	-3,168023
15:31:25,23	0,414025	3,261961	-0,105971	-0,073024	0,299999	2,648986	0,056165	0,772828	-0,367062	0,749605	1,296513	-3,178983	-1,342940	-2,580675	-1,597735	4,628792	44,408923	8,745471	0,056165	0,772828	-0,367062	61,416601	-3,112475	-3,178983	0,056165	0,772828	-0,367062	61,416601	-3,112475	-3,178983
15:31:25,28	0,414025	3,261961	-0,105971	-0,073024	0,299999	2,648986	0,056165	0,772828	-0,367062	0,749605	1,296513	-3,178983	-1,344257	-2,582827	-1,598109	4,573672	44,381980	8,788462	0,056165	0,772828	-0,367062	61,416601	-3,112475	-3,178983	0,056165	0,772828	-0,367062	61,416601	-3,112475	-3,178983
15:31:25,33	0,414025	3,261961	-0,105971	-0,073024	0,299999	2,648986	0,058688	0,772893	-0,367436	0,695353	1,393403	-3,135993	-1,343016	-2,584361	-1,598493	4,606547	44,354016	8,763223	0,058688	0,772893	-0,367436	61,367420	-3,213577	-3,135993	0,058688	0,772893	-0,367436	61,367420	-3,213577	-3,135993
15:31:25,38	0,414025	3,261961	-0,105971	-0,073024	0,299999	2,648986	0,059395	0,771051	-0,367820	0,783337	1,472643	-3,161231	-1,343697	-2,581697	-1,597763	4,579414	44,314328	8,732993	0,059395	0,771051	-0,367820	61,310836	-3,189871	-3,161231	0,059395	0,771051	-0,367820	61,310836	-3,189871	-3,161231
15:31:25,43	0,414025	3,261961	-0,105971	-0,073024	0,299999	2,648986	0,057429	0,772973	-0,367090	0,635470	1,366751	-3,191461	-1,343776	-2,588984	-1,597754	4,523485	44,314771	8,737327	0,057429	0,772973	-0,367090	61,313825	-3,141424	-3,191461	0,057429	0,772973	-0,367090	61,313825	-3,141424	-3,191461
15:31:25,48	0,414025	3,261961	-0,105971	-0,073024	0,299999	2,648986	0,063779	0,769398	-0,367081	0,793786	1,648314	-3,187128	-1,343144	-2,581182	-1,598130	4,564504	44,327935	8,772739	0,063779	0,769398	-0,367081	61,191507	-3,358365	-3,187128	0,063779	0,769398	-0,367081	61,191507	-3,358365	-3,187128
15:31:25,53	0,414025	3,261961	-0,105971	-0,073024	0,299999	2,648986	0,056706	0,772752	-0,367457	0,651288	1,309464	-3,151716	-1,340298	-2,582919	-1,596990	4,517050	44,305113	8,752655	0,056706	0,772752	-0,367457	61,312298	-3,141993	-3,151716	0,056706	0,772752	-0,367457	61,312298	-3,141993	-3,151716
15:31:25,58	0,414025	3,261961	-0,105971	-0,073024	0,299999	2,648986	0,056788	0,769418	-0,366317	0,781162	1,284015	-3,171800	-1,337322	-2,584654	-1,596587	4,531859	44,285511	8,747041	0,056788	0,769418	-0,366317	61,180457	-3,173836	-3,171800	0,056788	0,769418	-0,366317	61,180457	-3,173836	-3,171800
15:31:25,63	0,414025	3,261961	-0,105971	-0,073024	0,299999	2,648986	0,056803	0,765974	-0,365914	0,950692	1,307416	-3,177413	-1,343188	-2,583666	-1,596971	4,553644	44,269706	8,755368	0,056803	0,765974	-0,365914	61,079614	-3,151605	-3,177413	0,056803	0,765974	-0,365914	61,079614	-3,151605	-3,177413
15:31:25,68	0,414025	3,261961	-0,105971	-0,073024	0,299999	2,648986	0,058880	0,771548	-0,366298	0,658047	1,442176	-3,169086	-1,340333	-2,587109	-1,599296	4,509343	44,266395	8,766805	0,058880	0,771548	-0,366298	61,224529	-3,179871	-3,169086	0,058880	0,771548	-0,366298	61,224529	-3,179871	-3,169086
15:31:25,73	0,414025	3,261961	-0,105971	-0,073024	0,299999	2,648986	0,060434	0,767353	-0,368623	0,851135	1,486300	-3,157649	-1,342181	-2,590388	-1,599314	4,472017	44,235577	8,750871	0,060434	0,767353	-0,368623	61,088363	-3,257776	-3,157649	0,060434	0,767353	-0,368623	61,088363	-3,257776	-3,157649
15:31:25,78	0,414025	3,261961	-0,105971	-0,073024	0,299999	2,648986	0,064197	0,767314	-0,368641	0,807821	1,665078	-3,173583	-1,340380	-2,583210	-1,598152	4,498907	44,256481	8,766469	0,064197	0,767314	-0,368641	61,041972	-3,374421	-3,173583	0,064197	0,767314	-0,368641	61,041972	-3,374421	-3,173583
15:31:25,83	0,414025	3,261961	-0,105971	-0,073024	0,299999	2,648986	0,057080	0,769344	-0,367479	0,733820	1,307831	-3,157985	-1,340407	-2,584568	-1,599325	4,487070	44,246786	8,757098	0,057080	0,769344	-0,367479	61,127309	-3,172985	-3,157985	0,057080	0,769344	-0,367479	61,127309	-3,172985	-3,157985
15:31:25,88	0,414025	3,261961	-0,105971	-0,073024	0,299999	2,648986	0,058270	0,768688	-0,368652	0,753593	1,364309	-3,167357	-1,340469	-2,587901	-1,598148	4,449193	44,247053	8,775654	0,058270	0,768688	-0,368652	61,095623	-3,209925	-3,167357	0,058270	0,768688	-0,368652	61,095623	-3,209925	-3,167357
15:31:25,93	0,414025	3,261961	-0,105971	-0,073024	0,299999	2,648986	0,061188	0,767076	-0,367475	0,818749	1,483076	-3,148800	-1,341603	-2,586391	-1,598149	4,490511	44,193829	8,759018	0,061188	0,767076	-0,367475	61,034177	-3,320171	-3,148800	0,061188	0,767076	-0,367475	61,034177	-3,320171	-3,148800
15:31:25,98	0,414025	3,261961	-0,105971	-0,073024	0,299999	2,648986	0,058547	0,766556	-0,367851	0,815519	1,393736	-3,140154	-1,338698	-2,585873	-1,598524	4,475635	44,196845	8,784300	0,058547	0,766556	-0,367851	60,990142	-3,202175	-3,140154	0,058547	0,766556	-0,367851	60,990142	-3,202175	-3,140154
15:31:26,03	0,414025	3,261961	-0,105971	-0,073024	0,299999	2,648986	0,058547	0,766556	-0,367851	0,815519	1,393736	-3,140154	-1,341561	-2,586820	-1,593865	4,511666	44,161522	8,755103	0,058547	0,766556	-0,367851	60,990142	-3,202175	-3,140154	0,058547	0,766556	-0,367851	60,990142	-3,202175	-3,140154
15:31:26,08	0,414025	3,261961	-0,105971	-0,073024	0,299999	2,648986	0,060798	0,768562	-0,363192	0,698626	1,559650	-3,169352	-1,339910	-2,591492	-1,597391	4,444768	44,173210	8,728832	0,060798	0,768562	-0,363192	61,030730	-3,212960	-3,169352	0,060798	0,768562	-0,363192	61,030730	-3,212960	-3,169352
15:31:26,13	0,414025	3,261961	-0,105971	-0,073024	0,299999	2,648986	0,064018	0,764795	-0,366718	0,871165	1,663340	-3,195623	-1,340595	-2,588526	-1,595821	4,412884	44,169348	8,786544	0,061792	0,766872	-0,365148	60,943333	-3,328785	-3,137911	0,061792	0,766872	-0,365148	60,943333	-3,328785	-3,137911
15:31:26,18	0,414025	3,261961	-0,105971	-0,073024	0,299999	2,648986	0,064346	0,768087	-0,365170	0,669585	1,672690	-3,177998	-1,342925	-2,590130	-1,595843	4,422907	44,150747	8,746456	0,064346	0,768087	-0,365170	60,964447	-3,378475	-3,177998	0,064346	0,768087	-0,365170	60,964447	-3,378475	-3,177998
15:31:26,23	0,414025	3,261961	-0,105971	-0,073024	0,299999	2,648986	0,064346	0,768087	-0,365170	0,669585	1,672690	-3,177998	-1,341153	-2,588220	-1,598172	4,431336	44,162118	8,753586	0,064346	0,768087	-0,365170	60,964447	-3,378475	-3,177998	0,064346	0,768087	-0,365170	60,964447	-3,378475	-3,177998
15:31:26,28	0,414025	3,261961	-0,105971	-0,073024	0,299999	2,648986	0,061806	0,767508	-0,367499	0,713778	1,542245	-3,170869	-1,341245	-2,588717	-1,598972	4,383610	44,175112	8,750045	0,061806	0,767508	-0,367499	60,963153	-3,309561	-3,170869	0,061806	0,767508	-0,367499	60,963153	-3,309561	-3,170869
15:31:26,33	0,414025	3,261961	-0,105971	-0,073024	0,299999	2,648986	0,062283	0,767339	-0,368299	0,709948	1,519179	-3,174410	-1,337124	-2,587878	-1,597776	4,398821	44,137185	8,777853	0,062283	0,767339	-0,368299	60,946069	-3,370008	-3,174410	0,062283	0,767339	-0,368299	60,946069	-3,370008	-3,174410
15:31:26,38	0,414025	3,261961	-0,105971	-0,073024	0,299999	2,648986	0,059496	0,764190	-0,367103	0,848454	1,406393	-3,146602	-1,340024	-2,590914	-1,597399	4,402110	44,153768	8,748099	0,059496	0,764190	-0,367103	60,837381	-3,264018	-3,146602	0,059496	0,764190	-0,367103	60,837381	-3,264018	-3,146602
15:31:26,43	0,414025	3,261961	-0,105971	-0,073024	0,299999	2,648986	0,063574	0,765183	-0,366726	0,812815	1,613042	-3,176356	-1,340669	-2,591589	-1,594672	4,382332	44,120883	8,764758	0,063574	0,765183	-0,366726	60,879705	-3,377547	-3,176356	0,063574	0,765183	-0,366726	60,879705	-3,377547	-3,176356
15:31:26,48	0,414025	3,261961	-0,105971	-0,073024	0,299999	2,648986	0,064482	0,765405	-0,363999	0,762942	1,659560	-3,159696	-1,338947	-2,590533	-1,598949	4,381328	44,096571	8,767046	0,064482	0,765405	-0,363999	60,847200	-3,402287	-3,159696	0,064482	0,765405	-0,363999	60,847200	-3,402287	-3,159696
15:31:26,53	0,414025	3,261961	-0,105971	-0,073024	0,299999	2,648986	0,062706	0,764441	-0,368276	0,791500	1,578493	-3,157408	-1,339542	-2,587492	-1,601241	4,400616	44,089338	8,826501	0,062706	0,764441	-0,368276	60,800104	-3,343936	-3,157408	0,062706	0,764441	-0,368276	60,800104	-3,343936	-3,157408
15:31:26,58	0,414025	3,261961	-0,105971	-0,073024	0,299999	2,648986	0,060370	0,766477	-0,370568	0,689005	1,477360	-3,097953	-1,338366	-2,584118	-1,598962	4,393482	44,103309	8,777888	0,060370	0,766477	-0,370568	60,857440	-3,261722	-3,097953	0,060370	0,766477	-0,370568	60,857440	-3,261722	-3,097953
15:31:26,63	0,414025	3,261961	-0,105971	-0,073024	0,299999	2,648986	0,056860	0,767145	-0,368289	0,662787	1,281658	-3,146567	-1,339516	-2,590342	-1,595457	4,382413	44,099284	8,760082	0,056860	0,767145	-0,368289	60,883681	-3,181861	-3,146567	0,056860	0,767145	-0,368289	60,883681	-3,181861	-3,146567
15:31:26,68	0,414025	3,261961	-0,105971	-0,073024	0,299999	2,648986	0,062825	0,765030	-0,364784	0,763769	1,584274	-3,164372	-1,337804	-2,586756	-1,594670	4,376085	44,078263	8,793739	0,062825	0,765030	-0,364784	60,818603	-3,347512	-3,164372	0,062825	0,765030	-0,364784	60,818603	-3,347512	-3,164372
15:31:26,73	0,414025	3,261961	-0,105971	-0,073024	0,299999	2,648986	0,058864	0,765340	-0,363997	0,726269	1,383311	-3,130716	-1,337169	-2,586303	-1,597394	4,400694	44,081969	8,776059	0,058864	0,765340	-0,363997	60,805454	-3,237505	-3,130716	0,058864	0,765340	-0,363997	60,805454	-3,237505	-3,130716
15:31:26,78	0,414025	3,261961	-0,105971	-0,073024	0,299999	2,648986	0,058154	0,765016	-0,366721	0,758630	1,365870	-3,148396	-1,338379	-2,587613	-1,599723	4,388980	44,077549	8,781897	0,058154	0,765016	-0,366721	60,812383	-3,199240	-3,148396	0,058154	0,765016	-0,366721	60,812383	-3,199240	-3,148396
15:31:26,83	0,414025	3,261961	-0,105971	-0,073024	0,299999	2,648986	0,059894	0,765409	-0,369050	0,728496	1,448386	-3,142558	-1,338394	-2,589740	-1,598578	4,373831	44,067927	8,751658	0,059894	0,765409	-0,369050	60,813119	-3,253269	-3,142558	0,059894	0,765409	-0,369050	60,813119	-3,253269	-3,142558
15:31:26,88	0,414025	3,261961	-0,105971	-0,073024	0,299999	2,648986	0,061743	0,764359	-0,367905	0,767200	1,536228	-3,172797	-1,336078	-2,590794	-1,598179	4,346079	44,089907	8,772029	0,061743	0,764359	-0,367905	60,769381	-3,310579	-3,172797	0,061743	0,764359	-0,367905	60,769381	-3,310579	-3,172797
15:31:26,93	0,414025	3,261961	-0,105971	-0,073024	0,299999	2,648986	0,061498	0,761826	-0,367506	0,904061	1,488469	-3,152426	-1,337199	-2,590264	-1,601668	4,388212	44,065845	8,763143	0,061498	0,761826	-0,367506	60,707423	-3,339112	-3,152426	0,061498	0,761826	-0,367506	60,707423	-3,339112	-3,152426
15:31:26,98	0,414025	3,261961	-0,105971	-0,073024	0,299999	2,648986	0,061600	0,763062	-0,370995	0,840028	1,542290	-3,161312	-1,334255	-2,588063	-1,598567	4,392757	44,049341	8,756671	0,058221	0,761612	-0,367894	60,689966	-3,191568	-3,167784	0,058221	0,761612	-0,367894	60,689966	-3,191568	-3,167784
15:31:27,03	0,414025	3,261961	-0,105971	-0,073024	0,299999	2,648986	0,058221	0,761612	-0,367894	0,903385	1,378780	-3,167784	-1,333703	-2,591704	-1,596591	4,364744	44,053517	8,794206	0,058221	0,761612	-0,367894	60,689966	-3,191568	-3,167784	0,058221	0,761612	-0,367894	60,689966	-3,191568	-3,167784
15:31:27,09	0,414025	3,261961	-0,105971	-0,073024	0,299999	2,648986	0,061099	0,759314	-0,365918	1,012495	1,502083	-3,130248	-1,336605	-2,588592	-1,599692	4,395743	44,069724	8,810789	0,061099	0,759314	-0,365918	60,618677	-3,294180	-3,130248	0,061099	0,759314	-0,365918	60,618677	-3,294180	-3,130248
15:31:27,14	0,414025	3,261961	-0,105971	-0,073024	0,299999	2,648986	0,063580	0,763352	-0,366743	0,798050	1,613674	-3,173858	-1,338441	-2,591835	-1,597415	4,347392	44,058357	8,750597	0,063580	0,763352	-0,366743	60,721191	-3,377388	-3,173858	0,063580	0,763352	-0,366743	60,721191	-3,377388	-3,173858
15:31:27,19	0,414025	3,261961	-0,105971	-0,073024	0,299999	2,648986	0,063580	0,763352	-0,366743	0,798050	1,613674	-3,173858	-1,339325	-2,585199	-1,582605	4,474791	44,060393	8,765398	0,063580	0,763352	-0,366743	60,721191	-3,377388	-3,173858	0,063580	0,763352	-0,366743	60,721191	-3,377388	-3,173858
15:31:27,24	0,414025	3,261961	-0,105971	-0,073024	0,299999	2,648986	0,058276	0,767436	-0,351932	0,651151	1,447157	-3,159057	-1,321128	-2,525481	-1,336474	7,076695	43,455503	8,615432	0,058276	0,767436	-0,351932	60,894877	-3,127508	-3,159057	0,058276	0,767436	-0,351932	60,894877	-3,127508	-3,159057
15:31:27,29	0,414025	3,261961	-0,105971	-0,073024	0,299999	2,648986	-0,002540	0,781536	-0,105801	0,695055	0,840481	-3,309022	-1,377348	-2,539964	-1,608893	6,785106	46,034168	8,404331	-0,002540	0,781536	-0,105801	62,045628	1,039876	-3,309022	-0,002540	0,781536	-0,105801	62,045628	1,039876	-3,309022
15:31:27,34	0,414004	3,262038	-0,105998	-0,073028	0,299999	2,699022	0,038112	0,822982	-0,378220	0,627266	1,412543	-3,520123	-1,377102	-2,549768	-1,651038	6,363364	46,145207	8,388004	0,038112	0,822982	-0,378220	65,231337	-1,579265	-3,520123	0,038112	0,822982	-0,378220	65,231337	-1,579265	-3,520123
15:31:27,39	0,414004	3,262038	-0,105998	-0,073028	0,299999	2,699022	0,046480	0,817867	-0,420365	0,778537	1,426922	-3,536451	-1,378448	-2,556675	-1,652597	6,257805	46,186593	8,409487	0,046480	0,817867	-0,420365	64,981080	-2,221776	-3,536451	0,046480	0,817867	-0,420365	64,981080	-2,221776	-3,536451
15:31:27,44	0,414004	3,262038	-0,105998	-0,073028	0,299999	2,699022	0,053135	0,815579	-0,421925	0,880585	1,660868	-3,514968	-1,377349	-2,553517	-1,652598	6,243952	46,151988	8,433405	0,053135	0,815579	-0,421925	64,903505	-2,510240	-3,514968	0,053135	0,815579	-0,421925	64,903505	-2,510240	-3,514968
15:31:27,49	0,414004	3,262038	-0,105998	-0,073028	0,299999	2,699022	0,049851	0,816206	-0,421925	0,811040	1,495394	-3,491050	-1,375073	-2,556385	-1,654116	6,225227	46,099451	8,471568	0,049851	0,816206	-0,421925	64,883249	-2,417903	-3,491050	0,049851	0,816206	-0,421925	64,883249	-2,417903	-3,491050
15:31:27,54	0,414004	3,262038	-0,105998	-0,073028	0,299999	2,699022	0,051196	0,812801	-0,423444	0,933270	1,575394	-3,452887	-1,377941	-2,555566	-1,650251	6,246285	46,115900	8,440081	0,051196	0,812801	-0,423444	64,738139	-2,443498	-3,452887	0,051196	0,812801	-0,423444	64,738139	-2,443498	-3,452887
15:31:27,59	0,414004	3,262038	-0,105998	-0,073028	0,299999	2,699022	0,051921	0,815694	-0,419578	0,807583	1,623124	-3,484374	-1,378048	-2,556074	-1,656133	6,204186	46,105985	8,395230	0,051921	0,815694	-0,419578	64,839593	-2,452707	-3,484374	0,051921	0,815694	-0,419578	64,839593	-2,452707	-3,484374
15:31:27,64	0,414004	3,262038	-0,105998	-0,073028	0,299999	2,699022	0,052415	0,815533	-0,425460	0,786317	1,617266	-3,529225	-1,377589	-2,556004	-1,657674	6,170592	46,051485	8,433618	0,052415	0,815533	-0,425460	64,805690	-2,497277	-3,529225	0,052415	0,815533	-0,425460	64,805690	-2,497277	-3,529225
15:31:27,69	0,414004	3,262038	-0,105998	-0,073028	0,299999	2,699022	0,052124	0,815171	-0,427001	0,741193	1,600333	-3,490837	-1,380650	-2,552426	-1,635116	6,289250	46,236290	8,405213	0,052124	0,815171	-0,427001	64,732077	-2,491430	-3,490837	0,052124	0,815171	-0,427001	64,732077	-2,491430	-3,490837
15:31:27,74	0,414004	3,262038	-0,105998	-0,073028	0,299999	2,699022	0,050556	0,819611	-0,404443	0,729657	1,529134	-3,519241	-1,407334	-2,525716	-1,318258	7,149058	48,208507	8,174040	0,050556	0,819611	-0,404443	65,069127	-2,439508	-3,519241	0,050556	0,819611	-0,404443	65,069127	-2,439508	-3,519241
15:31:27,79	0,414004	3,262038	-0,105998	-0,073028	0,299999	2,699022	0,040766	0,856074	-0,087585	0,971472	0,778578	-3,750415	-1,438919	-2,494253	-1,503056	9,182311	49,393043	7,997498	0,040766	0,856074	-0,087585	68,173291	-2,421576	-3,750415	0,040766	0,856074	-0,087585	68,173291	-2,421576	-3,750415
15:31:27,84	0,413939	3,262043	-0,105991	-0,073023	0,299992	2,749017	0,029311	0,899159	-0,272383	0,773527	1,351497	-3,926956	-1,434588	-2,506406	-1,579795	8,630263	49,232572	8,038827	0,029311	0,899159	-0,272383	71,357503	-0,949438	-3,926956	0,029311	0,899159	-0,272383	71,357503	-0,949438	-3,926956
15:31:27,89	0,413939	3,262043	-0,105991	-0,073023	0,299992	2,749017	0,037671	0,889332	-0,349123	0,869555	1,388344	-3,885627	-1,429959	-2,510064	-1,579091	8,416933	48,913989	8,040334	0,037671	0,889332	-0,349123	70,682082	-1,568820	-3,885627	0,037671	0,889332	-0,349123	70,682082	-1,568820	-3,885627
15:31:27,94	0,413939	3,262043	-0,105991	-0,073023	0,299992	2,749017	0,038524	0,883494	-0,348418	0,790518	1,407234	-3,884120	-1,426235	-2,515109	-1,576025	8,281838	48,707800	8,028302	0,038524	0,883494	-0,348418	70,144833	-1,616877	-3,884120	0,038524	0,883494	-0,348418	70,144833	-1,616877	-3,884120
15:31:27,99	0,413939	3,262043	-0,105991	-0,073023	0,299992	2,749017	0,041031	0,877747	-0,345352	0,843268	1,523720	-3,896153	-1,420103	-2,513206	-1,578396	8,200691	48,503470	8,025375	0,041031	0,877747	-0,345352	69,746415	-1,697226	-3,896153	0,041031	0,877747	-0,345352	69,746415	-1,697226	-3,896153
15:31:28,04	0,413939	3,262043	-0,105991	-0,073023	0,299992	2,749017	0,036317	0,873387	-0,347723	0,852451	1,310477	-3,899079	-1,420440	-2,513381	-1,579209	8,092891	48,370562	8,042017	0,036317	0,873387	-0,347723	69,413351	-1,540412	-3,899079	0,036317	0,873387	-0,347723	69,413351	-1,540412	-3,899079
15:31:28,09	0,413939	3,262043	-0,105991	-0,073023	0,299992	2,749017	0,036637	0,873592	-0,348536	0,672805	1,300234	-3,882437	-1,417115	-2,516528	-1,579206	8,022212	48,277120	8,064083	0,036637	0,873592	-0,348536	69,249775	-1,575806	-3,882437	0,036637	0,873592	-0,348536	69,249775	-1,575806	-3,882437
15:31:28,14	0,413939	3,262043	-0,105991	-0,073023	0,299992	2,749017	0,037700	0,869139	-0,348533	0,788085	1,340987	-3,860372	-1,415531	-2,516077	-1,580395	7,973700	48,181591	8,062585	0,037700	0,869139	-0,348533	69,015514	-1,618447	-3,860372	0,037700	0,869139	-0,348533	69,015514	-1,618447	-3,860372
15:31:28,19	0,413939	3,262043	-0,105991	-0,073023	0,299992	2,749017	0,036518	0,867992	-0,349722	0,740746	1,285265	-3,861869	-1,411532	-2,521874	-1,576501	7,931002	48,069488	8,056894	0,036518	0,867992	-0,349722	68,878130	-1,581367	-3,861869	0,036518	0,867992	-0,349722	68,878130	-1,581367	-3,861869
15:31:28,24	0,413939	3,262043	-0,105991	-0,073023	0,299992	2,749017	0,039538	0,861631	-0,345828	0,953074	1,461420	-3,867560	-1,414796	-2,520414	-1,581201	7,818693	48,014488	8,092715	0,039538	0,861631	-0,345828	68,591136	-1,642345	-3,867560	0,039538	0,861631	-0,345828	68,591136	-1,642345	-3,867560
15:31:28,29	0,413939	3,262043	-0,105991	-0,073023	0,299992	2,749017	0,039906	0,865188	-0,350528	0,664335	1,410785	-3,831739	-1,410618	-2,519509	-1,580414	7,880151	47,905086	8,064731	0,039906	0,865188	-0,350528	68,581606	-1,721854	-3,831739	0,039906	0,865188	-0,350528	68,581606	-1,721854	-3,831739
15:31:28,34	0,413939	3,262043	-0,105991	-0,073023	0,299992	2,749017	0,037033	0,862022	-0,349741	0,764935	1,369300	-3,859724	-1,407263	-2,523611	-1,579276	7,793605	47,870050	8,049242	0,037033	0,862022	-0,349741	68,433699	-1,537787	-3,859724	0,037033	0,862022	-0,349741	68,433699	-1,537787	-3,859724
15:31:28,39	0,413939	3,262043	-0,105991	-0,073023	0,299992	2,749017	0,038908	0,857066	-0,348604	0,949061	1,409370	-3,875213	-1,409113	-2,521523	-1,580855	7,774990	47,835655	8,044437	0,038908	0,857066	-0,348604	68,228736	-1,644910	-3,875213	0,038908	0,857066	-0,348604	68,228736	-1,644910	-3,875213
15:31:28,44	0,413939	3,262043	-0,105991	-0,073023	0,299992	2,749017	0,038025	0,859712	-0,350182	0,772368	1,364530	-3,880018	-1,409713	-2,520878	-1,580078	7,783907	47,796113	8,042598	0,038025	0,859712	-0,350182	68,259763	-1,620432	-3,880018	0,038025	0,859712	-0,350182	68,259763	-1,620432	-3,880018
15:31:28,49	0,413939	3,262043	-0,105991	-0,073023	0,299992	2,749017	0,037767	0,860554	-0,349405	0,698814	1,378590	-3,881857	-1,408641	-2,523914	-1,578922	7,742084	47,742391	8,035493	0,037767	0,860554	-0,349405	68,252283	-1,586093	-3,881857	0,037767	0,860554	-0,349405	68,252283	-1,586093	-3,881857
15:31:28,54	0,413939	3,262043	-0,105991	-0,073023	0,299992	2,749017	0,039859	0,858108	-0,348249	0,758570	1,478042	-3,888961	-1,404024	-2,523204	-1,579706	7,711237	47,714732	8,041150	0,039859	0,858108	-0,348249	68,120027	-1,650904	-3,888961	0,039859	0,858108	-0,348249	68,120027	-1,650904	-3,888961
15:31:28,59	0,413939	3,262043	-0,105991	-0,073023	0,299992	2,749017	0,036936	0,854464	-0,349033	0,908683	1,313172	-3,883305	-1,411150	-2,524768	-1,580472	7,687239	47,710890	8,074192	0,036936	0,854464	-0,349033	67,984083	-1,586336	-3,883305	0,036936	0,854464	-0,349033	67,984083	-1,586336	-3,883305
15:31:28,64	0,413939	3,262043	-0,105991	-0,073023	0,299992	2,749017	0,041853	0,859854	-0,349800	0,613080	1,549998	-3,850263	-1,405894	-2,522622	-1,580101	7,685874	47,661026	8,054229	0,041853	0,859854	-0,349800	68,111590	-1,735499	-3,850263	0,041853	0,859854	-0,349800	68,111590	-1,735499	-3,850263
15:31:28,69	0,413939	3,262043	-0,105991	-0,073023	0,299992	2,749017	0,037368	0,856374	-0,349428	0,750131	1,340481	-3,870226	-1,404163	-2,523697	-1,578537	7,669695	47,646747	8,067661	0,037368	0,856374	-0,349428	67,975526	-1,592874	-3,870226	0,037368	0,856374	-0,349428	67,975526	-1,592874	-3,870226
15:31:28,74	0,413939	3,262043	-0,105991	-0,073023	0,299992	2,749017	0,037432	0,854338	-0,347864	0,835556	1,336984	-3,856794	-1,406568	-2,526491	-1,578157	7,640104	47,641269	8,061883	0,037432	0,854338	-0,347864	67,901112	-1,601465	-3,856794	0,037432	0,854338	-0,347864	67,901112	-1,601465	-3,856794
15:31:28,79	0,413939	3,262043	-0,105991	-0,073023	0,299992	2,749017	0,041055	0,855024	-0,347484	0,780367	1,502463	-3,862571	-1,403091	-2,528383	-1,582001	7,631165	47,612527	8,107320	0,041055	0,855024	-0,347484	67,899740	-1,720347	-3,862571	0,041055	0,855024	-0,347484	67,899740	-1,720347	-3,862571
15:31:28,84	0,413939	3,262043	-0,105991	-0,073023	0,299992	2,749017	0,040955	0,851067	-0,351328	0,956762	1,503885	-3,817135	-1,403071	-2,523585	-1,578902	7,664891	47,560422	8,099289	0,040955	0,851067	-0,351328	67,765522	-1,711064	-3,817135	0,040955	0,851067	-0,351328	67,765522	-1,711064	-3,817135
15:31:28,89	0,413939	3,262043	-0,105991	-0,073023	0,299992	2,749017	0,036789	0,853448	-0,348229	0,804684	1,342543	-3,825166	-1,403836	-2,528734	-1,580896	7,579307	47,527591	8,055828	0,036789	0,853448	-0,348229	67,800360	-1,545420	-3,825166	0,036789	0,853448	-0,348229	67,800360	-1,545420	-3,825166
15:31:28,94	0,413939	3,262043	-0,105991	-0,073023	0,299992	2,749017	0,041631	0,851536	-0,350224	0,832897	1,536594	-3,868626	-1,402081	-2,527663	-1,579700	7,578364	47,529439	8,099237	0,041631	0,851536	-0,350224	67,678462	-1,731419	-3,868626	0,041631	0,851536	-0,350224	67,678462	-1,731419	-3,868626
15:31:28,99	0,413939	3,262043	-0,105991	-0,073023	0,299992	2,749017	0,039827	0,850552	-0,349027	0,885188	1,441035	-3,825217	-1,406112	-2,526168	-1,577772	7,613780	47,544598	8,073485	0,039827	0,850552	-0,349027	67,653517	-1,685348	-3,825217	0,039827	0,850552	-0,349027	67,653517	-1,685348	-3,825217
15:31:29,04	0,413939	3,262043	-0,105991	-0,073023	0,299992	2,749017	0,040546	0,854790	-0,347099	0,695641	1,501560	-3,850969	-1,406222	-2,525594	-1,578155	7,576720	47,521925	8,107355	0,040546	0,854790	-0,347099	67,796664	-1,681335	-3,850969	0,040546	0,854790	-0,347099	67,796664	-1,681335	-3,850969
15:31:29,09	0,413939	3,262043	-0,105991	-0,073023	0,299992	2,749017	0,040105	0,855172	-0,347482	0,637603	1,457827	-3,817100	-1,405022	-2,526616	-1,579694	7,606312	47,464744	8,101366	0,040105	0,855172	-0,347482	67,768626	-1,690383	-3,817100	0,040105	0,855172	-0,347482	67,768626	-1,690383	-3,817100
15:31:29,14	0,413939	3,262043	-0,105991	-0,073023	0,299992	2,749017	0,040390	0,853623	-0,349021	0,683465	1,526880	-3,823088	-1,401832	-2,522757	-1,579235	7,588359	47,473517	8,092986	0,040390	0,853623	-0,349021	67,692834	-1,643727	-3,823088	0,040390	0,853623	-0,349021	67,692834	-1,643727	-3,823088
15:31:29,20	0,413939	3,262043	-0,105991	-0,073023	0,299992	2,749017	0,035453	0,852789	-0,348562	0,725434	1,250221	-3,831468	-1,406268	-2,529135	-1,580497	7,560761	47,483110	8,082942	0,035453	0,852789	-0,348562	67,669364	-1,532829	-3,831468	0,035453	0,852789	-0,348562	67,669364	-1,532829	-3,831468
15:31:29,25	0,413939	3,262043	-0,105991	-0,073023	0,299992	2,749017	0,043195	0,853442	-0,349824	0,685977	1,624088	-3,841513	-1,400459	-2,525269	-1,580087	7,555693	47,430614	8,126246	0,043195	0,853442	-0,349824	67,681183	-1,766680	-3,841513	0,043195	0,853442	-0,349824	67,681183	-1,766680	-3,841513
15:31:29,30	0,413939	3,262043	-0,105991	-0,073023	0,299992	2,749017	0,036942	0,850344	-0,349414	0,799070	1,320822	-3,798208	-1,401359	-2,522836	-1,574676	7,634728	47,539534	8,053159	0,036942	0,850344	-0,349414	67,551092	-1,579131	-3,798208	0,036942	0,850344	-0,349414	67,551092	-1,579131	-3,798208
15:31:29,35	0,413939	3,262043	-0,105991	-0,073023	0,299992	2,749017	0,035285	0,852340	-0,344003	0,829148	1,248619	-3,871296	-1,419723	-2,485200	-1,377125	9,416729	48,513247	7,851333	0,035285	0,852340	-0,344003	67,737818	-1,521222	-3,871296	0,035285	0,852340	-0,344003	67,737818	-1,521222	-3,871296
15:31:29,40	0,413939	3,262043	-0,105991	-0,073023	0,299992	2,749017	0,011874	0,887062	-0,146452	0,757873	1,087651	-4,073122	-1,490805	-2,507274	-1,649704	8,745800	51,936911	7,648221	0,011874	0,887062	-0,146452	70,392206	0,155569	-4,073122	0,011874	0,887062	-0,146452	70,392206	0,155569	-4,073122
15:31:29,45	0,414116	3,261955	-0,105979	-0,073015	0,299997	2,799043	0,066531	0,937583	-0,419031	0,760264	1,636958	-4,276234	-1,485963	-2,513314	-1,704992	8,415679	51,750626	7,684075	0,066531	0,937583	-0,419031	74,360543	-3,585723	-4,276234	0,066531	0,937583	-0,419031	74,360543	-3,585723	-4,276234
15:31:29,50	0,414116	3,261955	-0,105979	-0,073015	0,299997	2,799043	0,069341	0,930370	-0,474320	0,808943	1,590327	-4,240380	-1,486228	-2,517681	-1,708502	8,345549	51,585410	7,685790	0,069341	0,930370	-0,474320	73,843015	-3,852939	-4,240380	0,069341	0,930370	-0,474320	73,843015	-3,852939	-4,240380
15:31:29,55	0,414116	3,261955	-0,105979	-0,073015	0,299997	2,799043	0,073255	0,928416	-0,477830	0,732420	1,815745	-4,238664	-1,482482	-2,516528	-1,706218	8,232825	51,401569	7,690179	0,073255	0,928416	-0,477830	73,613080	-3,934793	-4,238664	0,073255	0,928416	-0,477830	73,613080	-3,934793	-4,238664
15:31:29,60	0,414116	3,261955	-0,105979	-0,073015	0,299997	2,799043	0,070384	0,925749	-0,475545	0,655559	1,660739	-4,234276	-1,479753	-2,520240	-1,706220	8,165454	51,281593	7,701485	0,070384	0,925749	-0,475545	73,326818	-3,864408	-4,234276	0,070384	0,925749	-0,475545	73,326818	-3,864408	-4,234276
15:31:29,65	0,414116	3,261955	-0,105979	-0,073015	0,299997	2,799043	0,072234	0,921529	-0,475547	0,737372	1,758579	-4,222969	-1,477059	-2,519604	-1,709023	8,078096	51,196867	7,643794	0,072234	0,921529	-0,475547	73,077420	-3,911789	-4,222969	0,072234	0,921529	-0,475547	73,077420	-3,911789	-4,222969
15:31:29,70	0,414116	3,261955	-0,105979	-0,073015	0,299997	2,799043	0,070336	0,919514	-0,478350	0,725137	1,626592	-4,280661	-1,471941	-2,523232	-1,709367	8,033558	51,072858	7,698976	0,070336	0,919514	-0,478350	72,906949	-3,894782	-4,280661	0,070336	0,919514	-0,478350	72,906949	-3,894782	-4,280661
15:31:29,75	0,414116	3,261955	-0,105979	-0,073015	0,299997	2,799043	0,070919	0,913268	-0,478694	0,920264	1,680321	-4,225478	-1,472003	-2,520666	-1,707827	8,040272	50,978687	7,690478	0,070919	0,913268	-0,478694	72,611767	-3,886789	-4,225478	0,070919	0,913268	-0,478694	72,611767	-3,886789	-4,225478
15:31:29,80	0,414116	3,261955	-0,105979	-0,073015	0,299997	2,799043	0,068727	0,914605	-0,477154	0,772528	1,619282	-4,233977	-1,475914	-2,522827	-1,705962	7,860681	50,962354	7,689670	0,068727	0,914605	-0,477154	72,569007	-3,775823	-4,233977	0,068727	0,914605	-0,477154	72,569007	-3,775823	-4,233977
15:31:29,85	0,414116	3,261955	-0,105979	-0,073015	0,299997	2,799043	0,072555	0,916911	-0,475290	0,548664	1,670949	-4,234785	-1,485825	-2,464341	-1,367595	10,056487	51,981393	7,476589	0,072555	0,916911	-0,475290	72,526182	-4,024616	-4,234785	0,072555	0,916911	-0,475290	72,526182	-4,024616	-4,234785
15:31:29,90	0,414116	3,261955	-0,105979	-0,073015	0,299997	2,799043	0,037770	0,978974	-0,385829	0,698511	1,540889	-4,615317	-1,512270	-2,461671	-1,616502	11,003072	53,047637	7,309138	0,037770	0,978974	-0,385829	77,547944	-1,424072	-4,615317	0,037770	0,978974	-0,385829	77,547944	-1,424072	-4,615317
15:31:29,95	0,413962	3,262003	-0,105970	-0,073008	0,299970	2,849028	0,037770	0,978974	-0,385829	0,698511	1,540889	-4,615317	-1,509006	-2,473096	-1,695984	10,499700	52,898715	7,298633	0,037770	0,978974	-0,385829	77,547944	-1,424072	-4,615317	0,037770	0,978974	-0,385829	77,547944	-1,424072	-4,615317
15:31:30,00	0,413962	3,262003	-0,105970	-0,073008	0,299970	2,849028	0,046032	0,970435	-0,465311	0,761859	1,609027	-4,625822	-1,503720	-2,476369	-1,697975	10,327638	52,574153	7,311024	0,046032	0,970435	-0,465311	76,941016	-2,004480	-4,625822	0,046032	0,970435	-0,465311	76,941016	-2,004480	-4,625822
15:31:30,05	0,413962	3,262003	-0,105970	-0,073008	0,299970	2,849028	0,046224	0,964221	-0,467302	0,717881	1,632292	-4,613431	-1,498866	-2,477891	-1,698365	10,196852	52,362501	7,369426	0,046224	0,964221	-0,467302	76,409234	-1,996302	-4,613431	0,046224	0,964221	-0,467302	76,409234	-1,996302	-4,613431
15:31:30,10	0,413962	3,262003	-0,105970	-0,073008	0,299970	2,849028	0,045115	0,959256	-0,467692	0,727359	1,567159	-4,555029	-1,498029	-2,482793	-1,695698	10,062050	52,234353	7,349966	0,045115	0,959256	-0,467692	76,028980	-1,974337	-4,555029	0,045115	0,959256	-0,467692	76,028980	-1,974337	-4,555029
15:31:30,15	0,413962	3,262003	-0,105970	-0,073008	0,299970	2,849028	0,048942	0,956080	-0,465025	0,714140	1,713507	-4,574489	-1,494148	-2,484380	-1,696887	9,987274	52,118653	7,348187	0,048942	0,956080	-0,465025	75,766429	-2,128427	-4,574489	0,048942	0,956080	-0,465025	75,766429	-2,128427	-4,574489
15:31:30,20	0,413962	3,262003	-0,105970	-0,073008	0,299970	2,849028	0,048376	0,951926	-0,466214	0,792591	1,677154	-4,576268	-1,494932	-2,483439	-1,696514	9,935476	52,017520	7,364638	0,048376	0,951926	-0,466214	75,518746	-2,120329	-4,576268	0,048376	0,951926	-0,466214	75,518746	-2,120329	-4,576268
15:31:30,25	0,413962	3,262003	-0,105970	-0,073008	0,299970	2,849028	0,047953	0,953075	-0,465842	0,619331	1,660882	-4,559817	-1,491041	-2,484803	-1,697706	9,855869	51,930999	7,363880	0,047953	0,953075	-0,465842	75,435727	-2,103419	-4,559817	0,047953	0,953075	-0,465842	75,435727	-2,103419	-4,559817
15:31:30,30	0,413962	3,262003	-0,105970	-0,073008	0,299970	2,849028	0,047189	0,949023	-0,467033	0,715295	1,595454	-4,560575	-1,487093	-2,485362	-1,698499	9,796808	51,867146	7,368368	0,047189	0,949023	-0,467033	75,213620	-2,108846	-4,560575	0,047189	0,949023	-0,467033	75,213620	-2,108846	-4,560575
15:31:30,35	0,413962	3,262003	-0,105970	-0,073008	0,299970	2,849028	0,045698	0,945325	-0,467826	0,822776	1,498739	-4,556086	-1,490041	-2,489519	-1,697301	9,800896	51,822277	7,389260	0,045698	0,945325	-0,467826	75,030786	-2,088576	-4,556086	0,045698	0,945325	-0,467826	75,030786	-2,088576	-4,556086
15:31:30,40	0,413962	3,262003	-0,105970	-0,073008	0,299970	2,849028	0,050773	0,945799	-0,466628	0,761321	1,788576	-4,535195	-1,489685	-2,485619	-1,698108	9,733979	51,744868	7,412824	0,050773	0,945799	-0,466628	75,006531	-2,197068	-4,535195	0,050773	0,945799	-0,466628	75,006531	-2,197068	-4,535195
15:31:30,45	0,413962	3,262003	-0,105970	-0,073008	0,299970	2,849028	0,047217	0,947441	-0,467435	0,575456	1,584435	-4,511630	-1,489728	-2,485391	-1,697741	9,729789	51,689691	7,386678	0,047217	0,947441	-0,467435	74,949540	-2,122092	-4,511630	0,047217	0,947441	-0,467435	74,949540	-2,122092	-4,511630
15:31:30,50	0,413962	3,262003	-0,105970	-0,073008	0,299970	2,849028	0,047041	0,947592	-0,467069	0,517689	1,599256	-4,537777	-1,490896	-2,488765	-1,695811	9,714558	51,701668	7,361115	0,047041	0,947592	-0,467069	74,903679	-2,093474	-4,537777	0,047041	0,947592	-0,467069	74,903679	-2,093474	-4,537777
15:31:30,55	0,413962	3,262003	-0,105970	-0,073008	0,299970	2,849028	0,050547	0,946917	-0,465138	0,555566	1,762383	-4,563339	-1,487473	-2,486883	-1,697734	9,694728	51,650066	7,405313	0,050547	0,946917	-0,465138	74,888538	-2,205559	-4,563339	0,050547	0,946917	-0,465138	74,888538	-2,205559	-4,563339
15:31:30,60	0,413962	3,262003	-0,105970	-0,073008	0,299970	2,849028	0,047206	0,944893	-0,467061	0,606202	1,597282	-4,519142	-1,487063	-2,487226	-1,700879	9,625153	51,621430	7,397355	0,047206	0,944893	-0,467061	74,780302	-2,108396	-4,519142	0,047206	0,944893	-0,467061	74,780302	-2,108396	-4,519142
15:31:30,65	0,413962	3,262003	-0,105970	-0,073008	0,299970	2,849028	0,047298	0,944367	-0,470206	0,573963	1,556104	-4,527100	-1,484679	-2,489041	-1,696207	9,640051	51,572144	7,383232	0,047298	0,944367	-0,470206	74,706778	-2,156756	-4,527100	0,047298	0,944367	-0,470206	74,706778	-2,156756	-4,527100
15:31:30,70	0,413962	3,262003	-0,105970	-0,073008	0,299970	2,849028	0,047677	0,941395	-0,465534	0,693299	1,613398	-4,541222	-1,488347	-2,491409	-1,698144	9,595472	51,523278	7,411390	0,047677	0,941395	-0,465534	74,592774	-2,129276	-4,541222	0,047677	0,941395	-0,465534	74,592774	-2,129276	-4,541222
15:31:30,75	0,413962	3,262003	-0,105970	-0,073008	0,299970	2,849028	0,051562	0,943388	-0,467472	0,525040	1,801244	-4,513065	-1,486002	-2,490830	-1,698549	9,598226	51,499654	7,387117	0,051562	0,943388	-0,467472	74,580986	-2,246402	-4,513065	0,051562	0,943388	-0,467472	74,580986	-2,246402	-4,513065
15:31:30,80	0,413962	3,262003	-0,105970	-0,073008	0,299970	2,849028	0,049888	0,941646	-0,467877	0,596545	1,728369	-4,537338	-1,484306	-2,489402	-1,700120	9,587917	51,449433	7,377384	0,049888	0,941646	-0,467877	74,515740	-2,187832	-4,537338	0,049888	0,941646	-0,467877	74,515740	-2,187832	-4,537338
15:31:30,85	0,413962	3,262003	-0,105970	-0,073008	0,299970	2,849028	0,047804	0,940891	-0,469447	0,587130	1,636181	-4,547071	-1,484905	-2,490695	-1,697763	9,587908	51,423067	7,403881	0,047804	0,940891	-0,469447	74,447101	-2,116421	-4,547071	0,047804	0,940891	-0,469447	74,447101	-2,116421	-4,547071
15:31:30,90	0,413962	3,262003	-0,105970	-0,073008	0,299970	2,849028	0,049223	0,940764	-0,467090	0,570932	1,723144	-4,520574	-1,483230	-2,488786	-1,698208	9,539850	51,440927	7,367029	0,049223	0,940764	-0,467090	74,420878	-2,140849	-4,520574	0,049223	0,940764	-0,467090	74,420878	-2,140849	-4,520574
15:31:30,95	0,413962	3,262003	-0,105970	-0,073008	0,299970	2,849028	0,046732	0,940268	-0,467535	0,588170	1,543086	-4,557426	-1,482704	-2,490083	-1,697022	9,522798	51,399525	7,394126	0,046732	0,940268	-0,467535	74,399169	-2,125400	-4,557426	0,046732	0,940268	-0,467535	74,399169	-2,125400	-4,557426
15:31:31,00	0,413962	3,262003	-0,105970	-0,073008	0,299970	2,849028	0,047813	0,939085	-0,467129	0,571116	1,617385	-4,530971	-1,482746	-2,490313	-1,697802	9,516256	51,363844	7,393483	0,047813	0,939085	-0,467129	74,289274	-2,135926	-4,530971	0,047813	0,939085	-0,467129	74,289274	-2,135926	-4,530971
15:31:31,05	0,413962	3,262003	-0,105970	-0,073008	0,299970	2,849028	0,047813	0,939085	-0,467129	0,571116	1,617385	-4,530971	-1,483873	-2,492238	-1,700093	9,541284	51,369212	7,423383	0,047813	0,939085	-0,467129	74,289274	-2,135926	-4,530971	0,047813	0,939085	-0,467129	74,289274	-2,135926	-4,530971
15:31:31,10	0,413962	3,262003	-0,105970	-0,073008	0,299970	2,849028	0,050043	0,939099	-0,469420	0,587565	1,752343	-4,501072	-1,482182	-2,494763	-1,699362	9,501757	51,338675	7,368987	0,050043	0,939099	-0,469420	74,306801	-2,176034	-4,501072	0,050043	0,939099	-0,469420	74,306801	-2,176034	-4,501072
15:31:31,15	0,413962	3,262003	-0,105970	-0,073008	0,299970	2,849028	0,051384	0,936371	-0,468689	0,683176	1,803131	-4,555468	-1,480764	-2,494419	-1,696744	9,479412	51,319979	7,374588	0,051384	0,936371	-0,468689	74,188318	-2,230543	-4,555468	0,051384	0,936371	-0,468689	74,188318	-2,230543	-4,555468
15:31:31,20	0,413962	3,262003	-0,105970	-0,073008	0,299970	2,849028	0,050377	0,935315	-0,466071	0,710733	1,740758	-4,549866	-1,482305	-2,493739	-1,699365	9,466963	51,290023	7,392144	0,050377	0,935315	-0,466071	74,132966	-2,213859	-4,549866	0,050377	0,935315	-0,466071	74,132966	-2,213859	-4,549866
15:31:31,25	0,413962	3,262003	-0,105970	-0,073008	0,299970	2,849028	0,048636	0,938042	-0,469080	0,569711	1,659847	-4,531132	-1,482254	-2,491548	-1,699752	9,488115	51,315827	7,393323	0,048636	0,938042	-0,469080	74,205973	-2,158113	-4,531132	0,048636	0,938042	-0,469080	74,205973	-2,158113	-4,531132
15:31:31,30	0,413962	3,262003	-0,105970	-0,073008	0,299970	2,849028	0,048636	0,938042	-0,469080	0,569711	1,659847	-4,531132	-1,482243	-2,493788	-1,697411	9,489482	51,296553	7,390937	0,050571	0,936912	-0,466739	74,160022	-2,198554	-4,533518	0,050571	0,936912	-0,466739	74,160022	-2,198554	-4,533518
15:31:31,35	0,413962	3,262003	-0,105970	-0,073008	0,299970	2,849028	0,050571	0,936912	-0,466739	0,612460	1,771258	-4,533518	-1,481091	-2,488951	-1,699391	9,488748	51,303880	7,369075	0,050571	0,936912	-0,466739	74,160022	-2,198554	-4,533518	0,050571	0,936912	-0,466739	74,160022	-2,198554	-4,533518
15:31:31,40	0,413962	3,262003	-0,105970	-0,073008	0,299970	2,849028	0,045806	0,938332	-0,468719	0,544571	1,519174	-4,555380	-1,480937	-2,493723	-1,698214	9,418872	51,283481	7,399235	0,045806	0,938332	-0,468719	74,203644	-2,076579	-4,555380	0,045806	0,938332	-0,468719	74,203644	-2,076579	-4,555380
15:31:31,45	0,413962	3,262003	-0,105970	-0,073008	0,299970	2,849028	0,049862	0,935813	-0,467541	0,622960	1,679767	-4,525220	-1,482398	-2,493002	-1,700571	9,424989	51,289929	7,369174	0,049862	0,935813	-0,467541	74,084284	-2,234375	-4,525220	0,049862	0,935813	-0,467541	74,084284	-2,234375	-4,525220
15:31:31,50	0,413962	3,262003	-0,105970	-0,073008	0,299970	2,849028	0,049967	0,937439	-0,469898	0,547059	1,687321	-4,555280	-1,478264	-2,489744	-1,697795	9,462704	51,226006	7,429235	0,049967	0,937439	-0,469898	74,136012	-2,235095	-4,555280	0,049967	0,937439	-0,469898	74,136012	-2,235095	-4,555280
15:31:31,55	0,413962	3,262003	-0,105970	-0,073008	0,299970	2,849028	0,047886	0,933850	-0,468318	0,701105	1,630928	-4,547861	-1,478249	-2,492993	-1,698991	9,453602	51,235804	7,376594	0,047886	0,933850	-0,468318	74,008343	-2,128095	-4,547861	0,047886	0,933850	-0,468318	74,008343	-2,128095	-4,547861
15:31:31,60	0,413962	3,262003	-0,105970	-0,073008	0,299970	2,849028	0,047886	0,933850	-0,468318	0,701105	1,630928	-4,547861	-1,478306	-2,491711	-1,699750	9,442376	51,219564	7,415592	0,047886	0,933850	-0,468318	74,008343	-2,128095	-4,547861	0,047886	0,933850	-0,468318	74,008343	-2,128095	-4,547861
15:31:31,65	0,413962	3,262003	-0,105970	-0,073008	0,299970	2,849028	0,050279	0,933289	-0,468709	0,693476	1,711870	-4,528463	-1,478959	-2,495347	-1,699382	9,397517	51,225651	7,395991	0,050279	0,933289	-0,468709	73,956625	-2,235004	-4,528463	0,050279	0,933289	-0,468709	73,956625	-2,235004	-4,528463
15:31:31,71	0,413962	3,262003	-0,105970	-0,073008	0,299970	2,849028	0,047687	0,932040	-0,465982	0,730701	1,621663	-4,531208	-1,476582	-2,493726	-1,696655	9,422257	51,179377	7,393247	0,047687	0,932040	-0,465982	73,895830	-2,121760	-4,531208	0,047687	0,932040	-0,465982	73,895830	-2,121760	-4,531208
15:31:31,76	0,413962	3,262003	-0,105970	-0,073008	0,299970	2,849028	0,047687	0,932040	-0,465982	0,730701	1,621663	-4,531208	-1,478429	-2,496720	-1,700534	9,391494	51,164703	7,409225	0,047687	0,932040	-0,465982	73,895830	-2,121760	-4,531208	0,047687	0,932040	-0,465982	73,895830	-2,121760	-4,531208
15:31:31,81	0,413962	3,262003	-0,105970	-0,073008	0,299970	2,849028	0,051203	0,932143	-0,469861	0,697258	1,785209	-4,515230	-1,477800	-2,497170	-1,693534	9,389681	51,181738	7,410417	0,051203	0,932143	-0,469861	73,870470	-2,234249	-4,515230	0,051203	0,932143	-0,469861	73,870470	-2,234249	-4,515230
15:31:31,86	0,413962	3,262003	-0,105970	-0,073008	0,299970	2,849028	0,051279	0,931373	-0,462861	0,751136	1,779033	-4,514037	-1,483674	-2,470968	-1,491788	9,959457	51,747557	7,234966	0,051279	0,931373	-0,462861	73,863915	-2,246330	-4,514037	0,051279	0,931373	-0,462861	73,863915	-2,246330	-4,514037
15:31:31,91	0,413962	3,262003	-0,105970	-0,073008	0,299970	2,849028	0,031523	0,949561	-0,261115	0,580249	0,962293	-4,689489	-1,551397	-2,475892	-1,648474	10,421885	55,121598	7,023897	0,031523	0,949561	-0,261115	75,120804	-1,512285	-4,689489	0,031523	0,949561	-0,261115	75,120804	-1,512285	-4,689489
15:31:31,96	0,414114	3,261945	-0,105980	-0,073011	0,300002	2,899030	0,069650	1,005748	-0,417801	0,811730	1,658320	-4,900558	-1,554997	-2,483087	-1,743511	9,964010	55,233966	7,015665	0,069650	1,005748	-0,417801	79,762984	-3,809182	-4,900558	0,069650	1,005748	-0,417801	79,762984	-3,809182	-4,900558
15:31:32,01	0,414114	3,261945	-0,105980	-0,073011	0,300002	2,899030	0,077680	1,005269	-0,512838	0,705038	1,623174	-4,908790	-1,555180	-2,490054	-1,740419	9,893503	55,114442	6,995078	0,077680	1,005269	-0,512838	79,618654	-4,474697	-4,908790	0,077680	1,005269	-0,512838	79,618654	-4,474697	-4,908790
15:31:32,06	0,414114	3,261945	-0,105980	-0,073011	0,300002	2,899030	0,083805	1,001944	-0,509746	0,739165	1,940397	-4,929376	-1,557144	-2,486155	-1,740071	9,832326	55,057334	7,003596	0,083805	1,001944	-0,509746	79,391782	-4,638319	-4,929376	0,083805	1,001944	-0,509746	79,391782	-4,638319	-4,929376
15:31:32,11	0,414114	3,261945	-0,105980	-0,073011	0,300002	2,899030	0,081411	1,005595	-0,509399	0,469295	1,791448	-4,920859	-1,551998	-2,485975	-1,743573	9,793483	54,984841	7,014410	0,081411	1,005595	-0,509399	79,408475	-4,599288	-4,920859	0,081411	1,005595	-0,509399	79,408475	-4,599288	-4,920859
15:31:32,16	0,414114	3,261945	-0,105980	-0,073011	0,300002	2,899030	0,078682	1,001228	-0,512900	0,614156	1,652167	-4,910045	-1,549814	-2,488848	-1,743582	9,723870	54,935562	7,023194	0,078682	1,001228	-0,512900	79,210557	-4,524371	-4,910045	0,078682	1,001228	-0,512900	79,210557	-4,524371	-4,910045
15:31:32,21	0,414114	3,261945	-0,105980	-0,073011	0,300002	2,899030	0,080078	0,997900	-0,512910	0,709741	1,689120	-4,901261	-1,551709	-2,486391	-1,737791	9,673353	54,894873	7,018923	0,080078	0,997900	-0,512910	79,044876	-4,597017	-4,901261	0,080078	0,997900	-0,512910	79,044876	-4,597017	-4,901261
15:31:32,26	0,414114	3,261945	-0,105980	-0,073011	0,300002	2,899030	0,078898	1,000770	-0,507119	0,500018	1,604327	-4,905532	-1,549481	-2,488473	-1,745199	9,641168	54,832304	6,992763	0,078898	1,000770	-0,507119	79,060427	-4,589137	-4,905532	0,078898	1,000770	-0,507119	79,060427	-4,589137	-4,905532
15:31:32,31	0,414114	3,261945	-0,105980	-0,073011	0,300002	2,899030	0,079586	0,997799	-0,514526	0,584222	1,643543	-4,931692	-1,547899	-2,493355	-1,739322	9,591531	54,678989	7,052167	0,079586	0,997799	-0,514526	78,911422	-4,603972	-4,931692	0,079586	0,997799	-0,514526	78,911422	-4,603972	-4,931692
15:31:32,36	0,414114	3,261945	-0,105980	-0,073011	0,300002	2,899030	0,083023	0,993988	-0,508649	0,624803	1,855944	-4,872288	-1,564783	-2,417655	-1,405312	12,681881	55,775055	6,812134	0,083023	0,993988	-0,508649	78,652836	-4,661385	-4,872288	0,083023	0,993988	-0,508649	78,652836	-4,661385	-4,872288
15:31:32,41	0,414114	3,261945	-0,105980	-0,073011	0,300002	2,899030	0,025907	1,046460	-0,174639	0,390664	1,014194	-5,112321	-1,597593	-2,424386	-1,727193	13,028586	57,444334	6,595790	0,025907	1,046460	-0,174639	82,537736	-1,019521	-5,112321	0,025907	1,046460	-0,174639	82,537736	-1,019521	-5,112321
15:31:32,46	0,414002	3,261976	-0,105985	-0,073012	0,299979	2,949005	0,048141	1,071508	-0,496520	0,707123	1,635992	-5,328665	-1,593566	-2,439688	-1,815191	12,428808	57,063270	6,665945	0,048141	1,071508	-0,496520	84,820515	-2,143113	-5,328665	0,048141	1,071508	-0,496520	84,820515	-2,143113	-5,328665
15:31:32,51	0,414002	3,261976	-0,105985	-0,073012	0,299979	2,949005	0,059380	1,060370	-0,584518	0,656408	1,891513	-5,258509	-1,585431	-2,447454	-1,816422	12,208138	56,703050	6,652832	0,059380	1,060370	-0,584518	83,895454	-2,769829	-5,258509	0,059380	1,060370	-0,584518	83,895454	-2,769829	-5,258509
15:31:32,56	0,414002	3,261976	-0,105985	-0,073012	0,299979	2,949005	0,062038	1,049441	-0,585749	0,802401	2,018749	-5,271622	-1,581707	-2,446840	-1,812931	12,110306	56,451226	6,697678	0,062038	1,049441	-0,585749	83,183551	-2,851270	-5,271622	0,062038	1,049441	-0,585749	83,183551	-2,851270	-5,271622
15:31:32,61	0,414002	3,261976	-0,105985	-0,073012	0,299979	2,949005	0,059644	1,046524	-0,582258	0,687118	1,935442	-5,226776	-1,581473	-2,445351	-1,813396	11,993211	56,318777	6,675803	0,059644	1,046524	-0,582258	82,839231	-2,746639	-5,226776	0,059644	1,046524	-0,582258	82,839231	-2,746639	-5,226776
15:31:32,66	0,414002	3,261976	-0,105985	-0,073012	0,299979	2,949005	0,058238	1,047065	-0,582723	0,485696	1,827114	-5,248652	-1,580518	-2,450573	-1,814953	11,942044	56,135386	6,670792	0,058238	1,047065	-0,582723	82,680334	-2,744546	-5,248652	0,058238	1,047065	-0,582723	82,680334	-2,744546	-5,248652
15:31:32,71	0,414002	3,261976	-0,105985	-0,073012	0,299979	2,949005	0,062283	1,043627	-0,584280	0,480088	2,084858	-5,253663	-1,576084	-2,450212	-1,817331	11,847593	56,046087	6,661479	0,062283	1,043627	-0,584280	82,404813	-2,804365	-5,253663	0,062283	1,043627	-0,584280	82,404813	-2,804365	-5,253663
15:31:32,76	0,414002	3,261976	-0,105985	-0,073012	0,299979	2,949005	0,059753	1,039968	-0,586658	0,545799	1,916133	-5,262976	-1,570448	-2,452360	-1,813478	11,759248	55,916128	6,646845	0,059753	1,039968	-0,586658	82,183286	-2,774459	-5,262976	0,059753	1,039968	-0,586658	82,183286	-2,774459	-5,262976
15:31:32,81	0,414002	3,261976	-0,105985	-0,073012	0,299979	2,949005	0,058795	1,034013	-0,582805	0,698727	1,854797	-5,277610	-1,569364	-2,450886	-1,813442	11,754907	55,833020	6,702753	0,058795	1,034013	-0,582805	81,868765	-2,760605	-5,277610	0,058795	1,034013	-0,582805	81,868765	-2,760605	-5,277610
15:31:32,86	0,414002	3,261976	-0,105985	-0,073012	0,299979	2,949005	0,056977	1,033812	-0,582769	0,635072	1,798075	-5,221702	-1,565939	-2,453740	-1,816940	11,724969	55,768594	6,698449	0,057737	1,029418	-0,586267	81,602095	-2,688481	-5,226006	0,057737	1,029418	-0,586267	81,602095	-2,688481	-5,226006
15:31:32,91	0,414002	3,261976	-0,105985	-0,073012	0,299979	2,949005	0,057737	1,029418	-0,586267	0,792750	1,843845	-5,226006	-1,569637	-2,452006	-1,817758	11,665123	55,738946	6,698230	0,057737	1,029418	-0,586267	81,602095	-2,688481	-5,226006	0,057737	1,029418	-0,586267	81,602095	-2,688481	-5,226006
15:31:32,96	0,414002	3,261976	-0,105985	-0,073012	0,299979	2,949005	0,058084	1,033488	-0,587085	0,525521	1,824889	-5,226225	-1,572089	-2,453189	-1,813119	11,620636	55,701062	6,689206	0,058084	1,033488	-0,587085	81,654346	-2,734681	-5,226225	0,058084	1,033488	-0,587085	81,654346	-2,734681	-5,226225
15:31:33,01	0,414002	3,261976	-0,105985	-0,073012	0,299979	2,949005	0,060335	1,035020	-0,582446	0,390818	1,922346	-5,235249	-1,569844	-2,457830	-1,813887	11,594312	55,596692	6,686300	0,060335	1,035020	-0,582446	81,639886	-2,813914	-5,235249	0,060335	1,035020	-0,582446	81,639886	-2,813914	-5,235249
15:31:33,06	0,414002	3,261976	-0,105985	-0,073012	0,299979	2,949005	0,063231	1,030755	-0,583214	0,509040	2,102343	-5,238154	-1,564623	-2,455398	-1,815808	11,582479	55,566312	6,726642	0,063231	1,030755	-0,583214	81,423317	-2,861278	-5,238154	0,063231	1,030755	-0,583214	81,423317	-2,861278	-5,238154
15:31:33,11	0,414002	3,261976	-0,105985	-0,073012	0,299979	2,949005	0,058514	1,027449	-0,585135	0,648727	1,862016	-5,197812	-1,562914	-2,458189	-1,811916	11,558871	55,513256	6,727544	0,058514	1,027449	-0,585135	81,303481	-2,731343	-5,197812	0,058514	1,027449	-0,585135	81,303481	-2,731343	-5,197812
15:31:33,16	0,414002	3,261976	-0,105985	-0,073012	0,299979	2,949005	0,060076	1,024575	-0,581244	0,740454	1,949330	-5,196911	-1,565368	-2,456802	-1,816230	11,525464	55,507400	6,710725	0,060076	1,024575	-0,581244	81,169554	-2,766656	-5,196911	0,060076	1,024575	-0,581244	81,169554	-2,766656	-5,196911
15:31:33,21	0,414002	3,261976	-0,105985	-0,073012	0,299979	2,949005	0,060103	1,027392	-0,585557	0,572148	1,924692	-5,213729	-1,560194	-2,456743	-1,815832	11,491884	55,438279	6,733743	0,060103	1,027392	-0,585557	81,222453	-2,793355	-5,213729	0,060103	1,027392	-0,585557	81,222453	-2,793355	-5,213729
15:31:33,26	0,414002	3,261976	-0,105985	-0,073012	0,299979	2,949005	0,057465	1,022942	-0,585159	0,726934	1,793012	-5,190712	-1,563693	-2,461574	-1,814679	11,487129	55,444648	6,698057	0,057465	1,022942	-0,585159	81,027860	-2,717977	-5,190712	0,057465	1,022942	-0,585159	81,027860	-2,717977	-5,190712
15:31:33,31	0,414002	3,261976	-0,105985	-0,073012	0,299979	2,949005	0,063398	1,023556	-0,584006	0,698122	2,094218	-5,226398	-1,564320	-2,455478	-1,815846	11,503697	55,408029	6,722445	0,063398	1,023556	-0,584006	81,047279	-2,882500	-5,226398	0,063398	1,023556	-0,584006	81,047279	-2,882500	-5,226398
15:31:33,36	0,414002	3,261976	-0,105985	-0,073012	0,299979	2,949005	0,058432	1,027147	-0,585173	0,487971	1,868664	-5,202009	-1,562660	-2,459212	-1,814328	11,441531	55,393839	6,687523	0,058432	1,027147	-0,585173	81,119007	-2,718254	-5,202009	0,058432	1,027147	-0,585173	81,119007	-2,718254	-5,202009
15:31:33,41	0,414002	3,261976	-0,105985	-0,073012	0,299979	2,949005	0,060836	1,023842	-0,583655	0,616436	1,946902	-5,236932	-1,560856	-2,460024	-1,815441	11,489077	55,317855	6,719385	0,060836	1,023842	-0,583655	80,988064	-2,828688	-5,236932	0,060836	1,023842	-0,583655	80,988064	-2,828688	-5,236932
15:31:33,46	0,414002	3,261976	-0,105985	-0,073012	0,299979	2,949005	0,060637	1,021875	-0,584769	0,676727	2,015735	-5,205070	-1,564373	-2,459587	-1,816645	11,443764	55,346180	6,707220	0,060637	1,021875	-0,584769	80,893888	-2,744254	-5,205070	0,060637	1,021875	-0,584769	80,893888	-2,744254	-5,205070
15:31:33,51	0,414002	3,261976	-0,105985	-0,073012	0,299979	2,949005	0,061202	1,023047	-0,589041	0,586545	2,016421	-5,173555	-1,562154	-2,459927	-1,819714	11,449619	55,306870	6,750900	0,061202	1,023047	-0,589041	80,895702	-2,787897	-5,173555	0,061202	1,023047	-0,589041	80,895702	-2,787897	-5,173555
15:31:33,56	0,414002	3,261976	-0,105985	-0,073012	0,299979	2,949005	0,061202	1,023047	-0,589041	0,586545	2,016421	-5,173555	-1,559258	-2,460031	-1,814306	11,427046	55,261330	6,712951	0,061202	1,023047	-0,589041	80,895702	-2,787897	-5,173555	0,061202	1,023047	-0,589041	80,895702	-2,787897	-5,173555
15:31:33,61	0,414002	3,261976	-0,105985	-0,073012	0,299979	2,949005	0,059843	1,020487	-0,583633	0,668913	1,949020	-5,211503	-1,559351	-2,462033	-1,816247	11,389515	55,245215	6,728224	0,059843	1,020487	-0,583633	80,777150	-2,748686	-5,211503	0,059843	1,020487	-0,583633	80,777150	-2,748686	-5,211503
15:31:33,66	0,414002	3,261976	-0,105985	-0,073012	0,299979	2,949005	0,061624	1,019567	-0,585574	0,684057	2,017159	-5,196231	-1,559313	-2,457689	-1,813903	11,426576	55,215858	6,745508	0,061624	1,019567	-0,585574	80,720036	-2,820314	-5,196231	0,061624	1,019567	-0,585574	80,720036	-2,820314	-5,196231
15:31:33,71	0,414002	3,261976	-0,105985	-0,073012	0,299979	2,949005	0,057844	1,021706	-0,583230	0,565934	1,867357	-5,178946	-1,559624	-2,463172	-1,813385	11,399733	55,221813	6,730257	0,057844	1,021706	-0,583230	80,769826	-2,673361	-5,178946	0,057844	1,021706	-0,583230	80,769826	-2,673361	-5,178946
15:31:33,76	0,414002	3,261976	-0,105985	-0,073012	0,299979	2,949005	0,062747	1,019233	-0,582712	0,686235	2,096089	-5,194197	-1,555900	-2,459085	-1,817826	11,386272	55,167505	6,708382	0,062747	1,019233	-0,582712	80,696043	-2,829514	-5,194197	0,062747	1,019233	-0,582712	80,696043	-2,829514	-5,194197
15:31:33,81	0,414002	3,261976	-0,105985	-0,073012	0,299979	2,949005	0,057346	1,018052	-0,587153	0,693912	1,830734	-5,216072	-1,560633	-2,461720	-1,814322	11,351617	55,208393	6,730933	0,057346	1,018052	-0,587153	80,610970	-2,670893	-5,216072	0,057346	1,018052	-0,587153	80,610970	-2,670893	-5,216072
15:31:33,86	0,414002	3,261976	-0,105985	-0,073012	0,299979	2,949005	0,061994	1,020833	-0,583649	0,567383	2,022003	-5,193522	-1,556555	-2,464013	-1,817027	11,341032	55,176999	6,736892	0,061994	1,020833	-0,583649	80,702749	-2,844535	-5,193522	0,061994	1,020833	-0,583649	80,702749	-2,844535	-5,193522
15:31:33,91	0,414002	3,261976	-0,105985	-0,073012	0,299979	2,949005	0,061941	1,016155	-0,586354	0,778148	2,025769	-5,187563	-1,558837	-2,460977	-1,815086	11,383511	55,164716	6,730091	0,061941	1,016155	-0,586354	80,546307	-2,836596	-5,187563	0,061941	1,016155	-0,586354	80,546307	-2,836596	-5,187563
15:31:33,96	0,414002	3,261976	-0,105985	-0,073012	0,299979	2,949005	0,060453	1,019649	-0,584413	0,607041	1,991315	-5,194363	-1,558268	-2,457932	-1,815898	11,380420	55,165079	6,702108	0,060453	1,019649	-0,584413	80,649510	-2,754231	-5,194363	0,060453	1,019649	-0,584413	80,649510	-2,754231	-5,194363
15:31:34,02	0,414002	3,261976	-0,105985	-0,073012	0,299979	2,949005	0,057531	1,020679	-0,585225	0,552276	1,836505	-5,222346	-1,558951	-2,461181	-1,813177	11,331854	55,142073	6,714150	0,057531	1,020679	-0,585225	80,675561	-2,679653	-5,222346	0,057531	1,020679	-0,585225	80,675561	-2,679653	-5,222346
15:31:34,07	0,414002	3,261976	-0,105985	-0,073012	0,299979	2,949005	0,060686	1,019647	-0,582504	0,561741	1,970036	-5,210305	-1,556073	-2,461493	-1,816671	11,318974	55,109344	6,720656	0,060686	1,019647	-0,582504	80,604002	-2,793831	-5,210305	0,060686	1,019647	-0,582504	80,604002	-2,793831	-5,210305
15:31:34,12	0,414002	3,261976	-0,105985	-0,073012	0,299979	2,949005	0,059517	1,016997	-0,585998	0,664719	1,914446	-5,203798	-1,554298	-2,465101	-1,801087	11,320820	55,008026	6,741597	0,059517	1,016997	-0,585998	80,499014	-2,757635	-5,203798	0,059517	1,016997	-0,585998	80,499014	-2,757635	-5,203798
15:31:34,17	0,414002	3,261976	-0,105985	-0,073012	0,299979	2,949005	0,061755	1,013657	-0,570414	0,751612	2,083086	-5,182858	-1,583668	-2,438175	-1,497989	11,824522	56,854996	6,527702	0,061755	1,013657	-0,570414	80,323664	-2,764688	-5,182858	0,061755	1,013657	-0,570414	80,323664	-2,764688	-5,182858
15:31:34,22	0,414002	3,261976	-0,105985	-0,073012	0,299979	2,949005	0,053121	1,052554	-0,267316	0,580324	1,146848	-5,396752	-1,639033	-2,435433	-1,662107	12,222155	59,709781	6,313307	0,053121	1,052554	-0,267316	83,205817	-3,023152	-5,396752	0,053121	1,052554	-0,267316	83,205817	-3,023152	-5,396752
15:31:34,27	0,414029	3,261935	-0,105976	-0,073005	0,299996	2,999026	0,078429	1,101873	-0,431434	0,686854	1,379812	-5,611148	-1,638191	-2,445577	-1,727112	11,946719	59,538610	6,300399	0,078429	1,101873	-0,431434	87,183909	-4,776836	-5,611148	0,078429	1,101873	-0,431434	87,183909	-4,776836	-5,611148
15:31:34,32	0,414029	3,261935	-0,105976	-0,073005	0,299996	2,999026	0,086793	1,096072	-0,496439	0,702575	1,661797	-5,624056	-1,636176	-2,446949	-1,728704	11,833344	59,408143	6,308188	0,086793	1,096072	-0,496439	86,744214	-5,151434	-5,624056	0,086793	1,096072	-0,496439	86,744214	-5,151434	-5,624056
15:31:34,37	0,414029	3,261935	-0,105976	-0,073005	0,299996	2,999026	0,086974	1,093641	-0,498031	0,659304	1,638255	-5,616266	-1,634141	-2,449829	-1,729080	11,735794	59,258403	6,362690	0,086974	1,093641	-0,498031	86,510120	-5,189182	-5,616266	0,086974	1,093641	-0,498031	86,510120	-5,189182	-5,616266
15:31:34,42	0,414029	3,261935	-0,105976	-0,073005	0,299996	2,999026	0,088450	1,090438	-0,498407	0,647393	1,705422	-5,561765	-1,632573	-2,449281	-1,729511	11,670709	59,179089	6,346897	0,088450	1,090438	-0,498407	86,246795	-5,237921	-5,561765	0,088450	1,090438	-0,498407	86,246795	-5,237921	-5,561765
15:31:34,47	0,414029	3,261935	-0,105976	-0,073005	0,299996	2,999026	0,087192	1,089355	-0,498838	0,602511	1,623291	-5,577558	-1,627960	-2,448624	-1,728739	11,662935	59,067121	6,338970	0,087192	1,089355	-0,498838	86,116847	-5,221288	-5,577558	0,087192	1,089355	-0,498838	86,116847	-5,221288	-5,577558
15:31:34,52	0,414029	3,261935	-0,105976	-0,073005	0,299996	2,999026	0,084316	1,085688	-0,498066	0,692325	1,523001	-5,585485	-1,626431	-2,451107	-1,732661	11,572366	59,007364	6,330579	0,084316	1,085688	-0,498066	85,918826	-5,095827	-5,585485	0,084316	1,085688	-0,498066	85,918826	-5,095827	-5,585485
15:31:34,57	0,414029	3,261935	-0,105976	-0,073005	0,299996	2,999026	0,085702	1,083123	-0,501988	0,728665	1,546483	-5,593876	-1,625434	-2,454544	-1,729225	11,510132	58,906212	6,349775	0,085702	1,083123	-0,501988	85,753821	-5,181096	-5,593876	0,085702	1,083123	-0,501988	85,753821	-5,181096	-5,593876
15:31:34,62	0,414029	3,261935	-0,105976	-0,073005	0,299996	2,999026	0,094472	1,079703	-0,501330	0,701151	1,646520	-5,552911	-1,627855	-2,460412	-1,732003	11,161373	59,007549	6,371543	0,094472	1,079703	-0,501330	85,457864	-5,769533	-5,552911	0,094472	1,079703	-0,501330	85,457864	-5,769533	-5,552911
15:31:34,67	0,414029	3,261935	-0,105976	-0,073005	0,299996	2,999026	0,094472	1,079703	-0,501330	0,701151	1,646520	-5,552911	-1,629865	-2,411573	-1,482262	13,272167	59,430531	6,135964	0,094472	1,079703	-0,501330	85,457864	-5,769533	-5,552911	0,094472	1,079703	-0,501330	85,457864	-5,769533	-5,552911
15:31:34,72	0,414029	3,261935	-0,105976	-0,073005	0,299996	2,999026	0,053182	1,105863	-0,251589	0,762547	1,115929	-5,788491	-1,670625	-2,426637	-1,786379	13,156498	61,116597	6,013239	0,053182	1,105863	-0,251589	87,572811	-3,058829	-5,788491	0,053182	1,105863	-0,251589	87,572811	-3,058829	-5,788491
15:31:34,77	0,414001	3,262021	-0,105978	-0,073024	0,299985	3,048992	0,086607	1,133630	-0,555707	0,720995	1,910861	-5,911216	-1,666394	-2,433014	-1,848711	12,830534	60,903486	5,984489	0,086607	1,133630	-0,555707	89,710981	-4,887816	-5,911216	0,086607	1,133630	-0,555707	89,710981	-4,887816	-5,911216
15:31:34,82	0,414001	3,262021	-0,105978	-0,073024	0,299985	3,048992	0,090014	1,126778	-0,618038	0,729782	1,912288	-5,939966	-1,663448	-2,435106	-1,847256	12,623980	60,677036	5,959291	0,090014	1,126778	-0,618038	89,181850	-5,153839	-5,939966	0,090014	1,126778	-0,618038	89,181850	-5,153839	-5,939966
15:31:34,87	0,414001	3,262021	-0,105978	-0,073024	0,299985	3,048992	0,090353	1,123180	-0,616583	0,617474	1,864233	-5,965164	-1,658435	-2,435202	-1,849939	12,573177	60,474955	6,028502	0,090353	1,123180	-0,616583	88,787122	-5,228465	-5,965164	0,090353	1,123180	-0,616583	88,787122	-5,228465	-5,965164
15:31:34,92	0,414001	3,262021	-0,105978	-0,073024	0,299985	3,048992	0,093814	1,117146	-0,615423	0,531519	2,068799	-5,907973	-1,659952	-2,441121	-1,846096	12,445372	60,318554	6,016482	0,093814	1,117146	-0,615423	88,227445	-5,295636	-5,907973	0,093814	1,117146	-0,615423	88,227445	-5,295636	-5,907973
15:31:34,97	0,414001	3,262021	-0,105978	-0,073024	0,299985	3,048992	0,093814	1,117146	-0,615423	0,531519	2,068799	-5,907973	-1,656668	-2,442284	-1,847271	12,366729	60,215243	6,039316	0,093814	1,117146	-0,615423	88,227445	-5,295636	-5,907973	0,093814	1,117146	-0,615423	88,227445	-5,295636	-5,907973
15:31:35,02	0,414001	3,262021	-0,105978	-0,073024	0,299985	3,048992	0,093179	1,113720	-0,616598	0,580860	2,019318	-5,885138	-1,652175	-2,444820	-1,846136	12,287673	60,116454	6,022139	0,093179	1,113720	-0,616598	88,007875	-5,295255	-5,885138	0,093179	1,113720	-0,616598	88,007875	-5,295255	-5,885138
15:31:35,07	0,414001	3,262021	-0,105978	-0,073024	0,299985	3,048992	0,093129	1,108561	-0,615464	0,724033	1,997638	-5,902316	-1,653417	-2,442109	-1,844978	12,289224	60,043790	6,028968	0,093129	1,108561	-0,615464	87,746085	-5,312994	-5,902316	0,093129	1,108561	-0,615464	87,746085	-5,312994	-5,902316
15:31:35,12	0,414001	3,262021	-0,105978	-0,073024	0,299985	3,048992	0,091402	1,110992	-0,614305	0,535458	1,945507	-5,895486	-1,647199	-2,446136	-1,846566	12,191836	59,943575	6,008822	0,091402	1,110992	-0,614305	87,748359	-5,229553	-5,895486	0,091402	1,110992	-0,614305	87,748359	-5,229553	-5,895486
15:31:35,17	0,414001	3,262021	-0,105978	-0,073024	0,299985	3,048992	0,091781	1,103594	-0,615893	0,784695	1,930984	-5,915633	-1,648496	-2,446727	-1,846521	12,172448	59,861451	6,078729	0,091781	1,103594	-0,615893	87,416817	-5,273830	-5,915633	0,091781	1,103594	-0,615893	87,416817	-5,273830	-5,915633
15:31:35,22	0,414001	3,262021	-0,105978	-0,073024	0,299985	3,048992	0,092941	1,104421	-0,615848	0,660862	2,015561	-5,845726	-1,652745	-2,444733	-1,846184	12,125258	59,834422	6,058324	0,092941	1,104421	-0,615848	87,357924	-5,280290	-5,845726	0,092941	1,104421	-0,615848	87,357924	-5,280290	-5,845726
15:31:35,27	0,414001	3,262021	-0,105978	-0,073024	0,299985	3,048992	0,093339	1,109098	-0,615511	0,370646	2,008905	-5,866131	-1,646924	-2,445659	-1,843854	12,104286	59,778929	6,051367	0,093339	1,109098	-0,615511	87,434867	-5,318192	-5,866131	0,093339	1,109098	-0,615511	87,434867	-5,318192	-5,866131
15:31:35,32	0,414001	3,262021	-0,105978	-0,073024	0,299985	3,048992	0,091230	1,103594	-0,613181	0,598321	1,908856	-5,873087	-1,642922	-2,447659	-1,845014	12,072708	59,702170	6,060024	0,091230	1,103594	-0,613181	87,230461	-5,252737	-5,873087	0,091230	1,103594	-0,613181	87,230461	-5,252737	-5,873087
15:31:35,37	0,414001	3,262021	-0,105978	-0,073024	0,299985	3,048992	0,090961	1,099128	-0,614341	0,748307	1,905891	-5,864431	-1,645986	-2,448043	-1,848154	12,025657	59,689377	6,051732	0,090961	1,099128	-0,614341	87,029837	-5,234571	-5,864431	0,090961	1,099128	-0,614341	87,029837	-5,234571	-5,864431
15:31:35,42	0,414001	3,262021	-0,105978	-0,073024	0,299985	3,048992	0,092826	1,101590	-0,617481	0,585685	1,968503	-5,872723	-1,641242	-2,449021	-1,845805	12,049817	59,639150	6,044275	0,092826	1,101590	-0,617481	87,060472	-5,318336	-5,872723	0,092826	1,101590	-0,617481	87,060472	-5,318336	-5,872723
15:31:35,47	0,414001	3,262021	-0,105978	-0,073024	0,299985	3,048992	0,091301	1,096993	-0,615132	0,793313	1,935224	-5,880180	-1,642596	-2,448742	-1,843882	11,983430	59,592636	6,061485	0,091301	1,096993	-0,615132	86,907234	-5,231879	-5,880180	0,091301	1,096993	-0,615132	86,907234	-5,231879	-5,880180
15:31:35,52	0,414001	3,262021	-0,105978	-0,073024	0,299985	3,048992	0,091736	1,098304	-0,613209	0,651656	1,923650	-5,862970	-1,643800	-2,449808	-1,845035	11,990185	59,539583	6,069742	0,093261	1,098814	-0,614362	86,839464	-5,285700	-5,854713	0,093261	1,098814	-0,614362	86,839464	-5,285700	-5,854713
15:31:35,57	0,414001	3,262021	-0,105978	-0,073024	0,299985	3,048992	0,093261	1,098814	-0,614362	0,582543	2,035327	-5,854713	-1,642155	-2,451365	-1,845469	11,926424	59,538193	6,036754	0,093787	1,096611	-0,614796	86,747990	-5,354148	-5,887700	0,093787	1,096611	-0,614796	86,747990	-5,354148	-5,887700
15:31:35,62	0,414001	3,262021	-0,105978	-0,073024	0,299985	3,048992	0,093787	1,096611	-0,614796	0,664035	2,008127	-5,887700	-1,642800	-2,451788	-1,847767	11,918723	59,511692	6,085660	0,093787	1,096611	-0,614796	86,747990	-5,354148	-5,887700	0,093787	1,096611	-0,614796	86,747990	-5,354148	-5,887700
15:31:35,67	0,414001	3,262021	-0,105978	-0,073024	0,299985	3,048992	0,094477	1,096958	-0,617094	0,619187	2,050570	-5,838795	-1,642803	-2,452735	-1,846612	11,920383	59,482553	6,064485	0,094477	1,096958	-0,617094	86,730386	-5,365842	-5,838795	0,094477	1,096958	-0,617094	86,730386	-5,365842	-5,838795
15:31:35,72	0,414001	3,262021	-0,105978	-0,073024	0,299985	3,048992	0,095297	1,096487	-0,615939	0,619258	2,109256	-5,859970	-1,641672	-2,450798	-1,843893	11,929855	59,392909	6,065189	0,095297	1,096487	-0,615939	86,693507	-5,371585	-5,859970	0,095297	1,096487	-0,615939	86,693507	-5,371585	-5,859970
15:31:35,77	0,414001	3,262021	-0,105978	-0,073024	0,299985	3,048992	0,093055	1,096476	-0,613220	0,546940	2,045664	-5,859265	-1,639965	-2,448963	-1,843082	11,909596	59,401230	6,128725	0,093055	1,096476	-0,613220	86,620313	-5,259130	-5,859265	0,093055	1,096476	-0,613220	86,620313	-5,259130	-5,859265
15:31:35,82	0,414001	3,262021	-0,105978	-0,073024	0,299985	3,048992	0,090613	1,095915	-0,612409	0,573169	1,896970	-5,795730	-1,640022	-2,452671	-1,846603	11,869794	59,420777	6,102272	0,090613	1,095915	-0,612409	86,602534	-5,216121	-5,795730	0,090613	1,095915	-0,612409	86,602534	-5,216121	-5,795730
15:31:35,87	0,414001	3,262021	-0,105978	-0,073024	0,299985	3,048992	0,093852	1,094111	-0,615930	0,664018	2,021163	-5,822183	-1,637672	-2,450267	-1,847409	11,886705	59,374307	6,063102	0,093852	1,094111	-0,615930	86,551748	-5,346200	-5,822183	0,093852	1,094111	-0,615930	86,551748	-5,346200	-5,822183
15:31:35,92	0,414001	3,262021	-0,105978	-0,073024	0,299985	3,048992	0,090595	1,093277	-0,616736	0,675602	1,889675	-5,861353	-1,639477	-2,450764	-1,846225	11,873192	59,362892	6,095685	0,090595	1,093277	-0,616736	86,497856	-5,222007	-5,861353	0,090595	1,093277	-0,616736	86,497856	-5,222007	-5,861353
15:31:35,97	0,414001	3,262021	-0,105978	-0,073024	0,299985	3,048992	0,091928	1,094592	-0,615552	0,590564	1,953000	-5,828770	-1,637149	-2,454350	-1,844314	11,851559	59,329796	6,040258	0,091928	1,094592	-0,615552	86,516070	-5,263329	-5,828770	0,091928	1,094592	-0,615552	86,516070	-5,263329	-5,828770
15:31:36,02	0,414001	3,262021	-0,105978	-0,073024	0,299985	3,048992	0,091488	1,090746	-0,615516	0,762342	1,971121	-5,810685	-1,635927	-2,452306	-1,846189	11,894583	59,317961	6,113769	0,091488	1,090746	-0,615516	86,385935	-5,210684	-5,810685	0,091488	1,090746	-0,615516	86,385935	-5,210684	-5,810685
15:31:36,07	0,414001	3,262021	-0,105978	-0,073024	0,299985	3,048992	0,091488	1,090746	-0,615516	0,762342	1,971121	-5,810685	-1,639563	-2,454797	-1,844334	11,838615	59,281989	6,023853	0,091488	1,090746	-0,615516	86,385935	-5,210684	-5,810685	0,091488	1,090746	-0,615516	86,385935	-5,210684	-5,810685
15:31:36,12	0,414001	3,262021	-0,105978	-0,073024	0,299985	3,048992	0,095463	1,092650	-0,613661	0,604220	2,147353	-5,900602	-1,637190	-2,452032	-1,847387	11,873544	59,264788	6,088608	0,095463	1,092650	-0,613661	86,377242	-5,346513	-5,900602	0,095463	1,092650	-0,613661	86,377242	-5,346513	-5,900602
15:31:36,17	0,414001	3,262021	-0,105978	-0,073024	0,299985	3,048992	0,091882	1,091977	-0,616714	0,641762	1,999985	-5,835847	-1,638537	-2,456254	-1,841976	11,775305	59,257520	6,085233	0,091882	1,091977	-0,616714	86,361987	-5,212764	-5,835847	0,091882	1,091977	-0,616714	86,361987	-5,212764	-5,835847
15:31:36,22	0,414001	3,262021	-0,105978	-0,073024	0,299985	3,048992	0,096212	1,091032	-0,611303	0,635486	2,143719	-5,839222	-1,636187	-2,451761	-1,845482	11,807193	59,207660	6,076824	0,096212	1,091032	-0,611303	86,281532	-5,408961	-5,839222	0,096212	1,091032	-0,611303	86,281532	-5,408961	-5,839222
15:31:36,27	0,414001	3,262021	-0,105978	-0,073024	0,299985	3,048992	0,091146	1,091244	-0,614810	0,597223	1,932831	-5,847631	-1,635643	-2,451270	-1,846263	11,786598	59,217969	6,087698	0,091146	1,091244	-0,614810	86,259915	-5,222165	-5,847631	0,091146	1,091244	-0,614810	86,259915	-5,222165	-5,847631
15:31:36,32	0,414001	3,262021	-0,105978	-0,073024	0,299985	3,048992	0,090449	1,091019	-0,615590	0,607575	1,873571	-5,836757	-1,634472	-2,450517	-1,846261	11,784273	59,222382	6,093021	0,090449	1,091019	-0,615590	86,252571	-5,226672	-5,836757	0,090449	1,091019	-0,615590	86,252571	-5,226672	-5,836757
15:31:36,37	0,414001	3,262021	-0,105978	-0,073024	0,299985	3,048992	0,089212	1,090381	-0,615588	0,643395	1,805013	-5,831433	-1,635702	-2,452922	-1,842017	11,751169	59,195445	6,060276	0,089212	1,090381	-0,615588	86,238332	-5,198104	-5,831433	0,089212	1,090381	-0,615588	86,238332	-5,198104	-5,831433
15:31:36,43	0,414001	3,262021	-0,105978	-0,073024	0,299985	3,048992	0,091909	1,090244	-0,611344	0,610660	1,930073	-5,864179	-1,633280	-2,453507	-1,843929	11,788000	59,188104	6,070848	0,091909	1,090244	-0,611344	86,194810	-5,284784	-5,864179	0,091909	1,090244	-0,611344	86,194810	-5,284784	-5,864179
15:31:36,48	0,414001	3,262021	-0,105978	-0,073024	0,299985	3,048992	0,091131	1,090356	-0,614120	0,603850	1,908464	-5,814371	-1,633374	-2,451802	-1,845112	11,767667	59,139337	6,070451	0,091131	1,090356	-0,614120	86,196783	-5,245324	-5,814371	0,091131	1,090356	-0,614120	86,196783	-5,245324	-5,814371
15:31:36,53	0,414001	3,262021	-0,105978	-0,073024	0,299985	3,048992	0,089776	1,088788	-0,614439	0,646031	1,861476	-5,854003	-1,631042	-2,451347	-1,834618	11,750550	59,104724	6,078139	0,089776	1,088788	-0,614439	86,115883	-5,185906	-5,854003	0,089776	1,088788	-0,614439	86,115883	-5,185906	-5,854003
15:31:36,58	0,414001	3,262021	-0,105978	-0,073024	0,299985	3,048992	0,088215	1,086996	-0,603945	0,700697	1,782825	-5,846316	-1,657768	-2,418531	-1,466098	12,611632	60,774732	5,830960	0,088215	1,086996	-0,603945	86,029853	-5,142076	-5,846316	0,088215	1,086996	-0,603945	86,029853	-5,142076	-5,846316
15:31:36,63	0,414001	3,262021	-0,105978	-0,073024	0,299985	3,048992	0,073159	1,126549	-0,235425	0,520753	0,910607	-6,093494	-1,718311	-2,422145	-1,708219	13,174088	63,719646	5,658539	0,073159	1,126549	-0,235425	88,954817	-4,832368	-6,093494	0,073159	1,126549	-0,235425	88,954817	-4,832368	-6,093494
15:31:36,68	0,413938	3,262080	-0,105992	-0,073034	0,299980	3,098988	0,106560	1,177174	-0,477546	0,719846	1,662094	-6,265916	-1,717666	-2,429884	-1,768616	12,755834	63,694513	5,673521	0,106560	1,177174	-0,477546	93,127978	-6,702845	-6,265916	0,106560	1,177174	-0,477546	93,127978	-6,702845	-6,265916
15:31:36,73	0,413938	3,262080	-0,105992	-0,073034	0,299980	3,098988	0,112940	1,172746	-0,537943	0,719200	1,644196	-6,250934	-1,715736	-2,433988	-1,768291	12,590501	63,560997	5,660781	0,112940	1,172746	-0,537943	92,779748	-7,221564	-6,250934	0,112940	1,172746	-0,537943	92,779748	-7,221564	-6,250934
15:31:36,78	0,413938	3,262080	-0,105992	-0,073034	0,299980	3,098988	0,115529	1,169022	-0,537619	0,714537	1,702436	-6,263674	-1,714774	-2,438711	-1,770269	12,518613	63,442395	5,629319	0,115529	1,169022	-0,537619	92,482776	-7,366615	-6,263674	0,115529	1,169022	-0,537619	92,482776	-7,366615	-6,263674
15:31:36,83	0,413938	3,262080	-0,105992	-0,073034	0,299980	3,098988	0,119138	1,165828	-0,539597	0,741985	1,887146	-6,295136	-1,709921	-2,439355	-1,771062	12,380342	63,256618	5,679311	0,119138	1,165828	-0,539597	92,259471	-7,465209	-6,295136	0,119138	1,165828	-0,539597	92,259471	-7,465209	-6,295136
15:31:36,88	0,413938	3,262080	-0,105992	-0,073034	0,299980	3,098988	0,117269	1,161303	-0,540390	0,747273	1,763107	-6,245143	-1,710008	-2,438373	-1,771093	12,356837	63,207891	5,658761	0,117269	1,161303	-0,540390	91,909529	-7,442541	-6,245143	0,117269	1,161303	-0,540390	91,909529	-7,442541	-6,245143
15:31:36,93	0,413938	3,262080	-0,105992	-0,073034	0,299980	3,098988	0,116463	1,161869	-0,540420	0,663860	1,725165	-6,265694	-1,706184	-2,437121	-1,772274	12,289683	63,023959	5,679350	0,116463	1,161869	-0,540420	91,870592	-7,417155	-6,265694	0,116463	1,161869	-0,540420	91,870592	-7,417155	-6,265694
15:31:36,98	0,413938	3,262080	-0,105992	-0,073034	0,299980	3,098988	0,113466	1,159184	-0,541601	0,610637	1,603137	-6,245105	-1,707455	-2,440175	-1,769156	12,247770	62,987390	5,700265	0,113466	1,159184	-0,541601	91,606560	-7,303929	-6,245105	0,113466	1,159184	-0,541601	91,606560	-7,303929	-6,245105
15:31:37,03	0,413938	3,262080	-0,105992	-0,073034	0,299980	3,098988	0,116746	1,158757	-0,538483	0,580193	1,755703	-6,224190	-1,706076	-2,437853	-1,773016	12,343000	63,017486	5,688647	0,116746	1,158757	-0,538483	91,542630	-7,408873	-6,224190	0,116746	1,158757	-0,538483	91,542630	-7,408873	-6,224190
15:31:37,08	0,413938	3,262080	-0,105992	-0,073034	0,299980	3,098988	0,114046	1,158724	-0,542343	0,655592	1,682731	-6,235808	-1,723515	-2,373251	-1,540506	15,291718	64,237918	5,412324	0,114046	1,158724	-0,542343	91,615431	-7,269902	-6,235808	0,114046	1,158724	-0,542343	91,615431	-7,269902	-6,235808
15:31:37,13	0,413938	3,262080	-0,105992	-0,073034	0,299980	3,098988	0,066819	1,206127	-0,309833	0,721904	1,170359	-6,512131	-1,752450	-2,367138	-1,765434	16,003563	65,691506	5,254873	0,066819	1,206127	-0,309833	95,402903	-4,074932	-6,512131	0,066819	1,206127	-0,309833	95,402903	-4,074932	-6,512131
15:31:37,18	0,414109	3,261943	-0,105982	-0,073022	0,299975	3,149045	0,075992	1,234242	-0,534761	0,874696	1,537021	-6,669582	-1,744309	-2,383447	-1,838719	15,255197	64,848754	5,322756	0,075992	1,234242	-0,534761	97,762714	-4,428325	-6,669582	0,075992	1,234242	-0,534761	97,762714	-4,428325	-6,669582
15:31:37,23	0,414109	3,261943	-0,105982	-0,073022	0,299975	3,149045	0,086046	1,219037	-0,608046	0,561317	1,833119	-6,601699	-1,735081	-2,391465	-1,839948	15,010886	64,444379	5,323157	0,086046	1,219037	-0,608046	96,255760	-4,921493	-6,601699	0,086046	1,219037	-0,608046	96,255760	-4,921493	-6,601699
15:31:37,28	0,414109	3,261943	-0,105982	-0,073022	0,299975	3,149045	0,088375	1,207038	-0,609275	0,712956	1,944851	-6,601298	-1,732509	-2,393032	-1,841926	14,908386	64,239905	5,323922	0,088375	1,207038	-0,609275	95,465410	-4,992612	-6,601298	0,088375	1,207038	-0,609275	95,465410	-4,992612	-6,601298
15:31:37,33	0,414109	3,261943	-0,105982	-0,073022	0,299975	3,149045	0,088446	1,204026	-0,611254	0,641235	1,962016	-6,600533	-1,730989	-2,395577	-1,841973	14,754039	64,075660	5,337926	0,088446	1,204026	-0,611254	95,157270	-4,981026	-6,600533	0,088446	1,204026	-0,611254	95,157270	-4,981026	-6,600533
15:31:37,38	0,414109	3,261943	-0,105982	-0,073022	0,299975	3,149045	0,089890	1,201437	-0,611300	0,556451	1,985552	-6,586529	-1,726771	-2,398567	-1,841218	14,658029	63,925915	5,340402	0,089890	1,201437	-0,611300	94,869246	-5,070833	-6,586529	0,089890	1,201437	-0,611300	94,869246	-5,070833	-6,586529
15:31:37,43	0,414109	3,261943	-0,105982	-0,073022	0,299975	3,149045	0,090370	1,196290	-0,610546	0,646421	2,002247	-6,584052	-1,719318	-2,397043	-1,842754	14,631469	63,761789	5,376628	0,090370	1,196290	-0,610546	94,555155	-5,091834	-6,584052	0,090370	1,196290	-0,610546	94,555155	-5,091834	-6,584052
15:31:37,48	0,414109	3,261943	-0,105982	-0,073022	0,299975	3,149045	0,085324	1,190596	-0,612081	0,787048	1,798918	-6,547827	-1,717748	-2,398970	-1,842008	14,549281	63,711857	5,370559	0,085324	1,190596	-0,612081	94,248870	-4,899055	-6,547827	0,085324	1,190596	-0,612081	94,248870	-4,899055	-6,547827
15:31:37,53	0,414109	3,261943	-0,105982	-0,073022	0,299975	3,149045	0,086208	1,188274	-0,611335	0,823479	1,798666	-6,553895	-1,720903	-2,399379	-1,839319	14,474444	63,631152	5,376192	0,086208	1,188274	-0,611335	94,102989	-4,968686	-6,553895	0,086208	1,188274	-0,611335	94,102989	-4,968686	-6,553895
15:31:37,58	0,414109	3,261943	-0,105982	-0,073022	0,299975	3,149045	0,088140	1,190801	-0,608646	0,584740	1,874636	-6,548263	-1,720475	-2,400618	-1,839327	14,441201	63,502113	5,377140	0,088140	1,190801	-0,608646	94,062654	-5,044324	-6,548263	0,088140	1,190801	-0,608646	94,062654	-5,044324	-6,548263
15:31:37,63	0,414109	3,261943	-0,105982	-0,073022	0,299975	3,149045	0,088999	1,189812	-0,608654	0,507845	1,955067	-6,547315	-1,715307	-2,399784	-1,839742	14,399823	63,445841	5,362497	0,088999	1,189812	-0,608654	93,908048	-5,031374	-6,547315	0,088999	1,189812	-0,608654	93,908048	-5,031374	-6,547315
15:31:37,68	0,414109	3,261943	-0,105982	-0,073022	0,299975	3,149045	0,085692	1,185753	-0,609069	0,649479	1,775418	-6,561958	-1,717229	-2,400369	-1,840908	14,346276	63,405198	5,395951	0,085692	1,185753	-0,609069	93,731070	-4,951443	-6,561958	0,085692	1,185753	-0,609069	93,731070	-4,951443	-6,561958
15:31:37,73	0,414109	3,261943	-0,105982	-0,073022	0,299975	3,149045	0,087161	1,187125	-0,610235	0,516135	1,825708	-6,528503	-1,713170	-2,403195	-1,837823	14,322619	63,334999	5,353590	0,087161	1,187125	-0,610235	93,705471	-5,016401	-6,528503	0,087161	1,187125	-0,610235	93,705471	-5,016401	-6,528503
15:31:37,78	0,414109	3,261943	-0,105982	-0,073022	0,299975	3,149045	0,087578	1,182196	-0,607150	0,699827	1,862033	-6,570865	-1,713291	-2,403540	-1,839732	14,298472	63,270208	5,410994	0,087578	1,182196	-0,607150	93,502227	-5,012854	-6,570865	0,087578	1,182196	-0,607150	93,502227	-5,012854	-6,570865
15:31:37,83	0,414109	3,261943	-0,105982	-0,073022	0,299975	3,149045	0,087938	1,182129	-0,609059	0,635148	1,892211	-6,513460	-1,715710	-2,403734	-1,838983	14,269496	63,258092	5,395465	0,087938	1,182129	-0,609059	93,432257	-5,010897	-6,513460	0,087938	1,182129	-0,609059	93,432257	-5,010897	-6,513460
15:31:37,88	0,414109	3,261943	-0,105982	-0,073022	0,299975	3,149045	0,089315	1,184127	-0,608310	0,506260	1,944809	-6,528989	-1,712253	-2,401642	-1,836667	14,262570	63,174062	5,382654	0,089315	1,184127	-0,608310	93,460228	-5,066438	-6,528989	0,089315	1,184127	-0,608310	93,460228	-5,066438	-6,528989
15:31:37,93	0,414109	3,261943	-0,105982	-0,073022	0,299975	3,149045	0,085775	1,182179	-0,605994	0,531341	1,796729	-6,541801	-1,711796	-2,400866	-1,836667	14,220894	63,132523	5,411016	0,085775	1,182179	-0,605994	93,332360	-4,936603	-6,541801	0,085775	1,182179	-0,605994	93,332360	-4,936603	-6,541801
15:31:37,98	0,414109	3,261943	-0,105982	-0,073022	0,299975	3,149045	0,084875	1,182171	-0,605995	0,474928	1,734588	-6,513438	-1,708899	-2,406926	-1,837837	14,204970	63,061196	5,375293	0,084875	1,182171	-0,605995	93,275345	-4,928066	-6,513438	0,084875	1,182171	-0,605995	93,275345	-4,928066	-6,513438
15:31:38,03	0,414109	3,261943	-0,105982	-0,073022	0,299975	3,149045	0,088674	1,176633	-0,607164	0,693182	1,954031	-6,549162	-1,711279	-2,407404	-1,839769	14,191211	63,084758	5,401108	0,088674	1,176633	-0,607164	93,058850	-5,006879	-6,549162	0,088674	1,176633	-0,607164	93,058850	-5,006879	-6,549162
15:31:38,08	0,414109	3,261943	-0,105982	-0,073022	0,299975	3,149045	0,090278	1,178455	-0,609096	0,611958	2,013749	-6,523347	-1,711438	-2,404327	-1,836301	14,150696	62,994702	5,403015	0,090278	1,178455	-0,609096	93,120662	-5,073085	-6,523347	0,090278	1,178455	-0,609096	93,120662	-5,073085	-6,523347
15:31:38,13	0,414109	3,261943	-0,105982	-0,073022	0,299975	3,149045	0,087692	1,180130	-0,605628	0,426585	1,889236	-6,521440	-1,707963	-2,405713	-1,838642	14,114212	63,020227	5,399970	0,087692	1,180130	-0,605628	93,066813	-4,994624	-6,521440	0,087692	1,180130	-0,605628	93,066813	-4,994624	-6,521440
15:31:38,18	0,414109	3,261943	-0,105982	-0,073022	0,299975	3,149045	0,087156	1,176428	-0,607969	0,622968	1,816956	-6,524485	-1,708051	-2,406868	-1,836676	14,092298	62,958793	5,435606	0,088199	1,175927	-0,606003	92,895125	-5,040672	-6,488849	0,088199	1,175927	-0,606003	92,895125	-5,040672	-6,488849
15:31:38,23	0,414109	3,261943	-0,105982	-0,073022	0,299975	3,149045	0,088884	1,175579	-0,607187	0,578713	1,915587	-6,508102	-1,708092	-2,407635	-1,837860	14,077580	62,939320	5,416352	0,088884	1,175579	-0,607187	92,861694	-5,061840	-6,508102	0,088884	1,175579	-0,607187	92,861694	-5,061840	-6,508102
15:31:38,28	0,414109	3,261943	-0,105982	-0,073022	0,299975	3,149045	0,088884	1,175579	-0,607187	0,578713	1,915587	-6,508102	-1,707606	-2,408764	-1,838286	14,032953	62,914000	5,387105	0,088884	1,175579	-0,607187	92,861694	-5,061840	-6,508102	0,088884	1,175579	-0,607187	92,861694	-5,061840	-6,508102
15:31:38,33	0,414109	3,261943	-0,105982	-0,073022	0,299975	3,149045	0,094461	1,171730	-0,607903	0,716808	2,232237	-6,462190	-1,707547	-2,414389	-1,838576	14,069643	62,872255	5,462265	0,094461	1,171730	-0,607903	92,697650	-5,182964	-6,462190	0,094461	1,171730	-0,607903	92,697650	-5,182964	-6,462190
15:31:38,38	0,414109	3,261943	-0,105982	-0,073022	0,299975	3,149045	0,094461	1,171730	-0,607903	0,716808	2,232237	-6,462190	-1,708254	-2,411852	-1,834745	14,025114	62,829420	5,430203	0,094461	1,171730	-0,607903	92,697650	-5,182964	-6,462190	0,094461	1,171730	-0,607903	92,697650	-5,182964	-6,462190
15:31:38,43	0,414109	3,261943	-0,105982	-0,073022	0,299975	3,149045	0,092618	1,173611	-0,604072	0,559662	2,119235	-6,494252	-1,707039	-2,406116	-1,838267	14,050895	62,862600	5,414824	0,092618	1,173611	-0,604072	92,688121	-5,151261	-6,494252	0,092618	1,173611	-0,604072	92,688121	-5,151261	-6,494252
15:31:38,48	0,414109	3,261943	-0,105982	-0,073022	0,299975	3,149045	0,090689	1,172091	-0,607213	0,625639	1,991761	-6,515656	-1,705973	-2,410942	-1,837886	13,995057	62,831668	5,408799	0,090689	1,172091	-0,607213	92,634750	-5,127290	-6,515656	0,090689	1,172091	-0,607213	92,634750	-5,127290	-6,515656
15:31:38,53	0,414109	3,261943	-0,105982	-0,073022	0,299975	3,149045	0,090689	1,172091	-0,607213	0,625639	1,991761	-6,515656	-1,704093	-2,408951	-1,837475	14,066735	62,787925	5,402186	0,088025	1,171458	-0,606802	92,615943	-4,972747	-6,522269	0,088025	1,171458	-0,606802	92,615943	-4,972747	-6,522269
15:31:38,58	0,414109	3,261943	-0,105982	-0,073022	0,299975	3,149045	0,088025	1,171458	-0,606802	0,656491	1,937179	-6,522269	-1,703700	-2,408270	-1,835958	13,990832	62,739912	5,400674	0,088025	1,171458	-0,606802	92,615943	-4,972747	-6,522269	0,088025	1,171458	-0,606802	92,615943	-4,972747	-6,522269
15:31:38,64	0,414109	3,261943	-0,105982	-0,073022	0,299975	3,149045	0,087238	1,171458	-0,605286	0,576961	1,854551	-6,523781	-1,706048	-2,411532	-1,835573	13,975951	62,763636	5,390773	0,087238	1,171458	-0,605286	92,536409	-4,993631	-6,523781	0,087238	1,171458	-0,605286	92,536409	-4,993631	-6,523781
15:31:38,69	0,414109	3,261943	-0,105982	-0,073022	0,299975	3,149045	0,091237	1,171860	-0,604900	0,569155	2,037744	-6,533682	-1,703167	-2,410612	-1,834794	13,957512	62,737455	5,404819	0,091237	1,171860	-0,604900	92,560172	-5,124351	-6,533682	0,091237	1,171860	-0,604900	92,560172	-5,124351	-6,533682
15:31:38,74	0,414109	3,261943	-0,105982	-0,073022	0,299975	3,149045	0,089000	1,169825	-0,604121	0,643082	1,918565	-6,519636	-1,706973	-2,412280	-1,832530	13,802433	62,792447	5,405892	0,089000	1,169825	-0,604121	92,474351	-5,067960	-6,519636	0,089000	1,169825	-0,604121	92,474351	-5,067960	-6,519636
15:31:38,79	0,414109	3,261943	-0,105982	-0,073022	0,299975	3,149045	0,092348	1,172288	-0,601857	0,485110	1,930841	-6,518563	-1,729579	-2,388333	-1,449688	14,308126	64,567353	5,238774	0,092348	1,172288	-0,601857	92,509695	-5,318470	-6,518563	0,092348	1,172288	-0,601857	92,509695	-5,318470	-6,518563
15:31:38,84	0,414109	3,261943	-0,105982	-0,073022	0,299975	3,149045	0,108018	1,240182	-0,531914	0,686392	1,754779	-6,901487	-1,773607	-2,391904	-1,762587	14,810168	66,519729	5,022967	0,108018	1,240182	-0,531914	98,040682	-6,724650	-6,901487	0,108018	1,240182	-0,531914	98,040682	-6,724650	-6,901487
15:31:38,89	0,413968	3,262048	-0,106001	-0,073032	0,299971	3,198989	0,108018	1,240182	-0,531914	0,686392	1,754779	-6,901487	-1,773552	-2,399132	-1,829157	14,468643	66,318663	5,054636	0,108018	1,240182	-0,531914	98,040682	-6,724650	-6,901487	0,108018	1,240182	-0,531914	98,040682	-6,724650	-6,901487
15:31:38,94	0,413968	3,262048	-0,106001	-0,073032	0,299971	3,198989	0,114251	1,236521	-0,598484	0,531898	1,883645	-6,869818	-1,771388	-2,398930	-1,837738	14,435817	66,197564	5,032494	0,114251	1,236521	-0,598484	97,598763	-7,085054	-6,869818	0,114251	1,236521	-0,598484	97,598763	-7,085054	-6,869818
15:31:38,99	0,413968	3,262048	-0,106001	-0,073032	0,299971	3,198989	0,114524	1,232008	-0,604724	0,564990	1,903531	-6,860746	-1,769781	-2,401625	-1,835397	14,372801	66,141285	5,063708	0,114524	1,232008	-0,604724	97,277657	-7,086602	-6,860746	0,114524	1,232008	-0,604724	97,277657	-7,086602	-6,860746
15:31:39,04	0,413968	3,262048	-0,106001	-0,073032	0,299971	3,198989	0,114524	1,232008	-0,604724	0,564990	1,903531	-6,860746	-1,767678	-2,404339	-1,837774	14,293053	66,014037	5,032788	0,114524	1,232008	-0,604724	97,277657	-7,086602	-6,860746	0,114524	1,232008	-0,604724	97,277657	-7,086602	-6,860746
15:31:39,09	0,413968	3,262048	-0,106001	-0,073032	0,299971	3,198989	0,115823	1,228830	-0,607101	0,580214	1,965624	-6,891666	-1,767221	-2,404339	-1,836222	14,247977	65,966089	5,055076	0,115823	1,228830	-0,607101	97,043345	-7,126457	-6,891666	0,115823	1,228830	-0,607101	97,043345	-7,126457	-6,891666
15:31:39,14	0,413968	3,262048	-0,106001	-0,073032	0,299971	3,198989	0,115594	1,228434	-0,605549	0,536747	1,938694	-6,869378	-1,767975	-2,406430	-1,837423	14,187844	65,900702	5,034509	0,115594	1,228434	-0,605549	96,968788	-7,135473	-6,869378	0,115594	1,228434	-0,605549	96,968788	-7,135473	-6,869378
15:31:39,19	0,413968	3,262048	-0,106001	-0,073032	0,299971	3,198989	0,117782	1,228042	-0,606750	0,470419	2,033077	-6,889945	-1,761108	-2,405935	-1,837431	14,122172	65,830114	5,053569	0,117782	1,228042	-0,606750	96,871717	-7,212832	-6,889945	0,117782	1,228042	-0,606750	96,871717	-7,212832	-6,889945
15:31:39,24	0,413968	3,262048	-0,106001	-0,073032	0,299971	3,198989	0,113920	1,222342	-0,606759	0,672868	1,810668	-6,870885	-1,762080	-2,408055	-1,838159	14,214556	65,828970	5,052543	0,113920	1,222342	-0,606759	96,626692	-7,132066	-6,870885	0,113920	1,222342	-0,606759	96,626692	-7,132066	-6,870885
15:31:39,29	0,413968	3,262048	-0,106001	-0,073032	0,299971	3,198989	0,116242	1,222123	-0,607486	0,729418	2,012003	-6,871911	-1,773667	-2,357571	-1,463798	16,005947	67,078665	4,837319	0,116242	1,222123	-0,607486	96,666110	-7,113027	-6,871911	0,116242	1,222123	-0,607486	96,666110	-7,113027	-6,871911
15:31:39,34	0,413968	3,262048	-0,106001	-0,073032	0,299971	3,198989	0,078315	1,257400	-0,233125	0,872989	0,966318	-7,087135	-1,819460	-2,362115	-1,716604	16,132830	68,986305	4,640216	0,078315	1,257400	-0,233125	99,578905	-5,181407	-7,087135	0,078315	1,257400	-0,233125	99,578905	-5,181407	-7,087135
15:31:39,39	0,414036	3,262013	-0,105973	-0,072993	0,299986	3,249037	0,105147	1,294787	-0,485931	0,644386	1,517650	-7,284239	-1,811867	-2,373823	-1,790944	15,770844	68,686049	4,650058	0,105147	1,294787	-0,485931	102,285158	-6,736394	-7,284239	0,105147	1,294787	-0,485931	102,285158	-6,736394	-7,284239
15:31:39,44	0,414036	3,262013	-0,105973	-0,072993	0,299986	3,249037	0,111490	1,282356	-0,560271	0,849747	1,684143	-7,274397	-1,812660	-2,372742	-1,791794	15,504956	68,426746	4,722547	0,111490	1,282356	-0,560271	101,514729	-7,067854	-7,274397	0,111490	1,282356	-0,560271	101,514729	-7,067854	-7,274397
15:31:39,49	0,414036	3,262013	-0,105973	-0,072993	0,299986	3,249037	0,110951	1,283584	-0,561121	0,428432	1,555460	-7,201907	-1,807692	-2,383337	-1,792954	15,412597	68,170057	4,715267	0,110951	1,283584	-0,561121	101,189740	-7,154163	-7,201907	0,110951	1,283584	-0,561121	101,189740	-7,154163	-7,201907
15:31:39,54	0,414036	3,262013	-0,105973	-0,072993	0,299986	3,249037	0,117642	1,273984	-0,562281	0,659143	1,951768	-7,209188	-1,800459	-2,384714	-1,791857	15,271278	67,980165	4,686790	0,117642	1,273984	-0,562281	100,666867	-7,283124	-7,209188	0,117642	1,273984	-0,562281	100,666867	-7,283124	-7,209188
15:31:39,59	0,414036	3,262013	-0,105973	-0,072993	0,299986	3,249037	0,115218	1,267032	-0,561185	0,785536	1,798280	-7,237665	-1,798980	-2,383172	-1,795387	15,199541	67,835890	4,695228	0,115218	1,267032	-0,561185	100,247528	-7,246328	-7,237665	0,115218	1,267032	-0,561185	100,247528	-7,246328	-7,237665
15:31:39,64	0,414036	3,262013	-0,105973	-0,072993	0,299986	3,249037	0,113142	1,266521	-0,564714	0,651258	1,700368	-7,229227	-1,794546	-2,386068	-1,793045	15,113344	67,688600	4,733914	0,113142	1,266521	-0,564714	100,073191	-7,181317	-7,229227	0,113142	1,266521	-0,564714	100,073191	-7,181317	-7,229227
15:31:39,69	0,414036	3,262013	-0,105973	-0,072993	0,299986	3,249037	0,113434	1,261234	-0,562372	0,755563	1,714545	-7,190541	-1,792979	-2,386290	-1,794628	15,056114	67,589850	4,727694	0,113434	1,261234	-0,562372	99,762412	-7,190057	-7,190541	0,113434	1,261234	-0,562372	99,762412	-7,190057	-7,190541
15:31:39,74	0,414036	3,262013	-0,105973	-0,072993	0,299986	3,249037	0,112843	1,259766	-0,563955	0,717747	1,683594	-7,196760	-1,791450	-2,389432	-1,792705	14,974502	67,471923	4,728229	0,112843	1,259766	-0,563955	99,609384	-7,174568	-7,196760	0,112843	1,259766	-0,563955	99,609384	-7,174568	-7,196760
15:31:39,79	0,414036	3,262013	-0,105973	-0,072993	0,299986	3,249037	0,114799	1,256870	-0,562032	0,725384	1,773619	-7,196226	-1,791045	-2,390064	-1,796574	14,926329	67,397964	4,777137	0,114799	1,256870	-0,562032	99,389717	-7,238130	-7,196226	0,114799	1,256870	-0,562032	99,389717	-7,238130	-7,196226
15:31:39,84	0,414036	3,262013	-0,105973	-0,072993	0,299986	3,249037	0,115144	1,256204	-0,565901	0,671928	1,786811	-7,147318	-1,788148	-2,388199	-1,789244	14,901511	67,358827	4,724004	0,115144	1,256204	-0,565901	99,283905	-7,252007	-7,147318	0,115144	1,256204	-0,565901	99,283905	-7,252007	-7,147318
15:31:39,89	0,414036	3,262013	-0,105973	-0,072993	0,299986	3,249037	0,112080	1,254628	-0,558571	0,707560	1,625573	-7,200451	-1,787173	-2,391496	-1,793533	14,847256	67,240117	4,718203	0,112080	1,254628	-0,558571	99,195848	-7,172743	-7,200451	0,112080	1,254628	-0,558571	99,195848	-7,172743	-7,200451
15:31:39,94	0,414036	3,262013	-0,105973	-0,072993	0,299986	3,249037	0,114449	1,252135	-0,562860	0,707280	1,761086	-7,206252	-1,786640	-2,391992	-1,795826	14,844945	67,198604	4,766762	0,114449	1,252135	-0,562860	98,999841	-7,223131	-7,206252	0,114449	1,252135	-0,562860	98,999841	-7,223131	-7,206252
15:31:39,99	0,414036	3,262013	-0,105973	-0,072993	0,299986	3,249037	0,114611	1,251425	-0,565153	0,707079	1,788276	-7,157692	-1,785654	-2,391791	-1,796639	14,783935	67,118703	4,755835	0,114611	1,251425	-0,565153	98,943926	-7,208674	-7,157692	0,114611	1,251425	-0,565153	98,943926	-7,208674	-7,157692
15:31:40,04	0,414036	3,262013	-0,105973	-0,072993	0,299986	3,249037	0,113944	1,250671	-0,565966	0,646555	1,740719	-7,168620	-1,781582	-2,391818	-1,794322	14,772861	67,061326	4,734020	0,113944	1,250671	-0,565966	98,824260	-7,203891	-7,168620	0,113944	1,250671	-0,565966	98,824260	-7,203891	-7,168620
15:31:40,09	0,414036	3,262013	-0,105973	-0,072993	0,299986	3,249037	0,111931	1,247131	-0,563649	0,775410	1,655151	-7,190435	-1,785233	-2,394546	-1,793161	14,709476	67,067698	4,757359	0,111931	1,247131	-0,563649	98,675222	-7,131454	-7,190435	0,111931	1,247131	-0,563649	98,675222	-7,131454	-7,190435
15:31:40,14	0,414036	3,262013	-0,105973	-0,072993	0,299986	3,249037	0,116120	1,248929	-0,562488	0,655744	1,814874	-7,167096	-1,782389	-2,392067	-1,792386	14,698510	66,983046	4,769683	0,116120	1,248929	-0,562488	98,696692	-7,300528	-7,167096	0,116120	1,248929	-0,562488	98,696692	-7,300528	-7,167096
15:31:40,19	0,414036	3,262013	-0,105973	-0,072993	0,299986	3,249037	0,112551	1,247706	-0,561713	0,640575	1,662107	-7,154772	-1,780703	-2,394735	-1,793132	14,680838	66,920178	4,802117	0,112551	1,247706	-0,561713	98,585475	-7,173116	-7,154772	0,112551	1,247706	-0,561713	98,585475	-7,173116	-7,154772
15:31:40,24	0,414036	3,262013	-0,105973	-0,072993	0,299986	3,249037	0,114019	1,244912	-0,562459	0,722584	1,754577	-7,122338	-1,782526	-2,394476	-1,792799	14,648243	66,921546	4,753565	0,114019	1,244912	-0,562459	98,448151	-7,195891	-7,122338	0,114019	1,244912	-0,562459	98,448151	-7,195891	-7,122338
15:31:40,29	0,414036	3,262013	-0,105973	-0,072993	0,299986	3,249037	0,114706	1,246620	-0,562126	0,618616	1,761397	-7,170890	-1,783791	-2,395568	-1,793189	14,626596	66,865283	4,761532	0,114706	1,246620	-0,562126	98,478321	-7,243012	-7,170890	0,114706	1,246620	-0,562126	98,478321	-7,243012	-7,170890
15:31:40,34	0,414036	3,262013	-0,105973	-0,072993	0,299986	3,249037	0,116283	1,247170	-0,562516	0,530505	1,852807	-7,162923	-1,778550	-2,396703	-1,794347	14,615810	66,812356	4,761389	0,116283	1,247170	-0,562516	98,433328	-7,275429	-7,162923	0,116283	1,247170	-0,562516	98,433328	-7,275429	-7,162923
15:31:40,39	0,414036	3,262013	-0,105973	-0,072993	0,299986	3,249037	0,114646	1,242064	-0,563674	0,744792	1,784792	-7,163065	-1,781004	-2,396689	-1,795149	14,570541	66,816435	4,762051	0,114646	1,242064	-0,563674	98,246788	-7,214919	-7,163065	0,114646	1,242064	-0,563674	98,246788	-7,214919	-7,163065
15:31:40,44	0,414036	3,262013	-0,105973	-0,072993	0,299986	3,249037	0,115861	1,244195	-0,564476	0,614836	1,806732	-7,162404	-1,779934	-2,401022	-1,793197	14,522739	66,769327	4,773923	0,115861	1,244195	-0,564476	98,284179	-7,288361	-7,162404	0,115861	1,244195	-0,564476	98,284179	-7,288361	-7,162404
15:31:40,49	0,414036	3,262013	-0,105973	-0,072993	0,299986	3,249037	0,119078	1,241102	-0,562525	0,710973	1,956193	-7,150531	-1,778759	-2,393332	-1,795189	14,558117	66,718067	4,730867	0,119078	1,241102	-0,562525	98,137517	-7,391467	-7,150531	0,119078	1,241102	-0,562525	98,137517	-7,391467	-7,150531
15:31:40,54	0,414036	3,262013	-0,105973	-0,072993	0,299986	3,249037	0,111831	1,243930	-0,564516	0,537226	1,635595	-7,193587	-1,775250	-2,397683	-1,790488	14,544241	66,673447	4,755752	0,111831	1,243930	-0,564516	98,185750	-7,143141	-7,193587	0,111831	1,243930	-0,564516	98,185750	-7,143141	-7,193587
15:31:40,59	0,414036	3,262013	-0,105973	-0,072993	0,299986	3,249037	0,113845	1,238716	-0,559815	0,762798	1,750626	-7,168703	-1,777356	-2,398297	-1,793347	14,500987	66,624416	4,770446	0,113845	1,238716	-0,559815	98,001986	-7,186224	-7,168703	0,113845	1,238716	-0,559815	98,001986	-7,186224	-7,168703
15:31:40,64	0,414036	3,262013	-0,105973	-0,072993	0,299986	3,249037	0,111032	1,241769	-0,559441	0,594850	1,591259	-7,153902	-1,776489	-2,393720	-1,790114	14,528328	66,672062	4,770553	0,111032	1,241769	-0,559441	98,073753	-7,124768	-7,153902	0,111032	1,241769	-0,559441	98,073753	-7,124768	-7,153902
15:31:40,69	0,414036	3,262013	-0,105973	-0,072993	0,299986	3,249037	0,111032	1,241769	-0,559441	0,594850	1,591259	-7,153902	-1,779601	-2,395695	-1,792851	14,468528	66,623729	4,780144	0,111032	1,241769	-0,559441	98,073753	-7,124768	-7,153902	0,111032	1,241769	-0,559441	98,073753	-7,124768	-7,153902
15:31:40,75	0,414036	3,262013	-0,105973	-0,072993	0,299986	3,249037	0,114299	1,243477	-0,562178	0,434278	1,733498	-7,144310	-1,776630	-2,397413	-1,795141	14,494590	66,591126	4,804710	0,114299	1,243477	-0,562178	98,047257	-7,238953	-7,144310	0,114299	1,243477	-0,562178	98,047257	-7,238953	-7,144310
15:31:40,80	0,414036	3,262013	-0,105973	-0,072993	0,299986	3,249037	0,114301	1,240046	-0,564468	0,597511	1,772496	-7,119745	-1,771957	-2,398299	-1,792832	14,479518	66,550593	4,768922	0,114301	1,240046	-0,564468	97,941118	-7,200144	-7,119745	0,114301	1,240046	-0,564468	97,941118	-7,200144	-7,119745
15:31:40,85	0,414036	3,262013	-0,105973	-0,072993	0,299986	3,249037	0,112732	1,235555	-0,562159	0,788394	1,698096	-7,155533	-1,773421	-2,399941	-1,787840	14,313216	66,608090	4,783473	0,112732	1,235555	-0,562159	97,779474	-7,151340	-7,155533	0,112732	1,235555	-0,562159	97,779474	-7,151340	-7,155533
15:31:40,90	0,414036	3,262013	-0,105973	-0,072993	0,299986	3,249037	0,114886	1,236003	-0,557167	0,731760	1,637335	-7,140981	-1,826642	-2,371881	-1,475153	14,718869	69,853698	4,518387	0,114886	1,236003	-0,557167	97,757979	-7,381192	-7,140981	0,114886	1,236003	-0,557167	97,757979	-7,381192	-7,140981
15:31:40,95	0,414036	3,262013	-0,105973	-0,072993	0,299986	3,249037	0,117196	1,296123	-0,244480	0,619093	0,485957	-7,406067	-1,862359	-2,357527	-1,814430	16,551501	71,398062	4,333128	0,117196	1,296123	-0,244480	102,364779	-8,713904	-7,406067	0,117196	1,296123	-0,244480	102,364779	-8,713904	-7,406067
15:31:41,00	0,413970	3,261945	-0,105997	-0,073020	0,299979	3,299043	0,122623	1,334232	-0,583758	0,891222	1,583091	-7,591327	-1,857953	-2,369986	-1,885157	16,198376	70,848317	4,319105	0,122623	1,334232	-0,583758	105,628429	-8,042801	-7,591327	0,122623	1,334232	-0,583758	105,628429	-8,042801	-7,591327
15:31:41,05	0,413970	3,261945	-0,105997	-0,073020	0,299979	3,299043	0,131210	1,324187	-0,654484	0,760924	1,998661	-7,605349	-1,856628	-2,372468	-1,884022	16,063600	70,626609	4,341630	0,131210	1,324187	-0,654484	104,709572	-8,301293	-7,605349	0,131210	1,324187	-0,654484	104,709572	-8,301293	-7,605349
15:31:41,10	0,413970	3,261945	-0,105997	-0,073020	0,299979	3,299043	0,132697	1,321798	-0,653349	0,625729	2,070137	-7,582825	-1,849390	-2,375251	-1,886370	15,944042	70,407586	4,362335	0,132697	1,321798	-0,653349	104,386887	-8,346573	-7,582825	0,132697	1,321798	-0,653349	104,386887	-8,346573	-7,582825
15:31:41,15	0,413970	3,261945	-0,105997	-0,073020	0,299979	3,299043	0,131488	1,314138	-0,655697	0,774594	2,013258	-7,562119	-1,848028	-2,373763	-1,886031	15,809846	70,266709	4,383678	0,131488	1,314138	-0,655697	103,934437	-8,308572	-7,562119	0,131488	1,314138	-0,655697	103,934437	-8,308572	-7,562119
15:31:41,20	0,413970	3,261945	-0,105997	-0,073020	0,299979	3,299043	0,129518	1,313703	-0,655358	0,608095	1,865038	-7,540777	-1,844757	-2,378104	-1,886430	15,734198	70,101941	4,384186	0,129518	1,313703	-0,655358	103,733817	-8,302146	-7,540777	0,129518	1,313703	-0,655358	103,733817	-8,302146	-7,540777
15:31:41,25	0,413970	3,261945	-0,105997	-0,073020	0,299979	3,299043	0,131642	1,308700	-0,655757	0,687767	1,992343	-7,540268	-1,842158	-2,379371	-1,888398	15,632779	69,936393	4,400765	0,131642	1,308700	-0,655757	103,420704	-8,341553	-7,540268	0,131642	1,308700	-0,655757	103,420704	-8,341553	-7,540268
15:31:41,30	0,413970	3,261945	-0,105997	-0,073020	0,299979	3,299043	0,131440	1,305816	-0,657725	0,643664	1,976803	-7,523690	-1,837524	-2,379922	-1,885677	15,619427	69,850501	4,397214	0,131440	1,305816	-0,657725	103,150197	-8,341268	-7,523690	0,131440	1,305816	-0,657725	103,150197	-8,341268	-7,523690
15:31:41,35	0,413970	3,261945	-0,105997	-0,073020	0,299979	3,299043	0,129600	1,301527	-0,655004	0,785638	1,912480	-7,527240	-1,837204	-2,383715	-1,889588	15,511489	69,796141	4,408145	0,129600	1,301527	-0,655004	102,955474	-8,261112	-7,527240	0,129600	1,301527	-0,655004	102,955474	-8,261112	-7,527240
15:31:41,40	0,413970	3,261945	-0,105997	-0,073020	0,299979	3,299043	0,132725	1,299353	-0,658915	0,797621	2,008703	-7,516310	-1,835876	-2,323041	-1,500978	17,911301	70,036415	4,188168	0,132725	1,299353	-0,658915	102,796826	-8,410233	-7,516310	0,132725	1,299353	-0,658915	102,796826	-8,410233	-7,516310
15:31:41,45	0,413970	3,261945	-0,105997	-0,073020	0,299979	3,299043	0,079516	1,328540	-0,270305	0,687877	1,199972	-7,736286	-1,891532	-2,328304	-1,800095	17,966585	72,594236	3,980854	0,079516	1,328540	-0,270305	104,978275	-5,042021	-7,736286	0,079516	1,328540	-0,270305	104,978275	-5,042021	-7,736286
15:31:41,50	0,414072	3,262047	-0,105991	-0,073027	0,299987	3,349039	0,111902	1,374108	-0,569422	0,561135	1,653022	-7,943600	-1,881959	-2,343533	-1,842976	17,397678	72,206825	4,057921	0,111902	1,374108	-0,569422	108,428599	-7,131289	-7,943600	0,111902	1,374108	-0,569422	108,428599	-7,131289	-7,943600
15:31:41,55	0,414072	3,262047	-0,105991	-0,073027	0,299987	3,349039	0,120304	1,358203	-0,612303	0,768249	1,790953	-7,866533	-1,877288	-2,347345	-1,841120	17,200869	71,878496	4,029159	0,120304	1,358203	-0,612303	107,387148	-7,652930	-7,866533	0,120304	1,358203	-0,612303	107,387148	-7,652930	-7,866533
15:31:41,60	0,414072	3,262047	-0,105991	-0,073027	0,299987	3,349039	0,121270	1,352252	-0,610447	0,694918	1,834898	-7,895296	-1,870659	-2,346503	-1,843068	17,086463	71,655488	4,083789	0,121270	1,352252	-0,610447	106,846720	-7,684801	-7,895296	0,121270	1,352252	-0,610447	106,846720	-7,684801	-7,895296
15:31:41,65	0,414072	3,262047	-0,105991	-0,073027	0,299987	3,349039	0,117226	1,346932	-0,612395	0,721243	1,637060	-7,840666	-1,870602	-2,350157	-1,842738	16,900913	71,452089	4,097828	0,117226	1,346932	-0,612395	106,455397	-7,565221	-7,840666	0,117226	1,346932	-0,612395	106,455397	-7,565221	-7,840666
15:31:41,70	0,414072	3,262047	-0,105991	-0,073027	0,299987	3,349039	0,120362	1,345055	-0,612065	0,549894	1,741119	-7,826627	-1,865479	-2,353663	-1,841599	16,863335	71,272814	4,053383	0,120362	1,345055	-0,612065	106,136747	-7,707306	-7,826627	0,120362	1,345055	-0,612065	106,136747	-7,707306	-7,826627
15:31:41,75	0,414072	3,262047	-0,105991	-0,073027	0,299987	3,349039	0,120837	1,338866	-0,610926	0,697703	1,822932	-7,871072	-1,865250	-2,359975	-1,845077	16,738531	71,144113	4,119594	0,120837	1,338866	-0,610926	105,798679	-7,662809	-7,871072	0,120837	1,338866	-0,610926	105,798679	-7,662809	-7,871072
15:31:41,80	0,414072	3,262047	-0,105991	-0,073027	0,299987	3,349039	0,126189	1,335511	-0,614404	0,698276	2,057488	-7,804861	-1,858968	-2,357067	-1,843554	16,695793	71,011147	4,106675	0,126189	1,335511	-0,614404	105,535925	-7,848362	-7,804861	0,126189	1,335511	-0,614404	105,535925	-7,848362	-7,804861
15:31:41,85	0,414072	3,262047	-0,105991	-0,073027	0,299987	3,349039	0,121747	1,331823	-0,614439	0,624499	1,827977	-7,770885	-1,859835	-2,357973	-1,845112	16,607004	70,913375	4,153570	0,121747	1,331823	-0,614439	105,172587	-7,729191	-7,770885	0,121747	1,331823	-0,614439	105,172587	-7,729191	-7,770885
15:31:41,90	0,414072	3,262047	-0,105991	-0,073027	0,299987	3,349039	0,121747	1,331823	-0,614439	0,624499	1,827977	-7,770885	-1,857720	-2,358802	-1,843599	16,530328	70,789389	4,135173	0,121747	1,331823	-0,614439	105,172587	-7,729191	-7,770885	0,121747	1,331823	-0,614439	105,172587	-7,729191	-7,770885
15:31:41,95	0,414072	3,262047	-0,105991	-0,073027	0,299987	3,349039	0,121408	1,329577	-0,612926	0,595577	1,805931	-7,789282	-1,856095	-2,364014	-1,845180	16,467125	70,739532	4,105625	0,121408	1,329577	-0,612926	104,967355	-7,724613	-7,789282	0,121408	1,329577	-0,612926	104,967355	-7,724613	-7,789282
15:31:42,00	0,414072	3,262047	-0,105991	-0,073027	0,299987	3,349039	0,125109	1,325564	-0,614507	0,729489	1,968562	-7,818830	-1,853844	-2,363369	-1,842827	16,453573	70,641490	4,140437	0,125109	1,325564	-0,614507	104,786225	-7,852490	-7,818830	0,125109	1,325564	-0,614507	104,786225	-7,852490	-7,818830
15:31:42,05	0,414072	3,262047	-0,105991	-0,073027	0,299987	3,349039	0,123425	1,323937	-0,612154	0,722388	1,918298	-7,784017	-1,852864	-2,365065	-1,845201	16,383836	70,568122	4,115940	0,123425	1,323937	-0,612154	104,651438	-7,770589	-7,784017	0,123425	1,323937	-0,612154	104,651438	-7,770589	-7,784017
15:31:42,10	0,414072	3,262047	-0,105991	-0,073027	0,299987	3,349039	0,124404	1,322240	-0,614528	0,712202	1,945476	-7,808514	-1,849564	-2,364114	-1,844453	16,303490	70,490667	4,124232	0,121930	1,319858	-0,613780	104,337693	-7,785534	-7,800223	0,121930	1,319858	-0,613780	104,337693	-7,785534	-7,800223
15:31:42,15	0,414072	3,262047	-0,105991	-0,073027	0,299987	3,349039	0,121930	1,319858	-0,613780	0,728823	1,785991	-7,800223	-1,849508	-2,361282	-1,842870	16,356433	70,435428	4,145610	0,121930	1,319858	-0,613780	104,337693	-7,785534	-7,800223	0,121930	1,319858	-0,613780	104,337693	-7,785534	-7,800223
15:31:42,20	0,414072	3,262047	-0,105991	-0,073027	0,299987	3,349039	0,119450	1,321225	-0,612197	0,636387	1,730481	-7,778844	-1,845623	-2,366445	-1,845218	16,259314	70,368559	4,145801	0,119450	1,321225	-0,612197	104,352545	-7,646335	-7,778844	0,119450	1,321225	-0,612197	104,352545	-7,646335	-7,778844
15:31:42,25	0,414072	3,262047	-0,105991	-0,073027	0,299987	3,349039	0,121979	1,315279	-0,614546	0,839113	1,811310	-7,778653	-1,848466	-2,367079	-1,845217	16,307738	70,352552	4,119979	0,121979	1,315279	-0,614546	104,088504	-7,764022	-7,778653	0,121979	1,315279	-0,614546	104,088504	-7,764022	-7,778653
15:31:42,30	0,414072	3,262047	-0,105991	-0,073027	0,299987	3,349039	0,123949	1,317425	-0,614544	0,737870	1,963699	-7,804476	-1,847483	-2,366864	-1,844043	16,246670	70,279283	4,166199	0,123949	1,317425	-0,614544	104,155722	-7,766293	-7,804476	0,123949	1,317425	-0,614544	104,155722	-7,766293	-7,804476
15:31:42,35	0,414072	3,262047	-0,105991	-0,073027	0,299987	3,349039	0,123271	1,316680	-0,613370	0,682603	1,912187	-7,758256	-1,844686	-2,369280	-1,844078	16,179124	70,246740	4,141771	0,123271	1,316680	-0,613370	104,042004	-7,764577	-7,758256	0,123271	1,316680	-0,613370	104,042004	-7,764577	-7,758256
15:31:42,40	0,414072	3,262047	-0,105991	-0,073027	0,299987	3,349039	0,123965	1,313050	-0,613405	0,809405	1,906079	-7,782684	-1,840091	-2,366509	-1,844870	16,169529	70,141100	4,135327	0,123965	1,313050	-0,613405	103,883855	-7,825206	-7,782684	0,123965	1,313050	-0,613405	103,883855	-7,825206	-7,782684
15:31:42,45	0,414072	3,262047	-0,105991	-0,073027	0,299987	3,349039	0,119268	1,310456	-0,614197	0,848023	1,706324	-7,789127	-1,841926	-2,368468	-1,842929	16,138211	70,116783	4,142772	0,119268	1,310456	-0,614197	103,718822	-7,656215	-7,789127	0,119268	1,310456	-0,614197	103,718822	-7,656215	-7,789127
15:31:42,50	0,414072	3,262047	-0,105991	-0,073027	0,299987	3,349039	0,121882	1,311066	-0,612256	0,779572	1,827288	-7,781683	-1,843251	-2,368318	-1,841797	16,088400	70,053984	4,130686	0,121882	1,311066	-0,612256	103,698274	-7,740449	-7,781683	0,121882	1,311066	-0,612256	103,698274	-7,740449	-7,781683
15:31:42,55	0,414072	3,262047	-0,105991	-0,073027	0,299987	3,349039	0,122415	1,312289	-0,611125	0,636702	1,843240	-7,793768	-1,840963	-2,369904	-1,842157	16,075598	70,001395	4,163428	0,122415	1,312289	-0,611125	103,651384	-7,766298	-7,793768	0,122415	1,312289	-0,611125	103,651384	-7,766298	-7,793768
15:31:42,60	0,414072	3,262047	-0,105991	-0,073027	0,299987	3,349039	0,122644	1,309514	-0,611484	0,729054	1,870391	-7,761026	-1,842755	-2,368849	-1,845661	16,074630	69,999440	4,165355	0,122644	1,309514	-0,611484	103,525904	-7,757177	-7,761026	0,122644	1,309514	-0,611484	103,525904	-7,757177	-7,761026
15:31:42,65	0,414072	3,262047	-0,105991	-0,073027	0,299987	3,349039	0,122626	1,311593	-0,614988	0,618751	1,869591	-7,759100	-1,838124	-2,369049	-1,843736	16,045615	69,955653	4,149314	0,122626	1,311593	-0,614988	103,578830	-7,756559	-7,759100	0,122626	1,311593	-0,614988	103,578830	-7,756559	-7,759100
15:31:42,70	0,414072	3,262047	-0,105991	-0,073027	0,299987	3,349039	0,120484	1,307483	-0,613063	0,780076	1,754966	-7,775140	-1,840520	-2,370726	-1,842958	16,032606	69,924185	4,152149	0,120484	1,307483	-0,613063	103,417470	-7,703028	-7,775140	0,120484	1,307483	-0,613063	103,417470	-7,703028	-7,775140
15:31:42,75	0,414072	3,262047	-0,105991	-0,073027	0,299987	3,349039	0,123135	1,308719	-0,612285	0,682030	1,897263	-7,772306	-1,835879	-2,372667	-1,843322	16,006602	69,899967	4,181447	0,123135	1,308719	-0,612285	103,416477	-7,768799	-7,772306	0,123135	1,308719	-0,612285	103,416477	-7,768799	-7,772306
15:31:42,80	0,414072	3,262047	-0,105991	-0,073027	0,299987	3,349039	0,122495	1,303730	-0,612649	0,907500	1,853591	-7,743008	-1,838265	-2,373267	-1,840605	16,004435	69,845773	4,177578	0,122495	1,303730	-0,612649	103,250283	-7,762260	-7,743008	0,122495	1,303730	-0,612649	103,250283	-7,762260	-7,743008
15:31:42,85	0,414072	3,262047	-0,105991	-0,073027	0,299987	3,349039	0,124208	1,305496	-0,609932	0,767634	1,967894	-7,746876	-1,837790	-2,370375	-1,841762	15,977910	69,813832	4,221649	0,124208	1,305496	-0,609932	103,249074	-7,782437	-7,746876	0,124208	1,305496	-0,609932	103,249074	-7,782437	-7,746876
15:31:42,90	0,414072	3,262047	-0,105991	-0,073027	0,299987	3,349039	0,121466	1,306530	-0,611089	0,672933	1,818283	-7,702805	-1,839061	-2,371292	-1,842980	15,940062	69,780153	4,172894	0,121466	1,306530	-0,611089	103,235555	-7,716761	-7,702805	0,121466	1,306530	-0,611089	103,235555	-7,716761	-7,702805
15:31:42,96	0,414072	3,262047	-0,105991	-0,073027	0,299987	3,349039	0,119320	1,307140	-0,610412	0,615645	1,694149	-7,809661	-1,830945	-2,374370	-1,845139	15,976791	69,751719	4,174673	0,119320	1,307140	-0,610412	103,226106	-7,672481	-7,809661	0,119320	1,307140	-0,610412	103,226106	-7,672481	-7,809661
15:31:43,01	0,414072	3,262047	-0,105991	-0,073027	0,299987	3,349039	0,119320	1,307140	-0,610412	0,615645	1,694149	-7,809661	-1,832619	-2,373178	-1,844131	15,942921	69,712241	4,167378	0,119320	1,307140	-0,610412	103,226106	-7,672481	-7,809661	0,119320	1,307140	-0,610412	103,226106	-7,672481	-7,809661
15:31:43,06	0,414072	3,262047	-0,105991	-0,073027	0,299987	3,349039	0,121307	1,300651	-0,613458	0,873181	1,830543	-7,757077	-1,842115	-2,375964	-1,837565	15,868229	69,771078	4,159135	0,121307	1,300651	-0,613458	102,974279	-7,692072	-7,757077	0,121307	1,300651	-0,613458	102,974279	-7,692072	-7,757077
15:31:43,11	0,414072	3,262047	-0,105991	-0,073027	0,299987	3,349039	0,128468	1,307482	-0,606892	0,531579	2,108792	-7,765319	-1,854934	-2,341492	-1,591005	16,821545	70,786306	3,962050	0,128468	1,307482	-0,606892	103,168908	-7,975931	-7,765319	0,128468	1,307482	-0,606892	103,168908	-7,975931	-7,765319
15:31:43,16	0,414072	3,262047	-0,105991	-0,073027	0,299987	3,349039	0,097343	1,367940	-0,655003	0,861377	2,129113	-8,132307	-1,878911	-2,318780	-1,885676	19,024264	71,959906	3,792148	0,097343	1,367940	-0,655003	108,244635	-5,512343	-8,132307	0,097343	1,367940	-0,655003	108,244635	-5,512343	-8,132307
15:31:43,21	0,413937	3,261961	-0,105987	-0,073017	0,299994	3,399051	0,097343	1,367940	-0,655003	0,861377	2,129113	-8,132307	-1,872923	-2,329451	-1,948447	18,446545	71,655583	3,821139	0,097343	1,367940	-0,655003	108,244635	-5,512343	-8,132307	0,097343	1,367940	-0,655003	108,244635	-5,512343	-8,132307
15:31:43,26	0,413937	3,261961	-0,105987	-0,073017	0,299994	3,399051	0,103591	1,357419	-0,717774	0,856033	2,105825	-8,103316	-1,872678	-2,330559	-1,946567	18,317578	71,542821	3,807896	0,103591	1,357419	-0,717774	107,413429	-6,026060	-8,103316	0,103591	1,357419	-0,717774	107,413429	-6,026060	-8,103316
15:31:43,31	0,413937	3,261961	-0,105987	-0,073017	0,299994	3,399051	0,104428	1,356652	-0,715894	0,733774	2,094038	-8,116558	-1,869845	-2,333347	-1,946551	18,288182	71,461704	3,825047	0,104428	1,356652	-0,715894	107,230968	-6,103545	-8,116558	0,104428	1,356652	-0,715894	107,230968	-6,103545	-8,116558
15:31:43,36	0,413937	3,261961	-0,105987	-0,073017	0,299994	3,399051	0,105425	1,352805	-0,715878	0,848873	2,161012	-8,099408	-1,868831	-2,332391	-1,948922	18,241861	71,388185	3,805547	0,105425	1,352805	-0,715878	107,044075	-6,114880	-8,099408	0,105425	1,352805	-0,715878	107,044075	-6,114880	-8,099408
15:31:43,41	0,413937	3,261961	-0,105987	-0,073017	0,299994	3,399051	0,104091	1,352405	-0,718249	0,782844	2,088266	-8,118908	-1,866017	-2,334053	-1,945434	18,200906	71,297339	3,801176	0,104091	1,352405	-0,718249	106,946644	-6,082874	-8,118908	0,104091	1,352405	-0,718249	106,946644	-6,082874	-8,118908
15:31:43,46	0,413937	3,261961	-0,105987	-0,073017	0,299994	3,399051	0,104123	1,349137	-0,714761	0,853630	2,099873	-8,123279	-1,866172	-2,334342	-1,947775	18,154416	71,238959	3,815674	0,104123	1,349137	-0,714761	106,760889	-6,073760	-8,123279	0,104123	1,349137	-0,714761	106,760889	-6,073760	-8,123279
15:31:43,51	0,413937	3,261961	-0,105987	-0,073017	0,299994	3,399051	0,104451	1,349127	-0,717103	0,780372	2,105891	-8,108781	-1,865114	-2,340766	-1,946595	18,102803	71,175734	3,827226	0,104451	1,349127	-0,717103	106,686807	-6,093541	-8,108781	0,104451	1,349127	-0,717103	106,686807	-6,093541	-8,108781
15:31:43,56	0,413937	3,261961	-0,105987	-0,073017	0,299994	3,399051	0,109485	1,344998	-0,715922	0,914489	2,354571	-8,097229	-1,861768	-2,337295	-1,947027	18,056762	71,078591	3,811408	0,109485	1,344998	-0,715922	106,496843	-6,240026	-8,097229	0,109485	1,344998	-0,715922	106,496843	-6,240026	-8,097229
15:31:43,61	0,413937	3,261961	-0,105987	-0,073017	0,299994	3,399051	0,104807	1,343836	-0,716354	0,867758	2,119972	-8,113047	-1,877023	-2,284872	-1,499326	19,675081	72,271017	3,636753	0,104807	1,343836	-0,716354	106,358905	-6,107340	-8,113047	0,104807	1,343836	-0,716354	106,358905	-6,107340	-8,113047
15:31:43,66	0,413937	3,261961	-0,105987	-0,073017	0,299994	3,399051	0,067034	1,383259	-0,268654	0,659620	0,961083	-8,287701	-1,948950	-2,319822	-1,861372	18,683819	75,858995	3,389601	0,067034	1,383259	-0,268654	109,245430	-4,301072	-8,287701	0,067034	1,383259	-0,268654	109,245430	-4,301072	-8,287701
15:31:43,71	0,414035	3,262051	-0,105995	-0,073003	0,299993	3,449008	0,133265	1,428074	-0,630699	0,940848	1,752663	-8,534854	-1,939806	-2,332000	-1,936222	18,020335	75,350509	3,415761	0,133265	1,428074	-0,630699	113,044695	-8,708648	-8,534854	0,133265	1,428074	-0,630699	113,044695	-8,708648	-8,534854
15:31:43,76	0,414035	3,262051	-0,105995	-0,073003	0,299993	3,449008	0,139240	1,414066	-0,705549	0,897166	1,742984	-8,508693	-1,935354	-2,341324	-1,938195	17,747227	74,960951	3,479353	0,139240	1,414066	-0,705549	111,901377	-9,187321	-8,508693	0,139240	1,414066	-0,705549	111,901377	-9,187321	-8,508693
15:31:43,81	0,414035	3,262051	-0,105995	-0,073003	0,299993	3,449008	0,145089	1,405549	-0,707522	0,866173	2,005399	-8,445101	-1,931666	-2,346004	-1,936267	17,619593	74,706114	3,500343	0,145089	1,405549	-0,707522	111,201733	-9,384062	-8,445101	0,145089	1,405549	-0,707522	111,201733	-9,384062	-8,445101
15:31:43,86	0,414035	3,262051	-0,105995	-0,073003	0,299993	3,449008	0,147298	1,400015	-0,705595	0,869395	2,137146	-8,424111	-1,925065	-2,344802	-1,934782	17,484686	74,463614	3,484687	0,147298	1,400015	-0,705595	110,770588	-9,425713	-8,424111	0,147298	1,400015	-0,705595	110,770588	-9,425713	-8,424111
15:31:43,91	0,414035	3,262051	-0,105995	-0,073003	0,299993	3,449008	0,142956	1,394899	-0,704109	0,857954	1,915799	-8,439768	-1,924892	-2,343632	-1,937920	17,371845	74,269582	3,520505	0,142956	1,394899	-0,704109	110,357553	-9,306243	-8,439768	0,142956	1,394899	-0,704109	110,357553	-9,306243	-8,439768
15:31:43,96	0,414035	3,262051	-0,105995	-0,073003	0,299993	3,449008	0,141856	1,395335	-0,707247	0,610850	1,857916	-8,403949	-1,922765	-2,350019	-1,933664	17,287062	74,129774	3,504039	0,141856	1,395335	-0,707247	110,144638	-9,277812	-8,403949	0,141856	1,395335	-0,707247	110,144638	-9,277812	-8,403949
15:31:44,01	0,414035	3,262051	-0,105995	-0,073003	0,299993	3,449008	0,146324	1,390299	-0,702992	0,709248	2,086686	-8,420416	-1,919473	-2,351156	-1,936766	17,219760	74,019944	3,542261	0,146324	1,390299	-0,702992	109,847717	-9,399711	-8,420416	0,146324	1,390299	-0,702992	109,847717	-9,399711	-8,420416
15:31:44,06	0,414035	3,262051	-0,105995	-0,073003	0,299993	3,449008	0,145663	1,386880	-0,706093	0,758279	2,048953	-8,382194	-1,915617	-2,351074	-1,936044	17,141659	73,871721	3,509484	0,145663	1,386880	-0,706093	109,628342	-9,385570	-8,382194	0,145663	1,386880	-0,706093	109,628342	-9,385570	-8,382194
15:31:44,11	0,414035	3,262051	-0,105995	-0,073003	0,299993	3,449008	0,143664	1,383581	-0,705371	0,762375	1,951469	-8,414971	-1,914073	-2,353322	-1,937200	17,075101	73,766685	3,546202	0,143664	1,383581	-0,705371	109,373521	-9,326118	-8,414971	0,143664	1,383581	-0,705371	109,373521	-9,326118	-8,414971
15:31:44,16	0,414035	3,262051	-0,105995	-0,073003	0,299993	3,449008	0,144839	1,381120	-0,706528	0,766136	2,007465	-8,378253	-1,911876	-2,353861	-1,934525	17,016569	73,691330	3,513990	0,144839	1,381120	-0,706528	109,184047	-9,362387	-8,378253	0,144839	1,381120	-0,706528	109,184047	-9,362387	-8,378253
15:31:44,21	0,414035	3,262051	-0,105995	-0,073003	0,299993	3,449008	0,144207	1,378948	-0,703852	0,784556	1,961603	-8,410464	-1,910177	-2,354887	-1,932141	17,018001	73,596058	3,572601	0,144207	1,378948	-0,703852	109,031963	-9,358660	-8,410464	0,144207	1,378948	-0,703852	109,031963	-9,358660	-8,410464
15:31:44,26	0,414035	3,262051	-0,105995	-0,073003	0,299993	3,449008	0,144246	1,376964	-0,701468	0,805945	2,012512	-8,351853	-1,911548	-2,357430	-1,932941	16,950201	73,517167	3,570644	0,144246	1,376964	-0,701468	108,897587	-9,310819	-8,351853	0,144246	1,376964	-0,701468	108,897587	-9,310819	-8,351853
15:31:44,31	0,414035	3,262051	-0,105995	-0,073003	0,299993	3,449008	0,147134	1,376880	-0,702268	0,708088	2,143392	-8,353811	-1,907021	-2,358019	-1,935684	16,908298	73,395447	3,555004	0,147134	1,376880	-0,702268	108,793142	-9,406610	-8,353811	0,147134	1,376880	-0,702268	108,793142	-9,406610	-8,353811
15:31:44,36	0,414035	3,262051	-0,105995	-0,073003	0,299993	3,449008	0,145380	1,372664	-0,705011	0,800930	2,076772	-8,369450	-1,905920	-2,358687	-1,934159	16,865681	73,393471	3,535162	0,145380	1,372664	-0,705011	108,555067	-9,335566	-8,369450	0,145380	1,372664	-0,705011	108,555067	-9,335566	-8,369450
15:31:44,41	0,414035	3,262051	-0,105995	-0,073003	0,299993	3,449008	0,145409	1,371377	-0,703486	0,844859	2,042330	-8,389293	-1,903784	-2,357190	-1,934947	16,804837	73,298548	3,562888	0,145409	1,371377	-0,703486	108,497930	-9,372238	-8,389293	0,145409	1,371377	-0,703486	108,497930	-9,372238	-8,389293
15:31:44,46	0,414035	3,262051	-0,105995	-0,073003	0,299993	3,449008	0,143044	1,370276	-0,704274	0,789487	1,914152	-8,361567	-1,905022	-2,363297	-1,934138	16,794602	73,203689	3,577723	0,143044	1,370276	-0,704274	108,356124	-9,314814	-8,361567	0,143044	1,370276	-0,704274	108,356124	-9,314814	-8,361567
15:31:44,51	0,414035	3,262051	-0,105995	-0,073003	0,299993	3,449008	0,148951	1,368294	-0,703465	0,805260	2,259894	-8,346732	-1,903350	-2,359643	-1,931057	16,754673	73,202151	3,581885	0,148951	1,368294	-0,703465	108,216344	-9,432790	-8,346732	0,148951	1,368294	-0,703465	108,216344	-9,432790	-8,346732
15:31:44,56	0,414035	3,262051	-0,105995	-0,073003	0,299993	3,449008	0,144951	1,368674	-0,700384	0,764232	2,018058	-8,342569	-1,901109	-2,360757	-1,932631	16,727306	73,120233	3,561342	0,144951	1,368674	-0,700384	108,205104	-9,360588	-8,342569	0,144951	1,368674	-0,700384	108,205104	-9,360588	-8,342569
15:31:44,61	0,414035	3,262051	-0,105995	-0,073003	0,299993	3,449008	0,144795	1,366175	-0,701958	0,809515	2,027229	-8,363112	-1,899617	-2,363034	-1,932704	16,703232	73,012618	3,592023	0,144795	1,366175	-0,701958	108,054273	-9,339208	-8,363112	0,144795	1,366175	-0,701958	108,054273	-9,339208	-8,363112
15:31:44,66	0,414035	3,262051	-0,105995	-0,073003	0,299993	3,449008	0,146021	1,363745	-0,702031	0,830677	2,123943	-8,332432	-1,897179	-2,362260	-1,933024	16,669816	73,020782	3,573978	0,146021	1,363745	-0,702031	107,884625	-9,338739	-8,332432	0,146021	1,363745	-0,702031	107,884625	-9,338739	-8,332432
15:31:44,71	0,414035	3,262051	-0,105995	-0,073003	0,299993	3,449008	0,144132	1,362021	-0,702352	0,910666	1,992678	-8,350476	-1,897826	-2,362961	-1,934165	16,666807	72,965110	3,606620	0,144132	1,362021	-0,702352	107,829312	-9,321694	-8,350476	0,144132	1,362021	-0,702352	107,829312	-9,321694	-8,350476
15:31:44,76	0,414035	3,262051	-0,105995	-0,073003	0,299993	3,449008	0,145063	1,362230	-0,703492	0,850068	2,066322	-8,317835	-1,896157	-2,359584	-1,932267	16,637226	72,924585	3,581035	0,145063	1,362230	-0,703492	107,785140	-9,321136	-8,317835	0,145063	1,362230	-0,703492	107,785140	-9,321136	-8,317835
15:31:44,81	0,414035	3,262051	-0,105995	-0,073003	0,299993	3,449008	0,141303	1,362474	-0,701594	0,787512	1,865462	-8,343420	-1,897407	-2,361446	-1,933053	16,623521	72,855347	3,569253	0,141303	1,362474	-0,701594	107,741710	-9,226859	-8,343420	0,141303	1,362474	-0,701594	107,741710	-9,226859	-8,343420
15:31:44,86	0,414035	3,262051	-0,105995	-0,073003	0,299993	3,449008	0,143541	1,362624	-0,702380	0,712868	2,004576	-8,355201	-1,899197	-2,364444	-1,936144	16,615419	72,847171	3,584737	0,143541	1,362624	-0,702380	107,678886	-9,263409	-8,355201	0,143541	1,362624	-0,702380	107,678886	-9,263409	-8,355201
15:31:44,91	0,414035	3,262051	-0,105995	-0,073003	0,299993	3,449008	0,147033	1,362676	-0,705471	0,699043	2,183205	-8,339718	-1,898781	-2,367042	-1,933410	16,541411	72,809182	3,630755	0,147033	1,362676	-0,705471	107,669126	-9,358863	-8,339718	0,147033	1,362676	-0,705471	107,669126	-9,358863	-8,339718
15:31:44,96	0,414035	3,262051	-0,105995	-0,073003	0,299993	3,449008	0,149075	1,361017	-0,702737	0,715432	2,244299	-8,293700	-1,896478	-2,367659	-1,936957	16,521639	72,788733	3,569781	0,149075	1,361017	-0,702737	107,555247	-9,458077	-8,293700	0,149075	1,361017	-0,702737	107,555247	-9,458077	-8,293700
15:31:45,01	0,414035	3,262051	-0,105995	-0,073003	0,299993	3,449008	0,148457	1,358713	-0,706285	0,807615	2,205296	-8,354673	-1,892951	-2,362660	-1,934201	16,550267	72,737072	3,620803	0,148457	1,358713	-0,706285	107,466611	-9,448616	-8,354673	0,148457	1,358713	-0,706285	107,466611	-9,448616	-8,354673
15:31:45,07	0,414035	3,262051	-0,105995	-0,073003	0,299993	3,449008	0,142365	1,358159	-0,703528	0,806026	1,939098	-8,303652	-1,892398	-2,363837	-1,933413	16,539357	72,711842	3,634084	0,142365	1,358159	-0,703528	107,421488	-9,236536	-8,303652	0,142365	1,358159	-0,703528	107,421488	-9,236536	-8,303652
15:31:45,12	0,414035	3,262051	-0,105995	-0,073003	0,299993	3,449008	0,143108	1,357091	-0,702740	0,834240	1,980893	-8,290371	-1,890235	-2,368294	-1,933837	16,462827	72,630148	3,603153	0,143108	1,357091	-0,702740	107,365891	-9,253055	-8,290371	0,143108	1,357091	-0,702740	107,365891	-9,253055	-8,290371
15:31:45,17	0,414035	3,262051	-0,105995	-0,073003	0,299993	3,449008	0,145886	1,352990	-0,703165	0,938486	2,099923	-8,321301	-1,892263	-2,365729	-1,934581	16,587381	72,731285	3,591060	0,145886	1,352990	-0,703165	107,148196	-9,352104	-8,321301	0,145886	1,352990	-0,703165	107,148196	-9,352104	-8,321301
15:31:45,22	0,414035	3,262051	-0,105995	-0,073003	0,299993	3,449008	0,144678	1,356029	-0,703908	0,930322	2,094434	-8,333395	-1,907456	-2,313847	-1,625843	18,518504	73,865224	3,395672	0,144678	1,356029	-0,703908	107,378594	-9,262808	-8,333395	0,144678	1,356029	-0,703908	107,378594	-9,262808	-8,333395
15:31:45,27	0,414035	3,262051	-0,105995	-0,073003	0,299993	3,449008	0,107344	1,395127	-0,395171	0,844798	1,258487	-8,528783	-1,943847	-2,280583	-1,905163	20,858084	75,470505	3,139442	0,107344	1,395127	-0,395171	110,362276	-7,168021	-8,528783	0,107344	1,395127	-0,395171	110,362276	-7,168021	-8,528783
15:31:45,32	0,414004	3,261919	-0,105970	-0,073037	0,299980	3,499070	0,096732	1,443275	-0,674490	0,901117	1,930163	-8,785012	-1,938465	-2,293010	-1,974673	20,505186	75,189801	3,191611	0,096732	1,443275	-0,674490	114,198197	-5,663311	-8,785012	0,096732	1,443275	-0,674490	114,198197	-5,663311	-8,785012
15:31:45,37	0,414004	3,261919	-0,105970	-0,073037	0,299980	3,499070	0,104803	1,432400	-0,744000	1,047054	2,184586	-8,732844	-1,935462	-2,292801	-1,974743	20,354653	74,911295	3,184829	0,104803	1,432400	-0,744000	113,490473	-6,042458	-8,732844	0,104803	1,432400	-0,744000	113,490473	-6,042458	-8,732844
15:31:45,42	0,414004	3,261919	-0,105970	-0,073037	0,299980	3,499070	0,103120	1,429904	-0,744070	0,860386	2,105966	-8,739625	-1,928844	-2,298755	-1,976690	20,191857	74,756784	3,231450	0,103120	1,429904	-0,744070	113,107869	-5,988975	-8,739625	0,103120	1,429904	-0,744070	113,107869	-5,988975	-8,739625
15:31:45,47	0,414004	3,261919	-0,105970	-0,073037	0,299980	3,499070	0,104968	1,421196	-0,746018	1,098013	2,138304	-8,693005	-1,930872	-2,299528	-1,975990	20,110099	74,615535	3,178423	0,104968	1,421196	-0,746018	112,661889	-6,101662	-8,693005	0,104968	1,421196	-0,746018	112,661889	-6,101662	-8,693005
15:31:45,52	0,414004	3,261919	-0,105970	-0,073037	0,299980	3,499070	0,106651	1,422565	-0,745317	0,863607	2,225657	-8,746032	-1,925256	-2,300378	-1,975556	20,044354	74,456373	3,261793	0,106651	1,422565	-0,745317	112,534970	-6,146452	-8,746032	0,106651	1,422565	-0,745317	112,534970	-6,146452	-8,746032
15:31:45,57	0,414004	3,261919	-0,105970	-0,073037	0,299980	3,499070	0,104580	1,417277	-0,744883	0,967870	2,140588	-8,662662	-1,925494	-2,304498	-1,974446	19,952712	74,349581	3,219225	0,104580	1,417277	-0,744883	112,224129	-6,068914	-8,662662	0,104580	1,417277	-0,744883	112,224129	-6,068914	-8,662662
15:31:45,62	0,414004	3,261919	-0,105970	-0,073037	0,299980	3,499070	0,108266	1,415423	-0,743773	0,925986	2,306327	-8,705229	-1,922169	-2,301823	-1,977573	19,914351	74,220016	3,228034	0,108266	1,415423	-0,743773	112,036685	-6,192579	-8,705229	0,108266	1,415423	-0,743773	112,036685	-6,192579	-8,705229
15:31:45,67	0,414004	3,261919	-0,105970	-0,073037	0,299980	3,499070	0,104287	1,413881	-0,746900	0,874763	2,130979	-8,696421	-1,918564	-2,302173	-1,963166	19,918936	74,227309	3,249096	0,104287	1,413881	-0,746900	111,864445	-6,055574	-8,696421	0,104287	1,413881	-0,746900	111,864445	-6,055574	-8,696421
15:31:45,72	0,414004	3,261919	-0,105970	-0,073037	0,299980	3,499070	0,102788	1,410584	-0,732493	1,054852	2,053326	-8,675359	-1,946205	-2,281468	-1,535122	19,902491	75,983325	3,023968	0,102788	1,410584	-0,732493	111,785665	-6,015512	-8,675359	0,102788	1,410584	-0,732493	111,785665	-6,015512	-8,675359
15:31:45,77	0,414004	3,261919	-0,105970	-0,073037	0,299980	3,499070	0,098678	1,444874	-0,304449	0,784271	0,947355	-8,900487	-1,994529	-2,296291	-1,893775	20,088516	78,193410	2,839037	0,098678	1,444874	-0,304449	114,206897	-6,798846	-8,900487	0,098678	1,444874	-0,304449	114,206897	-6,798846	-8,900487
15:31:45,82	0,414029	3,262011	-0,105974	-0,073024	0,299990	3,548990	0,135676	1,479313	-0,663102	1,000471	1,927348	-9,085418	-1,991403	-2,313091	-2,007319	19,374077	77,640178	2,858246	0,135676	1,479313	-0,663102	117,126518	-8,723252	-9,085418	0,135676	1,479313	-0,663102	117,126518	-8,723252	-9,085418
15:31:45,87	0,414029	3,262011	-0,105974	-0,073024	0,299990	3,548990	0,148663	1,468205	-0,776646	0,741732	2,260518	-9,066208	-1,980855	-2,315950	-2,011216	19,203659	77,285344	2,910544	0,148663	1,468205	-0,776646	115,995836	-9,409490	-9,066208	0,148663	1,468205	-0,776646	115,995836	-9,409490	-9,066208
15:31:45,92	0,414029	3,262011	-0,105974	-0,073024	0,299990	3,548990	0,145864	1,457642	-0,780543	0,898534	2,144847	-9,013911	-1,977243	-2,320693	-2,007739	19,041795	77,024103	2,945250	0,145864	1,457642	-0,780543	115,323396	-9,305508	-9,013911	0,145864	1,457642	-0,780543	115,323396	-9,305508	-9,013911
15:31:45,97	0,414029	3,262011	-0,105974	-0,073024	0,299990	3,548990	0,148166	1,452141	-0,777066	0,877392	2,254993	-8,979204	-1,971730	-2,322147	-2,009753	18,916873	76,864739	2,909476	0,148166	1,452141	-0,777066	114,870458	-9,376069	-8,979204	0,148166	1,452141	-0,777066	114,870458	-9,376069	-8,979204
15:31:46,02	0,414029	3,262011	-0,105974	-0,073024	0,299990	3,548990	0,146669	1,446640	-0,779080	0,962982	2,148621	-9,014979	-1,969746	-2,327463	-2,007421	18,797348	76,669787	2,946201	0,146669	1,446640	-0,779080	114,524201	-9,364890	-9,014979	0,146669	1,446640	-0,779080	114,524201	-9,364890	-9,014979
15:31:46,07	0,414029	3,262011	-0,105974	-0,073024	0,299990	3,548990	0,150281	1,442264	-0,776748	0,961947	2,330408	-8,978254	-1,965271	-2,327450	-2,008596	18,735533	76,541651	2,963603	0,150281	1,442264	-0,776748	114,179636	-9,466642	-8,978254	0,150281	1,442264	-0,776748	114,179636	-9,466642	-8,978254
15:31:46,12	0,414029	3,262011	-0,105974	-0,073024	0,299990	3,548990	0,148032	1,438395	-0,777923	1,021214	2,223981	-8,960852	-1,964966	-2,327086	-2,011370	18,647057	76,428660	2,948152	0,148032	1,438395	-0,777923	113,935254	-9,396503	-8,960852	0,148032	1,438395	-0,777923	113,935254	-9,396503	-8,960852
15:31:46,17	0,414029	3,262011	-0,105974	-0,073024	0,299990	3,548990	0,147564	1,438313	-0,780697	0,883411	2,179537	-8,976303	-1,961005	-2,330876	-2,007501	18,590882	76,316427	2,928367	0,147564	1,438313	-0,780697	113,790977	-9,404238	-8,976303	0,147564	1,438313	-0,780697	113,790977	-9,404238	-8,976303
15:31:46,22	0,414029	3,262011	-0,105974	-0,073024	0,299990	3,548990	0,148865	1,432987	-0,776828	1,035061	2,254672	-8,996088	-1,963013	-2,331378	-2,010186	18,538026	76,185005	3,008280	0,148865	1,432987	-0,776828	113,524563	-9,431254	-8,996088	0,148865	1,432987	-0,776828	113,524563	-9,431254	-8,996088
15:31:46,27	0,414029	3,262011	-0,105974	-0,073024	0,299990	3,548990	0,150305	1,434475	-0,779513	0,817442	2,349469	-8,916175	-1,963174	-2,333080	-2,009075	18,468391	76,136448	2,967723	0,150305	1,434475	-0,779513	113,423754	-9,449468	-8,916175	0,150305	1,434475	-0,779513	113,423754	-9,449468	-8,916175
15:31:46,32	0,414029	3,262011	-0,105974	-0,073024	0,299990	3,548990	0,151859	1,433764	-0,778402	0,777586	2,394271	-8,956732	-1,954505	-2,334143	-2,011797	18,447065	75,976802	2,956135	0,151859	1,433764	-0,778402	113,328022	-9,526686	-8,956732	0,151859	1,433764	-0,778402	113,328022	-9,526686	-8,956732
15:31:46,37	0,414029	3,262011	-0,105974	-0,073024	0,299990	3,548990	0,148446	1,425725	-0,781124	1,046667	2,278111	-8,968320	-1,956415	-2,331579	-2,011031	18,408083	75,923045	2,983468	0,148446	1,425725	-0,781124	112,966081	-9,374869	-8,968320	0,148446	1,425725	-0,781124	112,966081	-9,374869	-8,968320
15:31:46,42	0,414029	3,262011	-0,105974	-0,073024	0,299990	3,548990	0,147180	1,428661	-0,780358	0,827954	2,205410	-8,940986	-1,953631	-2,331810	-2,007171	18,350933	75,845101	2,974812	0,147180	1,428661	-0,780358	112,977837	-9,348206	-8,940986	0,147180	1,428661	-0,780358	112,977837	-9,348206	-8,940986
15:31:46,47	0,414029	3,262011	-0,105974	-0,073024	0,299990	3,548990	0,145988	1,426134	-0,776498	0,863260	2,132919	-8,949643	-1,955593	-2,333032	-2,009923	18,277522	75,801163	2,975313	0,145988	1,426134	-0,776498	112,814805	-9,327148	-8,949643	0,145988	1,426134	-0,776498	112,814805	-9,327148	-8,949643
15:31:46,52	0,414029	3,262011	-0,105974	-0,073024	0,299990	3,548990	0,148027	1,427223	-0,779250	0,731899	2,197320	-8,949141	-1,950449	-2,336512	-2,009136	18,228013	75,706296	2,987213	0,148027	1,427223	-0,779250	112,768895	-9,422776	-8,949141	0,148027	1,427223	-0,779250	112,768895	-9,422776	-8,949141
15:31:46,57	0,414029	3,262011	-0,105974	-0,073024	0,299990	3,548990	0,148468	1,421028	-0,778464	0,947132	2,224840	-8,937242	-1,949976	-2,337491	-2,009916	18,207054	75,609650	2,989589	0,148468	1,421028	-0,778464	112,497814	-9,429921	-8,937242	0,148468	1,421028	-0,778464	112,497814	-9,429921	-8,937242
15:31:46,62	0,414029	3,262011	-0,105974	-0,073024	0,299990	3,548990	0,149080	1,420128	-0,779243	0,899724	2,286810	-8,934866	-1,954728	-2,338463	-2,009931	18,191584	75,591917	2,983378	0,149080	1,420128	-0,779243	112,379801	-9,415955	-8,934866	0,149080	1,420128	-0,779243	112,379801	-9,415955	-8,934866
15:31:46,67	0,414029	3,262011	-0,105974	-0,073024	0,299990	3,548990	0,152298	1,423758	-0,779258	0,687911	2,449629	-8,941077	-1,948878	-2,336158	-2,006019	18,196690	75,529849	3,014226	0,152298	1,423758	-0,779258	112,452885	-9,505769	-8,941077	0,152298	1,423758	-0,779258	112,452885	-9,505769	-8,941077
15:31:46,72	0,414029	3,262011	-0,105974	-0,073024	0,299990	3,548990	0,147376	1,419844	-0,775346	0,840216	2,229153	-8,910229	-1,945506	-2,336935	-2,010312	18,147815	75,468538	3,010999	0,147376	1,419844	-0,775346	112,297976	-9,339886	-8,910229	0,147376	1,419844	-0,775346	112,297976	-9,339886	-8,910229
15:31:46,77	0,414029	3,262011	-0,105974	-0,073024	0,299990	3,548990	0,146364	1,416536	-0,779639	0,934725	2,164843	-8,913456	-1,945619	-2,339390	-2,009543	18,108693	75,407090	3,008581	0,146364	1,416536	-0,779639	112,132766	-9,324732	-8,913456	0,146364	1,416536	-0,779639	112,132766	-9,324732	-8,913456
15:31:46,82	0,414029	3,262011	-0,105974	-0,073024	0,299990	3,548990	0,148546	1,415405	-0,778870	0,920723	2,275165	-8,915874	-1,946229	-2,338448	-2,009163	18,101719	75,403205	3,008331	0,148546	1,415405	-0,778870	112,030038	-9,385719	-8,915874	0,148546	1,415405	-0,778870	112,030038	-9,385719	-8,915874
15:31:46,87	0,414029	3,262011	-0,105974	-0,073024	0,299990	3,548990	0,148036	1,416405	-0,778490	0,861880	2,244524	-8,916123	-1,941577	-2,337658	-2,008386	18,105773	75,310685	3,000929	0,148036	1,416405	-0,778490	112,049681	-9,376290	-8,916123	0,148036	1,416405	-0,778490	112,049681	-9,376290	-8,916123
15:31:46,92	0,414029	3,262011	-0,105974	-0,073024	0,299990	3,548990	0,145025	1,412771	-0,777713	0,972735	2,137718	-8,923525	-1,943463	-2,339547	-2,010700	18,068876	75,270085	3,039571	0,145025	1,412771	-0,777713	111,875290	-9,246724	-8,923525	0,145025	1,412771	-0,777713	111,875290	-9,246724	-8,923525
15:31:46,97	0,414029	3,262011	-0,105974	-0,073024	0,299990	3,548990	0,147604	1,413460	-0,780027	0,883318	2,260161	-8,884884	-1,939446	-2,340022	-2,010681	18,038388	75,222500	3,072888	0,146007	1,409744	-0,780008	111,684995	-9,287018	-8,851566	0,146007	1,409744	-0,780008	111,684995	-9,287018	-8,851566
15:31:47,02	0,414029	3,262011	-0,105974	-0,073024	0,299990	3,548990	0,146007	1,409744	-0,780008	1,020108	2,174528	-8,851566	-1,938344	-2,341501	-2,013822	18,014797	75,181488	3,034938	0,146007	1,409744	-0,780008	111,684995	-9,287018	-8,851566	0,146007	1,409744	-0,780008	111,684995	-9,287018	-8,851566
15:31:47,07	0,414029	3,262011	-0,105974	-0,073024	0,299990	3,548990	0,146737	1,408050	-0,783149	1,060897	2,212570	-8,889516	-1,939078	-2,343024	-2,009309	17,952678	75,129773	3,035666	0,146737	1,408050	-0,783149	111,592785	-9,306292	-8,889516	0,146737	1,408050	-0,783149	111,592785	-9,306292	-8,889516
15:31:47,12	0,414029	3,262011	-0,105974	-0,073024	0,299990	3,548990	0,148423	1,407924	-0,778636	0,991590	2,272290	-8,888788	-1,939734	-2,341042	-2,008027	17,938423	75,089647	3,038773	0,148423	1,407924	-0,778636	111,513606	-9,378902	-8,888788	0,148423	1,407924	-0,778636	111,513606	-9,378902	-8,888788
15:31:47,17	0,414029	3,262011	-0,105974	-0,073024	0,299990	3,548990	0,147034	1,409484	-0,777354	0,868596	2,207794	-8,885681	-1,939656	-2,342630	-2,012251	17,940677	75,058867	3,011041	0,147034	1,409484	-0,777354	111,513067	-9,334383	-8,885681	0,147034	1,409484	-0,777354	111,513067	-9,334383	-8,885681
15:31:47,22	0,414029	3,262011	-0,105974	-0,073024	0,299990	3,548990	0,148370	1,408621	-0,781578	0,887907	2,294620	-8,913413	-1,939785	-2,346118	-2,009959	17,926916	75,025013	3,032389	0,148370	1,408621	-0,781578	111,464686	-9,352451	-8,913413	0,148370	1,408621	-0,781578	111,464686	-9,352451	-8,913413
15:31:47,27	0,414029	3,262011	-0,105974	-0,073024	0,299990	3,548990	0,151456	1,406990	-0,779286	0,936565	2,460077	-8,892065	-1,937018	-2,344353	-2,009616	17,849930	75,014976	3,023700	0,151456	1,406990	-0,779286	111,385243	-9,429208	-8,892065	0,151456	1,406990	-0,779286	111,385243	-9,429208	-8,892065
15:31:47,32	0,414029	3,262011	-0,105974	-0,073024	0,299990	3,548990	0,148544	1,405476	-0,778943	0,968101	2,247015	-8,900754	-1,937002	-2,343351	-2,013093	17,888655	74,956448	3,033385	0,148544	1,405476	-0,778943	111,297940	-9,413701	-8,900754	0,148544	1,405476	-0,778943	111,297940	-9,413701	-8,900754
15:31:47,38	0,414029	3,262011	-0,105974	-0,073024	0,299990	3,548990	0,147668	1,405963	-0,782420	0,911439	2,264240	-8,891070	-1,938895	-2,345729	-2,014262	17,832467	74,945073	3,053010	0,147668	1,405963	-0,782420	111,279528	-9,327674	-8,891070	0,147668	1,405963	-0,782420	111,279528	-9,327674	-8,891070
15:31:47,43	0,414029	3,262011	-0,105974	-0,073024	0,299990	3,548990	0,146475	1,403944	-0,782406	1,007311	2,207543	-8,876472	-1,937827	-2,342658	-2,011964	17,795759	74,910495	3,046676	0,146475	1,403944	-0,782406	111,216910	-9,290779	-8,876472	0,146475	1,403944	-0,782406	111,216910	-9,290779	-8,876472
15:31:47,48	0,414029	3,262011	-0,105974	-0,073024	0,299990	3,548990	0,147481	1,407024	-0,781291	0,770028	2,197036	-8,877778	-1,935965	-2,343393	-2,007264	17,814868	74,961153	3,074526	0,147481	1,407024	-0,781291	111,221399	-9,380189	-8,877778	0,147481	1,407024	-0,781291	111,221399	-9,380189	-8,877778
15:31:47,53	0,414029	3,262011	-0,105974	-0,073024	0,299990	3,548990	0,147185	1,405044	-0,776591	0,926426	2,172906	-8,849928	-1,925840	-2,277082	-1,558722	20,466198	74,915839	2,808705	0,147185	1,405044	-0,776591	111,222347	-9,381146	-8,849928	0,147185	1,405044	-0,776591	111,222347	-9,381146	-8,849928
15:31:47,58	0,414029	3,262011	-0,105974	-0,073024	0,299990	3,548990	0,102451	1,480302	-0,625290	0,867220	1,659367	-9,298261	-1,978773	-2,267023	-1,855963	21,311770	77,392671	2,626193	0,102451	1,480302	-0,625290	117,070889	-6,383043	-9,298261	0,102451	1,480302	-0,625290	117,070889	-6,383043	-9,298261
15:31:47,63	0,414002	3,261857	-0,105980	-0,073019	0,299981	3,599013	0,102451	1,480302	-0,625290	0,867220	1,659367	-9,298261	-1,976453	-2,281762	-1,932639	20,953005	77,106545	2,621980	0,102451	1,480302	-0,625290	117,070889	-6,383043	-9,298261	0,102451	1,480302	-0,625290	117,070889	-6,383043	-9,298261
15:31:47,68	0,414002	3,261857	-0,105980	-0,073019	0,299981	3,599013	0,114055	1,470923	-0,701966	0,927750	2,095151	-9,302475	-1,973450	-2,289604	-1,934395	20,804306	76,979975	2,652582	0,114055	1,470923	-0,701966	116,395173	-6,858191	-9,302475	0,114055	1,470923	-0,701966	116,395173	-6,858191	-9,302475
15:31:47,73	0,414002	3,261857	-0,105980	-0,073019	0,299981	3,599013	0,119345	1,464401	-0,703722	1,082912	2,304732	-9,271872	-1,969988	-2,283195	-1,932480	20,756148	76,869970	2,674163	0,119345	1,464401	-0,703722	116,038387	-7,063865	-9,271872	0,119345	1,464401	-0,703722	116,038387	-7,063865	-9,271872
15:31:47,78	0,414002	3,261857	-0,105980	-0,073019	0,299981	3,599013	0,112064	1,464607	-0,701807	0,952838	1,939408	-9,250292	-1,967208	-2,287509	-1,931089	20,712985	76,744419	2,709552	0,112064	1,464607	-0,701807	115,924508	-6,857617	-9,250292	0,112064	1,464607	-0,701807	115,924508	-6,857617	-9,250292
15:31:47,83	0,414002	3,261857	-0,105980	-0,073019	0,299981	3,599013	0,114410	1,460043	-0,700416	1,059853	2,086801	-9,214903	-1,965046	-2,288086	-1,932699	20,654249	76,642985	2,664567	0,114410	1,460043	-0,700416	115,673251	-6,894394	-9,214903	0,114410	1,460043	-0,700416	115,673251	-6,894394	-9,214903
15:31:47,88	0,414002	3,261857	-0,105980	-0,073019	0,299981	3,599013	0,113829	1,457881	-0,702026	1,055057	2,056442	-9,259887	-1,964678	-2,286951	-1,934637	20,597375	76,546277	2,711917	0,113829	1,457881	-0,702026	115,498749	-6,879148	-9,259887	0,113829	1,457881	-0,702026	115,498749	-6,879148	-9,259887
15:31:47,93	0,414002	3,261857	-0,105980	-0,073019	0,299981	3,599013	0,112662	1,458131	-0,703964	0,929912	1,994850	-9,212538	-1,962784	-2,291382	-1,931514	20,567180	76,490803	2,717910	0,112662	1,458131	-0,703964	115,393164	-6,849119	-9,212538	0,112662	1,458131	-0,703964	115,393164	-6,849119	-9,212538
15:31:47,98	0,414002	3,261857	-0,105980	-0,073019	0,299981	3,599013	0,115552	1,454275	-0,700842	1,067249	2,146736	-9,206544	-1,960496	-2,290670	-1,917280	20,309278	76,525893	2,679609	0,115552	1,454275	-0,700842	115,227857	-6,924127	-9,206544	0,115552	1,454275	-0,700842	115,227857	-6,924127	-9,206544
15:31:48,03	0,414002	3,261857	-0,105980	-0,073019	0,299981	3,599013	0,113792	1,452650	-0,686607	1,053226	1,814281	-9,244846	-2,014245	-2,269474	-1,538485	20,665478	79,588278	2,440503	0,113792	1,452650	-0,686607	115,086214	-7,118360	-9,244846	0,113792	1,452650	-0,686607	115,086214	-7,118360	-9,244846
15:31:48,08	0,414002	3,261857	-0,105980	-0,073019	0,299981	3,599013	0,122310	1,509796	-0,307813	0,911809	1,034535	-9,483951	-2,054536	-2,260571	-1,894175	21,988203	81,381988	2,259094	0,122310	1,509796	-0,307813	119,430798	-8,566819	-9,483951	0,122310	1,509796	-0,307813	119,430798	-8,566819	-9,483951
15:31:48,13	0,414034	3,261905	-0,105983	-0,073005	0,300002	3,649040	0,134745	1,549140	-0,663502	1,080699	1,929825	-9,665361	-2,039323	-2,274884	-2,016020	21,365832	80,450856	2,286085	0,134745	1,549140	-0,663502	122,688166	-8,647694	-9,665361	0,134745	1,549140	-0,663502	122,688166	-8,647694	-9,665361
15:31:48,18	0,414034	3,261905	-0,105983	-0,073005	0,300002	3,649040	0,139535	1,528809	-0,785348	1,020324	2,105450	-9,638370	-2,030844	-2,277726	-2,014135	21,083114	79,987410	2,346719	0,139535	1,528809	-0,785348	121,031834	-8,848035	-9,638370	0,139535	1,528809	-0,785348	121,031834	-8,848035	-9,638370
15:31:48,23	0,414034	3,261905	-0,105983	-0,073005	0,300002	3,649040	0,137756	1,520044	-0,783462	0,933368	1,999854	-9,577735	-2,022393	-2,285108	-2,015859	20,864032	79,653387	2,325150	0,137756	1,520044	-0,783462	120,256858	-8,814025	-9,577735	0,137756	1,520044	-0,783462	120,256858	-8,814025	-9,577735
15:31:48,28	0,414034	3,261905	-0,105983	-0,073005	0,300002	3,649040	0,139924	1,509035	-0,785186	1,107049	2,089824	-9,599304	-2,021253	-2,286959	-2,016137	20,782898	79,447546	2,377624	0,139924	1,509035	-0,785186	119,566292	-8,894172	-9,599304	0,139924	1,509035	-0,785186	119,566292	-8,894172	-9,599304
15:31:48,33	0,414034	3,261905	-0,105983	-0,073005	0,300002	3,649040	0,140956	1,507123	-0,785465	0,987662	2,176192	-9,546830	-2,015806	-2,290541	-2,015828	20,620109	79,278649	2,340193	0,140956	1,507123	-0,785465	119,296784	-8,888889	-9,546830	0,140956	1,507123	-0,785465	119,296784	-8,888889	-9,546830
15:31:48,38	0,414034	3,261905	-0,105983	-0,073005	0,300002	3,649040	0,141335	1,500614	-0,785155	1,098425	2,139368	-9,584262	-2,013177	-2,291270	-2,016245	20,532641	79,106603	2,345871	0,141335	1,500614	-0,785155	118,896653	-8,955462	-9,584262	0,141335	1,500614	-0,785155	118,896653	-8,955462	-9,584262
15:31:48,43	0,414034	3,261905	-0,105983	-0,073005	0,300002	3,649040	0,140652	1,497973	-0,785572	1,043066	2,114090	-9,578583	-2,009310	-2,291479	-2,015491	20,476030	78,919515	2,340638	0,140652	1,497973	-0,785572	118,633917	-8,927070	-9,578583	0,140652	1,497973	-0,785572	118,633917	-8,927070	-9,578583
15:31:48,48	0,414034	3,261905	-0,105983	-0,073005	0,300002	3,649040	0,138900	1,494519	-0,784818	1,032345	2,067500	-9,583816	-2,008953	-2,295086	-2,014716	20,392050	78,826368	2,366643	0,138900	1,494519	-0,784818	118,352057	-8,836123	-9,583816	0,138900	1,494519	-0,784818	118,352057	-8,836123	-9,583816
15:31:48,53	0,414034	3,261905	-0,105983	-0,073005	0,300002	3,649040	0,141845	1,492407	-0,784043	1,019498	2,194511	-9,557811	-2,003639	-2,296653	-2,015489	20,305913	78,702522	2,404691	0,141845	1,492407	-0,784043	118,173439	-8,940335	-9,557811	0,141845	1,492407	-0,784043	118,173439	-8,940335	-9,557811
15:31:48,58	0,414034	3,261905	-0,105983	-0,073005	0,300002	3,649040	0,140545	1,487021	-0,784816	1,149243	2,114213	-9,519764	-2,005248	-2,298078	-2,015903	20,271759	78,603777	2,385895	0,140545	1,487021	-0,784816	117,880390	-8,918546	-9,519764	0,140545	1,487021	-0,784816	117,880390	-8,918546	-9,519764
15:31:48,63	0,414034	3,261905	-0,105983	-0,073005	0,300002	3,649040	0,142584	1,487702	-0,785231	1,011261	2,240038	-9,538560	-2,003098	-2,299500	-2,014363	20,209251	78,489588	2,391793	0,142584	1,487702	-0,785231	117,795833	-8,952787	-9,538560	0,142584	1,487702	-0,785231	117,795833	-8,952787	-9,538560
15:31:48,68	0,414034	3,261905	-0,105983	-0,073005	0,300002	3,649040	0,142740	1,485129	-0,783690	1,014874	2,251129	-9,532662	-2,002555	-2,296683	-2,016843	20,212775	78,449944	2,380395	0,142740	1,485129	-0,783690	117,597522	-8,953969	-9,532662	0,142740	1,485129	-0,783690	117,597522	-8,953969	-9,532662
15:31:48,73	0,414034	3,261905	-0,105983	-0,073005	0,300002	3,649040	0,140029	1,486067	-0,786171	0,933547	2,133020	-9,544060	-1,997497	-2,298683	-2,014759	20,122623	78,372403	2,429021	0,140029	1,486067	-0,786171	117,589799	-8,859249	-9,544060	0,140029	1,486067	-0,786171	117,589799	-8,859249	-9,544060
15:31:48,78	0,414034	3,261905	-0,105983	-0,073005	0,300002	3,649040	0,139231	1,480687	-0,784086	1,101068	2,052249	-9,495434	-1,996073	-2,298482	-2,011955	20,096850	78,249282	2,465903	0,139231	1,480687	-0,784086	117,335006	-8,877419	-9,495434	0,139231	1,480687	-0,784086	117,335006	-8,877419	-9,495434
15:31:48,83	0,414034	3,261905	-0,105983	-0,073005	0,300002	3,649040	0,138346	1,479554	-0,781283	1,040456	2,045433	-9,458551	-1,997763	-2,299493	-2,013233	20,034624	78,259036	2,439735	0,138346	1,479554	-0,781283	117,185477	-8,814707	-9,458551	0,138346	1,479554	-0,781283	117,185477	-8,814707	-9,458551
15:31:48,88	0,414034	3,261905	-0,105983	-0,073005	0,300002	3,649040	0,140066	1,480512	-0,782560	0,968003	2,076133	-9,484720	-1,996089	-2,305877	-2,013608	20,011771	78,150918	2,431231	0,140066	1,480512	-0,782560	117,188183	-8,919066	-9,484720	0,140066	1,480512	-0,782560	117,188183	-8,919066	-9,484720
15:31:48,93	0,414034	3,261905	-0,105983	-0,073005	0,300002	3,649040	0,144758	1,475870	-0,782935	1,104298	2,354366	-9,493223	-1,992040	-2,300636	-2,016358	20,024663	78,060662	2,407133	0,144758	1,475870	-0,782935	116,960126	-9,009128	-9,493223	0,144758	1,475870	-0,782935	116,960126	-9,009128	-9,493223
15:31:48,98	0,414034	3,261905	-0,105983	-0,073005	0,300002	3,649040	0,138195	1,474985	-0,785685	1,078633	2,069371	-9,517322	-1,995530	-2,304575	-2,017824	19,956546	78,050532	2,463740	0,138195	1,474985	-0,785685	116,864939	-8,778909	-9,517322	0,138195	1,474985	-0,785685	116,864939	-8,778909	-9,517322
15:31:49,03	0,414034	3,261905	-0,105983	-0,073005	0,300002	3,649040	0,143351	1,476038	-0,787151	0,981043	2,283575	-9,460715	-1,991770	-2,302936	-2,016108	19,905644	77,958487	2,410693	0,143351	1,476038	-0,787151	116,850013	-8,969478	-9,460715	0,143351	1,476038	-0,787151	116,850013	-8,969478	-9,460715
15:31:49,08	0,414034	3,261905	-0,105983	-0,073005	0,300002	3,649040	0,140051	1,473600	-0,785435	1,002630	2,113938	-9,513762	-1,991864	-2,300742	-2,015210	19,894674	77,892800	2,460550	0,140051	1,473600	-0,785435	116,680255	-8,880100	-9,513762	0,140051	1,473600	-0,785435	116,680255	-8,880100	-9,513762
15:31:49,13	0,414034	3,261905	-0,105983	-0,073005	0,300002	3,649040	0,138199	1,474779	-0,784537	0,878947	2,040936	-9,463905	-1,993112	-2,307524	-2,014456	19,841308	77,885479	2,425267	0,138199	1,474779	-0,784537	116,649129	-8,807657	-9,463905	0,138199	1,474779	-0,784537	116,649129	-8,807657	-9,463905
15:31:49,18	0,414034	3,261905	-0,105983	-0,073005	0,300002	3,649040	0,144696	1,472468	-0,783783	0,966099	2,336236	-9,499188	-1,990832	-2,303061	-2,015988	19,844650	77,832536	2,473977	0,144696	1,472468	-0,783783	116,554863	-9,022389	-9,499188	0,144696	1,472468	-0,783783	116,554863	-9,022389	-9,499188
15:31:49,23	0,414034	3,261905	-0,105983	-0,073005	0,300002	3,649040	0,139691	1,472726	-0,785315	0,908524	2,105347	-9,450478	-1,986214	-2,309224	-2,016351	19,805285	77,779347	2,487318	0,139691	1,472726	-0,785315	116,517510	-8,860395	-9,450478	0,139691	1,472726	-0,785315	116,517510	-8,860395	-9,450478
15:31:49,28	0,414034	3,261905	-0,105983	-0,073005	0,300002	3,649040	0,142719	1,465645	-0,785679	1,210990	2,255298	-9,437137	-1,988409	-2,304601	-2,016588	19,828128	77,755670	2,448014	0,142719	1,465645	-0,785679	116,264118	-8,948129	-9,437137	0,142719	1,465645	-0,785679	116,264118	-8,948129	-9,437137
15:31:49,33	0,414034	3,261905	-0,105983	-0,073005	0,300002	3,649040	0,139813	1,469857	-0,785915	0,982879	2,135827	-9,476441	-1,983431	-2,310760	-2,016388	19,753468	77,688360	2,456140	0,139813	1,469857	-0,785915	116,366655	-8,839509	-9,476441	0,139813	1,469857	-0,785915	116,366655	-8,839509	-9,476441
15:31:49,38	0,414034	3,261905	-0,105983	-0,073005	0,300002	3,649040	0,142658	1,462467	-0,785715	1,271540	2,252740	-9,468314	-1,985915	-2,309646	-2,014640	19,756148	77,642608	2,463817	0,142658	1,462467	-0,785715	116,075196	-8,945891	-9,468314	0,142658	1,462467	-0,785715	116,075196	-8,945891	-9,468314
15:31:49,43	0,414034	3,261905	-0,105983	-0,073005	0,300002	3,649040	0,142936	1,465175	-0,783967	1,092424	2,292386	-9,460638	-1,982962	-2,307850	-2,010948	19,727734	77,604680	2,484843	0,142936	1,465175	-0,783967	116,108684	-8,928057	-9,460638	0,142936	1,465175	-0,783967	116,108684	-8,928057	-9,460638
15:31:49,48	0,414034	3,261905	-0,105983	-0,073005	0,300002	3,649040	0,139903	1,463515	-0,780275	1,131692	2,129056	-9,439612	-1,982979	-2,306452	-2,015664	19,728452	77,594646	2,424601	0,139903	1,463515	-0,780275	116,017640	-8,853342	-9,439612	0,139903	1,463515	-0,780275	116,017640	-8,853342	-9,439612
15:31:49,53	0,414034	3,261905	-0,105983	-0,073005	0,300002	3,649040	0,138701	1,464230	-0,784991	1,086217	2,072189	-9,499854	-1,980159	-2,309034	-2,014843	19,688394	77,539561	2,485840	0,138701	1,464230	-0,784991	116,028239	-8,815848	-9,499854	0,138701	1,464230	-0,784991	116,028239	-8,815848	-9,499854
15:31:49,58	0,414034	3,261905	-0,105983	-0,073005	0,300002	3,649040	0,139527	1,460496	-0,784170	1,212633	2,108009	-9,438615	-1,983009	-2,312119	-2,013159	19,674688	77,490777	2,523627	0,139527	1,460496	-0,784170	115,861563	-8,844895	-9,438615	0,139527	1,460496	-0,784170	115,861563	-8,844895	-9,438615
15:31:49,63	0,414034	3,261905	-0,105983	-0,073005	0,300002	3,649040	0,143624	1,461421	-0,782486	1,115404	2,333550	-9,400828	-1,983738	-2,309517	-2,012726	19,686986	77,461406	2,461992	0,143624	1,461421	-0,782486	115,836988	-8,940930	-9,400828	0,143624	1,461421	-0,782486	115,836988	-8,940930	-9,400828
15:31:49,68	0,414034	3,261905	-0,105983	-0,073005	0,300002	3,649040	0,141735	1,463354	-0,782053	0,995636	2,260663	-9,462462	-1,983292	-2,306912	-2,013339	19,636574	77,439173	2,467480	0,141735	1,463354	-0,782053	115,868909	-8,865538	-9,462462	0,141735	1,463354	-0,782053	115,868909	-8,865538	-9,462462
15:31:49,73	0,414034	3,261905	-0,105983	-0,073005	0,300002	3,649040	0,139256	1,464270	-0,782666	0,903517	2,099214	-9,456975	-1,981453	-2,311994	-2,015325	19,618927	77,428899	2,475372	0,139256	1,464270	-0,782666	115,848735	-8,832387	-9,456975	0,139256	1,464270	-0,782666	115,848735	-8,832387	-9,456975
15:31:49,78	0,414034	3,261905	-0,105983	-0,073005	0,300002	3,649040	0,142737	1,460137	-0,784652	1,100708	2,270102	-9,449083	-1,981006	-2,308429	-2,016052	19,624056	77,386471	2,472586	0,142737	1,460137	-0,784652	115,721492	-8,934790	-9,449083	0,142737	1,460137	-0,784652	115,721492	-8,934790	-9,449083
15:31:49,83	0,414034	3,261905	-0,105983	-0,073005	0,300002	3,649040	0,139427	1,461532	-0,785379	0,994005	2,123603	-9,451868	-1,979181	-2,310001	-2,016637	19,576427	77,333998	2,486368	0,139427	1,461532	-0,785379	115,724272	-8,821402	-9,451868	0,139427	1,461532	-0,785379	115,724272	-8,821402	-9,451868
15:31:49,88	0,414034	3,261905	-0,105983	-0,073005	0,300002	3,649040	0,139876	1,459165	-0,785964	1,047812	2,131934	-9,438086	-1,980325	-2,307462	-2,014694	19,626162	77,306935	2,471874	0,139876	1,459165	-0,785964	115,592299	-8,848309	-9,438086	0,139876	1,459165	-0,785964	115,592299	-8,848309	-9,438086
15:31:49,93	0,414034	3,261905	-0,105983	-0,073005	0,300002	3,649040	0,138248	1,461426	-0,784021	0,931698	2,103905	-9,452580	-1,979499	-2,313286	-2,016037	19,528568	77,291371	2,518504	0,138248	1,461426	-0,784021	115,653632	-8,748575	-9,452580	0,138248	1,461426	-0,784021	115,653632	-8,748575	-9,452580
15:31:49,98	0,414034	3,261905	-0,105983	-0,073005	0,300002	3,649040	0,142879	1,457799	-0,785365	1,058037	2,267994	-9,405951	-1,975887	-2,310765	-2,014381	19,530883	77,256553	2,487477	0,142879	1,457799	-0,785365	115,495235	-8,948041	-9,405951	0,142879	1,457799	-0,785365	115,495235	-8,948041	-9,405951
15:31:50,03	0,414034	3,261905	-0,105983	-0,073005	0,300002	3,649040	0,138890	1,455931	-0,783708	1,126155	2,079949	-9,436978	-1,976598	-2,312485	-2,015299	19,515506	77,255368	2,474049	0,138890	1,455931	-0,783708	115,416749	-8,822903	-9,436978	0,138890	1,455931	-0,783708	115,416749	-8,822903	-9,436978
15:31:50,08	0,414034	3,261905	-0,105983	-0,073005	0,300002	3,649040	0,140736	1,455687	-0,784626	1,130129	2,163210	-9,450405	-1,975474	-2,314665	-2,015274	19,499969	77,221072	2,502037	0,140736	1,455687	-0,784626	115,401567	-8,884544	-9,450405	0,140736	1,455687	-0,784626	115,401567	-8,884544	-9,450405
15:31:50,13	0,414034	3,261905	-0,105983	-0,073005	0,300002	3,649040	0,142061	1,453624	-0,784601	1,199952	2,235817	-9,422418	-1,976459	-2,312079	-2,015023	19,515803	77,188566	2,497664	0,142061	1,453624	-0,784601	115,309420	-8,915971	-9,422418	0,142061	1,453624	-0,784601	115,309420	-8,915971	-9,422418
15:31:50,18	0,414034	3,261905	-0,105983	-0,073005	0,300002	3,649040	0,140314	1,455770	-0,784350	1,068133	2,174940	-9,426791	-1,978451	-2,309252	-2,016197	19,505109	77,199844	2,470661	0,140314	1,455770	-0,784350	115,346052	-8,839710	-9,426791	0,140314	1,455770	-0,784350	115,346052	-8,839710	-9,426791
15:31:50,23	0,414034	3,261905	-0,105983	-0,073005	0,300002	3,649040	0,138862	1,458908	-0,785524	0,909361	2,084533	-9,453793	-1,977326	-2,313558	-2,014520	19,482872	77,157594	2,489875	0,138862	1,458908	-0,785524	115,433636	-8,816131	-9,453793	0,138862	1,458908	-0,785524	115,433636	-8,816131	-9,453793
15:31:50,29	0,414034	3,261905	-0,105983	-0,073005	0,300002	3,649040	0,142028	1,455781	-0,783848	1,024262	2,251045	-9,434580	-1,974119	-2,316136	-2,016175	19,466781	77,143958	2,475035	0,142028	1,455781	-0,783848	115,303060	-8,898168	-9,434580	0,142028	1,455781	-0,783848	115,303060	-8,898168	-9,434580
15:31:50,34	0,414034	3,261905	-0,105983	-0,073005	0,300002	3,649040	0,142658	1,451714	-0,785502	1,215878	2,276676	-9,449419	-1,972689	-2,317113	-2,013731	19,455496	77,104267	2,493087	0,142658	1,451714	-0,785502	115,175437	-8,921976	-9,449419	0,142658	1,451714	-0,785502	115,175437	-8,921976	-9,449419
15:31:50,39	0,414034	3,261905	-0,105983	-0,073005	0,300002	3,649040	0,142789	1,449988	-0,783058	1,265624	2,293546	-9,431368	-1,974814	-2,313160	-2,008579	19,379183	77,120642	2,525396	0,142789	1,449988	-0,783058	115,089677	-8,915367	-9,431368	0,142789	1,449988	-0,783058	115,089677	-8,915367	-9,431368
15:31:50,44	0,414034	3,261905	-0,105983	-0,073005	0,300002	3,649040	0,081497	1,476143	-0,327307	1,202873	0,963797	-9,599782	-1,964694	-2,250956	-1,557980	21,712697	77,299056	2,324672	0,081497	1,476143	-0,327307	117,080068	-5,433749	-9,599782	0,081497	1,476143	-0,327307	117,080068	-5,433749	-9,599782
15:31:50,49	0,414034	3,261905	-0,105983	-0,073005	0,300002	3,649040	0,081497	1,476143	-0,327307	1,202873	0,963797	-9,599782	-2,018706	-2,247489	-1,945664	22,707498	79,521970	2,095919	0,081497	1,476143	-0,327307	117,080068	-5,433749	-9,599782	0,081497	1,476143	-0,327307	117,080068	-5,433749	-9,599782
15:31:50,54	0,414003	3,262032	-0,105978	-0,073017	0,299984	3,698983	0,105502	1,524651	-0,714991	1,102920	1,962077	-9,828536	-2,014492	-2,260757	-2,023707	22,272635	79,132088	2,134148	0,105502	1,524651	-0,714991	120,788049	-6,319794	-9,828536	0,105502	1,524651	-0,714991	120,788049	-6,319794	-9,828536
15:31:50,59	0,414003	3,262032	-0,105978	-0,073017	0,299984	3,698983	0,114885	1,514368	-0,793034	1,082590	2,268343	-9,790307	-2,013248	-2,262457	-2,024673	22,234894	79,064420	2,152299	0,114885	1,514368	-0,793034	119,960454	-6,750110	-9,790307	0,114885	1,514368	-0,793034	119,960454	-6,750110	-9,790307
15:31:50,64	0,414003	3,262032	-0,105978	-0,073017	0,299984	3,698983	0,115735	1,512441	-0,794000	1,105327	2,313714	-9,772156	-2,009868	-2,262653	-2,023916	22,177514	79,016193	2,151439	0,115735	1,512441	-0,794000	119,831912	-6,771496	-9,772156	0,115735	1,512441	-0,794000	119,831912	-6,771496	-9,772156
15:31:50,69	0,414003	3,262032	-0,105978	-0,073017	0,299984	3,698983	0,114215	1,509415	-0,793244	1,192176	2,209081	-9,773016	-2,009597	-2,265426	-2,025388	22,096402	78,932476	2,122666	0,114215	1,509415	-0,793244	119,681291	-6,756789	-9,773016	0,114215	1,509415	-0,793244	119,681291	-6,756789	-9,773016
15:31:50,74	0,414003	3,262032	-0,105978	-0,073017	0,299984	3,698983	0,116480	1,507794	-0,794715	1,163430	2,298493	-9,801788	-2,007194	-2,266441	-2,021624	22,076001	78,896249	2,132610	0,116480	1,507794	-0,794715	119,525269	-6,845207	-9,801788	0,116480	1,507794	-0,794715	119,525269	-6,845207	-9,801788
15:31:50,79	0,414003	3,262032	-0,105978	-0,073017	0,299984	3,698983	0,116159	1,505206	-0,790952	1,256443	2,282214	-9,791844	-2,006699	-2,265147	-2,020096	22,048278	78,848164	2,121012	0,116159	1,505206	-0,790952	119,415106	-6,836238	-9,791844	0,116159	1,505206	-0,790952	119,415106	-6,836238	-9,791844
15:31:50,84	0,414003	3,262032	-0,105978	-0,073017	0,299984	3,698983	0,114790	1,505424	-0,789423	1,189605	2,211078	-9,803443	-2,005533	-2,264232	-2,024765	22,008437	78,723498	2,141602	0,114790	1,505424	-0,789423	119,365379	-6,799935	-9,803443	0,114790	1,505424	-0,789423	119,365379	-6,799935	-9,803443
15:31:50,89	0,414003	3,262032	-0,105978	-0,073017	0,299984	3,698983	0,113414	1,504872	-0,794092	1,090410	2,167375	-9,782852	-2,010683	-2,267947	-2,017449	22,079588	79,105911	2,125021	0,113414	1,504872	-0,794092	119,222873	-6,735652	-9,782852	0,113414	1,504872	-0,794092	119,222873	-6,735652	-9,782852
15:31:50,94	0,414003	3,262032	-0,105978	-0,073017	0,299984	3,698983	0,119207	1,507474	-0,786776	1,321846	2,338982	-9,799434	-2,060673	-2,216915	-1,651383	23,621511	81,920052	1,842260	0,119207	1,507474	-0,786776	119,658588	-7,018732	-9,799434	0,119207	1,507474	-0,786776	119,658588	-7,018732	-9,799434
15:31:50,99	0,414003	3,262032	-0,105978	-0,073017	0,299984	3,698983	0,100007	1,576282	-0,420711	0,951917	1,268871	-10,082195	-2,067223	-2,220141	-2,001027	24,239786	82,110302	1,720039	0,100007	1,576282	-0,420711	124,690074	-6,581668	-10,082195	0,100007	1,576282	-0,420711	124,690074	-6,581668	-10,082195
15:31:51,04	0,413899	3,261981	-0,105995	-0,073031	0,299975	3,749030	0,106076	1,580342	-0,770354	1,214692	2,024761	-10,204415	-2,058973	-2,233784	-2,045850	23,695345	81,678409	1,794196	0,113766	1,566376	-0,815177	124,255198	-6,761511	-10,130259	0,113766	1,566376	-0,815177	124,255198	-6,761511	-10,130259
15:31:51,09	0,413899	3,261981	-0,105995	-0,073031	0,299975	3,749030	0,113766	1,566376	-0,815177	1,294706	2,169090	-10,130259	-2,057614	-2,236811	-2,043988	23,520361	81,396848	1,772304	0,113766	1,566376	-0,815177	124,255198	-6,761511	-10,130259	0,113766	1,566376	-0,815177	124,255198	-6,761511	-10,130259
15:31:51,14	0,413899	3,261981	-0,105995	-0,073031	0,299975	3,749030	0,115708	1,563686	-0,813315	1,103258	2,259318	-10,152151	-2,048810	-2,241347	-2,047868	23,391431	81,135795	1,815717	0,115708	1,563686	-0,813315	123,852581	-6,823736	-10,152151	0,115708	1,563686	-0,813315	123,852581	-6,823736	-10,152151
15:31:51,19	0,413899	3,261981	-0,105995	-0,073031	0,299975	3,749030	0,115234	1,553793	-0,817195	1,327120	2,253536	-10,108738	-2,047902	-2,241109	-2,045049	23,254667	81,005257	1,770234	0,115234	1,553793	-0,817195	123,299889	-6,792302	-10,108738	0,115234	1,553793	-0,817195	123,299889	-6,792302	-10,108738
15:31:51,24	0,413899	3,261981	-0,105995	-0,073031	0,299975	3,749030	0,114574	1,553126	-0,814376	1,180391	2,166081	-10,154221	-2,047111	-2,240749	-2,048746	23,197597	80,817127	1,798728	0,114574	1,553126	-0,814376	123,100773	-6,828004	-10,154221	0,114574	1,553126	-0,814376	123,100773	-6,828004	-10,154221
15:31:51,29	0,413899	3,261981	-0,105995	-0,073031	0,299975	3,749030	0,113866	1,552621	-0,818073	1,015201	2,173911	-10,125727	-2,043348	-2,244365	-2,045286	23,051351	80,711447	1,809389	0,113866	1,552621	-0,818073	122,895924	-6,764603	-10,125727	0,113866	1,552621	-0,818073	122,895924	-6,764603	-10,125727
15:31:51,34	0,413899	3,261981	-0,105995	-0,073031	0,299975	3,749030	0,115117	1,547554	-0,814613	1,114049	2,165117	-10,115065	-2,041166	-2,243447	-2,043748	23,022464	80,558176	1,804354	0,115117	1,547554	-0,814613	122,597001	-6,871551	-10,115065	0,115117	1,547554	-0,814613	122,597001	-6,871551	-10,115065
15:31:51,39	0,413899	3,261981	-0,105995	-0,073031	0,299975	3,749030	0,113230	1,546124	-0,813075	1,041225	2,118642	-10,120100	-2,038571	-2,247128	-2,045410	22,989124	80,437959	1,828408	0,113230	1,546124	-0,813075	122,411927	-6,769942	-10,120100	0,113230	1,546124	-0,813075	122,411927	-6,769942	-10,120100
15:31:51,44	0,413899	3,261981	-0,105995	-0,073031	0,299975	3,749030	0,115121	1,542036	-0,814737	1,133016	2,248187	-10,096047	-2,036317	-2,247402	-2,046104	22,874775	80,369265	1,830576	0,115121	1,542036	-0,814737	122,182817	-6,788807	-10,096047	0,115121	1,542036	-0,814737	122,182817	-6,788807	-10,096047
15:31:51,49	0,413899	3,261981	-0,105995	-0,073031	0,299975	3,749030	0,114231	1,539946	-0,815431	1,124996	2,137219	-10,093878	-2,031739	-2,248819	-2,046472	22,857502	80,237976	1,851579	0,114231	1,539946	-0,815431	122,010784	-6,829902	-10,093878	0,114231	1,539946	-0,815431	122,010784	-6,829902	-10,093878
15:31:51,54	0,413899	3,261981	-0,105995	-0,073031	0,299975	3,749030	0,113169	1,535273	-0,815799	1,245660	2,132688	-10,072876	-2,033709	-2,255037	-2,044784	22,807883	80,184602	1,853742	0,113169	1,535273	-0,815799	121,764611	-6,751076	-10,072876	0,113169	1,535273	-0,815799	121,764611	-6,751076	-10,072876
15:31:51,59	0,413899	3,261981	-0,105995	-0,073031	0,299975	3,749030	0,119540	1,533870	-0,814111	1,247583	2,447674	-10,070713	-2,031389	-2,254171	-2,044142	22,777295	80,099543	1,865198	0,119540	1,533870	-0,814111	121,656399	-6,936181	-10,070713	0,119540	1,533870	-0,814111	121,656399	-6,936181	-10,070713
15:31:51,64	0,413899	3,261981	-0,105995	-0,073031	0,299975	3,749030	0,117629	1,532294	-0,813469	1,240569	2,364383	-10,059257	-2,031144	-2,253297	-2,042612	22,679919	80,028097	1,809048	0,117629	1,532294	-0,813469	121,525683	-6,869522	-10,059257	0,117629	1,532294	-0,813469	121,525683	-6,869522	-10,059257
15:31:51,69	0,413899	3,261981	-0,105995	-0,073031	0,299975	3,749030	0,116751	1,532519	-0,811940	1,118320	2,270078	-10,115407	-2,031096	-2,249061	-2,046930	22,693384	79,996021	1,855560	0,116751	1,532519	-0,811940	121,421076	-6,894840	-10,115407	0,116751	1,532519	-0,811940	121,421076	-6,894840	-10,115407
15:31:51,74	0,413899	3,261981	-0,105995	-0,073031	0,299975	3,749030	0,113057	1,534595	-0,816257	0,989325	2,105716	-10,068895	-2,030029	-2,251475	-2,045736	22,659963	79,932610	1,896578	0,113057	1,534595	-0,816257	121,455042	-6,769264	-10,068895	0,113057	1,534595	-0,816257	121,455042	-6,769264	-10,068895
15:31:51,79	0,413899	3,261981	-0,105995	-0,073031	0,299975	3,749030	0,114615	1,532464	-0,815063	1,028518	2,189476	-10,027877	-2,029512	-2,253538	-2,044588	22,633967	79,881444	1,874910	0,114615	1,532464	-0,815063	121,326942	-6,807780	-10,027877	0,114615	1,532464	-0,815063	121,326942	-6,807780	-10,027877
15:31:51,84	0,413899	3,261981	-0,105995	-0,073031	0,299975	3,749030	0,116142	1,530985	-0,813915	1,048119	2,271989	-10,049544	-2,026081	-2,256008	-2,044962	22,611697	79,794404	1,887340	0,116142	1,530985	-0,813915	121,230439	-6,845195	-10,049544	0,116142	1,530985	-0,813915	121,230439	-6,845195	-10,049544
15:31:51,89	0,413899	3,261981	-0,105995	-0,073031	0,299975	3,749030	0,116566	1,526779	-0,814289	1,180314	2,318261	-10,037114	-2,027585	-2,256481	-2,044189	22,600281	79,778359	1,887759	0,116566	1,526779	-0,814289	121,032466	-6,832193	-10,037114	0,116566	1,526779	-0,814289	121,032466	-6,832193	-10,037114
15:31:51,94	0,413899	3,261981	-0,105995	-0,073031	0,299975	3,749030	0,117728	1,527844	-0,813516	1,105314	2,376810	-10,036696	-2,022333	-2,255216	-2,046812	22,558909	79,716151	1,868694	0,117728	1,527844	-0,813516	121,041095	-6,864845	-10,036696	0,117728	1,527844	-0,813516	121,041095	-6,864845	-10,036696
15:31:51,99	0,413899	3,261981	-0,105995	-0,073031	0,299975	3,749030	0,114007	1,523929	-0,816139	1,234362	2,178569	-10,055760	-2,024891	-2,257624	-2,042299	22,505952	79,684187	1,862650	0,114007	1,523929	-0,816139	120,862773	-6,770951	-10,055760	0,114007	1,523929	-0,816139	120,862773	-6,770951	-10,055760
15:31:52,04	0,413899	3,261981	-0,105995	-0,073031	0,299975	3,749030	0,117371	1,524940	-0,811626	1,127611	2,323648	-10,061804	-2,023016	-2,256663	-2,043565	22,491398	79,640247	1,913100	0,117371	1,524940	-0,811626	120,835414	-6,889992	-10,061804	0,117371	1,524940	-0,811626	120,835414	-6,889992	-10,061804
15:31:52,09	0,413899	3,261981	-0,105995	-0,073031	0,299975	3,749030	0,115601	1,523796	-0,812892	1,141760	2,240972	-10,011355	-2,021996	-2,257180	-2,045830	22,512601	79,633076	1,897980	0,115601	1,523796	-0,812892	120,759773	-6,833720	-10,011355	0,115601	1,523796	-0,812892	120,759773	-6,833720	-10,011355
15:31:52,14	0,413899	3,261981	-0,105995	-0,073031	0,299975	3,749030	0,115539	1,522655	-0,815157	1,205476	2,259664	-10,026475	-2,020062	-2,257162	-2,044240	22,477368	79,548178	1,876419	0,115539	1,522655	-0,815157	120,733930	-6,810114	-10,026475	0,115539	1,522655	-0,815157	120,733930	-6,810114	-10,026475
15:31:52,19	0,413899	3,261981	-0,105995	-0,073031	0,299975	3,749030	0,114556	1,520989	-0,813567	1,201003	2,220514	-10,048036	-2,021529	-2,252601	-2,044290	22,444828	79,480879	1,859304	0,114556	1,520989	-0,813567	120,598624	-6,772142	-10,048036	0,114556	1,520989	-0,813567	120,598624	-6,772142	-10,048036
15:31:52,24	0,413899	3,261981	-0,105995	-0,073031	0,299975	3,749030	0,111340	1,524540	-0,813617	0,941786	2,058739	-10,065151	-2,017878	-2,258438	-2,045023	22,432343	79,443642	1,883888	0,111340	1,524540	-0,813617	120,618179	-6,681443	-10,065151	0,111340	1,524540	-0,813617	120,618179	-6,681443	-10,065151
15:31:52,29	0,413899	3,261981	-0,105995	-0,073031	0,299975	3,749030	0,114570	1,518460	-0,814350	1,219465	2,234494	-10,040567	-2,016755	-2,259746	-2,045037	22,403722	79,438429	1,874333	0,114570	1,518460	-0,814350	120,418564	-6,759226	-10,040567	0,114570	1,518460	-0,814350	120,418564	-6,759226	-10,040567
15:31:52,34	0,413899	3,261981	-0,105995	-0,073031	0,299975	3,749030	0,115141	1,516834	-0,814364	1,285202	2,242002	-10,050122	-2,018978	-2,258105	-2,046221	22,381939	79,436654	1,877502	0,115141	1,516834	-0,814364	120,356644	-6,796535	-10,050122	0,115141	1,516834	-0,814364	120,356644	-6,796535	-10,050122
15:31:52,39	0,413899	3,261981	-0,105995	-0,073031	0,299975	3,749030	0,114831	1,519579	-0,815548	1,129993	2,207909	-10,046953	-2,017421	-2,257736	-2,044646	22,390441	79,395607	1,897269	0,114831	1,519579	-0,815548	120,416978	-6,806301	-10,046953	0,114831	1,519579	-0,815548	120,416978	-6,806301	-10,046953
15:31:52,44	0,413899	3,261981	-0,105995	-0,073031	0,299975	3,749030	0,113733	1,518415	-0,813973	1,159245	2,178697	-10,027186	-2,019352	-2,260461	-2,047392	22,333000	79,332270	1,887073	0,113733	1,518415	-0,813973	120,354825	-6,749315	-10,027186	0,113733	1,518415	-0,813973	120,354825	-6,749315	-10,027186
15:31:52,50	0,413899	3,261981	-0,105995	-0,073031	0,299975	3,749030	0,117058	1,518725	-0,816719	1,059556	2,333541	-10,037382	-2,015184	-2,257957	-2,046976	22,361186	79,336379	1,911979	0,117058	1,518725	-0,816719	120,279467	-6,855516	-10,037382	0,117058	1,518725	-0,816719	120,279467	-6,855516	-10,037382
15:31:52,55	0,413899	3,261981	-0,105995	-0,073031	0,299975	3,749030	0,112806	1,516367	-0,816303	1,199820	2,134784	-10,012475	-2,013528	-2,259269	-2,046974	22,327091	79,279916	1,925147	0,112806	1,516367	-0,816303	120,234633	-6,720478	-10,012475	0,112806	1,516367	-0,816303	120,234633	-6,720478	-10,012475
15:31:52,60	0,413899	3,261981	-0,105995	-0,073031	0,299975	3,749030	0,113114	1,514277	-0,816301	1,242541	2,149501	-9,999308	-2,019820	-2,260296	-2,035825	22,107797	79,293774	1,900440	0,113114	1,514277	-0,816301	120,113310	-6,729934	-9,999308	0,113114	1,514277	-0,816301	120,113310	-6,729934	-9,999308
15:31:52,65	0,413899	3,261981	-0,105995	-0,073031	0,299975	3,749030	0,117149	1,519212	-0,805153	0,888280	2,162509	-10,024014	-2,028661	-2,228086	-1,600746	23,052970	80,648004	1,682305	0,117149	1,519212	-0,805153	120,146439	-7,033721	-10,024014	0,117149	1,519212	-0,805153	120,146439	-7,033721	-10,024014
15:31:52,70	0,413899	3,261981	-0,105995	-0,073031	0,299975	3,749030	0,093675	1,542974	-0,370073	1,298073	1,083279	-10,242150	-2,093191	-2,206947	-1,988939	24,970318	83,237114	1,455299	0,093675	1,542974	-0,370073	122,421498	-6,270226	-10,242150	0,093675	1,542974	-0,370073	122,421498	-6,270226	-10,242150
15:31:52,75	0,413994	3,262057	-0,105980	-0,072994	0,299966	3,799008	0,107633	1,609428	-0,758266	1,043338	2,174995	-10,469156	-2,090451	-2,216314	-2,077228	24,556565	83,000253	1,493465	0,107633	1,609428	-0,758266	127,383454	-6,274188	-10,469156	0,107633	1,609428	-0,758266	127,383454	-6,274188	-10,469156
15:31:52,80	0,413994	3,262057	-0,105980	-0,072994	0,299966	3,799008	0,114375	1,602372	-0,846555	0,998249	2,285710	-10,430989	-2,081523	-2,223019	-2,076569	24,384488	82,766530	1,470129	0,114375	1,602372	-0,846555	126,784465	-6,692751	-10,430989	0,114375	1,602372	-0,846555	126,784465	-6,692751	-10,430989
15:31:52,85	0,413994	3,262057	-0,105980	-0,072994	0,299966	3,799008	0,115718	1,591288	-0,845896	1,286195	2,323371	-10,454325	-2,080208	-2,222593	-2,077773	24,251376	82,564065	1,499951	0,115718	1,591288	-0,845896	126,202277	-6,760496	-10,454325	0,115718	1,591288	-0,845896	126,202277	-6,760496	-10,454325
15:31:52,90	0,413994	3,262057	-0,105980	-0,072994	0,299966	3,799008	0,114692	1,590362	-0,847100	1,092430	2,255949	-10,424504	-2,074656	-2,228099	-2,076626	24,130636	82,411567	1,505442	0,114692	1,590362	-0,847100	125,935854	-6,747340	-10,424504	0,114692	1,590362	-0,847100	125,935854	-6,747340	-10,424504
15:31:52,95	0,413994	3,262057	-0,105980	-0,072994	0,299966	3,799008	0,116684	1,582801	-0,845953	1,293181	2,331226	-10,419012	-2,073732	-2,224278	-2,078608	24,075050	82,273074	1,508355	0,116684	1,582801	-0,845953	125,543042	-6,828447	-10,419012	0,116684	1,582801	-0,845953	125,543042	-6,828447	-10,419012
15:31:53,00	0,413994	3,262057	-0,105980	-0,072994	0,299966	3,799008	0,112912	1,583911	-0,847935	1,087727	2,156218	-10,416100	-2,071059	-2,230738	-2,077064	23,972607	82,146814	1,513618	0,112912	1,583911	-0,847935	125,424727	-6,707396	-10,416100	0,112912	1,583911	-0,847935	125,424727	-6,707396	-10,416100
15:31:53,05	0,413994	3,262057	-0,105980	-0,072994	0,299966	3,799008	0,117170	1,578366	-0,846391	1,215483	2,352054	-10,410837	-2,068349	-2,231073	-2,077509	23,898053	82,033048	1,477513	0,117170	1,578366	-0,846391	125,117228	-6,845825	-10,410837	0,117170	1,578366	-0,846391	125,117228	-6,845825	-10,410837
15:31:53,10	0,413994	3,262057	-0,105980	-0,072994	0,299966	3,799008	0,116106	1,575851	-0,846836	1,210445	2,289042	-10,446942	-2,067517	-2,231855	-2,075186	23,850295	82,085174	1,487978	0,116106	1,575851	-0,846836	124,914787	-6,825311	-10,446942	0,116106	1,575851	-0,846836	124,914787	-6,825311	-10,446942
15:31:53,15	0,413994	3,262057	-0,105980	-0,072994	0,299966	3,799008	0,116367	1,574740	-0,844513	1,289494	2,235183	-10,436476	-2,100331	-2,200640	-1,628228	24,498196	84,058501	1,266675	0,116367	1,574740	-0,844513	124,906602	-6,899646	-10,436476	0,116367	1,574740	-0,844513	124,906602	-6,899646	-10,436476
15:31:53,20	0,413994	3,262057	-0,105980	-0,072994	0,299966	3,799008	0,115329	1,626710	-0,767061	1,352167	1,965654	-10,782823	-2,112006	-2,204971	-1,997734	25,046181	84,587624	1,141632	0,115329	1,626710	-0,767061	129,048941	-7,087700	-10,782823	0,115329	1,626710	-0,767061	129,048941	-7,087700	-10,782823
15:31:53,25	0,414061	3,261926	-0,105975	-0,073026	0,299988	3,849047	0,115329	1,626710	-0,767061	1,352167	1,965654	-10,782823	-2,112936	-2,220039	-2,091750	24,556092	84,372736	1,166334	0,115329	1,626710	-0,767061	129,048941	-7,087700	-10,782823	0,115329	1,626710	-0,767061	129,048941	-7,087700	-10,782823
15:31:53,30	0,414061	3,261926	-0,105975	-0,073026	0,299988	3,849047	0,128844	1,619981	-0,861077	1,270940	2,351420	-10,758121	-2,109873	-2,221227	-2,090787	24,431118	84,104148	1,216116	0,128844	1,619981	-0,861077	128,439477	-7,762818	-10,758121	0,128844	1,619981	-0,861077	128,439477	-7,762818	-10,758121
15:31:53,35	0,414061	3,261926	-0,105975	-0,073026	0,299988	3,849047	0,128341	1,616735	-0,860114	1,144645	2,351343	-10,708339	-2,104920	-2,223171	-2,089351	24,326822	83,920053	1,230365	0,128341	1,616735	-0,860114	128,058365	-7,723432	-10,708339	0,128341	1,616735	-0,860114	128,058365	-7,723432	-10,708339
15:31:53,40	0,414061	3,261926	-0,105975	-0,073026	0,299988	3,849047	0,127548	1,611473	-0,858678	1,206682	2,311847	-10,694090	-2,100456	-2,225188	-2,086969	24,176985	83,728027	1,236890	0,127548	1,611473	-0,858678	127,707347	-7,700701	-10,694090	0,127548	1,611473	-0,858678	127,707347	-7,700701	-10,694090
15:31:53,45	0,414061	3,261926	-0,105975	-0,073026	0,299988	3,849047	0,127063	1,606600	-0,856297	1,218897	2,252862	-10,687565	-2,098281	-2,227691	-2,086994	24,088346	83,591530	1,239505	0,127063	1,606600	-0,856297	127,336975	-7,721591	-10,687565	0,127063	1,606600	-0,856297	127,336975	-7,721591	-10,687565
15:31:53,50	0,414061	3,261926	-0,105975	-0,073026	0,299988	3,849047	0,128143	1,603464	-0,856321	1,219413	2,300498	-10,684950	-2,095326	-2,230084	-2,092051	24,014122	83,440040	1,259240	0,128143	1,603464	-0,856321	127,091356	-7,758722	-10,684950	0,128143	1,603464	-0,856321	127,091356	-7,758722	-10,684950
15:31:53,55	0,414061	3,261926	-0,105975	-0,073026	0,299988	3,849047	0,128738	1,599709	-0,861378	1,246373	2,342889	-10,665215	-2,093390	-2,234091	-2,088663	23,921016	83,347420	1,228260	0,128738	1,599709	-0,861378	126,823539	-7,763017	-10,665215	0,128738	1,599709	-0,861378	126,823539	-7,763017	-10,665215
15:31:53,60	0,414061	3,261926	-0,105975	-0,073026	0,299988	3,849047	0,131241	1,596029	-0,857990	1,310989	2,438726	-10,696195	-2,090992	-2,230919	-2,090157	23,909632	83,211461	1,242774	0,131241	1,596029	-0,857990	126,599244	-7,863669	-10,696195	0,131241	1,596029	-0,857990	126,599244	-7,863669	-10,696195
15:31:53,65	0,414061	3,261926	-0,105975	-0,073026	0,299988	3,849047	0,127294	1,595538	-0,859484	1,213060	2,291626	-10,681680	-2,088039	-2,235550	-2,088486	23,848979	83,165541	1,272227	0,127294	1,595538	-0,859484	126,462809	-7,700966	-10,681680	0,127294	1,595538	-0,859484	126,462809	-7,700966	-10,681680
15:31:53,70	0,414061	3,261926	-0,105975	-0,073026	0,299988	3,849047	0,129828	1,590665	-0,857814	1,396396	2,393818	-10,652228	-2,088348	-2,232279	-2,089022	23,819305	83,052457	1,243019	0,129828	1,590665	-0,857814	126,263563	-7,797678	-10,652228	0,129828	1,590665	-0,857814	126,263563	-7,797678	-10,652228
15:31:53,75	0,414061	3,261926	-0,105975	-0,073026	0,299988	3,849047	0,127150	1,592568	-0,858349	1,184663	2,285393	-10,681436	-2,084990	-2,235385	-2,087074	23,754485	82,975277	1,264373	0,127150	1,592568	-0,858349	126,201226	-7,695862	-10,681436	0,127150	1,592568	-0,858349	126,201226	-7,695862	-10,681436
15:31:53,80	0,414061	3,261926	-0,105975	-0,073026	0,299988	3,849047	0,128161	1,588107	-0,856401	1,317382	2,320420	-10,660082	-2,083932	-2,233765	-2,087070	23,728112	82,911582	1,292095	0,128161	1,588107	-0,856401	125,983761	-7,740200	-10,660082	0,128161	1,588107	-0,856401	125,983761	-7,740200	-10,660082
15:31:53,85	0,414061	3,261926	-0,105975	-0,073026	0,299988	3,849047	0,126229	1,588001	-0,856398	1,254526	2,228972	-10,632359	-2,084010	-2,234986	-2,087445	23,674144	82,809538	1,250653	0,126229	1,588001	-0,856398	125,912615	-7,679998	-10,632359	0,126229	1,588001	-0,856398	125,912615	-7,679998	-10,632359
15:31:53,90	0,414061	3,261926	-0,105975	-0,073026	0,299988	3,849047	0,127325	1,587458	-0,856772	1,167396	2,290254	-10,673801	-2,082525	-2,238965	-2,088681	23,597512	82,764463	1,264951	0,127325	1,587458	-0,856772	125,782873	-7,704759	-10,673801	0,127325	1,587458	-0,856772	125,782873	-7,704759	-10,673801
15:31:53,95	0,414061	3,261926	-0,105975	-0,073026	0,299988	3,849047	0,130029	1,584182	-0,858008	1,260388	2,387040	-10,659504	-2,081957	-2,238435	-2,087489	23,611590	82,703484	1,291376	0,130029	1,584182	-0,858008	125,618712	-7,820247	-10,659504	0,130029	1,584182	-0,858008	125,618712	-7,820247	-10,659504
15:31:54,00	0,414061	3,261926	-0,105975	-0,073026	0,299988	3,849047	0,129286	1,583955	-0,856816	1,226427	2,391076	-10,633079	-2,082136	-2,234769	-2,088695	23,560578	82,644890	1,291270	0,129286	1,583955	-0,856816	125,566923	-7,757871	-10,633079	0,129286	1,583955	-0,856816	125,566923	-7,757871	-10,633079
15:31:54,05	0,414061	3,261926	-0,105975	-0,073026	0,299988	3,849047	0,126200	1,585944	-0,858022	1,046791	2,215738	-10,633185	-2,079816	-2,244391	-2,089435	23,539567	82,589455	1,293979	0,126200	1,585944	-0,858022	125,543360	-7,690980	-10,633185	0,126200	1,585944	-0,858022	125,543360	-7,690980	-10,633185
15:31:54,10	0,414061	3,261926	-0,105975	-0,073026	0,299988	3,849047	0,133373	1,579123	-0,858762	1,342935	2,598224	-10,630476	-2,079567	-2,238134	-2,089060	23,547492	82,555376	1,305662	0,133373	1,579123	-0,858762	125,304107	-7,871528	-10,630476	0,133373	1,579123	-0,858762	125,304107	-7,871528	-10,630476
15:31:54,15	0,414061	3,261926	-0,105975	-0,073026	0,299988	3,849047	0,127830	1,582036	-0,858387	1,165934	2,333922	-10,618793	-2,078237	-2,237859	-2,088142	23,502130	82,475756	1,260894	0,127830	1,582036	-0,858387	125,355738	-7,700750	-10,618793	0,127830	1,582036	-0,858387	125,355738	-7,700750	-10,618793
15:31:54,20	0,414061	3,261926	-0,105975	-0,073026	0,299988	3,849047	0,126927	1,581022	-0,857469	1,127015	2,287470	-10,663560	-2,075375	-2,242123	-2,086744	23,471488	82,425604	1,298587	0,126927	1,581022	-0,857469	125,237240	-7,676285	-10,663560	0,126927	1,581022	-0,857469	125,237240	-7,676285	-10,663560
15:31:54,25	0,414061	3,261926	-0,105975	-0,073026	0,299988	3,849047	0,129188	1,576411	-0,856072	1,308009	2,403597	-10,625868	-2,075492	-2,241558	-2,085851	23,424092	82,408883	1,312594	0,129188	1,576411	-0,856072	125,056307	-7,737671	-10,625868	0,129188	1,576411	-0,856072	125,056307	-7,737671	-10,625868
15:31:54,30	0,414061	3,261926	-0,105975	-0,073026	0,299988	3,849047	0,128389	1,579072	-0,856084	1,113562	2,346437	-10,602542	-2,077280	-2,240100	-2,086757	23,429929	82,384824	1,321912	0,128389	1,579072	-0,856084	125,070716	-7,732092	-10,602542	0,128389	1,579072	-0,856084	125,070716	-7,732092	-10,602542
15:31:54,35	0,414061	3,261926	-0,105975	-0,073026	0,299988	3,849047	0,128389	1,579072	-0,856084	1,113562	2,346437	-10,602542	-2,074485	-2,240712	-2,085631	23,370798	82,332746	1,296333	0,128389	1,579072	-0,856084	125,070716	-7,732092	-10,602542	0,128389	1,579072	-0,856084	125,070716	-7,732092	-10,602542
15:31:54,40	0,414061	3,261926	-0,105975	-0,073026	0,299988	3,849047	0,127521	1,576346	-0,854958	1,180649	2,276160	-10,628122	-2,075269	-2,241010	-2,090748	23,361105	82,260589	1,303515	0,127521	1,576346	-0,854958	124,923810	-7,734274	-10,628122	0,127521	1,576346	-0,854958	124,923810	-7,734274	-10,628122
15:31:54,45	0,414061	3,261926	-0,105975	-0,073026	0,299988	3,849047	0,128171	1,576876	-0,860075	1,085769	2,337634	-10,620940	-2,069339	-2,245635	-2,089070	23,382578	82,215593	1,329434	0,128171	1,576876	-0,860075	124,870511	-7,723811	-10,620940	0,128171	1,576876	-0,860075	124,870511	-7,723811	-10,620940
15:31:54,50	0,414061	3,261926	-0,105975	-0,073026	0,299988	3,849047	0,129212	1,569428	-0,858397	1,444815	2,432862	-10,595021	-2,071730	-2,242348	-2,091042	23,340947	82,196326	1,339402	0,129212	1,569428	-0,858397	124,644917	-7,710304	-10,595021	0,129212	1,569428	-0,858397	124,644917	-7,710304	-10,595021
15:31:54,55	0,414061	3,261926	-0,105975	-0,073026	0,299988	3,849047	0,127561	1,573142	-0,860370	1,214175	2,320591	-10,585052	-2,070640	-2,243355	-2,086680	23,357984	82,184521	1,307163	0,127561	1,573142	-0,860370	124,705843	-7,692974	-10,585052	0,127561	1,573142	-0,860370	124,705843	-7,692974	-10,585052
15:31:54,60	0,414061	3,261926	-0,105975	-0,073026	0,299988	3,849047	0,127887	1,571695	-0,856007	1,287742	2,358206	-10,617292	-2,067706	-2,248423	-2,088451	23,256993	82,115154	1,347188	0,127887	1,571695	-0,856007	124,665777	-7,680959	-10,617292	0,127887	1,571695	-0,856007	124,665777	-7,680959	-10,617292
15:31:54,65	0,414061	3,261926	-0,105975	-0,073026	0,299988	3,849047	0,130810	1,566620	-0,857779	1,441068	2,457418	-10,577267	-2,066112	-2,245241	-2,087205	23,243657	82,056651	1,305064	0,130810	1,566620	-0,857779	124,420724	-7,811192	-10,577267	0,130810	1,566620	-0,857779	124,420724	-7,811192	-10,577267
15:31:54,70	0,414061	3,261926	-0,105975	-0,073026	0,299988	3,849047	0,127257	1,566830	-0,856532	1,372819	2,290370	-10,619390	-2,069478	-2,244941	-2,085728	23,252176	82,064611	1,334077	0,127257	1,566830	-0,856532	124,368954	-7,699339	-10,619390	0,127257	1,566830	-0,856532	124,368954	-7,699339	-10,619390
15:31:54,75	0,414061	3,261926	-0,105975	-0,073026	0,299988	3,849047	0,128680	1,569895	-0,855055	1,224556	2,367747	-10,590377	-2,069666	-2,246112	-2,086427	23,234204	82,049888	1,313418	0,128680	1,569895	-0,855055	124,461348	-7,733641	-10,590377	0,128680	1,569895	-0,855055	124,461348	-7,733641	-10,590377
15:31:54,80	0,414061	3,261926	-0,105975	-0,073026	0,299988	3,849047	0,129788	1,569472	-0,855754	1,224825	2,417177	-10,611037	-2,070853	-2,243626	-2,084504	23,234434	82,042092	1,302469	0,129788	1,569472	-0,855754	124,428396	-7,771214	-10,611037	0,129788	1,569472	-0,855754	124,428396	-7,771214	-10,611037
15:31:54,85	0,414061	3,261926	-0,105975	-0,073026	0,299988	3,849047	0,128229	1,571743	-0,853831	1,100107	2,340183	-10,621985	-2,064544	-2,245234	-2,088177	23,201790	81,923891	1,326331	0,128229	1,571743	-0,853831	124,481937	-7,725792	-10,621985	0,128229	1,571743	-0,853831	124,481937	-7,725792	-10,621985
15:31:54,91	0,414061	3,261926	-0,105975	-0,073026	0,299988	3,849047	0,126467	1,565475	-0,857504	1,307335	2,279387	-10,598123	-2,066355	-2,247852	-2,087188	23,164128	81,959629	1,360476	0,126467	1,565475	-0,857504	124,197158	-7,648268	-10,598123	0,126467	1,565475	-0,857504	124,197158	-7,648268	-10,598123
15:31:54,96	0,414061	3,261926	-0,105975	-0,073026	0,299988	3,849047	0,126821	1,567852	-0,855759	1,234369	2,315792	-10,618126	-2,065229	-2,244787	-2,089157	23,166993	81,908683	1,341281	0,126821	1,567852	-0,855759	124,310764	-7,639638	-10,618126	0,126821	1,567852	-0,855759	124,310764	-7,639638	-10,618126
15:31:55,01	0,414061	3,261926	-0,105975	-0,073026	0,299988	3,849047	0,126423	1,566292	-0,858484	1,234285	2,254566	-10,583174	-2,073466	-2,247730	-2,079013	23,069631	82,113948	1,320233	0,126423	1,566292	-0,858484	124,188238	-7,669632	-10,583174	0,126423	1,566292	-0,858484	124,188238	-7,669632	-10,583174
15:31:55,06	0,414061	3,261926	-0,105975	-0,073026	0,299988	3,849047	0,133090	1,571955	-0,848341	1,068921	2,414280	-10,604222	-2,092273	-2,190672	-1,635053	25,281218	83,969644	1,059309	0,133090	1,571955	-0,848341	124,467377	-8,033248	-10,604222	0,133090	1,571955	-0,848341	124,467377	-8,033248	-10,604222
15:31:55,11	0,414061	3,261926	-0,105975	-0,073026	0,299988	3,849047	0,093080	1,616770	-0,404380	1,451387	1,321212	-10,865146	-2,141930	-2,194763	-2,019060	25,719427	86,080275	0,925362	0,093080	1,616770	-0,404380	128,367860	-5,985546	-10,865146	0,093080	1,616770	-0,404380	128,367860	-5,985546	-10,865146
15:31:55,16	0,413968	3,262047	-0,105992	-0,073020	0,299994	3,899045	0,121451	1,657730	-0,788387	1,368458	2,120721	-10,999093	-2,135768	-2,206885	-2,117889	25,320785	85,687421	0,956897	0,121451	1,657730	-0,788387	131,500250	-7,413210	-10,999093	0,121451	1,657730	-0,788387	131,500250	-7,413210	-10,999093
15:31:55,21	0,413968	3,262047	-0,105992	-0,073020	0,299994	3,899045	0,128868	1,646332	-0,887216	1,421619	2,357571	-10,967557	-2,133207	-2,207915	-2,112931	25,187155	85,502484	0,901168	0,128868	1,646332	-0,887216	130,658656	-7,758553	-10,967557	0,128868	1,646332	-0,887216	130,658656	-7,758553	-10,967557
15:31:55,26	0,413968	3,262047	-0,105992	-0,073020	0,299994	3,899045	0,128480	1,643598	-0,882258	1,336770	2,314129	-11,023287	-2,131736	-2,208679	-2,109067	25,093960	85,352077	0,919323	0,128480	1,643598	-0,882258	130,359251	-7,771527	-11,023287	0,128480	1,643598	-0,882258	130,359251	-7,771527	-11,023287
15:31:55,31	0,413968	3,262047	-0,105992	-0,073020	0,299994	3,899045	0,128406	1,641944	-0,878394	1,245962	2,304769	-11,005131	-2,128482	-2,209388	-2,112957	25,023149	85,206511	0,947284	0,128406	1,641944	-0,878394	130,138548	-7,775069	-11,005131	0,128406	1,641944	-0,878394	130,138548	-7,775069	-11,005131
15:31:55,36	0,413968	3,262047	-0,105992	-0,073020	0,299994	3,899045	0,127393	1,638771	-0,882284	1,249480	2,263566	-10,977171	-2,126860	-2,214184	-2,110225	24,990912	85,056251	0,950398	0,127393	1,638771	-0,882284	129,892999	-7,736773	-10,977171	0,127393	1,638771	-0,882284	129,892999	-7,736773	-10,977171
15:31:55,41	0,413968	3,262047	-0,105992	-0,073020	0,299994	3,899045	0,130735	1,634968	-0,879552	1,301002	2,484563	-10,974056	-2,123027	-2,215748	-2,111424	24,893562	84,940559	0,948853	0,130735	1,634968	-0,879552	129,645965	-7,778123	-10,974056	0,130735	1,634968	-0,879552	129,645965	-7,778123	-10,974056
15:31:55,46	0,413968	3,262047	-0,105992	-0,073020	0,299994	3,899045	0,130173	1,630866	-0,880751	1,365404	2,428907	-10,975601	-2,122792	-2,214423	-2,108967	24,852930	84,852365	0,974259	0,130173	1,630866	-0,880751	129,388413	-7,789708	-10,975601	0,130173	1,630866	-0,880751	129,388413	-7,789708	-10,975601
15:31:55,51	0,413968	3,262047	-0,105992	-0,073020	0,299994	3,899045	0,128908	1,631325	-0,878294	1,244855	2,372025	-10,950196	-2,115587	-2,221677	-2,095966	24,568093	84,674251	0,978274	0,128908	1,631325	-0,878294	129,303875	-7,747270	-10,950196	0,128908	1,631325	-0,878294	129,303875	-7,747270	-10,950196
15:31:55,56	0,413968	3,262047	-0,105992	-0,073020	0,299994	3,899045	0,131588	1,621459	-0,865293	1,461222	2,353736	-10,946180	-2,128010	-2,209746	-1,623000	24,021461	85,741404	0,769877	0,131588	1,621459	-0,865293	128,745755	-7,975894	-10,946180	0,131588	1,621459	-0,865293	128,745755	-7,975894	-10,946180
15:31:55,61	0,413968	3,262047	-0,105992	-0,073020	0,299994	3,899045	0,127466	1,638183	-0,392327	1,242448	1,132455	-11,154578	-2,170377	-2,227267	-1,987702	24,086035	87,619259	0,599242	0,127466	1,638183	-0,392327	129,839801	-8,873652	-11,154578	0,127466	1,638183	-0,392327	129,839801	-8,873652	-11,154578
15:31:55,66	0,413902	3,262056	-0,105984	-0,073021	0,299982	3,949018	0,163824	1,666113	-0,757029	1,448611	2,140038	-11,325213	-2,167428	-2,237128	-2,069886	23,516790	87,291952	0,663043	0,163824	1,666113	-0,757029	132,238520	-10,720130	-11,325213	0,163824	1,666113	-0,757029	132,238520	-10,720130	-11,325213
15:31:55,71	0,413902	3,262056	-0,105984	-0,073021	0,299982	3,949018	0,170889	1,658629	-0,839213	1,269726	2,178114	-11,261412	-2,166022	-2,245501	-2,072252	23,396052	87,097156	0,639105	0,170889	1,658629	-0,839213	131,472102	-11,236692	-11,261412	0,170889	1,658629	-0,839213	131,472102	-11,236692	-11,261412
15:31:55,76	0,413902	3,262056	-0,105984	-0,073021	0,299982	3,949018	0,177437	1,653225	-0,841579	1,321668	2,511435	-11,285350	-2,162140	-2,243720	-2,069134	23,329597	86,980660	0,693235	0,177437	1,653225	-0,841579	131,099828	-11,417373	-11,285350	0,177437	1,653225	-0,841579	131,099828	-11,417373	-11,285350
15:31:55,81	0,413902	3,262056	-0,105984	-0,073021	0,299982	3,949018	0,173954	1,650753	-0,838461	1,316093	2,331008	-11,231219	-2,158869	-2,244221	-2,071517	23,271659	86,789599	0,650891	0,173954	1,650753	-0,838461	130,900205	-11,324373	-11,231219	0,173954	1,650753	-0,838461	130,900205	-11,324373	-11,231219
15:31:55,86	0,413902	3,262056	-0,105984	-0,073021	0,299982	3,949018	0,172752	1,647670	-0,840845	1,281984	2,313887	-11,273564	-2,153373	-2,246813	-2,069860	23,235972	86,729849	0,653746	0,172752	1,647670	-0,840845	130,624069	-11,247179	-11,273564	0,172752	1,647670	-0,840845	130,624069	-11,247179	-11,273564
15:31:55,91	0,413902	3,262056	-0,105984	-0,073021	0,299982	3,949018	0,172249	1,641614	-0,839188	1,527287	2,286699	-11,270709	-2,152760	-2,243894	-2,067793	23,110523	86,621408	0,695256	0,172249	1,641614	-0,839188	130,394008	-11,234880	-11,270709	0,172249	1,641614	-0,839188	130,394008	-11,234880	-11,270709
15:31:55,96	0,413902	3,262056	-0,105984	-0,073021	0,299982	3,949018	0,169414	1,642543	-0,837120	1,322335	2,084857	-11,229198	-2,149964	-2,244841	-2,068043	23,134413	86,475142	0,680323	0,169414	1,642543	-0,837120	130,261992	-11,214175	-11,229198	0,169414	1,642543	-0,837120	130,261992	-11,214175	-11,229198
15:31:56,01	0,413902	3,262056	-0,105984	-0,073021	0,299982	3,949018	0,168837	1,639648	-0,837371	1,358182	2,148643	-11,244132	-2,150325	-2,248391	-2,068447	23,046209	86,421729	0,693711	0,168837	1,639648	-0,837371	130,070534	-11,105045	-11,244132	0,168837	1,639648	-0,837371	130,070534	-11,105045	-11,244132
15:31:56,06	0,413902	3,262056	-0,105984	-0,073021	0,299982	3,949018	0,169644	1,638233	-0,838168	1,260986	2,151558	-11,207839	-2,149142	-2,246248	-2,068841	23,015191	86,346787	0,716616	0,169644	1,638233	-0,838168	129,862270	-11,165513	-11,207839	0,169644	1,638233	-0,838168	129,862270	-11,165513	-11,207839
15:31:56,11	0,413902	3,262056	-0,105984	-0,073021	0,299982	3,949018	0,169644	1,638233	-0,838168	1,260986	2,151558	-11,207839	-2,146882	-2,245379	-2,072349	23,003744	86,275263	0,711041	0,169644	1,638233	-0,838168	129,862270	-11,165513	-11,207839	0,169644	1,638233	-0,838168	129,862270	-11,165513	-11,207839
15:31:56,16	0,413902	3,262056	-0,105984	-0,073021	0,299982	3,949018	0,167761	1,636710	-0,841676	1,272500	2,079496	-11,213414	-2,143109	-2,250052	-2,070394	22,947425	86,189099	0,725798	0,167761	1,636710	-0,841676	129,754254	-11,089768	-11,213414	0,167761	1,636710	-0,841676	129,754254	-11,089768	-11,213414
15:31:56,21	0,413902	3,262056	-0,105984	-0,073021	0,299982	3,949018	0,169923	1,631106	-0,839721	1,461127	2,186190	-11,198657	-2,143654	-2,251512	-2,070411	22,895828	86,122859	0,726329	0,169923	1,631106	-0,839721	129,502969	-11,152734	-11,198657	0,169923	1,631106	-0,839721	129,502969	-11,152734	-11,198657
15:31:56,26	0,413902	3,262056	-0,105984	-0,073021	0,299982	3,949018	0,171459	1,630848	-0,839738	1,391377	2,254537	-11,198126	-2,144343	-2,251904	-2,071405	22,864071	86,080088	0,715215	0,171459	1,630848	-0,839738	129,412969	-11,205021	-11,198126	0,171459	1,630848	-0,839738	129,412969	-11,205021	-11,198126
15:31:56,31	0,413902	3,262056	-0,105984	-0,073021	0,299982	3,949018	0,172143	1,631248	-0,840732	1,317659	2,283972	-11,209240	-2,141487	-2,256313	-2,070404	22,840560	85,995851	0,737022	0,172143	1,631248	-0,840732	129,370649	-11,229256	-11,209240	0,172143	1,631248	-0,840732	129,370649	-11,229256	-11,209240
15:31:56,36	0,413902	3,262056	-0,105984	-0,073021	0,299982	3,949018	0,174534	1,626571	-0,839731	1,476170	2,430062	-11,187433	-2,141008	-2,252980	-2,067722	22,805133	85,957416	0,725410	0,174534	1,626571	-0,839731	129,161995	-11,270861	-11,187433	0,174534	1,626571	-0,839731	129,161995	-11,270861	-11,187433
15:31:56,41	0,413902	3,262056	-0,105984	-0,073021	0,299982	3,949018	0,171408	1,627822	-0,837049	1,360105	2,256030	-11,199045	-2,138682	-2,255348	-2,070813	22,817217	85,882029	0,724802	0,171408	1,627822	-0,837049	129,144154	-11,199475	-11,199045	0,171408	1,627822	-0,837049	129,144154	-11,199475	-11,199045
15:31:56,46	0,413902	3,262056	-0,105984	-0,073021	0,299982	3,949018	0,172295	1,624624	-0,840140	1,467172	2,350312	-11,199653	-2,140601	-2,253577	-2,064217	22,757837	85,838224	0,758688	0,172295	1,624624	-0,840140	129,000155	-11,174823	-11,199653	0,172295	1,624624	-0,840140	129,000155	-11,174823	-11,199653
15:31:56,51	0,413902	3,262056	-0,105984	-0,073021	0,299982	3,949018	0,171720	1,627172	-0,833544	1,267074	2,290928	-11,165767	-2,141214	-2,253329	-2,067705	22,764599	85,811584	0,769509	0,171720	1,627172	-0,833544	129,000037	-11,189126	-11,165767	0,171720	1,627172	-0,833544	129,000037	-11,189126	-11,165767
15:31:56,56	0,413902	3,262056	-0,105984	-0,073021	0,299982	3,949018	0,171813	1,627826	-0,837033	1,213328	2,314899	-11,154946	-2,136072	-2,253185	-2,069291	22,714417	85,745586	0,750405	0,171813	1,627826	-0,837033	128,997702	-11,172393	-11,154946	0,171813	1,627826	-0,837033	128,997702	-11,172393	-11,154946
15:31:56,61	0,413902	3,262056	-0,105984	-0,073021	0,299982	3,949018	0,169117	1,623445	-0,838618	1,358913	2,164241	-11,174050	-2,134432	-2,253724	-2,071232	22,678036	85,692282	0,769836	0,169117	1,623445	-0,838618	128,799349	-11,111408	-11,174050	0,169117	1,623445	-0,838618	128,799349	-11,111408	-11,174050
15:31:56,66	0,413902	3,262056	-0,105984	-0,073021	0,299982	3,949018	0,168764	1,621756	-0,840559	1,382392	2,141030	-11,154618	-2,134436	-2,254105	-2,068145	22,676760	85,659904	0,737806	0,168764	1,621756	-0,840559	128,690236	-11,106908	-11,154618	0,168764	1,621756	-0,840559	128,690236	-11,106908	-11,154618
15:31:56,71	0,413902	3,262056	-0,105984	-0,073021	0,299982	3,949018	0,169096	1,621569	-0,837472	1,363455	2,173391	-11,186649	-2,133903	-2,255415	-2,069686	22,670964	85,605429	0,751491	0,169096	1,621569	-0,837472	128,656593	-11,100628	-11,186649	0,169096	1,621569	-0,837472	128,656593	-11,100628	-11,186649
15:31:56,76	0,413902	3,262056	-0,105984	-0,073021	0,299982	3,949018	0,169964	1,620452	-0,839013	1,371460	2,240757	-11,172964	-2,133410	-2,254731	-2,069499	22,638767	85,577654	0,764329	0,169964	1,620452	-0,839013	128,576920	-11,101418	-11,172964	0,169964	1,620452	-0,839013	128,576920	-11,101418	-11,172964
15:31:56,81	0,413902	3,262056	-0,105984	-0,073021	0,299982	3,949018	0,169125	1,620367	-0,838826	1,335717	2,183145	-11,160125	-2,132501	-2,256265	-2,068209	22,605953	85,555821	0,765131	0,169999	1,618813	-0,837536	128,458031	-11,133829	-11,159324	0,169999	1,618813	-0,837536	128,458031	-11,133829	-11,159324
15:31:56,86	0,413902	3,262056	-0,105984	-0,073021	0,299982	3,949018	0,169999	1,618813	-0,837536	1,381197	2,211054	-11,159324	-2,132922	-2,260634	-2,068538	22,591015	85,522656	0,743513	0,169999	1,618813	-0,837536	128,458031	-11,133829	-11,159324	0,169999	1,618813	-0,837536	128,458031	-11,133829	-11,159324
15:31:56,91	0,413902	3,262056	-0,105984	-0,073021	0,299982	3,949018	0,173993	1,616993	-0,837865	1,439677	2,422419	-11,180942	-2,130041	-2,255021	-2,069697	22,593855	85,489697	0,778380	0,173993	1,616993	-0,837865	128,373596	-11,236041	-11,180942	0,173993	1,616993	-0,837865	128,373596	-11,236041	-11,180942
15:31:56,96	0,413902	3,262056	-0,105984	-0,073021	0,299982	3,949018	0,171611	1,615920	-0,837881	1,382851	2,280368	-11,153360	-2,130802	-2,259108	-2,068553	22,518970	85,434243	0,771095	0,171611	1,615920	-0,837881	128,232586	-11,191104	-11,153360	0,171611	1,615920	-0,837881	128,232586	-11,191104	-11,153360
15:31:57,01	0,413902	3,262056	-0,105984	-0,073021	0,299982	3,949018	0,171611	1,615920	-0,837881	1,382851	2,280368	-11,153360	-2,130285	-2,259691	-2,070132	22,499549	85,389399	0,746596	0,171611	1,615920	-0,837881	128,232586	-11,191104	-11,153360	0,171611	1,615920	-0,837881	128,232586	-11,191104	-11,153360
15:31:57,06	0,413902	3,262056	-0,105984	-0,073021	0,299982	3,949018	0,171858	1,615181	-0,839459	1,372754	2,298802	-11,177859	-2,128381	-2,256768	-2,071108	22,533252	85,398244	0,819759	0,171858	1,615181	-0,839459	128,164446	-11,192040	-11,177859	0,171858	1,615181	-0,839459	128,164446	-11,192040	-11,177859
15:31:57,11	0,413902	3,262056	-0,105984	-0,073021	0,299982	3,949018	0,168374	1,614993	-0,840435	1,407032	2,142409	-11,104696	-2,128080	-2,260657	-2,070894	22,455604	85,323813	0,784409	0,168374	1,614993	-0,840435	128,183980	-11,074954	-11,104696	0,168374	1,614993	-0,840435	128,183980	-11,074954	-11,104696
15:31:57,16	0,413902	3,262056	-0,105984	-0,073021	0,299982	3,949018	0,171592	1,612788	-0,840221	1,418419	2,279706	-11,140046	-2,125600	-2,258887	-2,068937	22,520575	85,300172	0,767949	0,171592	1,612788	-0,840221	128,022259	-11,190255	-11,140046	0,171592	1,612788	-0,840221	128,022259	-11,190255	-11,140046
15:31:57,21	0,413902	3,262056	-0,105984	-0,073021	0,299982	3,949018	0,168819	1,611525	-0,838264	1,496099	2,203621	-11,156506	-2,125118	-2,257749	-2,068576	22,469010	85,310472	0,768841	0,168819	1,611525	-0,838264	128,000805	-11,048696	-11,156506	0,168819	1,611525	-0,838264	128,000805	-11,048696	-11,156506
15:31:57,26	0,413902	3,262056	-0,105984	-0,073021	0,299982	3,949018	0,167593	1,611677	-0,837903	1,471320	2,090044	-11,155614	-2,127560	-2,257398	-2,070142	22,448179	85,269103	0,773158	0,167593	1,611677	-0,837903	127,987977	-11,066004	-11,155614	0,167593	1,611677	-0,837903	127,987977	-11,066004	-11,155614
15:31:57,32	0,413902	3,262056	-0,105984	-0,073021	0,299982	3,949018	0,170205	1,613710	-0,840994	1,312368	2,217383	-11,111833	-2,128185	-2,258995	-2,071667	22,435042	85,268620	0,812621	0,170205	1,613710	-0,840994	127,988626	-11,143717	-11,111833	0,170205	1,613710	-0,840994	127,988626	-11,143717	-11,111833
15:31:57,37	0,413902	3,262056	-0,105984	-0,073021	0,299982	3,949018	0,170205	1,613710	-0,840994	1,312368	2,217383	-11,111833	-2,125264	-2,260237	-2,069055	22,431239	85,214159	0,785422	0,170205	1,613710	-0,840994	127,988626	-11,143717	-11,111833	0,170205	1,613710	-0,840994	127,988626	-11,143717	-11,111833
15:31:57,42	0,413902	3,262056	-0,105984	-0,073021	0,299982	3,949018	0,169820	1,610559	-0,838382	1,427148	2,221303	-11,139033	-2,128002	-2,259497	-2,051902	22,398674	85,483151	0,754501	0,169820	1,610559	-0,838382	127,856062	-11,109578	-11,139033	0,169820	1,610559	-0,838382	127,856062	-11,109578	-11,139033
15:31:57,47	0,413902	3,262056	-0,105984	-0,073021	0,299982	3,949018	0,170548	1,613301	-0,821229	1,501279	2,096473	-11,169954	-2,168078	-2,175927	-1,601354	25,477474	88,093930	0,518425	0,170548	1,613301	-0,821229	128,145374	-11,291574	-11,169954	0,170548	1,613301	-0,821229	128,145374	-11,291574	-11,169954
15:31:57,52	0,413902	3,262056	-0,105984	-0,073021	0,299982	3,949018	0,118212	1,689792	-0,370682	1,324126	0,735931	-11,406029	-2,234775	-2,186307	-1,955037	26,105693	91,036537	0,275407	0,118212	1,689792	-0,370682	133,972796	-8,543743	-11,406029	0,118212	1,689792	-0,370682	133,972796	-8,543743	-11,406029
15:31:57,57	0,414096	3,261964	-0,105970	-0,073004	0,300015	3,999023	0,160551	1,742364	-0,724364	1,452881	2,010278	-11,649048	-2,223924	-2,197226	-2,064094	25,497509	90,476897	0,272205	0,160551	1,742364	-0,724364	138,228425	-10,592961	-11,649048	0,160551	1,742364	-0,724364	138,228425	-10,592961	-11,649048
15:31:57,62	0,414096	3,261964	-0,105970	-0,073004	0,300015	3,999023	0,164581	1,727507	-0,833421	1,436663	1,972969	-11,652250	-2,220043	-2,203321	-2,059479	25,233997	90,067248	0,321736	0,164581	1,727507	-0,833421	137,045975	-10,946645	-11,652250	0,164581	1,727507	-0,833421	137,045975	-10,946645	-11,652250
15:31:57,67	0,414096	3,261964	-0,105970	-0,073004	0,300015	3,999023	0,167920	1,721098	-0,828806	1,283396	2,123184	-11,602718	-2,210621	-2,209425	-2,061816	25,065776	89,740606	0,363599	0,167920	1,721098	-0,828806	136,389620	-11,058498	-11,602718	0,167920	1,721098	-0,828806	136,389620	-11,058498	-11,602718
15:31:57,72	0,414096	3,261964	-0,105970	-0,073004	0,300015	3,999023	0,168494	1,709886	-0,831143	1,499429	2,170690	-11,560856	-2,207462	-2,209529	-2,062275	24,964585	89,517167	0,324375	0,168494	1,709886	-0,831143	135,725512	-11,056082	-11,560856	0,168494	1,709886	-0,831143	135,725512	-11,056082	-11,560856
15:31:57,77	0,414096	3,261964	-0,105970	-0,073004	0,300015	3,999023	0,167005	1,707099	-0,831602	1,400286	2,117341	-11,600080	-2,202574	-2,213258	-2,060021	24,824694	89,337570	0,360164	0,167005	1,707099	-0,831602	135,407540	-10,992535	-11,600080	0,167005	1,707099	-0,831602	135,407540	-10,992535	-11,600080
15:31:57,82	0,414096	3,261964	-0,105970	-0,073004	0,300015	3,999023	0,167790	1,701001	-0,829348	1,491902	2,126835	-11,564291	-2,199380	-2,217819	-2,063086	24,718618	89,170059	0,364896	0,167790	1,701001	-0,829348	135,020462	-11,044700	-11,564291	0,167790	1,701001	-0,829348	135,020462	-11,044700	-11,564291
15:31:57,87	0,414096	3,261964	-0,105970	-0,073004	0,300015	3,999023	0,170143	1,695955	-0,832413	1,556183	2,241081	-11,559558	-2,199269	-2,214693	-2,063007	24,649756	89,011930	0,357743	0,170143	1,695955	-0,832413	134,688639	-11,115163	-11,559558	0,170143	1,695955	-0,832413	134,688639	-11,115163	-11,559558
15:31:57,92	0,414096	3,261964	-0,105970	-0,073004	0,300015	3,999023	0,167381	1,697422	-0,832334	1,308533	2,116874	-11,566712	-2,197698	-2,219026	-2,055408	24,476860	88,913407	0,373980	0,167381	1,697422	-0,832334	134,556135	-11,022536	-11,566712	0,167381	1,697422	-0,832334	134,556135	-11,022536	-11,566712
15:31:57,97	0,414096	3,261964	-0,105970	-0,073004	0,300015	3,999023	0,170348	1,693895	-0,824735	1,320165	2,170676	-11,550475	-2,201172	-2,209500	-1,602867	24,159735	89,788753	0,227628	0,170348	1,693895	-0,824735	134,290898	-11,201627	-11,550475	0,170348	1,693895	-0,824735	134,290898	-11,201627	-11,550475
15:31:58,02	0,414096	3,261964	-0,105970	-0,073004	0,300015	3,999023	0,163835	1,701666	-0,372194	1,515571	1,119684	-11,696827	-2,246772	-2,179642	-1,984674	26,662357	91,633799	0,002945	0,163835	1,701666	-0,372194	135,096344	-11,741340	-11,696827	0,163835	1,701666	-0,372194	135,096344	-11,741340	-11,696827
15:31:58,07	0,413981	3,261999	-0,105967	-0,073013	0,299986	4,048975	0,160777	1,756086	-0,754001	1,534916	2,205511	-11,921510	-2,241797	-2,200030	-2,093337	25,807067	91,327717	-0,012847	0,160777	1,756086	-0,754001	139,387632	-10,415510	-11,921510	0,160777	1,756086	-0,754001	139,387632	-10,415510	-11,921510
15:31:58,12	0,413981	3,261999	-0,105967	-0,073013	0,299986	4,048975	0,175945	1,741583	-0,862664	1,596314	2,406589	-11,937302	-2,238661	-2,202438	-2,097666	25,583167	91,063442	0,031048	0,175945	1,741583	-0,862664	138,310602	-11,405126	-11,937302	0,175945	1,741583	-0,862664	138,310602	-11,405126	-11,937302
15:31:58,17	0,413981	3,261999	-0,105967	-0,073013	0,299986	4,048975	0,176463	1,737664	-0,866993	1,459302	2,371751	-11,893407	-2,231663	-2,201901	-2,096045	25,453812	90,805706	0,015541	0,172499	1,731871	-0,865372	137,424532	-11,358720	-11,908914	0,172499	1,731871	-0,865372	137,424532	-11,358720	-11,908914
15:31:58,22	0,413981	3,261999	-0,105967	-0,073013	0,299986	4,048975	0,172499	1,731871	-0,865372	1,472638	2,182459	-11,908914	-2,230072	-2,206323	-2,095816	25,323959	90,648583	0,025050	0,172499	1,731871	-0,865372	137,424532	-11,358720	-11,908914	0,172499	1,731871	-0,865372	137,424532	-11,358720	-11,908914
15:31:58,27	0,413981	3,261999	-0,105967	-0,073013	0,299986	4,048975	0,175533	1,728283	-0,865143	1,458250	2,306327	-11,899404	-2,224517	-2,209326	-2,095057	25,220407	90,473231	0,035086	0,175533	1,728283	-0,865143	137,128433	-11,473013	-11,899404	0,175533	1,728283	-0,865143	137,128433	-11,473013	-11,899404
15:31:58,32	0,413981	3,261999	-0,105967	-0,073013	0,299986	4,048975	0,175356	1,721970	-0,864384	1,582844	2,295132	-11,889369	-2,223686	-2,209610	-2,095820	25,123366	90,315678	0,109124	0,175356	1,721970	-0,864384	136,757527	-11,470331	-11,889369	0,175356	1,721970	-0,864384	136,757527	-11,470331	-11,889369
15:31:58,37	0,413981	3,261999	-0,105967	-0,073013	0,299986	4,048975	0,175187	1,721109	-0,865147	1,442688	2,281057	-11,815330	-2,217962	-2,214259	-2,095064	25,068779	90,198705	0,076707	0,175187	1,721109	-0,865147	136,549726	-11,471104	-11,815330	0,175187	1,721109	-0,865147	136,549726	-11,471104	-11,815330
15:31:58,42	0,413981	3,261999	-0,105967	-0,073013	0,299986	4,048975	0,176351	1,713827	-0,864391	1,692747	2,352823	-11,847748	-2,218757	-2,212664	-2,095091	25,014328	90,094267	0,083727	0,176351	1,713827	-0,864391	136,228164	-11,490750	-11,847748	0,176351	1,713827	-0,864391	136,228164	-11,490750	-11,847748
15:31:58,47	0,413981	3,261999	-0,105967	-0,073013	0,299986	4,048975	0,175367	1,715313	-0,864418	1,497784	2,306720	-11,840727	-2,218870	-2,212343	-2,098408	24,935260	90,005211	0,116438	0,175367	1,715313	-0,864418	136,149881	-11,459613	-11,840727	0,175367	1,715313	-0,864418	136,149881	-11,459613	-11,840727
15:31:58,52	0,413981	3,261999	-0,105967	-0,073013	0,299986	4,048975	0,175146	1,715572	-0,867735	1,367699	2,271272	-11,808016	-2,213332	-2,215736	-2,095921	24,859541	89,896174	0,079960	0,175146	1,715572	-0,867735	136,040064	-11,477697	-11,808016	0,175146	1,715572	-0,867735	136,040064	-11,477697	-11,808016
15:31:58,57	0,413981	3,261999	-0,105967	-0,073013	0,299986	4,048975	0,175315	1,709079	-0,865248	1,573035	2,268989	-11,844495	-2,213475	-2,212266	-2,096303	24,836019	89,814968	0,121929	0,175315	1,709079	-0,865248	135,735718	-11,493224	-11,844495	0,175315	1,709079	-0,865248	135,735718	-11,493224	-11,844495
15:31:58,62	0,413981	3,261999	-0,105967	-0,073013	0,299986	4,048975	0,172382	1,710938	-0,865631	1,394259	2,136695	-11,802525	-2,212983	-2,214384	-2,097487	24,809765	89,744285	0,101046	0,172382	1,710938	-0,865631	135,702905	-11,395262	-11,802525	0,172382	1,710938	-0,865631	135,702905	-11,395262	-11,802525
15:31:58,67	0,413981	3,261999	-0,105967	-0,073013	0,299986	4,048975	0,173970	1,709453	-0,866814	1,397147	2,231870	-11,823409	-2,212629	-2,217358	-2,094794	24,717477	89,657603	0,102044	0,173970	1,709453	-0,866814	135,589207	-11,424736	-11,823409	0,173970	1,709453	-0,866814	135,589207	-11,424736	-11,823409
15:31:58,72	0,413981	3,261999	-0,105967	-0,073013	0,299986	4,048975	0,176368	1,707659	-0,864121	1,369204	2,320018	-11,822411	-2,212640	-2,216346	-2,095198	24,728061	89,615336	0,081594	0,176368	1,707659	-0,864121	135,420463	-11,524884	-11,822411	0,176368	1,707659	-0,864121	135,420463	-11,524884	-11,822411
15:31:58,77	0,413981	3,261999	-0,105967	-0,073013	0,299986	4,048975	0,175498	1,708175	-0,864525	1,311086	2,305058	-11,842860	-2,203998	-2,219722	-2,094789	24,667542	89,511119	0,108693	0,175498	1,708175	-0,864525	135,402811	-11,471520	-11,842860	0,175498	1,708175	-0,864525	135,402811	-11,471520	-11,842860
15:31:58,82	0,413981	3,261999	-0,105967	-0,073013	0,299986	4,048975	0,174100	1,699002	-0,864116	1,667536	2,232095	-11,815762	-2,205857	-2,218774	-2,098657	24,649056	89,486536	0,153875	0,174100	1,699002	-0,864116	135,039228	-11,434792	-11,815762	0,174100	1,699002	-0,864116	135,039228	-11,434792	-11,815762
15:31:58,87	0,413981	3,261999	-0,105967	-0,073013	0,299986	4,048975	0,174208	1,701086	-0,867984	1,528648	2,233980	-11,770580	-2,206007	-2,221509	-2,097139	24,597653	89,392648	0,120969	0,174208	1,701086	-0,867984	135,063916	-11,441366	-11,770580	0,174208	1,701086	-0,867984	135,063916	-11,441366	-11,770580
15:31:58,92	0,413981	3,261999	-0,105967	-0,073013	0,299986	4,048975	0,176652	1,699849	-0,866466	1,485990	2,363507	-11,803485	-2,204184	-2,219765	-2,096726	24,628146	89,397627	0,140519	0,176652	1,699849	-0,866466	134,924111	-11,503710	-11,803485	0,176652	1,699849	-0,866466	134,924111	-11,503710	-11,803485
15:31:58,97	0,413981	3,261999	-0,105967	-0,073013	0,299986	4,048975	0,174230	1,699142	-0,866053	1,542289	2,261470	-11,783936	-2,206141	-2,218988	-2,096767	24,552577	89,366622	0,140104	0,174230	1,699142	-0,866053	134,924945	-11,415604	-11,783936	0,174230	1,699142	-0,866053	134,924945	-11,415604	-11,783936
15:31:59,02	0,413981	3,261999	-0,105967	-0,073013	0,299986	4,048975	0,174536	1,701225	-0,866095	1,369346	2,227442	-11,784350	-2,204530	-2,220238	-2,094820	24,519295	89,238861	0,154643	0,174536	1,701225	-0,866095	134,915504	-11,473655	-11,784350	0,174536	1,701225	-0,866095	134,915504	-11,473655	-11,784350
15:31:59,07	0,413981	3,261999	-0,105967	-0,073013	0,299986	4,048975	0,174813	1,699205	-0,864147	1,347098	2,276871	-11,769812	-2,202884	-2,222659	-2,097919	24,479873	89,195364	0,174846	0,176087	1,696569	-0,867247	134,607453	-11,492080	-11,749608	0,176087	1,696569	-0,867247	134,607453	-11,492080	-11,749608
15:31:59,12	0,413981	3,261999	-0,105967	-0,073013	0,299986	4,048975	0,176087	1,696569	-0,867247	1,426796	2,330738	-11,749608	-2,199914	-2,223891	-2,097536	24,497175	89,156233	0,144441	0,176087	1,696569	-0,867247	134,607453	-11,492080	-11,749608	0,176087	1,696569	-0,867247	134,607453	-11,492080	-11,749608
15:31:59,17	0,413981	3,261999	-0,105967	-0,073013	0,299986	4,048975	0,175669	1,693381	-0,866863	1,567319	2,343562	-11,780013	-2,201140	-2,221300	-2,097575	24,480800	89,151608	0,120432	0,175669	1,693381	-0,866863	134,497741	-11,446460	-11,780013	0,175669	1,693381	-0,866863	134,497741	-11,446460	-11,780013
15:31:59,22	0,413981	3,261999	-0,105967	-0,073013	0,299986	4,048975	0,174037	1,695738	-0,866902	1,432570	2,246848	-11,804023	-2,198952	-2,221738	-2,097959	24,433747	89,069771	0,147912	0,174037	1,695738	-0,866902	134,548004	-11,415089	-11,804023	0,174037	1,695738	-0,866902	134,548004	-11,415089	-11,804023
15:31:59,27	0,413981	3,261999	-0,105967	-0,073013	0,299986	4,048975	0,173323	1,693624	-0,867286	1,448086	2,209867	-11,776543	-2,202510	-2,224613	-2,097187	24,415198	89,063100	0,141533	0,177592	1,695268	-0,866515	134,426101	-11,521847	-11,782922	0,177592	1,695268	-0,866515	134,426101	-11,521847	-11,782922
15:31:59,33	0,413981	3,261999	-0,105967	-0,073013	0,299986	4,048975	0,174208	1,693946	-0,868092	1,370431	2,235825	-11,786835	-2,198491	-2,223055	-2,097974	24,388349	89,018573	0,146632	0,174208	1,693946	-0,868092	134,345169	-11,439497	-11,786835	0,174208	1,693946	-0,868092	134,345169	-11,439497	-11,786835
15:31:59,38	0,413981	3,261999	-0,105967	-0,073013	0,299986	4,048975	0,174208	1,693946	-0,868092	1,370431	2,235825	-11,786835	-2,199029	-2,224233	-2,097908	24,345574	88,944783	0,168625	0,174208	1,693946	-0,868092	134,345169	-11,439497	-11,786835	0,174208	1,693946	-0,868092	134,345169	-11,439497	-11,786835
15:31:59,43	0,413981	3,261999	-0,105967	-0,073013	0,299986	4,048975	0,175523	1,692444	-0,867235	1,357147	2,310393	-11,755829	-2,199962	-2,223879	-2,090281	24,203079	89,108520	0,151205	0,175523	1,692444	-0,867235	134,213976	-11,468150	-11,755829	0,175523	1,692444	-0,867235	134,213976	-11,468150	-11,755829
15:31:59,48	0,413981	3,261999	-0,105967	-0,073013	0,299986	4,048975	0,175683	1,693429	-0,859608	1,376473	2,113432	-11,773250	-2,242267	-2,165449	-1,616368	26,368779	91,805395	-0,124977	0,175683	1,693429	-0,859608	134,310635	-11,677659	-11,773250	0,175683	1,693429	-0,859608	134,310635	-11,677659	-11,773250
15:31:59,53	0,413981	3,261999	-0,105967	-0,073013	0,299986	4,048975	0,146233	1,759281	-0,385695	1,370577	1,109137	-12,049432	-2,275884	-2,206339	-2,112055	25,362423	93,044220	-0,298792	0,146233	1,759281	-0,385695	139,474126	-10,370116	-12,049432	0,146233	1,759281	-0,385695	139,474126	-10,370116	-12,049432
15:31:59,58	0,414050	3,261981	-0,105987	-0,073004	0,300003	4,099029	0,198454	1,767949	-0,881383	1,489524	2,333689	-12,223247	-2,275936	-2,216190	-2,175121	24,929006	92,940812	-0,217139	0,198454	1,767949	-0,881383	140,273499	-13,244915	-12,223247	0,198454	1,767949	-0,881383	140,273499	-13,244915	-12,223247
15:31:59,63	0,414050	3,261981	-0,105987	-0,073004	0,300003	4,099029	0,207010	1,763069	-0,944448	1,437013	2,454992	-12,141594	-2,269245	-2,215616	-2,176323	24,842097	92,695027	-0,222146	0,207010	1,763069	-0,944448	139,837921	-13,795314	-12,141594	0,207010	1,763069	-0,944448	139,837921	-13,795314	-12,141594
15:31:59,68	0,414050	3,261981	-0,105987	-0,073004	0,300003	4,099029	0,203168	1,757561	-0,945651	1,467105	2,302798	-12,146601	-2,266701	-2,222855	-2,172490	24,673991	92,559138	-0,237428	0,203168	1,757561	-0,945651	139,435656	-13,645856	-12,146601	0,203168	1,757561	-0,945651	139,435656	-13,645856	-12,146601
15:31:59,73	0,414050	3,261981	-0,105987	-0,073004	0,300003	4,099029	0,210602	1,751273	-0,943365	1,465830	2,607511	-12,125422	-2,267517	-2,225198	-2,174038	24,607086	92,451691	-0,200968	0,210602	1,751273	-0,943365	138,940789	-13,924715	-12,125422	0,210602	1,751273	-0,943365	138,940789	-13,924715	-12,125422
15:31:59,78	0,414050	3,261981	-0,105987	-0,073004	0,300003	4,099029	0,210602	1,751273	-0,943365	1,465830	2,607511	-12,125422	-2,263031	-2,227531	-2,173657	24,551926	92,288025	-0,200601	0,210602	1,751273	-0,943365	138,940789	-13,924715	-12,125422	0,210602	1,751273	-0,943365	138,940789	-13,924715	-12,125422
15:31:59,83	0,414050	3,261981	-0,105987	-0,073004	0,300003	4,099029	0,210379	1,746222	-0,942985	1,559195	2,629997	-12,125056	-2,260902	-2,227338	-2,172547	24,468305	92,209364	-0,226766	0,210379	1,746222	-0,942985	138,637601	-13,884752	-12,125056	0,210379	1,746222	-0,942985	138,637601	-13,884752	-12,125056
15:31:59,88	0,414050	3,261981	-0,105987	-0,073004	0,300003	4,099029	0,206847	1,740510	-0,941099	1,638295	2,450051	-12,149411	-2,256318	-2,227327	-2,171772	24,446212	92,097455	-0,224957	0,206847	1,740510	-0,941099	138,268353	-13,787412	-12,149411	0,206847	1,740510	-0,941099	138,268353	-13,787412	-12,149411
15:31:59,93	0,414050	3,261981	-0,105987	-0,073004	0,300003	4,099029	0,206847	1,740510	-0,941099	1,638295	2,450051	-12,149411	-2,256011	-2,228640	-2,155458	24,339846	91,939767	-0,185686	0,206847	1,740510	-0,941099	138,268353	-13,787412	-12,149411	0,206847	1,740510	-0,941099	138,268353	-13,787412	-12,149411
15:31:59,98	0,414050	3,261981	-0,105987	-0,073004	0,300003	4,099029	0,207830	1,739588	-0,924785	1,496519	2,487929	-12,110141	-2,252532	-2,199754	-1,687880	24,773217	92,152014	-0,341843	0,207830	1,739588	-0,924785	138,054162	-13,826751	-12,110141	0,207830	1,739588	-0,924785	138,054162	-13,826751	-12,110141
15:32:00,03	0,414050	3,261981	-0,105987	-0,073004	0,300003	4,099029	0,181075	1,751018	-0,457207	1,302628	1,365825	-12,266298	-2,309208	-2,152437	-2,056425	28,147202	94,848615	-0,611317	0,181075	1,751018	-0,457207	138,757569	-12,848540	-12,266298	0,181075	1,751018	-0,457207	138,757569	-12,848540	-12,266298
15:32:00,08	0,413976	3,261999	-0,105973	-0,073021	0,299979	4,149016	0,168435	1,823760	-0,825752	1,542392	2,282213	-12,535772	-2,304665	-2,164023	-2,182609	27,620714	94,378672	-0,603253	0,168435	1,823760	-0,825752	144,707533	-10,939932	-12,535772	0,168435	1,823760	-0,825752	144,707533	-10,939932	-12,535772
15:32:00,13	0,413976	3,261999	-0,105973	-0,073021	0,299979	4,149016	0,176197	1,814032	-0,951937	1,378008	2,464851	-12,527707	-2,297067	-2,169179	-2,181093	27,440574	93,985372	-0,590149	0,176197	1,814032	-0,951937	143,779520	-11,366603	-12,527707	0,176197	1,814032	-0,951937	143,779520	-11,366603	-12,527707
15:32:00,18	0,413976	3,261999	-0,105973	-0,073021	0,299979	4,149016	0,176863	1,804874	-0,950420	1,423536	2,540150	-12,514603	-2,291100	-2,170295	-2,180735	27,289269	93,735970	-0,557174	0,176863	1,804874	-0,950420	143,106161	-11,343619	-12,514603	0,176863	1,804874	-0,950420	143,106161	-11,343619	-12,514603
15:32:00,23	0,413976	3,261999	-0,105973	-0,073021	0,299979	4,149016	0,174846	1,799148	-0,950062	1,429658	2,428921	-12,481628	-2,283755	-2,175255	-2,182276	27,216596	93,504096	-0,538157	0,174846	1,799148	-0,950062	142,662776	-11,296495	-12,481628	0,174846	1,799148	-0,950062	142,662776	-11,296495	-12,481628
15:32:00,28	0,413976	3,261999	-0,105973	-0,073021	0,299979	4,149016	0,175469	1,790307	-0,951603	1,652244	2,514333	-12,462612	-2,281905	-2,174255	-2,183887	27,051916	93,324899	-0,511685	0,175469	1,790307	-0,951603	142,191344	-11,260013	-12,462612	0,175469	1,790307	-0,951603	142,191344	-11,260013	-12,462612
15:32:00,33	0,413976	3,261999	-0,105973	-0,073021	0,299979	4,149016	0,173678	1,789205	-0,953214	1,472015	2,368179	-12,436140	-2,279849	-2,178411	-2,180405	26,966264	93,120111	-0,510054	0,173678	1,789205	-0,953214	141,924614	-11,265567	-12,436140	0,173678	1,789205	-0,953214	141,924614	-11,265567	-12,436140
15:32:00,38	0,413976	3,261999	-0,105973	-0,073021	0,299979	4,149016	0,176249	1,785346	-0,949732	1,452485	2,530072	-12,434509	-2,281184	-2,179650	-2,178878	26,910161	93,050925	-0,517883	0,176249	1,785346	-0,949732	141,602184	-11,305473	-12,434509	0,176249	1,785346	-0,949732	141,602184	-11,305473	-12,434509
15:32:00,43	0,413976	3,261999	-0,105973	-0,073021	0,299979	4,149016	0,177990	1,785883	-0,948205	1,336618	2,606598	-12,442337	-2,273829	-2,185107	-2,180051	26,800582	92,929361	-0,504940	0,177990	1,785883	-0,948205	141,528432	-11,365597	-12,442337	0,177990	1,785883	-0,948205	141,528432	-11,365597	-12,442337
15:32:00,48	0,413976	3,261999	-0,105973	-0,073021	0,299979	4,149016	0,175285	1,779825	-0,951724	1,369841	2,488712	-12,412179	-2,274585	-2,180337	-2,182396	26,788979	92,795491	-0,487724	0,175285	1,779825	-0,951724	141,086088	-11,271147	-12,412179	0,175285	1,779825	-0,951724	141,086088	-11,271147	-12,412179
15:32:00,53	0,413976	3,261999	-0,105973	-0,073021	0,299979	4,149016	0,175285	1,779825	-0,951724	1,369841	2,488712	-12,412179	-2,271199	-2,180758	-2,180882	26,736518	92,724544	-0,518927	0,175285	1,779825	-0,951724	141,086088	-11,271147	-12,412179	0,175285	1,779825	-0,951724	141,086088	-11,271147	-12,412179
15:32:00,58	0,413976	3,261999	-0,105973	-0,073021	0,299979	4,149016	0,173956	1,776682	-0,950210	1,445578	2,409678	-12,443382	-2,271979	-2,187295	-2,178140	26,667743	92,614202	-0,485767	0,173956	1,776682	-0,950210	140,915139	-11,245903	-12,443382	0,173956	1,776682	-0,950210	140,915139	-11,245903	-12,443382
15:32:00,63	0,413976	3,261999	-0,105973	-0,073021	0,299979	4,149016	0,180008	1,774089	-0,947467	1,450491	2,719966	-12,410221	-2,265658	-2,184437	-2,180892	26,629847	92,542741	-0,499011	0,180008	1,774089	-0,947467	140,716466	-11,410658	-12,410221	0,180008	1,774089	-0,947467	140,716466	-11,410658	-12,410221
15:32:00,68	0,413976	3,261999	-0,105973	-0,073021	0,299979	4,149016	0,174372	1,770044	-0,950219	1,580006	2,429819	-12,423465	-2,265833	-2,186646	-2,180866	26,592045	92,416472	-0,454590	0,174372	1,770044	-0,950219	140,528433	-11,258399	-12,423465	0,174372	1,770044	-0,950219	140,528433	-11,258399	-12,423465
15:32:00,73	0,413976	3,261999	-0,105973	-0,073021	0,299979	4,149016	0,176373	1,769091	-0,950193	1,501316	2,564260	-12,379044	-2,267701	-2,187803	-2,180096	26,547240	92,401822	-0,441025	0,176373	1,769091	-0,950193	140,374922	-11,281025	-12,379044	0,176373	1,769091	-0,950193	140,374922	-11,281025	-12,379044
15:32:00,78	0,413976	3,261999	-0,105973	-0,073021	0,299979	4,149016	0,178308	1,770130	-0,949423	1,412169	2,633425	-12,365480	-2,264948	-2,190760	-2,180917	26,483359	92,294667	-0,482026	0,178308	1,770130	-0,949423	140,367382	-11,363792	-12,365480	0,178308	1,770130	-0,949423	140,367382	-11,363792	-12,365480
15:32:00,83	0,413976	3,261999	-0,105973	-0,073021	0,299979	4,149016	0,179494	1,766268	-0,950244	1,488269	2,693318	-12,406481	-2,261492	-2,187718	-2,179382	26,469173	92,243008	-0,488266	0,179494	1,766268	-0,950244	140,140291	-11,396949	-12,406481	0,179494	1,766268	-0,950244	140,140291	-11,396949	-12,406481
15:32:00,88	0,413976	3,261999	-0,105973	-0,073021	0,299979	4,149016	0,175131	1,764796	-0,948709	1,512968	2,479988	-12,412721	-2,261056	-2,187778	-2,180536	26,429438	92,172311	-0,450592	0,175131	1,764796	-0,948709	140,049459	-11,267785	-12,412721	0,175131	1,764796	-0,948709	140,049459	-11,267785	-12,412721
15:32:00,93	0,413976	3,261999	-0,105973	-0,073021	0,299979	4,149016	0,174965	1,764388	-0,949863	1,453100	2,472285	-12,375047	-2,253412	-2,189862	-2,180916	26,419704	92,164011	-0,459205	0,174965	1,764388	-0,949863	139,957550	-11,262446	-12,375047	0,174965	1,764388	-0,949863	139,957550	-11,262446	-12,375047
15:32:00,98	0,413976	3,261999	-0,105973	-0,073021	0,299979	4,149016	0,172947	1,756726	-0,950243	1,839441	2,363106	-12,383660	-2,257619	-2,190791	-2,179349	26,398934	92,108064	-0,428686	0,172947	1,756726	-0,950243	139,742466	-11,213267	-12,383660	0,172947	1,756726	-0,950243	139,742466	-11,213267	-12,383660
15:32:01,03	0,413976	3,261999	-0,105973	-0,073021	0,299979	4,149016	0,175856	1,759905	-0,948677	1,615338	2,524321	-12,353140	-2,257124	-2,191002	-2,178961	26,381406	92,030872	-0,421470	0,175856	1,759905	-0,948677	139,767852	-11,280350	-12,353140	0,175856	1,759905	-0,948677	139,767852	-11,280350	-12,353140
15:32:01,08	0,413976	3,261999	-0,105973	-0,073021	0,299979	4,149016	0,175791	1,759371	-0,948288	1,567474	2,544390	-12,345925	-2,252540	-2,192622	-2,178575	26,340238	91,964459	-0,418012	0,175791	1,759371	-0,948288	139,678095	-11,255227	-12,345925	0,175791	1,759371	-0,948288	139,678095	-11,255227	-12,345925
15:32:01,13	0,413976	3,261999	-0,105973	-0,073021	0,299979	4,149016	0,174902	1,754591	-0,947902	1,737947	2,495693	-12,342467	-2,256698	-2,188518	-2,177852	26,330947	91,959985	-0,452526	0,174902	1,754591	-0,947902	139,473320	-11,234103	-12,342467	0,174902	1,754591	-0,947902	139,473320	-11,234103	-12,342467
15:32:01,18	0,413976	3,261999	-0,105973	-0,073021	0,299979	4,149016	0,173427	1,760244	-0,947179	1,435463	2,413172	-12,376980	-2,252182	-2,190918	-2,177468	26,263631	91,874183	-0,439856	0,173427	1,760244	-0,947179	139,614608	-11,200819	-12,376980	0,173427	1,760244	-0,947179	139,614608	-11,200819	-12,376980
15:32:01,23	0,413976	3,261999	-0,105973	-0,073021	0,299979	4,149016	0,173247	1,755133	-0,946795	1,593276	2,388454	-12,364311	-2,252872	-2,194651	-2,181360	26,223940	91,844510	-0,443549	0,173247	1,755133	-0,946795	139,371200	-11,211465	-12,364311	0,173247	1,755133	-0,946795	139,371200	-11,211465	-12,364311
15:32:01,28	0,413976	3,261999	-0,105973	-0,073021	0,299979	4,149016	0,176825	1,753864	-0,950687	1,613691	2,554954	-12,368003	-2,252329	-2,195348	-2,181744	26,221036	91,790013	-0,440195	0,176825	1,753864	-0,950687	139,292043	-11,325809	-12,368003	0,176825	1,753864	-0,950687	139,292043	-11,325809	-12,368003
15:32:01,33	0,413976	3,261999	-0,105973	-0,073021	0,299979	4,149016	0,177157	1,753045	-0,951071	1,607639	2,596958	-12,364650	-2,254718	-2,194717	-2,178250	26,195663	91,810409	-0,422346	0,177157	1,753045	-0,951071	139,221688	-11,309877	-12,364650	0,177157	1,753045	-0,951071	139,221688	-11,309877	-12,364650
15:32:01,38	0,413976	3,261999	-0,105973	-0,073021	0,299979	4,149016	0,177805	1,755430	-0,947577	1,488605	2,598469	-12,346801	-2,249982	-2,193944	-2,179395	26,244920	91,711332	-0,429241	0,177805	1,755430	-0,947577	139,289862	-11,359214	-12,346801	0,177805	1,755430	-0,947577	139,289862	-11,359214	-12,346801
15:32:01,43	0,413976	3,261999	-0,105973	-0,073021	0,299979	4,149016	0,174768	1,751715	-0,948722	1,620638	2,532739	-12,353696	-2,251953	-2,193631	-2,178633	26,155657	91,706390	-0,390479	0,174768	1,751715	-0,948722	139,130227	-11,186535	-12,353696	0,174768	1,751715	-0,948722	139,130227	-11,186535	-12,353696
15:32:01,48	0,413976	3,261999	-0,105973	-0,073021	0,299979	4,149016	0,175482	1,753578	-0,947960	1,474833	2,495044	-12,314933	-2,247258	-2,194769	-2,182914	26,155913	91,688412	-0,412036	0,175482	1,753578	-0,947960	139,130693	-11,280294	-12,314933	0,175482	1,753578	-0,947960	139,130693	-11,280294	-12,314933
15:32:01,53	0,413976	3,261999	-0,105973	-0,073021	0,299979	4,149016	0,174120	1,748944	-0,952241	1,700373	2,433444	-12,336490	-2,249667	-2,193218	-2,180223	26,140811	91,653538	-0,429356	0,174120	1,748944	-0,952241	138,992444	-11,234998	-12,336490	0,174120	1,748944	-0,952241	138,992444	-11,234998	-12,336490
15:32:01,58	0,413976	3,261999	-0,105973	-0,073021	0,299979	4,149016	0,173981	1,751805	-0,949550	1,513844	2,430561	-12,353811	-2,251426	-2,196023	-2,180592	26,156723	91,599989	-0,426886	0,173981	1,751805	-0,949550	139,030510	-11,226950	-12,353811	0,173981	1,751805	-0,949550	139,030510	-11,226950	-12,353811
15:32:01,63	0,413976	3,261999	-0,105973	-0,073021	0,299979	4,149016	0,177290	1,751926	-0,949919	1,469102	2,643190	-12,351340	-2,247414	-2,194707	-2,184894	26,117061	91,594278	-0,437690	0,177290	1,751926	-0,949919	138,995314	-11,274085	-12,351340	0,177290	1,751926	-0,949919	138,995314	-11,274085	-12,351340
15:32:01,68	0,413976	3,261999	-0,105973	-0,073021	0,299979	4,149016	0,174145	1,749109	-0,954222	1,590804	2,448139	-12,362145	-2,248057	-2,196374	-2,179847	26,098803	91,532287	-0,442918	0,174145	1,749109	-0,954222	138,895890	-11,222227	-12,362145	0,174145	1,749109	-0,954222	138,895890	-11,222227	-12,362145
15:32:01,73	0,413976	3,261999	-0,105973	-0,073021	0,299979	4,149016	0,175910	1,748833	-0,949174	1,542349	2,555096	-12,367372	-2,246911	-2,197540	-2,180974	26,087520	91,536854	-0,393493	0,175910	1,748833	-0,949174	138,825756	-11,253813	-12,367372	0,175910	1,748833	-0,949174	138,825756	-11,253813	-12,367372
15:32:01,78	0,413976	3,261999	-0,105973	-0,073021	0,299979	4,149016	0,176347	1,747257	-0,950301	1,622621	2,565758	-12,317948	-2,248840	-2,198364	-2,181784	26,033207	91,470216	-0,404723	0,176347	1,747257	-0,950301	138,782302	-11,277444	-12,317948	0,176347	1,747257	-0,950301	138,782302	-11,277444	-12,317948
15:32:01,83	0,413976	3,261999	-0,105973	-0,073021	0,299979	4,149016	0,178025	1,748516	-0,951111	1,472284	2,639303	-12,329177	-2,246466	-2,195652	-2,180228	26,045542	91,472513	-0,400064	0,178025	1,748516	-0,951111	138,730801	-11,335632	-12,329177	0,178025	1,748516	-0,951111	138,730801	-11,335632	-12,329177
15:32:01,88	0,413976	3,261999	-0,105973	-0,073021	0,299979	4,149016	0,174489	1,747816	-0,949556	1,516847	2,464962	-12,324519	-2,246443	-2,193334	-2,184880	26,067030	91,491736	-0,381956	0,174489	1,747816	-0,949556	138,720404	-11,232392	-12,324519	0,174489	1,747816	-0,949556	138,720404	-11,232392	-12,324519
15:32:01,93	0,413976	3,261999	-0,105973	-0,073021	0,299979	4,149016	0,172470	1,748955	-0,954207	1,485035	2,368978	-12,306411	-2,242421	-2,198371	-2,182168	26,033421	91,389246	-0,410822	0,172470	1,748955	-0,954207	138,777967	-11,169894	-12,306411	0,172470	1,748955	-0,954207	138,777967	-11,169894	-12,306411
15:32:01,98	0,413976	3,261999	-0,105973	-0,073021	0,299979	4,149016	0,174821	1,742953	-0,951495	1,691547	2,513379	-12,335276	-2,241261	-2,199252	-2,179451	26,023982	91,367863	-0,417838	0,174821	1,742953	-0,951495	138,513366	-11,210063	-12,335276	0,174821	1,742953	-0,951495	138,513366	-11,210063	-12,335276
15:32:02,03	0,413976	3,261999	-0,105973	-0,073021	0,299979	4,149016	0,175004	1,741508	-0,948778	1,743464	2,525439	-12,342293	-2,246566	-2,200135	-2,180603	26,014124	91,401440	-0,387937	0,175004	1,741508	-0,948778	138,451828	-11,212408	-12,342293	0,175004	1,741508	-0,948778	138,451828	-11,212408	-12,342293
15:32:02,08	0,413976	3,261999	-0,105973	-0,073021	0,299979	4,149016	0,178422	1,745661	-0,949930	1,551656	2,677809	-12,312392	-2,242590	-2,200012	-2,182576	25,969525	91,337471	-0,407003	0,178422	1,745661	-0,949930	138,586032	-11,328291	-12,312392	0,178422	1,745661	-0,949930	138,586032	-11,328291	-12,312392
15:32:02,13	0,413976	3,261999	-0,105973	-0,073021	0,299979	4,149016	0,176327	1,742279	-0,951903	1,649824	2,562250	-12,331457	-2,240273	-2,194437	-2,183356	25,966322	91,349315	-0,380662	0,176327	1,742279	-0,951903	138,418710	-11,279424	-12,331457	0,176327	1,742279	-0,951903	138,418710	-11,279424	-12,331457
15:32:02,18	0,413976	3,261999	-0,105973	-0,073021	0,299979	4,149016	0,170340	1,743060	-0,952683	1,617857	2,242246	-12,305117	-2,242672	-2,194275	-2,182594	25,961870	91,298256	-0,392797	0,170340	1,743060	-0,952683	138,448068	-11,129471	-12,305117	0,170340	1,743060	-0,952683	138,448068	-11,129471	-12,305117
15:32:02,23	0,413976	3,261999	-0,105973	-0,073021	0,299979	4,149016	0,171399	1,745219	-0,951921	1,459163	2,318993	-12,317252	-2,245013	-2,199063	-2,183371	25,957186	91,292825	-0,412945	0,171399	1,745219	-0,951921	138,458827	-11,135864	-12,317252	0,171399	1,745219	-0,951921	138,458827	-11,135864	-12,317252
15:32:02,28	0,413976	3,261999	-0,105973	-0,073021	0,299979	4,149016	0,176716	1,744852	-0,952698	1,471161	2,594134	-12,337400	-2,242793	-2,203869	-2,183732	25,901275	91,250174	-0,375085	0,176716	1,744852	-0,952698	138,442077	-11,278105	-12,337400	0,176716	1,744852	-0,952698	138,442077	-11,278105	-12,337400
15:32:02,33	0,413976	3,261999	-0,105973	-0,073021	0,299979	4,149016	0,179769	1,740526	-0,953060	1,631233	2,725762	-12,299540	-2,238668	-2,199095	-2,181406	25,923253	91,212005	-0,376528	0,179769	1,740526	-0,953060	138,262540	-11,386086	-12,299540	0,179769	1,740526	-0,953060	138,262540	-11,386086	-12,299540
15:32:02,38	0,413976	3,261999	-0,105973	-0,073021	0,299979	4,149016	0,173572	1,739341	-0,950733	1,670800	2,441645	-12,300983	-2,243950	-2,197629	-2,181811	25,935817	91,212963	-0,386766	0,173572	1,739341	-0,950733	138,209064	-11,183752	-12,300983	0,173572	1,739341	-0,950733	138,209064	-11,183752	-12,300983
15:32:02,43	0,413976	3,261999	-0,105973	-0,073021	0,299979	4,149016	0,174943	1,744648	-0,951138	1,401933	2,523320	-12,311221	-2,241656	-2,199356	-2,181066	25,888150	91,238162	-0,414853	0,174943	1,744648	-0,951138	138,356818	-11,209672	-12,311221	0,174943	1,744648	-0,951138	138,356818	-11,209672	-12,311221
15:32:02,48	0,413976	3,261999	-0,105973	-0,073021	0,299979	4,149016	0,175291	1,741798	-0,950393	1,548110	2,487575	-12,339307	-2,238686	-2,198527	-2,182570	25,925885	91,192489	-0,371546	0,175291	1,741798	-0,950393	138,279290	-11,272796	-12,339307	0,175291	1,741798	-0,950393	138,279290	-11,272796	-12,339307
15:32:02,53	0,413976	3,261999	-0,105973	-0,073021	0,299979	4,149016	0,173089	1,739641	-0,951897	1,639615	2,428573	-12,296001	-2,236367	-2,199547	-2,179851	25,915922	91,146371	-0,379171	0,173089	1,739641	-0,951897	138,201429	-11,158919	-12,296001	0,173089	1,739641	-0,951897	138,201429	-11,158919	-12,296001
15:32:02,58	0,413976	3,261999	-0,105973	-0,073021	0,299979	4,149016	0,172813	1,737122	-0,949178	1,725659	2,428637	-12,303625	-2,240010	-2,202861	-2,180643	25,855475	91,155934	-0,374037	0,172813	1,737122	-0,949178	138,089765	-11,137166	-12,303625	0,172813	1,737122	-0,949178	138,089765	-11,137166	-12,303625
15:32:02,63	0,413976	3,261999	-0,105973	-0,073021	0,299979	4,149016	0,177504	1,738620	-0,949970	1,625831	2,615428	-12,298492	-2,240677	-2,202617	-2,179876	25,822666	91,145640	-0,364885	0,177504	1,738620	-0,949970	138,107517	-11,318603	-12,298492	0,177504	1,738620	-0,949970	138,107517	-11,318603	-12,298492
15:32:02,68	0,413976	3,261999	-0,105973	-0,073021	0,299979	4,149016	0,177627	1,739320	-0,949203	1,564122	2,598572	-12,289340	-2,240076	-2,195646	-2,182632	25,854483	91,129500	-0,391985	0,177627	1,739320	-0,949203	138,100741	-11,345135	-12,289340	0,177627	1,739320	-0,949203	138,100741	-11,345135	-12,289340
15:32:02,73	0,413976	3,261999	-0,105973	-0,073021	0,299979	4,149016	0,171289	1,742285	-0,951959	1,411874	2,304614	-12,316440	-2,238349	-2,198826	-2,182224	25,840094	91,095847	-0,378801	0,171289	1,742285	-0,951959	138,181245	-11,141551	-12,316440	0,171289	1,742285	-0,951959	138,181245	-11,141551	-12,316440
15:32:02,78	0,413976	3,261999	-0,105973	-0,073021	0,299979	4,149016	0,173179	1,739199	-0,951551	1,536004	2,407271	-12,303256	-2,236030	-2,200899	-2,181031	25,824975	91,075752	-0,350851	0,173179	1,739199	-0,951551	138,063129	-11,187277	-12,303256	0,173179	1,739199	-0,951551	138,063129	-11,187277	-12,303256
15:32:02,83	0,413976	3,261999	-0,105973	-0,073021	0,299979	4,149016	0,173815	1,736155	-0,950358	1,669335	2,437301	-12,275306	-2,240699	-2,201047	-2,182193	25,847081	91,077394	-0,351148	0,173815	1,736155	-0,950358	137,957497	-11,207180	-12,275306	0,173815	1,736155	-0,950358	137,957497	-11,207180	-12,275306
15:32:02,88	0,413976	3,261999	-0,105973	-0,073021	0,299979	4,149016	0,176277	1,740124	-0,951520	1,475443	2,583668	-12,275602	-2,239563	-2,201141	-2,181034	25,829756	91,062424	-0,351973	0,176277	1,740124	-0,951520	138,075140	-11,254109	-12,275602	0,176277	1,740124	-0,951520	138,075140	-11,254109	-12,275602
15:32:02,93	0,413976	3,261999	-0,105973	-0,073021	0,299979	4,149016	0,175791	1,739093	-0,950361	1,507390	2,550864	-12,276427	-2,237274	-2,199782	-2,183778	25,813249	91,038712	-0,369676	0,175791	1,739093	-0,950361	138,026211	-11,248743	-12,276427	0,175791	1,739093	-0,950361	138,026211	-11,248743	-12,276427
15:32:02,98	0,413976	3,261999	-0,105973	-0,073021	0,299979	4,149016	0,173469	1,737791	-0,953105	1,546330	2,427695	-12,294130	-2,237325	-2,201476	-2,181445	25,794533	90,999964	-0,367559	0,173469	1,737791	-0,953105	137,962907	-11,189655	-12,294130	0,173469	1,737791	-0,953105	137,962907	-11,189655	-12,294130
15:32:03,03	0,413976	3,261999	-0,105973	-0,073021	0,299979	4,149016	0,174962	1,736987	-0,950773	1,545193	2,508483	-12,292014	-2,234957	-2,204651	-2,180687	25,780036	91,015485	-0,406197	0,174962	1,736987	-0,950773	137,898702	-11,226048	-12,292014	0,174962	1,736987	-0,950773	137,898702	-11,226048	-12,292014
15:32:03,08	0,413976	3,261999	-0,105973	-0,073021	0,299979	4,149016	0,176528	1,733349	-0,950014	1,740588	2,569575	-12,330652	-2,235073	-2,201631	-2,183034	25,759994	90,956899	-0,396322	0,176528	1,733349	-0,950014	137,808475	-11,287850	-12,330652	0,176528	1,733349	-0,950014	137,808475	-11,287850	-12,330652
15:32:03,13	0,413976	3,261999	-0,105973	-0,073021	0,299979	4,149016	0,173971	1,734959	-0,952361	1,596081	2,448555	-12,320776	-2,233856	-2,201389	-2,182617	25,772151	90,984089	-0,366512	0,173971	1,734959	-0,952361	137,790396	-11,208157	-12,320776	0,173971	1,734959	-0,952361	137,790396	-11,208157	-12,320776
15:32:03,18	0,413976	3,261999	-0,105973	-0,073021	0,299979	4,149016	0,173153	1,734026	-0,951944	1,674230	2,402940	-12,290967	-2,233283	-2,204855	-2,181036	25,773723	90,926569	-0,355212	0,173153	1,734026	-0,951944	137,795293	-11,189540	-12,290967	0,173153	1,734026	-0,951944	137,795293	-11,189540	-12,290967
15:32:03,23	0,413976	3,261999	-0,105973	-0,073021	0,299979	4,149016	0,175868	1,731798	-0,950363	1,741075	2,574239	-12,279667	-2,234455	-2,202794	-2,180681	25,771831	90,944673	-0,383797	0,175868	1,731798	-0,950363	137,687216	-11,231365	-12,279667	0,175868	1,731798	-0,950363	137,687216	-11,231365	-12,279667
15:32:03,28	0,413976	3,261999	-0,105973	-0,073021	0,299979	4,149016	0,174669	1,733843	-0,950008	1,649485	2,501211	-12,308252	-2,236255	-2,203861	-2,181803	25,766854	90,933266	-0,325756	0,174669	1,733843	-0,950008	137,756131	-11,210288	-12,308252	0,174669	1,733843	-0,950008	137,756131	-11,210288	-12,308252
15:32:03,33	0,413976	3,261999	-0,105973	-0,073021	0,299979	4,149016	0,176492	1,734869	-0,951130	1,583766	2,597427	-12,250211	-2,234051	-2,204531	-2,183806	25,701564	90,906418	-0,372896	0,176492	1,734869	-0,951130	137,770953	-11,257218	-12,250211	0,176492	1,734869	-0,951130	137,770953	-11,257218	-12,250211
15:32:03,38	0,413976	3,261999	-0,105973	-0,073021	0,299979	4,149016	0,175970	1,732625	-0,953133	1,644560	2,527172	-12,297350	-2,233903	-2,203830	-2,180283	25,755776	90,935644	-0,369686	0,175970	1,732625	-0,953133	137,655589	-11,286507	-12,297350	0,175970	1,732625	-0,953133	137,655589	-11,286507	-12,297350
15:32:03,43	0,413976	3,261999	-0,105973	-0,073021	0,299979	4,149016	0,175290	1,732847	-0,949611	1,685417	2,524124	-12,294141	-2,233362	-2,203113	-2,180665	25,753563	90,890814	-0,356132	0,175290	1,732847	-0,949611	137,713897	-11,236139	-12,294141	0,175290	1,732847	-0,949611	137,713897	-11,236139	-12,294141
15:32:03,48	0,413976	3,261999	-0,105973	-0,073021	0,299979	4,149016	0,174398	1,732737	-0,949992	1,651220	2,498245	-12,280586	-2,235736	-2,203810	-2,182203	25,750323	90,888447	-0,331526	0,174398	1,732737	-0,949992	137,671044	-11,192006	-12,280586	0,174398	1,732737	-0,949992	137,671044	-11,192006	-12,280586
15:32:03,53	0,413976	3,261999	-0,105973	-0,073021	0,299979	4,149016	0,176189	1,734444	-0,951530	1,558780	2,589755	-12,255981	-2,235201	-2,204787	-2,181846	25,717610	90,889080	-0,360510	0,176189	1,734444	-0,951530	137,712614	-11,241091	-12,255981	0,176189	1,734444	-0,951530	137,712614	-11,241091	-12,255981
15:32:03,58	0,413976	3,261999	-0,105973	-0,073021	0,299979	4,149016	0,176768	1,733493	-0,951173	1,592431	2,591222	-12,284965	-2,231715	-2,205681	-2,183009	25,713688	90,834324	-0,365891	0,176768	1,733493	-0,951173	137,671601	-11,285083	-12,284965	0,176768	1,733493	-0,951173	137,671601	-11,285083	-12,284965
15:32:03,64	0,413976	3,261999	-0,105973	-0,073021	0,299979	4,149016	0,175799	1,730026	-0,952336	1,723302	2,564802	-12,290346	-2,236409	-2,205040	-2,180674	25,710996	90,865245	-0,347630	0,175799	1,730026	-0,952336	137,530359	-11,235416	-12,290346	0,175799	1,730026	-0,952336	137,530359	-11,235416	-12,290346
15:32:03,69	0,413976	3,261999	-0,105973	-0,073021	0,299979	4,149016	0,177591	1,734412	-0,950001	1,520682	2,640189	-12,272085	-2,232933	-2,200949	-2,183808	25,706862	90,842575	-0,359734	0,177591	1,734412	-0,950001	137,672012	-11,300694	-12,272085	0,177591	1,734412	-0,950001	137,672012	-11,300694	-12,272085
15:32:03,74	0,413976	3,261999	-0,105973	-0,073021	0,299979	4,149016	0,172309	1,733448	-0,953135	1,549122	2,373310	-12,284189	-2,234104	-2,205083	-2,180678	25,693829	90,844958	-0,347709	0,172309	1,733448	-0,953135	137,624760	-11,152981	-12,284189	0,172309	1,733448	-0,953135	137,624760	-11,152981	-12,284189
15:32:03,79	0,413976	3,261999	-0,105973	-0,073021	0,299979	4,149016	0,176476	1,732395	-0,950006	1,599425	2,577470	-12,272163	-2,164723	-2,241215	-2,579812	24,781147	86,669371	-0,057848	0,176476	1,732395	-0,950006	137,592402	-11,275863	-12,272163	0,176476	1,732395	-0,950006	137,592402	-11,275863	-12,272163
15:32:03,84	0,413976	3,261999	-0,105973	-0,073021	0,299979	4,149016	0,173076	1,654243	-1,349139	1,590791	3,698073	-11,982303	-2,121588	-2,248210	-2,164682	23,299719	84,903034	0,182733	0,173076	1,654243	-1,349139	131,448888	-9,888381	-11,982303	0,173076	1,654243	-1,349139	131,448888	-9,888381	-11,982303
15:32:03,89	0,414080	3,261961	-0,105991	-0,073012	0,299986	4,099144	0,157566	1,613389	-0,934010	1,444786	2,491793	-11,741722	-2,116386	-2,236400	-2,056909	23,637126	84,870406	0,168589	0,157566	1,613389	-0,934010	128,095855	-9,877164	-11,741722	0,157566	1,613389	-0,934010	128,095855	-9,877164	-11,741722
15:32:03,94	0,414080	3,261961	-0,105991	-0,073012	0,299986	4,099144	0,144738	1,614790	-0,826236	1,512412	2,133215	-11,755866	-2,116855	-2,235767	-2,051462	23,685796	84,860135	0,149922	0,144738	1,614790	-0,826236	128,273412	-9,228686	-11,755866	0,144738	1,614790	-0,826236	128,273412	-9,228686	-11,755866
15:32:03,99	0,414080	3,261961	-0,105991	-0,073012	0,299986	4,099144	0,144424	1,615512	-0,820789	1,490274	2,164185	-11,774532	-2,115053	-2,238286	-2,047169	23,691532	84,849225	0,151685	0,144424	1,615512	-0,820789	128,308002	-9,173087	-11,774532	0,144424	1,615512	-0,820789	128,308002	-9,173087	-11,774532
15:32:04,04	0,414080	3,261961	-0,105991	-0,073012	0,299986	4,099144	0,145704	1,612692	-0,816496	1,630381	2,241185	-11,772770	-2,116711	-2,236079	-2,049110	23,752696	84,840700	0,132625	0,145704	1,612692	-0,816496	128,226668	-9,196593	-11,772770	0,145704	1,612692	-0,816496	128,226668	-9,196593	-11,772770
15:32:04,09	0,414080	3,261961	-0,105991	-0,073012	0,299986	4,099144	0,144622	1,615231	-0,818437	1,521514	2,242138	-11,791830	-2,117909	-2,238859	-2,047947	23,734496	84,836440	0,126502	0,144622	1,615231	-0,818437	128,317171	-9,110680	-11,791830	0,144622	1,615231	-0,818437	128,317171	-9,110680	-11,791830
15:32:04,14	0,414080	3,261961	-0,105991	-0,073012	0,299986	4,099144	0,147629	1,614879	-0,817274	1,527064	2,384885	-11,797952	-2,113786	-2,235880	-2,046771	23,748058	84,817829	0,140741	0,147629	1,614879	-0,817274	128,295035	-9,204005	-11,797952	0,147629	1,614879	-0,817274	128,295035	-9,204005	-11,797952
15:32:04,19	0,414080	3,261961	-0,105991	-0,073012	0,299986	4,099144	0,142987	1,612798	-0,816098	1,625931	2,164565	-11,783713	-2,114864	-2,234909	-2,045569	23,780501	84,871780	0,175279	0,142987	1,612798	-0,816098	128,230557	-9,059948	-11,783713	0,142987	1,612798	-0,816098	128,230557	-9,059948	-11,783713
15:32:04,24	0,414080	3,261961	-0,105991	-0,073012	0,299986	4,099144	0,142685	1,614217	-0,814896	1,615086	2,149962	-11,749176	-2,117158	-2,233410	-2,051028	23,815499	84,885293	0,144583	0,142685	1,614217	-0,814896	128,331105	-9,050815	-11,749176	0,142685	1,614217	-0,814896	128,331105	-9,050815	-11,749176
15:32:04,29	0,414080	3,261961	-0,105991	-0,073012	0,299986	4,099144	0,142534	1,616953	-0,820355	1,502010	2,165686	-11,779871	-2,096489	-2,225417	-2,532943	25,388380	83,241720	0,325317	0,142534	1,616953	-0,820355	128,432814	-9,023271	-11,779871	0,142534	1,616953	-0,820355	128,432814	-9,023271	-11,779871
15:32:04,34	0,414080	3,261961	-0,105991	-0,073012	0,299986	4,099144	0,125277	1,603050	-1,302270	1,588049	3,452261	-11,599138	-2,038626	-2,247023	-2,156794	23,457934	80,512775	0,578311	0,125277	1,603050	-1,302270	127,427440	-6,382020	-11,599138	0,125277	1,603050	-1,302270	127,427440	-6,382020	-11,599138
15:32:04,39	0,414023	3,261982	-0,105978	-0,073022	0,299991	4,049046	0,115058	1,542135	-0,926121	1,427028	2,613491	-11,346144	-2,035311	-2,242716	-2,009965	23,349269	80,522712	0,525530	0,115058	1,542135	-0,926121	122,484657	-6,418537	-11,346144	0,115058	1,542135	-0,926121	122,484657	-6,418537	-11,346144
15:32:04,44	0,414023	3,261982	-0,105978	-0,073022	0,299991	4,049046	0,109670	1,541419	-0,779292	1,418573	2,234273	-11,398925	-2,035326	-2,242363	-2,012255	23,344715	80,551920	0,586098	0,109670	1,541419	-0,779292	122,419936	-6,374849	-11,398925	0,109670	1,541419	-0,779292	122,419936	-6,374849	-11,398925
15:32:04,49	0,414023	3,261982	-0,105978	-0,073022	0,299991	4,049046	0,109372	1,541608	-0,781582	1,431729	2,200206	-11,338357	-2,032398	-2,244859	-2,007607	23,322295	80,538943	0,558994	0,109372	1,541608	-0,781582	122,447979	-6,385487	-11,338357	0,109372	1,541608	-0,781582	122,447979	-6,385487	-11,338357
15:32:04,54	0,414023	3,261982	-0,105978	-0,073022	0,299991	4,049046	0,110069	1,537825	-0,776934	1,606036	2,223547	-11,365461	-2,034127	-2,243291	-2,009941	23,352166	80,527230	0,549976	0,110069	1,537825	-0,776934	122,325261	-6,416897	-11,365461	0,110069	1,537825	-0,776934	122,325261	-6,416897	-11,365461
15:32:04,59	0,414023	3,261982	-0,105978	-0,073022	0,299991	4,049046	0,109576	1,540105	-0,779268	1,492227	2,229597	-11,374479	-2,032942	-2,244228	-2,009549	23,336227	80,573918	0,556307	0,109576	1,540105	-0,779268	122,390494	-6,372088	-11,374479	0,109576	1,540105	-0,779268	122,390494	-6,372088	-11,374479
15:32:04,64	0,414023	3,261982	-0,105978	-0,073022	0,299991	4,049046	0,109795	1,538611	-0,778877	1,602400	2,203857	-11,368147	-2,031127	-2,242921	-2,008366	23,376471	80,527020	0,559024	0,109795	1,538611	-0,778877	122,383355	-6,415048	-11,368147	0,109795	1,538611	-0,778877	122,383355	-6,415048	-11,368147
15:32:04,69	0,414023	3,261982	-0,105978	-0,073022	0,299991	4,049046	0,107756	1,537693	-0,777693	1,629660	2,156123	-11,365431	-2,031811	-2,242369	-2,010324	23,333425	80,542588	0,570810	0,107756	1,537693	-0,777693	122,338527	-6,302711	-11,365431	0,107756	1,537693	-0,777693	122,338527	-6,302711	-11,365431
15:32:04,74	0,414023	3,261982	-0,105978	-0,073022	0,299991	4,049046	0,107619	1,538561	-0,779651	1,576471	2,103971	-11,353644	-2,028253	-2,243328	-2,007579	23,351967	80,500924	0,577778	0,107619	1,538561	-0,779651	122,353495	-6,344160	-11,353644	0,107619	1,538561	-0,779651	122,353495	-6,344160	-11,353644
15:32:04,79	0,414023	3,261982	-0,105978	-0,073022	0,299991	4,049046	0,106671	1,535000	-0,776907	1,734813	2,091546	-11,346676	-2,035329	-2,241830	-2,006432	23,330382	80,561786	0,587941	0,106671	1,535000	-0,776907	122,232327	-6,282139	-11,346676	0,106671	1,535000	-0,776907	122,232327	-6,282139	-11,346676
15:32:04,84	0,414023	3,261982	-0,105978	-0,073022	0,299991	4,049046	0,108912	1,541877	-0,775759	1,419119	2,158921	-11,336513	-2,037727	-2,242747	-2,006114	23,303978	80,546351	0,509452	0,108912	1,541877	-0,775759	122,456485	-6,390633	-11,336513	0,108912	1,541877	-0,775759	122,456485	-6,390633	-11,336513
15:32:04,89	0,414023	3,261982	-0,105978	-0,073022	0,299991	4,049046	0,110905	1,543495	-0,775442	1,308440	2,247427	-11,415003	-2,032933	-2,244283	-2,008395	23,336087	80,573927	0,541064	0,110905	1,543495	-0,775442	122,472780	-6,458606	-11,415003	0,110905	1,543495	-0,775442	122,472780	-6,458606	-11,415003
15:32:04,94	0,414023	3,261982	-0,105978	-0,073022	0,299991	4,049046	0,109838	1,538576	-0,777722	1,604164	2,205981	-11,383390	-2,032921	-2,241870	-2,006451	23,352993	80,551139	0,544184	0,109838	1,538576	-0,777722	122,382363	-6,416321	-11,383390	0,109838	1,538576	-0,777722	122,382363	-6,416321	-11,383390
15:32:04,99	0,414023	3,261982	-0,105978	-0,073022	0,299991	4,049046	0,107742	1,539772	-0,775778	1,530702	2,123014	-11,380271	-2,037659	-2,242512	-2,006422	23,338602	80,572403	0,597377	0,107742	1,539772	-0,775778	122,402769	-6,334737	-11,380271	0,107742	1,539772	-0,775778	122,402769	-6,334737	-11,380271
15:32:05,04	0,414023	3,261982	-0,105978	-0,073022	0,299991	4,049046	0,110667	1,543554	-0,775749	1,345260	2,252012	-11,327078	-2,035325	-2,242756	-2,006840	23,337784	80,529335	0,553021	0,110667	1,543554	-0,775749	122,514210	-6,435341	-11,327078	0,110667	1,543554	-0,775749	122,514210	-6,435341	-11,327078
15:32:05,09	0,414023	3,261982	-0,105978	-0,073022	0,299991	4,049046	0,109712	1,541411	-0,776167	1,418984	2,223163	-11,371434	-2,038334	-2,243225	-2,007267	23,278609	80,607428	0,541266	0,111623	1,543782	-0,776594	122,520601	-6,530141	-11,383189	0,111623	1,543782	-0,776594	122,520601	-6,530141	-11,383189
15:32:05,14	0,414023	3,261982	-0,105978	-0,073022	0,299991	4,049046	0,111623	1,543782	-0,776594	1,333715	2,232254	-11,383189	-2,033532	-2,240151	-2,007623	23,349418	80,553664	0,550009	0,111623	1,543782	-0,776594	122,520601	-6,530141	-11,383189	0,111623	1,543782	-0,776594	122,520601	-6,530141	-11,383189
15:32:05,19	0,414023	3,261982	-0,105978	-0,073022	0,299991	4,049046	0,106559	1,541160	-0,776950	1,458914	2,057161	-11,374446	-2,034141	-2,243978	-2,002587	23,315282	80,559878	0,527440	0,106559	1,541160	-0,776950	122,439955	-6,307756	-11,374446	0,106559	1,541160	-0,776950	122,439955	-6,307756	-11,374446
15:32:05,24	0,414023	3,261982	-0,105978	-0,073022	0,299991	4,049046	0,110178	1,539774	-0,771914	1,519288	2,212654	-11,397014	-2,036389	-2,244390	-2,005645	23,364013	80,593133	0,568177	0,110178	1,539774	-0,771914	122,391546	-6,436317	-11,397014	0,110178	1,539774	-0,771914	122,391546	-6,436317	-11,397014
15:32:05,29	0,414023	3,261982	-0,105978	-0,073022	0,299991	4,049046	0,111659	1,541515	-0,774972	1,481942	2,315249	-11,356278	-2,033504	-2,240769	-2,005669	23,352245	80,569980	0,558917	0,111659	1,541515	-0,774972	122,490837	-6,449993	-11,356278	0,111659	1,541515	-0,774972	122,490837	-6,449993	-11,356278
15:32:05,34	0,414023	3,261982	-0,105978	-0,073022	0,299991	4,049046	0,110120	1,543906	-0,775801	1,317053	2,206709	-11,380055	-2,037691	-2,241862	-2,006474	23,319064	80,572287	0,544400	0,110120	1,543906	-0,775801	122,513685	-6,437710	-11,380055	0,110120	1,543906	-0,775801	122,513685	-6,437710	-11,380055
15:32:05,39	0,414023	3,261982	-0,105978	-0,073022	0,299991	4,049046	0,110120	1,543906	-0,775801	1,317053	2,206709	-11,380055	-2,035379	-2,242722	-2,009179	23,320865	80,519550	0,554301	0,110120	1,543906	-0,775801	122,513685	-6,437710	-11,380055	0,110120	1,543906	-0,775801	122,513685	-6,437710	-11,380055
15:32:05,44	0,414023	3,261982	-0,105978	-0,073022	0,299991	4,049046	0,109709	1,541474	-0,778506	1,398744	2,213264	-11,370154	-2,039462	-2,244128	-2,004141	23,297397	80,599878	0,548290	0,109709	1,541474	-0,778506	122,404467	-6,398889	-11,370154	0,109709	1,541474	-0,778506	122,404467	-6,398889	-11,370154
15:32:05,49	0,414023	3,261982	-0,105978	-0,073022	0,299991	4,049046	0,109991	1,537806	-0,775796	1,629671	2,219899	-11,409240	-2,032343	-2,244800	-2,006469	23,333985	80,558353	0,515215	0,109991	1,537806	-0,775796	122,347416	-6,414406	-11,409240	0,109991	1,537806	-0,775796	122,347416	-6,414406	-11,409240
15:32:05,54	0,414023	3,261982	-0,105978	-0,073022	0,299991	4,049046	0,109991	1,537806	-0,775796	1,629671	2,219899	-11,409240	-2,034692	-2,242764	-2,007631	23,343188	80,568795	0,530593	0,109991	1,537806	-0,775796	122,347416	-6,414406	-11,409240	0,109991	1,537806	-0,775796	122,347416	-6,414406	-11,409240
15:32:05,59	0,414023	3,261982	-0,105978	-0,073022	0,299991	4,049046	0,109402	1,540858	-0,776958	1,484573	2,192012	-11,393861	-2,034686	-2,240867	-2,006070	23,351915	80,562262	0,544163	0,109402	1,540858	-0,776958	122,441958	-6,396044	-11,393861	0,109402	1,540858	-0,776958	122,441958	-6,396044	-11,393861
15:32:05,64	0,414023	3,261982	-0,105978	-0,073022	0,299991	4,049046	0,107757	1,541802	-0,775397	1,434236	2,117277	-11,380292	-2,035928	-2,243464	-2,006871	23,311737	80,570900	0,525359	0,107757	1,541802	-0,775397	122,465657	-6,341618	-11,380292	0,107757	1,541802	-0,775397	122,465657	-6,341618	-11,380292
15:32:05,69	0,414023	3,261982	-0,105978	-0,073022	0,299991	4,049046	0,110626	1,541578	-0,776198	1,433251	2,227395	-11,399096	-2,038150	-2,241597	-2,006828	23,382606	80,571649	0,553592	0,110626	1,541578	-0,776198	122,447125	-6,456783	-11,399096	0,110626	1,541578	-0,776198	122,447125	-6,456783	-11,399096
15:32:05,74	0,414023	3,261982	-0,105978	-0,073022	0,299991	4,049046	0,108198	1,542220	-0,775008	1,431156	2,121813	-11,374930	-2,035269	-2,241040	-2,005681	23,345331	80,587638	0,549525	0,108198	1,542220	-0,775008	122,495432	-6,371691	-11,374930	0,108198	1,542220	-0,775008	122,495432	-6,371691	-11,374930
15:32:05,79	0,414023	3,261982	-0,105978	-0,073022	0,299991	4,049046	0,108198	1,542220	-0,775008	1,431156	2,121813	-11,374930	-2,037041	-2,242597	-2,007226	23,338093	80,602116	0,560157	0,108198	1,542220	-0,775008	122,495432	-6,371691	-11,374930	0,108198	1,542220	-0,775008	122,495432	-6,371691	-11,374930
15:32:05,84	0,414023	3,261982	-0,105978	-0,073022	0,299991	4,049046	0,110432	1,542976	-0,776554	1,400744	2,224491	-11,364298	-2,033508	-2,244041	-2,006433	23,342911	80,573400	0,563946	0,110432	1,542976	-0,776554	122,524395	-6,444408	-11,364298	0,110432	1,542976	-0,776554	122,524395	-6,444408	-11,364298
15:32:05,89	0,414023	3,261982	-0,105978	-0,073022	0,299991	4,049046	0,109916	1,539194	-0,775760	1,574980	2,216202	-11,360509	-2,037132	-2,243581	-2,006465	23,305577	80,560034	0,553672	0,109916	1,539194	-0,775760	122,401696	-6,412210	-11,360509	0,109916	1,539194	-0,775760	122,401696	-6,412210	-11,360509
15:32:05,94	0,414023	3,261982	-0,105978	-0,073022	0,299991	4,049046	0,111329	1,542563	-0,775792	1,369533	2,264045	-11,370782	-2,035866	-2,244010	-2,006862	23,331820	80,590374	0,520856	0,111329	1,542563	-0,775792	122,460742	-6,475312	-11,370782	0,111329	1,542563	-0,775792	122,460742	-6,475312	-11,370782
15:32:05,99	0,414023	3,261982	-0,105978	-0,073022	0,299991	4,049046	0,110181	1,542379	-0,774210	1,412848	2,261645	-11,372150	-2,036399	-2,242678	-2,004883	23,372115	80,560596	0,552305	0,110181	1,542379	-0,774210	122,489626	-6,387525	-11,372150	0,110181	1,542379	-0,774210	122,489626	-6,387525	-11,372150
15:32:06,05	0,414023	3,261982	-0,105978	-0,073022	0,299991	4,049046	0,110181	1,542379	-0,774210	1,412848	2,261645	-11,372150	-2,038753	-2,241707	-2,003764	23,348110	80,619735	0,514741	0,110181	1,542379	-0,774210	122,489626	-6,387525	-11,372150	0,110181	1,542379	-0,774210	122,489626	-6,387525	-11,372150
15:32:06,10	0,414023	3,261982	-0,105978	-0,073022	0,299991	4,049046	0,108228	1,541524	-0,775812	1,458607	2,126625	-11,413433	-2,032383	-2,243242	-2,007629	23,318156	80,577741	0,541155	0,108228	1,541524	-0,775812	122,468226	-6,369287	-11,413433	0,108228	1,541524	-0,775812	122,468226	-6,369287	-11,413433
15:32:06,15	0,414023	3,261982	-0,105978	-0,073022	0,299991	4,049046	0,108661	1,538619	-0,776956	1,596235	2,127332	-11,383300	-2,037895	-2,240082	-2,006788	23,491337	80,610428	0,549116	0,108661	1,538619	-0,776956	122,377856	-6,402562	-11,383300	0,108661	1,538619	-0,776956	122,377856	-6,402562	-11,383300
15:32:06,20	0,414023	3,261982	-0,105978	-0,073022	0,299991	4,049046	0,108681	1,544973	-0,776115	1,380737	2,261984	-11,375338	-2,017578	-2,326928	-2,503345	20,050444	78,851397	0,840293	0,108681	1,544973	-0,776115	122,661129	-6,269444	-11,375338	0,108681	1,544973	-0,776115	122,661129	-6,269444	-11,375338
15:32:06,25	0,414023	3,261982	-0,105978	-0,073022	0,299991	4,049046	0,173733	1,483955	-1,272672	1,309856	3,544326	-11,084162	-1,964317	-2,297637	-2,073882	20,692868	76,819088	0,937500	0,173733	1,483955	-1,272672	117,800344	-10,093716	-11,084162	0,173733	1,483955	-1,272672	117,800344	-10,093716	-11,084162
15:32:06,30	0,414041	3,262034	-0,105978	-0,073011	0,299987	3,998980	0,121736	1,452475	-0,843210	1,508013	2,412994	-10,986955	-1,968156	-2,284537	-1,961786	21,120135	77,039590	0,955610	0,121736	1,452475	-0,843210	115,527296	-7,143288	-10,986955	0,121736	1,452475	-0,843210	115,527296	-7,143288	-10,986955
15:32:06,35	0,414041	3,262034	-0,105978	-0,073011	0,299987	3,998980	0,112311	1,462350	-0,731114	1,399127	2,182644	-10,968845	-1,967589	-2,283056	-1,961375	21,126953	77,010981	0,988606	0,112311	1,462350	-0,731114	116,193567	-6,633741	-10,968845	0,112311	1,462350	-0,731114	116,193567	-6,633741	-10,968845
15:32:06,40	0,414041	3,262034	-0,105978	-0,073011	0,299987	3,998980	0,110745	1,462599	-0,730702	1,364785	2,121429	-10,935848	-1,970482	-2,285123	-1,961001	21,123068	77,066441	0,965163	0,110745	1,462599	-0,730702	116,178813	-6,572037	-10,935848	0,110745	1,462599	-0,730702	116,178813	-6,572037	-10,935848
15:32:06,45	0,414041	3,262034	-0,105978	-0,073011	0,299987	3,998980	0,113981	1,464071	-0,730328	1,334336	2,258606	-10,959291	-1,967504	-2,286258	-1,960582	21,146281	77,037104	0,978612	0,113981	1,464071	-0,730328	116,263905	-6,688884	-10,959291	0,113981	1,464071	-0,730328	116,263905	-6,688884	-10,959291
15:32:06,50	0,414041	3,262034	-0,105978	-0,073011	0,299987	3,998980	0,113475	1,460925	-0,729910	1,484133	2,267058	-10,945843	-1,966905	-2,284462	-1,961359	21,154325	77,047319	0,984544	0,113475	1,460925	-0,729910	116,166733	-6,640700	-10,945843	0,113475	1,460925	-0,729910	116,166733	-6,640700	-10,945843
15:32:06,55	0,414041	3,262034	-0,105978	-0,073011	0,299987	3,998980	0,111620	1,461304	-0,730686	1,477307	2,172500	-10,939911	-1,964500	-2,282835	-1,961346	21,172792	77,075588	0,995599	0,111620	1,461304	-0,730686	116,189637	-6,589706	-10,939911	0,111620	1,461304	-0,730686	116,189637	-6,589706	-10,939911
15:32:06,60	0,414041	3,262034	-0,105978	-0,073011	0,299987	3,998980	0,109008	1,460035	-0,730673	1,577012	2,038519	-10,928856	-1,965668	-2,283769	-1,959415	21,174521	77,058239	0,974129	0,109008	1,460035	-0,730673	116,189723	-6,518623	-10,928856	0,109008	1,460035	-0,730673	116,189723	-6,518623	-10,928856
15:32:06,65	0,414041	3,262034	-0,105978	-0,073011	0,299987	3,998980	0,110402	1,460580	-0,728742	1,534510	2,121148	-10,950325	-1,962110	-2,282457	-1,972596	21,271416	76,892712	0,962126	0,110402	1,460580	-0,728742	116,190006	-6,545375	-10,950325	0,110402	1,460580	-0,728742	116,190006	-6,545375	-10,950325
15:32:06,70	0,414041	3,262034	-0,105978	-0,073011	0,299987	3,998980	0,107486	1,458153	-0,741923	1,565768	2,136241	-10,962329	-1,916475	-2,313427	-2,481927	20,937725	73,813096	1,238265	0,107486	1,458153	-0,741923	116,030810	-6,301449	-10,962329	0,107486	1,458153	-0,741923	116,030810	-6,301449	-10,962329
15:32:06,75	0,414041	3,262034	-0,105978	-0,073011	0,299987	3,998980	0,111489	1,403148	-1,251254	1,592188	3,595217	-10,686190	-1,837296	-2,358486	-2,090049	17,375256	70,136314	1,516756	0,111489	1,403148	-1,251254	111,739292	-5,156704	-10,686190	0,111489	1,403148	-1,251254	111,739292	-5,156704	-10,686190
15:32:06,80	0,413979	3,262009	-0,105982	-0,073020	0,299981	3,948990	0,110922	1,312047	-0,859376	1,364014	2,318930	-10,407699	-1,836942	-2,351031	-1,986565	17,635811	70,137975	1,515316	0,110922	1,312047	-0,859376	104,359699	-6,388471	-10,407699	0,110922	1,312047	-0,859376	104,359699	-6,388471	-10,407699
15:32:06,85	0,413979	3,262009	-0,105982	-0,073020	0,299981	3,948990	0,104289	1,315468	-0,755892	1,317843	2,198832	-10,409139	-1,836895	-2,353485	-1,984204	17,635767	70,177134	1,539004	0,104289	1,315468	-0,755892	104,582069	-5,987881	-10,409139	0,104289	1,315468	-0,755892	104,582069	-5,987881	-10,409139
15:32:06,90	0,413979	3,262009	-0,105982	-0,073020	0,299981	3,948990	0,106391	1,314201	-0,753531	1,417632	2,288486	-10,385450	-1,838019	-2,350207	-1,984608	17,667800	70,178933	1,519890	0,106391	1,314201	-0,753531	104,582377	-6,063184	-10,385450	0,106391	1,314201	-0,753531	104,582377	-6,063184	-10,385450
15:32:06,95	0,413979	3,262009	-0,105982	-0,073020	0,299981	3,948990	0,104114	1,316813	-0,753935	1,299382	2,196919	-10,404564	-1,836238	-2,351835	-1,983801	17,671617	70,177645	1,543611	0,104114	1,316813	-0,753935	104,669170	-5,975999	-10,404564	0,104114	1,316813	-0,753935	104,669170	-5,975999	-10,404564
15:32:07,00	0,413979	3,262009	-0,105982	-0,073020	0,299981	3,948990	0,104633	1,314456	-0,753128	1,422707	2,227893	-10,380844	-1,838599	-2,350555	-1,982651	17,666220	70,188165	1,538240	0,104633	1,314456	-0,753128	104,607519	-5,985822	-10,380844	0,104633	1,314456	-0,753128	104,607519	-5,985822	-10,380844
15:32:07,05	0,413979	3,262009	-0,105982	-0,073020	0,299981	3,948990	0,104706	1,317141	-0,751978	1,289516	2,221717	-10,386215	-1,837340	-2,352661	-1,985742	17,684415	70,244526	1,536799	0,104706	1,317141	-0,751978	104,685074	-5,997671	-10,386215	0,104706	1,317141	-0,751978	104,685074	-5,997671	-10,386215
15:32:07,10	0,413979	3,262009	-0,105982	-0,073020	0,299981	3,948990	0,105900	1,314997	-0,755069	1,458880	2,271391	-10,387655	-1,839107	-2,351729	-1,982269	17,671856	70,262201	1,520678	0,105900	1,314997	-0,755069	104,686182	-6,041739	-10,387655	0,105900	1,314997	-0,755069	104,686182	-6,041739	-10,387655
15:32:07,15	0,413979	3,262009	-0,105982	-0,073020	0,299981	3,948990	0,105976	1,316994	-0,751596	1,364072	2,255658	-10,403776	-1,838526	-2,352922	-1,981850	17,677833	70,233735	1,548445	0,105976	1,316994	-0,751596	104,748126	-6,063482	-10,403776	0,105976	1,316994	-0,751596	104,748126	-6,063482	-10,403776
15:32:07,20	0,413979	3,262009	-0,105982	-0,073020	0,299981	3,948990	0,106719	1,315894	-0,751177	1,399620	2,313669	-10,376010	-1,835597	-2,353157	-1,981844	17,670986	70,230281	1,553717	0,105458	1,313241	-0,751171	104,620578	-6,034540	-10,370738	0,105458	1,313241	-0,751171	104,620578	-6,034540	-10,370738
15:32:07,25	0,413979	3,262009	-0,105982	-0,073020	0,299981	3,948990	0,105458	1,313241	-0,751171	1,531180	2,243911	-10,370738	-1,837850	-2,349268	-1,983025	17,728523	70,230796	1,524978	0,105458	1,313241	-0,751171	104,620578	-6,034540	-10,370738	0,105458	1,313241	-0,751171	104,620578	-6,034540	-10,370738
15:32:07,30	0,413979	3,262009	-0,105982	-0,073020	0,299981	3,948990	0,103216	1,317136	-0,752353	1,357858	2,176915	-10,399477	-1,840263	-2,350429	-1,983038	17,689104	70,260913	1,530611	0,103216	1,317136	-0,752353	104,753007	-5,925565	-10,399477	0,103216	1,317136	-0,752353	104,753007	-5,925565	-10,399477
15:32:07,35	0,413979	3,262009	-0,105982	-0,073020	0,299981	3,948990	0,105428	1,318645	-0,752365	1,285740	2,242720	-10,393843	-1,837276	-2,351240	-1,981472	17,696599	70,280220	1,530596	0,105428	1,318645	-0,752365	104,799380	-6,033368	-10,393843	0,105428	1,318645	-0,752365	104,799380	-6,033368	-10,393843
15:32:07,40	0,413979	3,262009	-0,105982	-0,073020	0,299981	3,948990	0,104636	1,315653	-0,750799	1,461806	2,198401	-10,393859	-1,839113	-2,351460	-1,980696	17,684724	70,216846	1,537556	0,104636	1,315653	-0,750799	104,740553	-6,015557	-10,393859	0,104636	1,315653	-0,750799	104,740553	-6,015557	-10,393859
15:32:07,45	0,413979	3,262009	-0,105982	-0,073020	0,299981	3,948990	0,105746	1,317134	-0,750023	1,323951	2,277511	-10,386899	-1,839000	-2,351155	-1,981455	17,725495	70,258954	1,539012	0,105746	1,317134	-0,750023	104,718989	-6,023562	-10,386899	0,105746	1,317134	-0,750023	104,718989	-6,023562	-10,386899
15:32:07,50	0,413979	3,262009	-0,105982	-0,073020	0,299981	3,948990	0,105426	1,317188	-0,750782	1,378007	2,275095	-10,385443	-1,838431	-2,353255	-1,984179	17,710028	70,272567	1,531361	0,105426	1,317188	-0,750782	104,777267	-6,000812	-10,385443	0,105426	1,317188	-0,750782	104,777267	-6,000812	-10,385443
15:32:07,55	0,413979	3,262009	-0,105982	-0,073020	0,299981	3,948990	0,106959	1,315646	-0,753506	1,462267	2,334644	-10,393093	-1,839563	-2,347382	-1,982248	17,742619	70,274313	1,530583	0,106959	1,315646	-0,753506	104,740449	-6,061655	-10,393093	0,106959	1,315646	-0,753506	104,740449	-6,061655	-10,393093
15:32:07,60	0,413979	3,262009	-0,105982	-0,073020	0,299981	3,948990	0,102440	1,319562	-0,751575	1,276406	2,126983	-10,393872	-1,839072	-2,349683	-1,982656	17,692467	70,268553	1,521216	0,102440	1,319562	-0,751575	104,862049	-5,914537	-10,393872	0,102440	1,319562	-0,751575	104,862049	-5,914537	-10,393872
15:32:07,65	0,413979	3,262009	-0,105982	-0,073020	0,299981	3,948990	0,104186	1,317987	-0,751983	1,328272	2,177249	-10,403239	-1,841962	-2,347164	-1,982667	17,709493	70,310795	1,517429	0,104186	1,317987	-0,751983	104,790232	-6,001372	-10,403239	0,104186	1,317987	-0,751983	104,790232	-6,001372	-10,403239
15:32:07,70	0,413979	3,262009	-0,105982	-0,073020	0,299981	3,948990	0,103450	1,321750	-0,751994	1,177700	2,132585	-10,407026	-1,843097	-2,350665	-1,982267	17,722035	70,300047	1,506307	0,103450	1,321750	-0,751994	104,935042	-5,988236	-10,407026	0,103450	1,321750	-0,751994	104,935042	-5,988236	-10,407026
15:32:07,75	0,413979	3,262009	-0,105982	-0,073020	0,299981	3,948990	0,107049	1,320982	-0,751594	1,214573	2,335994	-10,418148	-1,834915	-2,347803	-1,982670	17,706564	70,279100	1,498188	0,107049	1,320982	-0,751594	104,911667	-6,067387	-10,418148	0,107049	1,320982	-0,751594	104,911667	-6,067387	-10,418148
15:32:07,80	0,413979	3,262009	-0,105982	-0,073020	0,299981	3,948990	0,100480	1,315326	-0,751997	1,482801	1,991469	-10,426266	-1,841302	-2,349708	-1,981460	17,743354	70,288884	1,534762	0,100480	1,315326	-0,751997	104,735910	-5,896227	-10,426266	0,100480	1,315326	-0,751997	104,735910	-5,896227	-10,426266
15:32:07,85	0,413979	3,262009	-0,105982	-0,073020	0,299981	3,948990	0,105324	1,319906	-0,750787	1,271534	2,270303	-10,389693	-1,839563	-2,352875	-1,980649	17,734651	70,258506	1,562287	0,105324	1,319906	-0,750787	104,884136	-5,997613	-10,389693	0,105324	1,319906	-0,750787	104,884136	-5,997613	-10,389693
15:32:07,90	0,413979	3,262009	-0,105982	-0,073020	0,299981	3,948990	0,107196	1,316816	-0,749976	1,401547	2,375304	-10,362168	-1,839538	-2,346591	-1,979928	17,740538	70,303504	1,520559	0,107196	1,316816	-0,749976	104,771595	-6,039571	-10,362168	0,107196	1,316816	-0,749976	104,771595	-6,039571	-10,362168
15:32:07,95	0,413979	3,262009	-0,105982	-0,073020	0,299981	3,948990	0,101742	1,319936	-0,749255	1,281210	2,074297	-10,403896	-1,839513	-2,350689	-1,980673	17,750204	70,287518	1,534332	0,101742	1,319936	-0,749255	104,896194	-5,912442	-10,403896	0,101742	1,319936	-0,749255	104,896194	-5,912442	-10,403896
15:32:08,00	0,413979	3,262009	-0,105982	-0,073020	0,299981	3,948990	0,105278	1,317866	-0,750000	1,379868	2,274535	-10,390122	-1,841869	-2,346808	-1,981475	17,762364	70,281600	1,520139	0,103095	1,321847	-0,750802	104,938764	-5,918455	-10,404315	0,103095	1,321847	-0,750802	104,938764	-5,918455	-10,404315
15:32:08,05	0,413979	3,262009	-0,105982	-0,073020	0,299981	3,948990	0,103095	1,321847	-0,750802	1,173811	2,174533	-10,404315	-1,841294	-2,352303	-1,983795	17,742795	70,288937	1,516426	0,103095	1,321847	-0,750802	104,938764	-5,918455	-10,404315	0,103095	1,321847	-0,750802	104,938764	-5,918455	-10,404315
15:32:08,10	0,413979	3,262009	-0,105982	-0,073020	0,299981	3,948990	0,107566	1,318601	-0,753122	1,339145	2,386396	-10,408029	-1,840080	-2,349483	-1,978349	17,744257	70,329075	1,534392	0,104518	1,318960	-0,747676	104,894328	-5,995573	-10,390063	0,104518	1,318960	-0,747676	104,894328	-5,995573	-10,390063
15:32:08,15	0,413979	3,262009	-0,105982	-0,073020	0,299981	3,948990	0,104518	1,318960	-0,747676	1,355978	2,209091	-10,390063	-1,843662	-2,349457	-1,983022	17,732942	70,325347	1,536617	0,104518	1,318960	-0,747676	104,894328	-5,995573	-10,390063	0,104518	1,318960	-0,747676	104,894328	-5,995573	-10,390063
15:32:08,20	0,413979	3,262009	-0,105982	-0,073020	0,299981	3,948990	0,106286	1,322075	-0,752349	1,185114	2,293085	-10,387838	-1,840064	-2,346908	-1,980700	17,767416	70,309359	1,511112	0,106286	1,322075	-0,752349	104,967989	-6,050357	-10,387838	0,106286	1,322075	-0,752349	104,967989	-6,050357	-10,387838
15:32:08,26	0,413979	3,262009	-0,105982	-0,073020	0,299981	3,948990	0,102279	1,320234	-0,750027	1,284254	2,122574	-10,413343	-1,839965	-2,349533	-1,980288	17,800749	70,322468	1,505721	0,102279	1,320234	-0,750027	104,922585	-5,906325	-10,413343	0,102279	1,320234	-0,750027	104,922585	-5,906325	-10,413343
15:32:08,31	0,413979	3,262009	-0,105982	-0,073020	0,299981	3,948990	0,104503	1,318835	-0,749615	1,385012	2,260561	-10,418734	-1,838821	-2,350345	-1,978340	17,785851	70,304330	1,513875	0,104503	1,318835	-0,749615	104,913535	-5,942960	-10,418734	0,104503	1,318835	-0,749615	104,913535	-5,942960	-10,418734
15:32:08,36	0,413979	3,262009	-0,105982	-0,073020	0,299981	3,948990	0,104635	1,317439	-0,747667	1,434438	2,263560	-10,410580	-1,842490	-2,345565	-1,989230	17,962694	70,373099	1,518539	0,104635	1,317439	-0,747667	104,853388	-5,950276	-10,410580	0,104635	1,317439	-0,747667	104,853388	-5,950276	-10,410580
15:32:08,41	0,413979	3,262009	-0,105982	-0,073020	0,299981	3,948990	0,102329	1,323006	-0,758557	1,292920	2,262421	-10,405915	-1,830809	-2,387470	-2,473241	16,931342	69,437190	1,704688	0,102329	1,323006	-0,758557	105,148897	-5,770405	-10,405915	0,102329	1,323006	-0,758557	105,148897	-5,770405	-10,405915
15:32:08,46	0,413979	3,262009	-0,105982	-0,073020	0,299981	3,948990	0,132780	1,291938	-1,242568	1,582284	3,420649	-10,219767	-1,785155	-2,344210	-2,140944	18,432489	67,268999	1,901895	0,132780	1,291938	-1,242568	102,999385	-7,002577	-10,219767	0,132780	1,291938	-1,242568	102,999385	-7,002577	-10,219767
15:32:08,51	0,414078	3,261935	-0,105980	-0,073028	0,299986	3,898973	0,072488	1,274030	-0,910271	1,386348	2,669589	-10,022560	-1,778219	-2,333501	-2,020347	18,772012	67,102342	1,870923	0,072488	1,274030	-0,910271	101,397698	-3,020711	-10,022560	0,072488	1,274030	-0,910271	101,397698	-3,020711	-10,022560
15:32:08,56	0,414078	3,261935	-0,105980	-0,073028	0,299986	3,898973	0,059746	1,273377	-0,789674	1,445716	2,384395	-10,053531	-1,777612	-2,331620	-2,020360	18,774770	67,128768	1,862443	0,059746	1,273377	-0,789674	101,405838	-2,305698	-10,053531	0,059746	1,273377	-0,789674	101,405838	-2,305698	-10,053531
15:32:08,61	0,414078	3,261935	-0,105980	-0,073028	0,299986	3,898973	0,057814	1,273793	-0,789687	1,448373	2,273079	-10,062012	-1,779839	-2,333659	-2,019920	18,827760	67,142728	1,890461	0,057814	1,273793	-0,789687	101,441113	-2,265310	-10,062012	0,057814	1,273793	-0,789687	101,441113	-2,265310	-10,062012
15:32:08,66	0,414078	3,261935	-0,105980	-0,073028	0,299986	3,898973	0,060693	1,274701	-0,789247	1,439719	2,461722	-10,033994	-1,781084	-2,333043	-2,019193	18,791089	67,144705	1,851574	0,060693	1,274701	-0,789247	101,503771	-2,302705	-10,033994	0,060693	1,274701	-0,789247	101,503771	-2,302705	-10,033994
15:32:08,71	0,414078	3,261935	-0,105980	-0,073028	0,299986	3,898973	0,060782	1,276088	-0,788520	1,350978	2,433595	-10,072881	-1,782293	-2,331145	-2,018030	18,782825	67,140210	1,865415	0,060782	1,276088	-0,788520	101,523900	-2,337807	-10,072881	0,060782	1,276088	-0,788520	101,523900	-2,337807	-10,072881
15:32:08,76	0,414078	3,261935	-0,105980	-0,073028	0,299986	3,898973	0,059743	1,278084	-0,787357	1,239175	2,374656	-10,059039	-1,778084	-2,331435	-2,016048	18,821088	67,138017	1,883811	0,059743	1,278084	-0,787357	101,568762	-2,315181	-10,059039	0,059743	1,278084	-0,787357	101,568762	-2,315181	-10,059039
15:32:08,81	0,414078	3,261935	-0,105980	-0,073028	0,299986	3,898973	0,057890	1,274294	-0,785375	1,453479	2,312502	-10,040644	-1,781628	-2,334125	-2,016817	18,808821	67,147533	1,893388	0,057890	1,274294	-0,785375	101,485564	-2,231828	-10,040644	0,057890	1,274294	-0,785375	101,485564	-2,231828	-10,040644
15:32:08,86	0,414078	3,261935	-0,105980	-0,073028	0,299986	3,898973	0,061991	1,276018	-0,786144	1,365927	2,510413	-10,031066	-1,784130	-2,328470	-2,023058	18,795069	67,076566	1,909996	0,061991	1,276018	-0,786144	101,533363	-2,355906	-10,031066	0,061991	1,276018	-0,786144	101,533363	-2,355906	-10,031066
15:32:08,91	0,414078	3,261935	-0,105980	-0,073028	0,299986	3,898973	0,058344	1,281012	-0,792385	1,037908	2,344337	-10,014458	-1,751502	-2,381272	-2,526176	17,288417	64,957349	2,113093	0,058344	1,281012	-0,792385	101,597368	-2,235684	-10,014458	0,058344	1,281012	-0,792385	101,597368	-2,235684	-10,014458
15:32:08,96	0,414078	3,261935	-0,105980	-0,073028	0,299986	3,898973	0,087759	1,226355	-1,295503	1,291475	3,628700	-9,811361	-1,696561	-2,403938	-2,164066	15,501327	62,451132	2,389320	0,087759	1,226355	-1,295503	97,560324	-3,260357	-9,811361	0,087759	1,226355	-1,295503	97,560324	-3,260357	-9,811361
15:32:09,01	0,413942	3,261990	-0,105990	-0,073017	0,299983	3,848960	0,079917	1,167441	-0,933393	1,290988	2,926373	-9,535135	-1,697460	-2,387674	-2,022507	15,905689	62,564874	2,329153	0,079917	1,167441	-0,933393	92,935123	-3,347107	-9,535135	0,079917	1,167441	-0,933393	92,935123	-3,347107	-9,535135
15:32:09,06	0,413942	3,261990	-0,105990	-0,073017	0,299983	3,848960	0,066281	1,176352	-0,791834	1,128319	2,510637	-9,595302	-1,690161	-2,381704	-2,023238	16,040492	62,536003	2,329435	0,066281	1,176352	-0,791834	93,471939	-2,692447	-9,595302	0,066281	1,176352	-0,791834	93,471939	-2,692447	-9,595302
15:32:09,11	0,413942	3,261990	-0,105990	-0,073017	0,299983	3,848960	0,057462	1,173015	-0,792565	1,344212	2,183225	-9,595020	-1,694796	-2,383727	-2,018982	16,042821	62,583259	2,298163	0,057462	1,173015	-0,792565	93,425922	-2,327563	-9,595020	0,057462	1,173015	-0,792565	93,425922	-2,327563	-9,595020
15:32:09,16	0,413942	3,261990	-0,105990	-0,073017	0,299983	3,848960	0,061532	1,176018	-0,788309	1,230168	2,373228	-9,626292	-1,692311	-2,384792	-2,018560	16,088707	62,614913	2,303565	0,061532	1,176018	-0,788309	93,547579	-2,457016	-9,626292	0,061532	1,176018	-0,788309	93,547579	-2,457016	-9,626292
15:32:09,21	0,413942	3,261990	-0,105990	-0,073017	0,299983	3,848960	0,061212	1,173334	-0,787887	1,420110	2,380492	-9,620890	-1,690546	-2,381563	-2,016607	16,086202	62,642583	2,333144	0,061212	1,173334	-0,787887	93,526801	-2,424621	-9,620890	0,061212	1,173334	-0,787887	93,526801	-2,424621	-9,620890
15:32:09,26	0,413942	3,261990	-0,105990	-0,073017	0,299983	3,848960	0,057533	1,173420	-0,785934	1,438333	2,173177	-9,591311	-1,695243	-2,385357	-2,018166	16,097667	62,602221	2,307081	0,057533	1,173420	-0,785934	93,551798	-2,343130	-9,591311	0,057533	1,173420	-0,785934	93,551798	-2,343130	-9,591311
15:32:09,31	0,413942	3,261990	-0,105990	-0,073017	0,299983	3,848960	0,063166	1,175591	-0,787493	1,296237	2,496247	-9,617373	-1,691124	-2,383567	-2,017750	16,105619	62,596665	2,341462	0,063166	1,175591	-0,787493	93,580099	-2,462318	-9,617373	0,063166	1,175591	-0,787493	93,580099	-2,462318	-9,617373
15:32:09,36	0,413942	3,261990	-0,105990	-0,073017	0,299983	3,848960	0,059557	1,172918	-0,787077	1,434360	2,318211	-9,582993	-1,694032	-2,384645	-2,018932	16,117831	62,600120	2,312433	0,059557	1,172918	-0,787077	93,508446	-2,356998	-9,582993	0,059557	1,172918	-0,787077	93,508446	-2,356998	-9,582993
15:32:09,41	0,413942	3,261990	-0,105990	-0,073017	0,299983	3,848960	0,061944	1,174898	-0,788259	1,340534	2,451213	-9,612022	-1,697530	-2,385312	-2,015431	16,114865	62,635576	2,320455	0,061944	1,174898	-0,788259	93,569997	-2,411420	-9,612022	0,061944	1,174898	-0,788259	93,569997	-2,411420	-9,612022
15:32:09,46	0,413942	3,261990	-0,105990	-0,073017	0,299983	3,848960	0,064271	1,177594	-0,784758	1,229567	2,551906	-9,603999	-1,694060	-2,383177	-2,015421	16,096064	62,629392	2,350432	0,064271	1,177594	-0,784758	93,670663	-2,493374	-9,603999	0,064271	1,177594	-0,784758	93,670663	-2,493374	-9,603999
15:32:09,51	0,413942	3,261990	-0,105990	-0,073017	0,299983	3,848960	0,060688	1,175656	-0,784748	1,315570	2,352375	-9,574023	-1,696382	-2,381335	-2,019701	16,132870	62,604027	2,337182	0,060688	1,175656	-0,784748	93,604558	-2,411603	-9,574023	0,060688	1,175656	-0,784748	93,604558	-2,411603	-9,574023
15:32:09,56	0,413942	3,261990	-0,105990	-0,073017	0,299983	3,848960	0,060253	1,178587	-0,789028	1,159572	2,374326	-9,587272	-1,693391	-2,385365	-2,019299	16,131260	62,633203	2,328117	0,060253	1,178587	-0,789028	93,678678	-2,355525	-9,587272	0,060253	1,178587	-0,789028	93,678678	-2,355525	-9,587272
15:32:09,61	0,413942	3,261990	-0,105990	-0,073017	0,299983	3,848960	0,062247	1,173982	-0,788626	1,423499	2,462058	-9,596338	-1,696313	-2,381430	-2,014242	16,149593	62,620408	2,348747	0,062247	1,173982	-0,788626	93,581105	-2,424362	-9,596338	0,062247	1,173982	-0,788626	93,581105	-2,424362	-9,596338
15:32:09,66	0,413942	3,261990	-0,105990	-0,073017	0,299983	3,848960	0,060301	1,178481	-0,783570	1,187663	2,383137	-9,575708	-1,694537	-2,381971	-2,016583	16,141062	62,661082	2,337252	0,060301	1,178481	-0,783570	93,698399	-2,350517	-9,575708	0,060301	1,178481	-0,783570	93,698399	-2,350517	-9,575708
15:32:09,71	0,413942	3,261990	-0,105990	-0,073017	0,299983	3,848960	0,059881	1,176672	-0,785910	1,312652	2,333561	-9,587202	-1,693940	-2,383774	-2,017775	16,144380	62,638970	2,288620	0,059881	1,176672	-0,785910	93,681440	-2,367106	-9,587202	0,059881	1,176672	-0,785910	93,681440	-2,367106	-9,587202
15:32:09,76	0,413942	3,261990	-0,105990	-0,073017	0,299983	3,848960	0,061145	1,175253	-0,787102	1,368974	2,413192	-9,635835	-1,699203	-2,380681	-2,016591	16,158346	62,682127	2,332294	0,061145	1,175253	-0,787102	93,626334	-2,386658	-9,635835	0,061145	1,175253	-0,787102	93,626334	-2,386658	-9,635835
15:32:09,81	0,413942	3,261990	-0,105990	-0,073017	0,299983	3,848960	0,061098	1,181358	-0,785918	1,095874	2,401261	-9,592161	-1,696842	-2,382704	-2,015026	16,154829	62,674960	2,331256	0,061098	1,181358	-0,785918	93,832474	-2,394896	-9,592161	0,061098	1,181358	-0,785918	93,832474	-2,394896	-9,592161
15:32:09,86	0,413942	3,261990	-0,105990	-0,073017	0,299983	3,848960	0,061669	1,178301	-0,784353	1,246854	2,431492	-9,593199	-1,692076	-2,381302	-2,016978	16,189506	62,656869	2,298624	0,061669	1,178301	-0,784353	93,743507	-2,409490	-9,593199	0,061669	1,178301	-0,784353	93,743507	-2,409490	-9,593199
15:32:09,91	0,413942	3,261990	-0,105990	-0,073017	0,299983	3,848960	0,058071	1,174875	-0,786305	1,426686	2,283498	-9,625831	-1,697358	-2,383567	-2,016952	16,184729	62,690559	2,332403	0,058071	1,174875	-0,786305	93,654385	-2,275078	-9,625831	0,058071	1,174875	-0,786305	93,654385	-2,275078	-9,625831
15:32:09,96	0,413942	3,261990	-0,105990	-0,073017	0,299983	3,848960	0,062674	1,178317	-0,786279	1,274476	2,501874	-9,592052	-1,695595	-2,379322	-2,016612	16,192953	62,675835	2,284123	0,062674	1,178317	-0,786279	93,772394	-2,418042	-9,592052	0,062674	1,178317	-0,786279	93,772394	-2,418042	-9,592052
15:32:10,01	0,413942	3,261990	-0,105990	-0,073017	0,299983	3,848960	0,058116	1,178912	-0,785939	1,234896	2,279333	-9,640331	-1,693206	-2,381955	-2,015797	16,203517	62,671959	2,307642	0,058116	1,178912	-0,785939	93,779522	-2,282766	-9,640331	0,058116	1,178912	-0,785939	93,779522	-2,282766	-9,640331
15:32:10,06	0,413942	3,261990	-0,105990	-0,073017	0,299983	3,848960	0,059202	1,175527	-0,785124	1,412840	2,346922	-9,616812	-1,693262	-2,382019	-2,016571	16,186228	62,655757	2,322288	0,059202	1,175527	-0,785124	93,691745	-2,300474	-9,616812	0,059202	1,175527	-0,785124	93,691745	-2,300474	-9,616812
15:32:10,11	0,413942	3,261990	-0,105990	-0,073017	0,299983	3,848960	0,059286	1,175544	-0,785898	1,389309	2,344377	-9,602166	-1,693245	-2,381347	-2,016178	16,194947	62,658977	2,327010	0,059286	1,175544	-0,785898	93,669506	-2,309550	-9,602166	0,059286	1,175544	-0,785898	93,669506	-2,309550	-9,602166
15:32:10,16	0,413942	3,261990	-0,105990	-0,073017	0,299983	3,848960	0,058695	1,175865	-0,785505	1,379786	2,319606	-9,597444	-1,698571	-2,384873	-2,016566	16,161760	62,699188	2,337123	0,058695	1,175865	-0,785505	93,685149	-2,287958	-9,597444	0,058695	1,175865	-0,785505	93,685149	-2,287958	-9,597444
15:32:10,21	0,413942	3,261990	-0,105990	-0,073017	0,299983	3,848960	0,064412	1,178715	-0,785893	1,249807	2,568050	-9,587332	-1,696154	-2,381926	-2,014595	16,186235	62,733958	2,371556	0,064412	1,178715	-0,785893	93,778909	-2,488308	-9,587332	0,064412	1,178715	-0,785893	93,778909	-2,488308	-9,587332
15:32:10,26	0,413942	3,261990	-0,105990	-0,073017	0,299983	3,848960	0,060651	1,178095	-0,783922	1,324374	2,376257	-9,552898	-1,692691	-2,382458	-2,013063	16,173009	62,653269	2,339624	0,060651	1,178095	-0,783922	93,804839	-2,384814	-9,552898	0,060651	1,178095	-0,783922	93,804839	-2,384814	-9,552898
15:32:10,31	0,413942	3,261990	-0,105990	-0,073017	0,299983	3,848960	0,059380	1,174830	-0,782390	1,417687	2,339087	-9,584831	-1,694928	-2,383297	-2,016949	16,208420	62,718863	2,318989	0,059380	1,174830	-0,782390	93,641813	-2,322258	-9,584831	0,059380	1,174830	-0,782390	93,641813	-2,322258	-9,584831
15:32:10,36	0,413942	3,261990	-0,105990	-0,073017	0,299983	3,848960	0,061225	1,176348	-0,786276	1,413262	2,432890	-9,605465	-1,695591	-2,383801	-2,013842	16,172296	62,708689	2,336335	0,061225	1,176348	-0,786276	93,756552	-2,373277	-9,605465	0,061225	1,176348	-0,786276	93,756552	-2,373277	-9,605465
15:32:10,41	0,413942	3,261990	-0,105990	-0,073017	0,299983	3,848960	0,061994	1,176669	-0,783169	1,369654	2,446653	-9,588120	-1,694332	-2,379942	-2,014244	16,224056	62,690134	2,307172	0,061994	1,176669	-0,783169	93,738207	-2,419838	-9,588120	0,061994	1,176669	-0,783169	93,738207	-2,419838	-9,588120
15:32:10,46	0,413942	3,261990	-0,105990	-0,073017	0,299983	3,848960	0,058021	1,177509	-0,783571	1,335815	2,294206	-9,617282	-1,692037	-2,382188	-2,017335	16,190663	62,712100	2,334390	0,058021	1,177509	-0,783571	93,770263	-2,260475	-9,617282	0,058021	1,177509	-0,783571	93,770263	-2,260475	-9,617282
15:32:10,51	0,413942	3,261990	-0,105990	-0,073017	0,299983	3,848960	0,058819	1,174399	-0,786662	1,499858	2,295792	-9,590065	-1,699079	-2,383252	-2,013848	16,191938	62,714753	2,326119	0,058819	1,174399	-0,786662	93,690177	-2,321520	-9,590065	0,058819	1,174399	-0,786662	93,690177	-2,321520	-9,590065
15:32:10,56	0,413942	3,261990	-0,105990	-0,073017	0,299983	3,848960	0,063262	1,179965	-0,783175	1,213344	2,526587	-9,598335	-1,697861	-2,381784	-2,016187	16,215504	62,719014	2,308485	0,063262	1,179965	-0,783175	93,840619	-2,439472	-9,598335	0,063262	1,179965	-0,783175	93,840619	-2,439472	-9,598335
15:32:10,61	0,413942	3,261990	-0,105990	-0,073017	0,299983	3,848960	0,061381	1,179644	-0,785514	1,245527	2,447084	-9,615970	-1,695575	-2,383971	-2,016562	16,194299	62,676160	2,322164	0,061381	1,179644	-0,785514	93,847577	-2,371363	-9,615970	0,061381	1,179644	-0,785514	93,847577	-2,371363	-9,615970
15:32:10,67	0,413942	3,261990	-0,105990	-0,073017	0,299983	3,848960	0,062373	1,175790	-0,785524	1,422377	2,445036	-9,615082	-1,694298	-2,382470	-2,014975	16,234954	62,703289	2,346319	0,062373	1,175790	-0,785524	93,721925	-2,451277	-9,615082	0,062373	1,175790	-0,785524	93,721925	-2,451277	-9,615082
15:32:10,72	0,413942	3,261990	-0,105990	-0,073017	0,299983	3,848960	0,062373	1,175790	-0,785524	1,422377	2,445036	-9,615082	-1,693169	-2,380011	-2,014995	16,229358	62,668664	2,336149	0,062373	1,175790	-0,785524	93,721925	-2,451277	-9,615082	0,062373	1,175790	-0,785524	93,721925	-2,451277	-9,615082
15:32:10,77	0,413942	3,261990	-0,105990	-0,073017	0,299983	3,848960	0,057500	1,176467	-0,784322	1,374061	2,282431	-9,588306	-1,696168	-2,383730	-2,019671	16,206748	62,652748	2,318266	0,057500	1,176467	-0,784322	93,726704	-2,231337	-9,588306	0,057500	1,176467	-0,784322	93,726704	-2,231337	-9,588306
15:32:10,82	0,413942	3,261990	-0,105990	-0,073017	0,299983	3,848960	0,062220	1,177205	-0,788998	1,310578	2,516242	-9,606188	-1,702417	-2,407626	-2,429735	15,776867	62,390139	2,486490	0,062220	1,177205	-0,788998	93,721182	-2,368036	-9,606188	0,062220	1,177205	-0,788998	93,721182	-2,368036	-9,606188
15:32:10,87	0,413942	3,261990	-0,105990	-0,073017	0,299983	3,848960	0,061886	1,114115	-0,962378	1,446536	3,017161	-9,240686	-1,641363	-2,414985	-2,193051	15,083252	59,670173	2,683769	0,061886	1,114115	-0,962378	88,904559	-1,840861	-9,240686	0,061886	1,114115	-0,962378	88,904559	-1,840861	-9,240686
15:32:10,92	0,414044	3,262007	-0,105969	-0,073024	0,299990	3,798965	0,061886	1,114115	-0,962378	1,446536	3,017161	-9,240686	-1,639066	-2,397349	-2,041013	15,347132	59,710062	2,689737	0,061886	1,114115	-0,962378	88,904559	-1,840861	-9,240686	0,061886	1,114115	-0,962378	88,904559	-1,840861	-9,240686
15:32:10,97	0,414044	3,262007	-0,105969	-0,073024	0,299990	3,798965	0,045463	1,120943	-0,810340	1,257940	2,371792	-9,234718	-1,636144	-2,399295	-2,042524	15,332095	59,732686	2,740204	0,045463	1,120943	-0,810340	89,251999	-1,197093	-9,234718	0,045463	1,120943	-0,810340	89,251999	-1,197093	-9,234718
15:32:11,02	0,414044	3,262007	-0,105969	-0,073024	0,299990	3,798965	0,045688	1,117440	-0,811851	1,452191	2,359115	-9,184251	-1,643077	-2,400865	-2,038667	15,365057	59,767716	2,683912	0,045688	1,117440	-0,811851	89,171233	-1,227368	-9,184251	0,045688	1,117440	-0,811851	89,171233	-1,227368	-9,184251
15:32:11,07	0,414044	3,262007	-0,105969	-0,073024	0,299990	3,798965	0,050514	1,122659	-0,807994	1,227627	2,621105	-9,240542	-1,637852	-2,397594	-2,042529	15,356852	59,750218	2,730781	0,050514	1,122659	-0,807994	89,356352	-1,344230	-9,240542	0,050514	1,122659	-0,807994	89,356352	-1,344230	-9,240542
15:32:11,12	0,414044	3,262007	-0,105969	-0,073024	0,299990	3,798965	0,045069	1,119770	-0,811856	1,358591	2,339594	-9,193674	-1,641325	-2,400355	-2,039027	15,361450	59,776035	2,723575	0,045069	1,119770	-0,811856	89,260541	-1,198287	-9,193674	0,045069	1,119770	-0,811856	89,260541	-1,198287	-9,193674
15:32:11,17	0,414044	3,262007	-0,105969	-0,073024	0,299990	3,798965	0,049196	1,121398	-0,808354	1,298614	2,545307	-9,200880	-1,642415	-2,398103	-2,040998	15,394244	59,813488	2,682176	0,049196	1,121398	-0,808354	89,328329	-1,316596	-9,200880	0,049196	1,121398	-0,808354	89,328329	-1,316596	-9,200880
15:32:11,22	0,414044	3,262007	-0,105969	-0,073024	0,299990	3,798965	0,047791	1,123467	-0,810326	1,239833	2,481934	-9,242278	-1,638890	-2,401012	-2,037092	15,386888	59,781705	2,688725	0,047791	1,123467	-0,810326	89,432002	-1,269697	-9,242278	0,047791	1,123467	-0,810326	89,432002	-1,269697	-9,242278
15:32:11,27	0,414044	3,262007	-0,105969	-0,073024	0,299990	3,798965	0,046622	1,121426	-0,811057	1,275408	2,508131	-9,211274	-1,640063	-2,398112	-2,041730	15,434291	59,708884	2,713180	0,046622	1,121426	-0,811057	89,307345	-1,151734	-9,211274	0,046622	1,121426	-0,811057	89,307345	-1,151734	-9,211274
15:32:11,32	0,414044	3,262007	-0,105969	-0,073024	0,299990	3,798965	0,046622	1,121426	-0,811057	1,275408	2,508131	-9,211274	-1,581208	-2,443231	-2,442246	14,069676	56,065279	2,964273	0,046622	1,121426	-0,811057	89,307345	-1,151734	-9,211274	0,046622	1,121426	-0,811057	89,307345	-1,151734	-9,211274
15:32:11,37	0,414044	3,262007	-0,105969	-0,073024	0,299990	3,798965	0,056270	1,047896	-1,211573	1,261213	3,649797	-8,960182	-1,550561	-2,443236	-2,081700	13,196794	55,109369	3,198510	0,056270	1,047896	-1,211573	83,521037	-0,767374	-8,960182	0,056270	1,047896	-1,211573	83,521037	-0,767374	-8,960182
15:32:11,42	0,413901	3,262016	-0,105994	-0,073012	0,299976	3,748972	0,040951	1,021352	-0,851027	1,377189	2,575228	-8,725944	-1,550643	-2,439387	-1,997345	13,298660	55,049111	3,164142	0,040951	1,021352	-0,851027	81,553353	-0,639404	-8,725944	0,040951	1,021352	-0,851027	81,553353	-0,639404	-8,725944
15:32:11,47	0,413901	3,262016	-0,105994	-0,073012	0,299976	3,748972	0,037658	1,023348	-0,766672	1,272153	2,522349	-8,760313	-1,549367	-2,434609	-1,994620	13,343049	55,076052	3,168665	0,037658	1,023348	-0,766672	81,604991	-0,433797	-8,760313	0,037658	1,023348	-0,766672	81,604991	-0,433797	-8,760313
15:32:11,52	0,413901	3,262016	-0,105994	-0,073012	0,299976	3,748972	0,032882	1,024632	-0,763947	1,250939	2,298971	-8,755790	-1,554021	-2,436810	-1,995024	13,332704	55,162138	3,151263	0,032882	1,024632	-0,763947	81,684528	-0,282262	-8,755790	0,032882	1,024632	-0,763947	81,684528	-0,282262	-8,755790
15:32:11,57	0,413901	3,262016	-0,105994	-0,073012	0,299976	3,748972	0,037115	1,027563	-0,764351	1,167918	2,467094	-8,773192	-1,554574	-2,436822	-1,993076	13,355649	55,132380	3,143946	0,037115	1,027563	-0,764351	81,831575	-0,446443	-8,773192	0,037115	1,027563	-0,764351	81,831575	-0,446443	-8,773192
15:32:11,62	0,413901	3,262016	-0,105994	-0,073012	0,299976	3,748972	0,037402	1,028034	-0,762403	1,129077	2,516786	-8,780509	-1,556898	-2,434904	-1,995018	13,381427	55,126560	3,144560	0,037402	1,028034	-0,762403	81,829783	-0,419308	-8,780509	0,037402	1,028034	-0,762403	81,829783	-0,419308	-8,780509
15:32:11,67	0,413901	3,262016	-0,105994	-0,073012	0,299976	3,748972	0,036903	1,031007	-0,764346	0,982351	2,516052	-8,779895	-1,550437	-2,432848	-1,993829	13,373380	55,146126	3,179883	0,036903	1,031007	-0,764346	81,916405	-0,380840	-8,779895	0,036903	1,031007	-0,764346	81,916405	-0,380840	-8,779895
15:32:11,72	0,413901	3,262016	-0,105994	-0,073012	0,299976	3,748972	0,031892	1,026439	-0,763156	1,232823	2,238743	-8,744572	-1,551481	-2,433463	-1,994595	13,427222	55,164341	3,160727	0,031892	1,026439	-0,763156	81,808266	-0,264808	-8,744572	0,031892	1,026439	-0,763156	81,808266	-0,264808	-8,744572
15:32:11,77	0,413901	3,262016	-0,105994	-0,073012	0,299976	3,748972	0,032946	1,027036	-0,763922	1,244482	2,331075	-8,763728	-1,553280	-2,435782	-1,991879	13,394041	55,185463	3,164282	0,032946	1,027036	-0,763922	81,866780	-0,255220	-8,763728	0,032946	1,027036	-0,763922	81,866780	-0,255220	-8,763728
15:32:11,82	0,413901	3,262016	-0,105994	-0,073012	0,299976	3,748972	0,035854	1,027434	-0,761206	1,225456	2,442972	-8,760172	-1,552659	-2,439465	-1,993840	13,400004	55,176409	3,116233	0,035854	1,027434	-0,761206	81,879045	-0,371567	-8,760172	0,035854	1,027434	-0,761206	81,879045	-0,371567	-8,760172
15:32:11,87	0,413901	3,262016	-0,105994	-0,073012	0,299976	3,748972	0,038733	1,025055	-0,763167	1,344294	2,602396	-8,808221	-1,554969	-2,436089	-1,994590	13,432244	55,190059	3,155659	0,038733	1,025055	-0,763167	81,811147	-0,438181	-8,808221	0,038733	1,025055	-0,763167	81,811147	-0,438181	-8,808221
15:32:11,92	0,413901	3,262016	-0,105994	-0,073012	0,299976	3,748972	0,036965	1,028743	-0,763917	1,180461	2,531531	-8,768796	-1,553754	-2,433066	-1,997319	13,451355	55,220187	3,149056	0,036965	1,028743	-0,763917	81,936818	-0,370222	-8,768796	0,036965	1,028743	-0,763917	81,936818	-0,370222	-8,768796
15:32:11,97	0,413901	3,262016	-0,105994	-0,073012	0,299976	3,748972	0,033739	1,029203	-0,766646	1,192219	2,365263	-8,775399	-1,553739	-2,435986	-1,992651	13,444035	55,210738	3,140713	0,033739	1,029203	-0,766646	81,984640	-0,283245	-8,775399	0,033739	1,029203	-0,766646	81,984640	-0,283245	-8,775399
15:32:12,02	0,413901	3,262016	-0,105994	-0,073012	0,299976	3,748972	0,036260	1,027730	-0,761979	1,256980	2,494757	-8,783742	-1,552019	-2,433547	-1,993035	13,432325	55,209197	3,165902	0,036260	1,027730	-0,761979	81,933758	-0,351674	-8,783742	0,036260	1,027730	-0,761979	81,933758	-0,351674	-8,783742
15:32:12,07	0,413901	3,262016	-0,105994	-0,073012	0,299976	3,748972	0,033288	1,027460	-0,762362	1,263791	2,330848	-8,758553	-1,556116	-2,433928	-1,993808	13,441950	55,221207	3,170739	0,033288	1,027460	-0,762362	81,919434	-0,282290	-8,758553	0,033288	1,027460	-0,762362	81,919434	-0,282290	-8,758553
15:32:12,12	0,413901	3,262016	-0,105994	-0,073012	0,299976	3,748972	0,039517	1,026517	-0,761575	1,342694	2,632725	-8,773612	-1,554317	-2,439412	-1,992248	13,428204	55,246038	3,150843	0,039517	1,026517	-0,761575	81,924278	-0,469327	-8,773612	0,039517	1,026517	-0,761575	81,924278	-0,469327	-8,773612
15:32:12,17	0,413901	3,262016	-0,105994	-0,073012	0,299976	3,748972	0,039517	1,026517	-0,761575	1,342694	2,632725	-8,773612	-1,552607	-2,429836	-1,993456	13,437936	55,218064	3,142607	0,039517	1,026517	-0,761575	81,924278	-0,469327	-8,773612	0,039517	1,026517	-0,761575	81,924278	-0,469327	-8,773612
15:32:12,22	0,413901	3,262016	-0,105994	-0,073012	0,299976	3,748972	0,030368	1,029824	-0,762783	1,151359	2,179429	-8,781847	-1,552580	-2,433521	-1,993045	13,426510	55,260474	3,157826	0,030368	1,029824	-0,762783	81,992559	-0,204483	-8,781847	0,030368	1,029824	-0,762783	81,992559	-0,204483	-8,781847
15:32:12,27	0,413901	3,262016	-0,105994	-0,073012	0,299976	3,748972	0,033547	1,027959	-0,762372	1,279367	2,313616	-8,766628	-1,557887	-2,435464	-1,991123	13,412345	55,261679	3,136255	0,033547	1,027959	-0,762372	81,974145	-0,319814	-8,766628	0,033547	1,027959	-0,762372	81,974145	-0,319814	-8,766628
15:32:12,32	0,413901	3,262016	-0,105994	-0,073012	0,299976	3,748972	0,037883	1,031583	-0,760450	1,084859	2,526205	-8,788199	-1,554934	-2,437011	-1,993032	13,422061	55,251787	3,161507	0,037883	1,031583	-0,760450	82,064153	-0,447583	-8,788199	0,037883	1,031583	-0,760450	82,064153	-0,447583	-8,788199
15:32:12,37	0,413901	3,262016	-0,105994	-0,073012	0,299976	3,748972	0,037746	1,028252	-0,762359	1,254359	2,532449	-8,762948	-1,552532	-2,430396	-1,994572	13,474817	55,227843	3,181912	0,037746	1,028252	-0,762359	81,972174	-0,430595	-8,762948	0,037746	1,028252	-0,762359	81,972174	-0,430595	-8,762948
15:32:12,42	0,413901	3,262016	-0,105994	-0,073012	0,299976	3,748972	0,030816	1,029480	-0,763900	1,196179	2,229746	-8,742543	-1,553686	-2,435560	-1,993401	13,456857	55,262629	3,171843	0,030816	1,029480	-0,763900	82,010341	-0,189288	-8,742543	0,030816	1,029480	-0,763900	82,010341	-0,189288	-8,742543
15:32:12,47	0,413901	3,262016	-0,105994	-0,073012	0,299976	3,748972	0,035865	1,027897	-0,762729	1,299654	2,459386	-8,752612	-1,551318	-2,432198	-1,992621	13,472138	55,258389	3,181673	0,035865	1,027897	-0,762729	81,989531	-0,356053	-8,752612	0,035865	1,027897	-0,762729	81,989531	-0,356053	-8,752612
15:32:12,52	0,413901	3,262016	-0,105994	-0,073012	0,299976	3,748972	0,031770	1,027527	-0,761948	1,322825	2,261779	-8,742782	-1,556641	-2,435484	-1,993810	13,457477	55,243358	3,151587	0,031770	1,027527	-0,761948	81,983713	-0,232172	-8,742782	0,031770	1,027527	-0,761948	81,983713	-0,232172	-8,742782
15:32:12,57	0,413901	3,262016	-0,105994	-0,073012	0,299976	3,748972	0,037277	1,030494	-0,763137	1,148195	2,542966	-8,772868	-1,553649	-2,434364	-1,991859	13,473842	55,256076	3,151323	0,037277	1,030494	-0,763137	82,041989	-0,383290	-8,772868	0,037277	1,030494	-0,763137	82,041989	-0,383290	-8,772868
15:32:12,62	0,413901	3,262016	-0,105994	-0,073012	0,299976	3,748972	0,036308	1,027603	-0,762350	1,336204	2,473792	-8,771601	-1,553652	-2,436090	-1,993023	13,460054	55,285339	3,152854	0,036308	1,027603	-0,762350	82,003007	-0,376357	-8,771601	0,036308	1,027603	-0,762350	82,003007	-0,376357	-8,771601
15:32:12,68	0,413901	3,262016	-0,105994	-0,073012	0,299976	3,748972	0,036308	1,027603	-0,762350	1,336204	2,473792	-8,771601	-1,553691	-2,434645	-1,992266	13,438258	55,301496	3,148497	0,036308	1,027603	-0,762350	82,003007	-0,376357	-8,771601	0,036308	1,027603	-0,762350	82,003007	-0,376357	-8,771601
15:32:12,73	0,413901	3,262016	-0,105994	-0,073012	0,299976	3,748972	0,035075	1,028358	-0,761593	1,299997	2,382758	-8,775958	-1,552554	-2,434914	-1,991878	13,431593	55,260564	3,147175	0,035075	1,028358	-0,761593	82,026130	-0,370655	-8,775958	0,035075	1,028358	-0,761593	82,026130	-0,370655	-8,775958
15:32:12,78	0,413901	3,262016	-0,105994	-0,073012	0,299976	3,748972	0,034740	1,027240	-0,761205	1,319380	2,379993	-8,777280	-1,551234	-2,437262	-1,992965	13,488423	55,294366	3,201511	0,034740	1,027240	-0,761205	81,957708	-0,347065	-8,777280	0,034740	1,027240	-0,761205	81,957708	-0,347065	-8,777280
15:32:12,83	0,413901	3,262016	-0,105994	-0,073012	0,299976	3,748972	0,036113	1,024923	-0,762292	1,497561	2,483742	-8,722943	-1,566540	-2,476682	-2,453904	12,331629	55,373880	3,289280	0,036113	1,024923	-0,762292	81,953991	-0,351153	-8,722943	0,036113	1,024923	-0,762292	81,953991	-0,351153	-8,722943
15:32:12,88	0,413901	3,262016	-0,105994	-0,073012	0,299976	3,748972	0,077905	1,018468	-1,223231	1,323687	3,615343	-8,635175	-1,502526	-2,495296	-2,128138	10,731185	52,350906	3,542248	0,077905	1,018468	-1,223231	81,273397	-2,500204	-8,635175	0,077905	1,018468	-1,223231	81,273397	-2,500204	-8,635175
15:32:12,93	0,414014	3,261944	-0,105961	-0,073019	0,300005	3,699012	0,062018	0,953722	-0,897465	1,272242	2,914696	-8,382207	-1,498918	-2,484957	-2,011079	10,887025	52,236483	3,574502	0,051260	0,955768	-0,780406	76,172486	-1,476482	-8,349952	0,051260	0,955768	-0,780406	76,172486	-1,476482	-8,349952
15:32:12,98	0,414014	3,261944	-0,105961	-0,073019	0,300005	3,699012	0,051260	0,955768	-0,780406	1,144714	2,547450	-8,349952	-1,498746	-2,484938	-2,012608	10,966404	52,242870	3,560319	0,051260	0,955768	-0,780406	76,172486	-1,476482	-8,349952	0,051260	0,955768	-0,780406	76,172486	-1,476482	-8,349952
15:32:13,03	0,414014	3,261944	-0,105961	-0,073019	0,300005	3,699012	0,051158	0,955629	-0,781935	1,197174	2,607658	-8,364136	-1,496892	-2,484390	-2,006765	10,980151	52,293456	3,568334	0,051158	0,955629	-0,781935	76,214016	-1,408208	-8,364136	0,051158	0,955629	-0,781935	76,214016	-1,408208	-8,364136
15:32:13,08	0,414014	3,261944	-0,105961	-0,073019	0,300005	3,699012	0,049756	0,954297	-0,776092	1,317085	2,521398	-8,356120	-1,502109	-2,484109	-2,006375	11,009851	52,320448	3,562951	0,049756	0,954297	-0,776092	76,229417	-1,384460	-8,356120	0,049756	0,954297	-0,776092	76,229417	-1,384460	-8,356120
15:32:13,13	0,414014	3,261944	-0,105961	-0,073019	0,300005	3,699012	0,052121	0,958956	-0,775702	1,113080	2,656590	-8,361503	-1,496727	-2,481645	-2,006361	11,054943	52,315966	3,558786	0,052121	0,958956	-0,775702	76,391088	-1,434900	-8,361503	0,052121	0,958956	-0,775702	76,391088	-1,434900	-8,361503
15:32:13,18	0,414014	3,261944	-0,105961	-0,073019	0,300005	3,699012	0,047296	0,955526	-0,775688	1,310069	2,447002	-8,365668	-1,499071	-2,482969	-2,008295	11,060186	52,320076	3,564285	0,047296	0,955526	-0,775688	76,318876	-1,265756	-8,365668	0,047296	0,955526	-0,775688	76,318876	-1,265756	-8,365668
15:32:13,23	0,414014	3,261944	-0,105961	-0,073019	0,300005	3,699012	0,049615	0,956894	-0,777622	1,245113	2,570048	-8,360170	-1,500784	-2,483511	-2,006351	11,080624	52,315084	3,552665	0,049615	0,956894	-0,777622	76,361310	-1,324710	-8,360170	0,049615	0,956894	-0,777622	76,361310	-1,324710	-8,360170
15:32:13,28	0,414014	3,261944	-0,105961	-0,073019	0,300005	3,699012	0,050941	0,958107	-0,775678	1,187965	2,659222	-8,371790	-1,498423	-2,481442	-2,004401	11,084326	52,320690	3,566870	0,050941	0,958107	-0,775678	76,399333	-1,339667	-8,371790	0,050941	0,958107	-0,775678	76,399333	-1,339667	-8,371790
15:32:13,33	0,414014	3,261944	-0,105961	-0,073019	0,300005	3,699012	0,047969	0,957096	-0,773728	1,247206	2,505060	-8,357585	-1,468366	-2,527831	-2,420586	9,529428	50,167800	3,828433	0,047969	0,957096	-0,773728	76,379267	-1,260496	-8,357585	0,047969	0,957096	-0,773728	76,379267	-1,260496	-8,357585
15:32:13,38	0,414014	3,261944	-0,105961	-0,073019	0,300005	3,699012	0,073114	0,907873	-1,189913	1,164926	3,542490	-8,096022	-1,445016	-2,539546	-2,046323	8,155808	49,349034	3,949427	0,073114	0,907873	-1,189913	72,432936	-2,196986	-8,096022	0,073114	0,907873	-1,189913	72,432936	-2,196986	-8,096022
15:32:13,43	0,414033	3,261904	-0,105981	-0,073005	0,300001	3,648954	0,071585	0,881792	-0,815650	1,125220	2,682748	-7,975028	-1,444164	-2,533365	-1,963455	8,369050	49,467588	3,950124	0,071585	0,881792	-0,815650	70,345926	-2,936660	-7,975028	0,071585	0,881792	-0,815650	70,345926	-2,936660	-7,975028
15:32:13,48	0,414033	3,261904	-0,105981	-0,073005	0,300001	3,648954	0,062040	0,890105	-0,730422	1,020076	2,368055	-7,959611	-1,447442	-2,527125	-1,961095	8,476639	49,541505	3,964844	0,062040	0,890105	-0,730422	70,893305	-2,502122	-7,959611	0,062040	0,890105	-0,730422	70,893305	-2,502122	-7,959611
15:32:13,53	0,414033	3,261904	-0,105981	-0,073005	0,300001	3,648954	0,062040	0,890105	-0,730422	1,020076	2,368055	-7,959611	-1,443926	-2,528045	-1,963795	8,466302	49,561349	3,987080	0,062040	0,890105	-0,730422	70,893305	-2,502122	-7,959611	0,062040	0,890105	-0,730422	70,893305	-2,502122	-7,959611
15:32:13,58	0,414033	3,261904	-0,105981	-0,073005	0,300001	3,648954	0,061080	0,886600	-0,733122	1,214359	2,299244	-7,937374	-1,443752	-2,527677	-1,960283	8,542008	49,551616	3,959713	0,061080	0,886600	-0,733122	70,812436	-2,495548	-7,937374	0,061080	0,886600	-0,733122	70,812436	-2,495548	-7,937374
15:32:13,63	0,414033	3,261904	-0,105981	-0,073005	0,300001	3,648954	0,060674	0,886633	-0,729610	1,242062	2,348576	-7,964742	-1,444990	-2,527393	-1,961480	8,503440	49,586036	3,947233	0,060674	0,886633	-0,729610	70,842738	-2,414367	-7,964742	0,060674	0,886633	-0,729610	70,842738	-2,414367	-7,964742
15:32:13,68	0,414033	3,261904	-0,105981	-0,073005	0,300001	3,648954	0,061047	0,887847	-0,730807	1,189426	2,317328	-7,977222	-1,450169	-2,528349	-1,959913	8,538764	49,632593	3,946370	0,061047	0,887847	-0,730807	70,885450	-2,474844	-7,977222	0,061047	0,887847	-0,730807	70,885450	-2,474844	-7,977222
15:32:13,73	0,414033	3,261904	-0,105981	-0,073005	0,300001	3,648954	0,064464	0,891855	-0,729240	1,039035	2,502359	-7,978084	-1,450772	-2,528895	-1,957556	8,536414	49,615924	3,978157	0,064464	0,891855	-0,729240	71,049621	-2,558100	-7,978084	0,064464	0,891855	-0,729240	71,049621	-2,558100	-7,978084
15:32:13,78	0,414033	3,261904	-0,105981	-0,073005	0,300001	3,648954	0,065239	0,892103	-0,726883	1,010514	2,548925	-7,946297	-1,441879	-2,523440	-1,961864	8,577906	49,617929	3,924621	0,065239	0,892103	-0,726883	71,040589	-2,572322	-7,946297	0,065239	0,892103	-0,726883	71,040589	-2,572322	-7,946297
15:32:13,83	0,414033	3,261904	-0,105981	-0,073005	0,300001	3,648954	0,056068	0,887130	-0,731191	1,291605	2,106997	-7,999833	-1,447160	-2,525813	-1,960284	8,572761	49,645180	3,957237	0,056068	0,887130	-0,731191	70,931282	-2,294376	-7,999833	0,056068	0,887130	-0,731191	70,931282	-2,294376	-7,999833
15:32:13,88	0,414033	3,261904	-0,105981	-0,073005	0,300001	3,648954	0,060764	0,890516	-0,729611	1,136520	2,333098	-7,967218	-1,451796	-2,529097	-1,959490	8,586106	49,682737	3,961376	0,060764	0,890516	-0,729611	71,042058	-2,436897	-7,967218	0,060764	0,890516	-0,729611	71,042058	-2,436897	-7,967218
15:32:13,93	0,414033	3,261904	-0,105981	-0,073005	0,300001	3,648954	0,065926	0,892889	-0,728817	1,052355	2,594263	-7,963078	-1,449545	-2,526605	-1,959143	8,552354	49,646069	3,936870	0,065926	0,892889	-0,728817	71,144124	-2,580891	-7,963078	0,065926	0,892889	-0,728817	71,144124	-2,580891	-7,963078
15:32:13,98	0,414033	3,261904	-0,105981	-0,073005	0,300001	3,648954	0,062642	0,892186	-0,728470	1,040270	2,412640	-7,987584	-1,448310	-2,529080	-1,959892	8,569184	49,663616	3,947252	0,062642	0,892186	-0,728470	71,076866	-2,504783	-7,987584	0,062642	0,892186	-0,728470	71,076866	-2,504783	-7,987584
15:32:14,03	0,414033	3,261904	-0,105981	-0,073005	0,300001	3,648954	0,064168	0,889878	-0,729219	1,183881	2,497780	-7,977203	-1,447728	-2,527037	-1,956794	8,573155	49,638227	3,940071	0,064168	0,889878	-0,729219	71,039325	-2,539413	-7,977203	0,064168	0,889878	-0,729219	71,039325	-2,539413	-7,977203
15:32:14,08	0,414033	3,261904	-0,105981	-0,073005	0,300001	3,648954	0,062107	0,890396	-0,726121	1,136933	2,406762	-7,984383	-1,444192	-2,527155	-1,959503	8,566392	49,677468	3,953330	0,062107	0,890396	-0,726121	71,033055	-2,468674	-7,984383	0,062107	0,890396	-0,726121	71,033055	-2,468674	-7,984383
15:32:14,13	0,414033	3,261904	-0,105981	-0,073005	0,300001	3,648954	0,060442	0,887275	-0,728830	1,329828	2,294669	-7,971125	-1,445949	-2,528244	-1,959876	8,572790	49,672493	3,967402	0,060442	0,887275	-0,728830	70,980951	-2,450011	-7,971125	0,060442	0,887275	-0,728830	70,980951	-2,450011	-7,971125
15:32:14,18	0,414033	3,261904	-0,105981	-0,073005	0,300001	3,648954	0,062264	0,888252	-0,729203	1,277950	2,397430	-7,957053	-1,442374	-2,525049	-1,958719	8,604523	49,646717	3,947258	0,062264	0,888252	-0,729203	71,005713	-2,490258	-7,957053	0,062264	0,888252	-0,729203	71,005713	-2,490258	-7,957053
15:32:14,23	0,414033	3,261904	-0,105981	-0,073005	0,300001	3,648954	0,057709	0,886754	-0,728046	1,349401	2,200938	-7,977197	-1,450645	-2,527110	-1,957571	8,572592	49,683861	3,946342	0,057709	0,886754	-0,728046	70,959554	-2,329182	-7,977197	0,057709	0,886754	-0,728046	70,959554	-2,329182	-7,977197
15:32:14,28	0,414033	3,261904	-0,105981	-0,073005	0,300001	3,648954	0,063630	0,892886	-0,726898	1,046738	2,462613	-7,978113	-1,448270	-2,526932	-1,959869	8,590107	49,682994	3,977040	0,063630	0,892886	-0,726898	71,138255	-2,532317	-7,978113	0,063630	0,892886	-0,726898	71,138255	-2,532317	-7,978113
15:32:14,33	0,414033	3,261904	-0,105981	-0,073005	0,300001	3,648954	0,062288	0,890918	-0,729197	1,157045	2,408433	-7,947414	-1,449317	-2,524022	-1,959102	8,637250	49,733480	3,953731	0,062288	0,890918	-0,729197	71,094128	-2,481153	-7,947414	0,062288	0,890918	-0,729197	71,094128	-2,481153	-7,947414
15:32:14,38	0,414033	3,261904	-0,105981	-0,073005	0,300001	3,648954	0,060291	0,893280	-0,728429	1,101542	2,320165	-7,970723	-1,446501	-2,527135	-1,960651	8,589072	49,688018	3,968273	0,060291	0,893280	-0,728429	71,224001	-2,412644	-7,970723	0,060291	0,893280	-0,728429	71,224001	-2,412644	-7,970723
15:32:14,43	0,414033	3,261904	-0,105981	-0,073005	0,300001	3,648954	0,061579	0,889285	-0,729978	1,245825	2,368173	-7,956182	-1,442977	-2,525750	-1,961454	8,589730	49,675257	3,935244	0,061579	0,889285	-0,729978	71,054671	-2,465781	-7,956182	0,061579	0,889285	-0,729978	71,054671	-2,465781	-7,956182
15:32:14,48	0,414033	3,261904	-0,105981	-0,073005	0,300001	3,648954	0,058618	0,886925	-0,730781	1,357788	2,221139	-7,989210	-1,448295	-2,523605	-1,957937	8,582639	49,689363	3,986325	0,058618	0,886925	-0,730781	70,981426	-2,380357	-7,989210	0,058618	0,886925	-0,730781	70,981426	-2,380357	-7,989210
15:32:14,53	0,414033	3,261904	-0,105981	-0,073005	0,300001	3,648954	0,059419	0,892603	-0,727264	1,071227	2,249601	-7,938130	-1,449431	-2,530280	-1,959866	8,586217	49,688452	3,966865	0,059419	0,892603	-0,727264	71,140552	-2,414781	-7,938130	0,059419	0,892603	-0,727264	71,140552	-2,414781	-7,938130
15:32:14,58	0,414033	3,261904	-0,105981	-0,073005	0,300001	3,648954	0,065768	0,890249	-0,729193	1,194613	2,583309	-7,957589	-1,446476	-2,526846	-1,959911	8,578956	49,733361	3,925820	0,065768	0,890249	-0,729193	71,079182	-2,579477	-7,957589	0,065768	0,890249	-0,729193	71,079182	-2,579477	-7,957589
15:32:14,63	0,414033	3,261904	-0,105981	-0,073005	0,300001	3,648954	0,061316	0,889407	-0,729239	1,273651	2,323082	-7,998635	-1,449381	-2,526431	-1,958337	8,615331	49,681728	3,936929	0,061316	0,889407	-0,729239	71,092134	-2,490252	-7,998635	0,061316	0,889407	-0,729239	71,092134	-2,490252	-7,998635
15:32:14,68	0,414033	3,261904	-0,105981	-0,073005	0,300001	3,648954	0,062410	0,892131	-0,727664	1,105500	2,437253	-7,987526	-1,448731	-2,523182	-1,957150	8,641211	49,717891	3,966764	0,062410	0,892131	-0,727664	71,137780	-2,461908	-7,987526	0,062410	0,892131	-0,727664	71,137780	-2,461908	-7,987526
15:32:14,73	0,414033	3,261904	-0,105981	-0,073005	0,300001	3,648954	0,059271	0,893192	-0,726477	1,094577	2,278367	-7,957690	-1,448170	-2,524871	-1,958692	8,633465	49,702350	3,976822	0,060453	0,891862	-0,728020	71,157566	-2,404655	-7,947633	0,060453	0,891862	-0,728020	71,157566	-2,404655	-7,947633
15:32:14,79	0,414033	3,261904	-0,105981	-0,073005	0,300001	3,648954	0,061842	0,889658	-0,727649	1,296105	2,380514	-7,980301	-1,450045	-2,524964	-1,959882	8,576170	49,729742	3,983519	0,061842	0,889658	-0,727649	71,134257	-2,474105	-7,980301	0,061842	0,889658	-0,727649	71,134257	-2,474105	-7,980301
15:32:14,84	0,414033	3,261904	-0,105981	-0,073005	0,300001	3,648954	0,061842	0,889658	-0,727649	1,296105	2,380514	-7,980301	-1,449856	-2,528442	-1,955607	8,634312	49,746153	3,927066	0,061842	0,889658	-0,727649	71,134257	-2,474105	-7,980301	0,061842	0,889658	-0,727649	71,134257	-2,474105	-7,980301
15:32:14,89	0,414033	3,261904	-0,105981	-0,073005	0,300001	3,648954	0,064388	0,891537	-0,724934	1,201684	2,524374	-7,997389	-1,448009	-2,523561	-1,956727	8,701825	49,718505	3,970818	0,064388	0,891537	-0,724934	71,187317	-2,530119	-7,997389	0,064388	0,891537	-0,724934	71,187317	-2,530119	-7,997389
15:32:14,94	0,414033	3,261904	-0,105981	-0,073005	0,300001	3,648954	0,059237	0,892378	-0,726055	1,167770	2,328816	-7,953637	-1,439015	-2,578451	-2,377388	6,819070	48,627567	4,165840	0,059237	0,892378	-0,726055	71,219414	-2,321327	-7,953637	0,059237	0,892378	-0,726055	71,219414	-2,321327	-7,953637
15:32:14,99	0,414033	3,261904	-0,105981	-0,073005	0,300001	3,648954	0,063853	0,774281	-0,777978	1,330684	2,612384	-7,546425	-1,348042	-2,586607	-2,008651	5,750468	44,519532	4,378029	0,063853	0,774281	-0,777978	62,111730	-2,400112	-7,546425	0,063853	0,774281	-0,777978	62,111730	-2,400112	-7,546425
15:32:15,04	0,414004	3,262038	-0,105980	-0,073018	0,299982	3,598956	0,063853	0,774281	-0,777978	1,330684	2,612384	-7,546425	-1,351885	-2,570275	-1,913249	6,248828	44,648565	4,398270	0,063853	0,774281	-0,777978	62,111730	-2,400112	-7,546425	0,063853	0,774281	-0,777978	62,111730	-2,400112	-7,546425
15:32:15,09	0,414004	3,262038	-0,105980	-0,073018	0,299982	3,598956	0,051632	0,785775	-0,682576	1,093917	2,343930	-7,526184	-1,351646	-2,569886	-1,912773	6,346431	44,710230	4,457193	0,051632	0,785775	-0,682576	62,777249	-1,709161	-7,526184	0,051632	0,785775	-0,682576	62,777249	-1,709161	-7,526184
15:32:15,14	0,414004	3,262038	-0,105980	-0,073018	0,299982	3,598956	0,047916	0,789550	-0,684081	1,073212	2,212768	-7,512642	-1,353297	-2,565170	-1,914753	6,390370	44,769633	4,411813	0,047916	0,789550	-0,684081	63,052918	-1,548654	-7,512642	0,047916	0,789550	-0,684081	63,052918	-1,548654	-7,512642
15:32:15,19	0,414004	3,262038	-0,105980	-0,073018	0,299982	3,598956	0,047916	0,789550	-0,684081	1,073212	2,212768	-7,512642	-1,351435	-2,567244	-1,912773	6,414671	44,807303	4,430959	0,047916	0,789550	-0,684081	63,052918	-1,548654	-7,512642	0,047916	0,789550	-0,684081	63,052918	-1,548654	-7,512642
15:32:15,24	0,414004	3,262038	-0,105980	-0,073018	0,299982	3,598956	0,048781	0,786900	-0,682100	1,255787	2,259951	-7,493496	-1,356664	-2,566307	-1,915123	6,447374	44,821173	4,402662	0,048781	0,786900	-0,682100	63,027466	-1,569364	-7,493496	0,048781	0,786900	-0,682100	63,027466	-1,569364	-7,493496
15:32:15,29	0,414004	3,262038	-0,105980	-0,073018	0,299982	3,598956	0,050584	0,791897	-0,684450	1,024302	2,375089	-7,521793	-1,357141	-2,565630	-1,911998	6,472883	44,888729	4,412370	0,050584	0,791897	-0,684450	63,188251	-1,595754	-7,521793	0,050584	0,791897	-0,684450	63,188251	-1,595754	-7,521793
15:32:15,34	0,414004	3,262038	-0,105980	-0,073018	0,299982	3,598956	0,050236	0,792649	-0,681325	1,056477	2,345328	-7,512084	-1,357723	-2,567103	-1,913529	6,471574	44,907670	4,437828	0,050236	0,792649	-0,681325	63,279429	-1,598230	-7,512084	0,050236	0,792649	-0,681325	63,279429	-1,598230	-7,512084
15:32:15,39	0,414004	3,262038	-0,105980	-0,073018	0,299982	3,598956	0,051803	0,792417	-0,682856	1,084314	2,416213	-7,486626	-1,352961	-2,566422	-1,911587	6,520638	44,815119	4,400186	0,051803	0,792417	-0,682856	63,289018	-1,650361	-7,486626	0,051803	0,792417	-0,682856	63,289018	-1,650361	-7,486626
15:32:15,44	0,414004	3,262038	-0,105980	-0,073018	0,299982	3,598956	0,048833	0,788633	-0,680914	1,225444	2,350510	-7,524269	-1,350339	-2,605112	-2,331150	5,464405	43,990230	4,620096	0,048833	0,788633	-0,680914	63,133131	-1,482875	-7,524269	0,048833	0,788633	-0,680914	63,133131	-1,482875	-7,524269
15:32:15,49	0,414004	3,262038	-0,105980	-0,073018	0,299982	3,598956	0,081028	0,767018	-1,100477	1,106954	3,522374	-7,304358	-1,320175	-2,631198	-2,105077	3,560247	42,730134	4,845849	0,081028	0,767018	-1,100477	61,317832	-2,838325	-7,304358	0,081028	0,767018	-1,100477	61,317832	-2,838325	-7,304358
15:32:15,54	0,413985	3,261938	-0,105963	-0,073014	0,299984	3,548947	0,088538	0,727852	-0,874404	1,100222	2,893883	-7,078605	-1,321283	-2,618471	-1,980603	3,907985	42,808026	4,824023	0,088538	0,727852	-0,874404	58,236586	-4,056334	-7,078605	0,088538	0,727852	-0,874404	58,236586	-4,056334	-7,078605
15:32:15,59	0,413985	3,261938	-0,105963	-0,073014	0,299984	3,548947	0,078070	0,735175	-0,749930	0,960765	2,611737	-7,100432	-1,321191	-2,613927	-1,981748	3,945142	42,875881	4,856272	0,078070	0,735175	-0,749930	58,671963	-3,516721	-7,100432	0,078070	0,735175	-0,749930	58,671963	-3,516721	-7,100432
15:32:15,64	0,413985	3,261938	-0,105963	-0,073014	0,299984	3,548947	0,074088	0,737367	-0,751075	0,924088	2,402958	-7,068183	-1,318601	-2,615064	-1,978623	4,024924	42,920497	4,816497	0,074088	0,737367	-0,751075	58,807412	-3,412965	-7,068183	0,074088	0,737367	-0,751075	58,807412	-3,412965	-7,068183
15:32:15,69	0,413985	3,261938	-0,105963	-0,073014	0,299984	3,548947	0,073778	0,734555	-0,747950	1,148839	2,433604	-7,107957	-1,322036	-2,615469	-1,980558	4,056840	42,968731	4,813393	0,073778	0,734555	-0,747950	58,811426	-3,357954	-7,107957	0,073778	0,734555	-0,747950	58,811426	-3,357954	-7,107957
15:32:15,74	0,413985	3,261938	-0,105963	-0,073014	0,299984	3,548947	0,075846	0,737327	-0,749885	1,062415	2,544667	-7,111062	-1,318921	-2,614200	-1,979361	4,124721	43,004102	4,813826	0,075846	0,737327	-0,749885	58,942618	-3,409236	-7,111062	0,075846	0,737327	-0,749885	58,942618	-3,409236	-7,111062
15:32:15,79	0,413985	3,261938	-0,105963	-0,073014	0,299984	3,548947	0,073190	0,735264	-0,748688	1,234275	2,447636	-7,110628	-1,324167	-2,613445	-1,977456	4,139887	43,014833	4,768454	0,073190	0,735264	-0,748688	58,952515	-3,297740	-7,110628	0,073190	0,735264	-0,748688	58,952515	-3,297740	-7,110628
15:32:15,84	0,413985	3,261938	-0,105963	-0,073014	0,299984	3,548947	0,075158	0,740185	-0,746783	0,995275	2,557788	-7,156001	-1,321698	-2,609825	-1,978999	4,195768	43,039667	4,765733	0,075158	0,740185	-0,746783	59,099790	-3,342147	-7,156001	0,075158	0,740185	-0,746783	59,099790	-3,342147	-7,156001
15:32:15,89	0,413985	3,261938	-0,105963	-0,073014	0,299984	3,548947	0,070789	0,739857	-0,748326	1,061777	2,366579	-7,158722	-1,324046	-2,615581	-1,976614	4,169240	43,089645	4,823037	0,070789	0,739857	-0,748326	59,140545	-3,190393	-7,158722	0,070789	0,739857	-0,748326	59,140545	-3,190393	-7,158722
15:32:15,94	0,413985	3,261938	-0,105963	-0,073014	0,299984	3,548947	0,076948	0,739013	-0,745941	1,135695	2,638853	-7,101417	-1,325157	-2,610822	-1,976275	4,196680	43,117274	4,770651	0,076948	0,739013	-0,745941	59,148193	-3,401553	-7,101417	0,076948	0,739013	-0,745941	59,148193	-3,401553	-7,101417
15:32:15,99	0,413985	3,261938	-0,105963	-0,073014	0,299984	3,548947	0,073382	0,742354	-0,745602	0,999614	2,463388	-7,153803	-1,325140	-2,613297	-1,976683	4,185322	43,143299	4,737570	0,073382	0,742354	-0,745602	59,274375	-3,297114	-7,153803	0,073382	0,742354	-0,745602	59,274375	-3,297114	-7,153803
15:32:16,04	0,413985	3,261938	-0,105963	-0,073014	0,299984	3,548947	0,075517	0,741102	-0,746010	1,081551	2,551566	-7,186885	-1,323980	-2,610187	-1,978966	4,187540	43,176827	4,818194	0,075517	0,741102	-0,746010	59,258069	-3,376544	-7,186885	0,075517	0,741102	-0,746010	59,258069	-3,376544	-7,186885
15:32:16,09	0,413985	3,261938	-0,105963	-0,073014	0,299984	3,548947	0,072243	0,741653	-0,748293	1,083065	2,366481	-7,106261	-1,323917	-2,613201	-1,976250	4,208224	43,151056	4,781151	0,072243	0,741653	-0,748293	59,302805	-3,304629	-7,106261	0,072243	0,741653	-0,748293	59,302805	-3,304629	-7,106261
15:32:16,14	0,413985	3,261938	-0,105963	-0,073014	0,299984	3,548947	0,074823	0,740091	-0,745577	1,152291	2,531398	-7,143304	-1,325059	-2,612781	-1,977018	4,209743	43,208212	4,797834	0,074823	0,740091	-0,745577	59,249446	-3,342179	-7,143304	0,074823	0,740091	-0,745577	59,249446	-3,342179	-7,143304
15:32:16,19	0,413985	3,261938	-0,105963	-0,073014	0,299984	3,548947	0,075030	0,741290	-0,746345	1,140211	2,514909	-7,126621	-1,323769	-2,610642	-1,975461	4,253433	43,235239	4,783308	0,075030	0,741290	-0,746345	59,331472	-3,374932	-7,126621	0,075030	0,741290	-0,746345	59,331472	-3,374932	-7,126621
15:32:16,24	0,413985	3,261938	-0,105963	-0,073014	0,299984	3,548947	0,072533	0,741242	-0,744788	1,187956	2,409377	-7,141146	-1,325044	-2,611617	-1,976655	4,220955	43,191879	4,763234	0,072533	0,741242	-0,744788	59,375453	-3,284433	-7,141146	0,072533	0,741242	-0,744788	59,375453	-3,284433	-7,141146
15:32:16,29	0,413985	3,261938	-0,105963	-0,073014	0,299984	3,548947	0,074013	0,741859	-0,745982	1,102097	2,479933	-7,161221	-1,326677	-2,609945	-1,974669	4,279516	43,216008	4,796078	0,074013	0,741859	-0,745982	59,338006	-3,330121	-7,161221	0,074013	0,741859	-0,745982	59,338006	-3,330121	-7,161221
15:32:16,34	0,413985	3,261938	-0,105963	-0,073014	0,299984	3,548947	0,073383	0,744109	-0,743996	1,035242	2,485783	-7,128376	-1,328485	-2,613202	-1,976998	4,241603	43,263008	4,808285	0,073383	0,744109	-0,743996	59,447823	-3,274755	-7,128376	0,073383	0,744109	-0,743996	59,447823	-3,274755	-7,128376
15:32:16,39	0,413985	3,261938	-0,105963	-0,073014	0,299984	3,548947	0,077107	0,744046	-0,746325	1,060290	2,623133	-7,116169	-1,326122	-2,611493	-1,975864	4,255427	43,223107	4,763231	0,077107	0,744046	-0,746325	59,467887	-3,429793	-7,116169	0,077107	0,744046	-0,746325	59,467887	-3,429793	-7,116169
15:32:16,44	0,413985	3,261938	-0,105963	-0,073014	0,299984	3,548947	0,074446	0,742854	-0,745191	1,094613	2,516663	-7,161224	-1,327817	-2,614301	-1,975472	4,265186	43,263605	4,748944	0,074446	0,742854	-0,745191	59,408666	-3,327344	-7,161224	0,074446	0,742854	-0,745191	59,408666	-3,327344	-7,161224
15:32:16,49	0,413985	3,261938	-0,105963	-0,073014	0,299984	3,548947	0,077725	0,742918	-0,744799	1,131241	2,675353	-7,175511	-1,325977	-2,611007	-1,975068	4,296912	43,297678	4,764806	0,077725	0,742918	-0,744799	59,450312	-3,426024	-7,175511	0,077725	0,742918	-0,744799	59,450312	-3,426024	-7,175511
15:32:16,54	0,413985	3,261938	-0,105963	-0,073014	0,299984	3,548947	0,073952	0,742972	-0,744395	1,173828	2,489639	-7,159649	-1,329018	-2,610028	-1,976661	4,256098	43,297812	4,751283	0,073952	0,742972	-0,744395	59,497102	-3,315623	-7,159649	0,073952	0,742972	-0,744395	59,497102	-3,315623	-7,159649
15:32:16,59	0,413985	3,261938	-0,105963	-0,073014	0,299984	3,548947	0,074625	0,746095	-0,745988	0,991121	2,489208	-7,173172	-1,327133	-2,611151	-1,974288	4,307727	43,290012	4,763753	0,074625	0,746095	-0,745988	59,559580	-3,368863	-7,173172	0,074625	0,746095	-0,745988	59,559580	-3,368863	-7,173172
15:32:16,64	0,413985	3,261938	-0,105963	-0,073014	0,299984	3,548947	0,074655	0,743901	-0,743615	1,124262	2,539399	-7,160702	-1,327163	-2,614801	-1,978556	4,285039	43,312819	4,766767	0,077831	0,742101	-0,747883	59,481218	-3,436253	-7,157687	0,077831	0,742101	-0,747883	59,481218	-3,436253	-7,157687
15:32:16,69	0,413985	3,261938	-0,105963	-0,073014	0,299984	3,548947	0,077831	0,742101	-0,747883	1,226254	2,673463	-7,157687	-1,327911	-2,606539	-1,978218	4,237781	43,298826	4,777386	0,077831	0,742101	-0,747883	59,481218	-3,436253	-7,157687	0,077831	0,742101	-0,747883	59,481218	-3,436253	-7,157687
15:32:16,74	0,413985	3,261938	-0,105963	-0,073014	0,299984	3,548947	0,071050	0,746881	-0,747545	0,941965	2,286932	-7,147069	-1,329449	-2,611308	-1,976624	4,306567	43,358899	4,762125	0,071050	0,746881	-0,747545	59,572132	-3,290492	-7,147069	0,071050	0,746881	-0,747545	59,572132	-3,290492	-7,147069
15:32:16,79	0,413985	3,261938	-0,105963	-0,073014	0,299984	3,548947	0,075949	0,745828	-0,745952	1,083149	2,571206	-7,162330	-1,325310	-2,610373	-1,976238	4,322235	43,333847	4,747245	0,075949	0,745828	-0,745952	59,630639	-3,390778	-7,162330	0,075949	0,745828	-0,745952	59,630639	-3,390778	-7,162330
15:32:16,84	0,413985	3,261938	-0,105963	-0,073014	0,299984	3,548947	0,073070	0,742711	-0,745565	1,231347	2,447589	-7,177210	-1,325969	-2,612115	-1,975439	4,291615	43,323711	4,785138	0,073070	0,742711	-0,745565	59,534190	-3,288387	-7,177210	0,073070	0,742711	-0,745565	59,534190	-3,288387	-7,177210
15:32:16,89	0,413985	3,261938	-0,105963	-0,073014	0,299984	3,548947	0,074908	0,742411	-0,744766	1,222878	2,521729	-7,139317	-1,325327	-2,612658	-1,976218	4,323343	43,295080	4,760173	0,074908	0,742411	-0,744766	59,502142	-3,358552	-7,139317	0,074908	0,742411	-0,744766	59,502142	-3,358552	-7,139317
15:32:16,94	0,413985	3,261938	-0,105963	-0,073014	0,299984	3,548947	0,075057	0,741584	-0,745545	1,256968	2,571291	-7,164282	-1,328866	-2,609410	-1,977006	4,303636	43,382120	4,782894	0,075057	0,741584	-0,745545	59,471285	-3,320718	-7,164282	0,075057	0,741584	-0,745545	59,471285	-3,320718	-7,164282
15:32:17,00	0,413985	3,261938	-0,105963	-0,073014	0,299984	3,548947	0,074014	0,746272	-0,746333	1,078677	2,456431	-7,141560	-1,329408	-2,607398	-1,976614	4,341419	43,348958	4,776565	0,074014	0,746272	-0,746333	59,661065	-3,353646	-7,141560	0,074014	0,746272	-0,746333	59,661065	-3,353646	-7,141560
15:32:17,05	0,413985	3,261938	-0,105963	-0,073014	0,299984	3,548947	0,075370	0,743367	-0,744394	1,217367	2,566510	-7,182839	-1,330027	-2,611168	-1,975073	4,313079	43,345346	4,755755	0,075370	0,743367	-0,744394	59,571679	-3,350041	-7,182839	0,075370	0,743367	-0,744394	59,571679	-3,350041	-7,182839
15:32:17,10	0,413985	3,261938	-0,105963	-0,073014	0,299984	3,548947	0,076117	0,746398	-0,744400	1,045003	2,592364	-7,168699	-1,328897	-2,608666	-1,974657	4,313166	43,314065	4,803518	0,076117	0,746398	-0,744400	59,637276	-3,382816	-7,168699	0,076117	0,746398	-0,744400	59,637276	-3,382816	-7,168699
15:32:17,15	0,413985	3,261938	-0,105963	-0,073014	0,299984	3,548947	0,073385	0,746671	-0,743984	1,003770	2,466000	-7,120937	-1,314295	-2,651030	-2,308407	3,025454	42,121698	4,997261	0,073385	0,746671	-0,743984	59,617460	-3,294695	-7,120937	0,073385	0,746671	-0,743984	59,617460	-3,294695	-7,120937
15:32:17,20	0,413985	3,261938	-0,105963	-0,073014	0,299984	3,548947	0,102772	0,712844	-1,077735	1,086326	3,475134	-6,927194	-1,232051	-2,633683	-2,013056	3,253435	38,192839	5,205185	0,102772	0,712844	-1,077735	57,044554	-4,592466	-6,927194	0,102772	0,712844	-1,077735	57,044554	-4,592466	-6,927194
15:32:17,25	0,414048	3,262026	-0,105977	-0,073027	0,299987	3,498969	0,046627	0,650292	-0,782383	1,050515	2,717481	-6,719269	-1,237663	-2,624533	-1,921983	3,655319	38,547338	5,176762	0,046627	0,650292	-0,782383	52,098434	-0,942767	-6,719269	0,046627	0,650292	-0,782383	52,098434	-0,942767	-6,719269
15:32:17,30	0,414048	3,262026	-0,105977	-0,073027	0,299987	3,498969	0,041509	0,659727	-0,691310	1,067848	2,622117	-6,747693	-1,235249	-2,620136	-1,921187	3,680627	38,591718	5,207579	0,041509	0,659727	-0,691310	52,856406	-0,636338	-6,747693	0,041509	0,659727	-0,691310	52,856406	-0,636338	-6,747693
15:32:17,35	0,414048	3,262026	-0,105977	-0,073027	0,299987	3,498969	0,036494	0,659835	-0,690514	1,113337	2,361060	-6,716875	-1,232593	-2,619042	-1,923470	3,780942	38,726935	5,212890	0,034219	0,658081	-0,692798	53,031145	-0,424153	-6,711564	0,034219	0,658081	-0,692798	53,031145	-0,424153	-6,711564
15:32:17,40	0,414048	3,262026	-0,105977	-0,073027	0,299987	3,498969	0,034219	0,658081	-0,692798	1,371762	2,262018	-6,711564	-1,234753	-2,616498	-1,920757	3,860793	38,750304	5,172410	0,034219	0,658081	-0,692798	53,031145	-0,424153	-6,711564	0,034219	0,658081	-0,692798	53,031145	-0,424153	-6,711564
15:32:17,45	0,414048	3,262026	-0,105977	-0,073027	0,299987	3,498969	0,033096	0,661224	-0,690085	1,268488	2,261104	-6,752044	-1,241096	-2,617026	-1,922678	3,897604	38,840973	5,189466	0,033096	0,661224	-0,690085	53,174600	-0,336931	-6,752044	0,033096	0,661224	-0,690085	53,174600	-0,336931	-6,752044
15:32:17,50	0,414048	3,262026	-0,105977	-0,073027	0,299987	3,498969	0,036725	0,666453	-0,692005	1,093528	2,436335	-6,734989	-1,242220	-2,612023	-1,923075	3,920122	38,891369	5,196483	0,036725	0,666453	-0,692005	53,410085	-0,446544	-6,734989	0,036725	0,666453	-0,692005	53,410085	-0,446544	-6,734989
15:32:17,55	0,414048	3,262026	-0,105977	-0,073027	0,299987	3,498969	0,032953	0,669928	-0,692402	0,967727	2,234528	-6,727971	-1,240350	-2,617828	-1,923849	3,927283	38,955037	5,159621	0,032953	0,669928	-0,692402	53,557078	-0,352301	-6,727971	0,032953	0,669928	-0,692402	53,557078	-0,352301	-6,727971
15:32:17,60	0,414048	3,262026	-0,105977	-0,073027	0,299987	3,498969	0,037046	0,665406	-0,693176	1,261600	2,421730	-6,764834	-1,242124	-2,616804	-1,925786	3,931860	38,956389	5,175177	0,037046	0,665406	-0,693176	53,495957	-0,486395	-6,764834	0,037046	0,665406	-0,693176	53,495957	-0,486395	-6,764834
[truncated: 253,304 more chars]
