# Supplementary material for: Characterization of interfragmentary motion associated with common osteosynthesis devices for rat fracture healing studies
Source: PLoS One. 2017 Apr 28;12(4):e0176735. doi: 10.1371/journal.pone.0176735 (PMC5409164; doi:10.1371/journal.pone.0176735)
Supplement: S1 Dataset — (ZIP) [file pone.0176735.s001.zip › S1_Dataset/RatFix/Specimen04/Plate_04X.txt]

%Tester: Sukopp Matthias
%Projekt: 
%Zeit: 10.03.2015 14:59:41
%Dateipfad: D:\Messungen\Fixator\Measurements\Fixator_20150310.txt
%Kommentar: Plate_04X
%VI Version: D:\LVProjekte\Fixator\HauptVI\Fixator_v0.12.vi
%Virtueller Drehpunkt: 	0,0000	0,0000	0,0000
%Sensor zu Hexapod (Mitte): 	0,000000	0,000000	-26,500000
%Sensor zu Hexapod Trans (Mitte): 	-0,500000	-0,866025	0,000000	-0,866025	0,500000	0,000000	0,000000	0,000000	1,000000
%Hexapod zu Labor (Mitte): 	0,408965	3,220050	-0,105990
%Hexapod zu Labor Trans (Mitte): 	0,999455	-0,032555	0,005535	0,032544	0,999468	0,002136	-0,005602	-0,001955	0,999982
%Labor zu CR (Mitte): 	0,000000	0,000000	78,500000
%Labor zu CR Trans (Mitte): 	1,000000	0,000000	0,000000	0,000000	1,000000	0,000000	0,000000	0,000000	1,000000
%Zentrum Sensormasse: 	0,000000	0,000000	2,000000
%Sensormasse: 	200,000000E-3
--------------------------------------------------
Time	X	Y	Z	U	V	W	Exp_ Fx	Exp_ Fy	Exp_ Fz	Exp_ Mx	Exp_ My	Exp_ Mz	Sen_ Fx	Sen_ Fy	Sen_ Fz	Sen_ Mx	Sen_ My	Sen_ Mz	Hex_ Fx	Hex_ Fy	Hex_ Fz	Hex_ Mx	Hex_ My	Hex_ Mz	Lab_ Fx	Lab_ Fy	Lab_ Fz	Lab_ Mx	Lab_ My	Lab_ Mz	Laser
14:59:41,44	0,408965	3,220050	-0,105990	-0,111996	0,320967	1,864998	-0,042130	-0,055749	0,088136	0,913976	0,917230	1,814144	-0,576223	-2,909837	-1,142536	-12,733920	4,871643	13,738599	-0,042130	-0,055749	0,088136	-3,462318	4,224460	1,814144	-0,042130	-0,055749	0,088136	-3,462318	4,224460	1,814144
14:59:41,49	0,408965	3,220050	-0,105990	-0,111996	0,320967	1,864998	-0,042130	-0,055749	0,088136	0,913976	0,917230	1,814144	-0,573891	-2,916525	-1,141732	-12,758750	4,858256	13,747037	-0,042130	-0,055749	0,088136	-3,462318	4,224460	1,814144	-0,042130	-0,055749	0,088136	-3,462318	4,224460	1,814144
14:59:41,54	0,408965	3,220050	-0,105990	-0,111996	0,320967	1,864998	-0,038683	-0,056966	0,086209	0,954496	1,064351	1,839181	-0,576893	-2,913431	-1,144464	-12,773127	4,868006	13,763635	-0,038683	-0,056966	0,086209	-3,517315	4,100972	1,839181	-0,038683	-0,056966	0,086209	-3,517315	4,100972	1,839181
14:59:41,59	0,408965	3,220050	-0,105990	-0,111996	0,320967	1,864998	-0,038683	-0,056966	0,086209	0,954496	1,064351	1,839181	-0,574429	-2,913222	-1,143666	-12,732690	4,893107	13,763994	-0,038683	-0,056966	0,086209	-3,517315	4,100972	1,839181	-0,038683	-0,056966	0,086209	-3,517315	4,100972	1,839181
14:59:41,64	0,408965	3,220050	-0,105990	-0,111996	0,320967	1,864998	-0,040096	-0,058995	0,087007	1,101965	1,013336	1,839540	-0,573236	-2,911875	-1,143268	-12,720923	4,891012	13,773661	-0,040096	-0,058995	0,087007	-3,529130	4,160889	1,839540	-0,040096	-0,058995	0,087007	-3,529130	4,160889	1,839540
14:59:41,69	0,408965	3,220050	-0,105990	-0,111996	0,320967	1,864998	-0,041859	-0,059355	0,087405	1,124766	0,932916	1,849206	-0,576885	-2,915689	-1,143640	-12,760648	4,835787	13,805246	-0,041859	-0,059355	0,087405	-3,534606	4,218838	1,849206	-0,041859	-0,059355	0,087405	-3,534606	4,218838	1,849206
14:59:41,74	0,408965	3,220050	-0,105990	-0,111996	0,320967	1,864998	-0,036732	-0,058101	0,087033	0,991882	1,192741	1,880791	-0,575043	-2,917874	-1,142097	-12,747945	4,860389	13,766197	-0,036732	-0,058101	0,087033	-3,569071	4,076177	1,880791	-0,036732	-0,058101	0,087033	-3,569071	4,076177	1,880791
14:59:41,79	0,408965	3,220050	-0,105990	-0,111996	0,320967	1,864998	-0,035760	-0,060789	0,088576	1,159300	1,241952	1,841743	-0,576259	-2,911028	-1,144443	-12,745306	4,874987	13,788251	-0,035760	-0,060789	0,088576	-3,612637	4,049136	1,841743	-0,035760	-0,060789	0,088576	-3,612637	4,049136	1,841743
14:59:41,84	0,408965	3,220050	-0,105990	-0,111996	0,320967	1,864998	-0,041081	-0,056313	0,086230	0,940533	0,960275	1,863797	-0,573839	-2,913320	-1,143288	-12,744630	4,922903	13,755239	-0,041081	-0,056313	0,086230	-3,480073	4,185113	1,863797	-0,041081	-0,056313	0,086230	-3,480073	4,185113	1,863797
14:59:41,89	0,408965	3,220050	-0,105990	-0,111996	0,320967	1,864998	-0,040306	-0,059555	0,087385	1,150942	0,977172	1,830784	-0,574482	-2,911995	-1,142530	-12,755254	4,883316	13,744014	-0,040306	-0,059555	0,087385	-3,524146	4,141220	1,830784	-0,040306	-0,059555	0,087385	-3,524146	4,141220	1,830784
14:59:41,94	0,408965	3,220050	-0,105990	-0,111996	0,320967	1,864998	-0,041132	-0,058336	0,088143	1,047934	0,944813	1,819560	-0,572135	-2,914084	-1,141707	-12,753487	4,859985	13,786450	-0,041132	-0,058336	0,088143	-3,531426	4,173701	1,819560	-0,041132	-0,058336	0,088143	-3,531426	4,173701	1,819560
14:59:41,99	0,408965	3,220050	-0,105990	-0,111996	0,320967	1,864998	-0,040497	-0,061412	0,088965	1,188600	0,991059	1,861995	-0,569802	-2,915415	-1,142475	-12,759604	4,842997	13,791486	-0,040497	-0,061412	0,088965	-3,632280	4,170054	1,861995	-0,040497	-0,061412	0,088965	-3,632280	4,170054	1,861995
14:59:42,04	0,408965	3,220050	-0,105990	-0,111996	0,320967	1,864998	-0,040510	-0,064099	0,088198	1,310544	0,993556	1,867032	-0,574459	-2,912595	-1,143269	-12,741174	4,886631	13,783101	-0,040510	-0,064099	0,088198	-3,721251	4,173607	1,867032	-0,040510	-0,064099	0,088198	-3,721251	4,173607	1,867032
14:59:42,09	0,408965	3,220050	-0,105990	-0,111996	0,320967	1,864998	-0,040624	-0,058656	0,087404	1,074482	0,981799	1,858647	-0,575044	-2,913039	-1,144426	-12,731812	4,869811	13,787848	-0,040624	-0,058656	0,087404	-3,529994	4,170758	1,858647	-0,040624	-0,058656	0,087404	-3,529994	4,170758	1,858647
14:59:42,14	0,408965	3,220050	-0,105990	-0,111996	0,320967	1,864998	-0,039947	-0,058371	0,086247	1,049772	1,033504	1,863394	-0,576879	-2,913525	-1,142508	-12,767810	4,864840	13,776813	-0,039947	-0,058371	0,086247	-3,532324	4,169344	1,863394	-0,039947	-0,058371	0,086247	-3,532324	4,169344	1,863394
14:59:42,19	0,408965	3,220050	-0,105990	-0,111996	0,320967	1,864998	-0,038608	-0,057025	0,088165	0,957503	1,074421	1,852358	-0,575581	-2,914984	-1,142846	-12,706450	4,846661	13,795194	-0,038608	-0,057025	0,088165	-3,518973	4,105182	1,852358	-0,038608	-0,057025	0,088165	-3,518973	4,105182	1,852358
14:59:42,24	0,408965	3,220050	-0,105990	-0,111996	0,320967	1,864998	-0,037994	-0,058878	0,087827	1,068809	1,168591	1,870739	-0,576908	-2,915478	-1,144060	-12,782452	4,861673	13,777511	-0,037994	-0,058878	0,087827	-3,553148	4,151133	1,870739	-0,037994	-0,058878	0,087827	-3,553148	4,151133	1,870739
14:59:42,29	0,408965	3,220050	-0,105990	-0,111996	0,320967	1,864998	-0,036902	-0,057976	0,086612	0,996904	1,152041	1,853057	-0,575651	-2,915283	-1,144046	-12,753406	4,885556	13,778215	-0,036902	-0,057976	0,086612	-3,554245	4,048873	1,853057	-0,036902	-0,057976	0,086612	-3,554245	4,048873	1,853057
14:59:42,34	0,408965	3,220050	-0,105990	-0,111996	0,320967	1,864998	-0,037700	-0,058967	0,086627	1,083634	1,123757	1,853761	-0,570916	-2,911103	-1,145610	-12,728861	4,880329	13,765651	-0,037700	-0,058967	0,086627	-3,545296	4,083234	1,853761	-0,037700	-0,058967	0,086627	-3,545296	4,083234	1,853761
14:59:42,39	0,408965	3,220050	-0,105990	-0,111996	0,320967	1,864998	-0,043687	-0,060978	0,085063	1,195929	0,836320	1,841196	-0,573839	-2,912354	-1,140925	-12,728645	4,884047	13,791297	-0,043687	-0,060978	0,085063	-3,590831	4,265751	1,841196	-0,043687	-0,060978	0,085063	-3,590831	4,265751	1,841196
14:59:42,44	0,408965	3,220050	-0,105990	-0,111996	0,320967	1,864998	-0,041143	-0,059072	0,089748	1,100156	0,966945	1,866842	-0,576775	-2,910658	-1,144435	-12,715310	4,887317	13,783454	-0,041143	-0,059072	0,089748	-3,536999	4,196658	1,866842	-0,041143	-0,059072	0,089748	-3,536999	4,196658	1,866842
14:59:42,49	0,408965	3,220050	-0,105990	-0,111996	0,320967	1,864998	-0,041143	-0,055681	0,086238	0,933328	0,976845	1,858999	-0,575153	-2,911802	-1,144443	-12,771437	4,850315	13,797496	-0,041143	-0,055681	0,086238	-3,437640	4,206579	1,858999	-0,041143	-0,055681	0,086238	-3,437640	4,206579	1,858999
14:59:42,54	0,408965	3,220050	-0,105990	-0,111996	0,320967	1,864998	-0,040963	-0,057658	0,086230	0,976017	0,956091	1,873041	-0,575631	-2,911304	-1,144065	-12,735212	4,885300	13,764090	-0,040963	-0,057658	0,086230	-3,550136	4,171705	1,873041	-0,040963	-0,057658	0,086230	-3,550136	4,171705	1,873041
14:59:42,59	0,408965	3,220050	-0,105990	-0,111996	0,320967	1,864998	-0,041156	-0,056995	0,086608	0,989957	0,959953	1,839636	-0,572094	-2,913819	-1,142104	-12,746804	4,895610	13,773275	-0,041156	-0,056995	0,086608	-3,484158	4,190691	1,839636	-0,041156	-0,056995	0,086608	-3,484158	4,190691	1,839636
14:59:42,64	0,408965	3,220050	-0,105990	-0,111996	0,320967	1,864998	-0,040747	-0,061316	0,088569	1,217776	0,966033	1,848820	-0,575644	-2,913957	-1,144052	-12,747341	4,885471	13,773507	-0,040747	-0,061316	0,088569	-3,595530	4,164656	1,848820	-0,040747	-0,061316	0,088569	-3,595530	4,164656	1,848820
14:59:42,69	0,408965	3,220050	-0,105990	-0,111996	0,320967	1,864998	-0,038852	-0,058310	0,086621	1,052408	1,069156	1,849052	-0,572152	-2,914047	-1,143639	-12,753433	4,853470	13,801954	-0,038852	-0,058310	0,086621	-3,524917	4,119053	1,849052	-0,038852	-0,058310	0,086621	-3,524917	4,119053	1,849052
14:59:42,74	0,408965	3,220050	-0,105990	-0,111996	0,320967	1,864998	-0,041138	-0,060380	0,087375	1,145126	0,957486	1,819653	-0,572708	-2,913012	-1,143298	-12,748576	4,868938	13,744108	-0,041138	-0,060380	0,087375	-3,594713	4,186826	1,819653	-0,041138	-0,060380	0,087375	-3,594713	4,186826	1,819653
14:59:42,79	0,408965	3,220050	-0,105990	-0,111996	0,320967	1,864998	-0,041138	-0,060380	0,087375	1,145126	0,957486	1,819653	-0,570399	-2,915499	-1,143678	-12,777104	4,874746	13,754538	-0,041138	-0,060380	0,087375	-3,594713	4,186826	1,819653	-0,041138	-0,060380	0,087375	-3,594713	4,186826	1,819653
14:59:42,84	0,408965	3,220050	-0,105990	-0,111996	0,320967	1,864998	-0,040139	-0,063624	0,086995	1,304561	0,981830	1,830084	-0,576919	-2,913484	-1,141741	-12,790298	4,871355	13,776785	-0,040139	-0,063624	0,086995	-3,689904	4,132739	1,830084	-0,040139	-0,063624	0,086995	-3,689904	4,132739	1,830084
14:59:42,89	0,408965	3,220050	-0,105990	-0,111996	0,320967	1,864998	-0,038624	-0,056970	0,088932	0,949025	1,050897	1,852330	-0,574372	-2,912411	-1,143631	-12,706545	4,912566	13,798374	-0,038624	-0,056970	0,088932	-3,523110	4,082853	1,852330	-0,038624	-0,056970	0,088932	-3,523110	4,082853	1,852330
14:59:42,94	0,408965	3,220050	-0,105990	-0,111996	0,320967	1,864998	-0,040827	-0,058639	0,087042	1,113379	0,988243	1,873920	-0,576862	-2,914125	-1,144847	-12,759272	4,864778	13,758680	-0,040827	-0,058639	0,087042	-3,489772	4,193171	1,873920	-0,040827	-0,058639	0,087042	-3,489772	4,193171	1,873920
14:59:42,99	0,408965	3,220050	-0,105990	-0,111996	0,320967	1,864998	-0,038097	-0,057340	0,085826	0,978068	1,108426	1,834225	-0,577345	-2,915328	-1,142480	-12,713590	4,857822	13,770820	-0,038097	-0,057340	0,085826	-3,523090	4,099062	1,834225	-0,038097	-0,057340	0,085826	-3,523090	4,099062	1,834225
14:59:43,04	0,408965	3,220050	-0,105990	-0,111996	0,320967	1,864998	-0,036814	-0,057523	0,088193	1,004400	1,218200	1,846366	-0,575084	-2,912805	-1,143711	-12,770415	4,905415	13,730837	-0,036814	-0,057523	0,088193	-3,511122	4,108092	1,846366	-0,036814	-0,057523	0,088193	-3,511122	4,108092	1,846366
14:59:43,09	0,408965	3,220050	-0,105990	-0,111996	0,320967	1,864998	-0,040130	-0,058220	0,086962	1,053445	0,972739	1,806382	-0,573327	-2,912083	-1,144059	-12,750039	4,855340	13,773252	-0,040130	-0,058220	0,086962	-3,516786	4,122968	1,806382	-0,040130	-0,058220	0,086962	-3,516786	4,122968	1,806382
14:59:43,14	0,408965	3,220050	-0,105990	-0,111996	0,320967	1,864998	-0,041633	-0,059380	0,086614	1,080609	0,937258	1,848797	-0,575117	-2,911778	-1,142144	-12,771176	4,869762	13,753121	-0,041633	-0,059380	0,086614	-3,580717	4,205487	1,848797	-0,041633	-0,059380	0,086614	-3,580717	4,205487	1,848797
14:59:43,19	0,408965	3,220050	-0,105990	-0,111996	0,320967	1,864998	-0,041003	-0,057677	0,088529	0,993976	0,944544	1,828667	-0,575109	-2,912954	-1,142501	-12,771101	4,886091	13,787604	-0,041003	-0,057677	0,088529	-3,533666	4,163254	1,828667	-0,041003	-0,057677	0,088529	-3,533666	4,163254	1,828667
14:59:43,24	0,408965	3,220050	-0,105990	-0,111996	0,320967	1,864998	-0,037690	-0,058988	0,085866	1,084672	1,137258	1,868435	-0,575639	-2,915302	-1,144807	-12,742206	4,879069	13,792890	-0,037690	-0,058988	0,085866	-3,545852	4,095893	1,868435	-0,037690	-0,058988	0,085866	-3,545852	4,095893	1,868435
14:59:43,29	0,408965	3,220050	-0,105990	-0,111996	0,320967	1,864998	-0,037690	-0,058988	0,085866	1,084672	1,137258	1,868435	-0,573092	-2,913739	-1,146069	-12,742672	4,878250	13,756355	-0,037690	-0,058988	0,085866	-3,545852	4,095893	1,868435	-0,037690	-0,058988	0,085866	-3,545852	4,095893	1,868435
14:59:43,34	0,408965	3,220050	-0,105990	-0,111996	0,320967	1,864998	-0,040317	-0,060411	0,084604	1,157773	1,000658	1,831900	-0,575555	-2,915227	-1,142875	-12,719143	4,905004	13,763263	-0,040317	-0,060411	0,084604	-3,584527	4,165514	1,831900	-0,040317	-0,060411	0,084604	-3,584527	4,165514	1,831900
14:59:43,39	0,408965	3,220050	-0,105990	-0,111996	0,320967	1,864998	-0,037797	-0,059023	0,087798	1,120487	1,138669	1,838809	-0,573289	-2,913287	-1,141718	-12,749930	4,884666	13,777439	-0,037797	-0,059023	0,087798	-3,512789	4,105749	1,838809	-0,037797	-0,059023	0,087798	-3,512789	4,105749	1,838809
14:59:43,44	0,408965	3,220050	-0,105990	-0,111996	0,320967	1,864998	-0,040609	-0,060015	0,088955	1,139068	0,975940	1,852984	-0,572707	-2,914320	-1,142514	-12,754555	4,875529	13,748555	-0,040609	-0,060015	0,088955	-3,572086	4,163780	1,852984	-0,040609	-0,060015	0,088955	-3,572086	4,163780	1,852984
14:59:43,49	0,408965	3,220050	-0,105990	-0,111996	0,320967	1,864998	-0,040006	-0,061035	0,088159	1,181923	1,007867	1,824100	-0,575644	-2,914727	-1,142864	-12,745143	4,875853	13,796565	-0,040006	-0,061035	0,088159	-3,609361	4,148360	1,824100	-0,040006	-0,061035	0,088159	-3,609361	4,148360	1,824100
14:59:43,54	0,408965	3,220050	-0,105990	-0,111996	0,320967	1,864998	-0,038185	-0,058696	0,087809	1,065250	1,110561	1,872110	-0,572097	-2,913915	-1,142879	-12,741517	4,879376	13,773157	-0,038185	-0,058696	0,087809	-3,542375	4,108086	1,872110	-0,038185	-0,058696	0,087809	-3,542375	4,108086	1,872110
14:59:43,59	0,408965	3,220050	-0,105990	-0,111996	0,320967	1,864998	-0,040661	-0,061361	0,087794	1,208709	0,983163	1,848702	-0,573300	-2,911154	-1,144844	-12,746010	4,887683	13,765177	-0,040661	-0,061361	0,087794	-3,608142	4,175091	1,848702	-0,040661	-0,061361	0,087794	-3,608142	4,175091	1,848702
14:59:43,64	0,408965	3,220050	-0,105990	-0,111996	0,320967	1,864998	-0,042452	-0,058938	0,085829	1,087667	0,882030	1,840722	-0,574428	-2,914802	-1,142089	-12,728378	4,867320	13,781311	-0,042452	-0,058938	0,085829	-3,538988	4,214486	1,840722	-0,042452	-0,058938	0,085829	-3,538988	4,214486	1,840722
14:59:43,69	0,408965	3,220050	-0,105990	-0,111996	0,320967	1,864998	-0,038728	-0,059786	0,088584	1,122908	1,101110	1,856856	-0,574487	-2,913457	-1,142497	-12,750575	4,863992	13,777025	-0,038728	-0,059786	0,088584	-3,570261	4,141260	1,856856	-0,038728	-0,059786	0,088584	-3,570261	4,141260	1,856856
14:59:43,74	0,408965	3,220050	-0,105990	-0,111996	0,320967	1,864998	-0,039864	-0,059063	0,088176	1,071336	1,024490	1,852570	-0,577411	-2,912813	-1,144062	-12,753564	4,912794	13,774316	-0,039864	-0,059063	0,088176	-3,565083	4,153800	1,852570	-0,039864	-0,059063	0,088176	-3,565083	4,153800	1,852570
14:59:43,79	0,408965	3,220050	-0,105990	-0,111996	0,320967	1,864998	-0,038959	-0,056208	0,086611	0,963661	1,044537	1,849862	-0,576858	-2,910005	-1,143674	-12,751967	4,884081	13,788191	-0,038959	-0,056208	0,086611	-3,448666	4,102839	1,849862	-0,038959	-0,056208	0,086611	-3,448666	4,102839	1,849862
14:59:43,84	0,408965	3,220050	-0,105990	-0,111996	0,320967	1,864998	-0,041668	-0,055283	0,086999	0,891484	0,919440	1,863737	-0,577987	-2,912608	-1,145239	-12,741168	4,895896	13,754914	-0,041668	-0,055283	0,086999	-3,448216	4,190351	1,863737	-0,041668	-0,055283	0,086999	-3,448216	4,190351	1,863737
14:59:43,89	0,408965	3,220050	-0,105990	-0,111996	0,320967	1,864998	-0,038848	-0,055607	0,085434	0,923962	1,069498	1,830459	-0,576279	-2,913813	-1,143288	-12,763489	4,865420	13,767632	-0,038848	-0,055607	0,085434	-3,441169	4,119079	1,830459	-0,038848	-0,055607	0,085434	-3,441169	4,119079	1,830459
14:59:43,94	0,408965	3,220050	-0,105990	-0,111996	0,320967	1,864998	-0,038659	-0,057688	0,087385	0,994643	1,075232	1,843177	-0,575667	-2,916096	-1,144048	-12,756979	4,866135	13,772663	-0,038659	-0,057688	0,087385	-3,533880	4,109980	1,843177	-0,038659	-0,057688	0,087385	-3,533880	4,109980	1,843177
14:59:43,99	0,408965	3,220050	-0,105990	-0,111996	0,320967	1,864998	-0,036988	-0,059360	0,086625	1,085438	1,167411	1,848208	-0,573282	-2,911365	-1,143684	-12,735404	4,868236	13,749175	-0,036988	-0,059360	0,086625	-3,574302	4,070975	1,848208	-0,036988	-0,059360	0,086625	-3,574302	4,070975	1,848208
14:59:44,04	0,408965	3,220050	-0,105990	-0,111996	0,320967	1,864998	-0,042278	-0,059060	0,086988	1,082437	0,909972	1,824721	-0,573360	-2,912514	-1,147164	-12,763622	4,868278	13,785316	-0,042278	-0,059060	0,086988	-3,553741	4,228790	1,824721	-0,042278	-0,059060	0,086988	-3,553741	4,228790	1,824721
14:59:44,09	0,408965	3,220050	-0,105990	-0,111996	0,320967	1,864998	-0,041244	-0,059567	0,083509	1,094741	0,939270	1,860861	-0,573921	-2,915196	-1,142510	-12,764060	4,851692	13,757237	-0,041244	-0,059567	0,083509	-3,581255	4,176937	1,860861	-0,041244	-0,059567	0,083509	-3,581255	4,176937	1,860861
14:59:44,14	0,408965	3,220050	-0,105990	-0,111996	0,320967	1,864998	-0,038641	-0,060422	0,088163	1,124647	1,082568	1,832782	-0,575604	-2,910303	-1,142889	-12,736612	4,933957	13,784481	-0,038641	-0,060422	0,088163	-3,618510	4,115857	1,832782	-0,038641	-0,060422	0,088163	-3,618510	4,115857	1,832782
14:59:44,19	0,408965	3,220050	-0,105990	-0,111996	0,320967	1,864998	-0,042037	-0,056518	0,087784	1,006598	0,888604	1,860027	-0,573928	-2,911654	-1,143669	-12,759505	4,870961	13,783263	-0,042037	-0,056518	0,087784	-3,430084	4,188494	1,860027	-0,042037	-0,056518	0,087784	-3,430084	4,188494	1,860027
14:59:44,24	0,408965	3,220050	-0,105990	-0,111996	0,320967	1,864998	-0,041704	-0,058645	0,087003	1,051189	0,917565	1,858808	-0,572736	-2,911440	-1,144056	-12,758720	4,891601	13,784389	-0,041704	-0,058645	0,087003	-3,552446	4,191356	1,858808	-0,041704	-0,058645	0,087003	-3,552446	4,191356	1,858808
14:59:44,29	0,408965	3,220050	-0,105990	-0,111996	0,320967	1,864998	-0,042486	-0,059570	0,086617	1,117573	0,867262	1,859934	-0,573890	-2,914628	-1,143667	-12,767669	4,919765	13,774783	-0,042486	-0,059570	0,086617	-3,558699	4,202438	1,859934	-0,042486	-0,059570	0,086617	-3,558699	4,202438	1,859934
14:59:44,34	0,408965	3,220050	-0,105990	-0,111996	0,320967	1,864998	-0,039148	-0,060165	0,087006	1,168430	1,019035	1,850329	-0,576769	-2,913216	-1,142892	-12,732638	4,910180	13,763666	-0,039148	-0,060165	0,087006	-3,554551	4,092133	1,850329	-0,039148	-0,060165	0,087006	-3,554551	4,092133	1,850329
14:59:44,39	0,408965	3,220050	-0,105990	-0,111996	0,320967	1,864998	-0,038931	-0,056965	0,087781	1,011248	1,065441	1,839212	-0,573298	-2,916157	-1,143651	-12,745885	4,849091	13,772161	-0,038931	-0,056965	0,087781	-3,460538	4,121518	1,839212	-0,038931	-0,056965	0,087781	-3,460538	4,121518	1,839212
14:59:44,44	0,408965	3,220050	-0,105990	-0,111996	0,320967	1,864998	-0,038119	-0,061443	0,087022	1,184527	1,126710	1,847707	-0,573209	-2,915198	-1,143225	-12,713512	4,891252	13,806994	-0,038119	-0,061443	0,087022	-3,638710	4,119086	1,847707	-0,038119	-0,061443	0,087022	-3,638710	4,119086	1,847707
14:59:44,49	0,408965	3,220050	-0,105990	-0,111996	0,320967	1,864998	-0,038994	-0,061039	0,087448	1,216255	1,088165	1,882539	-0,575693	-2,916256	-1,142110	-12,768862	4,853227	13,771164	-0,038994	-0,061039	0,087448	-3,575323	4,149229	1,882539	-0,038994	-0,061039	0,087448	-3,575323	4,149229	1,882539
14:59:44,54	0,408965	3,220050	-0,105990	-0,111996	0,320967	1,864998	-0,036836	-0,059417	0,088563	1,071315	1,171458	1,846709	-0,575636	-2,911572	-1,142897	-12,730521	4,856154	13,762357	-0,036836	-0,059417	0,088563	-3,592951	4,063121	1,846709	-0,036836	-0,059417	0,088563	-3,592951	4,063121	1,846709
14:59:44,59	0,408965	3,220050	-0,105990	-0,111996	0,320967	1,864998	-0,040921	-0,057125	0,087776	0,973791	0,990781	1,837902	-0,573814	-2,910926	-1,142106	-12,716524	4,893629	13,773033	-0,040921	-0,057125	0,087776	-3,510484	4,203113	1,837902	-0,040921	-0,057125	0,087776	-3,510484	4,203113	1,837902
14:59:44,66	0,408965	3,220050	-0,105990	-0,111996	0,320967	1,864998	-0,038420	-0,061953	0,085470	1,236690	1,089385	1,854718	-0,574464	-2,911848	-1,145609	-12,737859	4,886511	13,774907	-0,038420	-0,061953	0,085470	-3,626651	4,105388	1,854718	-0,038420	-0,061953	0,085470	-3,626651	4,105388	1,854718
14:59:44,71	0,408965	3,220050	-0,105990	-0,111996	0,320967	1,864998	-0,038420	-0,061953	0,085470	1,236690	1,089385	1,854718	-0,573913	-2,913235	-1,143677	-12,749449	4,841815	13,757773	-0,038420	-0,061953	0,085470	-3,626651	4,105388	1,854718	-0,038420	-0,061953	0,085470	-3,626651	4,105388	1,854718
14:59:44,76	0,408965	3,220050	-0,105990	-0,111996	0,320967	1,864998	-0,040343	-0,059448	0,086996	1,072756	1,011637	1,833318	-0,570163	-2,904377	-1,139631	-12,311256	4,704765	13,743534	-0,040343	-0,059448	0,086996	-3,593951	4,178561	1,833318	-0,040343	-0,059448	0,086996	-3,593951	4,178561	1,833318
14:59:44,81	0,408965	3,220050	-0,105990	-0,111996	0,320967	1,864998	-0,049889	-0,058267	0,091042	1,111750	0,963268	1,819080	0,370971	-1,149270	-1,294191	80,967014	-44,091703	13,449173	-0,049889	-0,058267	0,091042	-3,462246	4,879535	1,819080	-0,049889	-0,058267	0,091042	-3,462246	4,879535	1,819080
14:59:44,86	0,458758	3,219985	-0,105987	-0,112009	0,320996	1,865020	-2,040422	0,004240	-0,063518	2,241520	2,635067	1,524718	0,635800	-0,692882	-1,327180	104,763728	-57,612375	13,399245	-2,040422	0,004240	-0,063518	2,574383	162,808224	1,524718	-2,040422	0,004240	-0,063518	2,574383	162,808224	1,524718
14:59:44,91	0,458758	3,219985	-0,105987	-0,112009	0,320996	1,865020	-2,568080	0,003086	-0,096507	2,490657	2,565755	1,474790	0,633627	-0,700161	-1,321013	104,526353	-57,551819	13,437178	-2,568080	0,003086	-0,096507	2,732914	204,160038	1,474790	-2,568080	0,003086	-0,096507	2,732914	204,160038	1,474790
14:59:44,96	0,458758	3,219985	-0,105987	-0,112009	0,320996	1,865020	-2,560690	0,001328	-0,090340	2,515807	2,714185	1,512723	0,632791	-0,701403	-1,318345	104,384433	-57,497066	13,448129	-2,560690	0,001328	-0,090340	2,620094	203,728351	1,512723	-2,560690	0,001328	-0,090340	2,620094	203,728351	1,512723
14:59:45,01	0,458758	3,219985	-0,105987	-0,112009	0,320996	1,865020	-2,559196	0,001432	-0,087672	2,486895	2,641584	1,523674	0,627328	-0,701263	-1,314139	104,265884	-57,398555	13,439330	-2,559196	0,001432	-0,087672	2,599287	203,538480	1,523674	-2,559196	0,001432	-0,087672	2,599287	203,538480	1,523674
14:59:45,06	0,458758	3,219985	-0,105987	-0,112009	0,320996	1,865020	-2,556587	0,006233	-0,083466	2,263283	2,625356	1,514875	0,631263	-0,703592	-1,311893	104,135941	-57,329325	13,383709	-2,556587	0,006233	-0,083466	2,752551	203,317407	1,514875	-2,556587	0,006233	-0,083466	2,752551	203,317407	1,514875
14:59:45,11	0,458758	3,219985	-0,105987	-0,112009	0,320996	1,865020	-2,556536	0,001660	-0,081221	2,496035	2,480819	1,459255	0,628834	-0,704617	-1,310348	104,080034	-57,276441	13,403846	-2,556536	0,001660	-0,081221	2,626363	203,168927	1,459255	-2,556536	0,001660	-0,081221	2,626363	203,168927	1,459255
14:59:45,16	0,458758	3,219985	-0,105987	-0,112009	0,320996	1,865020	-2,554435	0,003252	-0,079675	2,431115	2,515250	1,479392	0,625139	-0,707368	-1,308032	103,993934	-57,270028	13,426706	-2,554435	0,003252	-0,079675	2,686388	203,038371	1,479392	-2,554435	0,003252	-0,079675	2,686388	203,038371	1,479392
14:59:45,21	0,458758	3,219985	-0,105987	-0,112009	0,320996	1,865020	-2,550205	0,005076	-0,077359	2,298748	2,657422	1,502252	0,630900	-0,707934	-1,307649	103,940237	-57,293120	13,436888	-2,550205	0,005076	-0,077359	2,697239	202,848514	1,502252	-2,550205	0,005076	-0,077359	2,697239	202,848514	1,502252
14:59:45,26	0,458758	3,219985	-0,105987	-0,112009	0,320996	1,865020	-2,552595	-0,000196	-0,076976	2,526050	2,498182	1,512433	0,646755	-0,673190	-1,307730	105,707979	-58,206893	13,445843	-2,552595	-0,000196	-0,076976	2,510682	202,876894	1,512433	-2,552595	-0,000196	-0,076976	2,510682	202,876894	1,512433
14:59:45,31	0,458758	3,219985	-0,105987	-0,112009	0,320996	1,865020	-2,590612	0,003446	-0,077057	2,429224	2,509114	1,521389	1,466245	0,798228	-1,467596	181,726450	-99,539927	13,231889	-2,590612	0,003446	-0,077057	2,699697	205,872129	1,521389	-2,590612	0,003446	-0,077057	2,699697	205,872129	1,521389
14:59:45,36	0,508887	3,219943	-0,105975	-0,112028	0,320997	1,865015	-4,274642	0,029456	-0,236923	3,290485	1,439964	1,307434	1,685481	1,190942	-1,449660	201,711453	-110,334961	13,187456	-4,274642	0,029456	-0,236923	5,602763	336,999340	1,307434	-4,274642	0,029456	-0,236923	5,602763	336,999340	1,307434
14:59:45,41	0,508887	3,219943	-0,105975	-0,112028	0,320997	1,865015	-4,724359	0,035949	-0,218987	3,596592	0,759677	1,263001	1,681496	1,184690	-1,437355	201,393503	-110,146417	13,177969	-4,724359	0,035949	-0,218987	6,418555	371,621885	1,263001	-4,724359	0,035949	-0,218987	6,418555	371,621885	1,263001
14:59:45,46	0,508887	3,219943	-0,105975	-0,112028	0,320997	1,865015	-4,716953	0,036273	-0,206682	3,584013	0,775173	1,253514	1,678772	1,179714	-1,428488	201,166765	-110,070341	13,195512	-4,716953	0,036273	-0,206682	6,431470	371,055998	1,253514	-4,716953	0,036273	-0,206682	6,431470	371,055998	1,253514
14:59:45,51	0,508887	3,219943	-0,105975	-0,112028	0,320997	1,865015	-4,711281	0,036144	-0,197815	3,543247	0,835722	1,271058	1,678549	1,178336	-1,429304	201,040961	-110,008582	13,213573	-4,711281	0,036144	-0,197815	6,380560	370,671290	1,271058	-4,711281	0,036144	-0,197815	6,380560	370,671290	1,271058
14:59:45,56	0,508887	3,219943	-0,105975	-0,112028	0,320997	1,865015	-4,709976	0,035648	-0,198631	3,559611	0,763734	1,289118	1,674227	1,176608	-1,426652	200,902414	-109,908795	13,205886	-4,709976	0,035648	-0,198631	6,358004	370,496887	1,289118	-4,709976	0,035648	-0,198631	6,358004	370,496887	1,289118
14:59:45,61	0,508887	3,219943	-0,105975	-0,112028	0,320997	1,865015	-4,706319	0,038527	-0,195979	3,427040	0,784054	1,281431	1,677506	1,172213	-1,421285	200,746401	-109,878838	13,171182	-4,706319	0,038527	-0,195979	6,451446	370,230080	1,281431	-4,706319	0,038527	-0,195979	6,451446	370,230080	1,281431
14:59:45,66	0,508887	3,219943	-0,105975	-0,112028	0,320997	1,865015	-4,704153	0,033490	-0,190612	3,636921	0,746609	1,246727	1,675695	1,174285	-1,420919	200,710203	-109,819103	13,178084	-4,704153	0,033490	-0,190612	6,265892	370,022585	1,246727	-4,704153	0,033490	-0,190612	6,265892	370,022585	1,246727
14:59:45,71	0,508887	3,219943	-0,105975	-0,112028	0,320997	1,865015	-4,705041	0,036095	-0,190246	3,535092	0,639189	1,253630	1,677765	1,172086	-1,421318	200,569343	-109,793730	13,233916	-4,705041	0,036095	-0,190246	6,368560	369,984916	1,253630	-4,705041	0,036095	-0,190246	6,368560	369,984916	1,253630
14:59:45,76	0,508887	3,219943	-0,105975	-0,112028	0,320997	1,865015	-4,704171	0,033202	-0,190645	3,637055	0,549736	1,309461	1,672091	1,168738	-1,416012	200,487306	-109,736461	13,181821	-4,704171	0,033202	-0,190645	6,243446	369,827195	1,309461	-4,704171	0,033202	-0,190645	6,243446	369,827195	1,309461
14:59:45,81	0,508887	3,219943	-0,105975	-0,112028	0,320997	1,865015	-4,698435	0,036443	-0,185339	3,477145	0,748362	1,257366	1,674041	1,167391	-1,415595	200,435036	-109,758074	13,154093	-4,698435	0,036443	-0,185339	6,337890	369,575493	1,257366	-4,698435	0,036443	-0,185339	6,337890	369,575493	1,257366
14:59:45,86	0,508887	3,219943	-0,105975	-0,112028	0,320997	1,865015	-4,698244	0,034080	-0,184922	3,555126	0,723824	1,229639	1,672125	1,167698	-1,420257	200,362042	-109,701526	13,207657	-4,698244	0,034080	-0,184922	6,230439	369,535976	1,229639	-4,698244	0,034080	-0,184922	6,230439	369,535976	1,229639
14:59:45,91	0,508887	3,219943	-0,105975	-0,112028	0,320997	1,865015	-4,697551	0,035893	-0,189584	3,473360	0,668349	1,283203	1,674399	1,167037	-1,413676	200,302532	-109,685920	13,200214	-4,697551	0,035893	-0,189584	6,290941	369,426135	1,283203	-4,697551	0,035893	-0,189584	6,290941	369,426135	1,283203
14:59:45,96	0,508887	3,219943	-0,105975	-0,112028	0,320997	1,865015	-4,698116	0,033594	-0,183003	3,576674	0,579627	1,275760	1,674840	1,164203	-1,413675	200,227085	-109,678591	13,229951	-4,698116	0,033594	-0,183003	6,213775	369,381766	1,275760	-4,698116	0,033594	-0,183003	6,213775	369,381766	1,275760
14:59:46,01	0,508887	3,219943	-0,105975	-0,112028	0,320997	1,865015	-4,695883	0,031794	-0,183002	3,638859	0,626768	1,305496	1,675982	1,166300	-1,409857	200,191486	-109,651539	13,171226	-4,695883	0,031794	-0,183002	6,134717	369,253574	1,305496	-4,695883	0,031794	-0,183002	6,134717	369,253574	1,305496
14:59:46,06	0,508887	3,219943	-0,105975	-0,112028	0,320997	1,865015	-4,698270	0,031854	-0,179184	3,641376	0,458294	1,246772	1,674017	1,165897	-1,410647	200,110305	-109,669467	13,205484	-4,698270	0,031854	-0,179184	6,141931	369,272471	1,246772	-4,698270	0,031854	-0,179184	6,141931	369,272471	1,246772
14:59:46,11	0,508887	3,219943	-0,105975	-0,112028	0,320997	1,865015	-4,696939	0,033354	-0,179974	3,507274	0,466179	1,281029	1,675205	1,165097	-1,411021	200,094820	-109,609810	13,227249	-4,696939	0,033354	-0,179974	6,125557	369,175852	1,281029	-4,696939	0,033354	-0,179974	6,125557	369,175852	1,281029
14:59:46,16	0,508887	3,219943	-0,105975	-0,112028	0,320997	1,865015	-4,696839	0,031925	-0,180348	3,625478	0,428121	1,302794	1,673228	1,163435	-1,411079	199,991004	-109,611508	13,208328	-4,696839	0,031925	-0,180348	6,131624	369,129973	1,302794	-4,696839	0,031925	-0,180348	6,131624	369,129973	1,302794
14:59:46,21	0,508887	3,219943	-0,105975	-0,112028	0,320997	1,865015	-4,694411	0,032806	-0,180406	3,526306	0,465312	1,283873	1,676716	1,160173	-1,410280	199,964692	-109,620625	13,227320	-4,694411	0,032806	-0,180406	6,101582	368,976577	1,283873	-4,694411	0,032806	-0,180406	6,101582	368,976577	1,283873
14:59:46,26	0,508887	3,219943	-0,105975	-0,112028	0,320997	1,865015	-4,693330	0,028154	-0,179607	3,747142	0,503271	1,302865	1,673683	1,163492	-1,413048	199,922911	-109,581733	13,216112	-4,693330	0,028154	-0,179607	5,957262	368,929714	1,302865	-4,693330	0,028154	-0,179607	5,957262	368,929714	1,302865
14:59:46,31	0,508887	3,219943	-0,105975	-0,112028	0,320997	1,865015	-4,694689	0,032441	-0,182375	3,537050	0,377014	1,291657	1,673660	1,159165	-1,408778	199,897926	-109,604095	13,197873	-4,694689	0,032441	-0,182375	6,083636	368,910077	1,291657	-4,694689	0,032441	-0,182375	6,083636	368,910077	1,291657
14:59:46,36	0,508887	3,219943	-0,105975	-0,112028	0,320997	1,865015	-4,690930	0,030297	-0,178105	3,616635	0,562023	1,273418	1,673523	1,158392	-1,409610	199,809018	-109,542450	13,176903	-4,690930	0,030297	-0,178105	5,994985	368,800009	1,273418	-4,690930	0,030297	-0,178105	5,994985	368,800009	1,273418
14:59:46,41	0,508887	3,219943	-0,105975	-0,112028	0,320997	1,865015	-4,690191	0,030030	-0,178937	3,639498	0,492618	1,252448	1,672285	1,161556	-1,409575	199,806415	-109,566421	13,244229	-4,690191	0,030030	-0,178937	5,996818	368,672613	1,252448	-4,690191	0,030030	-0,178937	5,996818	368,672613	1,252448
14:59:46,46	0,508887	3,219943	-0,105975	-0,112028	0,320997	1,865015	-4,692313	0,032683	-0,178902	3,479443	0,392005	1,319774	1,674543	1,157393	-1,409602	199,730413	-109,518373	13,226957	-4,692313	0,032683	-0,178902	6,045080	368,738578	1,319774	-4,692313	0,032683	-0,178902	6,045080	368,738578	1,319774
14:59:46,51	0,508887	3,219943	-0,105975	-0,112028	0,320997	1,865015	-4,689836	0,028646	-0,178929	3,692989	0,430956	1,302503	1,671042	1,157538	-1,411170	199,736646	-109,486381	13,213753	-4,689836	0,028646	-0,178929	5,941703	368,583098	1,302503	-4,689836	0,028646	-0,178929	5,941703	368,583098	1,302503
14:59:46,56	0,508887	3,219943	-0,105975	-0,112028	0,320997	1,865015	-4,688212	0,031751	-0,180497	3,562368	0,504833	1,289299	1,672066	1,156540	-1,410006	199,681343	-109,540164	13,236145	-4,688212	0,031751	-0,180497	6,054799	368,529450	1,289299	-4,688212	0,031751	-0,180497	6,054799	368,529450	1,289299
14:59:46,61	0,508887	3,219943	-0,105975	-0,112028	0,320997	1,865015	-4,687859	0,030365	-0,179333	3,560199	0,502151	1,311691	1,672069	1,158323	-1,410023	199,666457	-109,481886	13,233595	-4,687859	0,030365	-0,179333	5,943848	368,499112	1,311691	-4,687859	0,030365	-0,179333	5,943848	368,499112	1,311691
14:59:46,66	0,508887	3,219943	-0,105975	-0,112028	0,320997	1,865015	-4,689405	0,031254	-0,179350	3,556975	0,379746	1,309141	1,672536	1,157374	-1,407717	199,599827	-109,474655	13,233048	-4,689405	0,031254	-0,179350	6,010445	368,498041	1,309141	-4,689405	0,031254	-0,179350	6,010445	368,498041	1,309141
14:59:46,71	0,508887	3,219943	-0,105975	-0,112028	0,320997	1,865015	-4,688816	0,030375	-0,177044	3,575641	0,349046	1,308594	1,670202	1,156970	-1,410465	199,597813	-109,438245	13,201528	-4,688816	0,030375	-0,177044	5,960094	368,421118	1,308594	-4,688816	0,030375	-0,177044	5,960094	368,421118	1,308594
14:59:46,76	0,508887	3,219943	-0,105975	-0,112028	0,320997	1,865015	-4,687300	0,032195	-0,179792	3,511548	0,407956	1,277073	1,675425	1,155342	-1,409269	199,567591	-109,461821	13,239778	-4,687300	0,032195	-0,179792	6,038838	368,360982	1,277073	-4,687300	0,032195	-0,179792	6,038838	368,360982	1,277073
14:59:46,81	0,508887	3,219943	-0,105975	-0,112028	0,320997	1,865015	-4,688501	0,026857	-0,178596	3,753594	0,331090	1,315324	1,673006	1,153943	-1,408926	199,527407	-109,457699	13,200727	-4,688501	0,026857	-0,178596	5,861854	368,378438	1,315324	-4,688501	0,026857	-0,178596	5,861854	368,378438	1,315324
14:59:46,86	0,508887	3,219943	-0,105975	-0,112028	0,320997	1,865015	-4,686080	0,028253	-0,178253	3,664482	0,420150	1,276273	1,677687	1,157531	-1,410057	199,532027	-109,459518	13,255948	-4,686080	0,028253	-0,178253	5,882324	368,277405	1,276273	-4,686080	0,028253	-0,178253	5,882324	368,277405	1,276273
14:59:46,91	0,508887	3,219943	-0,105975	-0,112028	0,320997	1,865015	-4,691528	0,025992	-0,179384	3,782769	0,141753	1,331493	1,672932	1,152565	-1,406228	199,481600	-109,454303	13,189758	-4,691528	0,025992	-0,179384	5,823152	368,426694	1,331493	-4,691528	0,025992	-0,179384	5,823152	368,426694	1,331493
14:59:46,96	0,508887	3,219943	-0,105975	-0,112028	0,320997	1,865015	-4,684850	0,027628	-0,175555	3,677019	0,442737	1,265304	1,672844	1,156904	-1,410097	199,461205	-109,438327	13,251604	-4,684850	0,027628	-0,175555	5,845798	368,203444	1,265304	-4,684850	0,027628	-0,175555	5,845798	368,203444	1,265304
14:59:47,01	0,508887	3,219943	-0,105975	-0,112028	0,320997	1,865015	-4,688563	0,029874	-0,179424	3,563868	0,223980	1,327149	1,672836	1,154400	-1,408970	199,432820	-109,409034	13,203324	-4,688563	0,029874	-0,179424	5,908955	368,276204	1,327149	-4,688563	0,029874	-0,179424	5,908955	368,276204	1,327149
14:59:47,06	0,508887	3,219943	-0,105975	-0,112028	0,320997	1,865015	-4,686391	0,028628	-0,178297	3,639817	0,297695	1,278869	1,673920	1,157782	-1,406486	199,476601	-109,429913	13,265581	-4,686391	0,028628	-0,178297	5,887121	368,179417	1,278869	-4,686391	0,028628	-0,178297	5,887121	368,179417	1,278869
14:59:47,11	0,508887	3,219943	-0,105975	-0,112028	0,320997	1,865015	-4,689862	0,029380	-0,175813	3,604505	0,165589	1,341126	1,674547	1,154063	-1,407433	199,403014	-109,413659	13,193102	-4,689862	0,029380	-0,175813	5,910867	368,319739	1,341126	-4,689862	0,029380	-0,175813	5,910867	368,319739	1,341126
14:59:47,16	0,508887	3,219943	-0,105975	-0,112028	0,320997	1,865015	-4,686955	0,026978	-0,176760	3,706724	0,244893	1,268647	1,674485	1,151161	-1,406637	199,378601	-109,445858	13,215622	-4,686955	0,026978	-0,176760	5,824480	368,170850	1,268647	-4,686955	0,026978	-0,176760	5,824480	368,170850	1,268647
14:59:47,21	0,508887	3,219943	-0,105975	-0,112028	0,320997	1,865015	-4,684410	0,025581	-0,175964	3,739273	0,372186	1,291167	1,674372	1,151520	-1,409747	199,328814	-109,423186	13,247857	-4,684410	0,025581	-0,175964	5,747369	368,098366	1,291167	-4,684410	0,025581	-0,175964	5,747369	368,098366	1,291167
14:59:47,26	0,508887	3,219943	-0,105975	-0,112028	0,320997	1,865015	-4,684665	0,025858	-0,179074	3,719592	0,304477	1,323402	1,671399	1,150595	-1,409018	199,296365	-109,393747	13,204432	-4,684665	0,025858	-0,179074	5,749460	368,050670	1,323402	-4,684665	0,025858	-0,179074	5,749460	368,050670	1,323402
14:59:47,31	0,508887	3,219943	-0,105975	-0,112028	0,320997	1,865015	-4,682377	0,027971	-0,178345	3,619020	0,380609	1,279977	1,671460	1,155861	-1,408364	199,335419	-109,382128	13,218525	-4,682377	0,027971	-0,178345	5,814708	367,947229	1,279977	-4,682377	0,027971	-0,178345	5,814708	367,947229	1,279977
14:59:47,36	0,508887	3,219943	-0,105975	-0,112028	0,320997	1,865015	-4,686969	0,030550	-0,177691	3,514465	0,169879	1,294070	1,672010	1,150222	-1,405491	199,300347	-109,386492	13,236444	-4,686969	0,030550	-0,177691	5,912659	368,096907	1,294070	-4,686969	0,030550	-0,177691	5,912659	368,096907	1,294070
14:59:47,41	0,508887	3,219943	-0,105975	-0,112028	0,320997	1,865015	-4,682360	0,027255	-0,174818	3,664528	0,381341	1,311989	1,670700	1,151216	-1,409404	199,242204	-109,365116	13,244874	-4,682360	0,027255	-0,174818	5,804007	367,946585	1,311989	-4,682360	0,027255	-0,174818	5,804007	367,946585	1,311989
14:59:47,46	0,508887	3,219943	-0,105975	-0,112028	0,320997	1,865015	-4,682565	0,028886	-0,178732	3,569118	0,309620	1,320419	1,671943	1,153944	-1,409006	199,277237	-109,357577	13,249977	-4,682565	0,028886	-0,178732	5,836689	367,890986	1,320419	-4,682565	0,028886	-0,178732	5,836689	367,890986	1,320419
14:59:47,51	0,508887	3,219943	-0,105975	-0,112028	0,320997	1,865015	-4,685550	0,029173	-0,178333	3,578237	0,180992	1,325523	1,671242	1,152066	-1,405133	199,217935	-109,370903	13,257094	-4,685550	0,029173	-0,178333	5,868341	367,996647	1,325523	-4,685550	0,029173	-0,178333	5,868341	367,996647	1,325523
14:59:47,56	0,508887	3,219943	-0,105975	-0,112028	0,320997	1,865015	-4,683573	0,028842	-0,174461	3,554296	0,239114	1,332640	1,674199	1,151313	-1,407078	199,219939	-109,361442	13,244424	-4,683573	0,028842	-0,174461	5,818358	367,899556	1,332640	-4,683573	0,028842	-0,174461	5,818358	367,899556	1,332640
14:59:47,61	0,508887	3,219943	-0,105975	-0,112028	0,320997	1,865015	-4,684399	0,025905	-0,176405	3,716214	0,193167	1,319969	1,669517	1,152558	-1,405937	199,225796	-109,340382	13,224339	-4,684399	0,025905	-0,176405	5,749725	367,918451	1,319969	-4,684399	0,025905	-0,176405	5,749725	367,918451	1,319969
14:59:47,66	0,508887	3,219943	-0,105975	-0,112028	0,320997	1,865015	-4,683136	0,030582	-0,175264	3,494175	0,253340	1,299884	1,667001	1,149949	-1,409439	199,157078	-109,349150	13,250299	-4,683136	0,030582	-0,175264	5,894832	367,879547	1,299884	-4,683136	0,030582	-0,175264	5,894832	367,879547	1,299884
14:59:47,71	0,508887	3,219943	-0,105975	-0,112028	0,320997	1,865015	-4,679618	0,031456	-0,178766	3,406741	0,381148	1,325845	1,671773	1,149290	-1,407903	199,176864	-109,357321	13,201175	-4,679618	0,031456	-0,178766	5,876059	367,731193	1,325845	-4,679618	0,031456	-0,178766	5,876059	367,731193	1,325845
14:59:47,76	0,508887	3,219943	-0,105975	-0,112028	0,320997	1,865015	-4,681434	0,026994	-0,177230	3,641575	0,307961	1,276720	1,669906	1,150460	-1,407110	199,130948	-109,333109	13,259933	-4,681434	0,026994	-0,177230	5,760635	367,800525	1,276720	-4,681434	0,026994	-0,177230	5,760635	367,800525	1,276720
14:59:47,81	0,508887	3,219943	-0,105975	-0,112028	0,320997	1,865015	-4,681514	0,029195	-0,176437	3,525144	0,251939	1,335478	1,671634	1,151996	-1,406749	199,121127	-109,357363	13,235337	-4,681514	0,029195	-0,176437	5,816967	367,750771	1,335478	-4,681514	0,029195	-0,176437	5,816967	367,750771	1,335478
14:59:47,87	0,508887	3,219943	-0,105975	-0,112028	0,320997	1,865015	-4,683708	0,028467	-0,176076	3,537079	0,141487	1,310883	1,669321	1,146868	-1,406729	199,114578	-109,317307	13,240361	-4,683708	0,028467	-0,176076	5,771763	367,812526	1,310883	-4,683708	0,028467	-0,176076	5,771763	367,812526	1,310883
14:59:47,91	0,508887	3,219943	-0,105975	-0,112028	0,320997	1,865015	-4,682124	0,026284	-0,175702	3,640308	0,170841	1,306722	1,672733	1,149533	-1,406374	199,070095	-109,339780	13,231177	-4,682124	0,026284	-0,175702	5,703624	367,717577	1,306722	-4,682124	0,026284	-0,175702	5,703624	367,717577	1,306722
14:59:47,97	0,508887	3,219943	-0,105975	-0,112028	0,320997	1,865015	-4,682124	0,026284	-0,175702	3,640308	0,170841	1,306722	1,670968	1,149172	-1,408079	199,082465	-109,346395	13,283602	-4,682124	0,026284	-0,175702	5,703624	367,717577	1,306722	-4,682124	0,026284	-0,175702	5,703624	367,717577	1,306722
14:59:48,02	0,508887	3,219943	-0,105975	-0,112028	0,320997	1,865015	-4,680743	0,031395	-0,176469	3,443627	0,231440	1,322075	1,669168	1,149589	-1,406789	199,047698	-109,317471	13,217231	-4,680743	0,031395	-0,176469	5,908096	367,669748	1,322075	-4,680743	0,031395	-0,176469	5,908096	367,669748	1,322075
14:59:48,07	0,508887	3,219943	-0,105975	-0,112028	0,320997	1,865015	-4,680391	0,029399	-0,176116	3,486465	0,230424	1,292776	1,677741	1,159047	-1,403804	199,619854	-109,660550	13,254725	-4,680391	0,029399	-0,176116	5,794285	367,641093	1,292776	-4,680391	0,029399	-0,176116	5,794285	367,641093	1,292776
14:59:48,12	0,508887	3,219943	-0,105975	-0,112028	0,320997	1,865015	-6,404743	0,070315	-0,333316	4,380139	-1,200582	1,098517	2,495911	2,663380	-1,563989	276,972393	-150,818652	13,022971	-6,404743	0,070315	-0,333316	9,899837	501,571758	1,098517	-6,404743	0,070315	-0,333316	9,899837	501,571758	1,098517
14:59:48,17	0,558899	3,219943	-0,105991	-0,112000	0,320994	1,865009	-6,404743	0,070315	-0,333316	4,380139	-1,200582	1,098517	2,710976	3,048060	-1,526828	296,483537	-161,288609	12,951138	-6,404743	0,070315	-0,333316	9,899837	501,571758	1,098517	-6,404743	0,070315	-0,333316	9,899837	501,571758	1,098517
14:59:48,22	0,558899	3,219943	-0,105991	-0,112000	0,320994	1,865009	-6,845418	0,076403	-0,296155	4,751846	-1,983536	1,026684	2,711105	3,044420	-1,509429	296,154513	-161,066562	13,008670	-6,845418	0,076403	-0,296155	10,749519	535,381748	1,026684	-6,845418	0,076403	-0,296155	10,749519	535,381748	1,026684
14:59:48,27	0,558899	3,219943	-0,105991	-0,112000	0,320994	1,865009	-6,842330	0,074471	-0,278756	4,880115	-2,218933	1,084215	2,704924	3,035937	-1,500985	295,946115	-160,987542	12,957426	-6,842330	0,074471	-0,278756	10,726097	534,903954	1,084215	-6,842330	0,074471	-0,278756	10,726097	534,903954	1,084215
14:59:48,32	0,558899	3,219943	-0,105991	-0,112000	0,320994	1,865009	-6,831893	0,075583	-0,270312	4,786545	-1,896201	1,032972	2,708721	3,035297	-1,495972	295,749707	-160,875960	13,013827	-6,831893	0,075583	-0,270312	10,719790	534,407387	1,032972	-6,831893	0,075583	-0,270312	10,719790	534,407387	1,032972
14:59:48,37	0,558899	3,219943	-0,105991	-0,112000	0,320994	1,865009	-6,833237	0,071974	-0,265299	4,972605	-2,191987	1,089372	2,703168	3,031171	-1,491779	295,589309	-160,816136	12,989043	-6,833237	0,071974	-0,265299	10,622598	534,217124	1,089372	-6,833237	0,071974	-0,265299	10,622598	534,217124	1,089372
14:59:48,42	0,558899	3,219943	-0,105991	-0,112000	0,320994	1,865009	-6,826888	0,074721	-0,261106	4,801418	-2,030637	1,064588	2,704184	3,030975	-1,491057	295,491794	-160,766241	12,971970	-6,826888	0,074721	-0,261106	10,666980	533,880043	1,064588	-6,826888	0,074721	-0,261106	10,666980	533,880043	1,064588
14:59:48,47	0,558899	3,219943	-0,105991	-0,112000	0,320994	1,865009	-6,827226	0,073743	-0,260384	4,846705	-2,157617	1,047516	2,701683	3,027471	-1,489150	295,384839	-160,690514	12,973383	-6,827226	0,073743	-0,260384	10,635527	533,779605	1,047516	-6,827226	0,073743	-0,260384	10,635527	533,779605	1,047516
14:59:48,52	0,558899	3,219943	-0,105991	-0,112000	0,320994	1,865009	-6,822941	0,074157	-0,258477	4,837285	-2,065297	1,048928	2,700964	3,027010	-1,486031	295,326139	-160,700633	13,020023	-6,822941	0,074157	-0,258477	10,658600	533,535568	1,048928	-6,822941	0,074157	-0,258477	10,658600	533,535568	1,048928
14:59:48,57	0,558899	3,219943	-0,105991	-0,112000	0,320994	1,865009	-6,822181	0,074549	-0,255359	4,778797	-2,071580	1,095568	2,703697	3,034867	-1,482063	295,543910	-160,776470	13,033960	-6,822181	0,074549	-0,255359	10,630870	533,469666	1,095568	-6,822181	0,074549	-0,255359	10,630870	533,469666	1,095568
14:59:48,62	0,558899	3,219943	-0,105991	-0,112000	0,320994	1,865009	-6,830352	0,076110	-0,251391	4,740822	-2,269959	1,109505	3,564399	4,573633	-1,624723	374,585540	-203,816564	12,778032	-6,830352	0,076110	-0,251391	10,715452	533,912712	1,109505	-6,830352	0,076110	-0,251391	10,715452	533,912712	1,109505
14:59:48,67	0,609030	3,219992	-0,105972	-0,112020	0,320995	1,865018	-8,593313	0,100104	-0,394050	5,740148	-3,971842	0,853577	3,758305	4,913759	-1,551567	391,728481	-213,209288	12,792632	-8,593313	0,100104	-0,394050	13,598313	670,603246	0,853577	-8,593313	0,100104	-0,394050	13,598313	670,603246	0,853577
14:59:48,72	0,609030	3,219992	-0,105972	-0,112020	0,320995	1,865018	-8,984824	0,102239	-0,320894	6,066245	-4,787822	0,868178	3,750380	4,900883	-1,526220	391,149823	-212,881164	12,766162	-8,984824	0,102239	-0,320894	14,092036	700,520857	0,868178	-8,984824	0,102239	-0,320894	14,092036	700,520857	0,868178
14:59:48,77	0,609030	3,219992	-0,105972	-0,112020	0,320995	1,865018	-8,969711	0,102665	-0,295547	6,038943	-4,667150	0,841707	3,748537	4,896768	-1,518573	390,821432	-212,702731	12,779361	-8,969711	0,102665	-0,295547	14,098151	699,455173	0,841707	-8,969711	0,102665	-0,295547	14,098151	699,455173	0,841707
14:59:48,82	0,609030	3,219992	-0,105972	-0,112020	0,320995	1,865018	-8,965226	0,102203	-0,287900	6,053311	-4,807523	0,854906	3,746779	4,892006	-1,512807	390,583868	-212,592201	12,815547	-8,965226	0,102203	-0,287900	14,076234	698,962701	0,854906	-8,965226	0,102203	-0,287900	14,076234	698,962701	0,854906
14:59:48,87	0,609030	3,219992	-0,105972	-0,112020	0,320995	1,865018	-8,960223	0,101345	-0,282134	6,074869	-4,808372	0,891093	3,742538	4,888290	-1,507549	390,375299	-212,472801	12,815013	-8,960223	0,101345	-0,282134	14,030436	698,569122	0,891093	-8,960223	0,101345	-0,282134	14,030436	698,569122	0,891093
14:59:48,92	0,609030	3,219992	-0,105972	-0,112020	0,320995	1,865018	-8,954884	0,103159	-0,276876	5,979641	-4,771068	0,890559	3,740348	4,882901	-1,504084	390,122451	-212,390661	12,769717	-8,954884	0,103159	-0,276876	14,077637	698,187311	0,890559	-8,954884	0,103159	-0,276876	14,077637	698,187311	0,890559
14:59:48,97	0,609030	3,219992	-0,105972	-0,112020	0,320995	1,865018	-8,949122	0,102361	-0,273411	5,965853	-4,731486	0,845262	3,741136	4,883876	-1,499472	389,986431	-212,339184	12,787196	-8,949122	0,102361	-0,273411	14,001197	697,774575	0,845262	-8,949122	0,102361	-0,273411	14,001197	697,774575	0,845262
14:59:49,02	0,609030	3,219992	-0,105972	-0,112020	0,320995	1,865018	-8,950360	0,102167	-0,268800	5,952537	-4,939413	0,862742	3,742865	4,881612	-1,499873	389,877758	-212,280254	12,821901	-8,950360	0,102167	-0,268800	13,972615	697,663855	0,862742	-8,950360	0,102167	-0,268800	13,972615	697,663855	0,862742
14:59:49,07	0,609030	3,219992	-0,105972	-0,112020	0,320995	1,865018	-8,949264	0,099538	-0,269200	6,085922	-5,006009	0,897447	3,739452	4,878723	-1,496956	389,714185	-212,210168	12,827879	-8,949264	0,099538	-0,269200	13,899656	697,511237	0,897447	-8,949264	0,099538	-0,269200	13,899656	697,511237	0,897447
14:59:49,12	0,609030	3,219992	-0,105972	-0,112020	0,320995	1,865018	-8,944536	0,098684	-0,263872	6,090024	-5,049077	0,889851	3,741240	4,877091	-1,494545	389,607396	-212,170687	12,814306	-8,944536	0,098684	-0,263872	13,836738	697,097021	0,889851	-8,944536	0,098684	-0,263872	13,836738	697,097021	0,889851
14:59:49,17	0,609030	3,219992	-0,105972	-0,112020	0,320995	1,865018	-8,944536	0,098684	-0,263872	6,090024	-5,049077	0,889851	3,734577	4,874632	-1,491107	389,471241	-212,063500	12,815531	-8,944536	0,098684	-0,263872	13,836738	697,097021	0,889851	-8,944536	0,098684	-0,263872	13,836738	697,097021	0,889851
14:59:49,22	0,609030	3,219992	-0,105972	-0,112020	0,320995	1,865018	-8,939076	0,103225	-0,260434	5,878644	-4,936628	0,891076	3,734933	4,874446	-1,491211	389,351494	-212,056461	12,749252	-8,939076	0,103225	-0,260434	13,981821	696,780806	0,891076	-8,939076	0,103225	-0,260434	13,981821	696,780806	0,891076
14:59:49,27	0,609030	3,219992	-0,105972	-0,112020	0,320995	1,865018	-8,939092	0,102824	-0,260538	5,845750	-5,044719	0,824797	3,734767	4,872117	-1,490049	389,243929	-211,978337	12,797807	-8,939092	0,102824	-0,260538	13,917401	696,674024	0,824797	-8,939092	0,102824	-0,260538	13,917401	696,674024	0,824797
14:59:49,32	0,609030	3,219992	-0,105972	-0,112020	0,320995	1,865018	-8,936992	0,101803	-0,259376	5,912713	-5,067717	0,873353	3,736299	4,868251	-1,490061	389,129819	-211,985951	12,825084	-8,936992	0,101803	-0,259376	13,904221	696,486149	0,873353	-8,936992	0,101803	-0,259376	13,904221	696,486149	0,873353
14:59:49,37	0,609030	3,219992	-0,105972	-0,112020	0,320995	1,865018	-8,934411	0,098543	-0,259389	6,018554	-5,028504	0,900629	3,735640	4,869630	-1,490876	389,084834	-211,941248	12,813029	-8,934411	0,098543	-0,259389	13,754198	696,322730	0,900629	-8,934411	0,098543	-0,259389	13,754198	696,322730	0,900629
14:59:49,42	0,609030	3,219992	-0,105972	-0,112020	0,320995	1,865018	-8,935274	0,099804	-0,260203	5,969236	-5,134724	0,888574	3,735751	4,866002	-1,487229	388,965235	-211,895202	12,804919	-8,935274	0,099804	-0,260203	13,803819	696,284308	0,888574	-8,935274	0,099804	-0,260203	13,803819	696,284308	0,888574
14:59:49,47	0,609030	3,219992	-0,105972	-0,112020	0,320995	1,865018	-8,932188	0,097894	-0,256556	6,048627	-5,100851	0,880465	3,740027	4,866351	-1,484740	388,882516	-211,861429	12,799667	-8,932188	0,097894	-0,256556	13,733284	696,075930	0,880465	-8,932188	0,097894	-0,256556	13,733284	696,075930	0,880465
14:59:49,52	0,609030	3,219992	-0,105972	-0,112020	0,320995	1,865018	-8,934628	0,094365	-0,254067	6,220029	-5,316259	0,875213	3,736893	4,863569	-1,486805	388,786035	-211,840754	12,816159	-8,934628	0,094365	-0,254067	13,627653	696,052069	0,875213	-8,934628	0,094365	-0,254067	13,627653	696,052069	0,875213
14:59:49,57	0,609030	3,219992	-0,105972	-0,112020	0,320995	1,865018	-8,930652	0,095687	-0,256132	6,120916	-5,203402	0,891705	3,731430	4,864068	-1,487667	388,738654	-211,790937	12,789633	-8,930652	0,095687	-0,256132	13,632368	695,852814	0,891705	-8,930652	0,095687	-0,256132	13,632368	695,852814	0,891705
14:59:49,62	0,609030	3,219992	-0,105972	-0,112020	0,320995	1,865018	-8,928353	0,100668	-0,256994	5,881357	-5,149776	0,865178	3,734419	4,862681	-1,481534	388,626052	-211,773831	12,816181	-8,928647	0,097386	-0,250861	13,655360	695,627655	0,891726	-8,928647	0,097386	-0,250861	13,655360	695,627655	0,891726
14:59:49,67	0,609030	3,219992	-0,105972	-0,112020	0,320995	1,865018	-8,928647	0,097386	-0,250861	6,010526	-5,271123	0,891726	3,730618	4,860866	-1,484495	388,556683	-211,740276	12,794618	-8,928647	0,097386	-0,250861	13,655360	695,627655	0,891726	-8,928647	0,097386	-0,250861	13,655360	695,627655	0,891726
14:59:49,72	0,609030	3,219992	-0,105972	-0,112020	0,320995	1,865018	-8,925174	0,099771	-0,253822	5,880915	-5,167391	0,870164	3,732393	4,857408	-1,482923	388,540745	-211,715510	12,804103	-8,925174	0,099771	-0,253822	13,712920	695,458774	0,870164	-8,925174	0,099771	-0,253822	13,712920	695,458774	0,870164
14:59:49,77	0,609030	3,219992	-0,105972	-0,112020	0,320995	1,865018	-8,923067	0,096504	-0,252250	6,064264	-5,083996	0,879648	3,729173	4,858092	-1,480271	388,390685	-211,660025	12,815044	-8,923067	0,096504	-0,252250	13,639830	695,376744	0,879648	-8,923067	0,096504	-0,252250	13,639830	695,376744	0,879648
14:59:49,82	0,609030	3,219992	-0,105972	-0,112020	0,320995	1,865018	-8,922049	0,099635	-0,249598	5,874473	-5,188754	0,890589	3,732208	4,856754	-1,479055	388,326722	-211,634511	12,820950	-8,922049	0,099635	-0,249598	13,695824	695,192067	0,890589	-8,922049	0,099635	-0,249598	13,695824	695,192067	0,890589
14:59:49,87	0,609030	3,219992	-0,105972	-0,112020	0,320995	1,865018	-8,922408	0,096337	-0,248382	6,036063	-5,275567	0,896495	3,733859	4,857160	-1,476828	388,288582	-211,635456	12,790020	-8,922408	0,096337	-0,248382	13,598552	695,133426	0,896495	-8,922408	0,096337	-0,248382	13,598552	695,133426	0,896495
14:59:49,92	0,609030	3,219992	-0,105972	-0,112020	0,320995	1,865018	-8,923585	0,095111	-0,246155	6,079947	-5,369353	0,865565	3,727137	4,855427	-1,478793	388,223712	-211,573209	12,804570	-8,923585	0,095111	-0,246155	13,546164	695,132072	0,865565	-8,923585	0,095111	-0,246155	13,546164	695,132072	0,865565
14:59:49,97	0,609030	3,219992	-0,105972	-0,112020	0,320995	1,865018	-8,918724	0,100065	-0,248120	5,843791	-5,203863	0,880115	3,729362	4,851312	-1,477247	388,143879	-211,558319	12,813180	-8,918724	0,100065	-0,248120	13,698928	694,915942	0,880115	-8,918724	0,100065	-0,248120	13,698928	694,915942	0,880115
14:59:50,02	0,609030	3,219992	-0,105972	-0,112020	0,320995	1,865018	-8,916272	0,096082	-0,246574	6,023917	-5,152970	0,888725	3,726905	4,852869	-1,475370	388,077302	-211,512140	12,780092	-8,916272	0,096082	-0,246574	13,566340	694,774396	0,888725	-8,916272	0,096082	-0,246574	13,566340	694,774396	0,888725
14:59:50,07	0,609030	3,219992	-0,105972	-0,112020	0,320995	1,865018	-8,916392	0,098988	-0,244697	5,879520	-5,239957	0,855637	3,728050	4,853145	-1,474968	388,055598	-211,484938	12,810251	-8,916392	0,098988	-0,244697	13,650048	694,696830	0,855637	-8,916392	0,098988	-0,244697	13,650048	694,696830	0,855637
14:59:50,12	0,609030	3,219992	-0,105972	-0,112020	0,320995	1,865018	-8,917203	0,098134	-0,244295	5,936595	-5,314527	0,885797	3,728937	4,850918	-1,473565	387,968935	-211,465091	12,776831	-8,917203	0,098134	-0,244295	13,640142	694,685924	0,885797	-8,917203	0,098134	-0,244295	13,640142	694,685924	0,885797
14:59:50,17	0,609030	3,219992	-0,105972	-0,112020	0,320995	1,865018	-8,915718	0,096252	-0,242892	6,008330	-5,322278	0,852376	3,727253	4,850657	-1,473473	387,924956	-211,420460	12,797708	-8,915718	0,096252	-0,242892	13,564118	694,561594	0,852376	-8,915718	0,096252	-0,242892	13,564118	694,561594	0,852376
14:59:50,22	0,609030	3,219992	-0,105972	-0,112020	0,320995	1,865018	-8,914650	0,097580	-0,242800	5,955937	-5,327142	0,873253	3,729037	4,851081	-1,472777	387,879467	-211,398532	12,803670	-8,914650	0,097580	-0,242800	13,615972	694,472888	0,873253	-8,914650	0,097580	-0,242800	13,615972	694,472888	0,873253
14:59:50,27	0,609030	3,219992	-0,105972	-0,112020	0,320995	1,865018	-8,915909	0,096248	-0,242104	6,021466	-5,442989	0,879215	3,727200	4,850802	-1,473124	387,819062	-211,381324	12,810751	-8,915909	0,096248	-0,242104	13,576909	694,455903	0,879215	-8,915909	0,096248	-0,242104	13,576909	694,455903	0,879215
14:59:50,32	0,609030	3,219992	-0,105972	-0,112020	0,320995	1,865018	-8,914749	0,097698	-0,242452	5,930739	-5,443586	0,886297	3,726471	4,845395	-1,468066	387,787448	-211,352438	12,806784	-8,914749	0,097698	-0,242452	13,600049	694,364247	0,886297	-8,914749	0,097698	-0,242452	13,600049	694,364247	0,886297
14:59:50,37	0,609030	3,219992	-0,105972	-0,112020	0,320995	1,865018	-8,909702	0,095627	-0,237393	6,047656	-5,222952	0,882330	3,725879	4,847080	-1,469890	387,742860	-211,328158	12,832696	-8,909702	0,095627	-0,237393	13,554367	694,188675	0,882330	-8,909702	0,095627	-0,237393	13,554367	694,188675	0,882330
14:59:50,42	0,609030	3,219992	-0,105972	-0,112020	0,320995	1,865018	-8,910866	0,096982	-0,239217	5,975928	-5,334197	0,908241	3,726871	4,848168	-1,469276	387,697708	-211,316291	12,819771	-8,910866	0,096982	-0,239217	13,589008	694,168747	0,908241	-8,910866	0,096982	-0,239217	13,589008	694,168747	0,908241
14:59:50,47	0,609030	3,219992	-0,105972	-0,112020	0,320995	1,865018	-8,912303	0,096666	-0,238603	5,980031	-5,454001	0,895317	3,726782	4,849180	-1,466960	387,639731	-211,267581	12,840034	-8,912303	0,096666	-0,238603	13,568350	694,161814	0,895317	-8,912303	0,096666	-0,238603	13,568350	694,161814	0,895317
14:59:50,52	0,609030	3,219992	-0,105972	-0,112020	0,320995	1,865018	-8,913136	0,097250	-0,236287	5,962899	-5,571855	0,915579	3,726730	4,845964	-1,466571	387,602309	-211,254392	12,844963	-8,913136	0,097250	-0,236287	13,597002	694,109310	0,915579	-8,913136	0,097250	-0,236287	13,597002	694,109310	0,915579
14:59:50,57	0,609030	3,219992	-0,105972	-0,112020	0,320995	1,865018	-8,910324	0,095686	-0,235898	6,036917	-5,464662	0,920508	3,723856	4,848467	-1,464955	387,559898	-211,225711	12,842787	-8,910324	0,095686	-0,235898	13,548278	693,995804	0,920508	-8,910324	0,095686	-0,235898	13,548278	693,995804	0,920508
14:59:50,62	0,609030	3,219992	-0,105972	-0,112020	0,320995	1,865018	-8,911055	0,099427	-0,234282	5,846021	-5,553739	0,918332	3,724020	4,844935	-1,468065	387,510600	-211,215920	12,808665	-8,911055	0,099427	-0,234282	13,651046	693,964103	0,918332	-8,911055	0,099427	-0,234282	13,651046	693,964103	0,918332
14:59:50,67	0,609030	3,219992	-0,105972	-0,112020	0,320995	1,865018	-8,908078	0,097519	-0,237392	5,929044	-5,446518	0,884210	3,727336	4,844983	-1,465497	387,451812	-211,221780	12,808099	-8,908078	0,097519	-0,237392	13,584325	693,837621	0,884210	-8,908078	0,097519	-0,237392	13,584325	693,837621	0,884210
14:59:50,72	0,609030	3,219992	-0,105972	-0,112020	0,320995	1,865018	-8,909778	0,094671	-0,234824	6,042689	-5,582892	0,883644	3,724632	4,842935	-1,465109	387,406810	-211,174850	12,828438	-8,909778	0,094671	-0,234824	13,474375	693,834686	0,883644	-8,909778	0,094671	-0,234824	13,474375	693,834686	0,883644
14:59:50,77	0,609030	3,219992	-0,105972	-0,112020	0,320995	1,865018	-8,906652	0,095989	-0,234436	5,992310	-5,482795	0,903983	3,722181	4,843186	-1,465526	387,351109	-211,138337	12,830048	-8,906652	0,095989	-0,234436	13,527436	693,689417	0,903983	-8,906652	0,095989	-0,234436	13,527436	693,689417	0,903983
14:59:50,82	0,609030	3,219992	-0,105972	-0,112020	0,320995	1,865018	-8,905644	0,098238	-0,234854	5,879140	-5,496868	0,905593	3,720975	4,841263	-1,463203	387,319680	-211,113411	12,829262	-8,905644	0,098238	-0,234854	13,590802	693,596207	0,905593	-8,905644	0,098238	-0,234854	13,590802	693,596207	0,905593
14:59:50,87	0,609030	3,219992	-0,105972	-0,112020	0,320995	1,865018	-8,903376	0,098321	-0,232530	5,880706	-5,418582	0,904807	3,721662	4,840773	-1,463283	387,269133	-211,101201	12,835113	-8,903376	0,098321	-0,232530	13,598868	693,496409	0,904807	-8,903376	0,098321	-0,232530	13,598868	693,496409	0,904807
14:59:50,92	0,609030	3,219992	-0,105972	-0,112020	0,320995	1,865018	-8,903295	0,097480	-0,232610	5,909709	-5,464258	0,910658	3,723753	4,841128	-1,461326	387,228399	-211,100639	12,791166	-8,903295	0,097480	-0,232610	13,561897	693,444386	0,910658	-8,903295	0,097480	-0,232610	13,561897	693,444386	0,910658
14:59:50,97	0,609030	3,219992	-0,105972	-0,112020	0,320995	1,865018	-8,904648	0,095847	-0,230653	5,974757	-5,570164	0,866711	3,722517	4,843431	-1,460529	387,198868	-211,059680	12,850567	-8,904648	0,095847	-0,230653	13,498736	693,444678	0,866711	-8,904648	0,095847	-0,230653	13,498736	693,444678	0,866711
14:59:51,02	0,609030	3,219992	-0,105972	-0,112020	0,320995	1,865018	-8,906025	0,098069	-0,229856	5,879916	-5,687827	0,926112	3,721308	4,839782	-1,459369	387,153652	-211,005491	12,851311	-8,906025	0,098069	-0,229856	13,578328	693,435117	0,926112	-8,906025	0,098069	-0,229856	13,578328	693,435117	0,926112
14:59:51,07	0,609030	3,219992	-0,105972	-0,112020	0,320995	1,865018	-8,902259	0,097291	-0,228696	5,944694	-5,558282	0,926856	3,717032	4,840644	-1,458529	387,112427	-210,975839	12,800688	-8,902259	0,097291	-0,228696	13,582031	693,269083	0,926856	-8,902259	0,097291	-0,228696	13,582031	693,269083	0,926856
14:59:51,12	0,609030	3,219992	-0,105972	-0,112020	0,320995	1,865018	-8,900062	0,096183	-0,226021	5,985312	-5,538753	0,907436	3,721169	4,837324	-1,456694	387,063087	-210,972841	12,831891	-8,900062	0,096183	-0,226021	13,535657	693,116086	0,907436	-8,900062	0,096183	-0,226021	13,535657	693,116086	0,907436
14:59:51,17	0,609030	3,219992	-0,105972	-0,112020	0,320995	1,865018	-8,900062	0,096183	-0,226021	5,985312	-5,538753	0,907436	3,719942	4,838160	-1,457084	387,038382	-210,951356	12,852363	-8,900062	0,096183	-0,226021	13,535657	693,116086	0,907436	-8,900062	0,096183	-0,226021	13,535657	693,116086	0,907436
14:59:51,22	0,609030	3,219992	-0,105972	-0,112020	0,320995	1,865018	-8,900172	0,097663	-0,226411	5,914603	-5,576634	0,927908	3,722209	4,837089	-1,457495	386,987972	-210,935920	12,844168	-8,900172	0,097663	-0,226411	13,581133	693,086873	0,927908	-8,900172	0,097663	-0,226411	13,581133	693,086873	0,927908
14:59:51,27	0,609030	3,219992	-0,105972	-0,112020	0,320995	1,865018	-8,900378	0,095165	-0,226822	6,032675	-5,638732	0,919713	3,718074	4,836595	-1,454042	386,963402	-210,917363	12,803365	-8,900378	0,095165	-0,226822	13,503092	693,040964	0,919713	-8,900378	0,095165	-0,226822	13,503092	693,040964	0,919713
14:59:51,32	0,609030	3,219992	-0,105972	-0,112020	0,320995	1,865018	-8,897883	0,098498	-0,223369	5,863114	-5,539537	0,878910	3,718725	4,836863	-1,455981	386,948314	-210,905886	12,818948	-8,897883	0,098498	-0,223369	13,595218	692,944284	0,878910	-8,897883	0,098498	-0,223369	13,595218	692,944284	0,878910
14:59:51,37	0,609030	3,219992	-0,105972	-0,112020	0,320995	1,865018	-8,898440	0,098069	-0,225308	5,887815	-5,587315	0,894493	3,718549	4,837323	-1,453278	386,898371	-210,874550	12,829355	-8,898440	0,098069	-0,225308	13,586247	692,940245	0,894493	-8,898440	0,098069	-0,225308	13,586247	692,940245	0,894493
14:59:51,42	0,609030	3,219992	-0,105972	-0,112020	0,320995	1,865018	-8,898751	0,098451	-0,222605	5,870112	-5,662382	0,904901	3,718499	4,837872	-1,452156	386,872776	-210,884334	12,789934	-8,898751	0,098451	-0,222605	13,598538	692,889553	0,904901	-8,898751	0,098451	-0,222605	13,598538	692,889553	0,904901
14:59:51,47	0,609030	3,219992	-0,105972	-0,112020	0,320995	1,865018	-8,899201	0,098769	-0,221483	5,832316	-5,703047	0,865479	3,717479	4,835264	-1,454562	386,796490	-210,832315	12,853850	-8,899201	0,098769	-0,221483	13,585689	692,884200	0,865479	-8,899201	0,098769	-0,221483	13,585689	692,884200	0,865479
14:59:51,52	0,609030	3,219992	-0,105972	-0,112020	0,320995	1,865018	-8,896433	0,098348	-0,223889	5,861106	-5,651185	0,929395	3,716621	4,835315	-1,452158	386,798377	-210,827535	12,820886	-8,896433	0,098348	-0,223889	13,581444	692,718773	0,929395	-8,896433	0,098348	-0,223889	13,581444	692,718773	0,929395
14:59:51,57	0,609030	3,219992	-0,105972	-0,112020	0,320995	1,865018	-8,896047	0,099116	-0,221485	5,826247	-5,631915	0,896432	3,716583	4,831514	-1,454462	386,775091	-210,817593	12,851346	-8,896047	0,099116	-0,221485	13,606883	692,707811	0,896432	-8,896047	0,099116	-0,221485	13,606883	692,707811	0,896432
14:59:51,62	0,609030	3,219992	-0,105972	-0,112020	0,320995	1,865018	-8,892737	0,097249	-0,223789	5,920310	-5,484896	0,926892	3,715931	4,831294	-1,451218	386,721802	-210,784905	12,804793	-8,892737	0,097249	-0,223789	13,554367	692,594941	0,926892	-8,892737	0,097249	-0,223789	13,554367	692,594941	0,926892
14:59:51,67	0,609030	3,219992	-0,105972	-0,112020	0,320995	1,865018	-8,892221	0,097704	-0,220545	5,898335	-5,520554	0,880338	3,715825	4,834133	-1,449108	386,668058	-210,759830	12,817380	-8,892221	0,097704	-0,220545	13,568078	692,518771	0,880338	-8,892221	0,097704	-0,220545	13,568078	692,518771	0,880338
14:59:51,72	0,609030	3,219992	-0,105972	-0,112020	0,320995	1,865018	-8,894626	0,099215	-0,218435	5,814569	-5,704687	0,892926	3,712840	4,832848	-1,449505	386,627883	-210,701120	12,828899	-8,894626	0,099215	-0,218435	13,602982	692,523419	0,892926	-8,894626	0,099215	-0,218435	13,602982	692,523419	0,892926
14:59:51,77	0,609030	3,219992	-0,105972	-0,112020	0,320995	1,865018	-8,892021	0,101158	-0,218832	5,744321	-5,633383	0,904445	3,714539	4,829294	-1,449886	386,588884	-210,702335	12,838950	-8,892021	0,101158	-0,218832	13,685214	692,390242	0,904445	-8,892021	0,101158	-0,218832	13,685214	692,390242	0,904445
14:59:51,82	0,609030	3,219992	-0,105972	-0,112020	0,320995	1,865018	-8,889792	0,097909	-0,219213	5,892686	-5,550656	0,914495	3,712169	4,832638	-1,449509	386,587123	-210,688687	12,848952	-8,889792	0,097909	-0,219213	13,578578	692,298015	0,914495	-8,889792	0,097909	-0,219213	13,578578	692,298015	0,914495
14:59:51,87	0,609030	3,219992	-0,105972	-0,112020	0,320995	1,865018	-8,891503	0,101634	-0,218836	5,709959	-5,647979	0,924498	3,713868	4,827558	-1,445259	386,530211	-210,689751	12,817386	-8,891503	0,101634	-0,218836	13,688213	692,335008	0,924498	-8,891503	0,101634	-0,218836	13,688213	692,335008	0,924498
14:59:51,92	0,609030	3,219992	-0,105972	-0,112020	0,320995	1,865018	-8,887954	0,097623	-0,214586	5,889164	-5,512178	0,892932	3,713916	4,829223	-1,446040	386,543186	-210,647716	12,814485	-8,887954	0,097623	-0,214586	13,552538	692,192200	0,892932	-8,887954	0,097623	-0,214586	13,552538	692,192200	0,892932
14:59:51,97	0,609030	3,219992	-0,105972	-0,112020	0,320995	1,865018	-8,889419	0,098414	-0,215367	5,890921	-5,598150	0,890030	3,717012	4,830794	-1,444490	386,477850	-210,637071	12,850450	-8,889419	0,098414	-0,215367	13,616392	692,221247	0,890030	-8,889419	0,098414	-0,215367	13,616392	692,221247	0,890030
14:59:52,02	0,609030	3,219992	-0,105972	-0,112020	0,320995	1,865018	-8,892328	0,096517	-0,213817	5,966072	-5,811295	0,925995	3,713751	4,826857	-1,446451	386,452815	-210,621591	12,825812	-8,892328	0,096517	-0,213817	13,542695	692,236416	0,925995	-8,892328	0,096517	-0,213817	13,542695	692,236416	0,925995
14:59:52,07	0,609030	3,219992	-0,105972	-0,112020	0,320995	1,865018	-8,887288	0,097374	-0,215779	5,922443	-5,578648	0,901357	3,716149	4,831702	-1,442196	386,463533	-210,586933	12,815665	-8,887288	0,097374	-0,215779	13,566271	692,073441	0,901357	-8,887288	0,097374	-0,215779	13,566271	692,073441	0,901357
14:59:52,12	0,609030	3,219992	-0,105972	-0,112020	0,320995	1,865018	-8,890949	0,099582	-0,212710	5,822505	-5,833783	0,902060	3,711333	4,827817	-1,444922	386,406005	-210,568846	12,831621	-8,890949	0,099582	-0,212710	13,639667	692,105699	0,902060	-8,890949	0,099582	-0,212710	13,639667	692,105699	0,902060
14:59:52,17	0,609030	3,219992	-0,105972	-0,112020	0,320995	1,865018	-8,890949	0,099582	-0,212710	5,822505	-5,833783	0,902060	3,714925	4,829584	-1,442921	386,399128	-210,602481	12,828665	-8,890949	0,099582	-0,212710	13,639667	692,105699	0,902060	-8,890949	0,099582	-0,212710	13,639667	692,105699	0,902060
14:59:52,22	0,609030	3,219992	-0,105972	-0,112020	0,320995	1,865018	-8,890236	0,097720	-0,212248	5,894139	-5,788014	0,904210	3,715969	4,826043	-1,441070	386,346889	-210,547638	12,802032	-8,890236	0,097720	-0,212248	13,565155	692,095526	0,904210	-8,890236	0,097720	-0,212248	13,565155	692,095526	0,904210
14:59:52,27	0,609030	3,219992	-0,105972	-0,112020	0,320995	1,865018	-8,887692	0,095045	-0,210397	6,054599	-5,728371	0,877577	3,709430	4,830732	-1,442637	386,316890	-210,483130	12,843686	-8,887692	0,095045	-0,210397	13,515652	691,955438	0,877577	-8,887692	0,095045	-0,210397	13,515652	691,955438	0,877577
14:59:52,32	0,609030	3,219992	-0,105972	-0,112020	0,320995	1,865018	-8,888483	0,103053	-0,211964	5,679056	-5,827733	0,919232	3,709914	4,826866	-1,441082	386,265450	-210,511422	12,851563	-8,888483	0,103053	-0,211964	13,768727	691,918165	0,919232	-8,888483	0,103053	-0,211964	13,768727	691,918165	0,919232
14:59:52,37	0,609030	3,219992	-0,105972	-0,112020	0,320995	1,865018	-8,885377	0,100701	-0,210410	5,751138	-5,696630	0,927109	3,713680	4,827502	-1,439272	386,228685	-210,505909	12,822691	-8,885377	0,100701	-0,210410	13,656177	691,805456	0,927109	-8,885377	0,100701	-0,210410	13,656177	691,805456	0,927109
14:59:52,42	0,609030	3,219992	-0,105972	-0,112020	0,320995	1,865018	-8,887811	0,097758	-0,208599	5,890577	-5,857804	0,898236	3,711554	4,825466	-1,442261	386,202141	-210,499795	12,863070	-8,887811	0,097758	-0,208599	13,564572	691,835366	0,898236	-8,887811	0,097758	-0,208599	13,564572	691,835366	0,898236
14:59:52,47	0,609030	3,219992	-0,105972	-0,112020	0,320995	1,865018	-8,884985	0,098580	-0,211588	5,839830	-5,736891	0,938615	3,710403	4,824339	-1,441150	386,185718	-210,455603	12,795780	-8,884985	0,098580	-0,211588	13,578393	691,734430	0,938615	-8,884985	0,098580	-0,211588	13,578393	691,734430	0,938615
14:59:52,52	0,609030	3,219992	-0,105972	-0,112020	0,320995	1,865018	-8,883433	0,099014	-0,210477	5,847346	-5,692502	0,871325	3,712670	4,825083	-1,438787	386,149264	-210,456301	12,858184	-8,883433	0,099014	-0,210477	13,619942	691,656982	0,871325	-8,883433	0,099014	-0,210477	13,619942	691,656982	0,871325
14:59:52,57	0,609030	3,219992	-0,105972	-0,112020	0,320995	1,865018	-8,885211	0,097422	-0,208114	5,911271	-5,816159	0,933729	3,710301	4,824714	-1,438803	386,124706	-210,406791	12,854722	-8,885211	0,097422	-0,208114	13,558936	691,672867	0,933729	-8,885211	0,097422	-0,208114	13,558936	691,672867	0,933729
14:59:52,62	0,609030	3,219992	-0,105972	-0,112020	0,320995	1,865018	-8,883707	0,099289	-0,208130	5,844788	-5,783984	0,930268	3,707872	4,821997	-1,436103	386,072800	-210,392742	12,848395	-8,883707	0,099289	-0,208130	13,639008	691,586994	0,930268	-8,883707	0,099289	-0,208130	13,639008	691,586994	0,930268
14:59:52,67	0,609030	3,219992	-0,105972	-0,112020	0,320995	1,865018	-8,880140	0,100034	-0,205430	5,792263	-5,650471	0,923940	3,709071	4,824645	-1,437908	386,083046	-210,388608	12,781480	-8,880140	0,100034	-0,205430	13,644962	691,440489	0,923940	-8,880140	0,100034	-0,205430	13,644962	691,440489	0,923940
14:59:52,72	0,609030	3,219992	-0,105972	-0,112020	0,320995	1,865018	-8,883032	0,100321	-0,207235	5,786070	-5,794089	0,857026	3,711288	4,824853	-1,436432	386,074215	-210,349791	12,808575	-8,883032	0,100321	-0,207235	13,661257	691,523954	0,857026	-8,883032	0,100321	-0,207235	13,661257	691,523954	0,857026
14:59:52,77	0,609030	3,219992	-0,105972	-0,112020	0,320995	1,865018	-8,884321	0,098504	-0,205759	5,909731	-5,888134	0,884120	3,707857	4,820284	-1,436141	386,042215	-210,353785	12,806117	-8,884321	0,098504	-0,205759	13,642320	691,531036	0,884120	-8,884321	0,098504	-0,205759	13,642320	691,531036	0,884120
14:59:52,82	0,609030	3,219992	-0,105972	-0,112020	0,320995	1,865018	-8,878649	0,099191	-0,205469	5,854541	-5,618905	0,881663	3,710683	4,821093	-1,431891	385,989492	-210,379878	12,803846	-8,878649	0,099191	-0,205469	13,641070	691,355011	0,881663	-8,878649	0,099191	-0,205469	13,641070	691,355011	0,881663
14:59:52,87	0,609030	3,219992	-0,105972	-0,112020	0,320995	1,865018	-8,880762	0,097148	-0,201218	5,911854	-5,761409	0,879391	3,711319	4,820128	-1,433434	385,984452	-210,298161	12,817111	-8,880762	0,097148	-0,201218	13,537954	691,378401	0,879391	-8,880762	0,097148	-0,201218	13,537954	691,378401	0,879391
14:59:52,92	0,609030	3,219992	-0,105972	-0,112020	0,320995	1,865018	-8,880244	0,096115	-0,202761	6,033797	-5,779724	0,892656	3,708884	4,821596	-1,432083	385,965065	-210,339504	12,828689	-8,880244	0,096115	-0,202761	13,578839	691,319465	0,892656	-8,880244	0,096115	-0,202761	13,578839	691,319465	0,892656
14:59:52,97	0,609030	3,219992	-0,105972	-0,112020	0,320995	1,865018	-8,880298	0,098958	-0,201410	5,840488	-5,778642	0,904234	3,709812	4,819836	-1,434371	385,923604	-210,297928	12,815587	-8,880298	0,098958	-0,201410	13,608669	691,324773	0,904234	-8,880298	0,098958	-0,201410	13,608669	691,324773	0,904234
14:59:53,02	0,609030	3,219992	-0,105972	-0,112020	0,320995	1,865018	-8,879238	0,097274	-0,203698	5,943331	-5,780219	0,891133	3,706502	4,816835	-1,428699	385,846301	-210,276442	12,854997	-8,879238	0,097274	-0,203698	13,579318	691,239990	0,891133	-8,879238	0,097274	-0,203698	13,579318	691,239990	0,891133
14:59:53,07	0,609030	3,219992	-0,105972	-0,112020	0,320995	1,865018	-8,874984	0,098640	-0,198026	5,852245	-5,636702	0,930542	3,704585	4,818627	-1,431163	385,841592	-210,249420	12,827062	-8,874984	0,098640	-0,198026	13,595478	691,049571	0,930542	-8,874984	0,098640	-0,198026	13,595478	691,049571	0,930542
14:59:53,12	0,609030	3,219992	-0,105972	-0,112020	0,320995	1,865018	-8,875578	0,101196	-0,200490	5,740354	-5,685152	0,902608	3,708693	4,817817	-1,430394	385,826444	-210,241916	12,813045	-8,875578	0,101196	-0,200490	13,684273	691,047708	0,902608	-8,875578	0,101196	-0,200490	13,684273	691,047708	0,902608
14:59:53,17	0,609030	3,219992	-0,105972	-0,112020	0,320995	1,865018	-8,876930	0,097233	-0,199721	5,945360	-5,772345	0,888590	3,707535	4,819506	-1,431160	385,828113	-210,194546	12,839287	-8,876930	0,097233	-0,199721	13,578175	691,066676	0,888590	-8,876930	0,097233	-0,199721	13,578175	691,066676	0,888590
14:59:53,22	0,609030	3,219992	-0,105972	-0,112020	0,320995	1,865018	-8,877814	0,099081	-0,200487	5,891119	-5,840549	0,914833	3,707404	4,816085	-1,430431	385,756064	-210,207339	12,799883	-8,877814	0,099081	-0,200487	13,669008	691,067860	0,914833	-8,877814	0,099081	-0,200487	13,669008	691,067860	0,914833
14:59:53,27	0,609030	3,219992	-0,105972	-0,112020	0,320995	1,865018	-8,874785	0,097484	-0,199758	5,927070	-5,739056	0,875428	3,708628	4,818329	-1,428273	385,774655	-210,185091	12,824670	-8,874785	0,097484	-0,199758	13,579578	690,931600	0,875428	-8,874785	0,097484	-0,199758	13,579578	690,931600	0,875428
14:59:53,32	0,609030	3,219992	-0,105972	-0,112020	0,320995	1,865018	-8,877341	0,097546	-0,197601	5,952435	-5,866959	0,900215	3,707809	4,817831	-1,429265	385,729728	-210,165554	12,824127	-8,877341	0,097546	-0,197601	13,609769	691,004293	0,900215	-8,877341	0,097546	-0,197601	13,609769	691,004293	0,900215
14:59:53,37	0,609030	3,219992	-0,105972	-0,112020	0,320995	1,865018	-8,876500	0,098006	-0,198593	5,922954	-5,871929	0,899672	3,707357	4,816558	-1,428486	385,712482	-210,142382	12,830362	-8,876500	0,098006	-0,198593	13,616424	690,933343	0,899672	-8,876500	0,098006	-0,198593	13,616424	690,933343	0,899672
14:59:53,42	0,609030	3,219992	-0,105972	-0,112020	0,320995	1,865018	-8,875172	0,097762	-0,197814	5,947111	-5,829374	0,905907	3,706977	4,818129	-1,426361	385,684003	-210,170251	12,840749	-8,875172	0,097762	-0,197814	13,621392	690,871620	0,905907	-8,875172	0,097762	-0,197814	13,621392	690,871620	0,905907
14:59:53,47	0,609030	3,219992	-0,105972	-0,112020	0,320995	1,865018	-8,876343	0,098876	-0,195688	5,850805	-5,900991	0,916294	3,704926	4,817159	-1,426188	385,670051	-210,131786	12,819717	-8,876343	0,098876	-0,195688	13,612539	690,891921	0,916294	-8,876343	0,098876	-0,195688	13,612539	690,891921	0,916294
14:59:53,52	0,609030	3,219992	-0,105972	-0,112020	0,320995	1,865018	-8,874477	0,100166	-0,195515	5,810016	-5,835266	0,895263	3,703263	4,818293	-1,424932	385,632401	-210,072606	12,842920	-8,874477	0,100166	-0,195515	13,673083	690,811151	0,895263	-8,874477	0,100166	-0,195515	13,673083	690,811151	0,895263
14:59:53,57	0,609030	3,219992	-0,105972	-0,112020	0,320995	1,865018	-8,874627	0,102174	-0,194259	5,738050	-5,905289	0,918465	3,701575	4,816201	-1,423468	385,632356	-210,056637	12,841939	-8,874627	0,102174	-0,194259	13,758708	690,752945	0,918465	-8,874627	0,102174	-0,194259	13,758708	690,752945	0,918465
14:59:53,62	0,609030	3,219992	-0,105972	-0,112020	0,320995	1,865018	-8,871971	0,102590	-0,192795	5,730225	-5,775213	0,917484	3,702993	4,813114	-1,421183	385,549565	-210,071572	12,809215	-8,871971	0,102590	-0,192795	13,783539	690,674543	0,917484	-8,871971	0,102590	-0,192795	13,783539	690,674543	0,917484
14:59:53,67	0,609030	3,219992	-0,105972	-0,112020	0,320995	1,865018	-8,870007	0,099819	-0,190511	5,820011	-5,737298	0,884760	3,706363	4,817450	-1,425128	385,586020	-210,076088	12,815551	-8,870007	0,099819	-0,190511	13,655766	690,558257	0,884760	-8,870007	0,099819	-0,190511	13,655766	690,558257	0,884760
14:59:53,72	0,609030	3,219992	-0,105972	-0,112020	0,320995	1,865018	-8,875447	0,099068	-0,194455	5,873376	-5,986354	0,891097	3,704699	4,815925	-1,424681	385,527845	-210,040777	12,837490	-8,875447	0,099068	-0,194455	13,650184	690,736248	0,891097	-8,875447	0,099068	-0,194455	13,650184	690,736248	0,891097
14:59:53,77	0,609030	3,219992	-0,105972	-0,112020	0,320995	1,865018	-8,873295	0,099747	-0,194008	5,839565	-5,942477	0,913035	3,703763	4,815542	-1,419649	385,492422	-210,043141	12,829653	-8,873295	0,099747	-0,194008	13,669668	690,611179	0,913035	-8,873295	0,099747	-0,194008	13,669668	690,611179	0,913035
14:59:53,82	0,609030	3,219992	-0,105972	-0,112020	0,320995	1,865018	-8,870823	0,098273	-0,190272	5,910294	-5,870281	0,898693	3,704739	4,813047	-1,420945	385,476083	-210,017713	12,823148	-8,870823	0,098273	-0,190272	13,624706	690,489306	0,898693	-8,870823	0,098273	-0,190272	13,624706	690,489306	0,898693
14:59:53,87	0,609030	3,219992	-0,105972	-0,112020	0,320995	1,865018	-8,870823	0,098273	-0,190272	5,910294	-5,870281	0,898693	3,704022	4,813859	-1,420391	385,461531	-209,992392	12,885139	-8,870823	0,098273	-0,190272	13,624706	690,489306	0,898693	-8,870823	0,098273	-0,190272	13,624706	690,489306	0,898693
14:59:53,92	0,609030	3,219992	-0,105972	-0,112020	0,320995	1,865018	-8,871167	0,099300	-0,189719	5,871522	-5,913419	0,960685	3,704697	4,813334	-1,420940	385,448766	-209,985243	12,848726	-8,871167	0,099300	-0,189719	13,666584	690,473153	0,960685	-8,871167	0,099300	-0,189719	13,666584	690,473153	0,960685
14:59:53,97	0,609030	3,219992	-0,105972	-0,112020	0,320995	1,865018	-8,871050	0,098453	-0,190267	5,915403	-5,921974	0,924271	3,704162	4,814870	-1,418691	385,417929	-209,956022	12,852784	-8,871050	0,098453	-0,190267	13,643932	690,455427	0,924271	-8,871050	0,098453	-0,190267	13,643932	690,455427	0,924271
14:59:54,02	0,609030	3,219992	-0,105972	-0,112020	0,320995	1,865018	-8,872113	0,099685	-0,188018	5,861230	-6,018567	0,928329	3,703963	4,812084	-1,417734	385,402490	-209,950129	12,827068	-8,872113	0,099685	-0,188018	13,686467	690,442281	0,928329	-8,872113	0,099685	-0,188018	13,686467	690,442281	0,928329
14:59:54,07	0,609030	3,219992	-0,105972	-0,112020	0,320995	1,865018	-8,869600	0,098463	-0,187061	5,922135	-5,904216	0,902613	3,702905	4,810976	-1,415308	385,371866	-209,917781	12,837497	-8,869600	0,098463	-0,187061	13,651479	690,359373	0,902613	-8,869600	0,098463	-0,187061	13,651479	690,359373	0,902613
14:59:54,12	0,609030	3,219992	-0,105972	-0,112020	0,320995	1,865018	-8,868111	0,098826	-0,184635	5,915962	-5,869516	0,913042	3,702088	4,810438	-1,415820	385,338394	-209,935554	12,821615	-8,868111	0,098826	-0,184635	13,673801	690,277236	0,913042	-8,868111	0,098826	-0,184635	13,673801	690,277236	0,913042
14:59:54,17	0,609030	3,219992	-0,105972	-0,112020	0,320995	1,865018	-8,867237	0,099264	-0,185147	5,861060	-5,844168	0,897161	3,702572	4,811992	-1,416453	385,338646	-209,922141	12,848583	-8,867237	0,099264	-0,185147	13,653279	690,233974	0,897161	-8,867237	0,099264	-0,185147	13,653279	690,233974	0,897161
14:59:54,22	0,609030	3,219992	-0,105972	-0,112020	0,320995	1,865018	-8,868825	0,099623	-0,185780	5,854156	-5,933195	0,924128	3,699140	4,813190	-1,415322	385,332244	-209,889175	12,862733	-8,868825	0,099623	-0,185780	13,674524	690,269550	0,924128	-8,868825	0,099623	-0,185780	13,674524	690,269550	0,924128
14:59:54,27	0,609030	3,219992	-0,105972	-0,112020	0,320995	1,865018	-8,868147	0,103193	-0,184649	5,693842	-5,919965	0,938278	3,699076	4,810473	-1,417312	385,269856	-209,820195	12,823985	-8,868147	0,103193	-0,184649	13,794488	690,229554	0,938278	-8,868147	0,103193	-0,184649	13,794488	690,229554	0,938278
14:59:54,32	0,609030	3,219992	-0,105972	-0,112020	0,320995	1,865018	-8,865762	0,101890	-0,186639	5,790130	-5,884472	0,899531	3,697532	4,809915	-1,414571	385,248961	-209,875643	12,820406	-8,865762	0,101890	-0,186639	13,788509	690,077835	0,899531	-8,865762	0,101890	-0,186639	13,788509	690,077835	0,899531
14:59:54,37	0,609030	3,219992	-0,105972	-0,112020	0,320995	1,865018	-8,864507	0,102948	-0,183898	5,676648	-5,809573	0,895951	3,700223	4,810000	-1,413525	385,256693	-209,849668	12,823422	-8,864507	0,102948	-0,183898	13,758080	690,054201	0,895951	-8,864507	0,102948	-0,183898	13,758080	690,054201	0,895951
14:59:54,42	0,609030	3,219992	-0,105972	-0,112020	0,320995	1,865018	-8,865925	0,100661	-0,182852	5,821960	-5,889603	0,898968	3,700410	4,808068	-1,414249	385,202436	-209,845461	12,829954	-8,865925	0,100661	-0,182852	13,723820	690,085488	0,898968	-8,865925	0,100661	-0,182852	13,723820	690,085488	0,898968
14:59:54,47	0,609030	3,219992	-0,105972	-0,112020	0,320995	1,865018	-8,864346	0,099532	-0,183576	5,857161	-5,856588	0,905499	3,700056	4,809678	-1,414732	385,169960	-209,820461	12,821062	-8,864346	0,099532	-0,183576	13,670428	689,994553	0,905499	-8,864346	0,099532	-0,183576	13,670428	689,994553	0,905499
14:59:54,52	0,609030	3,219992	-0,105972	-0,112020	0,320995	1,865018	-8,865563	0,100644	-0,184059	5,804776	-5,960506	0,896608	3,697214	4,809954	-1,411630	385,199728	-209,791015	12,799981	-8,865563	0,100644	-0,184059	13,705296	689,986185	0,896608	-8,865563	0,100644	-0,184059	13,705296	689,986185	0,896608
14:59:54,57	0,609030	3,219992	-0,105972	-0,112020	0,320995	1,865018	-8,864380	0,103243	-0,180957	5,709964	-5,887956	0,875526	3,698048	4,808621	-1,413513	385,105605	-209,784223	12,799836	-8,864380	0,103243	-0,180957	13,814578	689,965904	0,875526	-8,864380	0,103243	-0,180957	13,814578	689,965904	0,875526
14:59:54,62	0,609030	3,219992	-0,105972	-0,112020	0,320995	1,865018	-8,863644	0,101855	-0,182840	5,741009	-5,934555	0,875381	3,700028	4,809661	-1,408131	385,136021	-209,794303	12,832760	-8,863644	0,101855	-0,182840	13,736593	689,861471	0,875381	-8,863644	0,101855	-0,182840	13,736593	689,861471	0,875381
14:59:54,67	0,609030	3,219992	-0,105972	-0,112020	0,320995	1,865018	-8,865534	0,100660	-0,177458	5,809614	-6,001458	0,908305	3,701066	4,808158	-1,409622	385,110359	-209,728396	12,793604	-8,865534	0,100660	-0,177458	13,711410	689,942938	0,908305	-8,865534	0,100660	-0,177458	13,711410	689,942938	0,908305
14:59:54,72	0,609030	3,219992	-0,105972	-0,112020	0,320995	1,865018	-8,864752	0,099010	-0,178949	5,939671	-6,015987	0,869149	3,694063	4,806761	-1,411293	385,071534	-209,725676	12,797323	-8,864752	0,099010	-0,178949	13,711927	689,867046	0,869149	-8,864752	0,099010	-0,178949	13,711927	689,867046	0,869149
14:59:54,77	0,609030	3,219992	-0,105972	-0,112020	0,320995	1,865018	-8,860041	0,104376	-0,180620	5,643579	-5,805974	0,872869	3,698758	4,807577	-1,410852	385,074944	-209,733770	12,860680	-8,860041	0,104376	-0,180620	13,837069	689,707209	0,872869	-8,860041	0,104376	-0,180620	13,837069	689,707209	0,872869
14:59:54,82	0,609030	3,219992	-0,105972	-0,112020	0,320995	1,865018	-8,863095	0,100718	-0,180179	5,828467	-5,957791	0,936225	3,699295	4,805933	-1,411236	385,050397	-209,739546	12,870520	-8,863095	0,100718	-0,180179	13,734840	689,795144	0,936225	-8,863095	0,100718	-0,180179	13,734840	689,795144	0,936225
14:59:54,87	0,609030	3,219992	-0,105972	-0,112020	0,320995	1,865018	-8,861939	0,099431	-0,180563	5,878145	-5,916080	0,946066	3,699359	4,807589	-1,408558	385,052206	-209,678026	12,822648	-8,861939	0,099431	-0,180563	13,683444	689,746156	0,946066	-8,861939	0,099431	-0,180563	13,683444	689,746156	0,946066
14:59:54,92	0,609030	3,219992	-0,105972	-0,112020	0,320995	1,865018	-8,863405	0,100203	-0,177885	5,892185	-6,021499	0,898193	3,697971	4,807069	-1,411348	384,953457	-209,676041	12,791191	-8,863405	0,100203	-0,177885	13,758083	689,755808	0,898193	-8,863405	0,100203	-0,177885	13,758083	689,755808	0,898193
14:59:54,97	0,609030	3,219992	-0,105972	-0,112020	0,320995	1,865018	-8,862262	0,101145	-0,180675	5,795505	-6,048539	0,866737	3,698131	4,806824	-1,406596	384,979084	-209,690383	12,803719	-8,862262	0,101145	-0,180675	13,735412	689,638989	0,866737	-8,862262	0,101145	-0,180675	13,735412	689,638989	0,866737
14:59:55,02	0,609030	3,219992	-0,105972	-0,112020	0,320995	1,865018	-8,862129	0,100884	-0,175923	5,809482	-6,012276	0,879264	3,696839	4,804482	-1,405872	384,947286	-209,634727	12,827427	-8,862129	0,100884	-0,175923	13,728882	689,664838	0,879264	-8,862129	0,100884	-0,175923	13,728882	689,664838	0,879264
14:59:55,07	0,609030	3,219992	-0,105972	-0,112020	0,320995	1,865018	-8,859454	0,100832	-0,175199	5,844481	-5,928552	0,902973	3,697385	4,801402	-1,406280	384,922051	-209,650216	12,798006	-8,859454	0,100832	-0,175199	13,759808	689,538591	0,902973	-8,859454	0,100832	-0,175199	13,759808	689,538591	0,902973
14:59:55,12	0,609030	3,219992	-0,105972	-0,112020	0,320995	1,865018	-8,857061	0,098819	-0,175608	5,923135	-5,818216	0,873551	3,697512	4,804699	-1,404674	384,893576	-209,639304	12,816755	-8,857061	0,098819	-0,175608	13,680427	689,461061	0,873551	-8,857061	0,098819	-0,175608	13,680427	689,461061	0,873551
14:59:55,17	0,609030	3,219992	-0,105972	-0,112020	0,320995	1,865018	-8,859979	0,100358	-0,174001	5,838343	-6,000081	0,892300	3,694121	4,807018	-1,404841	384,899114	-209,572665	12,826767	-8,859979	0,100358	-0,174001	13,716410	689,508279	0,892300	-8,859979	0,100358	-0,174001	13,716410	689,508279	0,892300
14:59:55,22	0,609030	3,219992	-0,105972	-0,112020	0,320995	1,865018	-8,860292	0,104454	-0,174168	5,685827	-6,044882	0,902313	3,698385	4,803826	-1,406315	384,827758	-209,592316	12,821975	-8,860292	0,104454	-0,174168	13,885436	689,488051	0,902313	-8,860292	0,104454	-0,174168	13,885436	689,488051	0,902313
14:59:55,27	0,609030	3,219992	-0,105972	-0,112020	0,320995	1,865018	-8,859660	0,099165	-0,175642	5,908146	-6,063972	0,897521	3,694448	4,803446	-1,405906	384,908411	-209,585205	12,804642	-8,859660	0,099165	-0,175642	13,692589	689,419323	0,897521	-8,859660	0,099165	-0,175642	13,692589	689,419323	0,897521
14:59:55,32	0,609030	3,219992	-0,105972	-0,112020	0,320995	1,865018	-8,857362	0,102384	-0,175233	5,787210	-5,878171	0,880187	3,696674	4,802289	-1,403172	384,840600	-209,572823	12,852736	-8,857362	0,102384	-0,175233	13,824393	689,424711	0,880187	-8,857362	0,102384	-0,175233	13,824393	689,424711	0,880187
14:59:55,37	0,609030	3,219992	-0,105972	-0,112020	0,320995	1,865018	-8,857473	0,099878	-0,172499	5,894342	-5,948865	0,928281	3,693515	4,803034	-1,403725	384,824185	-209,548556	12,826935	-8,857473	0,099878	-0,172499	13,734801	689,362739	0,928281	-8,857473	0,099878	-0,172499	13,734801	689,362739	0,928281
14:59:55,42	0,609030	3,219992	-0,105972	-0,112020	0,320995	1,865018	-8,856539	0,102986	-0,173052	5,745544	-5,926648	0,902480	3,693670	4,804709	-1,405543	384,817592	-209,559833	12,835291	-8,856539	0,102986	-0,173052	13,829967	689,311639	0,902480	-8,856539	0,102986	-0,173052	13,829967	689,311639	0,902480
14:59:55,47	0,609030	3,219992	-0,105972	-0,112020	0,320995	1,865018	-8,858067	0,103690	-0,174870	5,695880	-6,006192	0,910836	3,694555	4,798889	-1,402433	384,712804	-209,506385	12,864548	-8,858067	0,103690	-0,174870	13,835556	689,352070	0,910836	-8,858067	0,103690	-0,174870	13,835556	689,352070	0,910836
14:59:55,52	0,609030	3,219992	-0,105972	-0,112020	0,320995	1,865018	-8,853469	0,100013	-0,171760	5,880964	-5,884561	0,940093	3,695430	4,800052	-1,402905	384,781938	-209,513880	12,846039	-8,853469	0,100013	-0,171760	13,732016	689,112745	0,940093	-8,853469	0,100013	-0,171760	13,732016	689,112745	0,940093
14:59:55,57	0,609030	3,219992	-0,105972	-0,112020	0,320995	1,865018	-8,854914	0,099837	-0,172232	5,918199	-5,896075	0,921584	3,694772	4,803677	-1,401311	384,750484	-209,509822	12,810819	-8,854914	0,099837	-0,172232	13,755424	689,214652	0,921584	-8,854914	0,099837	-0,172232	13,755424	689,214652	0,921584
14:59:55,62	0,609030	3,219992	-0,105972	-0,112020	0,320995	1,865018	-8,857724	0,102220	-0,170638	5,782104	-6,071474	0,886364	3,695868	4,803523	-1,400534	384,721557	-209,537743	12,824451	-8,857724	0,102220	-0,170638	13,806344	689,259854	0,886364	-8,857724	0,102220	-0,170638	13,806344	689,259854	0,886364
14:59:55,67	0,609030	3,219992	-0,105972	-0,112020	0,320995	1,865018	-8,858138	0,101194	-0,169861	5,796817	-6,104108	0,899996	3,692397	4,805680	-1,400073	384,744249	-209,513138	12,796586	-8,858138	0,101194	-0,169861	13,740508	689,259741	0,899996	-8,858138	0,101194	-0,169861	13,740508	689,259741	0,899996
14:59:55,72	0,609030	3,219992	-0,105972	-0,112020	0,320995	1,865018	-8,858271	0,105278	-0,169400	5,617102	-6,103658	0,872131	3,694392	4,805511	-1,399554	384,735739	-209,436711	12,841520	-8,858271	0,105278	-0,169400	13,881390	689,270608	0,872131	-8,858271	0,105278	-0,169400	13,881390	689,270608	0,872131
14:59:55,77	0,609030	3,219992	-0,105972	-0,112020	0,320995	1,865018	-8,859122	0,103466	-0,168881	5,773229	-6,193508	0,917066	3,691162	4,803609	-1,402876	384,692955	-209,429077	12,838541	-8,859122	0,103466	-0,168881	13,895321	689,247582	0,917066	-8,859122	0,103466	-0,168881	13,895321	689,247582	0,917066
14:59:55,82	0,609030	3,219992	-0,105972	-0,112020	0,320995	1,865018	-8,855860	0,105312	-0,172204	5,662466	-6,064727	0,914086	3,695241	4,801407	-1,400087	384,660428	-209,440933	12,799627	-8,855860	0,105312	-0,172204	13,929454	689,120257	0,914086	-8,855860	0,105312	-0,172204	13,929454	689,120257	0,914086
14:59:55,87	0,609030	3,219992	-0,105972	-0,112020	0,320995	1,865018	-8,855992	0,100678	-0,169414	5,876891	-6,093864	0,875172	3,693283	4,802167	-1,397319	384,659227	-209,429345	12,828382	-8,855992	0,100678	-0,169414	13,780128	689,101530	0,875172	-8,855992	0,100678	-0,169414	13,780128	689,101530	0,875172
14:59:55,92	0,609030	3,219992	-0,105972	-0,112020	0,320995	1,865018	-8,855672	0,102754	-0,166646	5,778385	-6,084033	0,903927	3,693484	4,797634	-1,397441	384,643190	-209,413221	12,821233	-8,855672	0,102754	-0,166646	13,844571	689,086204	0,903927	-8,855672	0,102754	-0,166646	13,844571	689,086204	0,903927
14:59:55,97	0,609030	3,219992	-0,105972	-0,112020	0,320995	1,865018	-8,851847	0,100313	-0,166768	5,911238	-5,907097	0,896778	3,691512	4,799925	-1,399801	384,568592	-209,434604	12,846975	-8,851847	0,100313	-0,166768	13,785841	688,962897	0,896778	-8,851847	0,100313	-0,166768	13,785841	688,962897	0,896778
14:59:56,02	0,609030	3,219992	-0,105972	-0,112020	0,320995	1,865018	-8,852845	0,103167	-0,169128	5,707040	-6,012883	0,922520	3,693973	4,801650	-1,397851	384,598834	-209,380371	12,843051	-8,852845	0,103167	-0,169128	13,805643	688,935421	0,922520	-8,852845	0,103167	-0,169128	13,805643	688,935421	0,922520
14:59:56,07	0,609030	3,219992	-0,105972	-0,112020	0,320995	1,865018	-8,855569	0,101898	-0,167178	5,835120	-6,155475	0,918596	3,693291	4,800475	-1,397477	384,559647	-209,403583	12,842190	-8,855569	0,101898	-0,167178	13,834099	689,006690	0,918596	-8,855569	0,101898	-0,167178	13,834099	689,006690	0,918596
14:59:56,12	0,609030	3,219992	-0,105972	-0,112020	0,320995	1,865018	-8,854211	0,101901	-0,166804	5,795258	-6,107165	0,917735	3,692901	4,798858	-1,393294	384,556514	-209,361670	12,840713	-8,854211	0,101901	-0,166804	13,794488	688,948360	0,917735	-8,854211	0,101901	-0,166804	13,794488	688,948360	0,917735
14:59:56,17	0,609030	3,219992	-0,105972	-0,112020	0,320995	1,865018	-8,852615	0,101431	-0,162621	5,854451	-6,047885	0,916258	3,690957	4,801238	-1,393222	384,546191	-209,357282	12,831242	-8,852615	0,101431	-0,162621	13,816753	688,882417	0,916258	-8,852615	0,101431	-0,162621	13,816753	688,882417	0,916258
14:59:56,22	0,609030	3,219992	-0,105972	-0,112020	0,320995	1,865018	-8,853704	0,104304	-0,162549	5,703668	-6,115646	0,906788	3,691333	4,799930	-1,393775	384,511521	-209,334778	12,884612	-8,853704	0,104304	-0,162549	13,891540	688,900140	0,906788	-8,853704	0,104304	-0,162549	13,891540	688,900140	0,906788
14:59:56,27	0,609030	3,219992	-0,105972	-0,112020	0,320995	1,865018	-8,852759	0,103324	-0,163102	5,756765	-6,107766	0,960157	3,688375	4,798934	-1,394797	384,500192	-209,341905	12,823899	-8,852759	0,103324	-0,163102	13,867732	688,833813	0,960157	-8,852759	0,103324	-0,163102	13,867732	688,833813	0,960157
14:59:56,32	0,609030	3,219992	-0,105972	-0,112020	0,320995	1,865018	-8,850418	0,105388	-0,164125	5,637624	-5,992260	0,899444	3,689701	4,796973	-1,393627	384,481110	-209,306341	12,828094	-8,850418	0,105388	-0,164125	13,910580	688,765517	0,899444	-8,850418	0,105388	-0,164125	13,910580	688,765517	0,899444
14:59:56,37	0,609030	3,219992	-0,105972	-0,112020	0,320995	1,865018	-8,849382	0,103259	-0,162954	5,769597	-5,972734	0,903639	3,691320	4,801081	-1,394811	384,488343	-209,294427	12,820321	-8,849382	0,103259	-0,162954	13,875415	688,703775	0,903639	-8,849382	0,103259	-0,162954	13,875415	688,703775	0,903639
14:59:56,42	0,609030	3,219992	-0,105972	-0,112020	0,320995	1,865018	-8,853750	0,103912	-0,164138	5,749584	-6,199536	0,895866	3,691351	4,796644	-1,392502	384,423044	-209,314233	12,803764	-8,853750	0,103912	-0,164138	13,906651	688,819821	0,895866	-8,853750	0,103912	-0,164138	13,906651	688,819821	0,895866
14:59:56,47	0,609030	3,219992	-0,105972	-0,112020	0,320995	1,865018	-8,849923	0,101666	-0,161829	5,816573	-6,047182	0,879310	3,690844	4,798166	-1,395168	384,457660	-209,256530	12,865159	-8,849923	0,101666	-0,161829	13,797331	688,671759	0,879310	-8,849923	0,101666	-0,161829	13,797331	688,671759	0,879310
14:59:56,52	0,609030	3,219992	-0,105972	-0,112020	0,320995	1,865018	-8,850987	0,102866	-0,164495	5,821446	-6,101397	0,940704	3,694288	4,797309	-1,390146	384,408740	-209,278698	12,842983	-8,850987	0,102866	-0,164495	13,896415	688,701089	0,940704	-8,850987	0,102866	-0,164495	13,896415	688,701089	0,940704
14:59:56,57	0,609030	3,219992	-0,105972	-0,112020	0,320995	1,865018	-8,851967	0,099454	-0,159473	5,955186	-6,183650	0,918529	3,688432	4,796892	-1,393262	384,412274	-209,229644	12,840495	-8,851967	0,099454	-0,159473	13,762352	688,695783	0,918529	-8,851967	0,099454	-0,159473	13,762352	688,695783	0,918529
14:59:56,62	0,609030	3,219992	-0,105972	-0,112020	0,320995	1,865018	-8,848678	0,104317	-0,162589	5,746556	-6,034060	0,916041	3,689749	4,797550	-1,390481	384,386895	-209,190186	12,809160	-8,848678	0,104317	-0,162589	13,935471	688,587144	0,916041	-8,848678	0,104317	-0,162589	13,935471	688,587144	0,916041
14:59:56,67	0,609030	3,219992	-0,105972	-0,112020	0,320995	1,865018	-8,849906	0,103506	-0,159808	5,810220	-6,139656	0,884705	3,687999	4,799188	-1,391601	384,389688	-209,212288	12,837309	-8,849906	0,103506	-0,159808	13,935456	688,577993	0,884705	-8,849906	0,103506	-0,159808	13,935456	688,577993	0,884705
14:59:56,72	0,609030	3,219992	-0,105972	-0,112020	0,320995	1,865018	-8,850450	0,105841	-0,160928	5,671078	-6,154441	0,912854	3,687727	4,799276	-1,390208	384,349589	-209,210844	12,820735	-8,850450	0,105841	-0,160928	13,979579	688,605862	0,912854	-8,850450	0,105841	-0,160928	13,979579	688,605862	0,912854
14:59:56,77	0,609030	3,219992	-0,105972	-0,112020	0,320995	1,865018	-8,850390	0,106120	-0,159535	5,637768	-6,186787	0,896280	3,690624	4,797560	-1,388622	384,330392	-209,230330	12,858350	-8,850390	0,106120	-0,159535	13,968174	688,568832	0,896280	-8,850390	0,106120	-0,159535	13,968174	688,568832	0,896280
14:59:56,82	0,609030	3,219992	-0,105972	-0,112020	0,320995	1,865018	-8,850352	0,102754	-0,157949	5,786326	-6,191703	0,933895	3,689431	4,796802	-1,386115	384,341102	-209,180775	12,823260	-8,850352	0,102754	-0,157949	13,852502	688,560949	0,933895	-8,850352	0,102754	-0,157949	13,852502	688,560949	0,933895
14:59:56,87	0,609030	3,219992	-0,105972	-0,112020	0,320995	1,865018	-8,849099	0,103407	-0,155442	5,800617	-6,142056	0,898805	3,688775	4,794829	-1,387511	384,261231	-209,183343	12,815559	-8,849099	0,103407	-0,155442	13,918089	688,512245	0,898805	-8,849099	0,103407	-0,155442	13,918089	688,512245	0,898805
14:59:56,92	0,609030	3,219992	-0,105972	-0,112020	0,320995	1,865018	-8,847063	0,102989	-0,156838	5,780186	-6,104052	0,891104	3,688790	4,796771	-1,391944	384,276569	-209,150253	12,866689	-8,847063	0,102989	-0,156838	13,864857	688,390395	0,891104	-8,847063	0,102989	-0,156838	13,864857	688,390395	0,891104
14:59:56,97	0,609030	3,219992	-0,105972	-0,112020	0,320995	1,865018	-8,848752	0,103947	-0,161271	5,766720	-6,195129	0,942235	3,691210	4,798242	-1,387112	384,257620	-209,165292	12,845930	-8,848752	0,103947	-0,161271	13,926558	688,431886	0,942235	-8,848752	0,103947	-0,161271	13,926558	688,431886	0,942235
14:59:57,02	0,609030	3,219992	-0,105972	-0,112020	0,320995	1,865018	-8,851236	0,102587	-0,156439	5,814933	-6,333192	0,921475	3,688751	4,795649	-1,388584	384,250644	-209,170431	12,821697	-8,851236	0,102587	-0,156439	13,868022	688,488823	0,921475	-8,851236	0,102587	-0,156439	13,868022	688,488823	0,921475
14:59:57,07	0,609030	3,219992	-0,105972	-0,112020	0,320995	1,865018	-8,847761	0,103420	-0,157911	5,763694	-6,155987	0,897242	3,689941	4,796548	-1,388643	384,257245	-209,149744	12,871118	-8,847761	0,103420	-0,157911	13,882151	688,393275	0,897242	-8,847761	0,103420	-0,157911	13,882151	688,393275	0,897242
14:59:57,12	0,609030	3,219992	-0,105972	-0,112020	0,320995	1,865018	-8,849135	0,102839	-0,157970	5,815104	-6,232040	0,946663	3,686519	4,798090	-1,386177	384,219045	-209,103817	12,828724	-8,849135	0,102839	-0,157970	13,887980	688,425047	0,946663	-8,849135	0,102839	-0,157970	13,887980	688,425047	0,946663
14:59:57,17	0,609030	3,219992	-0,105972	-0,112020	0,320995	1,865018	-8,848759	0,106573	-0,155505	5,641594	-6,268541	0,904269	3,685146	4,796350	-1,384822	384,200094	-209,135032	12,825388	-8,848759	0,106573	-0,155505	14,007613	688,359042	0,904269	-8,848759	0,106573	-0,155505	14,007613	688,359042	0,904269
14:59:57,22	0,609030	3,219992	-0,105972	-0,112020	0,320995	1,865018	-8,846566	0,106893	-0,154150	5,588473	-6,155302	0,900933	3,688034	4,792981	-1,384039	384,156139	-209,112319	12,835780	-8,846566	0,106893	-0,154150	13,979570	688,300119	0,900933	-8,846566	0,106893	-0,154150	13,979570	688,300119	0,900933
14:59:57,27	0,609030	3,219992	-0,105972	-0,112020	0,320995	1,865018	-8,845092	0,102707	-0,153366	5,803843	-6,128061	0,911325	3,686930	4,792759	-1,385589	384,171742	-209,051941	12,833428	-8,845092	0,102707	-0,153366	13,866331	688,211628	0,911325	-8,845092	0,102707	-0,153366	13,866331	688,211628	0,911325
14:59:57,32	0,609030	3,219992	-0,105972	-0,112020	0,320995	1,865018	-8,844348	0,103552	-0,154916	5,819974	-6,106078	0,908973	3,687479	4,793802	-1,387163	384,159467	-209,057944	12,820034	-8,844348	0,103552	-0,154916	13,948823	688,175250	0,908973	-8,844348	0,103552	-0,154916	13,948823	688,175250	0,908973
14:59:57,37	0,609030	3,219992	-0,105972	-0,112020	0,320995	1,865018	-8,845526	0,103598	-0,156491	5,806268	-6,174951	0,895579	3,684754	4,795096	-1,381984	384,162858	-209,052568	12,825624	-8,845526	0,103598	-0,156491	13,938694	688,198832	0,895579	-8,845526	0,103598	-0,156491	13,938694	688,198832	0,895579
14:59:57,42	0,609030	3,219992	-0,105972	-0,112020	0,320995	1,865018	-8,845284	0,106605	-0,151311	5,656259	-6,162098	0,901169	3,684513	4,796058	-1,385208	384,152779	-209,047989	12,857815	-8,845284	0,106605	-0,151311	14,024729	688,192657	0,901169	-8,845284	0,106605	-0,151311	14,024729	688,192657	0,901169
14:59:57,47	0,609030	3,219992	-0,105972	-0,112020	0,320995	1,865018	-8,845996	0,107295	-0,154536	5,619287	-6,210167	0,933361	3,687083	4,793354	-1,382303	384,102730	-209,049899	12,854929	-8,845996	0,107295	-0,154536	14,041950	688,200520	0,933361	-8,845996	0,107295	-0,154536	14,041950	688,200520	0,933361
14:59:57,52	0,609030	3,219992	-0,105972	-0,112020	0,320995	1,865018	-8,844940	0,103717	-0,151630	5,778656	-6,197635	0,930474	3,686190	4,793443	-1,383318	384,078381	-209,000619	12,815243	-8,844940	0,103717	-0,151630	13,920458	688,130143	0,930474	-8,844940	0,103717	-0,151630	13,920458	688,130143	0,930474
14:59:57,57	0,609030	3,219992	-0,105972	-0,112020	0,320995	1,865018	-8,844570	0,104535	-0,152645	5,766646	-6,224133	0,890788	3,688535	4,792043	-1,381375	384,077959	-209,040264	12,802494	-8,844570	0,104535	-0,152645	13,972627	688,074618	0,890788	-8,844570	0,104535	-0,152645	13,972627	688,074618	0,890788
14:59:57,62	0,609030	3,219992	-0,105972	-0,112020	0,320995	1,865018	-8,844530	0,101804	-0,150702	5,874104	-6,202588	0,878040	3,685583	4,792238	-1,380952	384,072998	-209,017235	12,856649	-8,844530	0,101804	-0,150702	13,865716	688,093010	0,878040	-8,844530	0,101804	-0,150702	13,865716	688,093010	0,878040
14:59:57,67	0,609030	3,219992	-0,105972	-0,112020	0,320995	1,865018	-8,843223	0,104459	-0,150279	5,753529	-6,150450	0,932194	3,684781	4,792855	-1,379446	384,032011	-209,003424	12,822633	-8,843223	0,104459	-0,150279	13,953526	688,042572	0,932194	-8,843223	0,104459	-0,150279	13,953526	688,042572	0,932194
14:59:57,72	0,609030	3,219992	-0,105972	-0,112020	0,320995	1,865018	-8,843356	0,105461	-0,148773	5,692857	-6,199745	0,898178	3,681793	4,792404	-1,382866	384,001274	-208,957842	12,819850	-8,843356	0,105461	-0,148773	13,971563	688,003683	0,898178	-8,843356	0,105461	-0,148773	13,971563	688,003683	0,898178
14:59:57,77	0,609030	3,219992	-0,105972	-0,112020	0,320995	1,865018	-8,841471	0,107823	-0,152193	5,594142	-6,151165	0,895395	3,684869	4,792133	-1,382179	384,004436	-208,995192	12,819905	-8,841471	0,107823	-0,152193	14,058262	687,904336	0,895395	-8,841471	0,107823	-0,152193	14,058262	687,904336	0,895395
14:59:57,82	0,609030	3,219992	-0,105972	-0,112020	0,320995	1,865018	-8,842775	0,105024	-0,151506	5,708930	-6,197526	0,895451	3,683807	4,795480	-1,380572	384,064897	-208,977021	12,872498	-8,842775	0,105024	-0,151506	13,953321	687,960288	0,895451	-8,842775	0,105024	-0,151506	13,953321	687,960288	0,895451
14:59:57,87	0,609030	3,219992	-0,105972	-0,112020	0,320995	1,865018	-8,845142	0,107617	-0,149899	5,620090	-6,277374	0,948044	3,684914	4,791797	-1,380990	384,008257	-208,946454	12,844888	-8,845142	0,107617	-0,149899	14,067988	688,066310	0,948044	-8,845142	0,107617	-0,149899	14,067988	688,066310	0,948044
14:59:57,92	0,609030	3,219992	-0,105972	-0,112020	0,320995	1,865018	-8,842506	0,104817	-0,150318	5,763821	-6,204621	0,920433	3,683123	4,794575	-1,377912	383,998567	-208,951598	12,828517	-8,842506	0,104817	-0,150318	13,991950	687,932113	0,920433	-8,842506	0,104817	-0,150318	13,991950	687,932113	0,920433
14:59:57,97	0,609030	3,219992	-0,105972	-0,112020	0,320995	1,865018	-8,844017	0,107757	-0,147239	5,601652	-6,288990	0,904062	3,685424	4,790194	-1,377138	383,950056	-208,926208	12,824261	-8,844017	0,107757	-0,147239	14,060555	687,966322	0,904062	-8,844017	0,107757	-0,147239	14,060555	687,966322	0,904062
14:59:58,02	0,609030	3,219992	-0,105972	-0,112020	0,320995	1,865018	-8,841374	0,103574	-0,146465	5,816889	-6,206252	0,899806	3,682506	4,791228	-1,375943	383,960332	-208,903230	12,867419	-8,841374	0,103574	-0,146465	13,947444	687,841571	0,899806	-8,841374	0,103574	-0,146465	13,947444	687,841571	0,899806
14:59:58,07	0,609030	3,219992	-0,105972	-0,112020	0,320995	1,865018	-8,840809	0,106618	-0,145270	5,683628	-6,179510	0,942965	3,683868	4,788086	-1,376096	383,896562	-208,910535	12,811984	-8,840809	0,106618	-0,145270	14,053154	687,824034	0,942965	-8,840809	0,106618	-0,145270	14,053154	687,824034	0,942965
14:59:58,12	0,609030	3,219992	-0,105972	-0,112020	0,320995	1,865018	-8,838770	0,103867	-0,145423	5,788463	-6,125014	0,887529	3,682506	4,792673	-1,379169	383,947749	-208,856992	12,815488	-8,838770	0,103867	-0,145423	13,942043	687,718405	0,887529	-8,838770	0,103867	-0,145423	13,942043	687,718405	0,887529
14:59:58,17	0,609030	3,219992	-0,105972	-0,112020	0,320995	1,865018	-8,842061	0,107341	-0,148497	5,679805	-6,278607	0,891033	3,685371	4,789564	-1,377504	383,930047	-208,929353	12,863247	-8,842061	0,107341	-0,148497	14,106053	687,823184	0,891033	-8,842061	0,107341	-0,148497	14,106053	687,823184	0,891033
14:59:58,22	0,609030	3,219992	-0,105972	-0,112020	0,320995	1,865018	-8,840801	0,103305	-0,146831	5,818142	-6,192247	0,938792	3,685340	4,794617	-1,377164	383,907522	-208,877764	12,841443	-8,840801	0,103305	-0,146831	13,927591	687,810650	0,938792	-8,840801	0,103305	-0,146831	13,927591	687,810650	0,938792
14:59:58,27	0,609030	3,219992	-0,105972	-0,112020	0,320995	1,865018	-8,845162	0,105858	-0,146492	5,718790	-6,464300	0,916988	3,682882	4,792269	-1,377969	383,839920	-208,834631	12,838390	-8,845162	0,105858	-0,146492	14,028666	687,880904	0,916988	-8,845162	0,105858	-0,146492	14,028666	687,880904	0,916988
14:59:58,32	0,609030	3,219992	-0,105972	-0,112020	0,320995	1,865018	-8,841900	0,106813	-0,147296	5,672710	-6,374772	0,913936	3,686523	4,791426	-1,374834	383,887265	-208,853625	12,831047	-8,841900	0,106813	-0,147296	14,057513	687,714341	0,913936	-8,841900	0,106813	-0,147296	14,057513	687,714341	0,913936
14:59:58,37	0,609030	3,219992	-0,105972	-0,112020	0,320995	1,865018	-8,842990	0,103238	-0,144161	5,865830	-6,380973	0,906592	3,679443	4,791356	-1,374439	383,875646	-208,828344	12,859572	-8,842990	0,103238	-0,144161	13,970001	687,793735	0,906592	-8,842990	0,103238	-0,144161	13,970001	687,793735	0,906592
14:59:58,42	0,609030	3,219992	-0,105972	-0,112020	0,320995	1,865018	-8,839389	0,109335	-0,143766	5,564887	-6,216419	0,935118	3,685304	4,791226	-1,371737	383,863937	-208,861212	12,828919	-8,839389	0,109335	-0,143766	14,147647	687,675604	0,935118	-8,839389	0,109335	-0,143766	14,147647	687,675604	0,935118
14:59:58,47	0,609030	3,219992	-0,105972	-0,112020	0,320995	1,865018	-8,842207	0,104194	-0,141064	5,797887	-6,356663	0,904464	3,683501	4,789197	-1,372508	383,831719	-208,820714	12,849784	-8,842207	0,104194	-0,141064	13,977097	687,756575	0,904464	-8,842207	0,104194	-0,141064	13,977097	687,756575	0,904464
14:59:58,52	0,609030	3,219992	-0,105972	-0,112020	0,320995	1,865018	-8,839548	0,104741	-0,141835	5,788418	-6,266561	0,925329	3,684036	4,786109	-1,373682	383,806396	-208,842686	12,835154	-8,839548	0,104741	-0,141835	14,010550	687,637969	0,925329	-8,839548	0,104741	-0,141835	14,010550	687,637969	0,925329
14:59:58,57	0,609030	3,219992	-0,105972	-0,112020	0,320995	1,865018	-8,837142	0,102734	-0,143009	5,861087	-6,152376	0,910699	3,681702	4,788324	-1,373682	383,810626	-208,803031	12,850841	-8,837142	0,102734	-0,143009	13,925679	687,563256	0,910699	-8,837142	0,102734	-0,143009	13,925679	687,563256	0,910699
14:59:58,62	0,609030	3,219992	-0,105972	-0,112020	0,320995	1,865018	-8,837893	0,105862	-0,143009	5,734850	-6,207586	0,926386	3,677534	4,786663	-1,373323	383,774813	-208,781209	12,831343	-8,837893	0,105862	-0,143009	14,045047	687,566991	0,926386	-8,837893	0,105862	-0,143009	14,045047	687,566991	0,926386
14:59:58,67	0,609030	3,219992	-0,105972	-0,112020	0,320995	1,865018	-8,834370	0,108641	-0,142650	5,591329	-6,066355	0,906888	3,680415	4,787542	-1,371002	383,750633	-208,804126	12,830073	-8,834370	0,108641	-0,142650	14,119685	687,431725	0,906888	-8,834370	0,108641	-0,142650	14,119685	687,431725	0,906888
14:59:58,72	0,609030	3,219992	-0,105972	-0,112020	0,320995	1,865018	-8,836573	0,106586	-0,140329	5,666293	-6,190346	0,905619	3,681013	4,787363	-1,373337	383,755322	-208,797106	12,822057	-8,836573	0,106586	-0,140329	14,033271	687,480599	0,905619	-8,836573	0,106586	-0,140329	14,033271	687,480599	0,905619
14:59:58,77	0,609030	3,219992	-0,105972	-0,112020	0,320995	1,865018	-8,836716	0,105978	-0,142664	5,706308	-6,197260	0,897602	3,683313	4,789084	-1,371796	383,717527	-208,755803	12,833174	-8,836716	0,105978	-0,142664	14,025595	687,484954	0,897602	-8,836716	0,105978	-0,142664	14,025595	687,484954	0,897602
14:59:58,82	0,609030	3,219992	-0,105972	-0,112020	0,320995	1,865018	-8,839356	0,104846	-0,141123	5,782033	-6,387940	0,908719	3,680301	4,788071	-1,372976	383,684589	-208,752284	12,833673	-8,839356	0,104846	-0,141123	14,012473	687,501539	0,908719	-8,839356	0,104846	-0,141123	14,012473	687,501539	0,908719
14:59:58,87	0,609030	3,219992	-0,105972	-0,112020	0,320995	1,865018	-8,836973	0,106949	-0,142304	5,659279	-6,294287	0,909218	3,681611	4,788729	-1,368677	383,732990	-208,731560	12,836392	-8,836973	0,106949	-0,142304	14,054770	687,408094	0,909218	-8,836973	0,106949	-0,142304	14,054770	687,408094	0,909218
14:59:58,92	0,609030	3,219992	-0,105972	-0,112020	0,320995	1,865018	-8,838199	0,106143	-0,138004	5,743331	-6,326460	0,911938	3,682113	4,784609	-1,370633	383,680025	-208,721040	12,828249	-8,838199	0,106143	-0,138004	14,075564	687,472126	0,911938	-8,838199	0,106143	-0,138004	14,075564	687,472126	0,911938
14:59:58,97	0,609030	3,219992	-0,105972	-0,112020	0,320995	1,865018	-8,834881	0,103649	-0,139960	5,855639	-6,205089	0,903794	3,676311	4,787299	-1,370244	383,714956	-208,681798	12,833152	-8,834881	0,103649	-0,139960	13,992105	687,333087	0,903794	-8,834881	0,103649	-0,139960	13,992105	687,333087	0,903794
14:59:59,02	0,609030	3,219992	-0,105972	-0,112020	0,320995	1,865018	-8,834310	0,110018	-0,139571	5,575894	-6,164742	0,908697	3,684429	4,787467	-1,370256	383,664554	-208,709039	12,834232	-8,834310	0,110018	-0,139571	14,212337	687,328574	0,908697	-8,834310	0,110018	-0,139571	14,212337	687,328574	0,908697
14:59:59,07	0,609030	3,219992	-0,105972	-0,112020	0,320995	1,865018	-8,838514	0,103072	-0,139583	5,888302	-6,413395	0,909778	3,678615	4,783808	-1,369445	383,693459	-208,714810	12,851090	-8,838514	0,103072	-0,139583	13,979471	687,409959	0,909778	-8,838514	0,103072	-0,139583	13,979471	687,409959	0,909778
14:59:59,12	0,609030	3,219992	-0,105972	-0,112020	0,320995	1,865018	-8,832438	0,106278	-0,138772	5,731072	-6,069545	0,926635	3,679908	4,785788	-1,365997	383,658565	-208,674602	12,814817	-8,832438	0,106278	-0,138772	14,073871	687,276873	0,926635	-8,832438	0,106278	-0,138772	14,073871	687,276873	0,926635
14:59:59,17	0,609030	3,219992	-0,105972	-0,112020	0,320995	1,865018	-8,834800	0,106147	-0,135324	5,755221	-6,242665	0,890362	3,677928	4,787177	-1,368331	383,634942	-208,663676	12,838497	-8,834800	0,106147	-0,135324	14,087792	687,289128	0,890362	-8,834800	0,106147	-0,135324	14,087792	687,289128	0,890362
14:59:59,22	0,609030	3,219992	-0,105972	-0,112020	0,320995	1,865018	-8,835012	0,108557	-0,137658	5,627578	-6,279624	0,914042	3,678469	4,783586	-1,369486	383,607127	-208,666118	12,848658	-8,835012	0,108557	-0,137658	14,149294	687,268833	0,914042	-8,835012	0,108557	-0,137658	14,149294	687,268833	0,914042
14:59:59,27	0,609030	3,219992	-0,105972	-0,112020	0,320995	1,865018	-8,832173	0,106293	-0,138813	5,729253	-6,154863	0,924204	3,680240	4,786729	-1,369881	383,615651	-208,658017	12,849843	-8,832173	0,106293	-0,138813	14,073292	687,170731	0,924204	-8,832173	0,106293	-0,138813	14,073292	687,170731	0,924204
14:59:59,32	0,609030	3,219992	-0,105972	-0,112020	0,320995	1,865018	-8,835781	0,106330	-0,139208	5,738619	-6,339121	0,925389	3,677326	4,786121	-1,364851	383,613303	-208,651169	12,822207	-8,835781	0,106330	-0,139208	14,085544	687,269662	0,925389	-8,835781	0,106330	-0,139208	14,085544	687,269662	0,925389
14:59:59,37	0,609030	3,219992	-0,105972	-0,112020	0,320995	1,865018	-8,833797	0,108550	-0,134178	5,627960	-6,241431	0,897752	3,680169	4,787106	-1,364492	383,572519	-208,670916	12,807877	-8,833797	0,108550	-0,134178	14,149118	687,211639	0,897752	-8,833797	0,108550	-0,134178	14,149118	687,211639	0,897752
14:59:59,42	0,609030	3,219992	-0,105972	-0,112020	0,320995	1,865018	-8,836071	0,106580	-0,133819	5,692892	-6,385143	0,883422	3,681917	4,786264	-1,368000	383,539605	-208,591308	12,808232	-8,836071	0,106580	-0,133819	14,059427	687,246462	0,883422	-8,836071	0,106580	-0,133819	14,059427	687,246462	0,883422
14:59:59,47	0,609030	3,219992	-0,105972	-0,112020	0,320995	1,865018	-8,836216	0,104646	-0,137327	5,845924	-6,460993	0,883777	3,679573	4,785103	-1,367547	383,568545	-208,645433	12,873179	-8,836216	0,104646	-0,137327	14,060672	687,181997	0,883777	-8,836216	0,104646	-0,137327	14,060672	687,181997	0,883777
14:59:59,52	0,609030	3,219992	-0,105972	-0,112020	0,320995	1,865018	-8,834038	0,106095	-0,136874	5,738179	-6,295611	0,948724	3,677774	4,787031	-1,365296	383,526383	-208,588999	12,806194	-8,834038	0,106095	-0,136874	14,066664	687,176405	0,948724	-8,834038	0,106095	-0,136874	14,066664	687,176405	0,948724
14:59:59,57	0,609030	3,219992	-0,105972	-0,112020	0,320995	1,865018	-8,834808	0,108617	-0,134623	5,634824	-6,400384	0,881739	3,682432	4,783289	-1,366429	383,497651	-208,590432	12,836454	-8,834808	0,108617	-0,134623	14,161290	687,132082	0,881739	-8,834808	0,108617	-0,134623	14,161290	687,132082	0,881739
14:59:59,62	0,609030	3,219992	-0,105972	-0,112020	0,320995	1,865018	-8,833897	0,102712	-0,135756	5,926307	-6,377172	0,911999	3,677185	4,785074	-1,366046	383,511382	-208,544042	12,841768	-8,833897	0,102712	-0,135756	13,989185	687,083770	0,911999	-8,833897	0,102712	-0,135756	13,989185	687,083770	0,911999
14:59:59,67	0,609030	3,219992	-0,105972	-0,112020	0,320995	1,865018	-8,832819	0,108149	-0,135373	5,690629	-6,332423	0,917313	3,678301	4,784812	-1,366038	383,499029	-208,588201	12,855166	-8,832819	0,108149	-0,135373	14,180304	687,043902	0,917313	-8,832819	0,108149	-0,135373	14,180304	687,043902	0,917313
14:59:59,72	0,609030	3,219992	-0,105972	-0,112020	0,320995	1,865018	-8,833151	0,107051	-0,135365	5,703300	-6,338275	0,930711	3,680114	4,782571	-1,366088	383,500275	-208,576677	12,773165	-8,833151	0,107051	-0,135365	14,106790	687,064066	0,930711	-8,833151	0,107051	-0,135365	14,106790	687,064066	0,930711
14:59:59,77	0,609030	3,219992	-0,105972	-0,112020	0,320995	1,865018	-8,832116	0,104361	-0,135415	5,853799	-6,289159	0,848711	3,678302	4,782087	-1,362177	383,475506	-208,575019	12,819160	-8,832116	0,104361	-0,135415	14,046101	687,031966	0,848711	-8,832116	0,104361	-0,135415	14,046101	687,031966	0,848711
14:59:59,82	0,609030	3,219992	-0,105972	-0,112020	0,320995	1,865018	-8,830791	0,105688	-0,131505	5,773811	-6,242545	0,894706	3,680045	4,784408	-1,363341	383,480371	-208,592822	12,829584	-8,830791	0,105688	-0,131505	14,070335	686,974577	0,894706	-8,830791	0,105688	-0,131505	14,070335	686,974577	0,894706
14:59:59,87	0,609030	3,219992	-0,105972	-0,112020	0,320995	1,865018	-8,833673	0,105339	-0,132668	5,778994	-6,379301	0,905129	3,680032	4,782208	-1,363713	383,452890	-208,537519	12,855762	-8,833673	0,105339	-0,132668	14,048091	687,064067	0,905129	-8,833673	0,105339	-0,132668	14,048091	687,064067	0,905129
14:59:59,92	0,609030	3,219992	-0,105972	-0,112020	0,320995	1,865018	-8,831762	0,104250	-0,133040	5,869759	-6,331337	0,931307	3,678282	4,782936	-1,361783	383,462191	-208,552316	12,839288	-8,831762	0,104250	-0,133040	14,053394	686,961954	0,931307	-8,831762	0,104250	-0,133040	14,053394	686,961954	0,931307
14:59:59,97	0,609030	3,219992	-0,105972	-0,112020	0,320995	1,865018	-8,831517	0,106130	-0,131111	5,763841	-6,303158	0,914833	3,678307	4,780870	-1,360255	383,458643	-208,548987	12,794592	-8,831517	0,106130	-0,131111	14,095047	686,970922	0,914833	-8,831517	0,106130	-0,131111	14,095047	686,970922	0,914833
15:00:00,02	0,609030	3,219992	-0,105972	-0,112020	0,320995	1,865018	-8,829740	0,105076	-0,129582	5,819778	-6,215487	0,870138	3,677656	4,784213	-1,360261	383,428211	-208,507552	12,825691	-8,829740	0,105076	-0,129582	14,068215	686,919092	0,870138	-8,829740	0,105076	-0,129582	14,068215	686,919092	0,870138
15:00:00,07	0,609030	3,219992	-0,105972	-0,112020	0,320995	1,865018	-8,832310	0,107310	-0,129588	5,724243	-6,396221	0,901236	3,677574	4,781128	-1,363761	383,385525	-208,497713	12,832947	-8,832310	0,107310	-0,129588	14,148102	686,940136	0,901236	-8,832310	0,107310	-0,129588	14,148102	686,940136	0,901236
15:00:00,12	0,609030	3,219992	-0,105972	-0,112020	0,320995	1,865018	-8,829597	0,105839	-0,133088	5,787919	-6,297001	0,908492	3,679350	4,784093	-1,360248	383,393398	-208,495939	12,860603	-8,829597	0,105839	-0,133088	14,096295	686,826340	0,908492	-8,829597	0,105839	-0,133088	14,096295	686,826340	0,908492
15:00:00,17	0,609030	3,219992	-0,105972	-0,112020	0,320995	1,865018	-8,833052	0,105784	-0,129575	5,796275	-6,470772	0,936148	3,675210	4,779592	-1,359888	383,367490	-208,493453	12,820585	-8,833052	0,105784	-0,129575	14,100298	686,923849	0,936148	-8,833052	0,105784	-0,129575	14,100298	686,923849	0,936148
15:00:00,22	0,609030	3,219992	-0,105972	-0,112020	0,320995	1,865018	-8,827085	0,107118	-0,129215	5,716068	-6,184124	0,896131	3,675727	4,784368	-1,362219	383,343421	-208,457430	12,862964	-8,827085	0,107118	-0,129215	14,124867	686,742022	0,896131	-8,827085	0,107118	-0,129215	14,124867	686,742022	0,896131
15:00:00,27	0,609030	3,219992	-0,105972	-0,112020	0,320995	1,865018	-8,831479	0,109059	-0,131546	5,634340	-6,451498	0,938510	3,672813	4,781537	-1,359142	383,348152	-208,486235	12,805901	-8,827571	0,110167	-0,128469	14,202224	686,734559	0,881446	-8,827571	0,110167	-0,128469	14,202224	686,734559	0,881446
15:00:00,32	0,609030	3,219992	-0,105972	-0,112020	0,320995	1,865018	-8,827571	0,110167	-0,128469	5,554151	-6,229782	0,881446	3,675696	4,774970	-1,361840	383,300746	-208,463423	12,822820	-8,827571	0,110167	-0,128469	14,202224	686,734559	0,881446	-8,827571	0,110167	-0,128469	14,202224	686,734559	0,881446
15:00:00,37	0,609030	3,219992	-0,105972	-0,112020	0,320995	1,865018	-8,823325	0,104386	-0,131167	5,850774	-6,061457	0,898365	3,676306	4,781933	-1,357952	383,321194	-208,453343	12,850775	-8,823325	0,104386	-0,131167	14,045100	686,569583	0,898365	-8,823325	0,104386	-0,131167	14,045100	686,569583	0,898365
15:00:00,42	0,609030	3,219992	-0,105972	-0,112020	0,320995	1,865018	-8,829660	0,107339	-0,127279	5,716166	-6,378177	0,926321	3,675092	4,778679	-1,357597	383,283758	-208,434941	12,812080	-8,829660	0,107339	-0,127279	14,142311	686,750113	0,926321	-8,829660	0,107339	-0,127279	14,142311	686,750113	0,926321
15:00:00,47	0,609030	3,219992	-0,105972	-0,112020	0,320995	1,865018	-8,826235	0,106764	-0,126924	5,743286	-6,241707	0,887626	3,670425	4,780042	-1,357983	383,301269	-208,407399	12,822103	-8,826235	0,106764	-0,126924	14,124292	686,617734	0,887626	-8,826235	0,106764	-0,126924	14,124292	686,617734	0,887626
15:00:00,52	0,609030	3,219992	-0,105972	-0,112020	0,320995	1,865018	-8,825082	0,111487	-0,127310	5,530315	-6,180352	0,897648	3,676862	4,781656	-1,356413	383,297286	-208,442961	12,840783	-8,825082	0,111487	-0,127310	14,282049	686,588570	0,897648	-8,825082	0,111487	-0,127310	14,282049	686,588570	0,897648
15:00:00,57	0,609030	3,219992	-0,105972	-0,112020	0,320995	1,865018	-8,829698	0,106719	-0,125740	5,745449	-6,406074	0,916328	3,678045	4,779208	-1,356798	383,285943	-208,422173	12,836795	-8,829698	0,106719	-0,125740	14,122915	686,725236	0,916328	-8,829698	0,106719	-0,125740	14,122915	686,725236	0,916328
15:00:00,62	0,609030	3,219992	-0,105972	-0,112020	0,320995	1,865018	-8,828170	0,104471	-0,126125	5,874700	-6,346802	0,912341	3,674469	4,778520	-1,357968	383,265799	-208,416020	12,846881	-8,828170	0,104471	-0,126125	14,075662	686,664510	0,912341	-8,828170	0,104471	-0,126125	14,075662	686,664510	0,912341
15:00:00,67	0,609030	3,219992	-0,105972	-0,112020	0,320995	1,865018	-8,825785	0,107224	-0,127295	5,726780	-6,243346	0,922427	3,673902	4,781214	-1,354864	383,284071	-208,436160	12,844461	-8,825785	0,107224	-0,127295	14,143884	686,580807	0,922427	-8,825785	0,107224	-0,127295	14,143884	686,580807	0,922427
15:00:00,72	0,609030	3,219992	-0,105972	-0,112020	0,320995	1,865018	-8,827835	0,109062	-0,124191	5,622892	-6,324036	0,920007	3,675021	4,776974	-1,356448	383,230454	-208,395872	12,812915	-8,827835	0,109062	-0,124191	14,184289	686,661019	0,920007	-8,827835	0,109062	-0,124191	14,184289	686,661019	0,920007
15:00:00,77	0,609030	3,219992	-0,105972	-0,112020	0,320995	1,865018	-8,824723	0,105973	-0,125775	5,791616	-6,228807	0,888461	3,673339	4,780705	-1,352563	383,258825	-208,355626	12,816657	-8,824723	0,105973	-0,125775	14,110506	686,511982	0,888461	-8,824723	0,105973	-0,125775	14,110506	686,511982	0,888461
15:00:00,82	0,609030	3,219992	-0,105972	-0,112020	0,320995	1,865018	-8,827113	0,109296	-0,121891	5,667888	-6,348633	0,892202	3,673255	4,778887	-1,355306	383,216377	-208,349114	12,804151	-8,827113	0,109296	-0,121891	14,247589	686,579760	0,892202	-8,827113	0,109296	-0,121891	14,247589	686,579760	0,892202
15:00:00,87	0,609030	3,219992	-0,105972	-0,112020	0,320995	1,865018	-8,825497	0,108459	-0,124633	5,695805	-6,304606	0,879696	3,676700	4,781390	-1,355305	383,199526	-208,394255	12,823225	-8,825497	0,108459	-0,124633	14,209837	686,496913	0,879696	-8,825497	0,108459	-0,124633	14,209837	686,496913	0,879696
15:00:00,92	0,609030	3,219992	-0,105972	-0,112020	0,320995	1,865018	-8,829387	0,106727	-0,124632	5,738369	-6,498919	0,898770	3,674403	4,776910	-1,353704	383,201552	-208,350900	12,861318	-8,829387	0,106727	-0,124632	14,116410	686,607981	0,898770	-8,829387	0,106727	-0,124632	14,116410	686,607981	0,898770
15:00:00,97	0,609030	3,219992	-0,105972	-0,112020	0,320995	1,865018	-8,824359	0,106476	-0,123031	5,789955	-6,257351	0,936864	3,673796	4,782274	-1,353756	383,186135	-208,299951	12,834760	-8,824359	0,106476	-0,123031	14,148332	686,454798	0,936864	-8,824359	0,106476	-0,123031	14,148332	686,454798	0,936864
15:00:01,02	0,609030	3,219992	-0,105972	-0,112020	0,320995	1,865018	-8,828700	0,109684	-0,123083	5,659555	-6,521944	0,910306	3,669616	4,779019	-1,352222	383,148948	-208,307190	12,818237	-8,828700	0,109684	-0,123083	14,269757	686,531026	0,910306	-8,828700	0,109684	-0,123083	14,269757	686,531026	0,910306
15:00:01,07	0,609030	3,219992	-0,105972	-0,112020	0,320995	1,865018	-8,823792	0,111676	-0,121549	5,531094	-6,295282	0,893782	3,674915	4,778125	-1,354914	383,161645	-208,334211	12,834197	-8,823792	0,111676	-0,121549	14,297689	686,372363	0,893782	-8,823792	0,111676	-0,121549	14,297689	686,372363	0,893782
15:00:01,12	0,609030	3,219992	-0,105972	-0,112020	0,320995	1,865018	-8,825666	0,106641	-0,124241	5,775906	-6,368258	0,909742	3,676083	4,783528	-1,352231	383,158005	-208,317054	12,814775	-8,825666	0,106641	-0,124241	14,147187	686,446547	0,909742	-8,825666	0,106641	-0,124241	14,147187	686,446547	0,909742
15:00:01,17	0,609030	3,219992	-0,105972	-0,112020	0,320995	1,865018	-8,830931	0,108330	-0,121558	5,701085	-6,653728	0,890320	3,673144	4,780166	-1,351808	383,165580	-208,349009	12,841480	-8,830931	0,108330	-0,121558	14,205000	686,574319	0,890320	-8,830931	0,108330	-0,121558	14,205000	686,574319	0,890320
15:00:01,22	0,609030	3,219992	-0,105972	-0,112020	0,320995	1,865018	-8,826548	0,109194	-0,121135	5,632255	-6,403323	0,917025	3,671330	4,778327	-1,353760	383,122759	-208,289111	12,849286	-8,826548	0,109194	-0,121135	14,204019	686,480732	0,917025	-8,826548	0,109194	-0,121135	14,204019	686,480732	0,917025
15:00:01,27	0,609030	3,219992	-0,105972	-0,112020	0,320995	1,865018	-8,824050	0,109846	-0,123088	5,628847	-6,340421	0,924831	3,673670	4,775671	-1,351051	383,099410	-208,286506	12,828590	-8,824050	0,109846	-0,123088	14,251742	686,347481	0,924831	-8,824050	0,109846	-0,123088	14,251742	686,347481	0,924831
15:00:01,32	0,609030	3,219992	-0,105972	-0,112020	0,320995	1,865018	-8,822919	0,106491	-0,120378	5,793882	-6,303140	0,904135	3,668374	4,778644	-1,351070	383,101691	-208,262899	12,828860	-8,822919	0,106491	-0,120378	14,153418	686,295990	0,904135	-8,822919	0,106491	-0,120378	14,153418	686,295990	0,904135
15:00:01,37	0,609030	3,219992	-0,105972	-0,112020	0,320995	1,865018	-8,822846	0,112565	-0,120397	5,499640	-6,309192	0,904406	3,669562	4,777430	-1,350260	383,101642	-208,251821	12,862664	-8,822846	0,112565	-0,120397	14,335954	686,284239	0,904406	-8,822846	0,112565	-0,120397	14,335954	686,284239	0,904406
15:00:01,42	0,609030	3,219992	-0,105972	-0,112020	0,320995	1,865018	-8,822389	0,110929	-0,119587	5,594270	-6,290975	0,938209	3,674885	4,781040	-1,350238	383,135054	-208,285512	12,882064	-8,822389	0,110929	-0,119587	14,302174	686,266529	0,938209	-8,822389	0,110929	-0,119587	14,302174	686,266529	0,938209
15:00:01,47	0,609030	3,219992	-0,105972	-0,112020	0,320995	1,865018	-8,828176	0,108124	-0,119566	5,727641	-6,546136	0,957609	3,672508	4,777994	-1,352239	383,098426	-208,242487	12,816341	-8,828176	0,108124	-0,119566	14,215380	686,465675	0,957609	-8,828176	0,108124	-0,119566	14,215380	686,465675	0,957609
15:00:01,52	0,609030	3,219992	-0,105972	-0,112020	0,320995	1,865018	-8,824350	0,108659	-0,121566	5,718769	-6,400432	0,891887	3,671201	4,778492	-1,349547	383,038582	-208,253344	12,819664	-8,824350	0,108659	-0,121566	14,248504	686,311060	0,891887	-8,824350	0,108659	-0,121566	14,248504	686,311060	0,891887
15:00:01,57	0,609030	3,219992	-0,105972	-0,112020	0,320995	1,865018	-8,824128	0,110040	-0,118874	5,607635	-6,435278	0,895209	3,675332	4,775770	-1,350709	383,031594	-208,242544	12,806563	-8,824128	0,110040	-0,118874	14,245775	686,258775	0,895209	-8,824128	0,110040	-0,118874	14,245775	686,258775	0,895209
15:00:01,62	0,609030	3,219992	-0,105972	-0,112020	0,320995	1,865018	-8,823836	0,105101	-0,120036	5,870314	-6,431520	0,882108	3,673530	4,778858	-1,351095	383,022865	-208,228264	12,836563	-8,823836	0,105101	-0,120036	14,120754	686,239572	0,882108	-8,823836	0,105101	-0,120036	14,120754	686,239572	0,882108
15:00:01,67	0,609030	3,219992	-0,105972	-0,112020	0,320995	1,865018	-8,825609	0,108206	-0,120422	5,716872	-6,538428	0,912108	3,675844	4,776013	-1,347975	382,998745	-208,251537	12,843835	-8,825609	0,108206	-0,120422	14,211031	686,271863	0,912108	-8,825609	0,108206	-0,120422	14,211031	686,271863	0,912108
15:00:01,72	0,609030	3,219992	-0,105972	-0,112020	0,320995	1,865018	-8,824302	0,104779	-0,117302	5,862837	-6,479750	0,919380	3,672963	4,776306	-1,351052	383,039647	-208,254620	12,868959	-8,824302	0,104779	-0,117302	14,088013	686,227994	0,919380	-8,824302	0,104779	-0,117302	14,088013	686,227994	0,919380
15:00:01,77	0,609030	3,219992	-0,105972	-0,112020	0,320995	1,865018	-8,823116	0,107421	-0,120379	5,743253	-6,381065	0,944505	3,669388	4,777184	-1,348391	382,992683	-208,196629	12,830432	-8,823116	0,107421	-0,120379	14,175797	686,233503	0,944505	-8,823116	0,107421	-0,120379	14,175797	686,233503	0,944505
15:00:01,82	0,609030	3,219992	-0,105972	-0,112020	0,320995	1,865018	-8,822088	0,110956	-0,117718	5,586152	-6,397320	0,905977	3,672373	4,776169	-1,346045	383,005096	-208,199995	12,829134	-8,822088	0,110956	-0,117718	14,296225	686,136615	0,905977	-8,822088	0,110956	-0,117718	14,296225	686,136615	0,905977
15:00:01,87	0,609030	3,219992	-0,105972	-0,112020	0,320995	1,865018	-8,822702	0,107863	-0,115372	5,750276	-6,416784	0,904680	3,671692	4,772867	-1,348005	382,944399	-208,164766	12,826627	-8,822702	0,107863	-0,115372	14,217554	686,165303	0,904680	-8,822702	0,107863	-0,115372	14,217554	686,165303	0,904680
15:00:01,92	0,609030	3,219992	-0,105972	-0,112020	0,320995	1,865018	-8,819502	0,106802	-0,117333	5,805612	-6,320555	0,902172	3,672371	4,773699	-1,344494	382,982394	-208,167380	12,824257	-8,819502	0,106802	-0,117333	14,189596	686,010320	0,902172	-8,819502	0,106802	-0,117333	14,189596	686,010320	0,902172
15:00:01,97	0,609030	3,219992	-0,105972	-0,112020	0,320995	1,865018	-8,820562	0,106631	-0,113821	5,831277	-6,341469	0,899802	3,672969	4,772789	-1,347181	382,995022	-208,173242	12,854613	-8,820562	0,106631	-0,113821	14,201778	686,072624	0,899802	-8,820562	0,106631	-0,113821	14,201778	686,072624	0,899802
15:00:02,02	0,609030	3,219992	-0,105972	-0,112020	0,320995	1,865018	-8,820073	0,105658	-0,116508	5,883097	-6,302166	0,930159	3,669320	4,776470	-1,346066	382,955507	-208,196496	12,838976	-8,820073	0,105658	-0,116508	14,177237	686,073529	0,930159	-8,820073	0,105658	-0,116508	14,177237	686,073529	0,930159
15:00:02,07	0,609030	3,219992	-0,105972	-0,112020	0,320995	1,865018	-8,821436	0,110658	-0,115393	5,583180	-6,395655	0,914522	3,671702	4,779302	-1,342584	382,957042	-208,168228	12,828888	-8,821436	0,110658	-0,115393	14,269852	686,087063	0,914522	-8,821436	0,110658	-0,115393	14,269852	686,087063	0,914522
15:00:02,12	0,609030	3,219992	-0,105972	-0,112020	0,320995	1,865018	-8,825079	0,110011	-0,111911	5,642069	-6,597911	0,904434	3,670599	4,777600	-1,346462	382,982982	-208,137038	12,817002	-8,825079	0,110011	-0,111911	14,277957	686,170806	0,904434	-8,825079	0,110011	-0,111911	14,277957	686,170806	0,904434
15:00:02,17	0,609030	3,219992	-0,105972	-0,112020	0,320995	1,865018	-8,823054	0,110115	-0,115789	5,676656	-6,485731	0,892548	3,669880	4,775095	-1,344888	382,926300	-208,160057	12,863845	-8,823054	0,110115	-0,115789	14,320687	686,124009	0,892548	-8,823054	0,110115	-0,115789	14,320687	686,124009	0,892548
15:00:02,22	0,609030	3,219992	-0,105972	-0,112020	0,320995	1,865018	-8,820526	0,109486	-0,114215	5,661098	-6,391833	0,939391	3,668103	4,776747	-1,344543	382,916970	-208,149032	12,825261	-8,820526	0,109486	-0,114215	14,255737	686,019428	0,939391	-8,820526	0,109486	-0,114215	14,255737	686,019428	0,939391
15:00:02,27	0,609030	3,219992	-0,105972	-0,112020	0,320995	1,865018	-8,821067	0,111850	-0,113870	5,543033	-6,433593	0,900806	3,667421	4,772436	-1,345698	382,868904	-208,155855	12,844863	-8,821067	0,111850	-0,113870	14,323277	686,020189	0,900806	-8,821067	0,111850	-0,113870	14,323277	686,020189	0,900806
15:00:02,32	0,609030	3,219992	-0,105972	-0,112020	0,320995	1,865018	-8,816993	0,110286	-0,115025	5,594424	-6,259948	0,920408	3,671590	4,774436	-1,344524	382,883399	-208,125777	12,850825	-8,816993	0,110286	-0,115025	14,251886	685,874007	0,920408	-8,816993	0,110286	-0,115025	14,251886	685,874007	0,920408
15:00:02,37	0,609030	3,219992	-0,105972	-0,112020	0,320995	1,865018	-8,820809	0,107675	-0,113851	5,763487	-6,460886	0,926370	3,669248	4,773171	-1,341428	382,866359	-208,089120	12,840008	-8,818543	0,109072	-0,110755	14,276224	685,879513	0,915553	-8,818543	0,109072	-0,110755	14,276224	685,879513	0,915553
15:00:02,42	0,609030	3,219992	-0,105972	-0,112020	0,320995	1,865018	-8,818543	0,109072	-0,110755	5,714099	-6,376122	0,915553	3,673314	4,773570	-1,342625	382,845504	-208,107712	12,807201	-8,818543	0,109072	-0,110755	14,276224	685,879513	0,915553	-8,818543	0,109072	-0,110755	14,276224	685,879513	0,915553
15:00:02,47	0,609030	3,219992	-0,105972	-0,112020	0,320995	1,865018	-8,820921	0,105749	-0,111952	5,860335	-6,508561	0,882746	3,668591	4,772118	-1,343791	382,838971	-208,105976	12,811846	-8,820921	0,105749	-0,111952	14,161652	685,933773	0,882746	-8,820921	0,105749	-0,111952	14,161652	685,933773	0,882746
15:00:02,52	0,609030	3,219992	-0,105972	-0,112020	0,320995	1,865018	-8,817302	0,109114	-0,113118	5,683620	-6,326895	0,887392	3,669224	4,776564	-1,344564	382,870430	-208,095913	12,822775	-8,817302	0,109114	-0,113118	14,249047	685,831343	0,887392	-8,817302	0,109114	-0,113118	14,249047	685,831343	0,887392
15:00:02,57	0,609030	3,219992	-0,105972	-0,112020	0,320995	1,865018	-8,821470	0,110789	-0,113891	5,620951	-6,521376	0,898321	3,665729	4,773985	-1,340670	382,858682	-208,047362	12,830785	-8,821470	0,110789	-0,113891	14,317886	685,963985	0,898321	-8,821470	0,110789	-0,113891	14,317886	685,963985	0,898321
15:00:02,62	0,609030	3,219992	-0,105972	-0,112020	0,320995	1,865018	-8,817488	0,112525	-0,109997	5,566824	-6,348788	0,906331	3,666802	4,775525	-1,343405	382,820123	-208,046283	12,842985	-8,817488	0,112525	-0,109997	14,400076	685,824026	0,906331	-8,817488	0,112525	-0,109997	14,400076	685,824026	0,906331
15:00:02,67	0,609030	3,219992	-0,105972	-0,112020	0,320995	1,865018	-8,819359	0,112366	-0,112732	5,556758	-6,480008	0,918530	3,671520	4,771486	-1,342240	382,813146	-208,067204	12,812823	-8,819359	0,112366	-0,112732	14,377512	685,839674	0,918530	-8,819359	0,112366	-0,112732	14,377512	685,839674	0,918530
15:00:02,72	0,609030	3,219992	-0,105972	-0,112020	0,320995	1,865018	-8,818219	0,106261	-0,111568	5,852630	-6,416335	0,888368	3,670850	4,772687	-1,344957	382,784332	-208,058154	12,844195	-8,818219	0,106261	-0,111568	14,194113	685,813895	0,888368	-8,818219	0,106261	-0,111568	14,194113	685,813895	0,888368
15:00:02,77	0,609030	3,219992	-0,105972	-0,112020	0,320995	1,865018	-8,818924	0,107442	-0,114284	5,784659	-6,482474	0,919741	3,669134	4,775641	-1,343007	382,809183	-208,043844	12,857889	-8,818924	0,107442	-0,114284	14,218835	685,803098	0,919741	-8,818924	0,107442	-0,114284	14,218835	685,803098	0,919741
15:00:02,82	0,609030	3,219992	-0,105972	-0,112020	0,320995	1,865018	-8,820625	0,110405	-0,112334	5,655400	-6,556550	0,933434	3,670889	4,771731	-1,341066	382,797310	-208,074229	12,836199	-8,820625	0,110405	-0,112334	14,322173	685,862537	0,933434	-8,820625	0,110405	-0,112334	14,322173	685,862537	0,933434
15:00:02,87	0,609030	3,219992	-0,105972	-0,112020	0,320995	1,865018	-8,818117	0,106930	-0,110393	5,803827	-6,421196	0,911744	3,667390	4,771881	-1,340658	382,803485	-208,035629	12,865612	-8,818117	0,106930	-0,110393	14,197846	685,800970	0,911744	-8,818117	0,106930	-0,110393	14,197846	685,800970	0,911744
15:00:02,92	0,609030	3,219992	-0,105972	-0,112020	0,320995	1,865018	-8,816497	0,110035	-0,109985	5,678878	-6,350903	0,941157	3,670248	4,769728	-1,341073	382,753909	-208,032528	12,842423	-8,816497	0,110035	-0,109985	14,316648	685,744085	0,941157	-8,816497	0,110035	-0,109985	14,316648	685,744085	0,941157
15:00:02,97	0,609030	3,219992	-0,105972	-0,112020	0,320995	1,865018	-8,816061	0,106484	-0,110401	5,841465	-6,372757	0,917968	3,667917	4,771191	-1,340708	382,754882	-207,999362	12,823686	-8,816061	0,106484	-0,110401	14,200425	685,688069	0,917968	-8,816061	0,106484	-0,110401	14,200425	685,688069	0,917968
15:00:03,02	0,609030	3,219992	-0,105972	-0,112020	0,320995	1,865018	-8,816163	0,109234	-0,110035	5,727657	-6,393765	0,899232	3,669585	4,773376	-1,342284	382,730945	-208,039882	12,819361	-8,816163	0,109234	-0,110035	14,302517	685,675012	0,899232	-8,816163	0,109234	-0,110035	14,302517	685,675012	0,899232
15:00:03,07	0,609030	3,219992	-0,105972	-0,112020	0,320995	1,865018	-8,818889	0,108882	-0,111612	5,698893	-6,536001	0,894906	3,666107	4,769426	-1,339542	382,729933	-208,001011	12,832296	-8,818889	0,108882	-0,111612	14,246134	685,746788	0,894906	-8,818889	0,108882	-0,111612	14,246134	685,746788	0,894906
15:00:03,12	0,609030	3,219992	-0,105972	-0,112020	0,320995	1,865018	-8,813729	0,109918	-0,108869	5,678172	-6,288004	0,907841	3,668451	4,768210	-1,341097	382,724271	-208,005077	12,823705	-8,813729	0,109918	-0,108869	14,306748	685,589742	0,907841	-8,813729	0,109918	-0,108869	14,306748	685,589742	0,907841
15:00:03,17	0,609030	3,219992	-0,105972	-0,112020	0,320995	1,865018	-8,813849	0,107281	-0,110424	5,808976	-6,297081	0,899250	3,666602	4,772412	-1,339169	382,698210	-208,010259	12,847163	-8,813849	0,107281	-0,110424	14,230500	685,590035	0,899250	-8,813849	0,107281	-0,110424	14,230500	685,590035	0,899250
15:00:03,22	0,609030	3,219992	-0,105972	-0,112020	0,320995	1,865018	-8,816563	0,110983	-0,108496	5,598939	-6,458222	0,922708	3,670689	4,774530	-1,339978	382,673527	-207,977027	12,825768	-8,816563	0,110983	-0,108496	14,311090	685,641995	0,922708	-8,816563	0,110983	-0,108496	14,311090	685,641995	0,922708
15:00:03,27	0,609030	3,219992	-0,105972	-0,112020	0,320995	1,865018	-8,820440	0,108503	-0,109305	5,744337	-6,697813	0,901313	3,669540	4,771765	-1,338005	382,677985	-207,974742	12,848212	-8,820440	0,108503	-0,109305	14,261810	685,706740	0,901313	-8,820440	0,108503	-0,109305	14,261810	685,706740	0,901313
15:00:03,32	0,609030	3,219992	-0,105972	-0,112020	0,320995	1,865018	-8,817472	0,108116	-0,107332	5,768676	-6,540726	0,923757	3,666714	4,769962	-1,334515	382,709717	-207,951681	12,811829	-8,817472	0,108116	-0,107332	14,255758	685,630790	0,923757	-8,817472	0,108116	-0,107332	14,255758	685,630790	0,923757
15:00:03,37	0,609030	3,219992	-0,105972	-0,112020	0,320995	1,865018	-8,814497	0,109662	-0,103842	5,724127	-6,370092	0,887374	3,666634	4,770964	-1,338004	382,679849	-207,932300	12,848931	-8,814497	0,109662	-0,103842	14,332561	685,567911	0,887374	-8,814497	0,109662	-0,103842	14,332561	685,567911	0,887374
15:00:03,42	0,609030	3,219992	-0,105972	-0,112020	0,320995	1,865018	-8,815325	0,110231	-0,107331	5,696376	-6,448700	0,924476	3,665492	4,771489	-1,333751	382,682530	-207,920489	12,822348	-8,815325	0,110231	-0,107331	14,349498	685,554294	0,924476	-8,815325	0,110231	-0,107331	14,349498	685,554294	0,924476
15:00:03,47	0,609030	3,219992	-0,105972	-0,112020	0,320995	1,865018	-8,815209	0,111483	-0,103078	5,642856	-6,446245	0,897894	3,666604	4,771239	-1,336072	382,675831	-207,974442	12,836792	-8,815209	0,111483	-0,103078	14,394237	685,547632	0,897894	-8,815209	0,111483	-0,103078	14,394237	685,547632	0,897894
15:00:03,52	0,609030	3,219992	-0,105972	-0,112020	0,320995	1,865018	-8,815548	0,110395	-0,105400	5,649335	-6,442692	0,912337	3,665428	4,773729	-1,337255	382,664101	-207,910944	12,839832	-8,815548	0,110395	-0,105400	14,315343	685,577789	0,912337	-8,815548	0,110395	-0,105400	14,315343	685,577789	0,912337
15:00:03,57	0,609030	3,219992	-0,105972	-0,112020	0,320995	1,865018	-8,817116	0,112658	-0,106582	5,580799	-6,566174	0,915377	3,667164	4,769791	-1,334517	382,646398	-207,944500	12,846679	-8,817116	0,112658	-0,106582	14,424431	685,577452	0,915377	-8,817116	0,112658	-0,106582	14,424431	685,577452	0,915377
15:00:03,62	0,609030	3,219992	-0,105972	-0,112020	0,320995	1,865018	-8,814574	0,109185	-0,103844	5,723445	-6,432526	0,922225	3,663010	4,770052	-1,334524	382,630653	-207,935730	12,856137	-8,814574	0,109185	-0,103844	14,294504	685,511527	0,922225	-8,814574	0,109185	-0,103844	14,294504	685,511527	0,922225
15:00:03,67	0,609030	3,219992	-0,105972	-0,112020	0,320995	1,865018	-8,812723	0,112914	-0,103851	5,529278	-6,354280	0,931683	3,666588	4,771178	-1,335726	382,635504	-207,893384	12,805664	-8,812723	0,112914	-0,103851	14,393036	685,444448	0,931683	-8,812723	0,112914	-0,103851	14,393036	685,444448	0,931683
15:00:03,72	0,609030	3,219992	-0,105972	-0,112020	0,320995	1,865018	-8,815487	0,110378	-0,105053	5,700254	-6,515021	0,881210	3,664714	4,770672	-1,335732	382,593645	-207,914570	12,824401	-8,815487	0,110378	-0,105053	14,364927	685,500743	0,881210	-8,815487	0,110378	-0,105053	14,364927	685,500743	0,881210
15:00:03,77	0,609030	3,219992	-0,105972	-0,112020	0,320995	1,865018	-8,814111	0,111748	-0,105059	5,589715	-6,469121	0,899946	3,663072	4,771894	-1,334142	382,638655	-207,864482	12,853544	-8,814111	0,111748	-0,105059	14,361965	685,438618	0,899946	-8,814111	0,111748	-0,105059	14,361965	685,438618	0,899946
15:00:03,82	0,609030	3,219992	-0,105972	-0,112020	0,320995	1,865018	-8,814350	0,113781	-0,103469	5,549897	-6,467576	0,929089	3,666416	4,768414	-1,334568	382,554969	-207,912583	12,828958	-8,813007	0,109145	-0,103895	14,275358	685,374863	0,904503	-8,813007	0,109145	-0,103895	14,275358	685,374863	0,904503
15:00:03,87	0,609030	3,219992	-0,105972	-0,112020	0,320995	1,865018	-8,813007	0,109145	-0,103895	5,707476	-6,446179	0,904503	3,669467	4,770364	-1,333406	382,592023	-207,877277	12,805593	-8,813007	0,109145	-0,103895	14,275358	685,374863	0,904503	-8,813007	0,109145	-0,103895	14,275358	685,374863	0,904503
15:00:03,92	0,609030	3,219992	-0,105972	-0,112020	0,320995	1,865018	-8,816222	0,107478	-0,102734	5,843274	-6,598909	0,881138	3,666458	4,769917	-1,333395	382,567347	-207,883437	12,838971	-8,816222	0,107478	-0,102734	14,280280	685,474490	0,881138	-8,816222	0,107478	-0,102734	14,280280	685,474490	0,881138
15:00:03,97	0,609030	3,219992	-0,105972	-0,112020	0,320995	1,865018	-8,814330	0,109860	-0,102722	5,701720	-6,518824	0,914517	3,665857	4,767521	-1,332634	382,550900	-207,883916	12,813977	-8,814330	0,109860	-0,102722	14,325739	685,406067	0,914517	-8,814330	0,109860	-0,102722	14,325739	685,406067	0,914517
15:00:04,02	0,609030	3,219992	-0,105972	-0,112020	0,320995	1,865018	-8,811955	0,109183	-0,101961	5,728278	-6,409318	0,889523	3,664672	4,767744	-1,333019	382,540363	-207,852680	12,829684	-8,811955	0,109183	-0,101961	14,299163	685,329119	0,889523	-8,811955	0,109183	-0,101961	14,299163	685,329119	0,889523
15:00:04,07	0,609030	3,219992	-0,105972	-0,112020	0,320995	1,865018	-8,811556	0,110320	-0,102346	5,690934	-6,413318	0,905229	3,665836	4,769215	-1,333806	382,535612	-207,845099	12,826029	-8,811556	0,110320	-0,102346	14,351078	685,293806	0,905229	-8,811556	0,110320	-0,102346	14,351078	685,293806	0,905229
15:00:04,12	0,609030	3,219992	-0,105972	-0,112020	0,320995	1,865018	-8,813411	0,110048	-0,103133	5,709274	-6,517680	0,901574	3,664624	4,767265	-1,334610	382,509754	-207,836520	12,797489	-8,813411	0,110048	-0,103133	14,348057	685,335057	0,901574	-8,813411	0,110048	-0,103133	14,348057	685,335057	0,901574
15:00:04,17	0,609030	3,219992	-0,105972	-0,112020	0,320995	1,865018	-8,811116	0,110123	-0,103937	5,699908	-6,425026	0,873034	3,667625	4,765456	-1,334552	382,546821	-207,869039	12,835043	-8,811116	0,110123	-0,103937	14,344528	685,247558	0,873034	-8,811116	0,110123	-0,103937	14,344528	685,247558	0,873034
15:00:04,22	0,609030	3,219992	-0,105972	-0,112020	0,320995	1,865018	-8,811050	0,106619	-0,103879	5,872446	-6,373244	0,910588	3,663983	4,769363	-1,330725	382,491218	-207,850064	12,819308	-8,811050	0,106619	-0,103879	14,242065	685,294173	0,910588	-8,811050	0,106619	-0,103879	14,242065	685,294173	0,910588
15:00:04,27	0,609030	3,219992	-0,105972	-0,112020	0,320995	1,865018	-8,812613	0,111726	-0,100052	5,595508	-6,512149	0,894853	3,665204	4,769907	-1,332653	382,498826	-207,793784	12,837033	-8,812613	0,111726	-0,100052	14,366034	685,277946	0,894853	-8,812613	0,111726	-0,100052	14,366034	685,277946	0,894853
15:00:04,32	0,609030	3,219992	-0,105972	-0,112020	0,320995	1,865018	-8,813695	0,110941	-0,101980	5,688889	-6,589973	0,912578	3,665127	4,769572	-1,332650	382,480542	-207,842383	12,850134	-8,813366	0,110840	-0,101977	14,343868	685,284822	0,925680	-8,813366	0,110840	-0,101977	14,343868	685,284822	0,925680
15:00:04,37	0,609030	3,219992	-0,105972	-0,112020	0,320995	1,865018	-8,813366	0,110840	-0,101977	5,642895	-6,564405	0,925680	3,667031	4,772072	-1,332632	382,542784	-207,821294	12,846014	-8,813366	0,110840	-0,101977	14,343868	685,284822	0,925680	-8,813366	0,110840	-0,101977	14,343868	685,284822	0,925680
15:00:04,42	0,609030	3,219992	-0,105972	-0,112020	0,320995	1,865018	-8,816483	0,110442	-0,101959	5,712997	-6,683112	0,921560	3,665766	4,766627	-1,331890	382,484196	-207,828696	12,806140	-8,816483	0,110442	-0,101959	14,382695	685,410772	0,921560	-8,816483	0,110442	-0,101959	14,382695	685,410772	0,921560
15:00:04,47	0,609030	3,219992	-0,105972	-0,112020	0,320995	1,865018	-8,811135	0,108815	-0,101217	5,761898	-6,452066	0,881686	3,661074	4,770608	-1,328805	382,485466	-207,791490	12,805221	-8,811135	0,108815	-0,101217	14,303874	685,222018	0,881686	-8,811135	0,108815	-0,101217	14,303874	685,222018	0,881686
15:00:04,52	0,609030	3,219992	-0,105972	-0,112020	0,320995	1,865018	-8,812237	0,114869	-0,098132	5,479967	-6,526868	0,880767	3,665136	4,770733	-1,330364	382,451598	-207,764600	12,812945	-8,812237	0,114869	-0,098132	14,497151	685,233715	0,880767	-8,812237	0,114869	-0,098132	14,497151	685,233715	0,880767
15:00:04,57	0,609030	3,219992	-0,105972	-0,112020	0,320995	1,865018	-8,814376	0,111413	-0,099691	5,666011	-6,680894	0,888491	3,660395	4,766288	-1,329971	382,437400	-207,798336	12,810293	-8,814376	0,111413	-0,099691	14,411932	685,247634	0,888491	-8,814376	0,111413	-0,099691	14,411932	685,247634	0,888491
15:00:04,62	0,609030	3,219992	-0,105972	-0,112020	0,320995	1,865018	-8,808156	0,113296	-0,099298	5,531774	-6,352851	0,885838	3,663923	4,769472	-1,331883	382,439968	-207,762444	12,862113	-8,808156	0,113296	-0,099298	14,425518	685,087362	0,885838	-8,808156	0,113296	-0,099298	14,425518	685,087362	0,885838
15:00:04,67	0,609030	3,219992	-0,105972	-0,112020	0,320995	1,865018	-8,812677	0,111833	-0,101210	5,640201	-6,603712	0,937659	3,664495	4,768960	-1,327998	382,426522	-207,771429	12,864467	-8,812677	0,111833	-0,101210	14,419125	685,191469	0,937659	-8,812677	0,111833	-0,101210	14,419125	685,191469	0,937659
15:00:04,72	0,609030	3,219992	-0,105972	-0,112020	0,320995	1,865018	-8,812520	0,111082	-0,097325	5,664771	-6,602657	0,940012	3,663957	4,767390	-1,328401	382,436364	-207,752552	12,830974	-8,812520	0,111082	-0,097325	14,384708	685,180135	0,940012	-8,812520	0,111082	-0,097325	14,384708	685,180135	0,940012
15:00:04,77	0,609030	3,219992	-0,105972	-0,112020	0,320995	1,865018	-8,810891	0,110763	-0,097728	5,702642	-6,518881	0,906520	3,662738	4,764923	-1,329588	382,402327	-207,727718	12,812884	-8,810891	0,110763	-0,097728	14,397516	685,136060	0,906520	-8,810891	0,110763	-0,097728	14,397516	685,136060	0,906520
15:00:04,82	0,609030	3,219992	-0,105972	-0,112020	0,320995	1,865018	-8,808145	0,110584	-0,098915	5,716401	-6,417995	0,888430	3,663299	4,767543	-1,325302	382,403273	-207,762781	12,838700	-8,808145	0,110584	-0,098915	14,397281	685,021404	0,888430	-8,808145	0,110584	-0,098915	14,397281	685,021404	0,888430
15:00:04,87	0,609030	3,219992	-0,105972	-0,112020	0,320995	1,865018	-8,810695	0,111409	-0,094629	5,643628	-6,532233	0,914246	3,663288	4,768444	-1,330363	382,407097	-207,756495	12,832383	-8,810695	0,111409	-0,094629	14,389239	685,107323	0,914246	-8,810695	0,111409	-0,094629	14,389239	685,107323	0,914246
15:00:04,92	0,609030	3,219992	-0,105972	-0,112020	0,320995	1,865018	-8,811469	0,111869	-0,099690	5,627055	-6,572330	0,907928	3,661563	4,766648	-1,328050	382,410498	-207,748465	12,796718	-8,811469	0,111869	-0,099690	14,408791	685,128012	0,907928	-8,811469	0,111869	-0,099690	14,408791	685,128012	0,907928
15:00:04,97	0,609030	3,219992	-0,105972	-0,112020	0,320995	1,865018	-8,809051	0,112465	-0,097377	5,604733	-6,447657	0,872263	3,662141	4,766229	-1,326105	382,403022	-207,754265	12,800308	-8,809051	0,112465	-0,097377	14,433231	685,062863	0,872263	-8,809051	0,112465	-0,097377	14,433231	685,062863	0,872263
15:00:05,02	0,609030	3,219992	-0,105972	-0,112020	0,320995	1,865018	-8,808977	0,111755	-0,095432	5,632906	-6,447391	0,875853	3,665055	4,769862	-1,326867	382,384923	-207,696265	12,847464	-8,808977	0,111755	-0,095432	14,405648	685,057330	0,875853	-8,808977	0,111755	-0,095432	14,405648	685,057330	0,875853
15:00:05,07	0,609030	3,219992	-0,105972	-0,112020	0,320995	1,865018	-8,813581	0,111047	-0,096194	5,710875	-6,731445	0,923010	3,665577	4,763312	-1,327640	382,349585	-207,734236	12,836510	-8,813581	0,111047	-0,096194	14,428081	685,134648	0,923010	-8,813581	0,111047	-0,096194	14,428081	685,134648	0,923010
15:00:05,12	0,609030	3,219992	-0,105972	-0,112020	0,320995	1,865018	-8,808170	0,107321	-0,096967	5,854095	-6,461688	0,912055	3,662672	4,764905	-1,325734	382,357071	-207,714647	12,796873	-8,808170	0,107321	-0,096967	14,278778	684,979636	0,912055	-8,808170	0,107321	-0,096967	14,278778	684,979636	0,912055
15:00:05,17	0,609030	3,219992	-0,105972	-0,112020	0,320995	1,865018	-8,808096	0,110633	-0,095061	5,702556	-6,461166	0,872419	3,663191	4,765319	-1,330737	382,352927	-207,740033	12,867130	-8,808096	0,110633	-0,095061	14,387265	684,974371	0,872419	-8,808096	0,110633	-0,095061	14,387265	684,974371	0,872419
15:00:05,22	0,609030	3,219992	-0,105972	-0,112020	0,320995	1,865018	-8,808714	0,110390	-0,100064	5,691143	-6,484221	0,942676	3,662038	4,768224	-1,326876	382,343438	-207,682930	12,857249	-8,808714	0,110390	-0,100064	14,356765	684,999864	0,942676	-8,808714	0,110390	-0,100064	14,356765	684,999864	0,942676
15:00:05,27	0,609030	3,219992	-0,105972	-0,112020	0,320995	1,865018	-8,810654	0,112842	-0,096203	5,608370	-6,621835	0,932795	3,661968	4,766696	-1,326138	382,308433	-207,705576	12,817435	-8,810654	0,112842	-0,096203	14,466439	685,014488	0,932795	-8,810654	0,112842	-0,096203	14,466439	685,014488	0,932795
15:00:05,32	0,609030	3,219992	-0,105972	-0,112020	0,320995	1,865018	-8,809296	0,112138	-0,095465	5,607827	-6,570218	0,892980	3,661426	4,768424	-1,326120	382,333205	-207,693280	12,837106	-8,809296	0,112138	-0,095465	14,410687	684,959512	0,892980	-8,809296	0,112138	-0,095465	14,410687	684,959512	0,892980
15:00:05,37	0,609030	3,219992	-0,105972	-0,112020	0,320995	1,865018	-8,810522	0,113471	-0,095447	5,561540	-6,618645	0,912652	3,664301	4,766588	-1,328479	382,284766	-207,657815	12,816174	-8,810522	0,113471	-0,095447	14,469048	685,007296	0,912652	-8,810522	0,113471	-0,095447	14,469048	685,007296	0,912652
15:00:05,42	0,609030	3,219992	-0,105972	-0,112020	0,320995	1,865018	-8,810368	0,110064	-0,097806	5,745242	-6,670365	0,891719	3,661392	4,765484	-1,326133	382,291180	-207,644463	12,828978	-8,810368	0,110064	-0,097806	14,385235	684,943557	0,891719	-8,810368	0,110064	-0,097806	14,385235	684,943557	0,891719
15:00:05,47	0,609030	3,219992	-0,105972	-0,112020	0,320995	1,865018	-8,807958	0,112031	-0,095460	5,657709	-6,546130	0,904523	3,660808	4,766239	-1,324180	382,300496	-207,664496	12,841598	-8,807958	0,112031	-0,095460	14,452141	684,878551	0,904523	-8,807958	0,112031	-0,095460	14,452141	684,878551	0,904523
15:00:05,52	0,609030	3,219992	-0,105972	-0,112020	0,320995	1,865018	-8,808319	0,112914	-0,093507	5,599104	-6,546856	0,917143	3,662513	4,761963	-1,325748	382,263981	-207,675489	12,818010	-8,808319	0,112914	-0,093507	14,462847	684,906223	0,917143	-8,808319	0,112914	-0,093507	14,462847	684,906223	0,917143
15:00:05,57	0,609030	3,219992	-0,105972	-0,112020	0,320995	1,865018	-8,805469	0,109300	-0,095075	5,759277	-6,424743	0,893555	3,663109	4,767043	-1,323035	382,270102	-207,655621	12,832325	-8,805469	0,109300	-0,095075	14,339288	684,804550	0,893555	-8,805469	0,109300	-0,095075	14,339288	684,804550	0,893555
15:00:05,62	0,609030	3,219992	-0,105972	-0,112020	0,320995	1,865018	-8,810167	0,111324	-0,092362	5,674279	-6,673665	0,907870	3,661370	4,765844	-1,321098	382,276220	-207,660578	12,815911	-8,810167	0,111324	-0,092362	14,413199	684,924411	0,907870	-8,810167	0,111324	-0,092362	14,413199	684,924411	0,907870
15:00:05,67	0,609030	3,219992	-0,105972	-0,112020	0,320995	1,865018	-8,808258	0,112230	-0,090425	5,625927	-6,566656	0,891456	3,659000	4,764672	-1,323429	382,265030	-207,640263	12,822357	-8,808258	0,112230	-0,090425	14,435977	684,881618	0,891456	-8,808258	0,112230	-0,090425	14,435977	684,881618	0,891456
15:00:05,72	0,609030	3,219992	-0,105972	-0,112020	0,320995	1,865018	-8,806059	0,113696	-0,092756	5,561665	-6,472143	0,897902	3,659605	4,762437	-1,322640	382,260426	-207,626532	12,826981	-8,806059	0,113696	-0,092756	14,486839	684,803490	0,897902	-8,806059	0,113696	-0,092756	14,486839	684,803490	0,897902
15:00:05,77	0,609030	3,219992	-0,105972	-0,112020	0,320995	1,865018	-8,804426	0,112056	-0,091967	5,656578	-6,398057	0,902527	3,663124	4,765915	-1,323428	382,264806	-207,629635	12,823596	-8,804426	0,112056	-0,091967	14,452946	684,749351	0,902527	-8,804426	0,112056	-0,091967	14,452946	684,749351	0,902527
15:00:05,82	0,609030	3,219992	-0,105972	-0,112020	0,320995	1,865018	-8,809197	0,110746	-0,092755	5,724160	-6,640832	0,899141	3,657220	4,765949	-1,324596	382,253574	-207,603221	12,838788	-8,809197	0,110746	-0,092755	14,417755	684,881141	0,899141	-8,809197	0,110746	-0,092755	14,417755	684,881141	0,899141
15:00:05,87	0,609030	3,219992	-0,105972	-0,112020	0,320995	1,865018	-8,806275	0,115877	-0,093923	5,474652	-6,511795	0,914334	3,661952	4,766615	-1,322628	382,267906	-207,617829	12,857273	-8,806275	0,115877	-0,093923	14,570963	684,780760	0,914334	-8,806275	0,115877	-0,093923	14,570963	684,780760	0,914334
15:00:05,92	0,609030	3,219992	-0,105972	-0,112020	0,320995	1,865018	-8,809218	0,112112	-0,091955	5,664935	-6,645120	0,932818	3,662467	4,765075	-1,324219	382,226843	-207,613976	12,824731	-8,809218	0,112112	-0,091955	14,465711	684,878467	0,932818	-8,809218	0,112112	-0,091955	14,465711	684,878467	0,932818
15:00:05,97	0,609030	3,219992	-0,105972	-0,112020	0,320995	1,865018	-8,808141	0,110896	-0,093546	5,710984	-6,626608	0,900276	3,660686	4,766769	-1,322700	382,211998	-207,593166	12,800343	-8,808141	0,110896	-0,093546	14,416286	684,812441	0,900276	-8,808141	0,110896	-0,093546	14,416286	684,812441	0,900276
15:00:06,02	0,609030	3,219992	-0,105972	-0,112020	0,320995	1,865018	-8,808718	0,113285	-0,092027	5,597348	-6,679896	0,875889	3,658858	4,766449	-1,323099	382,182195	-207,588456	12,805525	-8,808718	0,113285	-0,092027	14,490198	684,804482	0,875889	-8,808718	0,113285	-0,092027	14,490198	684,804482	0,875889
15:00:06,07	0,609030	3,219992	-0,105972	-0,112020	0,320995	1,865018	-8,807527	0,114709	-0,092427	5,512488	-6,646113	0,881071	3,664205	4,764850	-1,320375	382,191925	-207,589403	12,785044	-8,807527	0,114709	-0,092427	14,517107	684,744747	0,881071	-8,807527	0,114709	-0,092427	14,517107	684,744747	0,881071
15:00:06,12	0,609030	3,219992	-0,105972	-0,112020	0,320995	1,865018	-8,808816	0,109278	-0,089702	5,798930	-6,704237	0,860589	3,658313	4,762260	-1,320726	382,179936	-207,556271	12,838336	-8,808816	0,109278	-0,089702	14,377237	684,787804	0,860589	-8,808816	0,109278	-0,089702	14,377237	684,787804	0,860589
15:00:06,17	0,609030	3,219992	-0,105972	-0,112020	0,320995	1,865018	-8,803626	0,113085	-0,090053	5,623638	-6,461309	0,913881	3,654786	4,768596	-1,320378	382,203526	-207,576494	12,813338	-8,803626	0,113085	-0,090053	14,500835	684,623321	0,913881	-8,803626	0,113085	-0,090053	14,500835	684,623321	0,913881
15:00:06,22	0,609030	3,219992	-0,105972	-0,112020	0,320995	1,865018	-8,807350	0,119308	-0,089705	5,294316	-6,624432	0,888884	3,663500	4,765164	-1,320393	382,142370	-207,596472	12,794952	-8,807350	0,119308	-0,089705	14,660030	684,752556	0,888884	-8,807350	0,119308	-0,089705	14,660030	684,752556	0,888884
15:00:06,27	0,609030	3,219992	-0,105972	-0,112020	0,320995	1,865018	-8,808735	0,110045	-0,089720	5,728123	-6,739434	0,870498	3,661173	4,759864	-1,321900	382,146392	-207,588836	12,828800	-8,808735	0,110045	-0,089720	14,366676	684,746289	0,870498	-8,808735	0,110045	-0,089720	14,366676	684,746289	0,870498
15:00:06,32	0,609030	3,219992	-0,105972	-0,112020	0,320995	1,865018	-8,802982	0,109411	-0,091227	5,769750	-6,440587	0,904346	3,658257	4,763005	-1,321889	382,160533	-207,556302	12,858723	-8,802982	0,109411	-0,091227	14,358480	684,593487	0,904346	-8,802982	0,109411	-0,091227	14,358480	684,593487	0,904346
15:00:06,37	0,609030	3,219992	-0,105972	-0,112020	0,320995	1,865018	-8,804244	0,113507	-0,091216	5,592006	-6,510223	0,934269	3,661177	4,762752	-1,322660	382,153600	-207,566263	12,864257	-8,804244	0,113507	-0,091216	14,502269	684,622906	0,934269	-8,804244	0,113507	-0,091216	14,502269	684,622906	0,934269
15:00:06,42	0,609030	3,219992	-0,105972	-0,112020	0,320995	1,865018	-8,805484	0,110851	-0,091987	5,717994	-6,575760	0,939802	3,660709	4,764467	-1,318395	382,189866	-207,527985	12,838463	-8,805484	0,110851	-0,091987	14,419808	684,654758	0,939802	-8,805484	0,110851	-0,091987	14,419808	684,654758	0,939802
15:00:06,47	0,609030	3,219992	-0,105972	-0,112020	0,320995	1,865018	-8,806735	0,112114	-0,087723	5,703609	-6,628551	0,914008	3,660607	4,765293	-1,319593	382,142519	-207,518327	12,830403	-8,806735	0,112114	-0,087723	14,504556	684,700183	0,914008	-8,806735	0,112114	-0,087723	14,504556	684,700183	0,914008
15:00:06,52	0,609030	3,219992	-0,105972	-0,112020	0,320995	1,865018	-8,807400	0,112615	-0,088920	5,662255	-6,708934	0,905948	3,657584	4,762255	-1,319218	382,094743	-207,511404	12,829914	-8,807400	0,112615	-0,088920	14,502518	684,671957	0,905948	-8,807400	0,112615	-0,088920	14,502518	684,671957	0,905948
15:00:06,57	0,609030	3,219992	-0,105972	-0,112020	0,320995	1,865018	-8,803258	0,113715	-0,088545	5,587169	-6,538377	0,905459	3,659367	4,763470	-1,319606	382,100085	-207,493463	12,831158	-8,803258	0,113715	-0,088545	14,513773	684,517352	0,905459	-8,803258	0,113715	-0,088545	14,513773	684,517352	0,905459
15:00:06,62	0,609030	3,219992	-0,105972	-0,112020	0,320995	1,865018	-8,805202	0,112778	-0,088933	5,654102	-6,643805	0,906704	3,661733	4,765535	-1,318031	382,109387	-207,491088	12,859966	-8,805202	0,112778	-0,088933	14,507151	684,564522	0,906704	-8,805202	0,112778	-0,088933	14,507151	684,564522	0,906704
15:00:06,67	0,609030	3,219992	-0,105972	-0,112020	0,320995	1,865018	-8,808172	0,111761	-0,087358	5,713654	-6,791402	0,935512	3,660527	4,763371	-1,318806	382,099645	-207,511646	12,859350	-8,808172	0,111761	-0,087358	14,486927	684,650108	0,935512	-8,808172	0,111761	-0,087358	14,486927	684,650108	0,935512
15:00:06,72	0,609030	3,219992	-0,105972	-0,112020	0,320995	1,865018	-8,805695	0,111723	-0,088133	5,692969	-6,660764	0,934895	3,659296	4,762581	-1,317315	382,062371	-207,512852	12,795470	-8,805695	0,111723	-0,088133	14,463240	684,586314	0,934895	-8,805695	0,111723	-0,088133	14,463240	684,586314	0,934895
15:00:06,77	0,609030	3,219992	-0,105972	-0,112020	0,320995	1,865018	-8,804396	0,112395	-0,086642	5,638359	-6,624858	0,871015	3,659972	4,765186	-1,318040	382,107846	-207,483159	12,850195	-8,804396	0,112395	-0,086642	14,461358	684,520195	0,871015	-8,804396	0,112395	-0,086642	14,461358	684,520195	0,871015
15:00:06,82	0,609030	3,219992	-0,105972	-0,112020	0,320995	1,865018	-8,806990	0,113111	-0,087367	5,649556	-6,735230	0,925741	3,659311	4,762308	-1,320001	382,066301	-207,477169	12,836931	-8,806990	0,113111	-0,087367	14,528796	684,613481	0,925741	-8,806990	0,113111	-0,087367	14,528796	684,613481	0,925741
15:00:06,87	0,609030	3,219992	-0,105972	-0,112020	0,320995	1,865018	-8,804167	0,112245	-0,089328	5,678998	-6,627389	0,912476	3,660545	4,762480	-1,318815	382,083918	-207,453225	12,851569	-8,804167	0,112245	-0,089328	14,490265	684,499688	0,912476	-8,804167	0,112245	-0,089328	14,490265	684,499688	0,912476
15:00:06,92	0,609030	3,219992	-0,105972	-0,112020	0,320995	1,865018	-8,804933	0,111263	-0,088142	5,759636	-6,663943	0,927115	3,658767	4,765901	-1,316132	382,082861	-207,461678	12,825651	-8,804933	0,111263	-0,088142	14,493772	684,523276	0,927115	-8,804933	0,111263	-0,088142	14,493772	684,523276	0,927115
15:00:06,97	0,609030	3,219992	-0,105972	-0,112020	0,320995	1,865018	-8,807007	0,114513	-0,085459	5,582789	-6,768491	0,901196	3,657546	4,758475	-1,317290	382,049090	-207,475468	12,815259	-8,807007	0,114513	-0,085459	14,572047	684,581553	0,901196	-8,807007	0,114513	-0,085459	14,572047	684,581553	0,901196
15:00:07,02	0,609030	3,219992	-0,105972	-0,112020	0,320995	1,865018	-8,799965	0,111857	-0,086617	5,692060	-6,424677	0,890804	3,658120	4,758944	-1,315736	382,034126	-207,455370	12,824969	-8,799965	0,111857	-0,086617	14,472841	684,372599	0,890804	-8,799965	0,111857	-0,086617	14,472841	684,372599	0,890804
15:00:07,07	0,609030	3,219992	-0,105972	-0,112020	0,320995	1,865018	-8,800658	0,111595	-0,085064	5,715628	-6,483689	0,900515	3,658711	4,762730	-1,316908	382,045580	-207,448522	12,831293	-8,800658	0,111595	-0,085064	14,475812	684,367940	0,900515	-8,800658	0,111595	-0,085064	14,475812	684,367940	0,900515
15:00:07,12	0,609030	3,219992	-0,105972	-0,112020	0,320995	1,865018	-8,804232	0,112976	-0,086235	5,655458	-6,663051	0,906838	3,658626	4,761169	-1,315749	382,010345	-207,477571	12,834618	-8,804232	0,112976	-0,086235	14,524073	684,469150	0,906838	-8,804232	0,112976	-0,086235	14,524073	684,469150	0,906838
15:00:07,17	0,609030	3,219992	-0,105972	-0,112020	0,320995	1,865018	-8,802838	0,112269	-0,085076	5,649446	-6,606576	0,910164	3,661030	4,764004	-1,317669	382,045676	-207,475357	12,855711	-8,802838	0,112269	-0,085076	14,462564	684,416230	0,910164	-8,802838	0,112269	-0,085076	14,462564	684,416230	0,910164
15:00:07,22	0,609030	3,219992	-0,105972	-0,112020	0,320995	1,865018	-8,806495	0,111604	-0,086996	5,703599	-6,767242	0,931257	3,657470	4,760985	-1,313428	382,015420	-207,481973	12,818250	-8,806495	0,111604	-0,086996	14,464529	684,542629	0,931257	-8,806495	0,111604	-0,086996	14,464529	684,542629	0,931257
15:00:07,27	0,609030	3,219992	-0,105972	-0,112020	0,320995	1,865018	-8,802101	0,113178	-0,082755	5,600916	-6,561627	0,893795	3,656304	4,761416	-1,314201	382,005652	-207,424812	12,835050	-8,802101	0,113178	-0,082755	14,485371	684,403281	0,893795	-8,802101	0,113178	-0,082755	14,485371	684,403281	0,893795
15:00:07,32	0,609030	3,219992	-0,105972	-0,112020	0,320995	1,865018	-8,801891	0,114403	-0,083528	5,581812	-6,587768	0,910595	3,657507	4,761328	-1,313827	382,016730	-207,436620	12,805454	-8,801891	0,114403	-0,083528	14,562463	684,360687	0,910595	-8,801891	0,114403	-0,083528	14,562463	684,360687	0,910595
15:00:07,37	0,609030	3,219992	-0,105972	-0,112020	0,320995	1,865018	-8,802416	0,113317	-0,083154	5,633589	-6,599563	0,881000	3,657992	4,761799	-1,314207	381,973331	-207,432729	12,845171	-8,802416	0,113317	-0,083154	14,529003	684,390094	0,881000	-8,802416	0,113317	-0,083154	14,529003	684,390094	0,881000
15:00:07,42	0,609030	3,219992	-0,105972	-0,112020	0,320995	1,865018	-8,803066	0,113133	-0,083534	5,624838	-6,672895	0,920716	3,656316	4,759443	-1,312289	381,991130	-207,408500	12,790661	-8,803066	0,113133	-0,083534	14,505792	684,367790	0,920716	-8,803066	0,113133	-0,083534	14,505792	684,367790	0,920716
15:00:07,47	0,609030	3,219992	-0,105972	-0,112020	0,320995	1,865018	-8,800188	0,113406	-0,081616	5,640520	-6,519942	0,866207	3,658081	4,757989	-1,316520	382,001110	-207,413151	12,831835	-8,800188	0,113406	-0,081616	14,542911	684,294825	0,866207	-8,800188	0,113406	-0,081616	14,542911	684,294825	0,866207
15:00:07,52	0,609030	3,219992	-0,105972	-0,112020	0,320995	1,865018	-8,799812	0,111151	-0,085847	5,758764	-6,489413	0,907380	3,659780	4,761769	-1,314200	381,972922	-207,401724	12,851314	-8,799812	0,111151	-0,085847	14,484104	684,295825	0,907380	-8,799812	0,111151	-0,085847	14,484104	684,295825	0,907380
15:00:07,57	0,609030	3,219992	-0,105972	-0,112020	0,320995	1,865018	-8,803935	0,111570	-0,083527	5,732790	-6,733915	0,926859	3,658594	4,758963	-1,313433	381,960323	-207,409262	12,830734	-8,803935	0,111570	-0,083527	14,491003	684,374950	0,926859	-8,803935	0,111570	-0,083527	14,491003	684,374950	0,926859
15:00:07,62	0,609030	3,219992	-0,105972	-0,112020	0,320995	1,865018	-8,800912	0,111194	-0,082761	5,739482	-6,583860	0,906279	3,663904	4,762017	-1,313854	381,974275	-207,426811	12,788048	-8,800912	0,111194	-0,082761	14,468227	684,287698	0,906279	-8,800912	0,111194	-0,082761	14,468227	684,287698	0,906279
15:00:07,67	0,609030	3,219992	-0,105972	-0,112020	0,320995	1,865018	-8,806211	0,108122	-0,083181	5,891031	-6,838582	0,863594	3,652098	4,759298	-1,312680	381,939258	-207,373715	12,825712	-8,806211	0,108122	-0,083181	14,378584	684,448994	0,863594	-8,806211	0,108122	-0,083181	14,378584	684,448994	0,863594
15:00:07,72	0,609030	3,219992	-0,105972	-0,112020	0,320995	1,865018	-8,797953	0,116987	-0,082007	5,458509	-6,466048	0,901258	3,656800	4,760791	-1,313071	381,940245	-207,378734	12,821968	-8,797953	0,116987	-0,082007	14,641990	684,173288	0,901258	-8,797953	0,116987	-0,082007	14,641990	684,173288	0,901258
15:00:07,77	0,609030	3,219992	-0,105972	-0,112020	0,320995	1,865018	-8,801598	0,113662	-0,082398	5,627579	-6,652182	0,897514	3,658048	4,760724	-1,311513	381,968383	-207,380766	12,806336	-8,801598	0,113662	-0,082398	14,550012	684,273224	0,897514	-8,801598	0,113662	-0,082398	14,550012	684,273224	0,897514
15:00:07,82	0,609030	3,219992	-0,105972	-0,112020	0,320995	1,865018	-8,802163	0,112547	-0,080840	5,697833	-6,656202	0,881882	3,659673	4,761858	-1,314648	381,916717	-207,395300	12,808758	-8,802163	0,112547	-0,080840	14,532792	684,313592	0,881882	-8,802163	0,112547	-0,080840	14,532792	684,313592	0,881882
15:00:07,87	0,609030	3,219992	-0,105972	-0,112020	0,320995	1,865018	-8,803958	0,111706	-0,083975	5,703138	-6,787031	0,884303	3,657941	4,758152	-1,313437	381,922445	-207,387075	12,846138	-8,803958	0,111706	-0,083975	14,472089	684,323689	0,884303	-8,803958	0,111706	-0,083975	14,472089	684,323689	0,884303
15:00:07,92	0,609030	3,219992	-0,105972	-0,112020	0,320995	1,865018	-8,799882	0,111354	-0,082764	5,731462	-6,574228	0,921683	3,655596	4,756254	-1,311520	381,902516	-207,350443	12,816592	-8,799882	0,111354	-0,082764	14,472732	684,216521	0,921683	-8,799882	0,111354	-0,082764	14,472732	684,216521	0,921683
15:00:07,97	0,609030	3,219992	-0,105972	-0,112020	0,320995	1,865018	-8,797066	0,112436	-0,080847	5,696962	-6,463359	0,892137	3,654437	4,760236	-1,311530	381,920692	-207,345392	12,816964	-8,797066	0,112436	-0,080847	14,523161	684,106316	0,892137	-8,797066	0,112436	-0,080847	14,523161	684,106316	0,892137
15:00:08,02	0,609030	3,219992	-0,105972	-0,112020	0,320995	1,865018	-8,799936	0,115430	-0,080857	5,554725	-6,599372	0,892509	3,659038	4,759815	-1,313854	381,878774	-207,356774	12,843402	-8,799936	0,115430	-0,080857	14,615971	684,195581	0,892509	-8,799936	0,115430	-0,080857	14,615971	684,195581	0,892509
15:00:08,07	0,609030	3,219992	-0,105972	-0,112020	0,320995	1,865018	-8,801872	0,111235	-0,083181	5,742020	-6,730648	0,918948	3,653184	4,757737	-1,312312	381,875139	-207,326979	12,827600	-8,801872	0,111235	-0,083181	14,474002	684,216270	0,918948	-8,801872	0,111235	-0,083181	14,474002	684,216270	0,918948
15:00:08,12	0,609030	3,219992	-0,105972	-0,112020	0,320995	1,865018	-8,797145	0,115266	-0,081639	5,556406	-6,502908	0,903146	3,654921	4,759290	-1,308833	381,859749	-207,334910	12,816228	-8,797145	0,115266	-0,081639	14,604803	684,072968	0,903146	-8,797145	0,115266	-0,081639	14,604803	684,072968	0,903146
15:00:08,17	0,609030	3,219992	-0,105972	-0,112020	0,320995	1,865018	-8,799358	0,114538	-0,078160	5,579689	-6,627356	0,891773	3,654451	4,759043	-1,309195	381,909514	-207,316061	12,821268	-8,799358	0,114538	-0,078160	14,570952	684,122254	0,891773	-8,799358	0,114538	-0,078160	14,570952	684,122254	0,891773
15:00:08,22	0,609030	3,219992	-0,105972	-0,112020	0,320995	1,865018	-8,798909	0,114822	-0,078522	5,606160	-6,570342	0,896813	3,655566	4,758247	-1,306877	381,877728	-207,330963	12,814936	-8,798909	0,114822	-0,078522	14,619667	684,144033	0,896813	-8,798909	0,114822	-0,078522	14,619667	684,144033	0,896813
15:00:08,28	0,609030	3,219992	-0,105972	-0,112020	0,320995	1,865018	-8,798777	0,113458	-0,076204	5,648251	-6,583558	0,890481	3,654960	4,761043	-1,309606	381,867349	-207,283122	12,828236	-8,798777	0,113458	-0,076204	14,554743	684,120462	0,890481	-8,798777	0,113458	-0,076204	14,554743	684,120462	0,890481
15:00:08,33	0,609030	3,219992	-0,105972	-0,112020	0,320995	1,865018	-8,800895	0,115381	-0,078933	5,584527	-6,726609	0,903781	3,658499	4,761695	-1,310007	381,876035	-207,302307	12,804259	-8,800895	0,115381	-0,078933	14,641928	684,143683	0,903781	-8,800895	0,115381	-0,078933	14,641928	684,143683	0,903781
15:00:08,38	0,609030	3,219992	-0,105972	-0,112020	0,320995	1,865018	-8,803230	0,112642	-0,079334	5,714697	-6,830904	0,879804	3,654126	4,756193	-1,311601	381,714256	-207,199117	12,828005	-8,803230	0,112642	-0,079334	14,557067	684,222668	0,879804	-8,803230	0,112642	-0,079334	14,557067	684,222668	0,879804
15:00:08,43	0,609030	3,219992	-0,105972	-0,112020	0,320995	1,865018	-8,796278	0,113678	-0,080928	5,669270	-6,661096	0,903551	2,918962	3,399095	-0,918246	311,375271	-169,810614	12,979268	-8,796278	0,113678	-0,080928	14,593012	683,846739	0,903551	-8,796278	0,113678	-0,080928	14,593012	683,846739	0,903551
15:00:08,48	0,559200	3,219994	-0,105982	-0,112017	0,320972	1,864995	-7,253416	0,071800	0,312427	5,056845	-6,041837	1,054813	2,638401	2,919282	-0,853229	286,888330	-156,010587	13,038938	-7,253416	0,071800	0,312427	10,693114	563,351322	1,054813	-7,253416	0,071800	0,312427	10,693114	563,351322	1,054813
15:00:08,53	0,559200	3,219994	-0,105982	-0,112017	0,320972	1,864995	-6,697605	0,074865	0,377444	4,605120	-5,245988	1,114484	2,646301	2,924013	-0,853960	287,034713	-156,071250	13,023467	-6,697605	0,074865	0,377444	10,482056	520,516018	1,114484	-6,697605	0,074865	0,377444	10,482056	520,516018	1,114484
15:00:08,58	0,559200	3,219994	-0,105982	-0,112017	0,320972	1,864995	-6,705652	0,070389	0,376713	4,858536	-5,507338	1,099012	2,643536	2,930189	-0,854290	287,142169	-156,071330	13,076296	-6,705652	0,070389	0,376713	10,384094	520,886371	1,099012	-6,705652	0,070389	0,376713	10,384094	520,886371	1,099012
15:00:08,63	0,559200	3,219994	-0,105982	-0,112017	0,320972	1,864995	-6,709619	0,075873	0,376383	4,627048	-5,620486	1,151841	2,644854	2,923823	-0,854244	287,204112	-156,115227	13,058973	-6,709619	0,075873	0,376383	10,583067	521,084578	1,151841	-6,709619	0,075873	0,376383	10,583067	521,084578	1,151841
15:00:08,68	0,559200	3,219994	-0,105982	-0,112017	0,320972	1,864995	-6,704764	0,071548	0,376428	4,844907	-5,292466	1,134519	2,646015	2,925446	-0,854256	287,217517	-156,169281	13,043017	-6,704764	0,071548	0,376428	10,461409	521,031528	1,134519	-6,704764	0,071548	0,376428	10,461409	521,031528	1,134519
15:00:08,73	0,559200	3,219994	-0,105982	-0,112017	0,320972	1,864995	-6,706750	0,071354	0,376417	4,814891	-5,357102	1,118562	2,647411	2,931269	-0,856563	287,346150	-156,194492	13,028861	-6,706750	0,071354	0,376417	10,416156	521,122794	1,118562	-6,706750	0,071354	0,376417	10,416156	521,122794	1,118562
15:00:08,78	0,559200	3,219994	-0,105982	-0,112017	0,320972	1,864995	-6,712491	0,073057	0,374110	4,768817	-5,531632	1,104406	2,643949	2,927686	-0,856136	287,375316	-156,204358	13,046236	-6,712491	0,073057	0,374110	10,503768	521,398936	1,104406	-6,712491	0,073057	0,374110	10,503768	521,398936	1,104406
15:00:08,83	0,559200	3,219994	-0,105982	-0,112017	0,320972	1,864995	-6,707657	0,074264	0,374537	4,712098	-5,250080	1,121782	2,644539	2,927945	-0,855762	287,376615	-156,213523	13,026462	-6,707657	0,074264	0,374537	10,541790	521,301031	1,121782	-6,707657	0,074264	0,374537	10,541790	521,301031	1,121782
15:00:08,88	0,559200	3,219994	-0,105982	-0,112017	0,320972	1,864995	-6,708177	0,073882	0,374911	4,724660	-5,271374	1,102007	2,621449	2,886924	-0,847165	285,461152	-155,186287	13,039521	-6,708177	0,073882	0,374911	10,524386	521,320499	1,102007	-6,708177	0,073882	0,374911	10,524386	521,320499	1,102007
15:00:08,93	0,559200	3,219994	-0,105982	-0,112017	0,320972	1,864995	-6,704410	0,071238	0,372162	4,893643	-5,243205	1,117651	1,794305	1,402706	-0,694615	208,677870	-113,297951	13,246443	-6,704410	0,071238	0,372162	10,485809	521,052945	1,117651	-6,704410	0,071238	0,372162	10,485809	521,052945	1,117651
15:00:08,98	0,509195	3,220074	-0,105985	-0,112026	0,320986	1,864972	-4,962165	0,047586	0,536058	3,908607	-4,091612	1,321988	1,583826	1,027288	-0,703664	189,647611	-102,912063	13,232714	-4,962165	0,047586	0,536058	7,644144	385,438312	1,321988	-4,962165	0,047586	0,536058	7,644144	385,438312	1,321988
15:00:09,03	0,509195	3,220074	-0,105985	-0,112026	0,320986	1,864972	-4,531804	0,042157	0,527008	3,670264	-3,386462	1,308259	1,583133	1,032141	-0,714788	189,970573	-103,079334	13,260476	-4,531804	0,042157	0,527008	6,979564	352,360120	1,308259	-4,531804	0,042157	0,527008	6,979564	352,360120	1,308259
15:00:09,08	0,509195	3,220074	-0,105985	-0,112026	0,320986	1,864972	-4,535660	0,045184	0,515884	3,529449	-3,223674	1,336021	1,588064	1,040788	-0,713988	190,123886	-103,172386	13,238187	-4,535660	0,045184	0,515884	7,076415	352,825648	1,336021	-4,535660	0,045184	0,515884	7,076415	352,825648	1,336021
15:00:09,13	0,509195	3,220074	-0,105985	-0,112026	0,320986	1,864972	-4,545613	0,045237	0,516685	3,522776	-3,561944	1,313732	1,590158	1,039372	-0,715457	190,293328	-103,222508	13,235885	-4,545613	0,045237	0,516685	7,073886	353,268707	1,313732	-4,545613	0,045237	0,516685	7,073886	353,268707	1,313732
15:00:09,18	0,509195	3,220074	-0,105985	-0,112026	0,320986	1,864972	-4,545435	0,042715	0,515216	3,695224	-3,380853	1,311431	1,592028	1,040856	-0,715417	190,356827	-103,249972	13,254253	-4,545435	0,042715	0,515216	7,048371	353,435776	1,311431	-4,545435	0,042715	0,515216	7,048371	353,435776	1,311431
15:00:09,23	0,509195	3,220074	-0,105985	-0,112026	0,320986	1,864972	-4,547655	0,041838	0,515256	3,748785	-3,427574	1,329798	1,590969	1,038511	-0,721637	190,431409	-103,306470	13,196788	-4,547655	0,041838	0,515256	7,033100	353,563333	1,329798	-4,547655	0,041838	0,515256	7,033100	353,563333	1,329798
15:00:09,28	0,509195	3,220074	-0,105985	-0,112026	0,320986	1,864972	-4,545095	0,041582	0,509036	3,750457	-3,201602	1,272334	1,590613	1,043413	-0,721580	190,555724	-103,304110	13,225288	-4,545095	0,041582	0,509036	7,014679	353,588325	1,272334	-4,545095	0,041582	0,509036	7,014679	353,588325	1,272334
15:00:09,33	0,509195	3,220074	-0,105985	-0,112026	0,320986	1,864972	-4,549162	0,044342	0,509093	3,671156	-3,306620	1,300834	1,590794	1,048474	-0,725801	190,680818	-103,349927	13,250111	-4,553635	0,046716	0,504872	7,237791	354,052368	1,325656	-4,553635	0,046716	0,504872	7,237791	354,052368	1,325656
15:00:09,38	0,509195	3,220074	-0,105985	-0,112026	0,320986	1,864972	-4,553635	0,046716	0,504872	3,570577	-3,407980	1,325656	1,593818	1,045834	-0,724620	190,720089	-103,392204	13,223540	-4,553635	0,046716	0,504872	7,237791	354,052368	1,325656	-4,553635	0,046716	0,504872	7,237791	354,052368	1,325656
15:00:09,43	0,509195	3,220074	-0,105985	-0,112026	0,320986	1,864972	-4,552861	0,042777	0,506052	3,758449	-3,312563	1,299086	1,591000	1,047443	-0,726552	190,784118	-103,385667	13,214329	-4,552861	0,042777	0,506052	7,116419	354,086994	1,299086	-4,552861	0,042777	0,506052	7,116419	354,086994	1,299086
15:00:09,48	0,509195	3,220074	-0,105985	-0,112026	0,320986	1,864972	-4,552845	0,046022	0,504120	3,627363	-3,259590	1,289874	1,592896	1,044186	-0,721053	190,831827	-103,396483	13,239061	-4,552845	0,046022	0,504120	7,240099	354,138773	1,289874	-4,552845	0,046022	0,504120	7,240099	354,138773	1,289874
15:00:09,53	0,509195	3,220074	-0,105985	-0,112026	0,320986	1,864972	-4,550973	0,042752	0,509620	3,811905	-3,115489	1,314606	1,594107	1,046164	-0,726116	190,869140	-103,424777	13,212284	-4,550973	0,042752	0,509620	7,167924	354,135874	1,314606	-4,550973	0,042752	0,509620	7,167924	354,135874	1,314606
15:00:09,58	0,509195	3,220074	-0,105985	-0,112026	0,320986	1,864972	-4,553291	0,042691	0,504557	3,809201	-3,189600	1,287829	1,591262	1,048224	-0,726084	190,929689	-103,440860	13,235166	-4,553291	0,042691	0,504557	7,160476	354,243780	1,287829	-4,553291	0,042691	0,504557	7,160476	354,243780	1,287829
15:00:09,63	0,509195	3,220074	-0,105985	-0,112026	0,320986	1,864972	-4,553653	0,046186	0,504589	3,643844	-3,147900	1,310711	1,596643	1,047909	-0,727603	190,979139	-103,467915	13,240444	-4,553653	0,046186	0,504589	7,269420	354,313829	1,310711	-4,553653	0,046186	0,504589	7,269420	354,313829	1,310711
15:00:09,68	0,509195	3,220074	-0,105985	-0,112026	0,320986	1,864972	-4,556071	0,041368	0,503070	3,895672	-3,217284	1,315989	1,592612	1,047899	-0,726815	191,024748	-103,481863	13,233506	-4,556071	0,041368	0,503070	7,143039	354,434258	1,315989	-4,556071	0,041368	0,503070	7,143039	354,434258	1,315989
15:00:09,73	0,509195	3,220074	-0,105985	-0,112026	0,320986	1,864972	-4,554046	0,044854	0,503858	3,725099	-3,065553	1,309051	1,593252	1,053419	-0,727625	191,067106	-103,501135	13,195114	-4,554046	0,044854	0,503858	7,246157	354,427090	1,309051	-4,554046	0,044854	0,503858	7,246157	354,427090	1,309051
15:00:09,78	0,509195	3,220074	-0,105985	-0,112026	0,320986	1,864972	-4,559147	0,047059	0,503048	3,614938	-3,284445	1,270660	1,595031	1,048349	-0,728718	191,077848	-103,528173	13,252500	-4,559147	0,047059	0,503048	7,309074	354,608565	1,270660	-4,559147	0,047059	0,503048	7,309074	354,608565	1,270660
15:00:09,83	0,509195	3,220074	-0,105985	-0,112026	0,320986	1,864972	-4,555646	0,042984	0,501955	3,808816	-3,079586	1,328045	1,595116	1,051154	-0,726776	191,136480	-103,580231	13,230098	-4,555646	0,042984	0,501955	7,183029	354,538618	1,328045	-4,555646	0,042984	0,501955	7,183029	354,538618	1,328045
15:00:09,88	0,509195	3,220074	-0,105985	-0,112026	0,320986	1,864972	-4,558117	0,044313	0,503897	3,723925	-3,131266	1,305644	1,592554	1,051915	-0,730268	191,173678	-103,544181	13,225398	-4,558117	0,044313	0,503897	7,202488	354,680902	1,305644	-4,558117	0,044313	0,503897	7,202488	354,680902	1,305644
15:00:09,93	0,509195	3,220074	-0,105985	-0,112026	0,320986	1,864972	-4,557495	0,046912	0,500405	3,638597	-3,084748	1,300943	1,593518	1,051059	-0,729061	191,209397	-103,543171	13,251017	-4,557495	0,046912	0,500405	7,321181	354,678615	1,300943	-4,557495	0,046912	0,500405	7,321181	354,678615	1,300943
15:00:09,98	0,509195	3,220074	-0,105985	-0,112026	0,320986	1,864972	-4,557236	0,045649	0,501612	3,722983	-3,040856	1,326562	1,594175	1,053300	-0,730254	191,248110	-103,555796	13,202935	-4,557236	0,045649	0,501612	7,306458	354,702184	1,326562	-4,557236	0,045649	0,501612	7,306458	354,702184	1,326562
15:00:10,03	0,509195	3,220074	-0,105985	-0,112026	0,320986	1,864972	-4,559505	0,046200	0,500418	3,702757	-3,119008	1,278481	1,592490	1,052000	-0,728305	191,282176	-103,570489	13,185908	-4,559505	0,046200	0,500418	7,329480	354,802152	1,278481	-4,559505	0,046200	0,500418	7,329480	354,802152	1,278481
15:00:10,08	0,509195	3,220074	-0,105985	-0,112026	0,320986	1,864972	-4,557537	0,047010	0,502368	3,664957	-2,979786	1,261454	1,593135	1,055087	-0,732558	191,330026	-103,579899	13,202808	-4,557537	0,047010	0,502368	7,355247	354,786830	1,261454	-4,557537	0,047010	0,502368	7,355247	354,786830	1,261454
15:00:10,13	0,509195	3,220074	-0,105985	-0,112026	0,320986	1,864972	-4,559453	0,044000	0,499300	3,824862	-3,048256	1,292330	1,596055	1,052155	-0,731373	191,310908	-103,583150	13,216785	-4,559453	0,044000	0,499300	7,278893	354,868844	1,292330	-4,559453	0,044000	0,499300	7,278893	354,868844	1,292330
15:00:10,18	0,509195	3,220074	-0,105985	-0,112026	0,320986	1,864972	-4,559453	0,044000	0,499300	3,824862	-3,048256	1,292330	1,593246	1,054875	-0,730203	191,380265	-103,589579	13,200537	-4,559453	0,044000	0,499300	7,278893	354,868844	1,292330	-4,559453	0,044000	0,499300	7,278893	354,868844	1,292330
15:00:10,23	0,509195	3,220074	-0,105985	-0,112026	0,320986	1,864972	-4,560405	0,047792	0,500470	3,656799	-3,034433	1,276082	1,593822	1,056687	-0,731349	191,382620	-103,582567	13,235718	-4,560405	0,047792	0,500470	7,408487	354,957326	1,276082	-4,560405	0,047792	0,500470	7,408487	354,957326	1,276082
15:00:10,28	0,509195	3,220074	-0,105985	-0,112026	0,320986	1,864972	-4,562261	0,048200	0,499324	3,642845	-3,132450	1,311264	1,593836	1,057188	-0,731352	191,396399	-103,602078	13,225341	-4,562261	0,048200	0,499324	7,426542	355,005063	1,311264	-4,562261	0,048200	0,499324	7,426542	355,005063	1,311264
15:00:10,33	0,509195	3,220074	-0,105985	-0,112026	0,320986	1,864972	-4,562703	0,048438	0,499321	3,620448	-3,133746	1,300886	1,594494	1,057565	-0,731343	191,426412	-103,595032	13,220577	-4,562703	0,048438	0,499321	7,422849	355,038464	1,300886	-4,562703	0,048438	0,499321	7,422849	355,038464	1,300886
15:00:10,38	0,509195	3,220074	-0,105985	-0,112026	0,320986	1,864972	-4,563358	0,048057	0,499330	3,661386	-3,145340	1,296122	1,597476	1,054868	-0,727831	191,442825	-103,637210	13,207345	-4,563358	0,048057	0,499330	7,433852	355,078292	1,296122	-4,563358	0,048057	0,499330	7,433852	355,078292	1,296122
15:00:10,43	0,509195	3,220074	-0,105985	-0,112026	0,320986	1,864972	-4,562513	0,044126	0,502842	3,837489	-3,066092	1,282890	1,593992	1,058901	-0,730557	191,478137	-103,624916	13,209030	-4,562513	0,044126	0,502842	7,301353	355,091202	1,282890	-4,562513	0,044126	0,502842	7,301353	355,091202	1,282890
15:00:10,48	0,509195	3,220074	-0,105985	-0,112026	0,320986	1,864972	-4,564264	0,049160	0,500116	3,604020	-3,132698	1,284576	1,595282	1,054956	-0,733200	191,533563	-103,633244	13,253046	-4,564264	0,049160	0,500116	7,463059	355,162031	1,284576	-4,564264	0,049160	0,500116	7,463059	355,162031	1,284576
15:00:10,53	0,509195	3,220074	-0,105985	-0,112026	0,320986	1,864972	-4,561493	0,046070	0,497473	3,785187	-2,936459	1,328592	1,595266	1,054952	-0,729356	191,534325	-103,698098	13,195322	-4,561493	0,046070	0,497473	7,401682	355,140772	1,328592	-4,561493	0,046070	0,497473	7,401682	355,140772	1,328592
15:00:10,58	0,509195	3,220074	-0,105985	-0,112026	0,320986	1,864972	-4,561481	0,046082	0,501317	3,728798	-2,902728	1,270867	1,594659	1,059088	-0,731705	191,524410	-103,647087	13,203841	-4,561481	0,046082	0,501317	7,346207	355,173530	1,270867	-4,561481	0,046082	0,501317	7,346207	355,173530	1,270867
15:00:10,63	0,509195	3,220074	-0,105985	-0,112026	0,320986	1,864972	-4,564760	0,048676	0,498968	3,633122	-3,107316	1,279387	1,597756	1,058809	-0,732840	191,596715	-103,650628	13,194479	-4,564760	0,048676	0,498968	7,454171	355,226326	1,279387	-4,564760	0,048676	0,498968	7,454171	355,226326	1,279387
15:00:10,68	0,509195	3,220074	-0,105985	-0,112026	0,320986	1,864972	-4,566067	0,045854	0,497833	3,812918	-3,110894	1,270024	1,596473	1,057153	-0,732837	191,561062	-103,693853	13,212372	-4,566067	0,045854	0,497833	7,412491	355,325351	1,270024	-4,566067	0,045854	0,497833	7,412491	355,325351	1,270024
15:00:10,73	0,509195	3,220074	-0,105985	-0,112026	0,320986	1,864972	-4,563991	0,046137	0,497836	3,742982	-3,012214	1,287917	1,594149	1,056213	-0,733232	191,579716	-103,715717	13,191798	-4,563991	0,046137	0,497836	7,364708	355,261077	1,287917	-4,563991	0,046137	0,497836	7,364708	355,261077	1,287917
15:00:10,78	0,509195	3,220074	-0,105985	-0,112026	0,320986	1,864972	-4,562015	0,047679	0,497441	3,653167	-2,882367	1,267344	1,594818	1,058056	-0,732019	191,616190	-103,689178	13,240376	-4,562015	0,047679	0,497441	7,395976	355,235796	1,267344	-4,562015	0,047679	0,497441	7,395976	355,235796	1,267344
15:00:10,83	0,509195	3,220074	-0,105985	-0,112026	0,320986	1,864972	-4,561215	0,047086	0,499453	3,749277	-2,838357	1,330395	1,594263	1,055223	-0,731220	191,614451	-103,660385	13,254850	-4,561215	0,047086	0,499453	7,445553	355,217014	1,330395	-4,561215	0,047086	0,499453	7,445553	355,217014	1,330395
15:00:10,88	0,509195	3,220074	-0,105985	-0,112026	0,320986	1,864972	-4,561215	0,047086	0,499453	3,749277	-2,838357	1,330395	1,595475	1,058813	-0,734357	191,636282	-103,643314	13,223907	-4,561215	0,047086	0,499453	7,445553	355,217014	1,330395	-4,561215	0,047086	0,499453	7,445553	355,217014	1,330395
15:00:10,93	0,509195	3,220074	-0,105985	-0,112026	0,320986	1,864972	-4,564930	0,047831	0,496316	3,736251	-3,021174	1,299452	1,597291	1,058350	-0,735511	191,668253	-103,670733	13,213957	-4,564930	0,047831	0,496316	7,490989	355,325836	1,299452	-4,564930	0,047831	0,496316	7,490989	355,325836	1,299452
15:00:10,98	0,509195	3,220074	-0,105985	-0,112026	0,320986	1,864972	-4,565437	0,046027	0,495162	3,822293	-3,006120	1,289503	1,595575	1,059373	-0,730449	191,701881	-103,717877	13,213722	-4,565437	0,046027	0,495162	7,435425	355,380658	1,289503	-4,565437	0,046027	0,495162	7,435425	355,380658	1,289503
15:00:11,03	0,509195	3,220074	-0,105985	-0,112026	0,320986	1,864972	-4,565465	0,048024	0,500224	3,694420	-2,954878	1,289267	1,595050	1,060501	-0,732771	191,735191	-103,705644	13,215260	-4,565465	0,048024	0,500224	7,464340	355,434093	1,289267	-4,565465	0,048024	0,500224	7,464340	355,434093	1,289267
15:00:11,08	0,509195	3,220074	-0,105985	-0,112026	0,320986	1,864972	-4,566179	0,049043	0,497902	3,668698	-2,969300	1,290806	1,593210	1,060206	-0,732774	191,699787	-103,697655	13,234901	-4,565004	0,050490	0,497899	7,546133	355,409950	1,310446	-4,565004	0,050490	0,497899	7,546133	355,409950	1,310446
15:00:11,13	0,509195	3,220074	-0,105985	-0,112026	0,320986	1,864972	-4,565303	0,046430	0,500643	3,782290	-2,875505	1,282596	1,596876	1,058436	-0,730030	191,765820	-103,749080	13,207050	-4,565303	0,046430	0,500643	7,427028	355,500787	1,282596	-4,565303	0,046430	0,500643	7,427028	355,500787	1,282596
15:00:11,19	0,509195	3,220074	-0,105985	-0,112026	0,320986	1,864972	-4,565303	0,046430	0,500643	3,782290	-2,875505	1,282596	1,597379	1,062489	-0,731225	191,727293	-103,713036	13,214862	-4,565303	0,046430	0,500643	7,427028	355,500787	1,282596	-4,565303	0,046430	0,500643	7,427028	355,500787	1,282596
15:00:11,24	0,509195	3,220074	-0,105985	-0,112026	0,320986	1,864972	-4,569066	0,048020	0,499448	3,711537	-3,122548	1,290407	1,594553	1,060202	-0,732749	191,773442	-103,693264	13,219965	-4,569066	0,048020	0,499448	7,481128	355,549109	1,290407	-4,569066	0,048020	0,499448	7,481128	355,549109	1,290407
15:00:11,29	0,509195	3,220074	-0,105985	-0,112026	0,320986	1,864972	-4,565671	0,049324	0,497924	3,683922	-2,915964	1,295511	1,571953	1,024015	-0,736232	189,874291	-102,750393	13,209236	-4,565671	0,049324	0,497924	7,555883	355,489240	1,295511	-4,565671	0,049324	0,497924	7,555883	355,489240	1,295511
15:00:11,34	0,509195	3,220074	-0,105985	-0,112026	0,320986	1,864972	-4,523033	0,050803	0,494440	3,473989	-2,814897	1,284781	0,724132	-0,572247	-0,609993	107,249991	-59,893818	13,449719	-4,523033	0,050803	0,494440	7,462050	352,243166	1,284781	-4,523033	0,050803	0,494440	7,462050	352,243166	1,284781
15:00:11,39	0,459029	3,220055	-0,105978	-0,112017	0,320990	1,864978	-2,716719	-0,013093	0,620680	2,599340	-1,869603	1,525265	0,572670	-0,838079	-0,633528	93,745359	-52,400676	13,515613	-2,716719	-0,013093	0,620680	1,571500	211,392866	1,525265	-2,716719	-0,013093	0,620680	1,571500	211,392866	1,525265
15:00:11,44	0,459029	3,220055	-0,105978	-0,112017	0,320990	1,864978	-2,410771	-0,014840	0,597145	2,427091	-1,402200	1,591158	0,574997	-0,829482	-0,643487	94,108015	-52,561909	13,533839	-2,410771	-0,014840	0,597145	1,262149	187,843311	1,591158	-2,410771	-0,014840	0,597145	1,262149	187,843311	1,591158
15:00:11,49	0,459029	3,220055	-0,105978	-0,112017	0,320990	1,864978	-2,419380	-0,012557	0,587186	2,350075	-1,455176	1,609384	0,578794	-0,829975	-0,651562	94,281568	-52,665589	13,534230	-2,420852	-0,016092	0,579111	1,267657	188,707283	1,609776	-2,420852	-0,016092	0,579111	1,267657	188,707283	1,609776
15:00:11,54	0,459029	3,220055	-0,105978	-0,112017	0,320990	1,864978	-2,420852	-0,016092	0,579111	2,530873	-1,329581	1,609776	0,574392	-0,827450	-0,652670	94,458030	-52,732282	13,525723	-2,420852	-0,016092	0,579111	1,267657	188,707283	1,609776	-2,420852	-0,016092	0,579111	1,267657	188,707283	1,609776
15:00:11,59	0,459029	3,220055	-0,105978	-0,112017	0,320990	1,864978	-2,420838	-0,011017	0,578003	2,297452	-1,142675	1,601269	0,578657	-0,820119	-0,656923	94,576598	-52,806502	13,516850	-2,429319	-0,011045	0,573749	1,426881	189,257615	1,592395	-2,429319	-0,011045	0,573749	1,426881	189,257615	1,592395
15:00:11,64	0,459029	3,220055	-0,105978	-0,112017	0,320990	1,864978	-2,429319	-0,011045	0,573749	2,293915	-1,443900	1,592395	0,580667	-0,825607	-0,659196	94,699274	-52,872660	13,485315	-2,429319	-0,011045	0,573749	1,426881	189,257615	1,592395	-2,429319	-0,011045	0,573749	1,426881	189,257615	1,592395
15:00:11,69	0,459029	3,220055	-0,105978	-0,112017	0,320990	1,864978	-2,425571	-0,015529	0,571477	2,531147	-1,109715	1,560860	0,580774	-0,822314	-0,661879	94,770838	-52,885880	13,510521	-2,425571	-0,015529	0,571477	1,312088	189,297629	1,560860	-2,425571	-0,015529	0,571477	1,312088	189,297629	1,560860
15:00:11,74	0,459029	3,220055	-0,105978	-0,112017	0,320990	1,864978	-2,428476	-0,013975	0,568794	2,474676	-1,192201	1,586067	0,582160	-0,820726	-0,665311	94,902908	-52,949757	13,524216	-2,428476	-0,013975	0,568794	1,377599	189,443203	1,586067	-2,428476	-0,013975	0,568794	1,377599	189,443203	1,586067
15:00:11,79	0,459029	3,220055	-0,105978	-0,112017	0,320990	1,864978	-2,430544	-0,014382	0,565362	2,506531	-1,153413	1,599762	0,559567	-0,854054	-0,666728	93,277482	-51,978503	13,525286	-2,430544	-0,014382	0,565362	1,377543	189,644314	1,599762	-2,430544	-0,014382	0,565362	1,377543	189,644314	1,599762
15:00:11,84	0,459029	3,220055	-0,105978	-0,112017	0,320990	1,864978	-2,390385	-0,011480	0,563945	2,384035	-0,958416	1,600832	-0,462343	-2,705840	-0,727510	-4,734949	0,435662	13,757450	-2,390385	-0,011480	0,563945	1,482868	186,686807	1,600832	-2,390385	-0,011480	0,563945	1,482868	186,686807	1,600832
15:00:11,89	0,409013	3,220078	-0,105990	-0,112006	0,320983	1,864969	-0,275737	-0,052373	0,503163	0,896252	-2,085041	1,832996	-0,687415	-3,115188	-0,820551	-25,920398	11,878427	13,823895	-0,275737	-0,052373	0,503163	-3,215045	19,560349	1,832996	-0,275737	-0,052373	0,503163	-3,215045	19,560349	1,832996
15:00:11,94	0,409013	3,220078	-0,105990	-0,112006	0,320983	1,864969	0,191304	-0,062129	0,410122	0,720571	-1,867376	1,899441	-0,681957	-3,104168	-0,837069	-25,416068	11,609535	13,827573	0,191304	-0,062129	0,410122	-4,156588	-16,884772	1,899441	0,191304	-0,062129	0,410122	-4,156588	-16,884772	1,899441
15:00:11,99	0,409013	3,220078	-0,105990	-0,112006	0,320983	1,864969	0,179032	-0,061346	0,393604	0,699154	-1,934317	1,903118	-0,676600	-3,098419	-0,848522	-24,986769	11,363863	13,862800	0,179032	-0,061346	0,393604	-4,116541	-15,988352	1,903118	0,179032	-0,061346	0,393604	-4,116541	-15,988352	1,903118
15:00:12,04	0,409013	3,220078	-0,105990	-0,112006	0,320983	1,864969	0,171374	-0,063111	0,382150	0,792809	-1,837924	1,938346	-0,674805	-3,091129	-0,852295	-24,647127	11,286544	13,845984	0,171374	-0,063111	0,382150	-4,161414	-15,290790	1,938346	0,171374	-0,063111	0,382150	-4,161414	-15,290790	1,938346
15:00:12,09	0,409013	3,220078	-0,105990	-0,112006	0,320983	1,864969	0,164079	-0,062784	0,367592	0,884434	-1,603700	1,892307	-0,673235	-3,091937	-0,863081	-24,401084	11,151135	13,816762	0,164079	-0,062784	0,367592	-4,044141	-14,483881	1,892307	0,164079	-0,062784	0,367592	-4,044141	-14,483881	1,892307
15:00:12,14	0,409013	3,220078	-0,105990	-0,112006	0,320983	1,864969	0,164079	-0,062784	0,367592	0,884434	-1,603700	1,892307	-0,673445	-3,086830	-0,870737	-24,133455	10,981314	13,838177	0,164079	-0,062784	0,367592	-4,044141	-14,483881	1,892307	0,164079	-0,062784	0,367592	-4,044141	-14,483881	1,892307
15:00:12,19	0,409013	3,220078	-0,105990	-0,112006	0,320983	1,864969	0,159761	-0,060048	0,359936	0,728910	-1,511551	1,913723	-0,671203	-3,084927	-0,873330	-23,880989	10,930979	13,860443	0,159761	-0,060048	0,359936	-3,984893	-14,052772	1,913723	0,159761	-0,060048	0,359936	-3,984893	-14,052772	1,913723
15:00:12,24	0,409013	3,220078	-0,105990	-0,112006	0,320983	1,864969	0,156992	-0,061039	0,357343	0,863053	-1,411736	1,935989	-0,671416	-3,077964	-0,880642	-23,639218	10,832372	13,850555	0,156992	-0,061039	0,357343	-3,928498	-13,735580	1,935989	0,156992	-0,061039	0,357343	-3,928498	-13,735580	1,935989
15:00:12,29	0,409013	3,220078	-0,105990	-0,112006	0,320983	1,864969	0,151068	-0,057373	0,350031	0,707906	-1,461094	1,926100	-0,671644	-3,075699	-0,884066	-23,430068	10,747111	13,833519	0,151068	-0,057373	0,350031	-3,795856	-13,319915	1,926100	0,151068	-0,057373	0,350031	-3,795856	-13,319915	1,926100
15:00:12,34	0,409013	3,220078	-0,105990	-0,112006	0,320983	1,864969	0,146706	-0,054922	0,341609	0,629236	-1,269980	1,888750	-0,671357	-3,072961	-0,889064	-23,252887	10,665633	13,813205	0,146706	-0,054922	0,341609	-3,682148	-12,786378	1,888750	0,146706	-0,054922	0,341609	-3,682148	-12,786378	1,888750
15:00:12,39	0,409013	3,220078	-0,105990	-0,112006	0,320983	1,864969	0,143957	-0,056412	0,338963	0,746815	-1,237506	1,887599	-0,668693	-3,071325	-0,891710	-23,080937	10,612666	13,812054	0,143957	-0,056412	0,338963	-3,681527	-12,538146	1,887599	0,143957	-0,056412	0,338963	-3,681527	-12,538146	1,887599
15:00:12,44	0,409013	3,220078	-0,105990	-0,112006	0,320983	1,864969	0,143957	-0,056412	0,338963	0,746815	-1,237506	1,887599	-0,668004	-3,073384	-0,896686	-22,999588	10,538684	13,850451	0,143957	-0,056412	0,338963	-3,681527	-12,538146	1,887599	0,143957	-0,056412	0,338963	-3,681527	-12,538146	1,887599
15:00:12,49	0,409013	3,220078	-0,105990	-0,112006	0,320983	1,864969	0,145395	-0,058037	0,333987	0,807943	-1,055275	1,925996	-0,666435	-3,067152	-0,897023	-22,789508	10,500476	13,824242	0,139214	-0,056281	0,333650	-3,629489	-12,103978	1,899788	0,139214	-0,056281	0,333650	-3,629489	-12,103978	1,899788
15:00:12,54	0,409013	3,220078	-0,105990	-0,112006	0,320983	1,864969	0,139214	-0,056281	0,333650	0,788536	-1,175659	1,899788	-0,662652	-3,063392	-0,904342	-22,625082	10,432257	13,826032	0,139214	-0,056281	0,333650	-3,629489	-12,103978	1,899788	0,139214	-0,056281	0,333650	-3,629489	-12,103978	1,899788
15:00:12,59	0,409013	3,220078	-0,105990	-0,112006	0,320983	1,864969	0,134066	-0,057677	0,326331	0,884277	-1,266839	1,901578	-0,663627	-3,063277	-0,904289	-22,510819	10,379113	13,827817	0,134066	-0,057677	0,326331	-3,643356	-11,791054	1,901578	0,134066	-0,057677	0,326331	-3,643356	-11,791054	1,901578
15:00:12,64	0,409013	3,220078	-0,105990	-0,112006	0,320983	1,864969	0,134454	-0,056775	0,326383	0,848504	-1,121148	1,903363	-0,665181	-3,060593	-0,906192	-22,390730	10,351107	13,826973	0,134454	-0,056775	0,326383	-3,608359	-11,675804	1,903363	0,134454	-0,056775	0,326383	-3,608359	-11,675804	1,903363
15:00:12,69	0,409013	3,220078	-0,105990	-0,112006	0,320983	1,864969	0,132906	-0,054087	0,324481	0,744505	-1,083628	1,902519	-0,662033	-3,063257	-0,908877	-22,283626	10,295704	13,787119	0,132906	-0,054087	0,324481	-3,501328	-11,516785	1,902519	0,132906	-0,054087	0,324481	-3,501328	-11,516785	1,902519
15:00:12,74	0,409013	3,220078	-0,105990	-0,112006	0,320983	1,864969	0,133641	-0,058145	0,321795	0,961100	-0,924993	1,862665	-0,665452	-3,061466	-0,913155	-22,212975	10,275587	13,758955	0,133798	-0,054288	0,317518	-3,483187	-11,348718	1,834501	0,133798	-0,054288	0,317518	-3,483187	-11,348718	1,834501
15:00:12,79	0,409013	3,220078	-0,105990	-0,112006	0,320983	1,864969	0,132812	-0,054531	0,316817	0,796395	-0,810959	1,891280	-0,664749	-3,060733	-0,913855	-22,135954	10,237270	13,815735	0,132812	-0,054531	0,316817	-3,484292	-11,236731	1,891280	0,132812	-0,054531	0,316817	-3,484292	-11,236731	1,891280
15:00:12,84	0,409013	3,220078	-0,105990	-0,112006	0,320983	1,864969	0,132812	-0,054531	0,316817	0,796395	-0,810959	1,891280	-0,660967	-3,054221	-0,916114	-21,981684	10,201522	13,849914	0,132812	-0,054531	0,316817	-3,484292	-11,236731	1,891280	0,132812	-0,054531	0,316817	-3,484292	-11,236731	1,891280
15:00:12,89	0,409013	3,220078	-0,105990	-0,112006	0,320983	1,864969	0,125281	-0,054551	0,314559	0,843591	-1,051111	1,925460	-0,663836	-3,051168	-0,916523	-21,921835	10,143105	13,808873	0,125281	-0,054551	0,314559	-3,438636	-10,885676	1,925460	0,125281	-0,054551	0,314559	-3,438636	-10,885676	1,925460
15:00:12,94	0,409013	3,220078	-0,105990	-0,112006	0,320983	1,864969	0,124073	-0,050539	0,314150	0,614340	-1,032909	1,884418	-0,663088	-3,052297	-0,918799	-21,836338	10,120993	13,823168	0,124073	-0,050539	0,314150	-3,353003	-10,772615	1,884418	0,124073	-0,050539	0,314150	-3,353003	-10,772615	1,884418
15:00:12,99	0,409013	3,220078	-0,105990	-0,112006	0,320983	1,864969	0,124676	-0,051752	0,311874	0,701001	-0,916443	1,898713	-0,659368	-3,050362	-0,921085	-21,731239	10,095198	13,823583	0,124676	-0,051752	0,311874	-3,361542	-10,703502	1,898713	0,124676	-0,051752	0,311874	-3,361542	-10,703502	1,898713
15:00:13,04	0,409013	3,220078	-0,105990	-0,112006	0,320983	1,864969	0,121140	-0,054006	0,309587	0,848389	-0,996402	1,899128	-0,661029	-3,050965	-0,920669	-21,677114	10,077205	13,826665	0,121140	-0,054006	0,309587	-3,391047	-10,505880	1,899128	0,121140	-0,054006	0,309587	-3,391047	-10,505880	1,899128
15:00:13,09	0,409013	3,220078	-0,105990	-0,112006	0,320983	1,864969	0,122492	-0,052869	0,310004	0,800757	-0,870203	1,902211	-0,659128	-3,050075	-0,924918	-21,593734	10,043112	13,813227	0,122492	-0,052869	0,310004	-3,349442	-10,485851	1,902211	0,122492	-0,052869	0,310004	-3,349442	-10,485851	1,902211
15:00:13,14	0,409013	3,220078	-0,105990	-0,112006	0,320983	1,864969	0,120772	-0,054070	0,305755	0,875404	-0,870428	1,888772	-0,659714	-3,048581	-0,927655	-21,575446	10,013118	13,789638	0,120772	-0,054070	0,305755	-3,369120	-10,350994	1,888772	0,120772	-0,054070	0,305755	-3,369120	-10,350994	1,888772
15:00:13,19	0,409013	3,220078	-0,105990	-0,112006	0,320983	1,864969	0,119771	-0,052816	0,303018	0,793337	-0,891626	1,865184	-0,661233	-3,048338	-0,923732	-21,477854	10,043783	13,782159	0,119771	-0,052816	0,303018	-3,352707	-10,293642	1,865184	0,119771	-0,052816	0,303018	-3,352707	-10,293642	1,865184
15:00:13,24	0,409013	3,220078	-0,105990	-0,112006	0,320983	1,864969	0,120319	-0,051379	0,306941	0,793970	-0,793922	1,857704	-0,659463	-3,047039	-0,926801	-21,437816	9,970876	13,815694	0,120319	-0,051379	0,306941	-3,239276	-10,238992	1,857704	0,120319	-0,051379	0,306941	-3,239276	-10,238992	1,857704
15:00:13,29	0,409013	3,220078	-0,105990	-0,112006	0,320983	1,864969	0,118310	-0,052262	0,303872	0,796768	-0,827269	1,891239	-0,658333	-3,049907	-0,926800	-21,456383	9,936564	13,809709	0,118310	-0,052262	0,303872	-3,305797	-10,114623	1,891239	0,118310	-0,052262	0,303872	-3,305797	-10,114623	1,891239
15:00:13,34	0,409013	3,220078	-0,105990	-0,112006	0,320983	1,864969	0,120229	-0,054675	0,303873	0,883242	-0,726432	1,885255	-0,663986	-3,047428	-0,931043	-21,331672	9,936714	13,800715	0,120229	-0,054675	0,303873	-3,408737	-10,164386	1,885255	0,120229	-0,054675	0,303873	-3,408737	-10,164386	1,885255
15:00:13,39	0,409013	3,220078	-0,105990	-0,112006	0,320983	1,864969	0,120908	-0,048539	0,299629	0,626681	-0,583177	1,876261	-0,656742	-3,047484	-0,931367	-21,235674	9,901745	13,814584	0,120908	-0,048539	0,299629	-3,183662	-10,074461	1,876261	0,120908	-0,048539	0,299629	-3,183662	-10,074461	1,876261
15:00:13,44	0,409013	3,220078	-0,105990	-0,112006	0,320983	1,864969	0,117335	-0,054840	0,299306	0,972051	-0,668375	1,890130	-0,657918	-3,044206	-0,932934	-21,220702	9,893816	13,810568	0,117335	-0,054840	0,299306	-3,332924	-9,879144	1,890130	0,117335	-0,054840	0,299306	-3,332924	-9,879144	1,890130
15:00:13,49	0,409013	3,220078	-0,105990	-0,112006	0,320983	1,864969	0,114132	-0,053771	0,299301	0,910627	-0,761391	1,864551	-0,656067	-3,044176	-0,931372	-21,174921	9,859931	13,789005	0,114132	-0,053771	0,299301	-3,310431	-9,720753	1,864551	0,114132	-0,053771	0,299301	-3,310431	-9,720753	1,864551
15:00:13,54	0,409013	3,220078	-0,105990	-0,112006	0,320983	1,864969	0,114132	-0,053771	0,299301	0,910627	-0,761391	1,864551	-0,660001	-3,043108	-0,933286	-21,090826	9,891249	13,789787	0,114132	-0,053771	0,299301	-3,310431	-9,720753	1,864551	0,114132	-0,053771	0,299301	-3,310431	-9,720753	1,864551
15:00:13,59	0,409013	3,220078	-0,105990	-0,112006	0,320983	1,864969	0,115175	-0,049830	0,297387	0,774867	-0,650004	1,865333	-0,658764	-3,046874	-0,932449	-21,051074	9,834344	13,820617	0,115175	-0,049830	0,297387	-3,136826	-9,691215	1,865333	0,115175	-0,049830	0,297387	-3,136826	-9,691215	1,865333
15:00:13,64	0,409013	3,220078	-0,105990	-0,112006	0,320983	1,864969	0,117818	-0,052785	0,298224	0,899094	-0,449683	1,896163	-0,656412	-3,046309	-0,935579	-21,037064	9,797647	13,782932	0,117818	-0,052785	0,298224	-3,244526	-9,698378	1,896163	0,117818	-0,052785	0,298224	-3,244526	-9,698378	1,896163
15:00:13,69	0,409013	3,220078	-0,105990	-0,112006	0,320983	1,864969	0,116152	-0,054539	0,295094	0,965549	-0,505845	1,858478	-0,656194	-3,039968	-0,935572	-20,940427	9,855604	13,770234	0,116152	-0,054539	0,295094	-3,315792	-9,623741	1,858478	0,116152	-0,054539	0,295094	-3,315792	-9,623741	1,858478
15:00:13,74	0,409013	3,220078	-0,105990	-0,112006	0,320983	1,864969	0,110552	-0,051558	0,295101	0,909021	-0,742329	1,845779	-0,657981	-3,042290	-0,932814	-20,933508	9,789196	13,804465	0,110552	-0,051558	0,295101	-3,138272	-9,420633	1,845779	0,110552	-0,051558	0,295101	-3,138272	-9,420633	1,845779
15:00:13,79	0,409013	3,220078	-0,105990	-0,112006	0,320983	1,864969	0,113456	-0,051171	0,297859	0,834853	-0,552131	1,880011	-0,657937	-3,040788	-0,936696	-20,904219	9,795476	13,802113	0,113456	-0,051171	0,297859	-3,182072	-9,458390	1,880011	0,113456	-0,051171	0,297859	-3,182072	-9,458390	1,880011
15:00:13,84	0,409013	3,220078	-0,105990	-0,112006	0,320983	1,864969	0,112133	-0,050458	0,293977	0,817855	-0,598659	1,877658	-0,654301	-3,042429	-0,935501	-20,849106	9,750518	13,790074	0,112133	-0,050458	0,293977	-3,143092	-9,401126	1,877658	0,112133	-0,050458	0,293977	-3,143092	-9,401126	1,877658
15:00:13,89	0,409013	3,220078	-0,105990	-0,112006	0,320983	1,864969	0,111736	-0,054427	0,295172	1,012885	-0,549087	1,865619	-0,656047	-3,037408	-0,936680	-20,826248	9,758121	13,791243	0,111736	-0,054427	0,295172	-3,259657	-9,320401	1,865619	0,111736	-0,054427	0,295172	-3,259657	-9,320401	1,865619
15:00:13,94	0,409013	3,220078	-0,105990	-0,112006	0,320983	1,864969	0,108261	-0,050404	0,293993	0,821705	-0,713816	1,866788	-0,656563	-3,041230	-0,938207	-20,792585	9,738211	13,785687	0,108261	-0,050404	0,293993	-3,135037	-9,212309	1,866788	0,108261	-0,050404	0,293993	-3,135037	-9,212309	1,866788
15:00:13,99	0,409013	3,220078	-0,105990	-0,112006	0,320983	1,864969	0,111829	-0,051870	0,292465	0,897482	-0,489160	1,861233	-0,657097	-3,038211	-0,937019	-20,761890	9,750478	13,814468	0,111829	-0,051870	0,292465	-3,174274	-9,267759	1,861233	0,111829	-0,051870	0,292465	-3,174274	-9,267759	1,861233
15:00:14,04	0,409013	3,220078	-0,105990	-0,112006	0,320983	1,864969	0,109481	-0,049897	0,293653	0,820902	-0,590807	1,890014	-0,659402	-3,039434	-0,940112	-20,739305	9,764274	13,820825	0,109481	-0,049897	0,293653	-3,096042	-9,185088	1,890014	0,109481	-0,049897	0,293653	-3,096042	-9,185088	1,890014
15:00:14,09	0,409013	3,220078	-0,105990	-0,112006	0,320983	1,864969	0,111693	-0,048513	0,290561	0,772142	-0,463119	1,896371	-0,652950	-3,038244	-0,942450	-20,739753	9,744794	13,808385	0,111693	-0,048513	0,290561	-3,036109	-9,231046	1,896371	0,111693	-0,048513	0,290561	-3,036109	-9,231046	1,896371
15:00:14,14	0,409013	3,220078	-0,105990	-0,112006	0,320983	1,864969	0,107437	-0,053505	0,288223	1,014628	-0,675100	1,883930	-0,658120	-3,039352	-0,937006	-20,681637	9,707085	13,777983	0,110981	-0,049582	0,293667	-3,085137	-9,133639	1,853529	0,110981	-0,049582	0,293667	-3,085137	-9,133639	1,853529
15:00:14,19	0,409013	3,220078	-0,105990	-0,112006	0,320983	1,864969	0,110981	-0,049582	0,293667	0,807049	-0,421611	1,853529	-0,657519	-3,036922	-0,938943	-20,665048	9,707508	13,789160	0,110981	-0,049582	0,293667	-3,085137	-9,133639	1,853529	0,110981	-0,049582	0,293667	-3,085137	-9,133639	1,853529
15:00:14,24	0,409013	3,220078	-0,105990	-0,112006	0,320983	1,864969	0,108577	-0,048887	0,291729	0,779559	-0,532499	1,864705	-0,658066	-3,040441	-0,941247	-20,652964	9,720028	13,799913	0,108577	-0,048887	0,291729	-3,058053	-9,055760	1,864705	0,108577	-0,048887	0,291729	-3,058053	-9,055760	1,864705
15:00:14,29	0,409013	3,220078	-0,105990	-0,112006	0,320983	1,864969	0,111897	-0,050173	0,289425	0,863335	-0,355630	1,875458	-0,653944	-3,035797	-0,940859	-20,620185	9,655864	13,798685	0,111897	-0,050173	0,289425	-3,075258	-9,139546	1,875458	0,111897	-0,050173	0,289425	-3,075258	-9,139546	1,875458
15:00:14,34	0,409013	3,220078	-0,105990	-0,112006	0,320983	1,864969	0,105814	-0,051420	0,289814	0,888991	-0,611461	1,874230	-0,655000	-3,038814	-0,940061	-20,565603	9,628848	13,776762	0,105814	-0,051420	0,289814	-3,147476	-8,917886	1,874230	0,105814	-0,051420	0,289814	-3,147476	-8,917886	1,874230
15:00:14,39	0,409013	3,220078	-0,105990	-0,112006	0,320983	1,864969	0,108956	-0,052015	0,290612	0,923812	-0,387330	1,852308	-0,653694	-3,036700	-0,939641	-20,505114	9,646157	13,791514	0,108956	-0,052015	0,290612	-3,159342	-8,940357	1,852308	0,108956	-0,052015	0,290612	-3,159342	-8,940357	1,852308
15:00:14,44	0,409013	3,220078	-0,105990	-0,112006	0,320983	1,864969	0,106471	-0,052089	0,291032	0,972906	-0,472797	1,867060	-0,656564	-3,035025	-0,940409	-20,469174	9,662487	13,796733	0,106471	-0,052089	0,291032	-3,116074	-8,830785	1,867060	0,106471	-0,052089	0,291032	-3,116074	-8,830785	1,867060
15:00:14,49	0,409013	3,220078	-0,105990	-0,112006	0,320983	1,864969	0,106455	-0,048765	0,290264	0,832200	-0,450655	1,872279	-0,658322	-3,039031	-0,939209	-20,464528	9,631786	13,818299	0,106455	-0,048765	0,290264	-2,995892	-8,807409	1,872279	0,106455	-0,048765	0,290264	-2,995892	-8,807409	1,872279
15:00:14,54	0,409013	3,220078	-0,105990	-0,112006	0,320983	1,864969	0,110804	-0,049246	0,291464	0,832905	-0,205147	1,893845	-0,653501	-3,036185	-0,939208	-20,412013	9,639619	13,795040	0,110804	-0,049246	0,291464	-3,032882	-8,903275	1,893845	0,110804	-0,049246	0,291464	-3,032882	-8,903275	1,893845
15:00:14,59	0,409013	3,220078	-0,105990	-0,112006	0,320983	1,864969	0,105929	-0,051998	0,291465	1,009056	-0,417098	1,870585	-0,653567	-3,031967	-0,945833	-20,415775	9,632725	13,799503	0,105929	-0,051998	0,291465	-3,072771	-8,732518	1,870585	0,105929	-0,051998	0,291465	-3,072771	-8,732518	1,870585
15:00:14,64	0,409013	3,220078	-0,105990	-0,112006	0,320983	1,864969	0,102310	-0,049832	0,284840	0,888605	-0,605119	1,875049	-0,655252	-3,033615	-0,940373	-20,377302	9,588974	13,793848	0,102310	-0,049832	0,284840	-3,023240	-8,636415	1,875049	0,102310	-0,049832	0,284840	-3,023240	-8,636415	1,875049
15:00:14,69	0,409013	3,220078	-0,105990	-0,112006	0,320983	1,864969	0,104579	-0,049197	0,290300	0,836920	-0,431935	1,869393	-0,655313	-3,039918	-0,942304	-20,429062	9,621750	13,805350	0,104579	-0,049197	0,290300	-3,025059	-8,641349	1,869393	0,104579	-0,049197	0,290300	-3,025059	-8,641349	1,869393
15:00:14,74	0,409013	3,220078	-0,105990	-0,112006	0,320983	1,864969	0,105588	-0,049126	0,286024	0,844718	-0,371081	1,857290	-0,655818	-3,034454	-0,944649	-20,364320	9,594766	13,781744	0,105588	-0,049126	0,286024	-3,011662	-8,659761	1,857290	0,105588	-0,049126	0,286024	-3,011662	-8,659761	1,857290
15:00:14,79	0,409013	3,220078	-0,105990	-0,112006	0,320983	1,864969	0,105588	-0,049126	0,286024	0,844718	-0,371081	1,857290	-0,655139	-3,034085	-0,941919	-20,334275	9,614856	13,775745	0,105588	-0,049126	0,286024	-3,011662	-8,659761	1,857290	0,105588	-0,049126	0,286024	-3,011662	-8,659761	1,857290
15:00:14,84	0,409013	3,220078	-0,105990	-0,112006	0,320983	1,864969	0,104929	-0,049530	0,288754	0,898145	-0,389363	1,851291	-0,655739	-3,033446	-0,940779	-20,330956	9,578523	13,744773	0,104929	-0,049530	0,288754	-2,989946	-8,626329	1,851291	0,104929	-0,049530	0,288754	-2,989946	-8,626329	1,851291
15:00:14,89	0,409013	3,220078	-0,105990	-0,112006	0,320983	1,864969	0,104676	-0,048691	0,289894	0,824695	-0,381497	1,820319	-0,653923	-3,033485	-0,943845	-20,303224	9,593266	13,781051	0,104676	-0,048691	0,289894	-2,997511	-8,598575	1,820319	0,104676	-0,048691	0,289894	-2,997511	-8,598575	1,820319
15:00:14,94	0,409013	3,220078	-0,105990	-0,112006	0,320983	1,864969	0,103802	-0,050282	0,286827	0,934103	-0,410332	1,856596	-0,653265	-3,035157	-0,942677	-20,282448	9,600438	13,760841	0,103802	-0,050282	0,286827	-3,013059	-8,558752	1,856596	0,103802	-0,050282	0,286827	-3,013059	-8,558752	1,856596
15:00:14,99	0,409013	3,220078	-0,105990	-0,112006	0,320983	1,864969	0,104921	-0,051689	0,287996	1,023851	-0,337713	1,836386	-0,651510	-3,033737	-0,946175	-20,258840	9,543666	13,751732	0,104921	-0,051689	0,287996	-3,033738	-8,574011	1,836386	0,104921	-0,051689	0,287996	-3,033738	-8,574011	1,836386
15:00:15,04	0,409013	3,220078	-0,105990	-0,112006	0,320983	1,864969	0,102813	-0,052499	0,284498	1,028590	-0,398478	1,827277	-0,655088	-3,032620	-0,946183	-20,270569	9,530285	13,760666	0,102813	-0,052499	0,284498	-3,092555	-8,469328	1,827277	0,102813	-0,052499	0,284498	-3,092555	-8,469328	1,827277
15:00:15,09	0,409013	3,220078	-0,105990	-0,112006	0,320983	1,864969	0,103636	-0,048841	0,284490	0,820954	-0,359191	1,836212	-0,656667	-3,031548	-0,943790	-20,192154	9,567438	13,803087	0,103636	-0,048841	0,284490	-3,013089	-8,494583	1,836212	0,103636	-0,048841	0,284490	-3,013089	-8,494583	1,836212
15:00:15,14	0,409013	3,220078	-0,105990	-0,112006	0,320983	1,864969	0,103496	-0,046938	0,286883	0,793347	-0,317117	1,878632	-0,653100	-3,032289	-0,940684	-20,184042	9,558161	13,781942	0,103496	-0,046938	0,286883	-2,891258	-8,441551	1,878632	0,103496	-0,046938	0,286883	-2,891258	-8,441551	1,878632
15:00:15,19	0,409013	3,220078	-0,105990	-0,112006	0,320983	1,864969	0,102355	-0,050398	0,289989	0,969306	-0,364810	1,857488	-0,653098	-3,032681	-0,946898	-20,174855	9,564496	13,780929	0,102355	-0,050398	0,289989	-2,986935	-8,399639	1,857488	0,102355	-0,050398	0,289989	-2,986935	-8,399639	1,857488
15:00:15,24	0,409013	3,220078	-0,105990	-0,112006	0,320983	1,864969	0,102693	-0,050595	0,283775	0,989635	-0,342407	1,856475	-0,654861	-3,030762	-0,944964	-20,160031	9,530186	13,773636	0,102693	-0,050595	0,283775	-2,982078	-8,403826	1,856475	0,102693	-0,050595	0,283775	-2,982078	-8,403826	1,856475
15:00:15,29	0,409013	3,220078	-0,105990	-0,112006	0,320983	1,864969	0,101912	-0,048109	0,285709	0,838058	-0,353034	1,849181	-0,655397	-3,033170	-0,944166	-20,142619	9,529741	13,777352	0,101912	-0,048109	0,285709	-2,938499	-8,353133	1,849181	0,101912	-0,048109	0,285709	-2,938499	-8,353133	1,849181
15:00:15,34	0,409013	3,220078	-0,105990	-0,112006	0,320983	1,864969	0,104266	-0,048849	0,286507	0,884858	-0,215316	1,852898	-0,654299	-3,033260	-0,946118	-20,165663	9,498475	13,777952	0,104266	-0,048849	0,286507	-2,949788	-8,400216	1,852898	0,104266	-0,048849	0,286507	-2,949788	-8,400216	1,852898
15:00:15,39	0,409013	3,220078	-0,105990	-0,112006	0,320983	1,864969	0,103795	-0,049844	0,284555	0,898019	-0,244147	1,853497	-0,654201	-3,028517	-0,944182	-20,121376	9,524171	13,768172	0,103795	-0,049844	0,284555	-3,014764	-8,392051	1,853497	0,103795	-0,049844	0,284555	-3,014764	-8,392051	1,853497
15:00:15,44	0,409013	3,220078	-0,105990	-0,112006	0,320983	1,864969	0,099639	-0,047558	0,286491	0,823505	-0,434770	1,843717	-0,654734	-3,032169	-0,945328	-20,104059	9,526972	13,763302	0,099639	-0,047558	0,286491	-2,909770	-8,256402	1,843717	0,099639	-0,047558	0,286491	-2,909770	-8,256402	1,843717
15:00:15,49	0,409013	3,220078	-0,105990	-0,112006	0,320983	1,864969	0,103068	-0,048922	0,285345	0,905548	-0,242867	1,838848	-0,652967	-3,028512	-0,946471	-20,081845	9,509127	13,797962	0,103068	-0,048922	0,285345	-2,934847	-8,333673	1,838848	0,103068	-0,048922	0,285345	-2,934847	-8,333673	1,838848
15:00:15,54	0,409013	3,220078	-0,105990	-0,112006	0,320983	1,864969	0,099017	-0,048624	0,284201	0,885699	-0,425316	1,873507	-0,653004	-3,032036	-0,945697	-20,103374	9,486636	13,786772	0,099017	-0,048624	0,284201	-2,931293	-8,198183	1,873507	0,099017	-0,048624	0,284201	-2,931293	-8,198183	1,873507
15:00:15,59	0,409013	3,220078	-0,105990	-0,112006	0,320983	1,864969	0,102088	-0,050354	0,284976	0,945420	-0,273051	1,862317	-0,652267	-3,025613	-0,944927	-20,028782	9,509535	13,767970	0,102088	-0,050354	0,284976	-3,007383	-8,286949	1,862317	0,102088	-0,050354	0,284976	-3,007383	-8,286949	1,862317
15:00:15,64	0,409013	3,220078	-0,105990	-0,112006	0,320983	1,864969	0,096156	-0,047781	0,285746	0,868750	-0,528364	1,843515	-0,651147	-3,029059	-0,947259	-20,050099	9,475188	13,758500	0,096156	-0,047781	0,285746	-2,882071	-8,076605	1,843515	0,096156	-0,047781	0,285746	-2,882071	-8,076605	1,843515
15:00:15,69	0,409013	3,220078	-0,105990	-0,112006	0,320983	1,864969	0,098581	-0,050474	0,283414	0,968349	-0,403546	1,834045	-0,649810	-3,027142	-0,945277	-19,973318	9,476325	13,771592	0,098581	-0,050474	0,283414	-2,993822	-8,142157	1,834045	0,098581	-0,050474	0,283414	-2,993822	-8,142157	1,834045
15:00:15,74	0,409013	3,220078	-0,105990	-0,112006	0,320983	1,864969	0,096252	-0,050673	0,285396	1,018095	-0,458727	1,847137	-0,655194	-3,032209	-0,946053	-20,024712	9,484195	13,785697	0,103333	-0,048544	0,284620	-2,922197	-8,250596	1,861243	0,103333	-0,048544	0,284620	-2,922197	-8,250596	1,861243
15:00:15,79	0,409013	3,220078	-0,105990	-0,112006	0,320983	1,864969	0,103333	-0,048544	0,284620	0,888507	-0,138972	1,861243	-0,649924	-3,031012	-0,945666	-20,036434	9,483070	13,786635	0,103333	-0,048544	0,284620	-2,922197	-8,250596	1,861243	0,103333	-0,048544	0,284620	-2,922197	-8,250596	1,861243
15:00:15,84	0,409013	3,220078	-0,105990	-0,112006	0,320983	1,864969	0,099661	-0,052510	0,285007	1,087899	-0,339501	1,862181	-0,654562	-3,029354	-0,944521	-20,000138	9,474887	13,755676	0,099661	-0,052510	0,285007	-3,034127	-8,162879	1,862181	0,099661	-0,052510	0,285007	-3,034127	-8,162879	1,862181
15:00:15,89	0,409013	3,220078	-0,105990	-0,112006	0,320983	1,864969	0,100544	-0,047664	0,286152	0,846990	-0,258065	1,831222	-0,649800	-3,031390	-0,945657	-19,969791	9,444095	13,755591	0,100544	-0,047664	0,286152	-2,894658	-8,150752	1,831222	0,100544	-0,047664	0,286152	-2,894658	-8,150752	1,831222
15:00:15,94	0,409013	3,220078	-0,105990	-0,112006	0,320983	1,864969	0,099926	-0,052806	0,285016	1,102841	-0,248515	1,831136	-0,649682	-3,028451	-0,947206	-19,916977	9,479527	13,747892	0,099926	-0,052806	0,285016	-3,042395	-8,092702	1,831136	0,099926	-0,052806	0,285016	-3,042395	-8,092702	1,831136
15:00:15,99	0,409013	3,220078	-0,105990	-0,112006	0,320983	1,864969	0,097322	-0,051439	0,283467	1,088875	-0,355913	1,823437	-0,650894	-3,028893	-0,945607	-19,913075	9,429833	13,803153	0,097322	-0,051439	0,283467	-2,949091	-7,995667	1,823437	0,097322	-0,051439	0,283467	-2,949091	-7,995667	1,823437
15:00:16,04	0,409013	3,220078	-0,105990	-0,112006	0,320983	1,864969	0,098311	-0,050610	0,285066	1,004664	-0,276269	1,878699	-0,653240	-3,025950	-0,946384	-19,911273	9,472679	13,824392	0,098311	-0,050610	0,285066	-2,968198	-7,993645	1,878699	0,098311	-0,050610	0,285066	-2,968198	-7,993645	1,878699
15:00:16,09	0,409013	3,220078	-0,105990	-0,112006	0,320983	1,864969	0,096935	-0,047107	0,284289	0,860532	-0,367655	1,899937	-0,652038	-3,030023	-0,947951	-19,907045	9,454537	13,780718	0,096935	-0,047107	0,284289	-2,837371	-7,977057	1,899937	0,096935	-0,047107	0,284289	-2,837371	-7,977057	1,899937
15:00:16,14	0,409013	3,220078	-0,105990	-0,112006	0,320983	1,864969	0,099861	-0,050184	0,282722	1,006922	-0,202782	1,856263	-0,653214	-3,021917	-0,949143	-19,887194	9,469055	13,782703	0,093429	-0,045112	0,281530	-2,775614	-7,861493	1,858249	0,093429	-0,045112	0,281530	-2,775614	-7,861493	1,858249
15:00:16,19	0,409013	3,220078	-0,105990	-0,112006	0,320983	1,864969	0,093429	-0,045112	0,281530	0,765717	-0,527285	1,858249	-0,654412	-3,028757	-0,947202	-19,918128	9,461782	13,761005	0,093429	-0,045112	0,281530	-2,775614	-7,861493	1,858249	0,093429	-0,045112	0,281530	-2,775614	-7,861493	1,858249
15:00:16,24	0,409013	3,220078	-0,105990	-0,112006	0,320983	1,864969	0,099951	-0,047495	0,283471	0,867849	-0,211301	1,836550	-0,654371	-3,026783	-0,947951	-19,886545	9,455198	13,790296	0,099951	-0,047495	0,283471	-2,860520	-8,057475	1,836550	0,099951	-0,047495	0,283471	-2,860520	-8,057475	1,836550
15:00:16,29	0,409013	3,220078	-0,105990	-0,112006	0,320983	1,864969	0,098221	-0,046543	0,282722	0,828450	-0,270609	1,865842	-0,650737	-3,027819	-0,946366	-19,828628	9,403737	13,782717	0,098221	-0,046543	0,282722	-2,825210	-7,980991	1,865842	0,098221	-0,046543	0,282722	-2,825210	-7,980991	1,865842
15:00:16,34	0,409013	3,220078	-0,105990	-0,112006	0,320983	1,864969	0,097302	-0,050209	0,284307	1,003436	-0,242551	1,858262	-0,651355	-3,033320	-0,946363	-19,865155	9,426156	13,778041	0,097302	-0,050209	0,284307	-2,937947	-7,880727	1,858262	0,097302	-0,050209	0,284307	-2,937947	-7,880727	1,858262
15:00:16,39	0,409013	3,220078	-0,105990	-0,112006	0,320983	1,864969	0,102375	-0,052424	0,284310	1,119793	-0,021581	1,853586	-0,651895	-3,027509	-0,948310	-19,827508	9,441385	13,784940	0,102375	-0,052424	0,284310	-2,995506	-8,058014	1,853586	0,102375	-0,052424	0,284310	-2,995506	-8,058014	1,853586
15:00:16,44	0,409013	3,220078	-0,105990	-0,112006	0,320983	1,864969	0,097612	-0,049051	0,282363	0,976407	-0,244254	1,860486	-0,650730	-3,025550	-0,949503	-19,824165	9,426182	13,756566	0,097612	-0,049051	0,282363	-2,874107	-7,906812	1,860486	0,097612	-0,049051	0,282363	-2,874107	-7,906812	1,860486
15:00:16,49	0,409013	3,220078	-0,105990	-0,112006	0,320983	1,864969	0,095333	-0,049081	0,281170	0,966467	-0,352256	1,832111	-0,650071	-3,026748	-0,948281	-19,784242	9,404233	13,798251	0,095333	-0,049081	0,281170	-2,886395	-7,835927	1,832111	0,095333	-0,049081	0,281170	-2,886395	-7,835927	1,832111
15:00:16,54	0,409013	3,220078	-0,105990	-0,112006	0,320983	1,864969	0,096042	-0,050251	0,282392	1,028244	-0,269882	1,873797	-0,652940	-3,027224	-0,949039	-19,746653	9,401223	13,802509	0,096042	-0,050251	0,282392	-2,916439	-7,809144	1,873797	0,096042	-0,050251	0,282392	-2,916439	-7,809144	1,873797
15:00:16,59	0,409013	3,220078	-0,105990	-0,112006	0,320983	1,864969	0,097888	-0,048004	0,281633	0,927592	-0,139834	1,878054	-0,651230	-3,026164	-0,944068	-19,798219	9,425705	13,728574	0,097888	-0,048004	0,281633	-2,840708	-7,824004	1,878054	0,097888	-0,048004	0,281633	-2,840708	-7,824004	1,878054
15:00:16,64	0,409013	3,220078	-0,105990	-0,112006	0,320983	1,864969	0,096116	-0,048954	0,286605	0,972442	-0,288872	1,804119	-0,651195	-3,030937	-0,948644	-19,763531	9,387030	13,796893	0,096116	-0,048954	0,286605	-2,870479	-7,833947	1,804119	0,096116	-0,048954	0,286605	-2,870479	-7,833947	1,804119
15:00:16,69	0,409013	3,220078	-0,105990	-0,112006	0,320983	1,864969	0,095840	-0,049662	0,283160	1,062945	-0,243631	1,825438	-0,650480	-3,026279	-0,947513	-19,719754	9,442437	13,749892	0,095840	-0,049662	0,283160	-2,835500	-7,767050	1,825438	0,095840	-0,049662	0,283160	-2,835500	-7,767050	1,825438
15:00:16,74	0,409013	3,220078	-0,105990	-0,112006	0,320983	1,864969	0,095840	-0,049662	0,283160	1,062945	-0,243631	1,825438	-0,652939	-3,025751	-0,949062	-19,751333	9,420570	13,784029	0,095840	-0,049662	0,283160	-2,835500	-7,767050	1,825438	0,095840	-0,049662	0,283160	-2,835500	-7,767050	1,825438
15:00:16,79	0,409013	3,220078	-0,105990	-0,112006	0,320983	1,864969	0,096612	-0,047269	0,281611	0,903774	-0,219882	1,859574	-0,646994	-3,023924	-0,949064	-19,708829	9,374524	13,754346	0,096612	-0,047269	0,281611	-2,806809	-7,803933	1,859574	0,096612	-0,047269	0,281611	-2,806809	-7,803933	1,859574
15:00:16,84	0,409013	3,220078	-0,105990	-0,112006	0,320983	1,864969	0,092057	-0,051503	0,281608	1,105335	-0,396918	1,829891	-0,653473	-3,023654	-0,947907	-19,718835	9,403618	13,763287	0,092057	-0,051503	0,281608	-2,937644	-7,623389	1,829891	0,092057	-0,051503	0,281608	-2,937644	-7,623389	1,829891
15:00:16,89	0,409013	3,220078	-0,105990	-0,112006	0,320983	1,864969	0,095062	-0,045757	0,282766	0,826748	-0,263853	1,838832	-0,649360	-3,023363	-0,950595	-19,700633	9,362368	13,788394	0,095062	-0,045757	0,282766	-2,765188	-7,726243	1,838832	0,095062	-0,045757	0,282766	-2,765188	-7,726243	1,838832
15:00:16,94	0,409013	3,220078	-0,105990	-0,112006	0,320983	1,864969	0,092754	-0,049173	0,280077	0,977758	-0,347473	1,863939	-0,651127	-3,023386	-0,950213	-19,717980	9,412483	13,794481	0,092754	-0,049173	0,280077	-2,882335	-7,628696	1,863939	0,092754	-0,049173	0,280077	-2,882335	-7,628696	1,863939
15:00:16,99	0,409013	3,220078	-0,105990	-0,112006	0,320983	1,864969	0,093658	-0,047655	0,280460	0,933527	-0,340593	1,870027	-0,653381	-3,029575	-0,949411	-19,689322	9,410408	13,777789	0,093658	-0,047655	0,280460	-2,807369	-7,692708	1,870027	0,093658	-0,047655	0,280460	-2,807369	-7,692708	1,870027
15:00:17,04	0,409013	3,220078	-0,105990	-0,112006	0,320983	1,864969	0,100144	-0,048797	0,281262	1,005468	0,022572	1,853335	-0,651631	-3,023454	-0,949417	-19,666947	9,372955	13,787264	0,100144	-0,048797	0,281262	-2,825112	-7,838751	1,853335	0,100144	-0,048797	0,281262	-2,825112	-7,838751	1,853335
15:00:17,09	0,409013	3,220078	-0,105990	-0,112006	0,320983	1,864969	0,093969	-0,047252	0,281255	0,903890	-0,260440	1,862810	-0,652217	-3,024890	-0,949410	-19,679368	9,404889	13,797786	0,093969	-0,047252	0,281255	-2,805422	-7,637000	1,862810	0,093969	-0,047252	0,281255	-2,805422	-7,637000	1,862810
15:00:17,14	0,409013	3,220078	-0,105990	-0,112006	0,320983	1,864969	0,095505	-0,047462	0,281263	0,936259	-0,207276	1,873332	-0,649836	-3,024274	-0,950584	-19,659499	9,384479	13,773920	0,095505	-0,047462	0,281263	-2,789545	-7,704437	1,873332	0,095505	-0,047462	0,281263	-2,789545	-7,704437	1,873332
15:00:17,19	0,409013	3,220078	-0,105990	-0,112006	0,320983	1,864969	0,093781	-0,049217	0,280089	1,019738	-0,269536	1,849465	-0,648055	-3,023329	-0,952519	-19,638211	9,360224	13,774550	0,092073	-0,050287	0,278154	-2,882501	-7,555497	1,850095	0,092073	-0,050287	0,278154	-2,882501	-7,555497	1,850095
15:00:17,24	0,409013	3,220078	-0,105990	-0,112006	0,320983	1,864969	0,092073	-0,050287	0,278154	1,065040	-0,327795	1,850095	-0,648657	-3,024658	-0,948246	-19,649560	9,340354	13,771128	0,093524	-0,050430	0,282427	-2,909160	-7,593856	1,846674	0,093524	-0,050430	0,282427	-2,909160	-7,593856	1,846674
15:00:17,29	0,409013	3,220078	-0,105990	-0,112006	0,320983	1,864969	0,093524	-0,050430	0,282427	1,049568	-0,252209	1,846674	-0,651545	-3,026127	-0,950571	-19,633785	9,373029	13,767866	0,093524	-0,050430	0,282427	-2,909160	-7,593856	1,846674	0,093524	-0,050430	0,282427	-2,909160	-7,593856	1,846674
15:00:17,34	0,409013	3,220078	-0,105990	-0,112006	0,320983	1,864969	0,096240	-0,048664	0,280102	0,993921	-0,113640	1,843411	-0,653230	-3,025385	-0,947077	-19,601737	9,371235	13,750636	0,096440	-0,046833	0,283596	-2,763191	-7,645157	1,826181	0,096440	-0,046833	0,283596	-2,763191	-7,645157	1,826181
15:00:17,39	0,409013	3,220078	-0,105990	-0,112006	0,320983	1,864969	0,096440	-0,046833	0,283596	0,913193	-0,074599	1,826181	-0,652084	-3,021166	-0,950589	-19,599764	9,375353	13,753709	0,096440	-0,046833	0,283596	-2,763191	-7,645157	1,826181	0,096440	-0,046833	0,283596	-2,763191	-7,645157	1,826181
15:00:17,44	0,409013	3,220078	-0,105990	-0,112006	0,320983	1,864969	0,092213	-0,045716	0,280084	0,859673	-0,294756	1,829254	-0,649048	-3,023651	-0,949398	-19,559953	9,352551	13,742310	0,092848	-0,049588	0,281275	-2,831478	-7,504429	1,817855	0,092848	-0,049588	0,281275	-2,831478	-7,504429	1,817855
15:00:17,49	0,409013	3,220078	-0,105990	-0,112006	0,320983	1,864969	0,092848	-0,049588	0,281275	1,061146	-0,215877	1,817855	-0,656742	-3,024143	-0,950154	-19,573497	9,361040	13,790230	0,092848	-0,049588	0,281275	-2,831478	-7,504429	1,817855	0,092848	-0,049588	0,281275	-2,831478	-7,504429	1,817855
15:00:17,54	0,409013	3,220078	-0,105990	-0,112006	0,320983	1,864969	0,097121	-0,043171	0,280519	0,728054	-0,009643	1,865775	-0,655011	-3,023784	-0,949411	-19,594441	9,359555	13,756382	0,097121	-0,043171	0,280519	-2,660855	-7,633644	1,865775	0,097121	-0,043171	0,280519	-2,660855	-7,633644	1,865775
15:00:17,59	0,409013	3,220078	-0,105990	-0,112006	0,320983	1,864969	0,094020	-0,046802	0,278960	0,911597	-0,170042	1,857833	-0,650290	-3,025041	-0,952132	-19,583267	9,335133	13,733544	0,094020	-0,046802	0,278960	-2,762393	-7,550601	1,857833	0,094020	-0,046802	0,278960	-2,762393	-7,550601	1,857833
15:00:17,64	0,409013	3,220078	-0,105990	-0,112006	0,320983	1,864969	0,094020	-0,046802	0,278960	0,911597	-0,170042	1,857833	-0,650874	-3,025877	-0,952108	-19,587284	9,357331	13,763128	0,095688	-0,049119	0,278565	-2,828583	-7,605762	1,838673	0,095688	-0,049119	0,278565	-2,828583	-7,605762	1,838673
15:00:17,69	0,409013	3,220078	-0,105990	-0,112006	0,320983	1,864969	0,089760	-0,048428	0,278173	1,005520	-0,388588	1,849798	-0,651353	-3,025154	-0,948993	-19,538332	9,346995	13,745887	0,089760	-0,048428	0,278173	-2,796079	-7,434753	1,849798	0,089760	-0,048428	0,278173	-2,796079	-7,434753	1,849798
15:00:17,74	0,409013	3,220078	-0,105990	-0,112006	0,320983	1,864969	0,089760	-0,048428	0,278173	1,005520	-0,388588	1,849798	-0,652627	-3,022455	-0,950148	-19,565858	9,342458	13,795359	0,089760	-0,048428	0,278173	-2,796079	-7,434753	1,849798	0,089760	-0,048428	0,278173	-2,796079	-7,434753	1,849798
15:00:17,79	0,409013	3,220078	-0,105990	-0,112006	0,320983	1,864969	0,093602	-0,045891	0,280525	0,857215	-0,176742	1,870904	-0,650781	-3,023344	-0,947059	-19,552831	9,370263	13,750817	0,093602	-0,045891	0,280525	-2,745204	-7,524474	1,870904	0,093602	-0,045891	0,280525	-2,745204	-7,524474	1,870904
15:00:17,84	0,409013	3,220078	-0,105990	-0,112006	0,320983	1,864969	0,087960	-0,045379	0,282070	0,821813	-0,431210	1,865125	-0,650249	-3,017314	-0,948603	-19,536561	9,315405	13,789580	0,087960	-0,045379	0,282070	-2,740417	-7,336072	1,865125	0,087960	-0,045379	0,282070	-2,740417	-7,336072	1,865125
15:00:17,89	0,409013	3,220078	-0,105990	-0,112006	0,320983	1,864969	0,087960	-0,045379	0,282070	0,821813	-0,431210	1,865125	-0,652574	-3,023868	-0,951327	-19,543831	9,332703	13,756576	0,087960	-0,045379	0,282070	-2,740417	-7,336072	1,865125	0,087960	-0,045379	0,282070	-2,740417	-7,336072	1,865125
15:00:17,94	0,409013	3,220078	-0,105990	-0,112006	0,320983	1,864969	0,094798	-0,046643	0,279346	0,898891	-0,090566	1,832122	-0,650148	-3,025836	-0,949738	-19,518861	9,335274	13,770098	0,094798	-0,046643	0,279346	-2,762570	-7,532232	1,832122	0,094798	-0,046643	0,279346	-2,762570	-7,532232	1,832122
15:00:17,99	0,409013	3,220078	-0,105990	-0,112006	0,320983	1,864969	0,095290	-0,049728	0,280935	1,074024	-0,044661	1,845643	-0,651934	-3,020038	-0,950162	-19,520832	9,359065	13,761999	0,095290	-0,049728	0,280935	-2,829612	-7,524921	1,845643	0,095290	-0,049728	0,280935	-2,829612	-7,524921	1,845643
15:00:18,04	0,409013	3,220078	-0,105990	-0,112006	0,320983	1,864969	0,091162	-0,045282	0,280511	0,862458	-0,272938	1,837545	-0,648935	-3,024484	-0,952029	-19,484553	9,320173	13,809827	0,091162	-0,045282	0,280511	-2,692179	-7,429121	1,837545	0,091162	-0,045282	0,280511	-2,692179	-7,429121	1,837545
15:00:18,09	0,409013	3,220078	-0,105990	-0,112006	0,320983	1,864969	0,093512	-0,050102	0,278644	1,097553	-0,099832	1,885372	-0,650720	-3,022930	-0,951719	-19,499794	9,321405	13,727389	0,093512	-0,050102	0,278644	-2,835449	-7,440553	1,885372	0,093512	-0,050102	0,278644	-2,835449	-7,440553	1,885372
15:00:18,14	0,409013	3,220078	-0,105990	-0,112006	0,320983	1,864969	0,093059	-0,047779	0,278954	0,970214	-0,137219	1,802934	-0,651832	-3,025301	-0,948179	-19,470640	9,297758	13,752705	0,093059	-0,047779	0,278954	-2,780449	-7,442355	1,802934	0,093059	-0,047779	0,278954	-2,780449	-7,442355	1,802934
15:00:18,19	0,409013	3,220078	-0,105990	-0,112006	0,320983	1,864969	0,095669	-0,048002	0,282494	0,975889	0,035576	1,828250	-0,652461	-3,024645	-0,950903	-19,490656	9,326264	13,765160	0,095669	-0,048002	0,282494	-2,792249	-7,474450	1,828250	0,095669	-0,048002	0,282494	-2,792249	-7,474450	1,828250
15:00:18,24	0,409013	3,220078	-0,105990	-0,112006	0,320983	1,864969	0,092526	-0,046871	0,281717	0,944414	-0,139774	1,844762	-0,651240	-3,022014	-0,948956	-19,467278	9,327367	13,769217	0,092526	-0,046871	0,281717	-2,734963	-7,403044	1,844762	0,092526	-0,046871	0,281717	-2,734963	-7,403044	1,844762
15:00:18,29	0,409013	3,220078	-0,105990	-0,112006	0,320983	1,864969	0,092526	-0,046871	0,281717	0,944414	-0,139774	1,844762	-0,649553	-3,022976	-0,951318	-19,500005	9,309672	13,741501	0,092526	-0,046871	0,281717	-2,734963	-7,403044	1,844762	0,092526	-0,046871	0,281717	-2,734963	-7,403044	1,844762
15:00:18,34	0,409013	3,220078	-0,105990	-0,112006	0,320983	1,864969	0,092516	-0,048813	0,279355	1,013720	-0,159780	1,817047	-0,651791	-3,019070	-0,950121	-19,436841	9,320070	13,769721	0,092516	-0,048813	0,279355	-2,818119	-7,422278	1,817047	0,092516	-0,048813	0,279355	-2,818119	-7,422278	1,817047
15:00:18,39	0,409013	3,220078	-0,105990	-0,112006	0,320983	1,864969	0,090252	-0,044922	0,280552	0,851953	-0,228016	1,845266	-0,651781	-3,021174	-0,947807	-19,446218	9,320205	13,739032	0,090252	-0,044922	0,280552	-2,674409	-7,312773	1,845266	0,090252	-0,044922	0,280552	-2,674409	-7,312773	1,845266
15:00:18,44	0,409013	3,220078	-0,105990	-0,112006	0,320983	1,864969	0,092069	-0,045982	0,282866	0,902526	-0,141680	1,814577	-0,651199	-3,024561	-0,952049	-19,450723	9,330658	13,765818	0,092069	-0,045982	0,282866	-2,707083	-7,369132	1,814577	0,092069	-0,045982	0,282866	-2,707083	-7,369132	1,814577
15:00:18,49	0,409013	3,220078	-0,105990	-0,112006	0,320983	1,864969	0,094711	-0,048180	0,278624	1,023584	-0,013438	1,841364	-0,650589	-3,022426	-0,948536	-19,435153	9,318290	13,787772	0,094711	-0,048180	0,278624	-2,758511	-7,448267	1,841364	0,094711	-0,048180	0,278624	-2,758511	-7,448267	1,841364
15:00:18,54	0,409013	3,220078	-0,105990	-0,112006	0,320983	1,864969	0,092558	-0,047640	0,282137	0,992623	-0,105741	1,863317	-0,652368	-3,023173	-0,952071	-19,450047	9,345561	13,746925	0,092558	-0,047640	0,282137	-2,747150	-7,371537	1,863317	0,092558	-0,047640	0,282137	-2,747150	-7,371537	1,863317
15:00:18,59	0,409013	3,220078	-0,105990	-0,112006	0,320983	1,864969	0,094094	-0,046474	0,278602	0,948126	-0,052414	1,822471	-0,654172	-3,021807	-0,949750	-19,460517	9,324292	13,749675	0,094094	-0,046474	0,278602	-2,700063	-7,438769	1,822471	0,094094	-0,046474	0,278602	-2,700063	-7,438769	1,822471
15:00:18,64	0,409013	3,220078	-0,105990	-0,112006	0,320983	1,864969	0,093813	-0,044228	0,280923	0,807700	-0,065423	1,825221	-0,649309	-3,018748	-0,949329	-19,367046	9,277002	13,743393	0,093813	-0,044228	0,280923	-2,664207	-7,429773	1,825221	0,093813	-0,044228	0,280923	-2,664207	-7,429773	1,825221
15:00:18,69	0,409013	3,220078	-0,105990	-0,112006	0,320983	1,864969	0,088732	-0,046910	0,281344	0,952934	-0,225062	1,818938	-0,646461	-3,021541	-0,952429	-19,408401	9,267155	13,760002	0,088732	-0,046910	0,281344	-2,729495	-7,190524	1,818938	0,088732	-0,046910	0,281344	-2,729495	-7,190524	1,818938
15:00:18,74	0,409013	3,220078	-0,105990	-0,112006	0,320983	1,864969	0,089727	-0,050773	0,278244	1,124630	-0,204204	1,835547	-0,649377	-3,019289	-0,951287	-19,397971	9,280230	13,740068	0,089727	-0,050773	0,278244	-2,861083	-7,247786	1,835547	0,089727	-0,050773	0,278244	-2,861083	-7,247786	1,835547
15:00:18,79	0,409013	3,220078	-0,105990	-0,112006	0,320983	1,864969	0,089235	-0,047122	0,279386	0,951284	-0,227320	1,815614	-0,650544	-3,022089	-0,953208	-19,388029	9,259686	13,749550	0,089235	-0,047122	0,279386	-2,747775	-7,232240	1,815614	0,089235	-0,047122	0,279386	-2,747775	-7,232240	1,815614
15:00:18,84	0,409013	3,220078	-0,105990	-0,112006	0,320983	1,864969	0,092243	-0,047511	0,277465	0,958704	-0,052016	1,825096	-0,649369	-3,020811	-0,950474	-19,387832	9,257684	13,772439	0,092243	-0,047511	0,277465	-2,770912	-7,293073	1,825096	0,092243	-0,047511	0,277465	-2,770912	-7,293073	1,825096
15:00:18,89	0,409013	3,220078	-0,105990	-0,112006	0,320983	1,864969	0,090548	-0,047890	0,280199	0,976761	-0,138955	1,847984	-0,650524	-3,025444	-0,948535	-19,403214	9,279470	13,751847	0,090548	-0,047890	0,280199	-2,782581	-7,246999	1,847984	0,090548	-0,047890	0,280199	-2,782581	-7,246999	1,847984
15:00:18,94	0,409013	3,220078	-0,105990	-0,112006	0,320983	1,864969	0,095138	-0,049206	0,282138	1,056384	0,075516	1,827392	-0,649881	-3,022924	-0,951641	-19,369281	9,289556	13,749351	0,095138	-0,049206	0,282138	-2,806287	-7,392850	1,827392	0,095138	-0,049206	0,282138	-2,806287	-7,392850	1,827392
15:00:18,99	0,409013	3,220078	-0,105990	-0,112006	0,320983	1,864969	0,092634	-0,048503	0,279032	1,045506	-0,030358	1,824897	-0,650526	-3,019301	-0,951648	-19,381102	9,282302	13,769051	0,092634	-0,048503	0,279032	-2,761945	-7,302146	1,824897	0,092634	-0,048503	0,279032	-2,761945	-7,302146	1,824897
15:00:19,04	0,409013	3,220078	-0,105990	-0,112006	0,320983	1,864969	0,092508	-0,051099	0,277858	1,168560	-0,056023	1,816350	-0,647569	-3,024113	-0,952815	-19,391830	9,288750	13,740805	0,092508	-0,051099	0,277858	-2,842729	-7,317938	1,816350	0,092508	-0,051099	0,277858	-2,842729	-7,317938	1,816350
15:00:19,09	0,409013	3,220078	-0,105990	-0,112006	0,320983	1,864969	0,092508	-0,051099	0,277858	1,168560	-0,056023	1,816350	-0,649305	-3,019985	-0,951638	-19,361543	9,277040	13,763940	0,092508	-0,051099	0,277858	-2,842729	-7,317938	1,816350	0,092508	-0,051099	0,277858	-2,842729	-7,317938	1,816350
15:00:19,14	0,409013	3,220078	-0,105990	-0,112006	0,320983	1,864969	0,089802	-0,047532	0,279035	0,988073	-0,164686	1,839485	-0,646907	-3,020493	-0,951229	-19,347027	9,289225	13,773962	0,089802	-0,047532	0,279035	-2,743198	-7,214127	1,839485	0,089802	-0,047532	0,279035	-2,743198	-7,214127	1,839485
15:00:19,19	0,409013	3,220078	-0,105990	-0,112006	0,320983	1,864969	0,089042	-0,049863	0,279443	1,127105	-0,197695	1,849507	-0,651599	-3,024231	-0,950473	-19,346589	9,268362	13,732703	0,089042	-0,049863	0,279443	-2,787164	-7,187524	1,849507	0,089042	-0,049863	0,279443	-2,787164	-7,187524	1,849507
15:00:19,24	0,409013	3,220078	-0,105990	-0,112006	0,320983	1,864969	0,094625	-0,047668	0,280200	0,995112	0,103433	1,808248	-0,651570	-3,018604	-0,951222	-19,321339	9,300535	13,788065	0,089738	-0,044880	0,279451	-2,632459	-7,189360	1,863611	0,089738	-0,044880	0,279451	-2,632459	-7,189360	1,863611
15:00:19,29	0,409013	3,220078	-0,105990	-0,112006	0,320983	1,864969	0,089738	-0,044880	0,279451	0,890595	-0,144944	1,863611	-0,649180	-3,020018	-0,950460	-19,310620	9,286756	13,748492	0,089738	-0,044880	0,279451	-2,632459	-7,189360	1,863611	0,089738	-0,044880	0,279451	-2,632459	-7,189360	1,863611
15:00:19,34	0,409013	3,220078	-0,105990	-0,112006	0,320983	1,864969	0,089768	-0,047657	0,280213	1,028454	-0,127213	1,824038	-0,651577	-3,020852	-0,951248	-19,325601	9,271401	13,743251	0,089768	-0,047657	0,280213	-2,712638	-7,173983	1,824038	0,089768	-0,047657	0,280213	-2,712638	-7,173983	1,824038
15:00:19,39	0,409013	3,220078	-0,105990	-0,112006	0,320983	1,864969	0,091688	-0,045998	0,279425	0,921374	-0,032665	1,818796	-0,651002	-3,021288	-0,950818	-19,321966	9,252656	13,790838	0,091688	-0,045998	0,279425	-2,689450	-7,230161	1,818796	0,091688	-0,045998	0,279425	-2,689450	-7,230161	1,818796
15:00:19,44	0,409013	3,220078	-0,105990	-0,112006	0,320983	1,864969	0,091779	-0,046714	0,279854	0,944183	-0,015422	1,866383	-0,649750	-3,019848	-0,951199	-19,287169	9,263475	13,786643	0,091779	-0,046714	0,279854	-2,722837	-7,220047	1,866383	0,091779	-0,046714	0,279854	-2,722837	-7,220047	1,866383
15:00:19,49	0,409013	3,220078	-0,105990	-0,112006	0,320983	1,864969	0,091072	-0,047067	0,277500	0,983672	-0,029405	1,819453	-0,649762	-3,022748	-0,951580	-19,288865	9,231188	13,780581	0,091072	-0,047067	0,277500	-2,711058	-7,178526	1,819453	0,091072	-0,047067	0,277500	-2,711058	-7,178526	1,819453
15:00:19,54	0,409013	3,220078	-0,105990	-0,112006	0,320983	1,864969	0,091072	-0,047067	0,277500	0,983672	-0,029405	1,819453	-0,648550	-3,020881	-0,953905	-19,280879	9,284131	13,793786	0,091072	-0,047067	0,277500	-2,711058	-7,178526	1,819453	0,091072	-0,047067	0,277500	-2,711058	-7,178526	1,819453
15:00:19,59	0,409013	3,220078	-0,105990	-0,112006	0,320983	1,864969	0,090200	-0,048634	0,276767	1,091832	-0,077667	1,869332	-0,646853	-3,023379	-0,950046	-19,325976	9,269941	13,767144	0,090200	-0,048634	0,276767	-2,725919	-7,158367	1,869332	0,090200	-0,048634	0,276767	-2,725919	-7,158367	1,869332
15:00:19,64	0,409013	3,220078	-0,105990	-0,112006	0,320983	1,864969	0,091515	-0,051353	0,280627	1,198376	-0,041247	1,842689	-0,651549	-3,021603	-0,951606	-19,306374	9,258492	13,766977	0,091515	-0,051353	0,280627	-2,832807	-7,225175	1,842689	0,091515	-0,051353	0,280627	-2,832807	-7,225175	1,842689
15:00:19,69	0,409013	3,220078	-0,105990	-0,112006	0,320983	1,864969	0,092325	-0,046398	0,279067	0,940619	0,023575	1,842522	-0,649226	-3,019350	-0,952359	-19,313452	9,270557	13,812236	0,092325	-0,046398	0,279067	-2,701622	-7,223941	1,842522	0,092325	-0,046398	0,279067	-2,701622	-7,223941	1,842522
15:00:19,74	0,409013	3,220078	-0,105990	-0,112006	0,320983	1,864969	0,089212	-0,047283	0,278314	0,993532	-0,150460	1,887782	-0,646802	-3,020122	-0,951976	-19,282814	9,253487	13,777530	0,089212	-0,047283	0,278314	-2,718157	-7,153610	1,887782	0,089212	-0,047283	0,278314	-2,718157	-7,153610	1,887782
15:00:19,79	0,409013	3,220078	-0,105990	-0,112006	0,320983	1,864969	0,088669	-0,049768	0,278697	1,123322	-0,143628	1,853075	-0,650961	-3,017211	-0,954727	-19,286460	9,249019	13,764276	0,088669	-0,049768	0,278697	-2,783490	-7,104153	1,853075	0,088669	-0,049768	0,278697	-2,783490	-7,104153	1,853075
15:00:19,84	0,409013	3,220078	-0,105990	-0,112006	0,320983	1,864969	0,088227	-0,044711	0,275946	0,854629	-0,167524	1,839821	-0,650304	-3,020283	-0,953913	-19,260777	9,243340	13,777528	0,088227	-0,044711	0,275946	-2,655154	-7,093369	1,839821	0,088227	-0,044711	0,275946	-2,655154	-7,093369	1,839821
15:00:19,89	0,409013	3,220078	-0,105990	-0,112006	0,320983	1,864969	0,090559	-0,046815	0,276759	0,972002	-0,021202	1,853074	-0,649124	-3,020389	-0,952732	-19,255529	9,228385	13,791000	0,090559	-0,046815	0,276759	-2,703008	-7,130073	1,853074	0,090559	-0,046815	0,276759	-2,703008	-7,130073	1,853074
15:00:19,94	0,409013	3,220078	-0,105990	-0,112006	0,320983	1,864969	0,090061	-0,047891	0,277940	1,017583	-0,035074	1,866546	-0,650218	-3,022286	-0,950010	-19,241495	9,266249	13,775407	0,090061	-0,047891	0,277940	-2,741827	-7,104854	1,866546	0,090061	-0,047891	0,277940	-2,741827	-7,104854	1,866546
15:00:19,99	0,409013	3,220078	-0,105990	-0,112006	0,320983	1,864969	0,092250	-0,047892	0,280663	1,057455	0,071995	1,850952	-0,652079	-3,017947	-0,954658	-19,250280	9,244710	13,831254	0,092250	-0,047892	0,280663	-2,702051	-7,169651	1,850952	0,092250	-0,047892	0,280663	-2,702051	-7,169651	1,850952
15:00:20,04	0,409013	3,220078	-0,105990	-0,112006	0,320983	1,864969	0,089423	-0,044111	0,276015	0,837805	-0,071870	1,906799	-0,647851	-3,019459	-0,951974	-19,228735	9,268400	13,753142	0,089423	-0,044111	0,276015	-2,624904	-7,091563	1,906799	0,089423	-0,044111	0,276015	-2,624904	-7,091563	1,906799
15:00:20,09	0,409013	3,220078	-0,105990	-0,112006	0,320983	1,864969	0,088619	-0,048528	0,278699	1,098805	-0,106860	1,828687	-0,649040	-3,020917	-0,953532	-19,229615	9,251006	13,743430	0,088619	-0,048528	0,278699	-2,710680	-7,063445	1,828687	0,088619	-0,048528	0,278699	-2,710680	-7,063445	1,828687
15:00:20,14	0,409013	3,220078	-0,105990	-0,112006	0,320983	1,864969	0,090476	-0,048228	0,277141	1,067665	-0,002374	1,818975	-0,647907	-3,019869	-0,951577	-19,235959	9,213324	13,765675	0,090476	-0,048228	0,277141	-2,718215	-7,104715	1,818975	0,090476	-0,048228	0,277141	-2,718215	-7,104715	1,818975
15:00:20,19	0,409013	3,220078	-0,105990	-0,112006	0,320983	1,864969	0,089002	-0,048685	0,279096	1,055613	-0,065667	1,841221	-0,648433	-3,022156	-0,951931	-19,212493	9,222593	13,784897	0,089002	-0,048685	0,279096	-2,766126	-7,052311	1,841221	0,089002	-0,048685	0,279096	-2,766126	-7,052311	1,841221
15:00:20,24	0,409013	3,220078	-0,105990	-0,112006	0,320983	1,864969	0,091245	-0,049373	0,278742	1,111170	0,066670	1,860442	-0,649600	-3,020769	-0,949613	-19,217473	9,247313	13,779488	0,091245	-0,049373	0,278742	-2,764609	-7,096069	1,860442	0,091245	-0,049373	0,278742	-2,764609	-7,096069	1,860442
15:00:20,29	0,409013	3,220078	-0,105990	-0,112006	0,320983	1,864969	0,090628	-0,047669	0,281060	1,041488	0,017917	1,855034	-0,648962	-3,021726	-0,952703	-19,187956	9,238144	13,780740	0,090628	-0,047669	0,281060	-2,700539	-7,096394	1,855034	0,090628	-0,047669	0,281060	-2,700539	-7,096394	1,855034
15:00:20,34	0,409013	3,220078	-0,105990	-0,112006	0,320983	1,864969	0,091138	-0,048700	0,277970	1,101890	0,074551	1,856285	-0,646648	-3,017845	-0,949249	-19,204012	9,227409	13,750364	0,091138	-0,048700	0,277970	-2,721027	-7,079745	1,856285	0,091138	-0,048700	0,277970	-2,721027	-7,079745	1,856285
15:00:20,39	0,409013	3,220078	-0,105990	-0,112006	0,320983	1,864969	0,086620	-0,048763	0,281424	1,087887	-0,168905	1,825909	-0,650083	-3,019020	-0,952335	-19,164242	9,256209	13,756833	0,086620	-0,048763	0,281424	-2,740044	-6,968564	1,825909	0,086620	-0,048763	0,281424	-2,740044	-6,968564	1,825909
15:00:20,44	0,409013	3,220078	-0,105990	-0,112006	0,320983	1,864969	0,089355	-0,046375	0,278338	1,008528	-0,006661	1,832378	-0,651405	-3,018348	-0,952341	-19,223579	9,251806	13,791093	0,089355	-0,046375	0,278338	-2,631932	-7,020991	1,832378	0,089355	-0,046375	0,278338	-2,631932	-7,020991	1,832378
15:00:20,49	0,409013	3,220078	-0,105990	-0,112006	0,320983	1,864969	0,089434	-0,044895	0,278332	0,898090	-0,051728	1,866638	-0,652027	-3,019604	-0,953517	-19,229076	9,215547	13,775874	0,089434	-0,044895	0,278332	-2,626195	-7,072275	1,866638	0,089434	-0,044895	0,278332	-2,626195	-7,072275	1,866638
15:00:20,54	0,409013	3,220078	-0,105990	-0,112006	0,320983	1,864969	0,090832	-0,044984	0,277156	0,868575	0,034350	1,851419	-0,648463	-3,014140	-0,953174	-19,209823	9,222014	13,728649	0,090832	-0,044984	0,277156	-2,662707	-7,095959	1,851419	0,090832	-0,044984	0,277156	-2,662707	-7,095959	1,851419
15:00:20,59	0,409013	3,220078	-0,105990	-0,112006	0,320983	1,864969	0,084319	-0,045339	0,277499	0,902226	-0,290903	1,804195	-0,652502	-3,019565	-0,951946	-19,200857	9,279845	13,781456	0,084319	-0,045339	0,277499	-2,656869	-6,909917	1,804195	0,084319	-0,045339	0,277499	-2,656869	-6,909917	1,804195
15:00:20,64	0,409013	3,220078	-0,105990	-0,112006	0,320983	1,864969	0,091036	-0,044553	0,278727	0,915950	0,037259	1,857001	-0,647846	-3,023863	-0,950765	-19,220206	9,220073	13,779189	0,091036	-0,044553	0,278727	-2,581489	-7,109084	1,857001	0,091036	-0,044553	0,278727	-2,581489	-7,109084	1,857001
15:00:20,69	0,409013	3,220078	-0,105990	-0,112006	0,320983	1,864969	0,092430	-0,050735	0,279908	1,175934	0,122871	1,854734	-0,647252	-3,016871	-0,953499	-19,188391	9,203980	13,781150	0,092430	-0,050735	0,279908	-2,806730	-7,132892	1,854734	0,092430	-0,050735	0,279908	-2,806730	-7,132892	1,854734
15:00:20,74	0,409013	3,220078	-0,105990	-0,112006	0,320983	1,864969	0,086078	-0,047753	0,277174	1,022854	-0,171829	1,856695	-0,651881	-3,017656	-0,953468	-19,152258	9,215452	13,804436	0,086078	-0,047753	0,277174	-2,725743	-6,928967	1,856695	0,086078	-0,047753	0,277174	-2,725743	-6,928967	1,856695
15:00:20,79	0,409013	3,220078	-0,105990	-0,112006	0,320983	1,864969	0,089072	-0,044137	0,277205	0,862844	0,009428	1,879982	-0,649579	-3,020984	-0,951168	-19,195612	9,214818	13,764605	0,089072	-0,044137	0,277205	-2,601928	-6,982759	1,879982	0,089072	-0,044137	0,277205	-2,601928	-6,982759	1,879982
15:00:20,84	0,409013	3,220078	-0,105990	-0,112006	0,320983	1,864969	0,090803	-0,047794	0,279505	1,030794	0,062200	1,840151	-0,649525	-3,019115	-0,949233	-19,169909	9,211485	13,748808	0,090803	-0,047794	0,279505	-2,721071	-7,065853	1,840151	0,090803	-0,047794	0,279505	-2,721071	-7,065853	1,840151
15:00:20,89	0,409013	3,220078	-0,105990	-0,112006	0,320983	1,864969	0,089158	-0,046907	0,281440	0,994609	0,000576	1,824353	-0,650113	-3,018036	-0,951942	-19,159488	9,210771	13,764920	0,089158	-0,046907	0,281440	-2,687587	-6,998329	1,824353	0,089158	-0,046907	0,281440	-2,687587	-6,998329	1,824353
15:00:20,94	0,409013	3,220078	-0,105990	-0,112006	0,320983	1,864969	0,088518	-0,045858	0,278731	0,944630	-0,023327	1,840466	-0,649445	-3,015780	-0,947679	-19,132001	9,224286	13,743546	0,088518	-0,045858	0,278731	-2,655184	-6,971985	1,840466	0,088518	-0,045858	0,278731	-2,655184	-6,971985	1,840466
15:00:20,99	0,409013	3,220078	-0,105990	-0,112006	0,320983	1,864969	0,086230	-0,045308	0,282994	0,941527	-0,125252	1,819092	-0,650674	-3,020467	-0,952312	-19,147849	9,200569	13,769087	0,086230	-0,045308	0,282994	-2,615186	-6,894309	1,819092	0,086230	-0,045308	0,282994	-2,615186	-6,894309	1,819092
15:00:21,04	0,409013	3,220078	-0,105990	-0,112006	0,320983	1,864969	0,090903	-0,046587	0,278361	0,979561	0,115897	1,844632	-0,651273	-3,015359	-0,955848	-19,135978	9,202779	13,742771	0,090903	-0,046587	0,278361	-2,677538	-7,020019	1,844632	0,090903	-0,046587	0,278361	-2,677538	-7,020019	1,844632
15:00:21,09	0,409013	3,220078	-0,105990	-0,112006	0,320983	1,864969	0,086779	-0,043515	0,274825	0,827637	-0,089408	1,818316	-0,650058	-3,017196	-0,952720	-19,138799	9,233382	13,756349	0,086779	-0,043515	0,274825	-2,588266	-6,901541	1,818316	0,086779	-0,043515	0,274825	-2,588266	-6,901541	1,818316
15:00:21,14	0,409013	3,220078	-0,105990	-0,112006	0,320983	1,864969	0,087763	-0,045486	0,277953	0,955215	-0,055994	1,831895	-0,651262	-3,019189	-0,955438	-19,147944	9,225737	13,757348	0,087763	-0,045486	0,277953	-2,615402	-6,945356	1,831895	0,087763	-0,045486	0,277953	-2,615402	-6,945356	1,831895
15:00:21,19	0,409013	3,220078	-0,105990	-0,112006	0,320983	1,864969	0,090090	-0,045440	0,275235	0,941628	0,060945	1,832894	-0,648848	-3,016836	-0,951951	-19,114170	9,195614	13,730455	0,090090	-0,045440	0,275235	-2,625375	-7,011136	1,832894	0,090090	-0,045440	0,275235	-2,625375	-7,011136	1,832894
15:00:21,24	0,409013	3,220078	-0,105990	-0,112006	0,320983	1,864969	0,086845	-0,046354	0,278722	0,979955	-0,063484	1,806000	-0,648852	-3,017455	-0,951143	-19,117118	9,202221	13,768874	0,086845	-0,046354	0,278722	-2,658796	-6,880833	1,806000	0,086845	-0,046354	0,278722	-2,658796	-6,880833	1,806000
15:00:21,29	0,409013	3,220078	-0,105990	-0,112006	0,320983	1,864969	0,087384	-0,046659	0,279530	1,000100	-0,041333	1,844419	-0,649921	-3,016422	-0,951889	-19,049891	9,171737	13,777319	0,087384	-0,046659	0,279530	-2,662649	-6,900963	1,844419	0,087384	-0,046659	0,279530	-2,662649	-6,900963	1,844419
15:00:21,34	0,409013	3,220078	-0,105990	-0,112006	0,320983	1,864969	0,087024	-0,045218	0,278784	0,932352	0,013411	1,852865	-0,646525	-3,018707	-0,954253	-19,122953	9,185144	13,760805	0,087024	-0,045218	0,278784	-2,617235	-6,817960	1,852865	0,087024	-0,045218	0,278784	-2,617235	-6,817960	1,852865
15:00:21,39	0,409013	3,220078	-0,105990	-0,112006	0,320983	1,864969	0,087305	-0,049301	0,276420	1,119764	-0,041969	1,836351	-0,650666	-3,019672	-0,953087	-19,144362	9,213484	13,774901	0,087305	-0,049301	0,276420	-2,750362	-6,895376	1,836351	0,087305	-0,049301	0,276420	-2,750362	-6,895376	1,836351
15:00:21,44	0,409013	3,220078	-0,105990	-0,112006	0,320983	1,864969	0,090211	-0,046197	0,277586	0,972187	0,076464	1,850446	-0,648824	-3,014691	-0,952319	-19,098934	9,211742	13,760432	0,090211	-0,046197	0,277586	-2,654264	-7,005113	1,850446	0,090211	-0,046197	0,277586	-2,654264	-7,005113	1,850446
15:00:21,49	0,409013	3,220078	-0,105990	-0,112006	0,320983	1,864969	0,084976	-0,045301	0,278354	0,946822	-0,155546	1,835978	-0,648877	-3,016667	-0,952700	-19,125005	9,208635	13,775066	0,084976	-0,045301	0,278354	-2,609325	-6,826171	1,835978	0,084976	-0,045301	0,278354	-2,609325	-6,826171	1,835978
15:00:21,54	0,409013	3,220078	-0,105990	-0,112006	0,320983	1,864969	0,086714	-0,046244	0,277973	0,980131	-0,086197	1,850611	-0,645341	-3,021190	-0,953461	-19,134438	9,205988	13,770636	0,086714	-0,046244	0,277973	-2,650041	-6,893252	1,850611	0,086714	-0,046244	0,277973	-2,650041	-6,893252	1,850611
15:00:21,59	0,409013	3,220078	-0,105990	-0,112006	0,320983	1,864969	0,088863	-0,051568	0,277212	1,249947	0,018684	1,846181	-0,647683	-3,016243	-0,952335	-19,111435	9,177321	13,735209	0,088863	-0,051568	0,277212	-2,798123	-6,957034	1,846181	0,088863	-0,051568	0,277212	-2,798123	-6,957034	1,846181
15:00:21,64	0,409013	3,220078	-0,105990	-0,112006	0,320983	1,864969	0,085750	-0,047065	0,278338	1,002485	-0,108939	1,810755	-0,652307	-3,013980	-0,954279	-19,078695	9,230696	13,737302	0,085750	-0,047065	0,278338	-2,692129	-6,840285	1,810755	0,085750	-0,047065	0,278338	-2,692129	-6,840285	1,810755
15:00:21,69	0,409013	3,220078	-0,105990	-0,112006	0,320983	1,864969	0,086102	-0,041930	0,276394	0,798026	-0,088940	1,812847	-0,648794	-3,016261	-0,954639	-19,071937	9,172822	13,750402	0,086102	-0,041930	0,276394	-2,493441	-6,847961	1,812847	0,086102	-0,041930	0,276394	-2,493441	-6,847961	1,812847
15:00:21,74	0,409013	3,220078	-0,105990	-0,112006	0,320983	1,864969	0,086321	-0,046113	0,276034	0,968806	-0,042789	1,825947	-0,648247	-3,017185	-0,953081	-19,098879	9,183281	13,764559	0,086321	-0,046113	0,276034	-2,651034	-6,818961	1,825947	0,086321	-0,046113	0,276034	-2,651034	-6,818961	1,825947
15:00:21,79	0,409013	3,220078	-0,105990	-0,112006	0,320983	1,864969	0,086848	-0,047049	0,277591	1,013079	-0,043943	1,840104	-0,650598	-3,020014	-0,950363	-19,111551	9,187589	13,757502	0,086848	-0,047049	0,277591	-2,680258	-6,861491	1,840104	0,086848	-0,047049	0,277591	-2,680258	-6,861491	1,840104
15:00:21,84	0,409013	3,220078	-0,105990	-0,112006	0,320983	1,864969	0,090473	-0,046427	0,280310	0,978131	0,131435	1,833047	-0,647649	-3,018491	-0,956564	-19,099573	9,209828	13,777136	0,090473	-0,046427	0,280310	-2,666381	-6,970685	1,833047	0,090473	-0,046427	0,280310	-2,666381	-6,970685	1,833047
15:00:21,89	0,409013	3,220078	-0,105990	-0,112006	0,320983	1,864969	0,087680	-0,048219	0,274109	1,096574	-0,014546	1,852681	-0,649450	-3,017633	-0,956199	-19,112478	9,201480	13,762059	0,087680	-0,048219	0,274109	-2,688625	-6,897418	1,852681	0,087680	-0,048219	0,274109	-2,688625	-6,897418	1,852681
15:00:21,94	0,409013	3,220078	-0,105990	-0,112006	0,320983	1,864969	0,087124	-0,046614	0,278780	1,043221	-0,040863	1,860144	-0,648236	-3,018184	-0,955746	-19,092610	9,209315	13,829790	0,087124	-0,046614	0,278780	-2,615945	-6,880095	1,860144	0,087124	-0,046614	0,278780	-2,615945	-6,880095	1,860144
15:00:21,99	0,409013	3,220078	-0,105990	-0,112006	0,320983	1,864969	0,087124	-0,046614	0,278780	1,043221	-0,040863	1,860144	-0,651139	-3,018153	-0,953087	-19,086267	9,206245	13,749989	0,087124	-0,046614	0,278780	-2,615945	-6,880095	1,860144	0,087124	-0,046614	0,278780	-2,615945	-6,880095	1,860144
15:00:22,04	0,409013	3,220078	-0,105990	-0,112006	0,320983	1,864969	0,089132	-0,045028	0,277586	0,934202	0,074273	1,825535	-0,647638	-3,015016	-0,950744	-19,083167	9,170858	13,772695	0,089132	-0,045028	0,277586	-2,600520	-6,922581	1,825535	0,089132	-0,045028	0,277586	-2,600520	-6,922581	1,825535
15:00:22,09	0,409013	3,220078	-0,105990	-0,112006	0,320983	1,864969	0,082592	-0,045353	0,275258	0,960726	-0,236126	1,837550	-0,647587	-3,012652	-0,955415	-19,055763	9,199757	13,762005	0,082592	-0,045353	0,275258	-2,599494	-6,719620	1,837550	0,082592	-0,045353	0,275258	-2,599494	-6,719620	1,837550
15:00:22,14	0,409013	3,220078	-0,105990	-0,112006	0,320983	1,864969	0,082592	-0,045353	0,275258	0,960726	-0,236126	1,837550	-0,645777	-3,017262	-0,954215	-19,036895	9,162932	13,764375	0,082592	-0,045353	0,275258	-2,599494	-6,719620	1,837550	0,082592	-0,045353	0,275258	-2,599494	-6,719620	1,837550
15:00:22,19	0,409013	3,220078	-0,105990	-0,112006	0,320983	1,864969	0,085679	-0,049226	0,276458	1,139645	-0,040853	1,839921	-0,648219	-3,015470	-0,951912	-19,073804	9,154014	13,762912	0,085679	-0,049226	0,276458	-2,724576	-6,766671	1,839921	0,085679	-0,049226	0,276458	-2,724576	-6,766671	1,839921
15:00:22,24	0,409013	3,220078	-0,105990	-0,112006	0,320983	1,864969	0,085349	-0,046215	0,278761	0,956892	-0,085551	1,838457	-0,646388	-3,018156	-0,951105	-19,063682	9,191687	13,777976	0,085349	-0,046215	0,278761	-2,670960	-6,785415	1,838457	0,085349	-0,046215	0,278761	-2,670960	-6,785415	1,838457
15:00:22,29	0,409013	3,220078	-0,105990	-0,112006	0,320983	1,864969	0,086759	-0,049144	0,279568	1,146915	-0,022285	1,853522	-0,649295	-3,017823	-0,955000	-19,039523	9,191760	13,760267	0,086759	-0,049144	0,279568	-2,710907	-6,832858	1,853522	0,086759	-0,049144	0,279568	-2,710907	-6,832858	1,853522
15:00:22,34	0,409013	3,220078	-0,105990	-0,112006	0,320983	1,864969	0,087924	-0,046460	0,275673	1,019479	0,059175	1,835812	-0,650510	-3,018055	-0,953805	-19,046139	9,167971	13,802208	0,087924	-0,046460	0,275673	-2,627633	-6,842842	1,835812	0,087924	-0,046460	0,275673	-2,627633	-6,842842	1,835812
15:00:22,39	0,409013	3,220078	-0,105990	-0,112006	0,320983	1,864969	0,088733	-0,045524	0,276868	0,946899	0,107399	1,877753	-0,649952	-3,014209	-0,955773	-19,051432	9,178022	13,794758	0,088733	-0,045524	0,276868	-2,626739	-6,858112	1,877753	0,088733	-0,045524	0,276868	-2,626739	-6,858112	1,877753
15:00:22,44	0,409013	3,220078	-0,105990	-0,112006	0,320983	1,864969	0,085123	-0,044083	0,274900	0,878046	-0,089931	1,870304	-0,652905	-3,015804	-0,952690	-19,081282	9,217329	13,774321	0,085123	-0,044083	0,274900	-2,582505	-6,772055	1,870304	0,085123	-0,044083	0,274900	-2,582505	-6,772055	1,870304
15:00:22,49	0,409013	3,220078	-0,105990	-0,112006	0,320983	1,864969	0,087981	-0,042324	0,277983	0,805680	0,013192	1,849866	-0,651081	-3,017835	-0,951126	-19,050511	9,173837	13,752293	0,087981	-0,042324	0,277983	-2,516769	-6,893302	1,849866	0,087981	-0,042324	0,277983	-2,516769	-6,893302	1,849866
15:00:22,54	0,409013	3,220078	-0,105990	-0,112006	0,320983	1,864969	0,088827	-0,044919	0,279547	0,918339	0,105607	1,827838	-0,651067	-3,020368	-0,951510	-19,056498	9,190180	13,747893	0,088827	-0,044919	0,279547	-2,607816	-6,867341	1,827838	0,088827	-0,044919	0,279547	-2,607816	-6,867341	1,827838
15:00:22,59	0,409013	3,220078	-0,105990	-0,112006	0,320983	1,864969	0,091014	-0,046197	0,279163	0,995950	0,205951	1,823438	-0,651059	-3,017698	-0,954216	-19,033115	9,177008	13,768655	0,091014	-0,046197	0,279163	-2,630520	-6,938641	1,823438	0,091014	-0,046197	0,279163	-2,630520	-6,938641	1,823438
15:00:22,64	0,409013	3,220078	-0,105990	-0,112006	0,320983	1,864969	0,088698	-0,044870	0,276457	0,927203	0,112345	1,844201	-0,648177	-3,013715	-0,955764	-19,049350	9,189544	13,805171	0,088698	-0,044870	0,276457	-2,595056	-6,850425	1,844201	0,088698	-0,044870	0,276457	-2,595056	-6,850425	1,844201
15:00:22,69	0,409013	3,220078	-0,105990	-0,112006	0,320983	1,864969	0,083808	-0,045374	0,274909	0,956161	-0,162270	1,880716	-0,646928	-3,015197	-0,954208	-19,021903	9,177846	13,779337	0,083808	-0,045374	0,274909	-2,605678	-6,741164	1,880716	0,083808	-0,045374	0,274909	-2,605678	-6,741164	1,880716
15:00:22,74	0,409013	3,220078	-0,105990	-0,112006	0,320983	1,864969	0,084466	-0,047197	0,276465	1,054559	-0,098408	1,854883	-0,651585	-3,016469	-0,955388	-19,010691	9,208706	13,755709	0,084466	-0,047197	0,276465	-2,650400	-6,728997	1,854883	0,084466	-0,047197	0,276465	-2,650400	-6,728997	1,854883
15:00:22,79	0,409013	3,220078	-0,105990	-0,112006	0,320983	1,864969	0,087896	-0,043800	0,275285	0,910236	0,074228	1,831255	-0,649304	-3,020062	-0,952675	-19,049442	9,172467	13,743467	0,087896	-0,043800	0,275285	-2,528043	-6,825610	1,831255	0,087896	-0,043800	0,275285	-2,528043	-6,825610	1,831255
15:00:22,84	0,409013	3,220078	-0,105990	-0,112006	0,320983	1,864969	0,089868	-0,047572	0,277998	1,055620	0,161306	1,819012	-0,649323	-3,016105	-0,952278	-19,042765	9,165813	13,772599	0,089868	-0,047572	0,277998	-2,678761	-6,893295	1,819012	0,089868	-0,047572	0,277998	-2,678761	-6,893295	1,819012
15:00:22,89	0,409013	3,220078	-0,105990	-0,112006	0,320983	1,864969	0,086450	-0,045577	0,278395	0,949449	-0,007292	1,848144	-0,647527	-3,016355	-0,956932	-19,015744	9,148022	13,765166	0,086450	-0,045577	0,278395	-2,628314	-6,793623	1,848144	0,086450	-0,045577	0,278395	-2,628314	-6,793623	1,848144
15:00:22,94	0,409013	3,220078	-0,105990	-0,112006	0,320983	1,864969	0,085769	-0,047257	0,273741	1,034944	-0,010404	1,840711	-0,648682	-3,018510	-0,954193	-19,014081	9,147035	13,777467	0,085769	-0,047257	0,273741	-2,674746	-6,743282	1,840711	0,085769	-0,047257	0,273741	-2,674746	-6,743282	1,840711
15:00:22,99	0,409013	3,220078	-0,105990	-0,112006	0,320983	1,864969	0,088213	-0,047334	0,276480	1,038928	0,118605	1,853012	-0,645683	-3,012542	-0,953432	-18,987096	9,178889	13,769459	0,088213	-0,047334	0,276480	-2,676812	-6,806107	1,853012	0,088213	-0,047334	0,276480	-2,676812	-6,806107	1,853012
15:00:23,04	0,409013	3,220078	-0,105990	-0,112006	0,320983	1,864969	0,081545	-0,046947	0,277241	1,059871	-0,220691	1,845005	-0,646827	-3,014052	-0,953427	-18,971143	9,164775	13,758729	0,081545	-0,046947	0,277241	-2,625471	-6,621961	1,845005	0,081545	-0,046947	0,277241	-2,625471	-6,621961	1,845005
15:00:23,09	0,409013	3,220078	-0,105990	-0,112006	0,320983	1,864969	0,083424	-0,046712	0,277246	1,043400	-0,102085	1,834274	-0,649806	-3,016325	-0,954583	-18,992946	9,178122	13,778612	0,083424	-0,046712	0,277246	-2,623489	-6,650895	1,834274	0,083424	-0,046712	0,277246	-2,623489	-6,650895	1,834274
15:00:23,14	0,409013	3,220078	-0,105990	-0,112006	0,320983	1,864969	0,086883	-0,045269	0,276090	0,969001	0,052191	1,854157	-0,645666	-3,014019	-0,955369	-18,971072	9,152952	13,759736	0,086883	-0,045269	0,276090	-2,584580	-6,768095	1,854157	0,086883	-0,045269	0,276090	-2,584580	-6,768095	1,854157
15:00:23,19	0,409013	3,220078	-0,105990	-0,112006	0,320983	1,864969	0,082815	-0,047701	0,275304	1,084626	-0,127780	1,835282	-0,653315	-3,016093	-0,951907	-18,985639	9,158262	13,722404	0,082815	-0,047701	0,275304	-2,659900	-6,628784	1,835282	0,082815	-0,047701	0,275304	-2,659900	-6,628784	1,835282
15:00:23,24	0,409013	3,220078	-0,105990	-0,112006	0,320983	1,864969	0,088436	-0,042113	0,278766	0,791369	0,149232	1,797949	-0,649791	-3,017906	-0,954590	-18,982890	9,148977	13,753122	0,088436	-0,042113	0,278766	-2,514505	-6,793005	1,797949	0,088436	-0,042113	0,278766	-2,514505	-6,793005	1,797949
15:00:23,29	0,409013	3,220078	-0,105990	-0,112006	0,320983	1,864969	0,088244	-0,046072	0,276083	0,990569	0,146263	1,828667	-0,648589	-3,013332	-0,952264	-18,961930	9,143496	13,757047	0,088244	-0,046072	0,276083	-2,626085	-6,780890	1,828667	0,088244	-0,046072	0,276083	-2,626085	-6,780890	1,828667
15:00:23,34	0,409013	3,220078	-0,105990	-0,112006	0,320983	1,864969	0,083682	-0,044826	0,278409	0,931495	-0,070057	1,832592	-0,649126	-3,015434	-0,953436	-18,954666	9,175372	13,734076	0,083682	-0,044826	0,278409	-2,587325	-6,639110	1,832592	0,083682	-0,044826	0,278409	-2,587325	-6,639110	1,832592
15:00:23,39	0,409013	3,220078	-0,105990	-0,112006	0,320983	1,864969	0,084051	-0,045011	0,276081	0,951197	-0,072266	1,844395	-0,648614	-3,013745	-0,954592	-18,975426	9,162940	13,768850	0,084051	-0,045011	0,276081	-2,582132	-6,670307	1,844395	0,084051	-0,045011	0,276081	-2,582132	-6,670307	1,844395
15:00:23,44	0,409013	3,220078	-0,105990	-0,112006	0,320983	1,864969	0,084051	-0,045011	0,276081	0,951197	-0,072266	1,844395	-0,648604	-3,015100	-0,955357	-18,970290	9,156515	13,773702	0,084051	-0,045011	0,276081	-2,582132	-6,670307	1,844395	0,084051	-0,045011	0,276081	-2,582132	-6,670307	1,844395
15:00:23,49	0,409013	3,220078	-0,105990	-0,112006	0,320983	1,864969	0,085221	-0,045697	0,275316	0,983877	-0,003792	1,849248	-0,651017	-3,013974	-0,954250	-18,998800	9,147521	13,724332	0,085221	-0,045697	0,275316	-2,603309	-6,693638	1,849248	0,085221	-0,045697	0,275316	-2,603309	-6,693638	1,849248
15:00:23,54	0,409013	3,220078	-0,105990	-0,112006	0,320983	1,864969	0,085452	-0,043043	0,276423	0,823867	-0,011989	1,799878	-0,649733	-3,017169	-0,954178	-18,956971	9,161940	13,772520	0,085452	-0,043043	0,276423	-2,555043	-6,719944	1,799878	0,085452	-0,043043	0,276423	-2,555043	-6,719944	1,799878
15:00:23,59	0,409013	3,220078	-0,105990	-0,112006	0,320983	1,864969	0,087576	-0,045753	0,276495	0,998175	0,127514	1,848065	-0,649730	-3,017184	-0,953825	-18,962568	9,165124	13,728857	0,087576	-0,045753	0,276495	-2,593451	-6,747234	1,848065	0,087576	-0,045753	0,276495	-2,593451	-6,747234	1,848065
15:00:23,64	0,409013	3,220078	-0,105990	-0,112006	0,320983	1,864969	0,087588	-0,045764	0,276848	0,998695	0,121693	1,804402	-0,650364	-3,016439	-0,955385	-18,964656	9,125521	13,728560	0,087588	-0,045764	0,276848	-2,593777	-6,753989	1,804402	0,087588	-0,045764	0,276848	-2,593777	-6,753989	1,804402
15:00:23,69	0,409013	3,220078	-0,105990	-0,112006	0,320983	1,864969	0,087260	-0,044842	0,275288	0,915421	0,122596	1,804105	-0,649613	-3,014405	-0,956499	-18,893497	9,171410	13,764324	0,087260	-0,044842	0,275288	-2,604691	-6,727287	1,804105	0,087260	-0,044842	0,275288	-2,604691	-6,727287	1,804105
15:00:23,74	0,409013	3,220078	-0,105990	-0,112006	0,320983	1,864969	0,085123	-0,044475	0,274174	0,971646	0,050155	1,839869	-0,647981	-3,014842	-0,951497	-18,968873	9,166877	13,737901	0,085123	-0,044475	0,274174	-2,519639	-6,631975	1,839869	0,085123	-0,044475	0,274174	-2,519639	-6,631975	1,839869
15:00:23,79	0,409013	3,220078	-0,105990	-0,112006	0,320983	1,864969	0,084685	-0,046107	0,279176	1,014914	-0,035624	1,813446	-0,646694	-3,014943	-0,953409	-18,906993	9,145305	13,737945	0,084685	-0,046107	0,279176	-2,604510	-6,683383	1,813446	0,084685	-0,046107	0,279176	-2,604510	-6,683383	1,813446
15:00:23,84	0,409013	3,220078	-0,105990	-0,112006	0,320983	1,864969	0,084129	-0,047273	0,277264	1,087765	-0,000151	1,813491	-0,649783	-3,015912	-0,954595	-18,973793	9,148861	13,753325	0,084129	-0,047273	0,277264	-2,623130	-6,604279	1,813491	0,084129	-0,047273	0,277264	-2,623130	-6,604279	1,813491
15:00:23,89	0,409013	3,220078	-0,105990	-0,112006	0,320983	1,864969	0,086513	-0,045082	0,276078	0,943523	0,064175	1,828870	-0,650873	-3,017383	-0,952629	-18,940695	9,151028	13,756296	0,086513	-0,045082	0,276078	-2,595395	-6,727076	1,828870	0,086513	-0,045082	0,276078	-2,595395	-6,727076	1,828870
15:00:23,94	0,409013	3,220078	-0,105990	-0,112006	0,320983	1,864969	0,088332	-0,044873	0,278044	0,951099	0,186335	1,831842	-0,647938	-3,015449	-0,951855	-18,949105	9,173419	13,762269	0,088332	-0,044873	0,278044	-2,571441	-6,747695	1,831842	0,088332	-0,044873	0,278044	-2,571441	-6,747695	1,831842
15:00:23,99	0,409013	3,220078	-0,105990	-0,112006	0,320983	1,864969	0,085189	-0,046448	0,278818	1,048175	0,004450	1,837814	-0,649776	-3,013771	-0,955354	-18,964244	9,161737	13,783491	0,085189	-0,046448	0,278818	-2,597987	-6,682900	1,837814	0,085189	-0,046448	0,278818	-2,597987	-6,682900	1,837814
15:00:24,04	0,409013	3,220078	-0,105990	-0,112006	0,320983	1,864969	0,084655	-0,044017	0,275319	0,904091	-0,030603	1,859036	-0,648539	-3,015896	-0,953403	-18,945430	9,153348	13,767205	0,084655	-0,044017	0,275319	-2,551258	-6,676011	1,859036	0,084655	-0,044017	0,275319	-2,551258	-6,676011	1,859036
15:00:24,09	0,409013	3,220078	-0,105990	-0,112006	0,320983	1,864969	0,085877	-0,046151	0,277270	1,017168	0,053439	1,842750	-0,648008	-3,012695	-0,954211	-18,941739	9,085598	13,741829	0,085877	-0,046151	0,277270	-2,605650	-6,687911	1,842750	0,085877	-0,046151	0,277270	-2,605650	-6,687911	1,842750
15:00:24,14	0,409013	3,220078	-0,105990	-0,112006	0,320983	1,864969	0,082839	-0,045010	0,276462	0,901035	-0,067449	1,817375	-0,648625	-3,013329	-0,953035	-18,973304	9,137018	13,771955	0,082839	-0,045010	0,276462	-2,632255	-6,570342	1,817375	0,082839	-0,045010	0,276462	-2,632255	-6,570342	1,817375
15:00:24,19	0,409013	3,220078	-0,105990	-0,112006	0,320983	1,864969	0,083698	-0,044793	0,277638	0,918485	-0,075860	1,847500	-0,647898	-3,015482	-0,955326	-18,915363	9,153879	13,777945	0,083698	-0,044793	0,277638	-2,597749	-6,646134	1,847500	0,083698	-0,044793	0,277638	-2,597749	-6,646134	1,847500
15:00:24,24	0,409013	3,220078	-0,105990	-0,112006	0,320983	1,864969	0,085199	-0,046499	0,275347	1,050773	0,043942	1,853490	-0,647278	-3,014851	-0,951822	-18,895110	9,122094	13,774788	0,085199	-0,046499	0,275347	-2,599387	-6,644164	1,853490	0,085199	-0,046499	0,275347	-2,599387	-6,644164	1,853490
15:00:24,29	0,409013	3,220078	-0,105990	-0,112006	0,320983	1,864969	0,084342	-0,046720	0,278851	1,044876	0,032802	1,850333	-0,647927	-3,016979	-0,953393	-18,933309	9,141032	13,766624	0,084342	-0,046720	0,278851	-2,622649	-6,588017	1,850333	0,084342	-0,046720	0,278851	-2,622649	-6,588017	1,850333
15:00:24,34	0,409013	3,220078	-0,105990	-0,112006	0,320983	1,864969	0,086509	-0,047222	0,277280	1,068291	0,102962	1,842170	-0,646735	-3,017574	-0,953390	-18,930410	9,145503	13,762009	0,086509	-0,047222	0,277280	-2,638656	-6,688007	1,842170	0,086509	-0,047222	0,277280	-2,638656	-6,688007	1,842170
15:00:24,39	0,409013	3,220078	-0,105990	-0,112006	0,320983	1,864969	0,086428	-0,048552	0,277282	1,142776	0,099029	1,837554	-0,646694	-3,014512	-0,953791	-18,893529	9,112840	13,741908	0,086428	-0,048552	0,277282	-2,668582	-6,685587	1,837554	0,086428	-0,048552	0,277282	-2,668582	-6,685587	1,837554
15:00:24,44	0,409013	3,220078	-0,105990	-0,112006	0,320983	1,864969	0,083757	-0,047057	0,276882	1,055158	0,008374	1,817453	-0,647895	-3,016262	-0,956489	-18,907508	9,134421	13,772988	0,083757	-0,047057	0,276882	-2,638795	-6,566516	1,817453	0,083757	-0,047057	0,276882	-2,638795	-6,566516	1,817453
15:00:24,49	0,409013	3,220078	-0,105990	-0,112006	0,320983	1,864969	0,085872	-0,046891	0,274184	1,058253	0,095495	1,848534	-0,651422	-3,015746	-0,953010	-18,916236	9,150321	13,761247	0,085872	-0,046891	0,274184	-2,622708	-6,645479	1,848534	0,085872	-0,046891	0,274184	-2,622708	-6,645479	1,848534
15:00:24,54	0,409013	3,220078	-0,105990	-0,112006	0,320983	1,864969	0,087189	-0,043579	0,277663	0,895434	0,148473	1,836793	-0,647914	-3,014527	-0,958045	-18,893752	9,092114	13,772693	0,087189	-0,043579	0,277663	-2,525534	-6,695890	1,836793	0,087189	-0,043579	0,277663	-2,525534	-6,695890	1,836793
15:00:24,59	0,409013	3,220078	-0,105990	-0,112006	0,320983	1,864969	0,084379	-0,046008	0,272628	0,982552	0,050924	1,848238	-0,649044	-3,015797	-0,956527	-18,893743	9,120125	13,718986	0,084379	-0,046008	0,272628	-2,629058	-6,572848	1,848238	0,084379	-0,046008	0,272628	-2,629058	-6,572848	1,848238
15:00:24,64	0,409013	3,220078	-0,105990	-0,112006	0,320983	1,864969	0,086044	-0,045664	0,274146	0,988957	0,123476	1,794531	-0,652000	-3,013392	-0,954197	-18,905489	9,152764	13,742806	0,086044	-0,045664	0,274146	-2,595696	-6,630952	1,794531	0,086044	-0,045664	0,274146	-2,595696	-6,630952	1,794531
15:00:24,69	0,409013	3,220078	-0,105990	-0,112006	0,320983	1,864969	0,085439	-0,041901	0,276476	0,815681	0,065528	1,818351	-0,651426	-3,012560	-0,953010	-18,901617	9,130692	13,770631	0,085439	-0,041901	0,276476	-2,473587	-6,641414	1,818351	0,085439	-0,041901	0,276476	-2,473587	-6,641414	1,818351
15:00:24,74	0,409013	3,220078	-0,105990	-0,112006	0,320983	1,864969	0,084432	-0,041983	0,277663	0,802730	0,027578	1,846176	-0,648905	-3,013722	-0,955670	-18,822215	9,136334	13,791258	0,084432	-0,041983	0,277663	-2,492919	-6,600351	1,846176	0,084432	-0,041983	0,277663	-2,492919	-6,600351	1,846176
15:00:24,79	0,409013	3,220078	-0,105990	-0,112006	0,320983	1,864969	0,084178	-0,044747	0,275002	0,991046	0,080309	1,866803	-0,649072	-3,014609	-0,956913	-18,893907	9,097360	13,728355	0,084178	-0,044747	0,275002	-2,521579	-6,527675	1,866803	0,084178	-0,044747	0,275002	-2,521579	-6,527675	1,866803
15:00:24,84	0,409013	3,220078	-0,105990	-0,112006	0,320983	1,864969	0,085029	-0,045046	0,273759	0,937002	0,081954	1,803901	-0,647311	-3,015467	-0,954971	-18,909231	9,115487	13,728089	0,085029	-0,045046	0,273759	-2,599103	-6,592824	1,803901	0,085029	-0,045046	0,273759	-2,599103	-6,592824	1,803901
15:00:24,89	0,409013	3,220078	-0,105990	-0,112006	0,320983	1,864969	0,084891	-0,047000	0,275702	1,046652	0,052467	1,803634	-0,647848	-3,013743	-0,955328	-18,878859	9,124552	13,762363	0,084891	-0,047000	0,275702	-2,642850	-6,611513	1,803634	0,084891	-0,047000	0,275702	-2,642850	-6,611513	1,803634
15:00:24,94	0,409013	3,220078	-0,105990	-0,112006	0,320983	1,864969	0,083668	-0,045673	0,275345	1,000677	0,010605	1,837908	-0,648965	-3,014637	-0,953776	-18,854328	9,113666	13,741111	0,083668	-0,045673	0,275345	-2,584646	-6,557314	1,837908	0,083668	-0,045673	0,275345	-2,584646	-6,557314	1,837908
15:00:24,99	0,409013	3,220078	-0,105990	-0,112006	0,320983	1,864969	0,085000	-0,045152	0,276897	0,976446	0,106563	1,816657	-0,648387	-3,016037	-0,958788	-18,849824	9,117521	13,782892	0,085000	-0,045152	0,276897	-2,568012	-6,565929	1,816657	0,085000	-0,045152	0,276897	-2,568012	-6,565929	1,816657
15:00:25,04	0,409013	3,220078	-0,105990	-0,112006	0,320983	1,864969	0,085924	-0,046353	0,271885	1,044472	0,156567	1,858437	-0,647190	-3,012167	-0,954548	-18,843236	9,118567	13,751988	0,081974	-0,045454	0,276125	-2,566227	-6,478578	1,827533	0,081974	-0,045454	0,276125	-2,566227	-6,478578	1,827533
15:00:25,09	0,409013	3,220078	-0,105990	-0,112006	0,320983	1,864969	0,081974	-0,045454	0,276125	1,001944	-0,043644	1,827533	-0,647805	-3,014034	-0,954149	-18,851594	9,095397	13,760396	0,081974	-0,045454	0,276125	-2,566227	-6,478578	1,827533	0,081974	-0,045454	0,276125	-2,566227	-6,478578	1,827533
15:00:25,14	0,409013	3,220078	-0,105990	-0,112006	0,320983	1,864969	0,083897	-0,045856	0,276523	0,998560	0,060736	1,835941	-0,647858	-3,011142	-0,955697	-18,867046	9,111473	13,796347	0,083897	-0,045856	0,276523	-2,601104	-6,525210	1,835941	0,083897	-0,045856	0,276523	-2,601104	-6,525210	1,835941
15:00:25,19	0,409013	3,220078	-0,105990	-0,112006	0,320983	1,864969	0,081420	-0,044364	0,274976	0,927185	-0,089519	1,871893	-0,646108	-3,016140	-0,953366	-18,895417	9,113608	13,780314	0,081420	-0,044364	0,274976	-2,555376	-6,480974	1,871893	0,081420	-0,044364	0,274976	-2,555376	-6,480974	1,871893
15:00:25,24	0,409013	3,220078	-0,105990	-0,112006	0,320983	1,864969	0,084873	-0,048379	0,277307	1,123625	0,064424	1,855860	-0,646600	-3,015581	-0,956108	-18,858994	9,141998	13,734065	0,084873	-0,048379	0,277307	-2,674107	-6,598127	1,855860	0,084873	-0,048379	0,277307	-2,674107	-6,598127	1,855860
15:00:25,29	0,409013	3,220078	-0,105990	-0,112006	0,320983	1,864969	0,084635	-0,047673	0,274565	1,129713	0,069373	1,809610	-0,648974	-3,014197	-0,953407	-18,852063	9,087664	13,715869	0,084635	-0,047673	0,274565	-2,612602	-6,574461	1,809610	0,084635	-0,047673	0,274565	-2,612602	-6,574461	1,809610
15:00:25,34	0,409013	3,220078	-0,105990	-0,112006	0,320983	1,864969	0,084624	-0,044925	0,277266	0,943216	0,101960	1,791414	-0,646096	-3,012844	-0,952189	-18,880398	9,113486	13,804157	0,084624	-0,044925	0,277266	-2,583362	-6,540995	1,791414	0,084624	-0,044925	0,277266	-2,583362	-6,540995	1,791414
15:00:25,39	0,409013	3,220078	-0,105990	-0,112006	0,320983	1,864969	0,082013	-0,046741	0,278484	1,045869	-0,071256	1,879702	-0,649032	-3,012427	-0,955728	-18,878498	9,126499	13,757810	0,082013	-0,046741	0,278484	-2,623305	-6,509256	1,879702	0,082013	-0,046741	0,278484	-2,623305	-6,509256	1,879702
15:00:25,44	0,409013	3,220078	-0,105990	-0,112006	0,320983	1,864969	0,083120	-0,043990	0,274945	0,915010	-0,018550	1,833356	-0,646567	-3,009607	-0,956871	-18,820505	9,135186	13,763878	0,083120	-0,043990	0,274945	-2,538170	-6,543455	1,833356	0,083120	-0,043990	0,274945	-2,538170	-6,543455	1,833356
15:00:25,49	0,409013	3,220078	-0,105990	-0,112006	0,320983	1,864969	0,079445	-0,044714	0,273802	0,989197	-0,163762	1,839423	-0,647242	-3,017109	-0,954167	-18,871143	9,083158	13,730786	0,079445	-0,044714	0,273802	-2,520846	-6,400191	1,839423	0,079445	-0,044714	0,273802	-2,520846	-6,400191	1,839423
15:00:25,54	0,409013	3,220078	-0,105990	-0,112006	0,320983	1,864969	0,086279	-0,047881	0,276506	1,083512	0,173788	1,806331	-0,649113	-3,014495	-0,956524	-18,916168	9,110371	13,743309	0,086279	-0,047881	0,276506	-2,675152	-6,599143	1,806331	0,086279	-0,047881	0,276506	-2,675152	-6,599143	1,806331
15:00:25,59	0,409013	3,220078	-0,105990	-0,112006	0,320983	1,864969	0,084950	-0,044953	0,274149	0,932332	0,052085	1,818855	-0,647202	-3,013482	-0,956870	-18,843646	9,108858	13,757742	0,084950	-0,044953	0,274149	-2,596516	-6,616526	1,818855	0,084950	-0,044953	0,274149	-2,596516	-6,616526	1,818855
15:00:25,64	0,409013	3,220078	-0,105990	-0,112006	0,320983	1,864969	0,083118	-0,046101	0,273803	1,026978	0,020362	1,833287	-0,646063	-3,012280	-0,954166	-18,860648	9,097091	13,751424	0,083118	-0,046101	0,273803	-2,591987	-6,504404	1,833287	0,083118	-0,046101	0,273803	-2,591987	-6,504404	1,833287
15:00:25,69	0,409013	3,220078	-0,105990	-0,112006	0,320983	1,864969	0,081507	-0,046487	0,276507	1,028320	-0,072227	1,826969	-0,651789	-3,016431	-0,956069	-18,794488	9,107445	13,750629	0,081507	-0,046487	0,276507	-2,620888	-6,470565	1,826969	0,081507	-0,046487	0,276507	-2,620888	-6,470565	1,826969
15:00:25,74	0,409013	3,220078	-0,105990	-0,112006	0,320983	1,864969	0,087965	-0,043604	0,274604	0,920447	0,315700	1,826174	-0,644871	-3,012093	-0,956080	-18,848750	9,104762	13,782017	0,087965	-0,043604	0,274604	-2,502440	-6,589580	1,826174	0,087965	-0,043604	0,274604	-2,502440	-6,589580	1,826174
15:00:25,79	0,409013	3,220078	-0,105990	-0,112006	0,320983	1,864969	0,080749	-0,047426	0,274593	1,089756	-0,105180	1,857562	-0,647756	-3,011344	-0,954932	-18,822350	9,098440	13,751386	0,080749	-0,047426	0,274593	-2,633187	-6,444007	1,857562	0,080749	-0,047426	0,274593	-2,633187	-6,444007	1,857562
15:00:25,84	0,409013	3,220078	-0,105990	-0,112006	0,320983	1,864969	0,081544	-0,044553	0,275741	0,948083	-0,037852	1,826932	-0,643653	-3,011567	-0,955288	-18,823581	9,086493	13,785825	0,081544	-0,044553	0,275741	-2,549327	-6,439032	1,826932	0,081544	-0,044553	0,275741	-2,549327	-6,439032	1,826932
15:00:25,89	0,409013	3,220078	-0,105990	-0,112006	0,320983	1,864969	0,079685	-0,048218	0,275385	1,127682	-0,129580	1,861370	-0,648319	-3,014268	-0,954532	-18,824402	9,114230	13,751139	0,079685	-0,048218	0,275385	-2,657401	-6,384879	1,861370	0,079685	-0,048218	0,275385	-2,657401	-6,384879	1,861370
15:00:25,94	0,409013	3,220078	-0,105990	-0,112006	0,320983	1,864969	0,084358	-0,045527	0,276140	1,011398	0,098819	1,826684	-0,646057	-3,010913	-0,955713	-18,848842	9,093741	13,762031	0,084358	-0,045527	0,276140	-2,562499	-6,523284	1,826684	0,084358	-0,045527	0,276140	-2,562499	-6,523284	1,826684
15:00:25,99	0,409013	3,220078	-0,105990	-0,112006	0,320983	1,864969	0,080321	-0,045809	0,274960	0,996058	-0,122017	1,837576	-0,647161	-3,014684	-0,957609	-18,826683	9,121928	13,792180	0,080321	-0,045809	0,274960	-2,599916	-6,427229	1,837576	0,080321	-0,045809	0,274960	-2,599916	-6,427229	1,837576
15:00:26,04	0,409013	3,220078	-0,105990	-0,112006	0,320983	1,864969	0,084138	-0,046738	0,273064	1,079867	0,081577	1,867726	-0,646527	-3,011440	-0,952577	-18,800042	9,093237	13,764291	0,084138	-0,046738	0,273064	-2,589050	-6,523289	1,867726	0,084138	-0,046738	0,273064	-2,589050	-6,523289	1,867726
15:00:26,09	0,409013	3,220078	-0,105990	-0,112006	0,320983	1,864969	0,081012	-0,045665	0,278095	1,012555	-0,043578	1,839837	-0,648351	-3,013534	-0,955690	-18,832518	9,114194	13,771410	0,081012	-0,045665	0,278095	-2,572147	-6,403022	1,839837	0,081012	-0,045665	0,278095	-2,572147	-6,403022	1,839837
15:00:26,14	0,409013	3,220078	-0,105990	-0,112006	0,320983	1,864969	0,083738	-0,045133	0,274983	0,986790	0,059557	1,846955	-0,648934	-3,013238	-0,962277	-18,802986	9,080974	13,783684	0,083738	-0,045133	0,274983	-2,556131	-6,513858	1,846955	0,083738	-0,045133	0,274983	-2,556131	-6,513858	1,846955
15:00:26,19	0,409013	3,220078	-0,105990	-0,112006	0,320983	1,864969	0,083772	-0,044480	0,268396	0,938826	0,103547	1,859229	-0,651266	-3,016144	-0,953746	-18,827108	9,104878	13,759291	0,083772	-0,044480	0,268396	-2,552828	-6,472592	1,859229	0,083772	-0,044480	0,268396	-2,552828	-6,472592	1,859229
15:00:26,24	0,409013	3,220078	-0,105990	-0,112006	0,320983	1,864969	0,087456	-0,043913	0,276927	0,918024	0,262240	1,834837	-0,646514	-3,016088	-0,954128	-18,804237	9,090184	13,745112	0,087456	-0,043913	0,276927	-2,529183	-6,603044	1,834837	0,087456	-0,043913	0,276927	-2,529183	-6,603044	1,834837
15:00:26,29	0,409013	3,220078	-0,105990	-0,112006	0,320983	1,864969	0,085031	-0,048001	0,276545	1,129287	0,163291	1,820658	-0,647079	-3,015650	-0,956036	-18,785476	9,096050	13,784997	0,085031	-0,048001	0,276545	-2,638793	-6,511627	1,820658	0,085031	-0,048001	0,276545	-2,638793	-6,511627	1,820658
15:00:26,34	0,409013	3,220078	-0,105990	-0,112006	0,320983	1,864969	0,084934	-0,047292	0,274637	1,106893	0,171562	1,860542	-0,646511	-3,014678	-0,954502	-18,797947	9,096619	13,769916	0,084934	-0,047292	0,274637	-2,605551	-6,495742	1,860542	0,084934	-0,047292	0,274637	-2,605551	-6,495742	1,860542
15:00:26,39	0,409013	3,220078	-0,105990	-0,112006	0,320983	1,864969	0,083809	-0,047298	0,276171	1,101454	0,101974	1,845462	-0,647719	-3,011308	-0,953361	-18,810891	9,111470	13,765277	0,083809	-0,047298	0,276171	-2,611449	-6,477012	1,845462	0,083809	-0,047298	0,276171	-2,611449	-6,477012	1,845462
15:00:26,44	0,409013	3,220078	-0,105990	-0,112006	0,320983	1,864969	0,081494	-0,044567	0,277311	0,965833	-0,037014	1,840823	-0,646492	-3,011436	-0,954510	-18,777413	9,086689	13,765032	0,081494	-0,044567	0,277311	-2,532688	-6,434314	1,840823	0,081494	-0,044567	0,277311	-2,532688	-6,434314	1,840823
15:00:26,49	0,409013	3,220078	-0,105990	-0,112006	0,320983	1,864969	0,080991	-0,045694	0,276163	1,019685	-0,021807	1,840577	-0,647047	-3,011975	-0,952955	-18,762645	9,073163	13,753634	0,080991	-0,045694	0,276163	-2,567260	-6,379591	1,840577	0,080991	-0,045694	0,276163	-2,567260	-6,379591	1,840577
15:00:26,54	0,409013	3,220078	-0,105990	-0,112006	0,320983	1,864969	0,081736	-0,045483	0,277718	1,004384	0,036490	1,829179	-0,649379	-3,013648	-0,954120	-18,770553	9,122717	13,755360	0,081736	-0,045483	0,277718	-2,566000	-6,379783	1,829179	0,081736	-0,045483	0,277718	-2,566000	-6,379783	1,829179
15:00:26,59	0,409013	3,220078	-0,105990	-0,112006	0,320983	1,864969	0,084350	-0,044300	0,276553	0,981828	0,140817	1,830906	-0,650593	-3,010193	-0,955686	-18,777615	9,134271	13,766749	0,084350	-0,044300	0,276553	-2,495688	-6,480691	1,830906	0,084350	-0,044300	0,276553	-2,495688	-6,480691	1,830906
15:00:26,64	0,409013	3,220078	-0,105990	-0,112006	0,320983	1,864969	0,081965	-0,041521	0,274987	0,843823	0,004889	1,842295	-0,647749	-3,014064	-0,957229	-18,812165	9,079108	13,775883	0,083896	-0,045919	0,273444	-2,597171	-6,482877	1,851429	0,083896	-0,045919	0,273444	-2,597171	-6,482877	1,851429
15:00:26,69	0,409013	3,220078	-0,105990	-0,112006	0,320983	1,864969	0,083896	-0,045919	0,273444	1,007455	0,102944	1,851429	-0,648908	-3,011990	-0,956471	-18,808371	9,100485	13,761640	0,083896	-0,045919	0,273444	-2,597171	-6,482877	1,851429	0,083896	-0,045919	0,273444	-2,597171	-6,482877	1,851429
15:00:26,74	0,409013	3,220078	-0,105990	-0,112006	0,320983	1,864969	0,082679	-0,043878	0,274202	0,921747	0,032261	1,837186	-0,645276	-3,016484	-0,957589	-18,772429	9,104318	13,771725	0,082679	-0,043878	0,274202	-2,522680	-6,458031	1,837186	0,082679	-0,043878	0,274202	-2,522680	-6,458031	1,837186
15:00:26,79	0,409013	3,220078	-0,105990	-0,112006	0,320983	1,864969	0,084754	-0,049271	0,273084	1,223467	0,169403	1,847270	-0,649961	-3,010010	-0,954902	-18,753971	9,118648	13,760820	0,084754	-0,049271	0,273084	-2,644301	-6,483824	1,847270	0,084754	-0,049271	0,273084	-2,644301	-6,483824	1,847270
15:00:26,84	0,409013	3,220078	-0,105990	-0,112006	0,320983	1,864969	0,081491	-0,041976	0,275771	0,865795	0,008500	1,836365	-0,646453	-3,011368	-0,956831	-18,754557	9,086615	13,766223	0,081491	-0,041976	0,275771	-2,429360	-6,388510	1,836365	0,081491	-0,041976	0,275771	-2,429360	-6,388510	1,836365
15:00:26,89	0,409013	3,220078	-0,105990	-0,112006	0,320983	1,864969	0,080913	-0,045693	0,273842	1,031038	-0,006009	1,841769	-0,645893	-3,014825	-0,955657	-18,787486	9,113418	13,775980	0,080913	-0,045693	0,273842	-2,555891	-6,357704	1,841769	0,080913	-0,045693	0,273842	-2,555891	-6,357704	1,841769
15:00:26,94	0,409013	3,220078	-0,105990	-0,112006	0,320983	1,864969	0,083627	-0,047908	0,275016	1,152922	0,093182	1,851525	-0,645882	-3,010407	-0,955308	-18,767026	9,087160	13,736612	0,083627	-0,047908	0,275016	-2,607818	-6,471535	1,851525	0,083627	-0,047908	0,275016	-2,607818	-6,471535	1,851525
15:00:26,99	0,409013	3,220078	-0,105990	-0,112006	0,320983	1,864969	0,079795	-0,045708	0,275365	1,026015	-0,075226	1,812158	-0,647581	-3,011228	-0,955686	-18,748258	9,121060	13,737320	0,079795	-0,045708	0,275365	-2,562030	-6,339144	1,812158	0,079795	-0,045708	0,275365	-2,562030	-6,339144	1,812158
15:00:27,04	0,409013	3,220078	-0,105990	-0,112006	0,320983	1,864969	0,081356	-0,044647	0,274987	1,009610	0,005225	1,812866	-0,648250	-3,015236	-0,956430	-18,772028	9,068845	13,774395	0,081356	-0,044647	0,274987	-2,495184	-6,381193	1,812866	0,081356	-0,044647	0,274987	-2,495184	-6,381193	1,812866
15:00:27,09	0,409013	3,220078	-0,105990	-0,112006	0,320983	1,864969	0,085161	-0,046071	0,274243	1,026557	0,208622	1,849941	-0,648279	-3,011334	-0,952555	-18,782434	9,071998	13,787355	0,085161	-0,046071	0,274243	-2,590027	-6,476512	1,849941	0,085161	-0,046071	0,274243	-2,590027	-6,476512	1,849941
15:00:27,14	0,409013	3,220078	-0,105990	-0,112006	0,320983	1,864969	0,081797	-0,044095	0,278118	0,921317	0,023092	1,862900	-0,647621	-3,011634	-0,954898	-18,749795	9,069235	13,749665	0,081797	-0,044095	0,278118	-2,540126	-6,397947	1,862900	0,081797	-0,044095	0,278118	-2,540126	-6,397947	1,862900
15:00:27,19	0,409013	3,220078	-0,105990	-0,112006	0,320983	1,864969	0,081727	-0,044815	0,275775	0,972715	0,049133	1,825210	-0,649389	-3,013871	-0,954117	-18,765721	9,093537	13,754340	0,081727	-0,044815	0,275775	-2,545297	-6,366462	1,825210	0,081727	-0,044815	0,275775	-2,545297	-6,366462	1,825210
15:00:27,24	0,409013	3,220078	-0,105990	-0,112006	0,320983	1,864969	0,084549	-0,044402	0,276556	0,964315	0,169893	1,829885	-0,647078	-3,009942	-0,957247	-18,759125	9,056695	13,741443	0,084549	-0,044402	0,276556	-2,521264	-6,467166	1,829885	0,084549	-0,044402	0,276556	-2,521264	-6,467166	1,829885
15:00:27,29	0,409013	3,220078	-0,105990	-0,112006	0,320983	1,864969	0,079990	-0,044439	0,273425	0,937618	-0,043006	1,816989	-0,644652	-3,009091	-0,955666	-18,732772	9,078575	13,760837	0,079990	-0,044439	0,273425	-2,550847	-6,322238	1,816989	0,079990	-0,044439	0,273425	-2,550847	-6,322238	1,816989
15:00:27,34	0,409013	3,220078	-0,105990	-0,112006	0,320983	1,864969	0,078041	-0,046115	0,275007	1,056877	-0,132494	1,836382	-0,646451	-3,013140	-0,956829	-18,768485	9,115911	13,767041	0,078041	-0,046115	0,275007	-2,563127	-6,258696	1,836382	0,078041	-0,046115	0,275007	-2,563127	-6,258696	1,836382
15:00:27,39	0,409013	3,220078	-0,105990	-0,112006	0,320983	1,864969	0,082446	-0,046581	0,273844	1,095598	0,047004	1,842587	-0,647672	-3,011464	-0,958004	-18,766261	9,072419	13,766378	0,082446	-0,046581	0,273844	-2,561005	-6,425042	1,842587	0,082446	-0,046581	0,273844	-2,561005	-6,425042	1,842587
15:00:27,44	0,409013	3,220078	-0,105990	-0,112006	0,320983	1,864969	0,081605	-0,044686	0,272669	0,960505	0,026917	1,841923	-0,649345	-3,013006	-0,954498	-18,750633	9,119426	13,760227	0,081605	-0,044686	0,272669	-2,547341	-6,379069	1,841923	0,081605	-0,044686	0,272669	-2,547341	-6,379069	1,841923
15:00:27,49	0,409013	3,220078	-0,105990	-0,112006	0,320983	1,864969	0,083777	-0,044008	0,276174	0,973758	0,129918	1,835772	-0,648779	-3,013573	-0,955268	-18,747396	9,081126	13,764294	0,083777	-0,044008	0,276174	-2,480842	-6,446611	1,835772	0,083777	-0,044008	0,276174	-2,480842	-6,446611	1,835772
15:00:27,54	0,409013	3,220078	-0,105990	-0,112006	0,320983	1,864969	0,078633	-0,047150	0,276942	1,111807	-0,107628	1,820793	-0,644052	-3,010122	-0,953731	-18,737366	9,082506	13,745248	0,078633	-0,047150	0,276942	-2,589448	-6,280341	1,820793	0,078633	-0,047150	0,276942	-2,589448	-6,280341	1,820793
15:00:27,59	0,409013	3,220078	-0,105990	-0,112006	0,320983	1,864969	0,078633	-0,047150	0,276942	1,111807	-0,107628	1,820793	-0,648211	-3,010799	-0,959522	-18,746645	9,110714	13,807094	0,081299	-0,043887	0,271150	-2,483189	-6,373112	1,882639	0,081299	-0,043887	0,271150	-2,483189	-6,373112	1,882639
15:00:27,64	0,409013	3,220078	-0,105990	-0,112006	0,320983	1,864969	0,081299	-0,043887	0,271150	0,961921	0,008827	1,882639	-0,646419	-3,013088	-0,953716	-18,739324	9,054337	13,753198	0,081299	-0,043887	0,271150	-2,483189	-6,373112	1,882639	0,081299	-0,043887	0,271150	-2,483189	-6,373112	1,882639
15:00:27,69	0,409013	3,220078	-0,105990	-0,112006	0,320983	1,864969	0,080312	-0,045475	0,276971	1,055077	-0,008514	1,844905	-0,646341	-3,010738	-0,953702	-18,711945	9,102867	13,769360	0,080312	-0,045475	0,276971	-2,514731	-6,312985	1,844905	0,080312	-0,045475	0,276971	-2,514731	-6,312985	1,844905
15:00:27,74	0,409013	3,220078	-0,105990	-0,112006	0,320983	1,864969	0,080312	-0,045475	0,276971	1,055077	-0,008514	1,844905	-0,650504	-3,013844	-0,957587	-18,726081	9,089005	13,770245	0,080312	-0,045475	0,276971	-2,514731	-6,312985	1,844905	0,080312	-0,045475	0,276971	-2,514731	-6,312985	1,844905
15:00:27,79	0,409013	3,220078	-0,105990	-0,112006	0,320983	1,864969	0,085083	-0,043423	0,273086	0,929288	0,234290	1,845790	-0,647572	-3,013666	-0,955269	-18,730718	9,066087	13,749301	0,085083	-0,043423	0,273086	-2,479420	-6,444740	1,845790	0,085083	-0,043423	0,273086	-2,479420	-6,444740	1,845790
15:00:27,84	0,409013	3,220078	-0,105990	-0,112006	0,320983	1,864969	0,083463	-0,045873	0,275404	1,034536	0,157461	1,824846	-0,648167	-3,013462	-0,954122	-18,735264	9,058988	13,728969	0,083463	-0,045873	0,275404	-2,566517	-6,394349	1,824846	0,083463	-0,045873	0,275404	-2,566517	-6,394349	1,824846
15:00:27,89	0,409013	3,220078	-0,105990	-0,112006	0,320983	1,864969	0,083584	-0,045256	0,276550	0,994004	0,163366	1,804514	-0,649929	-3,009605	-0,955664	-18,723619	9,082923	13,764738	0,083584	-0,045256	0,276550	-2,558575	-6,397944	1,804514	0,083584	-0,045256	0,276550	-2,558575	-6,397944	1,804514
15:00:27,94	0,409013	3,220078	-0,105990	-0,112006	0,320983	1,864969	0,081125	-0,041802	0,275009	0,840939	0,033613	1,840283	-0,652840	-3,009435	-0,955265	-18,705713	9,079924	13,773428	0,081125	-0,041802	0,275009	-2,440488	-6,334662	1,840283	0,081125	-0,041802	0,275009	-2,440488	-6,334662	1,840283
15:00:27,99	0,409013	3,220078	-0,105990	-0,112006	0,320983	1,864969	0,082432	-0,039195	0,275407	0,711765	0,118624	1,848973	-0,646395	-3,010347	-0,956045	-18,715627	9,054120	13,759620	0,082432	-0,039195	0,275407	-2,365065	-6,352312	1,848973	0,082432	-0,039195	0,275407	-2,365065	-6,352312	1,848973
15:00:28,04	0,409013	3,220078	-0,105990	-0,112006	0,320983	1,864969	0,080000	-0,045233	0,274628	0,998422	-0,003543	1,835166	-0,648771	-3,012002	-0,957595	-18,740509	9,100450	13,776183	0,080000	-0,045233	0,274628	-2,552368	-6,283537	1,835166	0,080000	-0,045233	0,274628	-2,552368	-6,283537	1,835166
15:00:28,09	0,409013	3,220078	-0,105990	-0,112006	0,320983	1,864969	0,082621	-0,044003	0,273078	0,962129	0,088046	1,851728	-0,649898	-3,013755	-0,952539	-18,725348	9,079995	13,762150	0,082621	-0,044003	0,273078	-2,492082	-6,397713	1,851728	0,082621	-0,044003	0,273078	-2,492082	-6,397713	1,851728
15:00:28,14	0,409013	3,220078	-0,105990	-0,112006	0,320983	1,864969	0,084702	-0,043903	0,278134	0,946826	0,219634	1,837695	-0,648704	-3,012622	-0,953713	-18,703005	9,045386	13,742520	0,084702	-0,043903	0,278134	-2,499583	-6,429511	1,837695	0,084702	-0,043903	0,278134	-2,499583	-6,429511	1,837695
15:00:28,19	0,409013	3,220078	-0,105990	-0,112006	0,320983	1,864969	0,083124	-0,044371	0,276960	0,952323	0,174217	1,818065	-0,647604	-3,015750	-0,956420	-18,740215	9,046742	13,763700	0,083124	-0,044371	0,276960	-2,530767	-6,351033	1,818065	0,083124	-0,044371	0,276960	-2,530767	-6,351033	1,818065
15:00:28,24	0,409013	3,220078	-0,105990	-0,112006	0,320983	1,864969	0,085283	-0,046888	0,274253	1,065803	0,253591	1,839245	-0,647580	-3,010827	-0,955255	-18,729337	9,085443	13,784234	0,085283	-0,046888	0,274253	-2,614911	-6,441154	1,839245	0,085283	-0,046888	0,274253	-2,614911	-6,441154	1,839245
15:00:28,29	0,409013	3,220078	-0,105990	-0,112006	0,320983	1,864969	0,081008	-0,044447	0,275418	0,977831	0,021324	1,859779	-0,648115	-3,010564	-0,953709	-18,710995	9,091313	13,763858	0,081008	-0,044447	0,275418	-2,511272	-6,337777	1,859779	0,081008	-0,044447	0,275418	-2,511272	-6,337777	1,859779
15:00:28,34	0,409013	3,220078	-0,105990	-0,112006	0,320983	1,864969	0,081047	-0,043852	0,276964	0,961141	0,036339	1,839404	-0,646993	-3,016346	-0,957971	-18,743304	9,089501	13,766062	0,081047	-0,043852	0,276964	-2,481247	-6,325881	1,839404	0,081047	-0,043852	0,276964	-2,481247	-6,325881	1,839404
15:00:28,39	0,409013	3,220078	-0,105990	-0,112006	0,320983	1,864969	0,085494	-0,047715	0,272702	1,144307	0,240495	1,841607	-0,648744	-3,012296	-0,956807	-18,718930	9,068045	13,774405	0,085494	-0,047715	0,272702	-2,601348	-6,470794	1,841607	0,085494	-0,047715	0,272702	-2,601348	-6,470794	1,841607
15:00:28,44	0,409013	3,220078	-0,105990	-0,112006	0,320983	1,864969	0,082862	-0,044173	0,273865	0,953715	0,135462	1,849950	-0,647030	-3,009964	-0,957237	-18,736551	9,056686	13,741210	0,082862	-0,044173	0,273865	-2,513873	-6,369206	1,849950	0,082862	-0,044173	0,273865	-2,513873	-6,369206	1,849950
15:00:28,49	0,409013	3,220078	-0,105990	-0,112006	0,320983	1,864969	0,079985	-0,044492	0,273436	0,951667	-0,023703	1,816755	-0,645759	-3,013418	-0,955247	-18,701229	9,048421	13,758459	0,079985	-0,044492	0,273436	-2,540979	-6,302556	1,816755	0,079985	-0,044492	0,273436	-2,540979	-6,302556	1,816755
15:00:28,54	0,409013	3,220078	-0,105990	-0,112006	0,320983	1,864969	0,082341	-0,047320	0,275426	1,109187	0,133500	1,834004	-0,642777	-3,012134	-0,956006	-18,684357	9,067570	13,774602	0,082341	-0,047320	0,275426	-2,605398	-6,330253	1,834004	0,082341	-0,047320	0,275426	-2,605398	-6,330253	1,834004
15:00:28,59	0,409013	3,220078	-0,105990	-0,112006	0,320983	1,864969	0,081086	-0,047308	0,273500	1,119947	0,086865	1,849772	-0,645736	-3,010993	-0,959113	-18,685029	9,083901	13,791216	0,081086	-0,047308	0,273500	-2,593759	-6,278352	1,849772	0,081086	-0,047308	0,273500	-2,593759	-6,278352	1,849772
15:00:28,64	0,409013	3,220078	-0,105990	-0,112006	0,320983	1,864969	0,081086	-0,047308	0,273500	1,119947	0,086865	1,849772	-0,651670	-3,012009	-0,956474	-18,723053	9,084388	13,711318	0,081086	-0,047308	0,273500	-2,593759	-6,278352	1,849772	0,081086	-0,047308	0,273500	-2,593759	-6,278352	1,849772
15:00:28,69	0,409013	3,220078	-0,105990	-0,112006	0,320983	1,864969	0,084076	-0,041496	0,274199	0,826587	0,186861	1,786863	-0,647487	-3,010934	-0,957185	-18,678760	9,069136	13,769831	0,084076	-0,041496	0,274199	-2,430832	-6,413126	1,786863	0,084076	-0,041496	0,274199	-2,430832	-6,413126	1,786863
15:00:28,74	0,409013	3,220078	-0,105990	-0,112006	0,320983	1,864969	0,081054	-0,044580	0,273488	0,995929	0,075680	1,845376	-0,651062	-3,009301	-0,957968	-18,705613	9,117359	13,795978	0,081054	-0,044580	0,273488	-2,503639	-6,287046	1,845376	0,081054	-0,044580	0,273488	-2,503639	-6,287046	1,845376
15:00:28,79	0,409013	3,220078	-0,105990	-0,112006	0,320983	1,864969	0,081428	-0,040668	0,272705	0,820830	0,047755	1,871523	-0,646890	-3,014594	-0,959879	-18,672887	9,053669	13,780164	0,081428	-0,040668	0,272705	-2,371630	-6,344322	1,871523	0,081428	-0,040668	0,272705	-2,371630	-6,344322	1,871523
15:00:28,84	0,409013	3,220078	-0,105990	-0,112006	0,320983	1,864969	0,083926	-0,046928	0,270794	1,107535	0,237838	1,855710	-0,645697	-3,011675	-0,958355	-18,676686	9,090387	13,756866	0,083926	-0,046928	0,270794	-2,576302	-6,350332	1,855710	0,083926	-0,046928	0,270794	-2,576302	-6,350332	1,855710
15:00:28,89	0,409013	3,220078	-0,105990	-0,112006	0,320983	1,864969	0,080800	-0,046502	0,272318	1,115273	0,053675	1,832411	-0,650962	-3,013487	-0,959142	-18,667768	9,097991	13,736938	0,080800	-0,046502	0,272318	-2,535110	-6,289161	1,832411	0,080800	-0,046502	0,272318	-2,535110	-6,289161	1,832411
15:00:28,94	0,409013	3,220078	-0,105990	-0,112006	0,320983	1,864969	0,082210	-0,042447	0,272303	0,877220	0,101297	1,846372	-0,649914	-3,010868	-0,958370	-18,712514	9,079683	13,770827	0,082210	-0,042447	0,272303	-2,454832	-6,352192	1,846372	0,082210	-0,042447	0,272303	-2,454832	-6,352192	1,846372
15:00:28,99	0,409013	3,220078	-0,105990	-0,112006	0,320983	1,864969	0,082210	-0,042447	0,272303	0,877220	0,101297	1,846372	-0,646983	-3,013963	-0,954476	-18,732140	9,070002	13,768396	0,082210	-0,042447	0,272303	-2,454832	-6,352192	1,846372	0,082210	-0,042447	0,272303	-2,454832	-6,352192	1,846372
15:00:29,04	0,409013	3,220078	-0,105990	-0,112006	0,320983	1,864969	0,083425	-0,046532	0,276197	1,071466	0,152344	1,843942	-0,646932	-3,010785	-0,955664	-18,694803	9,050260	13,734667	0,083425	-0,046532	0,276197	-2,581293	-6,396557	1,843942	0,083425	-0,046532	0,276197	-2,581293	-6,396557	1,843942
15:00:29,09	0,409013	3,220078	-0,105990	-0,112006	0,320983	1,864969	0,080648	-0,044987	0,275009	0,992709	0,050116	1,810213	-0,649223	-3,008475	-0,957196	-18,667631	9,096369	13,765815	0,080648	-0,044987	0,275009	-2,538784	-6,280745	1,810213	0,080648	-0,044987	0,275009	-2,538784	-6,280745	1,810213
15:00:29,14	0,409013	3,220078	-0,105990	-0,112006	0,320983	1,864969	0,079792	-0,041848	0,273476	0,882980	0,006111	1,841361	-0,650982	-3,011315	-0,956389	-18,651861	9,042877	13,782104	0,079792	-0,041848	0,273476	-2,402074	-6,257600	1,841361	0,079792	-0,041848	0,273476	-2,402074	-6,257600	1,841361
15:00:29,19	0,409013	3,220078	-0,105990	-0,112006	0,320983	1,864969	0,083131	-0,041745	0,274284	0,839170	0,220121	1,857649	-0,646936	-3,012505	-0,959532	-18,697336	9,066498	13,751847	0,083131	-0,041745	0,274284	-2,437778	-6,305668	1,857649	0,083131	-0,041745	0,274284	-2,437778	-6,305668	1,857649
15:00:29,24	0,409013	3,220078	-0,105990	-0,112006	0,320983	1,864969	0,082139	-0,045844	0,271141	1,050040	0,117344	1,827392	-0,646365	-3,010968	-0,956805	-18,701545	9,057388	13,769646	0,082139	-0,045844	0,271141	-2,548685	-6,330573	1,827392	0,082139	-0,045844	0,271141	-2,548685	-6,330573	1,827392
15:00:29,29	0,409013	3,220078	-0,105990	-0,112006	0,320983	1,864969	0,080522	-0,045570	0,273867	1,025801	0,034187	1,845192	-0,646277	-3,007754	-0,956423	-18,652748	9,050677	13,749809	0,080522	-0,045570	0,273867	-2,551419	-6,286821	1,845192	0,080522	-0,045570	0,273867	-2,551419	-6,286821	1,845192
15:00:29,34	0,409013	3,220078	-0,105990	-0,112006	0,320983	1,864969	0,077695	-0,044039	0,274250	0,964794	-0,067203	1,825354	-0,647436	-3,011239	-0,956393	-18,645895	9,036725	13,767936	0,077695	-0,044039	0,274250	-2,492270	-6,166291	1,825354	0,077695	-0,044039	0,274250	-2,492270	-6,166291	1,825354
15:00:29,39	0,409013	3,220078	-0,105990	-0,112006	0,320983	1,864969	0,081292	-0,044777	0,274280	0,994539	0,132747	1,843481	-0,650412	-3,011831	-0,954479	-18,665248	9,027283	13,741840	0,081292	-0,044777	0,274280	-2,520495	-6,248698	1,843481	0,081292	-0,044777	0,274280	-2,520495	-6,248698	1,843481
15:00:29,44	0,409013	3,220078	-0,105990	-0,112006	0,320983	1,864969	0,083293	-0,042496	0,276194	0,858069	0,224759	1,817386	-0,648756	-3,010351	-0,956425	-18,647386	9,042562	13,732935	0,083293	-0,042496	0,276194	-2,477901	-6,313764	1,817386	0,083293	-0,042496	0,276194	-2,477901	-6,313764	1,817386
15:00:29,49	0,409013	3,220078	-0,105990	-0,112006	0,320983	1,864969	0,081183	-0,043190	0,274247	0,916305	0,122879	1,808480	-0,645083	-3,008820	-0,954499	-18,669054	9,090878	13,725916	0,081183	-0,043190	0,274247	-2,474121	-6,250024	1,808480	0,081183	-0,043190	0,274247	-2,474121	-6,250024	1,808480
15:00:29,54	0,409013	3,220078	-0,105990	-0,112006	0,320983	1,864969	0,078021	-0,045606	0,276174	1,072923	-0,084474	1,801461	-0,645748	-3,009947	-0,953299	-18,696871	9,074261	13,782799	0,078021	-0,045606	0,276174	-2,507125	-6,209151	1,801461	0,078021	-0,045606	0,276174	-2,507125	-6,209151	1,801461
15:00:29,59	0,409013	3,220078	-0,105990	-0,112006	0,320983	1,864969	0,079330	-0,045594	0,277374	1,043995	-0,032220	1,858344	-0,645077	-3,007867	-0,954862	-18,641813	9,038949	13,748561	0,079330	-0,045594	0,277374	-2,535103	-6,259605	1,858344	0,079330	-0,045594	0,277374	-2,535103	-6,259605	1,858344
15:00:29,64	0,409013	3,220078	-0,105990	-0,112006	0,320983	1,864969	0,077193	-0,045135	0,275811	1,017087	-0,077989	1,824107	-0,647989	-3,008783	-0,957152	-18,623550	9,052212	13,793159	0,077193	-0,045135	0,275811	-2,525998	-6,137646	1,824107	0,077193	-0,045135	0,275811	-2,525998	-6,137646	1,824107
15:00:29,69	0,409013	3,220078	-0,105990	-0,112006	0,320983	1,864969	0,079442	-0,043070	0,273521	0,930357	0,048145	1,868705	-0,646197	-3,013194	-0,954045	-18,632141	9,051067	13,766750	0,079442	-0,043070	0,273521	-2,450674	-6,188061	1,868705	0,079442	-0,043070	0,273521	-2,450674	-6,188061	1,868705
15:00:29,74	0,409013	3,220078	-0,105990	-0,112006	0,320983	1,864969	0,082655	-0,045540	0,273861	1,064120	0,145060	1,816565	-0,647457	-3,012800	-0,956812	-18,681627	9,091907	13,741020	0,082655	-0,045540	0,273861	-2,510783	-6,343340	1,816565	0,082655	-0,045540	0,273861	-2,510783	-6,343340	1,816565
15:00:29,79	0,409013	3,220078	-0,105990	-0,112006	0,320983	1,864969	0,082655	-0,045540	0,273861	1,064120	0,145060	1,816565	-0,649224	-3,012096	-0,959504	-18,655646	9,047865	13,769850	0,082655	-0,045540	0,273861	-2,510783	-6,343340	1,816565	0,082655	-0,045540	0,273861	-2,510783	-6,343340	1,816565
15:00:29,84	0,409013	3,220078	-0,105990	-0,112006	0,320983	1,864969	0,082929	-0,043658	0,271169	0,941076	0,203842	1,845396	-0,646913	-3,012761	-0,957206	-18,686871	9,047084	13,735133	0,082929	-0,043658	0,271169	-2,486046	-6,306086	1,845396	0,082929	-0,043658	0,271169	-2,486046	-6,306086	1,845396
15:00:29,89	0,409013	3,220078	-0,105990	-0,112006	0,320983	1,864969	0,082349	-0,045992	0,273467	1,046159	0,147039	1,810678	-0,650931	-3,012439	-0,958715	-18,634527	9,062315	13,774115	0,082349	-0,045992	0,273467	-2,564188	-6,317371	1,810678	0,082349	-0,045992	0,273467	-2,564188	-6,317371	1,810678
15:00:29,94	0,409013	3,220078	-0,105990	-0,112006	0,320983	1,864969	0,084079	-0,042351	0,271958	0,896181	0,274725	1,849660	-0,646164	-3,008995	-0,956782	-18,607523	9,066942	13,754764	0,084079	-0,042351	0,271958	-2,428335	-6,325506	1,849660	0,084079	-0,042351	0,271958	-2,428335	-6,325506	1,849660
15:00:29,99	0,409013	3,220078	-0,105990	-0,112006	0,320983	1,864969	0,078714	-0,044758	0,273891	1,038861	0,016774	1,830309	-0,646269	-3,012145	-0,957569	-18,667378	9,080106	13,760639	0,078714	-0,044758	0,273891	-2,474616	-6,162239	1,830309	0,078714	-0,044758	0,273891	-2,474616	-6,162239	1,830309
15:00:30,04	0,409013	3,220078	-0,105990	-0,112006	0,320983	1,864969	0,081493	-0,046241	0,273104	1,097482	0,102911	1,836185	-0,647411	-3,010977	-0,957181	-18,644898	9,069099	13,754950	0,081493	-0,046241	0,273104	-2,532459	-6,294324	1,836185	0,081493	-0,046241	0,273104	-2,532459	-6,294324	1,836185
15:00:30,09	0,409013	3,220078	-0,105990	-0,112006	0,320983	1,864969	0,081053	-0,044669	0,273492	1,017417	0,105006	1,830495	-0,649211	-3,014038	-0,954089	-18,681337	9,083756	13,738613	0,081053	-0,044669	0,273492	-2,489077	-6,257694	1,830495	0,081053	-0,044669	0,273492	-2,489077	-6,257694	1,830495
15:00:30,14	0,409013	3,220078	-0,105990	-0,112006	0,320983	1,864969	0,084604	-0,044640	0,276584	1,010404	0,250734	1,814158	-0,648553	-3,014565	-0,957544	-18,627070	9,042141	13,758240	0,084604	-0,044640	0,276584	-2,493846	-6,390662	1,814158	0,084604	-0,044640	0,276584	-2,493846	-6,390662	1,814158
15:00:30,19	0,409013	3,220078	-0,105990	-0,112006	0,320983	1,864969	0,084731	-0,045473	0,273129	1,044807	0,325173	1,833786	-0,646292	-3,008602	-0,955249	-18,656463	9,031313	13,758074	0,084731	-0,045473	0,273129	-2,524823	-6,326238	1,833786	0,084731	-0,045473	0,273129	-2,524823	-6,326238	1,833786
15:00:30,24	0,409013	3,220078	-0,105990	-0,112006	0,320983	1,864969	0,078437	-0,044450	0,275424	0,967531	-0,022169	1,833619	-0,647370	-3,011789	-0,956759	-18,620212	9,052968	13,778036	0,078437	-0,044450	0,275424	-2,521785	-6,179482	1,833619	0,078437	-0,044450	0,275424	-2,521785	-6,179482	1,833619
15:00:30,29	0,409013	3,220078	-0,105990	-0,112006	0,320983	1,864969	0,081736	-0,045110	0,273914	1,038736	0,169935	1,853581	-0,646832	-3,012307	-0,955996	-18,639375	9,027665	13,767283	0,081736	-0,045110	0,273914	-2,502398	-6,246332	1,853581	0,081736	-0,045110	0,273914	-2,502398	-6,246332	1,853581
15:00:30,34	0,409013	3,220078	-0,105990	-0,112006	0,320983	1,864969	0,081916	-0,045835	0,274677	1,044935	0,175335	1,842829	-0,649808	-3,007249	-0,957165	-18,639111	9,040606	13,797713	0,081916	-0,045835	0,274677	-2,553103	-6,255038	1,842829	0,081916	-0,045835	0,274677	-2,553103	-6,255038	1,842829
15:00:30,39	0,409013	3,220078	-0,105990	-0,112006	0,320983	1,864969	0,079024	-0,040728	0,273508	0,790732	0,018722	1,873259	-0,648644	-3,012344	-0,959501	-18,662527	9,054979	13,775056	0,079024	-0,040728	0,273508	-2,406438	-6,184649	1,873259	0,079024	-0,040728	0,273508	-2,406438	-6,184649	1,873259
15:00:30,44	0,409013	3,220078	-0,105990	-0,112006	0,320983	1,864969	0,082854	-0,044284	0,271171	0,976347	0,190409	1,850601	-0,644402	-3,008431	-0,956385	-18,587599	9,003850	13,752685	0,082854	-0,044284	0,271171	-2,499915	-6,313605	1,850601	0,082854	-0,044284	0,271171	-2,499915	-6,313605	1,850601
15:00:30,49	0,409013	3,220078	-0,105990	-0,112006	0,320983	1,864969	0,077344	-0,046001	0,274288	1,058825	-0,005647	1,828230	-0,650290	-3,008862	-0,957580	-18,606693	9,059427	13,734926	0,077344	-0,046001	0,274288	-2,552235	-6,077142	1,828230	0,077344	-0,046001	0,274288	-2,552235	-6,077142	1,828230
15:00:30,54	0,409013	3,220078	-0,105990	-0,112006	0,320983	1,864969	0,080661	-0,041118	0,273093	0,843481	0,122544	1,810472	-0,648591	-3,013997	-0,956384	-18,641380	9,032424	13,762293	0,080661	-0,041118	0,273093	-2,384245	-6,209383	1,810472	0,080661	-0,041118	0,273093	-2,384245	-6,209383	1,810472
15:00:30,59	0,409013	3,220078	-0,105990	-0,112006	0,320983	1,864969	0,084258	-0,045157	0,274289	1,012789	0,293045	1,837838	-0,649763	-3,012599	-0,956395	-18,640705	9,047351	13,757930	0,084258	-0,045157	0,274289	-2,532012	-6,321240	1,837838	0,084258	-0,045157	0,274289	-2,532012	-6,321240	1,837838
15:00:30,64	0,409013	3,220078	-0,105990	-0,112006	0,320983	1,864969	0,083634	-0,043443	0,274278	0,936916	0,253697	1,833476	-0,645042	-3,012585	-0,956383	-18,629350	9,026211	13,757947	0,083634	-0,043443	0,274278	-2,473322	-6,311571	1,833476	0,083634	-0,043443	0,274278	-2,473322	-6,311571	1,833476
15:00:30,69	0,409013	3,220078	-0,105990	-0,112006	0,320983	1,864969	0,081261	-0,047524	0,274290	1,136517	0,150698	1,833493	-0,645614	-3,012278	-0,957149	-18,616642	9,022339	13,767796	0,081261	-0,047524	0,274290	-2,594107	-6,228281	1,833493	0,081261	-0,047524	0,274290	-2,594107	-6,228281	1,833493
15:00:30,74	0,409013	3,220078	-0,105990	-0,112006	0,320983	1,864969	0,081282	-0,046875	0,273523	1,105780	0,164723	1,843341	-0,646202	-3,012077	-0,959456	-18,598735	8,995751	13,792318	0,081282	-0,046875	0,273523	-2,573914	-6,215892	1,843341	0,081282	-0,046875	0,273523	-2,573914	-6,215892	1,843341
15:00:30,79	0,409013	3,220078	-0,105990	-0,112006	0,320983	1,864969	0,081401	-0,046265	0,271216	1,059990	0,199726	1,867863	-0,645622	-3,007928	-0,954463	-18,607753	8,996175	13,741650	0,081401	-0,046265	0,271216	-2,571822	-6,190250	1,867863	0,081401	-0,046265	0,271216	-2,571822	-6,190250	1,867863
15:00:30,84	0,409013	3,220078	-0,105990	-0,112006	0,320983	1,864969	0,077518	-0,044694	0,276210	0,974129	-0,010204	1,817195	-0,649143	-3,008796	-0,956774	-18,617879	9,060723	13,778406	0,077518	-0,044694	0,276210	-2,534319	-6,095376	1,817195	0,077518	-0,044694	0,276210	-2,534319	-6,095376	1,817195
15:00:30,89	0,409013	3,220078	-0,105990	-0,112006	0,320983	1,864969	0,080030	-0,042077	0,273899	0,888926	0,079395	1,853952	-0,646196	-3,009003	-0,957564	-18,618897	9,060440	13,755142	0,080030	-0,042077	0,273899	-2,414153	-6,202997	1,853952	0,080030	-0,042077	0,273899	-2,414153	-6,202997	1,853952
15:00:30,94	0,409013	3,220078	-0,105990	-0,112006	0,320983	1,864969	0,078756	-0,044080	0,275057	1,000994	0,009027	1,839417	-0,646771	-3,008693	-0,955615	-18,617444	9,069617	13,763872	0,078756	-0,044080	0,275057	-2,459309	-6,173280	1,839417	0,078756	-0,044080	0,275057	-2,459309	-6,173280	1,839417
15:00:30,99	0,409013	3,220078	-0,105990	-0,112006	0,320983	1,864969	0,078756	-0,044080	0,275057	1,000994	0,009027	1,839417	-0,646122	-3,008084	-0,957172	-18,568992	9,014938	13,733701	0,078756	-0,044080	0,275057	-2,459309	-6,173280	1,839417	0,078756	-0,044080	0,275057	-2,459309	-6,173280	1,839417
15:00:31,04	0,409013	3,220078	-0,105990	-0,112006	0,320983	1,864969	0,077904	-0,044339	0,273501	0,991296	0,034026	1,809247	-0,648552	-3,007545	-0,957564	-18,594797	9,002805	13,752857	0,077904	-0,044339	0,273501	-2,489280	-6,081404	1,809247	0,077904	-0,044339	0,273501	-2,489280	-6,081404	1,809247
15:00:31,09	0,409013	3,220078	-0,105990	-0,112006	0,320983	1,864969	0,078652	-0,041964	0,273109	0,844409	0,056641	1,828402	-0,645530	-3,012129	-0,955596	-18,593354	9,054770	13,753151	0,078652	-0,041964	0,273109	-2,449765	-6,117507	1,828402	0,078652	-0,041964	0,273109	-2,449765	-6,117507	1,828402
