# Supplementary material for: Characterization of interfragmentary motion associated with common osteosynthesis devices for rat fracture healing studies
Source: PLoS One. 2017 Apr 28;12(4):e0176735. doi: 10.1371/journal.pone.0176735 (PMC5409164; doi:10.1371/journal.pone.0176735)
Supplement: S1 Dataset — (ZIP) [file pone.0176735.s001.zip › S1_Dataset/RatFix/Specimen04/Plate_04Y.txt]

%Tester: Sukopp Matthias
%Projekt: 
%Zeit: 10.03.2015 15:07:09
%Dateipfad: D:\Messungen\Fixator\Measurements\Fixator_20150310.txt
%Kommentar: Plate_04Y
%VI Version: D:\LVProjekte\Fixator\HauptVI\Fixator_v0.12.vi
%Virtueller Drehpunkt: 	0,0000	0,0000	0,0000
%Sensor zu Hexapod (Mitte): 	0,000000	0,000000	-26,500000
%Sensor zu Hexapod Trans (Mitte): 	-0,500000	-0,866025	0,000000	-0,866025	0,500000	0,000000	0,000000	0,000000	1,000000
%Hexapod zu Labor (Mitte): 	0,410977	3,276033	-0,106994
%Hexapod zu Labor Trans (Mitte): 	0,999258	-0,038136	0,005349	0,038125	0,999271	0,002161	-0,005427	-0,001955	0,999983
%Labor zu CR (Mitte): 	0,000000	0,000000	78,500000
%Labor zu CR Trans (Mitte): 	1,000000	0,000000	0,000000	0,000000	1,000000	0,000000	0,000000	0,000000	1,000000
%Zentrum Sensormasse: 	0,000000	0,000000	2,000000
%Sensormasse: 	200,000000E-3
--------------------------------------------------
Time	X	Y	Z	U	V	W	Exp_ Fx	Exp_ Fy	Exp_ Fz	Exp_ Mx	Exp_ My	Exp_ Mz	Sen_ Fx	Sen_ Fy	Sen_ Fz	Sen_ Mx	Sen_ My	Sen_ Mz	Hex_ Fx	Hex_ Fy	Hex_ Fz	Hex_ Mx	Hex_ My	Hex_ Mz	Lab_ Fx	Lab_ Fy	Lab_ Fz	Lab_ Mx	Lab_ My	Lab_ Mz	Laser
15:07:09,72	0,410977	3,276033	-0,106994	-0,112020	0,310970	2,184980	0,130468	-0,092540	0,095182	0,099895	0,472699	0,664651	-0,628829	-3,076787	-1,135075	-22,216989	7,205167	12,602985	0,130468	-0,092540	0,095182	-7,164528	-9,769045	0,664651	0,130468	-0,092540	0,095182	-7,164528	-9,769045	0,664651
15:07:09,76	0,410977	3,276033	-0,106994	-0,112020	0,310970	2,184980	0,130468	-0,092540	0,095182	0,099895	0,472699	0,664651	-0,627621	-3,073074	-1,140120	-22,189192	7,225494	12,616870	0,130468	-0,092540	0,095182	-7,164528	-9,769045	0,664651	0,130468	-0,092540	0,095182	-7,164528	-9,769045	0,664651
15:07:09,81	0,410977	3,276033	-0,106994	-0,112020	0,310970	2,184980	0,124936	-0,092855	0,090553	0,154352	0,239246	0,692416	-0,628301	-3,075871	-1,134288	-22,235463	7,189577	12,631495	0,124936	-0,092855	0,090553	-7,134771	-9,568221	0,692416	0,124936	-0,092855	0,090553	-7,134771	-9,568221	0,692416
15:07:09,86	0,410977	3,276033	-0,106994	-0,112020	0,310970	2,184980	0,127698	-0,093665	0,096385	0,142246	0,360742	0,707040	-0,632982	-3,074392	-1,134739	-22,239981	7,236461	12,569741	0,127698	-0,093665	0,096385	-7,210484	-9,663520	0,707040	0,127698	-0,093665	0,096385	-7,210484	-9,663520	0,707040
15:07:09,91	0,410977	3,276033	-0,106994	-0,112020	0,310970	2,184980	0,128757	-0,088872	0,095934	-0,068679	0,388485	0,645286	-0,629476	-3,076339	-1,137412	-22,237774	7,207748	12,614348	0,128757	-0,088872	0,095934	-7,045109	-9,718954	0,645286	0,128757	-0,088872	0,095934	-7,045109	-9,718954	0,645286
15:07:09,96	0,410977	3,276033	-0,106994	-0,112020	0,310970	2,184980	0,128691	-0,092882	0,093261	0,116088	0,401312	0,689894	-0,631091	-3,074511	-1,133545	-22,195382	7,267482	12,574704	0,128691	-0,092882	0,093261	-7,175142	-9,700932	0,689894	0,128691	-0,092882	0,093261	-7,175142	-9,700932	0,689894
15:07:10,01	0,410977	3,276033	-0,106994	-0,112020	0,310970	2,184980	0,127915	-0,090569	0,097127	0,068718	0,367824	0,650250	-0,627718	-3,074219	-1,137404	-22,222304	7,170523	12,623301	0,127915	-0,090569	0,097127	-7,040910	-9,673533	0,650250	0,127915	-0,090569	0,097127	-7,040910	-9,673533	0,650250
15:07:10,06	0,410977	3,276033	-0,106994	-0,112020	0,310970	2,184980	0,125976	-0,093344	0,093269	0,115627	0,292127	0,698846	-0,628781	-3,071914	-1,134704	-22,194908	7,237310	12,594603	0,125976	-0,093344	0,093269	-7,211897	-9,596968	0,698846	0,125976	-0,093344	0,093269	-7,211897	-9,596968	0,698846
15:07:10,11	0,410977	3,276033	-0,106994	-0,112020	0,310970	2,184980	0,124511	-0,091271	0,095969	0,079335	0,206316	0,670149	-0,630035	-3,077366	-1,137791	-22,225443	7,207188	12,614186	0,124511	-0,091271	0,095969	-7,085407	-9,567832	0,670149	0,124511	-0,091271	0,095969	-7,085407	-9,567832	0,670149
15:07:10,16	0,410977	3,276033	-0,106994	-0,112020	0,310970	2,184980	0,129859	-0,092911	0,092882	0,123290	0,473025	0,689731	-0,634144	-3,073636	-1,137418	-22,219799	7,238459	12,619591	0,129859	-0,092911	0,092882	-7,170237	-9,720936	0,689731	0,129859	-0,092911	0,092882	-7,170237	-9,720936	0,689731
15:07:10,21	0,410977	3,276033	-0,106994	-0,112020	0,310970	2,184980	0,128683	-0,087488	0,093255	-0,128835	0,401129	0,695136	-0,632425	-3,077548	-1,135884	-22,248645	7,204805	12,583676	0,128683	-0,087488	0,093255	-6,996607	-9,700521	0,695136	0,128683	-0,087488	0,093255	-6,996607	-9,700521	0,695136
15:07:10,26	0,410977	3,276033	-0,106994	-0,112020	0,310970	2,184980	0,131213	-0,090932	0,094789	0,006686	0,524488	0,659221	-0,631181	-3,075171	-1,135846	-22,221251	7,248098	12,628932	0,131213	-0,090932	0,094789	-7,131443	-9,775696	0,659221	0,131213	-0,090932	0,094789	-7,131443	-9,775696	0,659221
15:07:10,31	0,410977	3,276033	-0,106994	-0,112020	0,310970	2,184980	0,128532	-0,090821	0,094827	0,052116	0,387183	0,704477	-0,628870	-3,077102	-1,136645	-22,247058	7,240826	12,600493	0,128532	-0,090821	0,094827	-7,077317	-9,702587	0,704477	0,128532	-0,090821	0,094827	-7,077317	-9,702587	0,704477
15:07:10,36	0,410977	3,276033	-0,106994	-0,112020	0,310970	2,184980	0,129049	-0,093787	0,094028	0,187183	0,395350	0,676038	-0,628232	-3,075699	-1,136653	-22,212062	7,208860	12,575207	0,129049	-0,093787	0,094028	-7,175136	-9,735000	0,676038	0,129049	-0,093787	0,094028	-7,175136	-9,735000	0,676038
15:07:10,41	0,410977	3,276033	-0,106994	-0,112020	0,310970	2,184980	0,127515	-0,093639	0,094020	0,169277	0,361860	0,650752	-0,628863	-3,078629	-1,135467	-22,242518	7,221488	12,603730	0,127515	-0,093639	0,094020	-7,181386	-9,648051	0,650752	0,127515	-0,093639	0,094020	-7,181386	-9,648051	0,650752
15:07:10,46	0,410977	3,276033	-0,106994	-0,112020	0,310970	2,184980	0,130368	-0,094558	0,095205	0,212764	0,477522	0,679275	-0,628879	-3,073521	-1,135110	-22,230315	7,195227	12,583921	0,130368	-0,094558	0,095205	-7,210027	-9,756344	0,679275	0,130368	-0,094558	0,095205	-7,210027	-9,756344	0,679275
15:07:10,51	0,410977	3,276033	-0,106994	-0,112020	0,310970	2,184980	0,125952	-0,091990	0,095563	0,062596	0,271604	0,659466	-0,631231	-3,070812	-1,135896	-22,223680	7,208869	12,589608	0,125952	-0,091990	0,095563	-7,158621	-9,615629	0,659466	0,125952	-0,091990	0,095563	-7,158621	-9,615629	0,659466
15:07:10,56	0,410977	3,276033	-0,106994	-0,112020	0,310970	2,184980	0,124782	-0,088598	0,094777	-0,098633	0,209666	0,665153	-0,631245	-3,076845	-1,135092	-22,245511	7,206019	12,602890	0,124782	-0,088598	0,094777	-7,053612	-9,585687	0,665153	0,124782	-0,088598	0,094777	-7,053612	-9,585687	0,665153
15:07:10,61	0,410977	3,276033	-0,106994	-0,112020	0,310970	2,184980	0,130014	-0,091602	0,095581	0,044165	0,464247	0,678435	-0,632392	-3,074795	-1,134731	-22,236116	7,224119	12,574188	0,130014	-0,091602	0,095581	-7,146589	-9,741816	0,678435	0,130014	-0,091602	0,095581	-7,146589	-9,741816	0,678435
15:07:10,66	0,410977	3,276033	-0,106994	-0,112020	0,310970	2,184980	0,128812	-0,089584	0,095942	-0,040401	0,400871	0,649734	-0,631192	-3,075790	-1,136639	-22,229741	7,251327	12,610131	0,128812	-0,089584	0,095942	-7,072739	-9,710897	0,649734	0,128812	-0,089584	0,095942	-7,072739	-9,710897	0,649734
15:07:10,71	0,410977	3,276033	-0,106994	-0,112020	0,310970	2,184980	0,129073	-0,091121	0,094034	0,066277	0,406353	0,685676	-0,632399	-3,073754	-1,138582	-22,231895	7,249984	12,625921	0,129073	-0,091121	0,094034	-7,086721	-9,725894	0,685676	0,129073	-0,091121	0,094034	-7,086721	-9,725894	0,685676
15:07:10,76	0,410977	3,276033	-0,106994	-0,112020	0,310970	2,184980	0,127914	-0,089057	0,092091	-0,043271	0,344872	0,701467	-0,633040	-3,075010	-1,137434	-22,254334	7,223522	12,609773	0,127914	-0,089057	0,092091	-7,034275	-9,696364	0,701467	0,127914	-0,089057	0,092091	-7,034275	-9,696364	0,701467
15:07:10,81	0,410977	3,276033	-0,106994	-0,112020	0,310970	2,184980	0,129322	-0,089130	0,093239	-0,073619	0,411894	0,685318	-0,631269	-3,076125	-1,136636	-22,248026	7,202728	12,623233	0,129322	-0,089130	0,093239	-7,070342	-9,739883	0,685318	0,129322	-0,089130	0,093239	-7,070342	-9,739883	0,685318
15:07:10,86	0,410977	3,276033	-0,106994	-0,112020	0,310970	2,184980	0,129402	-0,091222	0,094037	0,020284	0,431921	0,698778	-0,632405	-3,076706	-1,135093	-22,244987	7,230755	12,603498	0,129402	-0,091222	0,094037	-7,140619	-9,726145	0,698778	0,129402	-0,091222	0,094037	-7,140619	-9,726145	0,698778
15:07:10,91	0,410977	3,276033	-0,106994	-0,112020	0,310970	2,184980	0,130473	-0,090529	0,095579	0,010038	0,476243	0,679043	-0,631800	-3,074667	-1,134694	-22,218475	7,192336	12,611849	0,130473	-0,090529	0,095579	-7,096463	-9,765914	0,679043	0,130473	-0,090529	0,095579	-7,096463	-9,765914	0,679043
15:07:10,96	0,410977	3,276033	-0,106994	-0,112020	0,310970	2,184980	0,127897	-0,091170	0,092090	0,074372	0,373371	0,672004	-0,630562	-3,074796	-1,138583	-22,202555	7,242056	12,596459	0,127897	-0,091170	0,092090	-7,082445	-9,666545	0,672004	0,127897	-0,091170	0,092090	-7,082445	-9,666545	0,672004
15:07:11,01	0,410977	3,276033	-0,106994	-0,112020	0,310970	2,184980	0,127897	-0,091170	0,092090	0,074372	0,373371	0,672004	-0,628862	-3,076721	-1,136235	-22,228136	7,205162	12,618345	0,127897	-0,091170	0,092090	-7,082445	-9,666545	0,672004	0,127897	-0,091170	0,092090	-7,082445	-9,666545	0,672004
15:07:11,06	0,410977	3,276033	-0,106994	-0,112020	0,310970	2,184980	0,128715	-0,093604	0,094437	0,156235	0,412192	0,693891	-0,628881	-3,073200	-1,135094	-22,240522	7,234181	12,614381	0,128715	-0,093604	0,094437	-7,191708	-9,691925	0,693891	0,128715	-0,093604	0,094437	-7,191708	-9,691925	0,693891
15:07:11,11	0,410977	3,276033	-0,106994	-0,112020	0,310970	2,184980	0,125675	-0,091827	0,095579	0,082775	0,228876	0,689927	-0,630629	-3,074304	-1,135852	-22,228523	7,225950	12,628525	0,125675	-0,091827	0,095579	-7,125681	-9,636601	0,689927	0,125675	-0,091827	0,095579	-7,125681	-9,636601	0,689927
15:07:11,16	0,410977	3,276033	-0,106994	-0,112020	0,310970	2,184980	0,127505	-0,090865	0,094821	0,031624	0,338573	0,704071	-0,631723	-3,076341	-1,135079	-22,203687	7,237796	12,598617	0,127505	-0,090865	0,094821	-7,101317	-9,670604	0,704071	0,127505	-0,090865	0,094821	-7,101317	-9,670604	0,704071
15:07:11,21	0,410977	3,276033	-0,106994	-0,112020	0,310970	2,184980	0,129816	-0,090937	0,095594	0,058000	0,474301	0,674162	-0,629380	-3,077795	-1,134678	-22,204572	7,211113	12,602562	0,129816	-0,090937	0,095594	-7,080526	-9,716245	0,674162	0,129816	-0,090937	0,095594	-7,080526	-9,716245	0,674162
15:07:11,26	0,410977	3,276033	-0,106994	-0,112020	0,310970	2,184980	0,129904	-0,093693	0,095995	0,177795	0,491460	0,678107	-0,628887	-3,075236	-1,138603	-22,238447	7,214696	12,586497	0,129904	-0,093693	0,095995	-7,177128	-9,706006	0,678107	0,129904	-0,093693	0,095995	-7,177128	-9,706006	0,678107
15:07:11,31	0,410977	3,276033	-0,106994	-0,112020	0,310970	2,184980	0,127441	-0,092841	0,092070	0,119616	0,332268	0,662043	-0,630047	-3,076956	-1,135870	-22,228919	7,184474	12,588158	0,127441	-0,092841	0,092070	-7,168365	-9,671871	0,662043	0,127441	-0,092841	0,092070	-7,168365	-9,671871	0,662043
15:07:11,36	0,410977	3,276033	-0,106994	-0,112020	0,310970	2,184980	0,129511	-0,092696	0,094802	0,090682	0,463237	0,663703	-0,630565	-3,076265	-1,135846	-22,209130	7,235758	12,613821	0,129511	-0,092696	0,094802	-7,185938	-9,703347	0,663703	0,129511	-0,092696	0,094802	-7,185938	-9,703347	0,663703
15:07:11,41	0,410977	3,276033	-0,106994	-0,112020	0,310970	2,184980	0,129171	-0,091901	0,094827	0,103654	0,437078	0,689366	-0,627085	-3,077046	-1,138188	-22,218283	7,190673	12,595001	0,129171	-0,091901	0,094827	-7,110565	-9,702854	0,689366	0,129171	-0,091901	0,094827	-7,110565	-9,702854	0,689366
15:07:11,46	0,410977	3,276033	-0,106994	-0,112020	0,310970	2,184980	0,128107	-0,095306	0,092485	0,237090	0,396369	0,670547	-0,630661	-3,076288	-1,135853	-22,248906	7,226071	12,628439	0,128107	-0,095306	0,092485	-7,244417	-9,660044	0,670547	0,128107	-0,095306	0,092485	-7,244417	-9,660044	0,670547
15:07:11,51	0,410977	3,276033	-0,106994	-0,112020	0,310970	2,184980	0,129239	-0,091829	0,094820	0,071646	0,411010	0,703985	-0,628905	-3,075305	-1,136266	-22,250017	7,214789	12,599719	0,129239	-0,091829	0,094820	-7,136942	-9,734259	0,703985	0,129239	-0,091829	0,094820	-7,136942	-9,734259	0,703985
15:07:11,56	0,410977	3,276033	-0,106994	-0,112020	0,310970	2,184980	0,127510	-0,092859	0,094407	0,114872	0,325750	0,675265	-0,632405	-3,076627	-1,135835	-22,239162	7,234043	12,647613	0,127510	-0,092859	0,094407	-7,174558	-9,683746	0,675265	0,127510	-0,092859	0,094407	-7,174558	-9,683746	0,675265
15:07:11,61	0,410977	3,276033	-0,106994	-0,112020	0,310970	2,184980	0,130405	-0,090489	0,094838	0,013741	0,476091	0,723158	-0,628912	-3,074504	-1,133925	-22,234572	7,156434	12,606075	0,130405	-0,090489	0,094838	-7,089655	-9,760703	0,723158	0,130405	-0,090489	0,094838	-7,089655	-9,760703	0,723158
15:07:11,66	0,410977	3,276033	-0,106994	-0,112020	0,310970	2,184980	0,126820	-0,092452	0,096748	0,050900	0,332433	0,681620	-0,630594	-3,077125	-1,137413	-22,212875	7,203302	12,594261	0,126820	-0,092452	0,096748	-7,206590	-9,622913	0,681620	0,126820	-0,092452	0,096748	-7,206590	-9,622913	0,681620
15:07:11,71	0,410977	3,276033	-0,106994	-0,112020	0,310970	2,184980	0,129930	-0,092306	0,093260	0,094732	0,489545	0,669806	-0,629467	-3,079989	-1,134697	-22,242697	7,182039	12,587158	0,129930	-0,092306	0,093260	-7,151276	-9,709990	0,669806	0,129930	-0,092306	0,093260	-7,151276	-9,709990	0,669806
15:07:11,76	0,410977	3,276033	-0,106994	-0,112020	0,310970	2,184980	0,131848	-0,094715	0,095976	0,186671	0,574041	0,662703	-0,629981	-3,074800	-1,136666	-22,202165	7,206976	12,560348	0,131848	-0,094715	0,095976	-7,248439	-9,775989	0,662703	0,131848	-0,094715	0,095976	-7,248439	-9,775989	0,662703
15:07:11,81	0,410977	3,276033	-0,106994	-0,112020	0,310970	2,184980	0,127610	-0,091675	0,094007	0,070457	0,376340	0,635894	-0,629488	-3,077906	-1,134709	-22,250260	7,191655	12,587857	0,127610	-0,091675	0,094007	-7,126019	-9,641070	0,635894	0,127610	-0,091675	0,094007	-7,126019	-9,641070	0,635894
15:07:11,86	0,410977	3,276033	-0,106994	-0,112020	0,310970	2,184980	0,130053	-0,093655	0,095963	0,136097	0,469392	0,663402	-0,629503	-3,077631	-1,136258	-22,260639	7,217575	12,604309	0,130053	-0,093655	0,095963	-7,215802	-9,739805	0,663402	0,130053	-0,093655	0,095963	-7,215802	-9,739805	0,663402
15:07:11,91	0,410977	3,276033	-0,106994	-0,112020	0,310970	2,184980	0,129823	-0,093505	0,094415	0,145549	0,435476	0,679855	-0,634788	-3,073722	-1,133947	-22,242370	7,202255	12,597046	0,129823	-0,093505	0,094415	-7,194567	-9,755653	0,679855	0,129823	-0,093505	0,094415	-7,194567	-9,755653	0,679855
15:07:11,96	0,410977	3,276033	-0,106994	-0,112020	0,310970	2,184980	0,129080	-0,086973	0,096726	-0,198233	0,420312	0,672592	-0,631235	-3,076734	-1,135516	-22,250654	7,222150	12,560129	0,129080	-0,086973	0,096726	-7,025610	-9,712478	0,672592	0,129080	-0,086973	0,096726	-7,025610	-9,712478	0,672592
15:07:12,01	0,410977	3,276033	-0,106994	-0,112020	0,310970	2,184980	0,129913	-0,091555	0,095157	0,053130	0,446480	0,635674	-0,633034	-3,074889	-1,137847	-22,259478	7,239676	12,581543	0,129913	-0,091555	0,095157	-7,133951	-9,751660	0,635674	0,129913	-0,091555	0,095157	-7,133951	-9,751660	0,635674
15:07:12,06	0,410977	3,276033	-0,106994	-0,112020	0,310970	2,184980	0,129214	-0,089075	0,092826	-0,065068	0,393756	0,657088	-0,631823	-3,076466	-1,135497	-22,243775	7,215083	12,583984	0,129214	-0,089075	0,092826	-7,057462	-9,749557	0,657088	0,129214	-0,089075	0,092826	-7,057462	-9,749557	0,657088
15:07:12,11	0,410977	3,276033	-0,106994	-0,112020	0,310970	2,184980	0,129974	-0,090912	0,095176	0,017029	0,459169	0,659530	-0,630087	-3,076106	-1,135493	-22,253521	7,207158	12,593872	0,129974	-0,090912	0,095176	-7,119599	-9,743800	0,659530	0,129974	-0,090912	0,095176	-7,119599	-9,743800	0,659530
15:07:12,16	0,410977	3,276033	-0,106994	-0,112020	0,310970	2,184980	0,128794	-0,092236	0,095180	0,074103	0,393345	0,669417	-0,628808	-3,076788	-1,135059	-22,205703	7,205186	12,617399	0,128794	-0,092236	0,095180	-7,166402	-9,717015	0,669417	0,128794	-0,092236	0,095180	-7,166402	-9,717015	0,669417
15:07:12,21	0,410977	3,276033	-0,106994	-0,112020	0,310970	2,184980	0,128746	-0,093684	0,095614	0,171631	0,433247	0,692944	-0,631785	-3,077414	-1,134309	-22,219543	7,185983	12,591637	0,128746	-0,093684	0,095614	-7,182589	-9,673345	0,692944	0,128746	-0,093684	0,095614	-7,182589	-9,673345	0,692944
15:07:12,26	0,410977	3,276033	-0,106994	-0,112020	0,310970	2,184980	0,130776	-0,091420	0,096364	0,030317	0,536416	0,667182	-0,630637	-3,073653	-1,138967	-22,219921	7,209596	12,620213	0,130776	-0,091420	0,096364	-7,146126	-9,729520	0,667182	0,130776	-0,091420	0,096364	-7,146126	-9,729520	0,667182
15:07:12,31	0,410977	3,276033	-0,106994	-0,112020	0,310970	2,184980	0,126946	-0,090533	0,091706	0,004456	0,325083	0,695759	-0,628860	-3,075363	-1,134340	-22,238783	7,221277	12,569568	0,126946	-0,090533	0,091706	-7,102360	-9,640140	0,695759	0,126946	-0,090533	0,091706	-7,102360	-9,640140	0,695759
15:07:12,36	0,410977	3,276033	-0,106994	-0,112020	0,310970	2,184980	0,127537	-0,092927	0,096333	0,129646	0,333676	0,645113	-0,632404	-3,079313	-1,138570	-22,240033	7,221094	12,614556	0,127537	-0,092927	0,096333	-7,165125	-9,677996	0,645113	0,127537	-0,092927	0,096333	-7,165125	-9,677996	0,645113
15:07:12,41	0,410977	3,276033	-0,106994	-0,112020	0,310970	2,184980	0,132731	-0,091833	0,092103	0,071974	0,602749	0,690102	-0,631271	-3,077502	-1,135099	-22,259830	7,206054	12,598095	0,132731	-0,091833	0,092103	-7,136918	-9,816616	0,690102	0,132731	-0,091833	0,092103	-7,136918	-9,816616	0,690102
15:07:12,46	0,410977	3,276033	-0,106994	-0,112020	0,310970	2,184980	0,130595	-0,091908	0,095574	0,052961	0,482082	0,673641	-0,629519	-3,073186	-1,136267	-22,245869	7,188136	12,608722	0,130595	-0,091908	0,095574	-7,161834	-9,769651	0,673641	0,130595	-0,091908	0,095574	-7,161834	-9,769651	0,673641
15:07:12,51	0,410977	3,276033	-0,106994	-0,112020	0,310970	2,184980	0,125982	-0,091267	0,094406	0,011098	0,263238	0,684267	-0,629506	-3,072403	-1,134713	-22,248037	7,210845	12,613490	0,125982	-0,091267	0,094406	-7,153387	-9,626348	0,684267	0,125982	-0,091267	0,094406	-7,153387	-9,626348	0,684267
15:07:12,56	0,410977	3,276033	-0,106994	-0,112020	0,310970	2,184980	0,125297	-0,090887	0,095960	0,009916	0,214401	0,689035	-0,630580	-3,075210	-1,135075	-22,204061	7,203276	12,607568	0,125297	-0,090887	0,095960	-7,124733	-9,621436	0,689035	0,125297	-0,090887	0,095960	-7,124733	-9,621436	0,689035
15:07:12,61	0,410977	3,276033	-0,106994	-0,112020	0,310970	2,184980	0,128265	-0,091361	0,095598	0,049966	0,410590	0,683114	-0,632408	-3,076803	-1,135868	-22,239700	7,214521	12,603380	0,128265	-0,091361	0,095598	-7,121845	-9,658210	0,683114	0,128265	-0,091361	0,095598	-7,121845	-9,658210	0,683114
15:07:12,67	0,410977	3,276033	-0,106994	-0,112020	0,310970	2,184980	0,130559	-0,090574	0,094805	0,000971	0,493372	0,678925	-0,631247	-3,077870	-1,135090	-22,261781	7,245012	12,608998	0,130559	-0,090574	0,094805	-7,109076	-9,755479	0,678925	0,130559	-0,090574	0,094805	-7,109076	-9,755479	0,678925
15:07:12,72	0,410977	3,276033	-0,106994	-0,112020	0,310970	2,184980	0,126303	-0,092179	0,093637	0,088181	0,271740	0,685610	-0,626510	-3,074218	-1,133552	-22,227767	7,187974	12,578175	0,126303	-0,092179	0,093637	-7,147854	-9,643058	0,685610	0,126303	-0,092179	0,093637	-7,147854	-9,643058	0,685610
15:07:12,77	0,410977	3,276033	-0,106994	-0,112020	0,310970	2,184980	0,125371	-0,094389	0,097121	0,182351	0,247233	0,653720	-0,627083	-3,084474	-1,133970	-22,460830	7,029799	12,622589	0,125371	-0,094389	0,097121	-7,227209	-9,594404	0,653720	0,125371	-0,094389	0,097121	-7,227209	-9,594404	0,653720
15:07:12,82	0,410977	3,276033	-0,106994	-0,112020	0,310970	2,184980	0,118099	-1,347674	0,035553	0,873782	0,969991	3,309497	0,462503	-3,694562	-1,195120	-53,514037	-49,203280	15,233951	0,118099	-1,347674	0,035553	-104,918622	-8,300743	3,309497	0,118099	-1,347674	0,035553	-104,918622	-8,300743	3,309497
15:07:12,87	0,410999	3,325822	-0,106991	-0,112027	0,311000	2,184990	0,118099	-1,347674	0,035553	0,873782	0,969991	3,309497	0,559261	-3,750459	-1,205168	-56,290936	-53,926145	15,445530	0,118099	-1,347674	0,035553	-104,918622	-8,300743	3,309497	0,118099	-1,347674	0,035553	-104,918622	-8,300743	3,309497
15:07:12,92	0,410999	3,325822	-0,106991	-0,112027	0,311000	2,184990	0,118128	-1,459417	0,025505	1,205871	0,928069	3,521075	0,543616	-3,739727	-1,199255	-55,877038	-53,159444	15,398139	0,118128	-1,459417	0,025505	-113,358392	-8,344944	3,521075	0,118128	-1,459417	0,025505	-113,358392	-8,344944	3,521075
15:07:12,97	0,410999	3,325822	-0,106991	-0,112027	0,311000	2,184990	0,116655	-1,440502	0,031418	1,093224	0,826607	3,473684	0,538910	-3,736125	-1,203453	-55,681028	-52,870107	15,412513	0,116655	-1,440502	0,031418	-111,986213	-8,330834	3,473684	0,116655	-1,440502	0,031418	-111,986213	-8,330834	3,473684
15:07:13,02	0,410999	3,325822	-0,106991	-0,112027	0,311000	2,184990	0,115889	-1,434626	0,027220	1,136241	0,811861	3,488058	0,534996	-3,734818	-1,202696	-55,670650	-52,621437	15,395203	0,115889	-1,434626	0,027220	-111,481917	-8,285457	3,488058	0,115889	-1,434626	0,027220	-111,481917	-8,285457	3,488058
15:07:13,07	0,410999	3,325822	-0,106991	-0,112027	0,311000	2,184990	0,116714	-1,430583	0,027977	1,146546	0,739418	3,470748	0,531660	-3,735242	-1,200743	-55,610354	-52,550434	15,375649	0,116714	-1,430583	0,027977	-111,154233	-8,422668	3,470748	0,116714	-1,430583	0,027977	-111,154233	-8,422668	3,470748
15:07:13,12	0,410999	3,325822	-0,106991	-0,112027	0,311000	2,184990	0,118750	-1,427905	0,029930	1,098943	0,861962	3,451194	0,534183	-3,731774	-1,201900	-55,555569	-52,454236	15,370132	0,118750	-1,427905	0,029930	-110,991636	-8,459884	3,451194	0,118750	-1,427905	0,029930	-110,991636	-8,459884	3,451194
15:07:13,17	0,410999	3,325822	-0,106991	-0,112027	0,311000	2,184990	0,114485	-1,428357	0,028773	1,233109	0,639545	3,445677	0,527078	-3,736884	-1,199568	-55,612991	-52,383211	15,388973	0,114485	-1,428357	0,028773	-110,892891	-8,347523	3,445677	0,114485	-1,428357	0,028773	-110,892891	-8,347523	3,445677
15:07:13,22	0,410999	3,325822	-0,106991	-0,112027	0,311000	2,184990	0,122463	-1,424759	0,031105	1,078804	0,969142	3,464518	0,527307	-3,736529	-1,201116	-55,526614	-52,328245	15,347274	0,122463	-1,424759	0,031105	-110,764741	-8,644173	3,464518	0,122463	-1,424759	0,031105	-110,764741	-8,644173	3,464518
15:07:13,27	0,410999	3,325822	-0,106991	-0,112027	0,311000	2,184990	0,122040	-1,424779	0,029557	1,170649	0,994502	3,422819	0,549391	-3,746631	-1,187676	-56,208165	-53,255696	15,439838	0,122040	-1,424779	0,029557	-110,674488	-8,585659	3,422819	0,122040	-1,424779	0,029557	-110,674488	-8,585659	3,422819
15:07:13,32	0,410999	3,325822	-0,106991	-0,112027	0,311000	2,184990	0,119747	-1,448956	0,042997	1,283889	0,748761	3,515384	1,351153	-4,204933	-1,265999	-79,569708	-94,833599	17,334656	0,119747	-1,448956	0,042997	-112,459154	-8,651415	3,515384	0,119747	-1,448956	0,042997	-112,459154	-8,651415	3,515384
15:07:13,37	0,411009	3,375961	-0,106975	-0,112014	0,311001	2,185015	0,115767	-2,372452	-0,035326	1,617425	1,099033	5,410201	1,478066	-4,281883	-1,267847	-83,588362	-101,523743	17,648123	0,115767	-2,372452	-0,035326	-184,620081	-7,988653	5,410201	0,115767	-2,372452	-0,035326	-184,620081	-7,988653	5,410201
15:07:13,42	0,411009	3,375961	-0,106975	-0,112014	0,311001	2,185015	0,118951	-2,520838	-0,037174	1,530306	1,129443	5,723669	1,457603	-4,275886	-1,263886	-83,258921	-100,674000	17,623293	0,118951	-2,520838	-0,037174	-196,355453	-8,208225	5,723669	0,118951	-2,520838	-0,037174	-196,355453	-8,208225	5,723669
15:07:13,47	0,411009	3,375961	-0,106975	-0,112014	0,311001	2,185015	0,123989	-2,500118	-0,033213	1,353493	1,251838	5,698838	1,457824	-4,269264	-1,262646	-82,992590	-100,321593	17,598194	0,123989	-2,500118	-0,033213	-194,905759	-8,481292	5,698838	0,123989	-2,500118	-0,033213	-194,905759	-8,481292	5,698838
15:07:13,52	0,411009	3,375961	-0,106975	-0,112014	0,311001	2,185015	0,118144	-2,496998	-0,031973	1,629615	1,002362	5,673740	1,450500	-4,267164	-1,259541	-82,915754	-100,105744	17,572404	0,118144	-2,496998	-0,031973	-194,384722	-8,271963	5,673740	0,118144	-2,496998	-0,031973	-194,384722	-8,271963	5,673740
15:07:13,57	0,411009	3,375961	-0,106975	-0,112014	0,311001	2,185015	0,119987	-2,489605	-0,028868	1,470549	1,056810	5,647950	1,443136	-4,269912	-1,258734	-82,849657	-99,928557	17,570384	0,119987	-2,489605	-0,028868	-193,963469	-8,362182	5,647950	0,119987	-2,489605	-0,028868	-193,963469	-8,362182	5,647950
15:07:13,62	0,411009	3,375961	-0,106975	-0,112014	0,311001	2,185015	0,126049	-2,484602	-0,028061	1,396860	1,340658	5,645930	1,441516	-4,270053	-1,257946	-82,828324	-99,797367	17,573587	0,126049	-2,484602	-0,028061	-193,644379	-8,554165	5,645930	0,126049	-2,484602	-0,028061	-193,644379	-8,554165	5,645930
15:07:13,67	0,411009	3,375961	-0,106975	-0,112014	0,311001	2,185015	0,126981	-2,483270	-0,027273	1,451887	1,342027	5,649133	1,442879	-4,263717	-1,254040	-82,754356	-99,731561	17,588269	0,126981	-2,483270	-0,027273	-193,484805	-8,625996	5,649133	0,126981	-2,483270	-0,027273	-193,484805	-8,625996	5,649133
15:07:13,72	0,411009	3,375961	-0,106975	-0,112014	0,311001	2,185015	0,120812	-2,481282	-0,023367	1,442461	1,052398	5,663814	1,437626	-4,264185	-1,255214	-82,762589	-99,639676	17,591034	0,120812	-2,481282	-0,023367	-193,338137	-8,431364	5,663814	0,120812	-2,481282	-0,023367	-193,338137	-8,431364	5,663814
15:07:13,77	0,411009	3,375961	-0,106975	-0,112014	0,311001	2,185015	0,123845	-2,476966	-0,024541	1,293535	1,157011	5,666579	1,439567	-4,263811	-1,252888	-82,698436	-99,618479	17,541578	0,123845	-2,476966	-0,024541	-193,148329	-8,564796	5,666579	0,123845	-2,476966	-0,024541	-193,148329	-8,564796	5,666579
15:07:13,82	0,411009	3,375961	-0,106975	-0,112014	0,311001	2,185015	0,122550	-2,478460	-0,022215	1,421649	1,134663	5,617123	1,437870	-4,265237	-1,253658	-82,682472	-99,578076	17,537826	0,122550	-2,478460	-0,022215	-193,137483	-8,485535	5,617123	0,122550	-2,478460	-0,022215	-193,137483	-8,485535	5,617123
15:07:13,87	0,411009	3,375961	-0,106975	-0,112014	0,311001	2,185015	0,124634	-2,477704	-0,022985	1,425287	1,236628	5,613371	1,438553	-4,263724	-1,252499	-82,664603	-99,502965	17,525151	0,124634	-2,477704	-0,022985	-193,074466	-8,547123	5,613371	0,124634	-2,477704	-0,022985	-193,074466	-8,547123	5,613371
15:07:13,92	0,411009	3,375961	-0,106975	-0,112014	0,311001	2,185015	0,122981	-2,477539	-0,021826	1,490691	1,128611	5,600696	1,435123	-4,262974	-1,252497	-82,627219	-99,467729	17,515722	0,122981	-2,477539	-0,021826	-192,996111	-8,525411	5,600696	0,122981	-2,477539	-0,021826	-192,996111	-8,525411	5,600696
15:07:13,97	0,411009	3,375961	-0,106975	-0,112014	0,311001	2,185015	0,124047	-2,474194	-0,021824	1,365943	1,198772	5,591267	1,435193	-4,262506	-1,252057	-82,608626	-99,406034	17,575462	0,124047	-2,474194	-0,021824	-192,858254	-8,538887	5,591267	0,124047	-2,474194	-0,021824	-192,858254	-8,538887	5,591267
15:07:14,02	0,411009	3,375961	-0,106975	-0,112014	0,311001	2,185015	0,123607	-2,474020	-0,021384	1,419653	1,161152	5,651008	1,435818	-4,262393	-1,251676	-82,614110	-99,347062	17,567611	0,123607	-2,474020	-0,021384	-192,790933	-8,541975	5,651008	0,123607	-2,474020	-0,021384	-192,790933	-8,541975	5,651008
15:07:14,07	0,411009	3,375961	-0,106975	-0,112014	0,311001	2,185015	0,123196	-2,474505	-0,021003	1,493167	1,105563	5,643156	1,435924	-4,259501	-1,254791	-82,561467	-99,324666	17,545904	0,123196	-2,474505	-0,021003	-192,755439	-8,565328	5,643156	0,123196	-2,474505	-0,021003	-192,755439	-8,565328	5,643156
15:07:14,12	0,411009	3,375961	-0,106975	-0,112014	0,311001	2,185015	0,120639	-2,473151	-0,024118	1,468475	1,006978	5,621449	1,436534	-4,261681	-1,249346	-82,582755	-99,281619	17,548816	0,120639	-2,473151	-0,024118	-192,673840	-8,463169	5,621449	0,120639	-2,473151	-0,024118	-192,673840	-8,463169	5,621449
15:07:14,17	0,411009	3,375961	-0,106975	-0,112014	0,311001	2,185015	0,122222	-2,474769	-0,018673	1,579267	1,049346	5,624361	1,434882	-4,263193	-1,249716	-82,544443	-99,247697	17,544379	0,122222	-2,474769	-0,018673	-192,690092	-8,545083	5,624361	0,122222	-2,474769	-0,018673	-192,690092	-8,545083	5,624361
15:07:14,22	0,411009	3,375961	-0,106975	-0,112014	0,311001	2,185015	0,124357	-2,474095	-0,019044	1,592731	1,176587	5,619924	1,433197	-4,259246	-1,248941	-82,515336	-99,194572	17,550449	0,124357	-2,474095	-0,019044	-192,623687	-8,585444	5,619924	0,124357	-2,474095	-0,019044	-192,623687	-8,585444	5,619924
15:07:14,28	0,411009	3,375961	-0,106975	-0,112014	0,311001	2,185015	0,121782	-2,470661	-0,018268	1,474753	1,041309	5,625995	1,431994	-4,260543	-1,250129	-82,532562	-99,189279	17,526893	0,121782	-2,470661	-0,018268	-192,472140	-8,518551	5,625995	0,121782	-2,470661	-0,018268	-192,472140	-8,518551	5,625995
15:07:14,33	0,411009	3,375961	-0,106975	-0,112014	0,311001	2,185015	0,123506	-2,470268	-0,019456	1,450294	1,113412	5,602438	1,430968	-4,257740	-1,250131	-82,468845	-99,155031	17,503349	0,123506	-2,470268	-0,019456	-192,465757	-8,581812	5,602438	0,123506	-2,470268	-0,019456	-192,465757	-8,581812	5,602438
15:07:14,38	0,411009	3,375961	-0,106975	-0,112014	0,311001	2,185015	0,121592	-2,467978	-0,019458	1,392748	1,051925	5,578894	1,426930	-4,257814	-1,250111	-82,446766	-99,097592	17,523622	0,121592	-2,467978	-0,019458	-192,343562	-8,493026	5,578894	0,121592	-2,467978	-0,019458	-192,343562	-8,493026	5,578894
15:07:14,43	0,411009	3,375961	-0,106975	-0,112014	0,311001	2,185015	0,123675	-2,464519	-0,019438	1,273613	1,150649	5,599167	1,434023	-4,260437	-1,249675	-82,430533	-99,125859	17,547347	0,123675	-2,464519	-0,019438	-192,191090	-8,557826	5,599167	0,123675	-2,464519	-0,019438	-192,191090	-8,557826	5,599167
15:07:14,48	0,411009	3,375961	-0,106975	-0,112014	0,311001	2,185015	0,122400	-2,471973	-0,019003	1,644860	1,112524	5,622892	1,434657	-4,257933	-1,248504	-82,413599	-99,099412	17,557478	0,122400	-2,471973	-0,019003	-192,404985	-8,495840	5,622892	0,122400	-2,471973	-0,019003	-192,404985	-8,495840	5,622892
15:07:14,53	0,411009	3,375961	-0,106975	-0,112014	0,311001	2,185015	0,119915	-2,471269	-0,017831	1,639652	0,984754	5,633024	1,431694	-4,258769	-1,250090	-82,434479	-99,070020	17,529892	0,119915	-2,471269	-0,017831	-192,354974	-8,428548	5,633024	0,119915	-2,471269	-0,017831	-192,354974	-8,428548	5,633024
15:07:14,58	0,411009	3,375961	-0,106975	-0,112014	0,311001	2,185015	0,122120	-2,469122	-0,019417	1,542993	1,066661	5,605438	1,428921	-4,259752	-1,246555	-82,376603	-99,027476	17,542420	0,122120	-2,469122	-0,019417	-192,283049	-8,519774	5,605438	0,122120	-2,469122	-0,019417	-192,283049	-8,519774	5,605438
15:07:14,63	0,411009	3,375961	-0,106975	-0,112014	0,311001	2,185015	0,124357	-2,467211	-0,015882	1,509442	1,211831	5,617965	1,425985	-4,258306	-1,249276	-82,381794	-98,968987	17,560245	0,124357	-2,467211	-0,015882	-192,166646	-8,550202	5,617965	0,124357	-2,467211	-0,015882	-192,166646	-8,550202	5,617965
15:07:14,68	0,411009	3,375961	-0,106975	-0,112014	0,311001	2,185015	0,124574	-2,463946	-0,018603	1,387680	1,189358	5,635790	1,430127	-4,258660	-1,248929	-82,377559	-98,984319	17,492330	0,124574	-2,463946	-0,018603	-192,032045	-8,589683	5,635790	0,124574	-2,463946	-0,018603	-192,032045	-8,589683	5,635790
15:07:14,73	0,411009	3,375961	-0,106975	-0,112014	0,311001	2,185015	0,122809	-2,467710	-0,018256	1,572262	1,108921	5,567876	1,433085	-4,261418	-1,249280	-82,379108	-98,971388	17,522147	0,122809	-2,467710	-0,018256	-192,142960	-8,531582	5,567876	0,122809	-2,467710	-0,018256	-192,142960	-8,531582	5,567876
15:07:14,78	0,411009	3,375961	-0,106975	-0,112014	0,311001	2,185015	0,123719	-2,471651	-0,018607	1,787625	1,148415	5,597692	1,427230	-4,254615	-1,247777	-82,370730	-98,912923	17,498791	0,123719	-2,471651	-0,018607	-192,236974	-8,563495	5,597692	0,123719	-2,471651	-0,018607	-192,236974	-8,563495	5,597692
15:07:14,83	0,411009	3,375961	-0,106975	-0,112014	0,311001	2,185015	0,120755	-2,463179	-0,017104	1,401886	0,972309	5,574336	1,428379	-4,260015	-1,248899	-82,384086	-98,937331	17,532142	0,120755	-2,463179	-0,017104	-191,957637	-8,506924	5,574336	0,120755	-2,463179	-0,017104	-191,957637	-8,506924	5,574336
15:07:14,88	0,411009	3,375961	-0,106975	-0,112014	0,311001	2,185015	0,124856	-2,466873	-0,018226	1,566177	1,186246	5,607688	1,428477	-4,257215	-1,245018	-82,354323	-98,895253	17,521565	0,124856	-2,466873	-0,018226	-192,083354	-8,614988	5,607688	0,124856	-2,466873	-0,018226	-192,083354	-8,614988	5,607688
15:07:14,93	0,411009	3,375961	-0,106975	-0,112014	0,311001	2,185015	0,122382	-2,465558	-0,014345	1,549124	1,062334	5,597110	1,427281	-4,253624	-1,248935	-82,355188	-98,874088	17,505581	0,122382	-2,465558	-0,014345	-191,997188	-8,544691	5,597110	0,122382	-2,465558	-0,014345	-191,997188	-8,544691	5,597110
15:07:14,98	0,411009	3,375961	-0,106975	-0,112014	0,311001	2,185015	0,119871	-2,462726	-0,018262	1,419775	0,920388	5,581126	1,427876	-4,256613	-1,248912	-82,357538	-98,876537	17,519707	0,119871	-2,462726	-0,018262	-191,904251	-8,489458	5,581126	0,119871	-2,462726	-0,018262	-191,904251	-8,489458	5,581126
15:07:15,03	0,411009	3,375961	-0,106975	-0,112014	0,311001	2,185015	0,122162	-2,464737	-0,018239	1,521025	1,038718	5,595252	1,425607	-4,258436	-1,249273	-82,332040	-98,839918	17,534710	0,122162	-2,464737	-0,018239	-191,960825	-8,550986	5,595252	0,122162	-2,464737	-0,018239	-191,960825	-8,550986	5,595252
15:07:15,08	0,411009	3,375961	-0,106975	-0,112014	0,311001	2,185015	0,124875	-2,463683	-0,018600	1,510681	1,183575	5,610256	1,423847	-4,256039	-1,248912	-82,332425	-98,819176	17,515830	0,124875	-2,463683	-0,018600	-191,888433	-8,619111	5,610256	0,124875	-2,463683	-0,018600	-191,888433	-8,619111	5,610256
15:07:15,13	0,411009	3,375961	-0,106975	-0,112014	0,311001	2,185015	0,123679	-2,460961	-0,018239	1,386901	1,110699	5,591375	1,425086	-4,256861	-1,248119	-82,302033	-98,837388	17,509699	0,123679	-2,460961	-0,018239	-191,798526	-8,598132	5,591375	0,123679	-2,460961	-0,018239	-191,798526	-8,598132	5,591375
15:07:15,18	0,411009	3,375961	-0,106975	-0,112014	0,311001	2,185015	0,123772	-2,462445	-0,017446	1,463492	1,150924	5,585244	1,449130	-4,273346	-1,246767	-83,114573	-99,905061	17,591330	0,123772	-2,462445	-0,017446	-191,838427	-8,565152	5,585244	0,123772	-2,462445	-0,017446	-191,838427	-8,565152	5,585244
15:07:15,23	0,411009	3,375961	-0,106975	-0,112014	0,311001	2,185015	0,110208	-3,450705	0,016868	1,066194	1,169487	7,733521	2,287726	-4,739245	-1,213805	-107,568555	-144,048037	19,657976	0,110208	-3,450705	0,016868	-269,814128	-7,481824	7,733521	0,110208	-3,450705	0,016868	-269,814128	-7,481824	7,733521
15:07:15,28	0,411016	3,425974	-0,106991	-0,112020	0,311001	2,184997	0,110208	-3,450705	0,016868	1,066194	1,169487	7,733521	2,403645	-4,810051	-1,214781	-111,136585	-150,180682	19,881402	0,110208	-3,450705	0,016868	-269,814128	-7,481824	7,733521	0,110208	-3,450705	0,016868	-269,814128	-7,481824	7,733521
15:07:15,33	0,411016	3,425974	-0,106991	-0,112020	0,311001	2,184997	0,113568	-3,586496	0,015892	1,032306	1,320536	7,956948	2,384251	-4,800054	-1,209622	-110,636654	-149,168512	19,816466	0,113568	-3,586496	0,015892	-280,507639	-7,594550	7,956948	0,113568	-3,586496	0,015892	-280,507639	-7,594550	7,956948
15:07:15,38	0,411016	3,425974	-0,106991	-0,112020	0,311001	2,184997	0,114608	-3,564702	0,021051	1,025560	1,301463	7,892011	2,372675	-4,791581	-1,207978	-110,378829	-148,779482	19,848760	0,114608	-3,564702	0,021051	-278,803574	-7,695231	7,892011	0,114608	-3,564702	0,021051	-278,803574	-7,695231	7,892011
15:07:15,43	0,411016	3,425974	-0,106991	-0,112020	0,311001	2,184997	0,113057	-3,550440	0,022694	0,749765	1,249616	7,924305	2,368344	-4,790977	-1,209907	-110,298320	-148,492556	19,833412	0,113057	-3,550440	0,022694	-277,959812	-7,625381	7,924305	0,113057	-3,550440	0,022694	-277,959812	-7,625381	7,924305
15:07:15,48	0,411016	3,425974	-0,106991	-0,112020	0,311001	2,184997	0,114700	-3,546387	0,020766	0,827732	1,261305	7,908957	2,366950	-4,789481	-1,207923	-110,190430	-148,303093	19,832301	0,114700	-3,546387	0,020766	-277,563659	-7,742658	7,908957	0,114700	-3,546387	0,020766	-277,563659	-7,742658	7,908957
15:07:15,53	0,411016	3,425974	-0,106991	-0,112020	0,311001	2,184997	0,114102	-3,544432	0,022749	0,944101	1,228886	7,907847	2,363594	-4,785896	-1,206390	-110,157730	-148,147995	19,811726	0,114102	-3,544432	0,022749	-277,293829	-7,728093	7,907847	0,114102	-3,544432	0,022749	-277,293829	-7,728093	7,907847
15:07:15,58	0,411016	3,425974	-0,106991	-0,112020	0,311001	2,184997	0,112675	-3,539733	0,024283	0,850419	1,105494	7,887272	2,363809	-4,787170	-1,206743	-110,096171	-148,044174	19,814482	0,112675	-3,539733	0,024283	-277,018636	-7,739529	7,887272	0,112675	-3,539733	0,024283	-277,018636	-7,739529	7,887272
15:07:15,63	0,411016	3,425974	-0,106991	-0,112020	0,311001	2,184997	0,113735	-3,537407	0,024336	0,960496	1,164701	7,891955	2,361050	-4,785651	-1,206337	-110,038666	-147,949982	19,816410	0,113735	-3,537407	0,024336	-276,725988	-7,763503	7,891955	0,113735	-3,537407	0,024336	-276,725988	-7,763503	7,891955
15:07:15,68	0,411016	3,425974	-0,106991	-0,112020	0,311001	2,184997	0,113735	-3,537407	0,024336	0,960496	1,164701	7,891955	2,371989	-4,796282	-1,195209	-110,554266	-148,513449	19,855344	0,113735	-3,537407	0,024336	-276,725988	-7,763503	7,891955	0,113735	-3,537407	0,024336	-276,725988	-7,763503	7,891955
15:07:15,73	0,411016	3,425974	-0,106991	-0,112020	0,311001	2,184997	0,117472	-3,552197	0,035464	0,983760	1,194248	7,930889	3,247748	-5,274539	-1,218968	-135,277858	-194,718360	21,970491	0,117472	-3,552197	0,035464	-277,863678	-8,027328	7,930889	0,117472	-3,552197	0,035464	-277,863678	-8,027328	7,930889
15:07:15,78	0,411009	3,475987	-0,106982	-0,112025	0,310979	2,184980	0,093775	-4,549755	0,011705	0,480370	1,653200	10,046037	3,324487	-5,314261	-1,203727	-137,796828	-198,610260	22,189588	0,093775	-4,549755	0,011705	-356,675368	-5,708146	10,046037	0,093775	-4,549755	0,011705	-356,675368	-5,708146	10,046037
15:07:15,83	0,411009	3,475987	-0,106982	-0,112025	0,310979	2,184980	0,089806	-4,636074	0,026945	0,338986	1,211257	10,265134	3,304464	-5,303914	-1,201663	-137,301110	-197,611723	22,150311	0,089806	-4,636074	0,026945	-363,592788	-5,838502	10,265134	0,089806	-4,636074	0,026945	-363,592788	-5,838502	10,265134
15:07:15,88	0,411009	3,475987	-0,106982	-0,112025	0,310979	2,184980	0,090857	-4,613559	0,029010	0,280847	1,195937	10,225856	3,293341	-5,301280	-1,202797	-137,138210	-197,179717	22,132562	0,090857	-4,613559	0,029010	-361,883535	-5,936313	10,225856	0,090857	-4,613559	0,029010	-361,883535	-5,936313	10,225856
15:07:15,93	0,411009	3,475987	-0,106982	-0,112025	0,310979	2,184980	0,094137	-4,602609	0,027876	0,167044	1,291596	10,208107	3,292701	-5,296923	-1,200800	-136,972386	-196,915250	22,128960	0,094137	-4,602609	0,027876	-361,137792	-6,098174	10,208107	0,094137	-4,602609	0,027876	-361,137792	-6,098174	10,208107
15:07:15,98	0,411009	3,475987	-0,106982	-0,112025	0,310979	2,184980	0,090684	-4,599877	0,029872	0,336901	1,123389	10,204506	3,285216	-5,296233	-1,203150	-136,947367	-196,744838	22,110174	0,090684	-4,599877	0,029872	-360,753433	-5,995283	10,204506	0,090684	-4,599877	0,029872	-360,753433	-5,995283	10,204506
15:07:16,03	0,411009	3,475987	-0,106982	-0,112025	0,310979	2,184980	0,093828	-4,593050	0,027523	0,141968	1,223377	10,185720	3,284300	-5,293026	-1,203918	-136,877067	-196,571157	22,101265	0,093828	-4,593050	0,027523	-360,412418	-6,142157	10,185720	0,093828	-4,593050	0,027523	-360,412418	-6,142157	10,185720
15:07:16,08	0,411009	3,475987	-0,106982	-0,112025	0,310979	2,184980	0,091509	-4,590653	0,026755	0,202895	1,076800	10,176810	3,280448	-5,291495	-1,201558	-136,791145	-196,455428	22,102214	0,091509	-4,590653	0,026755	-360,163340	-6,106648	10,176810	0,091509	-4,590653	0,026755	-360,163340	-6,106648	10,176810
15:07:16,13	0,411009	3,475987	-0,106982	-0,112025	0,310979	2,184980	0,092109	-4,586551	0,029115	0,132816	1,124556	10,177759	3,281183	-5,294522	-1,205812	-136,748876	-196,386708	22,086867	0,092109	-4,586551	0,029115	-359,911472	-6,106007	10,177759	0,092109	-4,586551	0,029115	-359,911472	-6,106007	10,177759
15:07:16,18	0,411009	3,475987	-0,106982	-0,112025	0,310979	2,184980	0,096710	-4,584780	0,027205	0,234925	1,325758	10,173447	3,276614	-5,294593	-1,203468	-136,726979	-196,268203	22,097901	0,096710	-4,584780	0,027205	-359,670304	-6,265973	10,173447	0,096710	-4,584780	0,027205	-359,670304	-6,265973	10,173447
15:07:16,23	0,411009	3,475987	-0,106982	-0,112025	0,310979	2,184980	0,093693	-4,582584	0,026809	0,243518	1,169250	10,147865	3,276221	-5,290883	-1,203864	-136,665260	-196,162069	22,072320	0,093693	-4,582584	0,026809	-359,489341	-6,185635	10,147865	0,093693	-4,582584	0,026809	-359,489341	-6,185635	10,147865
15:07:16,28	0,411009	3,475987	-0,106982	-0,112025	0,310979	2,184980	0,092227	-4,581261	0,030728	0,260175	1,112507	10,166522	3,275808	-5,288952	-1,199945	-136,605654	-196,097805	22,090977	0,092227	-4,581261	0,030728	-359,368822	-6,127298	10,166522	0,092227	-4,581261	0,030728	-359,368822	-6,127298	10,166522
15:07:16,33	0,411009	3,475987	-0,106982	-0,112025	0,310979	2,184980	0,092227	-4,581261	0,030728	0,260175	1,112507	10,166522	3,278066	-5,291691	-1,205753	-136,652857	-196,069373	22,129807	0,092227	-4,581261	0,030728	-359,368822	-6,127298	10,166522	0,092227	-4,581261	0,030728	-359,368822	-6,127298	10,166522
15:07:16,38	0,411009	3,475987	-0,106982	-0,112025	0,310979	2,184980	0,093470	-4,584587	0,024920	0,434127	1,122078	10,205352	3,273590	-5,288574	-1,205024	-136,582104	-195,964235	22,049325	0,093470	-4,584587	0,024920	-359,455929	-6,215348	10,205352	0,093470	-4,584587	0,024920	-359,455929	-6,215348	10,205352
15:07:16,43	0,411009	3,475987	-0,106982	-0,112025	0,310979	2,184980	0,094002	-4,575757	0,027999	0,162044	1,153857	10,143836	3,270153	-5,287737	-1,202674	-136,555750	-195,909431	22,068291	0,094002	-4,575757	0,027999	-359,034872	-6,225315	10,143836	0,094002	-4,575757	0,027999	-359,034872	-6,225315	10,143836
15:07:16,48	0,411009	3,475987	-0,106982	-0,112025	0,310979	2,184980	0,094002	-4,575757	0,027999	0,162044	1,153857	10,143836	3,274935	-5,293200	-1,202995	-136,547263	-195,865332	22,113433	0,094002	-4,575757	0,027999	-359,034872	-6,225315	10,143836	0,094002	-4,575757	0,027999	-359,034872	-6,225315	10,143836
15:07:16,53	0,411009	3,475987	-0,106982	-0,112025	0,310979	2,184980	0,096342	-4,582630	0,027678	0,561860	1,260837	10,188979	3,272648	-5,291184	-1,200676	-136,526653	-195,835391	22,098138	0,096342	-4,582630	0,027678	-359,174564	-6,302024	10,188979	0,096342	-4,582630	0,027678	-359,174564	-6,302024	10,188979
15:07:16,58	0,411009	3,475987	-0,106982	-0,112025	0,310979	2,184980	0,095741	-4,579641	0,029996	0,442677	1,232435	10,173684	3,271000	-5,293203	-1,203003	-136,490777	-195,788549	22,075875	0,095741	-4,579641	0,029996	-359,059127	-6,283205	10,173684	0,095741	-4,579641	0,029996	-359,059127	-6,283205	10,173684
15:07:16,63	0,411009	3,475987	-0,106982	-0,112025	0,310979	2,184980	0,098313	-4,579223	0,027670	0,479476	1,373836	10,151421	3,271640	-5,290467	-1,201823	-136,478675	-195,732899	22,101558	0,098313	-4,579223	0,027670	-358,989561	-6,343719	10,151421	0,098313	-4,579223	0,027670	-358,989561	-6,343719	10,151421
15:07:16,68	0,411009	3,475987	-0,106982	-0,112025	0,310979	2,184980	0,095623	-4,578409	0,028850	0,491366	1,216618	10,177103	3,269943	-5,288823	-1,203389	-136,442803	-195,728406	22,078011	0,095623	-4,578409	0,028850	-358,913732	-6,289781	10,177103	0,095623	-4,578409	0,028850	-358,913732	-6,289781	10,177103
15:07:16,73	0,411009	3,475987	-0,106982	-0,112025	0,310979	2,184980	0,095048	-4,576118	0,027284	0,394065	1,215561	10,153556	3,267716	-5,289406	-1,206114	-136,417738	-195,623872	22,058063	0,095048	-4,576118	0,027284	-358,831194	-6,245736	10,153556	0,095048	-4,576118	0,027284	-358,831194	-6,245736	10,153556
15:07:16,78	0,411009	3,475987	-0,106982	-0,112025	0,310979	2,184980	0,096666	-4,574481	0,024559	0,411997	1,269131	10,133609	3,266055	-5,286620	-1,204138	-136,359568	-195,629003	22,085295	0,096666	-4,574481	0,024559	-358,684749	-6,319170	10,133609	0,096666	-4,574481	0,024559	-358,684749	-6,319170	10,133609
15:07:16,83	0,411009	3,475987	-0,106982	-0,112025	0,310979	2,184980	0,095084	-4,571649	0,026535	0,289379	1,239804	10,160841	3,270249	-5,286505	-1,205396	-136,381991	-195,604773	22,055509	0,095084	-4,571649	0,026535	-358,585062	-6,224302	10,160841	0,095084	-4,571649	0,026535	-358,585062	-6,224302	10,160841
15:07:16,88	0,411009	3,475987	-0,106982	-0,112025	0,310979	2,184980	0,092887	-4,575224	0,025277	0,485030	1,094036	10,131054	3,266124	-5,286990	-1,203383	-136,378958	-195,496017	22,065027	0,092887	-4,575224	0,025277	-358,670017	-6,197621	10,131054	0,092887	-4,575224	0,025277	-358,670017	-6,197621	10,131054
15:07:16,93	0,411009	3,475987	-0,106982	-0,112025	0,310979	2,184980	0,095370	-4,571894	0,027289	0,407579	1,171367	10,140572	3,263807	-5,287301	-1,202974	-136,351814	-195,521087	22,077785	0,095370	-4,571894	0,027289	-358,486074	-6,315153	10,140572	0,095370	-4,571894	0,027289	-358,486074	-6,315153	10,140572
15:07:16,98	0,411009	3,475987	-0,106982	-0,112025	0,310979	2,184980	0,096798	-4,570043	0,027699	0,303188	1,281672	10,153330	3,261527	-5,289775	-1,205291	-136,329292	-195,491000	22,074321	0,096798	-4,570043	0,027699	-358,445162	-6,316957	10,153330	0,096798	-4,570043	0,027699	-358,445162	-6,316957	10,153330
15:07:17,03	0,411009	3,475987	-0,106982	-0,112025	0,310979	2,184980	0,100081	-4,569305	0,025382	0,302161	1,456855	10,149866	3,266240	-5,285354	-1,203774	-136,337721	-195,450763	22,047172	0,100081	-4,569305	0,025382	-358,388303	-6,399499	10,149866	0,100081	-4,569305	0,025382	-358,388303	-6,399499	10,149866
15:07:17,08	0,411009	3,475987	-0,106982	-0,112025	0,310979	2,184980	0,093895	-4,571177	0,026899	0,430098	1,107785	10,122718	3,265261	-5,285066	-1,204106	-136,257421	-195,400086	22,077117	0,093895	-4,571177	0,026899	-358,407260	-6,262998	10,122718	0,093895	-4,571177	0,026899	-358,407260	-6,262998	10,122718
15:07:17,13	0,411009	3,475987	-0,106982	-0,112025	0,310979	2,184980	0,097739	-4,571517	0,027315	0,503204	1,322545	10,117700	3,264613	-5,288853	-1,203357	-136,297133	-195,410223	22,042155	0,097739	-4,571517	0,027315	-358,360880	-6,349980	10,117700	0,097739	-4,571517	0,027315	-358,360880	-6,349980	10,117700
15:07:17,18	0,411009	3,475987	-0,106982	-0,112025	0,310979	2,184980	0,097739	-4,571517	0,027315	0,503204	1,322545	10,117700	3,266399	-5,287038	-1,203730	-136,283387	-195,402018	22,062462	0,097739	-4,571517	0,027315	-358,360880	-6,349980	10,117700	0,097739	-4,571517	0,027315	-358,360880	-6,349980	10,117700
15:07:17,23	0,411009	3,475987	-0,106982	-0,112025	0,310979	2,184980	0,095274	-4,572156	0,026943	0,550405	1,202168	10,138007	3,262984	-5,284241	-1,204132	-136,236678	-195,360449	22,039157	0,095274	-4,572156	0,026943	-358,363830	-6,276856	10,138007	0,095274	-4,572156	0,026943	-358,363830	-6,276856	10,138007
15:07:17,28	0,411009	3,475987	-0,106982	-0,112025	0,310979	2,184980	0,094559	-4,567800	0,026541	0,383249	1,184639	10,114702	3,262984	-5,281705	-1,204513	-136,248307	-195,295682	22,071030	0,094559	-4,567800	0,026541	-358,189043	-6,238234	10,114702	0,094559	-4,567800	0,026541	-358,189043	-6,238234	10,114702
15:07:17,33	0,411009	3,475987	-0,106982	-0,112025	0,310979	2,184980	0,092364	-4,566532	0,026160	0,367596	1,028031	10,146575	3,258314	-5,284108	-1,203736	-136,230519	-195,316588	22,054006	0,092364	-4,566532	0,026160	-358,105170	-6,222513	10,146575	0,092364	-4,566532	0,026160	-358,105170	-6,222513	10,146575
15:07:17,38	0,411009	3,475987	-0,106982	-0,112025	0,310979	2,184980	0,096779	-4,563689	0,026936	0,210571	1,283466	10,129551	3,263629	-5,283705	-1,201413	-136,228666	-195,320898	22,034033	0,096779	-4,563689	0,026936	-358,039053	-6,313652	10,129551	0,096779	-4,563689	0,026936	-358,039053	-6,313652	10,129551
15:07:17,43	0,411009	3,475987	-0,106982	-0,112025	0,310979	2,184980	0,093772	-4,568091	0,029260	0,436645	1,130887	10,109578	3,260145	-5,285486	-1,203713	-136,214418	-195,285507	22,064624	0,093772	-4,568091	0,029260	-358,158500	-6,230220	10,109578	0,093772	-4,568091	0,029260	-358,158500	-6,230220	10,109578
15:07:17,48	0,411009	3,475987	-0,106982	-0,112025	0,310979	2,184980	0,097057	-4,565964	0,026960	0,363798	1,296351	10,140169	3,261339	-5,283398	-1,203691	-136,199392	-195,281136	22,094183	0,097057	-4,565964	0,026960	-358,064352	-6,322629	10,140169	0,097057	-4,565964	0,026960	-358,064352	-6,322629	10,140169
15:07:17,53	0,411009	3,475987	-0,106982	-0,112025	0,310979	2,184980	0,094652	-4,565954	0,026982	0,374585	1,182099	10,169728	3,262586	-5,285077	-1,204986	-136,188504	-195,232341	22,076201	0,094652	-4,565954	0,026982	-358,052794	-6,248060	10,169728	0,094652	-4,565954	0,026982	-358,052794	-6,248060	10,169728
15:07:17,58	0,411009	3,475987	-0,106982	-0,112025	0,310979	2,184980	0,095483	-4,567874	0,025687	0,522111	1,210332	10,151746	3,261497	-5,283124	-1,200996	-136,158499	-195,219571	22,036022	0,095483	-4,567874	0,025687	-358,055965	-6,285044	10,151746	0,095483	-4,567874	0,025687	-358,055965	-6,285044	10,151746
15:07:17,63	0,411009	3,475987	-0,106982	-0,112025	0,310979	2,184980	0,094335	-4,565954	0,029677	0,448363	1,170260	10,111567	3,262086	-5,287439	-1,200966	-136,166914	-195,221934	22,054856	0,094335	-4,565954	0,029677	-357,979038	-6,235034	10,111567	0,094335	-4,565954	0,029677	-357,979038	-6,235034	10,111567
15:07:17,68	0,411009	3,475987	-0,106982	-0,112025	0,310979	2,184980	0,097778	-4,568622	0,029707	0,580839	1,343192	10,130402	3,260943	-5,282609	-1,202151	-136,145023	-195,197519	22,046963	0,097778	-4,568622	0,029707	-358,055991	-6,332381	10,130402	0,097778	-4,568622	0,029707	-358,055991	-6,332381	10,130402
15:07:17,73	0,411009	3,475987	-0,106982	-0,112025	0,310979	2,184980	0,094166	-4,565217	0,028522	0,435866	1,162145	10,122508	3,260925	-5,283174	-1,201759	-136,159029	-195,184481	22,056889	0,094166	-4,565217	0,028522	-357,933667	-6,229925	10,122508	0,094166	-4,565217	0,028522	-357,933667	-6,229925	10,122508
15:07:17,78	0,411009	3,475987	-0,106982	-0,112025	0,310979	2,184980	0,094665	-4,565484	0,028914	0,454041	1,169414	10,132435	3,258625	-5,283499	-1,201762	-136,155099	-195,125256	22,053457	0,094665	-4,565484	0,028914	-357,936456	-6,261782	10,132435	0,094665	-4,565484	0,028914	-357,936456	-6,261782	10,132435
15:07:17,83	0,411009	3,475987	-0,106982	-0,112025	0,310979	2,184980	0,096096	-4,563654	0,028911	0,412127	1,217635	10,129002	3,258645	-5,280928	-1,204487	-136,126341	-195,148203	22,044779	0,096096	-4,563654	0,028911	-357,834701	-6,325921	10,129002	0,096096	-4,563654	0,028911	-357,834701	-6,325921	10,129002
15:07:17,88	0,411009	3,475987	-0,106982	-0,112025	0,310979	2,184980	0,093859	-4,562386	0,026186	0,340714	1,137681	10,120325	3,256894	-5,284824	-1,204868	-136,150140	-195,084914	22,051247	0,093859	-4,562386	0,026186	-357,806602	-6,230257	10,120325	0,093859	-4,562386	0,026186	-357,806602	-6,230257	10,120325
15:07:17,93	0,411009	3,475987	-0,106982	-0,112025	0,310979	2,184980	0,098109	-4,562817	0,025805	0,406047	1,306443	10,126793	3,259293	-5,284596	-1,204470	-136,137964	-195,063056	22,052029	0,098109	-4,562817	0,025805	-357,775117	-6,395145	10,126793	0,098109	-4,562817	0,025805	-357,775117	-6,395145	10,126793
15:07:17,98	0,411009	3,475987	-0,106982	-0,112025	0,310979	2,184980	0,096712	-4,564781	0,026203	0,533170	1,233409	10,127574	3,256380	-5,281114	-1,204110	-136,116182	-195,066299	22,027269	0,096712	-4,564781	0,026203	-357,802134	-6,358507	10,127574	0,096712	-4,564781	0,026203	-357,802134	-6,358507	10,127574
15:07:18,03	0,411009	3,475987	-0,106982	-0,112025	0,310979	2,184980	0,095153	-4,560517	0,026563	0,319531	1,172822	10,102815	3,254697	-5,283907	-1,203315	-136,100737	-195,022527	22,027324	0,095153	-4,560517	0,026563	-357,681059	-6,296706	10,102815	0,095153	-4,560517	0,026563	-357,681059	-6,296706	10,102815
15:07:18,08	0,411009	3,475987	-0,106982	-0,112025	0,310979	2,184980	0,098414	-4,560457	0,027357	0,362041	1,333856	10,102869	3,261108	-5,285696	-1,202124	-136,120195	-195,070866	22,050319	0,098414	-4,560457	0,027357	-357,633838	-6,391618	10,102869	0,098414	-4,560457	0,027357	-357,633838	-6,391618	10,102869
15:07:18,13	0,411009	3,475987	-0,106982	-0,112025	0,310979	2,184980	0,096757	-4,566903	0,028549	0,645653	1,255017	10,125864	3,261217	-5,278855	-1,202122	-136,060843	-195,042079	22,056509	0,096757	-4,566903	0,028549	-357,856255	-6,340393	10,125864	0,096757	-4,566903	0,028549	-357,856255	-6,340393	10,125864
15:07:18,19	0,411009	3,475987	-0,106982	-0,112025	0,310979	2,184980	0,094797	-4,561813	0,028182	0,449106	1,168491	10,156352	3,258285	-5,281819	-1,203269	-136,063104	-195,028709	22,071247	0,094797	-4,561813	0,028182	-357,653241	-6,273058	10,156352	0,094797	-4,561813	0,028182	-357,653241	-6,273058	10,156352
15:07:18,24	0,411009	3,475987	-0,106982	-0,112025	0,310979	2,184980	0,094797	-4,561813	0,028182	0,449106	1,168491	10,156352	3,257140	-5,281541	-1,202906	-136,067637	-194,981314	22,043364	0,094797	-4,561813	0,028182	-357,653241	-6,273058	10,156352	0,094797	-4,561813	0,028182	-357,653241	-6,273058	10,156352
15:07:18,29	0,411009	3,475987	-0,106982	-0,112025	0,310979	2,184980	0,095143	-4,561389	0,027766	0,462743	1,171847	10,118909	3,267447	-5,289823	-1,204535	-136,341273	-195,433118	22,042938	0,095143	-4,561389	0,027766	-357,606293	-6,296891	10,118909	0,095143	-4,561389	0,027766	-357,606293	-6,296891	10,118909
15:07:18,34	0,411009	3,475987	-0,106982	-0,112025	0,310979	2,184980	0,097162	-4,574456	0,026138	0,614147	1,265733	10,118483	4,205094	-5,799171	-1,205321	-162,805853	-244,730633	24,442094	0,097162	-4,574456	0,026138	-358,480667	-6,361454	10,118483	0,097162	-4,574456	0,026138	-358,480667	-6,361454	10,118483
15:07:18,39	0,411016	3,526001	-0,106992	-0,112031	0,310980	2,185005	0,069447	-5,641156	0,025352	0,157384	1,554318	12,517639	4,308325	-5,863725	-1,191489	-166,223599	-250,173338	24,685491	0,069447	-5,641156	0,025352	-442,673391	-3,897235	12,517639	0,069447	-5,641156	0,025352	-442,673391	-3,897235	12,517639
15:07:18,44	0,411016	3,526001	-0,106992	-0,112031	0,310980	2,185005	0,073736	-5,762834	0,039184	0,062217	1,538865	12,761036	4,289025	-5,851826	-1,189774	-165,681700	-249,102915	24,677680	0,073736	-5,762834	0,039184	-452,320234	-4,249403	12,761036	0,073736	-5,762834	0,039184	-452,320234	-4,249403	12,761036
15:07:18,49	0,411016	3,526001	-0,106992	-0,112031	0,310980	2,185005	0,073081	-5,740170	0,040899	0,081664	1,438899	12,753226	4,280235	-5,845438	-1,187399	-165,512825	-248,701010	24,686802	0,073081	-5,740170	0,040899	-450,521681	-4,297963	12,753226	0,073081	-5,740170	0,040899	-450,521681	-4,297963	12,753226
15:07:18,54	0,411016	3,526001	-0,106992	-0,112031	0,310980	2,185005	0,069926	-5,724508	0,039749	-0,064203	1,189583	12,702824	4,277039	-5,841263	-1,190924	-165,421272	-248,481308	24,627279	0,069926	-5,724508	0,039749	-449,438105	-4,299628	12,702824	0,069926	-5,724508	0,039749	-449,438105	-4,299628	12,702824
15:07:18,59	0,411016	3,526001	-0,106992	-0,112031	0,310980	2,185005	0,069926	-5,724508	0,039749	-0,064203	1,189583	12,702824	4,272215	-5,844931	-1,192003	-165,280520	-248,262794	24,646645	0,069926	-5,724508	0,039749	-449,438105	-4,299628	12,702824	0,069926	-5,724508	0,039749	-449,438105	-4,299628	12,702824
15:07:18,64	0,411016	3,526001	-0,106992	-0,112031	0,310980	2,185005	0,075516	-5,722164	0,038670	0,073508	1,492864	12,722191	4,268270	-5,835016	-1,190482	-165,230310	-248,105402	24,636499	0,075516	-5,722164	0,038670	-449,116367	-4,435106	12,722191	0,075516	-5,722164	0,038670	-449,116367	-4,435106	12,722191
15:07:18,69	0,411016	3,526001	-0,106992	-0,112031	0,310980	2,185005	0,071190	-5,714688	0,039845	-0,044569	1,247842	12,713924	4,267903	-5,837447	-1,190828	-165,162563	-248,018336	24,638379	0,071190	-5,714688	0,039845	-448,647562	-4,340544	12,713924	0,071190	-5,714688	0,039845	-448,647562	-4,340544	12,713924
15:07:18,74	0,411016	3,526001	-0,106992	-0,112031	0,310980	2,185005	0,071190	-5,714688	0,039845	-0,044569	1,247842	12,713924	4,265163	-5,839918	-1,191982	-165,106220	-247,927252	24,611508	0,071190	-5,714688	0,039845	-448,647562	-4,340544	12,713924	0,071190	-5,714688	0,039845	-448,647562	-4,340544	12,713924
15:07:18,79	0,411016	3,526001	-0,106992	-0,112031	0,310980	2,185005	0,074700	-5,713550	0,038691	0,003336	1,433613	12,687054	4,274764	-5,852303	-1,183231	-165,732561	-248,388058	24,650979	0,074700	-5,713550	0,038691	-448,510367	-4,430307	12,687054	0,074700	-5,713550	0,038691	-448,510367	-4,430307	12,687054
15:07:18,84	0,411016	3,526001	-0,106992	-0,112031	0,310980	2,185005	0,080625	-5,728058	0,047442	0,045493	1,429695	12,726524	5,187867	-6,371490	-1,113297	-193,079849	-296,163708	27,034996	0,080625	-5,728058	0,047442	-449,607059	-4,899347	12,726524	0,080625	-5,728058	0,047442	-449,607059	-4,899347	12,726524
15:07:18,89	0,410950	3,575962	-0,106975	-0,112019	0,310992	2,185002	0,073703	-6,778422	0,117376	-0,384155	1,274154	15,110542	5,296107	-6,444719	-1,089045	-196,870248	-301,816655	27,346249	0,073703	-6,778422	0,117376	-532,490244	-4,511530	15,110542	0,073703	-6,778422	0,117376	-532,490244	-4,511530	15,110542
15:07:18,94	0,410950	3,575962	-0,106975	-0,112019	0,310992	2,185002	0,083001	-6,908775	0,141628	-0,396562	1,301536	15,421794	5,275542	-6,435127	-1,091633	-196,378850	-300,718235	27,322531	0,083001	-6,908775	0,141628	-542,735406	-5,214031	15,421794	0,083001	-6,908775	0,141628	-542,735406	-5,214031	15,421794
15:07:18,99	0,410950	3,575962	-0,106975	-0,112019	0,310992	2,185002	0,084976	-6,886168	0,139040	-0,375150	1,280611	15,398076	5,272102	-6,429075	-1,093546	-196,171841	-300,356519	27,280161	0,084976	-6,886168	0,139040	-540,939372	-5,390025	15,398076	0,084976	-6,886168	0,139040	-540,939372	-5,390025	15,398076
15:07:19,04	0,410950	3,575962	-0,106975	-0,112019	0,310992	2,185002	0,081455	-6,880164	0,137127	-0,270611	1,095937	15,355706	5,264945	-6,430297	-1,093876	-196,042889	-300,062707	27,287030	0,081455	-6,880164	0,137127	-540,363500	-5,298303	15,355706	0,081455	-6,880164	0,137127	-540,363500	-5,298303	15,355706
15:07:19,09	0,410950	3,575962	-0,106975	-0,112019	0,310992	2,185002	0,086092	-6,874577	0,136796	-0,242245	1,301802	15,362575	5,263501	-6,425076	-1,095017	-195,952422	-299,841077	27,299264	0,086092	-6,874577	0,136796	-539,896503	-5,456399	15,362575	0,086092	-6,874577	0,136796	-539,896503	-5,456399	15,362575
15:07:19,14	0,410950	3,575962	-0,106975	-0,112019	0,310992	2,185002	0,082292	-6,870715	0,135655	-0,205869	1,071749	15,374809	5,260192	-6,427897	-1,096955	-195,915219	-299,666260	27,275599	0,082292	-6,870715	0,135655	-539,557005	-5,388175	15,374809	0,082292	-6,870715	0,135655	-539,557005	-5,388175	15,374809
15:07:19,19	0,410950	3,575962	-0,106975	-0,112019	0,310992	2,185002	0,082187	-6,861150	0,131761	-0,343768	1,072530	15,297237	5,255269	-6,420202	-1,098912	-195,767281	-299,532855	27,221692	0,082187	-6,861150	0,131761	-538,944024	-5,379175	15,297237	0,082187	-6,861150	0,131761	-538,944024	-5,379175	15,297237
15:07:19,24	0,410950	3,575962	-0,106975	-0,112019	0,310992	2,185002	0,082187	-6,861150	0,131761	-0,343768	1,072530	15,297237	5,252458	-6,422361	-1,093845	-195,772059	-299,379904	27,237286	0,082187	-6,861150	0,131761	-538,944024	-5,379175	15,297237	0,082187	-6,861150	0,131761	-538,944024	-5,379175	15,297237
15:07:19,29	0,410950	3,575962	-0,106975	-0,112019	0,310992	2,185002	0,085463	-6,859795	0,136828	-0,284168	1,162254	15,312831	5,255013	-6,423814	-1,098083	-195,694237	-299,328935	27,226388	0,085463	-6,859795	0,136828	-538,778041	-5,546595	15,312831	0,085463	-6,859795	0,136828	-538,778041	-5,546595	15,312831
15:07:19,34	0,410950	3,575962	-0,106975	-0,112019	0,310992	2,185002	0,085444	-6,862734	0,132590	-0,048291	1,203155	15,301934	5,249823	-6,419645	-1,096538	-195,669926	-299,224273	27,233118	0,085444	-6,862734	0,132590	-538,772872	-5,504169	15,301934	0,085444	-6,862734	0,132590	-538,772872	-5,504169	15,301934
15:07:19,39	0,410950	3,575962	-0,106975	-0,112019	0,310992	2,185002	0,084428	-6,856154	0,134135	-0,287617	1,119068	15,308663	5,252335	-6,420351	-1,098469	-195,622674	-299,153828	27,212167	0,084428	-6,856154	0,134135	-538,495726	-5,508534	15,308663	0,084428	-6,856154	0,134135	-538,495726	-5,508534	15,308663
15:07:19,44	0,410950	3,575962	-0,106975	-0,112019	0,310992	2,185002	0,083783	-6,858683	0,132204	-0,071506	1,091238	15,287713	5,250157	-6,416775	-1,098033	-195,544345	-299,101259	27,251696	0,083783	-6,858683	0,132204	-538,478096	-5,485747	15,287713	0,083783	-6,858683	0,132204	-538,478096	-5,485747	15,287713
15:07:19,49	0,410950	3,575962	-0,106975	-0,112019	0,310992	2,185002	0,083471	-6,853316	0,131860	-0,185433	1,053059	15,335469	5,247843	-6,417397	-1,098813	-195,559112	-298,999849	27,259924	0,083471	-6,853316	0,131860	-538,170753	-5,499415	15,335469	0,083471	-6,853316	0,131860	-538,170753	-5,499415	15,335469
15:07:19,54	0,410950	3,575962	-0,106975	-0,112019	0,310992	2,185002	0,083471	-6,853316	0,131860	-0,185433	1,053059	15,335469	5,246906	-6,414914	-1,098418	-195,474456	-298,913697	27,232709	0,083471	-6,853316	0,131860	-538,170753	-5,499415	15,335469	0,083471	-6,853316	0,131860	-538,170753	-5,499415	15,335469
15:07:19,59	0,410950	3,575962	-0,106975	-0,112019	0,310992	2,185002	0,081789	-6,851263	0,132255	-0,175283	0,995834	15,308254	5,244555	-6,414796	-1,098084	-195,490833	-298,880512	27,175206	0,081789	-6,851263	0,132255	-537,999395	-5,424606	15,308254	0,081789	-6,851263	0,132255	-537,999395	-5,424606	15,308254
15:07:19,64	0,410950	3,575962	-0,106975	-0,112019	0,310992	2,185002	0,082863	-6,849168	0,132589	-0,263643	1,020891	15,250752	5,245847	-6,416788	-1,099608	-195,466551	-298,801392	27,188036	0,082863	-6,849168	0,132589	-537,923342	-5,483834	15,250752	0,082863	-6,849168	0,132589	-537,923342	-5,483834	15,250752
15:07:19,69	0,410950	3,575962	-0,106975	-0,112019	0,310992	2,185002	0,083942	-6,851283	0,131065	-0,073032	1,058493	15,263582	5,244754	-6,414238	-1,094164	-195,437716	-298,779898	27,190150	0,083942	-6,851283	0,131065	-537,898713	-5,530972	15,263582	0,083942	-6,851283	0,131065	-537,898713	-5,530972	15,263582
15:07:19,74	0,410950	3,575962	-0,106975	-0,112019	0,310992	2,185002	0,082280	-6,849061	0,136509	-0,155537	0,986264	15,265696	5,243122	-6,414934	-1,097611	-195,378978	-298,742813	27,221518	0,082280	-6,849061	0,136509	-537,806803	-5,472689	15,265696	0,082280	-6,849061	0,136509	-537,806803	-5,472689	15,265696
15:07:19,80	0,410950	3,575962	-0,106975	-0,112019	0,310992	2,185002	0,083699	-6,847995	0,133062	-0,149446	1,092385	15,297063	5,243648	-6,416984	-1,097217	-195,422590	-298,712845	27,241854	0,083699	-6,847995	0,133062	-537,717086	-5,477970	15,297063	0,083699	-6,847995	0,133062	-537,717086	-5,477970	15,297063
15:07:19,84	0,410950	3,575962	-0,106975	-0,112019	0,310992	2,185002	0,085211	-6,849476	0,133455	-0,068302	1,118262	15,317399	5,243879	-6,411903	-1,097201	-195,326104	-298,645078	27,234126	0,085211	-6,849476	0,133455	-537,752178	-5,570794	15,317399	0,085211	-6,849476	0,133455	-537,752178	-5,570794	15,317399
15:07:19,89	0,410950	3,575962	-0,106975	-0,112019	0,310992	2,185002	0,080695	-6,847136	0,133472	-0,083084	0,933122	15,309672	5,242142	-6,418088	-1,096051	-195,348619	-298,607639	27,194878	0,080695	-6,847136	0,133472	-537,583221	-5,401452	15,309672	0,080695	-6,847136	0,133472	-537,583221	-5,401452	15,309672
15:07:19,94	0,410950	3,575962	-0,106975	-0,112019	0,310992	2,185002	0,086921	-6,848724	0,134622	0,020673	1,218631	15,270423	5,242190	-6,411268	-1,095648	-195,312071	-298,585269	27,229910	0,086921	-6,848724	0,134622	-537,604145	-5,604646	15,270423	0,086921	-6,848724	0,134622	-537,604145	-5,604646	15,270423
15:07:19,99	0,410950	3,575962	-0,106975	-0,112019	0,310992	2,185002	0,080990	-6,845356	0,135025	-0,116803	0,930685	15,305456	5,239336	-6,417185	-1,097209	-195,310978	-298,516696	27,192913	0,080990	-6,845356	0,135025	-537,477253	-5,427009	15,305456	0,080990	-6,845356	0,135025	-537,477253	-5,427009	15,305456
15:07:20,04	0,410950	3,575962	-0,106975	-0,112019	0,310992	2,185002	0,087541	-6,845842	0,133464	-0,031597	1,238014	15,268458	5,242870	-6,411660	-1,098401	-195,297274	-298,513465	27,175651	0,087541	-6,845842	0,133464	-537,430200	-5,633959	15,268458	0,087541	-6,845842	0,133464	-537,430200	-5,633959	15,268458
15:07:20,09	0,410950	3,575962	-0,106975	-0,112019	0,310992	2,185002	0,080989	-6,846141	0,132272	-0,006423	0,907550	15,251196	5,239453	-6,414026	-1,099891	-195,257485	-298,461775	27,230159	0,080989	-6,846141	0,132272	-537,428461	-5,450070	15,251196	0,080989	-6,846141	0,132272	-537,428461	-5,450070	15,251196
15:07:20,14	0,410950	3,575962	-0,106975	-0,112019	0,310992	2,185002	0,084747	-6,844364	0,130782	-0,034141	1,111582	15,305705	5,240676	-6,413948	-1,096026	-195,257034	-298,434577	27,199826	0,084747	-6,844364	0,130782	-537,316725	-5,541046	15,305705	0,084747	-6,844364	0,130782	-537,316725	-5,541046	15,305705
15:07:20,19	0,410950	3,575962	-0,106975	-0,112019	0,310992	2,185002	0,084068	-6,845384	0,134647	0,042688	1,063059	15,275371	5,235464	-6,410926	-1,095641	-195,220578	-298,398004	27,199936	0,084068	-6,845384	0,134647	-537,319980	-5,536259	15,275371	0,084068	-6,845384	0,134647	-537,319980	-5,536259	15,275371
15:07:20,24	0,410950	3,575962	-0,106975	-0,112019	0,310992	2,185002	0,084057	-6,839360	0,135032	-0,220688	1,075768	15,275481	5,241903	-6,414962	-1,100279	-195,233716	-298,417213	27,207637	0,084057	-6,839360	0,135032	-537,110428	-5,522679	15,275481	0,084057	-6,839360	0,135032	-537,110428	-5,522679	15,275481
15:07:20,29	0,410950	3,575962	-0,106975	-0,112019	0,310992	2,185002	0,084333	-6,846954	0,130394	0,151030	1,088340	15,283183	5,234908	-6,410745	-1,097240	-195,231394	-298,330630	27,149813	0,084178	-6,838788	0,133433	-537,042329	-5,568945	15,225358	0,084178	-6,838788	0,133433	-537,042329	-5,568945	15,225358
15:07:20,34	0,410950	3,575962	-0,106975	-0,112019	0,310992	2,185002	0,084178	-6,838788	0,133433	-0,197494	1,039015	15,225358	5,237969	-6,412421	-1,097161	-195,171213	-298,343682	27,202305	0,084178	-6,838788	0,133433	-537,042329	-5,568945	15,225358	0,084178	-6,838788	0,133433	-537,042329	-5,568945	15,225358
15:07:20,40	0,410950	3,575962	-0,106975	-0,112019	0,310992	2,185002	0,083763	-6,841543	0,134166	-0,018951	1,053454	15,262595	5,235593	-6,416331	-1,094433	-195,206070	-298,310082	27,215624	0,083763	-6,841543	0,134166	-537,080072	-5,521969	15,262595	0,083763	-6,841543	0,134166	-537,080072	-5,521969	15,262595
15:07:20,45	0,410950	3,575962	-0,106975	-0,112019	0,310992	2,185002	0,085542	-6,840434	0,133118	-0,045517	1,139067	15,274607	5,235652	-6,412749	-1,097555	-195,172970	-298,287707	27,199062	0,085542	-6,840434	0,133118	-537,019564	-5,575949	15,274607	0,085542	-6,840434	0,133118	-537,019564	-5,575949	15,274607
15:07:20,50	0,410950	3,575962	-0,106975	-0,112019	0,310992	2,185002	0,085542	-6,840434	0,133118	-0,045517	1,139067	15,274607	5,254484	-6,425850	-1,095771	-195,755774	-299,102309	27,227635	0,085542	-6,840434	0,133118	-537,019564	-5,575949	15,274607	0,085542	-6,840434	0,133118	-537,019564	-5,575949	15,274607
15:07:20,55	0,410950	3,575962	-0,106975	-0,112019	0,310992	2,185002	0,087472	-6,863293	0,134902	0,146307	1,142009	15,303180	6,153791	-6,947888	-1,003367	-223,208611	-346,275467	29,586485	0,087472	-6,863293	0,134902	-538,622208	-5,724517	15,303180	0,087472	-6,863293	0,134902	-538,622208	-5,724517	15,303180
15:07:20,60	0,410999	3,625994	-0,106986	-0,112015	0,311000	2,184999	0,089916	-7,903135	0,227305	-0,361474	1,080849	17,662030	6,305242	-7,037501	-0,995137	-227,643912	-353,735676	29,992079	0,091797	-8,079102	0,235536	-634,099067	-6,138392	18,067625	0,091797	-8,079102	0,235536	-634,099067	-6,138392	18,067625
15:07:20,65	0,410999	3,625994	-0,106986	-0,112015	0,311000	2,184999	0,091797	-8,079102	0,235536	0,110424	1,067709	18,067625	6,284301	-7,027002	-0,994630	-227,243287	-352,873870	30,008353	0,091797	-8,079102	0,235536	-634,099067	-6,138392	18,067625	0,091797	-8,079102	0,235536	-634,099067	-6,138392	18,067625
15:07:20,70	0,410999	3,625994	-0,106986	-0,112015	0,311000	2,184999	0,093176	-8,055717	0,236042	-0,158926	1,055425	18,083898	6,275097	-7,022183	-0,992658	-227,013507	-352,443429	29,954716	0,093176	-8,055717	0,236042	-632,532712	-6,258867	18,083898	0,093176	-8,055717	0,236042	-632,532712	-6,258867	18,083898
15:07:20,75	0,410999	3,625994	-0,106986	-0,112015	0,311000	2,184999	0,093604	-8,045337	0,238015	-0,211043	1,061479	18,030262	6,275453	-7,021348	-0,992618	-226,920290	-352,229464	29,955928	0,093604	-8,045337	0,238015	-631,769968	-6,286446	18,030262	0,093604	-8,045337	0,238015	-631,769968	-6,286446	18,030262
15:07:20,80	0,410999	3,625994	-0,106986	-0,112015	0,311000	2,184999	0,092703	-8,045227	0,238055	0,015157	0,988342	18,031474	6,271609	-7,019212	-0,994948	-226,843466	-352,055554	29,932709	0,092703	-8,045227	0,238055	-631,535152	-6,288809	18,031474	0,092703	-8,045227	0,238055	-631,535152	-6,288809	18,031474
15:07:20,85	0,410999	3,625994	-0,106986	-0,112015	0,311000	2,184999	0,092775	-8,040830	0,235725	-0,024455	0,971680	18,008254	6,267895	-7,015769	-0,994120	-226,709713	-351,865381	29,946481	0,092775	-8,040830	0,235725	-631,229614	-6,311149	18,008254	0,092775	-8,040830	0,235725	-631,229614	-6,311149	18,008254
15:07:20,90	0,410999	3,625994	-0,106986	-0,112015	0,311000	2,184999	0,091650	-8,035892	0,236553	-0,049655	0,933934	18,022027	6,265777	-7,012603	-0,993703	-226,622045	-351,773928	29,953205	0,091650	-8,035892	0,236553	-630,867189	-6,260593	18,022027	0,091650	-8,035892	0,236553	-630,867189	-6,260593	18,022027
15:07:20,95	0,410999	3,625994	-0,106986	-0,112015	0,311000	2,184999	0,089968	-8,032475	0,236970	-0,104300	0,876642	18,028750	6,264746	-7,015933	-0,994077	-226,598087	-351,674445	29,941165	0,089968	-8,032475	0,236970	-630,653607	-6,185811	18,028750	0,089968	-8,032475	0,236970	-630,653607	-6,185811	18,028750
15:07:21,00	0,410999	3,625994	-0,106986	-0,112015	0,311000	2,184999	0,093367	-8,033247	0,236596	0,033947	1,024409	18,016711	6,295459	-7,036261	-0,978866	-227,742209	-353,223314	30,007785	0,093367	-8,033247	0,236596	-630,575916	-6,304884	18,016711	0,093367	-8,033247	0,236596	-630,575916	-6,304884	18,016711
15:07:21,05	0,410999	3,625994	-0,106986	-0,112015	0,311000	2,184999	0,095615	-8,070009	0,251807	0,032182	0,924914	18,083330	7,185778	-7,545349	-0,850853	-254,503937	-399,535633	32,351271	0,095615	-8,070009	0,251807	-633,463544	-6,580867	18,083330	0,095615	-8,070009	0,251807	-633,463544	-6,580867	18,083330
15:07:21,10	0,410958	3,676071	-0,106972	-0,112012	0,310987	2,185025	0,091338	-9,095591	0,379820	-0,126034	0,682340	20,426816	7,330685	-7,637272	-0,824410	-259,080210	-406,794206	32,766753	0,091338	-9,095591	0,379820	-714,129962	-6,487690	20,426816	0,091338	-9,095591	0,379820	-714,129962	-6,487690	20,426816
15:07:21,15	0,410958	3,676071	-0,106972	-0,112012	0,310987	2,185025	0,098493	-9,267046	0,406262	0,215370	0,720515	20,842298	7,309386	-7,625410	-0,822016	-258,639936	-405,767786	32,694826	0,098493	-9,267046	0,406262	-727,247755	-7,011176	20,842298	0,098493	-9,267046	0,406262	-727,247755	-7,011176	20,842298
15:07:21,20	0,410958	3,676071	-0,106972	-0,112012	0,310987	2,185025	0,098869	-9,242670	0,408657	0,056865	0,608136	20,770371	7,298582	-7,620368	-0,826183	-258,359492	-405,196517	32,721349	0,098869	-9,242670	0,408657	-725,492751	-7,153057	20,770371	0,098869	-9,242670	0,408657	-725,492751	-7,153057	20,770371
15:07:21,25	0,410958	3,676071	-0,106972	-0,112012	0,310987	2,185025	0,099904	-9,230793	0,404490	0,074181	0,619231	20,796894	7,291532	-7,617928	-0,828475	-258,185752	-404,860874	32,696937	0,099904	-9,230793	0,404490	-724,543039	-7,223267	20,796894	0,099904	-9,230793	0,404490	-724,543039	-7,223267	20,796894
15:07:21,30	0,410958	3,676071	-0,106972	-0,112012	0,310987	2,185025	0,101317	-9,223467	0,402197	0,070790	0,675329	20,772483	7,286031	-7,615116	-0,829647	-258,083380	-404,620709	32,655306	0,101317	-9,223467	0,402197	-723,971362	-7,278060	20,772483	0,101317	-9,223467	0,402197	-723,971362	-7,278060	20,772483
15:07:21,35	0,410958	3,676071	-0,106972	-0,112012	0,310987	2,185025	0,101632	-9,217297	0,401026	0,009122	0,660279	20,730852	7,282459	-7,614253	-0,831906	-257,916738	-404,339688	32,663481	0,101632	-9,217297	0,401026	-723,548681	-7,317830	20,730852	0,101632	-9,217297	0,401026	-723,548681	-7,317830	20,730852
15:07:21,40	0,410958	3,676071	-0,106972	-0,112012	0,310987	2,185025	0,102670	-9,213772	0,398766	0,152525	0,718082	20,739026	7,278664	-7,611190	-0,832666	-257,830255	-404,123599	32,660085	0,102670	-9,213772	0,398766	-723,128581	-7,341542	20,739026	0,102670	-9,213772	0,398766	-723,128581	-7,341542	20,739026
15:07:21,45	0,410958	3,676071	-0,106972	-0,112012	0,310987	2,185025	0,101916	-9,208954	0,398007	0,132356	0,645695	20,735630	7,275490	-7,609111	-0,834563	-257,696782	-403,997708	32,658815	0,101916	-9,208954	0,398007	-722,770517	-7,354694	20,735630	0,101916	-9,208954	0,398007	-722,770517	-7,354694	20,735630
15:07:21,50	0,410958	3,676071	-0,106972	-0,112012	0,310987	2,185025	0,101702	-9,205166	0,396109	0,111147	0,687215	20,734360	7,272174	-7,606739	-0,833040	-257,658316	-403,823124	32,614412	0,101702	-9,205166	0,396109	-722,494377	-7,296379	20,734360	0,101702	-9,205166	0,396109	-722,494377	-7,296379	20,734360
15:07:21,55	0,410958	3,676071	-0,106972	-0,112012	0,310987	2,185025	0,101306	-9,201108	0,397633	0,070564	0,612652	20,689958	7,269553	-7,606200	-0,833781	-257,554589	-403,680294	32,608309	0,101306	-9,201108	0,397633	-722,216416	-7,339869	20,689958	0,101306	-9,201108	0,397633	-722,216416	-7,339869	20,689958
15:07:21,60	0,410958	3,676071	-0,106972	-0,112012	0,310987	2,185025	0,102958	-9,189760	0,395152	-0,163566	0,673810	20,701340	7,261520	-7,602496	-0,835521	-257,501762	-403,502481	32,625795	0,102958	-9,189760	0,395152	-721,559734	-7,408387	20,701340	0,102958	-9,189760	0,395152	-721,559734	-7,408387	20,701340
15:07:21,65	0,410958	3,676071	-0,106972	-0,112012	0,310987	2,185025	0,102958	-9,189760	0,395152	-0,163566	0,673810	20,701340	7,263560	-7,600839	-0,834150	-257,412498	-403,401911	32,591524	0,102958	-9,189760	0,395152	-721,559734	-7,408387	20,701340	0,102958	-9,189760	0,395152	-721,559734	-7,408387	20,701340
15:07:21,70	0,410958	3,676071	-0,106972	-0,112012	0,310987	2,185025	0,100504	-9,190698	0,396523	0,016924	0,573205	20,667070	7,261456	-7,599231	-0,836085	-257,337933	-403,261824	32,572072	0,100504	-9,190698	0,396523	-721,452856	-7,316327	20,667070	0,100504	-9,190698	0,396523	-721,452856	-7,316327	20,667070
15:07:21,75	0,410958	3,676071	-0,106972	-0,112012	0,310987	2,185025	0,100162	-9,188072	0,394588	0,038991	0,549996	20,647617	7,262840	-7,599181	-0,837209	-257,270380	-403,169853	32,584944	0,100162	-9,188072	0,394588	-721,224675	-7,312755	20,647617	0,100162	-9,188072	0,394588	-721,224675	-7,312755	20,647617
15:07:21,80	0,410958	3,676071	-0,106972	-0,112012	0,310987	2,185025	0,099427	-9,189245	0,393464	0,213422	0,524271	20,660490	7,257741	-7,598962	-0,837585	-257,213145	-403,061815	32,577507	0,099427	-9,189245	0,393464	-721,142339	-7,280748	20,660490	0,099427	-9,189245	0,393464	-721,142339	-7,280748	20,660490
15:07:21,85	0,410958	3,676071	-0,106972	-0,112012	0,310987	2,185025	0,101787	-9,184720	0,393087	0,100304	0,642548	20,653052	7,257876	-7,597582	-0,839146	-257,179090	-402,967931	32,557116	0,101787	-9,184720	0,393087	-720,900244	-7,347746	20,653052	0,101787	-9,184720	0,393087	-720,900244	-7,347746	20,653052
15:07:21,90	0,410958	3,676071	-0,106972	-0,112012	0,310987	2,185025	0,100525	-9,184147	0,391527	0,168826	0,559457	20,632662	7,252250	-7,593403	-0,839865	-257,087220	-402,821717	32,614237	0,100525	-9,184147	0,391527	-720,786718	-7,331743	20,632662	0,100525	-9,184147	0,391527	-720,786718	-7,331743	20,632662
15:07:21,95	0,410958	3,676071	-0,106972	-0,112012	0,310987	2,185025	0,099718	-9,177185	0,390808	-0,020632	0,523965	20,689783	7,251235	-7,598348	-0,839070	-257,053348	-402,751323	32,590526	0,099718	-9,177185	0,390808	-720,429669	-7,303912	20,689783	0,099718	-9,177185	0,390808	-720,429669	-7,303912	20,689783
15:07:22,00	0,410958	3,676071	-0,106972	-0,112012	0,310987	2,185025	0,104508	-9,178778	0,391603	0,140116	0,767185	20,666071	7,247828	-7,593952	-0,840272	-257,010865	-402,677461	32,549643	0,104508	-9,178778	0,391603	-720,393992	-7,436711	20,666071	0,104508	-9,178778	0,391603	-720,393992	-7,436711	20,666071
15:07:22,05	0,410958	3,676071	-0,106972	-0,112012	0,310987	2,185025	0,102405	-9,173630	0,390401	-0,042412	0,657661	20,625189	7,243939	-7,592468	-0,840650	-256,959703	-402,496926	32,549833	0,102405	-9,173630	0,390401	-720,172341	-7,381106	20,625189	0,102405	-9,173630	0,390401	-720,172341	-7,381106	20,625189
15:07:22,10	0,410958	3,676071	-0,106972	-0,112012	0,310987	2,185025	0,104183	-9,173123	0,393952	0,215943	0,701731	20,630248	7,246500	-7,595238	-0,836721	-256,910426	-402,406706	32,554703	0,104183	-9,173123	0,393952	-719,874215	-7,476623	20,630248	0,104183	-9,173123	0,393952	-719,874215	-7,476623	20,630248
15:07:22,15	0,410958	3,676071	-0,106972	-0,112012	0,310987	2,185025	0,104183	-9,173123	0,393952	0,215943	0,701731	20,630248	7,245550	-7,592824	-0,839783	-256,809232	-402,349765	32,572080	0,104183	-9,173123	0,393952	-719,874215	-7,476623	20,630248	0,104183	-9,173123	0,393952	-719,874215	-7,476623	20,630248
15:07:22,20	0,410958	3,676071	-0,106972	-0,112012	0,310987	2,185025	0,102567	-9,171093	0,390890	0,210315	0,676862	20,647625	7,241464	-7,594684	-0,842911	-256,818083	-402,279392	32,551120	0,102567	-9,171093	0,390890	-719,720522	-7,374631	20,647625	0,102567	-9,171093	0,390890	-719,720522	-7,374631	20,647625
15:07:22,25	0,410958	3,676071	-0,106972	-0,112012	0,310987	2,185025	0,106221	-9,168485	0,387762	0,131175	0,824035	20,626665	7,240498	-7,588897	-0,841736	-256,735383	-402,196608	32,548053	0,106221	-9,168485	0,387762	-719,594869	-7,514322	20,626665	0,106221	-9,168485	0,387762	-719,594869	-7,514322	20,626665
15:07:22,30	0,410958	3,676071	-0,106972	-0,112012	0,310987	2,185025	0,101692	-9,164754	0,388937	0,050249	0,618762	20,623599	7,241761	-7,590310	-0,838618	-256,736580	-402,107673	32,549026	0,101692	-9,164754	0,388937	-719,382976	-7,364080	20,623599	0,101692	-9,164754	0,388937	-719,382976	-7,364080	20,623599
15:07:22,35	0,410958	3,676071	-0,106972	-0,112012	0,310987	2,185025	0,102284	-9,166555	0,392055	0,220293	0,604047	20,624572	7,240828	-7,584807	-0,841726	-256,644205	-401,992587	32,530084	0,102284	-9,166555	0,392055	-719,354268	-7,425274	20,624572	0,102284	-9,166555	0,392055	-719,354268	-7,425274	20,624572
15:07:22,40	0,410958	3,676071	-0,106972	-0,112012	0,310987	2,185025	0,097985	-9,162995	0,388947	0,181047	0,402913	20,605629	7,237980	-7,588788	-0,840927	-256,634300	-401,923994	32,535455	0,097985	-9,162995	0,388947	-719,114082	-7,288874	20,605629	0,097985	-9,162995	0,388947	-719,114082	-7,288874	20,605629
15:07:22,45	0,410958	3,676071	-0,106972	-0,112012	0,310987	2,185025	0,102857	-9,162519	0,389746	0,220656	0,630544	20,611000	7,236316	-7,587885	-0,842866	-256,608016	-401,844836	32,533902	0,102857	-9,162519	0,389746	-719,037115	-7,443703	20,611000	0,102857	-9,162519	0,389746	-719,037115	-7,443703	20,611000
15:07:22,50	0,410958	3,676071	-0,106972	-0,112012	0,310987	2,185025	0,102907	-9,160627	0,387807	0,203935	0,616335	20,609447	7,234736	-7,585907	-0,839348	-256,548199	-401,768839	32,538446	0,102907	-9,160627	0,387807	-718,905265	-7,461848	20,609447	0,102907	-9,160627	0,387807	-718,905265	-7,461848	20,609447
15:07:22,55	0,410958	3,676071	-0,106972	-0,112012	0,310987	2,185025	0,101984	-9,158270	0,391325	0,177086	0,582153	20,613991	7,230801	-7,586509	-0,842451	-256,483263	-401,698577	32,512077	0,101984	-9,158270	0,391325	-718,747077	-7,423588	20,613991	0,101984	-9,158270	0,391325	-718,747077	-7,423588	20,613991
15:07:22,60	0,410958	3,676071	-0,106972	-0,112012	0,310987	2,185025	0,104472	-9,155163	0,388222	0,108866	0,732634	20,587623	7,232176	-7,585237	-0,845122	-256,404446	-401,629408	32,534915	0,104472	-9,155163	0,388222	-718,571438	-7,468415	20,587623	0,104472	-9,155163	0,388222	-718,571438	-7,468415	20,587623
15:07:22,65	0,410958	3,676071	-0,106972	-0,112012	0,310987	2,185025	0,102683	-9,155718	0,385551	0,237018	0,673286	20,610461	7,228722	-7,586312	-0,842395	-256,398161	-401,561528	32,539455	0,102683	-9,155718	0,385551	-718,486825	-7,387337	20,610461	0,102683	-9,155718	0,385551	-718,486825	-7,387337	20,610461
15:07:22,70	0,410958	3,676071	-0,106972	-0,112012	0,310987	2,185025	0,105341	-9,153264	0,388278	0,171358	0,783004	20,615000	7,229474	-7,587260	-0,843550	-256,357736	-401,466896	32,523382	0,105341	-9,153264	0,388278	-718,359876	-7,486270	20,615000	0,105341	-9,153264	0,388278	-718,359876	-7,486270	20,615000
15:07:22,75	0,410958	3,676071	-0,106972	-0,112012	0,310987	2,185025	0,105786	-9,154389	0,387123	0,332023	0,793844	20,598927	7,226142	-7,582967	-0,842383	-256,281675	-401,392934	32,509785	0,105786	-9,154389	0,387123	-718,287522	-7,510375	20,598927	0,105786	-9,154389	0,387123	-718,287522	-7,510375	20,598927
15:07:22,80	0,410958	3,676071	-0,106972	-0,112012	0,310987	2,185025	0,103734	-9,149357	0,388290	0,172433	0,716037	20,585330	7,225554	-7,587783	-0,841585	-256,303799	-401,364021	32,524172	0,103734	-9,149357	0,388290	-718,052086	-7,427110	20,585330	0,103734	-9,149357	0,388290	-718,052086	-7,427110	20,585330
15:07:22,85	0,410958	3,676071	-0,106972	-0,112012	0,310987	2,185025	0,108199	-9,151256	0,389088	0,285149	0,914579	20,599717	7,226275	-7,583036	-0,846265	-256,266100	-401,240616	32,507189	0,108199	-9,151256	0,389088	-718,088427	-7,579038	20,599717	0,108199	-9,151256	0,389088	-718,088427	-7,579038	20,599717
15:07:22,90	0,410958	3,676071	-0,106972	-0,112012	0,310987	2,185025	0,103727	-9,149507	0,384408	0,319917	0,653005	20,582734	7,224697	-7,577779	-0,844687	-256,185694	-401,181064	32,522352	0,103727	-9,149507	0,384408	-717,916355	-7,489596	20,582734	0,103727	-9,149507	0,384408	-717,916355	-7,489596	20,582734
15:07:22,95	0,410958	3,676071	-0,106972	-0,112012	0,310987	2,185025	0,097791	-9,145018	0,382476	0,231061	0,384074	20,577433	7,225356	-7,575650	-0,848197	-256,159397	-401,135318	32,501887	0,097791	-9,145018	0,382476	-717,652869	-7,292525	20,577433	0,097791	-9,145018	0,382476	-717,652869	-7,292525	20,577433
15:07:23,00	0,410958	3,676071	-0,106972	-0,112012	0,310987	2,185025	0,097791	-9,145018	0,382476	0,231061	0,384074	20,577433	7,220785	-7,578009	-0,845078	-256,136305	-401,049122	32,496528	0,097791	-9,145018	0,382476	-717,652869	-7,292525	20,577433	0,097791	-9,145018	0,382476	-717,652869	-7,292525	20,577433
15:07:23,05	0,410958	3,676071	-0,106972	-0,112012	0,310987	2,185025	0,102119	-9,142239	0,385595	0,172741	0,586037	20,572073	7,222631	-7,578111	-0,844270	-256,108681	-401,021324	32,516327	0,102119	-9,142239	0,385595	-717,493029	-7,430320	20,572073	0,102119	-9,142239	0,385595	-717,493029	-7,430320	20,572073
15:07:23,10	0,410958	3,676071	-0,106972	-0,112012	0,310987	2,185025	0,101284	-9,143889	0,386403	0,296401	0,552637	20,591872	7,218602	-7,577649	-0,844691	-256,083879	-400,977013	32,468669	0,101284	-9,143889	0,386403	-717,498855	-7,398166	20,591872	0,101284	-9,143889	0,386403	-717,498855	-7,398166	20,591872
15:07:23,15	0,410958	3,676071	-0,106972	-0,112012	0,310987	2,185025	0,102899	-9,140168	0,385982	0,153728	0,635926	20,544214	7,218280	-7,576570	-0,846198	-255,989001	-400,870710	32,481810	0,102899	-9,140168	0,385982	-717,349495	-7,441633	20,544214	0,102899	-9,140168	0,385982	-717,349495	-7,441633	20,544214
15:07:23,20	0,410958	3,676071	-0,106972	-0,112012	0,310987	2,185025	0,102126	-9,139350	0,384475	0,250692	0,624731	20,557356	7,216040	-7,577566	-0,846154	-255,954244	-400,811396	32,516708	0,102126	-9,139350	0,384475	-717,188319	-7,392125	20,557356	0,102126	-9,139350	0,384475	-717,188319	-7,392125	20,557356
15:07:23,25	0,410958	3,676071	-0,106972	-0,112012	0,310987	2,185025	0,104108	-9,137908	0,384519	0,244426	0,728278	20,592253	7,217823	-7,574426	-0,845055	-255,956829	-400,790397	32,444835	0,104108	-9,137908	0,384519	-717,081345	-7,444225	20,592253	0,104108	-9,137908	0,384519	-717,081345	-7,444225	20,592253
15:07:23,30	0,410958	3,676071	-0,106972	-0,112012	0,310987	2,185025	0,100498	-9,137882	0,385618	0,259986	0,527785	20,520380	7,215599	-7,575078	-0,845427	-255,932047	-400,685749	32,452523	0,100498	-9,137882	0,385618	-717,063772	-7,361281	20,520380	0,100498	-9,137882	0,385618	-717,063772	-7,361281	20,520380
15:07:23,35	0,410958	3,676071	-0,106972	-0,112012	0,310987	2,185025	0,102174	-9,136282	0,385246	0,279783	0,584116	20,528068	7,213996	-7,575731	-0,844214	-255,878705	-400,619352	32,482060	0,102174	-9,136282	0,385246	-716,918343	-7,436578	20,528068	0,102174	-9,136282	0,385246	-716,918343	-7,436578	20,528068
15:07:23,40	0,410958	3,676071	-0,106972	-0,112012	0,310987	2,185025	0,103541	-9,135221	0,386459	0,308779	0,668170	20,557606	7,210485	-7,573771	-0,848105	-255,881706	-400,538829	32,496413	0,103541	-9,135221	0,386459	-716,806052	-7,459793	20,557606	0,103541	-9,135221	0,386459	-716,806052	-7,459793	20,557606
15:07:23,45	0,410958	3,676071	-0,106972	-0,112012	0,310987	2,185025	0,103598	-9,131200	0,382567	0,167912	0,628302	20,571958	7,206560	-7,574138	-0,842649	-255,820868	-400,484541	32,483783	0,103598	-9,131200	0,382567	-716,631255	-7,504178	20,571958	0,103598	-9,131200	0,382567	-716,631255	-7,504178	20,571958
15:07:23,51	0,410958	3,676071	-0,106972	-0,112012	0,310987	2,185025	0,105879	-9,127984	0,388024	0,078145	0,772422	20,559329	7,211295	-7,575193	-0,846551	-255,837826	-400,401970	32,460567	0,105879	-9,127984	0,388024	-716,468614	-7,539064	20,559329	0,105879	-9,127984	0,388024	-716,468614	-7,539064	20,559329
15:07:23,56	0,410958	3,676071	-0,106972	-0,112012	0,310987	2,185025	0,104426	-9,132612	0,384122	0,381839	0,640887	20,536113	7,210788	-7,571765	-0,845750	-255,782379	-400,422196	32,478664	0,104426	-9,132612	0,384122	-716,528230	-7,556527	20,536113	0,104426	-9,132612	0,384122	-716,528230	-7,556527	20,536113
15:07:23,61	0,410958	3,676071	-0,106972	-0,112012	0,310987	2,185025	0,101710	-9,130459	0,384923	0,280092	0,557788	20,554209	7,206218	-7,573527	-0,844590	-255,750825	-400,352345	32,449749	0,101710	-9,130459	0,384923	-716,460970	-7,426422	20,554209	0,101710	-9,130459	0,384923	-716,460970	-7,426422	20,554209
15:07:23,66	0,410958	3,676071	-0,106972	-0,112012	0,310987	2,185025	0,105521	-9,127383	0,386083	0,196367	0,748385	20,525295	7,204567	-7,570669	-0,845732	-255,709987	-400,276478	32,476819	0,105521	-9,127383	0,386083	-716,303164	-7,535025	20,525295	0,105521	-9,127383	0,386083	-716,303164	-7,535025	20,525295
15:07:23,71	0,410958	3,676071	-0,106972	-0,112012	0,310987	2,185025	0,103871	-9,124524	0,384941	0,133843	0,660033	20,552364	7,205780	-7,572152	-0,848818	-255,705961	-400,229843	32,494675	0,103871	-9,124524	0,384941	-716,141291	-7,493873	20,552364	0,103871	-9,124524	0,384941	-716,141291	-7,493873	20,552364
15:07:23,76	0,410958	3,676071	-0,106972	-0,112012	0,310987	2,185025	0,104549	-9,126316	0,381855	0,269427	0,675453	20,570220	7,203073	-7,572189	-0,846122	-255,638138	-400,145350	32,426738	0,104549	-9,126316	0,381855	-716,146379	-7,531669	20,570220	0,104549	-9,126316	0,381855	-716,146379	-7,531669	20,570220
15:07:23,81	0,410958	3,676071	-0,106972	-0,112012	0,310987	2,185025	0,105935	-9,123989	0,384551	0,255532	0,763995	20,502283	7,202526	-7,569601	-0,848022	-255,609740	-400,120125	32,481996	0,105935	-9,123989	0,384551	-715,977641	-7,551898	20,502283	0,105935	-9,123989	0,384551	-715,977641	-7,551898	20,502283
15:07:23,86	0,410958	3,676071	-0,106972	-0,112012	0,310987	2,185025	0,103967	-9,122222	0,382651	0,199692	0,673639	20,557542	7,201457	-7,570002	-0,846494	-255,588957	-400,062975	32,433988	0,103967	-9,122222	0,382651	-715,894771	-7,487765	20,557542	0,103967	-9,122222	0,382651	-715,894771	-7,487765	20,557542
15:07:23,91	0,410958	3,676071	-0,106972	-0,112012	0,310987	2,185025	0,104849	-9,121497	0,384179	0,221839	0,708931	20,509533	7,198681	-7,566080	-0,847642	-255,514664	-400,011121	32,440531	0,104849	-9,121497	0,384179	-715,815653	-7,521717	20,509533	0,104849	-9,121497	0,384179	-715,815653	-7,521717	20,509533
15:07:23,96	0,410958	3,676071	-0,106972	-0,112012	0,310987	2,185025	0,102840	-9,117131	0,383030	0,076895	0,642890	20,516077	7,196780	-7,570569	-0,853100	-255,592306	-399,970618	32,444953	0,102840	-9,117131	0,383030	-715,617920	-7,430073	20,516077	0,102840	-9,117131	0,383030	-715,617920	-7,430073	20,516077
15:07:24,01	0,410958	3,676071	-0,106972	-0,112012	0,310987	2,185025	0,107678	-9,117729	0,377573	0,104246	0,806974	20,520499	7,198770	-7,569302	-0,848028	-255,518636	-399,907185	32,429138	0,107678	-9,117729	0,377573	-715,637510	-7,645772	20,520499	0,107678	-9,117729	0,377573	-715,637510	-7,645772	20,520499
15:07:24,06	0,410958	3,676071	-0,106972	-0,112012	0,310987	2,185025	0,105586	-9,118820	0,382645	0,252735	0,730282	20,504683	7,202317	-7,569578	-0,848392	-255,520310	-399,877583	32,455123	0,105586	-9,118820	0,382645	-715,574647	-7,558254	20,504683	0,105586	-9,118820	0,382645	-715,574647	-7,558254	20,504683
15:07:24,11	0,410958	3,676071	-0,106972	-0,112012	0,310987	2,185025	0,104052	-9,122029	0,382281	0,444414	0,634231	20,530668	7,198329	-7,568767	-0,850316	-255,477400	-399,797566	32,467537	0,104052	-9,122029	0,382281	-715,634891	-7,533837	20,530668	0,104052	-9,122029	0,382281	-715,634891	-7,533837	20,530668
15:07:24,16	0,410958	3,676071	-0,106972	-0,112012	0,310987	2,185025	0,105343	-9,118171	0,380357	0,334517	0,698536	20,543082	7,196062	-7,564013	-0,847247	-255,449947	-399,751585	32,428413	0,105343	-9,118171	0,380357	-715,441886	-7,570906	20,543082	0,105343	-9,118171	0,380357	-715,441886	-7,570906	20,543082
15:07:24,21	0,410958	3,676071	-0,106972	-0,112012	0,310987	2,185025	0,102360	-9,113830	0,383426	0,162366	0,544172	20,503958	7,196754	-7,568146	-0,846824	-255,423645	-399,721554	32,433198	0,102360	-9,113830	0,383426	-715,273319	-7,491055	20,503958	0,102360	-9,113830	0,383426	-715,273319	-7,491055	20,503958
15:07:24,26	0,410958	3,676071	-0,106972	-0,112012	0,310987	2,185025	0,105593	-9,116496	0,383849	0,340140	0,720070	20,508744	7,195751	-7,569968	-0,847964	-255,358439	-399,687061	32,419348	0,105593	-9,116496	0,383849	-715,304802	-7,568977	20,508744	0,105593	-9,116496	0,383849	-715,304802	-7,568977	20,508744
15:07:24,31	0,410958	3,676071	-0,106972	-0,112012	0,310987	2,185025	0,107672	-9,116538	0,382709	0,404793	0,867425	20,494893	7,194588	-7,568660	-0,845643	-255,358046	-399,672069	32,413560	0,107672	-9,116538	0,382709	-715,243436	-7,584859	20,494893	0,107672	-9,116538	0,382709	-715,243436	-7,584859	20,494893
15:07:24,36	0,410958	3,676071	-0,106972	-0,112012	0,310987	2,185025	0,105406	-9,114623	0,382721	0,381209	0,720450	20,521896	7,195226	-7,567048	-0,847951	-255,345672	-399,606709	32,446351	0,105406	-9,114623	0,382721	-715,116731	-7,553917	20,521896	0,105406	-9,114623	0,382721	-715,116731	-7,553917	20,521896
15:07:24,41	0,410958	3,676071	-0,106972	-0,112012	0,310987	2,185025	0,105406	-9,114623	0,382721	0,381209	0,720450	20,521896	7,191747	-7,564662	-0,848374	-255,340687	-399,535916	32,419506	0,105406	-9,114623	0,382721	-715,116731	-7,553917	20,521896	0,105406	-9,114623	0,382721	-715,116731	-7,553917	20,521896
15:07:24,46	0,410958	3,676071	-0,106972	-0,112012	0,310987	2,185025	0,105079	-9,110418	0,382299	0,226314	0,672376	20,495052	7,192450	-7,561385	-0,851891	-255,286292	-399,509739	32,378928	0,105079	-9,110418	0,382299	-714,941481	-7,576337	20,495052	0,105079	-9,110418	0,382299	-714,941481	-7,576337	20,495052
15:07:24,51	0,410958	3,676071	-0,106972	-0,112012	0,310987	2,185025	0,101890	-9,109388	0,378782	0,222630	0,540551	20,454473	7,193107	-7,565934	-0,852586	-255,273631	-399,460137	32,452925	0,101890	-9,109388	0,378782	-714,864321	-7,457800	20,454473	0,101890	-9,109388	0,378782	-714,864321	-7,457800	20,454473
15:07:24,56	0,410958	3,676071	-0,106972	-0,112012	0,310987	2,185025	0,105501	-9,112232	0,378086	0,419793	0,714506	20,528470	7,192037	-7,564922	-0,848717	-255,257813	-399,383503	32,428602	0,105501	-9,112232	0,378086	-714,890394	-7,567339	20,528470	0,105501	-9,112232	0,378086	-714,890394	-7,567339	20,528470
15:07:24,61	0,410958	3,676071	-0,106972	-0,112012	0,310987	2,185025	0,105160	-9,110799	0,381956	0,419571	0,672140	20,504147	7,190898	-7,561582	-0,847186	-255,242495	-399,365432	32,409010	0,105160	-9,110799	0,381956	-714,778153	-7,582913	20,504147	0,105160	-9,110799	0,381956	-714,778153	-7,582913	20,504147
15:07:24,66	0,410958	3,676071	-0,106972	-0,112012	0,310987	2,185025	0,102836	-9,108142	0,383487	0,304712	0,555543	20,484555	7,189283	-7,562784	-0,849119	-255,197360	-399,295918	32,392111	0,102836	-9,108142	0,383487	-714,684432	-7,517107	20,484555	0,102836	-9,108142	0,383487	-714,684432	-7,517107	20,484555
15:07:24,71	0,410958	3,676071	-0,106972	-0,112012	0,310987	2,185025	0,104685	-9,107344	0,381554	0,346005	0,656005	20,467656	7,188694	-7,563217	-0,850265	-255,187998	-399,312714	32,411389	0,104685	-9,107344	0,381554	-714,580527	-7,561765	20,467656	0,104685	-9,107344	0,381554	-714,580527	-7,561765	20,467656
15:07:24,76	0,410958	3,676071	-0,106972	-0,112012	0,310987	2,185025	0,105355	-9,107051	0,380408	0,320879	0,707338	20,486934	7,187621	-7,563257	-0,850261	-255,171682	-399,219874	32,409156	0,105355	-9,107051	0,380408	-714,582616	-7,563008	20,486934	0,105355	-9,107051	0,380408	-714,582616	-7,563008	20,486934
15:07:24,81	0,410958	3,676071	-0,106972	-0,112012	0,310987	2,185025	0,105925	-9,106142	0,380412	0,362168	0,704714	20,484701	7,185312	-7,562606	-0,847151	-255,162965	-399,193042	32,412576	0,105925	-9,106142	0,380412	-714,469964	-7,610416	20,484701	0,105925	-9,106142	0,380412	-714,469964	-7,610416	20,484701
15:07:24,86	0,410958	3,676071	-0,106972	-0,112012	0,310987	2,185025	0,106516	-9,103816	0,383522	0,268846	0,729579	20,488121	7,186612	-7,561538	-0,850221	-255,107577	-399,156295	32,434816	0,106516	-9,103816	0,383522	-714,380748	-7,631945	20,488121	0,106516	-9,103816	0,383522	-714,380748	-7,631945	20,488121
15:07:24,91	0,410958	3,676071	-0,106972	-0,112012	0,310987	2,185025	0,104942	-9,104408	0,380452	0,359139	0,677289	20,510361	7,184388	-7,559976	-0,849096	-255,072113	-399,097255	32,372518	0,104942	-9,104408	0,380452	-714,336913	-7,560621	20,510361	0,104942	-9,104408	0,380452	-714,336913	-7,560621	20,510361
15:07:24,96	0,410958	3,676071	-0,106972	-0,112012	0,310987	2,185025	0,104701	-9,101701	0,381577	0,287238	0,665963	20,448064	7,186174	-7,560707	-0,850254	-255,070040	-399,075980	32,374084	0,104701	-9,101701	0,381577	-714,196316	-7,553049	20,448064	0,104701	-9,101701	0,381577	-714,196316	-7,553049	20,448064
15:07:25,01	0,410958	3,676071	-0,106972	-0,112012	0,310987	2,185025	0,104441	-9,103614	0,380419	0,406167	0,643586	20,449629	7,184518	-7,561458	-0,848638	-255,034128	-399,025728	32,432085	0,104441	-9,103614	0,380419	-714,227545	-7,554993	20,449629	0,104441	-9,103614	0,380419	-714,227545	-7,554993	20,449629
15:07:25,06	0,410958	3,676071	-0,106972	-0,112012	0,310987	2,185025	0,105920	-9,102555	0,382035	0,412563	0,726476	20,507630	7,183980	-7,560701	-0,851358	-255,019741	-398,977807	32,430302	0,105920	-9,102555	0,382035	-714,138001	-7,588216	20,507630	0,105920	-9,102555	0,382035	-714,138001	-7,588216	20,507630
15:07:25,11	0,410958	3,676071	-0,106972	-0,112012	0,310987	2,185025	0,105532	-9,101711	0,379315	0,417374	0,694840	20,505847	7,183429	-7,562423	-0,849058	-255,021695	-398,965357	32,380518	0,105532	-9,101711	0,379315	-714,066943	-7,589456	20,505847	0,105532	-9,101711	0,379315	-714,066943	-7,589456	20,505847
15:07:25,16	0,410958	3,676071	-0,106972	-0,112012	0,310987	2,185025	0,107300	-9,102094	0,381615	0,447108	0,778814	20,456064	7,174732	-7,558906	-0,851020	-254,983383	-398,854667	32,369348	0,107300	-9,102094	0,381615	-714,067295	-7,644202	20,456064	0,107300	-9,102094	0,381615	-714,067295	-7,644202	20,456064
15:07:25,21	0,410958	3,676071	-0,106972	-0,112012	0,310987	2,185025	0,108602	-9,092805	0,379653	0,079071	0,824376	20,444893	7,180389	-7,556164	-0,849907	-254,934090	-398,887962	32,403609	0,108602	-9,092805	0,379653	-713,706107	-7,700883	20,444893	0,108602	-9,092805	0,379653	-713,706107	-7,700883	20,444893
15:07:25,26	0,410958	3,676071	-0,106972	-0,112012	0,310987	2,185025	0,103398	-9,096333	0,380766	0,258326	0,613125	20,479154	7,179594	-7,556235	-0,846704	-254,914548	-398,849891	32,386784	0,103398	-9,096333	0,380766	-713,803779	-7,503651	20,479154	0,103398	-9,096333	0,380766	-713,803779	-7,503651	20,479154
15:07:25,31	0,410958	3,676071	-0,106972	-0,112012	0,310987	2,185025	0,103858	-9,095680	0,383968	0,267117	0,634907	20,462330	7,177952	-7,557948	-0,849400	-254,883279	-398,767349	32,395055	0,103858	-9,095680	0,383968	-713,743736	-7,517940	20,462330	0,103858	-9,095680	0,383968	-713,743736	-7,517940	20,462330
15:07:25,36	0,410958	3,676071	-0,106972	-0,112012	0,310987	2,185025	0,106162	-9,095114	0,381273	0,324821	0,740515	20,470600	7,178499	-7,558631	-0,852138	-254,909341	-398,744089	32,383191	0,106162	-9,095114	0,381273	-713,641628	-7,593182	20,470600	0,106162	-9,095114	0,381273	-713,641628	-7,593182	20,470600
15:07:25,41	0,410958	3,676071	-0,106972	-0,112012	0,310987	2,185025	0,106481	-9,095929	0,378535	0,374328	0,722902	20,458737	7,177407	-7,559424	-0,850159	-254,873212	-398,741930	32,405604	0,106481	-9,095929	0,378535	-713,656120	-7,635835	20,458737	0,106481	-9,095929	0,378535	-713,656120	-7,635835	20,458737
15:07:25,46	0,410958	3,676071	-0,106972	-0,112012	0,310987	2,185025	0,107713	-9,095379	0,380514	0,365668	0,817203	20,481150	7,175046	-7,556783	-0,853688	-254,890049	-398,663509	32,395885	0,107713	-9,095379	0,380514	-713,621614	-7,638289	20,481150	0,107713	-9,095379	0,380514	-713,621614	-7,638289	20,481150
15:07:25,51	0,410958	3,676071	-0,106972	-0,112012	0,310987	2,185025	0,106606	-9,092015	0,376985	0,250205	0,705841	20,471430	7,174003	-7,556164	-0,852520	-254,836111	-398,648563	32,370784	0,106606	-9,092015	0,376985	-713,472956	-7,662743	20,471430	0,106606	-9,092015	0,376985	-713,472956	-7,662743	20,471430
15:07:25,56	0,410958	3,676071	-0,106972	-0,112012	0,310987	2,185025	0,106592	-9,090802	0,378153	0,227036	0,744361	20,446330	7,176433	-7,555833	-0,849827	-254,829046	-398,597530	32,327571	0,106592	-9,090802	0,378153	-713,400897	-7,623137	20,446330	0,106592	-9,090802	0,378153	-713,400897	-7,623137	20,446330
15:07:25,61	0,410958	3,676071	-0,106972	-0,112012	0,310987	2,185025	0,105091	-9,092741	0,380846	0,375614	0,646871	20,403116	7,175929	-7,557100	-0,854038	-254,790072	-398,562423	32,383878	0,105091	-9,092741	0,380846	-713,404562	-7,602739	20,403116	0,105091	-9,092741	0,380846	-713,404562	-7,602739	20,403116
15:07:25,66	0,410958	3,676071	-0,106972	-0,112012	0,310987	2,185025	0,106440	-9,092938	0,376635	0,435741	0,733232	20,459424	7,174282	-7,554035	-0,849748	-254,747760	-398,518877	32,396934	0,106440	-9,092938	0,376635	-713,359888	-7,622294	20,459424	0,106440	-9,092938	0,376635	-713,359888	-7,622294	20,459424
15:07:25,71	0,410958	3,676071	-0,106972	-0,112012	0,310987	2,185025	0,104609	-9,089979	0,380925	0,340739	0,652887	20,472479	7,173690	-7,557586	-0,852509	-254,763933	-398,509717	32,335457	0,104609	-9,089979	0,380925	-713,222607	-7,558902	20,472479	0,104609	-9,089979	0,380925	-713,222607	-7,558902	20,472479
15:07:25,76	0,410958	3,676071	-0,106972	-0,112012	0,310987	2,185025	0,107980	-9,091242	0,378164	0,406247	0,809596	20,411002	7,172031	-7,553044	-0,852076	-254,709536	-398,469539	32,389606	0,107980	-9,091242	0,378164	-713,256221	-7,666820	20,411002	0,107980	-9,091242	0,378164	-713,256221	-7,666820	20,411002
15:07:25,81	0,410958	3,676071	-0,106972	-0,112012	0,310987	2,185025	0,104876	-9,087534	0,378597	0,275457	0,675214	20,465151	7,172185	-7,552646	-0,851289	-254,662677	-398,404719	32,376272	0,104876	-9,087534	0,378597	-713,095983	-7,557547	20,465151	0,104876	-9,087534	0,378597	-713,095983	-7,557547	20,465151
15:07:25,86	0,410958	3,676071	-0,106972	-0,112012	0,310987	2,185025	0,104455	-9,087468	0,379384	0,351591	0,661470	20,451817	7,169296	-7,553551	-0,851683	-254,649838	-398,375283	32,362153	0,104455	-9,087468	0,379384	-713,014669	-7,538209	20,451817	0,104455	-9,087468	0,379384	-713,014669	-7,538209	20,451817
15:07:25,91	0,410958	3,676071	-0,106972	-0,112012	0,310987	2,185025	0,106682	-9,085419	0,378990	0,276937	0,773713	20,437699	7,168692	-7,553119	-0,848579	-254,670560	-398,346613	32,371046	0,106682	-9,085419	0,378990	-712,928449	-7,600843	20,437699	0,106682	-9,085419	0,378990	-712,928449	-7,600843	20,437699
15:07:25,96	0,410958	3,676071	-0,106972	-0,112012	0,310987	2,185025	0,106610	-9,084680	0,382094	0,252982	0,737679	20,446591	7,169355	-7,552581	-0,850523	-254,639950	-398,326677	32,353367	0,106610	-9,084680	0,382094	-712,894400	-7,631211	20,446591	0,106610	-9,084680	0,382094	-712,894400	-7,631211	20,446591
15:07:26,01	0,410958	3,676071	-0,106972	-0,112012	0,310987	2,185025	0,105813	-9,084985	0,380150	0,301434	0,712759	20,428912	7,171701	-7,552988	-0,850128	-254,653381	-398,304756	32,364002	0,105813	-9,084985	0,380150	-712,869924	-7,593540	20,428912	0,105813	-9,084985	0,380150	-712,869924	-7,593540	20,428912
15:07:26,06	0,410958	3,676071	-0,106972	-0,112012	0,310987	2,185025	0,104993	-9,087220	0,380545	0,429914	0,647537	20,439547	7,171171	-7,553372	-0,854382	-254,638778	-398,240562	32,382883	0,104993	-9,087220	0,380545	-712,916878	-7,594408	20,439547	0,104993	-9,087220	0,380545	-712,916878	-7,594408	20,439547
15:07:26,11	0,410958	3,676071	-0,106972	-0,112012	0,310987	2,185025	0,105590	-9,086953	0,376291	0,478931	0,659147	20,458429	7,167193	-7,555928	-0,853217	-254,587780	-398,231712	32,342106	0,105590	-9,086953	0,376291	-712,846911	-7,629686	20,458429	0,105590	-9,086953	0,376291	-712,846911	-7,629686	20,458429
15:07:26,16	0,410958	3,676071	-0,106972	-0,112012	0,310987	2,185025	0,109792	-9,084786	0,377455	0,399394	0,917396	20,417652	7,165465	-7,549320	-0,851267	-254,569262	-398,178646	32,381872	0,109792	-9,084786	0,377455	-712,756315	-7,701301	20,417652	0,109792	-9,084786	0,377455	-712,756315	-7,701301	20,417652
15:07:26,21	0,410958	3,676071	-0,106972	-0,112012	0,310987	2,185025	0,104934	-9,079986	0,379406	0,205018	0,654249	20,457417	7,164307	-7,555143	-0,850087	-254,590254	-398,143805	32,381422	0,104934	-9,079986	0,379406	-712,573902	-7,583042	20,457417	0,104934	-9,079986	0,379406	-712,573902	-7,583042	20,457417
15:07:26,26	0,410958	3,676071	-0,106972	-0,112012	0,310987	2,185025	0,110556	-9,081894	0,380586	0,323898	0,911004	20,456967	7,166145	-7,548438	-0,853627	-254,548627	-398,113377	32,336983	0,110556	-9,081894	0,380586	-712,604782	-7,767631	20,456967	0,110556	-9,081894	0,380586	-712,604782	-7,767631	20,456967
15:07:26,31	0,410958	3,676071	-0,106972	-0,112012	0,310987	2,185025	0,103830	-9,080134	0,377046	0,279534	0,582114	20,412529	7,165502	-7,551303	-0,853585	-254,578945	-398,100734	32,395280	0,103830	-9,080134	0,377046	-712,510971	-7,568570	20,412529	0,103830	-9,080134	0,377046	-712,510971	-7,568570	20,412529
15:07:26,36	0,410958	3,676071	-0,106972	-0,112012	0,310987	2,185025	0,106633	-9,081009	0,377088	0,320842	0,695280	20,470825	7,162162	-7,551121	-0,853581	-254,510189	-398,046052	32,366701	0,106633	-9,081009	0,377088	-712,538378	-7,675420	20,470825	0,106633	-9,081009	0,377088	-712,538378	-7,675420	20,470825
15:07:26,41	0,410958	3,676071	-0,106972	-0,112012	0,310987	2,185025	0,108145	-9,078025	0,377092	0,247419	0,806086	20,442247	7,162785	-7,553215	-0,853166	-254,508653	-398,016101	32,386570	0,108145	-9,078025	0,377092	-712,377574	-7,683274	20,442247	0,108145	-9,078025	0,377092	-712,377574	-7,683274	20,442247
15:07:26,46	0,410958	3,676071	-0,106972	-0,112012	0,310987	2,185025	0,109647	-9,079613	0,377506	0,356660	0,870570	20,462116	7,165138	-7,546522	-0,851663	-254,500695	-398,014098	32,348276	0,109647	-9,079613	0,377506	-712,392928	-7,736734	20,462116	0,109647	-9,079613	0,377506	-712,392928	-7,736734	20,462116
15:07:26,51	0,410958	3,676071	-0,106972	-0,112012	0,310987	2,185025	0,102674	-9,078304	0,379010	0,294328	0,513864	20,423822	7,161124	-7,551859	-0,854335	-254,474417	-397,959672	32,374116	0,102674	-9,078304	0,379010	-712,352538	-7,546061	20,423822	0,102674	-9,078304	0,379010	-712,352538	-7,546061	20,423822
15:07:26,56	0,410958	3,676071	-0,106972	-0,112012	0,310987	2,185025	0,109303	-9,077496	0,376338	0,312591	0,854100	20,449661	7,163565	-7,550909	-0,850849	-254,458862	-397,911868	32,349703	0,109303	-9,077496	0,376338	-712,270855	-7,726177	20,449661	0,109303	-9,077496	0,376338	-712,270855	-7,726177	20,449661
15:07:26,61	0,410958	3,676071	-0,106972	-0,112012	0,310987	2,185025	0,107260	-9,079135	0,379824	0,447008	0,737440	20,425248	7,164114	-7,550450	-0,853531	-254,462746	-397,917759	32,404646	0,107260	-9,079135	0,379824	-712,265117	-7,682472	20,425248	0,107260	-9,079135	0,379824	-712,265117	-7,682472	20,425248
15:07:26,66	0,410958	3,676071	-0,106972	-0,112012	0,310987	2,185025	0,106588	-9,079381	0,377142	0,452722	0,702095	20,480191	7,160117	-7,545232	-0,852054	-254,427516	-397,847787	32,318497	0,106588	-9,079381	0,377142	-712,278663	-7,665089	20,480191	0,106588	-9,079381	0,377142	-712,278663	-7,665089	20,480191
15:07:26,71	0,410958	3,676071	-0,106972	-0,112012	0,310987	2,185025	0,104068	-9,073311	0,378619	0,215294	0,566550	20,394042	7,162617	-7,545260	-0,856286	-254,342763	-397,874716	32,319766	0,104068	-9,073311	0,378619	-712,039595	-7,602771	20,394042	0,104068	-9,073311	0,378619	-712,039595	-7,602771	20,394042
15:07:26,76	0,410958	3,676071	-0,106972	-0,112012	0,310987	2,185025	0,102842	-9,075489	0,374387	0,347642	0,589658	20,395312	7,162591	-7,549582	-0,853537	-254,385451	-397,822426	32,358323	0,106598	-9,077628	0,377136	-712,111005	-7,646078	20,433868	0,106598	-9,077628	0,377136	-712,111005	-7,646078	20,433868
15:07:26,81	0,410958	3,676071	-0,106972	-0,112012	0,310987	2,185025	0,106598	-9,077628	0,377136	0,482783	0,721880	20,433868	7,162012	-7,548426	-0,850439	-254,397226	-397,784087	32,357858	0,106598	-9,077628	0,377136	-712,111005	-7,646078	20,433868	0,106598	-9,077628	0,377136	-712,111005	-7,646078	20,433868
15:07:26,86	0,410958	3,676071	-0,106972	-0,112012	0,310987	2,185025	0,105886	-9,076548	0,380234	0,453943	0,655474	20,433404	7,159729	-7,550227	-0,852379	-254,377271	-397,750799	32,344703	0,105886	-9,076548	0,380234	-712,055072	-7,656569	20,433404	0,105886	-9,076548	0,380234	-712,055072	-7,656569	20,433404
15:07:26,91	0,410958	3,676071	-0,106972	-0,112012	0,310987	2,185025	0,108588	-9,075472	0,378294	0,436784	0,796605	20,420248	7,161642	-7,549999	-0,853523	-254,302492	-397,768562	32,325046	0,108588	-9,075472	0,378294	-711,987746	-7,727530	20,420248	0,108588	-9,075472	0,378294	-711,987746	-7,727530	20,420248
15:07:26,95	0,410958	3,676071	-0,106972	-0,112012	0,310987	2,185025	0,107434	-9,077014	0,377149	0,539015	0,810242	20,400591	7,156754	-7,545676	-0,853636	-254,332870	-397,674788	32,357298	0,107434	-9,077014	0,377149	-712,006623	-7,623308	20,400591	0,107434	-9,077014	0,377149	-712,006623	-7,623308	20,400591
15:07:27,00	0,410958	3,676071	-0,106972	-0,112012	0,310987	2,185025	0,106133	-9,070620	0,377036	0,272513	0,669430	20,432843	7,162213	-7,550516	-0,853509	-254,327985	-397,712735	32,356180	0,106133	-9,070620	0,377036	-711,771143	-7,662045	20,432843	0,106133	-9,070620	0,377036	-711,771143	-7,662045	20,432843
15:07:27,05	0,410958	3,676071	-0,106972	-0,112012	0,310987	2,185025	0,107595	-9,077768	0,377164	0,613781	0,768658	20,431725	7,159387	-7,545905	-0,851586	-254,290088	-397,644647	32,337617	0,107595	-9,077768	0,377164	-711,990981	-7,677583	20,431725	0,107595	-9,077768	0,377164	-711,990981	-7,677583	20,431725
15:07:27,10	0,410958	3,676071	-0,106972	-0,112012	0,310987	2,185025	0,105016	-9,073015	0,379087	0,444538	0,633294	20,413162	7,160004	-7,543199	-0,853926	-254,278102	-397,608595	32,335735	0,105016	-9,073015	0,379087	-711,787112	-7,610447	20,413162	0,105016	-9,073015	0,379087	-711,787112	-7,610447	20,413162
15:07:27,15	0,410958	3,676071	-0,106972	-0,112012	0,310987	2,185025	0,102364	-9,072196	0,376747	0,439199	0,487728	20,411280	7,157132	-7,542761	-0,851209	-254,264768	-397,562921	32,330131	0,102364	-9,072196	0,376747	-711,728210	-7,547808	20,411280	0,102364	-9,072196	0,376747	-711,728210	-7,547808	20,411280
15:07:27,20	0,410958	3,676071	-0,106972	-0,112012	0,310987	2,185025	0,103420	-9,069489	0,379464	0,344667	0,531373	20,405677	7,155432	-7,546361	-0,853121	-254,241641	-397,551594	32,340282	0,103420	-9,069489	0,379464	-711,610258	-7,587093	20,405677	0,103420	-9,069489	0,379464	-711,610258	-7,587093	20,405677
15:07:27,25	0,410958	3,676071	-0,106972	-0,112012	0,310987	2,185025	0,107387	-9,069818	0,377552	0,383100	0,752029	20,415828	7,153160	-7,544368	-0,854279	-254,198576	-397,541189	32,340780	0,107387	-9,069818	0,377552	-711,597580	-7,677857	20,415828	0,107387	-9,069818	0,377552	-711,597580	-7,677857	20,415828
15:07:27,30	0,410958	3,676071	-0,106972	-0,112012	0,310987	2,185025	0,106798	-9,066853	0,376394	0,259491	0,753468	20,416326	7,150809	-7,545656	-0,851596	-254,221301	-397,507829	32,301092	0,106798	-9,066853	0,376394	-711,488477	-7,630143	20,416326	0,106798	-9,066853	0,376394	-711,488477	-7,630143	20,416326
15:07:27,35	0,410958	3,676071	-0,106972	-0,112012	0,310987	2,185025	0,109089	-9,065461	0,379077	0,204636	0,836260	20,376637	7,156761	-7,546387	-0,851951	-254,208230	-397,459592	32,323019	0,109089	-9,065461	0,379077	-711,434062	-7,727223	20,376637	0,109089	-9,065461	0,379077	-711,434062	-7,727223	20,376637
15:07:27,40	0,410958	3,676071	-0,106972	-0,112012	0,310987	2,185025	0,108441	-9,071824	0,377926	0,556860	0,736391	20,399469	7,156643	-7,548276	-0,852747	-254,267934	-397,456237	32,323924	0,108441	-9,071824	0,377926	-711,581310	-7,776238	20,399469	0,108441	-9,071824	0,377926	-711,581310	-7,776238	20,399469
15:07:27,45	0,410958	3,676071	-0,106972	-0,112012	0,310987	2,185025	0,108441	-9,071824	0,377926	0,556860	0,736391	20,399469	7,151531	-7,545967	-0,853083	-254,178163	-397,426090	32,362392	0,108441	-9,071824	0,377926	-711,581310	-7,776238	20,399469	0,108441	-9,071824	0,377926	-711,581310	-7,776238	20,399469
15:07:27,50	0,410958	3,676071	-0,106972	-0,112012	0,310987	2,185025	0,108997	-9,066242	0,377590	0,337609	0,827950	20,437937	7,154545	-7,544403	-0,851957	-254,148103	-397,439481	32,293889	0,108997	-9,066242	0,377590	-711,362403	-7,728289	20,437937	0,108997	-9,066242	0,377590	-711,362403	-7,728289	20,437937
15:07:27,55	0,410958	3,676071	-0,106972	-0,112012	0,310987	2,185025	0,106136	-9,068070	0,378716	0,436099	0,711926	20,369435	7,152796	-7,544776	-0,856598	-254,150491	-397,373227	32,327574	0,106136	-9,068070	0,378716	-711,407413	-7,619754	20,369435	0,106136	-9,068070	0,378716	-711,407413	-7,619754	20,369435
15:07:27,60	0,410958	3,676071	-0,106972	-0,112012	0,310987	2,185025	0,107333	-9,066742	0,374075	0,423235	0,738960	20,403119	7,152840	-7,542577	-0,853896	-254,146193	-397,331142	32,313032	0,107333	-9,066742	0,374075	-711,316041	-7,686663	20,403119	0,107333	-9,066742	0,374075	-711,316041	-7,686663	20,403119
15:07:27,65	0,410958	3,676071	-0,106972	-0,112012	0,310987	2,185025	0,105407	-9,065680	0,376777	0,406606	0,621479	20,388577	7,149940	-7,542012	-0,855443	-254,132524	-397,292049	32,324358	0,105407	-9,065680	0,376777	-711,249304	-7,652940	20,388577	0,105407	-9,065680	0,376777	-711,249304	-7,652940	20,388577
15:07:27,70	0,410958	3,676071	-0,106972	-0,112012	0,310987	2,185025	0,106367	-9,062887	0,375230	0,302045	0,663715	20,399903	7,151782	-7,543761	-0,854645	-254,100758	-397,303121	32,318405	0,106367	-9,062887	0,375230	-711,134590	-7,686101	20,399903	0,106367	-9,062887	0,375230	-711,134590	-7,686101	20,399903
15:07:27,75	0,410958	3,676071	-0,106972	-0,112012	0,310987	2,185025	0,106961	-9,065357	0,376028	0,436752	0,727645	20,393950	7,147674	-7,544759	-0,851157	-254,116535	-397,265015	32,316807	0,106961	-9,065357	0,376028	-711,193737	-7,668794	20,393950	0,106961	-9,065357	0,376028	-711,193737	-7,668794	20,393950
15:07:27,80	0,410958	3,676071	-0,106972	-0,112012	0,310987	2,185025	0,109880	-9,062298	0,379516	0,302806	0,846697	20,392352	7,151306	-7,544464	-0,852699	-254,075798	-397,245287	32,304095	0,109880	-9,062298	0,379516	-711,087566	-7,778853	20,392352	0,109880	-9,062298	0,379516	-711,087566	-7,778853	20,392352
15:07:27,85	0,410958	3,676071	-0,106972	-0,112012	0,310987	2,185025	0,107808	-9,065295	0,377974	0,496139	0,764386	20,379640	7,150722	-7,543318	-0,853821	-254,065207	-397,232919	32,363276	0,107808	-9,065295	0,377974	-711,129552	-7,698539	20,379640	0,107808	-9,065295	0,377974	-711,129552	-7,698539	20,379640
15:07:27,90	0,410958	3,676071	-0,106972	-0,112012	0,310987	2,185025	0,107107	-9,064217	0,376852	0,456055	0,730926	20,438821	7,147256	-7,542583	-0,851158	-254,061648	-397,184720	32,294841	0,107107	-9,064217	0,376852	-711,084960	-7,676977	20,438821	0,107107	-9,064217	0,376852	-711,084960	-7,676977	20,438821
15:07:27,95	0,410958	3,676071	-0,106972	-0,112012	0,310987	2,185025	0,108204	-9,060848	0,379514	0,324386	0,766930	20,370386	7,148461	-7,542388	-0,852306	-254,049663	-397,170565	32,310642	0,108204	-9,060848	0,379514	-710,952159	-7,727054	20,370386	0,108204	-9,060848	0,379514	-710,952159	-7,727054	20,370386
15:07:28,00	0,410958	3,676071	-0,106972	-0,112012	0,310987	2,185025	0,107432	-9,061793	0,378367	0,391808	0,730128	20,386188	7,149751	-7,541649	-0,856160	-253,984155	-397,179255	32,317213	0,107432	-9,061793	0,378367	-710,958967	-7,703313	20,386188	0,107432	-9,061793	0,378367	-710,958967	-7,703313	20,386188
15:07:28,05	0,410958	3,676071	-0,106972	-0,112012	0,310987	2,185025	0,106148	-9,062541	0,374513	0,455936	0,724415	20,392758	7,149751	-7,541979	-0,854629	-254,008506	-397,127324	32,298766	0,106148	-9,062541	0,374513	-710,953563	-7,608201	20,392758	0,106148	-9,062541	0,374513	-710,953563	-7,608201	20,392758
15:07:28,10	0,410958	3,676071	-0,106972	-0,112012	0,310987	2,185025	0,106433	-9,062706	0,376044	0,497299	0,692195	20,374311	7,150392	-7,538184	-0,852287	-253,985648	-397,100907	32,318007	0,106433	-9,062706	0,376044	-710,925129	-7,662813	20,374311	0,106433	-9,062706	0,376044	-710,925129	-7,662813	20,374311
15:07:28,15	0,410958	3,676071	-0,106972	-0,112012	0,310987	2,185025	0,102826	-9,061364	0,378386	0,461798	0,511204	20,393552	7,142492	-7,541387	-0,854526	-253,990565	-397,030265	32,312574	0,102826	-9,061364	0,378386	-710,855247	-7,560634	20,393552	0,102826	-9,061364	0,378386	-710,855247	-7,560634	20,393552
15:07:28,20	0,410958	3,676071	-0,106972	-0,112012	0,310987	2,185025	0,109550	-9,056124	0,376147	0,248041	0,821262	20,388119	7,145702	-7,540556	-0,854235	-253,996708	-397,047260	32,315016	0,109550	-9,056124	0,376147	-710,657671	-7,778394	20,388119	0,109550	-9,056124	0,376147	-710,657671	-7,778394	20,388119
15:07:28,25	0,410958	3,676071	-0,106972	-0,112012	0,310987	2,185025	0,107225	-9,058488	0,376438	0,353204	0,703563	20,390561	7,145775	-7,544078	-0,851874	-253,972917	-397,056733	32,317367	0,107225	-9,058488	0,376438	-710,738118	-7,713615	20,390561	0,107225	-9,058488	0,376438	-710,738118	-7,713615	20,390561
15:07:28,31	0,410958	3,676071	-0,106972	-0,112012	0,310987	2,185025	0,110239	-9,060312	0,378799	0,451748	0,885622	20,392912	7,147540	-7,543684	-0,858111	-253,983137	-397,000011	32,299222	0,110239	-9,060312	0,378799	-710,782765	-7,768141	20,392912	0,110239	-9,060312	0,378799	-710,782765	-7,768141	20,392912
15:07:28,36	0,410958	3,676071	-0,106972	-0,112012	0,310987	2,185025	0,109016	-9,061644	0,372561	0,565008	0,784791	20,374767	7,148265	-7,538251	-0,853436	-253,912771	-397,002860	32,301339	0,109016	-9,061644	0,372561	-710,774042	-7,772933	20,374767	0,109016	-9,061644	0,372561	-710,774042	-7,772933	20,374767
15:07:28,41	0,410958	3,676071	-0,106972	-0,112012	0,310987	2,185025	0,103948	-9,059556	0,377237	0,489132	0,583619	20,376884	7,139772	-7,536313	-0,853823	-253,842852	-396,733139	32,288935	0,103948	-9,059556	0,377237	-710,685986	-7,576268	20,376884	0,103948	-9,059556	0,377237	-710,685986	-7,576268	20,376884
15:07:28,46	0,410958	3,676071	-0,106972	-0,112012	0,310987	2,185025	0,057347	-7,709898	0,446472	0,059337	0,403072	17,470756	6,002728	-6,823064	-0,784201	-217,094329	-337,716859	29,395211	0,057347	-7,709898	0,446472	-605,167690	-4,098657	17,470756	0,057347	-7,709898	0,446472	-605,167690	-4,098657	17,470756
15:07:28,51	0,410990	3,626320	-0,107007	-0,112034	0,310980	2,185027	0,057347	-7,709898	0,446472	0,059337	0,403072	17,470756	5,769698	-6,670305	-0,772248	-209,609319	-325,749437	28,664110	0,057347	-7,709898	0,446472	-605,167690	-4,098657	17,470756	0,057347	-7,709898	0,446472	-605,167690	-4,098657	17,470756
15:07:28,56	0,410990	3,626320	-0,107007	-0,112034	0,310980	2,185027	0,041569	-7,431709	0,458425	-0,299913	0,081108	16,739655	5,778164	-6,678010	-0,775370	-209,880234	-326,264601	28,749515	0,041569	-7,431709	0,458425	-583,689083	-3,182044	16,739655	0,041569	-7,431709	0,458425	-583,689083	-3,182044	16,739655
15:07:28,61	0,410990	3,626320	-0,107007	-0,112034	0,310980	2,185027	0,044008	-7,442893	0,455303	-0,299934	0,230907	16,825060	5,784999	-6,678344	-0,772260	-209,908705	-326,513477	28,750765	0,044008	-7,442893	0,455303	-584,567068	-3,223720	16,825060	0,044008	-7,442893	0,455303	-584,567068	-3,223720	16,825060
15:07:28,66	0,410990	3,626320	-0,107007	-0,112034	0,310980	2,185027	0,040880	-7,448980	0,458413	-0,213199	0,168033	16,826310	5,782351	-6,678900	-0,776993	-210,007089	-326,610036	28,721952	0,040880	-7,448980	0,458413	-584,958131	-3,041046	16,826310	0,040880	-7,448980	0,458413	-584,958131	-3,041046	16,826310
15:07:28,71	0,410990	3,626320	-0,107007	-0,112034	0,310980	2,185027	0,042685	-7,446964	0,453680	-0,450846	0,224971	16,797497	5,789342	-6,683219	-0,780441	-210,009722	-326,709645	28,750525	0,042685	-7,446964	0,453680	-585,037521	-3,125803	16,797497	0,042685	-7,446964	0,453680	-585,037521	-3,125803	16,797497
15:07:28,76	0,410990	3,626320	-0,107007	-0,112034	0,310980	2,185027	0,042930	-7,455178	0,450231	-0,111285	0,285233	16,826071	5,789337	-6,683453	-0,778110	-210,010546	-326,729031	28,748458	0,042930	-7,455178	0,450231	-585,342780	-3,084771	16,826071	0,042930	-7,455178	0,450231	-585,342780	-3,084771	16,826071
15:07:28,81	0,410990	3,626320	-0,107007	-0,112034	0,310980	2,185027	0,043136	-7,455291	0,452563	-0,122606	0,304905	16,824004	5,786309	-6,679995	-0,782827	-210,022915	-326,764847	28,711537	0,043136	-7,455291	0,452563	-585,362976	-3,081239	16,824004	0,043136	-7,455291	0,452563	-585,362976	-3,081239	16,824004
15:07:28,86	0,410990	3,626320	-0,107007	-0,112034	0,310980	2,185027	0,041655	-7,450939	0,447846	-0,386104	0,235086	16,787083	5,792082	-6,684952	-0,780095	-210,073595	-326,826553	28,718371	0,041655	-7,450939	0,447846	-585,284854	-3,034795	16,787083	0,041655	-7,450939	0,447846	-585,284854	-3,034795	16,787083
15:07:28,91	0,410990	3,626320	-0,107007	-0,112034	0,310980	2,185027	0,043061	-7,458418	0,450578	-0,075999	0,295164	16,793917	5,773990	-6,672800	-0,782682	-209,607194	-326,257101	28,717534	0,043061	-7,458418	0,450578	-585,561815	-3,085093	16,793917	0,043061	-7,458418	0,450578	-585,561815	-3,085093	16,793917
15:07:28,96	0,410990	3,626320	-0,107007	-0,112034	0,310980	2,185027	0,042176	-6,321587	0,323375	-0,365961	0,561623	14,284659	4,808000	-6,115770	-0,907298	-180,390375	-276,038616	26,209113	0,042176	-6,321587	0,323375	-496,610569	-2,749218	14,284659	0,042176	-6,321587	0,323375	-496,610569	-2,749218	14,284659
15:07:29,01	0,410994	3,576126	-0,106986	-0,112028	0,310999	2,185016	0,042176	-6,321587	0,323375	-0,365961	0,561623	14,284659	4,621186	-6,000514	-0,907388	-174,557522	-266,214944	25,663796	0,042176	-6,321587	0,323375	-496,610569	-2,749218	14,284659	0,042176	-6,321587	0,323375	-496,610569	-2,749218	14,284659
15:07:29,06	0,410994	3,576126	-0,106986	-0,112028	0,310999	2,185016	0,035768	-6,102173	0,323285	-0,351522	0,367972	13,739342	4,638685	-6,007000	-0,909051	-174,934819	-266,973555	25,675519	0,035768	-6,102173	0,323285	-479,372124	-2,439848	13,739342	0,035768	-6,102173	0,323285	-479,372124	-2,439848	13,739342
15:07:29,11	0,410994	3,576126	-0,106986	-0,112028	0,310999	2,185016	0,032636	-6,120571	0,321622	-0,240465	0,257632	13,751064	4,644531	-6,012358	-0,913379	-175,127948	-267,281250	25,680187	0,032636	-6,120571	0,321622	-480,705287	-2,304276	13,751064	0,032636	-6,120571	0,321622	-480,705287	-2,304276	13,751064
15:07:29,16	0,410994	3,576126	-0,106986	-0,112028	0,310999	2,185016	0,034353	-6,128313	0,317294	-0,200911	0,333511	13,755732	4,646566	-6,014003	-0,914162	-175,219746	-267,444077	25,715259	0,034353	-6,128313	0,317294	-481,273490	-2,363185	13,755732	0,034353	-6,128313	0,317294	-481,273490	-2,363185	13,755732
15:07:29,21	0,410994	3,576126	-0,106986	-0,112028	0,310999	2,185016	0,034761	-6,130898	0,316511	-0,253427	0,356643	13,790805	4,648008	-6,014898	-0,916567	-175,307713	-267,636924	25,663115	0,034761	-6,130898	0,316511	-481,528891	-2,372084	13,790805	0,034761	-6,130898	0,316511	-481,528891	-2,372084	13,790805
15:07:29,26	0,410994	3,576126	-0,106986	-0,112028	0,310999	2,185016	0,034814	-6,132594	0,314106	-0,376204	0,379650	13,738660	4,649704	-6,016143	-0,916546	-175,324607	-267,683643	25,690958	0,034814	-6,132594	0,314106	-481,784842	-2,353251	13,738660	0,034814	-6,132594	0,314106	-481,784842	-2,353251	13,738660
15:07:29,31	0,410994	3,576126	-0,106986	-0,112028	0,310999	2,185016	0,035045	-6,134686	0,314127	-0,316353	0,400389	13,766504	4,655448	-6,016730	-0,916915	-175,349577	-267,800792	25,717663	0,035045	-6,134686	0,314127	-481,889174	-2,350642	13,766504	0,035045	-6,134686	0,314127	-481,889174	-2,350642	13,766504
15:07:29,36	0,410994	3,576126	-0,106986	-0,112028	0,310999	2,185016	0,032681	-6,139953	0,313758	-0,156373	0,314391	13,793209	4,652969	-6,019025	-0,918109	-175,399423	-267,838779	25,702381	0,032681	-6,139953	0,313758	-482,142705	-2,251036	13,793209	0,032681	-6,139953	0,313758	-482,142705	-2,251036	13,793209
15:07:29,41	0,410994	3,576126	-0,106986	-0,112028	0,310999	2,185016	0,035908	-6,138954	0,312564	-0,266174	0,458060	13,777926	4,653382	-6,015733	-0,920858	-175,440828	-267,913004	25,707507	0,035908	-6,138954	0,312564	-482,174035	-2,360746	13,777926	0,035908	-6,138954	0,312564	-482,174035	-2,360746	13,777926
15:07:29,46	0,410994	3,576126	-0,106986	-0,112028	0,310999	2,185016	0,032850	-6,137665	0,309815	-0,418153	0,300292	13,783052	4,654349	-6,019266	-0,923972	-175,519209	-267,973240	25,727301	0,032850	-6,137665	0,309815	-482,224877	-2,278451	13,783052	0,032850	-6,137665	0,309815	-482,224877	-2,278451	13,783052
15:07:29,51	0,410994	3,576126	-0,106986	-0,112028	0,310999	2,185016	0,035427	-6,140269	0,306701	-0,374094	0,396497	13,802847	4,656688	-6,018383	-0,923981	-175,503446	-268,042275	25,706088	0,035427	-6,140269	0,306701	-482,385243	-2,384484	13,802847	0,035427	-6,140269	0,306701	-482,385243	-2,384484	13,802847
15:07:29,56	0,410994	3,576126	-0,106986	-0,112028	0,310999	2,185016	0,033492	-6,141853	0,306692	-0,343642	0,344094	13,781633	4,657181	-6,023950	-0,922021	-175,539686	-268,115867	25,716705	0,033492	-6,141853	0,306692	-482,479118	-2,285062	13,781633	0,033492	-6,141853	0,306692	-482,479118	-2,285062	13,781633
15:07:29,61	0,410994	3,576126	-0,106986	-0,112028	0,310999	2,185016	0,038068	-6,145064	0,308652	-0,258543	0,587409	13,792250	4,654806	-6,022504	-0,920864	-175,555830	-268,085868	25,726623	0,038068	-6,145064	0,308652	-482,646051	-2,400891	13,792250	0,038068	-6,145064	0,308652	-482,646051	-2,400891	13,792250
15:07:29,66	0,410994	3,576126	-0,106986	-0,112028	0,310999	2,185016	0,038002	-6,142285	0,309808	-0,385156	0,555043	13,802168	4,657642	-6,020890	-0,925512	-175,571301	-268,138145	25,762580	0,038002	-6,142285	0,309808	-482,554493	-2,428147	13,802168	0,038002	-6,142285	0,309808	-482,554493	-2,428147	13,802168
15:07:29,71	0,410994	3,576126	-0,106986	-0,112028	0,310999	2,185016	0,035187	-6,143933	0,305161	-0,352444	0,421384	13,838126	4,658176	-6,023063	-0,922054	-175,597577	-268,189293	25,710427	0,035187	-6,143933	0,305161	-482,651188	-2,340799	13,838126	0,035187	-6,143933	0,305161	-482,651188	-2,340799	13,838126
15:07:29,76	0,410994	3,576126	-0,106986	-0,112028	0,310999	2,185016	0,036801	-6,145482	0,308619	-0,329317	0,508145	13,785972	4,656900	-6,021064	-0,926714	-175,616964	-268,213376	25,741837	0,036801	-6,145482	0,308619	-482,749675	-2,380759	13,785972	0,036801	-6,145482	0,308619	-482,749675	-2,380759	13,785972
15:07:29,81	0,410994	3,576126	-0,106986	-0,112028	0,310999	2,185016	0,035709	-6,143378	0,303958	-0,469315	0,446588	13,817383	4,656236	-6,022071	-0,925188	-175,661123	-268,207399	25,726754	0,035709	-6,143378	0,303958	-482,724450	-2,356556	13,817383	0,035709	-6,143378	0,303958	-482,724450	-2,356556	13,817383
15:07:29,86	0,410994	3,576126	-0,106986	-0,112028	0,310999	2,185016	0,036912	-6,143307	0,305485	-0,489900	0,467946	13,802300	4,662617	-6,025174	-0,923995	-175,697933	-268,255649	25,754574	0,036912	-6,143307	0,305485	-482,739476	-2,429684	13,802300	0,036912	-6,143307	0,305485	-482,739476	-2,429684	13,802300
15:07:29,91	0,410994	3,576126	-0,106986	-0,112028	0,310999	2,185016	0,036410	-6,150384	0,306678	-0,182086	0,434058	13,830120	4,656141	-6,023647	-0,922091	-175,707700	-268,229905	25,729222	0,036410	-6,150384	0,306678	-482,987207	-2,424118	13,830120	0,036410	-6,150384	0,306678	-482,987207	-2,424118	13,830120
15:07:29,96	0,410994	3,576126	-0,106986	-0,112028	0,310999	2,185016	0,035374	-6,148419	0,303155	-0,298002	0,404694	13,802345	4,661433	-6,023295	-0,927518	-175,683596	-268,279806	25,726800	0,035374	-6,148419	0,303155	-482,948896	-2,372177	13,802345	0,035374	-6,148419	0,303155	-482,948896	-2,372177	13,802345
15:07:30,01	0,410994	3,576126	-0,106986	-0,112028	0,310999	2,185016	0,035374	-6,148419	0,303155	-0,298002	0,404694	13,802345	4,662516	-6,022151	-0,925951	-175,712288	-268,310984	25,764261	0,035374	-6,148419	0,303155	-482,948896	-2,372177	13,802345	0,035374	-6,148419	0,303155	-482,948896	-2,372177	13,802345
15:07:30,06	0,410994	3,576126	-0,106986	-0,112028	0,310999	2,185016	0,033842	-6,148785	0,304722	-0,320295	0,315753	13,839806	4,660192	-6,024893	-0,924792	-175,713303	-268,300264	25,743720	0,033842	-6,148785	0,304722	-482,999952	-2,340829	13,839806	0,033842	-6,148785	0,304722	-482,999952	-2,340829	13,839806
15:07:30,12	0,410994	3,576126	-0,106986	-0,112028	0,310999	2,185016	0,037379	-6,148143	0,305881	-0,344929	0,493428	13,819266	4,663576	-6,021248	-0,926760	-175,741776	-268,381224	25,743743	0,037379	-6,148143	0,305881	-482,974150	-2,440794	13,819266	0,037379	-6,148143	0,305881	-482,974150	-2,440794	13,819266
15:07:30,17	0,410994	3,576126	-0,106986	-0,112028	0,310999	2,185016	0,033002	-6,148223	0,306235	-0,392151	0,269741	13,804203	4,662460	-6,019641	-0,924412	-175,729016	-268,327286	25,768182	0,033002	-6,148223	0,306235	-483,027668	-2,320907	13,804203	0,033002	-6,148223	0,306235	-483,027668	-2,320907	13,804203
15:07:30,22	0,410994	3,576126	-0,106986	-0,112028	0,310999	2,185016	0,031696	-6,147481	0,306261	-0,410606	0,197858	13,843727	4,659219	-6,018679	-0,929470	-175,634728	-268,188512	25,716177	0,031696	-6,147481	0,306261	-482,987868	-2,290312	13,843727	0,031696	-6,147481	0,306261	-482,987868	-2,290312	13,843727
15:07:30,27	0,410994	3,576126	-0,106986	-0,112028	0,310999	2,185016	0,032484	-6,144193	0,301203	-0,414250	0,251061	13,791722	3,687156	-5,459298	-1,020969	-146,204414	-217,418812	23,202366	0,032484	-6,144193	0,301203	-482,733413	-2,298905	13,791722	0,032484	-6,144193	0,301203	-482,733413	-2,298905	13,791722
15:07:30,32	0,411060	3,526109	-0,107002	-0,112021	0,310986	2,184991	0,034077	-5,022672	0,209703	-0,050368	0,436432	11,277912	3,538855	-5,372291	-1,028750	-141,696399	-209,910056	22,811998	0,032877	-4,850736	0,201923	-381,017039	-2,057109	10,887544	0,032877	-4,850736	0,201923	-381,017039	-2,057109	10,887544
15:07:30,37	0,411060	3,526109	-0,107002	-0,112021	0,310986	2,184991	0,032877	-4,850736	0,201923	-0,234249	0,523717	10,887544	3,552676	-5,382206	-1,029694	-142,157082	-210,665604	22,784333	0,032877	-4,850736	0,201923	-381,017039	-2,057109	10,887544	0,032877	-4,850736	0,201923	-381,017039	-2,057109	10,887544
15:07:30,42	0,411060	3,526109	-0,107002	-0,112021	0,310986	2,184991	0,034553	-4,867663	0,200979	-0,238698	0,589705	10,859878	3,562027	-5,383532	-1,032019	-142,314499	-211,070296	22,863034	0,034553	-4,867663	0,200979	-382,350276	-2,122725	10,859878	0,034553	-4,867663	0,200979	-382,350276	-2,122725	10,859878
15:07:30,47	0,411060	3,526109	-0,107002	-0,112021	0,310986	2,184991	0,031027	-4,876424	0,198654	-0,212322	0,472335	10,938579	3,562254	-5,384245	-1,034414	-142,424518	-211,238353	22,840792	0,031027	-4,876424	0,198654	-383,011617	-1,963248	10,938579	0,031027	-4,876424	0,198654	-383,011617	-1,963248	10,938579
15:07:30,52	0,411060	3,526109	-0,107002	-0,112021	0,310986	2,184991	0,031531	-4,876977	0,196259	-0,384106	0,487292	10,916337	3,567320	-5,386787	-1,033232	-142,486475	-211,388353	22,875164	0,031531	-4,876977	0,196259	-383,226827	-1,987854	10,916337	0,031531	-4,876977	0,196259	-383,226827	-1,987854	10,916337
15:07:30,57	0,411060	3,526109	-0,107002	-0,112021	0,310986	2,184991	0,031199	-4,882636	0,197441	-0,250730	0,491381	10,950709	3,571842	-5,387264	-1,037154	-142,533608	-211,500402	22,846086	0,031199	-4,882636	0,197441	-383,537668	-1,957716	10,950709	0,031199	-4,882636	0,197441	-383,537668	-1,957716	10,950709
15:07:30,62	0,411060	3,526109	-0,107002	-0,112021	0,310986	2,184991	0,029350	-4,886790	0,193519	-0,155324	0,410472	10,921631	3,573471	-5,390704	-1,037136	-142,577341	-211,576176	22,872939	0,029350	-4,886790	0,193519	-383,768354	-1,893529	10,921631	0,029350	-4,886790	0,193519	-383,768354	-1,893529	10,921631
15:07:30,67	0,411060	3,526109	-0,107002	-0,112021	0,310986	2,184991	0,031414	-4,887690	0,191578	-0,265087	0,531708	10,952467	3,571590	-5,389501	-1,039094	-142,599843	-211,642948	22,876922	0,031414	-4,887690	0,191578	-383,948772	-1,934312	10,952467	0,031414	-4,887690	0,191578	-383,948772	-1,934312	10,952467
15:07:30,72	0,411060	3,526109	-0,107002	-0,112021	0,310986	2,184991	0,031414	-4,887690	0,191578	-0,265087	0,531708	10,952467	3,563303	-5,380212	-1,040916	-142,197051	-211,199297	22,863822	0,031414	-4,887690	0,191578	-383,948772	-1,934312	10,952467	0,031414	-4,887690	0,191578	-383,948772	-1,934312	10,952467
15:07:30,77	0,411060	3,526109	-0,107002	-0,112021	0,310986	2,184991	0,027512	-4,875869	0,189756	-0,294158	0,455815	10,939367	2,656499	-4,888984	-1,135765	-116,149427	-163,941179	20,527445	0,027512	-4,875869	0,189756	-383,049911	-1,703911	10,939367	0,027512	-4,875869	0,189756	-383,049911	-1,703911	10,939367
15:07:30,82	0,410968	3,476004	-0,106974	-0,112015	0,310974	2,184994	0,055500	-3,844940	0,094908	0,048050	0,839980	8,602990	2,475829	-4,772504	-1,094273	-110,478295	-154,294515	20,060654	0,055500	-3,844940	0,094908	-301,779765	-3,516734	8,602990	0,055500	-3,844940	0,094908	-301,779765	-3,516734	8,602990
15:07:30,87	0,410968	3,476004	-0,106974	-0,112015	0,310974	2,184994	0,044959	-3,630235	0,136400	0,073216	0,379905	8,136199	2,493028	-4,786564	-1,099030	-110,951857	-155,205110	20,107966	0,048536	-3,652161	0,131643	-286,506674	-3,199018	8,183511	0,048536	-3,652161	0,131643	-286,506674	-3,199018	8,183511
15:07:30,92	0,410968	3,476004	-0,106974	-0,112015	0,310974	2,184994	0,048536	-3,652161	0,131643	0,187961	0,611083	8,183511	2,502970	-4,790853	-1,099065	-111,133935	-155,592842	20,127591	0,048536	-3,652161	0,131643	-286,506674	-3,199018	8,183511	0,048536	-3,652161	0,131643	-286,506674	-3,199018	8,183511
15:07:30,97	0,410968	3,476004	-0,106974	-0,112015	0,310974	2,184994	0,047280	-3,662915	0,131608	0,320328	0,581937	8,203136	2,506441	-4,792174	-1,103279	-111,280749	-155,823032	20,154976	0,047280	-3,662915	0,131608	-287,218470	-3,129544	8,203136	0,047280	-3,662915	0,131608	-287,218470	-3,129544	8,203136
15:07:31,02	0,410968	3,476004	-0,106974	-0,112015	0,310974	2,184994	0,046688	-3,666582	0,127394	0,238260	0,539098	8,230522	2,503967	-4,792261	-1,101088	-111,359417	-155,967088	20,148185	0,046688	-3,666582	0,127394	-287,588405	-3,125903	8,230522	0,046688	-3,666582	0,127394	-287,588405	-3,125903	8,230522
15:07:31,07	0,410968	3,476004	-0,106974	-0,112015	0,310974	2,184994	0,048001	-3,664482	0,129585	-0,035012	0,611254	8,223731	2,510840	-4,796149	-1,103050	-111,416360	-156,092692	20,122326	0,048001	-3,664482	0,129585	-287,696855	-3,156788	8,223731	0,048001	-3,664482	0,129585	-287,696855	-3,156788	8,223731
15:07:31,12	0,410968	3,476004	-0,106974	-0,112015	0,310974	2,184994	0,047931	-3,672379	0,127623	0,238377	0,621150	8,197872	2,513441	-4,799150	-1,104217	-111,531622	-156,222392	20,168522	0,047931	-3,672379	0,127623	-288,043369	-3,141469	8,197872	0,047931	-3,672379	0,127623	-288,043369	-3,141469	8,197872
15:07:31,17	0,410968	3,476004	-0,106974	-0,112015	0,310974	2,184994	0,049229	-3,676132	0,126456	0,263573	0,653659	8,244068	2,513866	-4,797600	-1,102680	-111,569224	-156,328834	20,174558	0,049229	-3,676132	0,126456	-288,312776	-3,210828	8,244068	0,049229	-3,676132	0,126456	-288,312776	-3,210828	8,244068
15:07:31,22	0,410968	3,476004	-0,106974	-0,112015	0,310974	2,184994	0,047675	-3,675725	0,127993	0,131425	0,593514	8,250103	2,514269	-4,798176	-1,105834	-111,633966	-156,386673	20,151048	0,047675	-3,675725	0,127993	-288,412972	-3,148993	8,250103	0,047675	-3,675725	0,127993	-288,412972	-3,148993	8,250103
15:07:31,27	0,410968	3,476004	-0,106974	-0,112015	0,310974	2,184994	0,047972	-3,676362	0,124839	0,082089	0,581783	8,226594	2,518315	-4,796626	-1,100405	-111,643137	-156,486197	20,140735	0,047972	-3,676362	0,124839	-288,512313	-3,183999	8,226594	0,047972	-3,676362	0,124839	-288,512313	-3,183999	8,226594
15:07:31,32	0,410968	3,476004	-0,106974	-0,112015	0,310974	2,184994	0,044607	-3,679090	0,130268	0,133194	0,448631	8,216280	2,515130	-4,799482	-1,107789	-111,735845	-156,505341	20,188200	0,044607	-3,679090	0,130268	-288,675395	-3,053010	8,216280	0,044607	-3,679090	0,130268	-288,675395	-3,053010	8,216280
15:07:31,37	0,410968	3,476004	-0,106974	-0,112015	0,310974	2,184994	0,048673	-3,677760	0,122884	0,001090	0,589339	8,263745	2,518568	-4,800706	-1,105088	-111,763532	-156,585938	20,165291	0,048673	-3,677760	0,122884	-288,703078	-3,231471	8,263745	0,048673	-3,677760	0,122884	-288,703078	-3,231471	8,263745
15:07:31,42	0,410968	3,476004	-0,106974	-0,112015	0,310974	2,184994	0,048014	-3,681350	0,125585	0,104132	0,571385	8,240836	2,519095	-4,799788	-1,106640	-111,776350	-156,611346	20,180316	0,048014	-3,681350	0,125585	-288,881858	-3,197683	8,240836	0,048014	-3,681350	0,125585	-288,881858	-3,197683	8,240836
15:07:31,47	0,410968	3,476004	-0,106974	-0,112015	0,310974	2,184994	0,046955	-3,681347	0,124032	0,075579	0,517936	8,255862	2,521896	-4,801925	-1,106677	-111,825285	-156,692579	20,144490	0,047406	-3,684842	0,123996	-289,097617	-3,181728	8,220035	0,047406	-3,684842	0,123996	-289,097617	-3,181728	8,220035
15:07:31,52	0,410968	3,476004	-0,106974	-0,112015	0,310974	2,184994	0,047406	-3,684842	0,123996	0,162471	0,539607	8,220035	2,521842	-4,801288	-1,106285	-111,845055	-156,699050	20,163714	0,047406	-3,684842	0,123996	-289,097617	-3,181728	8,220035	0,047406	-3,684842	0,123996	-289,097617	-3,181728	8,220035
15:07:31,57	0,410968	3,476004	-0,106974	-0,112015	0,310974	2,184994	0,046880	-3,684476	0,124388	0,127963	0,498418	8,239259	2,518976	-4,802294	-1,107199	-111,884338	-156,741244	20,177213	0,046880	-3,684476	0,124388	-289,103415	-3,181701	8,239259	0,046880	-3,684476	0,124388	-289,103415	-3,181701	8,239259
15:07:31,62	0,410968	3,476004	-0,106974	-0,112015	0,310974	2,184994	0,049186	-3,682497	0,123473	-0,031138	0,605357	8,252758	2,521707	-4,799915	-1,107058	-111,866700	-156,793147	20,190643	0,049186	-3,682497	0,123473	-289,107149	-3,255707	8,252758	0,049186	-3,682497	0,123473	-289,107149	-3,255707	8,252758
15:07:31,67	0,410968	3,476004	-0,106974	-0,112015	0,310974	2,184994	0,045759	-3,683673	0,123615	-0,006121	0,468429	8,266189	2,526868	-4,806227	-1,106676	-111,940804	-156,823027	20,180481	0,045759	-3,683673	0,123615	-289,174440	-3,123690	8,266189	0,045759	-3,683673	0,123615	-289,174440	-3,123690	8,266189
15:07:31,72	0,410968	3,476004	-0,106974	-0,112015	0,310974	2,184994	0,048645	-3,691298	0,123997	0,327465	0,569258	8,256026	2,523250	-4,803055	-1,107205	-111,920488	-156,833967	20,179281	0,048645	-3,691298	0,123997	-289,439439	-3,249402	8,256026	0,048645	-3,691298	0,123997	-289,439439	-3,249402	8,256026
15:07:31,77	0,410968	3,476004	-0,106974	-0,112015	0,310974	2,184994	0,047707	-3,686579	0,123468	0,082771	0,543520	8,254826	2,526139	-4,805786	-1,109801	-111,966721	-156,914537	20,179657	0,047707	-3,686579	0,123468	-289,313707	-3,201468	8,254826	0,047707	-3,686579	0,123468	-289,313707	-3,201468	8,254826
15:07:31,83	0,410968	3,476004	-0,106974	-0,112015	0,310974	2,184994	0,048627	-3,690446	0,120872	0,190967	0,591633	8,255202	2,527968	-4,807709	-1,108191	-111,930040	-156,948212	20,216013	0,048810	-3,689839	0,124367	-289,507085	-3,240915	8,262622	0,048810	-3,689839	0,124367	-289,507085	-3,240915	8,262622
15:07:31,88	0,410968	3,476004	-0,106974	-0,112015	0,310974	2,184994	0,048810	-3,689839	0,124367	0,145275	0,590648	8,262622	2,525402	-4,803962	-1,108293	-112,014543	-156,976835	20,157998	0,048810	-3,689839	0,124367	-289,507085	-3,240915	8,262622	0,048810	-3,689839	0,124367	-289,507085	-3,240915	8,262622
15:07:31,93	0,410968	3,476004	-0,106974	-0,112015	0,310974	2,184994	0,045925	-3,677056	0,127212	-0,058895	0,593002	8,276849	2,515894	-4,796750	-1,103461	-111,620619	-156,598857	20,201304	0,045925	-3,677056	0,127212	-288,707794	-3,012110	8,276849	0,045925	-3,677056	0,127212	-288,707794	-3,012110	8,276849
15:07:31,98	0,410968	3,476004	-0,106974	-0,112015	0,310974	2,184994	0,045925	-3,677056	0,127212	-0,058895	0,593002	8,276849	1,624849	-4,314842	-1,121624	-86,471378	-109,786611	17,955064	0,045925	-3,677056	0,127212	-288,707794	-3,012110	8,276849	0,045925	-3,677056	0,127212	-288,707794	-3,012110	8,276849
15:07:32,03	0,411016	3,425974	-0,106991	-0,112020	0,311001	2,184997	0,074103	-2,664435	0,109049	0,400002	0,432017	6,030610	1,476732	-4,225461	-1,100975	-81,725214	-102,086690	17,503006	0,074103	-2,664435	0,109049	-208,758139	-5,385083	6,030610	0,074103	-2,664435	0,109049	-208,758139	-5,385083	6,030610
15:07:32,08	0,411016	3,425974	-0,106991	-0,112020	0,311001	2,184997	0,070755	-2,491472	0,129698	0,447315	0,518258	5,578551	1,497269	-4,233720	-1,104137	-82,170525	-103,022175	17,614299	0,070755	-2,491472	0,129698	-195,133203	-5,036024	5,578551	0,070755	-2,491472	0,129698	-195,133203	-5,036024	5,578551
15:07:32,13	0,411016	3,425974	-0,106991	-0,112020	0,311001	2,184997	0,067639	-2,513386	0,126536	0,554056	0,438315	5,689844	1,503107	-4,235568	-1,106180	-82,399384	-103,493065	17,597085	0,067639	-2,513386	0,126536	-196,746746	-4,871357	5,689844	0,067639	-2,513386	0,126536	-196,746746	-4,871357	5,689844
15:07:32,18	0,411016	3,425974	-0,106991	-0,112020	0,311001	2,184997	0,066321	-2,519367	0,124493	0,342817	0,407000	5,672631	1,507384	-4,243130	-1,105045	-82,540197	-103,737471	17,589630	0,066321	-2,519367	0,124493	-197,427463	-4,799170	5,672631	0,066321	-2,519367	0,124493	-197,427463	-4,799170	5,672631
15:07:32,23	0,411016	3,425974	-0,106991	-0,112020	0,311001	2,184997	0,070731	-2,526851	0,125628	0,449957	0,636595	5,665175	1,511748	-4,240912	-1,106213	-82,619997	-103,933776	17,639252	0,070731	-2,526851	0,125628	-197,907878	-4,915789	5,665175	0,070731	-2,526851	0,125628	-197,907878	-4,915789	5,665175
15:07:32,28	0,411016	3,425974	-0,106991	-0,112020	0,311001	2,184997	0,066628	-2,529522	0,124460	0,378907	0,452305	5,714798	1,513337	-4,241773	-1,109333	-82,663232	-104,035763	17,643320	0,066628	-2,529522	0,124460	-198,188546	-4,778027	5,714798	0,066628	-2,529522	0,124460	-198,188546	-4,778027	5,714798
15:07:32,33	0,411016	3,425974	-0,106991	-0,112020	0,311001	2,184997	0,066579	-2,531328	0,121340	0,362899	0,463305	5,718866	1,517333	-4,247528	-1,102656	-82,737446	-104,201169	17,651517	0,066579	-2,531328	0,121340	-198,346357	-4,763176	5,718866	0,066579	-2,531328	0,121340	-198,346357	-4,763176	5,718866
15:07:32,38	0,411016	3,425974	-0,106991	-0,112020	0,311001	2,184997	0,069565	-2,537667	0,128016	0,512154	0,637007	5,727062	1,518328	-4,246304	-1,106193	-82,739388	-104,266646	17,693129	0,069565	-2,537667	0,128016	-198,694682	-4,823873	5,727062	0,069565	-2,537667	0,128016	-198,694682	-4,823873	5,727062
15:07:32,43	0,411016	3,425974	-0,106991	-0,112020	0,311001	2,184997	0,068008	-2,537916	0,124480	0,467416	0,587080	5,768674	1,515927	-4,244427	-1,104694	-82,764552	-104,262693	17,648860	0,068008	-2,537916	0,124480	-198,758951	-4,751545	5,768674	0,068008	-2,537916	0,124480	-198,758951	-4,751545	5,768674
15:07:32,48	0,411016	3,425974	-0,106991	-0,112020	0,311001	2,184997	0,067583	-2,534899	0,125978	0,301379	0,541203	5,724405	0,639857	-3,757546	-1,116018	-57,237214	-58,171776	15,471694	0,067583	-2,534899	0,125978	-198,688162	-4,764048	5,724405	0,067583	-2,534899	0,125978	-198,688162	-4,764048	5,724405
15:07:32,53	0,410998	3,376050	-0,106993	-0,112013	0,310980	2,184986	0,083967	-1,532760	0,114655	0,869712	0,455027	3,547239	0,529534	-3,683539	-1,077691	-53,463061	-52,441742	15,173205	0,083967	-1,532760	0,114655	-119,451926	-6,136371	3,547239	0,083967	-1,532760	0,114655	-119,451926	-6,136371	3,547239
15:07:32,58	0,410998	3,376050	-0,106993	-0,112013	0,310980	2,184986	0,075037	-1,400213	0,152982	0,826708	0,394152	3,248750	0,550092	-3,690784	-1,077397	-53,949917	-53,511067	15,257694	0,075037	-1,400213	0,152982	-109,090008	-5,496227	3,248750	0,075037	-1,400213	0,152982	-109,090008	-5,496227	3,248750
15:07:32,63	0,410998	3,376050	-0,106993	-0,112013	0,310980	2,184986	0,071032	-1,421640	0,153276	0,771408	0,298918	3,333239	0,562680	-3,702809	-1,075540	-54,241667	-54,070471	15,225884	0,071032	-1,421640	0,153276	-110,827306	-5,277058	3,333239	0,071032	-1,421640	0,153276	-110,827306	-5,277058	3,333239
15:07:32,68	0,410998	3,376050	-0,106993	-0,112013	0,310980	2,184986	0,075151	-1,438553	0,155133	1,020583	0,540193	3,301429	0,568143	-3,701504	-1,078649	-54,329073	-54,346649	15,275876	0,075151	-1,438553	0,155133	-111,905849	-5,359197	3,301429	0,075151	-1,438553	0,155133	-111,905849	-5,359197	3,301429
15:07:32,73	0,410998	3,376050	-0,106993	-0,112013	0,310980	2,184986	0,071290	-1,442631	0,152024	0,949767	0,401776	3,351422	0,570663	-3,702972	-1,078301	-54,465177	-54,531570	15,290738	0,071290	-1,442631	0,152024	-112,296801	-5,194468	3,351422	0,071290	-1,442631	0,152024	-112,296801	-5,194468	3,351422
15:07:32,78	0,410998	3,376050	-0,106993	-0,112013	0,310980	2,184986	0,071301	-1,445549	0,152372	0,873270	0,376953	3,366284	0,574541	-3,702211	-1,076393	-54,505658	-54,757641	15,264154	0,071301	-1,445549	0,152372	-112,602308	-5,220175	3,366284	0,071301	-1,445549	0,152372	-112,602308	-5,220175	3,366284
15:07:32,83	0,410998	3,376050	-0,106993	-0,112013	0,310980	2,184986	0,068704	-1,448526	0,154280	0,812078	0,319871	3,339700	0,578277	-3,707599	-1,077156	-54,654754	-54,859992	15,335396	0,068704	-1,448526	0,154280	-112,897237	-5,073369	3,339700	0,068704	-1,448526	0,154280	-112,897237	-5,073369	3,339700
15:07:32,88	0,410998	3,376050	-0,106993	-0,112013	0,310980	2,184986	0,071501	-1,454456	0,153517	0,957217	0,387385	3,410941	0,578712	-3,708518	-1,077992	-54,703657	-54,946995	15,280263	0,071501	-1,454456	0,153517	-113,217549	-5,225442	3,410941	0,071501	-1,454456	0,153517	-113,217549	-5,225442	3,410941
15:07:32,93	0,410998	3,376050	-0,106993	-0,112013	0,310980	2,184986	0,072080	-1,455292	0,152680	0,900918	0,418629	3,355808	0,581460	-3,706101	-1,078024	-54,754484	-55,047887	15,278406	0,072080	-1,455292	0,152680	-113,339517	-5,239628	3,355808	0,072080	-1,455292	0,152680	-113,339517	-5,239628	3,355808
15:07:32,98	0,410998	3,376050	-0,106993	-0,112013	0,310980	2,184986	0,068612	-1,456463	0,152649	0,849000	0,244757	3,353951	0,581327	-3,710122	-1,078762	-54,783727	-55,151375	15,323673	0,068612	-1,456463	0,152649	-113,483325	-5,141315	3,353951	0,068612	-1,456463	0,152649	-113,483325	-5,141315	3,353951
15:07:33,03	0,410998	3,376050	-0,106993	-0,112013	0,310980	2,184986	0,072162	-1,458359	0,151911	0,843347	0,455735	3,399218	0,583540	-3,712124	-1,076037	-54,826294	-55,246034	15,338886	0,072162	-1,458359	0,151911	-113,637813	-5,208951	3,399218	0,072162	-1,458359	0,151911	-113,637813	-5,208951	3,399218
15:07:33,08	0,410998	3,376050	-0,106993	-0,112013	0,310980	2,184986	0,072789	-1,461276	0,154636	0,891778	0,498830	3,414431	0,585114	-3,712896	-1,080750	-54,880445	-55,341647	15,300644	0,072789	-1,461276	0,154636	-113,818379	-5,215114	3,414431	0,072789	-1,461276	0,154636	-113,818379	-5,215114	3,414431
15:07:33,13	0,410998	3,376050	-0,106993	-0,112013	0,310980	2,184986	0,072670	-1,463025	0,149923	0,872868	0,493568	3,376189	0,585097	-3,713251	-1,079606	-54,881666	-55,380564	15,269587	0,072670	-1,463025	0,149923	-113,974616	-5,211057	3,376189	0,072670	-1,463025	0,149923	-113,974616	-5,211057	3,376189
15:07:33,18	0,410998	3,376050	-0,106993	-0,112013	0,310980	2,184986	0,072986	-1,463188	0,151067	0,847013	0,528397	3,345133	0,585494	-3,710319	-1,082743	-54,941995	-55,419078	15,285922	0,072986	-1,463188	0,151067	-114,013241	-5,201029	3,345133	0,072986	-1,463188	0,151067	-114,013241	-5,201029	3,345133
15:07:33,23	0,410998	3,376050	-0,106993	-0,112013	0,310980	2,184986	0,070249	-1,462066	0,147930	0,725151	0,353043	3,361467	0,585994	-3,711239	-1,079216	-54,962754	-55,489598	15,330131	0,070249	-1,462066	0,147930	-114,047027	-5,161467	3,361467	0,070249	-1,462066	0,147930	-114,047027	-5,161467	3,361467
15:07:33,28	0,410998	3,376050	-0,106993	-0,112013	0,310980	2,184986	0,070796	-1,462959	0,151457	0,700127	0,398768	3,405676	0,585401	-3,717373	-1,079959	-54,956385	-55,551485	15,337213	0,070796	-1,462959	0,151457	-114,142138	-5,158680	3,405676	0,070796	-1,462959	0,151457	-114,142138	-5,158680	3,405676
15:07:33,33	0,410998	3,376050	-0,106993	-0,112013	0,310980	2,184986	0,076404	-1,465513	0,150714	0,782528	0,726860	3,412758	0,587555	-3,711622	-1,078844	-55,020581	-55,601237	15,336827	0,076404	-1,465513	0,150714	-114,260232	-5,270842	3,412758	0,076404	-1,465513	0,150714	-114,260232	-5,270842	3,412758
15:07:33,38	0,410998	3,376050	-0,106993	-0,112013	0,310980	2,184986	0,070346	-1,464502	0,151829	0,654797	0,381144	3,412372	0,590949	-3,715657	-1,080028	-55,084271	-55,636346	15,322529	0,070346	-1,464502	0,151829	-114,308638	-5,141034	3,412372	0,070346	-1,464502	0,151829	-114,308638	-5,141034	3,412372
15:07:33,43	0,410998	3,376050	-0,106993	-0,112013	0,310980	2,184986	0,072144	-1,469459	0,150645	0,850276	0,437012	3,398075	0,592758	-3,713891	-1,081194	-55,059322	-55,634698	15,313920	0,072144	-1,469459	0,150645	-114,502232	-5,226270	3,398075	0,072144	-1,469459	0,150645	-114,502232	-5,226270	3,398075
15:07:33,48	0,410998	3,376050	-0,106993	-0,112013	0,310980	2,184986	0,069710	-1,470143	0,149479	0,899761	0,331251	3,389465	0,590826	-3,715939	-1,081587	-55,119388	-55,688225	15,336649	0,069710	-1,470143	0,149479	-114,506464	-5,141000	3,389465	0,069710	-1,470143	0,149479	-114,506464	-5,141000	3,389465
15:07:33,53	0,410998	3,376050	-0,106993	-0,112013	0,310980	2,184986	0,072450	-1,469494	0,149086	0,789613	0,448461	3,412195	0,593057	-3,714742	-1,083540	-55,153552	-55,734555	15,346959	0,072450	-1,469494	0,149086	-114,565648	-5,238857	3,412195	0,072450	-1,469494	0,149086	-114,565648	-5,238857	3,412195
15:07:33,58	0,410998	3,376050	-0,106993	-0,112013	0,310980	2,184986	0,070297	-1,470827	0,147132	0,801732	0,330101	3,422504	0,593394	-3,713643	-1,083561	-55,128477	-55,753846	15,310785	0,070297	-1,470827	0,147132	-114,658182	-5,188233	3,422504	0,070297	-1,470827	0,147132	-114,658182	-5,188233	3,422504
15:07:33,64	0,410998	3,376050	-0,106993	-0,112013	0,310980	2,184986	0,069177	-1,470569	0,147112	0,784169	0,303233	3,386331	0,594250	-3,713424	-1,080435	-55,124224	-55,811222	15,328178	0,069177	-1,470569	0,147112	-114,655525	-5,127199	3,386331	0,069177	-1,470569	0,147112	-114,655525	-5,127199	3,386331
15:07:33,69	0,410998	3,376050	-0,106993	-0,112013	0,310980	2,184986	0,068560	-1,471202	0,150238	0,769492	0,303476	3,403723	0,591237	-3,716719	-1,081204	-55,150367	-55,843219	15,341416	0,068560	-1,471202	0,150238	-114,719846	-5,078453	3,403723	0,068560	-1,471202	0,150238	-114,719846	-5,078453	3,403723
15:07:33,74	0,410998	3,376050	-0,106993	-0,112013	0,310980	2,184986	0,072919	-1,470239	0,149469	0,678658	0,523546	3,416961	0,587343	-3,706617	-1,089250	-54,828683	-55,540813	15,368053	0,072919	-1,470239	0,149469	-114,735121	-5,200632	3,416961	0,072919	-1,470239	0,149469	-114,735121	-5,200632	3,416961
15:07:33,79	0,410998	3,376050	-0,106993	-0,112013	0,310980	2,184986	0,066118	-1,461816	0,141423	0,663383	0,297250	3,443598	-0,239012	-3,245206	-1,078671	-30,484265	-12,307433	13,316183	0,066118	-1,461816	0,141423	-114,089172	-4,893008	3,443598	0,066118	-1,461816	0,141423	-114,089172	-4,893008	3,443598
15:07:33,84	0,411044	3,325930	-0,106975	-0,112018	0,311007	2,185019	0,079702	-0,515466	0,152002	1,066601	0,469801	1,391728	-0,308150	-3,190412	-1,082988	-27,906929	-8,573558	13,185229	0,079702	-0,515466	0,152002	-39,397511	-5,786798	1,391728	0,079702	-0,515466	0,152002	-39,397511	-5,786798	1,391728
15:07:33,89	0,411044	3,325930	-0,106975	-0,112018	0,311007	2,185019	0,066818	-0,428194	0,147685	1,050718	0,164926	1,260774	-0,283075	-3,208926	-1,087460	-28,652899	-10,026113	13,218507	0,066818	-0,428194	0,147685	-32,562487	-5,080269	1,260774	0,066818	-0,428194	0,147685	-32,562487	-5,080269	1,260774
15:07:33,94	0,411044	3,325930	-0,106975	-0,112018	0,311007	2,185019	0,070314	-0,459167	0,143213	1,030371	0,426994	1,294052	-0,271842	-3,212048	-1,086011	-28,992969	-10,593606	13,243182	0,070314	-0,459167	0,143213	-35,014201	-5,092677	1,294052	0,070314	-0,459167	0,143213	-35,014201	-5,092677	1,294052
15:07:33,99	0,411044	3,325930	-0,106975	-0,112018	0,311007	2,185019	0,067402	-0,470456	0,144662	0,955921	0,264781	1,318727	-0,267111	-3,214802	-1,089520	-29,145957	-10,899324	13,295647	0,067402	-0,470456	0,144662	-35,974868	-5,026260	1,318727	0,067402	-0,470456	0,144662	-35,974868	-5,026260	1,318727
15:07:34,04	0,411044	3,325930	-0,106975	-0,112018	0,311007	2,185019	0,067421	-0,475930	0,141152	0,899341	0,286124	1,371193	-0,259769	-3,216383	-1,091113	-29,220126	-11,121738	13,267063	0,067421	-0,475930	0,141152	-36,461195	-5,006388	1,371193	0,067421	-0,475930	0,141152	-36,461195	-5,006388	1,371193
15:07:34,09	0,411044	3,325930	-0,106975	-0,112018	0,311007	2,185019	0,065119	-0,483079	0,139560	1,041373	0,213401	1,342608	-0,261878	-3,220504	-1,091506	-29,328739	-11,282125	13,305911	0,065119	-0,483079	0,139560	-36,880337	-4,898414	1,342608	0,065119	-0,483079	0,139560	-36,880337	-4,898414	1,342608
15:07:34,14	0,411044	3,325930	-0,106975	-0,112018	0,311007	2,185019	0,069743	-0,483314	0,139166	0,860359	0,439977	1,381457	-0,258681	-3,221327	-1,088847	-29,450687	-11,411345	13,287302	0,069743	-0,483314	0,139166	-37,079754	-5,034816	1,381457	0,069743	-0,483314	0,139166	-37,079754	-5,034816	1,381457
15:07:34,19	0,411044	3,325930	-0,106975	-0,112018	0,311007	2,185019	0,067541	-0,490111	0,139954	0,915810	0,341849	1,368360	-0,254890	-3,221996	-1,090719	-29,463566	-11,548411	13,292814	0,067541	-0,490111	0,139954	-37,557916	-4,960082	1,368360	0,067541	-0,490111	0,139954	-37,557916	-4,960082	1,368360
15:07:34,24	0,411044	3,325930	-0,106975	-0,112018	0,311007	2,185019	0,067541	-0,490111	0,139954	0,915810	0,341849	1,368360	-0,275027	-3,214806	-1,085671	-29,095771	-10,645070	13,231733	0,067541	-0,490111	0,139954	-37,557916	-4,960082	1,368360	0,067541	-0,490111	0,139954	-37,557916	-4,960082	1,368360
15:07:34,29	0,411044	3,325930	-0,106975	-0,112018	0,311007	2,185019	0,071382	-0,469077	0,145002	0,788258	0,408465	1,307278	-0,927590	-2,852215	-1,071139	-10,692768	23,146571	11,881722	0,071382	-0,469077	0,145002	-36,034302	-5,195037	1,307278	0,071382	-0,469077	0,145002	-36,034302	-5,195037	1,307278
15:07:34,34	0,410982	3,275989	-0,106985	-0,112020	0,310980	2,184994	0,083651	0,277355	0,159534	0,439706	0,088076	-0,042733	-0,973879	-2,821170	-1,050069	-8,970051	25,689242	11,730598	0,083651	0,277355	0,159534	22,212051	-6,478517	-0,042733	0,083651	0,277355	0,159534	22,212051	-6,478517	-0,042733
15:07:34,39	0,410982	3,275989	-0,106985	-0,112020	0,310980	2,184994	0,079909	0,332965	0,180604	0,611366	0,114091	-0,193857	-0,946351	-2,834601	-1,048740	-9,698673	24,313508	11,739581	0,079909	0,332965	0,180604	26,749089	-6,158782	-0,193857	0,079909	0,332965	0,180604	26,749089	-6,158782	-0,193857
15:07:34,44	0,410982	3,275989	-0,106985	-0,112020	0,310980	2,184994	0,077777	0,302409	0,181933	0,644528	0,060099	-0,184874	-0,933258	-2,842641	-1,051511	-9,993402	23,731773	11,780028	0,077777	0,302409	0,181933	24,383633	-6,045427	-0,184874	0,077777	0,302409	0,181933	24,383633	-6,045427	-0,184874
15:07:34,49	0,410982	3,275989	-0,106985	-0,112020	0,310980	2,184994	0,078194	0,287050	0,179162	0,792026	0,117364	-0,144427	-0,930623	-2,842384	-1,048938	-10,167607	23,423112	11,813254	0,078194	0,287050	0,179162	23,325463	-6,020830	-0,144427	0,078194	0,287050	0,179162	23,325463	-6,020830	-0,144427
15:07:34,54	0,410982	3,275989	-0,106985	-0,112020	0,310980	2,184994	0,076653	0,284897	0,181735	0,549598	0,040723	-0,111200	-0,925856	-2,845952	-1,048474	-10,274751	23,185407	11,818866	0,076653	0,284897	0,181735	22,913984	-5,976544	-0,111200	0,076653	0,284897	0,181735	22,913984	-5,976544	-0,111200
15:07:34,59	0,410982	3,275989	-0,106985	-0,112020	0,310980	2,184994	0,077360	0,278984	0,182199	0,597610	0,103530	-0,105588	-0,926286	-2,853802	-1,051960	-10,363733	23,030823	11,843571	0,077360	0,278984	0,182199	22,497876	-5,969205	-0,105588	0,077360	0,278984	0,182199	22,497876	-5,969205	-0,105588
15:07:34,64	0,410982	3,275989	-0,106985	-0,112020	0,310980	2,184994	0,084373	0,275432	0,178713	0,603955	0,468458	-0,080884	-0,923616	-2,851686	-1,050825	-10,438358	22,891093	11,854482	0,084373	0,275432	0,178713	22,225381	-6,154829	-0,080884	0,084373	0,275432	0,178713	22,225381	-6,154829	-0,080884
15:07:34,69	0,410982	3,275989	-0,106985	-0,112020	0,310980	2,184994	0,081206	0,274177	0,179848	0,510887	0,308998	-0,069972	-0,919256	-2,847817	-1,050950	-10,472419	22,743114	11,851496	0,081206	0,274177	0,179848	22,033804	-6,065658	-0,069972	0,081206	0,274177	0,179848	22,033804	-6,065658	-0,069972
15:07:34,74	0,410982	3,275989	-0,106985	-0,112020	0,310980	2,184994	0,075675	0,272337	0,179723	0,461418	0,065882	-0,072959	-0,917596	-2,852840	-1,050103	-10,572686	22,644867	11,843560	0,075675	0,272337	0,179723	21,839842	-5,874597	-0,072959	0,075675	0,272337	0,179723	21,839842	-5,874597	-0,072959
15:07:34,79	0,410982	3,275989	-0,106985	-0,112020	0,310980	2,184994	0,079196	0,268387	0,180570	0,531576	0,211251	-0,080894	-0,916014	-2,852175	-1,052061	-10,626118	22,572035	11,857875	0,079196	0,268387	0,180570	21,599962	-6,005608	-0,080894	0,079196	0,268387	0,180570	21,599962	-6,005608	-0,080894
15:07:34,84	0,410982	3,275989	-0,106985	-0,112020	0,310980	2,184994	0,077828	0,267349	0,178612	0,495763	0,130302	-0,066579	-0,914895	-2,853852	-1,052055	-10,639162	22,518210	11,861072	0,078721	0,265542	0,178617	21,381648	-5,987272	-0,063383	0,078721	0,265542	0,178617	21,381648	-5,987272	-0,063383
15:07:34,89	0,410982	3,275989	-0,106985	-0,112020	0,310980	2,184994	0,077919	0,262829	0,179372	0,586017	0,121854	-0,059975	-0,912144	-2,854514	-1,051301	-10,709895	22,453205	11,864480	0,077919	0,262829	0,179372	21,218078	-5,994763	-0,059975	0,077919	0,262829	0,179372	21,218078	-5,994763	-0,059975
15:07:34,94	0,410982	3,275989	-0,106985	-0,112020	0,310980	2,184994	0,077919	0,262829	0,179372	0,586017	0,121854	-0,059975	-0,910536	-2,854838	-1,054001	-10,733667	22,335028	11,901572	0,077919	0,262829	0,179372	21,218078	-5,994763	-0,059975	0,077919	0,262829	0,179372	21,218078	-5,994763	-0,059975
15:07:34,99	0,410982	3,275989	-0,106985	-0,112020	0,310980	2,184994	0,077396	0,261274	0,176672	0,552663	0,133157	-0,022882	-0,910589	-2,855190	-1,053628	-10,746263	22,289633	11,885424	0,077396	0,261274	0,176672	21,062633	-5,942402	-0,022882	0,077396	0,261274	0,176672	21,062633	-5,942402	-0,022882
15:07:35,04	0,410982	3,275989	-0,106985	-0,112020	0,310980	2,184994	0,077727	0,261144	0,177045	0,513797	0,162184	-0,039030	-0,911853	-2,857209	-1,055582	-10,783810	22,278779	11,886133	0,077727	0,261144	0,177045	21,013584	-5,939397	-0,039030	0,077727	0,261144	0,177045	21,013584	-5,939397	-0,039030
15:07:35,09	0,410982	3,275989	-0,106985	-0,112020	0,310980	2,184994	0,080107	0,261229	0,175091	0,481212	0,258857	-0,038322	-0,908403	-2,855102	-1,052880	-10,796337	22,198004	11,873249	0,080107	0,261229	0,175091	20,987659	-6,029559	-0,038322	0,080107	0,261229	0,175091	20,987659	-6,029559	-0,038322
15:07:35,14	0,410982	3,275989	-0,106985	-0,112020	0,310980	2,184994	0,076558	0,259295	0,177793	0,505566	0,103842	-0,051206	-0,909749	-2,856681	-1,055643	-10,859966	22,151400	11,849399	0,076558	0,259295	0,177793	20,860190	-5,905968	-0,051206	0,076558	0,259295	0,177793	20,860190	-5,905968	-0,051206
15:07:35,19	0,410982	3,275989	-0,106985	-0,112020	0,310980	2,184994	0,078598	0,259671	0,175030	0,413835	0,178114	-0,075056	-0,904502	-2,855780	-1,053292	-10,872827	22,117959	11,877141	0,078598	0,259671	0,175030	20,797982	-5,991827	-0,075056	0,078598	0,259671	0,175030	20,797982	-5,991827	-0,075056
15:07:35,24	0,410982	3,275989	-0,106985	-0,112020	0,310980	2,184994	0,075194	0,255578	0,177380	0,591280	0,006706	-0,047314	-0,905192	-2,861829	-1,055597	-10,905866	22,052825	11,900005	0,075194	0,255578	0,177380	20,654125	-5,896046	-0,047314	0,075194	0,255578	0,177380	20,654125	-5,896046	-0,047314
15:07:35,29	0,410982	3,275989	-0,106985	-0,112020	0,310980	2,184994	0,080778	0,253151	0,175076	0,644548	0,301004	-0,024449	-0,905280	-2,859077	-1,053289	-10,921098	21,984619	11,892121	0,080778	0,253151	0,175076	20,516887	-6,040056	-0,024449	0,080778	0,253151	0,175076	20,516887	-6,040056	-0,024449
15:07:35,34	0,410982	3,275989	-0,106985	-0,112020	0,310980	2,184994	0,078439	0,254603	0,177383	0,502351	0,200274	-0,032334	-0,904183	-2,859456	-1,055251	-10,962751	22,002020	11,889588	0,078439	0,254603	0,177383	20,488686	-5,957154	-0,032334	0,078439	0,254603	0,177383	20,488686	-5,957154	-0,032334
15:07:35,39	0,410982	3,275989	-0,106985	-0,112020	0,310980	2,184994	0,078218	0,253464	0,175422	0,555838	0,144035	-0,034866	-0,906018	-2,860818	-1,055270	-10,985608	21,961358	11,873478	0,078218	0,253464	0,175422	20,452737	-5,996085	-0,034866	0,078218	0,253464	0,175422	20,452737	-5,996085	-0,034866
15:07:35,44	0,410982	3,275989	-0,106985	-0,112020	0,310980	2,184994	0,080315	0,254372	0,175403	0,461982	0,253634	-0,050977	-0,901789	-2,857541	-1,054973	-10,980527	21,920160	11,888889	0,080315	0,254372	0,175403	20,430155	-6,051128	-0,050977	0,080315	0,254372	0,175403	20,430155	-6,051128	-0,050977
15:07:35,49	0,410982	3,275989	-0,106985	-0,112020	0,310980	2,184994	0,075363	0,252347	0,175700	0,534105	0,021089	-0,035566	-0,901424	-2,860612	-1,056024	-11,001421	21,865659	11,905774	0,075363	0,252347	0,175700	20,343374	-5,894881	-0,035566	0,075363	0,252347	0,175700	20,343374	-5,894881	-0,035566
15:07:35,54	0,410982	3,275989	-0,106985	-0,112020	0,310980	2,184994	0,077840	0,250496	0,174648	0,572741	0,159081	-0,018681	-0,905623	-2,859989	-1,053353	-11,037756	21,848478	11,874267	0,077840	0,250496	0,174648	20,236661	-5,951381	-0,018681	0,077840	0,250496	0,174648	20,236661	-5,951381	-0,018681
15:07:35,59	0,410982	3,275989	-0,106985	-0,112020	0,310980	2,184994	0,079400	0,254444	0,177320	0,334407	0,217297	-0,050187	-0,900935	-2,861884	-1,053719	-11,046558	21,833955	11,889180	0,079400	0,254444	0,177320	20,308232	-6,015583	-0,050187	0,079400	0,254444	0,177320	20,308232	-6,015583	-0,050187
15:07:35,64	0,410982	3,275989	-0,106985	-0,112020	0,310980	2,184994	0,078697	0,249436	0,176954	0,577837	0,180390	-0,035274	-0,899834	-2,861837	-1,056437	-11,069148	21,815659	11,905213	0,078697	0,249436	0,176954	20,158546	-5,997321	-0,035274	0,078697	0,249436	0,176954	20,158546	-5,997321	-0,035274
15:07:35,69	0,410982	3,275989	-0,106985	-0,112020	0,310980	2,184994	0,078106	0,248506	0,174236	0,599028	0,139242	-0,019242	-0,900439	-2,861227	-1,056084	-11,065915	21,772796	11,859972	0,078106	0,248506	0,174236	20,106776	-5,992074	-0,019242	0,078106	0,248506	0,174236	20,106776	-5,992074	-0,019242
15:07:35,74	0,410982	3,275989	-0,106985	-0,112020	0,310980	2,184994	0,077880	0,249335	0,174589	0,520423	0,151701	-0,064483	-0,897564	-2,860738	-1,055161	-11,133789	21,760353	11,920035	0,077880	0,249335	0,174589	20,093238	-5,961844	-0,064483	0,077880	0,249335	0,174589	20,093238	-5,961844	-0,064483
15:07:35,79	0,410982	3,275989	-0,106985	-0,112020	0,310980	2,184994	0,076019	0,247090	0,175512	0,592450	0,002405	-0,004420	-0,902136	-2,862792	-1,059353	-11,081623	21,737989	11,910144	0,076019	0,247090	0,175512	19,989031	-5,965105	-0,004420	0,076019	0,247090	0,175512	19,989031	-5,965105	-0,004420
15:07:35,84	0,410982	3,275989	-0,106985	-0,112020	0,310980	2,184994	0,080084	0,250023	0,171320	0,446673	0,270124	-0,014310	-0,898598	-2,861829	-1,055963	-11,133634	21,689132	11,925975	0,080084	0,250023	0,171320	20,073459	-6,016457	-0,014310	0,080084	0,250023	0,171320	20,073459	-6,016457	-0,014310
15:07:35,89	0,410982	3,275989	-0,106985	-0,112020	0,310980	2,184994	0,077481	0,247440	0,174710	0,512649	0,114145	0,001520	-0,900235	-2,861508	-1,057916	-11,210458	21,716032	11,964918	0,077481	0,247440	0,174710	19,936704	-5,968088	0,001520	0,077481	0,247440	0,174710	19,936704	-5,968088	0,001520
15:07:35,94	0,410982	3,275989	-0,106985	-0,112020	0,310980	2,184994	0,078022	0,249018	0,172757	0,415493	0,062303	0,040463	-0,898339	-2,859727	-1,057643	-11,138134	21,671395	11,902606	0,078022	0,249018	0,172757	19,963397	-6,062410	0,040463	0,078022	0,249018	0,172757	19,963397	-6,062410	0,040463
15:07:35,99	0,410982	3,275989	-0,106985	-0,112020	0,310980	2,184994	0,075531	0,248267	0,173029	0,452040	0,017720	-0,021849	-0,899590	-2,862569	-1,060333	-11,156769	21,634677	11,941381	0,075531	0,248267	0,173029	19,941007	-5,911443	-0,021849	0,075531	0,248267	0,173029	19,941007	-5,911443	-0,021849
15:07:36,04	0,410982	3,275989	-0,106985	-0,112020	0,310980	2,184994	0,078618	0,247929	0,170340	0,428490	0,180456	0,016927	-0,895856	-2,860243	-1,059386	-11,197272	21,635252	11,939808	0,078618	0,247929	0,170340	19,890938	-5,991023	0,016927	0,078618	0,247929	0,170340	19,890938	-5,991023	0,016927
15:07:36,09	0,410982	3,275989	-0,106985	-0,112020	0,310980	2,184994	0,074736	0,245858	0,171287	0,516424	-0,056731	0,015353	-0,895845	-2,862998	-1,060855	-11,188316	21,598818	11,902697	0,074736	0,245858	0,171287	19,816305	-5,923537	0,015353	0,074736	0,245858	0,171287	19,816305	-5,923537	0,015353
15:07:36,14	0,410982	3,275989	-0,106985	-0,112020	0,310980	2,184994	0,077117	0,244471	0,169818	0,561474	0,093028	-0,021757	-0,897381	-2,863490	-1,058051	-11,222938	21,595005	11,905731	0,077117	0,244471	0,169818	19,752474	-5,960645	-0,021757	0,077117	0,244471	0,169818	19,752474	-5,960645	-0,021757
15:07:36,19	0,410982	3,275989	-0,106985	-0,112020	0,310980	2,184994	0,078311	0,245556	0,172622	0,484467	0,127032	-0,018724	-0,899689	-2,869706	-1,056019	-11,282113	21,571277	11,898177	0,078311	0,245556	0,172622	19,760601	-6,020360	-0,018724	0,078311	0,245556	0,172622	19,760601	-6,020360	-0,018724
15:07:36,24	0,410982	3,275989	-0,106985	-0,112020	0,310980	2,184994	0,084849	0,244446	0,174654	0,492026	0,427621	-0,026278	-0,894000	-2,865200	-1,060786	-11,264467	21,507829	11,895670	0,084849	0,244446	0,174654	19,681061	-6,232999	-0,026278	0,084849	0,244446	0,174654	19,681061	-6,232999	-0,026278
15:07:36,29	0,410982	3,275989	-0,106985	-0,112020	0,310980	2,184994	0,078101	0,241773	0,169887	0,584928	0,123752	-0,028785	-0,893955	-2,867964	-1,058431	-11,254304	21,508057	11,903428	0,078101	0,241773	0,169887	19,564088	-6,007181	-0,028785	0,078101	0,241773	0,169887	19,564088	-6,007181	-0,028785
15:07:36,34	0,410982	3,275989	-0,106985	-0,112020	0,310980	2,184994	0,080473	0,240351	0,172242	0,664124	0,255763	-0,021027	-0,894629	-2,868917	-1,058416	-11,278317	21,467030	11,933587	0,080473	0,240351	0,172242	19,531697	-6,061342	-0,021027	0,080473	0,240351	0,172242	19,531697	-6,061342	-0,021027
15:07:36,39	0,410982	3,275989	-0,106985	-0,112020	0,310980	2,184994	0,081634	0,240459	0,172257	0,611003	0,315887	0,009132	-0,894656	-2,867721	-1,061150	-11,287232	21,478235	11,928606	0,081634	0,240459	0,172257	19,487006	-6,092408	0,009132	0,081634	0,240459	0,172257	19,487006	-6,092408	0,009132
15:07:36,44	0,410982	3,275989	-0,106985	-0,112020	0,310980	2,184994	0,080613	0,241080	0,169523	0,583939	0,249444	0,004152	-0,895793	-2,866599	-1,059596	-11,264893	21,467262	11,922204	0,080613	0,241080	0,169523	19,508718	-6,078661	0,004152	0,080613	0,241080	0,169523	19,508718	-6,078661	0,004152
15:07:36,49	0,410982	3,275989	-0,106985	-0,112020	0,310980	2,184994	0,080209	0,242626	0,171077	0,505222	0,253292	-0,002250	-0,895826	-2,866818	-1,056895	-11,282603	21,451112	11,905652	0,080209	0,242626	0,171077	19,551349	-6,043133	-0,002250	0,080209	0,242626	0,171077	19,551349	-6,043133	-0,002250
15:07:36,54	0,410982	3,275989	-0,106985	-0,112020	0,310980	2,184994	0,080415	0,242545	0,173778	0,486565	0,256747	-0,018803	-0,893307	-2,867345	-1,057952	-11,334828	21,440124	11,945598	0,080415	0,242545	0,173778	19,526376	-6,055857	-0,018803	0,080415	0,242545	0,173778	19,526376	-6,055857	-0,018803
15:07:36,59	0,410982	3,275989	-0,106985	-0,112020	0,310980	2,184994	0,079612	0,240100	0,172721	0,578081	0,175248	0,021143	-0,896047	-2,866982	-1,058852	-11,362642	21,405747	11,935221	0,079612	0,240100	0,172721	19,425952	-6,074308	0,021143	0,079612	0,240100	0,172721	19,425952	-6,074308	0,021143
15:07:36,64	0,410982	3,275989	-0,106985	-0,112020	0,310980	2,184994	0,080668	0,242654	0,171821	0,401613	0,223245	0,010766	-0,896012	-2,868993	-1,060802	-11,349107	21,399269	11,906698	0,080668	0,242654	0,171821	19,449946	-6,109182	0,010766	0,080668	0,242654	0,171821	19,449946	-6,109182	0,010766
15:07:36,69	0,410982	3,275989	-0,106985	-0,112020	0,310980	2,184994	0,082392	0,241618	0,169871	0,456620	0,327847	-0,017757	-0,893899	-2,866977	-1,061999	-11,354373	21,392233	11,962830	0,082392	0,241618	0,169871	19,423660	-6,139905	-0,017757	0,082392	0,241618	0,169871	19,423660	-6,139905	-0,017757
15:07:36,74	0,410982	3,275989	-0,106985	-0,112020	0,310980	2,184994	0,079590	0,240797	0,168674	0,490626	0,181125	0,038376	-0,895444	-2,866246	-1,057294	-11,347707	21,377151	11,933417	0,079590	0,240797	0,168674	19,393157	-6,066707	0,038376	0,079590	0,240797	0,168674	19,393157	-6,066707	0,038376
15:07:36,79	0,410982	3,275989	-0,106985	-0,112020	0,310980	2,184994	0,079729	0,242500	0,173379	0,392294	0,201663	0,008962	-0,894337	-2,869355	-1,061564	-11,379175	21,375196	11,940851	0,079729	0,242500	0,173379	19,428583	-6,057075	0,008962	0,079729	0,242500	0,173379	19,428583	-6,057075	0,008962
15:07:36,84	0,410982	3,275989	-0,106985	-0,112020	0,310980	2,184994	0,081868	0,239987	0,169109	0,505568	0,286593	0,016396	-0,891500	-2,866095	-1,058146	-11,368654	21,332581	11,926966	0,081868	0,239987	0,169109	19,344549	-6,140021	0,016396	0,081868	0,239987	0,169109	19,344549	-6,140021	0,016396
15:07:36,89	0,410982	3,275989	-0,106985	-0,112020	0,310980	2,184994	0,077626	0,239160	0,172527	0,516922	0,096446	0,002512	-0,891460	-2,868577	-1,059654	-11,403666	21,339254	11,910331	0,077626	0,239160	0,172527	19,290990	-5,997197	0,002512	0,077626	0,239160	0,172527	19,290990	-5,997197	0,002512
15:07:36,94	0,410982	3,275989	-0,106985	-0,112020	0,310980	2,184994	0,079756	0,237884	0,171019	0,571569	0,173539	-0,014124	-0,890086	-2,869608	-1,060719	-11,394301	21,320739	11,944290	0,079756	0,237884	0,171019	19,245438	-6,087296	-0,014124	0,079756	0,237884	0,171019	19,245438	-6,087296	-0,014124
15:07:36,99	0,410982	3,275989	-0,106985	-0,112020	0,310980	2,184994	0,079961	0,236179	0,169954	0,648843	0,201598	0,019835	-0,895104	-2,870497	-1,062379	-11,447834	21,325186	11,926824	0,079961	0,236179	0,169954	19,188921	-6,075376	0,019835	0,079961	0,236179	0,169954	19,188921	-6,075376	0,019835
15:07:37,04	0,410982	3,275989	-0,106985	-0,112020	0,310980	2,184994	0,083241	0,240080	0,168294	0,423107	0,323545	0,002370	-0,895067	-2,870363	-1,062775	-11,417123	21,280517	11,899908	0,083241	0,240080	0,168294	19,269366	-6,210866	0,002370	0,083241	0,240080	0,168294	19,269366	-6,210866	0,002370
15:07:37,09	0,410982	3,275989	-0,106985	-0,112020	0,310980	2,184994	0,083106	0,240115	0,167898	0,397940	0,365473	-0,024547	-0,894033	-2,867768	-1,060414	-11,390269	21,292293	11,934667	0,083106	0,240115	0,167898	19,246974	-6,158366	-0,024547	0,083106	0,240115	0,167898	19,246974	-6,158366	-0,024547
15:07:37,14	0,410982	3,275989	-0,106985	-0,112020	0,310980	2,184994	0,080342	0,240517	0,170259	0,400672	0,239107	0,010212	-0,888662	-2,867556	-1,061217	-11,426869	21,225423	11,913354	0,080342	0,240517	0,170259	19,281246	-6,067749	0,010212	0,080342	0,240517	0,170259	19,281246	-6,067749	0,010212
15:07:37,19	0,410982	3,275989	-0,106985	-0,112020	0,310980	2,184994	0,077473	0,235972	0,169456	0,560807	0,091665	-0,011101	-0,891598	-2,866955	-1,062372	-11,430088	21,267799	11,939255	0,077473	0,235972	0,169456	19,084589	-5,989986	-0,011101	0,077473	0,235972	0,169456	19,084589	-5,989986	-0,011101
15:07:37,24	0,410982	3,275989	-0,106985	-0,112020	0,310980	2,184994	0,078420	0,238814	0,168301	0,448079	0,116942	0,014800	-0,893710	-2,867433	-1,066286	-11,447868	21,261530	11,915746	0,078420	0,238814	0,168301	19,195008	-6,039061	0,014800	0,078420	0,238814	0,168301	19,195008	-6,039061	0,014800
15:07:37,29	0,410982	3,275989	-0,106985	-0,112020	0,310980	2,184994	0,079890	0,240405	0,164387	0,351068	0,181085	-0,008709	-0,891079	-2,871236	-1,061201	-11,449062	21,187589	11,930778	0,079890	0,240405	0,164387	19,222831	-6,090263	-0,008709	0,079890	0,240405	0,164387	19,222831	-6,090263	-0,008709
15:07:37,34	0,410982	3,275989	-0,106985	-0,112020	0,310980	2,184994	0,081868	0,236224	0,169472	0,503822	0,319899	0,006323	-0,891029	-2,868911	-1,059276	-11,444310	21,242619	11,917138	0,081868	0,236224	0,169472	19,047416	-6,106754	0,006323	0,081868	0,236224	0,169472	19,047416	-6,106754	0,006323
15:07:37,39	0,410982	3,275989	-0,106985	-0,112020	0,310980	2,184994	0,079829	0,237344	0,171397	0,495639	0,190472	-0,007316	-0,892309	-2,864599	-1,061928	-11,462786	21,206247	11,918195	0,079829	0,237344	0,171397	19,127117	-6,076120	-0,007316	0,079829	0,237344	0,171397	19,127117	-6,076120	-0,007316
15:07:37,44	0,410982	3,275989	-0,106985	-0,112020	0,310980	2,184994	0,076735	0,240609	0,168745	0,285116	0,031773	-0,006259	-0,891721	-2,869253	-1,063949	-11,474300	21,215989	11,924111	0,076735	0,240609	0,168745	19,172906	-5,991946	-0,006259	0,076735	0,240609	0,168745	19,172906	-5,991946	-0,006259
15:07:37,49	0,410982	3,275989	-0,106985	-0,112020	0,310980	2,184994	0,080472	0,237772	0,166724	0,435293	0,211222	-0,000343	-0,893537	-2,870442	-1,063180	-11,496529	21,201308	11,922912	0,080472	0,237772	0,166724	19,100419	-6,105803	-0,000343	0,080472	0,237772	0,166724	19,100419	-6,105803	-0,000343
15:07:37,54	0,410982	3,275989	-0,106985	-0,112020	0,310980	2,184994	0,082409	0,238750	0,167493	0,360609	0,300062	-0,001543	-0,890681	-2,871374	-1,063542	-11,529299	21,184985	11,966908	0,082409	0,238750	0,167493	19,102506	-6,169057	-0,001543	0,082409	0,238750	0,167493	19,102506	-6,169057	-0,001543
15:07:37,59	0,410982	3,275989	-0,106985	-0,112020	0,310980	2,184994	0,081788	0,235812	0,167131	0,482901	0,247566	0,042453	-0,891820	-2,867436	-1,063971	-11,505520	21,186711	11,923761	0,081788	0,235812	0,167131	18,994110	-6,172826	0,042453	0,081788	0,235812	0,167131	18,994110	-6,172826	0,042453
15:07:37,64	0,410982	3,275989	-0,106985	-0,112020	0,310980	2,184994	0,078948	0,238766	0,166702	0,342637	0,119603	-0,000694	-0,889468	-2,868867	-1,063157	-11,500720	21,163325	11,956577	0,078948	0,238766	0,166702	19,085796	-6,077828	-0,000694	0,078948	0,238766	0,166702	19,085796	-6,077828	-0,000694
15:07:37,69	0,410982	3,275989	-0,106985	-0,112020	0,310980	2,184994	0,079011	0,236014	0,167516	0,467898	0,138734	0,032122	-0,891462	-2,871091	-1,064017	-11,523085	21,168429	11,938246	0,079011	0,236014	0,167516	18,995010	-6,063651	0,032122	0,079011	0,236014	0,167516	18,995010	-6,063651	0,032122
15:07:37,74	0,410982	3,275989	-0,106985	-0,112020	0,310980	2,184994	0,081934	0,236629	0,166656	0,429154	0,268778	0,013791	-0,891187	-2,867785	-1,063956	-11,484453	21,184088	11,928353	0,081934	0,236629	0,166656	19,004546	-6,163016	0,013791	0,081934	0,236629	0,166656	19,004546	-6,163016	0,013791
15:07:37,79	0,410982	3,275989	-0,106985	-0,112020	0,310980	2,184994	0,078933	0,238044	0,166717	0,388460	0,138383	0,003899	-0,890106	-2,866851	-1,061245	-11,513825	21,133445	11,935399	0,078933	0,238044	0,166717	19,074915	-6,057877	0,003899	0,078933	0,238044	0,166717	19,074915	-6,057877	0,003899
15:07:37,84	0,410982	3,275989	-0,106985	-0,112020	0,310980	2,184994	0,077584	0,237575	0,169428	0,354329	0,068104	0,010945	-0,892500	-2,870333	-1,061629	-11,535249	21,121511	11,939386	0,077584	0,237575	0,169428	19,003930	-6,022237	0,010945	0,077584	0,237575	0,169428	19,003930	-6,022237	0,010945
15:07:37,89	0,410982	3,275989	-0,106985	-0,112020	0,310980	2,184994	0,081796	0,237907	0,169044	0,315998	0,274570	0,014931	-0,889615	-2,867516	-1,061628	-11,539304	21,078980	11,953517	0,081796	0,237907	0,169044	18,991692	-6,146455	0,014931	0,081796	0,237907	0,169044	18,991692	-6,146455	0,014931
15:07:37,94	0,410982	3,275989	-0,106985	-0,112020	0,310980	2,184994	0,077914	0,236817	0,169045	0,333812	0,090432	0,029062	-0,891909	-2,870175	-1,062404	-11,523064	21,092881	11,934096	0,077914	0,236817	0,169045	18,923949	-6,025816	0,029062	0,077914	0,236817	0,169045	18,923949	-6,025816	0,029062
15:07:37,99	0,410982	3,275989	-0,106985	-0,112020	0,310980	2,184994	0,081364	0,237474	0,168269	0,319805	0,276970	0,009641	-0,888989	-2,867683	-1,062805	-11,528841	21,095733	11,930520	0,081364	0,237474	0,168269	18,961518	-6,110138	0,009641	0,081364	0,237474	0,168269	18,961518	-6,110138	0,009641
15:07:38,04	0,410982	3,275989	-0,106985	-0,112020	0,310980	2,184994	0,077746	0,236191	0,167868	0,386111	0,082384	0,006065	-0,890853	-2,870719	-1,060480	-11,587943	21,103939	11,943738	0,077746	0,236191	0,167868	18,927096	-6,020680	0,006065	0,077746	0,236191	0,167868	18,927096	-6,020680	0,006065
15:07:38,09	0,410982	3,275989	-0,106985	-0,112020	0,310980	2,184994	0,081307	0,236287	0,170193	0,358648	0,212287	0,019283	-0,892016	-2,871319	-1,064786	-11,579365	21,102575	11,897484	0,081307	0,236287	0,170193	18,907210	-6,170342	0,019283	0,081307	0,236287	0,170193	18,907210	-6,170342	0,019283
15:07:38,14	0,410982	3,275989	-0,106985	-0,112020	0,310980	2,184994	0,082409	0,236995	0,165887	0,324980	0,277666	-0,026970	-0,887816	-2,869550	-1,063212	-11,543065	21,106719	11,902120	0,082409	0,236995	0,165887	18,929058	-6,191416	-0,026970	0,082409	0,236995	0,165887	18,929058	-6,191416	-0,026970
15:07:38,19	0,410982	3,275989	-0,106985	-0,112020	0,310980	2,184994	0,078777	0,234242	0,167461	0,489852	0,118171	-0,022335	-0,892593	-2,868953	-1,066700	-11,557422	21,098601	11,937309	0,078777	0,234242	0,167461	18,877855	-6,065805	-0,022335	0,078777	0,234242	0,167461	18,877855	-6,065805	-0,022335
15:07:38,24	0,410982	3,275989	-0,106985	-0,112020	0,310980	2,184994	0,080648	0,238677	0,163973	0,245019	0,207107	0,012854	-0,888521	-2,868092	-1,065514	-11,564785	21,060682	11,965351	0,080648	0,238677	0,163973	18,981175	-6,123770	0,012854	0,080648	0,238677	0,163973	18,981175	-6,123770	0,012854
15:07:38,29	0,410982	3,275989	-0,106985	-0,112020	0,310980	2,184994	0,077866	0,235581	0,165159	0,369476	0,075018	0,040896	-0,889703	-2,871712	-1,063062	-11,586794	21,070540	11,947508	0,077866	0,235581	0,165159	18,862618	-6,037461	0,040896	0,077866	0,235581	0,165159	18,862618	-6,037461	0,040896
15:07:38,34	0,410982	3,275989	-0,106985	-0,112020	0,310980	2,184994	0,081593	0,234795	0,167611	0,407880	0,244809	0,023054	-0,888998	-2,875919	-1,064350	-11,598756	21,036351	11,938743	0,081593	0,234795	0,167611	18,839323	-6,160204	0,023054	0,081593	0,234795	0,167611	18,839323	-6,160204	0,023054
15:07:38,39	0,410982	3,275989	-0,106985	-0,112020	0,310980	2,184994	0,084883	0,232081	0,166323	0,513451	0,422638	0,014288	-0,890865	-2,869701	-1,063587	-11,566105	21,048647	11,938937	0,084883	0,232081	0,166323	18,731796	-6,240660	0,014288	0,084883	0,232081	0,166323	18,731796	-6,240660	0,014288
15:07:38,44	0,410982	3,275989	-0,106985	-0,112020	0,310980	2,184994	0,080431	0,236807	0,167086	0,294650	0,213296	0,014482	-0,889746	-2,869207	-1,064986	-11,575280	21,021747	11,979664	0,080431	0,236807	0,167086	18,884021	-6,100571	0,014482	0,080431	0,236807	0,167086	18,884021	-6,100571	0,014482
15:07:38,49	0,410982	3,275989	-0,106985	-0,112020	0,310980	2,184994	0,079444	0,236085	0,165687	0,304326	0,167468	0,055209	-0,889200	-2,869242	-1,066327	-11,603829	21,037390	11,936142	0,079444	0,236085	0,165687	18,836997	-6,068907	0,055209	0,079444	0,236085	0,165687	18,836997	-6,068907	0,055209
15:07:38,54	0,410982	3,275989	-0,106985	-0,112020	0,310980	2,184994	0,079202	0,235595	0,164346	0,329098	0,122320	0,011687	-0,889227	-2,874363	-1,062022	-11,621102	20,995674	11,955825	0,079202	0,235595	0,164346	18,823275	-6,095030	0,011687	0,079202	0,235595	0,164346	18,823275	-6,095030	0,011687
15:07:38,59	0,410982	3,275989	-0,106985	-0,112020	0,310980	2,184994	0,083650	0,233057	0,168651	0,416264	0,359518	0,031370	-0,888045	-2,872116	-1,066685	-11,605510	20,999866	11,959174	0,083650	0,233057	0,168651	18,711277	-6,207005	0,031370	0,083650	0,233057	0,168651	18,711277	-6,207005	0,031370
15:07:38,64	0,410982	3,275989	-0,106985	-0,112020	0,310980	2,184994	0,081113	0,233157	0,163988	0,422492	0,239001	0,034719	-0,889744	-2,870896	-1,061283	-11,582310	20,985063	11,901765	0,081113	0,233157	0,163988	18,725353	-6,128367	0,034719	0,081113	0,233157	0,163988	18,725353	-6,128367	0,034719
15:07:38,69	0,410982	3,275989	-0,106985	-0,112020	0,310980	2,184994	0,080906	0,235238	0,169390	0,313066	0,255717	-0,022689	-0,888114	-2,870859	-1,064778	-11,639274	20,996585	11,939049	0,080906	0,235238	0,169390	18,779276	-6,095382	-0,022689	0,080906	0,235238	0,169390	18,779276	-6,095382	-0,022689
15:07:38,74	0,410982	3,275989	-0,106985	-0,112020	0,310980	2,184994	0,080059	0,233845	0,165895	0,367007	0,156605	0,014595	-0,886330	-2,871834	-1,065955	-11,632367	20,988634	11,910533	0,080059	0,233845	0,165895	18,723854	-6,128043	0,014595	0,080059	0,233845	0,165895	18,723854	-6,128043	0,014595
15:07:38,79	0,410982	3,275989	-0,106985	-0,112020	0,310980	2,184994	0,080011	0,231813	0,164717	0,469253	0,164048	-0,013922	-0,887439	-2,874226	-1,064680	-11,640365	20,965086	11,961835	0,080011	0,231813	0,164717	18,666565	-6,116804	-0,013922	0,080011	0,231813	0,164717	18,666565	-6,116804	-0,013922
15:07:38,84	0,410982	3,275989	-0,106985	-0,112020	0,310980	2,184994	0,082638	0,231577	0,165992	0,457108	0,305494	0,037380	-0,886913	-2,868555	-1,062449	-11,614248	20,957157	11,930605	0,082638	0,231577	0,165992	18,635932	-6,181568	0,037380	0,082638	0,231577	0,165992	18,635932	-6,181568	0,037380
15:07:38,89	0,410982	3,275989	-0,106985	-0,112020	0,310980	2,184994	0,079680	0,232762	0,165128	0,384627	0,151716	0,028516	-0,886986	-2,871073	-1,065545	-11,645800	20,955644	11,952970	0,079680	0,232762	0,165128	18,656424	-6,103180	0,028516	0,079680	0,232762	0,165128	18,656424	-6,103180	0,028516
15:07:38,94	0,410982	3,275989	-0,106985	-0,112020	0,310980	2,184994	0,079680	0,232762	0,165128	0,384627	0,151716	0,028516	-0,889218	-2,872142	-1,064420	-11,673201	20,975319	11,913892	0,079680	0,232762	0,165128	18,656424	-6,103180	0,028516	0,079680	0,232762	0,165128	18,656424	-6,103180	0,028516
15:07:38,99	0,410982	3,275989	-0,106985	-0,112020	0,310980	2,184994	0,081722	0,234160	0,166253	0,315256	0,224342	-0,010563	-0,887724	-2,869709	-1,063903	-11,647987	20,960531	11,949803	0,081722	0,234160	0,166253	18,696815	-6,190866	-0,010563	0,081722	0,234160	0,166253	18,696815	-6,190866	-0,010563
15:07:39,04	0,410982	3,275989	-0,106985	-0,112020	0,310980	2,184994	0,078868	0,234082	0,166770	0,319091	0,105131	0,025348	-0,890539	-2,870499	-1,066317	-11,648820	20,955258	11,972310	0,078868	0,234082	0,166770	18,694560	-6,085987	0,025348	0,078868	0,234082	0,166770	18,694560	-6,085987	0,025348
15:07:39,09	0,410982	3,275989	-0,106985	-0,112020	0,310980	2,184994	0,080960	0,236125	0,164356	0,207868	0,215824	0,047856	-0,889326	-2,871207	-1,066720	-11,634946	20,946699	11,938327	0,080960	0,236125	0,164356	18,743719	-6,139508	0,047856	0,080960	0,236125	0,164356	18,743719	-6,139508	0,047856
15:07:39,14	0,410982	3,275989	-0,106985	-0,112020	0,310980	2,184994	0,080967	0,234721	0,163953	0,280414	0,232479	0,013873	-0,885891	-2,872499	-1,067501	-11,674907	20,924440	11,943748	0,080967	0,234721	0,163953	18,706031	-6,123396	0,013873	0,080967	0,234721	0,163953	18,706031	-6,123396	0,013873
15:07:39,19	0,410982	3,275989	-0,106985	-0,112020	0,310980	2,184994	0,080368	0,231101	0,163172	0,429429	0,177859	0,019293	-0,887028	-2,869255	-1,065144	-11,648761	20,929655	11,981258	0,080368	0,231101	0,163172	18,570827	-6,131004	0,019293	0,080368	0,231101	0,163172	18,570827	-6,131004	0,019293
15:07:39,24	0,410982	3,275989	-0,106985	-0,112020	0,310980	2,184994	0,078127	0,233707	0,165529	0,311486	0,081373	0,056803	-0,887697	-2,875507	-1,068279	-11,699951	20,926039	11,943771	0,078127	0,233707	0,165529	18,657485	-6,051586	0,056803	0,078127	0,233707	0,165529	18,657485	-6,051586	0,056803
15:07:39,29	0,410982	3,275989	-0,106985	-0,112020	0,310980	2,184994	0,083876	0,231160	0,162394	0,415187	0,337804	0,019317	-0,885564	-2,869240	-1,063416	-11,667170	20,954694	11,962072	0,083876	0,231160	0,162394	18,561271	-6,246462	0,019317	0,083876	0,231160	0,162394	18,561271	-6,246462	0,019317
15:07:39,34	0,410982	3,275989	-0,106985	-0,112020	0,310980	2,184994	0,077382	0,232446	0,167257	0,389525	0,014180	0,037617	-0,886444	-2,873214	-1,064378	-11,655136	20,894769	11,945337	0,077382	0,232446	0,167257	18,636554	-6,060311	0,037617	0,077382	0,232446	0,167257	18,636554	-6,060311	0,037617
15:07:39,39	0,410982	3,275989	-0,106985	-0,112020	0,310980	2,184994	0,081264	0,231221	0,166294	0,407341	0,256418	0,020883	-0,887729	-2,871100	-1,067503	-11,691010	20,893406	11,962191	0,081264	0,231221	0,166294	18,558216	-6,122795	0,020883	0,081264	0,231221	0,166294	18,558216	-6,122795	0,020883
15:07:39,44	0,410982	3,275989	-0,106985	-0,112020	0,310980	2,184994	0,080075	0,233392	0,163170	0,275371	0,164231	0,037736	-0,885935	-2,870466	-1,067869	-11,682787	20,921148	11,987847	0,080075	0,233392	0,163170	18,596609	-6,121686	0,037736	0,080075	0,233392	0,163170	18,596609	-6,121686	0,037736
15:07:39,49	0,410982	3,275989	-0,106985	-0,112020	0,310980	2,184994	0,078629	0,232155	0,162804	0,367814	0,082289	0,063393	-0,887574	-2,871224	-1,065348	-11,673659	20,910879	11,973382	0,078629	0,232155	0,162804	18,591974	-6,090117	0,063393	0,078629	0,232155	0,162804	18,591974	-6,090117	0,063393
15:07:39,54	0,410982	3,275989	-0,106985	-0,112020	0,310980	2,184994	0,080106	0,233195	0,165325	0,309399	0,172090	0,048927	-0,887858	-2,872917	-1,064394	-11,683281	20,859360	11,946724	0,080106	0,233195	0,165325	18,615209	-6,116195	0,048927	0,080106	0,233195	0,165325	18,615209	-6,116195	0,048927
15:07:39,59	0,410982	3,275989	-0,106985	-0,112020	0,310980	2,184994	0,081713	0,232595	0,166279	0,291163	0,273116	0,022269	-0,884733	-2,871570	-1,063987	-11,670333	20,880314	11,964712	0,081713	0,232595	0,166279	18,549886	-6,141372	0,022269	0,081713	0,232595	0,166279	18,549886	-6,141372	0,022269
15:07:39,64	0,410982	3,275989	-0,106985	-0,112020	0,310980	2,184994	0,078984	0,230562	0,166686	0,421526	0,131942	0,040258	-0,883608	-2,870027	-1,067899	-11,686174	20,881304	11,948330	0,078984	0,230562	0,166686	18,520618	-6,068317	0,040258	0,078984	0,230562	0,166686	18,520618	-6,068317	0,040258
15:07:39,69	0,410982	3,275989	-0,106985	-0,112020	0,310980	2,184994	0,077086	0,230359	0,162774	0,424991	0,019016	0,023875	-0,885251	-2,872193	-1,065697	-11,725155	20,872893	11,961052	0,077086	0,230359	0,162774	18,508190	-6,032225	0,023875	0,077086	0,230359	0,162774	18,508190	-6,032225	0,023875
15:07:39,74	0,410982	3,275989	-0,106985	-0,112020	0,310980	2,184994	0,079782	0,230699	0,164976	0,380538	0,129683	0,036597	-0,883137	-2,875346	-1,065560	-11,744133	20,840152	11,960012	0,079782	0,230699	0,164976	18,490423	-6,133236	0,036597	0,079782	0,230699	0,164976	18,490423	-6,133236	0,036597
15:07:39,79	0,410982	3,275989	-0,106985	-0,112020	0,310980	2,184994	0,081456	0,227292	0,165113	0,519853	0,216667	0,035558	-0,887744	-2,872757	-1,065940	-11,692611	20,857872	11,964714	0,081456	0,227292	0,165113	18,362297	-6,177664	0,035558	0,081456	0,227292	0,165113	18,362297	-6,177664	0,035558
15:07:39,84	0,410982	3,275989	-0,106985	-0,112020	0,310980	2,184994	0,081518	0,232576	0,164733	0,286209	0,255634	0,040260	-0,885429	-2,874586	-1,066328	-11,718107	20,863625	11,965526	0,081518	0,232576	0,164733	18,543422	-6,143538	0,040260	0,081518	0,232576	0,164733	18,543422	-6,143538	0,040260
15:07:39,89	0,410982	3,275989	-0,106985	-0,112020	0,310980	2,184994	0,081945	0,229657	0,164345	0,430238	0,252863	0,041071	-0,884773	-2,873854	-1,064399	-11,727745	20,841082	11,955068	0,081945	0,229657	0,164345	18,458300	-6,179801	0,041071	0,081945	0,229657	0,164345	18,458300	-6,179801	0,041071
15:07:39,94	0,410982	3,275989	-0,106985	-0,112020	0,310980	2,184994	0,080982	0,229455	0,166274	0,416395	0,205725	0,030614	-0,885488	-2,873554	-1,064402	-11,735753	20,831184	11,958794	0,080982	0,229455	0,166274	18,428608	-6,151364	0,030614	0,080982	0,229455	0,166274	18,428608	-6,151364	0,030614
15:07:39,99	0,410982	3,275989	-0,106985	-0,112020	0,310980	2,184994	0,079908	0,233763	0,166227	0,172011	0,175658	-0,014969	-0,887967	-2,870769	-1,064446	-11,715587	20,810544	11,909485	0,079908	0,233763	0,166227	18,522402	-6,097095	-0,014969	0,079908	0,233763	0,166227	18,522402	-6,097095	-0,014969
15:07:40,04	0,410982	3,275989	-0,106985	-0,112020	0,310980	2,184994	0,079908	0,233763	0,166227	0,172011	0,175658	-0,014969	-0,886271	-2,870117	-1,066688	-11,729729	20,852817	11,953115	0,079908	0,233763	0,166227	18,522402	-6,097095	-0,014969	0,079908	0,233763	0,166227	18,522402	-6,097095	-0,014969
15:07:40,09	0,410982	3,275989	-0,106985	-0,112020	0,310980	2,184994	0,078495	0,232621	0,163985	0,260951	0,068833	0,028660	-0,885536	-2,870847	-1,066733	-11,740544	20,821276	11,979718	0,078495	0,232621	0,163985	18,521669	-6,093052	0,028660	0,078495	0,232621	0,163985	18,521669	-6,093052	0,028660
15:07:40,14	0,410982	3,275989	-0,106985	-0,112020	0,310980	2,184994	0,078760	0,231619	0,163940	0,280326	0,088978	0,055263	-0,883282	-2,873698	-1,064071	-11,712766	20,820951	11,950313	0,078760	0,231619	0,163940	18,462394	-6,093651	0,055263	0,078760	0,231619	0,163940	18,462394	-6,093651	0,055263
15:07:40,19	0,410982	3,275989	-0,106985	-0,112020	0,310980	2,184994	0,080102	0,228241	0,166602	0,469577	0,183002	0,025858	-0,884969	-2,871878	-1,068284	-11,745257	20,805680	11,980156	0,080102	0,228241	0,166602	18,386492	-6,105006	0,025858	0,080102	0,228241	0,166602	18,386492	-6,105006	0,025858
15:07:40,24	0,410982	3,275989	-0,106985	-0,112020	0,310980	2,184994	0,079369	0,230613	0,162389	0,316780	0,124383	0,055701	-0,884366	-2,872884	-1,067537	-11,749708	20,809532	11,936219	0,079369	0,230613	0,162389	18,419871	-6,106083	0,055701	0,079369	0,230613	0,162389	18,419871	-6,106083	0,055701
15:07:40,29	0,410982	3,275989	-0,106985	-0,112020	0,310980	2,184994	0,079939	0,229588	0,163136	0,371192	0,148240	0,011764	-0,884908	-2,872462	-1,069075	-11,725258	20,818601	11,946853	0,079939	0,229588	0,163136	18,393818	-6,126967	0,011764	0,079939	0,229588	0,163136	18,393818	-6,126967	0,011764
15:07:40,34	0,410982	3,275989	-0,106985	-0,112020	0,310980	2,184994	0,079845	0,230267	0,161598	0,355926	0,159969	0,022398	-0,884925	-2,873884	-1,065723	-11,789253	20,822158	11,955869	0,079845	0,230267	0,161598	18,431910	-6,107826	0,022398	0,079845	0,230267	0,161598	18,431910	-6,107826	0,022398
15:07:40,39	0,410982	3,275989	-0,106985	-0,112020	0,310980	2,184994	0,081084	0,229571	0,164950	0,363222	0,167217	0,031414	-0,885071	-2,870190	-1,066356	-11,741952	20,854112	11,967409	0,081084	0,229571	0,164950	18,384538	-6,197868	0,031414	0,081084	0,229571	0,164950	18,384538	-6,197868	0,031414
15:07:40,44	0,410982	3,275989	-0,106985	-0,112020	0,310980	2,184994	0,077958	0,231545	0,164316	0,311889	0,029656	0,042954	-0,881397	-2,874427	-1,069055	-11,734305	20,802890	11,961281	0,077958	0,231545	0,164316	18,488176	-6,090045	0,042954	0,077958	0,231545	0,164316	18,488176	-6,090045	0,042954
15:07:40,49	0,410982	3,275989	-0,106985	-0,112020	0,310980	2,184994	0,079791	0,226244	0,161618	0,546990	0,157198	0,036826	-0,883682	-2,873594	-1,070713	-11,764633	20,811128	11,980764	0,079791	0,226244	0,161618	18,307171	-6,106382	0,036826	0,079791	0,226244	0,161618	18,307171	-6,106382	0,036826
15:07:40,54	0,410982	3,275989	-0,106985	-0,112020	0,310980	2,184994	0,080211	0,228640	0,159960	0,414407	0,148665	0,056309	-0,886730	-2,869726	-1,065602	-11,746464	20,807013	11,944678	0,080211	0,228640	0,159960	18,362615	-6,147902	0,056309	0,080211	0,228640	0,159960	18,362615	-6,147902	0,056309
15:07:40,59	0,410982	3,275989	-0,106985	-0,112020	0,310980	2,184994	0,078386	0,233213	0,165070	0,182094	0,071550	0,020223	-0,883827	-2,875095	-1,067513	-11,776974	20,816812	11,970399	0,078386	0,233213	0,165070	18,489340	-6,081743	0,020223	0,078386	0,233213	0,165070	18,489340	-6,081743	0,020223
15:07:40,64	0,410982	3,275989	-0,106985	-0,112020	0,310980	2,184994	0,081583	0,228015	0,163160	0,445655	0,206500	0,045944	-0,884465	-2,872903	-1,067337	-11,775055	20,757696	11,958903	0,081583	0,228015	0,163160	18,344808	-6,197800	0,045944	0,081583	0,228015	0,163160	18,344808	-6,197800	0,045944
15:07:40,69	0,410982	3,275989	-0,106985	-0,112020	0,310980	2,184994	0,080005	0,229663	0,163336	0,309701	0,155626	0,034448	-0,882138	-2,872487	-1,066751	-11,787415	20,756872	11,968801	0,080005	0,229663	0,163336	18,338253	-6,124744	0,034448	0,080005	0,229663	0,163336	18,338253	-6,124744	0,034448
15:07:40,74	0,410982	3,275989	-0,106985	-0,112020	0,310980	2,184994	0,078481	0,227856	0,163922	0,396773	0,066101	0,044346	-0,883337	-2,874390	-1,065989	-11,813101	20,778487	11,954269	0,078481	0,227856	0,163922	18,283474	-6,094657	0,044346	0,078481	0,227856	0,163922	18,283474	-6,094657	0,044346
15:07:40,79	0,410982	3,275989	-0,106985	-0,112020	0,310980	2,184994	0,080729	0,227943	0,164683	0,398134	0,149941	0,029814	-0,880598	-2,873425	-1,065403	-11,805753	20,748279	11,954293	0,080729	0,227943	0,164683	18,291651	-6,187280	0,029814	0,080729	0,227943	0,164683	18,291651	-6,187280	0,029814
15:07:40,84	0,410982	3,275989	-0,106985	-0,112020	0,310980	2,184994	0,078523	0,226054	0,165270	0,473891	0,056712	0,029839	-0,883041	-2,876802	-1,063121	-11,806678	20,729819	11,959475	0,078523	0,226054	0,165270	18,219098	-6,107361	0,029839	0,078523	0,226054	0,165270	18,219098	-6,107361	0,029839
15:07:40,89	0,410982	3,275989	-0,106985	-0,112020	0,310980	2,184994	0,082670	0,226481	0,167552	0,435223	0,280761	0,035020	-0,882716	-2,873580	-1,067133	-11,780998	20,746589	11,968376	0,082670	0,226481	0,167552	18,213971	-6,208816	0,035020	0,082670	0,226481	0,167552	18,213971	-6,208816	0,035020
15:07:40,94	0,410982	3,275989	-0,106985	-0,112020	0,310980	2,184994	0,079717	0,227810	0,163540	0,393455	0,141071	0,043921	-0,885753	-2,876212	-1,068708	-11,844298	20,795609	11,970640	0,079717	0,227810	0,163540	18,276565	-6,116713	0,043921	0,079717	0,227810	0,163540	18,276565	-6,116713	0,043921
15:07:40,99	0,410982	3,275989	-0,106985	-0,112020	0,310980	2,184994	0,083514	0,229124	0,161965	0,335955	0,259202	0,046185	-0,882540	-2,875728	-1,067348	-11,797291	20,740917	11,938326	0,083514	0,229124	0,161965	18,322176	-6,296670	0,046185	0,083514	0,229124	0,161965	18,322176	-6,296670	0,046185
15:07:41,04	0,410982	3,275989	-0,106985	-0,112020	0,310980	2,184994	0,081488	0,226584	0,163325	0,444167	0,221909	0,013871	-0,884490	-2,876011	-1,065561	-11,792006	20,748242	11,986299	0,081488	0,226584	0,163325	18,231008	-6,174929	0,013871	0,081488	0,226584	0,163325	18,231008	-6,174929	0,013871
15:07:41,09	0,410982	3,275989	-0,106985	-0,112020	0,310980	2,184994	0,082709	0,228131	0,165112	0,372697	0,286314	0,061844	-0,884567	-2,870475	-1,067165	-11,817900	20,764086	11,969476	0,082709	0,228131	0,165112	18,280995	-6,206369	0,061844	0,082709	0,228131	0,165112	18,280995	-6,206369	0,061844
15:07:41,14	0,410982	3,275989	-0,106985	-0,112020	0,310980	2,184994	0,077954	0,230966	0,163508	0,226068	0,008667	0,045021	-0,879163	-2,874981	-1,065403	-11,817428	20,717436	11,949405	0,077954	0,230966	0,163508	18,356888	-6,110688	0,045021	0,077954	0,230966	0,163508	18,356888	-6,110688	0,045021
15:07:41,19	0,410982	3,275989	-0,106985	-0,112020	0,310980	2,184994	0,079154	0,224033	0,165270	0,546410	0,094805	0,024950	-0,882194	-2,876212	-1,068291	-11,798458	20,695431	11,972167	0,079154	0,224033	0,165270	18,133006	-6,118756	0,024950	0,079154	0,224033	0,165270	18,133006	-6,118756	0,024950
15:07:41,24	0,410982	3,275989	-0,106985	-0,112020	0,310980	2,184994	0,081735	0,226042	0,162381	0,432374	0,256474	0,047712	-0,882421	-2,875866	-1,065881	-11,852295	20,735905	11,982252	0,081735	0,226042	0,162381	18,176670	-6,159736	0,047712	0,081735	0,226042	0,162381	18,176670	-6,159736	0,047712
15:07:41,29	0,410982	3,275989	-0,106985	-0,112020	0,310980	2,184994	0,081549	0,226411	0,164792	0,421301	0,179919	0,057798	-0,882136	-2,874987	-1,065425	-11,836281	20,730633	11,937407	0,081549	0,226411	0,164792	18,194591	-6,221657	0,057798	0,081549	0,226411	0,164792	18,194591	-6,221657	0,057798
15:07:41,34	0,410982	3,275989	-0,106985	-0,112020	0,310980	2,184994	0,080645	0,226605	0,165248	0,414689	0,149435	0,012953	-0,882256	-2,873987	-1,066387	-11,839396	20,731027	11,958353	0,080645	0,226605	0,165248	18,203156	-6,181206	0,012953	0,080645	0,226605	0,165248	18,203156	-6,181206	0,012953
15:07:41,39	0,410982	3,275989	-0,106985	-0,112020	0,310980	2,184994	0,079839	0,227208	0,164286	0,382078	0,104607	0,033898	-0,881084	-2,874614	-1,067564	-11,842268	20,725717	11,939658	0,079839	0,227208	0,164286	18,217938	-6,162730	0,033898	0,079839	0,227208	0,164286	18,217938	-6,162730	0,033898
15:07:41,44	0,410982	3,275989	-0,106985	-0,112020	0,310980	2,184994	0,079796	0,225880	0,163108	0,445110	0,102551	0,015203	-0,881653	-2,875868	-1,065099	-11,840254	20,723086	11,936961	0,079796	0,225880	0,163108	18,176707	-6,161430	0,015203	0,079796	0,225880	0,163108	18,176707	-6,161430	0,015203
15:07:41,49	0,410982	3,275989	-0,106985	-0,112020	0,310980	2,184994	0,081167	0,225746	0,165574	0,450833	0,176882	0,012506	-0,881020	-2,876876	-1,065952	-11,807129	20,699995	11,980773	0,081167	0,225746	0,165574	18,171871	-6,194690	0,012506	0,081167	0,225746	0,165574	18,171871	-6,194690	0,012506
15:07:41,54	0,410982	3,275989	-0,106985	-0,112020	0,310980	2,184994	0,081722	0,224693	0,164721	0,502115	0,246022	0,056319	-0,884019	-2,874110	-1,065998	-11,822554	20,683817	11,951263	0,081722	0,224693	0,164721	18,140551	-6,169190	0,056319	0,081722	0,224693	0,164721	18,140551	-6,169190	0,056319
15:07:41,59	0,410982	3,275989	-0,106985	-0,112020	0,310980	2,184994	0,080826	0,228673	0,164675	0,273430	0,194161	0,026808	-0,883176	-2,875633	-1,067369	-11,853373	20,710718	11,945927	0,080826	0,228673	0,164675	18,224299	-6,150716	0,026808	0,080826	0,228673	0,164675	18,224299	-6,150716	0,026808
15:07:41,64	0,410982	3,275989	-0,106985	-0,112020	0,310980	2,184994	0,081725	0,227182	0,163304	0,358859	0,200723	0,021473	-0,882594	-2,873232	-1,065395	-11,804608	20,708451	11,968835	0,081725	0,227182	0,163304	18,192670	-6,214656	0,021473	0,081725	0,227182	0,163304	18,192670	-6,214656	0,021473
15:07:41,69	0,410982	3,275989	-0,106985	-0,112020	0,310980	2,184994	0,079355	0,227878	0,165278	0,345079	0,120852	0,044380	-0,887623	-2,874776	-1,067162	-11,853986	20,689998	11,975996	0,079355	0,227878	0,165278	18,233536	-6,108488	0,044380	0,079355	0,227878	0,165278	18,233536	-6,108488	0,044380
15:07:41,74	0,410982	3,275989	-0,106985	-0,112020	0,310980	2,184994	0,083206	0,231462	0,163511	0,118071	0,287594	0,051541	-0,884089	-2,874749	-1,066391	-11,853848	20,680629	11,961305	0,083206	0,231462	0,163511	18,287828	-6,244089	0,051541	0,083206	0,231462	0,163511	18,287828	-6,244089	0,051541
15:07:41,79	0,410982	3,275989	-0,106985	-0,112020	0,310980	2,184994	0,081415	0,228415	0,164282	0,268490	0,199257	0,036850	-0,881620	-2,873451	-1,065982	-11,796914	20,673210	11,956007	0,081415	0,228415	0,164282	18,199028	-6,191819	0,036850	0,081415	0,228415	0,164282	18,199028	-6,191819	0,036850
15:07:41,84	0,410982	3,275989	-0,106985	-0,112020	0,310980	2,184994	0,079057	0,226926	0,164691	0,367946	0,129652	0,031552	-0,882207	-2,875315	-1,064786	-11,856374	20,687433	11,935780	0,079057	0,226926	0,164691	18,181618	-6,076314	0,031552	0,079057	0,226926	0,164691	18,181618	-6,076314	0,031552
15:07:41,89	0,410982	3,275989	-0,106985	-0,112020	0,310980	2,184994	0,080965	0,226502	0,165886	0,372582	0,170249	0,011326	-0,884716	-2,875573	-1,071443	-11,863527	20,679947	11,964226	0,080965	0,226502	0,165886	18,152969	-6,185474	0,011326	0,080965	0,226502	0,165886	18,152969	-6,185474	0,011326
15:07:41,94	0,410982	3,275989	-0,106985	-0,112020	0,310980	2,184994	0,082443	0,228545	0,159229	0,256252	0,244657	0,039771	-0,881726	-2,874349	-1,065908	-11,844836	20,659490	11,949807	0,082443	0,228545	0,159229	18,197066	-6,227095	0,039771	0,082443	0,228545	0,159229	18,197066	-6,227095	0,039771
15:07:41,99	0,410982	3,275989	-0,106985	-0,112020	0,310980	2,184994	0,079888	0,226568	0,164765	0,350687	0,138208	0,025352	-0,882215	-2,877500	-1,066069	-11,861697	20,684835	11,944282	0,079888	0,226568	0,164765	18,136304	-6,132970	0,025352	0,079888	0,226568	0,164765	18,136304	-6,132970	0,025352
15:07:42,04	0,410982	3,275989	-0,106985	-0,112020	0,310980	2,184994	0,082861	0,225416	0,164604	0,424108	0,265571	0,019827	-0,885468	-2,878496	-1,067398	-11,906532	20,724832	11,927953	0,082861	0,225416	0,164604	18,119297	-6,239050	0,019827	0,082861	0,225416	0,164604	18,119297	-6,239050	0,019827
15:07:42,09	0,410982	3,275989	-0,106985	-0,112020	0,310980	2,184994	0,085350	0,227735	0,163275	0,315760	0,336153	0,003499	-0,882928	-2,875457	-1,067956	-11,857034	20,662341	11,942419	0,085350	0,227735	0,163275	18,192962	-6,363825	0,003499	0,085350	0,227735	0,163275	18,192962	-6,363825	0,003499
15:07:42,14	0,410982	3,275989	-0,106985	-0,112020	0,310980	2,184994	0,081449	0,227055	0,162716	0,321728	0,207394	0,017964	-0,881710	-2,875362	-1,066784	-11,845330	20,676538	11,942265	0,081449	0,227055	0,162716	18,145583	-6,186328	0,017964	0,081449	0,227055	0,162716	18,145583	-6,186328	0,017964
15:07:42,19	0,410982	3,275989	-0,106985	-0,112020	0,310980	2,184994	0,080757	0,226048	0,163889	0,392261	0,174469	0,017810	-0,883190	-2,876660	-1,066080	-11,848153	20,656725	11,927055	0,080757	0,226048	0,163889	18,137032	-6,164963	0,017810	0,080757	0,226048	0,163889	18,137032	-6,164963	0,017810
15:07:42,24	0,410982	3,275989	-0,106985	-0,112020	0,310980	2,184994	0,082621	0,226680	0,164593	0,340805	0,278836	0,002600	-0,881749	-2,876876	-1,067968	-11,857707	20,647368	11,917721	0,082621	0,226680	0,164593	18,135222	-6,206884	0,002600	0,082621	0,226680	0,164593	18,135222	-6,206884	0,002600
15:07:42,29	0,410982	3,275989	-0,106985	-0,112020	0,310980	2,184994	0,082087	0,225325	0,162705	0,398433	0,247486	-0,006734	-0,878808	-2,874599	-1,065887	-11,838755	20,609835	11,966778	0,082087	0,225325	0,162705	18,086409	-6,196337	-0,006734	0,082087	0,225325	0,162705	18,086409	-6,196337	-0,006734
15:07:42,34	0,410982	3,275989	-0,106985	-0,112020	0,310980	2,184994	0,078645	0,223916	0,164786	0,448637	0,103682	0,042323	-0,884671	-2,873503	-1,068806	-11,834021	20,660448	11,975333	0,078645	0,223916	0,164786	18,026061	-6,069945	0,042323	0,078645	0,223916	0,164786	18,026061	-6,069945	0,042323
15:07:42,39	0,410982	3,275989	-0,106985	-0,112020	0,310980	2,184994	0,080627	0,229542	0,161866	0,202292	0,185547	0,050878	-0,880555	-2,874821	-1,069109	-11,837168	20,641978	11,947614	0,080627	0,229542	0,161866	18,221344	-6,143678	0,050878	0,080627	0,229542	0,161866	18,221344	-6,143678	0,050878
15:07:42,44	0,410982	3,275989	-0,106985	-0,112020	0,310980	2,184994	0,079710	0,225318	0,161564	0,404376	0,144391	0,023159	-0,878143	-2,874715	-1,069324	-11,874935	20,626688	11,939596	0,079710	0,225318	0,161564	18,091837	-6,112877	0,023159	0,079710	0,225318	0,161564	18,091837	-6,112877	0,023159
15:07:42,49	0,410982	3,275989	-0,106985	-0,112020	0,310980	2,184994	0,078413	0,223282	0,161349	0,478113	0,051844	0,015142	-0,880778	-2,876353	-1,066705	-11,856334	20,640335	11,959757	0,078413	0,223282	0,161349	18,005763	-6,103548	0,015142	0,078413	0,223282	0,161349	18,005763	-6,103548	0,015142
15:07:42,54	0,410982	3,275989	-0,106985	-0,112020	0,310980	2,184994	0,081149	0,224745	0,163968	0,423152	0,203411	0,035303	-0,883569	-2,874732	-1,067954	-11,864865	20,626050	11,955868	0,081149	0,224745	0,163968	18,065654	-6,166772	0,035303	0,081149	0,224745	0,163968	18,065654	-6,166772	0,035303
15:07:42,59	0,410982	3,275989	-0,106985	-0,112020	0,310980	2,184994	0,081141	0,227973	0,162719	0,238660	0,202742	0,031413	-0,880081	-2,875287	-1,067584	-11,890105	20,623193	11,936950	0,081141	0,227973	0,162719	18,134559	-6,166801	0,031413	0,081141	0,227973	0,162719	18,134559	-6,166801	0,031413
15:07:42,64	0,410982	3,275989	-0,106985	-0,112020	0,310980	2,184994	0,079877	0,224675	0,163089	0,395073	0,116616	0,012496	-0,884053	-2,874666	-1,067857	-11,896024	20,665372	11,975484	0,079877	0,224675	0,163089	18,032062	-6,153752	0,012496	0,079877	0,224675	0,163089	18,032062	-6,153752	0,012496
15:07:42,69	0,410982	3,275989	-0,106985	-0,112020	0,310980	2,184994	0,081326	0,228425	0,162816	0,233628	0,165717	0,051030	-0,880152	-2,874156	-1,065639	-11,913127	20,600527	11,959659	0,081326	0,228425	0,162816	18,165012	-6,218349	0,051030	0,081326	0,228425	0,162816	18,165012	-6,218349	0,051030
15:07:42,74	0,410982	3,275989	-0,106985	-0,112020	0,310980	2,184994	0,078933	0,225302	0,165034	0,331349	0,058924	0,035204	-0,879626	-2,873100	-1,068338	-11,874662	20,629222	11,969341	0,078933	0,225302	0,165034	18,017527	-6,137340	0,035204	0,078933	0,225302	0,165034	18,017527	-6,137340	0,035204
15:07:42,79	0,410982	3,275989	-0,106985	-0,112020	0,310980	2,184994	0,077756	0,225374	0,162334	0,371675	0,016662	0,044886	-0,878552	-2,876067	-1,069439	-11,904295	20,590612	11,980937	0,077756	0,225374	0,162334	18,063525	-6,087176	0,044886	0,077756	0,225374	0,162334	18,063525	-6,087176	0,044886
15:07:42,84	0,410982	3,275989	-0,106985	-0,112020	0,310980	2,184994	0,079788	0,222961	0,161234	0,448908	0,115969	0,056482	-0,884196	-2,879760	-1,066419	-11,904642	20,632227	11,925615	0,079788	0,222961	0,161234	17,951321	-6,147381	0,056482	0,079788	0,222961	0,161234	17,951321	-6,147381	0,056482
15:07:42,89	0,410982	3,275989	-0,106985	-0,112020	0,310980	2,184994	0,085809	0,226002	0,164254	0,326631	0,407951	0,001161	-0,882602	-2,877493	-1,065934	-11,908508	20,626489	11,936690	0,085809	0,226002	0,164254	18,067780	-6,328044	0,001161	0,085809	0,226002	0,164254	18,067780	-6,328044	0,001161
15:07:42,94	0,410982	3,275989	-0,106985	-0,112020	0,310980	2,184994	0,083048	0,225756	0,164739	0,332540	0,263918	0,012235	-0,886561	-2,873698	-1,067938	-11,882936	20,639280	11,999710	0,083048	0,225756	0,164739	18,054348	-6,255366	0,012235	0,083048	0,225756	0,164739	18,054348	-6,255366	0,012235
15:07:42,99	0,410982	3,275989	-0,106985	-0,112020	0,310980	2,184994	0,081741	0,231081	0,162735	0,079481	0,211686	0,075256	-0,883323	-2,873748	-1,069323	-11,877394	20,613292	11,956610	0,081741	0,231081	0,162735	18,219335	-6,204971	0,075256	0,081741	0,231081	0,162735	18,219335	-6,204971	0,075256
15:07:43,04	0,410982	3,275989	-0,106985	-0,112020	0,310980	2,184994	0,080166	0,228251	0,161350	0,206887	0,147566	0,032155	-0,882355	-2,878065	-1,068652	-11,887531	20,590254	11,967207	0,080166	0,228251	0,161350	18,124614	-6,145433	0,032155	0,080166	0,228251	0,161350	18,124614	-6,145433	0,032155
15:07:43,09	0,410982	3,275989	-0,106985	-0,112020	0,310980	2,184994	0,083420	0,225255	0,162021	0,337649	0,319538	0,042752	-0,883362	-2,874679	-1,067362	-11,895756	20,605345	11,985488	0,083420	0,225255	0,162021	18,020206	-6,228936	0,042752	0,083420	0,225255	0,162021	18,020206	-6,228936	0,042752
15:07:43,14	0,410982	3,275989	-0,106985	-0,112020	0,310980	2,184994	0,080992	0,227820	0,163311	0,213250	0,178587	0,061033	-0,881445	-2,878520	-1,066405	-11,932118	20,604868	11,962818	0,080992	0,227820	0,163311	18,097122	-6,179249	0,061033	0,080992	0,227820	0,163311	18,097122	-6,179249	0,061033
15:07:43,19	0,410982	3,275989	-0,106985	-0,112020	0,310980	2,184994	0,083360	0,224239	0,164268	0,380860	0,270472	0,038364	-0,882475	-2,879266	-1,069912	-11,913965	20,624203	11,937641	0,083360	0,224239	0,164268	17,983636	-6,273253	0,038364	0,083360	0,224239	0,164268	17,983636	-6,273253	0,038364
15:07:43,24	0,410982	3,275989	-0,106985	-0,112020	0,310980	2,184994	0,084520	0,224759	0,160760	0,379662	0,336870	0,013186	-0,881948	-2,876332	-1,067861	-11,924531	20,594759	11,973634	0,084520	0,224759	0,160760	18,023227	-6,297952	0,013186	0,084520	0,224759	0,160760	18,023227	-6,297952	0,013186
15:07:43,29	0,410982	3,275989	-0,106985	-0,112020	0,310980	2,184994	0,081716	0,225769	0,162812	0,296330	0,196642	0,049180	-0,880020	-2,877121	-1,067059	-11,944663	20,592774	11,967450	0,081716	0,225769	0,162812	18,019224	-6,218080	0,049180	0,081716	0,225769	0,162812	18,019224	-6,218080	0,049180
15:07:43,34	0,410982	3,275989	-0,106985	-0,112020	0,310980	2,184994	0,081435	0,223705	0,163614	0,391905	0,165591	0,042995	-0,882540	-2,875495	-1,069122	-11,919344	20,591653	11,980327	0,081435	0,223705	0,163614	17,952727	-6,227078	0,042995	0,081435	0,223705	0,163614	17,952727	-6,227078	0,042995
15:07:43,39	0,410982	3,275989	-0,106985	-0,112020	0,310980	2,184994	0,081287	0,226701	0,161551	0,247811	0,180388	0,055872	-0,877539	-2,875745	-1,067686	-11,919572	20,576283	11,983828	0,081287	0,226701	0,161551	18,043804	-6,200671	0,055872	0,081287	0,226701	0,161551	18,043804	-6,200671	0,055872
15:07:43,44	0,410982	3,275989	-0,106985	-0,112020	0,310980	2,184994	0,079003	0,222244	0,162987	0,466137	0,069104	0,059373	-0,880466	-2,875518	-1,071277	-11,906649	20,571746	11,944887	0,079003	0,222244	0,162987	17,912277	-6,132655	0,059373	0,079003	0,222244	0,162987	17,912277	-6,132655	0,059373
15:07:43,49	0,410982	3,275989	-0,106985	-0,112020	0,310980	2,184994	0,080270	0,224892	0,159396	0,330941	0,148435	0,020432	-0,878465	-2,876552	-1,067178	-11,941089	20,570037	11,979223	0,080270	0,224892	0,159396	17,984997	-6,152763	0,020432	0,080270	0,224892	0,159396	17,984997	-6,152763	0,020432
15:07:43,54	0,410982	3,275989	-0,106985	-0,112020	0,310980	2,184994	0,080165	0,222643	0,163494	0,429213	0,114001	0,054768	-0,880227	-2,878774	-1,067596	-11,956870	20,594236	11,941019	0,080165	0,222643	0,163494	17,906686	-6,178951	0,054768	0,080165	0,222643	0,163494	17,906686	-6,178951	0,054768
15:07:43,59	0,410982	3,275989	-0,106985	-0,112020	0,310980	2,184994	0,082971	0,223058	0,163077	0,420711	0,234123	0,016565	-0,883708	-2,874249	-1,068752	-11,913523	20,590355	11,960603	0,082971	0,223058	0,163077	17,930744	-6,279065	0,016565	0,082971	0,223058	0,163077	17,930744	-6,279065	0,016565
15:07:43,64	0,410982	3,275989	-0,106985	-0,112020	0,310980	2,184994	0,080792	0,228334	0,161921	0,164634	0,160294	0,036149	-0,882506	-2,877791	-1,067210	-11,912373	20,569030	11,919891	0,080792	0,228334	0,161921	18,088890	-6,181840	0,036149	0,080792	0,228334	0,161921	18,088890	-6,181840	0,036149
15:07:43,69	0,410982	3,275989	-0,106985	-0,112020	0,310980	2,184994	0,083258	0,225523	0,163463	0,292949	0,300222	-0,004564	-0,878205	-2,875285	-1,064446	-11,891212	20,570155	11,971228	0,083258	0,225523	0,163463	17,996487	-6,235550	-0,004564	0,083258	0,225523	0,163463	17,996487	-6,235550	-0,004564
15:07:43,74	0,410982	3,275989	-0,106985	-0,112020	0,310980	2,184994	0,078937	0,223051	0,166227	0,433027	0,093305	0,046773	-0,882493	-2,879036	-1,068353	-11,958164	20,601165	11,971970	0,078937	0,223051	0,166227	17,942545	-6,103286	0,046773	0,078937	0,223051	0,166227	17,942545	-6,103286	0,046773
15:07:43,79	0,410982	3,275989	-0,106985	-0,112020	0,310980	2,184994	0,084330	0,224889	0,162320	0,330858	0,300244	0,047516	-0,880134	-2,874958	-1,070277	-11,882816	20,561534	11,970495	0,084330	0,224889	0,162320	17,984617	-6,319683	0,047516	0,084330	0,224889	0,162320	17,984617	-6,319683	0,047516
15:07:43,84	0,410982	3,275989	-0,106985	-0,112020	0,310980	2,184994	0,079619	0,224885	0,160396	0,334403	0,140317	0,046040	-0,879720	-2,876650	-1,068758	-11,969766	20,552571	11,965153	0,079619	0,224885	0,160396	17,987871	-6,109760	0,046040	0,079619	0,224885	0,160396	17,987871	-6,109760	0,046040
15:07:43,89	0,410982	3,275989	-0,106985	-0,112020	0,310980	2,184994	0,080877	0,223681	0,161914	0,345774	0,134931	0,040698	-0,880249	-2,879073	-1,068346	-11,946754	20,548870	11,968941	0,080877	0,223681	0,161914	17,904728	-6,213925	0,040698	0,080877	0,223681	0,161914	17,904728	-6,213925	0,040698
15:07:43,94	0,410982	3,275989	-0,106985	-0,112020	0,310980	2,184994	0,083240	0,222927	0,162326	0,393300	0,279586	0,044487	-0,881989	-2,876643	-1,069146	-11,935710	20,569575	11,950657	0,083240	0,222927	0,162326	17,893039	-6,254765	0,044487	0,083240	0,222927	0,162326	17,893039	-6,254765	0,044487
15:07:43,99	0,410982	3,275989	-0,106985	-0,112020	0,310980	2,184994	0,082006	0,225649	0,161527	0,275197	0,214609	0,026202	-0,882010	-2,876066	-1,067958	-11,938736	20,559900	11,983653	0,082006	0,225649	0,161527	17,988631	-6,222842	0,026202	0,082006	0,225649	0,161527	17,988631	-6,222842	0,026202
15:07:44,04	0,410982	3,275989	-0,106985	-0,112020	0,310980	2,184994	0,081517	0,225955	0,162714	0,249372	0,191390	0,059199	-0,881513	-2,878239	-1,071484	-11,982776	20,557269	11,961705	0,081517	0,225955	0,162714	17,986860	-6,207661	0,059199	0,081517	0,225955	0,162714	17,986860	-6,207661	0,059199
15:07:44,09	0,410982	3,275989	-0,106985	-0,112020	0,310980	2,184994	0,083150	0,224439	0,159189	0,303908	0,239485	0,037250	-0,878504	-2,877602	-1,067580	-11,945516	20,518163	11,958308	0,083150	0,224439	0,159189	17,922385	-6,287763	0,037250	0,083150	0,224439	0,159189	17,922385	-6,287763	0,037250
15:07:44,14	0,410982	3,275989	-0,106985	-0,112020	0,310980	2,184994	0,081094	0,222152	0,163093	0,407622	0,184387	0,033854	-0,879091	-2,878574	-1,066791	-11,949987	20,527392	11,972459	0,081094	0,222152	0,163093	17,846529	-6,181453	0,033854	0,081094	0,222152	0,163093	17,846529	-6,181453	0,033854
15:07:44,19	0,410982	3,275989	-0,106985	-0,112020	0,310980	2,184994	0,082229	0,222174	0,163882	0,412228	0,234920	0,048005	-0,882777	-2,873748	-1,067404	-11,947847	20,553333	11,966453	0,082229	0,222174	0,163882	17,852873	-6,220018	0,048005	0,082229	0,222174	0,163882	17,852873	-6,220018	0,048005
15:07:44,24	0,410982	3,275989	-0,106985	-0,112020	0,310980	2,184994	0,079892	0,227779	0,163269	0,144292	0,102304	0,041998	-0,879073	-2,876886	-1,069906	-11,942645	20,559638	11,970721	0,079892	0,227779	0,163269	18,024947	-6,169217	0,041998	0,079892	0,227779	0,163269	18,024947	-6,169217	0,041998
15:07:44,29	0,410982	3,275989	-0,106985	-0,112020	0,310980	2,184994	0,080758	0,223002	0,160767	0,400770	0,148701	0,046266	-0,878495	-2,878544	-1,069530	-11,955816	20,560317	11,951122	0,080758	0,223002	0,160767	17,906412	-6,190819	0,046266	0,080758	0,223002	0,160767	17,906412	-6,190819	0,046266
15:07:44,34	0,410982	3,275989	-0,106985	-0,112020	0,310980	2,184994	0,081905	0,221673	0,161143	0,463874	0,196586	0,026668	-0,878533	-2,877647	-1,069901	-11,945776	20,498669	11,973622	0,081905	0,221673	0,161143	17,865199	-6,232954	0,026668	0,081905	0,221673	0,161143	17,865199	-6,232954	0,026668
15:07:44,39	0,410982	3,275989	-0,106985	-0,112020	0,310980	2,184994	0,081147	0,222154	0,160772	0,390494	0,196677	0,049168	-0,880887	-2,878189	-1,067219	-11,970841	20,541725	11,939224	0,081147	0,222154	0,160772	17,829576	-6,173342	0,049168	0,081147	0,222154	0,160772	17,829576	-6,173342	0,049168
15:07:44,44	0,410982	3,275989	-0,106985	-0,112020	0,310980	2,184994	0,082794	0,223922	0,163454	0,323315	0,239073	0,014769	-0,879581	-2,880318	-1,068980	-11,959222	20,558309	11,987453	0,082794	0,223922	0,163454	17,901182	-6,260217	0,014769	0,082794	0,223922	0,163454	17,901182	-6,260217	0,014769
15:07:44,49	0,410982	3,275989	-0,106985	-0,112020	0,310980	2,184994	0,083985	0,221726	0,161693	0,457657	0,302777	0,062999	-0,876788	-2,875338	-1,067996	-11,957764	20,497100	11,939265	0,083985	0,221726	0,161693	17,863171	-6,290008	0,062999	0,083985	0,221726	0,161693	17,863171	-6,290008	0,062999
15:07:44,54	0,410982	3,275989	-0,106985	-0,112020	0,310980	2,184994	0,078275	0,221798	0,162676	0,401662	0,037760	0,014810	-0,880952	-2,875306	-1,069532	-11,986381	20,551319	11,989967	0,078275	0,221798	0,162676	17,812785	-6,106845	0,014810	0,078275	0,221798	0,162676	17,812785	-6,106845	0,014810
15:07:44,59	0,410982	3,275989	-0,106985	-0,112020	0,310980	2,184994	0,080329	0,225420	0,161141	0,245954	0,092666	0,065512	-0,877175	-2,876447	-1,067051	-11,960184	20,514702	11,985883	0,080329	0,225420	0,161141	17,941420	-6,213163	0,065512	0,080329	0,225420	0,161141	17,941420	-6,213163	0,065512
15:07:44,64	0,410982	3,275989	-0,106985	-0,112020	0,310980	2,184994	0,079429	0,221578	0,163622	0,427122	0,086867	0,061428	-0,877948	-2,877176	-1,067217	-11,966251	20,528457	11,939409	0,079429	0,221578	0,163622	17,820996	-6,148320	0,061428	0,079429	0,221578	0,163622	17,820996	-6,148320	0,061428
15:07:44,69	0,410982	3,275989	-0,106985	-0,112020	0,310980	2,184994	0,080446	0,221883	0,163456	0,420152	0,127623	0,014954	-0,881507	-2,877922	-1,068346	-11,969737	20,524949	11,992590	0,080446	0,221883	0,163456	17,837952	-6,187404	0,014954	0,080446	0,221883	0,163456	17,837952	-6,187404	0,014954
15:07:44,74	0,410982	3,275989	-0,106985	-0,112020	0,310980	2,184994	0,082872	0,224592	0,162327	0,274514	0,252525	0,068135	-0,883270	-2,878401	-1,070293	-11,960477	20,506884	11,983035	0,082872	0,224592	0,162327	17,904953	-6,252966	0,068135	0,082872	0,224592	0,162327	17,904953	-6,252966	0,068135
15:07:44,79	0,410982	3,275989	-0,106985	-0,112020	0,310980	2,184994	0,084169	0,225880	0,160380	0,196504	0,336984	0,058580	-0,880347	-2,878000	-1,065654	-11,986888	20,522943	11,962182	0,084169	0,225880	0,160380	17,928079	-6,270266	0,058580	0,084169	0,225880	0,160380	17,928079	-6,270266	0,058580
15:07:44,84	0,410982	3,275989	-0,106985	-0,112020	0,310980	2,184994	0,082360	0,223549	0,165019	0,318433	0,212023	0,037727	-0,882055	-2,878442	-1,068354	-11,949227	20,508111	11,967447	0,082360	0,223549	0,165019	17,867004	-6,253234	0,037727	0,082360	0,223549	0,165019	17,867004	-6,253234	0,037727
15:07:44,89	0,410982	3,275989	-0,106985	-0,112020	0,310980	2,184994	0,083597	0,224807	0,162319	0,259007	0,316377	0,042992	-0,880966	-2,879583	-1,068377	-11,999881	20,522358	11,958767	0,083597	0,224807	0,162319	17,906323	-6,245982	0,042992	0,083597	0,224807	0,162319	17,906323	-6,245982	0,042992
15:07:44,94	0,410982	3,275989	-0,106985	-0,112020	0,310980	2,184994	0,084040	0,223293	0,162296	0,324712	0,288414	0,034312	-0,876772	-2,875408	-1,067228	-11,952304	20,493855	11,924094	0,084040	0,223293	0,162296	17,853230	-6,308709	0,034312	0,084040	0,223293	0,162296	17,853230	-6,308709	0,034312
15:07:44,99	0,410982	3,275989	-0,106985	-0,112020	0,310980	2,184994	0,078327	0,221748	0,163445	0,404152	0,046820	-0,000361	-0,878617	-2,876109	-1,072246	-11,978664	20,508282	11,985599	0,078327	0,221748	0,163445	17,811394	-6,101874	-0,000361	0,078327	0,221748	0,163445	17,811394	-6,101874	-0,000361
15:07:45,04	0,410982	3,275989	-0,106985	-0,112020	0,310980	2,184994	0,079857	0,222996	0,158427	0,338581	0,096335	0,061145	-0,880949	-2,876861	-1,069143	-11,981926	20,525452	11,978935	0,079857	0,222996	0,158427	17,843775	-6,172460	0,061145	0,079857	0,222996	0,158427	17,843775	-6,172460	0,061145
15:07:45,09	0,410982	3,275989	-0,106985	-0,112020	0,310980	2,184994	0,081675	0,224639	0,161530	0,266379	0,179431	0,054480	-0,878180	-2,876287	-1,070304	-11,969061	20,524401	11,976002	0,081675	0,224639	0,161530	17,900556	-6,232031	0,054480	0,081675	0,224639	0,161530	17,900556	-6,232031	0,054480
15:07:45,14	0,410982	3,275989	-0,106985	-0,112020	0,310980	2,184994	0,079793	0,222529	0,160369	0,381644	0,093244	0,051547	-0,880925	-2,876906	-1,070301	-11,965125	20,515687	11,979151	0,079793	0,222529	0,160369	17,850151	-6,170497	0,051547	0,079793	0,222529	0,160369	17,850151	-6,170497	0,051547
15:07:45,19	0,410982	3,275989	-0,106985	-0,112020	0,310980	2,184994	0,081701	0,224596	0,160372	0,268560	0,200239	0,054697	-0,880377	-2,880192	-1,065250	-11,996754	20,497159	11,975417	0,081701	0,224596	0,160372	17,899360	-6,213299	0,054697	0,081701	0,224596	0,160372	17,899360	-6,213299	0,054697
15:07:45,24	0,410982	3,275989	-0,106985	-0,112020	0,310980	2,184994	0,084274	0,222478	0,165423	0,346824	0,315879	0,050962	-0,879738	-2,875312	-1,068770	-11,974988	20,552490	11,960561	0,084274	0,222478	0,165423	17,811378	-6,299596	0,050962	0,084274	0,222478	0,165423	17,811378	-6,299596	0,050962
15:07:45,29	0,410982	3,275989	-0,106985	-0,112020	0,310980	2,184994	0,079728	0,224365	0,161903	0,307524	0,070678	0,036107	-0,880865	-2,875787	-1,071080	-11,925825	20,489608	11,959182	0,079728	0,224365	0,161903	17,920173	-6,187947	0,036107	0,079728	0,224365	0,161903	17,920173	-6,187947	0,036107
15:07:45,34	0,410982	3,275989	-0,106985	-0,112020	0,310980	2,184994	0,080702	0,225104	0,159593	0,239234	0,195352	0,034727	-0,881159	-2,874951	-1,068699	-11,976805	20,502443	11,974085	0,080702	0,225104	0,159593	17,909873	-6,139745	0,034727	0,080702	0,225104	0,159593	17,909873	-6,139745	0,034727
15:07:45,39	0,410982	3,275989	-0,106985	-0,112020	0,310980	2,184994	0,080125	0,225777	0,161974	0,189862	0,114803	0,049630	-0,877549	-2,874981	-1,068003	-12,029896	20,490087	11,978468	0,080125	0,225777	0,161974	17,913335	-6,175034	0,049630	0,080125	0,225777	0,161974	17,913335	-6,175034	0,049630
15:07:45,44	0,410982	3,275989	-0,106985	-0,112020	0,310980	2,184994	0,078347	0,222635	0,162670	0,315975	-0,017483	0,054013	-0,878071	-2,878930	-1,068753	-11,996687	20,457232	11,972009	0,078347	0,222635	0,162670	17,792838	-6,167701	0,054013	0,078347	0,222635	0,162670	17,792838	-6,167701	0,054013
15:07:45,49	0,410982	3,275989	-0,106985	-0,112020	0,310980	2,184994	0,082028	0,221112	0,161920	0,383306	0,219120	0,047554	-0,879689	-2,879725	-1,068371	-11,989044	20,490689	11,957029	0,082028	0,221112	0,161920	17,740637	-6,220062	0,047554	0,082028	0,221112	0,161920	17,740637	-6,220062	0,047554
15:07:45,54	0,410982	3,275989	-0,106985	-0,112020	0,310980	2,184994	0,083525	0,222116	0,162302	0,363920	0,286853	0,032575	-0,881008	-2,877798	-1,069140	-11,997328	20,486607	11,987388	0,083525	0,222116	0,162302	17,800027	-6,269842	0,032575	0,083525	0,222116	0,162302	17,800027	-6,269842	0,032575
15:07:45,59	0,410982	3,275989	-0,106985	-0,112020	0,310980	2,184994	0,082515	0,224222	0,161533	0,246727	0,229228	0,062933	-0,879370	-2,868830	-1,068393	-12,053362	20,552883	12,030007	0,082515	0,224222	0,161533	17,848162	-6,248224	0,062933	0,082515	0,224222	0,161533	17,848162	-6,248224	0,062933
15:07:45,64	0,410982	3,275989	-0,106985	-0,112020	0,310980	2,184994	0,073930	0,227287	0,162280	0,116732	-0,298883	0,105553	-0,876812	-2,876628	-1,069922	-11,963775	20,490670	11,959477	0,073930	0,227287	0,162280	17,958760	-6,102373	0,105553	0,073930	0,227287	0,162280	17,958760	-6,102373	0,105553
15:07:45,69	0,410982	3,275989	-0,106985	-0,112020	0,310980	2,184994	0,079404	0,221173	0,160751	0,425554	0,094458	0,035022	-0,879280	-2,878520	-1,071285	-12,012076	20,480279	11,979143	0,079404	0,221173	0,160751	17,787666	-6,138744	0,035022	0,079404	0,221173	0,160751	17,787666	-6,138744	0,035022
15:07:45,74	0,410982	3,275989	-0,106985	-0,112020	0,310980	2,184994	0,082277	0,222364	0,159388	0,330495	0,207224	0,054689	-0,880975	-2,878567	-1,066805	-11,989355	20,486700	11,980935	0,082277	0,222364	0,159388	17,786067	-6,251515	0,054689	0,082277	0,222364	0,159388	17,786067	-6,251515	0,054689
15:07:45,79	0,410982	3,275989	-0,106985	-0,112020	0,310980	2,184994	0,083165	0,223809	0,163868	0,272267	0,269871	0,056480	-0,876866	-2,878073	-1,069535	-11,987269	20,474563	11,963588	0,083165	0,223809	0,163868	17,841285	-6,258582	0,056480	0,083165	0,223809	0,163868	17,841285	-6,258582	0,056480
15:07:45,84	0,410982	3,275989	-0,106985	-0,112020	0,310980	2,184994	0,080682	0,220497	0,161138	0,435012	0,148638	0,039134	-0,880788	-2,876494	-1,069678	-12,021524	20,467903	11,981944	0,080682	0,220497	0,161138	17,744055	-6,184912	0,039134	0,080682	0,220497	0,161138	17,744055	-6,184912	0,039134
15:07:45,89	0,410982	3,275989	-0,106985	-0,112020	0,310980	2,184994	0,081276	0,224683	0,160995	0,194463	0,153180	0,057489	-0,876876	-2,877380	-1,069135	-11,989838	20,477811	11,982958	0,081276	0,224683	0,160995	17,832079	-6,226983	0,057489	0,081276	0,224683	0,160995	17,832079	-6,226983	0,057489
15:07:45,94	0,410982	3,275989	-0,106985	-0,112020	0,310980	2,184994	0,080087	0,220853	0,161537	0,418049	0,113844	0,058503	-0,880427	-2,876244	-1,070690	-11,984539	20,461137	11,992560	0,080087	0,220853	0,161537	17,755006	-6,172991	0,058503	0,080087	0,220853	0,161537	17,755006	-6,172991	0,058503
15:07:45,99	0,410982	3,275989	-0,106985	-0,112020	0,310980	2,184994	0,080879	0,224496	0,159982	0,216817	0,167966	0,068106	-0,878674	-2,877613	-1,067393	-11,965157	20,478081	11,960312	0,080879	0,224496	0,159982	17,839758	-6,181059	0,068106	0,080879	0,224496	0,159982	17,839758	-6,181059	0,068106
15:07:46,04	0,410982	3,275989	-0,106985	-0,112020	0,310980	2,184994	0,081188	0,222294	0,163279	0,355714	0,192332	0,035857	-0,879860	-2,870947	-1,070363	-12,000166	20,500305	11,951054	0,081188	0,222294	0,163279	17,805756	-6,180927	0,035857	0,081188	0,222294	0,163279	17,805756	-6,180927	0,035857
15:07:46,09	0,410982	3,275989	-0,106985	-0,112020	0,310980	2,184994	0,076008	0,226653	0,160310	0,130754	-0,118444	0,026599	-0,876304	-2,876514	-1,069126	-11,985823	20,455683	11,996965	0,076008	0,226653	0,160310	17,923030	-6,085094	0,026599	0,076008	0,226653	0,160310	17,923030	-6,085094	0,026599
15:07:46,14	0,410982	3,275989	-0,106985	-0,112020	0,310980	2,184994	0,079051	0,220790	0,161547	0,404166	0,074514	0,072510	-0,878738	-2,876995	-1,068073	-11,995396	20,480712	11,941012	0,079051	0,220790	0,161547	17,736182	-6,130997	0,072510	0,079051	0,220790	0,161547	17,736182	-6,130997	0,072510
15:07:46,19	0,410982	3,275989	-0,106985	-0,112020	0,310980	2,184994	0,080685	0,222658	0,162600	0,323933	0,138677	0,016558	-0,878726	-2,880254	-1,066007	-12,019499	20,424424	12,012818	0,080685	0,222658	0,162600	17,802567	-6,195103	0,016558	0,080685	0,222658	0,162600	17,802567	-6,195103	0,016558
15:07:46,24	0,410982	3,275989	-0,106985	-0,112020	0,310980	2,184994	0,083501	0,221018	0,164666	0,348422	0,292380	0,088364	-0,879865	-2,877522	-1,066842	-12,006928	20,442389	11,946150	0,083501	0,221018	0,164666	17,698305	-6,262457	0,088364	0,083501	0,221018	0,164666	17,698305	-6,262457	0,088364
15:07:46,29	0,410982	3,275989	-0,106985	-0,112020	0,310980	2,184994	0,081705	0,223370	0,163831	0,247934	0,200880	0,021695	-0,877836	-2,879412	-1,070626	-12,011160	20,430511	11,985331	0,081705	0,223370	0,163831	17,782491	-6,212952	0,021695	0,081705	0,223370	0,163831	17,782491	-6,212952	0,021695
15:07:46,34	0,410982	3,275989	-0,106985	-0,112020	0,310980	2,184994	0,082328	0,220668	0,160047	0,376040	0,235538	0,060876	-0,878680	-2,876617	-1,069545	-11,997456	20,453229	11,967763	0,082328	0,220668	0,160047	17,698482	-6,227181	0,060876	0,082328	0,220668	0,160047	17,698482	-6,227181	0,060876
15:07:46,39	0,410982	3,275989	-0,106985	-0,112020	0,310980	2,184994	0,080329	0,222796	0,161128	0,291890	0,132124	0,043309	-0,879853	-2,874649	-1,067988	-11,994119	20,461708	11,981678	0,080329	0,222796	0,161128	17,781411	-6,173712	0,043309	0,080329	0,222796	0,161128	17,781411	-6,173712	0,043309
15:07:46,44	0,410982	3,275989	-0,106985	-0,112020	0,310980	2,184994	0,079211	0,224796	0,162685	0,196905	0,072643	0,057224	-0,876358	-2,879900	-1,069134	-12,018185	20,446141	11,986794	0,079211	0,224796	0,162685	17,843421	-6,145436	0,057224	0,079211	0,224796	0,162685	17,843421	-6,145436	0,057224
15:07:46,49	0,410982	3,275989	-0,106985	-0,112020	0,310980	2,184994	0,082011	0,219144	0,161539	0,465309	0,205181	0,062339	-0,879886	-2,877899	-1,071086	-12,009085	20,455338	11,987870	0,082011	0,219144	0,161539	17,668122	-6,232693	0,062339	0,082011	0,219144	0,161539	17,668122	-6,232693	0,062339
15:07:46,54	0,410982	3,275989	-0,106985	-0,112020	0,310980	2,184994	0,082042	0,223200	0,159587	0,266911	0,210049	0,063416	-0,880448	-2,881713	-1,067216	-12,020504	20,461487	11,951251	0,082042	0,223200	0,159587	17,788120	-6,230218	0,063416	0,082042	0,223200	0,159587	17,788120	-6,230218	0,063416
15:07:46,59	0,410982	3,275989	-0,106985	-0,112020	0,310980	2,184994	0,085626	0,221779	0,163457	0,340401	0,383465	0,026796	-0,879298	-2,876012	-1,069139	-12,017670	20,488353	12,007594	0,085626	0,221779	0,163457	17,750089	-6,338165	0,026796	0,085626	0,221779	0,163457	17,750089	-6,338165	0,026796
15:07:46,64	0,410982	3,275989	-0,106985	-0,112020	0,310980	2,184994	0,080114	0,223634	0,161534	0,268631	0,085870	0,083139	-0,879929	-2,880780	-1,068383	-12,038923	20,439335	11,966204	0,080114	0,223634	0,161534	17,823926	-6,203079	0,083139	0,080114	0,223634	0,161534	17,823926	-6,203079	0,083139
15:07:46,69	0,410982	3,275989	-0,106985	-0,112020	0,310980	2,184994	0,084558	0,221796	0,162290	0,311121	0,323079	0,041749	-0,880099	-2,883229	-1,070322	-12,061718	20,467667	11,971767	0,084558	0,221796	0,162290	17,722147	-6,314750	0,041749	0,084558	0,221796	0,162290	17,722147	-6,314750	0,041749
15:07:46,74	0,410982	3,275989	-0,106985	-0,112020	0,310980	2,184994	0,086765	0,220719	0,160351	0,380275	0,403902	0,047312	-0,878185	-2,880229	-1,071884	-12,042331	20,441011	11,963962	0,086765	0,220719	0,160351	17,706738	-6,407126	0,047312	0,086765	0,220719	0,160351	17,706738	-6,407126	0,047312
15:07:46,79	0,410982	3,275989	-0,106985	-0,112020	0,310980	2,184994	0,083209	0,220562	0,158789	0,375088	0,249111	0,039507	-0,879403	-2,876478	-1,068011	-12,053294	20,429997	11,976246	0,083209	0,220562	0,158789	17,689167	-6,282776	0,039507	0,083209	0,220562	0,158789	17,689167	-6,282776	0,039507
15:07:46,84	0,410982	3,275989	-0,106985	-0,112020	0,310980	2,184994	0,080570	0,223492	0,162662	0,207687	0,107911	0,051791	-0,882315	-2,877903	-1,069178	-12,054321	20,472437	11,972766	0,080570	0,223492	0,162662	17,751803	-6,216837	0,051791	0,080570	0,223492	0,162662	17,751803	-6,216837	0,051791
15:07:46,89	0,410982	3,275989	-0,106985	-0,112020	0,310980	2,184994	0,083260	0,225301	0,161495	0,149860	0,225671	0,048312	-0,878725	-2,873781	-1,069938	-12,013048	20,469315	11,988472	0,083260	0,225301	0,161495	17,835983	-6,310226	0,048312	0,083260	0,225301	0,161495	17,835983	-6,310226	0,048312
15:07:46,94	0,410982	3,275989	-0,106985	-0,112020	0,310980	2,184994	0,077895	0,224253	0,160735	0,222279	-0,016007	0,064017	-0,879384	-2,877148	-1,067997	-12,045040	20,430047	11,985748	0,077895	0,224253	0,160735	17,826147	-6,130748	0,064017	0,077895	0,224253	0,160735	17,826147	-6,130748	0,064017
15:07:46,99	0,410982	3,275989	-0,106985	-0,112020	0,310980	2,184994	0,081140	0,223141	0,162676	0,230116	0,144677	0,061294	-0,879896	-2,881610	-1,068738	-12,014323	20,416697	11,989551	0,081140	0,223141	0,162676	17,746668	-6,224821	0,061294	0,081140	0,223141	0,162676	17,746668	-6,224821	0,061294
15:07:47,04	0,410982	3,275989	-0,106985	-0,112020	0,310980	2,184994	0,085261	0,221353	0,161934	0,326870	0,392228	0,065096	-0,876446	-2,879095	-1,068753	-12,059989	20,459130	12,006893	0,085261	0,221353	0,161934	17,703094	-6,300742	0,065096	0,085261	0,221353	0,161934	17,703094	-6,300742	0,065096
15:07:47,09	0,410982	3,275989	-0,106985	-0,112020	0,310980	2,184994	0,081358	0,219623	0,161920	0,430769	0,128523	0,082438	-0,876959	-2,875672	-1,069188	-12,015682	20,438734	11,938636	0,081358	0,219623	0,161920	17,671150	-6,258083	0,082438	0,081358	0,219623	0,161920	17,671150	-6,258083	0,082438
15:07:47,14	0,410982	3,275989	-0,106985	-0,112020	0,310980	2,184994	0,078650	0,221779	0,161485	0,323143	0,036250	0,014182	-0,879339	-2,880475	-1,069913	-12,026285	20,423697	11,990877	0,078650	0,221779	0,161485	17,732777	-6,137740	0,014182	0,078650	0,221779	0,161485	17,732777	-6,137740	0,014182
15:07:47,19	0,410982	3,275989	-0,106985	-0,112020	0,310980	2,184994	0,084000	0,221438	0,160760	0,322543	0,312790	0,066423	-0,879385	-2,875573	-1,069210	-12,054950	20,459042	11,939299	0,084000	0,221438	0,160760	17,705420	-6,281181	0,066423	0,084000	0,221438	0,160760	17,705420	-6,281181	0,066423
15:07:47,24	0,410982	3,275989	-0,106985	-0,112020	0,310980	2,184994	0,079777	0,223929	0,161463	0,209278	0,050711	0,014844	-0,875852	-2,880963	-1,069557	-12,056898	20,430545	11,957809	0,079777	0,223929	0,161463	17,787714	-6,211776	0,014844	0,079777	0,223929	0,161463	17,787714	-6,211776	0,014844
15:07:47,29	0,410982	3,275989	-0,106985	-0,112020	0,310980	2,184994	0,082678	0,218174	0,161116	0,482868	0,214126	0,033354	-0,880546	-2,876364	-1,069149	-12,035971	20,445014	12,006131	0,082678	0,218174	0,161116	17,609562	-6,276091	0,033354	0,082678	0,218174	0,161116	17,609562	-6,276091	0,033354
15:07:47,34	0,410982	3,275989	-0,106985	-0,112020	0,310980	2,184994	0,081042	0,224539	0,161524	0,174909	0,139972	0,081677	-0,875842	-2,879210	-1,070320	-12,031770	20,394762	11,971666	0,081042	0,224539	0,161524	17,801215	-6,221863	0,081677	0,081042	0,224539	0,161524	17,801215	-6,221863	0,081677
15:07:47,39	0,410982	3,275989	-0,106985	-0,112020	0,310980	2,184994	0,081156	0,219042	0,160353	0,419347	0,174615	0,047211	-0,880039	-2,874011	-1,071539	-12,064840	20,432382	11,959463	0,081156	0,219042	0,160353	17,614120	-6,196095	0,047211	0,081156	0,219042	0,160353	17,614120	-6,196095	0,047211
15:07:47,44	0,410982	3,275989	-0,106985	-0,112020	0,310980	2,184994	0,078752	0,225276	0,159134	0,111190	0,002158	0,035008	-0,880079	-2,878329	-1,070729	-12,078658	20,390536	11,986195	0,078752	0,225276	0,159134	17,795382	-6,179838	0,035008	0,078752	0,225276	0,159134	17,795382	-6,179838	0,035008
15:07:47,49	0,410982	3,275989	-0,106985	-0,112020	0,310980	2,184994	0,082511	0,223152	0,159944	0,178492	0,206613	0,061740	-0,880068	-2,878354	-1,070343	-12,032259	20,455187	11,953637	0,082511	0,223152	0,159944	17,695946	-6,270511	0,061740	0,082511	0,223152	0,159944	17,695946	-6,270511	0,061740
15:07:47,54	0,410982	3,275989	-0,106985	-0,112020	0,310980	2,184994	0,082527	0,223131	0,160329	0,258808	0,215283	0,029182	-0,880528	-2,876111	-1,067207	-12,017415	20,402863	11,993759	0,082527	0,223131	0,160329	17,774560	-6,263070	0,029182	0,082527	0,223131	0,160329	17,774560	-6,263070	0,029182
15:07:47,59	0,410982	3,275989	-0,106985	-0,112020	0,310980	2,184994	0,080815	0,224650	0,163466	0,141917	0,165283	0,069304	-0,878810	-2,880911	-1,068777	-12,056421	20,411353	11,965902	0,080815	0,224650	0,163466	17,776928	-6,178687	0,069304	0,080815	0,224650	0,163466	17,776928	-6,178687	0,069304
15:07:47,64	0,410982	3,275989	-0,106985	-0,112020	0,310980	2,184994	0,084112	0,220762	0,161896	0,331927	0,298716	0,041447	-0,877037	-2,877072	-1,067643	-12,055977	20,432392	11,942531	0,084112	0,220762	0,161896	17,661754	-6,304090	0,041447	0,084112	0,220762	0,161896	17,661754	-6,304090	0,041447
15:07:47,69	0,410982	3,275989	-0,106985	-0,112020	0,310980	2,184994	0,079901	0,221146	0,163030	0,330420	0,069622	0,018076	-0,875853	-2,878444	-1,070298	-12,034113	20,404506	12,006017	0,079901	0,221146	0,163030	17,690362	-6,202639	0,018076	0,079901	0,221146	0,163030	17,690362	-6,202639	0,018076
15:07:47,74	0,410982	3,275989	-0,106985	-0,112020	0,310980	2,184994	0,080497	0,219434	0,160375	0,406192	0,133476	0,081562	-0,876408	-2,880965	-1,067598	-12,033954	20,400810	11,965022	0,080497	0,219434	0,160375	17,631795	-6,185548	0,081562	0,080497	0,219434	0,160375	17,631795	-6,185548	0,081562
15:07:47,79	0,410982	3,275989	-0,106985	-0,112020	0,310980	2,184994	0,082958	0,218655	0,163075	0,443612	0,263447	0,040568	-0,878726	-2,876208	-1,071111	-12,001051	20,410988	11,957763	0,082958	0,218655	0,163075	17,608012	-6,248785	0,040568	0,082958	0,218655	0,163075	17,608012	-6,248785	0,040568
15:07:47,84	0,410982	3,275989	-0,106985	-0,112020	0,310980	2,184994	0,079997	0,223041	0,159562	0,240806	0,132875	0,033308	-0,879442	-2,880424	-1,071899	-12,071377	20,417128	11,963258	0,079997	0,223041	0,159562	17,749506	-6,146911	0,033308	0,079997	0,223041	0,159562	17,749506	-6,146911	0,033308
15:07:47,89	0,410982	3,275989	-0,106985	-0,112020	0,310980	2,184994	0,084007	0,221552	0,158774	0,288358	0,277395	0,038803	-0,876441	-2,877690	-1,067606	-12,035994	20,390913	11,974902	0,084007	0,221552	0,158774	17,680218	-6,317137	0,038803	0,084007	0,221552	0,158774	17,680218	-6,317137	0,038803
15:07:47,94	0,410982	3,275989	-0,106985	-0,112020	0,310980	2,184994	0,080138	0,220321	0,163067	0,347379	0,119992	0,050447	-0,877601	-2,879097	-1,067207	-12,031016	20,389804	11,979008	0,080138	0,220321	0,163067	17,642574	-6,170876	0,050447	0,080138	0,220321	0,163067	17,642574	-6,170876	0,050447
15:07:47,99	0,410982	3,275989	-0,106985	-0,112020	0,310980	2,184994	0,081937	0,220622	0,163466	0,333262	0,218380	0,054554	-0,877004	-2,877166	-1,068010	-12,033717	20,419428	11,956638	0,081937	0,220622	0,163466	17,652077	-6,213671	0,054554	0,081937	0,220622	0,163466	17,652077	-6,213671	0,054554
15:07:48,04	0,410982	3,275989	-0,106985	-0,112020	0,310980	2,184994	0,079966	0,221070	0,162663	0,334260	0,098747	0,032183	-0,878879	-2,877036	-1,071517	-12,061374	20,378633	11,967134	0,079966	0,221070	0,162663	17,688259	-6,178596	0,032183	0,079966	0,221070	0,162663	17,688259	-6,178596	0,032183
15:07:48,09	0,410982	3,275989	-0,106985	-0,112020	0,310980	2,184994	0,080791	0,222759	0,159156	0,197280	0,138093	0,042680	-0,876464	-2,878913	-1,067205	-12,053033	20,404004	11,994447	0,080791	0,222759	0,159156	17,683856	-6,204012	0,042680	0,080791	0,222759	0,159156	17,683856	-6,204012	0,042680
15:07:48,14	0,410982	3,275989	-0,106985	-0,112020	0,310980	2,184994	0,081209	0,219729	0,163468	0,380959	0,154376	0,069993	-0,878296	-2,879296	-1,067216	-12,083064	20,402242	11,999178	0,081209	0,219729	0,163468	17,629715	-6,220556	0,069993	0,081209	0,219729	0,163468	17,629715	-6,220556	0,069993
15:07:48,19	0,410982	3,275989	-0,106985	-0,112020	0,310980	2,184994	0,082457	0,221124	0,163457	0,291876	0,194132	0,074723	-0,879496	-2,875485	-1,070370	-12,071144	20,371476	11,956741	0,082457	0,221124	0,163457	17,650142	-6,278747	0,074723	0,082457	0,221124	0,163457	17,650142	-6,278747	0,074723
15:07:48,24	0,410982	3,275989	-0,106985	-0,112020	0,310980	2,184994	0,079756	0,224069	0,160303	0,118082	0,079373	0,032287	-0,878265	-2,880627	-1,071493	-12,060843	20,385939	11,976612	0,079756	0,224069	0,160303	17,707486	-6,181458	0,032287	0,079756	0,224069	0,160303	17,707486	-6,181458	0,032287
15:07:48,29	0,410982	3,275989	-0,106985	-0,112020	0,310980	2,184994	0,083594	0,220432	0,159180	0,324871	0,280652	0,052157	-0,879451	-2,874614	-1,071116	-12,050458	20,394157	11,991761	0,083594	0,220432	0,159180	17,628787	-6,281482	0,052157	0,083594	0,220432	0,159180	17,628787	-6,281482	0,052157
15:07:48,34	0,410982	3,275989	-0,106985	-0,112020	0,310980	2,184994	0,078980	0,224466	0,159557	0,127422	0,045591	0,067307	-0,876519	-2,877678	-1,071113	-12,058687	20,371371	11,976631	0,078980	0,224466	0,159557	17,747992	-6,154318	0,067307	0,078980	0,224466	0,159557	17,747992	-6,154318	0,067307
15:07:48,39	0,410982	3,275989	-0,106985	-0,112020	0,310980	2,184994	0,080167	0,220395	0,159560	0,315271	0,111598	0,052177	-0,879431	-2,878885	-1,066838	-12,058241	20,381515	11,973668	0,080167	0,220395	0,159560	17,616260	-6,181515	0,052177	0,080167	0,220395	0,159560	17,616260	-6,181515	0,052177
15:07:48,44	0,410982	3,275989	-0,106985	-0,112020	0,310980	2,184994	0,082669	0,222313	0,163835	0,224551	0,236994	0,049213	-0,872188	-2,877919	-1,070341	-12,098645	20,366218	11,985195	0,082669	0,222313	0,163835	17,676091	-6,252493	0,049213	0,082669	0,222313	0,163835	17,676091	-6,252493	0,049213
15:07:48,49	0,410982	3,275989	-0,106985	-0,112020	0,310980	2,184994	0,078210	0,216523	0,160332	0,492140	-0,022189	0,060740	-0,878294	-2,876865	-1,069566	-12,060446	20,363075	11,975256	0,078210	0,216523	0,160332	17,489227	-6,161685	0,060740	0,078210	0,216523	0,160332	17,489227	-6,161685	0,060740
15:07:48,54	0,410982	3,275989	-0,106985	-0,112020	0,310980	2,184994	0,080351	0,222338	0,161107	0,206135	0,123781	0,050802	-0,877706	-2,879501	-1,067624	-12,089715	20,415781	11,975774	0,080351	0,222338	0,161107	17,659703	-6,183762	0,050802	0,080351	0,222338	0,161107	17,659703	-6,183762	0,050802
15:07:48,59	0,410982	3,275989	-0,106985	-0,112020	0,310980	2,184994	0,082339	0,220510	0,163049	0,332201	0,175469	0,051319	-0,874789	-2,874693	-1,070326	-12,062133	20,360104	12,005640	0,082339	0,220510	0,163049	17,642272	-6,288151	0,051319	0,082339	0,220510	0,163049	17,642272	-6,288151	0,051319
15:07:48,64	0,410982	3,275989	-0,106985	-0,112020	0,310980	2,184994	0,076717	0,220389	0,160347	0,304112	-0,065136	0,081185	-0,874193	-2,878226	-1,070343	-12,078258	20,377072	11,972022	0,076717	0,220389	0,160347	17,604616	-6,087450	0,081185	0,076717	0,220389	0,160347	17,604616	-6,087450	0,081185
15:07:48,69	0,410982	3,275989	-0,106985	-0,112020	0,310980	2,184994	0,079478	0,218106	0,160330	0,429422	0,055978	0,047567	-0,877721	-2,877201	-1,067987	-12,067697	20,363795	12,008359	0,079478	0,218106	0,160330	17,550768	-6,183061	0,047567	0,079478	0,218106	0,160330	17,550768	-6,183061	0,047567
15:07:48,74	0,410982	3,275989	-0,106985	-0,112020	0,310980	2,184994	0,080354	0,221674	0,162685	0,237700	0,117330	0,083904	-0,877241	-2,876591	-1,073074	-12,110528	20,367461	11,992804	0,080354	0,221674	0,162685	17,639086	-6,190498	0,083904	0,080354	0,221674	0,162685	17,639086	-6,190498	0,083904
15:07:48,79	0,410982	3,275989	-0,106985	-0,112020	0,310980	2,184994	0,079587	0,221563	0,157599	0,225220	0,038474	0,068350	-0,879463	-2,877380	-1,069184	-12,068554	20,391096	11,970881	0,079587	0,221563	0,157599	17,617909	-6,209074	0,068350	0,079587	0,221563	0,157599	17,617909	-6,209074	0,068350
15:07:48,84	0,410982	3,275989	-0,106985	-0,112020	0,310980	2,184994	0,081381	0,223093	0,161489	0,187102	0,156327	0,046426	-0,876535	-2,880327	-1,068385	-12,082071	20,384590	11,984930	0,081381	0,223093	0,161489	17,699917	-6,232099	0,046426	0,081381	0,223093	0,161489	17,699917	-6,232099	0,046426
15:07:48,89	0,410982	3,275989	-0,106985	-0,112020	0,310980	2,184994	0,082469	0,219084	0,162288	0,383187	0,204461	0,060475	-0,875993	-2,875006	-1,071131	-12,092132	20,407529	11,988322	0,082469	0,219084	0,162288	17,581280	-6,269390	0,060475	0,082469	0,219084	0,162288	17,581280	-6,269390	0,060475
15:07:48,94	0,410982	3,275989	-0,106985	-0,112020	0,310980	2,184994	0,077590	0,221275	0,159542	0,284115	-0,069440	0,063867	-0,876589	-2,876308	-1,071124	-12,086484	20,371322	11,986804	0,077590	0,221275	0,159542	17,654165	-6,160273	0,063867	0,077590	0,221275	0,159542	17,654165	-6,160273	0,063867
15:07:48,99	0,410982	3,275989	-0,106985	-0,112020	0,310980	2,184994	0,079016	0,221140	0,159548	0,262557	0,027670	0,062349	-0,876520	-2,881205	-1,069567	-12,068841	20,355357	11,950533	0,079016	0,221140	0,159548	17,622078	-6,175048	0,062349	0,079016	0,221140	0,159548	17,622078	-6,175048	0,062349
15:07:49,04	0,410982	3,275989	-0,106985	-0,112020	0,310980	2,184994	0,083222	0,218632	0,161106	0,388002	0,269666	0,026078	-0,877152	-2,874222	-1,071126	-12,059761	20,344637	11,981043	0,083222	0,218632	0,161106	17,550595	-6,263258	0,026078	0,083222	0,218632	0,161106	17,550595	-6,263258	0,026078
15:07:49,09	0,410982	3,275989	-0,106985	-0,112020	0,310980	2,184994	0,077490	0,222670	0,159547	0,173247	-0,015167	0,056588	-0,876557	-2,877077	-1,068790	-12,078511	20,371414	11,980351	0,077490	0,222670	0,159547	17,652876	-6,098138	0,056588	0,077490	0,222670	0,159547	17,652876	-6,098138	0,056588
15:07:49,14	0,410982	3,275989	-0,106985	-0,112020	0,310980	2,184994	0,079665	0,220727	0,161883	0,288097	0,068313	0,055896	-0,877746	-2,878461	-1,070725	-12,079165	20,360517	11,985620	0,079665	0,220727	0,161883	17,615202	-6,185407	0,055896	0,079665	0,220727	0,161883	17,615202	-6,185407	0,055896
15:07:49,19	0,410982	3,275989	-0,106985	-0,112020	0,310980	2,184994	0,081459	0,221065	0,159947	0,260764	0,166455	0,061166	-0,877707	-2,880616	-1,067605	-12,071797	20,357472	11,983235	0,081459	0,221065	0,159947	17,614390	-6,228050	0,061166	0,081459	0,221065	0,159947	17,614390	-6,228050	0,061166
15:07:49,24	0,410982	3,275989	-0,106985	-0,112020	0,310980	2,184994	0,083305	0,219954	0,163068	0,319605	0,270387	0,058781	-0,878899	-2,882527	-1,069933	-12,080629	20,362806	11,984424	0,083305	0,219954	0,163068	17,585985	-6,269086	0,058781	0,083305	0,219954	0,163068	17,585985	-6,269086	0,058781
15:07:49,29	0,410982	3,275989	-0,106985	-0,112020	0,310980	2,184994	0,085557	0,220031	0,160739	0,315811	0,377133	0,059970	-0,877132	-2,879726	-1,068783	-12,067640	20,335264	11,968894	0,085557	0,220031	0,160739	17,588226	-6,339058	0,059970	0,085557	0,220031	0,160739	17,588226	-6,339058	0,059970
15:07:49,34	0,410982	3,275989	-0,106985	-0,112020	0,310980	2,184994	0,082247	0,219901	0,161890	0,305204	0,230048	0,044439	-0,875357	-2,878428	-1,068798	-12,073270	20,366165	11,955915	0,082247	0,219901	0,161890	17,567428	-6,226330	0,044439	0,082247	0,219901	0,161890	17,567428	-6,226330	0,044439
15:07:49,39	0,410982	3,275989	-0,106985	-0,112020	0,310980	2,184994	0,080236	0,219013	0,161874	0,375322	0,105147	0,031460	-0,877834	-2,882383	-1,069569	-12,136733	20,370523	11,985232	0,080236	0,219013	0,161874	17,567843	-6,193363	0,031460	0,080236	0,219013	0,161874	17,567843	-6,193363	0,031460
15:07:49,44	0,410982	3,275989	-0,106985	-0,112020	0,310980	2,184994	0,084899	0,219181	0,161104	0,338628	0,290519	0,060777	-0,875987	-2,880696	-1,067247	-12,106293	20,381970	11,960216	0,084899	0,219181	0,161104	17,544338	-6,374091	0,060777	0,084899	0,219181	0,161104	17,544338	-6,374091	0,060777
15:07:49,49	0,410982	3,275989	-0,106985	-0,112020	0,310980	2,184994	0,082514	0,218425	0,163426	0,403092	0,187129	0,035762	-0,877721	-2,878513	-1,069179	-12,073618	20,363777	11,970188	0,082514	0,218425	0,163426	17,549429	-6,290246	0,035762	0,082514	0,218425	0,163426	17,549429	-6,290246	0,035762
15:07:49,54	0,410982	3,275989	-0,106985	-0,112020	0,310980	2,184994	0,079269	0,221754	0,160321	0,193855	0,036632	0,070742	-0,877248	-2,876221	-1,070352	-12,108547	20,341571	11,995197	0,079269	0,221754	0,160321	17,601541	-6,186004	0,070742	0,079269	0,221754	0,160321	17,601541	-6,186004	0,070742
15:07:49,59	0,410982	3,275989	-0,106985	-0,112020	0,310980	2,184994	0,079269	0,221754	0,160321	0,193855	0,036632	0,070742	-0,877712	-2,879907	-1,070744	-12,068567	20,350799	11,946242	0,079269	0,221754	0,160321	17,601541	-6,186004	0,070742	0,079269	0,221754	0,160321	17,601541	-6,186004	0,070742
15:07:49,64	0,410982	3,275989	-0,106985	-0,112020	0,310980	2,184994	0,082694	0,220313	0,159929	0,296764	0,244732	0,021787	-0,879037	-2,879928	-1,069565	-12,131078	20,346508	12,003939	0,082694	0,220313	0,159929	17,591340	-6,246751	0,021787	0,082694	0,220313	0,159929	17,591340	-6,246751	0,021787
15:07:49,69	0,410982	3,275989	-0,106985	-0,112020	0,310980	2,184994	0,083375	0,221450	0,161108	0,202664	0,228160	0,079484	-0,878379	-2,878816	-1,069567	-12,103405	20,363227	11,989934	0,083375	0,221450	0,161108	17,586499	-6,316792	0,079484	0,083375	0,221450	0,161108	17,586499	-6,316792	0,079484
15:07:49,74	0,410982	3,275989	-0,106985	-0,112020	0,310980	2,184994	0,082082	0,221436	0,161106	0,231694	0,176542	0,065480	-0,878980	-2,878460	-1,068800	-12,113098	20,372352	11,984963	0,082082	0,221436	0,161106	17,614452	-6,266928	0,065480	0,082082	0,221436	0,161106	17,614452	-6,266928	0,065480
15:07:49,79	0,410982	3,275989	-0,106985	-0,112020	0,310980	2,184994	0,082075	0,222134	0,161873	0,198466	0,163194	0,060509	-0,876667	-2,875946	-1,071932	-12,107193	20,325844	11,961866	0,082075	0,222134	0,161873	17,635999	-6,279685	0,060509	0,082075	0,222134	0,161873	17,635999	-6,279685	0,060509
15:07:49,84	0,410982	3,275989	-0,106985	-0,112020	0,310980	2,184994	0,078741	0,221389	0,158741	0,199914	0,018178	0,037411	-0,878474	-2,877808	-1,069939	-12,121313	20,311339	12,027577	0,078741	0,221389	0,158741	17,578914	-6,162958	0,037411	0,078741	0,221389	0,158741	17,578914	-6,162958	0,037411
15:07:49,89	0,410982	3,275989	-0,106985	-0,112020	0,310980	2,184994	0,081257	0,222022	0,160734	0,147346	0,144050	0,103123	-0,878377	-2,881537	-1,071124	-12,104418	20,350335	11,970696	0,081257	0,222022	0,160734	17,576083	-6,234616	0,103123	0,081257	0,222022	0,160734	17,576083	-6,234616	0,103123
15:07:49,94	0,410982	3,275989	-0,106985	-0,112020	0,310980	2,184994	0,084438	0,220074	0,159548	0,290859	0,304582	0,046241	-0,877180	-2,880406	-1,067619	-12,093388	20,335360	11,978034	0,084438	0,220074	0,159548	17,566681	-6,323772	0,046241	0,084438	0,220074	0,159548	17,566681	-6,323772	0,046241
15:07:49,99	0,410982	3,275989	-0,106985	-0,112020	0,310980	2,184994	0,082861	0,219603	0,163054	0,307909	0,239612	0,053580	-0,878443	-2,876968	-1,069994	-12,123109	20,340370	11,960857	0,082861	0,219603	0,163054	17,546741	-6,264939	0,053580	0,082861	0,219603	0,163054	17,546741	-6,264939	0,053580
15:07:50,04	0,410982	3,275989	-0,106985	-0,112020	0,310980	2,184994	0,080514	0,222416	0,160678	0,151115	0,089346	0,036402	-0,877263	-2,875768	-1,067257	-12,117538	20,328641	11,983366	0,080514	0,222416	0,160678	17,610761	-6,230998	0,036402	0,080514	0,222416	0,160678	17,610761	-6,230998	0,036402
15:07:50,09	0,410982	3,275989	-0,106985	-0,112020	0,310980	2,184994	0,078885	0,221994	0,163416	0,165675	0,015316	0,058912	-0,880744	-2,880484	-1,070346	-12,099384	20,328443	11,978907	0,078885	0,221994	0,163416	17,592212	-6,177136	0,058912	0,078885	0,221994	0,163416	17,592212	-6,177136	0,058912
15:07:50,14	0,410982	3,275989	-0,106985	-0,112020	0,310980	2,184994	0,084710	0,222650	0,160327	0,140467	0,334046	0,054452	-0,875466	-2,882014	-1,069553	-12,112176	20,321013	11,988693	0,084710	0,222650	0,160327	17,618502	-6,315683	0,054452	0,084710	0,222650	0,160327	17,618502	-6,315683	0,054452
15:07:50,19	0,410982	3,275989	-0,106985	-0,112020	0,310980	2,184994	0,083396	0,217314	0,161120	0,405111	0,258344	0,064238	-0,874865	-2,879133	-1,067641	-12,104489	20,314965	11,958717	0,083396	0,217314	0,161120	17,464266	-6,288218	0,064238	0,083396	0,217314	0,161120	17,464266	-6,288218	0,064238
15:07:50,24	0,410982	3,275989	-0,106985	-0,112020	0,310980	2,184994	0,080600	0,218235	0,163032	0,355842	0,122664	0,034262	-0,877190	-2,878977	-1,067231	-12,098297	20,348281	11,988163	0,080600	0,218235	0,163032	17,487269	-6,204459	0,034262	0,080600	0,218235	0,163032	17,487269	-6,204459	0,034262
15:07:50,29	0,410982	3,275989	-0,106985	-0,112020	0,310980	2,184994	0,081628	0,220326	0,163442	0,279037	0,164794	0,063709	-0,877804	-2,880247	-1,068792	-12,098194	20,308767	11,973017	0,081628	0,220326	0,163442	17,574641	-6,242982	0,063709	0,081628	0,220326	0,163442	17,574641	-6,242982	0,063709
15:07:50,34	0,410982	3,275989	-0,106985	-0,112020	0,310980	2,184994	0,083035	0,220223	0,161881	0,250249	0,257808	0,048562	-0,876096	-2,878738	-1,071870	-12,120293	20,342945	12,034872	0,083035	0,220223	0,161881	17,537730	-6,260422	0,048562	0,083035	0,220223	0,161881	17,537730	-6,260422	0,048562
15:07:50,39	0,410982	3,275989	-0,106985	-0,112020	0,310980	2,184994	0,080874	0,219498	0,158803	0,306495	0,109204	0,110417	-0,874279	-2,881291	-1,070324	-12,103299	20,318916	11,994161	0,080874	0,219498	0,158803	17,537068	-6,239381	0,110417	0,080874	0,219498	0,158803	17,537068	-6,239381	0,110417
15:07:50,44	0,410982	3,275989	-0,106985	-0,112020	0,310980	2,184994	0,082176	0,216648	0,160349	0,442384	0,203658	0,069706	-0,876608	-2,877721	-1,071142	-12,098461	20,361637	11,962189	0,082176	0,216648	0,160349	17,449230	-6,247161	0,069706	0,082176	0,216648	0,160349	17,449230	-6,247161	0,069706
15:07:50,49	0,410982	3,275989	-0,106985	-0,112020	0,310980	2,184994	0,080249	0,220450	0,159530	0,284093	0,086273	0,037734	-0,876020	-2,879803	-1,067992	-12,090653	20,317090	11,997319	0,080249	0,220450	0,159530	17,589401	-6,213261	0,037734	0,080249	0,220450	0,159530	17,589401	-6,213261	0,037734
15:07:50,54	0,410982	3,275989	-0,106985	-0,112020	0,310980	2,184994	0,081758	0,218900	0,162680	0,330023	0,193785	0,072864	-0,877268	-2,879244	-1,067241	-12,121954	20,309387	11,987114	0,081758	0,218900	0,162680	17,513649	-6,224220	0,072864	0,081758	0,218900	0,162680	17,513649	-6,224220	0,072864
15:07:50,59	0,410982	3,275989	-0,106985	-0,112020	0,310980	2,184994	0,081898	0,220260	0,163432	0,236955	0,177824	0,062659	-0,876726	-2,880728	-1,069580	-12,145903	20,316500	11,984039	0,081898	0,220260	0,163432	17,527381	-6,251192	0,062659	0,081898	0,220260	0,163432	17,527381	-6,251192	0,062659
15:07:50,64	0,410982	3,275989	-0,106985	-0,112020	0,310980	2,184994	0,082911	0,219049	0,161093	0,294147	0,206208	0,059585	-0,876652	-2,878480	-1,069976	-12,118836	20,352004	11,970950	0,082911	0,219049	0,161093	17,489457	-6,302337	0,059585	0,082911	0,219049	0,161093	17,489457	-6,302337	0,059585
15:07:50,69	0,410982	3,275989	-0,106985	-0,112020	0,310980	2,184994	0,080928	0,220109	0,160697	0,283301	0,108746	0,046495	-0,880181	-2,879429	-1,069179	-12,111630	20,335532	11,993338	0,080928	0,220109	0,160697	17,561832	-6,244081	0,046495	0,080928	0,220109	0,160697	17,561832	-6,244081	0,046495
15:07:50,74	0,410982	3,275989	-0,106985	-0,112020	0,310980	2,184994	0,083515	0,222690	0,161494	0,138420	0,257741	0,068884	-0,877265	-2,878199	-1,072301	-12,117588	20,335125	11,981438	0,083515	0,222690	0,161494	17,619570	-6,298156	0,068884	0,083515	0,222690	0,161494	17,619570	-6,298156	0,068884
15:07:50,79	0,410982	3,275989	-0,106985	-0,112020	0,310980	2,184994	0,080991	0,220780	0,158371	0,234399	0,121560	0,056983	-0,875471	-2,878659	-1,068417	-12,113815	20,330553	11,969440	0,080991	0,220780	0,158371	17,565628	-6,236239	0,056983	0,080991	0,220780	0,158371	17,565628	-6,236239	0,056983
15:07:50,84	0,410982	3,275989	-0,106985	-0,112020	0,310980	2,184994	0,080493	0,218996	0,162256	0,325074	0,101218	0,044986	-0,880184	-2,879990	-1,070735	-12,114293	20,342003	11,989591	0,080493	0,218996	0,162256	17,516290	-6,217488	0,044986	0,080493	0,218996	0,162256	17,516290	-6,217488	0,044986
15:07:50,89	0,410982	3,275989	-0,106985	-0,112020	0,310980	2,184994	0,084001	0,222412	0,159938	0,157116	0,277502	0,065137	-0,874973	-2,878852	-1,070748	-12,148903	20,327909	11,990573	0,084001	0,222412	0,159938	17,616492	-6,316593	0,065137	0,084001	0,222412	0,159938	17,616492	-6,316593	0,065137
15:07:50,94	0,410982	3,275989	-0,106985	-0,112020	0,310980	2,184994	0,080411	0,218469	0,159925	0,332665	0,067863	0,066118	-0,875429	-2,878105	-1,068804	-12,088521	20,317511	11,959397	0,080411	0,218469	0,159925	17,482479	-6,244366	0,066118	0,080411	0,218469	0,159925	17,482479	-6,244366	0,066118
15:07:50,99	0,410982	3,275989	-0,106985	-0,112020	0,310980	2,184994	0,079992	0,219237	0,161869	0,313923	0,103600	0,034943	-0,878453	-2,879060	-1,068425	-12,132575	20,334070	11,974021	0,079992	0,219237	0,161869	17,524014	-6,175790	0,034943	0,079992	0,219237	0,161869	17,524014	-6,175790	0,034943
15:07:51,04	0,410982	3,275989	-0,106985	-0,112020	0,310980	2,184994	0,082331	0,221378	0,162248	0,194871	0,178788	0,049566	-0,876155	-2,878917	-1,069986	-12,154746	20,329951	11,975485	0,082331	0,221378	0,162248	17,573081	-6,284199	0,049566	0,082331	0,221378	0,162248	17,573081	-6,284199	0,049566
15:07:51,09	0,410982	3,275989	-0,106985	-0,112020	0,310980	2,184994	0,081058	0,219460	0,160687	0,279986	0,095434	0,051031	-0,877267	-2,882422	-1,072285	-12,119662	20,306174	11,979895	0,081058	0,219460	0,160687	17,507584	-6,267599	0,051031	0,081058	0,219460	0,160687	17,507584	-6,267599	0,051031
15:07:51,14	0,410982	3,275989	-0,106985	-0,112020	0,310980	2,184994	0,084649	0,218670	0,158388	0,318003	0,324464	0,055440	-0,880800	-2,879008	-1,071157	-12,126725	20,341293	11,960921	0,084649	0,218670	0,158388	17,483607	-6,320501	0,055440	0,084649	0,218670	0,158388	17,483607	-6,320501	0,055440
15:07:51,19	0,410982	3,275989	-0,106985	-0,112020	0,310980	2,184994	0,083459	0,223437	0,159516	0,097029	0,238916	0,036466	-0,875424	-2,877402	-1,070718	-12,074149	20,310984	11,994226	0,083459	0,223437	0,159516	17,636801	-6,312646	0,036466	0,083459	0,223437	0,159516	17,636801	-6,312646	0,036466
15:07:51,24	0,410982	3,275989	-0,106985	-0,112020	0,310980	2,184994	0,079380	0,219584	0,159955	0,297377	0,087490	0,069772	-0,872533	-2,881166	-1,069573	-12,108124	20,288247	11,959176	0,079380	0,219584	0,159955	17,534760	-6,143864	0,069772	0,079380	0,219584	0,159955	17,534760	-6,143864	0,069772
15:07:51,29	0,410982	3,275989	-0,106985	-0,112020	0,310980	2,184994	0,081195	0,215199	0,161100	0,488762	0,163804	0,034721	-0,879054	-2,879998	-1,072282	-12,125737	20,323735	12,004794	0,081195	0,215199	0,161100	17,381857	-6,210010	0,034721	0,081195	0,215199	0,161100	17,381857	-6,210010	0,034721
15:07:51,34	0,410982	3,275989	-0,106985	-0,112020	0,310980	2,184994	0,083444	0,221430	0,158391	0,186679	0,247758	0,080340	-0,878497	-2,881259	-1,071127	-12,136872	20,291986	11,988563	0,083444	0,221430	0,158391	17,568906	-6,302607	0,080340	0,083444	0,221430	0,158391	17,568906	-6,302607	0,080340
15:07:51,39	0,410982	3,275989	-0,106985	-0,112020	0,310980	2,184994	0,084257	0,220316	0,159546	0,211500	0,296269	0,064108	-0,870244	-2,883150	-1,068388	-12,139904	20,277884	11,987622	0,084257	0,220316	0,159546	17,506343	-6,317922	0,064108	0,084257	0,220316	0,159546	17,506343	-6,317922	0,064108
15:07:51,44	0,410982	3,275989	-0,106985	-0,112020	0,310980	2,184994	0,081768	0,212224	0,162285	0,618565	0,171273	0,063167	-0,877382	-2,879627	-1,069976	-12,174998	20,325593	11,999456	0,081768	0,212224	0,162285	17,278172	-6,247542	0,063167	0,081768	0,212224	0,162285	17,278172	-6,247542	0,063167
15:07:51,49	0,410982	3,275989	-0,106985	-0,112020	0,310980	2,184994	0,082286	0,220168	0,160697	0,229287	0,143946	0,075001	-0,877307	-2,880684	-1,068803	-12,134104	20,286713	11,977552	0,082286	0,220168	0,160697	17,512438	-6,315508	0,075001	0,082286	0,220168	0,160697	17,512438	-6,315508	0,075001
15:07:51,54	0,410982	3,275989	-0,106985	-0,112020	0,310980	2,184994	0,083165	0,219574	0,161870	0,246934	0,244496	0,053097	-0,877920	-2,878718	-1,069580	-12,148112	20,321696	11,998856	0,083165	0,219574	0,161870	17,483482	-6,283940	0,053097	0,083165	0,219574	0,161870	17,483482	-6,283940	0,053097
15:07:51,59	0,410982	3,275989	-0,106985	-0,112020	0,310980	2,184994	0,081768	0,221087	0,161093	0,191517	0,142259	0,074401	-0,874989	-2,880542	-1,070348	-12,144990	20,282614	11,993430	0,081768	0,221087	0,161093	17,546885	-6,276556	0,074401	0,081768	0,221087	0,161093	17,546885	-6,276556	0,074401
15:07:51,64	0,410982	3,275989	-0,106985	-0,112020	0,310980	2,184994	0,081882	0,217637	0,160325	0,338658	0,170423	0,068975	-0,879075	-2,879740	-1,068397	-12,129811	20,288155	12,006212	0,081882	0,217637	0,160325	17,423161	-6,257328	0,068975	0,081882	0,217637	0,160325	17,423161	-6,257328	0,068975
15:07:51,69	0,410982	3,275989	-0,106985	-0,112020	0,310980	2,184994	0,083231	0,221577	0,162276	0,146141	0,250926	0,081758	-0,874430	-2,881497	-1,068823	-12,171929	20,293003	11,963995	0,083231	0,221577	0,162276	17,539973	-6,282691	0,081758	0,083231	0,221577	0,162276	17,539973	-6,282691	0,081758
15:07:51,74	0,410982	3,275989	-0,106985	-0,112020	0,310980	2,184994	0,082430	0,216676	0,161850	0,384177	0,170384	0,039541	-0,873797	-2,879200	-1,064532	-12,155732	20,306593	11,986329	0,082430	0,216676	0,161850	17,393213	-6,300370	0,039541	0,082430	0,216676	0,161850	17,393213	-6,300370	0,039541
15:07:51,79	0,410982	3,275989	-0,106985	-0,112020	0,310980	2,184994	0,080124	0,217276	0,166141	0,372804	0,057693	0,061875	-0,875017	-2,879014	-1,071541	-12,160816	20,301932	11,975779	0,080124	0,217276	0,166141	17,429001	-6,232023	0,061875	0,080124	0,217276	0,166141	17,429001	-6,232023	0,061875
15:07:51,84	0,410982	3,275989	-0,106985	-0,112020	0,310980	2,184994	0,080573	0,218426	0,159131	0,306468	0,078971	0,051324	-0,879119	-2,879516	-1,071902	-12,146048	20,297788	12,008846	0,080573	0,218426	0,159131	17,452876	-6,245995	0,051324	0,080573	0,218426	0,159131	17,452876	-6,245995	0,051324
15:07:51,89	0,410982	3,275989	-0,106985	-0,112020	0,310980	2,184994	0,083059	0,221727	0,158771	0,138570	0,223108	0,084391	-0,876721	-2,879076	-1,065698	-12,137998	20,290558	11,981011	0,083059	0,221727	0,158771	17,544170	-6,297014	0,084391	0,083059	0,221727	0,158771	17,544170	-6,297014	0,084391
15:07:51,94	0,410982	3,275989	-0,106985	-0,112020	0,310980	2,184994	0,081479	0,219870	0,164975	0,232904	0,151517	0,056556	-0,873853	-2,878248	-1,068814	-12,174397	20,319418	11,994515	0,081479	0,219870	0,164975	17,492719	-6,244550	0,056556	0,081479	0,219870	0,164975	17,492719	-6,244550	0,056556
15:07:51,99	0,410982	3,275989	-0,106985	-0,112020	0,310980	2,184994	0,079327	0,217800	0,161859	0,347338	-0,006300	0,070060	-0,879085	-2,876207	-1,071168	-12,130797	20,304022	11,960488	0,079327	0,217800	0,161859	17,444658	-6,233493	0,070060	0,079327	0,217800	0,161859	17,444658	-6,233493	0,070060
15:07:52,04	0,410982	3,275989	-0,106985	-0,112020	0,310980	2,184994	0,080176	0,223352	0,159504	0,067115	0,083313	0,036033	-0,876208	-2,879151	-1,069556	-12,161433	20,294397	12,032251	0,080176	0,223352	0,159504	17,600246	-6,210540	0,036033	0,080176	0,223352	0,159504	17,600246	-6,210540	0,036033
15:07:52,09	0,410982	3,275989	-0,106985	-0,112020	0,310980	2,184994	0,081287	0,219388	0,161116	0,249564	0,119345	0,107797	-0,878508	-2,878596	-1,071145	-12,136030	20,291819	11,979263	0,081287	0,219388	0,161116	17,471559	-6,261689	0,107797	0,081287	0,219388	0,161116	17,471559	-6,261689	0,107797
15:07:52,14	0,410982	3,275989	-0,106985	-0,112020	0,310980	2,184994	0,081956	0,221658	0,159528	0,142024	0,177414	0,054808	-0,878541	-2,881008	-1,073105	-12,164221	20,314588	11,961730	0,081956	0,221658	0,159528	17,542168	-6,256125	0,054808	0,081956	0,221658	0,159528	17,542168	-6,256125	0,054808
15:07:52,19	0,410982	3,275989	-0,106985	-0,112020	0,310980	2,184994	0,084061	0,220480	0,157568	0,208877	0,251102	0,037276	-0,877925	-2,878390	-1,070372	-12,134959	20,276205	11,973567	0,084061	0,220480	0,157568	17,516586	-6,347720	0,037276	0,084061	0,220480	0,157568	17,516586	-6,347720	0,037276
15:07:52,24	0,410982	3,275989	-0,106985	-0,112020	0,310980	2,184994	0,081486	0,221256	0,160301	0,149947	0,161722	0,049113	-0,879124	-2,879863	-1,069992	-12,147182	20,265354	11,962998	0,081486	0,221256	0,160301	17,518523	-6,234943	0,049113	0,081486	0,221256	0,160301	17,518523	-6,234943	0,049113
15:07:52,29	0,410982	3,275989	-0,106985	-0,112020	0,310980	2,184994	0,083362	0,221558	0,160681	0,118701	0,254088	0,038543	-0,876781	-2,880368	-1,068031	-12,160982	20,280858	11,986999	0,082628	0,219276	0,162642	17,457091	-6,290058	0,062544	0,082628	0,219276	0,162642	17,457091	-6,290058	0,062544
15:07:52,34	0,410982	3,275989	-0,106985	-0,112020	0,310980	2,184994	0,082628	0,219276	0,162642	0,243890	0,196220	0,062544	-0,879092	-2,882255	-1,070751	-12,147028	20,297917	11,973842	0,082628	0,219276	0,162642	17,457091	-6,290058	0,062544	0,082628	0,219276	0,162642	17,457091	-6,290058	0,062544
15:07:52,39	0,410982	3,275989	-0,106985	-0,112020	0,310980	2,184994	0,085417	0,220334	0,159922	0,210640	0,344830	0,049388	-0,874423	-2,877520	-1,072313	-12,142568	20,273240	11,980311	0,085417	0,220334	0,159922	17,506870	-6,360425	0,049388	0,085417	0,220334	0,159922	17,506870	-6,360425	0,049388
15:07:52,44	0,410982	3,275989	-0,106985	-0,112020	0,310980	2,184994	0,078982	0,218658	0,158360	0,278633	0,026398	0,055856	-0,874428	-2,878145	-1,071141	-12,151115	20,283055	11,989597	0,078982	0,218658	0,158360	17,443324	-6,173689	0,055856	0,078982	0,218658	0,158360	17,443324	-6,173689	0,055856
