# Supplementary material for: Characterization of interfragmentary motion associated with common osteosynthesis devices for rat fracture healing studies
Source: PLoS One. 2017 Apr 28;12(4):e0176735. doi: 10.1371/journal.pone.0176735 (PMC5409164; doi:10.1371/journal.pone.0176735)
Supplement: S1 Dataset — (ZIP) [file pone.0176735.s001.zip › S1_Dataset/RatFix/Specimen04/Plate_04Z.txt]

%Tester: Sukopp Matthias
%Projekt: 
%Zeit: 10.03.2015 15:12:07
%Dateipfad: D:\Messungen\Fixator\Measurements\Fixator_20150310.txt
%Kommentar: Plate_04Z
%VI Version: D:\LVProjekte\Fixator\HauptVI\Fixator_v0.12.vi
%Virtueller Drehpunkt: 	0,0000	0,0000	0,0000
%Sensor zu Hexapod (Mitte): 	0,000000	0,000000	-26,500000
%Sensor zu Hexapod Trans (Mitte): 	-0,500000	-0,866025	0,000000	-0,866025	0,500000	0,000000	0,000000	0,000000	1,000000
%Hexapod zu Labor (Mitte): 	0,410993	3,281020	-0,106038
%Hexapod zu Labor Trans (Mitte): 	0,999250	-0,038344	0,005349	0,038333	0,999263	0,002162	-0,005428	-0,001955	0,999983
%Labor zu CR (Mitte): 	0,000000	0,000000	78,500000
%Labor zu CR Trans (Mitte): 	1,000000	0,000000	0,000000	0,000000	1,000000	0,000000	0,000000	0,000000	1,000000
%Zentrum Sensormasse: 	0,000000	0,000000	2,000000
%Sensormasse: 	200,000000E-3
--------------------------------------------------
Time	X	Y	Z	U	V	W	Exp_ Fx	Exp_ Fy	Exp_ Fz	Exp_ Mx	Exp_ My	Exp_ Mz	Sen_ Fx	Sen_ Fy	Sen_ Fz	Sen_ Mx	Sen_ My	Sen_ Mz	Hex_ Fx	Hex_ Fy	Hex_ Fz	Hex_ Mx	Hex_ My	Hex_ Mz	Lab_ Fx	Lab_ Fy	Lab_ Fz	Lab_ Mx	Lab_ My	Lab_ Mz	Laser
15:12:07,84	0,410993	3,281020	-0,106038	-0,112024	0,310980	2,196873	0,136469	-0,009257	-0,072476	0,063589	0,933534	0,513287	-0,707424	-3,045587	-1,300405	-19,947762	10,895227	12,426126	0,136469	-0,009257	-0,072476	-0,663074	-9,779284	0,513287	0,136469	-0,009257	-0,072476	-0,663074	-9,779284	0,513287
15:12:07,88	0,410993	3,281020	-0,106038	-0,112024	0,310980	2,196873	0,136469	-0,009257	-0,072476	0,063589	0,933534	0,513287	-0,707937	-3,047302	-1,303117	-19,910233	10,884872	12,407334	0,136469	-0,009257	-0,072476	-0,663074	-9,779284	0,513287	0,136469	-0,009257	-0,072476	-0,663074	-9,779284	0,513287
15:12:07,93	0,410993	3,281020	-0,106038	-0,112024	0,310980	2,196873	0,142775	-0,010414	-0,072444	0,175985	1,310822	0,482880	-0,704464	-3,045318	-1,305067	-19,918232	10,852647	12,408466	0,142775	-0,010414	-0,072444	-0,641478	-9,897010	0,482880	0,142775	-0,010414	-0,072444	-0,641478	-9,897010	0,482880
15:12:07,98	0,410993	3,281020	-0,106038	-0,112024	0,310980	2,196873	0,139319	-0,012430	-0,074394	0,248908	1,140320	0,484011	-0,703878	-3,045650	-1,302357	-19,930994	10,863058	12,397643	0,139319	-0,012430	-0,074394	-0,726809	-9,796254	0,484011	0,139319	-0,012430	-0,074394	-0,726809	-9,796254	0,484011
15:12:08,03	0,410993	3,281020	-0,106038	-0,112024	0,310980	2,196873	0,139315	-0,013103	-0,071685	0,286563	1,123828	0,473189	-0,704486	-3,046715	-1,305438	-19,924611	10,839777	12,427514	0,139315	-0,013103	-0,071685	-0,742021	-9,812392	0,473189	0,139315	-0,013103	-0,071685	-0,742021	-9,812392	0,473189
15:12:08,08	0,410993	3,281020	-0,106038	-0,112024	0,310980	2,196873	0,140541	-0,013109	-0,074765	0,269924	1,204744	0,503060	-0,709134	-3,043387	-1,300806	-19,914913	10,889998	12,406515	0,140541	-0,013109	-0,074765	-0,759160	-9,827711	0,503060	0,140541	-0,013109	-0,074765	-0,759160	-9,827711	0,503060
15:12:08,13	0,410993	3,281020	-0,106038	-0,112024	0,310980	2,196873	0,139983	-0,007420	-0,070133	0,022395	1,159010	0,482060	-0,708046	-3,045597	-1,302715	-19,936310	10,839463	12,449744	0,139983	-0,007420	-0,070133	-0,560037	-9,829632	0,482060	0,139983	-0,007420	-0,070133	-0,560037	-9,829632	0,482060
15:12:08,18	0,410993	3,281020	-0,106038	-0,112024	0,310980	2,196873	0,141352	-0,009466	-0,072042	0,074363	1,236970	0,525289	-0,705101	-3,042843	-1,303904	-19,941091	10,874690	12,433182	0,141352	-0,009466	-0,072042	-0,668739	-9,859192	0,525289	0,141352	-0,009466	-0,072042	-0,668739	-9,859192	0,525289
15:12:08,23	0,410993	3,281020	-0,106038	-0,112024	0,310980	2,196873	0,137495	-0,010641	-0,073231	0,163548	1,014644	0,508727	-0,705655	-3,043808	-1,302332	-19,934189	10,890420	12,446955	0,137495	-0,010641	-0,073231	-0,671744	-9,778729	0,508727	0,137495	-0,010641	-0,073231	-0,671744	-9,778729	0,508727
15:12:08,28	0,410993	3,281020	-0,106038	-0,112024	0,310980	2,196873	0,138608	-0,010643	-0,071659	0,180749	1,070608	0,522500	-0,710343	-3,042722	-1,301577	-19,923273	10,888773	12,426301	0,138608	-0,010643	-0,071659	-0,654734	-9,810099	0,522500	0,138608	-0,010643	-0,071659	-0,654734	-9,810099	0,522500
15:12:08,33	0,410993	3,281020	-0,106038	-0,112024	0,310980	2,196873	0,140012	-0,006040	-0,070904	-0,054580	1,153883	0,501846	-0,708617	-3,043049	-1,302352	-19,936137	10,874373	12,431538	0,140012	-0,006040	-0,070904	-0,528721	-9,837023	0,501846	0,140012	-0,006040	-0,070904	-0,528721	-9,837023	0,501846
15:12:08,38	0,410993	3,281020	-0,106038	-0,112024	0,310980	2,196873	0,139431	-0,007698	-0,071679	0,012744	1,119766	0,507084	-0,707931	-3,043893	-1,303119	-19,900446	10,894422	12,417738	0,139431	-0,007698	-0,071679	-0,591567	-9,825586	0,507084	0,139431	-0,007698	-0,071679	-0,591567	-9,825586	0,507084
15:12:08,43	0,410993	3,281020	-0,106038	-0,112024	0,310980	2,196873	0,139820	-0,008714	-0,072446	0,100794	1,160851	0,493284	-0,709825	-3,046237	-1,305465	-19,956492	10,882991	12,423546	0,139820	-0,008714	-0,072446	-0,583286	-9,814996	0,493284	0,139820	-0,008714	-0,072446	-0,583286	-9,814996	0,493284
15:12:08,48	0,410993	3,281020	-0,106038	-0,112024	0,310980	2,196873	0,142796	-0,008246	-0,074792	0,038517	1,272796	0,499091	-0,709737	-3,043553	-1,300797	-19,927185	10,912147	12,426596	0,142796	-0,008246	-0,074792	-0,608798	-9,936688	0,499091	0,142796	-0,008246	-0,074792	-0,608798	-9,936688	0,499091
15:12:08,53	0,410993	3,281020	-0,106038	-0,112024	0,310980	2,196873	0,140428	-0,006980	-0,070124	0,012603	1,160458	0,502142	-0,707470	-3,043665	-1,303535	-19,950297	10,869068	12,412960	0,140428	-0,006980	-0,070124	-0,535354	-9,863132	0,502142	0,140428	-0,006980	-0,070124	-0,535354	-9,863132	0,502142
15:12:08,58	0,410993	3,281020	-0,106038	-0,112024	0,310980	2,196873	0,139391	-0,009000	-0,072862	0,068752	1,108057	0,488505	-0,705053	-3,042295	-1,302326	-19,915854	10,868234	12,451226	0,139391	-0,009000	-0,072862	-0,637733	-9,834127	0,488505	0,139391	-0,009000	-0,072862	-0,637733	-9,834127	0,488505
15:12:08,63	0,410993	3,281020	-0,106038	-0,112024	0,310980	2,196873	0,136997	-0,010408	-0,071653	0,158485	1,013814	0,526771	-0,706174	-3,043676	-1,302708	-19,893760	10,870316	12,441209	0,136997	-0,010408	-0,071653	-0,658555	-9,740440	0,526771	0,136997	-0,010408	-0,071653	-0,658555	-9,740440	0,526771
15:12:08,68	0,410993	3,281020	-0,106038	-0,112024	0,310980	2,196873	0,138752	-0,010128	-0,072035	0,156757	1,123189	0,516754	-0,706264	-3,038007	-1,305469	-19,924887	10,895878	12,440008	0,138752	-0,010128	-0,072035	-0,638276	-9,768866	0,516754	0,138752	-0,010128	-0,072035	-0,638276	-9,768866	0,516754
15:12:08,73	0,410993	3,281020	-0,106038	-0,112024	0,310980	2,196873	0,133888	-0,007215	-0,074796	0,011862	0,830509	0,515554	-0,706851	-3,043282	-1,301582	-19,942914	10,882685	12,421986	0,133888	-0,007215	-0,074796	-0,554511	-9,679700	0,515554	0,133888	-0,007215	-0,074796	-0,554511	-9,679700	0,515554
15:12:08,78	0,410993	3,281020	-0,106038	-0,112024	0,310980	2,196873	0,138750	-0,009344	-0,070909	0,102145	1,074321	0,497531	-0,706761	-3,041906	-1,303524	-19,897018	10,885748	12,403633	0,138750	-0,009344	-0,070909	-0,631375	-9,817560	0,497531	0,138750	-0,009344	-0,070909	-0,631375	-9,817560	0,497531
15:12:08,83	0,410993	3,281020	-0,106038	-0,112024	0,310980	2,196873	0,137514	-0,008734	-0,072851	0,096009	1,048257	0,479178	-0,710295	-3,042704	-1,303107	-19,894958	10,885500	12,441382	0,137514	-0,008734	-0,072851	-0,589601	-9,746587	0,479178	0,137514	-0,008734	-0,072851	-0,589601	-9,746587	0,479178
15:12:08,88	0,410993	3,281020	-0,106038	-0,112024	0,310980	2,196873	0,139972	-0,006072	-0,072434	-0,041568	1,177998	0,516928	-0,710973	-3,044962	-1,305892	-19,944841	10,884864	12,375285	0,139972	-0,006072	-0,072434	-0,518259	-9,809825	0,516928	0,139972	-0,006072	-0,072434	-0,518259	-9,809825	0,516928
15:12:08,93	0,410993	3,281020	-0,106038	-0,112024	0,310980	2,196873	0,142266	-0,006614	-0,075219	-0,038880	1,254408	0,450831	-0,705634	-3,045161	-1,301967	-19,934564	10,893686	12,407883	0,142266	-0,006614	-0,075219	-0,558112	-9,913499	0,450831	0,142266	-0,006614	-0,075219	-0,558112	-9,913499	0,450831
15:12:08,98	0,410993	3,281020	-0,106038	-0,112024	0,310980	2,196873	0,139769	-0,011338	-0,071294	0,219519	1,129039	0,483429	-0,709717	-3,046378	-1,300409	-19,922880	10,896065	12,406005	0,139769	-0,011338	-0,071294	-0,670506	-9,842833	0,483429	0,139769	-0,011338	-0,071294	-0,670506	-9,842833	0,483429
15:12:09,03	0,410993	3,281020	-0,106038	-0,112024	0,310980	2,196873	0,142865	-0,008410	-0,069736	0,075190	1,298938	0,481550	-0,704464	-3,044747	-1,303499	-19,915570	10,846200	12,426743	0,142865	-0,008410	-0,069736	-0,585024	-9,915936	0,481550	0,142865	-0,008410	-0,069736	-0,585024	-9,915936	0,481550
15:12:09,08	0,410993	3,281020	-0,106038	-0,112024	0,310980	2,196873	0,138826	-0,012144	-0,072826	0,229796	1,120188	0,502288	-0,706750	-3,043365	-1,303099	-19,886652	10,869675	12,436455	0,138826	-0,012144	-0,072826	-0,723489	-9,777646	0,502288	0,138826	-0,012144	-0,072826	-0,723489	-9,777646	0,502288
15:12:09,13	0,410993	3,281020	-0,106038	-0,112024	0,310980	2,196873	0,138771	-0,009473	-0,072426	0,125709	1,130649	0,512000	-0,708514	-3,045015	-1,304289	-19,894115	10,877610	12,403044	0,138771	-0,009473	-0,072426	-0,617925	-9,762891	0,512000	0,138771	-0,009473	-0,072426	-0,617925	-9,762891	0,512000
15:12:09,18	0,410993	3,281020	-0,106038	-0,112024	0,310980	2,196873	0,141083	-0,008771	-0,073616	0,092320	1,240414	0,478589	-0,707476	-3,043752	-1,301958	-19,950667	10,862675	12,440857	0,141083	-0,008771	-0,073616	-0,596169	-9,834575	0,478589	0,141083	-0,008771	-0,073616	-0,596169	-9,834575	0,478589
15:12:09,23	0,410993	3,281020	-0,106038	-0,112024	0,310980	2,196873	0,139470	-0,009039	-0,071286	0,065046	1,115040	0,516402	-0,710968	-3,041686	-1,303153	-19,935565	10,888054	12,412873	0,139470	-0,009039	-0,071286	-0,644482	-9,833344	0,516402	0,139470	-0,009039	-0,071286	-0,644482	-9,833344	0,516402
15:12:09,28	0,410993	3,281020	-0,106038	-0,112024	0,310980	2,196873	0,139426	-0,004981	-0,072480	-0,116429	1,113172	0,488419	-0,709686	-3,048239	-1,300399	-19,920148	10,915629	12,406327	0,139426	-0,004981	-0,072480	-0,507420	-9,831804	0,488419	0,139426	-0,004981	-0,072480	-0,507420	-9,831804	0,488419
15:12:09,33	0,410993	3,281020	-0,106038	-0,112024	0,310980	2,196873	0,144461	-0,009368	-0,069726	0,143277	1,374511	0,481872	-0,706801	-3,043306	-1,306626	-19,903428	10,859810	12,409386	0,144461	-0,009368	-0,069726	-0,592084	-9,965645	0,481872	0,144461	-0,009368	-0,069726	-0,592084	-9,965645	0,481872
15:12:09,38	0,410993	3,281020	-0,106038	-0,112024	0,310980	2,196873	0,138746	-0,009399	-0,075953	0,104952	1,119741	0,484932	-0,706193	-3,041766	-1,303492	-19,890664	10,853970	12,441411	0,138746	-0,009399	-0,075953	-0,632907	-9,771819	0,484932	0,138746	-0,009399	-0,075953	-0,632907	-9,771819	0,484932
15:12:09,43	0,410993	3,281020	-0,106038	-0,112024	0,310980	2,196873	0,137109	-0,009156	-0,072819	0,093619	1,048579	0,516956	-0,707958	-3,042567	-1,306612	-19,894500	10,874810	12,429057	0,137109	-0,009156	-0,072819	-0,625133	-9,714458	0,516956	0,137109	-0,009156	-0,072819	-0,625133	-9,714458	0,516956
15:12:09,48	0,410993	3,281020	-0,106038	-0,112024	0,310980	2,196873	0,138685	-0,008028	-0,075939	0,051092	1,116788	0,504602	-0,707977	-3,046413	-1,301940	-19,934750	10,914109	12,441848	0,138685	-0,008028	-0,075939	-0,579110	-9,769963	0,504602	0,138685	-0,008028	-0,075939	-0,579110	-9,769963	0,504602
15:12:09,53	0,410993	3,281020	-0,106038	-0,112024	0,310980	2,196873	0,142025	-0,009935	-0,071267	0,164146	1,235965	0,517393	-0,706275	-3,042956	-1,304691	-19,935820	10,863716	12,418500	0,142025	-0,009935	-0,071267	-0,615727	-9,912983	0,517393	0,142025	-0,009935	-0,071267	-0,615727	-9,912983	0,517393
15:12:09,58	0,410993	3,281020	-0,106038	-0,112024	0,310980	2,196873	0,138180	-0,009681	-0,074018	0,106752	1,060308	0,494046	-0,708578	-3,043651	-1,302336	-19,921969	10,884147	12,441303	0,138180	-0,009681	-0,074018	-0,653168	-9,786827	0,494046	0,138180	-0,009681	-0,074018	-0,653168	-9,786827	0,494046
15:12:09,63	0,410993	3,281020	-0,106038	-0,112024	0,310980	2,196873	0,139934	-0,008033	-0,071663	0,045694	1,153275	0,516849	-0,706257	-3,042987	-1,303123	-19,930275	10,867023	12,432129	0,139934	-0,008033	-0,071663	-0,584886	-9,831517	0,516849	0,139934	-0,008033	-0,071663	-0,584886	-9,831517	0,516849
15:12:09,68	0,410993	3,281020	-0,106038	-0,112024	0,310980	2,196873	0,138198	-0,009711	-0,072451	0,113982	1,064404	0,507674	-0,709729	-3,042926	-1,305047	-19,901784	10,886074	12,447562	0,138198	-0,009711	-0,072451	-0,648343	-9,784162	0,507674	0,138198	-0,009711	-0,072451	-0,648343	-9,784162	0,507674
15:12:09,73	0,410993	3,281020	-0,106038	-0,112024	0,310980	2,196873	0,139881	-0,006674	-0,074374	-0,013216	1,167033	0,523107	-0,707448	-3,044304	-1,305072	-19,936301	10,865830	12,423247	0,139881	-0,006674	-0,074374	-0,537110	-9,813595	0,523107	0,139881	-0,006674	-0,074374	-0,537110	-9,813595	0,523107
15:12:09,78	0,410993	3,281020	-0,106038	-0,112024	0,310980	2,196873	0,139933	-0,009339	-0,074399	0,090560	1,150008	0,498793	-0,706800	-3,044759	-1,300032	-19,926771	10,876275	12,396236	0,139933	-0,009339	-0,074399	-0,642516	-9,834764	0,498793	0,139933	-0,009339	-0,074399	-0,642516	-9,834764	0,498793
15:12:09,83	0,410993	3,281020	-0,106038	-0,112024	0,310980	2,196873	0,140004	-0,010127	-0,069359	0,145375	1,156695	0,471781	-0,705544	-3,045399	-1,303496	-19,878842	10,861202	12,407180	0,140004	-0,010127	-0,069359	-0,649601	-9,833596	0,471781	0,140004	-0,010127	-0,069359	-0,649601	-9,833596	0,471781
15:12:09,88	0,410993	3,281020	-0,106038	-0,112024	0,310980	2,196873	0,139930	-0,011535	-0,072823	0,229481	1,201905	0,482726	-0,711542	-3,045965	-1,303535	-19,943767	10,897400	12,403065	0,139930	-0,011535	-0,072823	-0,675993	-9,782598	0,482726	0,139930	-0,011535	-0,072823	-0,675993	-9,782598	0,482726
15:12:09,93	0,410993	3,281020	-0,106038	-0,112024	0,310980	2,196873	0,143420	-0,006623	-0,072862	-0,027043	1,309037	0,478610	-0,705044	-3,045326	-1,303916	-19,935475	10,903961	12,399795	0,143420	-0,006623	-0,072862	-0,546945	-9,949398	0,478610	0,143420	-0,006623	-0,072862	-0,546945	-9,949398	0,478610
15:12:09,98	0,410993	3,281020	-0,106038	-0,112024	0,310980	2,196873	0,139617	-0,011931	-0,073243	0,258807	1,115189	0,475340	-0,702717	-3,042826	-1,305833	-19,918428	10,857575	12,433989	0,139617	-0,011931	-0,073243	-0,677783	-9,844721	0,475340	0,139617	-0,011931	-0,073243	-0,677783	-9,844721	0,475340
15:12:10,03	0,410993	3,281020	-0,106038	-0,112024	0,310980	2,196873	0,136289	-0,012697	-0,075160	0,266966	0,980090	0,509535	-0,706857	-3,047109	-1,304266	-19,949312	10,889367	12,452401	0,136289	-0,012697	-0,075160	-0,729716	-9,718573	0,509535	0,136289	-0,012697	-0,075160	-0,729716	-9,718573	0,509535
15:12:10,08	0,410993	3,281020	-0,106038	-0,112024	0,310980	2,196873	0,142067	-0,011252	-0,073593	0,203959	1,237928	0,527946	-0,707459	-3,048259	-1,304640	-19,948811	10,869384	12,466244	0,142067	-0,011252	-0,073593	-0,679355	-9,914345	0,527946	0,142067	-0,011252	-0,073593	-0,679355	-9,914345	0,527946
15:12:10,13	0,410993	3,281020	-0,106038	-0,112024	0,310980	2,196873	0,143364	-0,011306	-0,073967	0,189704	1,315784	0,541789	-0,706205	-3,044610	-1,305054	-19,921034	10,909223	12,434329	0,143364	-0,011306	-0,073967	-0,697838	-9,938283	0,541789	0,143364	-0,011306	-0,073967	-0,697838	-9,938283	0,541789
15:12:10,18	0,410993	3,281020	-0,106038	-0,112024	0,310980	2,196873	0,139577	-0,010568	-0,074381	0,199688	1,123021	0,509874	-0,705607	-3,041157	-1,303914	-19,905029	10,886911	12,409146	0,139577	-0,010568	-0,074381	-0,629874	-9,833804	0,509874	0,139577	-0,010568	-0,074381	-0,629874	-9,833804	0,509874
15:12:10,23	0,410993	3,281020	-0,106038	-0,112024	0,310980	2,196873	0,136288	-0,009359	-0,073241	0,125532	0,976983	0,484691	-0,707423	-3,045872	-1,305834	-19,943862	10,917819	12,439761	0,136288	-0,009359	-0,073241	-0,609173	-9,721615	0,484691	0,136288	-0,009359	-0,073241	-0,609173	-9,721615	0,484691
15:12:10,28	0,410993	3,281020	-0,106038	-0,112024	0,310980	2,196873	0,141279	-0,010144	-0,075161	0,173671	1,187445	0,515306	-0,706241	-3,044607	-1,305826	-19,932408	10,902745	12,449237	0,141279	-0,010144	-0,075161	-0,622609	-9,902968	0,515306	0,141279	-0,010144	-0,075161	-0,622609	-9,902968	0,515306
15:12:10,33	0,410993	3,281020	-0,106038	-0,112024	0,310980	2,196873	0,139593	-0,010535	-0,075153	0,186677	1,117218	0,524783	-0,704450	-3,047320	-1,302342	-19,927297	10,865808	12,407028	0,139593	-0,010535	-0,075153	-0,640299	-9,840828	0,524783	0,139593	-0,010535	-0,075153	-0,640299	-9,840828	0,524783
15:12:10,38	0,410993	3,281020	-0,106038	-0,112024	0,310980	2,196873	0,141047	-0,013442	-0,071669	0,308443	1,215719	0,482573	-0,703240	-3,046145	-1,302326	-19,899183	10,841002	12,416008	0,141047	-0,013442	-0,071669	-0,746785	-9,856463	0,482573	0,141047	-0,013442	-0,071669	-0,746785	-9,856463	0,482573
15:12:10,43	0,410993	3,281020	-0,106038	-0,112024	0,310980	2,196873	0,139424	-0,013903	-0,071653	0,324978	1,168054	0,491554	-0,705679	-3,046019	-1,304290	-19,938397	10,854771	12,417645	0,139424	-0,013903	-0,071653	-0,766421	-9,776693	0,491554	0,139424	-0,013903	-0,071653	-0,766421	-9,776693	0,491554
15:12:10,48	0,410993	3,281020	-0,106038	-0,112024	0,310980	2,196873	0,140535	-0,011728	-0,073617	0,204195	1,184983	0,493190	-0,710858	-3,045356	-1,303501	-19,907301	10,933669	12,428266	0,140535	-0,011728	-0,073617	-0,716465	-9,846981	0,493190	0,140535	-0,011728	-0,073617	-0,716465	-9,846981	0,493190
15:12:10,53	0,410993	3,281020	-0,106038	-0,112024	0,310980	2,196873	0,142550	-0,006911	-0,072828	0,037601	1,277277	0,503811	-0,710385	-3,044014	-1,306233	-19,929314	10,869275	12,433218	0,142550	-0,006911	-0,072828	-0,504948	-9,912913	0,503811	0,142550	-0,006911	-0,072828	-0,504948	-9,912913	0,503811
15:12:10,58	0,410993	3,281020	-0,106038	-0,112024	0,310980	2,196873	0,141151	-0,006650	-0,075560	-0,042762	1,217642	0,508763	-0,704971	-3,042848	-1,301938	-19,890083	10,890935	12,432003	0,141151	-0,006650	-0,075560	-0,564795	-9,862697	0,508763	0,141151	-0,006650	-0,075560	-0,564795	-9,862697	0,508763
15:12:10,63	0,410993	3,281020	-0,106038	-0,112024	0,310980	2,196873	0,137434	-0,010755	-0,071265	0,209084	1,047524	0,507549	-0,705031	-3,041455	-1,306591	-19,895284	10,871318	12,458682	0,137434	-0,010755	-0,071265	-0,635210	-9,741062	0,507549	0,137434	-0,010755	-0,071265	-0,635210	-9,741062	0,507549
15:12:10,68	0,410993	3,281020	-0,106038	-0,112024	0,310980	2,196873	0,136258	-0,010007	-0,075918	0,150595	0,991685	0,534227	-0,706206	-3,043409	-1,306623	-19,909768	10,886375	12,415233	0,136258	-0,010007	-0,075918	-0,634976	-9,704598	0,534227	0,136258	-0,010007	-0,075918	-0,634976	-9,704598	0,534227
15:12:10,73	0,410993	3,281020	-0,106038	-0,112024	0,310980	2,196873	0,138538	-0,009966	-0,075950	0,154240	1,090141	0,490779	-0,705633	-3,043253	-1,302735	-19,920181	10,877360	12,422498	0,138538	-0,009966	-0,075950	-0,628080	-9,785074	0,490779	0,138538	-0,009966	-0,075950	-0,628080	-9,785074	0,490779
15:12:10,78	0,410993	3,281020	-0,106038	-0,112024	0,310980	2,196873	0,138116	-0,010384	-0,072062	0,162990	1,063710	0,498044	-0,707932	-3,044668	-1,303907	-19,898190	10,878196	12,398179	0,138116	-0,010384	-0,072062	-0,652186	-9,778413	0,498044	0,138116	-0,010384	-0,072062	-0,652186	-9,778413	0,498044
15:12:10,83	0,410993	3,281020	-0,106038	-0,112024	0,310980	2,196873	0,140491	-0,009101	-0,073234	0,107963	1,205839	0,473724	-0,703939	-3,043660	-1,303916	-19,944646	10,849962	12,413132	0,140491	-0,009101	-0,073234	-0,606451	-9,822725	0,473724	0,140491	-0,009101	-0,073234	-0,606451	-9,822725	0,473724
15:12:10,88	0,410993	3,281020	-0,106038	-0,112024	0,310980	2,196873	0,137622	-0,012055	-0,073243	0,213911	1,030506	0,488678	-0,710386	-3,045146	-1,307017	-19,940296	10,892010	12,424678	0,137622	-0,012055	-0,073243	-0,732421	-9,772796	0,488678	0,137622	-0,012055	-0,073243	-0,732421	-9,772796	0,488678
15:12:10,93	0,410993	3,281020	-0,106038	-0,112024	0,310980	2,196873	0,142132	-0,007215	-0,076344	0,000821	1,247759	0,500223	-0,708607	-3,042151	-1,305056	-19,926682	10,890496	12,453119	0,142132	-0,007215	-0,076344	-0,565572	-9,909564	0,500223	0,142132	-0,007215	-0,076344	-0,565572	-9,909564	0,500223
15:12:10,98	0,410993	3,281020	-0,106038	-0,112024	0,310980	2,196873	0,138648	-0,007258	-0,074384	0,008556	1,079172	0,528664	-0,706964	-3,045980	-1,302920	-19,938456	10,906179	12,432778	0,138648	-0,007258	-0,074384	-0,561217	-9,804708	0,528664	0,138648	-0,007258	-0,074384	-0,561217	-9,804708	0,528664
15:12:11,03	0,410993	3,281020	-0,106038	-0,112024	0,310980	2,196873	0,141143	-0,010595	-0,072248	0,189776	1,190877	0,508323	-0,708005	-3,044629	-1,304286	-19,926453	10,875001	12,427662	0,141143	-0,010595	-0,072248	-0,641953	-9,888864	0,508323	0,141143	-0,010595	-0,072248	-0,641953	-9,888864	0,508323
15:12:11,08	0,410993	3,281020	-0,106038	-0,112024	0,310980	2,196873	0,140494	-0,009019	-0,073614	0,086786	1,183077	0,503208	-0,707403	-3,047135	-1,305044	-19,915111	10,846536	12,431672	0,140494	-0,009019	-0,073614	-0,621169	-9,845663	0,503208	0,140494	-0,009019	-0,073614	-0,621169	-9,845663	0,503208
15:12:11,13	0,410993	3,281020	-0,106038	-0,112024	0,310980	2,196873	0,142363	-0,010793	-0,074371	0,160068	1,304332	0,507217	-0,703862	-3,043386	-1,306609	-19,909735	10,875831	12,429831	0,142363	-0,010793	-0,074371	-0,687167	-9,871143	0,507217	0,142363	-0,010793	-0,074371	-0,687167	-9,871143	0,507217
15:12:11,18	0,410993	3,281020	-0,106038	-0,112024	0,310980	2,196873	0,137346	-0,011985	-0,075936	0,250113	1,033445	0,505376	-0,708033	-3,043441	-1,304673	-19,926617	10,852237	12,437032	0,137346	-0,011985	-0,075936	-0,690699	-9,748179	0,505376	0,137346	-0,011985	-0,075936	-0,690699	-9,748179	0,505376
15:12:11,23	0,410993	3,281020	-0,106038	-0,112024	0,310980	2,196873	0,139479	-0,008400	-0,074000	0,034830	1,141555	0,512577	-0,706210	-3,042160	-1,305043	-19,904074	10,879920	12,452952	0,139479	-0,008400	-0,074000	-0,624577	-9,807535	0,512577	0,139479	-0,008400	-0,074000	-0,624577	-9,807535	0,512577
15:12:11,28	0,410993	3,281020	-0,106038	-0,112024	0,310980	2,196873	0,137458	-0,009339	-0,074370	0,118892	1,042150	0,528498	-0,707924	-3,045174	-1,306602	-19,889427	10,884677	12,424089	0,137458	-0,009339	-0,074370	-0,614208	-9,748301	0,528498	0,137458	-0,009339	-0,074370	-0,614208	-9,748301	0,528498
15:12:11,33	0,410993	3,281020	-0,106038	-0,112024	0,310980	2,196873	0,140925	-0,009361	-0,075929	0,131504	1,232756	0,499634	-0,708655	-3,045053	-1,305845	-19,945352	10,854939	12,432832	0,140925	-0,009361	-0,075929	-0,603361	-9,829878	0,499634	0,140925	-0,009361	-0,075929	-0,603361	-9,829878	0,499634
15:12:11,38	0,410993	3,281020	-0,106038	-0,112024	0,310980	2,196873	0,141186	-0,008668	-0,075172	0,041730	1,212763	0,508377	-0,707417	-3,045026	-1,306983	-19,911333	10,849633	12,447758	0,141186	-0,008668	-0,075172	-0,638701	-9,870357	0,508377	0,141186	-0,008668	-0,075172	-0,638701	-9,870357	0,508377
15:12:11,43	0,410993	3,281020	-0,106038	-0,112024	0,310980	2,196873	0,140543	-0,009726	-0,076310	0,109184	1,211432	0,523304	-0,706821	-3,044889	-1,308936	-19,922449	10,898815	12,441070	0,140543	-0,009726	-0,076310	-0,654336	-9,821199	0,523304	0,140543	-0,009726	-0,076310	-0,654336	-9,821199	0,523304
15:12:11,48	0,410993	3,281020	-0,106038	-0,112024	0,310980	2,196873	0,140127	-0,010174	-0,078263	0,169481	1,155596	0,516615	-0,705587	-3,042391	-1,305831	-19,893839	10,890200	12,429504	0,140127	-0,010174	-0,078263	-0,629157	-9,844400	0,516615	0,140127	-0,010174	-0,078263	-0,629157	-9,844400	0,516615
15:12:11,53	0,410993	3,281020	-0,106038	-0,112024	0,310980	2,196873	0,137346	-0,009994	-0,075158	0,166968	1,040075	0,505049	-0,709742	-3,042062	-1,305852	-19,914956	10,908675	12,424811	0,137346	-0,009994	-0,075158	-0,617543	-9,741621	0,505049	0,137346	-0,009994	-0,075158	-0,617543	-9,741621	0,505049
15:12:11,58	0,410993	3,281020	-0,106038	-0,112024	0,310980	2,196873	0,139139	-0,006230	-0,075179	-0,023287	1,105783	0,500356	-0,708560	-3,040558	-1,307800	-19,908278	10,916218	12,421751	0,139139	-0,006230	-0,075179	-0,512372	-9,816660	0,500356	0,139139	-0,006230	-0,075179	-0,512372	-9,816660	0,500356
15:12:11,63	0,410993	3,281020	-0,106038	-0,112024	0,310980	2,196873	0,137246	-0,006502	-0,077127	0,000729	1,009321	0,497297	-0,707978	-3,047718	-1,305836	-19,929417	10,901066	12,419326	0,137246	-0,006502	-0,077127	-0,509709	-9,764465	0,497297	0,137246	-0,006502	-0,077127	-0,509709	-9,764465	0,497297
15:12:11,68	0,410993	3,281020	-0,106038	-0,112024	0,310980	2,196873	0,143155	-0,010586	-0,075163	0,189390	1,305898	0,494872	-0,708557	-3,046695	-1,305050	-19,924791	10,910179	12,433680	0,143155	-0,010586	-0,075163	-0,641618	-9,931804	0,494872	0,143155	-0,010586	-0,075163	-0,641618	-9,931804	0,494872
15:12:11,73	0,410993	3,281020	-0,106038	-0,112024	0,310980	2,196873	0,142559	-0,009574	-0,074378	0,146950	1,274343	0,509225	-0,706849	-3,046393	-1,304299	-19,951650	10,898993	12,414100	0,142559	-0,009574	-0,074378	-0,604585	-9,916555	0,509225	0,142559	-0,009574	-0,074378	-0,604585	-9,916555	0,509225
15:12:11,78	0,410993	3,281020	-0,106038	-0,112024	0,310980	2,196873	0,141443	-0,010902	-0,073626	0,192881	1,198647	0,489645	-0,706881	-3,042862	-1,305460	-19,929567	10,830669	12,427445	0,141443	-0,010902	-0,073626	-0,662889	-9,904650	0,489645	0,141443	-0,010902	-0,073626	-0,662889	-9,904650	0,489645
15:12:11,83	0,410993	3,281020	-0,106038	-0,112024	0,310980	2,196873	0,138401	-0,009108	-0,074787	0,051478	1,093756	0,502990	-0,709194	-3,043787	-1,307793	-19,899571	10,802262	12,407728	0,138401	-0,009108	-0,074787	-0,663484	-9,770754	0,502990	0,138401	-0,009108	-0,074787	-0,663484	-9,770754	0,502990
15:12:11,88	0,410993	3,281020	-0,106038	-0,112024	0,310980	2,196873	0,140359	-0,007567	-0,077120	-0,038231	1,235723	0,483274	-0,705024	-3,045282	-1,301569	-19,906401	10,835905	12,400743	0,140359	-0,007567	-0,077120	-0,632264	-9,782445	0,483274	0,140359	-0,007567	-0,077120	-0,632264	-9,782445	0,483274
15:12:11,93	0,410993	3,281020	-0,106038	-0,112024	0,310980	2,196873	0,139569	-0,011927	-0,070897	0,214184	1,171920	0,476288	-0,706241	-3,044820	-1,307397	-19,921833	10,870231	12,419941	0,139569	-0,011927	-0,070897	-0,722071	-9,784253	0,476288	0,139569	-0,011927	-0,070897	-0,722071	-9,784253	0,476288
15:12:11,98	0,410993	3,281020	-0,106038	-0,112024	0,310980	2,196873	0,139777	-0,010642	-0,076724	0,169374	1,152221	0,495486	-0,707378	-3,046303	-1,304264	-19,911451	10,872463	12,436963	0,139777	-0,010642	-0,076724	-0,666007	-9,820298	0,495486	0,139777	-0,010642	-0,076724	-0,666007	-9,820298	0,495486
15:12:12,03	0,410993	3,281020	-0,106038	-0,112024	0,310980	2,196873	0,141630	-0,010398	-0,073591	0,163835	1,256458	0,512509	-0,707963	-3,042456	-1,305451	-19,905387	10,894299	12,429102	0,141630	-0,010398	-0,073591	-0,652429	-9,861531	0,512509	0,141630	-0,010398	-0,073591	-0,652429	-9,861531	0,512509
15:12:12,08	0,410993	3,281020	-0,106038	-0,112024	0,310980	2,196873	0,138591	-0,007969	-0,074778	0,059433	1,092722	0,504648	-0,709791	-3,044054	-1,305880	-19,946625	10,908752	12,395781	0,138591	-0,007969	-0,074778	-0,566099	-9,786643	0,504648	0,138591	-0,007969	-0,074778	-0,566099	-9,786643	0,504648
15:12:12,13	0,410993	3,281020	-0,106038	-0,112024	0,310980	2,196873	0,140889	-0,007184	-0,075207	0,010541	1,169312	0,471326	-0,706876	-3,045843	-1,306240	-19,949105	10,872972	12,419343	0,140889	-0,007184	-0,075207	-0,553414	-9,890496	0,471326	0,140889	-0,007184	-0,075207	-0,553414	-9,890496	0,471326
15:12:12,19	0,410993	3,281020	-0,106038	-0,112024	0,310980	2,196873	0,140980	-0,010604	-0,075567	0,156125	1,189796	0,494889	-0,706259	-3,044186	-1,306234	-19,930229	10,870237	12,424256	0,140980	-0,010604	-0,075567	-0,676255	-9,877171	0,494889	0,140980	-0,010604	-0,075567	-0,676255	-9,877171	0,494889
15:12:12,24	0,410993	3,281020	-0,106038	-0,112024	0,310980	2,196873	0,138745	-0,009925	-0,072884	0,106759	1,048054	0,474621	-0,708070	-3,045830	-1,309690	-19,937957	10,858795	12,478811	0,138745	-0,009925	-0,072884	-0,672392	-9,843406	0,474621	0,138745	-0,009925	-0,072884	-0,672392	-9,843406	0,474621
15:12:12,29	0,410993	3,281020	-0,106038	-0,112024	0,310980	2,196873	0,144041	-0,010589	-0,130806	0,050376	1,360445	0,452506	-0,708419	-3,048486	-1,361479	-19,991648	10,776323	12,376961	0,144041	-0,010589	-0,130806	-0,780832	-9,946805	0,452506	0,144041	-0,010589	-0,130806	-0,780832	-9,946805	0,452506
15:12:12,34	0,410993	3,281020	-0,106038	-0,112024	0,310980	2,196873	0,144041	-0,010589	-0,130806	0,050376	1,360445	0,452506	-0,659260	-3,085171	-6,691591	-9,417060	1,427530	12,618185	0,144041	-0,010589	-0,130806	-0,780832	-9,946805	0,452506	0,144041	-0,010589	-0,130806	-0,780832	-9,946805	0,452506
15:12:12,39	0,410955	3,281064	-0,096027	-0,112035	0,310985	2,197033	0,151232	-0,071503	-5,460918	0,408952	15,566601	0,693731	-0,661651	-3,083617	-6,903554	-8,944003	1,237626	12,702119	0,151232	-0,071503	-5,460918	-5,204068	3,694904	0,693731	0,151232	-0,071503	-5,460918	-5,204068	3,694904	0,693731
15:12:12,44	0,410955	3,281064	-0,096027	-0,112035	0,310985	2,197033	0,151082	-0,068656	-5,672881	0,332966	16,063430	0,777665	-0,662809	-3,086345	-6,891909	-8,984424	1,292026	12,691742	0,151082	-0,068656	-5,672881	-5,056552	4,203511	0,777665	0,151082	-0,068656	-5,672881	-5,056552	4,203511	0,777665
15:12:12,49	0,410955	3,281064	-0,096027	-0,112035	0,310985	2,197033	0,154023	-0,069017	-5,661236	0,378648	16,154146	0,767287	-0,661646	-3,089680	-6,883785	-9,033332	1,326020	12,649335	0,154023	-0,069017	-5,661236	-5,039222	4,063375	0,767287	0,154023	-0,069017	-5,661236	-5,039222	4,063375	0,767287
15:12:12,54	0,410955	3,281064	-0,096027	-0,112035	0,310985	2,197033	0,156330	-0,071692	-5,653112	0,522706	16,214766	0,724880	-0,659886	-3,084722	-6,877214	-9,044503	1,343915	12,632529	0,156330	-0,071692	-5,653112	-5,105110	3,942883	0,724880	0,156330	-0,071692	-5,653112	-5,105110	3,942883	0,724880
15:12:12,59	0,410955	3,281064	-0,096027	-0,112035	0,310985	2,197033	0,151156	-0,070737	-5,646541	0,482975	15,927094	0,708074	-0,663407	-3,088695	-6,873316	-9,068230	1,382827	12,644985	0,151156	-0,070737	-5,646541	-5,069899	4,061373	0,708074	0,151156	-0,070737	-5,646541	-5,069899	4,061373	0,708074
15:12:12,64	0,410955	3,281064	-0,096027	-0,112035	0,310985	2,197033	0,156357	-0,069675	-5,642643	0,449553	16,157540	0,720530	-0,661085	-3,085280	-6,866703	-9,092350	1,407991	12,681684	0,156357	-0,069675	-5,642643	-5,019903	3,883542	0,720530	0,156357	-0,069675	-5,642643	-5,019903	3,883542	0,720530
15:12:12,69	0,410955	3,281064	-0,096027	-0,112035	0,310985	2,197033	0,152238	-0,069978	-5,636030	0,475073	15,909921	0,757229	-0,665249	-3,086738	-6,864784	-9,138737	1,462305	12,676952	0,152238	-0,069978	-5,636030	-5,018215	3,959205	0,757229	0,152238	-0,069978	-5,636030	-5,018215	3,959205	0,757229
15:12:12,74	0,410955	3,281064	-0,096027	-0,112035	0,310985	2,197033	0,155583	-0,067100	-5,634112	0,349271	16,016522	0,752497	-0,661143	-3,091195	-6,862796	-9,147698	1,431201	12,708802	0,155583	-0,067100	-5,634112	-4,918112	3,803239	0,752497	0,155583	-0,067100	-5,634112	-4,918112	3,803239	0,752497
15:12:12,79	0,410955	3,281064	-0,096027	-0,112035	0,310985	2,197033	0,157391	-0,072885	-5,632123	0,618666	16,118293	0,784347	-0,665220	-3,091316	-6,854328	-9,158737	1,443288	12,611369	0,157391	-0,072885	-5,632123	-5,102827	3,763137	0,784347	0,157391	-0,072885	-5,632123	-5,102827	3,763137	0,784347
15:12:12,84	0,410955	3,281064	-0,096027	-0,112035	0,310985	2,197033	0,159533	-0,069415	-5,623655	0,443139	16,214123	0,686915	-0,667016	-3,089408	-6,857047	-9,167334	1,467287	12,633235	0,159533	-0,069415	-5,623655	-5,005906	3,690745	0,686915	0,159533	-0,069415	-5,623655	-5,005906	3,690745	0,686915
15:12:12,89	0,410955	3,281064	-0,096027	-0,112035	0,310985	2,197033	0,158779	-0,066906	-5,626374	0,329163	16,155426	0,708780	-0,663053	-3,089262	-6,857440	-9,246493	1,494274	12,669774	0,158779	-0,066906	-5,626374	-4,922935	3,691304	0,708780	0,158779	-0,066906	-5,626374	-4,922935	3,691304	0,708780
15:12:12,94	0,410955	3,281064	-0,096027	-0,112035	0,310985	2,197033	0,156671	-0,070265	-5,626767	0,487626	15,963804	0,745319	-0,663040	-3,087313	-6,856279	-9,237537	1,494191	12,669264	0,156671	-0,070265	-5,626767	-5,028158	3,665098	0,745319	0,156671	-0,070265	-5,626767	-5,028158	3,665098	0,745319
15:12:12,99	0,410955	3,281064	-0,096027	-0,112035	0,310985	2,197033	0,160726	-0,067839	-5,625215	0,377988	16,139925	0,749404	-0,664852	-3,093451	-6,853157	-9,293971	1,538275	12,687514	0,160726	-0,067839	-5,625215	-4,947349	3,522969	0,749404	0,160726	-0,067839	-5,625215	-4,947349	3,522969	0,749404
15:12:13,04	0,410955	3,281064	-0,096027	-0,112035	0,310985	2,197033	0,160726	-0,067839	-5,625215	0,377988	16,139925	0,749404	-0,664789	-3,092268	-6,854325	-9,254445	1,518669	12,667996	0,160726	-0,067839	-5,625215	-4,947349	3,522969	0,749404	0,160726	-0,067839	-5,625215	-4,947349	3,522969	0,749404
15:12:13,09	0,410955	3,281064	-0,096027	-0,112035	0,310985	2,197033	0,160142	-0,070265	-5,623652	0,504766	16,125206	0,743541	-0,663594	-3,094138	-6,852376	-9,263038	1,539492	12,667494	0,160142	-0,070265	-5,623652	-5,011002	3,554035	0,743541	0,160142	-0,070265	-5,623652	-5,011002	3,554035	0,743541
15:12:13,14	0,410955	3,281064	-0,096027	-0,112035	0,310985	2,197033	0,161164	-0,072234	-5,621703	0,620892	16,160497	0,743040	-0,666022	-3,088043	-6,854756	-9,280647	1,549639	12,655397	0,161164	-0,072234	-5,621703	-5,049445	3,509099	0,743040	0,161164	-0,072234	-5,621703	-5,049445	3,509099	0,743040
15:12:13,19	0,410955	3,281064	-0,096027	-0,112035	0,310985	2,197033	0,157100	-0,067084	-5,624083	0,353088	15,928818	0,730943	-0,666460	-3,091737	-6,853166	-9,229437	1,565472	12,648943	0,157100	-0,067084	-5,624083	-4,912994	3,596485	0,730943	0,157100	-0,067084	-5,624083	-4,912994	3,596485	0,730943
15:12:13,24	0,410955	3,281064	-0,096027	-0,112035	0,310985	2,197033	0,160518	-0,068551	-5,622494	0,468693	16,142986	0,724488	-0,665380	-3,087710	-6,853596	-9,262061	1,556698	12,635507	0,160518	-0,068551	-5,622494	-4,912555	3,542341	0,724488	0,160518	-0,068551	-5,622494	-4,912555	3,542341	0,724488
15:12:13,29	0,410955	3,281064	-0,096027	-0,112035	0,310985	2,197033	0,156490	-0,067474	-5,622924	0,388765	15,909697	0,711052	-0,664773	-3,091349	-6,853537	-9,256159	1,554347	12,688197	0,156490	-0,067474	-5,622924	-4,907917	3,625200	0,711052	0,156490	-0,067474	-5,622924	-4,907917	3,625200	0,711052
15:12:13,34	0,410955	3,281064	-0,096027	-0,112035	0,310985	2,197033	0,159338	-0,069819	-5,622864	0,511614	16,064051	0,763742	-0,664786	-3,089565	-6,850074	-9,264685	1,544563	12,657055	0,159338	-0,069819	-5,622864	-4,969142	3,556029	0,763742	0,159338	-0,069819	-5,622864	-4,969142	3,556029	0,763742
15:12:13,39	0,410955	3,281064	-0,096027	-0,112035	0,310985	2,197033	0,157800	-0,068915	-5,619401	0,451897	15,981570	0,732601	-0,667745	-3,089372	-6,849686	-9,269353	1,541572	12,665978	0,157800	-0,068915	-5,619401	-4,957935	3,594302	0,732601	0,157800	-0,068915	-5,619401	-4,957935	3,594302	0,732601
15:12:13,44	0,410955	3,281064	-0,096027	-0,112035	0,310985	2,197033	0,159112	-0,066255	-5,619013	0,308675	16,047277	0,741524	-0,667686	-3,084523	-6,849711	-9,241671	1,570437	12,643138	0,159112	-0,066255	-5,619013	-4,892381	3,556970	0,741524	0,159112	-0,066255	-5,619013	-4,892381	3,556970	0,741524
15:12:13,49	0,410955	3,281064	-0,096027	-0,112035	0,310985	2,197033	0,154884	-0,063883	-5,619038	0,224130	15,836934	0,718683	-0,664125	-3,093288	-6,845406	-9,258801	1,561678	12,634884	0,154884	-0,063883	-5,619038	-4,790664	3,678568	0,718683	0,154884	-0,063883	-5,619038	-4,790664	3,678568	0,718683
15:12:13,54	0,410955	3,281064	-0,096027	-0,112035	0,310985	2,197033	0,160694	-0,071349	-5,614734	0,596231	16,128625	0,710429	-0,665307	-3,096099	-6,845015	-9,265801	1,550908	12,628906	0,160694	-0,071349	-5,614734	-5,004674	3,514134	0,710429	0,160694	-0,071349	-5,614734	-5,004674	3,514134	0,710429
15:12:13,59	0,410955	3,281064	-0,096027	-0,112035	0,310985	2,197033	0,163719	-0,071730	-5,614342	0,603235	16,285244	0,704451	-0,665955	-3,088740	-6,846973	-9,277985	1,585571	12,661384	0,163719	-0,071730	-5,614342	-5,027607	3,433297	0,704451	0,163719	-0,071730	-5,614342	-5,027607	3,433297	0,704451
15:12:13,64	0,410955	3,281064	-0,096027	-0,112035	0,310985	2,197033	0,157670	-0,067491	-5,616300	0,406687	15,942802	0,736929	-0,665833	-3,088266	-6,843838	-9,224627	1,582367	12,663762	0,157670	-0,067491	-5,616300	-4,891322	3,565717	0,736929	0,157670	-0,067491	-5,616300	-4,891322	3,565717	0,736929
15:12:13,69	0,410955	3,281064	-0,096027	-0,112035	0,310985	2,197033	0,157199	-0,067359	-5,613165	0,423734	15,966115	0,739307	-0,662401	-3,088495	-6,843083	-9,259432	1,534108	12,648138	0,157199	-0,067359	-5,613165	-4,863923	3,626013	0,739307	0,157199	-0,067359	-5,613165	-4,863923	3,626013	0,739307
15:12:13,74	0,410955	3,281064	-0,096027	-0,112035	0,310985	2,197033	0,155681	-0,070445	-5,612410	0,525046	15,881158	0,723683	-0,668362	-3,090433	-6,844257	-9,302335	1,560646	12,663361	0,155681	-0,070445	-5,612410	-5,004917	3,660232	0,723683	0,155681	-0,070445	-5,612410	-5,004917	3,660232	0,723683
15:12:13,79	0,410955	3,281064	-0,096027	-0,112035	0,310985	2,197033	0,160339	-0,066252	-5,613584	0,308536	16,072979	0,738907	-0,662963	-3,092414	-6,844234	-9,272013	1,585603	12,654784	0,160339	-0,066252	-5,613584	-4,892269	3,486356	0,738907	0,160339	-0,066252	-5,613584	-4,892269	3,486356	0,738907
15:12:13,84	0,410955	3,281064	-0,096027	-0,112035	0,310985	2,197033	0,159356	-0,071919	-5,613561	0,639976	16,035629	0,730329	-0,664123	-3,093994	-6,839552	-9,273287	1,581399	12,670759	0,159356	-0,071919	-5,613561	-5,005661	3,526194	0,730329	0,159356	-0,071919	-5,613561	-5,005661	3,526194	0,730329
15:12:13,89	0,410955	3,281064	-0,096027	-0,112035	0,310985	2,197033	0,161304	-0,071704	-5,608879	0,624537	16,137940	0,746305	-0,667110	-3,088858	-6,842325	-9,283938	1,600691	12,644349	0,161304	-0,071704	-5,608879	-5,004250	3,475563	0,746305	0,161304	-0,071704	-5,608879	-5,004250	3,475563	0,746305
15:12:13,94	0,410955	3,281064	-0,096027	-0,112035	0,310985	2,197033	0,158350	-0,066549	-5,611652	0,367846	15,965437	0,719894	-0,665901	-3,090192	-6,839216	-9,284266	1,611765	12,633136	0,158350	-0,066549	-5,611652	-4,856254	3,534987	0,719894	0,158350	-0,066549	-5,611652	-4,856254	3,534987	0,719894
15:12:13,99	0,410955	3,281064	-0,096027	-0,112035	0,310985	2,197033	0,158901	-0,068263	-5,608543	0,466418	15,988274	0,708681	-0,664737	-3,091256	-6,843857	-9,283837	1,616182	12,655521	0,158901	-0,068263	-5,608543	-4,892259	3,514561	0,708681	0,158901	-0,068263	-5,608543	-4,892259	3,514561	0,708681
15:12:14,04	0,410955	3,281064	-0,096027	-0,112035	0,310985	2,197033	0,159240	-0,069803	-5,613185	0,550502	16,004074	0,731066	-0,668321	-3,090970	-6,839575	-9,304851	1,599759	12,685944	0,159240	-0,069803	-5,613185	-4,929011	3,503737	0,731066	0,159240	-0,069803	-5,613185	-4,929011	3,503737	0,731066
15:12:14,09	0,410955	3,281064	-0,096027	-0,112035	0,310985	2,197033	0,160784	-0,066556	-5,608902	0,356950	16,074399	0,761489	-0,667675	-3,094627	-6,838391	-9,293172	1,607070	12,680062	0,160784	-0,066556	-5,608902	-4,867706	3,452821	0,761489	0,160784	-0,066556	-5,608902	-4,867706	3,452821	0,761489
15:12:14,14	0,410955	3,281064	-0,096027	-0,112035	0,310985	2,197033	0,163628	-0,068945	-5,607718	0,493329	16,228734	0,755607	-0,664175	-3,088431	-6,840352	-9,287809	1,603792	12,682619	0,163628	-0,068945	-5,607718	-4,918833	3,383919	0,755607	0,163628	-0,068945	-5,607718	-4,918833	3,383919	0,755607
15:12:14,19	0,410955	3,281064	-0,096027	-0,112035	0,310985	2,197033	0,156512	-0,068877	-5,609679	0,489672	15,864981	0,758164	-0,663485	-3,092389	-6,837261	-9,260062	1,588364	12,616504	0,156512	-0,068877	-5,609679	-4,917207	3,578779	0,758164	0,156512	-0,068877	-5,609679	-4,917207	3,578779	0,758164
15:12:14,24	0,410955	3,281064	-0,096027	-0,112035	0,310985	2,197033	0,159596	-0,071454	-5,606588	0,624143	16,057062	0,692049	-0,666482	-3,088492	-6,838418	-9,276610	1,620870	12,666931	0,159596	-0,071454	-5,606588	-4,984961	3,528812	0,692049	0,159596	-0,071454	-5,606588	-4,984961	3,528812	0,692049
15:12:14,29	0,410955	3,281064	-0,096027	-0,112035	0,310985	2,197033	0,157718	-0,066910	-5,607745	0,407742	15,928861	0,742476	-0,669978	-3,092689	-6,836086	-9,278475	1,627264	12,649974	0,157718	-0,066910	-5,607745	-4,844673	3,547975	0,742476	0,157718	-0,066910	-5,607745	-4,844673	3,547975	0,742476
15:12:14,34	0,410955	3,281064	-0,096027	-0,112035	0,310985	2,197033	0,163101	-0,065981	-5,605413	0,364041	16,203961	0,725519	-0,667389	-3,089577	-6,835386	-9,292579	1,606585	12,654785	0,163101	-0,065981	-5,605413	-4,815452	3,400515	0,725519	0,163101	-0,065981	-5,605413	-4,815452	3,400515	0,725519
15:12:14,39	0,410955	3,281064	-0,096027	-0,112035	0,310985	2,197033	0,159112	-0,066667	-5,604713	0,374771	15,994626	0,730330	-0,664201	-3,088530	-6,835724	-9,316319	1,613613	12,651320	0,159112	-0,066667	-5,604713	-4,858600	3,504366	0,730330	0,159112	-0,066667	-5,604713	-4,858600	3,504366	0,730330
15:12:14,44	0,410955	3,281064	-0,096027	-0,112035	0,310985	2,197033	0,156611	-0,068905	-5,605051	0,485342	15,840521	0,726866	-0,664068	-3,089174	-6,832972	-9,268258	1,636419	12,659500	0,156611	-0,068905	-5,605051	-4,923680	3,546559	0,726866	0,156611	-0,068905	-5,605051	-4,923680	3,546559	0,726866
15:12:14,49	0,410955	3,281064	-0,096027	-0,112035	0,310985	2,197033	0,157102	-0,069342	-5,602299	0,551854	15,896296	0,735045	-0,664740	-3,092978	-6,833756	-9,308144	1,613317	12,654121	0,157102	-0,069342	-5,602299	-4,891483	3,563755	0,735045	0,157102	-0,069342	-5,602299	-4,891483	3,563755	0,735045
15:12:14,54	0,410955	3,281064	-0,096027	-0,112035	0,310985	2,197033	0,160733	-0,070662	-5,603083	0,580536	16,062080	0,729667	-0,667738	-3,092043	-6,831435	-9,337783	1,626570	12,667595	0,160733	-0,070662	-5,603083	-4,966410	3,444559	0,729667	0,160733	-0,070662	-5,603083	-4,966410	3,444559	0,729667
15:12:14,59	0,410955	3,281064	-0,096027	-0,112035	0,310985	2,197033	0,161422	-0,067598	-5,600762	0,417860	16,065621	0,743140	-0,665266	-3,085994	-6,832989	-9,264941	1,622054	12,654436	0,161422	-0,067598	-5,600762	-4,888552	3,394003	0,743140	0,161422	-0,067598	-5,600762	-4,888552	3,394003	0,743140
15:12:14,64	0,410955	3,281064	-0,096027	-0,112035	0,310985	2,197033	0,154947	-0,066714	-5,602317	0,404397	15,794284	0,729981	-0,668202	-3,092978	-6,831821	-9,291048	1,645403	12,638662	0,154947	-0,066714	-5,602317	-4,832614	3,630920	0,729981	0,154947	-0,066714	-5,602317	-4,832614	3,630920	0,729981
15:12:14,69	0,410955	3,281064	-0,096027	-0,112035	0,310985	2,197033	0,162464	-0,067664	-5,601148	0,460982	16,150865	0,714208	-0,667673	-3,090154	-6,831802	-9,295140	1,613486	12,681787	0,162464	-0,067664	-5,601148	-4,850631	3,397446	0,714208	0,162464	-0,067664	-5,601148	-4,850631	3,397446	0,714208
15:12:14,74	0,410955	3,281064	-0,096027	-0,112035	0,310985	2,197033	0,159753	-0,066710	-5,601129	0,381677	16,022309	0,757333	-0,668222	-3,090996	-6,832983	-9,287725	1,635553	12,653846	0,159753	-0,066710	-5,601129	-4,855031	3,481701	0,757333	0,159753	-0,066710	-5,601129	-4,855031	3,481701	0,757333
15:12:14,79	0,410955	3,281064	-0,096027	-0,112035	0,310985	2,197033	0,160757	-0,066655	-5,602310	0,401652	16,069911	0,729391	-0,667042	-3,087474	-6,832198	-9,283208	1,656077	12,678931	0,160757	-0,066655	-5,602310	-4,830764	3,450480	0,729391	0,160757	-0,066655	-5,602310	-4,830764	3,450480	0,729391
15:12:14,84	0,410955	3,281064	-0,096027	-0,112035	0,310985	2,197033	0,157117	-0,065916	-5,601525	0,383257	15,874276	0,754477	-0,667703	-3,092821	-6,831452	-9,324153	1,616822	12,633127	0,157117	-0,065916	-5,601525	-4,791148	3,540592	0,754477	0,157117	-0,065916	-5,601525	-4,791148	3,540592	0,754477
15:12:14,89	0,410955	3,281064	-0,096027	-0,112035	0,310985	2,197033	0,162078	-0,068017	-5,600779	0,438039	16,116411	0,708672	-0,667050	-3,090245	-6,830642	-9,295705	1,649784	12,672654	0,162078	-0,068017	-5,600779	-4,901292	3,393297	0,708672	0,162078	-0,068017	-5,600779	-4,901292	3,393297	0,708672
15:12:14,94	0,410955	3,281064	-0,096027	-0,112035	0,310985	2,197033	0,159520	-0,067295	-5,599969	0,443248	15,991576	0,748199	-0,668909	-3,091852	-6,829513	-9,353972	1,667553	12,653194	0,159520	-0,067295	-5,599969	-4,839381	3,469226	0,748199	0,159520	-0,067295	-5,599969	-4,839381	3,469226	0,748199
15:12:14,99	0,410955	3,281064	-0,096027	-0,112035	0,310985	2,197033	0,161842	-0,066488	-5,598840	0,387538	16,052959	0,728740	-0,669400	-3,091768	-6,831421	-9,291144	1,634452	12,662268	0,161842	-0,066488	-5,598840	-4,831740	3,348356	0,728740	0,161842	-0,066488	-5,598840	-4,831740	3,348356	0,728740
15:12:15,04	0,410955	3,281064	-0,096027	-0,112035	0,310985	2,197033	0,162015	-0,066021	-5,600748	0,366038	16,132913	0,737813	-0,667141	-3,090313	-6,829483	-9,335623	1,640129	12,686559	0,162015	-0,066021	-5,600748	-4,816635	3,414735	0,737813	0,162015	-0,066021	-5,600748	-4,816635	3,414735	0,737813
15:12:15,09	0,410955	3,281064	-0,096027	-0,112035	0,310985	2,197033	0,159625	-0,067250	-5,598810	0,412587	15,967260	0,762105	-0,664114	-3,091309	-6,830269	-9,300437	1,630113	12,643124	0,159625	-0,067250	-5,598810	-4,866507	3,436719	0,762105	0,159625	-0,067250	-5,598810	-4,866507	3,436719	0,762105
15:12:15,14	0,410955	3,281064	-0,096027	-0,112035	0,310985	2,197033	0,158975	-0,070369	-5,599596	0,583740	15,968930	0,718669	-0,664136	-3,091730	-6,827553	-9,330844	1,672400	12,652762	0,158975	-0,070369	-5,599596	-4,940266	3,489429	0,718669	0,158975	-0,070369	-5,599596	-4,940266	3,489429	0,718669
15:12:15,19	0,410955	3,281064	-0,096027	-0,112035	0,310985	2,197033	0,159350	-0,070561	-5,596880	0,615099	15,940977	0,728308	-0,667627	-3,088103	-6,826004	-9,296951	1,652395	12,650766	0,159350	-0,070561	-5,596880	-4,923914	3,432002	0,728308	0,159350	-0,070561	-5,596880	-4,923914	3,432002	0,728308
15:12:15,24	0,410955	3,281064	-0,096027	-0,112035	0,310985	2,197033	0,157954	-0,065724	-5,595332	0,363210	15,907742	0,726311	-0,667745	-3,087581	-6,828327	-9,328583	1,613455	12,685230	0,157954	-0,065724	-5,595332	-4,796118	3,508350	0,726311	0,157954	-0,065724	-5,595332	-4,796118	3,508350	0,726311
15:12:15,29	0,410955	3,281064	-0,096027	-0,112035	0,310985	2,197033	0,157561	-0,065360	-5,597655	0,294756	15,879386	0,760776	-0,668267	-3,092562	-6,826372	-9,322898	1,632617	12,669231	0,157561	-0,065360	-5,597655	-4,836018	3,510839	0,760776	0,157561	-0,065360	-5,597655	-4,836018	3,510839	0,760776
15:12:15,34	0,410955	3,281064	-0,096027	-0,112035	0,310985	2,197033	0,162136	-0,067399	-5,595700	0,420203	16,112636	0,744777	-0,668828	-3,086616	-6,826023	-9,312936	1,677054	12,646899	0,162136	-0,067399	-5,595700	-4,870605	3,384938	0,744777	0,162136	-0,067399	-5,595700	-4,870605	3,384938	0,744777
15:12:15,39	0,410955	3,281064	-0,096027	-0,112035	0,310985	2,197033	0,157267	-0,063940	-5,595350	0,283808	15,845833	0,722445	-0,662409	-3,091661	-6,827533	-9,330386	1,625591	12,675780	0,157267	-0,063940	-5,595350	-4,735482	3,500388	0,722445	0,157267	-0,063940	-5,595350	-4,735482	3,500388	0,722445
15:12:15,44	0,410955	3,281064	-0,096027	-0,112035	0,310985	2,197033	0,158427	-0,072021	-5,596860	0,650748	15,916766	0,751326	-0,667044	-3,091875	-6,827535	-9,297133	1,627238	12,660124	0,158427	-0,072021	-5,596860	-5,002932	3,480271	0,751326	0,158427	-0,072021	-5,596860	-5,002932	3,480271	0,751326
15:12:15,49	0,410955	3,281064	-0,096027	-0,112035	0,310985	2,197033	0,160930	-0,068115	-5,596862	0,465643	16,074909	0,735670	-0,665906	-3,090287	-6,827542	-9,318458	1,651080	12,671234	0,160930	-0,068115	-5,596862	-4,881347	3,441909	0,735670	0,160930	-0,068115	-5,596862	-4,881347	3,441909	0,735670
15:12:15,54	0,410955	3,281064	-0,096027	-0,112035	0,310985	2,197033	0,158985	-0,068306	-5,596869	0,485610	15,943395	0,746780	-0,665999	-3,092965	-6,826781	-9,370276	1,648022	12,665947	0,158985	-0,068306	-5,596869	-4,876448	3,463055	0,746780	0,158985	-0,068306	-5,596869	-4,876448	3,463055	0,746780
15:12:15,59	0,410955	3,281064	-0,096027	-0,112035	0,310985	2,197033	0,161351	-0,069564	-5,596108	0,522455	16,023052	0,741493	-0,669429	-3,091020	-6,825644	-9,332880	1,673435	12,621775	0,161351	-0,069564	-5,596108	-4,938335	3,357024	0,741493	0,161351	-0,069564	-5,596108	-4,938335	3,357024	0,741493
15:12:15,64	0,410955	3,281064	-0,096027	-0,112035	0,310985	2,197033	0,161382	-0,065621	-5,594971	0,358139	16,044364	0,697320	-0,669403	-3,088349	-6,825619	-9,309466	1,673331	12,655832	0,161382	-0,065621	-5,594971	-4,793147	3,375871	0,697320	0,161382	-0,065621	-5,594971	-4,793147	3,375871	0,697320
15:12:15,69	0,410955	3,281064	-0,096027	-0,112035	0,310985	2,197033	0,159055	-0,064308	-5,594946	0,301465	15,943698	0,731378	-0,668817	-3,088074	-6,825598	-9,302570	1,660981	12,679721	0,159055	-0,064308	-5,594946	-4,746729	3,457862	0,731378	0,159055	-0,064308	-5,594946	-4,746729	3,457862	0,731378
15:12:15,74	0,410955	3,281064	-0,096027	-0,112035	0,310985	2,197033	0,158524	-0,064679	-5,594925	0,313508	15,928225	0,755266	-0,665314	-3,088094	-6,824069	-9,319546	1,648375	12,650092	0,158524	-0,064679	-5,594925	-4,763806	3,484084	0,755266	0,158524	-0,064679	-5,594925	-4,763806	3,484084	0,755266
15:12:15,79	0,410955	3,281064	-0,096027	-0,112035	0,310985	2,197033	0,156790	-0,067723	-5,593396	0,452368	15,829645	0,725638	-0,670112	-3,092116	-6,826012	-9,366242	1,653512	12,665029	0,156790	-0,067723	-5,593396	-4,863866	3,521644	0,725638	0,156790	-0,067723	-5,593396	-4,863866	3,521644	0,725638
15:12:15,84	0,410955	3,281064	-0,096027	-0,112035	0,310985	2,197033	0,162672	-0,065579	-5,595339	0,321981	16,092522	0,740574	-0,667069	-3,091663	-6,822901	-9,335848	1,675990	12,644756	0,162672	-0,065579	-5,595339	-4,825949	3,322752	0,740574	0,162672	-0,065579	-5,595339	-4,825949	3,322752	0,740574
15:12:15,89	0,410955	3,281064	-0,096027	-0,112035	0,310985	2,197033	0,160759	-0,067988	-5,592228	0,481906	16,008093	0,720301	-0,667078	-3,091614	-6,823692	-9,341307	1,679189	12,630866	0,160759	-0,067988	-5,592228	-4,855121	3,388547	0,720301	0,160759	-0,067988	-5,592228	-4,855121	3,388547	0,720301
15:12:15,94	0,410955	3,281064	-0,096027	-0,112035	0,310985	2,197033	0,160720	-0,067955	-5,593019	0,480247	15,999776	0,706412	-0,667080	-3,089730	-6,823272	-9,327067	1,662942	12,673829	0,160720	-0,067955	-5,593019	-4,854213	3,383235	0,706412	0,160720	-0,067955	-5,593019	-4,854213	3,383235	0,706412
15:12:15,99	0,410955	3,281064	-0,096027	-0,112035	0,310985	2,197033	0,159090	-0,067011	-5,592599	0,424235	15,935456	0,749375	-0,665374	-3,088019	-6,822155	-9,358834	1,664631	12,635318	0,159090	-0,067011	-5,592599	-4,836161	3,446893	0,749375	0,159090	-0,067011	-5,592599	-4,836161	3,446893	0,749375
15:12:16,04	0,410955	3,281064	-0,096027	-0,112035	0,310985	2,197033	0,156755	-0,067633	-5,591482	0,442125	15,785685	0,710863	-0,665391	-3,092805	-6,824825	-9,358061	1,632460	12,673952	0,156755	-0,067633	-5,591482	-4,867048	3,480413	0,710863	0,156755	-0,067633	-5,591482	-4,867048	3,480413	0,710863
15:12:16,09	0,410955	3,281064	-0,096027	-0,112035	0,310985	2,197033	0,160908	-0,070011	-5,594152	0,538335	16,018391	0,749498	-0,667078	-3,093093	-6,820965	-9,347881	1,672867	12,633698	0,160908	-0,070011	-5,594152	-4,957554	3,387116	0,749498	0,160908	-0,070011	-5,594152	-4,957554	3,387116	0,749498
15:12:16,14	0,410955	3,281064	-0,096027	-0,112035	0,310985	2,197033	0,162001	-0,068695	-5,590292	0,509946	16,063856	0,709243	-0,666995	-3,088533	-6,824064	-9,310668	1,734160	12,652390	0,162001	-0,068695	-5,590292	-4,882575	3,346756	0,709243	0,162001	-0,068695	-5,590292	-4,882575	3,346756	0,709243
15:12:16,19	0,410955	3,281064	-0,096027	-0,112035	0,310985	2,197033	0,158011	-0,066486	-5,593391	0,466766	15,857918	0,727936	-0,664770	-3,091901	-6,822115	-9,348098	1,633053	12,657926	0,158011	-0,066486	-5,593391	-4,752349	3,454090	0,727936	0,158011	-0,066486	-5,593391	-4,752349	3,454090	0,727936
15:12:16,24	0,410955	3,281064	-0,096027	-0,112035	0,310985	2,197033	0,159814	-0,070097	-5,591442	0,548292	15,969858	0,733471	-0,668800	-3,093395	-6,820132	-9,326766	1,687411	12,696084	0,159814	-0,070097	-5,591442	-4,954333	3,424426	0,733471	0,159814	-0,070097	-5,591442	-4,954333	3,424426	0,733471
15:12:16,30	0,410955	3,281064	-0,096027	-0,112035	0,310985	2,197033	0,163124	-0,067354	-5,589459	0,463390	16,133253	0,771629	-0,666398	-3,090007	-6,819393	-9,305567	1,692801	12,648055	0,163124	-0,067354	-5,589459	-4,823898	3,328017	0,771629	0,163124	-0,067354	-5,589459	-4,823898	3,328017	0,771629
15:12:16,35	0,410955	3,281064	-0,096027	-0,112035	0,310985	2,197033	0,162475	-0,069489	-5,594187	0,518688	16,043868	0,726483	-0,667709	-3,093383	-6,822535	-9,366238	1,672233	12,624979	0,162475	-0,069489	-5,594187	-4,936213	3,289546	0,726483	0,162475	-0,069489	-5,594187	-4,936213	3,289546	0,726483
15:12:16,40	0,410955	3,281064	-0,096027	-0,112035	0,310985	2,197033	0,163703	-0,068606	-5,644684	0,428865	16,166415	0,754425	-0,668005	-3,094523	-6,875357	-9,373959	1,599612	12,678879	0,163703	-0,068606	-5,644684	-4,956710	3,315690	0,754425	0,163703	-0,068606	-5,644684	-4,956710	3,315690	0,754425
15:12:16,45	0,410997	3,281002	-0,095015	-0,112025	0,310990	2,197041	0,163703	-0,068606	-5,644684	0,428865	16,166415	0,754425	-0,665710	-3,103542	-7,412987	-8,731358	1,001921	12,683776	0,163703	-0,068606	-5,644684	-4,956710	3,315690	0,754425	0,163703	-0,068606	-5,644684	-4,956710	3,315690	0,754425
15:12:16,50	0,410997	3,281002	-0,095015	-0,112025	0,310990	2,197041	0,170366	-0,075103	-6,182314	0,570411	17,368221	0,759322	-0,668217	-3,107122	-7,408337	-8,815382	0,993419	12,699954	0,170366	-0,075103	-6,182314	-5,325204	3,994485	0,759322	0,170366	-0,075103	-6,182314	-5,325204	3,994485	0,759322
15:12:16,55	0,410997	3,281002	-0,095015	-0,112025	0,310990	2,197041	0,174720	-0,074722	-6,177664	0,501208	17,526131	0,775500	-0,666460	-3,103348	-7,410284	-8,803998	0,988478	12,706573	0,174720	-0,074722	-6,177664	-5,364474	3,810579	0,775500	0,174720	-0,074722	-6,177664	-5,364474	3,810579	0,775500
15:12:16,60	0,410997	3,281002	-0,095015	-0,112025	0,310990	2,197041	0,170574	-0,074357	-6,179611	0,483612	17,322828	0,782118	-0,669870	-3,110084	-7,406793	-8,789102	1,024171	12,655398	0,170574	-0,074357	-6,179611	-5,353375	3,932799	0,782118	0,170574	-0,074357	-6,179611	-5,353375	3,932799	0,782118
15:12:16,65	0,410997	3,281002	-0,095015	-0,112025	0,310990	2,197041	0,178112	-0,074771	-6,176120	0,543542	17,709878	0,730944	-0,667661	-3,106166	-7,404865	-8,839195	1,000531	12,684017	0,178112	-0,074771	-6,176120	-5,326008	3,728086	0,730944	0,178112	-0,074771	-6,176120	-5,326008	3,728086	0,730944
15:12:16,70	0,410997	3,281002	-0,095015	-0,112025	0,310990	2,197041	0,173614	-0,074726	-6,174192	0,495663	17,444423	0,759562	-0,665797	-3,106451	-7,401370	-8,812078	1,021851	12,658348	0,173614	-0,074726	-6,174192	-5,370325	3,815720	0,759562	0,173614	-0,074726	-6,174192	-5,370325	3,815720	0,759562
15:12:16,75	0,410997	3,281002	-0,095015	-0,112025	0,310990	2,197041	0,172929	-0,076483	-6,170697	0,619042	17,421615	0,733894	-0,669343	-3,105750	-7,402919	-8,814643	1,034411	12,678591	0,172929	-0,076483	-6,170697	-5,384859	3,846702	0,733894	0,172929	-0,076483	-6,170697	-5,384859	3,846702	0,733894
15:12:16,80	0,410997	3,281002	-0,095015	-0,112025	0,310990	2,197041	0,174095	-0,073062	-6,172246	0,450728	17,473777	0,754136	-0,670457	-3,107986	-7,399406	-8,796233	1,030174	12,675604	0,174095	-0,073062	-6,172246	-5,284600	3,807285	0,754136	0,174095	-0,073062	-6,172246	-5,284600	3,807285	0,754136
15:12:16,85	0,410997	3,281002	-0,095015	-0,112025	0,310990	2,197041	0,176589	-0,073215	-6,168733	0,464226	17,621497	0,751150	-0,670472	-3,106512	-7,400184	-8,801001	1,043062	12,686446	0,176589	-0,073215	-6,168733	-5,283122	3,759273	0,751150	0,176589	-0,073215	-6,168733	-5,283122	3,759273	0,751150
15:12:16,90	0,410997	3,281002	-0,095015	-0,112025	0,310990	2,197041	0,174047	-0,073133	-6,167961	0,488408	17,477950	0,752145	-0,669256	-3,105744	-7,398634	-8,791865	1,060459	12,676600	0,174047	-0,073133	-6,167961	-5,252555	3,815277	0,752145	0,174047	-0,073133	-6,167961	-5,252555	3,815277	0,752145
15:12:16,95	0,410997	3,281002	-0,095015	-0,112025	0,310990	2,197041	0,174047	-0,073133	-6,167961	0,488408	17,477950	0,752145	-0,669891	-3,105958	-7,397866	-8,821251	1,079370	12,681744	0,174047	-0,073133	-6,167961	-5,252555	3,815277	0,752145	0,174047	-0,073133	-6,167961	-5,252555	3,815277	0,752145
15:12:17,00	0,410997	3,281002	-0,095015	-0,112025	0,310990	2,197041	0,174549	-0,072690	-6,167193	0,467057	17,469156	0,757290	-0,670484	-3,103954	-7,395933	-8,811783	1,049504	12,674864	0,174549	-0,072690	-6,167193	-5,239130	3,767067	0,757290	0,174549	-0,072690	-6,167193	-5,239130	3,767067	0,757290
15:12:17,05	0,410997	3,281002	-0,095015	-0,112025	0,310990	2,197041	0,173110	-0,071175	-6,165260	0,367121	17,417456	0,750409	-0,670492	-3,106585	-7,392428	-8,835081	1,069229	12,682901	0,173110	-0,071175	-6,165260	-5,220101	3,828334	0,750409	0,173110	-0,071175	-6,165260	-5,220101	3,828334	0,750409
15:12:17,10	0,410997	3,281002	-0,095015	-0,112025	0,310990	2,197041	0,175392	-0,072484	-6,161755	0,440608	17,506098	0,758446	-0,671008	-3,104205	-7,392038	-8,801589	1,084698	12,678234	0,175392	-0,072484	-6,161755	-5,249349	3,737813	0,758446	0,175392	-0,072484	-6,161755	-5,249349	3,737813	0,758446
15:12:17,15	0,410997	3,281002	-0,095015	-0,112025	0,310990	2,197041	0,173590	-0,070847	-6,161365	0,385629	17,433643	0,753779	-0,667500	-3,108706	-7,392793	-8,822309	1,082079	12,688451	0,173590	-0,070847	-6,161365	-5,175827	3,806848	0,753779	0,173590	-0,070847	-6,161365	-5,175827	3,806848	0,753779
15:12:17,20	0,410997	3,281002	-0,095015	-0,112025	0,310990	2,197041	0,175734	-0,076135	-6,162120	0,648006	17,528501	0,763996	-0,668702	-3,107420	-7,390056	-8,833434	1,090673	12,725919	0,175734	-0,076135	-6,162120	-5,328602	3,733394	0,763996	0,175734	-0,076135	-6,162120	-5,328602	3,733394	0,763996
15:12:17,25	0,410997	3,281002	-0,095015	-0,112025	0,310990	2,197041	0,175220	-0,074451	-6,159383	0,562334	17,487864	0,801465	-0,670414	-3,103844	-7,391254	-8,799979	1,088558	12,687710	0,175220	-0,074451	-6,159383	-5,282104	3,733073	0,801465	0,175220	-0,074451	-6,159383	-5,282104	3,733073	0,801465
15:12:17,30	0,410997	3,281002	-0,095015	-0,112025	0,310990	2,197041	0,172980	-0,071181	-6,160581	0,407154	17,401412	0,763255	-0,671000	-3,105342	-7,389701	-8,789325	1,036160	12,670118	0,172980	-0,071181	-6,160581	-5,180535	3,822465	0,763255	0,172980	-0,071181	-6,160581	-5,180535	3,822465	0,763255
15:12:17,35	0,410997	3,281002	-0,095015	-0,112025	0,310990	2,197041	0,174570	-0,071422	-6,159028	0,379640	17,519529	0,745664	-0,669844	-3,103361	-7,385818	-8,802896	1,043869	12,683171	0,174570	-0,071422	-6,159028	-5,226976	3,815750	0,745664	0,174570	-0,071422	-6,159028	-5,226976	3,815750	0,745664
15:12:17,40	0,410997	3,281002	-0,095015	-0,112025	0,310990	2,197041	0,172277	-0,071433	-6,155145	0,380111	17,384667	0,758716	-0,672180	-3,107462	-7,389312	-8,822109	1,112956	12,681850	0,172277	-0,071433	-6,155145	-5,227380	3,860916	0,758716	0,172277	-0,071433	-6,155145	-5,227380	3,860916	0,758716
15:12:17,45	0,410997	3,281002	-0,095015	-0,112025	0,310990	2,197041	0,176997	-0,071460	-6,158639	0,431743	17,578897	0,757395	-0,675134	-3,108164	-7,385828	-8,830545	1,097092	12,669004	0,176997	-0,071460	-6,158639	-5,177873	3,684668	0,757395	0,176997	-0,071460	-6,158639	-5,177873	3,684668	0,757395
15:12:17,50	0,410997	3,281002	-0,095015	-0,112025	0,310990	2,197041	0,179081	-0,069253	-6,155155	0,299006	17,687914	0,744549	-0,669222	-3,105455	-7,387743	-8,795704	1,064003	12,689555	0,179081	-0,069253	-6,155155	-5,137335	3,630056	0,744549	0,179081	-0,069253	-6,155155	-5,137335	3,630056	0,744549
15:12:17,55	0,410997	3,281002	-0,095015	-0,112025	0,310990	2,197041	0,173779	-0,073018	-6,157070	0,483575	17,458927	0,765101	-0,670433	-3,104124	-7,385433	-8,817885	1,079004	12,684001	0,173779	-0,073018	-6,157070	-5,248356	3,817278	0,765101	0,173779	-0,073018	-6,157070	-5,248356	3,817278	0,765101
15:12:17,60	0,410997	3,281002	-0,095015	-0,112025	0,310990	2,197041	0,173232	-0,071304	-6,154760	0,396348	17,403780	0,759547	-0,668695	-3,108388	-7,386583	-8,837428	1,071305	12,689168	0,173232	-0,071304	-6,154760	-5,201035	3,805060	0,759547	0,173232	-0,071304	-6,154760	-5,201035	3,805060	0,759547
15:12:17,65	0,410997	3,281002	-0,095015	-0,112025	0,310990	2,197041	0,176055	-0,074941	-6,155910	0,569012	17,537518	0,764714	-0,669792	-3,106502	-7,385821	-8,800313	1,073195	12,659403	0,176055	-0,074941	-6,155910	-5,313844	3,717166	0,764714	0,176055	-0,074941	-6,155910	-5,313844	3,717166	0,764714
15:12:17,70	0,410997	3,281002	-0,095015	-0,112025	0,310990	2,197041	0,174971	-0,073048	-6,155148	0,490775	17,512327	0,734948	-0,671549	-3,106670	-7,386161	-8,795717	1,097438	12,722998	0,174971	-0,073048	-6,155148	-5,243488	3,777100	0,734948	0,174971	-0,073048	-6,155148	-5,243488	3,777100	0,734948
15:12:17,75	0,410997	3,281002	-0,095015	-0,112025	0,310990	2,197041	0,175995	-0,071611	-6,155488	0,439343	17,557411	0,798543	-0,669931	-3,106308	-7,386629	-8,867581	1,086166	12,661006	0,175995	-0,071611	-6,155488	-5,182114	3,741834	0,798543	0,175995	-0,071611	-6,155488	-5,182114	3,741834	0,798543
15:12:17,80	0,410997	3,281002	-0,095015	-0,112025	0,310990	2,197041	0,174873	-0,072831	-6,155956	0,457076	17,442472	0,736552	-0,668655	-3,105922	-7,385023	-8,809008	1,054985	12,692622	0,174873	-0,072831	-6,155956	-5,260130	3,714965	0,736552	0,174873	-0,072831	-6,155956	-5,260130	3,714965	0,736552
15:12:17,85	0,410997	3,281002	-0,095015	-0,112025	0,310990	2,197041	0,173900	-0,073743	-6,154350	0,506798	17,458229	0,768167	-0,671606	-3,105551	-7,385072	-8,824191	1,077829	12,644633	0,173900	-0,073743	-6,154350	-5,282022	3,807046	0,768167	0,173900	-0,073743	-6,154350	-5,282022	3,807046	0,768167
15:12:17,90	0,410997	3,281002	-0,095015	-0,112025	0,310990	2,197041	0,175054	-0,071002	-6,154399	0,376453	17,493632	0,720179	-0,666800	-3,101854	-7,385417	-8,773794	1,101927	12,685237	0,175054	-0,071002	-6,154399	-5,197191	3,751912	0,720179	0,175054	-0,071002	-6,154399	-5,197191	3,751912	0,720179
15:12:17,95	0,410997	3,281002	-0,095015	-0,112025	0,310990	2,197041	0,169450	-0,073316	-6,154744	0,542840	17,233826	0,760782	-0,667979	-3,104077	-7,381941	-8,789243	1,097655	12,653540	0,169450	-0,073316	-6,154744	-5,212441	3,932012	0,760782	0,169450	-0,073316	-6,154744	-5,212441	3,932012	0,760782
15:12:18,00	0,410997	3,281002	-0,095015	-0,112025	0,310990	2,197041	0,171964	-0,073406	-6,151268	0,536096	17,353335	0,729085	-0,667992	-3,104748	-7,383074	-8,786764	1,087995	12,692553	0,171964	-0,073406	-6,151268	-5,226250	3,854135	0,729085	0,171964	-0,073406	-6,151268	-5,226250	3,854135	0,729085
15:12:18,05	0,410997	3,281002	-0,095015	-0,112025	0,310990	2,197041	0,172552	-0,073730	-6,152401	0,545826	17,390863	0,768099	-0,671556	-3,104872	-7,383897	-8,804099	1,087551	12,648977	0,172552	-0,073730	-6,152401	-5,241966	3,845543	0,768099	0,172552	-0,073730	-6,152401	-5,241966	3,845543	0,768099
15:12:18,10	0,410997	3,281002	-0,095015	-0,112025	0,310990	2,197041	0,174441	-0,070706	-6,153224	0,379525	17,474292	0,724523	-0,669845	-3,107038	-7,382333	-8,842462	1,102540	12,668255	0,174441	-0,070706	-6,153224	-5,170882	3,780697	0,724523	0,174441	-0,070706	-6,153224	-5,170882	3,780697	0,724523
15:12:18,15	0,410997	3,281002	-0,095015	-0,112025	0,310990	2,197041	0,175462	-0,073270	-6,151660	0,506664	17,486669	0,743801	-0,667490	-3,107239	-7,382300	-8,826311	1,062836	12,696245	0,175462	-0,073270	-6,151660	-5,245034	3,712922	0,743801	0,175462	-0,073270	-6,151660	-5,245034	3,712922	0,743801
15:12:18,20	0,410997	3,281002	-0,095015	-0,112025	0,310990	2,197041	0,174458	-0,075410	-6,151627	0,591632	17,468328	0,771791	-0,670414	-3,104626	-7,381943	-8,831545	1,118041	12,678352	0,174458	-0,075410	-6,151627	-5,328053	3,773353	0,771791	0,174458	-0,075410	-6,151627	-5,328053	3,773353	0,771791
15:12:18,25	0,410997	3,281002	-0,095015	-0,112025	0,310990	2,197041	0,173657	-0,071571	-6,151270	0,437221	17,394539	0,753897	-0,668020	-3,108288	-7,380345	-8,808348	1,072066	12,694920	0,173657	-0,071571	-6,151270	-5,181139	3,762445	0,753897	0,173657	-0,071571	-6,151270	-5,181139	3,762445	0,753897
15:12:18,30	0,410997	3,281002	-0,095015	-0,112025	0,310990	2,197041	0,175632	-0,075476	-6,149673	0,612051	17,540288	0,770465	-0,669869	-3,104589	-7,379998	-8,842445	1,083035	12,685949	0,175632	-0,075476	-6,149673	-5,312832	3,753198	0,770465	0,175632	-0,075476	-6,149673	-5,312832	3,753198	0,770465
15:12:18,35	0,410997	3,281002	-0,095015	-0,112025	0,310990	2,197041	0,173352	-0,072025	-6,149325	0,425036	17,386742	0,761495	-0,668637	-3,110967	-7,376479	-8,831447	1,048983	12,667335	0,173352	-0,072025	-6,149325	-5,228922	3,778591	0,761495	0,173352	-0,072025	-6,149325	-5,228922	3,778591	0,761495
15:12:18,40	0,410997	3,281002	-0,095015	-0,112025	0,310990	2,197041	0,178260	-0,076281	-6,145806	0,622338	17,668504	0,742881	-0,672740	-3,104821	-7,379998	-8,820887	1,115691	12,676553	0,178260	-0,076281	-6,145806	-5,365688	3,675082	0,742881	0,178260	-0,076281	-6,145806	-5,365688	3,675082	0,742881
15:12:18,45	0,410997	3,281002	-0,095015	-0,112025	0,310990	2,197041	0,174989	-0,069655	-6,149325	0,340859	17,474214	0,752098	-0,669247	-3,106297	-7,380400	-8,833127	1,077176	12,651848	0,174989	-0,069655	-6,149325	-5,127059	3,737548	0,752098	0,174989	-0,069655	-6,149325	-5,127059	3,737548	0,752098
15:12:18,50	0,410997	3,281002	-0,095015	-0,112025	0,310990	2,197041	0,174521	-0,073418	-6,149727	0,497034	17,458523	0,727394	-0,670456	-3,105639	-7,378467	-8,852741	1,088976	12,655986	0,174521	-0,073418	-6,149727	-5,266240	3,758615	0,727394	0,174521	-0,073418	-6,149727	-5,266240	3,758615	0,727394
15:12:18,55	0,410997	3,281002	-0,095015	-0,112025	0,310990	2,197041	0,174556	-0,072042	-6,147794	0,425939	17,437427	0,731531	-0,669836	-3,106524	-7,377271	-8,845596	1,105919	12,684774	0,174556	-0,072042	-6,147794	-5,229387	3,734816	0,731531	0,174556	-0,072042	-6,147794	-5,229387	3,734816	0,731531
15:12:18,61	0,410997	3,281002	-0,095015	-0,112025	0,310990	2,197041	0,175012	-0,073021	-6,146598	0,495092	17,458884	0,760319	-0,669210	-3,105559	-7,380004	-8,818494	1,090119	12,656833	0,175012	-0,073021	-6,146598	-5,237084	3,720434	0,760319	0,175012	-0,073021	-6,146598	-5,237084	3,720434	0,760319
15:12:18,66	0,410997	3,281002	-0,095015	-0,112025	0,310990	2,197041	0,176140	-0,070996	-6,149700	0,404586	17,535228	0,761705	-0,668660	-3,107150	-7,379187	-8,837271	1,094170	12,709814	0,174966	-0,074353	-6,148514	-5,278388	3,734733	0,785360	0,174966	-0,074353	-6,148514	-5,278388	3,734733	0,785360
15:12:18,71	0,410997	3,281002	-0,095015	-0,112025	0,310990	2,197041	0,174966	-0,074353	-6,148514	0,558332	17,469585	0,785360	-0,668280	-3,110518	-7,481348	-8,681039	0,897506	12,686116	0,174966	-0,074353	-6,148514	-5,278388	3,734733	0,785360	0,174966	-0,074353	-6,148514	-5,278388	3,734733	0,785360
15:12:18,76	0,411033	3,280983	-0,094011	-0,112015	0,310984	2,197034	0,190077	-0,075986	-6,730102	0,415621	19,114185	0,741350	-0,674801	-3,121053	-7,960775	-8,207279	0,467614	12,665804	0,190077	-0,075986	-6,730102	-5,549276	4,193177	0,741350	0,190077	-0,075986	-6,730102	-5,549276	4,193177	0,741350
15:12:18,81	0,411033	3,280983	-0,094011	-0,112015	0,310984	2,197034	0,190077	-0,075986	-6,730102	0,415621	19,114185	0,741350	-0,672274	-3,116016	-7,953342	-8,121714	0,460226	12,700111	0,190077	-0,075986	-6,730102	-5,549276	4,193177	0,741350	0,190077	-0,075986	-6,730102	-5,549276	4,193177	0,741350
15:12:18,86	0,411033	3,280983	-0,094011	-0,112015	0,310984	2,197034	0,184451	-0,075656	-6,722670	0,434849	18,899455	0,775656	-0,670429	-3,114419	-7,944764	-8,102956	0,484915	12,729961	0,184451	-0,075656	-6,722670	-5,504148	4,420048	0,775656	0,184451	-0,075656	-6,722670	-5,504148	4,420048	0,775656
15:12:18,91	0,411033	3,280983	-0,094011	-0,112015	0,310984	2,197034	0,182146	-0,076455	-6,714091	0,507160	18,783495	0,805506	-0,674485	-3,119218	-7,942829	-8,084624	0,461492	12,687670	0,182146	-0,076455	-6,714091	-5,494563	4,485032	0,805506	0,182146	-0,076455	-6,714091	-5,494563	4,485032	0,805506
15:12:18,96	0,411033	3,280983	-0,094011	-0,112015	0,310984	2,197034	0,184319	-0,073106	-6,705931	0,354883	18,935918	0,779952	-0,674416	-3,114627	-7,936604	-8,057878	0,484120	12,704406	0,184319	-0,073106	-6,705931	-5,383975	4,466889	0,779952	0,184319	-0,073106	-6,705931	-5,383975	4,466889	0,779952
15:12:19,01	0,411033	3,280983	-0,094011	-0,112015	0,310984	2,197034	0,184319	-0,073106	-6,705931	0,354883	18,935918	0,779952	-0,674420	-3,114125	-7,934284	-8,061041	0,474407	12,693099	0,184319	-0,073106	-6,705931	-5,383975	4,466889	0,779952	0,184319	-0,073106	-6,705931	-5,383975	4,466889	0,779952
15:12:19,06	0,411033	3,280983	-0,094011	-0,112015	0,310984	2,197034	0,184037	-0,079753	-6,700074	0,654305	18,951798	0,784835	-0,668519	-3,117705	-7,930746	-8,054508	0,428852	12,709290	0,184037	-0,079753	-6,700074	-5,606276	4,504917	0,784835	0,184037	-0,079753	-6,700074	-5,606276	4,504917	0,784835
15:12:19,11	0,411033	3,280983	-0,094011	-0,112015	0,310984	2,197034	0,184037	-0,079753	-6,700074	0,654305	18,951798	0,784835	-0,672653	-3,117179	-7,931167	-8,074856	0,473228	12,691159	0,184037	-0,079753	-6,700074	-5,606276	4,504917	0,784835	0,184037	-0,079753	-6,700074	-5,606276	4,504917	0,784835
15:12:19,16	0,411033	3,280983	-0,094011	-0,112015	0,310984	2,197034	0,185647	-0,075909	-6,700494	0,482705	18,995738	0,766704	-0,670306	-3,119909	-7,926479	-8,092890	0,472714	12,712702	0,185647	-0,075909	-6,700494	-5,476170	4,422428	0,766704	0,185647	-0,075909	-6,700494	-5,476170	4,422428	0,766704
15:12:19,21	0,411033	3,280983	-0,094011	-0,112015	0,310984	2,197034	0,183297	-0,073186	-6,698549	0,358848	18,861439	0,790748	-0,673836	-3,113781	-7,929222	-8,076428	0,494628	12,715203	0,183297	-0,073186	-6,698549	-5,386260	4,472660	0,790748	0,183297	-0,073186	-6,698549	-5,386260	4,472660	0,790748
15:12:19,26	0,411033	3,280983	-0,094011	-0,112015	0,310984	2,197034	0,183297	-0,073186	-6,698549	0,358848	18,861439	0,790748	-0,676681	-3,115758	-7,926521	-8,045323	0,491708	12,663909	0,186431	-0,071710	-6,695848	-5,334125	4,417993	0,739455	0,186431	-0,071710	-6,695848	-5,334125	4,417993	0,739455
15:12:19,31	0,411033	3,280983	-0,094011	-0,112015	0,310984	2,197034	0,186431	-0,071710	-6,695848	0,295127	19,052832	0,739455	-0,672609	-3,115253	-7,925331	-8,065924	0,492751	12,702971	0,186431	-0,071710	-6,695848	-5,334125	4,417993	0,739455	0,186431	-0,071710	-6,695848	-5,334125	4,417993	0,739455
15:12:19,36	0,411033	3,280983	-0,094011	-0,112015	0,310984	2,197034	0,183958	-0,074985	-6,694658	0,455999	18,905873	0,778516	-0,670214	-3,118496	-7,925282	-8,052566	0,492147	12,736633	0,183958	-0,074985	-6,694658	-5,430294	4,465164	0,778516	0,183958	-0,074985	-6,694658	-5,430294	4,465164	0,778516
15:12:19,41	0,411033	3,280983	-0,094011	-0,112015	0,310984	2,197034	0,185570	-0,078680	-6,694609	0,654297	19,001540	0,812178	-0,670274	-3,117256	-7,921421	-8,086385	0,495428	12,730065	0,185570	-0,078680	-6,694609	-5,522056	4,434332	0,812178	0,185570	-0,078680	-6,694609	-5,522056	4,434332	0,812178
15:12:19,46	0,411033	3,280983	-0,094011	-0,112015	0,310984	2,197034	0,184525	-0,078008	-6,690748	0,605315	18,916305	0,805610	-0,675540	-3,118040	-7,919496	-8,072453	0,477089	12,702910	0,184525	-0,078008	-6,690748	-5,518332	4,431077	0,805610	0,184525	-0,078008	-6,690748	-5,518332	4,431077	0,805610
15:12:19,51	0,411033	3,280983	-0,094011	-0,112015	0,310984	2,197034	0,187837	-0,073839	-6,688823	0,379613	19,109763	0,778455	-0,672587	-3,116847	-7,920670	-8,067179	0,483217	12,689919	0,187837	-0,073839	-6,688823	-5,416771	4,364546	0,778455	0,187837	-0,073839	-6,688823	-5,416771	4,364546	0,778455
15:12:19,56	0,411033	3,280983	-0,094011	-0,112015	0,310984	2,197034	0,185328	-0,075800	-6,689997	0,489534	18,980765	0,765464	-0,674320	-3,118583	-7,919877	-8,058040	0,488028	12,698629	0,185328	-0,075800	-6,689997	-5,460797	4,432554	0,765464	0,185328	-0,075800	-6,689997	-5,460797	4,432554	0,765464
15:12:19,61	0,411033	3,280983	-0,094011	-0,112015	0,310984	2,197034	0,187697	-0,075167	-6,689204	0,465345	19,109508	0,774175	-0,673147	-3,114384	-7,918340	-8,061690	0,514984	12,699421	0,187697	-0,075167	-6,689204	-5,435280	4,375262	0,774175	0,187697	-0,075167	-6,689204	-5,435280	4,375262	0,774175
15:12:19,66	0,411033	3,280983	-0,094011	-0,112015	0,310984	2,197034	0,183474	-0,074083	-6,687667	0,430507	18,873258	0,774966	-0,672569	-3,119285	-7,917940	-8,084109	0,525611	12,699121	0,183474	-0,074083	-6,687667	-5,385040	4,470540	0,774966	0,183474	-0,074083	-6,687667	-5,385040	4,470540	0,774966
15:12:19,71	0,411033	3,280983	-0,094011	-0,112015	0,310984	2,197034	0,187429	-0,077035	-6,687267	0,581988	19,054204	0,774666	-0,671401	-3,115911	-7,919870	-8,068878	0,513634	12,724684	0,187429	-0,077035	-6,687267	-5,465266	4,340996	0,774666	0,187429	-0,077035	-6,687267	-5,465266	4,340996	0,774666
15:12:19,76	0,411033	3,280983	-0,094011	-0,112015	0,310984	2,197034	0,183924	-0,076360	-6,689197	0,544111	18,891076	0,800229	-0,671978	-3,117854	-7,918322	-8,066088	0,490446	12,703202	0,183924	-0,076360	-6,689197	-5,450125	4,453081	0,800229	0,183924	-0,076360	-6,689197	-5,450125	4,453081	0,800229
15:12:19,81	0,411033	3,280983	-0,094011	-0,112015	0,310984	2,197034	0,185895	-0,076831	-6,687649	0,549930	19,007604	0,778747	-0,673666	-3,114150	-7,917566	-8,032147	0,514345	12,679190	0,185895	-0,076831	-6,687649	-5,481300	4,414847	0,778747	0,185895	-0,076831	-6,687649	-5,481300	4,414847	0,778747
15:12:19,86	0,411033	3,280983	-0,094011	-0,112015	0,310984	2,197034	0,183531	-0,073517	-6,686893	0,415270	18,902145	0,754736	-0,670759	-3,116956	-7,914835	-8,067752	0,533838	12,693140	0,183531	-0,073517	-6,686893	-5,355812	4,494924	0,754736	0,183531	-0,073517	-6,686893	-5,355812	4,494924	0,754736
15:12:19,91	0,411033	3,280983	-0,094011	-0,112015	0,310984	2,197034	0,184508	-0,077438	-6,684162	0,618242	18,912341	0,768686	-0,669567	-3,113566	-7,915232	-8,052346	0,534825	12,689119	0,184508	-0,077438	-6,684162	-5,460641	4,428467	0,768686	0,184508	-0,077438	-6,684162	-5,460641	4,428467	0,768686
15:12:19,96	0,411033	3,280983	-0,094011	-0,112015	0,310984	2,197034	0,180976	-0,076775	-6,684559	0,592337	18,741516	0,764665	-0,670824	-3,116045	-7,912496	-8,080255	0,485243	12,714639	0,180976	-0,076775	-6,684559	-5,434519	4,534917	0,764665	0,180976	-0,076775	-6,684559	-5,434519	4,534917	0,764665
15:12:20,01	0,411033	3,280983	-0,094011	-0,112015	0,310984	2,197034	0,183751	-0,076926	-6,681823	0,543303	18,886440	0,790184	-0,671373	-3,116078	-7,914066	-8,074954	0,523480	12,692439	0,183751	-0,076926	-6,681823	-5,495419	4,462000	0,790184	0,183751	-0,076926	-6,681823	-5,495419	4,462000	0,790184
15:12:20,06	0,411033	3,280983	-0,094011	-0,112015	0,310984	2,197034	0,184054	-0,076467	-6,683393	0,555177	18,887672	0,767984	-0,670159	-3,114425	-7,915622	-8,062049	0,553726	12,689832	0,184054	-0,076467	-6,683393	-5,447479	4,439441	0,767984	0,184054	-0,076467	-6,683393	-5,447479	4,439441	0,767984
15:12:20,11	0,411033	3,280983	-0,094011	-0,112015	0,310984	2,197034	0,182016	-0,076692	-6,684949	0,599508	18,777759	0,765377	-0,674960	-3,118188	-7,916003	-8,095876	0,513485	12,707115	0,182016	-0,076692	-6,684949	-5,420787	4,489496	0,765377	0,182016	-0,076692	-6,684949	-5,420787	4,489496	0,765377
15:12:20,16	0,411033	3,280983	-0,094011	-0,112015	0,310984	2,197034	0,187675	-0,074416	-6,685331	0,429416	19,062860	0,782661	-0,671954	-3,114489	-7,913689	-8,067609	0,519536	12,682453	0,187675	-0,074416	-6,685331	-5,412249	4,330354	0,782661	0,187675	-0,074416	-6,685331	-5,412249	4,330354	0,782661
15:12:20,21	0,411033	3,280983	-0,094011	-0,112015	0,310984	2,197034	0,182969	-0,075169	-6,683016	0,487953	18,839568	0,757998	-0,673189	-3,117193	-7,913674	-8,096957	0,515295	12,706221	0,182969	-0,075169	-6,683016	-5,412832	4,476535	0,757998	0,182969	-0,075169	-6,683016	-5,412832	4,476535	0,757998
15:12:20,26	0,411033	3,280983	-0,094011	-0,112015	0,310984	2,197034	0,185928	-0,075452	-6,683001	0,484301	18,970168	0,781766	-0,672483	-3,114160	-7,915610	-8,032186	0,515623	12,692780	0,185928	-0,075452	-6,683001	-5,438668	4,374812	0,781766	0,185928	-0,075452	-6,683001	-5,438668	4,374812	0,781766
15:12:20,31	0,411033	3,280983	-0,094011	-0,112015	0,310984	2,197034	0,182948	-0,074547	-6,684937	0,469918	18,871143	0,768326	-0,671917	-3,116462	-7,912500	-8,059646	0,529428	12,696213	0,182948	-0,074547	-6,684937	-5,382019	4,509708	0,768326	0,182948	-0,074547	-6,684937	-5,382019	4,509708	0,768326
15:12:20,36	0,411033	3,280983	-0,094011	-0,112015	0,310984	2,197034	0,184659	-0,076188	-6,681827	0,553477	18,929431	0,771759	-0,671901	-3,118004	-7,911709	-8,049506	0,506836	12,699523	0,184659	-0,076188	-6,681827	-5,427281	4,433683	0,771759	0,184659	-0,076188	-6,681827	-5,427281	4,433683	0,771759
15:12:20,41	0,411033	3,280983	-0,094011	-0,112015	0,310984	2,197034	0,185987	-0,076973	-6,681036	0,579785	19,018539	0,775068	-0,670737	-3,113080	-7,913664	-8,044328	0,523934	12,706984	0,185987	-0,076973	-6,681036	-5,462571	4,418582	0,775068	0,185987	-0,076973	-6,681036	-5,462571	4,418582	0,775068
15:12:20,46	0,411033	3,280983	-0,094011	-0,112015	0,310984	2,197034	0,181140	-0,075519	-6,682991	0,521586	18,762454	0,782530	-0,671925	-3,114405	-7,910569	-8,067264	0,545583	12,695938	0,181140	-0,075519	-6,682991	-5,406650	4,542951	0,782530	0,181140	-0,075519	-6,682991	-5,406650	4,542951	0,782530
15:12:20,51	0,411033	3,280983	-0,094011	-0,112015	0,310984	2,197034	0,182881	-0,075153	-6,679896	0,509821	18,822314	0,771483	-0,673056	-3,116409	-7,911380	-8,059259	0,554103	12,637987	0,182881	-0,075153	-6,679896	-5,389664	4,466118	0,771483	0,182881	-0,075153	-6,679896	-5,389664	4,466118	0,771483
15:12:20,56	0,411033	3,280983	-0,094011	-0,112015	0,310984	2,197034	0,185183	-0,075175	-6,680707	0,522359	18,944665	0,713533	-0,672567	-3,117323	-7,913313	-8,097608	0,545040	12,668288	0,185183	-0,075175	-6,680707	-5,378873	4,407800	0,713533	0,185183	-0,075175	-6,680707	-5,378873	4,407800	0,713533
15:12:20,61	0,411033	3,280983	-0,094011	-0,112015	0,310984	2,197034	0,185729	-0,076056	-6,682640	0,541132	18,944398	0,743833	-0,670708	-3,119030	-7,911325	-8,060071	0,543772	12,690945	0,185729	-0,076056	-6,682640	-5,429234	4,364642	0,743833	0,185729	-0,076056	-6,682640	-5,429234	4,364642	0,743833
15:12:20,66	0,411033	3,280983	-0,094011	-0,112015	0,310984	2,197034	0,186278	-0,078519	-6,680652	0,686877	19,006080	0,766491	-0,673026	-3,116421	-7,909774	-8,042430	0,557476	12,695090	0,186278	-0,078519	-6,680652	-5,476832	4,383240	0,766491	0,186278	-0,078519	-6,680652	-5,476832	4,383240	0,766491
15:12:20,72	0,411033	3,280983	-0,094011	-0,112015	0,310984	2,197034	0,185178	-0,075207	-6,679101	0,535367	18,957298	0,770636	-0,668402	-3,113120	-7,907467	-8,072632	0,536223	12,689760	0,185178	-0,075207	-6,679101	-5,368389	4,420818	0,770636	0,185178	-0,075207	-6,679101	-5,368389	4,420818	0,770636
15:12:20,77	0,411033	3,280983	-0,094011	-0,112015	0,310984	2,197034	0,185599	-0,074043	-6,682608	0,479651	18,957643	0,773236	-0,674277	-3,117166	-7,907864	-8,085308	0,559595	12,674730	0,185599	-0,074043	-6,682608	-5,332762	4,388133	0,773236	0,185599	-0,074043	-6,682608	-5,332762	4,388133	0,773236
15:12:20,82	0,411033	3,280983	-0,094011	-0,112015	0,310984	2,197034	0,186448	-0,074496	-6,677191	0,478784	18,985153	0,750275	-0,672675	-3,121332	-7,966889	-8,021872	0,456251	12,686961	0,186448	-0,074496	-6,677191	-5,369148	4,348966	0,750275	0,186448	-0,074496	-6,677191	-5,369148	4,348966	0,750275
15:12:20,87	0,410990	3,280921	-0,093007	-0,112005	0,310978	2,196998	0,189255	-0,077967	-6,736216	0,601500	19,237727	0,762507	-0,671211	-3,125365	-8,500560	-7,208952	-0,142856	12,712476	0,189255	-0,077967	-6,736216	-5,518912	4,381190	0,762507	0,189255	-0,077967	-6,736216	-5,518912	4,381190	0,762507
15:12:20,92	0,410990	3,280921	-0,093007	-0,112005	0,310978	2,196998	0,192017	-0,081251	-7,269887	0,659887	20,384875	0,788021	-0,673388	-3,124974	-8,485780	-7,172616	-0,086528	12,709440	0,192017	-0,081251	-7,269887	-5,718319	5,311580	0,788021	0,192017	-0,081251	-7,269887	-5,718319	5,311580	0,788021
15:12:20,97	0,410990	3,280921	-0,093007	-0,112005	0,310978	2,196998	0,192766	-0,079170	-7,255107	0,618628	20,427143	0,784985	-0,672135	-3,123217	-8,477229	-7,152889	-0,078723	12,704761	0,192766	-0,079170	-7,255107	-5,596226	5,295026	0,784985	0,192766	-0,079170	-7,255107	-5,596226	5,295026	0,784985
15:12:21,02	0,410990	3,280921	-0,093007	-0,112005	0,310978	2,196998	0,190618	-0,079376	-7,246556	0,645978	20,328617	0,780306	-0,675040	-3,123199	-8,474110	-7,135493	-0,088130	12,711574	0,190618	-0,079376	-7,246556	-5,585070	5,365136	0,780306	0,190618	-0,079376	-7,246556	-5,585070	5,365136	0,780306
15:12:21,07	0,410990	3,280921	-0,093007	-0,112005	0,310978	2,196998	0,192055	-0,076852	-7,243437	0,515278	20,423105	0,787119	-0,672649	-3,121153	-8,469825	-7,126159	-0,072734	12,724616	0,192055	-0,076852	-7,243437	-5,517629	5,346827	0,787119	0,192055	-0,076852	-7,243437	-5,517629	5,346827	0,787119
15:12:21,12	0,410990	3,280921	-0,093007	-0,112005	0,310978	2,196998	0,189087	-0,077900	-7,239153	0,587735	20,269190	0,800162	-0,676127	-3,119353	-8,464781	-7,111990	-0,053616	12,721679	0,189087	-0,077900	-7,239153	-5,527381	5,425846	0,800162	0,189087	-0,077900	-7,239153	-5,527381	5,425846	0,800162
15:12:21,17	0,410990	3,280921	-0,093007	-0,112005	0,310978	2,196998	0,189268	-0,073987	-7,234108	0,407945	20,281315	0,797225	-0,674921	-3,121276	-8,464756	-7,103870	-0,049041	12,736186	0,189268	-0,073987	-7,234108	-5,400069	5,423760	0,797225	0,189268	-0,073987	-7,234108	-5,400069	5,423760	0,797225
15:12:21,22	0,410990	3,280921	-0,093007	-0,112005	0,310978	2,196998	0,190330	-0,075993	-7,234083	0,520264	20,341263	0,811731	-0,676760	-3,121791	-8,463626	-7,139953	-0,060541	12,710881	0,190330	-0,075993	-7,234083	-5,445198	5,400373	0,811731	0,190330	-0,075993	-7,234083	-5,445198	5,400373	0,811731
15:12:21,27	0,410990	3,280921	-0,093007	-0,112005	0,310978	2,196998	0,191695	-0,074658	-7,232953	0,422840	20,386772	0,786426	-0,675482	-3,121145	-8,459745	-7,108523	-0,043110	12,684846	0,191695	-0,074658	-7,232953	-5,437820	5,338687	0,786426	0,191695	-0,074658	-7,232953	-5,437820	5,338687	0,786426
15:12:21,32	0,410990	3,280921	-0,093007	-0,112005	0,310978	2,196998	0,190497	-0,075442	-7,229072	0,494400	20,342975	0,760391	-0,674320	-3,122620	-8,458147	-7,109570	-0,064406	12,731635	0,190497	-0,075442	-7,229072	-5,427776	5,388940	0,760391	0,190497	-0,075442	-7,229072	-5,427776	5,388940	0,760391
15:12:21,37	0,410990	3,280921	-0,093007	-0,112005	0,310978	2,196998	0,191194	-0,077186	-7,227474	0,566152	20,388934	0,807181	-0,672552	-3,119506	-8,459330	-7,101130	-0,062834	12,718551	0,191194	-0,077186	-7,227474	-5,492973	5,380225	0,807181	0,191194	-0,077186	-7,227474	-5,492973	5,380225	0,807181
15:12:21,42	0,410990	3,280921	-0,093007	-0,112005	0,310978	2,196998	0,187613	-0,077160	-7,228657	0,570363	20,209268	0,794096	-0,673690	-3,120682	-8,458168	-7,100897	-0,028280	12,708887	0,187613	-0,077160	-7,228657	-5,486694	5,481633	0,794096	0,187613	-0,077160	-7,228657	-5,486694	5,481633	0,794096
15:12:21,47	0,410990	3,280921	-0,093007	-0,112005	0,310978	2,196998	0,190734	-0,079586	-7,224410	0,663205	20,344449	0,757030	-0,672011	-3,123422	-8,455083	-7,141249	-0,078156	12,681485	0,190734	-0,079586	-7,224410	-5,584321	5,371858	0,757030	0,190734	-0,079586	-7,224410	-5,584321	5,371858	0,757030
15:12:21,52	0,410990	3,280921	-0,093007	-0,112005	0,310978	2,196998	0,190734	-0,079586	-7,224410	0,663205	20,344449	0,757030	-0,672563	-3,122697	-8,457382	-7,127092	-0,036638	12,722841	0,190734	-0,079586	-7,224410	-5,584321	5,371858	0,757030	0,190734	-0,079586	-7,224410	-5,584321	5,371858	0,757030
15:12:21,57	0,410990	3,280921	-0,093007	-0,112005	0,310978	2,196998	0,190382	-0,078746	-7,226709	0,662546	20,317671	0,798386	-0,672594	-3,125286	-8,457773	-7,150280	-0,030014	12,718296	0,190382	-0,078746	-7,226709	-5,519021	5,372674	0,798386	0,190382	-0,078746	-7,226709	-5,519021	5,372674	0,798386
15:12:21,62	0,410990	3,280921	-0,093007	-0,112005	0,310978	2,196998	0,189602	-0,076229	-7,222065	0,509410	20,281051	0,790092	-0,674353	-3,120764	-8,452738	-7,134811	-0,057895	12,714546	0,189602	-0,076229	-7,222065	-5,474597	5,397290	0,790092	0,189602	-0,076229	-7,222065	-5,474597	5,397290	0,790092
15:12:21,67	0,410990	3,280921	-0,093007	-0,112005	0,310978	2,196998	0,189602	-0,076229	-7,222065	0,509410	20,281051	0,790092	-0,674921	-3,122834	-8,453893	-7,138836	-0,025968	12,720753	0,191679	-0,076772	-7,223220	-5,463346	5,322801	0,796298	0,191679	-0,076772	-7,223220	-5,463346	5,322801	0,796298
15:12:21,72	0,410990	3,280921	-0,093007	-0,112005	0,310978	2,196998	0,191679	-0,076772	-7,223220	0,563277	20,369601	0,796298	-0,676609	-3,120246	-8,450778	-7,092633	-0,050560	12,717687	0,191679	-0,076772	-7,223220	-5,463346	5,322801	0,796298	0,191679	-0,076772	-7,223220	-5,463346	5,322801	0,796298
15:12:21,77	0,410990	3,280921	-0,093007	-0,112005	0,310978	2,196998	0,190282	-0,074017	-7,220105	0,421797	20,349285	0,793232	-0,674938	-3,121034	-8,450783	-7,141764	-0,038936	12,733275	0,190282	-0,074017	-7,220105	-5,388523	5,412122	0,793232	0,190282	-0,074017	-7,220105	-5,388523	5,412122	0,793232
15:12:21,83	0,410990	3,280921	-0,093007	-0,112005	0,310978	2,196998	0,190129	-0,075858	-7,220110	0,503040	20,292941	0,808820	-0,674824	-3,121651	-8,451574	-7,099190	-0,026047	12,685208	0,190129	-0,075858	-7,220110	-5,451813	5,367829	0,808820	0,190129	-0,075858	-7,220110	-5,451813	5,367829	0,808820
15:12:21,88	0,410990	3,280921	-0,093007	-0,112005	0,310978	2,196998	0,190606	-0,076265	-7,220902	0,556650	20,348203	0,760754	-0,673115	-3,119965	-8,447669	-7,125558	-0,020901	12,732265	0,190606	-0,076265	-7,220902	-5,430147	5,385598	0,760754	0,190606	-0,076265	-7,220902	-5,430147	5,385598	0,760754
15:12:21,93	0,410990	3,280921	-0,093007	-0,112005	0,310978	2,196998	0,188292	-0,076902	-7,216996	0,581041	20,202422	0,807810	-0,679526	-3,123038	-8,450398	-7,105465	-0,004770	12,703601	0,188292	-0,076902	-7,216996	-5,455752	5,421533	0,807810	0,188292	-0,076902	-7,216996	-5,455752	5,421533	0,807810
15:12:21,98	0,410990	3,280921	-0,093007	-0,112005	0,310978	2,196998	0,194158	-0,072886	-7,219725	0,396232	20,516835	0,779146	-0,677170	-3,121767	-8,450388	-7,093994	-0,025127	12,713110	0,194158	-0,072886	-7,219725	-5,325315	5,275397	0,779146	0,194158	-0,072886	-7,219725	-5,325315	5,275397	0,779146
15:12:22,03	0,410990	3,280921	-0,093007	-0,112005	0,310978	2,196998	0,191880	-0,074291	-7,219715	0,457383	20,418446	0,788656	-0,676056	-3,121149	-8,445728	-7,130745	-0,020546	12,730464	0,191880	-0,074291	-7,219715	-5,374435	5,355900	0,788656	0,191880	-0,074291	-7,219715	-5,374435	5,355900	0,788656
15:12:22,08	0,410990	3,280921	-0,093007	-0,112005	0,310978	2,196998	0,190788	-0,074947	-7,215055	0,477105	20,327571	0,806010	-0,675947	-3,123698	-8,446904	-7,097040	-0,001068	12,682647	0,190788	-0,074947	-7,215055	-5,406236	5,350707	0,806010	0,190788	-0,074947	-7,215055	-5,406236	5,350707	0,806010
15:12:22,13	0,410990	3,280921	-0,093007	-0,112005	0,310978	2,196998	0,192941	-0,076315	-7,216231	0,581984	20,458948	0,758192	-0,678367	-3,123780	-8,445732	-7,125705	-0,000136	12,710899	0,192941	-0,076315	-7,216231	-5,408778	5,313118	0,758192	0,192941	-0,076315	-7,216231	-5,408778	5,313118	0,758192
15:12:22,18	0,410990	3,280921	-0,093007	-0,112005	0,310978	2,196998	0,194221	-0,074261	-7,215059	0,461644	20,500236	0,786444	-0,672499	-3,122537	-8,444943	-7,120011	-0,039562	12,719985	0,194221	-0,074261	-7,215059	-5,367869	5,253897	0,786444	0,194221	-0,074261	-7,215059	-5,367869	5,253897	0,786444
15:12:22,23	0,410990	3,280921	-0,093007	-0,112005	0,310978	2,196998	0,190212	-0,078722	-7,214270	0,662278	20,316397	0,795531	-0,677221	-3,121855	-8,445765	-7,133791	-0,015302	12,681929	0,190212	-0,078722	-7,214270	-5,517362	5,384788	0,795531	0,190212	-0,078722	-7,214270	-5,517362	5,384788	0,795531
15:12:22,28	0,410990	3,280921	-0,093007	-0,112005	0,310978	2,196998	0,191981	-0,074291	-7,215092	0,446028	20,384335	0,757474	-0,674275	-3,121059	-8,449604	-7,125130	0,007105	12,738817	0,191981	-0,074291	-7,215092	-5,385842	5,313839	0,757474	0,191981	-0,074291	-7,215092	-5,385842	5,313839	0,757474
15:12:22,33	0,410990	3,280921	-0,093007	-0,112005	0,310978	2,196998	0,189819	-0,076445	-7,218931	0,581741	20,268230	0,814363	-0,674850	-3,125114	-8,447248	-7,120606	-0,028871	12,745174	0,189819	-0,076445	-7,218931	-5,419172	5,367418	0,814363	0,189819	-0,076445	-7,218931	-5,419172	5,367418	0,814363
15:12:22,38	0,410990	3,280921	-0,093007	-0,112005	0,310978	2,196998	0,193619	-0,077974	-7,216575	0,632354	20,487700	0,820719	-0,671245	-3,122935	-8,447647	-7,088114	-0,018969	12,717276	0,193619	-0,077974	-7,216575	-5,488584	5,288641	0,820719	0,193619	-0,077974	-7,216575	-5,488584	5,288641	0,820719
15:12:22,43	0,410990	3,280921	-0,093007	-0,112005	0,310978	2,196998	0,189929	-0,080006	-7,216975	0,762859	20,319031	0,792821	-0,676570	-3,119789	-8,444545	-7,084621	-0,047152	12,733376	0,189929	-0,080006	-7,216975	-5,517621	5,409602	0,792821	0,189929	-0,080006	-7,216975	-5,517621	5,409602	0,792821
15:12:22,48	0,410990	3,280921	-0,093007	-0,112005	0,310978	2,196998	0,189867	-0,073821	-7,213872	0,418597	20,332904	0,808922	-0,674230	-3,123439	-8,445726	-7,112842	-0,018660	12,706090	0,189867	-0,073821	-7,213872	-5,376389	5,428372	0,808922	0,189867	-0,073821	-7,213872	-5,376389	5,428372	0,808922
15:12:22,53	0,410990	3,280921	-0,093007	-0,112005	0,310978	2,196998	0,191858	-0,077674	-7,215053	0,629470	20,397761	0,781635	-0,677151	-3,120886	-8,439508	-7,100714	-0,031361	12,716184	0,191858	-0,077674	-7,215053	-5,467905	5,336919	0,781635	0,191858	-0,077674	-7,215053	-5,467905	5,336919	0,781635
15:12:22,58	0,410990	3,280921	-0,093007	-0,112005	0,310978	2,196998	0,191107	-0,073868	-7,208835	0,426624	20,375566	0,791730	-0,676576	-3,125190	-8,444564	-7,132319	0,030964	12,706507	0,191107	-0,073868	-7,208835	-5,371982	5,373672	0,791730	0,191107	-0,073868	-7,208835	-5,371982	5,373672	0,791730
15:12:22,63	0,410990	3,280921	-0,093007	-0,112005	0,310978	2,196998	0,194547	-0,076517	-7,213891	0,602585	20,495942	0,782053	-0,676067	-3,123141	-8,443009	-7,151097	-0,007381	12,729143	0,194547	-0,076517	-7,213891	-5,404029	5,223965	0,782053	0,194547	-0,076517	-7,213891	-5,404029	5,223965	0,782053
15:12:22,68	0,410990	3,280921	-0,093007	-0,112005	0,310978	2,196998	0,192518	-0,075933	-7,212336	0,529617	20,393318	0,804689	-0,674285	-3,121534	-8,444577	-7,132375	-0,028458	12,705551	0,192518	-0,075933	-7,212336	-5,431147	5,280657	0,804689	0,192518	-0,075933	-7,212336	-5,431147	5,280657	0,804689
15:12:22,73	0,410990	3,280921	-0,093007	-0,112005	0,310978	2,196998	0,190235	-0,076673	-7,213904	0,559203	20,301380	0,781096	-0,672409	-3,117038	-8,442996	-7,078067	-0,004146	12,730026	0,190235	-0,076673	-7,213904	-5,459649	5,367896	0,781096	0,190235	-0,076673	-7,213904	-5,459649	5,367896	0,781096
15:12:22,78	0,410990	3,280921	-0,093007	-0,112005	0,310978	2,196998	0,185404	-0,076050	-7,212323	0,575024	20,085006	0,805572	-0,673137	-3,121269	-8,444187	-7,154078	-0,001280	12,721180	0,185404	-0,076050	-7,212323	-5,394934	5,530813	0,805572	0,185404	-0,076050	-7,212323	-5,394934	5,530813	0,805572
15:12:22,83	0,410990	3,280921	-0,093007	-0,112005	0,310978	2,196998	0,189431	-0,077535	-7,213514	0,616693	20,227183	0,796725	-0,674265	-3,122205	-8,442224	-7,129777	-0,018591	12,728538	0,189431	-0,077535	-7,213514	-5,469797	5,356819	0,796725	0,189431	-0,077535	-7,213514	-5,469797	5,356819	0,796725
15:12:22,88	0,410990	3,280921	-0,093007	-0,112005	0,310978	2,196998	0,190806	-0,077026	-7,211551	0,587408	20,328371	0,804083	-0,673153	-3,123622	-8,444153	-7,147599	-0,049752	12,748259	0,190806	-0,077026	-7,211551	-5,459162	5,350090	0,804083	0,190806	-0,077026	-7,211551	-5,459162	5,350090	0,804083
15:12:22,93	0,410990	3,280921	-0,093007	-0,112005	0,310978	2,196998	0,191477	-0,078697	-7,213480	0,638403	20,363422	0,823804	-0,677220	-3,121849	-8,438734	-7,150760	0,014173	12,736912	0,191477	-0,078697	-7,213480	-5,539341	5,332448	0,823804	0,191477	-0,078697	-7,213480	-5,539341	5,332448	0,823804
15:12:22,98	0,410990	3,280921	-0,093007	-0,112005	0,310978	2,196998	0,191976	-0,074289	-7,208061	0,462942	20,354635	0,812457	-0,674239	-3,122641	-8,442201	-7,126355	0,010662	12,753591	0,191976	-0,074289	-7,208061	-5,368735	5,284541	0,812457	0,191976	-0,074289	-7,208061	-5,368735	5,284541	0,812457
15:12:23,03	0,410990	3,280921	-0,093007	-0,112005	0,310978	2,196998	0,189654	-0,076425	-7,211183	0,570335	20,286879	0,770008	-0,673650	-3,123157	-8,442615	-7,122801	-0,014730	12,714257	0,189654	-0,076425	-7,211183	-5,428998	5,399006	0,770008	0,189654	-0,076425	-7,211183	-5,428998	5,399006	0,770008
15:12:23,08	0,410990	3,280921	-0,093007	-0,112005	0,310978	2,196998	0,189654	-0,076425	-7,211183	0,570335	20,286879	0,770008	-0,677804	-3,122903	-8,439918	-7,149801	0,007066	12,708067	0,189654	-0,076425	-7,211183	-5,428998	5,399006	0,770008	0,189654	-0,076425	-7,211183	-5,428998	5,399006	0,770008
15:12:23,13	0,410990	3,280921	-0,093007	-0,112005	0,310978	2,196998	0,193180	-0,074310	-7,209245	0,458380	20,421660	0,783612	-0,674358	-3,119889	-8,544375	-6,908004	-0,203224	12,710153	0,193180	-0,074310	-7,209245	-5,374978	5,257003	0,783612	0,193180	-0,074310	-7,209245	-5,374978	5,257003	0,783612
15:12:23,18	0,410989	3,280987	-0,091987	-0,112024	0,310978	2,196992	0,188847	-0,075787	-7,313703	0,473969	20,510872	0,785698	-0,677616	-3,132807	-9,026798	-6,275315	-0,652771	12,723527	0,188847	-0,075787	-7,313703	-5,475339	5,686384	0,785698	0,188847	-0,075787	-7,313703	-5,475339	5,686384	0,785698
15:12:23,23	0,410989	3,280987	-0,091987	-0,112024	0,310978	2,196992	0,201663	-0,079425	-7,796125	0,590158	21,950028	0,799072	-0,677588	-3,131834	-9,015519	-6,281723	-0,646003	12,741321	0,201663	-0,079425	-7,796125	-5,644713	6,119444	0,799072	0,201663	-0,079425	-7,796125	-5,644713	6,119444	0,799072
15:12:23,28	0,410989	3,280987	-0,091987	-0,112024	0,310978	2,196992	0,200807	-0,078963	-7,784846	0,568777	21,896583	0,816867	-0,677439	-3,127262	-9,010478	-6,220971	-0,623492	12,714829	0,200807	-0,078963	-7,784846	-5,629805	6,133196	0,816867	0,200807	-0,078963	-7,784846	-5,629805	6,133196	0,816867
15:12:23,33	0,410989	3,280987	-0,091987	-0,112024	0,310978	2,196992	0,196774	-0,076806	-7,779805	0,506473	21,728176	0,790374	-0,679200	-3,131239	-9,002696	-6,244348	-0,618358	12,719294	0,196774	-0,076806	-7,779805	-5,522767	6,281452	0,790374	0,196774	-0,076806	-7,779805	-5,522767	6,281452	0,790374
15:12:23,38	0,410989	3,280987	-0,091987	-0,112024	0,310978	2,196992	0,201098	-0,077270	-7,772023	0,523368	21,930218	0,794840	-0,677972	-3,128448	-9,000363	-6,226029	-0,594547	12,723920	0,201098	-0,077270	-7,772023	-5,542311	6,144050	0,794840	0,201098	-0,077270	-7,772023	-5,542311	6,144050	0,794840
15:12:23,43	0,410989	3,280987	-0,091987	-0,112024	0,310978	2,196992	0,198849	-0,076755	-7,764629	0,527701	21,826834	0,800840	-0,678520	-3,129034	-8,995302	-6,217058	-0,598224	12,725295	0,198849	-0,076755	-7,764629	-5,497598	6,217216	0,800840	0,198849	-0,076755	-7,764629	-5,497598	6,217216	0,800840
15:12:23,48	0,410989	3,280987	-0,091987	-0,112024	0,310978	2,196992	0,198849	-0,076755	-7,764629	0,527701	21,826834	0,800840	-0,675533	-3,131425	-8,992160	-6,205252	-0,604703	12,742595	0,198849	-0,076755	-7,764629	-5,497598	6,217216	0,800840	0,198849	-0,076755	-7,764629	-5,497598	6,217216	0,800840
15:12:23,53	0,410989	3,280987	-0,091987	-0,112024	0,310978	2,196992	0,199425	-0,080538	-7,761487	0,724710	21,870289	0,818141	-0,676166	-3,132729	-8,992560	-6,216576	-0,644181	12,726853	0,199425	-0,080538	-7,761487	-5,597556	6,215398	0,818141	0,199425	-0,080538	-7,761487	-5,597556	6,215398	0,818141
15:12:23,58	0,410989	3,280987	-0,091987	-0,112024	0,310978	2,196992	0,196746	-0,080394	-7,759183	0,706936	21,762990	0,777513	-0,674318	-3,129033	-8,989856	-6,182639	-0,629594	12,701968	0,196746	-0,080394	-7,759183	-5,603972	6,318429	0,777513	0,196746	-0,080394	-7,759183	-5,603972	6,318429	0,777513
15:12:23,63	0,410989	3,280987	-0,091987	-0,112024	0,310978	2,196992	0,196746	-0,080394	-7,759183	0,706936	21,762990	0,777513	-0,673206	-3,127526	-8,988667	-6,210023	-0,615372	12,755694	0,196746	-0,080394	-7,759183	-5,603972	6,318429	0,777513	0,196746	-0,080394	-7,759183	-5,603972	6,318429	0,777513
15:12:23,68	0,410989	3,280987	-0,091987	-0,112024	0,310978	2,196992	0,194885	-0,080604	-7,757994	0,716484	21,635370	0,831239	-0,675519	-3,131805	-8,986342	-6,206497	-0,624014	12,723860	0,194885	-0,080604	-7,757994	-5,610914	6,336931	0,831239	0,194885	-0,080604	-7,757994	-5,610914	6,336931	0,831239
15:12:23,73	0,410989	3,280987	-0,091987	-0,112024	0,310978	2,196992	0,199747	-0,080740	-7,755669	0,717847	21,895590	0,799406	-0,673766	-3,129579	-8,984810	-6,207513	-0,638542	12,703726	0,199747	-0,080740	-7,755669	-5,620245	6,215452	0,799406	0,199747	-0,080740	-7,755669	-5,620245	6,215452	0,799406
15:12:23,78	0,410989	3,280987	-0,091987	-0,112024	0,310978	2,196992	0,196943	-0,081145	-7,754137	0,725830	21,756146	0,779271	-0,677287	-3,130124	-8,985947	-6,204543	-0,612898	12,743281	0,199175	-0,078369	-7,755275	-5,546804	6,226736	0,818826	0,199175	-0,078369	-7,755275	-5,546804	6,226736	0,818826
15:12:23,83	0,410989	3,280987	-0,091987	-0,112024	0,310978	2,196992	0,199175	-0,078369	-7,755275	0,605145	21,861995	0,818826	-0,676098	-3,128282	-8,982866	-6,201538	-0,621497	12,712507	0,199175	-0,078369	-7,755275	-5,546804	6,226736	0,818826	0,199175	-0,078369	-7,755275	-5,546804	6,226736	0,818826
15:12:23,88	0,410989	3,280987	-0,091987	-0,112024	0,310978	2,196992	0,196986	-0,078477	-7,752193	0,604819	21,755029	0,788053	-0,676693	-3,133224	-8,981291	-6,224116	-0,605530	12,725992	0,201563	-0,080433	-7,750618	-5,604916	6,142829	0,801537	0,201563	-0,080433	-7,750618	-5,604916	6,142829	0,801537
15:12:23,93	0,410989	3,280987	-0,091987	-0,112024	0,310978	2,196992	0,201563	-0,080433	-7,750618	0,709089	21,965518	0,801537	-0,676693	-3,127620	-8,982468	-6,215837	-0,576673	12,738069	0,201563	-0,080433	-7,750618	-5,604916	6,142829	0,801537	0,201563	-0,080433	-7,750618	-5,604916	6,142829	0,801537
15:12:23,98	0,410989	3,280987	-0,091987	-0,112024	0,310978	2,196992	0,196710	-0,077631	-7,751796	0,592496	21,705889	0,813615	-0,677841	-3,128198	-8,980525	-6,189584	-0,632965	12,719994	0,196710	-0,077631	-7,751796	-5,501523	6,264182	0,813615	0,196710	-0,077631	-7,751796	-5,501523	6,264182	0,813615
15:12:24,03	0,410989	3,280987	-0,091987	-0,112024	0,310978	2,196992	0,197785	-0,076925	-7,749852	0,520188	21,812667	0,795540	-0,677205	-3,124078	-8,982847	-6,165621	-0,587228	12,742727	0,197785	-0,076925	-7,749852	-5,518451	6,286579	0,795540	0,197785	-0,076925	-7,749852	-5,518451	6,286579	0,795540
15:12:24,08	0,410989	3,280987	-0,091987	-0,112024	0,310978	2,196992	0,193899	-0,075416	-7,752174	0,493313	21,608499	0,818273	-0,679581	-3,128938	-8,981678	-6,187562	-0,595816	12,735990	0,193899	-0,075416	-7,752174	-5,426873	6,387431	0,818273	0,193899	-0,075416	-7,752174	-5,426873	6,387431	0,818273
15:12:24,14	0,410989	3,280987	-0,091987	-0,112024	0,310978	2,196992	0,199295	-0,075789	-7,751005	0,494269	21,874406	0,811535	-0,677826	-3,128093	-8,978984	-6,194783	-0,610249	12,705321	0,199295	-0,075789	-7,751005	-5,455149	6,229717	0,811535	0,199295	-0,075789	-7,751005	-5,455149	6,229717	0,811535
15:12:24,18	0,410989	3,280987	-0,091987	-0,112024	0,310978	2,196992	0,197686	-0,076887	-7,748312	0,535241	21,791688	0,780866	-0,678460	-3,130422	-8,979384	-6,222378	-0,610734	12,695686	0,197686	-0,076887	-7,748312	-5,500349	6,273326	0,780866	0,197686	-0,076887	-7,748312	-5,500349	6,273326	0,780866
15:12:24,23	0,410989	3,280987	-0,091987	-0,112024	0,310978	2,196992	0,200020	-0,077502	-7,748711	0,553012	21,889420	0,771232	-0,674996	-3,128946	-8,979366	-6,244212	-0,616864	12,735282	0,200020	-0,077502	-7,748711	-5,530868	6,187811	0,771232	0,200020	-0,077502	-7,748711	-5,530868	6,187811	0,771232
15:12:24,28	0,410989	3,280987	-0,091987	-0,112024	0,310978	2,196992	0,197009	-0,079764	-7,748693	0,654420	21,717003	0,810827	-0,676721	-3,127414	-8,978184	-6,220139	-0,618703	12,753566	0,197009	-0,079764	-7,748693	-5,607041	6,251758	0,810827	0,197009	-0,079764	-7,748693	-5,607041	6,251758	0,810827
15:12:24,33	0,410989	3,280987	-0,091987	-0,112024	0,310978	2,196992	0,196546	-0,077503	-7,747511	0,547320	21,714658	0,829111	-0,676692	-3,131567	-8,977034	-6,221810	-0,628240	12,708361	0,196546	-0,077503	-7,747511	-5,536696	6,285813	0,829111	0,196546	-0,077503	-7,747511	-5,536696	6,285813	0,829111
15:12:24,38	0,410989	3,280987	-0,091987	-0,112024	0,310978	2,196992	0,200128	-0,079606	-7,746361	0,647535	21,904262	0,783906	-0,678456	-3,128674	-8,978224	-6,237406	-0,552400	12,706954	0,200128	-0,079606	-7,746361	-5,601497	6,194202	0,783906	0,200128	-0,079606	-7,746361	-5,601497	6,194202	0,783906
15:12:24,43	0,410989	3,280987	-0,091987	-0,112024	0,310978	2,196992	0,198504	-0,076631	-7,747551	0,550720	21,768395	0,782499	-0,680208	-3,130651	-8,978205	-6,223520	-0,583273	12,714905	0,198504	-0,076631	-7,747551	-5,464779	6,185808	0,782499	0,198504	-0,076631	-7,747551	-5,464779	6,185808	0,782499
15:12:24,48	0,410989	3,280987	-0,091987	-0,112024	0,310978	2,196992	0,201092	-0,076102	-7,747532	0,503447	21,930435	0,790450	-0,676670	-3,130091	-8,977405	-6,209606	-0,612082	12,733427	0,201092	-0,076102	-7,747532	-5,470570	6,144687	0,790450	0,201092	-0,076102	-7,747532	-5,470570	6,144687	0,790450
15:12:24,53	0,410989	3,280987	-0,091987	-0,112024	0,310978	2,196992	0,198838	-0,078886	-7,746732	0,630222	21,839687	0,808973	-0,679596	-3,125633	-8,977427	-6,200685	-0,579676	12,729698	0,198838	-0,078886	-7,746732	-5,562337	6,230870	0,808973	0,198838	-0,078886	-7,746732	-5,562337	6,230870	0,808973
15:12:24,58	0,410989	3,280987	-0,091987	-0,112024	0,310978	2,196992	0,196441	-0,074123	-7,746754	0,415059	21,706541	0,805243	-0,671950	-3,128697	-8,976214	-6,197702	-0,623499	12,757463	0,196441	-0,074123	-7,746754	-5,403587	6,285926	0,805243	0,196441	-0,074123	-7,746754	-5,403587	6,285926	0,805243
15:12:24,63	0,410989	3,280987	-0,091987	-0,112024	0,310978	2,196992	0,195271	-0,082277	-7,745542	0,802610	21,670187	0,833009	-0,677212	-3,127242	-8,975875	-6,185049	-0,616105	12,703373	0,195271	-0,082277	-7,745542	-5,656130	6,341429	0,833009	0,195271	-0,082277	-7,745542	-5,656130	6,341429	0,833009
15:12:24,68	0,410989	3,280987	-0,091987	-0,112024	0,310978	2,196992	0,196642	-0,076993	-7,745202	0,540560	21,748756	0,778918	-0,677166	-3,130470	-8,974302	-6,182837	-0,593173	12,707502	0,196642	-0,076993	-7,745202	-5,503369	6,312351	0,778918	0,196642	-0,076993	-7,745202	-5,503369	6,312351	0,778918
15:12:24,73	0,410989	3,280987	-0,091987	-0,112024	0,310978	2,196992	0,199415	-0,078646	-7,743629	0,647519	21,883398	0,783047	-0,676711	-3,131925	-8,974707	-6,251990	-0,579480	12,718451	0,199415	-0,078646	-7,743629	-5,526225	6,229318	0,783047	0,199415	-0,078646	-7,743629	-5,526225	6,229318	0,783047
15:12:24,78	0,410989	3,280987	-0,091987	-0,112024	0,310978	2,196992	0,200447	-0,079768	-7,744034	0,683117	21,870336	0,793996	-0,679593	-3,129834	-8,973919	-6,213928	-0,589073	12,726775	0,200447	-0,079768	-7,744034	-5,578663	6,135231	0,793996	0,200447	-0,079768	-7,744034	-5,578663	6,135231	0,793996
15:12:24,83	0,410989	3,280987	-0,091987	-0,112024	0,310978	2,196992	0,200078	-0,076227	-7,743246	0,509699	21,888884	0,802321	-0,679549	-3,129779	-8,973911	-6,196727	-0,579354	12,726921	0,200078	-0,076227	-7,743246	-5,474098	6,182780	0,802321	0,200078	-0,076227	-7,743246	-5,474098	6,182780	0,802321
15:12:24,88	0,410989	3,280987	-0,091987	-0,112024	0,310978	2,196992	0,200008	-0,076237	-7,743238	0,527243	21,895277	0,802466	-0,677866	-3,126098	-8,973496	-6,214117	-0,593851	12,790207	0,200008	-0,076237	-7,743238	-5,457349	6,194674	0,802466	0,200008	-0,076237	-7,743238	-5,457349	6,194674	0,802466
15:12:24,93	0,410989	3,280987	-0,091987	-0,112024	0,310978	2,196992	0,195978	-0,075855	-7,742823	0,486112	21,677947	0,865752	-0,675393	-3,127362	-8,973520	-6,174454	-0,585016	12,722504	0,195978	-0,075855	-7,742823	-5,468467	6,293636	0,865752	0,195978	-0,075855	-7,742823	-5,468467	6,293636	0,865752
15:12:24,98	0,410989	3,280987	-0,091987	-0,112024	0,310978	2,196992	0,195837	-0,078628	-7,742847	0,657817	21,700521	0,798050	-0,676035	-3,127728	-8,975842	-6,187526	-0,601836	12,742728	0,195837	-0,078628	-7,742847	-5,514481	6,327318	0,798050	0,195837	-0,078628	-7,742847	-5,514481	6,327318	0,798050
15:12:25,03	0,410989	3,280987	-0,091987	-0,112024	0,310978	2,196992	0,196475	-0,078255	-7,745169	0,617295	21,730799	0,818273	-0,677814	-3,129987	-8,970420	-6,226047	-0,557965	12,730897	0,196475	-0,078255	-7,745169	-5,525689	6,307494	0,818273	0,196475	-0,078255	-7,745169	-5,525689	6,307494	0,818273
15:12:25,08	0,410989	3,280987	-0,091987	-0,112024	0,310978	2,196992	0,199321	-0,077844	-7,739747	0,614670	21,823469	0,806442	-0,677792	-3,129533	-8,971973	-6,201154	-0,590491	12,720925	0,199321	-0,077844	-7,739747	-5,496071	6,176792	0,806442	0,199321	-0,077844	-7,739747	-5,496071	6,176792	0,806442
15:12:25,14	0,410989	3,280987	-0,091987	-0,112024	0,310978	2,196992	0,198916	-0,077636	-7,741300	0,588155	21,840266	0,796470	-0,676450	-3,129783	-8,970373	-6,225894	-0,579855	12,706206	0,198916	-0,077636	-7,741300	-5,506293	6,225328	0,796470	0,198916	-0,077636	-7,741300	-5,506293	6,225328	0,796470
15:12:25,19	0,410989	3,280987	-0,091987	-0,112024	0,310978	2,196992	0,198462	-0,078923	-7,739700	0,651888	21,789867	0,781751	-0,680747	-3,129178	-8,968483	-6,222137	-0,557727	12,729299	0,198462	-0,078923	-7,739700	-5,543541	6,210639	0,781751	0,198462	-0,078923	-7,739700	-5,543541	6,210639	0,781751
15:12:25,24	0,410989	3,280987	-0,091987	-0,112024	0,310978	2,196992	0,200086	-0,074899	-7,737810	0,463688	21,866530	0,804845	-0,676191	-3,131061	-9,154602	-6,143248	-0,758300	12,758301	0,200086	-0,074899	-7,737810	-5,415866	6,159780	0,804845	0,200086	-0,074899	-7,737810	-5,415866	6,159780	0,804845
15:12:25,29	0,410994	3,280953	-0,090984	-0,112025	0,310988	2,197013	0,199439	-0,079787	-7,923929	0,583596	22,001498	0,833846	-0,682534	-3,139717	-9,567052	-5,419079	-1,229335	12,751794	0,199439	-0,079787	-7,923929	-5,679648	6,345528	0,833846	0,199439	-0,079787	-7,923929	-5,679648	6,345528	0,833846
15:12:25,34	0,410994	3,280953	-0,090984	-0,112025	0,310988	2,197013	0,210107	-0,078621	-8,336379	0,477134	23,418919	0,827339	-0,680062	-3,140479	-9,558101	-5,393948	-1,203968	12,742370	0,210107	-0,078621	-8,336379	-5,694600	6,925483	0,827339	0,210107	-0,078621	-8,336379	-5,694600	6,925483	0,827339
15:12:25,39	0,410994	3,280953	-0,090984	-0,112025	0,310988	2,197013	0,209531	-0,081143	-8,327428	0,642833	23,398005	0,817916	-0,679972	-3,135784	-9,546840	-5,354754	-1,226667	12,730255	0,209531	-0,081143	-8,327428	-5,726911	6,949849	0,817916	0,209531	-0,081143	-8,327428	-5,726911	6,949849	0,817916
15:12:25,44	0,410994	3,280953	-0,090984	-0,112025	0,310988	2,197013	0,205419	-0,078873	-8,316167	0,524726	23,229506	0,805800	-0,682236	-3,140269	-9,541388	-5,358208	-1,160577	12,723188	0,205419	-0,078873	-8,316167	-5,666814	7,104093	0,805800	0,205419	-0,078873	-8,316167	-5,666814	7,104093	0,805800
15:12:25,49	0,410994	3,280953	-0,090984	-0,112025	0,310988	2,197013	0,210436	-0,079155	-8,310716	0,594892	23,454343	0,798734	-0,682273	-3,139942	-9,543327	-5,350831	-1,215777	12,727411	0,210436	-0,079155	-8,310716	-5,618773	6,935112	0,798734	0,210436	-0,079155	-8,310716	-5,618773	6,935112	0,798734
15:12:25,54	0,410994	3,280953	-0,090984	-0,112025	0,310988	2,197013	0,210171	-0,078960	-8,312654	0,540623	23,474567	0,802956	-0,677434	-3,137758	-9,538621	-5,301375	-1,188236	12,755153	0,210171	-0,078960	-8,312654	-5,657716	6,976116	0,802956	0,210171	-0,078960	-8,312654	-5,657716	6,976116	0,802956
15:12:25,59	0,410994	3,280953	-0,090984	-0,112025	0,310988	2,197013	0,205860	-0,082059	-8,307948	0,750340	23,279459	0,830698	-0,682084	-3,137844	-9,534362	-5,295864	-1,150796	12,738352	0,205860	-0,082059	-8,307948	-5,691255	7,119415	0,830698	0,205860	-0,082059	-8,307948	-5,691255	7,119415	0,830698
15:12:25,64	0,410994	3,280953	-0,090984	-0,112025	0,310988	2,197013	0,206610	-0,078494	-8,300175	0,598444	23,312010	0,836145	-0,680896	-3,136625	-9,530848	-5,290207	-1,156020	12,760600	0,206610	-0,078494	-8,300175	-5,563298	7,093109	0,836145	0,206610	-0,078494	-8,300175	-5,563298	7,093109	0,836145
15:12:25,69	0,410994	3,280953	-0,090984	-0,112025	0,310988	2,197013	0,206610	-0,078494	-8,300175	0,598444	23,312010	0,836145	-0,677420	-3,137937	-9,528164	-5,330048	-1,158799	12,720933	0,206610	-0,078494	-8,300175	-5,563298	7,093109	0,836145	0,206610	-0,078494	-8,300175	-5,563298	7,093109	0,836145
15:12:25,74	0,410994	3,280953	-0,090984	-0,112025	0,310988	2,197013	0,206008	-0,082160	-8,297492	0,766765	23,247595	0,796478	-0,681529	-3,135123	-9,528188	-5,317003	-1,159955	12,705948	0,206008	-0,082160	-8,297492	-5,682782	7,075947	0,796478	0,206008	-0,082160	-8,297492	-5,682782	7,075947	0,796478
15:12:25,79	0,410994	3,280953	-0,090984	-0,112025	0,310988	2,197013	0,205626	-0,077195	-8,297515	0,514090	23,239570	0,781493	-0,680886	-3,137804	-9,524630	-5,289340	-1,191476	12,750654	0,205626	-0,077195	-8,297515	-5,545680	7,097964	0,781493	0,205626	-0,077195	-8,297515	-5,545680	7,097964	0,781493
15:12:25,84	0,410994	3,280953	-0,090984	-0,112025	0,310988	2,197013	0,207626	-0,079092	-8,293957	0,599267	23,383307	0,826199	-0,680898	-3,138671	-9,526974	-5,310700	-1,142845	12,744036	0,207626	-0,079092	-8,293957	-5,609418	7,084672	0,826199	0,207626	-0,079092	-8,293957	-5,609418	7,084672	0,826199
15:12:25,89	0,410994	3,280953	-0,090984	-0,112025	0,310988	2,197013	0,208383	-0,079515	-8,296301	0,652719	23,379881	0,819581	-0,681496	-3,138944	-9,524254	-5,300037	-1,204996	12,735292	0,208383	-0,079515	-8,296301	-5,589201	7,021786	0,819581	0,208383	-0,079515	-8,296301	-5,589201	7,021786	0,819581
15:12:25,94	0,410994	3,280953	-0,090984	-0,112025	0,310988	2,197013	0,206704	-0,079227	-8,293207	0,639104	23,287274	0,808510	-0,683226	-3,137631	-9,520380	-5,311202	-1,135416	12,735174	0,206704	-0,079227	-8,293207	-5,580206	7,061006	0,808510	0,206704	-0,079227	-8,293207	-5,580206	7,061006	0,808510
15:12:25,99	0,410994	3,280953	-0,090984	-0,112025	0,310988	2,197013	0,206704	-0,079227	-8,293207	0,639104	23,287274	0,808510	-0,682076	-3,140723	-9,525441	-5,325553	-1,134204	12,713954	0,206704	-0,079227	-8,293207	-5,580206	7,061006	0,808510	0,206704	-0,079227	-8,293207	-5,580206	7,061006	0,808510
15:12:26,04	0,410994	3,280953	-0,090984	-0,112025	0,310988	2,197013	0,210749	-0,079521	-8,294768	0,653073	23,485691	0,789500	-0,679706	-3,135594	-9,525037	-5,290744	-1,170971	12,737569	0,210749	-0,079521	-8,294768	-5,589296	6,941922	0,789500	0,210749	-0,079521	-8,294768	-5,589296	6,941922	0,789500
15:12:26,09	0,410994	3,280953	-0,090984	-0,112025	0,310988	2,197013	0,205122	-0,079008	-8,294365	0,611996	23,241637	0,813115	-0,683200	-3,141563	-9,522704	-5,306538	-1,135282	12,721430	0,205122	-0,079008	-8,294365	-5,590157	7,139556	0,813115	0,205122	-0,079008	-8,294365	-5,590157	7,139556	0,813115
15:12:26,14	0,410994	3,280953	-0,090984	-0,112025	0,310988	2,197013	0,212038	-0,078967	-8,292031	0,632855	23,569750	0,796975	-0,682061	-3,136370	-9,520763	-5,305435	-1,153740	12,744839	0,212038	-0,078967	-8,292031	-5,566049	6,924758	0,796975	0,212038	-0,078967	-8,292031	-5,566049	6,924758	0,796975
15:12:26,19	0,410994	3,280953	-0,090984	-0,112025	0,310988	2,197013	0,206971	-0,077357	-8,290090	0,533703	23,316462	0,820385	-0,683775	-3,137937	-9,518817	-5,301267	-1,119740	12,739328	0,206971	-0,077357	-8,290090	-5,538819	7,069212	0,820385	0,206971	-0,077357	-8,290090	-5,538819	7,069212	0,820385
15:12:26,24	0,410994	3,280953	-0,090984	-0,112025	0,310988	2,197013	0,209186	-0,076656	-8,288144	0,528790	23,418253	0,814873	-0,682023	-3,136978	-9,520382	-5,296865	-1,140758	12,725471	0,209186	-0,076656	-8,288144	-5,488718	6,997123	0,814873	0,209186	-0,076656	-8,288144	-5,488718	6,997123	0,814873
15:12:26,29	0,410994	3,280953	-0,090984	-0,112025	0,310988	2,197013	0,207479	-0,077694	-8,289709	0,566757	23,343778	0,801017	-0,682602	-3,137896	-9,519992	-5,301108	-1,125080	12,725544	0,207479	-0,077694	-8,289709	-5,532223	7,056697	0,801017	0,207479	-0,077694	-8,289709	-5,532223	7,056697	0,801017
15:12:26,34	0,410994	3,280953	-0,090984	-0,112025	0,310988	2,197013	0,208564	-0,077651	-8,289319	0,576002	23,388709	0,801089	-0,682593	-3,132761	-9,518831	-5,277533	-1,144793	12,734417	0,208564	-0,077651	-8,289319	-5,519640	7,016417	0,801089	0,208564	-0,077651	-8,289319	-5,519640	7,016417	0,801089
15:12:26,39	0,410994	3,280953	-0,090984	-0,112025	0,310988	2,197013	0,204112	-0,075092	-8,288158	0,437599	23,187479	0,809962	-0,679091	-3,137088	-9,518074	-5,320111	-1,115010	12,701395	0,204112	-0,075092	-8,288158	-5,457084	7,164668	0,809962	0,204112	-0,075092	-8,288158	-5,457084	7,164668	0,809962
15:12:26,44	0,410994	3,280953	-0,090984	-0,112025	0,310988	2,197013	0,206109	-0,080288	-8,287402	0,712331	23,239540	0,776941	-0,679722	-3,137216	-9,517256	-5,314771	-1,173878	12,752125	0,206109	-0,080288	-8,287402	-5,590294	7,059991	0,776941	0,206109	-0,080288	-8,287402	-5,590294	7,059991	0,776941
15:12:26,49	0,410994	3,280953	-0,090984	-0,112025	0,310988	2,197013	0,206535	-0,079806	-8,286583	0,638919	23,295766	0,827671	-0,681390	-3,135495	-9,515338	-5,284152	-1,140130	12,712931	0,206535	-0,079806	-8,286583	-5,625813	7,082753	0,827671	0,206535	-0,079806	-8,286583	-5,625813	7,082753	0,827671
15:12:26,54	0,410994	3,280953	-0,090984	-0,112025	0,310988	2,197013	0,205879	-0,077500	-8,284665	0,563589	23,271262	0,788476	-0,684399	-3,136378	-9,514581	-5,327891	-1,110616	12,713214	0,205879	-0,077500	-8,284665	-5,520192	7,109797	0,788476	0,205879	-0,077500	-8,284665	-5,520192	7,109797	0,788476
15:12:26,59	0,410994	3,280953	-0,090984	-0,112025	0,310988	2,197013	0,208148	-0,075336	-8,283908	0,454746	23,336628	0,788759	-0,683170	-3,138696	-9,514179	-5,298504	-1,151472	12,696692	0,208148	-0,075336	-8,283908	-5,459153	6,997026	0,788759	0,208148	-0,075336	-8,283908	-5,459153	6,997026	0,788759
15:12:26,64	0,410994	3,280953	-0,090984	-0,112025	0,310988	2,197013	0,209541	-0,077560	-8,283507	0,549689	23,454929	0,772237	-0,677302	-3,135489	-9,515338	-5,307101	-1,119685	12,719374	0,209541	-0,077560	-8,283507	-5,538770	7,005996	0,772237	0,209541	-0,077560	-8,283507	-5,538770	7,005996	0,772237
15:12:26,69	0,410994	3,280953	-0,090984	-0,112025	0,310988	2,197013	0,203829	-0,081038	-8,284665	0,753781	23,134615	0,794919	-0,683308	-3,138000	-9,513407	-5,357737	-1,154653	12,730724	0,203829	-0,081038	-8,284665	-5,607709	7,134000	0,794919	0,203829	-0,081038	-8,284665	-5,607709	7,134000	0,794919
15:12:26,74	0,410994	3,280953	-0,090984	-0,112025	0,310988	2,197013	0,209007	-0,077092	-8,282734	0,492966	23,377478	0,806269	-0,680823	-3,135254	-9,514157	-5,288685	-1,152443	12,736223	0,209007	-0,077092	-8,282734	-5,558731	6,970427	0,806269	0,209007	-0,077092	-8,282734	-5,558731	6,970427	0,806269
15:12:26,79	0,410994	3,280953	-0,090984	-0,112025	0,310988	2,197013	0,205386	-0,077871	-8,283484	0,569955	23,247890	0,811769	-0,680823	-3,139026	-9,512186	-5,311766	-1,116446	12,764926	0,205386	-0,077871	-8,283484	-5,542955	7,125076	0,811769	0,205386	-0,077871	-8,283484	-5,542955	7,125076	0,811769
15:12:26,84	0,410994	3,280953	-0,090984	-0,112025	0,310988	2,197013	0,208653	-0,079757	-8,281513	0,687648	23,379779	0,840471	-0,676131	-3,135820	-9,511815	-5,302678	-1,154002	12,745310	0,208653	-0,079757	-8,281513	-5,573294	7,000517	0,840471	0,208653	-0,079757	-8,281513	-5,573294	7,000517	0,840471
15:12:26,89	0,410994	3,280953	-0,090984	-0,112025	0,310988	2,197013	0,203530	-0,082218	-8,281142	0,787625	23,140042	0,820855	-0,679674	-3,137993	-9,513802	-5,312308	-1,164119	12,687217	0,203530	-0,082218	-8,281142	-5,666483	7,162920	0,820855	0,203530	-0,082218	-8,281142	-5,666483	7,162920	0,820855
15:12:26,94	0,410994	3,280953	-0,090984	-0,112025	0,310988	2,197013	0,207184	-0,080236	-8,283130	0,670965	23,326739	0,762763	-0,680820	-3,133778	-9,512204	-5,293422	-1,126487	12,760360	0,207184	-0,080236	-8,283130	-5,627526	7,062823	0,762763	0,207184	-0,080236	-8,283130	-5,627526	7,062823	0,762763
15:12:26,99	0,410994	3,280953	-0,090984	-0,112025	0,310988	2,197013	0,204106	-0,077136	-8,281531	0,551809	23,164259	0,835906	-0,679700	-3,134552	-9,513788	-5,313809	-1,154518	12,726799	0,204106	-0,077136	-8,281531	-5,503349	7,141910	0,835906	0,204106	-0,077136	-8,281531	-5,503349	7,141910	0,835906
15:12:27,04	0,410994	3,280953	-0,090984	-0,112025	0,310988	2,197013	0,204217	-0,078493	-8,283115	0,587919	23,166374	0,802344	-0,681464	-3,134897	-9,513422	-5,320950	-1,143357	12,702425	0,204217	-0,078493	-8,283115	-5,573786	7,135337	0,802344	0,204217	-0,078493	-8,283115	-5,573786	7,135337	0,802344
15:12:27,09	0,410994	3,280953	-0,090984	-0,112025	0,310988	2,197013	0,205397	-0,077137	-8,282749	0,523509	23,215982	0,777971	-0,680900	-3,136449	-9,508337	-5,350809	-1,113245	12,753766	0,205397	-0,077137	-8,282749	-5,531760	7,092297	0,777971	0,205397	-0,077137	-8,282749	-5,531760	7,092297	0,777971
15:12:27,14	0,410994	3,280953	-0,090984	-0,112025	0,310988	2,197013	0,206459	-0,078402	-8,277664	0,600416	23,230291	0,829311	-0,681472	-3,139067	-9,509881	-5,334196	-1,152683	12,743094	0,206459	-0,078402	-8,277664	-5,554124	7,023240	0,829311	0,206459	-0,078402	-8,277664	-5,554124	7,023240	0,829311
15:12:27,19	0,410994	3,280953	-0,090984	-0,112025	0,310988	2,197013	0,209013	-0,079216	-8,279208	0,616903	23,397210	0,818639	-0,682015	-3,137305	-9,511040	-5,309282	-1,140444	12,748948	0,209013	-0,079216	-8,279208	-5,601546	6,989662	0,818639	0,209013	-0,079216	-8,279208	-5,601546	6,989662	0,818639
15:12:27,24	0,410994	3,280953	-0,090984	-0,112025	0,310988	2,197013	0,207758	-0,077864	-8,280367	0,569684	23,347402	0,824493	-0,681980	-3,138679	-9,509096	-5,304113	-1,133848	12,738035	0,207758	-0,077864	-8,280367	-5,542676	7,038378	0,824493	0,207758	-0,077864	-8,280367	-5,542676	7,038378	0,824493
15:12:27,29	0,410994	3,280953	-0,090984	-0,112025	0,310988	2,197013	0,208931	-0,078582	-8,278423	0,615268	23,409558	0,813581	-0,684407	-3,133288	-9,507961	-5,330553	-1,113796	12,748329	0,208931	-0,078582	-8,278423	-5,553381	7,008481	0,813581	0,208931	-0,078582	-8,278423	-5,553381	7,008481	0,813581
15:12:27,34	0,410994	3,280953	-0,090984	-0,112025	0,310988	2,197013	0,205476	-0,073785	-8,277288	0,369992	23,196971	0,823875	-0,684986	-3,136323	-9,508739	-5,333004	-1,117514	12,733623	0,205476	-0,073785	-8,277288	-5,422128	7,067118	0,823875	0,205476	-0,073785	-8,277288	-5,422128	7,067118	0,823875
15:12:27,39	0,410994	3,280953	-0,090984	-0,112025	0,310988	2,197013	0,208394	-0,074801	-8,278066	0,418359	23,348428	0,809168	-0,680867	-3,136548	-9,508340	-5,334148	-1,123001	12,738740	0,208394	-0,074801	-8,278066	-5,453486	6,989534	0,809168	0,208394	-0,074801	-8,278066	-5,453486	6,989534	0,809168
15:12:27,44	0,410994	3,280953	-0,090984	-0,112025	0,310988	2,197013	0,206529	-0,078480	-8,277667	0,604360	23,253223	0,814285	-0,684986	-3,137059	-9,508727	-5,330664	-1,127187	12,742863	0,206529	-0,078480	-8,277667	-5,556312	7,040699	0,814285	0,206529	-0,078480	-8,277667	-5,556312	7,040699	0,814285
15:12:27,49	0,410994	3,280953	-0,090984	-0,112025	0,310988	2,197013	0,209031	-0,075168	-8,278054	0,430268	23,388452	0,818408	-0,680336	-3,138709	-9,509107	-5,366872	-1,112522	12,759030	0,209031	-0,075168	-8,278054	-5,470436	6,979498	0,818408	0,209031	-0,075168	-8,278054	-5,470436	6,979498	0,818408
15:12:27,54	0,410994	3,280953	-0,090984	-0,112025	0,310988	2,197013	0,208135	-0,080020	-8,278434	0,677163	23,303167	0,834575	-0,682117	-3,138243	-9,505650	-5,369766	-1,153252	12,711807	0,208135	-0,080020	-8,278434	-5,604415	6,964554	0,834575	0,208135	-0,080020	-8,278434	-5,604415	6,964554	0,834575
15:12:27,59	0,410994	3,280953	-0,090984	-0,112025	0,310988	2,197013	0,208622	-0,078245	-8,274977	0,548159	23,346330	0,787352	-0,683799	-3,138776	-9,509498	-5,338748	-1,099958	12,744238	0,208622	-0,078245	-8,274977	-5,594106	6,969518	0,787352	0,208622	-0,078245	-8,274977	-5,594106	6,969518	0,787352
15:12:27,64	0,410994	3,280953	-0,090984	-0,112025	0,310988	2,197013	0,209924	-0,077055	-8,278825	0,547921	23,414265	0,819783	-0,680241	-3,133400	-9,507579	-5,319866	-1,099883	12,724910	0,209924	-0,077055	-8,278825	-5,500896	6,935222	0,819783	0,209924	-0,077055	-8,278825	-5,500896	6,935222	0,819783
15:12:27,69	0,410994	3,280953	-0,090984	-0,112025	0,310988	2,197013	0,203490	-0,077448	-8,276906	0,577865	23,095994	0,800456	-0,680853	-3,136609	-9,505220	-5,334344	-1,116406	12,751584	0,203490	-0,077448	-8,276906	-5,501807	7,122047	0,800456	0,203490	-0,077448	-8,276906	-5,501807	7,122047	0,800456
15:12:27,74	0,410994	3,280953	-0,090984	-0,112025	0,310988	2,197013	0,206575	-0,078523	-8,274547	0,612211	23,252136	0,827129	-0,682635	-3,135616	-9,504866	-5,346707	-1,105326	12,722619	0,206575	-0,078523	-8,274547	-5,551839	7,036018	0,827129	0,206575	-0,078523	-8,274547	-5,551839	7,036018	0,827129
15:12:27,79	0,410994	3,280953	-0,090984	-0,112025	0,310988	2,197013	0,206606	-0,076483	-8,274193	0,509551	23,237491	0,798164	-0,679685	-3,136032	-9,505252	-5,337207	-1,131514	12,712675	0,206606	-0,076483	-8,274193	-5,494368	7,018955	0,798164	0,206606	-0,076483	-8,274193	-5,494368	7,018955	0,798164
15:12:27,84	0,410994	3,280953	-0,090984	-0,112025	0,310988	2,197013	0,205491	-0,079245	-8,274579	0,635260	23,200859	0,788220	-0,681993	-3,136549	-9,506804	-5,322703	-1,104757	12,709006	0,205491	-0,079245	-8,274579	-5,585499	7,069811	0,788220	0,205491	-0,079245	-8,274579	-5,585499	7,069811	0,788220
15:12:27,89	0,410994	3,280953	-0,090984	-0,112025	0,310988	2,197013	0,207093	-0,077505	-8,276131	0,575212	23,283339	0,784552	-0,680253	-3,134887	-9,505619	-5,326527	-1,112687	12,742534	0,207093	-0,077505	-8,276131	-5,508968	7,026543	0,784552	0,207093	-0,077505	-8,276131	-5,508968	7,026543	0,784552
15:12:27,94	0,410994	3,280953	-0,090984	-0,112025	0,310988	2,197013	0,204784	-0,078181	-8,274946	0,601577	23,163923	0,818079	-0,679093	-3,132744	-9,506029	-5,333845	-1,101906	12,729187	0,204784	-0,078181	-8,274946	-5,535659	7,088386	0,818079	0,204784	-0,078181	-8,274946	-5,535659	7,088386	0,818079
15:12:27,99	0,410994	3,280953	-0,090984	-0,112025	0,310988	2,197013	0,202348	-0,078115	-8,275356	0,603785	23,025510	0,804732	-0,680179	-3,136229	-9,504819	-5,298644	-1,106109	12,746630	0,202348	-0,078115	-8,275356	-5,528212	7,141217	0,804732	0,202348	-0,078115	-8,275356	-5,528212	7,141217	0,804732
15:12:28,04	0,410994	3,280953	-0,090984	-0,112025	0,310988	2,197013	0,205908	-0,078917	-8,274147	0,659447	23,243258	0,822176	-0,679697	-3,137950	-9,502910	-5,357332	-1,111853	12,726335	0,205908	-0,078917	-8,274147	-5,535503	7,079443	0,822176	0,205908	-0,078917	-8,274147	-5,535503	7,079443	0,822176
15:12:28,09	0,410994	3,280953	-0,090984	-0,112025	0,310988	2,197013	0,207158	-0,080194	-8,272237	0,691579	23,260262	0,801881	-0,678588	-3,137494	-9,503691	-5,372112	-1,152845	12,730754	0,207158	-0,080194	-8,272237	-5,603686	6,998386	0,801881	0,207158	-0,080194	-8,272237	-5,603686	6,998386	0,801881
15:12:28,14	0,410994	3,280953	-0,090984	-0,112025	0,310988	2,197013	0,206209	-0,080927	-8,273018	0,686770	23,218607	0,806299	-0,680280	-3,132128	-9,502539	-5,347914	-1,086822	12,732422	0,206209	-0,080927	-8,273018	-5,665982	7,031233	0,806299	0,206209	-0,080927	-8,273018	-5,665982	7,031233	0,806299
15:12:28,19	0,410994	3,280953	-0,090984	-0,112025	0,310988	2,197013	0,202407	-0,076778	-8,271866	0,540336	23,008882	0,807968	-0,681453	-3,137453	-9,505224	-5,349647	-1,094250	12,752224	0,202407	-0,076778	-8,271866	-5,486776	7,119913	0,807968	0,202407	-0,076778	-8,271866	-5,486776	7,119913	0,807968
15:12:28,24	0,410994	3,280953	-0,090984	-0,112025	0,310988	2,197013	0,207606	-0,078425	-8,274551	0,618654	23,281443	0,827769	-0,679684	-3,135452	-9,502073	-5,329003	-1,134561	12,802702	0,207606	-0,078425	-8,274551	-5,537708	6,984353	0,827769	0,207606	-0,078425	-8,274551	-5,537708	6,984353	0,827769
15:12:28,29	0,410994	3,280953	-0,090984	-0,112025	0,310988	2,197013	0,204988	-0,078957	-8,271400	0,621717	23,183336	0,878248	-0,678434	-3,137090	-9,503268	-5,319655	-1,091233	12,746553	0,204988	-0,078957	-8,271400	-5,576388	7,091766	0,878248	0,204988	-0,078957	-8,271400	-5,576388	7,091766	0,878248
15:12:28,34	0,410994	3,280953	-0,090984	-0,112025	0,310988	2,197013	0,205782	-0,080858	-8,272595	0,762799	23,211056	0,822098	-0,681374	-3,133840	-9,502932	-5,304326	-1,123698	12,691828	0,205782	-0,080858	-8,272595	-5,584584	7,057157	0,822098	0,205782	-0,080858	-8,272595	-5,584584	7,057157	0,822098
15:12:28,39	0,410994	3,280953	-0,090984	-0,112025	0,310988	2,197013	0,204437	-0,076687	-8,272259	0,525454	23,170637	0,767374	-0,680287	-3,137042	-9,503677	-5,347507	-1,125480	12,740832	0,204437	-0,076687	-8,272259	-5,494503	7,122300	0,767374	0,204437	-0,076687	-8,272259	-5,494503	7,122300	0,767374
15:12:28,44	0,410994	3,280953	-0,090984	-0,112025	0,310988	2,197013	0,206667	-0,079229	-8,273004	0,634501	23,250058	0,816378	-0,682058	-3,136736	-9,504086	-5,351702	-1,120855	12,721631	0,206667	-0,079229	-8,273004	-5,584997	7,026718	0,816378	0,206667	-0,079229	-8,273004	-5,584997	7,026718	0,816378
15:12:28,49	0,410994	3,280953	-0,090984	-0,112025	0,310988	2,197013	0,207288	-0,077543	-8,273413	0,548700	23,276400	0,797176	-0,678465	-3,138405	-9,503267	-5,337006	-1,091143	12,751378	0,207288	-0,077543	-8,273413	-5,538392	7,004319	0,797176	0,207288	-0,077543	-8,273413	-5,538392	7,004319	0,797176
15:12:28,54	0,410994	3,280953	-0,090984	-0,112025	0,310988	2,197013	0,206936	-0,081489	-8,272594	0,787001	23,256006	0,826923	-0,682549	-3,138550	-9,503433	-5,359975	-1,113122	12,723635	0,206936	-0,081489	-8,272594	-5,609897	7,011497	0,826923	0,206936	-0,081489	-8,272594	-5,609897	7,011497	0,826923
15:12:28,59	0,410994	3,280953	-0,090984	-0,112025	0,310988	2,197013	0,209104	-0,078025	-8,272760	0,576339	23,359803	0,799181	-0,681460	-3,137446	-9,502134	-5,366502	-1,077970	12,736503	0,209104	-0,078025	-8,272760	-5,548612	6,945161	0,799181	0,209104	-0,078025	-8,272760	-5,548612	6,945161	0,799181
15:12:28,64	0,410994	3,280953	-0,090984	-0,112025	0,310988	2,197013	0,207603	-0,078415	-8,271461	0,623808	23,258538	0,812048	-0,678482	-3,137765	-9,502468	-5,339804	-1,094345	12,784826	0,207603	-0,078415	-8,271461	-5,531772	6,961702	0,812048	0,207603	-0,078415	-8,271461	-5,531772	6,961702	0,812048
15:12:28,69	0,410994	3,280953	-0,090984	-0,112025	0,310988	2,197013	0,206391	-0,081154	-8,271795	0,765400	23,226813	0,860371	-0,682653	-3,133881	-9,499028	-5,355519	-1,114950	12,748173	0,206391	-0,081154	-8,271795	-5,605187	7,025133	0,860371	0,206391	-0,081154	-8,271795	-5,605187	7,025133	0,860371
15:12:28,74	0,410994	3,280953	-0,090984	-0,112025	0,310988	2,197013	0,205112	-0,075600	-8,268355	0,450868	23,157028	0,823719	-0,679741	-3,139411	-9,500569	-5,380881	-1,121398	12,744003	0,205112	-0,075600	-8,268355	-5,483696	7,055705	0,823719	0,205112	-0,075600	-8,268355	-5,483696	7,055705	0,823719
15:12:28,79	0,410994	3,280953	-0,090984	-0,112025	0,310988	2,197013	0,208445	-0,080887	-8,269896	0,707540	23,311603	0,819548	-0,680775	-3,134539	-9,501708	-5,307929	-1,087229	12,764966	0,208445	-0,080887	-8,269896	-5,642074	6,948640	0,819548	0,208445	-0,080887	-8,269896	-5,642074	6,948640	0,819548
15:12:28,84	0,410994	3,280953	-0,090984	-0,112025	0,310988	2,197013	0,204743	-0,077555	-8,271036	0,600354	23,165160	0,840511	-0,684915	-3,139246	-9,498229	-5,334575	-1,097600	12,737151	0,204743	-0,077555	-8,271036	-5,487714	7,092853	0,840511	0,204743	-0,077555	-8,271036	-5,487714	7,092853	0,840511
15:12:28,89	0,410994	3,280953	-0,090984	-0,112025	0,310988	2,197013	0,210889	-0,076323	-8,267556	0,513981	23,466888	0,812696	-0,684409	-3,138326	-9,499797	-5,358679	-1,123026	12,737762	0,210889	-0,076323	-8,267556	-5,477368	6,912080	0,812696	0,210889	-0,076323	-8,267556	-5,477368	6,912080	0,812696
15:12:28,94	0,410994	3,280953	-0,090984	-0,112025	0,310988	2,197013	0,209840	-0,076302	-8,269124	0,478820	23,404158	0,813308	-0,683797	-3,136177	-9,500978	-5,360612	-1,067455	12,731015	0,209840	-0,076302	-8,269124	-5,510884	6,931728	0,813308	0,209840	-0,076302	-8,269124	-5,510884	6,931728	0,813308
15:12:28,99	0,410994	3,280953	-0,090984	-0,112025	0,310988	2,197013	0,207673	-0,075757	-8,270305	0,497642	23,262014	0,806560	-0,684396	-3,139976	-9,500948	-5,366553	-1,084016	12,754086	0,207673	-0,075757	-8,270305	-5,449283	6,959693	0,806560	0,207673	-0,075757	-8,270305	-5,449283	6,959693	0,806560
15:12:29,04	0,410994	3,280953	-0,090984	-0,112025	0,310988	2,197013	0,211262	-0,077138	-8,270275	0,552136	23,451789	0,829631	-0,682071	-3,139987	-9,499773	-5,377948	-1,094523	12,768087	0,211262	-0,077138	-8,270275	-5,503192	6,867715	0,829631	0,211262	-0,077138	-8,270275	-5,503192	6,867715	0,829631
15:12:29,09	0,410994	3,280953	-0,090984	-0,112025	0,310988	2,197013	0,210109	-0,079157	-8,269100	0,642333	23,387193	0,843632	-0,681435	-3,137068	-9,498630	-5,353147	-1,097358	12,738518	0,210109	-0,079157	-8,269100	-5,571494	6,893667	0,843632	0,210109	-0,079157	-8,269100	-5,571494	6,893667	0,843632
15:12:29,14	0,410994	3,280953	-0,090984	-0,112025	0,310988	2,197013	0,207263	-0,078249	-8,267957	0,605038	23,262127	0,814063	-0,680792	-3,135875	-9,500128	-5,319737	-1,083809	12,797950	0,207263	-0,078249	-8,267957	-5,537474	6,991966	0,814063	0,207263	-0,078249	-8,267957	-5,537474	6,991966	0,814063
15:12:29,19	0,410994	3,280953	-0,090984	-0,112025	0,310988	2,197013	0,205908	-0,078208	-8,269455	0,631370	23,213835	0,873496	-0,678484	-3,135933	-9,499780	-5,342502	-1,100911	12,754208	0,205908	-0,078208	-8,269455	-5,507961	7,050028	0,873496	0,205908	-0,078208	-8,269455	-5,507961	7,050028	0,873496
15:12:29,24	0,410994	3,280953	-0,090984	-0,112025	0,310988	2,197013	0,204805	-0,080236	-8,269107	0,710633	23,145295	0,829753	-0,678513	-3,134638	-9,499381	-5,347954	-1,107418	12,778226	0,204805	-0,080236	-8,269107	-5,587897	7,068105	0,829753	0,204805	-0,080236	-8,269107	-5,587897	7,068105	0,829753
15:12:29,29	0,410994	3,280953	-0,090984	-0,112025	0,310988	2,197013	0,203698	-0,079564	-8,268708	0,667329	23,086271	0,853771	-0,680845	-3,138745	-9,499015	-5,355118	-1,103166	12,733594	0,203698	-0,079564	-8,268708	-5,578450	7,095968	0,853771	0,203698	-0,079564	-8,268708	-5,578450	7,095968	0,853771
15:12:29,34	0,410994	3,280953	-0,090984	-0,112025	0,310988	2,197013	0,208421	-0,079598	-8,268342	0,669181	23,323512	0,809140	-0,680307	-3,137644	-9,499029	-5,378509	-1,096129	12,734325	0,208421	-0,079598	-8,268342	-5,579243	6,962490	0,809140	0,208421	-0,079598	-8,268342	-5,579243	6,962490	0,809140
15:12:29,39	0,410994	3,280953	-0,090984	-0,112025	0,310988	2,197013	0,207198	-0,079513	-8,268356	0,659177	23,236175	0,809870	-0,679694	-3,138768	-9,497477	-5,372129	-1,105181	12,718429	0,207198	-0,079513	-8,268356	-5,582601	6,971108	0,809870	0,207198	-0,079513	-8,268356	-5,582601	6,971108	0,809870
15:12:29,44	0,410994	3,280953	-0,090984	-0,112025	0,310988	2,197013	0,207865	-0,080606	-8,266805	0,711337	23,280886	0,793975	-0,681457	-3,136462	-9,498255	-5,361629	-1,103881	12,728564	0,207865	-0,080606	-8,266805	-5,616200	6,963495	0,793975	0,207865	-0,080606	-8,266805	-5,616200	6,963495	0,793975
15:12:29,49	0,410994	3,280953	-0,090984	-0,112025	0,310988	2,197013	0,206750	-0,077926	-8,267582	0,578386	23,231333	0,804109	-0,679097	-3,135122	-9,498997	-5,344332	-1,120973	12,767658	0,206750	-0,077926	-8,267582	-5,538821	7,001494	0,804109	0,206750	-0,077926	-8,267582	-5,538821	7,001494	0,804109
15:12:29,54	0,410994	3,280953	-0,090984	-0,112025	0,310988	2,197013	0,204409	-0,079300	-8,268324	0,643655	23,133164	0,843203	-0,679752	-3,136747	-9,500587	-5,380039	-1,121564	12,734703	0,204409	-0,079300	-8,268324	-5,581374	7,087037	0,843203	0,204409	-0,079300	-8,268324	-5,581374	7,087037	0,843203
15:12:29,59	0,410994	3,280953	-0,090984	-0,112025	0,310988	2,197013	0,206144	-0,079545	-8,269914	0,638064	23,192748	0,810249	-0,679765	-3,137391	-9,500193	-5,388672	-1,118255	12,744250	0,206144	-0,079545	-8,269914	-5,606249	7,010437	0,810249	0,206144	-0,079545	-8,269914	-5,606249	7,010437	0,810249
15:12:29,64	0,410994	3,280953	-0,090984	-0,112025	0,310988	2,197013	0,206708	-0,079856	-8,269520	0,652743	23,212927	0,819796	-0,683248	-3,137350	-9,499815	-5,377121	-1,089453	12,729693	0,206708	-0,079856	-8,269520	-5,615919	6,986369	0,819796	0,206708	-0,079856	-8,269520	-5,615919	6,986369	0,819796
15:12:29,69	0,410994	3,280953	-0,090984	-0,112025	0,310988	2,197013	0,208414	-0,076819	-8,269142	0,525544	23,297244	0,805238	-0,683844	-3,137486	-9,497861	-5,366005	-1,138635	12,736382	0,208414	-0,076819	-8,269142	-5,504723	6,936761	0,805238	0,208414	-0,076819	-8,269142	-5,504723	6,936761	0,805238
15:12:29,74	0,410994	3,280953	-0,090984	-0,112025	0,310988	2,197013	0,208830	-0,076371	-8,267188	0,465246	23,353080	0,811927	-0,681451	-3,138551	-9,496294	-5,365408	-1,106930	12,741538	0,208830	-0,076371	-8,267188	-5,529903	6,959961	0,811927	0,208830	-0,076371	-8,267188	-5,529903	6,959961	0,811927
15:12:29,79	0,410994	3,280953	-0,090984	-0,112025	0,310988	2,197013	0,208555	-0,078976	-8,265621	0,628439	23,323491	0,817084	-0,680911	-3,138049	-9,497063	-5,386004	-1,096598	12,766943	0,208555	-0,078976	-8,265621	-5,571168	6,951890	0,817084	0,208555	-0,078976	-8,265621	-5,571168	6,951890	0,817084
15:12:29,84	0,410994	3,280953	-0,090984	-0,112025	0,310988	2,197013	0,207851	-0,079193	-8,266390	0,638375	23,263859	0,842488	-0,679635	-3,136631	-9,496710	-5,351117	-1,079367	12,704365	0,207851	-0,079193	-8,266390	-5,578271	6,947554	0,842488	0,207851	-0,079193	-8,266390	-5,578271	6,947554	0,842488
15:12:29,89	0,410994	3,280953	-0,090984	-0,112025	0,310988	2,197013	0,205985	-0,079589	-8,266037	0,691318	23,188434	0,779910	-0,679098	-3,134557	-9,497066	-5,347268	-1,124212	12,756802	0,205985	-0,079589	-8,266037	-5,556391	7,018596	0,779910	0,205985	-0,079589	-8,266037	-5,556391	7,018596	0,779910
15:12:29,94	0,410994	3,280953	-0,090984	-0,112025	0,310988	2,197013	0,206008	-0,076964	-8,267515	0,578267	23,234975	0,862373	-0,681919	-3,135339	-9,498188	-5,300116	-1,081773	12,786828	0,206008	-0,076964	-8,267515	-5,463427	7,063371	0,862373	0,206008	-0,076964	-8,267515	-5,463427	7,063371	0,862373
15:12:29,99	0,410994	3,280953	-0,090984	-0,112025	0,310988	2,197013	0,206008	-0,076964	-8,267515	0,578267	23,234975	0,862373	-0,681476	-3,135184	-9,495902	-5,367136	-1,103825	12,766138	0,206008	-0,076964	-8,267515	-5,463427	7,063371	0,862373	0,206008	-0,076964	-8,267515	-5,463427	7,063371	0,862373
15:12:30,04	0,410994	3,280953	-0,090984	-0,112025	0,310988	2,197013	0,205652	-0,077271	-8,265229	0,541585	23,169470	0,841683	-0,680820	-3,137384	-9,495127	-5,354537	-1,080422	12,741848	0,205652	-0,077271	-8,265229	-5,524151	7,025779	0,841683	0,205652	-0,077271	-8,265229	-5,524151	7,025779	0,841683
15:12:30,09	0,410994	3,280953	-0,090984	-0,112025	0,310988	2,197013	0,207229	-0,078938	-8,264454	0,654873	23,250693	0,817393	-0,682098	-3,138081	-9,496739	-5,402904	-1,088172	12,694302	0,207229	-0,078938	-8,264454	-5,541778	6,983193	0,817393	0,207229	-0,078938	-8,264454	-5,541778	6,983193	0,817393
15:12:30,14	0,410994	3,280953	-0,090984	-0,112025	0,310988	2,197013	0,208472	-0,078180	-8,266066	0,584557	23,277292	0,769847	-0,680238	-3,137211	-9,495517	-5,347953	-1,105798	12,736486	0,208472	-0,078180	-8,266066	-5,552584	6,912254	0,769847	0,208472	-0,078180	-8,266066	-5,552584	6,912254	0,769847
15:12:30,19	0,410994	3,280953	-0,090984	-0,112025	0,310988	2,197013	0,206788	-0,079357	-8,264844	0,657952	23,246158	0,812031	-0,679662	-3,140306	-9,496295	-5,356302	-1,124522	12,721550	0,206788	-0,079357	-8,264844	-5,571553	7,013266	0,812031	0,206788	-0,079357	-8,264844	-5,571553	7,013266	0,812031
15:12:30,24	0,410994	3,280953	-0,090984	-0,112025	0,310988	2,197013	0,209181	-0,081403	-8,265622	0,743942	23,372710	0,797095	-0,682633	-3,139212	-9,493572	-5,379713	-1,088543	12,750006	0,209181	-0,081403	-8,265622	-5,646157	6,951992	0,797095	0,209181	-0,081403	-8,265622	-5,646157	6,951992	0,797095
15:12:30,29	0,410994	3,280953	-0,090984	-0,112025	0,310988	2,197013	0,209719	-0,078283	-8,262899	0,601165	23,362428	0,825551	-0,680296	-3,136959	-9,495910	-5,381046	-1,079837	12,752459	0,209719	-0,078283	-8,262899	-5,544029	6,899467	0,825551	0,209719	-0,078283	-8,262899	-5,544029	6,899467	0,825551
15:12:30,34	0,410994	3,280953	-0,090984	-0,112025	0,310988	2,197013	0,206599	-0,079180	-8,265237	0,654704	23,194691	0,828005	-0,683265	-3,139502	-9,495142	-5,398070	-1,089177	12,741287	0,206599	-0,079180	-8,265237	-5,560937	6,976633	0,828005	0,206599	-0,079180	-8,265237	-5,560937	6,976633	0,828005
15:12:30,39	0,410994	3,280953	-0,090984	-0,112025	0,310988	2,197013	0,210286	-0,077881	-8,264469	0,570541	23,376319	0,816832	-0,684388	-3,138200	-9,494764	-5,375047	-1,080756	12,721709	0,210286	-0,077881	-8,264469	-5,543107	6,868867	0,816832	0,210286	-0,077881	-8,264469	-5,543107	6,868867	0,816832
15:12:30,44	0,410994	3,280953	-0,090984	-0,112025	0,310988	2,197013	0,209720	-0,076257	-8,264092	0,504909	23,362618	0,797254	-0,680867	-3,138742	-9,493976	-5,383316	-1,080319	12,731547	0,209720	-0,076257	-8,264092	-5,481272	6,899591	0,797254	0,209720	-0,076257	-8,264092	-5,481272	6,899591	0,797254
15:12:30,49	0,410994	3,280953	-0,090984	-0,112025	0,310988	2,197013	0,208429	-0,079577	-8,263303	0,673813	23,288116	0,807092	-0,680279	-3,135802	-9,492843	-5,381089	-1,083145	12,702211	0,208429	-0,079577	-8,263303	-5,573018	6,926419	0,807092	0,208429	-0,079577	-8,263303	-5,573018	6,926419	0,807092
15:12:30,54	0,410994	3,280953	-0,090984	-0,112025	0,310988	2,197013	0,205589	-0,078616	-8,262170	0,622470	23,143747	0,777756	-0,680219	-3,135663	-9,493186	-5,352376	-1,066886	12,746282	0,205589	-0,078616	-8,262170	-5,548866	7,005037	0,777756	0,205589	-0,078616	-8,262170	-5,548866	7,005037	0,777756
15:12:30,59	0,410994	3,280953	-0,090984	-0,112025	0,310988	2,197013	0,205439	-0,078599	-8,262513	0,650016	23,152704	0,821828	-0,679667	-3,134670	-9,495570	-5,364734	-1,079465	12,689558	0,205439	-0,078599	-8,262513	-5,519976	7,025738	0,821828	0,205439	-0,078599	-8,262513	-5,519976	7,025738	0,821828
15:12:30,64	0,410994	3,280953	-0,090984	-0,112025	0,310988	2,197013	0,204302	-0,078580	-8,264897	0,631986	23,089167	0,765104	-0,681418	-3,138338	-9,491237	-5,375864	-1,054889	12,754808	0,204302	-0,078580	-8,264897	-5,536561	7,051455	0,765104	0,204302	-0,078580	-8,264897	-5,536561	7,051455	0,765104
15:12:30,69	0,410994	3,280953	-0,090984	-0,112025	0,310988	2,197013	0,208354	-0,078898	-8,260564	0,664218	23,277950	0,830354	-0,680332	-3,141718	-9,494729	-5,408328	-1,089241	12,760698	0,208354	-0,078898	-8,260564	-5,529257	6,922148	0,830354	0,208354	-0,078898	-8,260564	-5,529257	6,922148	0,830354
15:12:30,74	0,410994	3,280953	-0,090984	-0,112025	0,310988	2,197013	0,210738	-0,081528	-8,264056	0,755029	23,390993	0,836243	-0,679101	-3,135654	-9,491632	-5,380675	-1,068850	12,760295	0,210738	-0,081528	-8,264056	-5,644951	6,848027	0,836243	0,210738	-0,081528	-8,264056	-5,644951	6,848027	0,836243
15:12:30,79	0,410994	3,280953	-0,090984	-0,112025	0,310988	2,197013	0,204872	-0,079563	-8,260959	0,684317	23,099683	0,835840	-0,680281	-3,138433	-9,495132	-5,376278	-1,092725	12,741618	0,204872	-0,079563	-8,260959	-5,561384	7,017243	0,835840	0,204872	-0,079563	-8,260959	-5,561384	7,017243	0,835840
15:12:30,84	0,410994	3,280953	-0,090984	-0,112025	0,310988	2,197013	0,207869	-0,079930	-8,264459	0,684923	23,271262	0,817163	-0,680841	-3,141680	-9,492409	-5,373780	-1,106072	12,724394	0,207869	-0,079930	-8,264459	-5,589587	6,953574	0,817163	0,207869	-0,079930	-8,264459	-5,589587	6,953574	0,817163
15:12:30,89	0,410994	3,280953	-0,090984	-0,112025	0,310988	2,197013	0,210961	-0,081069	-8,261736	0,733837	23,440886	0,799939	-0,678572	-3,138756	-9,491608	-5,406142	-1,090718	12,788543	0,210961	-0,081069	-8,261736	-5,630078	6,880471	0,799939	0,210961	-0,081069	-8,261736	-5,630078	6,880471	0,799939
15:12:30,94	0,410994	3,280953	-0,090984	-0,112025	0,310988	2,197013	0,207294	-0,081572	-8,260935	0,757087	23,214506	0,864089	-0,679714	-3,136049	-9,491256	-5,393714	-1,072673	12,750223	0,207294	-0,081572	-8,260935	-5,646281	6,941939	0,864089	0,207294	-0,081572	-8,260935	-5,646281	6,941939	0,864089
15:12:30,99	0,410994	3,280953	-0,090984	-0,112025	0,310988	2,197013	0,205520	-0,079229	-8,260583	0,657116	23,124015	0,825768	-0,680821	-3,134878	-9,492800	-5,348605	-1,090227	12,745274	0,205520	-0,079229	-8,260583	-5,562362	6,990683	0,825768	0,205520	-0,079229	-8,260583	-5,562362	6,990683	0,825768
15:12:31,04	0,410994	3,280953	-0,090984	-0,112025	0,310988	2,197013	0,205059	-0,077685	-8,262127	0,584181	23,147881	0,820819	-0,679642	-3,136121	-9,492039	-5,359937	-1,079239	12,721073	0,205059	-0,077685	-8,262127	-5,514093	7,050744	0,820819	0,205059	-0,077685	-8,262127	-5,514093	7,050744	0,820819
15:12:31,09	0,410994	3,280953	-0,090984	-0,112025	0,310988	2,197013	0,205547	-0,079328	-8,261367	0,673449	23,157934	0,796618	-0,679642	-3,138867	-9,492410	-5,361093	-1,092051	12,730183	0,205547	-0,079328	-8,261367	-5,553774	7,022511	0,796618	0,205547	-0,079328	-8,261367	-5,553774	7,022511	0,796618
15:12:31,14	0,410994	3,280953	-0,090984	-0,112025	0,310988	2,197013	0,207925	-0,080700	-8,261737	0,733131	23,286982	0,805728	-0,681521	-3,135847	-9,493222	-5,403995	-1,090784	12,731282	0,206249	-0,077563	-8,262549	-5,539035	6,971525	0,806827	0,206249	-0,077563	-8,262549	-5,539035	6,971525	0,806827
15:12:31,19	0,410994	3,280953	-0,090984	-0,112025	0,310988	2,197013	0,206249	-0,077563	-8,262549	0,549653	23,162056	0,806827	-0,681415	-3,135941	-9,492410	-5,353389	-1,094000	12,744704	0,206249	-0,077563	-8,262549	-5,539035	6,971525	0,806827	0,206249	-0,077563	-8,262549	-5,539035	6,971525	0,806827
15:12:31,24	0,410994	3,280953	-0,090984	-0,112025	0,310988	2,197013	0,206277	-0,077702	-8,261738	0,579409	23,208979	0,820250	-0,679691	-3,136761	-9,492416	-5,379945	-1,082407	12,745528	0,206277	-0,077702	-8,261738	-5,520205	7,016201	0,820250	0,206277	-0,077702	-8,261738	-5,520205	7,016201	0,820250
15:12:31,29	0,410994	3,280953	-0,090984	-0,112025	0,310988	2,197013	0,206126	-0,079605	-8,261743	0,675117	23,172310	0,821074	-0,680900	-3,137979	-9,495947	-5,396888	-1,077203	12,708867	0,206126	-0,079605	-8,261743	-5,573868	6,991420	0,821074	0,206126	-0,079605	-8,261743	-5,573868	6,991420	0,821074
15:12:31,34	0,410994	3,280953	-0,090984	-0,112025	0,310988	2,197013	0,207785	-0,079167	-8,265274	0,648377	23,241280	0,784412	-0,683227	-3,137816	-9,488951	-5,389904	-1,095648	12,708414	0,207785	-0,079167	-8,265274	-5,566226	6,930193	0,784412	0,207785	-0,079167	-8,265274	-5,566226	6,930193	0,784412
15:12:31,39	0,410994	3,280953	-0,090984	-0,112025	0,310988	2,197013	0,208807	-0,077070	-8,258278	0,526842	23,309709	0,783960	-0,683745	-3,134513	-9,490869	-5,352558	-1,060778	12,739786	0,208807	-0,077070	-8,258278	-5,523133	6,918373	0,783960	0,208807	-0,077070	-8,258278	-5,523133	6,918373	0,783960
15:12:31,44	0,410994	3,280953	-0,090984	-0,112025	0,310988	2,197013	0,206206	-0,074970	-8,260196	0,466533	23,189352	0,815331	-0,681447	-3,138276	-9,492772	-5,381412	-1,058126	12,784771	0,206206	-0,074970	-8,260196	-5,418622	7,002213	0,815331	0,206206	-0,074970	-8,260196	-5,418622	7,002213	0,815331
15:12:31,49	0,410994	3,280953	-0,090984	-0,112025	0,310988	2,197013	0,208315	-0,078842	-8,262099	0,655742	23,272739	0,860316	-0,681987	-3,134095	-9,493213	-5,350733	-1,068820	12,721921	0,208315	-0,078842	-8,262099	-5,533357	6,919994	0,860316	0,208315	-0,078842	-8,262099	-5,533357	6,919994	0,860316
15:12:31,54	0,410994	3,280953	-0,090984	-0,112025	0,310988	2,197013	0,204965	-0,076283	-8,262540	0,528766	23,130418	0,797467	-0,681506	-3,135943	-9,488926	-5,404334	-1,084133	12,757943	0,204965	-0,076283	-8,262540	-5,459474	7,040702	0,797467	0,204965	-0,076283	-8,262540	-5,459474	7,040702	0,797467
15:12:31,59	0,410994	3,280953	-0,090984	-0,112025	0,310988	2,197013	0,206324	-0,077624	-8,258253	0,558436	23,162350	0,833489	-0,679689	-3,135504	-9,491670	-5,379706	-1,085757	12,711236	0,206324	-0,077624	-8,258253	-5,535071	6,965912	0,833489	0,206324	-0,077624	-8,258253	-5,535071	6,965912	0,833489
15:12:31,64	0,410994	3,280953	-0,090984	-0,112025	0,310988	2,197013	0,205036	-0,078979	-8,260997	0,639772	23,117489	0,786781	-0,683199	-3,140198	-9,489699	-5,389751	-1,063061	12,733789	0,205036	-0,078979	-8,260997	-5,560055	7,022198	0,786781	0,205036	-0,078979	-8,260997	-5,560055	7,022198	0,786781
15:12:31,69	0,410994	3,280953	-0,090984	-0,112025	0,310988	2,197013	0,210856	-0,078286	-8,259026	0,618365	23,400079	0,809334	-0,680854	-3,139612	-9,492807	-5,375743	-1,099711	12,725165	0,210856	-0,078286	-8,259026	-5,527057	6,847922	0,809334	0,210856	-0,078286	-8,259026	-5,527057	6,847922	0,809334
15:12:31,74	0,410994	3,280953	-0,090984	-0,112025	0,310988	2,197013	0,209175	-0,080023	-8,262135	0,683989	23,343173	0,800710	-0,682699	-3,137819	-9,492431	-5,413024	-1,078855	12,745315	0,209175	-0,080023	-8,262135	-5,597840	6,922899	0,800710	0,209175	-0,080023	-8,262135	-5,597840	6,922899	0,800710
15:12:31,79	0,410994	3,280953	-0,090984	-0,112025	0,310988	2,197013	0,208546	-0,077529	-8,261758	0,553711	23,267715	0,820860	-0,681121	-3,137363	-9,489838	-5,410818	-1,086937	12,745411	0,208546	-0,077529	-8,261758	-5,532322	6,896872	0,820860	0,208546	-0,077529	-8,261758	-5,532322	6,896872	0,820860
15:12:31,84	0,410994	3,280953	-0,090984	-0,112025	0,310988	2,197013	0,207362	-0,078667	-8,259166	0,607004	23,212113	0,820956	-0,675526	-3,136376	-9,490089	-5,366822	-1,081438	12,725405	0,207362	-0,078667	-8,259166	-5,568382	6,934192	0,820956	0,207362	-0,078667	-8,259166	-5,568382	6,934192	0,820956
15:12:31,89	0,410994	3,280953	-0,090984	-0,112025	0,310988	2,197013	0,203710	-0,083019	-8,259416	0,860070	23,057545	0,800950	-0,680313	-3,137844	-9,490480	-5,401757	-1,082888	12,744291	0,203710	-0,083019	-8,259416	-5,656951	7,066330	0,800950	0,203710	-0,083019	-8,259416	-5,656951	7,066330	0,800950
15:12:31,94	0,410994	3,280953	-0,090984	-0,112025	0,310988	2,197013	0,207374	-0,079608	-8,259807	0,663942	23,218573	0,819836	-0,682647	-3,137009	-9,491658	-5,398076	-1,052956	12,735959	0,207374	-0,079608	-8,259807	-5,585266	6,939689	0,819836	0,207374	-0,079608	-8,259807	-5,585266	6,939689	0,819836
15:12:31,99	0,410994	3,280953	-0,090984	-0,112025	0,310988	2,197013	0,207818	-0,077170	-8,260985	0,564917	23,229864	0,811504	-0,682710	-3,139765	-9,491617	-5,422037	-1,072163	12,788442	0,207818	-0,077170	-8,260985	-5,492891	6,916155	0,811504	0,207818	-0,077170	-8,260985	-5,492891	6,916155	0,811504
15:12:32,04	0,410994	3,280953	-0,090984	-0,112025	0,310988	2,197013	0,210236	-0,078492	-8,260944	0,605081	23,344467	0,863987	-0,683233	-3,139567	-9,488927	-5,403834	-1,066306	12,738293	0,210236	-0,078492	-8,260944	-5,556555	6,840923	0,863987	0,210236	-0,078492	-8,260944	-5,556555	6,840923	0,863987
15:12:32,09	0,410994	3,280953	-0,090984	-0,112025	0,310988	2,197013	0,210326	-0,077941	-8,258254	0,590570	23,361978	0,813839	-0,682121	-3,137775	-9,489704	-5,412550	-1,107359	12,752534	0,210326	-0,077941	-8,258254	-5,527764	6,851376	0,813839	0,210326	-0,077941	-8,258254	-5,527764	6,851376	0,813839
15:12:32,14	0,410994	3,280953	-0,090984	-0,112025	0,310988	2,197013	0,208218	-0,078007	-8,259031	0,554120	23,265349	0,828079	-0,681456	-3,136185	-9,487782	-5,382439	-1,103630	12,712764	0,208218	-0,078007	-8,259031	-5,569439	6,920212	0,828079	0,208218	-0,078007	-8,259031	-5,569439	6,920212	0,828079
15:12:32,19	0,410994	3,280953	-0,090984	-0,112025	0,310988	2,197013	0,206509	-0,077789	-8,257110	0,561062	23,200687	0,788310	-0,682069	-3,136852	-9,488509	-5,397292	-1,068411	12,786959	0,206509	-0,077789	-8,257110	-5,545373	6,989716	0,788310	0,206509	-0,077789	-8,257110	-5,545373	6,989716	0,788310
15:12:32,24	0,410994	3,280953	-0,090984	-0,112025	0,310988	2,197013	0,207393	-0,077592	-8,257836	0,573874	23,216189	0,862505	-0,687325	-3,142744	-9,488541	-5,401105	-1,063867	12,722394	0,207393	-0,077592	-8,257836	-5,517070	6,935814	0,862505	0,207393	-0,077592	-8,257836	-5,517070	6,935814	0,862505
15:12:32,29	0,410994	3,280953	-0,090984	-0,112025	0,310988	2,197013	0,215123	-0,075985	-8,257868	0,492356	23,612584	0,797940	-0,682036	-3,135379	-9,487385	-5,396197	-1,039355	12,738968	0,215123	-0,075985	-8,257868	-5,472464	6,725391	0,797940	0,215123	-0,075985	-8,257868	-5,472464	6,725391	0,797940
15:12:32,34	0,410994	3,280953	-0,090984	-0,112025	0,310988	2,197013	0,206100	-0,076883	-8,256712	0,562756	23,135379	0,814513	-0,680839	-3,134812	-9,488150	-5,376575	-1,060907	12,743678	0,206100	-0,076883	-8,256712	-5,472589	6,956495	0,814513	0,206100	-0,076883	-8,256712	-5,472589	6,956495	0,814513
15:12:32,39	0,410994	3,280953	-0,090984	-0,112025	0,310988	2,197013	0,205011	-0,077636	-8,257478	0,593036	23,106512	0,819223	-0,681459	-3,135014	-9,489695	-5,389019	-1,051770	12,764282	0,205011	-0,077636	-8,257478	-5,501387	7,013129	0,819223	0,205011	-0,077636	-8,257478	-5,501387	7,013129	0,819223
15:12:32,44	0,410994	3,280953	-0,090984	-0,112025	0,310988	2,197013	0,205497	-0,077201	-8,259023	0,572103	23,116402	0,839827	-0,681496	-3,136139	-9,487380	-5,399329	-1,100324	12,741870	0,205497	-0,077201	-8,259023	-5,488167	6,984923	0,839827	0,205497	-0,077201	-8,259023	-5,488167	6,984923	0,839827
15:12:32,49	0,410994	3,280953	-0,090984	-0,112025	0,310988	2,197013	0,206489	-0,077731	-8,256707	0,552480	23,183356	0,817415	-0,683245	-3,133514	-9,487385	-5,398947	-1,053611	12,753143	0,206489	-0,077731	-8,256707	-5,549425	6,973972	0,817415	0,206489	-0,077731	-8,256707	-5,549425	6,973972	0,817415
15:12:32,54	0,410994	3,280953	-0,090984	-0,112025	0,310988	2,197013	0,205090	-0,074904	-8,256712	0,446109	23,087597	0,828688	-0,680299	-3,138674	-9,488512	-5,394100	-1,095727	12,766708	0,205090	-0,074904	-8,256712	-5,433858	6,988012	0,828688	0,205090	-0,074904	-8,256712	-5,433858	6,988012	0,828688
15:12:32,59	0,410994	3,280953	-0,090984	-0,112025	0,310988	2,197013	0,208087	-0,080035	-8,257839	0,678857	23,268666	0,842254	-0,680926	-3,137469	-9,488952	-5,422650	-1,067277	12,724645	0,208087	-0,080035	-8,257839	-5,603873	6,933863	0,842254	0,208087	-0,080035	-8,257839	-5,603873	6,933863	0,842254
15:12:32,64	0,410994	3,280953	-0,090984	-0,112025	0,310988	2,197013	0,207356	-0,078890	-8,258279	0,629675	23,191724	0,800190	-0,682625	-3,135460	-9,488171	-5,379197	-1,091904	12,718093	0,207356	-0,078890	-8,258279	-5,563164	6,914274	0,800190	0,207356	-0,078890	-8,258279	-5,563164	6,914274	0,800190
15:12:32,69	0,410994	3,280953	-0,090984	-0,112025	0,310988	2,197013	0,206466	-0,076414	-8,257498	0,501320	23,195390	0,793639	-0,682108	-3,137315	-9,486983	-5,433470	-1,035928	12,767987	0,206466	-0,076414	-8,257498	-5,497151	6,987804	0,793639	0,206466	-0,076414	-8,257498	-5,497151	6,987804	0,793639
15:12:32,74	0,410994	3,280953	-0,090984	-0,112025	0,310988	2,197013	0,207814	-0,077789	-8,256310	0,594196	23,190485	0,843533	-0,681475	-3,137765	-9,486222	-5,389414	-1,129436	12,715667	0,207814	-0,077789	-8,256310	-5,512266	6,877097	0,843533	0,207814	-0,077789	-8,256310	-5,512266	6,877097	0,843533
15:12:32,79	0,410994	3,280953	-0,090984	-0,112025	0,310988	2,197013	0,207887	-0,078561	-8,255549	0,575396	23,279180	0,791212	-0,682114	-3,135852	-9,484276	-5,420591	-1,091105	12,750121	0,207887	-0,078561	-8,255549	-5,591680	6,960075	0,791212	0,207887	-0,078561	-8,255549	-5,591680	6,960075	0,791212
15:12:32,84	0,410994	3,280953	-0,090984	-0,112025	0,310988	2,197013	0,206550	-0,077052	-8,253603	0,514508	23,163489	0,825666	-0,683256	-3,134768	-9,487017	-5,415983	-1,040589	12,729097	0,206550	-0,077052	-8,253603	-5,534072	6,949340	0,825666	0,206550	-0,077052	-8,253603	-5,534072	6,949340	0,825666
15:12:32,89	0,410994	3,280953	-0,090984	-0,112025	0,310988	2,197013	0,206182	-0,075521	-8,256344	0,480935	23,123097	0,804643	-0,679766	-3,138277	-9,486613	-5,431862	-1,082164	12,732610	0,206182	-0,075521	-8,256344	-5,447441	6,937820	0,804643	0,206182	-0,075521	-8,256344	-5,447441	6,937820	0,804643
15:12:32,94	0,410994	3,280953	-0,090984	-0,112025	0,310988	2,197013	0,207476	-0,080298	-8,255940	0,685400	23,197439	0,808156	-0,683880	-3,143282	-9,486217	-5,448976	-1,060129	12,731797	0,207476	-0,080298	-8,255940	-5,617978	6,910555	0,808156	0,207476	-0,080298	-8,255940	-5,617978	6,910555	0,808156
15:12:32,99	0,410994	3,280953	-0,090984	-0,112025	0,310988	2,197013	0,213867	-0,079238	-8,255544	0,640809	23,503943	0,807343	-0,682707	-3,136465	-9,489326	-5,423816	-1,062613	12,753946	0,213867	-0,079238	-8,255544	-5,579365	6,715349	0,807343	0,213867	-0,079238	-8,255544	-5,579365	6,715349	0,807343
15:12:33,04	0,410994	3,280953	-0,090984	-0,112025	0,310988	2,197013	0,207377	-0,076845	-8,258653	0,526808	23,189465	0,829491	-0,680876	-3,139966	-9,487765	-5,417178	-1,037902	12,734136	0,207377	-0,076845	-8,258653	-5,505523	6,910381	0,829491	0,207377	-0,076845	-8,258653	-5,505523	6,910381	0,829491
15:12:33,09	0,410994	3,280953	-0,090984	-0,112025	0,310988	2,197013	0,209493	-0,080182	-8,257092	0,725036	23,292907	0,809682	-0,680348	-3,139897	-9,487388	-5,433623	-1,076215	12,728105	0,209493	-0,080182	-8,257092	-5,569228	6,847691	0,809682	0,209493	-0,080182	-8,257092	-5,569228	6,847691	0,809682
15:12:33,14	0,410994	3,280953	-0,090984	-0,112025	0,310988	2,197013	0,209170	-0,080605	-8,256715	0,705621	23,281014	0,803650	-0,679735	-3,135830	-9,485830	-5,403528	-1,104989	12,736325	0,209170	-0,080605	-8,256715	-5,621835	6,861172	0,803650	0,209170	-0,080605	-8,256715	-5,621835	6,861172	0,803650
15:12:33,19	0,410994	3,280953	-0,090984	-0,112025	0,310988	2,197013	0,205341	-0,079102	-8,255157	0,617615	23,122371	0,811871	-0,680302	-3,143153	-9,487342	-5,420298	-1,066252	12,761700	0,205341	-0,079102	-8,255157	-5,591887	7,003082	0,811871	0,205341	-0,079102	-8,255157	-5,591887	7,003082	0,811871
15:12:33,24	0,410994	3,280953	-0,090984	-0,112025	0,310988	2,197013	0,211967	-0,082272	-8,256669	0,807632	23,433006	0,837245	-0,684402	-3,134054	-9,487400	-5,401454	-1,028868	12,734309	0,211967	-0,082272	-8,256669	-5,650737	6,793614	0,837245	0,211967	-0,082272	-8,256669	-5,650737	6,793614	0,837245
15:12:33,29	0,410994	3,280953	-0,090984	-0,112025	0,310988	2,197013	0,206136	-0,074172	-8,256727	0,428217	23,127451	0,809855	-0,682684	-3,138702	-9,485855	-5,427960	-1,072196	12,707635	0,206136	-0,074172	-8,256727	-5,394284	6,945748	0,809855	0,206136	-0,074172	-8,256727	-5,394284	6,945748	0,809855
15:12:33,34	0,410994	3,280953	-0,090984	-0,112025	0,310988	2,197013	0,209303	-0,077984	-8,255182	0,575647	23,290834	0,783181	-0,679796	-3,136915	-9,486228	-5,442686	-1,078966	12,742477	0,209303	-0,077984	-8,255182	-5,546069	6,860537	0,783181	0,209303	-0,077984	-8,255182	-5,546069	6,860537	0,783181
15:12:33,39	0,410994	3,280953	-0,090984	-0,112025	0,310988	2,197013	0,206311	-0,079591	-8,255555	0,646008	23,125878	0,818022	-0,680883	-3,138015	-9,486620	-5,419509	-1,038005	12,719213	0,206311	-0,079591	-8,255555	-5,601892	6,930459	0,818022	0,206311	-0,079591	-8,255555	-5,601892	6,930459	0,818022
15:12:33,44	0,410994	3,280953	-0,090984	-0,112025	0,310988	2,197013	0,207808	-0,079200	-8,255947	0,672729	23,203291	0,794758	-0,682037	-3,132871	-9,487398	-5,384609	-1,058977	12,728910	0,207808	-0,079200	-8,255947	-5,544464	6,890391	0,794758	0,207808	-0,079200	-8,255947	-5,544464	6,890391	0,794758
15:12:33,49	0,410994	3,280953	-0,090984	-0,112025	0,310988	2,197013	0,203930	-0,075628	-8,256725	0,486287	23,042343	0,804455	-0,682674	-3,136838	-9,486196	-5,402520	-1,094929	12,765273	0,203930	-0,075628	-8,256725	-5,450526	7,033869	0,804455	0,203930	-0,075628	-8,256725	-5,450526	7,033869	0,804455
15:12:33,54	0,410994	3,280953	-0,090984	-0,112025	0,310988	2,197013	0,207684	-0,077060	-8,255523	0,520673	23,240014	0,840819	-0,679777	-3,136311	-9,485821	-5,428595	-1,085451	12,761350	0,207684	-0,077060	-8,255523	-5,528573	6,936854	0,840819	0,207684	-0,077060	-8,255523	-5,528573	6,936854	0,840819
15:12:33,59	0,410994	3,280953	-0,090984	-0,112025	0,310988	2,197013	0,205779	-0,079305	-8,255148	0,632573	23,113644	0,836895	-0,679709	-3,139019	-9,483474	-5,412517	-1,075523	12,754840	0,205779	-0,079305	-8,255148	-5,592888	6,960010	0,836895	0,205779	-0,079305	-8,255148	-5,592888	6,960010	0,836895
15:12:33,64	0,410994	3,280953	-0,090984	-0,112025	0,310988	2,197013	0,208090	-0,080719	-8,252801	0,722704	23,242769	0,830385	-0,680878	-3,135928	-9,483484	-5,392541	-1,099620	12,749280	0,208090	-0,080719	-8,252801	-5,613705	6,907732	0,830385	0,208090	-0,080719	-8,252801	-5,613705	6,907732	0,830385
15:12:33,69	0,410994	3,280953	-0,090984	-0,112025	0,310988	2,197013	0,205997	-0,078160	-8,252811	0,578775	23,163318	0,824826	-0,682641	-3,139309	-9,486213	-5,408192	-1,065654	12,732003	0,205997	-0,078160	-8,252811	-5,556782	6,992526	0,824826	0,205997	-0,078160	-8,252811	-5,556782	6,992526	0,824826
15:12:33,74	0,410994	3,280953	-0,090984	-0,112025	0,310988	2,197013	0,209807	-0,078324	-8,255540	0,608909	23,330908	0,807548	-0,684933	-3,134918	-9,483506	-5,370849	-1,071512	12,720349	0,209807	-0,078324	-8,255540	-5,539546	6,861021	0,807548	0,209807	-0,078324	-8,255540	-5,539546	6,861021	0,807548
15:12:33,79	0,410994	3,280953	-0,090984	-0,112025	0,310988	2,197013	0,207150	-0,074144	-8,252833	0,405123	23,227980	0,795895	-0,680905	-3,136935	-9,486192	-5,408843	-1,073648	12,771154	0,207150	-0,074144	-8,252833	-5,415166	6,966717	0,795895	0,207150	-0,074144	-8,252833	-5,415166	6,966717	0,795895
15:12:33,84	0,410994	3,280953	-0,090984	-0,112025	0,310988	2,197013	0,206883	-0,078641	-8,255519	0,618105	23,182252	0,846699	-0,679673	-3,139585	-9,486974	-5,392551	-1,075623	12,737303	0,206883	-0,078641	-8,255519	-5,555176	6,941961	0,846699	0,206883	-0,078641	-8,255519	-5,555176	6,941961	0,846699
15:12:33,89	0,410994	3,280953	-0,090984	-0,112025	0,310988	2,197013	0,208562	-0,081033	-8,256301	0,748945	23,284673	0,812848	-0,680890	-3,138342	-9,483087	-5,415103	-1,067015	12,759645	0,208562	-0,081033	-8,256301	-5,612138	6,912555	0,812848	0,208562	-0,081033	-8,256301	-5,612138	6,912555	0,812848
15:12:33,94	0,410994	3,280953	-0,090984	-0,112025	0,310988	2,197013	0,208094	-0,079358	-8,252415	0,658013	23,236509	0,835191	-0,679137	-3,138197	-9,483899	-5,414185	-1,100995	12,710914	0,208094	-0,079358	-8,252415	-5,571566	6,901120	0,835191	0,208094	-0,079358	-8,252415	-5,571566	6,901120	0,835191
15:12:33,99	0,410994	3,280953	-0,090984	-0,112025	0,310988	2,197013	0,207093	-0,080803	-8,253227	0,704185	23,202210	0,786460	-0,678636	-3,138360	-9,487782	-5,443532	-1,106928	12,732832	0,207093	-0,080803	-8,253227	-5,638829	6,945447	0,786460	0,207093	-0,080803	-8,253227	-5,638829	6,945447	0,786460
15:12:34,05	0,410994	3,280953	-0,090984	-0,112025	0,310988	2,197013	0,206982	-0,081318	-8,257109	0,711155	23,174039	0,808377	-0,680840	-3,138204	-9,484292	-5,403130	-1,047694	12,702761	0,206982	-0,081318	-8,257109	-5,672287	6,925915	0,808377	0,206982	-0,081318	-8,257109	-5,672287	6,925915	0,808377
15:12:34,10	0,410994	3,280953	-0,090984	-0,112025	0,310988	2,197013	0,207950	-0,079331	-8,253619	0,679368	23,229728	0,778307	-0,683222	-3,138390	-9,483499	-5,409534	-1,059749	12,730590	0,207950	-0,079331	-8,253619	-5,548152	6,905646	0,778307	0,207950	-0,079331	-8,253619	-5,548152	6,905646	0,778307
15:12:34,15	0,410994	3,280953	-0,090984	-0,112025	0,310988	2,197013	0,209302	-0,077361	-8,252826	0,563282	23,300513	0,806135	-0,679099	-3,136757	-9,482338	-5,402035	-1,078322	12,720476	0,209302	-0,077361	-8,252826	-5,509588	6,870298	0,806135	0,209302	-0,077361	-8,252826	-5,509588	6,870298	0,806135
15:12:34,20	0,411072	3,280897	-0,091899	-0,112024	0,310988	2,197021	0,217636	-0,071668	-7,922161	0,553626	22,282817	0,800383	-0,692320	-3,142761	-9,152833	-6,522995	-0,086174	12,724837	0,217636	-0,071668	-7,922161	-5,072298	5,198370	0,800383	0,217636	-0,071668	-7,922161	-5,072298	5,198370	0,800383
15:12:34,25	0,411072	3,280897	-0,091899	-0,112024	0,310988	2,197021	0,217636	-0,071668	-7,922161	0,553626	22,282817	0,800383	-0,688732	-3,143281	-9,152028	-6,473960	-0,163619	12,721906	0,217636	-0,071668	-7,922161	-5,072298	5,198370	0,800383	0,217636	-0,071668	-7,922161	-5,072298	5,198370	0,800383
15:12:34,30	0,411072	3,280897	-0,091899	-0,112024	0,310988	2,197021	0,216292	-0,075035	-7,921355	0,686179	22,294125	0,797451	-0,686494	-3,141188	-9,153607	-6,515523	-0,177569	12,723544	0,216292	-0,075035	-7,921355	-5,204086	5,315171	0,797451	0,216292	-0,075035	-7,921355	-5,204086	5,315171	0,797451
15:12:34,35	0,411072	3,280897	-0,091899	-0,112024	0,310988	2,197021	0,213360	-0,075927	-7,922934	0,699679	22,112638	0,799089	-0,690535	-3,139479	-9,152421	-6,456214	-0,227263	12,729867	0,213360	-0,075927	-7,922934	-5,260576	5,363851	0,799089	0,213360	-0,075927	-7,922934	-5,260576	5,363851	0,799089
15:12:34,40	0,411072	3,280897	-0,091899	-0,112024	0,310988	2,197021	0,213901	-0,071573	-7,921748	0,459908	22,216957	0,805412	-0,687575	-3,142848	-9,152799	-6,466166	-0,204619	12,726091	0,213901	-0,071573	-7,921748	-5,158585	5,425736	0,805412	0,213901	-0,071573	-7,921748	-5,158585	5,425736	0,805412
15:12:34,45	0,411072	3,280897	-0,091899	-0,112024	0,310988	2,197021	0,215339	-0,075821	-7,922126	0,695419	22,271772	0,801636	-0,686896	-3,141000	-9,152796	-6,429547	-0,178207	12,717260	0,215339	-0,075821	-7,922126	-5,256513	5,367699	0,801636	0,215339	-0,075821	-7,922126	-5,256513	5,367699	0,801636
15:12:34,50	0,411072	3,280897	-0,091899	-0,112024	0,310988	2,197021	0,213399	-0,075485	-7,922123	0,719148	22,189411	0,792805	-0,689664	-3,142061	-9,150359	-6,475159	-0,213951	12,753226	0,213399	-0,075485	-7,922123	-5,206435	5,437610	0,792805	0,213399	-0,075485	-7,922123	-5,206435	5,437610	0,792805
15:12:34,55	0,411072	3,280897	-0,091899	-0,112024	0,310988	2,197021	0,215702	-0,073618	-7,919686	0,568286	22,287555	0,828771	-0,689297	-3,139010	-9,153216	-6,448744	-0,171021	12,703288	0,215702	-0,073618	-7,919686	-5,210713	5,354942	0,828771	0,215702	-0,073618	-7,919686	-5,210713	5,354942	0,828771
15:12:34,60	0,411072	3,280897	-0,091899	-0,112024	0,310988	2,197021	0,212876	-0,072410	-7,922543	0,555883	22,142001	0,778833	-0,693981	-3,137190	-9,148451	-6,431438	-0,190387	12,716008	0,212876	-0,072410	-7,922543	-5,128329	5,431249	0,778833	0,212876	-0,072410	-7,922543	-5,128329	5,431249	0,778833
15:12:34,65	0,411072	3,280897	-0,091899	-0,112024	0,310988	2,197021	0,213642	-0,067444	-7,917778	0,289504	22,206523	0,791554	-0,688611	-3,140798	-9,148512	-6,417106	-0,163684	12,724414	0,213642	-0,067444	-7,917778	-5,004834	5,435610	0,791554	0,213642	-0,067444	-7,917778	-5,004834	5,435610	0,791554
15:12:34,70	0,411072	3,280897	-0,091899	-0,112024	0,310988	2,197021	0,214081	-0,073899	-7,917839	0,655452	22,228414	0,799960	-0,687457	-3,142336	-9,148126	-6,423922	-0,194831	12,713533	0,214081	-0,073899	-7,917839	-5,145599	5,423036	0,799960	0,214081	-0,073899	-7,917839	-5,145599	5,423036	0,799960
15:12:34,75	0,411072	3,280897	-0,091899	-0,112024	0,310988	2,197021	0,214837	-0,075667	-7,917453	0,716998	22,277364	0,789078	-0,690436	-3,142747	-9,148145	-6,442681	-0,191337	12,703583	0,214837	-0,075667	-7,917453	-5,222827	5,412690	0,789078	0,214837	-0,075667	-7,917453	-5,222827	5,412690	0,789078
15:12:34,80	0,411072	3,280897	-0,091899	-0,112024	0,310988	2,197021	0,216682	-0,073293	-7,917472	0,587211	22,355306	0,779128	-0,689145	-3,137997	-9,148531	-6,381435	-0,180724	12,694766	0,216682	-0,073293	-7,917472	-5,166278	5,345807	0,779128	0,216682	-0,073293	-7,917472	-5,166278	5,345807	0,779128
15:12:34,85	0,411072	3,280897	-0,091899	-0,112024	0,310988	2,197021	0,211923	-0,072036	-7,917858	0,561673	22,155576	0,770311	-0,691566	-3,141386	-9,146947	-6,419576	-0,176316	12,741865	0,211923	-0,072036	-7,917858	-5,093159	5,519652	0,770311	0,211923	-0,072036	-7,917858	-5,093159	5,519652	0,770311
15:12:34,90	0,411072	3,280897	-0,091899	-0,112024	0,310988	2,197021	0,216068	-0,071634	-7,916274	0,525487	22,335898	0,817410	-0,691431	-3,140839	-9,145775	-6,360247	-0,176382	12,716419	0,216068	-0,071634	-7,916274	-5,097744	5,374567	0,817410	0,216068	-0,071634	-7,916274	-5,097744	5,374567	0,817410
15:12:34,95	0,411072	3,280897	-0,091899	-0,112024	0,310988	2,197021	0,215527	-0,071477	-7,915102	0,546966	22,359165	0,791964	-0,688685	-3,143112	-9,150442	-6,433145	-0,218710	12,738170	0,215527	-0,071477	-7,915102	-5,063996	5,440323	0,791964	0,215527	-0,071477	-7,915102	-5,063996	5,440323	0,791964
15:12:35,00	0,411072	3,280897	-0,091899	-0,112024	0,310988	2,197021	0,216123	-0,074992	-7,919769	0,656611	22,348190	0,813716	-0,692144	-3,138957	-9,148511	-6,408603	-0,167377	12,738405	0,216123	-0,074992	-7,919769	-5,230235	5,382561	0,813716	0,216123	-0,074992	-7,919769	-5,230235	5,382561	0,813716
15:12:35,05	0,411072	3,280897	-0,091899	-0,112024	0,310988	2,197021	0,214254	-0,069919	-7,917838	0,449541	22,246608	0,813951	-0,688609	-3,136860	-9,144667	-6,421595	-0,150878	12,694045	0,214254	-0,069919	-7,917838	-5,039073	5,427669	0,813951	0,214254	-0,069919	-7,917838	-5,039073	5,427669	0,813951
15:12:35,10	0,411072	3,280897	-0,091899	-0,112024	0,310988	2,197021	0,210670	-0,071931	-7,913994	0,561979	22,040741	0,769590	-0,687994	-3,139420	-9,145009	-6,399195	-0,185772	12,726547	0,210670	-0,071931	-7,913994	-5,084608	5,503142	0,769590	0,210670	-0,071931	-7,913994	-5,084608	5,503142	0,769590
15:12:35,15	0,411072	3,280897	-0,091899	-0,112024	0,310988	2,197021	0,212579	-0,073744	-7,914336	0,637231	22,176877	0,802093	-0,689239	-3,142001	-9,146163	-6,433775	-0,180319	12,751407	0,212579	-0,073744	-7,914336	-5,151670	5,489389	0,802093	0,212579	-0,073744	-7,914336	-5,151670	5,489389	0,802093
15:12:35,20	0,411072	3,280897	-0,091899	-0,112024	0,310988	2,197021	0,215437	-0,073957	-7,915490	0,635727	22,292816	0,826952	-0,692727	-3,142797	-9,141129	-6,437107	-0,151350	12,729205	0,215437	-0,073957	-7,915490	-5,169876	5,380979	0,826952	0,215437	-0,073957	-7,915490	-5,169876	5,380979	0,826952
15:12:35,25	0,411072	3,280897	-0,091899	-0,112024	0,310988	2,197021	0,217871	-0,071333	-7,910456	0,522716	22,401977	0,804750	-0,689742	-3,140458	-9,143441	-6,398224	-0,174481	12,740024	0,217871	-0,071333	-7,910456	-5,076926	5,299126	0,804750	0,217871	-0,071333	-7,910456	-5,076926	5,299126	0,804750
15:12:35,30	0,411072	3,280897	-0,091899	-0,112024	0,310988	2,197021	0,214352	-0,072749	-7,912768	0,595768	22,264261	0,815570	-0,689768	-3,142487	-9,139937	-6,424404	-0,164511	12,752710	0,214352	-0,072749	-7,912768	-5,115046	5,437604	0,815570	0,214352	-0,072749	-7,912768	-5,115046	5,437604	0,815570
15:12:35,35	0,411072	3,280897	-0,091899	-0,112024	0,310988	2,197021	0,216123	-0,073742	-7,909264	0,642915	22,328674	0,828255	-0,692142	-3,139284	-9,140769	-6,426562	-0,170440	12,704662	0,216123	-0,073742	-7,909264	-5,145799	5,363024	0,828255	0,216123	-0,073742	-7,909264	-5,145799	5,363024	0,828255
15:12:35,40	0,411072	3,280897	-0,091899	-0,112024	0,310988	2,197021	0,214536	-0,070084	-7,910096	0,446485	22,247251	0,780207	-0,686314	-3,140965	-9,142685	-6,451640	-0,174051	12,735799	0,214536	-0,070084	-7,910096	-5,055075	5,406174	0,780207	0,214536	-0,070084	-7,910096	-5,055075	5,406174	0,780207
15:12:35,45	0,411072	3,280897	-0,091899	-0,112024	0,310988	2,197021	0,213078	-0,075972	-7,912012	0,736991	22,151524	0,811344	-0,686820	-3,140792	-9,141131	-6,416638	-0,177913	12,714928	0,213078	-0,075972	-7,912012	-5,226771	5,424897	0,811344	0,213078	-0,075972	-7,912012	-5,226771	5,424897	0,811344
15:12:35,50	0,411072	3,280897	-0,091899	-0,112024	0,310988	2,197021	0,213181	-0,075446	-7,910458	0,723830	22,189100	0,790473	-0,687570	-3,140772	-9,139200	-6,478618	-0,217318	12,737227	0,213181	-0,075446	-7,910458	-5,198693	5,454423	0,790473	0,213181	-0,075446	-7,910458	-5,198693	5,454423	0,790473
15:12:35,55	0,411072	3,280897	-0,091899	-0,112024	0,310988	2,197021	0,213539	-0,074788	-7,908527	0,624467	22,173745	0,812772	-0,689263	-3,141248	-9,137253	-6,452267	-0,212586	12,725869	0,213539	-0,074788	-7,908527	-5,246356	5,410960	0,812772	0,213539	-0,074788	-7,908527	-5,246356	5,410960	0,812772
15:12:35,60	0,411072	3,280897	-0,091899	-0,112024	0,310988	2,197021	0,214798	-0,073559	-7,906580	0,577840	22,259662	0,801414	-0,687541	-3,141749	-9,142297	-6,472118	-0,184905	12,744788	0,214798	-0,073559	-7,906580	-5,196518	5,398055	0,801414	0,214798	-0,073559	-7,906580	-5,196518	5,398055	0,801414
15:12:35,65	0,411072	3,280897	-0,091899	-0,112024	0,310988	2,197021	0,214370	-0,075301	-7,911624	0,682485	22,206381	0,820333	-0,689260	-3,144004	-9,137635	-6,453422	-0,225422	12,720448	0,214370	-0,075301	-7,911624	-5,228641	5,378362	0,820333	0,214370	-0,075301	-7,911624	-5,228641	5,378362	0,820333
15:12:35,70	0,411072	3,280897	-0,091899	-0,112024	0,310988	2,197021	0,217182	-0,074939	-7,906962	0,637937	22,389082	0,795994	-0,690534	-3,140501	-9,138814	-6,488660	-0,210581	12,746529	0,217182	-0,074939	-7,906962	-5,244798	5,340279	0,795994	0,217182	-0,074939	-7,906962	-5,244798	5,340279	0,795994
15:12:35,75	0,411072	3,280897	-0,091899	-0,112024	0,310988	2,197021	0,214786	-0,072085	-7,908141	0,484742	22,226544	0,822074	-0,688629	-3,141783	-9,134942	-6,437394	-0,224937	12,685183	0,214786	-0,072085	-7,908141	-5,173921	5,365840	0,822074	0,214786	-0,072085	-7,908141	-5,173921	5,365840	0,822074
15:12:35,80	0,411072	3,280897	-0,091899	-0,112024	0,310988	2,197021	0,214944	-0,074376	-7,904269	0,617084	22,286319	0,760728	-0,689367	-3,141827	-9,138442	-6,500306	-0,212571	12,722138	0,214944	-0,074376	-7,904269	-5,221439	5,413238	0,760728	0,214944	-0,074376	-7,904269	-5,221439	5,413238	0,760728
15:12:35,85	0,411072	3,280897	-0,091899	-0,112024	0,310988	2,197021	0,215350	-0,073758	-7,907769	0,564216	22,246790	0,797683	-0,689883	-3,140218	-9,136865	-6,464615	-0,206719	12,740529	0,215350	-0,073758	-7,907769	-5,225815	5,341799	0,797683	0,215350	-0,073758	-7,907769	-5,225815	5,341799	0,797683
15:12:35,90	0,411072	3,280897	-0,091899	-0,112024	0,310988	2,197021	0,214215	-0,072507	-7,906192	0,522078	22,215740	0,816074	-0,689922	-3,142394	-9,138415	-6,474426	-0,239066	12,740207	0,214215	-0,072507	-7,906192	-5,169752	5,399866	0,816074	0,214215	-0,072507	-7,906192	-5,169752	5,399866	0,816074
15:12:35,95	0,411072	3,280897	-0,091899	-0,112024	0,310988	2,197021	0,216119	-0,073561	-7,907742	0,543966	22,322436	0,815752	-0,691077	-3,140643	-9,135334	-6,466081	-0,246826	12,708987	0,216119	-0,073561	-7,907742	-5,230601	5,357082	0,815752	0,216119	-0,073561	-7,907742	-5,230601	5,357082	0,815752
15:12:36,00	0,411072	3,280897	-0,091899	-0,112024	0,310988	2,197021	0,215180	-0,071685	-7,904661	0,443856	22,284705	0,784533	-0,688655	-3,142215	-9,136446	-6,445435	-0,208621	12,754467	0,215180	-0,071685	-7,904661	-5,183428	5,393077	0,784533	0,215180	-0,071685	-7,904661	-5,183428	5,393077	0,784533
15:12:36,05	0,411072	3,280897	-0,091899	-0,112024	0,310988	2,197021	0,215331	-0,074569	-7,905773	0,637199	22,291313	0,830013	-0,686990	-3,141226	-9,136078	-6,486237	-0,223061	12,754634	0,215331	-0,074569	-7,905773	-5,216428	5,387864	0,830013	0,215331	-0,074569	-7,905773	-5,216428	5,387864	0,830013
15:12:36,10	0,411072	3,280897	-0,091899	-0,112024	0,310988	2,197021	0,213642	-0,075516	-7,905405	0,653572	22,175392	0,830180	-0,685793	-3,139963	-9,135314	-6,474695	-0,231675	12,734789	0,213642	-0,075516	-7,905405	-5,274448	5,404496	0,830180	0,213642	-0,075516	-7,905405	-5,274448	5,404496	0,830180
15:12:36,15	0,411072	3,280897	-0,091899	-0,112024	0,310988	2,197021	0,211950	-0,075922	-7,904641	0,672981	22,101688	0,810334	-0,688745	-3,144306	-9,137656	-6,488790	-0,228047	12,711095	0,211950	-0,075922	-7,904641	-5,286889	5,463648	0,810334	0,211950	-0,075922	-7,904641	-5,286889	5,463648	0,810334
15:12:36,20	0,411072	3,280897	-0,091899	-0,112024	0,310988	2,197021	0,217186	-0,075537	-7,906983	0,649055	22,359975	0,786640	-0,691097	-3,145012	-9,136474	-6,491999	-0,217369	12,734465	0,217186	-0,075537	-7,906983	-5,280592	5,310855	0,786640	0,217186	-0,075537	-7,906983	-5,280592	5,310855	0,786640
15:12:36,26	0,411072	3,280897	-0,091899	-0,112024	0,310988	2,197021	0,215420	-0,072441	-7,907380	0,496028	22,253439	0,802109	-0,691731	-3,143317	-9,136474	-6,507002	-0,214784	12,754225	0,215420	-0,072441	-7,907380	-5,190557	5,342976	0,802109	0,215420	-0,072441	-7,907380	-5,190557	5,342976	0,802109
15:12:36,31	0,411072	3,280897	-0,091899	-0,112024	0,310988	2,197021	0,215420	-0,072441	-7,907380	0,496028	22,253439	0,802109	-0,688726	-3,142926	-9,138801	-6,471299	-0,228123	12,736043	0,215420	-0,072441	-7,907380	-5,190557	5,342976	0,802109	0,215420	-0,072441	-7,907380	-5,190557	5,342976	0,802109
15:12:36,36	0,411072	3,280897	-0,091899	-0,112024	0,310988	2,197021	0,215982	-0,074863	-7,908128	0,622675	22,312530	0,811588	-0,684609	-3,144695	-9,132947	-6,484900	-0,236587	12,757025	0,215982	-0,074863	-7,908128	-5,254044	5,357958	0,811588	0,215982	-0,074863	-7,908128	-5,254044	5,357958	0,811588
15:12:36,41	0,411001	3,280978	-0,092964	-0,112025	0,311000	2,196984	0,215455	-0,079312	-7,902274	0,839927	22,277601	0,832570	-0,724205	-3,170781	-8,678974	-9,149363	2,129953	12,723464	0,215455	-0,079312	-7,902274	-5,386092	5,364366	0,832570	0,215455	-0,079312	-7,902274	-5,386092	5,364366	0,832570
15:12:36,46	0,411001	3,280978	-0,092964	-0,112025	0,311000	2,196984	0,257844	-0,058065	-7,448301	0,452315	20,991050	0,799009	-0,719628	-3,171543	-8,677428	-9,203759	2,092726	12,732258	0,257844	-0,058065	-7,448301	-4,105785	0,750304	0,799009	0,257844	-0,058065	-7,448301	-4,105785	0,750304	0,799009
15:12:36,51	0,411001	3,280978	-0,092964	-0,112025	0,311000	2,196984	0,256216	-0,062410	-7,446755	0,618804	20,877892	0,807803	-0,720706	-3,172615	-8,680931	-9,140283	2,039491	12,683235	0,256216	-0,062410	-7,446755	-4,280358	0,764955	0,807803	0,256216	-0,062410	-7,446755	-4,280358	0,764955	0,807803
15:12:36,56	0,411001	3,280978	-0,092964	-0,112025	0,311000	2,196984	0,257684	-0,062012	-7,450258	0,583778	21,035808	0,758780	-0,718994	-3,176117	-8,680111	-9,173512	2,048102	12,736426	0,257684	-0,062012	-7,450258	-4,284194	0,807647	0,758780	0,257684	-0,062012	-7,450258	-4,284194	0,807647	0,758780
15:12:36,61	0,411001	3,280978	-0,092964	-0,112025	0,311000	2,196984	0,259860	-0,065246	-7,449438	0,742766	21,115915	0,811972	-0,722528	-3,177364	-8,673985	-9,195263	2,028341	12,624900	0,259860	-0,065246	-7,449438	-4,379040	0,716881	0,811972	0,259860	-0,065246	-7,449438	-4,379040	0,716881	0,811972
15:12:36,66	0,411001	3,280978	-0,092964	-0,112025	0,311000	2,196984	0,262707	-0,062808	-7,443312	0,588016	21,254999	0,700446	-0,721479	-3,173049	-8,677159	-9,147904	2,061556	12,704946	0,262707	-0,062808	-7,443312	-4,342430	0,632482	0,700446	0,262707	-0,062808	-7,443312	-4,342430	0,632482	0,700446
15:12:36,71	0,411001	3,280978	-0,092964	-0,112025	0,311000	2,196984	0,258445	-0,061560	-7,446486	0,575536	21,057779	0,780491	-0,718345	-3,172556	-8,679362	-9,140077	2,041959	12,697310	0,258445	-0,061560	-7,446486	-4,256899	0,769832	0,780491	0,258445	-0,061560	-7,446486	-4,256899	0,769832	0,780491
15:12:36,76	0,411001	3,280978	-0,092964	-0,112025	0,311000	2,196984	0,256451	-0,064027	-7,448689	0,690793	20,970670	0,772855	-0,720724	-3,172248	-8,679339	-9,132790	2,003911	12,729552	0,256451	-0,064027	-7,448689	-4,335349	0,839249	0,772855	0,256451	-0,064027	-7,448689	-4,335349	0,839249	0,772855
15:12:36,81	0,411001	3,280978	-0,092964	-0,112025	0,311000	2,196984	0,257374	-0,061813	-7,448666	0,546323	21,044008	0,805098	-0,722457	-3,172874	-8,678200	-9,147167	2,070240	12,701669	0,257374	-0,061813	-7,448666	-4,305967	0,840120	0,805098	0,257374	-0,061813	-7,448666	-4,305967	0,840120	0,805098
15:12:36,86	0,411001	3,280978	-0,092964	-0,112025	0,311000	2,196984	0,258783	-0,060625	-7,447527	0,534835	21,071640	0,777214	-0,720523	-3,172556	-8,679756	-9,145651	2,035422	12,697828	0,258783	-0,060625	-7,447527	-4,224248	0,757178	0,777214	0,258783	-0,060625	-7,447527	-4,224248	0,757178	0,777214
15:12:36,91	0,411001	3,280978	-0,092964	-0,112025	0,311000	2,196984	0,257541	-0,062141	-7,449083	0,584250	21,025783	0,773374	-0,721268	-3,170463	-8,678606	-9,124588	2,032327	12,676807	0,257541	-0,062141	-7,449083	-4,293805	0,808811	0,773374	0,257541	-0,062141	-7,449083	-4,293805	0,808811	0,773374
15:12:36,96	0,411001	3,280978	-0,092964	-0,112025	0,311000	2,196984	0,256100	-0,060450	-7,447933	0,504157	20,970658	0,752352	-0,724170	-3,168695	-8,676667	-9,116563	2,071438	12,681403	0,256100	-0,060450	-7,447933	-4,241135	0,866776	0,752352	0,256100	-0,060450	-7,447933	-4,241135	0,866776	0,752352
15:12:37,01	0,411001	3,280978	-0,092964	-0,112025	0,311000	2,196984	0,256021	-0,057052	-7,445994	0,365388	20,953899	0,756949	-0,721288	-3,173275	-8,678979	-9,131658	2,009791	12,685654	0,256021	-0,057052	-7,445994	-4,113228	0,856286	0,756949	0,256021	-0,057052	-7,445994	-4,113228	0,856286	0,756949
15:12:37,06	0,411001	3,280978	-0,092964	-0,112025	0,311000	2,196984	0,258546	-0,061838	-7,448306	0,553318	21,102964	0,761199	-0,717143	-3,169986	-8,677781	-9,117015	2,030130	12,730237	0,258546	-0,061838	-7,448306	-4,300988	0,807118	0,761199	0,258546	-0,061838	-7,448306	-4,300988	0,807118	0,761199
15:12:37,11	0,411001	3,280978	-0,092964	-0,112025	0,311000	2,196984	0,253624	-0,063783	-7,447108	0,679388	20,849567	0,805782	-0,721424	-3,171474	-8,677465	-9,112368	2,050653	12,716773	0,253624	-0,063783	-7,447108	-4,327593	0,940044	0,805782	0,253624	-0,063783	-7,447108	-4,327593	0,940044	0,805782
15:12:37,16	0,411001	3,280978	-0,092964	-0,112025	0,311000	2,196984	0,257054	-0,060820	-7,446792	0,545384	21,021686	0,792318	-0,723637	-3,172611	-8,676629	-9,134317	2,030169	12,718513	0,257054	-0,060820	-7,446792	-4,228965	0,842914	0,792318	0,257054	-0,060820	-7,446792	-4,228965	0,842914	0,792318
15:12:37,21	0,411001	3,280978	-0,092964	-0,112025	0,311000	2,196984	0,259145	-0,059472	-7,445956	0,446570	21,121655	0,794058	-0,723020	-3,171451	-8,678568	-9,117877	2,040377	12,720130	0,259145	-0,059472	-7,445956	-4,221955	0,778735	0,794058	0,259145	-0,059472	-7,445956	-4,221955	0,778735	0,794058
15:12:37,26	0,411001	3,280978	-0,092964	-0,112025	0,311000	2,196984	0,257832	-0,059426	-7,447895	0,461242	21,062482	0,795675	-0,725371	-3,172176	-8,679009	-9,126626	2,047631	12,657219	0,257832	-0,059426	-7,447895	-4,203676	0,822678	0,795675	0,257832	-0,059426	-7,447895	-4,203676	0,822678	0,795675
15:12:37,31	0,411001	3,280978	-0,092964	-0,112025	0,311000	2,196984	0,259635	-0,057752	-7,448336	0,376138	21,145065	0,732764	-0,720981	-3,170779	-8,678453	-9,123238	2,024047	12,704700	0,259635	-0,057752	-7,448336	-4,157426	0,763679	0,732764	0,259635	-0,057752	-7,448336	-4,157426	0,763679	0,732764
15:12:37,36	0,411001	3,280978	-0,092964	-0,112025	0,311000	2,196984	0,256231	-0,060855	-7,447780	0,518763	20,982741	0,780246	-0,720699	-3,170720	-8,677030	-9,137212	2,042776	12,710288	0,256231	-0,060855	-7,447780	-4,258386	0,868633	0,780246	0,256231	-0,060855	-7,447780	-4,258386	0,868633	0,780246
15:12:37,41	0,411001	3,280978	-0,092964	-0,112025	0,311000	2,196984	0,256039	-0,061071	-7,446357	0,539218	20,951298	0,785834	-0,723043	-3,170147	-8,679004	-9,128783	2,036975	12,672136	0,256039	-0,061071	-7,446357	-4,254873	0,852251	0,785834	0,256039	-0,061071	-7,446357	-4,254873	0,852251	0,785834
15:12:37,46	0,411001	3,280978	-0,092964	-0,112025	0,311000	2,196984	0,256714	-0,058755	-7,448331	0,417940	20,996629	0,747681	-0,722449	-3,169244	-8,678179	-9,113398	2,021419	12,729356	0,256714	-0,058755	-7,448331	-4,194289	0,844547	0,747681	0,256714	-0,058755	-7,448331	-4,194289	0,844547	0,747681
15:12:37,51	0,411001	3,280978	-0,092964	-0,112025	0,311000	2,196984	0,255635	-0,058817	-7,447506	0,415406	20,961615	0,804901	-0,721885	-3,171081	-8,676627	-9,127252	2,002703	12,722934	0,255635	-0,058817	-7,447506	-4,201722	0,894247	0,804901	0,255635	-0,058817	-7,447506	-4,201722	0,894247	0,804901
15:12:37,56	0,411001	3,280978	-0,092964	-0,112025	0,311000	2,196984	0,256944	-0,060224	-7,445954	0,465426	21,027047	0,798479	-0,722421	-3,169031	-8,679777	-9,112485	2,047217	12,673040	0,256944	-0,060224	-7,445954	-4,262140	0,856917	0,798479	0,256944	-0,060224	-7,445954	-4,262140	0,856917	0,798479
15:12:37,61	0,411001	3,280978	-0,092964	-0,112025	0,311000	2,196984	0,255437	-0,058735	-7,449104	0,433959	20,939209	0,748585	-0,719527	-3,170884	-8,677425	-9,132135	2,014762	12,695222	0,255437	-0,058735	-7,449104	-4,176761	0,887387	0,748585	0,255437	-0,058735	-7,449104	-4,176761	0,887387	0,748585
15:12:37,66	0,411001	3,280978	-0,092964	-0,112025	0,311000	2,196984	0,255595	-0,062167	-7,446752	0,574487	20,946610	0,770767	-0,719499	-3,172909	-8,678177	-9,118744	2,008387	12,709577	0,255595	-0,062167	-7,446752	-4,305638	0,882423	0,770767	0,255595	-0,062167	-7,446752	-4,305638	0,882423	0,770767
15:12:37,71	0,411001	3,280978	-0,092964	-0,112025	0,311000	2,196984	0,257334	-0,063204	-7,447504	0,629596	21,051850	0,785123	-0,725944	-3,170802	-8,676263	-9,108819	2,024368	12,688641	0,257334	-0,063204	-7,447504	-4,331950	0,851109	0,785123	0,257334	-0,063204	-7,447504	-4,331950	0,851109	0,785123
15:12:37,76	0,411001	3,280978	-0,092964	-0,112025	0,311000	2,196984	0,258733	-0,056569	-7,445590	0,303371	21,125169	0,764186	-0,720709	-3,172991	-8,678208	-9,135961	2,003905	12,680338	0,258733	-0,056569	-7,445590	-4,137316	0,814657	0,764186	0,258733	-0,056569	-7,445590	-4,137316	0,814657	0,764186
15:12:37,81	0,411001	3,280978	-0,092964	-0,112025	0,311000	2,196984	0,258011	-0,062197	-7,447535	0,564738	21,074362	0,755883	-0,717079	-3,169473	-8,676611	-9,086176	2,020373	12,719292	0,258011	-0,062197	-7,447535	-4,317752	0,820512	0,755883	0,258011	-0,062197	-7,447535	-4,317752	0,820512	0,755883
15:12:37,86	0,411001	3,280978	-0,092964	-0,112025	0,311000	2,196984	0,253149	-0,063582	-7,445938	0,675883	20,856417	0,794837	-0,723660	-3,168476	-8,680140	-9,126987	2,029842	12,721173	0,253149	-0,063582	-7,445938	-4,315286	0,984236	0,794837	0,253149	-0,063582	-7,445938	-4,315286	0,984236	0,794837
15:12:37,91	0,411001	3,280978	-0,092964	-0,112025	0,311000	2,196984	0,255576	-0,057384	-7,449468	0,341410	20,942570	0,796718	-0,721298	-3,173285	-8,677405	-9,137401	2,013126	12,713930	0,255576	-0,057384	-7,449468	-4,163258	0,879829	0,796718	0,255576	-0,057384	-7,449468	-4,163258	0,879829	0,796718
15:12:37,96	0,411001	3,280978	-0,092964	-0,112025	0,311000	2,196984	0,258560	-0,061834	-7,446732	0,553108	21,097037	0,789475	-0,720651	-3,171875	-8,677804	-9,125620	2,065502	12,701515	0,258560	-0,061834	-7,446732	-4,300857	0,800112	0,789475	0,258560	-0,061834	-7,446732	-4,300857	0,800112	0,789475
15:12:38,01	0,411001	3,280978	-0,092964	-0,112025	0,311000	2,196984	0,257015	-0,061690	-7,447131	0,596850	21,000719	0,777060	-0,719452	-3,172757	-8,677394	-9,106830	2,034340	12,709841	0,257015	-0,061690	-7,447131	-4,245780	0,825066	0,777060	0,257015	-0,061690	-7,447131	-4,245780	0,825066	0,777060
15:12:38,06	0,411001	3,280978	-0,092964	-0,112025	0,311000	2,196984	0,257179	-0,063169	-7,446721	0,656208	21,041114	0,785386	-0,720732	-3,170754	-8,681679	-9,131817	2,013488	12,726648	0,257179	-0,063169	-7,446721	-4,302588	0,852567	0,785386	0,257179	-0,063169	-7,446721	-4,302588	0,852567	0,785386
15:12:38,11	0,411001	3,280978	-0,092964	-0,112025	0,311000	2,196984	0,256085	-0,061059	-7,451006	0,515898	20,972993	0,802194	-0,721290	-3,171820	-8,680518	-9,125226	2,016193	12,711171	0,256085	-0,061059	-7,451006	-4,277206	0,870355	0,802194	0,256085	-0,061059	-7,451006	-4,277206	0,870355	0,802194
15:12:38,16	0,411001	3,280978	-0,092964	-0,112025	0,311000	2,196984	0,257287	-0,061109	-7,449845	0,524137	21,039894	0,786716	-0,722489	-3,170515	-8,678605	-9,141807	2,027915	12,691158	0,257287	-0,061109	-7,449845	-4,272894	0,842835	0,786716	0,257287	-0,061109	-7,449845	-4,272894	0,842835	0,786716
15:12:38,21	0,411001	3,280978	-0,092964	-0,112025	0,311000	2,196984	0,256756	-0,059417	-7,447932	0,438052	20,992055	0,766703	-0,718885	-3,172514	-8,678553	-9,105706	2,012210	12,719649	0,256756	-0,059417	-7,447932	-4,226213	0,836690	0,766703	0,256756	-0,059417	-7,447932	-4,226213	0,836690	0,766703
15:12:38,26	0,411001	3,280978	-0,092964	-0,112025	0,311000	2,196984	0,256686	-0,063538	-7,447880	0,656797	21,027518	0,795195	-0,720025	-3,173058	-8,675472	-9,113780	2,053229	12,684978	0,256686	-0,063538	-7,447880	-4,330972	0,877669	0,795195	0,256686	-0,063538	-7,447880	-4,330972	0,877669	0,795195
15:12:38,31	0,411001	3,280978	-0,092964	-0,112025	0,311000	2,196984	0,257726	-0,062823	-7,444799	0,651084	21,054119	0,760524	-0,720132	-3,168855	-8,675095	-9,128268	1,988174	12,702799	0,257726	-0,062823	-7,444799	-4,280529	0,822595	0,760524	0,257726	-0,062823	-7,444799	-4,280529	0,822595	0,760524
15:12:38,36	0,411001	3,280978	-0,092964	-0,112025	0,311000	2,196984	0,254140	-0,060629	-7,444422	0,473409	20,887603	0,778345	-0,721285	-3,172614	-8,676273	-9,139880	2,022786	12,674916	0,254140	-0,060629	-7,444422	-4,285968	0,937617	0,778345	0,254140	-0,060629	-7,444422	-4,285968	0,937617	0,778345
15:12:38,41	0,411001	3,280978	-0,092964	-0,112025	0,311000	2,196984	0,257972	-0,061510	-7,445600	0,543378	21,059508	0,750462	-0,720108	-3,173308	-8,678176	-9,126183	2,001332	12,714108	0,257972	-0,061510	-7,445600	-4,285141	0,808705	0,750462	0,257972	-0,061510	-7,445600	-4,285141	0,808705	0,750462
15:12:38,47	0,411001	3,280978	-0,092964	-0,112025	0,311000	2,196984	0,257985	-0,062876	-7,447503	0,602706	21,082747	0,789653	-0,723648	-3,171957	-8,677029	-9,136971	2,026864	12,709083	0,257985	-0,062876	-7,447503	-4,333084	0,830963	0,789653	0,257985	-0,062876	-7,447503	-4,333084	0,830963	0,789653
15:12:38,52	0,411001	3,280978	-0,092964	-0,112025	0,311000	2,196984	0,258584	-0,059135	-7,446356	0,424867	21,091824	0,784628	-0,721831	-3,171016	-8,678193	-9,104308	2,009087	12,694804	0,258584	-0,059135	-7,446356	-4,217219	0,792963	0,784628	0,258584	-0,059135	-7,446356	-4,217219	0,792963	0,784628
15:12:38,57	0,411001	3,280978	-0,092964	-0,112025	0,311000	2,196984	0,256861	-0,060238	-7,447520	0,483180	21,039368	0,770349	-0,716638	-3,170875	-8,665802	-9,182506	2,011576	12,669686	0,256861	-0,060238	-7,447520	-4,245522	0,875815	0,770349	0,256861	-0,060238	-7,447520	-4,245522	0,875815	0,770349
15:12:38,62	0,411001	3,280968	-0,093958	-0,112025	0,311000	2,196977	0,254142	-0,064665	-7,435129	0,676437	20,829027	0,745231	-0,725968	-3,169661	-8,104669	-10,332895	3,129343	12,669992	0,257756	-0,055978	-6,873997	-3,776741	-0,772035	0,745537	0,257756	-0,055978	-6,873997	-3,776741	-0,772035	0,745537
15:12:38,67	0,411001	3,280968	-0,093958	-0,112025	0,311000	2,196977	0,257756	-0,055978	-6,873997	0,617509	19,461827	0,745537	-0,729556	-3,166843	-8,105083	-10,359824	3,161261	12,676186	0,257756	-0,055978	-6,873997	-3,776741	-0,772035	0,745537	0,257756	-0,055978	-6,873997	-3,776741	-0,772035	0,745537
15:12:38,72	0,411001	3,280968	-0,093958	-0,112025	0,311000	2,196977	0,257109	-0,051462	-6,874410	0,396856	19,388903	0,751731	-0,727749	-3,167530	-8,103895	-10,328677	3,114480	12,678700	0,257109	-0,051462	-6,874410	-3,642891	-0,794170	0,751731	0,257109	-0,051462	-6,874410	-3,642891	-0,794170	0,751731
15:12:38,77	0,411001	3,280968	-0,093958	-0,112025	0,311000	2,196977	0,256801	-0,053370	-6,873222	0,471161	19,423257	0,754245	-0,730713	-3,169839	-8,105459	-10,344877	3,124525	12,669594	0,256801	-0,053370	-6,873222	-3,718409	-0,735646	0,754245	0,256801	-0,053370	-6,873222	-3,718409	-0,735646	0,754245
15:12:38,82	0,411001	3,280968	-0,093958	-0,112025	0,311000	2,196977	0,260282	-0,051958	-6,874786	0,398320	19,585213	0,745140	-0,728397	-3,170541	-8,104699	-10,364989	3,110752	12,649813	0,260282	-0,051958	-6,874786	-3,680383	-0,846943	0,745140	0,260282	-0,051958	-6,874786	-3,680383	-0,846943	0,745140
15:12:38,87	0,411001	3,280968	-0,093958	-0,112025	0,311000	2,196977	0,259733	-0,054314	-6,874026	0,498871	19,546131	0,725358	-0,728394	-3,169172	-8,103531	-10,364439	3,120451	12,659302	0,259733	-0,054314	-6,874026	-3,764813	-0,842923	0,725358	0,259733	-0,054314	-6,874026	-3,764813	-0,842923	0,725358
15:12:38,92	0,411001	3,280968	-0,093958	-0,112025	0,311000	2,196977	0,258546	-0,053632	-6,872859	0,472073	19,480001	0,734847	-0,728353	-3,172863	-8,105793	-10,324509	3,062281	12,706315	0,258546	-0,053632	-6,872859	-3,738061	-0,815825	0,734847	0,258546	-0,053632	-6,872859	-3,738061	-0,815825	0,734847
15:12:38,97	0,411001	3,280968	-0,093958	-0,112025	0,311000	2,196977	0,261722	-0,055513	-6,875120	0,539475	19,708829	0,781860	-0,731311	-3,169698	-8,103923	-10,349651	3,110953	12,648811	0,261722	-0,055513	-6,875120	-3,818320	-0,836329	0,781860	0,261722	-0,055513	-6,875120	-3,818320	-0,836329	0,781860
15:12:39,02	0,411001	3,280968	-0,093958	-0,112025	0,311000	2,196977	0,260460	-0,051369	-6,873250	0,353565	19,597091	0,724356	-0,726593	-3,169434	-8,105857	-10,343073	3,112454	12,650823	0,260460	-0,051369	-6,873250	-3,678922	-0,848993	0,724356	0,260460	-0,051369	-6,873250	-3,678922	-0,848993	0,724356
15:12:39,07	0,411001	3,280968	-0,093958	-0,112025	0,311000	2,196977	0,257872	-0,055323	-6,875184	0,563761	19,467485	0,726368	-0,728961	-3,167142	-8,105849	-10,326689	3,074267	12,668738	0,257872	-0,055323	-6,875184	-3,779113	-0,775477	0,726368	0,257872	-0,055323	-6,875184	-3,779113	-0,775477	0,726368
15:12:39,12	0,411001	3,280968	-0,093958	-0,112025	0,311000	2,196977	0,257071	-0,052127	-6,875176	0,372660	19,459106	0,744283	-0,727794	-3,167858	-8,103110	-10,335588	3,072382	12,691423	0,257071	-0,052127	-6,875176	-3,719283	-0,720963	0,744283	0,257071	-0,052127	-6,875176	-3,719283	-0,720963	0,744283
15:12:39,17	0,411001	3,280968	-0,093958	-0,112025	0,311000	2,196977	0,257108	-0,053496	-6,872437	0,437763	19,454256	0,766969	-0,725453	-3,170331	-8,105411	-10,341488	3,071666	12,717125	0,257108	-0,053496	-6,872437	-3,761642	-0,728703	0,766969	0,257108	-0,053496	-6,872437	-3,761642	-0,728703	0,766969
15:12:39,22	0,411001	3,280968	-0,093958	-0,112025	0,311000	2,196977	0,258079	-0,056759	-6,874738	0,603912	19,500000	0,792670	-0,726623	-3,169120	-8,103126	-10,347007	3,076865	12,667484	0,258079	-0,056759	-6,874738	-3,851703	-0,759188	0,792670	0,258079	-0,056759	-6,874738	-3,851703	-0,759188	0,792670
15:12:39,27	0,411001	3,280968	-0,093958	-0,112025	0,311000	2,196977	0,257616	-0,055140	-6,872453	0,521460	19,468529	0,743029	-0,727741	-3,169727	-8,107775	-10,310257	3,072307	12,664660	0,257616	-0,055140	-6,872453	-3,807054	-0,754289	0,743029	0,257616	-0,055140	-6,872453	-3,807054	-0,754289	0,743029
15:12:39,32	0,411001	3,280968	-0,093958	-0,112025	0,311000	2,196977	0,258700	-0,054476	-6,877102	0,501322	19,559032	0,740205	-0,728938	-3,171733	-8,105823	-10,330713	3,084273	12,678097	0,258700	-0,054476	-6,877102	-3,775011	-0,748925	0,740205	0,258700	-0,054476	-6,877102	-3,775011	-0,748925	0,740205
15:12:39,37	0,411001	3,280968	-0,093958	-0,112025	0,311000	2,196977	0,261036	-0,054442	-6,875150	0,499703	19,656792	0,753643	-0,727231	-3,169348	-8,105068	-10,353850	3,082723	12,673630	0,261036	-0,054442	-6,875150	-3,773982	-0,834521	0,753643	0,261036	-0,054442	-6,875150	-3,773982	-0,834521	0,753643
15:12:39,42	0,411001	3,280968	-0,093958	-0,112025	0,311000	2,196977	0,258117	-0,054728	-6,874395	0,501668	19,485727	0,749175	-0,727877	-3,168550	-8,104704	-10,372652	3,059367	12,658324	0,258117	-0,054728	-6,874395	-3,794474	-0,776421	0,749175	0,258117	-0,054728	-6,874395	-3,794474	-0,776421	0,749175
15:12:39,47	0,411001	3,280968	-0,093958	-0,112025	0,311000	2,196977	0,257748	-0,053769	-6,874031	0,422200	19,461972	0,733870	-0,727834	-3,169163	-8,104698	-10,358482	3,069118	12,653559	0,257748	-0,053769	-6,874031	-3,798702	-0,771268	0,733870	0,257748	-0,053769	-6,874031	-3,798702	-0,771268	0,733870
15:12:39,52	0,411001	3,280968	-0,093958	-0,112025	0,311000	2,196977	0,258258	-0,054112	-6,874025	0,455565	19,495853	0,729104	-0,726577	-3,173013	-8,106974	-10,325316	3,073754	12,683468	0,258258	-0,054112	-6,874025	-3,792263	-0,777369	0,729104	0,258258	-0,054112	-6,874025	-3,792263	-0,777369	0,729104
15:12:39,57	0,411001	3,280968	-0,093958	-0,112025	0,311000	2,196977	0,260964	-0,057126	-6,876301	0,632893	19,662967	0,759014	-0,724800	-3,168995	-8,101936	-10,312287	3,049504	12,675550	0,260964	-0,057126	-6,876301	-3,851537	-0,822672	0,759014	0,260964	-0,057126	-6,876301	-3,851537	-0,822672	0,759014
15:12:39,62	0,411001	3,280968	-0,093958	-0,112025	0,311000	2,196977	0,256595	-0,056656	-6,871263	0,593962	19,459230	0,751095	-0,725383	-3,170580	-8,103888	-10,313906	3,055396	12,657227	0,256595	-0,056656	-6,871263	-3,853565	-0,683506	0,751095	0,256595	-0,056656	-6,871263	-3,853565	-0,683506	0,751095
15:12:39,67	0,411001	3,280968	-0,093958	-0,112025	0,311000	2,196977	0,258260	-0,056945	-6,873215	0,613251	19,541424	0,732772	-0,728951	-3,168571	-8,106236	-10,321779	3,061346	12,658609	0,258260	-0,056945	-6,873215	-3,856914	-0,731957	0,732772	0,258260	-0,056945	-6,873215	-3,856914	-0,731957	0,732772
15:12:39,72	0,411001	3,280968	-0,093958	-0,112025	0,311000	2,196977	0,258304	-0,052850	-6,875563	0,401532	19,533925	0,734154	-0,726005	-3,172120	-8,105437	-10,332414	3,064595	12,668009	0,258304	-0,052850	-6,875563	-3,747183	-0,742920	0,734154	0,258304	-0,052850	-6,875563	-3,747183	-0,742920	0,734154
15:12:39,77	0,411001	3,280968	-0,093958	-0,112025	0,311000	2,196977	0,259904	-0,057175	-6,874764	0,623958	19,606288	0,743554	-0,725382	-3,170262	-8,106586	-10,312857	3,081302	12,688806	0,259904	-0,057175	-6,874764	-3,864315	-0,796153	0,743554	0,259904	-0,057175	-6,874764	-3,864315	-0,796153	0,743554
15:12:39,82	0,411001	3,280968	-0,093958	-0,112025	0,311000	2,196977	0,257984	-0,056786	-6,875913	0,627964	19,515036	0,764351	-0,724845	-3,167430	-8,105061	-10,328059	3,062307	12,673403	0,257984	-0,056786	-6,875913	-3,829753	-0,736692	0,764351	0,257984	-0,056786	-6,875913	-3,829753	-0,736692	0,764351
15:12:39,87	0,411001	3,280968	-0,093958	-0,112025	0,311000	2,196977	0,255263	-0,055835	-6,874388	0,554438	19,369875	0,748949	-0,728378	-3,166969	-8,106238	-10,320104	3,048892	12,663375	0,255263	-0,055835	-6,874388	-3,828590	-0,668253	0,748949	0,255263	-0,055835	-6,874388	-3,828590	-0,668253	0,748949
15:12:39,92	0,411001	3,280968	-0,093958	-0,112025	0,311000	2,196977	0,256630	-0,052545	-6,875565	0,375739	19,454571	0,738921	-0,728364	-3,169000	-8,105041	-10,318057	3,049083	12,691404	0,256630	-0,052545	-6,875565	-3,749057	-0,690890	0,738921	0,256630	-0,052545	-6,875565	-3,749057	-0,690890	0,738921
15:12:39,97	0,411001	3,280968	-0,093958	-0,112025	0,311000	2,196977	0,258381	-0,053572	-6,874368	0,430327	19,547319	0,766949	-0,724778	-3,166928	-8,103902	-10,297219	3,052526	12,647928	0,258381	-0,053572	-6,874368	-3,775080	-0,735624	0,766949	0,258381	-0,053572	-6,874368	-3,775080	-0,735624	0,766949
15:12:40,02	0,411001	3,280968	-0,093958	-0,112025	0,311000	2,196977	0,254794	-0,055642	-6,873229	0,551348	19,377096	0,723473	-0,727784	-3,171437	-8,105828	-10,323373	3,030304	12,666849	0,254794	-0,055642	-6,873229	-3,816525	-0,624231	0,723473	0,254794	-0,055642	-6,873229	-3,816525	-0,624231	0,723473
15:12:40,07	0,411001	3,280968	-0,093958	-0,112025	0,311000	2,196977	0,256506	-0,054583	-6,872045	0,506668	19,448484	0,752049	-0,726551	-3,167881	-8,102717	-10,307309	3,070317	12,676504	0,256506	-0,054583	-6,872045	-3,778112	-0,687232	0,752049	0,256506	-0,054583	-6,872045	-3,778112	-0,687232	0,752049
15:12:40,12	0,411001	3,280968	-0,093958	-0,112025	0,311000	2,196977	0,256506	-0,054583	-6,872045	0,506668	19,448484	0,752049	-0,727160	-3,163307	-8,108152	-10,292505	3,075837	12,704635	0,256506	-0,054583	-6,872045	-3,778112	-0,687232	0,752049	0,256506	-0,054583	-6,872045	-3,778112	-0,687232	0,752049
15:12:40,17	0,411001	3,280968	-0,093958	-0,112025	0,311000	2,196977	0,252849	-0,051769	-6,877479	0,372504	19,268390	0,780180	-0,724905	-3,173517	-8,106605	-10,361436	3,039920	12,673055	0,252849	-0,051769	-6,877479	-3,691349	-0,580265	0,780180	0,252849	-0,051769	-6,877479	-3,691349	-0,580265	0,780180
15:12:40,22	0,411001	3,280968	-0,093958	-0,112025	0,311000	2,196977	0,260564	-0,058826	-6,875932	0,673915	19,627838	0,748600	-0,726032	-3,167450	-8,105465	-10,333762	3,064317	12,659028	0,260564	-0,058826	-6,875932	-3,943938	-0,826453	0,748600	0,260564	-0,058826	-6,875932	-3,943938	-0,826453	0,748600
15:12:40,27	0,411001	3,280968	-0,093958	-0,112025	0,311000	2,196977	0,255874	-0,054817	-6,874792	0,500412	19,395693	0,734574	-0,726527	-3,167428	-8,101930	-10,288072	3,047608	12,680016	0,255874	-0,054817	-6,874792	-3,802735	-0,690383	0,734574	0,255874	-0,054817	-6,874792	-3,802735	-0,690383	0,734574
15:12:40,32	0,411001	3,280968	-0,093958	-0,112025	0,311000	2,196977	0,256102	-0,054378	-6,871257	0,485930	19,455504	0,755562	-0,727189	-3,166321	-8,104291	-10,317110	3,050116	12,667346	0,256102	-0,054378	-6,871257	-3,782711	-0,648519	0,755562	0,256102	-0,054378	-6,871257	-3,782711	-0,648519	0,755562
15:12:40,37	0,411001	3,280968	-0,093958	-0,112025	0,311000	2,196977	0,255474	-0,053251	-6,873618	0,414982	19,396453	0,742891	-0,725947	-3,167397	-8,105425	-10,293989	3,074074	12,688001	0,255474	-0,053251	-6,873618	-3,765195	-0,658282	0,742891	0,255474	-0,053251	-6,873618	-3,765195	-0,658282	0,742891
15:12:40,42	0,411001	3,280968	-0,093958	-0,112025	0,311000	2,196977	0,255785	-0,054864	-6,874752	0,531174	19,420647	0,763547	-0,725398	-3,169066	-8,106206	-10,312934	3,065020	12,683384	0,255785	-0,054864	-6,874752	-3,775634	-0,658467	0,763547	0,255785	-0,054864	-6,874752	-3,775634	-0,658467	0,763547
15:12:40,47	0,411001	3,280968	-0,093958	-0,112025	0,311000	2,196977	0,256956	-0,056174	-6,875534	0,581995	19,469666	0,758929	-0,723079	-3,169243	-8,102714	-10,330524	3,044832	12,681167	0,256956	-0,056174	-6,875534	-3,827670	-0,701381	0,758929	0,256956	-0,056174	-6,875534	-3,827670	-0,701381	0,758929
15:12:40,52	0,411001	3,280968	-0,093958	-0,112025	0,311000	2,196977	0,255950	-0,058271	-6,872041	0,664782	19,412204	0,756712	-0,727167	-3,170215	-8,105076	-10,323560	3,063243	12,638666	0,255950	-0,058271	-6,872041	-3,909530	-0,679857	0,756712	0,255950	-0,058271	-6,872041	-3,909530	-0,679857	0,756712
15:12:40,58	0,411001	3,280968	-0,093958	-0,112025	0,311000	2,196977	0,258835	-0,055217	-6,874404	0,525375	19,559078	0,714211	-0,727136	-3,169631	-8,105431	-10,298269	3,050271	12,672214	0,258835	-0,055217	-6,874404	-3,809160	-0,759498	0,714211	0,258835	-0,055217	-6,874404	-3,809160	-0,759498	0,714211
15:12:40,63	0,411001	3,280968	-0,093958	-0,112025	0,311000	2,196977	0,256893	-0,055329	-6,872450	0,529942	19,395026	0,768289	-0,728384	-3,169909	-8,105818	-10,316343	3,013429	12,685734	0,259179	-0,054010	-6,875145	-3,816698	-0,737447	0,761279	0,259179	-0,054010	-6,875145	-3,816698	-0,737447	0,761279
15:12:40,68	0,411001	3,280968	-0,093958	-0,112025	0,311000	2,196977	0,259179	-0,054010	-6,875145	0,423064	19,608103	0,761279	-0,725711	-3,167467	-8,025387	-10,352633	3,111920	12,675060	0,259179	-0,054010	-6,875145	-3,816698	-0,737447	0,761279	0,259179	-0,054010	-6,875145	-3,816698	-0,737447	0,761279
15:12:40,73	0,410989	3,281011	-0,094970	-0,112044	0,310978	2,196998	0,255727	-0,055103	-6,794714	0,547086	19,347937	0,750606	-0,721406	-3,156668	-7,506875	-11,140851	3,615723	12,662310	0,255727	-0,055103	-6,794714	-3,778530	-0,726649	0,750606	0,255727	-0,055103	-6,794714	-3,778530	-0,726649	0,750606
15:12:40,78	0,410989	3,281011	-0,094970	-0,112044	0,310978	2,196998	0,250027	-0,051284	-6,277751	0,388799	18,077537	0,752865	-0,726169	-3,160620	-7,508424	-11,175946	3,633834	12,677319	0,250027	-0,051284	-6,277751	-3,636976	-1,549548	0,752865	0,250027	-0,051284	-6,277751	-3,636976	-1,549548	0,752865
15:12:40,83	0,410989	3,281011	-0,094970	-0,112044	0,310978	2,196998	0,250027	-0,051284	-6,277751	0,388799	18,077537	0,752865	-0,723171	-3,156683	-7,508040	-11,123641	3,574953	12,656383	0,250027	-0,051284	-6,277751	-3,636976	-1,549548	0,752865	0,250027	-0,051284	-6,277751	-3,636976	-1,549548	0,752865
15:12:40,88	0,410989	3,281011	-0,094970	-0,112044	0,310978	2,196998	0,245118	-0,051911	-6,277367	0,396596	17,897030	0,731929	-0,720874	-3,155868	-7,506884	-11,154037	3,583852	12,661641	0,245118	-0,051911	-6,277367	-3,678448	-1,344734	0,731929	0,245118	-0,051911	-6,277367	-3,678448	-1,344734	0,731929
15:12:40,93	0,410989	3,281011	-0,094970	-0,112044	0,310978	2,196998	0,243264	-0,053493	-6,276211	0,471355	17,769849	0,737186	-0,722616	-3,157576	-7,508773	-11,133644	3,575685	12,715061	0,243264	-0,053493	-6,276211	-3,727855	-1,326376	0,737186	0,243264	-0,053493	-6,276211	-3,727855	-1,326376	0,737186
15:12:40,98	0,410989	3,281011	-0,094970	-0,112044	0,310978	2,196998	0,249140	-0,056959	-6,277742	0,642190	18,103929	0,716813	-0,720810	-3,162689	-7,508415	-11,134009	3,561451	12,641267	0,249140	-0,056959	-6,277742	-3,829083	-1,453536	0,716813	0,249140	-0,056959	-6,277742	-3,829083	-1,453536	0,716813
15:12:41,03	0,410989	3,281011	-0,094970	-0,112044	0,310978	2,196998	0,244394	-0,054267	-6,278132	0,531199	17,875548	0,727754	-0,720769	-3,157234	-7,508805	-11,103610	3,577354	12,652209	0,244394	-0,054267	-6,278132	-3,728786	-1,309411	0,727754	0,244394	-0,054267	-6,278132	-3,728786	-1,309411	0,727754
15:12:41,08	0,410989	3,281011	-0,094970	-0,112044	0,310978	2,196998	0,244394	-0,054267	-6,278132	0,531199	17,875548	0,727754	-0,720817	-3,156788	-7,506493	-11,123975	3,557922	12,640756	0,244394	-0,054267	-6,278132	-3,728786	-1,309411	0,727754	0,244394	-0,054267	-6,278132	-3,728786	-1,309411	0,727754
15:12:41,13	0,410989	3,281011	-0,094970	-0,112044	0,310978	2,196998	0,243091	-0,051469	-6,276589	0,414929	17,777864	0,737980	-0,722540	-3,154706	-7,507262	-11,114884	3,617631	12,662434	0,243091	-0,051469	-6,276589	-3,625385	-1,304770	0,737980	0,243091	-0,051469	-6,276589	-3,625385	-1,304770	0,737980
15:12:41,18	0,410989	3,281011	-0,094970	-0,112044	0,310978	2,196998	0,243091	-0,051469	-6,276589	0,414929	17,777864	0,737980	-0,719676	-3,161577	-7,509189	-11,134470	3,520425	12,650480	0,243091	-0,051469	-6,276589	-3,625385	-1,304770	0,737980	0,243091	-0,051469	-6,276589	-3,625385	-1,304770	0,737980
15:12:41,23	0,410989	3,281011	-0,094970	-0,112044	0,310978	2,196998	0,247609	-0,057385	-6,278516	0,628585	18,044438	0,726025	-0,721467	-3,157977	-7,509568	-11,129421	3,515218	12,684632	0,247609	-0,057385	-6,278516	-3,876134	-1,392854	0,726025	0,247609	-0,057385	-6,278516	-3,876134	-1,392854	0,726025
15:12:41,28	0,410989	3,281011	-0,094970	-0,112044	0,310978	2,196998	0,245387	-0,054034	-6,278895	0,452329	17,935862	0,760178	-0,722553	-3,158442	-7,511121	-11,097698	3,546388	12,666613	0,245387	-0,054034	-6,278895	-3,789309	-1,326991	0,760178	0,245387	-0,054034	-6,278895	-3,789309	-1,326991	0,760178
15:12:41,33	0,410989	3,281011	-0,094970	-0,112044	0,310978	2,196998	0,246333	-0,053326	-6,280448	0,458386	17,996945	0,742158	-0,722562	-3,159905	-7,510348	-11,104217	3,533504	12,655888	0,246333	-0,053326	-6,280448	-3,727700	-1,340174	0,742158	0,246333	-0,053326	-6,280448	-3,727700	-1,340174	0,742158
15:12:41,38	0,410989	3,281011	-0,094970	-0,112044	0,310978	2,196998	0,247604	-0,054049	-6,279675	0,481581	18,063864	0,731433	-0,719648	-3,157467	-7,508010	-11,115878	3,539724	12,679875	0,247604	-0,054049	-6,279675	-3,761285	-1,373074	0,731433	0,247604	-0,054049	-6,279675	-3,761285	-1,373074	0,731433
15:12:41,43	0,410989	3,281011	-0,094970	-0,112044	0,310978	2,196998	0,244565	-0,055788	-6,278104	0,598308	17,932532	0,736036	-0,719537	-3,158142	-7,508777	-11,067933	3,542932	12,660490	0,244565	-0,055788	-6,278104	-3,781058	-1,265826	0,736036	0,244565	-0,055788	-6,278104	-3,781058	-1,265826	0,736036
15:12:41,48	0,410989	3,281011	-0,094970	-0,112044	0,310978	2,196998	0,244565	-0,055788	-6,278104	0,598308	17,932532	0,736036	-0,723069	-3,159658	-7,509172	-11,068989	3,536139	12,649999	0,244565	-0,055788	-6,278104	-3,781058	-1,265826	0,736036	0,244565	-0,055788	-6,278104	-3,781058	-1,265826	0,736036
15:12:41,53	0,410989	3,281011	-0,094970	-0,112044	0,310978	2,196998	0,247644	-0,053487	-6,278499	0,472227	18,095095	0,725544	-0,721348	-3,159130	-7,511502	-11,083826	3,537876	12,661691	0,247644	-0,053487	-6,278499	-3,726483	-1,344922	0,725544	0,247644	-0,053487	-6,278499	-3,726483	-1,344922	0,725544
15:12:41,58	0,410989	3,281011	-0,094970	-0,112044	0,310978	2,196998	0,246326	-0,054713	-6,280829	0,530102	18,012857	0,737236	-0,718519	-3,159212	-7,513071	-11,135452	3,540878	12,668594	0,246326	-0,054713	-6,280829	-3,764905	-1,323721	0,737236	0,246326	-0,054713	-6,280829	-3,764905	-1,323721	0,737236
15:12:41,63	0,410989	3,281011	-0,094970	-0,112044	0,310978	2,196998	0,244982	-0,057205	-6,282399	0,636439	17,896767	0,744140	-0,723783	-3,160415	-7,511493	-11,123787	3,548588	12,695743	0,248656	-0,053247	-6,280820	-3,736744	-1,425447	0,771288	0,248656	-0,053247	-6,280820	-3,736744	-1,425447	0,771288
15:12:41,68	0,410989	3,281011	-0,094970	-0,112044	0,310978	2,196998	0,248656	-0,053247	-6,280820	0,443136	18,094085	0,771288	-0,721792	-3,159894	-7,509778	-11,118393	3,547823	12,645783	0,248656	-0,053247	-6,280820	-3,736744	-1,425447	0,771288	0,248656	-0,053247	-6,280820	-3,736744	-1,425447	0,771288
15:12:41,73	0,410989	3,281011	-0,094970	-0,112044	0,310978	2,196998	0,247210	-0,054712	-6,279106	0,521333	18,023910	0,721328	-0,720859	-3,158212	-7,508408	-11,130528	3,532064	12,674857	0,247210	-0,054712	-6,279106	-3,773523	-1,382055	0,721328	0,247210	-0,054712	-6,279106	-3,773523	-1,382055	0,721328
15:12:41,78	0,410989	3,281011	-0,094970	-0,112044	0,310978	2,196998	0,245287	-0,054678	-6,277735	0,499884	17,921295	0,750403	-0,717822	-3,156262	-7,513056	-11,076651	3,538045	12,668448	0,245287	-0,054678	-6,277735	-3,792355	-1,333730	0,750403	0,245287	-0,054678	-6,277735	-3,792355	-1,333730	0,750403
15:12:41,83	0,410989	3,281011	-0,094970	-0,112044	0,310978	2,196998	0,242079	-0,056333	-6,282383	0,618039	17,798160	0,743993	-0,722323	-3,159613	-7,507857	-11,145364	3,558163	12,635078	0,242079	-0,056333	-6,282383	-3,804082	-1,205056	0,743993	0,242079	-0,056333	-6,282383	-3,804082	-1,205056	0,743993
15:12:41,88	0,410989	3,281011	-0,094970	-0,112044	0,310978	2,196998	0,247232	-0,054111	-6,277185	0,485554	17,996557	0,710623	-0,719061	-3,157909	-7,511141	-11,106442	3,511011	12,642039	0,247232	-0,054111	-6,277185	-3,762129	-1,411180	0,710623	0,247232	-0,054111	-6,277185	-3,762129	-1,411180	0,710623
15:12:41,93	0,410989	3,281011	-0,094970	-0,112044	0,310978	2,196998	0,244124	-0,056084	-6,280468	0,566788	17,892229	0,717584	-0,720792	-3,156330	-7,505892	-11,109142	3,555503	12,658402	0,244124	-0,056084	-6,280468	-3,835793	-1,271538	0,717584	0,244124	-0,056084	-6,280468	-3,835793	-1,271538	0,717584
15:12:41,98	0,410989	3,281011	-0,094970	-0,112044	0,310978	2,196998	0,243623	-0,053795	-6,275219	0,484968	17,841570	0,733947	-0,720680	-3,157844	-7,505635	-11,043624	3,515892	12,691225	0,243623	-0,053795	-6,275219	-3,737968	-1,282834	0,733947	0,243623	-0,053795	-6,275219	-3,737968	-1,282834	0,733947
15:12:42,03	0,410989	3,281011	-0,094970	-0,112044	0,310978	2,196998	0,244878	-0,054649	-6,274962	0,527794	17,983385	0,766771	-0,721979	-3,158601	-7,509954	-11,086650	3,485393	12,659066	0,244878	-0,054649	-6,274962	-3,762125	-1,239550	0,766771	0,244878	-0,054649	-6,274962	-3,762125	-1,239550	0,766771
15:12:42,08	0,410989	3,281011	-0,094970	-0,112044	0,310978	2,196998	0,246183	-0,053903	-6,279281	0,441077	18,029210	0,734611	-0,720765	-3,160860	-7,511488	-11,086025	3,525618	12,670846	0,246183	-0,053903	-6,279281	-3,790283	-1,296134	0,734611	0,246183	-0,053903	-6,279281	-3,790283	-1,296134	0,734611
15:12:42,13	0,410989	3,281011	-0,094970	-0,112044	0,310978	2,196998	0,247533	-0,056083	-6,280815	0,589606	18,079844	0,746392	-0,720830	-3,158832	-7,511508	-11,110790	3,525515	12,671399	0,247533	-0,056083	-6,280815	-3,812915	-1,351482	0,746392	0,247533	-0,056083	-6,280815	-3,812915	-1,351482	0,746392
15:12:42,18	0,410989	3,281011	-0,094970	-0,112044	0,310978	2,196998	0,245809	-0,055013	-6,280835	0,521487	17,968801	0,746945	-0,720175	-3,161065	-7,511896	-11,092677	3,539157	12,647442	0,245809	-0,055013	-6,280835	-3,797028	-1,327192	0,746945	0,245809	-0,055013	-6,280835	-3,797028	-1,327192	0,746945
15:12:42,23	0,410989	3,281011	-0,094970	-0,112044	0,310978	2,196998	0,247415	-0,056697	-6,281223	0,629931	18,061181	0,722988	-0,720831	-3,159573	-7,511133	-11,114048	3,519049	12,651506	0,247415	-0,056697	-6,281223	-3,820785	-1,360887	0,722988	0,247415	-0,056697	-6,281223	-3,820785	-1,360887	0,722988
15:12:42,28	0,410989	3,281011	-0,094970	-0,112044	0,310978	2,196998	0,246452	-0,055383	-6,280460	0,533500	18,002632	0,727052	-0,723131	-3,156506	-7,510759	-11,077114	3,503459	12,631077	0,246452	-0,055383	-6,280460	-3,814062	-1,343812	0,727052	0,246452	-0,055383	-6,280460	-3,814062	-1,343812	0,727052
15:12:42,33	0,410989	3,281011	-0,094970	-0,112044	0,310978	2,196998	0,244945	-0,051858	-6,280086	0,355163	17,964082	0,706622	-0,721398	-3,158469	-7,509959	-11,109109	3,541141	12,666050	0,244945	-0,051858	-6,280086	-3,715683	-1,264113	0,706622	0,244945	-0,051858	-6,280086	-3,715683	-1,264113	0,706622
15:12:42,38	0,410989	3,281011	-0,094970	-0,112044	0,310978	2,196998	0,245779	-0,054340	-6,279286	0,500854	17,960883	0,741596	-0,720786	-3,160859	-7,511504	-11,097311	3,525599	12,656433	0,245779	-0,054340	-6,279286	-3,764815	-1,332754	0,741596	0,245779	-0,054340	-6,279286	-3,764815	-1,332754	0,741596
15:12:42,43	0,410989	3,281011	-0,094970	-0,112044	0,310978	2,196998	0,247542	-0,056065	-6,280831	0,582997	18,070564	0,731978	-0,723687	-3,156512	-7,507354	-11,081466	3,544317	12,639952	0,247542	-0,056065	-6,280831	-3,818091	-1,361494	0,731978	0,247542	-0,056065	-6,280831	-3,818091	-1,361494	0,731978
15:12:42,48	0,410989	3,281011	-0,094970	-0,112044	0,310978	2,196998	0,246337	-0,055264	-6,281236	0,527482	17,971011	0,742718	-0,720877	-3,159414	-7,511909	-11,136169	3,532027	12,667173	0,246337	-0,055264	-6,281236	-3,810725	-1,366413	0,742718	0,246337	-0,055264	-6,281236	-3,810725	-1,366413	0,742718
15:12:42,53	0,410989	3,281011	-0,094970	-0,112044	0,310978	2,196998	0,246337	-0,055264	-6,281236	0,527482	17,971011	0,742718	-0,723660	-3,156741	-7,509557	-11,055667	3,525651	12,664626	0,246337	-0,055264	-6,281236	-3,810725	-1,366413	0,742718	0,246337	-0,055264	-6,281236	-3,810725	-1,366413	0,742718
15:12:42,58	0,410989	3,281011	-0,094970	-0,112044	0,310978	2,196998	0,245413	-0,051517	-6,278884	0,367376	17,995866	0,740171	-0,717322	-3,158221	-7,511514	-11,113620	3,499886	12,661618	0,245413	-0,051517	-6,278884	-3,676705	-1,269021	0,740171	0,245413	-0,051517	-6,278884	-3,676705	-1,269021	0,740171
15:12:42,63	0,410989	3,281011	-0,094970	-0,112044	0,310978	2,196998	0,243526	-0,057746	-6,280841	0,639994	17,860456	0,737163	-0,721521	-3,155304	-7,509785	-11,083073	3,514009	12,641031	0,243526	-0,057746	-6,280841	-3,893064	-1,256333	0,737163	0,243526	-0,057746	-6,280841	-3,893064	-1,256333	0,737163
15:12:42,68	0,410989	3,281011	-0,094970	-0,112044	0,310978	2,196998	0,243099	-0,052651	-6,279112	0,402549	17,857636	0,716576	-0,718370	-3,158329	-7,510324	-11,057343	3,505181	12,660288	0,243099	-0,052651	-6,279112	-3,730536	-1,225619	0,716576	0,243099	-0,052651	-6,279112	-3,730536	-1,225619	0,716576
15:12:42,73	0,410989	3,281011	-0,094970	-0,112044	0,310978	2,196998	0,244143	-0,056892	-6,279651	0,628318	17,938629	0,735833	-0,721368	-3,158840	-7,511509	-11,076502	3,489190	12,650409	0,244143	-0,056892	-6,279651	-3,837712	-1,226593	0,735833	0,244143	-0,056892	-6,279651	-3,837712	-1,226593	0,735833
15:12:42,78	0,410989	3,281011	-0,094970	-0,112044	0,310978	2,196998	0,246084	-0,054551	-6,280836	0,483167	18,030984	0,725954	-0,724258	-3,155824	-7,509574	-11,057040	3,518488	12,649918	0,246084	-0,054551	-6,280836	-3,799108	-1,286637	0,725954	0,246084	-0,054551	-6,280836	-3,799108	-1,286637	0,725954
15:12:42,83	0,410989	3,281011	-0,094970	-0,112044	0,310978	2,196998	0,244918	-0,050540	-6,278901	0,309676	17,972533	0,725463	-0,719573	-3,159446	-7,511104	-11,079630	3,533228	12,666361	0,244918	-0,050540	-6,278901	-3,657702	-1,253519	0,725463	0,244918	-0,050540	-6,278901	-3,657702	-1,253519	0,725463
15:12:42,89	0,410989	3,281011	-0,094970	-0,112044	0,310978	2,196998	0,245712	-0,056409	-6,280431	0,616318	17,986886	0,741907	-0,721979	-3,158321	-7,513451	-11,085686	3,504745	12,661845	0,245712	-0,056409	-6,280431	-3,811752	-1,301492	0,741907	0,245712	-0,056409	-6,280431	-3,811752	-1,301492	0,741907
15:12:42,94	0,410989	3,281011	-0,094970	-0,112044	0,310978	2,196998	0,245941	-0,053763	-6,282778	0,451051	18,007786	0,737390	-0,723738	-3,162622	-7,511897	-11,105248	3,525919	12,651146	0,245941	-0,053763	-6,282778	-3,769337	-1,298563	0,737390	0,245941	-0,053763	-6,282778	-3,769337	-1,298563	0,737390
15:12:42,99	0,410989	3,281011	-0,094970	-0,112044	0,310978	2,196998	0,250545	-0,054389	-6,281224	0,492187	18,219694	0,726692	-0,717827	-3,155761	-7,491712	-11,118500	3,532097	12,650928	0,250545	-0,054389	-6,281224	-3,777385	-1,448110	0,726692	0,250545	-0,054389	-6,281224	-3,777385	-1,448110	0,726692
15:12:43,04	0,410948	3,281019	-0,095956	-0,112034	0,310973	2,197005	0,241648	-0,056079	-6,261039	0,578753	17,742468	0,726473	-0,723194	-3,148062	-6,925026	-11,947972	4,319041	12,630762	0,241648	-0,056079	-6,261039	-3,823426	-1,226897	0,726473	0,241648	-0,056079	-6,261039	-3,823426	-1,226897	0,726473
15:12:43,09	0,410948	3,281019	-0,095956	-0,112034	0,310973	2,197005	0,237664	-0,047581	-5,694353	0,403648	16,423482	0,706307	-0,721316	-3,146740	-6,924617	-11,879326	4,275330	12,619238	0,237664	-0,047581	-5,694353	-3,331458	-2,233136	0,706307	0,237664	-0,047581	-5,694353	-3,331458	-2,233136	0,706307
15:12:43,14	0,410948	3,281019	-0,095956	-0,112034	0,310973	2,197005	0,235579	-0,048546	-5,693944	0,450321	16,396386	0,694783	-0,722532	-3,150045	-6,924602	-11,905792	4,280843	12,638357	0,235579	-0,048546	-5,693944	-3,360576	-2,096588	0,694783	0,235579	-0,048546	-5,693944	-3,360576	-2,096588	0,694783
15:12:43,19	0,410948	3,281019	-0,095956	-0,112034	0,310973	2,197005	0,239051	-0,049145	-5,693929	0,473009	16,551215	0,713902	-0,721857	-3,143578	-6,925421	-11,859318	4,300420	12,591629	0,239051	-0,049145	-5,693929	-3,384908	-2,214253	0,713902	0,239051	-0,049145	-5,693929	-3,384908	-2,214253	0,713902
15:12:43,24	0,410948	3,281019	-0,095956	-0,112034	0,310973	2,197005	0,233112	-0,046497	-5,694748	0,375476	16,272875	0,667175	-0,719615	-3,148566	-6,926174	-11,898881	4,235034	12,614273	0,233112	-0,046497	-5,694748	-3,274530	-2,026426	0,667175	0,233112	-0,046497	-5,694748	-3,274530	-2,026426	0,667175
15:12:43,29	0,410948	3,281019	-0,095956	-0,112034	0,310973	2,197005	0,236311	-0,050932	-5,695501	0,529698	16,437630	0,689819	-0,722473	-3,146067	-6,926929	-11,859370	4,270808	12,639575	0,236311	-0,050932	-5,695501	-3,468469	-2,112757	0,689819	0,236311	-0,050932	-5,695501	-3,468469	-2,112757	0,689819
15:12:43,34	0,410948	3,281019	-0,095956	-0,112034	0,310973	2,197005	0,235576	-0,047208	-5,696256	0,386773	16,415746	0,715120	-0,720690	-3,148413	-6,926935	-11,858668	4,262974	12,615055	0,235576	-0,047208	-5,696256	-3,319039	-2,076951	0,715120	0,235576	-0,047208	-5,696256	-3,319039	-2,076951	0,715120
15:12:43,39	0,410948	3,281019	-0,095956	-0,112034	0,310973	2,197005	0,236716	-0,049924	-5,696262	0,521593	16,479543	0,690600	-0,717130	-3,148928	-6,926927	-11,849821	4,266601	12,610769	0,236716	-0,049924	-5,696262	-3,397458	-2,102633	0,690600	0,236716	-0,049924	-5,696262	-3,397458	-2,102633	0,690600
15:12:43,44	0,410948	3,281019	-0,095956	-0,112034	0,310973	2,197005	0,235382	-0,053265	-5,696254	0,702887	16,416027	0,686314	-0,720154	-3,150686	-6,926522	-11,886162	4,263782	12,648784	0,235382	-0,053265	-5,696254	-3,478428	-2,061435	0,686314	0,235382	-0,053265	-5,696254	-3,478428	-2,061435	0,686314
15:12:43,49	0,410948	3,281019	-0,095956	-0,112034	0,310973	2,197005	0,238417	-0,051526	-5,695850	0,591832	16,543776	0,724329	-0,722400	-3,149383	-6,927688	-11,834841	4,274191	12,629724	0,238417	-0,051526	-5,695850	-3,452949	-2,171921	0,724329	0,238417	-0,051526	-5,695850	-3,452949	-2,171921	0,724329
15:12:43,54	0,410948	3,281019	-0,095956	-0,112034	0,310973	2,197005	0,238411	-0,048929	-5,697015	0,491483	16,582725	0,705269	-0,720739	-3,142423	-6,928491	-11,854127	4,249670	12,645479	0,238411	-0,048929	-5,697015	-3,349464	-2,132532	0,705269	0,238411	-0,048929	-5,697015	-3,349464	-2,132532	0,705269
15:12:43,59	0,410948	3,281019	-0,095956	-0,112034	0,310973	2,197005	0,231553	-0,046888	-5,697818	0,354433	16,221674	0,721025	-0,720090	-3,144313	-6,927684	-11,822920	4,224454	12,653382	0,231553	-0,046888	-5,697818	-3,326236	-1,955239	0,721025	0,231553	-0,046888	-5,697818	-3,326236	-1,955239	0,721025
15:12:43,64	0,410948	3,281019	-0,095956	-0,112034	0,310973	2,197005	0,232866	-0,048395	-5,697011	0,426564	16,329561	0,728927	-0,717759	-3,148222	-6,927685	-11,846452	4,223823	12,638892	0,232866	-0,048395	-5,697011	-3,372407	-1,950389	0,728927	0,232866	-0,048395	-5,697011	-3,372407	-1,950389	0,728927
15:12:43,69	0,410948	3,281019	-0,095956	-0,112034	0,310973	2,197005	0,235084	-0,052368	-5,697012	0,620857	16,424875	0,714438	-0,721240	-3,147613	-6,928455	-11,820983	4,233129	12,643731	0,235084	-0,052368	-5,697012	-3,490008	-2,029250	0,714438	0,235084	-0,052368	-5,697012	-3,490008	-2,029250	0,714438
15:12:43,74	0,410948	3,281019	-0,095956	-0,112034	0,310973	2,197005	0,236298	-0,049049	-5,697782	0,469081	16,505400	0,719276	-0,723041	-3,143868	-6,928110	-11,837877	4,253794	12,620375	0,236298	-0,049049	-5,697782	-3,381270	-2,044014	0,719276	0,236298	-0,049049	-5,697782	-3,381270	-2,044014	0,719276
15:12:43,79	0,410948	3,281019	-0,095956	-0,112034	0,310973	2,197005	0,233956	-0,045616	-5,697437	0,300027	16,358620	0,695921	-0,718962	-3,146475	-6,926142	-11,849569	4,203104	12,637373	0,233956	-0,045616	-5,697437	-3,280852	-2,006898	0,695921	0,233956	-0,045616	-5,697437	-3,280852	-2,006898	0,695921
15:12:43,84	0,410948	3,281019	-0,095956	-0,112034	0,310973	2,197005	0,234474	-0,049434	-5,697763	0,510153	16,438310	0,729160	-0,719995	-3,146226	-6,928436	-11,786414	4,237499	12,653615	0,234474	-0,049434	-5,697763	-3,370395	-1,967928	0,729160	0,234474	-0,049434	-5,697763	-3,370395	-1,967928	0,729160
15:12:43,89	0,410948	3,281019	-0,095956	-0,112034	0,310973	2,197005	0,234474	-0,049434	-5,697763	0,510153	16,438310	0,729160	-0,718909	-3,146760	-6,930408	-11,828607	4,235424	12,635910	0,234474	-0,049434	-5,697763	-3,370395	-1,967928	0,729160	0,234474	-0,049434	-5,697763	-3,370395	-1,967928	0,729160
15:12:43,94	0,410948	3,281019	-0,095956	-0,112034	0,310973	2,197005	0,234394	-0,050641	-5,699735	0,550039	16,398610	0,711456	-0,719494	-3,144464	-6,930831	-11,823688	4,234625	12,602415	0,234394	-0,050641	-5,699735	-3,425281	-2,001293	0,711456	0,234394	-0,050641	-5,699735	-3,425281	-2,001293	0,711456
15:12:43,99	0,410948	3,281019	-0,095956	-0,112034	0,310973	2,197005	0,232698	-0,048986	-5,700158	0,465751	16,315073	0,677960	-0,718963	-3,150956	-6,930027	-11,858855	4,209713	12,619998	0,232698	-0,048986	-5,700158	-3,379658	-1,951686	0,677960	0,232698	-0,048986	-5,700158	-3,379658	-1,951686	0,677960
15:12:44,04	0,410948	3,281019	-0,095956	-0,112034	0,310973	2,197005	0,238055	-0,052692	-5,699354	0,619283	16,575646	0,695544	-0,721229	-3,145561	-6,928483	-11,817257	4,242694	12,615252	0,238055	-0,052692	-5,699354	-3,517015	-2,111651	0,695544	0,238055	-0,052692	-5,699354	-3,517015	-2,111651	0,695544
15:12:44,09	0,410948	3,281019	-0,095956	-0,112034	0,310973	2,197005	0,234516	-0,048032	-5,697811	0,426362	16,411146	0,690797	-0,718991	-3,146320	-6,931218	-11,854689	4,199674	12,611351	0,234516	-0,048032	-5,697811	-3,344183	-1,998330	0,690797	0,234516	-0,048032	-5,697811	-3,344183	-1,998330	0,690797
15:12:44,14	0,410948	3,281019	-0,095956	-0,112034	0,310973	2,197005	0,234053	-0,050350	-5,700545	0,490892	16,376208	0,686897	-0,718894	-3,147770	-6,928848	-11,815889	4,199832	12,628698	0,234053	-0,050350	-5,700545	-3,461565	-1,996990	0,686897	0,234053	-0,050350	-5,700545	-3,461565	-1,996990	0,686897
15:12:44,19	0,410948	3,281019	-0,095956	-0,112034	0,310973	2,197005	0,236135	-0,053666	-5,700525	0,688084	16,484462	0,682402	-0,717160	-3,149781	-6,931198	-11,842311	4,221120	12,606857	0,236135	-0,053666	-5,700525	-3,524676	-2,052163	0,682402	0,236135	-0,053666	-5,700525	-3,524676	-2,052163	0,682402
15:12:44,24	0,410948	3,281019	-0,095956	-0,112034	0,310973	2,197005	0,236135	-0,053666	-5,700525	0,688084	16,484462	0,682402	-0,719461	-3,146539	-6,930052	-11,816037	4,231492	12,586925	0,236135	-0,053666	-5,700525	-3,524676	-2,052163	0,682402	0,236135	-0,053666	-5,700525	-3,524676	-2,052163	0,682402
15:12:44,29	0,410948	3,281019	-0,095956	-0,112034	0,310973	2,197005	0,234478	-0,050052	-5,699379	0,522311	16,415873	0,662470	-0,721258	-3,148352	-6,931174	-11,818673	4,210388	12,639675	0,234478	-0,050052	-5,699379	-3,406805	-1,990688	0,662470	0,234478	-0,050052	-5,699379	-3,406805	-1,990688	0,662470
15:12:44,34	0,410948	3,281019	-0,095956	-0,112034	0,310973	2,197005	0,236947	-0,049402	-5,700501	0,468916	16,552484	0,715221	-0,718336	-3,147167	-6,930791	-11,830429	4,219831	12,640547	0,236947	-0,049402	-5,700501	-3,409174	-2,047824	0,715221	0,236947	-0,049402	-5,700501	-3,409174	-2,047824	0,715221
15:12:44,39	0,410948	3,281019	-0,095956	-0,112034	0,310973	2,197005	0,234460	-0,051341	-5,700119	0,572019	16,408280	0,716092	-0,719477	-3,148786	-6,929233	-11,814845	4,199277	12,628652	0,234460	-0,051341	-5,700119	-3,458245	-1,996832	0,716092	0,234460	-0,051341	-5,700119	-3,458245	-1,996832	0,716092
15:12:44,44	0,410948	3,281019	-0,095956	-0,112034	0,310973	2,197005	0,236432	-0,051161	-5,698560	0,552673	16,534611	0,704197	-0,718956	-3,148921	-6,931572	-11,844018	4,206332	12,635516	0,236432	-0,051161	-5,698560	-3,463495	-2,025324	0,704197	0,236432	-0,051161	-5,698560	-3,463495	-2,025324	0,704197
15:12:44,49	0,410948	3,281019	-0,095956	-0,112034	0,310973	2,197005	0,236289	-0,051681	-5,700899	0,571200	16,498370	0,711062	-0,720935	-3,146839	-6,930001	-11,811935	4,238221	12,653388	0,236289	-0,051681	-5,700899	-3,485732	-2,050321	0,711062	0,236289	-0,051681	-5,700899	-3,485732	-2,050321	0,711062
15:12:44,54	0,410948	3,281019	-0,095956	-0,112034	0,310973	2,197005	0,235475	-0,048925	-5,699328	0,471580	16,467880	0,728934	-0,716007	-3,145106	-6,929624	-11,838100	4,218936	12,655130	0,235475	-0,048925	-5,699328	-3,369057	-2,016908	0,728934	0,235475	-0,048925	-5,699328	-3,369057	-2,016908	0,728934
15:12:44,59	0,410948	3,281019	-0,095956	-0,112034	0,310973	2,197005	0,231510	-0,052327	-5,698951	0,618666	16,248687	0,730675	-0,723205	-3,148820	-6,930034	-11,856375	4,260381	12,629663	0,231510	-0,052327	-5,698951	-3,488977	-1,924855	0,730675	0,231510	-0,052327	-5,698951	-3,488977	-1,924855	0,730675
15:12:44,64	0,410948	3,281019	-0,095956	-0,112034	0,310973	2,197005	0,238326	-0,047950	-5,699361	0,417819	16,566547	0,705208	-0,719554	-3,147196	-6,929638	-11,853161	4,225156	12,640034	0,238326	-0,047950	-5,699361	-3,346233	-2,142015	0,705208	0,238326	-0,047950	-5,699361	-3,346233	-2,142015	0,705208
15:12:44,69	0,410948	3,281019	-0,095956	-0,112034	0,310973	2,197005	0,235094	-0,050301	-5,698965	0,511175	16,418891	0,715579	-0,716013	-3,141817	-6,930814	-11,828711	4,208955	12,636544	0,235094	-0,050301	-5,698965	-3,437433	-2,035979	0,715579	0,235094	-0,050301	-5,698965	-3,437433	-2,035979	0,715579
15:12:44,74	0,410948	3,281019	-0,095956	-0,112034	0,310973	2,197005	0,228665	-0,050677	-5,700141	0,528941	16,113874	0,712089	-0,716581	-3,145044	-6,928069	-11,826215	4,195655	12,648381	0,228665	-0,050677	-5,700141	-3,449214	-1,836343	0,712089	0,228665	-0,050677	-5,700141	-3,449214	-1,836343	0,712089
15:12:44,79	0,410948	3,281019	-0,095956	-0,112034	0,310973	2,197005	0,231743	-0,051799	-5,697396	0,577023	16,282754	0,723926	-0,719073	-3,145664	-6,931988	-11,839400	4,188706	12,615432	0,231743	-0,051799	-5,697396	-3,489221	-1,909105	0,723926	0,231743	-0,051799	-5,697396	-3,489221	-1,909105	0,723926
15:12:44,84	0,410948	3,281019	-0,095956	-0,112034	0,310973	2,197005	0,233526	-0,049951	-5,701315	0,468311	16,367527	0,690978	-0,720671	-3,146883	-6,930019	-11,811766	4,188215	12,628820	0,233526	-0,049951	-5,701315	-3,452856	-1,964299	0,690978	0,233526	-0,049951	-5,701315	-3,452856	-1,964299	0,690978
15:12:44,89	0,410948	3,281019	-0,095956	-0,112034	0,310973	2,197005	0,235381	-0,049176	-5,699346	0,441391	16,488163	0,704365	-0,723934	-3,151192	-6,929557	-11,852711	4,231354	12,603701	0,235381	-0,049176	-5,699346	-3,418921	-1,989278	0,704365	0,235381	-0,049176	-5,699346	-3,418921	-1,989278	0,704365
15:12:44,94	0,410948	3,281019	-0,095956	-0,112034	0,310973	2,197005	0,240745	-0,048505	-5,698884	0,423408	16,710016	0,679247	-0,720660	-3,147973	-6,928873	-11,828175	4,227193	12,605155	0,240745	-0,048505	-5,698884	-3,384264	-2,188430	0,679247	0,240745	-0,048505	-5,698884	-3,384264	-2,188430	0,679247
15:12:44,99	0,410948	3,281019	-0,095956	-0,112034	0,310973	2,197005	0,236320	-0,049731	-5,698201	0,495805	16,503275	0,680700	-0,720060	-3,144377	-6,931203	-11,800461	4,204825	12,611054	0,236320	-0,049731	-5,698201	-3,408078	-2,047853	0,680700	0,236320	-0,049731	-5,698201	-3,408078	-2,047853	0,680700
15:12:45,04	0,410948	3,281019	-0,095956	-0,112034	0,310973	2,197005	0,232905	-0,048452	-5,700530	0,423799	16,360889	0,686599	-0,718330	-3,148169	-6,928482	-11,828909	4,190701	12,604129	0,232905	-0,048452	-5,700530	-3,379708	-1,922175	0,686599	0,232905	-0,048452	-5,700530	-3,379708	-1,922175	0,686599
15:12:45,09	0,410948	3,281019	-0,095956	-0,112034	0,310973	2,197005	0,235324	-0,051847	-5,697809	0,573853	16,469090	0,679674	-0,719529	-3,147996	-6,931506	-11,830985	4,182902	12,592235	0,235324	-0,051847	-5,697809	-3,496115	-2,003848	0,679674	0,235324	-0,051847	-5,697809	-3,496115	-2,003848	0,679674
15:12:45,14	0,410948	3,281019	-0,095956	-0,112034	0,310973	2,197005	0,235774	-0,050722	-5,700834	0,507587	16,494591	0,667780	-0,719452	-3,144149	-6,929261	-11,793618	4,198966	12,604908	0,235774	-0,050722	-5,700834	-3,474108	-2,013671	0,667780	0,235774	-0,050722	-5,700834	-3,474108	-2,013671	0,667780
15:12:45,19	0,410948	3,281019	-0,095956	-0,112034	0,310973	2,197005	0,232404	-0,048865	-5,698588	0,443590	16,343691	0,680453	-0,719009	-3,146522	-6,931194	-11,849859	4,170542	12,639391	0,232404	-0,048865	-5,698588	-3,392288	-1,900043	0,680453	0,232404	-0,048865	-5,698588	-3,392288	-1,900043	0,680453
15:12:45,24	0,410948	3,281019	-0,095956	-0,112034	0,310973	2,197005	0,234238	-0,050436	-5,700521	0,472548	16,404541	0,714937	-0,721489	-3,146063	-6,931626	-11,817602	4,186287	12,654810	0,234238	-0,050436	-5,700521	-3,486658	-1,983125	0,714937	0,234238	-0,050436	-5,700521	-3,486658	-1,983125	0,714937
15:12:45,29	0,410948	3,281019	-0,095956	-0,112034	0,310973	2,197005	0,235080	-0,048058	-5,700953	0,378665	16,468389	0,730355	-0,723178	-3,144191	-6,932461	-11,806700	4,203277	12,629491	0,235080	-0,048058	-5,700953	-3,393880	-1,985375	0,730355	0,235080	-0,048058	-5,700953	-3,393880	-1,985375	0,730355
15:12:45,35	0,410948	3,281019	-0,095956	-0,112034	0,310973	2,197005	0,234303	-0,045659	-5,701788	0,274073	16,428958	0,705036	-0,715259	-3,143627	-6,928423	-11,757557	4,206484	12,658366	0,234303	-0,045659	-5,701788	-3,310138	-1,963853	0,705036	0,234303	-0,045659	-5,701788	-3,310138	-1,963853	0,705036
15:12:45,40	0,410948	3,281019	-0,095956	-0,112034	0,310973	2,197005	0,235145	-0,053770	-5,699736	0,676276	16,453820	0,695769	-0,717134	-3,147249	-6,933122	-11,808096	4,194998	12,626600	0,235145	-0,053770	-5,699736	-3,544649	-2,005027	0,695769	0,235145	-0,053770	-5,699736	-3,544649	-2,005027	0,695769
15:12:45,45	0,410948	3,281019	-0,095956	-0,112034	0,310973	2,197005	0,233930	-0,052422	-5,702449	0,617915	16,412454	0,702145	-0,720169	-3,148432	-6,932376	-11,852916	4,185585	12,611070	0,233930	-0,052422	-5,702449	-3,497243	-1,951018	0,702145	0,233930	-0,052422	-5,702449	-3,497243	-1,951018	0,702145
15:12:45,50	0,410948	3,281019	-0,095956	-0,112034	0,310973	2,197005	0,236471	-0,050386	-5,701703	0,481454	16,510525	0,686615	-0,721184	-3,142922	-6,931945	-11,771387	4,223031	12,650572	0,236471	-0,050386	-5,701703	-3,473836	-2,052487	0,686615	0,236471	-0,050386	-5,701703	-3,473836	-2,052487	0,686615
15:12:45,55	0,410948	3,281019	-0,095956	-0,112034	0,310973	2,197005	0,232208	-0,046752	-5,701272	0,365677	16,340692	0,726117	-0,719480	-3,148146	-6,930019	-11,811899	4,192716	12,619294	0,232208	-0,046752	-5,701272	-3,304341	-1,887615	0,726117	0,232208	-0,046752	-5,701272	-3,304341	-1,887615	0,726117
15:12:45,60	0,410948	3,281019	-0,095956	-0,112034	0,310973	2,197005	0,235880	-0,050839	-5,699346	0,531697	16,511716	0,694839	-0,720071	-3,144810	-6,931952	-11,808414	4,227600	12,651016	0,235880	-0,050839	-5,699346	-3,459157	-2,004853	0,694839	0,235880	-0,050839	-5,699346	-3,459157	-2,004853	0,694839
15:12:45,65	0,410948	3,281019	-0,095956	-0,112034	0,310973	2,197005	0,233286	-0,048659	-5,701279	0,450315	16,362405	0,726561	-0,721871	-3,147340	-6,933147	-11,825364	4,206390	12,611790	0,233286	-0,048659	-5,701279	-3,369449	-1,950536	0,726561	0,233286	-0,048659	-5,701279	-3,369449	-1,950536	0,726561
15:12:45,70	0,410948	3,281019	-0,095956	-0,112034	0,310973	2,197005	0,236377	-0,048366	-5,702474	0,408209	16,519082	0,687335	-0,717682	-3,142205	-6,932767	-11,785047	4,210281	12,598219	0,236377	-0,048366	-5,702474	-3,388514	-2,036531	0,687335	0,236377	-0,048366	-5,702474	-3,388514	-2,036531	0,687335
15:12:45,75	0,410948	3,281019	-0,095956	-0,112034	0,310973	2,197005	0,229835	-0,049426	-5,702094	0,486852	16,211864	0,673765	-0,717128	-3,143845	-6,932760	-11,803907	4,207756	12,607871	0,229835	-0,049426	-5,702094	-3,393072	-1,830197	0,673765	0,229835	-0,049426	-5,702094	-3,393072	-1,830197	0,673765
15:12:45,80	0,410948	3,281019	-0,095956	-0,112034	0,310973	2,197005	0,230979	-0,050726	-5,702087	0,542828	16,256291	0,683416	-0,721758	-3,143363	-6,931972	-11,767537	4,215902	12,611395	0,230979	-0,050726	-5,702087	-3,439136	-1,875588	0,683416	0,230979	-0,050726	-5,702087	-3,439136	-1,875588	0,683416
15:12:45,85	0,410948	3,281019	-0,095956	-0,112034	0,310973	2,197005	0,232876	-0,046475	-5,701299	0,347057	16,382355	0,686940	-0,717188	-3,146221	-6,931571	-11,820143	4,159325	12,634471	0,232876	-0,046475	-5,701299	-3,301266	-1,898431	0,686940	0,232876	-0,046475	-5,701299	-3,301266	-1,898431	0,686940
15:12:45,90	0,410948	3,281019	-0,095956	-0,112034	0,310973	2,197005	0,233598	-0,052157	-5,702419	0,565790	16,406534	0,749481	-0,717198	-3,146829	-6,933092	-11,817436	4,156139	12,673936	0,233598	-0,052157	-5,702419	-3,528532	-1,930881	0,749481	0,233598	-0,052157	-5,702419	-3,528532	-1,930881	0,749481
15:12:45,95	0,410948	3,281019	-0,095956	-0,112034	0,310973	2,197005	0,233598	-0,052157	-5,702419	0,565790	16,406534	0,749481	-0,720682	-3,144219	-6,930037	-11,810924	4,188049	12,619520	0,233598	-0,052157	-5,702419	-3,528532	-1,930881	0,749481	0,233598	-0,052157	-5,702419	-3,528532	-1,930881	0,749481
15:12:46,00	0,410948	3,281019	-0,095956	-0,112034	0,310973	2,197005	0,233080	-0,047835	-5,699364	0,371915	16,369309	0,695065	-0,720055	-3,145304	-6,929271	-11,798715	4,182191	12,589618	0,233080	-0,047835	-5,699364	-3,383097	-1,927481	0,695065	0,233080	-0,047835	-5,699364	-3,383097	-1,927481	0,695065
15:12:46,05	0,410948	3,281019	-0,095956	-0,112034	0,310973	2,197005	0,233706	-0,048921	-5,698598	0,429440	16,415355	0,665163	-0,718860	-3,145717	-6,931940	-11,784023	4,193159	12,644884	0,233706	-0,048921	-5,698598	-3,410855	-1,930565	0,665163	0,233706	-0,048921	-5,698598	-3,410855	-1,930565	0,665163
15:12:46,10	0,410948	3,281019	-0,095956	-0,112034	0,310973	2,197005	0,233466	-0,050162	-5,701267	0,510815	16,410108	0,720429	-0,720633	-3,145555	-6,928879	-11,799926	4,197839	12,594601	0,233466	-0,050162	-5,701267	-3,426897	-1,916962	0,720429	0,233466	-0,050162	-5,701267	-3,426897	-1,916962	0,720429
15:12:46,15	0,410948	3,281019	-0,095956	-0,112034	0,310973	2,197005	0,234212	-0,048546	-5,698206	0,422864	16,432800	0,670146	-0,720100	-3,146836	-6,933127	-11,823283	4,217936	12,636733	0,234212	-0,048546	-5,698206	-3,387961	-1,952850	0,670146	0,234212	-0,048546	-5,698206	-3,387961	-1,952850	0,670146
15:12:46,20	0,410948	3,281019	-0,095956	-0,112034	0,310973	2,197005	0,235055	-0,049648	-5,702454	0,485909	16,446370	0,712278	-0,719518	-3,147299	-6,932356	-11,825245	4,202352	12,626126	0,235055	-0,049648	-5,702454	-3,411445	-2,005471	0,712278	0,235055	-0,049648	-5,702454	-3,411445	-2,005471	0,712278
15:12:46,25	0,410948	3,281019	-0,095956	-0,112034	0,310973	2,197005	0,235165	-0,050383	-5,701683	0,509653	16,458164	0,701671	-0,720505	-3,145868	-6,931314	-11,826280	4,208893	12,643520	0,235165	-0,050383	-5,701683	-3,445400	-2,002283	0,701671	0,235165	-0,050383	-5,701683	-3,445400	-2,002283	0,701671
15:12:46,30	0,410948	3,281019	-0,095956	-0,112034	0,310973	2,197005	0,234419	-0,048812	-5,700641	0,433120	16,415220	0,719065	-0,718888	-3,148553	-6,932726	-11,796778	4,167325	12,624859	0,234419	-0,048812	-5,700641	-3,398627	-1,986689	0,719065	0,234419	-0,048812	-5,700641	-3,398627	-1,986689	0,719065
15:12:46,35	0,410948	3,281019	-0,095956	-0,112034	0,310973	2,197005	0,234866	-0,050910	-5,700489	0,512554	16,483171	0,723710	-0,720083	-3,146906	-6,932358	-11,817823	4,214690	12,621562	0,234866	-0,050910	-5,700489	-3,483870	-1,953797	0,723710	0,234866	-0,050910	-5,700489	-3,483870	-1,953797	0,723710
15:12:46,40	0,410948	3,281019	-0,095956	-0,112034	0,310973	2,197005	0,235107	-0,049697	-5,701686	0,488399	16,455430	0,697107	-0,721200	-3,142960	-6,914475	-11,810246	4,213783	12,644882	0,235107	-0,049697	-5,701686	-3,412836	-2,000499	0,697107	0,235107	-0,049697	-5,701686	-3,412836	-2,000499	0,697107
15:12:46,45	0,410948	3,281019	-0,095956	-0,112034	0,310973	2,197005	0,232249	-0,046756	-5,683802	0,338479	16,313794	0,720427	-0,718993	-3,085724	-1,449145	-21,710729	11,230215	12,445471	0,232249	-0,046756	-5,683802	-3,331902	-1,917730	0,720427	0,232249	-0,046756	-5,683802	-3,331902	-1,917730	0,720427
15:12:46,50	0,411007	3,281023	-0,105970	-0,112025	0,311003	2,196960	0,181577	-0,020051	-0,218472	0,075942	1,596594	0,521016	-0,707451	-3,077239	-1,319728	-21,738787	11,134429	12,459253	0,181577	-0,020051	-0,218472	-1,498034	-12,657217	0,521016	0,181577	-0,020051	-0,218472	-1,498034	-12,657217	0,521016
15:12:46,55	0,411007	3,281023	-0,105970	-0,112025	0,311003	2,196960	0,168457	-0,025803	-0,089055	0,278097	0,937958	0,534798	-0,710748	-3,079869	-1,334029	-21,668519	11,036109	12,427592	0,168457	-0,025803	-0,089055	-1,747461	-12,285947	0,534798	0,168457	-0,025803	-0,089055	-1,747461	-12,285947	0,534798
15:12:46,60	0,411007	3,281023	-0,105970	-0,112025	0,311003	2,196960	0,172385	-0,024263	-0,103356	0,147981	1,252185	0,503138	-0,707314	-3,076240	-1,342577	-21,575899	10,991015	12,476750	0,172385	-0,024263	-0,103356	-1,756653	-12,280003	0,503138	0,172385	-0,024263	-0,103356	-1,756653	-12,280003	0,503138
15:12:46,65	0,411007	3,281023	-0,105970	-0,112025	0,311003	2,196960	0,167524	-0,025422	-0,111904	0,215500	1,102199	0,552296	-0,709075	-3,078385	-1,348791	-21,568943	10,995636	12,470295	0,167524	-0,025422	-0,111904	-1,780106	-12,048442	0,552296	0,167524	-0,025422	-0,111904	-1,780106	-12,048442	0,552296
15:12:46,70	0,411007	3,281023	-0,105970	-0,112025	0,311003	2,196960	0,170262	-0,024969	-0,118118	0,199460	1,248286	0,545841	-0,708126	-3,075815	-1,355924	-21,495119	10,945972	12,514015	0,170262	-0,024969	-0,118118	-1,760640	-12,117286	0,545841	0,170262	-0,024969	-0,118118	-1,760640	-12,117286	0,545841
15:12:46,75	0,411007	3,281023	-0,105970	-0,112025	0,311003	2,196960	0,167562	-0,024506	-0,125252	0,169279	1,196660	0,589561	-0,707487	-3,076941	-1,358896	-21,542764	10,942588	12,461640	0,167562	-0,024506	-0,125252	-1,754465	-11,956973	0,589561	0,167562	-0,024506	-0,125252	-1,754465	-11,956973	0,589561
15:12:46,80	0,411007	3,281023	-0,105970	-0,112025	0,311003	2,196960	0,168218	-0,025624	-0,128223	0,200621	1,191183	0,537186	-0,711940	-3,075052	-1,360831	-21,474365	10,917450	12,449919	0,168218	-0,025624	-0,128223	-1,810825	-12,013917	0,537186	0,168218	-0,025624	-0,128223	-1,810825	-12,013917	0,537186
15:12:46,85	0,411007	3,281023	-0,105970	-0,112025	0,311003	2,196960	0,168809	-0,020822	-0,130158	-0,036628	1,293715	0,525464	-0,705490	-3,073682	-1,362761	-21,479875	10,920723	12,467108	0,168809	-0,020822	-0,130158	-1,671156	-11,957773	0,525464	0,168809	-0,020822	-0,130158	-1,671156	-11,957773	0,525464
15:12:46,90	0,411007	3,281023	-0,105970	-0,112025	0,311003	2,196960	0,164397	-0,025723	-0,132088	0,218317	1,057888	0,542653	-0,706624	-3,075169	-1,369738	-21,435670	10,877223	12,459399	0,164397	-0,025723	-0,132088	-1,800959	-11,847266	0,542653	0,164397	-0,025723	-0,132088	-1,800959	-11,847266	0,542653
15:12:46,95	0,411007	3,281023	-0,105970	-0,112025	0,311003	2,196960	0,166251	-0,025484	-0,139065	0,190294	1,214359	0,534944	-0,710767	-3,077512	-1,372091	-21,451973	10,886023	12,435991	0,166251	-0,025484	-0,139065	-1,810183	-11,836380	0,534944	0,166251	-0,025484	-0,139065	-1,810183	-11,836380	0,534944
15:12:47,00	0,411007	3,281023	-0,105970	-0,112025	0,311003	2,196960	0,170352	-0,023068	-0,141418	0,064154	1,409069	0,511536	-0,708435	-3,073337	-1,372471	-21,450180	10,891475	12,466471	0,170352	-0,023068	-0,141418	-1,746700	-11,963563	0,511536	0,170352	-0,023068	-0,141418	-1,746700	-11,963563	0,511536
15:12:47,05	0,411007	3,281023	-0,105970	-0,112025	0,311003	2,196960	0,165571	-0,023000	-0,141798	0,066213	1,159291	0,542017	-0,709014	-3,074927	-1,374798	-21,446200	10,894136	12,462751	0,165571	-0,023000	-0,141798	-1,739269	-11,838044	0,542017	0,165571	-0,023000	-0,141798	-1,739269	-11,838044	0,542017
15:12:47,10	0,411007	3,281023	-0,105970	-0,112025	0,311003	2,196960	0,167237	-0,023294	-0,144125	0,085814	1,248050	0,538296	-0,708391	-3,076029	-1,377888	-21,417224	10,865516	12,463361	0,167237	-0,023294	-0,144125	-1,742774	-11,880081	0,538296	0,167237	-0,023294	-0,144125	-1,742774	-11,880081	0,538296
15:12:47,15	0,411007	3,281023	-0,105970	-0,112025	0,311003	2,196960	0,167880	-0,024384	-0,147215	0,132199	1,320850	0,538906	-0,707339	-3,074765	-1,379482	-21,462376	10,837405	12,444883	0,167880	-0,024384	-0,147215	-1,781958	-11,857697	0,538906	0,167880	-0,024384	-0,147215	-1,781958	-11,857697	0,538906
15:12:47,20	0,411007	3,281023	-0,105970	-0,112025	0,311003	2,196960	0,166259	-0,024663	-0,148809	0,099773	1,211550	0,520428	-0,707849	-3,075961	-1,379096	-21,427924	10,823845	12,414523	0,166259	-0,024663	-0,148809	-1,836266	-11,839808	0,520428	0,166259	-0,024663	-0,148809	-1,836266	-11,839808	0,520428
15:12:47,25	0,411007	3,281023	-0,105970	-0,112025	0,311003	2,196960	0,167550	-0,024820	-0,148423	0,113409	1,315255	0,490068	-0,709045	-3,075773	-1,381773	-21,427436	10,835629	12,474488	0,167550	-0,024820	-0,148423	-1,834939	-11,837381	0,490068	0,167550	-0,024820	-0,148423	-1,834939	-11,837381	0,490068
15:12:47,30	0,411007	3,281023	-0,105970	-0,112025	0,311003	2,196960	0,167985	-0,023690	-0,151101	0,065131	1,332454	0,550033	-0,709616	-3,074714	-1,383789	-21,410295	10,824615	12,461516	0,167985	-0,023690	-0,151101	-1,794560	-11,854402	0,550033	0,167985	-0,023690	-0,151101	-1,794560	-11,854402	0,550033
15:12:47,35	0,411007	3,281023	-0,105970	-0,112025	0,311003	2,196960	0,167354	-0,022665	-0,153116	0,010868	1,319946	0,537061	-0,703001	-3,078287	-1,387463	-21,415374	10,828844	12,498872	0,167354	-0,022665	-0,153116	-1,768368	-11,817305	0,537061	0,167354	-0,022665	-0,153116	-1,768368	-11,817305	0,537061
15:12:47,40	0,411007	3,281023	-0,105970	-0,112025	0,311003	2,196960	0,167141	-0,030181	-0,156791	0,402791	1,302359	0,574417	-0,708472	-3,076750	-1,386064	-21,426264	10,816666	12,447362	0,167141	-0,030181	-0,156791	-1,966403	-11,818175	0,574417	0,167141	-0,030181	-0,156791	-1,966403	-11,818175	0,574417
15:12:47,45	0,411007	3,281023	-0,105970	-0,112025	0,311003	2,196960	0,168545	-0,024674	-0,155391	0,100446	1,372032	0,522907	-0,711026	-3,076140	-1,386041	-21,379036	10,820409	12,457937	0,168545	-0,024674	-0,155391	-1,836464	-11,858726	0,522907	0,168545	-0,024674	-0,155391	-1,836464	-11,858726	0,522907
15:12:47,50	0,411007	3,281023	-0,105970	-0,112025	0,311003	2,196960	0,169294	-0,022158	-0,155368	-0,003519	1,450004	0,533482	-0,708102	-3,074831	-1,389409	-21,371066	10,811153	12,498665	0,169294	-0,022158	-0,155368	-1,742940	-11,839543	0,533482	0,169294	-0,022158	-0,155368	-1,742940	-11,839543	0,533482
15:12:47,55	0,411007	3,281023	-0,105970	-0,112025	0,311003	2,196960	0,166698	-0,024035	-0,158736	0,090061	1,326544	0,574210	-0,705999	-3,072879	-1,389136	-21,340661	10,779841	12,462709	0,166698	-0,024035	-0,158736	-1,796716	-11,759220	0,574210	0,166698	-0,024035	-0,158736	-1,796716	-11,759220	0,574210
15:12:47,60	0,411007	3,281023	-0,105970	-0,112025	0,311003	2,196960	0,163956	-0,024880	-0,158463	0,122089	1,225952	0,538254	-0,704263	-3,074215	-1,391848	-21,358453	10,797891	12,474912	0,163956	-0,024880	-0,158463	-1,831024	-11,644571	0,538254	0,163956	-0,024880	-0,158463	-1,831024	-11,644571	0,538254
15:12:47,65	0,411007	3,281023	-0,105970	-0,112025	0,311003	2,196960	0,164245	-0,027052	-0,161175	0,241753	1,216571	0,550458	-0,705370	-3,075449	-1,394569	-21,330162	10,809607	12,452053	0,164245	-0,027052	-0,161175	-1,881839	-11,676675	0,550458	0,164245	-0,027052	-0,161175	-1,881839	-11,676675	0,550458
15:12:47,70	0,411007	3,281023	-0,105970	-0,112025	0,311003	2,196960	0,165867	-0,026710	-0,163896	0,248266	1,319555	0,527598	-0,710779	-3,073517	-1,391478	-21,371967	10,791249	12,473591	0,165867	-0,026710	-0,163896	-1,848486	-11,701014	0,527598	0,165867	-0,026710	-0,163896	-1,848486	-11,701014	0,527598
15:12:47,75	0,411007	3,281023	-0,105970	-0,112025	0,311003	2,196960	0,166899	-0,021060	-0,160805	-0,082347	1,346166	0,549136	-0,706648	-3,076345	-1,391219	-21,375431	10,781539	12,452456	0,166899	-0,021060	-0,160805	-1,735556	-11,755375	0,549136	0,166899	-0,021060	-0,160805	-1,735556	-11,755375	0,549136
15:12:47,80	0,411007	3,281023	-0,105970	-0,112025	0,311003	2,196960	0,167282	-0,026052	-0,160546	0,167096	1,367953	0,528002	-0,708970	-3,075022	-1,396487	-21,339498	10,780060	12,500262	0,167282	-0,026052	-0,160546	-1,877985	-11,763677	0,528002	0,167282	-0,026052	-0,160546	-1,877985	-11,763677	0,528002
15:12:47,85	0,411007	3,281023	-0,105970	-0,112025	0,311003	2,196960	0,167297	-0,023379	-0,165814	0,044790	1,400591	0,575807	-0,707315	-3,075115	-1,397694	-21,396741	10,791555	12,477999	0,167297	-0,023379	-0,165814	-1,790468	-11,732216	0,575807	0,167297	-0,023379	-0,165814	-1,790468	-11,732216	0,575807
15:12:47,90	0,411007	3,281023	-0,105970	-0,112025	0,311003	2,196960	0,166551	-0,024859	-0,167021	0,103088	1,306471	0,553544	-0,704159	-3,074867	-1,394755	-21,340581	10,764962	12,470519	0,166551	-0,024859	-0,167021	-1,848356	-11,767764	0,553544	0,166551	-0,024859	-0,167021	-1,848356	-11,767764	0,553544
15:12:47,95	0,411007	3,281023	-0,105970	-0,112025	0,311003	2,196960	0,164757	-0,027468	-0,164082	0,243812	1,275128	0,546064	-0,710309	-3,074463	-1,396252	-21,355170	10,788321	12,441043	0,164757	-0,027468	-0,164082	-1,912448	-11,658298	0,546064	0,164757	-0,027468	-0,164082	-1,912448	-11,658298	0,546064
15:12:48,00	0,411007	3,281023	-0,105970	-0,112025	0,311003	2,196960	0,167483	-0,021940	-0,165579	-0,030723	1,392582	0,516588	-0,708413	-3,072018	-1,399229	-21,337163	10,764180	12,487404	0,167483	-0,021940	-0,165579	-1,753013	-11,754858	0,516588	0,167483	-0,021940	-0,165579	-1,753013	-11,754858	0,516588
15:12:48,05	0,411007	3,281023	-0,105970	-0,112025	0,311003	2,196960	0,164417	-0,022360	-0,168556	-0,020805	1,260787	0,562950	-0,706619	-3,074911	-1,398049	-21,339095	10,775909	12,486962	0,164417	-0,022360	-0,168556	-1,776037	-11,645929	0,562950	0,164417	-0,022360	-0,168556	-1,776037	-11,645929	0,562950
15:12:48,10	0,411007	3,281023	-0,105970	-0,112025	0,311003	2,196960	0,166026	-0,025359	-0,167376	0,144369	1,336912	0,562508	-0,710096	-3,075089	-1,397278	-21,317026	10,778783	12,471195	0,166026	-0,025359	-0,167376	-1,846337	-11,696103	0,562508	0,166026	-0,025359	-0,167376	-1,846337	-11,696103	0,562508
15:12:48,15	0,411007	3,281023	-0,105970	-0,112025	0,311003	2,196960	0,167919	-0,022437	-0,166605	0,005955	1,453021	0,546741	-0,708389	-3,074807	-1,400757	-21,321518	10,741603	12,496731	0,167919	-0,022437	-0,166605	-1,755384	-11,728590	0,546741	0,167919	-0,022437	-0,166605	-1,755384	-11,728590	0,546741
15:12:48,20	0,411007	3,281023	-0,105970	-0,112025	0,311003	2,196960	0,166821	-0,023775	-0,170085	0,041057	1,410643	0,572276	-0,707786	-3,074580	-1,398076	-21,325872	10,742184	12,446849	0,166821	-0,023775	-0,170085	-1,825271	-11,684803	0,572276	0,166821	-0,023775	-0,170085	-1,825271	-11,684803	0,572276
15:12:48,25	0,411007	3,281023	-0,105970	-0,112025	0,311003	2,196960	0,166323	-0,024184	-0,167403	0,060642	1,380688	0,522394	-0,706616	-3,071922	-1,405054	-21,320205	10,785265	12,482084	0,166323	-0,024184	-0,167403	-1,837778	-11,675670	0,522394	0,166323	-0,024184	-0,167403	-1,837778	-11,675670	0,522394
15:12:48,30	0,411007	3,281023	-0,105970	-0,112025	0,311003	2,196960	0,163436	-0,023868	-0,174381	0,084352	1,213937	0,557629	-0,707114	-3,076543	-1,401547	-21,329472	10,745650	12,473160	0,163436	-0,023868	-0,174381	-1,789262	-11,615799	0,557629	0,163436	-0,023868	-0,174381	-1,789262	-11,615799	0,557629
15:12:48,35	0,411007	3,281023	-0,105970	-0,112025	0,311003	2,196960	0,167687	-0,025747	-0,170874	0,143141	1,446749	0,548705	-0,705881	-3,075179	-1,403474	-21,316368	10,744097	12,492732	0,167687	-0,025747	-0,170874	-1,878007	-11,716657	0,548705	0,167687	-0,025747	-0,170874	-1,878007	-11,716657	0,548705
15:12:48,40	0,411007	3,281023	-0,105970	-0,112025	0,311003	2,196960	0,165889	-0,026133	-0,172801	0,168432	1,365387	0,568278	-0,708962	-3,075394	-1,404264	-21,324568	10,783083	12,485503	0,165889	-0,026133	-0,172801	-1,883034	-11,656890	0,568278	0,165889	-0,026133	-0,172801	-1,883034	-11,656890	0,568278
15:12:48,45	0,411007	3,281023	-0,105970	-0,112025	0,311003	2,196960	0,167615	-0,023572	-0,173591	0,064914	1,428550	0,561048	-0,706179	-3,073915	-1,403796	-21,322231	10,705954	12,506035	0,167615	-0,023572	-0,173591	-1,785501	-11,729227	0,561048	0,167615	-0,023572	-0,173591	-1,785501	-11,729227	0,561048
15:12:48,50	0,411007	3,281023	-0,105970	-0,112025	0,311003	2,196960	0,164943	-0,025242	-0,173123	0,086141	1,330204	0,581580	-0,708110	-3,077989	-1,408850	-21,329241	10,745840	12,446938	0,164943	-0,025242	-0,173123	-1,895390	-11,617836	0,581580	0,164943	-0,025242	-0,173123	-1,895390	-11,617836	0,581580
15:12:48,55	0,411007	3,281023	-0,105970	-0,112025	0,311003	2,196960	0,169437	-0,025607	-0,178177	0,136139	1,537847	0,522484	-0,706553	-3,073982	-1,408537	-21,284271	10,765790	12,468380	0,169437	-0,025607	-0,178177	-1,874016	-11,762924	0,522484	0,169437	-0,025607	-0,178177	-1,874016	-11,762924	0,522484
15:12:48,60	0,411007	3,281023	-0,105970	-0,112025	0,311003	2,196960	0,164842	-0,027391	-0,177482	0,218175	1,332820	0,537843	-0,706096	-3,075416	-1,406110	-21,300713	10,727452	12,422912	0,164842	-0,027391	-0,177482	-1,931998	-11,607260	0,537843	0,164842	-0,027391	-0,177482	-1,931998	-11,607260	0,537843
15:12:48,65	0,411007	3,281023	-0,105970	-0,112025	0,311003	2,196960	0,164842	-0,027391	-0,177482	0,218175	1,332820	0,537843	-0,707407	-3,076265	-1,408849	-21,321108	10,693798	12,451621	0,164842	-0,027391	-0,177482	-1,931998	-11,607260	0,537843	0,164842	-0,027391	-0,177482	-1,931998	-11,607260	0,537843
15:12:48,70	0,411007	3,281023	-0,105970	-0,112025	0,311003	2,196960	0,166637	-0,027712	-0,177464	0,222095	1,417947	0,561612	-0,704888	-3,076616	-1,408137	-21,318743	10,712664	12,486067	0,166637	-0,027712	-0,177464	-1,953270	-11,663054	0,561612	0,166637	-0,027712	-0,177464	-1,953270	-11,663054	0,561612
15:12:48,75	0,411007	3,281023	-0,105970	-0,112025	0,311003	2,196960	0,166637	-0,027712	-0,177464	0,222095	1,417947	0,561612	-0,707745	-3,077479	-1,408925	-21,294389	10,748545	12,457753	0,166637	-0,027712	-0,177464	-1,953270	-11,663054	0,561612	0,166637	-0,027712	-0,177464	-1,953270	-11,663054	0,561612
15:12:48,80	0,411007	3,281023	-0,105970	-0,112025	0,311003	2,196960	0,168813	-0,025669	-0,178252	0,159104	1,534240	0,533298	-0,707258	-3,075863	-1,408980	-21,337860	10,736037	12,419395	0,168813	-0,025669	-0,178252	-1,855876	-11,717562	0,533298	0,168813	-0,025669	-0,178252	-1,855876	-11,717562	0,533298
15:12:48,85	0,411007	3,281023	-0,105970	-0,112025	0,311003	2,196960	0,167169	-0,025282	-0,178307	0,106461	1,417394	0,494941	-0,708336	-3,072586	-1,410091	-21,272057	10,731435	12,472844	0,167169	-0,025282	-0,178307	-1,878213	-11,705408	0,494941	0,167169	-0,025282	-0,178307	-1,878213	-11,705408	0,494941
15:12:48,90	0,411007	3,281023	-0,105970	-0,112025	0,311003	2,196960	0,164871	-0,022711	-0,179418	0,001636	1,357143	0,548389	-0,705921	-3,072677	-1,413218	-21,298005	10,699040	12,461055	0,163742	-0,024847	-0,182545	-1,878784	-11,561568	0,536601	0,163742	-0,024847	-0,182545	-1,878784	-11,561568	0,536601
15:12:48,95	0,411007	3,281023	-0,105970	-0,112025	0,311003	2,196960	0,163742	-0,024847	-0,182545	0,071700	1,292184	0,536601	-0,705509	-3,073609	-1,410869	-21,316425	10,702091	12,487706	0,163742	-0,024847	-0,182545	-1,878784	-11,561568	0,536601	0,163742	-0,024847	-0,182545	-1,878784	-11,561568	0,536601
15:12:49,00	0,411007	3,281023	-0,105970	-0,112025	0,311003	2,196960	0,164343	-0,025670	-0,180197	0,107940	1,305933	0,563251	-0,705154	-3,075917	-1,410282	-21,298543	10,704121	12,469183	0,164343	-0,025670	-0,180197	-1,907168	-11,594960	0,563251	0,164343	-0,025670	-0,180197	-1,907168	-11,594960	0,563251
15:12:49,05	0,411007	3,281023	-0,105970	-0,112025	0,311003	2,196960	0,166165	-0,027132	-0,179609	0,194635	1,415146	0,544728	-0,708401	-3,076658	-1,413218	-21,301881	10,705602	12,444540	0,166165	-0,027132	-0,179609	-1,935197	-11,628770	0,544728	0,166165	-0,027132	-0,179609	-1,935197	-11,628770	0,544728
15:12:49,10	0,411007	3,281023	-0,105970	-0,112025	0,311003	2,196960	0,168430	-0,024689	-0,182545	0,067252	1,529294	0,520085	-0,707793	-3,072870	-1,411659	-21,290396	10,725518	12,464158	0,168430	-0,024689	-0,182545	-1,870864	-11,692423	0,520085	0,168430	-0,024689	-0,182545	-1,870864	-11,692423	0,520085
15:12:49,15	0,411007	3,281023	-0,105970	-0,112025	0,311003	2,196960	0,164845	-0,023322	-0,180986	0,019156	1,342872	0,539704	-0,702981	-3,075924	-1,411710	-21,305910	10,698298	12,508673	0,164845	-0,023322	-0,180986	-1,811648	-11,597438	0,539704	0,164845	-0,023322	-0,180986	-1,811648	-11,597438	0,539704
15:12:49,20	0,411007	3,281023	-0,105970	-0,112025	0,311003	2,196960	0,165084	-0,029016	-0,181037	0,283921	1,355471	0,584218	-0,708459	-3,071322	-1,414390	-21,305972	10,695583	12,469981	0,165084	-0,029016	-0,181037	-1,993873	-11,603595	0,584218	0,165084	-0,029016	-0,181037	-1,993873	-11,603595	0,584218
15:12:49,25	0,411007	3,281023	-0,105970	-0,112025	0,311003	2,196960	0,163837	-0,021971	-0,183718	-0,084814	1,291975	0,545527	-0,707059	-3,074825	-1,411583	-21,269920	10,710090	12,453554	0,163837	-0,021971	-0,183718	-1,809555	-11,569268	0,545527	0,163837	-0,021971	-0,183718	-1,809555	-11,569268	0,545527
15:12:49,30	0,411007	3,281023	-0,105970	-0,112025	0,311003	2,196960	0,166171	-0,024935	-0,180910	0,099909	1,437298	0,529099	-0,708335	-3,078375	-1,413193	-21,287322	10,744636	12,459917	0,166171	-0,024935	-0,180910	-1,857515	-11,607144	0,529099	0,166171	-0,024935	-0,180910	-1,857515	-11,607144	0,529099
15:12:49,35	0,411007	3,281023	-0,105970	-0,112025	0,311003	2,196960	0,169883	-0,025605	-0,182520	0,155965	1,597980	0,535462	-0,704286	-3,076633	-1,414765	-21,307801	10,722755	12,451651	0,169883	-0,025605	-0,182520	-1,854053	-11,737856	0,535462	0,169883	-0,025605	-0,182520	-1,854053	-11,737856	0,535462
15:12:49,40	0,411007	3,281023	-0,105970	-0,112025	0,311003	2,196960	0,166350	-0,028241	-0,184092	0,263848	1,407481	0,527196	-0,703760	-3,075957	-1,413231	-21,312590	10,640625	12,428947	0,166350	-0,028241	-0,184092	-1,953095	-11,651033	0,527196	0,166350	-0,028241	-0,184092	-1,953095	-11,651033	0,527196
15:12:49,45	0,411007	3,281023	-0,105970	-0,112025	0,311003	2,196960	0,165502	-0,028358	-0,182559	0,196403	1,400282	0,504492	-0,705479	-3,073225	-1,414410	-21,314916	10,740801	12,433005	0,165502	-0,028358	-0,182559	-2,029714	-11,591632	0,504492	0,165502	-0,028358	-0,182559	-2,029714	-11,591632	0,504492
15:12:49,50	0,411007	3,281023	-0,105970	-0,112025	0,311003	2,196960	0,163995	-0,025504	-0,183737	0,133592	1,269829	0,508551	-0,706013	-3,073164	-1,415164	-21,274802	10,707742	12,441599	0,163995	-0,025504	-0,183737	-1,868493	-11,603807	0,508551	0,163995	-0,025504	-0,183737	-1,868493	-11,603807	0,508551
15:12:49,55	0,411007	3,281023	-0,105970	-0,112025	0,311003	2,196960	0,164209	-0,025011	-0,184491	0,099391	1,332232	0,517145	-0,708041	-3,075690	-1,414658	-21,262083	10,696880	12,448567	0,164209	-0,025011	-0,184491	-1,864006	-11,558211	0,517145	0,164209	-0,025011	-0,184491	-1,864006	-11,558211	0,517145
15:12:49,60	0,411007	3,281023	-0,105970	-0,112025	0,311003	2,196960	0,167411	-0,024518	-0,183985	0,070671	1,515149	0,524113	-0,705890	-3,073397	-1,415626	-21,280226	10,703084	12,474479	0,167411	-0,024518	-0,183985	-1,853970	-11,626601	0,524113	0,167411	-0,024518	-0,183985	-1,853970	-11,626601	0,524113
15:12:49,65	0,411007	3,281023	-0,105970	-0,112025	0,311003	2,196960	0,164350	-0,025234	-0,184953	0,104239	1,337155	0,550024	-0,704836	-3,072351	-1,418266	-21,265644	10,705579	12,448493	0,164350	-0,025234	-0,184953	-1,876660	-11,564295	0,550024	0,164350	-0,025234	-0,184953	-1,876660	-11,564295	0,550024
15:12:49,70	0,411007	3,281023	-0,105970	-0,112025	0,311003	2,196960	0,162917	-0,025624	-0,187593	0,133969	1,274042	0,524038	-0,707095	-3,074718	-1,415766	-21,269713	10,699223	12,492097	0,162917	-0,025624	-0,187593	-1,877542	-11,514950	0,524038	0,162917	-0,025624	-0,187593	-1,877542	-11,514950	0,524038
15:12:49,75	0,411007	3,281023	-0,105970	-0,112025	0,311003	2,196960	0,166096	-0,024851	-0,185093	0,086216	1,439022	0,567642	-0,704774	-3,072288	-1,415891	-21,242813	10,725158	12,491067	0,166096	-0,024851	-0,185093	-1,864588	-11,599550	0,567642	0,166096	-0,024851	-0,185093	-1,864588	-11,599550	0,567642
15:12:49,80	0,411007	3,281023	-0,105970	-0,112025	0,311003	2,196960	0,162831	-0,025646	-0,185218	0,163483	1,279568	0,566612	-0,708901	-3,075040	-1,419008	-21,232337	10,678813	12,466024	0,162831	-0,025646	-0,185218	-1,849754	-11,502697	0,566612	0,162831	-0,025646	-0,185218	-1,849754	-11,502697	0,566612
15:12:49,85	0,411007	3,281023	-0,105970	-0,112025	0,311003	2,196960	0,167278	-0,023448	-0,188335	0,014290	1,543045	0,541569	-0,706667	-3,072729	-1,418641	-21,290075	10,700608	12,482357	0,167278	-0,023448	-0,188335	-1,826405	-11,588291	0,541569	0,167278	-0,023448	-0,188335	-1,826405	-11,588291	0,541569
15:12:49,90	0,411007	3,281023	-0,105970	-0,112025	0,311003	2,196960	0,164160	-0,024227	-0,187968	0,044782	1,319990	0,557902	-0,705443	-3,076871	-1,417838	-21,274845	10,682598	12,480731	0,164160	-0,024227	-0,187968	-1,857031	-11,566556	0,557902	0,164160	-0,024227	-0,187968	-1,857031	-11,566556	0,557902
15:12:49,95	0,411007	3,281023	-0,105970	-0,112025	0,311003	2,196960	0,167135	-0,027359	-0,187165	0,199645	1,496905	0,556277	-0,706612	-3,075378	-1,418990	-21,268252	10,702400	12,506244	0,167135	-0,027359	-0,187165	-1,948001	-11,623208	0,556277	0,167135	-0,027359	-0,187165	-1,948001	-11,623208	0,556277
15:12:50,00	0,411007	3,281023	-0,105970	-0,112025	0,311003	2,196960	0,166426	-0,025599	-0,188317	0,128610	1,455845	0,581790	-0,707158	-3,075229	-1,417080	-21,255915	10,696890	12,456255	0,166426	-0,025599	-0,188317	-1,880937	-11,608611	0,581790	0,166426	-0,025599	-0,188317	-1,880937	-11,608611	0,581790
15:12:50,05	0,411007	3,281023	-0,105970	-0,112025	0,311003	2,196960	0,166571	-0,025051	-0,186407	0,101511	1,476792	0,531800	-0,706660	-3,073753	-1,420024	-21,288994	10,694083	12,446488	0,166571	-0,025051	-0,186407	-1,865018	-11,598997	0,531800	0,166571	-0,025051	-0,186407	-1,865018	-11,598997	0,531800
15:12:50,10	0,411007	3,281023	-0,105970	-0,112025	0,311003	2,196960	0,165043	-0,024745	-0,189351	0,066611	1,370133	0,522034	-0,707177	-3,075827	-1,417851	-21,264407	10,700166	12,466515	0,165043	-0,024745	-0,189351	-1,875869	-11,585770	0,522034	0,165043	-0,024745	-0,189351	-1,875869	-11,585770	0,522034
15:12:50,15	0,411007	3,281023	-0,105970	-0,112025	0,311003	2,196960	0,167098	-0,025335	-0,187178	0,114842	1,495218	0,542060	-0,704818	-3,073298	-1,417094	-21,252698	10,676459	12,441732	0,167098	-0,025335	-0,187178	-1,873938	-11,621963	0,542060	0,167098	-0,025335	-0,187178	-1,873938	-11,621963	0,542060
15:12:50,20	0,411007	3,281023	-0,105970	-0,112025	0,311003	2,196960	0,163729	-0,026113	-0,186422	0,140648	1,342008	0,517277	-0,708799	-3,077692	-1,419014	-21,264325	10,688039	12,462642	0,163729	-0,026113	-0,186422	-1,909245	-11,510682	0,517277	0,163729	-0,026113	-0,186422	-1,909245	-11,510682	0,517277
15:12:50,25	0,411007	3,281023	-0,105970	-0,112025	0,311003	2,196960	0,169524	-0,024862	-0,188341	0,079817	1,627515	0,538187	-0,707763	-3,072681	-1,420203	-21,255861	10,712272	12,454076	0,169524	-0,024862	-0,188341	-1,871881	-11,680122	0,538187	0,169524	-0,024862	-0,188341	-1,871881	-11,680122	0,538187
15:12:50,30	0,411007	3,281023	-0,105970	-0,112025	0,311003	2,196960	0,164666	-0,023254	-0,189530	0,021417	1,370125	0,529621	-0,704389	-3,071857	-1,419974	-21,237839	10,659793	12,487903	0,164666	-0,023254	-0,189530	-1,804049	-11,556178	0,529621	0,164666	-0,023254	-0,189530	-1,804049	-11,556178	0,529621
15:12:50,35	0,411007	3,281023	-0,105970	-0,112025	0,311003	2,196960	0,162266	-0,025764	-0,189301	0,115483	1,287138	0,563448	-0,702860	-3,070964	-1,419518	-21,219523	10,669280	12,439686	0,162266	-0,025764	-0,189301	-1,906992	-11,450714	0,563448	0,162266	-0,025764	-0,189301	-1,906992	-11,450714	0,563448
15:12:50,40	0,411007	3,281023	-0,105970	-0,112025	0,311003	2,196960	0,160728	-0,026641	-0,188845	0,178468	1,218293	0,515231	-0,706073	-3,074265	-1,420621	-21,229862	10,662185	12,473511	0,160728	-0,026641	-0,188845	-1,912863	-11,398845	0,515231	0,160728	-0,026641	-0,188845	-1,912863	-11,398845	0,515231
15:12:50,45	0,411007	3,281023	-0,105970	-0,112025	0,311003	2,196960	0,165193	-0,025509	-0,189948	0,108282	1,445083	0,549056	-0,704817	-3,076430	-1,424043	-21,239068	10,666773	12,478961	0,165193	-0,025509	-0,189948	-1,894176	-11,522581	0,549056	0,165193	-0,025509	-0,189948	-1,894176	-11,522581	0,549056
15:12:50,50	0,411007	3,281023	-0,105970	-0,112025	0,311003	2,196960	0,166440	-0,027680	-0,193370	0,220555	1,499652	0,554506	-0,703661	-3,071124	-1,421941	-21,248903	10,688797	12,466151	0,166440	-0,027680	-0,193370	-1,952341	-11,565889	0,554506	0,166440	-0,027680	-0,193370	-1,952341	-11,565889	0,554506
15:12:50,55	0,411007	3,281023	-0,105970	-0,112025	0,311003	2,196960	0,161267	-0,026028	-0,191268	0,148799	1,211125	0,541697	-0,705454	-3,071595	-1,422138	-21,250791	10,656201	12,463656	0,161267	-0,026028	-0,191268	-1,894404	-11,448334	0,541697	0,161267	-0,026028	-0,191268	-1,894404	-11,448334	0,541697
15:12:50,60	0,411007	3,281023	-0,105970	-0,112025	0,311003	2,196960	0,162572	-0,024710	-0,191466	0,051111	1,293629	0,539201	-0,706026	-3,071088	-1,425660	-21,242944	10,668394	12,432169	0,162572	-0,024710	-0,191466	-1,888660	-11,468243	0,539201	0,162572	-0,024710	-0,191466	-1,888660	-11,468243	0,539201
15:12:50,65	0,411007	3,281023	-0,105970	-0,112025	0,311003	2,196960	0,162419	-0,023961	-0,194987	0,026645	1,286381	0,507714	-0,708112	-3,072941	-1,424354	-21,257157	10,676260	12,490490	0,162419	-0,023961	-0,194987	-1,854328	-11,463494	0,507714	0,162419	-0,023961	-0,194987	-1,854328	-11,463494	0,507714
15:12:50,70	0,411007	3,281023	-0,105970	-0,112025	0,311003	2,196960	0,165066	-0,023082	-0,193681	-0,019398	1,407815	0,566035	-0,706541	-3,074806	-1,424062	-21,220224	10,674559	12,454746	0,165066	-0,023082	-0,193681	-1,831310	-11,549898	0,566035	0,165066	-0,023082	-0,193681	-1,831310	-11,549898	0,566035
15:12:50,75	0,411007	3,281023	-0,105970	-0,112025	0,311003	2,196960	0,165895	-0,025375	-0,193389	0,116850	1,483760	0,530291	-0,708113	-3,073380	-1,422435	-21,251575	10,631677	12,451433	0,165895	-0,025375	-0,193389	-1,875090	-11,539031	0,530291	0,165895	-0,025375	-0,193389	-1,875090	-11,539031	0,530291
15:12:50,80	0,411007	3,281023	-0,105970	-0,112025	0,311003	2,196960	0,165447	-0,023300	-0,191763	-0,043845	1,454746	0,526978	-0,703017	-3,074118	-1,424055	-21,217141	10,658677	12,459757	0,165447	-0,023300	-0,191763	-1,872924	-11,532866	0,526978	0,165447	-0,023300	-0,191763	-1,872924	-11,532866	0,526978
15:12:50,85	0,411007	3,281023	-0,105970	-0,112025	0,311003	2,196960	0,163538	-0,028083	-0,193382	0,245462	1,371786	0,535303	-0,706607	-3,073813	-1,424184	-21,242209	10,666989	12,484010	0,163538	-0,028083	-0,193382	-1,959069	-11,465949	0,535303	0,163538	-0,028083	-0,193382	-1,959069	-11,465949	0,535303
15:12:50,90	0,411007	3,281023	-0,105970	-0,112025	0,311003	2,196960	0,165069	-0,024821	-0,193511	0,070506	1,425545	0,559555	-0,705061	-3,076987	-1,425295	-21,219061	10,679433	12,478587	0,165069	-0,024821	-0,193511	-1,877962	-11,532393	0,559555	0,165069	-0,024821	-0,193511	-1,877962	-11,532393	0,559555
15:12:50,95	0,411007	3,281023	-0,105970	-0,112025	0,311003	2,196960	0,167044	-0,027747	-0,194623	0,245001	1,542061	0,554132	-0,702479	-3,075869	-1,425225	-21,236400	10,636643	12,454949	0,167044	-0,027747	-0,194623	-1,933147	-11,570902	0,554132	0,167044	-0,027747	-0,194623	-1,933147	-11,570902	0,554132
15:12:51,00	0,411007	3,281023	-0,105970	-0,112025	0,311003	2,196960	0,164786	-0,029424	-0,194552	0,286489	1,430998	0,530495	-0,704690	-3,075961	-1,426784	-21,261530	10,652813	12,469198	0,164786	-0,029424	-0,194552	-2,023319	-11,504672	0,530495	0,164786	-0,029424	-0,194552	-2,023319	-11,504672	0,530495
15:12:51,05	0,411007	3,281023	-0,105970	-0,112025	0,311003	2,196960	0,165971	-0,027555	-0,196111	0,190739	1,462783	0,544744	-0,707325	-3,076595	-1,426302	-21,245522	10,681156	12,454968	0,165971	-0,027555	-0,196111	-1,972352	-11,565929	0,544744	0,165971	-0,027555	-0,196111	-1,972352	-11,565929	0,544744
15:12:51,10	0,411007	3,281023	-0,105970	-0,112025	0,311003	2,196960	0,167837	-0,025590	-0,195629	0,121097	1,559530	0,530513	-0,703644	-3,076032	-1,425222	-21,225671	10,622471	12,454158	0,167837	-0,025590	-0,195629	-1,887725	-11,615698	0,530513	0,167837	-0,025590	-0,195629	-1,887725	-11,615698	0,530513
15:12:51,15	0,411007	3,281023	-0,105970	-0,112025	0,311003	2,196960	0,165509	-0,028497	-0,194549	0,231352	1,484979	0,529703	-0,701886	-3,078650	-1,425606	-21,249268	10,660100	12,455755	0,165509	-0,028497	-0,194549	-2,005651	-11,507458	0,529703	0,165509	-0,028497	-0,194549	-2,005651	-11,507458	0,529703
15:12:51,20	0,411007	3,281023	-0,105970	-0,112025	0,311003	2,196960	0,166897	-0,031328	-0,194933	0,399371	1,517909	0,531300	-0,705524	-3,075973	-1,426792	-21,288113	10,666088	12,476216	0,166897	-0,031328	-0,194933	-2,059892	-11,583492	0,531300	0,166897	-0,031328	-0,194933	-2,059892	-11,583492	0,531300
15:12:51,25	0,411007	3,281023	-0,105970	-0,112025	0,311003	2,196960	0,166398	-0,026839	-0,196119	0,151690	1,455350	0,551761	-0,703675	-3,075036	-1,428730	-21,252923	10,688832	12,463686	0,166398	-0,026839	-0,196119	-1,955162	-11,606915	0,551761	0,166398	-0,026839	-0,196119	-1,955162	-11,606915	0,551761
15:12:51,30	0,411007	3,281023	-0,105970	-0,112025	0,311003	2,196960	0,164661	-0,027972	-0,198057	0,247904	1,384139	0,539231	-0,708850	-3,075526	-1,428743	-21,269226	10,703873	12,463376	0,164661	-0,027972	-0,198057	-1,947897	-11,541786	0,539231	0,164661	-0,027972	-0,198057	-1,947897	-11,541786	0,539231
15:12:51,35	0,411007	3,281023	-0,105970	-0,112025	0,311003	2,196960	0,167673	-0,023735	-0,198070	0,032454	1,519123	0,538921	-0,708415	-3,075526	-1,425639	-21,251508	10,620858	12,444185	0,167673	-0,023735	-0,198070	-1,830743	-11,643244	0,538921	0,167673	-0,023735	-0,198070	-1,830743	-11,643244	0,538921
15:12:51,40	0,411007	3,281023	-0,105970	-0,112025	0,311003	2,196960	0,167456	-0,024112	-0,194966	-0,010992	1,564662	0,519731	-0,704665	-3,074804	-1,427099	-21,246881	10,658152	12,477662	0,167456	-0,024112	-0,194966	-1,903759	-11,580627	0,519731	0,167456	-0,024112	-0,194966	-1,903759	-11,580627	0,519731
15:12:51,45	0,411007	3,281023	-0,105970	-0,112025	0,311003	2,196960	0,164956	-0,026999	-0,196427	0,173744	1,420037	0,553208	-0,707186	-3,073684	-1,426760	-21,232379	10,673900	12,500153	0,164956	-0,026999	-0,196427	-1,945654	-11,529024	0,553208	0,164956	-0,026999	-0,196427	-1,945654	-11,529024	0,553208
15:12:51,50	0,411007	3,281023	-0,105970	-0,112025	0,311003	2,196960	0,165246	-0,024256	-0,196087	0,051991	1,439811	0,575698	-0,705432	-3,075197	-1,429489	-21,239423	10,672447	12,482537	0,165246	-0,024256	-0,196087	-1,852072	-11,532028	0,575698	0,165246	-0,024256	-0,196087	-1,852072	-11,532028	0,575698
15:12:51,55	0,411007	3,281023	-0,105970	-0,112025	0,311003	2,196960	0,165680	-0,026530	-0,198816	0,165494	1,456991	0,558082	-0,704226	-3,072784	-1,427164	-21,216813	10,647603	12,470970	0,165680	-0,026530	-0,198816	-1,917131	-11,548896	0,558082	0,165680	-0,026530	-0,198816	-1,917131	-11,548896	0,558082
15:12:51,60	0,411007	3,281023	-0,105970	-0,112025	0,311003	2,196960	0,162987	-0,026369	-0,196491	0,146890	1,348949	0,546515	-0,706580	-3,073359	-1,425644	-21,236364	10,680898	12,436905	0,162987	-0,026369	-0,196491	-1,923064	-11,445524	0,546515	0,162987	-0,026369	-0,196491	-1,923064	-11,445524	0,546515
15:12:51,65	0,411007	3,281023	-0,105970	-0,112025	0,311003	2,196960	0,164663	-0,024617	-0,194972	0,074867	1,402502	0,512450	-0,701700	-3,072785	-1,427421	-21,218631	10,617768	12,469011	0,164663	-0,024617	-0,194972	-1,857589	-11,523507	0,512450	0,164663	-0,024617	-0,194972	-1,857589	-11,523507	0,512450
15:12:51,70	0,411007	3,281023	-0,105970	-0,112025	0,311003	2,196960	0,161725	-0,028557	-0,196748	0,233926	1,296682	0,544556	-0,707326	-3,074424	-1,424834	-21,228289	10,644607	12,471217	0,161725	-0,028557	-0,196748	-2,007797	-11,398746	0,544556	0,161725	-0,028557	-0,196748	-2,007797	-11,398746	0,544556
15:12:51,75	0,411007	3,281023	-0,105970	-0,112025	0,311003	2,196960	0,165958	-0,024504	-0,194161	0,041564	1,494991	0,546763	-0,707140	-3,074379	-1,428728	-21,212779	10,667314	12,452391	0,165958	-0,024504	-0,194161	-1,881968	-11,532691	0,546763	0,165958	-0,024504	-0,194161	-1,881968	-11,532691	0,546763
15:12:51,80	0,411007	3,281023	-0,105970	-0,112025	0,311003	2,196960	0,165825	-0,024642	-0,198055	0,076188	1,490184	0,527936	-0,703682	-3,074614	-1,425991	-21,236354	10,625659	12,479267	0,165825	-0,024642	-0,198055	-1,858220	-11,527103	0,527936	0,165825	-0,024642	-0,198055	-1,858220	-11,527103	0,527936
15:12:51,85	0,411007	3,281023	-0,105970	-0,112025	0,311003	2,196960	0,164300	-0,027755	-0,195318	0,190197	1,411294	0,554813	-0,703600	-3,074013	-1,427277	-21,198052	10,619818	12,429909	0,164300	-0,027755	-0,195318	-1,988573	-11,486281	0,554813	0,164300	-0,027755	-0,195318	-1,988573	-11,486281	0,554813
15:12:51,90	0,411007	3,281023	-0,105970	-0,112025	0,311003	2,196960	0,163739	-0,027525	-0,196604	0,192337	1,418179	0,505455	-0,705973	-3,072941	-1,431417	-21,200817	10,658694	12,492804	0,163739	-0,027525	-0,196604	-1,968389	-11,435305	0,505455	0,163739	-0,027525	-0,196604	-1,968389	-11,435305	0,505455
15:12:51,95	0,411007	3,281023	-0,105970	-0,112025	0,311003	2,196960	0,163996	-0,024934	-0,200744	0,089892	1,409736	0,568350	-0,707829	-3,074089	-1,429882	-21,245535	10,650527	12,491577	0,163996	-0,024934	-0,200744	-1,867444	-11,463962	0,568350	0,163996	-0,024934	-0,200744	-1,867444	-11,463962	0,568350
15:12:52,00	0,411007	3,281023	-0,105970	-0,112025	0,311003	2,196960	0,165918	-0,023901	-0,199209	0,006730	1,475052	0,567122	-0,707767	-3,075444	-1,429484	-21,223338	10,653831	12,481332	0,165918	-0,023901	-0,199209	-1,869494	-11,549545	0,567122	0,165918	-0,023901	-0,199209	-1,869494	-11,549545	0,567122
15:12:52,05	0,411007	3,281023	-0,105970	-0,112025	0,311003	2,196960	0,167061	-0,024632	-0,198811	0,058717	1,552044	0,556878	-0,704842	-3,076272	-1,432198	-21,227334	10,647087	12,483191	0,167061	-0,024632	-0,198811	-1,874913	-11,562256	0,556878	0,167061	-0,024632	-0,198811	-1,874913	-11,562256	0,556878
15:12:52,10	0,411007	3,281023	-0,105970	-0,112025	0,311003	2,196960	0,166316	-0,027579	-0,201525	0,204128	1,513204	0,558737	-0,704259	-3,072695	-1,426432	-21,244671	10,663775	12,427730	0,166316	-0,027579	-0,201525	-1,960851	-11,542596	0,558737	0,166316	-0,027579	-0,201525	-1,960851	-11,542596	0,558737
15:12:52,15	0,411007	3,281023	-0,105970	-0,112025	0,311003	2,196960	0,162927	-0,026296	-0,195759	0,143155	1,313631	0,503276	-0,709576	-3,075312	-1,428358	-21,245101	10,642273	12,446291	0,162927	-0,026296	-0,195759	-1,921046	-11,476152	0,503276	0,162927	-0,026296	-0,195759	-1,921046	-11,476152	0,503276
15:12:52,20	0,411007	3,281023	-0,105970	-0,112025	0,311003	2,196960	0,167852	-0,022999	-0,197685	-0,047088	1,580089	0,521836	-0,707060	-3,071199	-1,430026	-21,206849	10,660728	12,463085	0,167852	-0,022999	-0,197685	-1,852532	-11,596277	0,521836	0,167852	-0,022999	-0,197685	-1,852532	-11,596277	0,521836
15:12:52,25	0,411007	3,281023	-0,105970	-0,112025	0,311003	2,196960	0,163032	-0,023122	-0,199354	-0,005615	1,353370	0,538630	-0,704150	-3,074210	-1,428698	-21,215723	10,618043	12,489320	0,163032	-0,023122	-0,199354	-1,820665	-11,444658	0,538630	0,163032	-0,023122	-0,199354	-1,820665	-11,444658	0,538630
15:12:52,30	0,411007	3,281023	-0,105970	-0,112025	0,311003	2,196960	0,164184	-0,027147	-0,198025	0,162289	1,426920	0,564865	-0,701471	-3,074101	-1,431153	-21,227213	10,626085	12,457349	0,164184	-0,027147	-0,198025	-1,968736	-11,461522	0,564865	0,164184	-0,027147	-0,198025	-1,968736	-11,461522	0,564865
15:12:52,35	0,411007	3,281023	-0,105970	-0,112025	0,311003	2,196960	0,162751	-0,029413	-0,200480	0,281343	1,338415	0,532894	-0,706589	-3,072194	-1,430155	-21,204274	10,632961	12,498520	0,162751	-0,029413	-0,200480	-2,027567	-11,437511	0,532894	0,162751	-0,029413	-0,200480	-2,027567	-11,437511	0,532894
15:12:52,40	0,411007	3,281023	-0,105970	-0,112025	0,311003	2,196960	0,163658	-0,024027	-0,199482	0,018717	1,402030	0,574065	-0,707599	-3,074906	-1,432274	-21,223759	10,636085	12,479344	0,163658	-0,024027	-0,199482	-1,867424	-11,445131	0,574065	0,163658	-0,024027	-0,199482	-1,867424	-11,445131	0,574065
15:12:52,45	0,411007	3,281023	-0,105970	-0,112025	0,311003	2,196960	0,166511	-0,024509	-0,201601	0,036719	1,531953	0,554890	-0,704850	-3,075554	-1,432987	-21,229761	10,650255	12,474212	0,166511	-0,024509	-0,201601	-1,887221	-11,539173	0,554890	0,166511	-0,024509	-0,201601	-1,887221	-11,539173	0,554890
15:12:52,50	0,411007	3,281023	-0,105970	-0,112025	0,311003	2,196960	0,165698	-0,027214	-0,202314	0,186649	1,477400	0,549758	-0,705418	-3,070430	-1,433389	-21,212173	10,668807	12,475533	0,165698	-0,027214	-0,202314	-1,949633	-11,529914	0,549758	0,165698	-0,027214	-0,202314	-1,949633	-11,529914	0,549758
15:12:52,55	0,411007	3,281023	-0,105970	-0,112025	0,311003	2,196960	0,161545	-0,024159	-0,202716	0,052680	1,267379	0,551078	-0,704810	-3,073439	-1,434127	-21,203324	10,659872	12,504334	0,161545	-0,024159	-0,202716	-1,843831	-11,413894	0,551078	0,161545	-0,024159	-0,202716	-1,843831	-11,413894	0,551078
15:12:52,60	0,411007	3,281023	-0,105970	-0,112025	0,311003	2,196960	0,163847	-0,026190	-0,203454	0,154968	1,399211	0,579879	-0,703663	-3,074515	-1,427409	-21,221763	10,618584	12,480579	0,163847	-0,026190	-0,203454	-1,900960	-11,462764	0,579879	0,163847	-0,026190	-0,203454	-1,900960	-11,462764	0,579879
15:12:52,65	0,411007	3,281023	-0,105970	-0,112025	0,311003	2,196960	0,164204	-0,027722	-0,196736	0,189632	1,422474	0,556124	-0,704218	-3,074589	-1,434119	-21,197118	10,637832	12,503491	0,164204	-0,027722	-0,196736	-1,986521	-11,467562	0,556124	0,164204	-0,027722	-0,196736	-1,986521	-11,467562	0,556124
15:12:52,70	0,411007	3,281023	-0,105970	-0,112025	0,311003	2,196960	0,164547	-0,027278	-0,203446	0,195571	1,451992	0,579036	-0,703647	-3,074224	-1,430635	-21,218049	10,654722	12,497435	0,164547	-0,027278	-0,203446	-1,945781	-11,464912	0,579036	0,164547	-0,027278	-0,203446	-1,945781	-11,464912	0,579036
15:12:52,75	0,411007	3,281023	-0,105970	-0,112025	0,311003	2,196960	0,163945	-0,027590	-0,199963	0,215952	1,394140	0,572981	-0,707225	-3,072545	-1,433767	-21,215803	10,615235	12,483148	0,163945	-0,027590	-0,199963	-1,949886	-11,475544	0,572981	0,163945	-0,027590	-0,199963	-1,949886	-11,475544	0,572981
15:12:52,80	0,411007	3,281023	-0,105970	-0,112025	0,311003	2,196960	0,164279	-0,023652	-0,203094	-0,021932	1,433218	0,558694	-0,706605	-3,076404	-1,434079	-21,216261	10,612721	12,433134	0,164279	-0,023652	-0,203094	-1,878585	-11,462717	0,558694	0,164279	-0,023652	-0,203094	-1,878585	-11,462717	0,558694
15:12:52,85	0,411007	3,281023	-0,105970	-0,112025	0,311003	2,196960	0,167312	-0,026118	-0,203406	0,103931	1,591782	0,508679	-0,704669	-3,076000	-1,431961	-21,233436	10,625621	12,459074	0,167312	-0,026118	-0,203406	-1,946359	-11,542224	0,508679	0,167312	-0,026118	-0,203406	-1,946359	-11,542224	0,508679
15:12:52,90	0,411007	3,281023	-0,105970	-0,112025	0,311003	2,196960	0,165994	-0,027593	-0,201288	0,183188	1,501887	0,534619	-0,706627	-3,074176	-1,431848	-21,228800	10,628902	12,448497	0,165994	-0,027593	-0,201288	-1,982849	-11,528603	0,534619	0,165994	-0,027593	-0,201288	-1,982849	-11,528603	0,534619
15:12:52,95	0,411007	3,281023	-0,105970	-0,112025	0,311003	2,196960	0,165393	-0,024985	-0,201175	0,052730	1,473034	0,524042	-0,706591	-3,074709	-1,434185	-21,214348	10,638563	12,430627	0,165393	-0,024985	-0,201175	-1,908577	-11,510316	0,524042	0,165393	-0,024985	-0,201175	-1,908577	-11,510316	0,524042
15:12:53,00	0,411007	3,281023	-0,105970	-0,112025	0,311003	2,196960	0,165836	-0,025283	-0,203512	0,083815	1,503781	0,506172	-0,707610	-3,073125	-1,432617	-21,229871	10,649473	12,468194	0,165836	-0,025283	-0,203512	-1,900879	-11,514383	0,506172	0,165836	-0,025283	-0,203512	-1,900879	-11,514383	0,506172
15:12:53,05	0,411007	3,281023	-0,105970	-0,112025	0,311003	2,196960	0,164975	-0,023608	-0,201944	-0,001561	1,440078	0,543739	-0,708408	-3,072932	-1,434178	-21,234742	10,656183	12,465262	0,164975	-0,023608	-0,201944	-1,854824	-11,510448	0,543739	0,164975	-0,023608	-0,201944	-1,854824	-11,510448	0,543739
15:12:53,10	0,411007	3,281023	-0,105970	-0,112025	0,311003	2,196960	0,165206	-0,022821	-0,203505	-0,039128	1,444539	0,540808	-0,706022	-3,073375	-1,434914	-21,220087	10,668382	12,505058	0,165206	-0,022821	-0,203505	-1,830583	-11,524155	0,540808	0,165206	-0,022821	-0,203505	-1,830583	-11,524155	0,540808
15:12:53,15	0,411007	3,281023	-0,105970	-0,112025	0,311003	2,196960	0,164397	-0,025109	-0,204241	0,097725	1,409033	0,580603	-0,705574	-3,076411	-1,434528	-21,197740	10,640788	12,468613	0,164397	-0,025109	-0,204241	-1,873316	-11,496109	0,580603	0,164397	-0,025109	-0,204241	-1,873316	-11,496109	0,580603
15:12:53,20	0,411007	3,281023	-0,105970	-0,112025	0,311003	2,196960	0,166802	-0,027015	-0,203855	0,184112	1,567248	0,544158	-0,702998	-3,072738	-1,432595	-21,177083	10,625918	12,458855	0,166802	-0,027015	-0,203855	-1,936547	-11,526693	0,544158	0,166802	-0,027015	-0,203855	-1,936547	-11,526693	0,544158
15:12:53,25	0,411007	3,281023	-0,105970	-0,112025	0,311003	2,196960	0,162334	-0,027409	-0,201922	0,202064	1,360233	0,534401	-0,706571	-3,072237	-1,433005	-21,191616	10,619017	12,448800	0,162334	-0,027409	-0,201922	-1,949544	-11,382964	0,534401	0,162334	-0,027409	-0,201922	-1,949544	-11,382964	0,534401
15:12:53,30	0,411007	3,281023	-0,105970	-0,112025	0,311003	2,196960	0,163686	-0,024064	-0,202332	0,014888	1,421405	0,524345	-0,704440	-3,077616	-1,437459	-21,221955	10,586610	12,452777	0,163686	-0,024064	-0,202332	-1,874148	-11,427929	0,524345	0,163686	-0,024064	-0,202332	-1,874148	-11,427929	0,524345
15:12:53,35	0,411007	3,281023	-0,105970	-0,112025	0,311003	2,196960	0,167279	-0,028599	-0,206787	0,207475	1,598179	0,528322	-0,706096	-3,073988	-1,432935	-21,210161	10,640178	12,455908	0,167279	-0,028599	-0,206787	-2,037561	-11,533220	0,528322	0,167279	-0,028599	-0,206787	-2,037561	-11,533220	0,528322
15:12:53,40	0,411007	3,281023	-0,105970	-0,112025	0,311003	2,196960	0,164964	-0,025351	-0,202262	0,090881	1,461254	0,531454	-0,704819	-3,071130	-1,435325	-21,186761	10,610990	12,464907	0,164964	-0,025351	-0,202262	-1,899208	-11,488455	0,531454	0,164964	-0,025351	-0,202262	-1,899208	-11,488455	0,531454
15:12:53,45	0,411007	3,281023	-0,105970	-0,112025	0,311003	2,196960	0,161852	-0,025028	-0,204652	0,060470	1,334241	0,540452	-0,707214	-3,074901	-1,435719	-21,226794	10,647723	12,465761	0,166315	-0,024839	-0,205046	-1,887417	-11,542419	0,541306	0,166315	-0,024839	-0,205046	-1,887417	-11,542419	0,541306
15:12:53,50	0,411007	3,281023	-0,105970	-0,112025	0,311003	2,196960	0,166315	-0,024839	-0,205046	0,062466	1,513299	0,541306	-0,701753	-3,073174	-1,436146	-21,216075	10,593270	12,493630	0,166315	-0,024839	-0,205046	-1,887417	-11,542419	0,541306	0,166315	-0,024839	-0,205046	-1,887417	-11,542419	0,541306
15:12:53,55	0,411007	3,281023	-0,105970	-0,112025	0,311003	2,196960	0,162089	-0,028706	-0,205473	0,221715	1,330055	0,569175	-0,704836	-3,072963	-1,435690	-21,201005	10,627354	12,494595	0,162089	-0,028706	-0,205473	-2,031673	-11,393920	0,569175	0,162089	-0,028706	-0,205473	-2,031673	-11,393920	0,569175
15:12:53,60	0,411007	3,281023	-0,105970	-0,112025	0,311003	2,196960	0,163447	-0,025929	-0,205017	0,114405	1,396704	0,570141	-0,705141	-3,072945	-1,434055	-21,207797	10,618151	12,476368	0,163447	-0,025929	-0,205017	-1,921050	-11,433910	0,570141	0,163447	-0,025929	-0,205017	-1,921050	-11,433910	0,570141
15:12:53,65	0,411007	3,281023	-0,105970	-0,112025	0,311003	2,196960	0,163584	-0,025657	-0,203382	0,088860	1,402545	0,551913	-0,703651	-3,078551	-1,436084	-21,203524	10,589879	12,454275	0,163584	-0,025657	-0,203382	-1,925191	-11,438820	0,551913	0,163584	-0,025657	-0,203382	-1,925191	-11,438820	0,551913
15:12:53,70	0,411007	3,281023	-0,105970	-0,112025	0,311003	2,196960	0,167694	-0,029750	-0,205411	0,279352	1,634098	0,529821	-0,707740	-3,076417	-1,437261	-21,205526	10,666609	12,461925	0,167694	-0,029750	-0,205411	-2,056005	-11,529896	0,529821	0,167694	-0,029750	-0,205411	-2,056005	-11,529896	0,529821
15:12:53,75	0,411007	3,281023	-0,105970	-0,112025	0,311003	2,196960	0,167891	-0,025142	-0,206588	0,105182	1,604231	0,537470	-0,705489	-3,075574	-1,435323	-21,229594	10,594449	12,468886	0,166034	-0,026670	-0,204650	-1,983470	-11,510771	0,544432	0,166034	-0,026670	-0,204650	-1,983470	-11,510771	0,544432
15:12:53,80	0,411007	3,281023	-0,105970	-0,112025	0,311003	2,196960	0,166034	-0,026670	-0,204650	0,110128	1,522920	0,544432	-0,704232	-3,074881	-1,433364	-21,198112	10,605388	12,472886	0,166034	-0,026670	-0,204650	-1,983470	-11,510771	0,544432	0,166034	-0,026670	-0,204650	-1,983470	-11,510771	0,544432
15:12:53,85	0,411007	3,281023	-0,105970	-0,112025	0,311003	2,196960	0,164806	-0,027412	-0,202691	0,173939	1,480848	0,548431	-0,707372	-3,074071	-1,439412	-21,213092	10,619846	12,461014	0,164806	-0,027412	-0,202691	-1,977924	-11,456428	0,548431	0,164806	-0,027412	-0,202691	-1,977924	-11,456428	0,548431
15:12:53,90	0,411007	3,281023	-0,105970	-0,112025	0,311003	2,196960	0,165675	-0,024288	-0,208740	0,016495	1,505823	0,536560	-0,706530	-3,072014	-1,436127	-21,163612	10,631426	12,501724	0,165675	-0,024288	-0,208740	-1,890094	-11,499654	0,536560	0,165675	-0,024288	-0,208740	-1,890094	-11,499654	0,536560
15:12:53,95	0,411007	3,281023	-0,105970	-0,112025	0,311003	2,196960	0,163472	-0,023988	-0,205454	0,035695	1,428330	0,577269	-0,703650	-3,074288	-1,437641	-21,195709	10,615566	12,471134	0,163472	-0,023988	-0,205454	-1,847391	-11,404214	0,577269	0,163472	-0,023988	-0,205454	-1,847391	-11,404214	0,577269
15:12:54,00	0,411007	3,281023	-0,105970	-0,112025	0,311003	2,196960	0,164002	-0,027619	-0,206968	0,194711	1,436006	0,546679	-0,705929	-3,077369	-1,435532	-21,249302	10,633805	12,453176	0,164002	-0,027619	-0,206968	-1,973390	-11,438117	0,546679	0,164002	-0,027619	-0,206968	-1,973390	-11,438117	0,546679
15:12:54,05	0,411007	3,281023	-0,105970	-0,112025	0,311003	2,196960	0,167810	-0,027186	-0,204859	0,161182	1,578493	0,528721	-0,704311	-3,073075	-1,436877	-21,235691	10,644148	12,486596	0,167810	-0,027186	-0,204859	-1,972910	-11,594562	0,528721	0,167810	-0,027186	-0,204859	-1,972910	-11,594562	0,528721
15:12:54,10	0,411007	3,281023	-0,105970	-0,112025	0,311003	2,196960	0,163282	-0,026441	-0,206204	0,138191	1,349678	0,562141	-0,704843	-3,071086	-1,434167	-21,203562	10,620756	12,464690	0,163282	-0,026441	-0,206204	-1,937399	-11,467968	0,562141	0,163282	-0,026441	-0,206204	-1,937399	-11,467968	0,562141
15:12:54,15	0,411007	3,281023	-0,105970	-0,112025	0,311003	2,196960	0,161825	-0,024985	-0,203494	0,058290	1,313433	0,540236	-0,705048	-3,073826	-1,437432	-21,155191	10,601863	12,471189	0,161825	-0,024985	-0,203494	-1,903010	-11,389836	0,540236	0,161825	-0,024985	-0,203494	-1,903010	-11,389836	0,540236
15:12:54,20	0,411007	3,281023	-0,105970	-0,112025	0,311003	2,196960	0,164301	-0,026178	-0,206759	0,128145	1,493522	0,546734	-0,704153	-3,076063	-1,437450	-21,210436	10,625979	12,466307	0,164301	-0,026178	-0,206759	-1,926799	-11,404114	0,546734	0,164301	-0,026178	-0,206759	-1,926799	-11,404114	0,546734
15:12:54,25	0,411007	3,281023	-0,105970	-0,112025	0,311003	2,196960	0,165790	-0,028071	-0,206778	0,219883	1,511037	0,541852	-0,703710	-3,075247	-1,438077	-21,245610	10,660974	12,434452	0,165790	-0,028071	-0,206778	-1,983721	-11,503468	0,541852	0,165790	-0,028071	-0,206778	-1,983721	-11,503468	0,541852
15:12:54,30	0,411007	3,281023	-0,105970	-0,112025	0,311003	2,196960	0,164862	-0,028047	-0,207404	0,231343	1,414810	0,509998	-0,703563	-3,075694	-1,435698	-21,167965	10,622130	12,445457	0,164862	-0,028047	-0,207404	-1,970359	-11,526828	0,509998	0,164862	-0,028047	-0,207404	-1,970359	-11,526828	0,509998
15:12:54,35	0,411007	3,281023	-0,105970	-0,112025	0,311003	2,196960	0,165176	-0,028398	-0,205025	0,254759	1,517837	0,521002	-0,706562	-3,076216	-1,437439	-21,187408	10,620778	12,471514	0,165176	-0,028398	-0,205025	-1,974468	-11,448503	0,521002	0,165176	-0,028398	-0,205025	-1,974468	-11,448503	0,521002
15:12:54,40	0,411007	3,281023	-0,105970	-0,112025	0,311003	2,196960	0,167127	-0,026061	-0,206766	0,122363	1,603134	0,547059	-0,707716	-3,074866	-1,436853	-21,169792	10,611404	12,474311	0,167127	-0,026061	-0,206766	-1,923441	-11,516370	0,547059	0,167127	-0,026061	-0,206766	-1,923441	-11,516370	0,547059
15:12:54,45	0,411007	3,281023	-0,105970	-0,112025	0,311003	2,196960	0,166535	-0,024387	-0,206180	0,036016	1,592291	0,549856	-0,705409	-3,077484	-1,436831	-21,193176	10,601035	12,498441	0,166535	-0,024387	-0,206180	-1,878395	-11,480738	0,549856	0,166535	-0,024387	-0,206180	-1,878395	-11,480738	0,549856
15:12:54,50	0,411007	3,281023	-0,105970	-0,112025	0,311003	2,196960	0,167649	-0,027695	-0,206158	0,187316	1,635145	0,573987	-0,706526	-3,074695	-1,435484	-21,166180	10,612645	12,482190	0,167649	-0,027695	-0,206158	-1,986707	-11,525322	0,573987	0,167649	-0,027695	-0,206158	-1,986707	-11,525322	0,573987
15:12:54,55	0,411007	3,281023	-0,105970	-0,112025	0,311003	2,196960	0,165792	-0,025332	-0,204811	0,087998	1,556139	0,557736	-0,707774	-3,073595	-1,436883	-21,192215	10,601580	12,455043	0,165792	-0,025332	-0,204811	-1,900537	-11,458530	0,557736	0,165792	-0,025332	-0,204811	-1,900537	-11,458530	0,557736
15:12:54,60	0,411007	3,281023	-0,105970	-0,112025	0,311003	2,196960	0,165463	-0,023702	-0,206210	-0,019364	1,522015	0,530588	-0,703670	-3,075899	-1,437919	-21,214624	10,640014	12,491418	0,165463	-0,023702	-0,206210	-1,879941	-11,466824	0,530588	0,165463	-0,023702	-0,206210	-1,879941	-11,466824	0,530588
15:12:54,65	0,411007	3,281023	-0,105970	-0,112025	0,311003	2,196960	0,165407	-0,028408	-0,207246	0,247443	1,480460	0,566964	-0,702480	-3,072341	-1,436505	-21,198022	10,610156	12,441713	0,165407	-0,028408	-0,207246	-1,982578	-11,503954	0,566964	0,165407	-0,028408	-0,207246	-1,982578	-11,503954	0,566964
15:12:54,70	0,411007	3,281023	-0,105970	-0,112025	0,311003	2,196960	0,161730	-0,027659	-0,205833	0,190963	1,318599	0,517258	-0,703684	-3,073027	-1,437667	-21,206844	10,605738	12,451749	0,161730	-0,027659	-0,205833	-1,980298	-11,377225	0,517258	0,161730	-0,027659	-0,205833	-1,980298	-11,377225	0,517258
15:12:54,75	0,411007	3,281023	-0,105970	-0,112025	0,311003	2,196960	0,162927	-0,026960	-0,206994	0,146356	1,375382	0,527295	-0,706069	-3,074251	-1,439423	-21,192790	10,650781	12,431719	0,162927	-0,026960	-0,206994	-1,970002	-11,414362	0,527295	0,162927	-0,026960	-0,206994	-1,970002	-11,414362	0,527295
15:12:54,80	0,411007	3,281023	-0,105970	-0,112025	0,311003	2,196960	0,165179	-0,025506	-0,208750	0,116764	1,482147	0,507265	-0,703659	-3,073456	-1,440348	-21,192169	10,621965	12,492452	0,165179	-0,025506	-0,208750	-1,885425	-11,484396	0,507265	0,165179	-0,025506	-0,208750	-1,885425	-11,484396	0,507265
15:12:54,85	0,411007	3,281023	-0,105970	-0,112025	0,311003	2,196960	0,163286	-0,027196	-0,209675	0,180003	1,398670	0,567997	-0,701874	-3,070023	-1,437263	-21,176201	10,600908	12,466328	0,163286	-0,027196	-0,209675	-1,954856	-11,419292	0,567997	0,163286	-0,027196	-0,209675	-1,954856	-11,419292	0,567997
15:12:54,90	0,411007	3,281023	-0,105970	-0,112025	0,311003	2,196960	0,159420	-0,027026	-0,206590	0,160909	1,222002	0,541873	-0,704642	-3,077188	-1,436786	-21,201181	10,593140	12,476617	0,159420	-0,027026	-0,206590	-1,960603	-11,292489	0,541873	0,159420	-0,027026	-0,206590	-1,960603	-11,292489	0,541873
15:12:54,95	0,411007	3,281023	-0,105970	-0,112025	0,311003	2,196960	0,167010	-0,028210	-0,206113	0,203300	1,598894	0,552162	-0,704267	-3,073187	-1,440345	-21,196576	10,614880	12,501893	0,167010	-0,028210	-0,206113	-2,011216	-11,511354	0,552162	0,167010	-0,028210	-0,206113	-2,011216	-11,511354	0,552162
15:12:55,00	0,411007	3,281023	-0,105970	-0,112025	0,311003	2,196960	0,163357	-0,026535	-0,209672	0,137292	1,402080	0,577439	-0,707311	-3,074191	-1,438927	-21,185158	10,611715	12,441995	0,163357	-0,026535	-0,209672	-1,945679	-11,421443	0,577439	0,163357	-0,026535	-0,209672	-1,945679	-11,421443	0,577439
15:12:55,05	0,411007	3,281023	-0,105970	-0,112025	0,311003	2,196960	0,165748	-0,024401	-0,208254	0,029296	1,537883	0,517541	-0,706596	-3,078246	-1,436859	-21,202137	10,596579	12,464174	0,165748	-0,024401	-0,208254	-1,886163	-11,473334	0,517541	0,165748	-0,024401	-0,208254	-1,886163	-11,473334	0,517541
15:12:55,10	0,411007	3,281023	-0,105970	-0,112025	0,311003	2,196960	0,168903	-0,027047	-0,206186	0,145303	1,694795	0,539719	-0,707202	-3,077070	-1,438810	-21,208288	10,612080	12,465991	0,168903	-0,027047	-0,206186	-1,977886	-11,564072	0,539719	0,168903	-0,027047	-0,206186	-1,977886	-11,564072	0,539719
15:12:55,15	0,411007	3,281023	-0,105970	-0,112025	0,311003	2,196960	0,168187	-0,025934	-0,208137	0,097781	1,644482	0,541536	-0,702144	-3,075733	-1,441773	-21,178749	10,637368	12,511767	0,168187	-0,025934	-0,208137	-1,938046	-11,558174	0,541536	0,168187	-0,025934	-0,208137	-1,938046	-11,558174	0,541536
15:12:55,20	0,411007	3,281023	-0,105970	-0,112025	0,311003	2,196960	0,164501	-0,029646	-0,211100	0,327482	1,465744	0,587313	-0,708800	-3,079399	-1,436490	-21,208665	10,602469	12,439427	0,164501	-0,029646	-0,211100	-1,999748	-11,447556	0,587313	0,164501	-0,029646	-0,211100	-1,999748	-11,447556	0,587313
15:12:55,25	0,411007	3,281023	-0,105970	-0,112025	0,311003	2,196960	0,171003	-0,025715	-0,205817	0,077859	1,795430	0,514973	-0,707187	-3,077257	-1,440023	-21,239563	10,609536	12,507320	0,171003	-0,025715	-0,205817	-1,940743	-11,628338	0,514973	0,171003	-0,025715	-0,205817	-1,940743	-11,628338	0,514973
15:12:55,30	0,411007	3,281023	-0,105970	-0,112025	0,311003	2,196960	0,168341	-0,026040	-0,209350	0,085462	1,626713	0,582865	-0,706060	-3,071573	-1,441554	-21,206078	10,612894	12,463831	0,168341	-0,026040	-0,209350	-1,958700	-11,588087	0,582865	0,168341	-0,026040	-0,209350	-1,958700	-11,588087	0,582865
15:12:55,35	0,411007	3,281023	-0,105970	-0,112025	0,311003	2,196960	0,162855	-0,024174	-0,210881	0,008086	1,368761	0,539377	-0,700100	-3,074351	-1,440332	-21,167743	10,576957	12,486387	0,162281	-0,030726	-0,209660	-2,075163	-11,348993	0,561932	0,162281	-0,030726	-0,209660	-2,075163	-11,348993	0,561932
15:12:55,40	0,411007	3,281023	-0,105970	-0,112025	0,311003	2,196960	0,162281	-0,030726	-0,209660	0,336791	1,390048	0,561932	-0,706579	-3,072813	-1,438418	-21,177512	10,602725	12,475565	0,162281	-0,030726	-0,209660	-2,075163	-11,348993	0,561932	0,162281	-0,030726	-0,209660	-2,075163	-11,348993	0,561932
15:12:55,45	0,411007	3,281023	-0,105970	-0,112025	0,311003	2,196960	0,164189	-0,024345	-0,207745	0,022444	1,467921	0,551111	-0,706557	-3,074657	-1,440362	-21,174724	10,615726	12,462331	0,164189	-0,024345	-0,207745	-1,888653	-11,420898	0,551111	0,164189	-0,024345	-0,207745	-1,888653	-11,420898	0,551111
15:12:55,50	0,411007	3,281023	-0,105970	-0,112025	0,311003	2,196960	0,165775	-0,025286	-0,209689	0,084028	1,546333	0,537876	-0,702543	-3,075025	-1,441897	-21,204844	10,574580	12,496812	0,165775	-0,025286	-0,209689	-1,900936	-11,467028	0,537876	0,165775	-0,025286	-0,209689	-1,900936	-11,467028	0,537876
15:12:55,55	0,411007	3,281023	-0,105970	-0,112025	0,311003	2,196960	0,164086	-0,028947	-0,211224	0,223694	1,452975	0,572357	-0,705367	-3,073448	-1,439198	-21,163411	10,600662	12,456564	0,164086	-0,028947	-0,211224	-2,048639	-11,427771	0,572357	0,164086	-0,028947	-0,211224	-2,048639	-11,427771	0,572357
15:12:55,60	0,411007	3,281023	-0,105970	-0,112025	0,311003	2,196960	0,164132	-0,025712	-0,208525	0,098798	1,478231	0,532109	-0,702955	-3,077384	-1,438928	-21,221080	10,604250	12,436348	0,164132	-0,025712	-0,208525	-1,919617	-11,406160	0,532109	0,164132	-0,025712	-0,208525	-1,919617	-11,406160	0,532109
15:12:55,65	0,411007	3,281023	-0,105970	-0,112025	0,311003	2,196960	0,166335	-0,029769	-0,208255	0,284011	1,541041	0,511894	-0,705457	-3,076698	-1,442720	-21,206635	10,591003	12,434118	0,166335	-0,029769	-0,208255	-2,052843	-11,516272	0,511894	0,166335	-0,029769	-0,208255	-2,052843	-11,516272	0,511894
15:12:55,71	0,411007	3,281023	-0,105970	-0,112025	0,311003	2,196960	0,166993	-0,027260	-0,212047	0,149289	1,594361	0,509663	-0,704836	-3,073660	-1,442274	-21,176013	10,591550	12,506785	0,166993	-0,027260	-0,212047	-1,990603	-11,514561	0,509663	0,166993	-0,027260	-0,212047	-1,990603	-11,514561	0,509663
15:12:55,76	0,411007	3,281023	-0,105970	-0,112025	0,311003	2,196960	0,164051	-0,026278	-0,211601	0,114036	1,467657	0,582330	-0,707168	-3,073749	-1,441145	-21,176185	10,602080	12,462414	0,164051	-0,026278	-0,211601	-1,948807	-11,410369	0,582330	0,164051	-0,026278	-0,211601	-1,948807	-11,410369	0,582330
15:12:55,81	0,411007	3,281023	-0,105970	-0,112025	0,311003	2,196960	0,165294	-0,024303	-0,210472	0,020342	1,526849	0,537960	-0,704902	-3,072346	-1,440391	-21,215148	10,597950	12,457979	0,165294	-0,024303	-0,210472	-1,887422	-11,448708	0,537960	0,165294	-0,024303	-0,210472	-1,887422	-11,448708	0,537960
15:12:55,86	0,411007	3,281023	-0,105970	-0,112025	0,311003	2,196960	0,162946	-0,025564	-0,209719	0,062878	1,373095	0,533524	-0,706058	-3,073055	-1,441542	-21,201397	10,593523	12,467781	0,162946	-0,025564	-0,209719	-1,943909	-11,418175	0,533524	0,162946	-0,025564	-0,209719	-1,943909	-11,418175	0,533524
15:12:55,91	0,411007	3,281023	-0,105970	-0,112025	0,311003	2,196960	0,164138	-0,024918	-0,210869	0,032319	1,449181	0,543327	-0,705086	-3,074292	-1,441344	-21,178884	10,630137	12,450417	0,164138	-0,024918	-0,210869	-1,923744	-11,435630	0,543327	0,164138	-0,024918	-0,210869	-1,923744	-11,435630	0,543327
15:12:55,96	0,411007	3,281023	-0,105970	-0,112025	0,311003	2,196960	0,164723	-0,026378	-0,210671	0,151218	1,480830	0,525963	-0,705159	-3,071631	-1,444586	-21,185648	10,594794	12,465841	0,164723	-0,026378	-0,210671	-1,919476	-11,449962	0,525963	0,164723	-0,026378	-0,210671	-1,919476	-11,449962	0,525963
15:12:56,01	0,411007	3,281023	-0,105970	-0,112025	0,311003	2,196960	0,162455	-0,024984	-0,213913	0,044713	1,374694	0,541387	-0,704826	-3,076256	-1,442269	-21,182227	10,601421	12,501934	0,162455	-0,024984	-0,213913	-1,916512	-11,378039	0,541387	0,162455	-0,024984	-0,213913	-1,916512	-11,378039	0,541387
15:12:56,06	0,411007	3,281023	-0,105970	-0,112025	0,311003	2,196960	0,166294	-0,027585	-0,211596	0,187423	1,573974	0,577479	-0,705402	-3,074116	-1,442687	-21,166562	10,581166	12,467680	0,166294	-0,027585	-0,211596	-1,977993	-11,480125	0,577479	0,166294	-0,027585	-0,211596	-1,977993	-11,480125	0,577479
15:12:56,11	0,411007	3,281023	-0,105970	-0,112025	0,311003	2,196960	0,164729	-0,026016	-0,212014	0,096143	1,516255	0,543225	-0,705116	-3,074593	-1,443602	-21,170632	10,578749	12,456067	0,164729	-0,026016	-0,212014	-1,946131	-11,414942	0,543225	0,164729	-0,026016	-0,212014	-1,946131	-11,414942	0,543225
15:12:56,16	0,411007	3,281023	-0,105970	-0,112025	0,311003	2,196960	0,164999	-0,026502	-0,212929	0,117289	1,527973	0,531612	-0,706612	-3,071374	-1,443090	-21,176797	10,592784	12,473445	0,164999	-0,026502	-0,212929	-1,963140	-11,424411	0,531612	0,164999	-0,026502	-0,212929	-1,963140	-11,424411	0,531612
15:12:56,21	0,411007	3,281023	-0,105970	-0,112025	0,311003	2,196960	0,162959	-0,023597	-0,212417	-0,024693	1,409567	0,548990	-0,703209	-3,074170	-1,443295	-21,211542	10,621298	12,458056	0,162959	-0,023597	-0,212417	-1,877087	-11,382722	0,548990	0,162959	-0,023597	-0,212417	-1,877087	-11,382722	0,548990
15:12:56,26	0,411007	3,281023	-0,105970	-0,112025	0,311003	2,196960	0,163679	-0,027942	-0,212622	0,208552	1,402667	0,533601	-0,702503	-3,073062	-1,441918	-21,184459	10,574413	12,467837	0,163679	-0,027942	-0,212622	-1,984900	-11,446153	0,533601	0,163679	-0,027942	-0,212622	-1,984900	-11,446153	0,533601
15:12:56,31	0,411007	3,281023	-0,105970	-0,112025	0,311003	2,196960	0,162366	-0,028000	-0,211245	0,184503	1,381281	0,543382	-0,705484	-3,076009	-1,442712	-21,214891	10,590999	12,453676	0,162366	-0,028000	-0,211245	-2,013498	-11,364458	0,543382	0,162366	-0,028000	-0,211245	-2,013498	-11,364458	0,543382
15:12:56,36	0,411007	3,281023	-0,105970	-0,112025	0,311003	2,196960	0,166409	-0,026892	-0,212039	0,126028	1,556851	0,529222	-0,704308	-3,073358	-1,443489	-21,202832	10,579063	12,459085	0,166409	-0,026892	-0,212039	-1,984985	-11,506237	0,529222	0,166409	-0,026892	-0,212039	-1,984985	-11,506237	0,529222
15:12:56,41	0,411007	3,281023	-0,105970	-0,112025	0,311003	2,196960	0,163526	-0,026584	-0,212816	0,105735	1,423335	0,534630	-0,703675	-3,072897	-1,443863	-21,183880	10,592609	12,469419	0,163526	-0,026584	-0,212816	-1,981146	-11,413420	0,534630	0,163526	-0,026584	-0,212816	-1,981146	-11,413420	0,534630
15:12:56,46	0,411007	3,281023	-0,105970	-0,112025	0,311003	2,196960	0,162810	-0,026902	-0,213190	0,143457	1,395745	0,544964	-0,704558	-3,076155	-1,442616	-21,163900	10,633423	12,461051	0,162810	-0,026902	-0,213190	-1,968354	-11,384807	0,544964	0,162810	-0,026902	-0,213190	-1,968354	-11,384807	0,544964
15:12:56,51	0,411007	3,281023	-0,105970	-0,112025	0,311003	2,196960	0,166073	-0,027767	-0,211943	0,233759	1,562315	0,536597	-0,705375	-3,074242	-1,438423	-21,166897	10,587747	12,450750	0,166073	-0,027767	-0,211943	-1,945934	-11,474378	0,536597	0,166073	-0,027767	-0,211943	-1,945934	-11,474378	0,536597
15:12:56,56	0,411007	3,281023	-0,105970	-0,112025	0,311003	2,196960	0,164825	-0,026103	-0,207751	0,106173	1,517664	0,526296	-0,705400	-3,073884	-1,441939	-21,182592	10,616809	12,439495	0,164825	-0,026103	-0,207751	-1,942892	-11,421066	0,526296	0,164825	-0,026103	-0,207751	-1,942892	-11,421066	0,526296
15:12:56,61	0,411007	3,281023	-0,105970	-0,112025	0,311003	2,196960	0,164527	-0,025902	-0,211266	0,113034	1,474051	0,515041	-0,705426	-3,071286	-1,442699	-21,176466	10,600479	12,473669	0,164527	-0,025902	-0,211266	-1,920241	-11,441295	0,515041	0,164527	-0,025902	-0,211266	-1,920241	-11,441295	0,515041
15:12:56,66	0,411007	3,281023	-0,105970	-0,112025	0,311003	2,196960	0,162290	-0,024580	-0,212026	0,033244	1,371211	0,549214	-0,702494	-3,074880	-1,445805	-21,181617	10,580875	12,455576	0,162290	-0,024580	-0,212026	-1,896304	-11,368551	0,549214	0,162290	-0,024580	-0,212026	-1,896304	-11,368551	0,549214
15:12:56,71	0,411007	3,281023	-0,105970	-0,112025	0,311003	2,196960	0,163936	-0,028916	-0,215132	0,239168	1,462162	0,531122	-0,699286	-3,075267	-1,441834	-21,204483	10,575385	12,444026	0,163936	-0,028916	-0,215132	-2,030762	-11,406838	0,531122	0,163936	-0,028916	-0,215132	-2,030762	-11,406838	0,531122
15:12:56,76	0,411007	3,281023	-0,105970	-0,112025	0,311003	2,196960	0,162667	-0,031889	-0,211161	0,377541	1,379126	0,519571	-0,707697	-3,075116	-1,445782	-21,148808	10,624142	12,475057	0,162667	-0,031889	-0,211161	-2,125717	-11,390271	0,519571	0,162667	-0,031889	-0,211161	-2,125717	-11,390271	0,519571
15:12:56,81	0,411007	3,281023	-0,105970	-0,112025	0,311003	2,196960	0,166743	-0,024529	-0,215109	0,064896	1,614867	0,550603	-0,705467	-3,076502	-1,444265	-21,211641	10,607194	12,450192	0,166743	-0,024529	-0,215109	-1,860622	-11,474424	0,550603	0,166743	-0,024529	-0,215109	-1,860622	-11,474424	0,550603
15:12:56,86	0,411007	3,281023	-0,105970	-0,112025	0,311003	2,196960	0,166828	-0,027153	-0,213593	0,155245	1,573355	0,525737	-0,704154	-3,076303	-1,446167	-21,148680	10,624549	12,466049	0,166828	-0,027153	-0,213593	-1,976248	-11,522622	0,525737	0,166828	-0,027153	-0,213593	-1,976248	-11,522622	0,525737
15:12:56,91	0,411007	3,281023	-0,105970	-0,112025	0,311003	2,196960	0,165999	-0,028190	-0,215494	0,255714	1,576122	0,541595	-0,704835	-3,071062	-1,448543	-21,152742	10,558687	12,441861	0,165999	-0,028190	-0,215494	-1,957236	-11,454818	0,541595	0,165999	-0,028190	-0,215494	-1,957236	-11,454818	0,541595
15:12:56,96	0,411007	3,281023	-0,105970	-0,112025	0,311003	2,196960	0,161800	-0,024980	-0,217870	0,029721	1,387190	0,517407	-0,704866	-3,072907	-1,444255	-21,189584	10,594642	12,469575	0,161800	-0,024980	-0,217870	-1,931239	-11,314134	0,517407	0,161800	-0,024980	-0,217870	-1,931239	-11,314134	0,517407
15:12:57,01	0,411007	3,281023	-0,105970	-0,112025	0,311003	2,196960	0,163413	-0,025876	-0,213583	0,089015	1,421192	0,545120	-0,706662	-3,074765	-1,443473	-21,203559	10,580011	12,477877	0,163413	-0,025876	-0,213583	-1,942257	-11,406766	0,545120	0,163413	-0,025876	-0,213583	-1,942257	-11,406766	0,545120
15:12:57,06	0,411007	3,281023	-0,105970	-0,112025	0,311003	2,196960	0,165921	-0,025249	-0,212800	0,036761	1,546799	0,553423	-0,705397	-3,075467	-1,443077	-21,167025	10,577973	12,457930	0,165921	-0,025249	-0,212800	-1,945304	-11,478005	0,553423	0,165921	-0,025249	-0,212800	-1,945304	-11,478005	0,553423
15:12:57,11	0,411007	3,281023	-0,105970	-0,112025	0,311003	2,196960	0,165896	-0,026696	-0,212404	0,128511	1,578165	0,533475	-0,706022	-3,073542	-1,445784	-21,175606	10,596712	12,494359	0,165896	-0,026696	-0,212404	-1,967151	-11,444687	0,533475	0,165896	-0,026696	-0,212404	-1,967151	-11,444687	0,533475
15:12:57,16	0,411007	3,281023	-0,105970	-0,112025	0,311003	2,196960	0,164542	-0,025193	-0,215111	0,062264	1,490933	0,569904	-0,708889	-3,072965	-1,445017	-21,132860	10,567678	12,463042	0,164542	-0,025193	-0,215111	-1,915368	-11,425595	0,569904	0,164542	-0,025193	-0,215111	-1,915368	-11,425595	0,569904
15:12:57,21	0,411007	3,281023	-0,105970	-0,112025	0,311003	2,196960	0,165475	-0,022420	-0,214344	-0,085675	1,591016	0,538587	-0,704807	-3,074325	-1,443470	-21,167614	10,591474	12,458879	0,165475	-0,022420	-0,214344	-1,845669	-11,398799	0,538587	0,165475	-0,022420	-0,214344	-1,845669	-11,398799	0,538587
15:12:57,26	0,411007	3,281023	-0,105970	-0,112025	0,311003	2,196960	0,164613	-0,026636	-0,212797	0,136779	1,504157	0,534424	-0,707821	-3,075661	-1,445824	-21,213648	10,633898	12,456579	0,164613	-0,026636	-0,212797	-1,954158	-11,417932	0,534424	0,164613	-0,026636	-0,212797	-1,954158	-11,417932	0,534424
15:12:57,31	0,411007	3,281023	-0,105970	-0,112025	0,311003	2,196960	0,167276	-0,024694	-0,215151	0,049508	1,581559	0,532124	-0,710112	-3,070492	-1,444669	-21,172904	10,634449	12,451001	0,167276	-0,024694	-0,215151	-1,888965	-11,549583	0,532124	0,167276	-0,024694	-0,215151	-1,888965	-11,549583	0,532124
15:12:57,36	0,411007	3,281023	-0,105970	-0,112025	0,311003	2,196960	0,163946	-0,020125	-0,213996	-0,167224	1,443419	0,526546	-0,705446	-3,075092	-1,446962	-21,188409	10,603830	12,475925	0,163946	-0,020125	-0,213996	-1,747042	-11,426334	0,526546	0,163946	-0,020125	-0,213996	-1,747042	-11,426334	0,526546
15:12:57,41	0,411007	3,281023	-0,105970	-0,112025	0,311003	2,196960	0,165596	-0,026466	-0,216289	0,128244	1,531093	0,551470	-0,705470	-3,074974	-1,446182	-21,204983	10,620092	12,490690	0,165596	-0,026466	-0,216289	-1,949349	-11,468172	0,551470	0,165596	-0,026466	-0,216289	-1,949349	-11,468172	0,551470
15:12:57,46	0,411007	3,281023	-0,105970	-0,112025	0,311003	2,196960	0,165506	-0,026386	-0,215509	0,129871	1,503940	0,566235	-0,704863	-3,076292	-1,443840	-21,193686	10,588390	12,488042	0,165506	-0,026386	-0,215509	-1,941430	-11,488278	0,566235	0,165506	-0,026386	-0,215509	-1,941430	-11,488278	0,566235
15:12:57,51	0,411007	3,281023	-0,105970	-0,112025	0,311003	2,196960	0,166344	-0,027571	-0,213167	0,169673	1,573135	0,563588	-0,704876	-3,076836	-1,447350	-21,196294	10,588299	12,470739	0,166344	-0,027571	-0,213167	-1,994632	-11,484843	0,563588	0,166344	-0,027571	-0,213167	-1,994632	-11,484843	0,563588
15:12:57,56	0,411007	3,281023	-0,105970	-0,112025	0,311003	2,196960	0,166821	-0,027832	-0,216677	0,181866	1,595736	0,546284	-0,704279	-3,071153	-1,446961	-21,176113	10,588614	12,490632	0,166821	-0,027832	-0,216677	-2,002934	-11,499701	0,546284	0,166821	-0,027832	-0,216677	-2,002934	-11,499701	0,546284
15:12:57,61	0,411007	3,281023	-0,105970	-0,112025	0,311003	2,196960	0,161601	-0,025507	-0,216288	0,071359	1,341640	0,566177	-0,706528	-3,072586	-1,445716	-21,149970	10,624347	12,446542	0,161601	-0,025507	-0,216288	-1,930973	-11,344065	0,566177	0,161601	-0,025507	-0,216288	-1,930973	-11,344065	0,566177
15:12:57,66	0,411007	3,281023	-0,105970	-0,112025	0,311003	2,196960	0,163967	-0,024276	-0,215043	0,051362	1,469411	0,522088	-0,703037	-3,073921	-1,446939	-21,148991	10,573737	12,484822	0,163967	-0,024276	-0,215043	-1,854333	-11,401971	0,522088	0,163967	-0,024276	-0,215043	-1,854333	-11,401971	0,522088
15:12:57,71	0,411007	3,281023	-0,105970	-0,112025	0,311003	2,196960	0,163377	-0,027967	-0,216266	0,199947	1,464916	0,560367	-0,701899	-3,072684	-1,445411	-21,165851	10,561913	12,464686	0,163377	-0,027967	-0,216266	-1,995481	-11,360199	0,560367	0,163377	-0,027967	-0,216266	-1,995481	-11,360199	0,560367
15:12:57,76	0,411007	3,281023	-0,105970	-0,112025	0,311003	2,196960	0,161737	-0,028334	-0,214738	0,200357	1,370946	0,540231	-0,703107	-3,074956	-1,448127	-21,193607	10,602958	12,477083	0,161737	-0,028334	-0,214738	-2,023874	-11,325428	0,540231	0,161737	-0,028334	-0,214738	-2,023874	-11,325428	0,540231
15:12:57,81	0,411007	3,281023	-0,105970	-0,112025	0,311003	2,196960	0,164309	-0,028424	-0,217454	0,226680	1,460106	0,552629	-0,701322	-3,076244	-1,444631	-21,187806	10,575710	12,459606	0,164309	-0,028424	-0,217454	-2,004579	-11,438134	0,552629	0,164309	-0,028424	-0,217454	-2,004579	-11,438134	0,552629
15:12:57,86	0,411007	3,281023	-0,105970	-0,112025	0,311003	2,196960	0,164532	-0,030614	-0,213958	0,319886	1,490354	0,535151	-0,706097	-3,075794	-1,447364	-21,202616	10,554598	12,464831	0,164532	-0,030614	-0,213958	-2,083322	-11,425397	0,535151	0,164532	-0,030614	-0,213958	-2,083322	-11,425397	0,535151
15:12:57,91	0,411007	3,281023	-0,105970	-0,112025	0,311003	2,196960	0,166530	-0,026253	-0,216691	0,067438	1,591979	0,540376	-0,703683	-3,073379	-1,445422	-21,191916	10,608808	12,466051	0,166530	-0,026253	-0,216691	-1,993450	-11,480614	0,540376	0,166530	-0,026253	-0,216691	-1,993450	-11,480614	0,540376
15:12:57,96	0,411007	3,281023	-0,105970	-0,112025	0,311003	2,196960	0,163231	-0,027136	-0,214749	0,165649	1,402597	0,541597	-0,702494	-3,071732	-1,447343	-21,155884	10,548253	12,479896	0,163231	-0,027136	-0,214749	-1,964552	-11,411032	0,541597	0,163231	-0,027136	-0,214749	-1,964552	-11,411032	0,541597
15:12:58,01	0,411007	3,281023	-0,105970	-0,112025	0,311003	2,196960	0,161210	-0,027342	-0,216670	0,141931	1,358989	0,555441	-0,701372	-3,077687	-1,447323	-21,194445	10,543346	12,493968	0,161210	-0,027342	-0,216670	-2,004434	-11,295994	0,555441	0,161210	-0,027342	-0,216670	-2,004434	-11,295994	0,555441
15:12:58,06	0,411007	3,281023	-0,105970	-0,112025	0,311003	2,196960	0,165807	-0,031292	-0,216650	0,323775	1,567068	0,569514	-0,705505	-3,075219	-1,447348	-21,205924	10,581156	12,490119	0,165807	-0,031292	-0,216650	-2,132627	-11,448743	0,569514	0,165807	-0,031292	-0,216650	-2,132627	-11,448743	0,569514
15:12:58,11	0,411007	3,281023	-0,105970	-0,112025	0,311003	2,196960	0,165735	-0,026478	-0,216675	0,100490	1,534521	0,565665	-0,703661	-3,077540	-1,445778	-21,182477	10,586349	12,479373	0,165735	-0,026478	-0,216675	-1,978071	-11,475704	0,565665	0,165735	-0,026478	-0,216675	-1,978071	-11,475704	0,565665
15:12:58,16	0,411007	3,281023	-0,105970	-0,112025	0,311003	2,196960	0,166823	-0,029236	-0,215105	0,260085	1,608808	0,554919	-0,705471	-3,071307	-1,443884	-21,193525	10,590703	12,459705	0,166823	-0,029236	-0,215105	-2,034915	-11,486827	0,554919	0,166823	-0,029236	-0,215105	-2,034915	-11,486827	0,554919
15:12:58,21	0,411007	3,281023	-0,105970	-0,112025	0,311003	2,196960	0,162331	-0,024552	-0,213211	0,014767	1,363436	0,535251	-0,702479	-3,074446	-1,445795	-21,162466	10,551661	12,459350	0,162331	-0,024552	-0,213211	-1,912544	-11,379513	0,535251	0,162331	-0,024552	-0,213211	-1,912544	-11,379513	0,535251
15:12:58,26	0,411007	3,281023	-0,105970	-0,112025	0,311003	2,196960	0,163553	-0,028713	-0,215122	0,212859	1,473403	0,534895	-0,704293	-3,075357	-1,446184	-21,189387	10,566149	12,474414	0,163553	-0,028713	-0,215122	-2,041094	-11,365478	0,534895	0,163553	-0,028713	-0,215122	-2,041094	-11,365478	0,534895
15:12:58,31	0,411007	3,281023	-0,105970	-0,112025	0,311003	2,196960	0,165249	-0,027597	-0,215511	0,153925	1,531043	0,549959	-0,708420	-3,074838	-1,449694	-21,192880	10,594244	12,472004	0,165249	-0,027597	-0,215511	-2,012439	-11,440985	0,549959	0,165249	-0,027597	-0,215511	-2,012439	-11,440985	0,549959
15:12:58,36	0,411007	3,281023	-0,105970	-0,112025	0,311003	2,196960	0,166863	-0,023764	-0,219021	-0,022829	1,597888	0,547549	-0,704241	-3,071408	-1,450455	-21,166353	10,627445	12,489025	0,166863	-0,023764	-0,219021	-1,888268	-11,500823	0,547549	0,166863	-0,023764	-0,219021	-1,888268	-11,500823	0,547549
15:12:58,41	0,411007	3,281023	-0,105970	-0,112025	0,311003	2,196960	0,161803	-0,025668	-0,219782	0,118194	1,341188	0,564570	-0,703702	-3,072877	-1,448912	-21,178256	10,569771	12,471700	0,161803	-0,025668	-0,219782	-1,896707	-11,360383	0,564570	0,161803	-0,025668	-0,219782	-1,896707	-11,360383	0,564570
15:12:58,46	0,411007	3,281023	-0,105970	-0,112025	0,311003	2,196960	0,162806	-0,026869	-0,218239	0,124776	1,411839	0,547246	-0,704821	-3,072607	-1,446568	-21,171560	10,623771	12,486317	0,162806	-0,026869	-0,218239	-1,984447	-11,368418	0,547246	0,162806	-0,026869	-0,218239	-1,984447	-11,368418	0,547246
15:12:58,51	0,411007	3,281023	-0,105970	-0,112025	0,311003	2,196960	0,163131	-0,025765	-0,215895	0,117466	1,407543	0,561863	-0,706631	-3,075286	-1,448138	-21,183452	10,579878	12,461053	0,163131	-0,025765	-0,215895	-1,905070	-11,398234	0,561863	0,163131	-0,025765	-0,215895	-1,905070	-11,398234	0,561863
15:12:58,56	0,411007	3,281023	-0,105970	-0,112025	0,311003	2,196960	0,166357	-0,025537	-0,217465	0,061654	1,586951	0,536598	-0,704289	-3,071739	-1,446591	-21,190118	10,601604	12,471497	0,166357	-0,025537	-0,217465	-1,942987	-11,472079	0,536598	0,166357	-0,025537	-0,217465	-1,942987	-11,472079	0,536598
15:12:58,61	0,411007	3,281023	-0,105970	-0,112025	0,311003	2,196960	0,162114	-0,025791	-0,215918	0,090365	1,349653	0,547042	-0,707166	-3,077139	-1,447759	-21,163319	10,566353	12,425899	0,162114	-0,025791	-0,215918	-1,934246	-11,376262	0,547042	0,162114	-0,025791	-0,215918	-1,934246	-11,376262	0,547042
15:12:58,66	0,411007	3,281023	-0,105970	-0,112025	0,311003	2,196960	0,168229	-0,026000	-0,217086	0,084086	1,708491	0,501444	-0,705427	-3,073149	-1,451231	-21,156942	10,577649	12,477651	0,168229	-0,026000	-0,217086	-1,956905	-11,497487	0,501444	0,168229	-0,026000	-0,217086	-1,956905	-11,497487	0,501444
15:12:58,71	0,411007	3,281023	-0,105970	-0,112025	0,311003	2,196960	0,163904	-0,025511	-0,220558	0,071615	1,483438	0,553197	-0,702942	-3,070515	-1,445008	-21,110768	10,599494	12,465220	0,163904	-0,025511	-0,220558	-1,930967	-11,382987	0,553197	0,163904	-0,025511	-0,220558	-1,930967	-11,382987	0,553197
15:12:58,76	0,411007	3,281023	-0,105970	-0,112025	0,311003	2,196960	0,160380	-0,026346	-0,214335	0,157074	1,329266	0,540765	-0,704224	-3,071161	-1,448149	-21,153395	10,588502	12,447519	0,160380	-0,026346	-0,214335	-1,911108	-11,260540	0,540765	0,160380	-0,026346	-0,214335	-1,911108	-11,260540	0,540765
15:12:58,81	0,411007	3,281023	-0,105970	-0,112025	0,311003	2,196960	0,161581	-0,025559	-0,217476	0,085306	1,360306	0,523065	-0,703694	-3,072082	-1,449686	-21,174770	10,582686	12,477514	0,161581	-0,025559	-0,217476	-1,921079	-11,323792	0,523065	0,161581	-0,025559	-0,217476	-1,921079	-11,323792	0,523065
15:12:58,86	0,411007	3,281023	-0,105970	-0,112025	0,311003	2,196960	0,162114	-0,026479	-0,219014	0,117401	1,372406	0,553059	-0,704834	-3,072725	-1,450096	-21,166302	10,594422	12,443843	0,162114	-0,026479	-0,219014	-1,961173	-11,353512	0,553059	0,162114	-0,026479	-0,219014	-1,961173	-11,353512	0,553059
15:12:58,91	0,411007	3,281023	-0,105970	-0,112025	0,311003	2,196960	0,163241	-0,025812	-0,219423	0,097156	1,432477	0,519389	-0,707220	-3,077389	-1,450473	-21,193249	10,602026	12,453179	0,163241	-0,025812	-0,219423	-1,929120	-11,381914	0,519389	0,163241	-0,025812	-0,219423	-1,929120	-11,381914	0,519389
15:12:58,96	0,411007	3,281023	-0,105970	-0,112025	0,311003	2,196960	0,168472	-0,026078	-0,219800	0,104068	1,677378	0,528725	-0,706058	-3,075688	-1,448886	-21,179675	10,561077	12,494822	0,168472	-0,026078	-0,219800	-1,943042	-11,547687	0,528725	0,168472	-0,026078	-0,219800	-1,943042	-11,547687	0,528725
15:12:59,01	0,411007	3,281023	-0,105970	-0,112025	0,311003	2,196960	0,166418	-0,026234	-0,218213	0,083531	1,602813	0,570367	-0,702486	-3,072109	-1,447362	-21,169120	10,587168	12,461854	0,166418	-0,026234	-0,218213	-1,975865	-11,461033	0,570367	0,166418	-0,026234	-0,218213	-1,975865	-11,461033	0,570367
15:12:59,06	0,411007	3,281023	-0,105970	-0,112025	0,311003	2,196960	0,161533	-0,027538	-0,216689	0,179177	1,344862	0,537400	-0,704910	-3,076735	-1,449687	-21,207299	10,588237	12,472281	0,161533	-0,027538	-0,216689	-1,982530	-11,335472	0,537400	0,161533	-0,027538	-0,216689	-1,982530	-11,335472	0,537400
15:12:59,11	0,411007	3,281023	-0,105970	-0,112025	0,311003	2,196960	0,166751	-0,027752	-0,219014	0,172146	1,582580	0,547826	-0,703013	-3,073162	-1,448122	-21,139902	10,583350	12,461647	0,166751	-0,027752	-0,219014	-2,006367	-11,507338	0,547826	0,166751	-0,027752	-0,219014	-2,006367	-11,507338	0,547826
15:12:59,15	0,411007	3,281023	-0,105970	-0,112025	0,311003	2,196960	0,162708	-0,027608	-0,217449	0,194130	1,433163	0,537192	-0,702999	-3,070544	-1,446958	-21,127914	10,583235	12,466048	0,162708	-0,027608	-0,217449	-1,973088	-11,339391	0,537192	0,162708	-0,027608	-0,217449	-1,973088	-11,339391	0,537192
15:12:59,20	0,411007	3,281023	-0,105970	-0,112025	0,311003	2,196960	0,160433	-0,026311	-0,216285	0,132610	1,325341	0,541594	-0,706560	-3,073203	-1,449295	-21,145726	10,589444	12,461997	0,160433	-0,026311	-0,216285	-1,932838	-11,268685	0,541594	0,160433	-0,026311	-0,216285	-1,932838	-11,268685	0,541594
15:12:59,25	0,411007	3,281023	-0,105970	-0,112025	0,311003	2,196960	0,164517	-0,024557	-0,218622	0,037829	1,519156	0,537542	-0,704812	-3,074526	-1,451605	-21,157832	10,610768	12,488542	0,164517	-0,024557	-0,218622	-1,889863	-11,395428	0,537542	0,164517	-0,024557	-0,218622	-1,889863	-11,395428	0,537542
15:12:59,30	0,411007	3,281023	-0,105970	-0,112025	0,311003	2,196960	0,164788	-0,026732	-0,220932	0,163376	1,512119	0,564087	-0,706040	-3,074777	-1,450449	-21,175732	10,586914	12,487008	0,164788	-0,026732	-0,220932	-1,935104	-11,423765	0,564087	0,164788	-0,026732	-0,220932	-1,935104	-11,423765	0,564087
15:12:59,35	0,411007	3,281023	-0,105970	-0,112025	0,311003	2,196960	0,165620	-0,025795	-0,219776	0,085018	1,551806	0,562554	-0,707198	-3,078698	-1,449673	-21,187941	10,608636	12,472040	0,165620	-0,025795	-0,219776	-1,939869	-11,449387	0,562554	0,165620	-0,025795	-0,219776	-1,939869	-11,449387	0,562554
15:12:59,40	0,411007	3,281023	-0,105970	-0,112025	0,311003	2,196960	0,164210	-0,028383	-0,218253	0,235957	1,448904	0,524471	-0,703093	-3,074850	-1,448926	-21,193150	10,615857	12,448925	0,164210	-0,028383	-0,218253	-1,992098	-11,441564	0,524471	0,164210	-0,028383	-0,218253	-1,992098	-11,441564	0,524471
15:12:59,45	0,411007	3,281023	-0,105970	-0,112025	0,311003	2,196960	0,164210	-0,028383	-0,218253	0,235957	1,448904	0,524471	-0,702456	-3,078334	-1,446944	-21,163317	10,561579	12,459803	0,164210	-0,028383	-0,218253	-1,992098	-11,441564	0,524471	0,164210	-0,028383	-0,218253	-1,992098	-11,441564	0,524471
15:12:59,50	0,411007	3,281023	-0,105970	-0,112025	0,311003	2,196960	0,166909	-0,030677	-0,216272	0,323149	1,642221	0,535348	-0,704241	-3,071520	-1,450877	-21,166664	10,614396	12,445243	0,166909	-0,030677	-0,216272	-2,084974	-11,460110	0,535348	0,166909	-0,030677	-0,216272	-2,084974	-11,460110	0,535348
15:12:59,55	0,411007	3,281023	-0,105970	-0,112025	0,311003	2,196960	0,161901	-0,025723	-0,220204	0,109647	1,352496	0,520789	-0,704257	-3,078396	-1,450847	-21,180867	10,585615	12,453117	0,161901	-0,025723	-0,220204	-1,909646	-11,356703	0,520789	0,161901	-0,025723	-0,220204	-1,909646	-11,356703	0,520789
15:12:59,60	0,411007	3,281023	-0,105970	-0,112025	0,311003	2,196960	0,167863	-0,029148	-0,220174	0,255702	1,664603	0,528663	-0,707188	-3,072973	-1,447767	-21,167159	10,585604	12,441710	0,167863	-0,029148	-0,220174	-2,032426	-11,512603	0,528663	0,167863	-0,029148	-0,220174	-2,032426	-11,512603	0,528663
15:12:59,65	0,411007	3,281023	-0,105970	-0,112025	0,311003	2,196960	0,164632	-0,023898	-0,217095	-0,010454	1,508473	0,517255	-0,704231	-3,074251	-1,453185	-21,156478	10,595041	12,455210	0,164632	-0,023898	-0,217095	-1,886456	-11,415107	0,517255	0,164632	-0,023898	-0,217095	-1,886456	-11,415107	0,517255
15:12:59,70	0,411007	3,281023	-0,105970	-0,112025	0,311003	2,196960	0,164260	-0,027098	-0,222512	0,169434	1,493665	0,530756	-0,704257	-3,074377	-1,450084	-21,173875	10,591893	12,453378	0,164260	-0,027098	-0,222512	-1,957731	-11,400719	0,530756	0,164260	-0,027098	-0,222512	-1,957731	-11,400719	0,530756
15:12:59,75	0,411007	3,281023	-0,105970	-0,112025	0,311003	2,196960	0,164382	-0,027139	-0,219411	0,160156	1,486555	0,528924	-0,704243	-3,072952	-1,452395	-21,156243	10,591784	12,479039	0,164382	-0,027139	-0,219411	-1,970249	-11,417464	0,528924	0,164382	-0,027139	-0,219411	-1,970249	-11,417464	0,528924
15:12:59,80	0,411007	3,281023	-0,105970	-0,112025	0,311003	2,196960	0,163142	-0,026438	-0,221722	0,132428	1,437357	0,554584	-0,704858	-3,074718	-1,450847	-21,175487	10,588080	12,472963	0,163142	-0,026438	-0,221722	-1,942952	-11,369258	0,554584	0,163142	-0,026438	-0,221722	-1,942952	-11,369258	0,554584
15:12:59,85	0,411007	3,281023	-0,105970	-0,112025	0,311003	2,196960	0,164978	-0,026788	-0,220174	0,137800	1,518042	0,548508	-0,704205	-3,077965	-1,450066	-21,150342	10,562878	12,441982	0,164978	-0,026788	-0,220174	-1,965059	-11,432740	0,548508	0,164978	-0,026788	-0,220174	-1,965059	-11,432740	0,548508
15:12:59,90	0,411007	3,281023	-0,105970	-0,112025	0,311003	2,196960	0,167463	-0,028978	-0,219393	0,242403	1,681647	0,517528	-0,706061	-3,070690	-1,449715	-21,185398	10,602877	12,458704	0,167463	-0,028978	-0,219393	-2,032333	-11,464220	0,517528	0,167463	-0,028978	-0,219393	-2,032333	-11,464220	0,517528
15:12:59,95	0,411007	3,281023	-0,105970	-0,112025	0,311003	2,196960	0,162091	-0,023733	-0,219042	-0,013226	1,351940	0,534250	-0,700223	-3,076122	-1,450067	-21,204513	10,554093	12,477136	0,162091	-0,023733	-0,219042	-1,876229	-11,372218	0,534250	0,162091	-0,023733	-0,219042	-1,876229	-11,372218	0,534250
15:13:00,00	0,411007	3,281023	-0,105970	-0,112025	0,311003	2,196960	0,163877	-0,031504	-0,219394	0,339108	1,452637	0,552681	-0,705480	-3,073434	-1,448532	-21,180566	10,551776	12,460836	0,163877	-0,031504	-0,219394	-2,133990	-11,411702	0,552681	0,163877	-0,031504	-0,219394	-2,133990	-11,411702	0,552681
15:13:00,05	0,411007	3,281023	-0,105970	-0,112025	0,311003	2,196960	0,164177	-0,025608	-0,217859	0,042438	1,490151	0,536382	-0,702490	-3,076647	-1,451222	-21,173035	10,584097	12,473162	0,164177	-0,025608	-0,217859	-1,967756	-11,397764	0,536382	0,164177	-0,025608	-0,217859	-1,967756	-11,397764	0,536382
15:13:00,10	0,411007	3,281023	-0,105970	-0,112025	0,311003	2,196960	0,165465	-0,029803	-0,220549	0,292382	1,547484	0,548707	-0,705421	-3,076544	-1,450826	-21,161044	10,571374	12,481589	0,165465	-0,029803	-0,220549	-2,047192	-11,441532	0,548707	0,165465	-0,029803	-0,220549	-2,047192	-11,441532	0,548707
15:13:00,15	0,411007	3,281023	-0,105970	-0,112025	0,311003	2,196960	0,166841	-0,027214	-0,220153	0,152688	1,635752	0,557134	-0,704903	-3,073813	-1,448127	-21,182302	10,542712	12,479742	0,166841	-0,027214	-0,220153	-1,983584	-11,461234	0,557134	0,166841	-0,027214	-0,220153	-1,983584	-11,461234	0,557134
15:13:00,20	0,411007	3,281023	-0,105970	-0,112025	0,311003	2,196960	0,164217	-0,026297	-0,217454	0,069574	1,495229	0,555287	-0,707701	-3,069005	-1,452398	-21,115526	10,607395	12,479111	0,164217	-0,026297	-0,217454	-1,994745	-11,395780	0,555287	0,164217	-0,026297	-0,217454	-1,994745	-11,395780	0,555287
15:13:00,25	0,411007	3,281023	-0,105970	-0,112025	0,311003	2,196960	0,161452	-0,021470	-0,221725	-0,092049	1,376971	0,554656	-0,703653	-3,074285	-1,449716	-21,161830	10,563248	12,418315	0,161452	-0,021470	-0,221725	-1,777413	-11,297037	0,554656	0,161452	-0,021470	-0,221725	-1,777413	-11,297037	0,554656
15:13:00,30	0,411007	3,281023	-0,105970	-0,112025	0,311003	2,196960	0,164001	-0,027615	-0,219043	0,166141	1,491451	0,493860	-0,706046	-3,075480	-1,450875	-21,184448	10,583624	12,438695	0,164001	-0,027615	-0,219043	-2,001656	-11,382590	0,493860	0,164001	-0,027615	-0,219043	-2,001656	-11,382590	0,493860
15:13:00,35	0,411007	3,281023	-0,105970	-0,112025	0,311003	2,196960	0,166232	-0,026140	-0,220202	0,095787	1,577692	0,514240	-0,703731	-3,073597	-1,448530	-21,192803	10,563333	12,466455	0,166232	-0,026140	-0,220202	-1,956237	-11,471490	0,514240	0,166232	-0,026140	-0,220202	-1,956237	-11,471490	0,514240
15:13:00,40	0,411007	3,281023	-0,105970	-0,112025	0,311003	2,196960	0,164916	-0,022732	-0,223306	-0,043569	1,528295	0,521382	-0,708340	-3,072636	-1,453979	-21,149043	10,606915	12,445836	0,164916	-0,022732	-0,223306	-1,828044	-11,417610	0,521382	0,164916	-0,022732	-0,223306	-1,828044	-11,417610	0,521382
15:13:00,45	0,411007	3,281023	-0,105970	-0,112025	0,311003	2,196960	0,164916	-0,022732	-0,223306	-0,043569	1,528295	0,521382	-0,704846	-3,073197	-1,451644	-21,174340	10,610644	12,455006	0,164916	-0,022732	-0,223306	-1,828044	-11,417610	0,521382	0,164916	-0,022732	-0,223306	-1,828044	-11,417610	0,521382
15:13:00,50	0,411007	3,281023	-0,105970	-0,112025	0,311003	2,196960	0,163655	-0,026038	-0,220971	0,118932	1,438957	0,530551	-0,703677	-3,072956	-1,448893	-21,161597	10,560062	12,485735	0,163655	-0,026038	-0,220971	-1,925076	-11,407969	0,530551	0,163655	-0,026038	-0,220971	-1,925076	-11,407969	0,530551
15:13:00,55	0,411007	3,281023	-0,105970	-0,112025	0,311003	2,196960	0,162862	-0,026930	-0,218220	0,127888	1,434028	0,561280	-0,703112	-3,071949	-1,450875	-21,168270	10,550758	12,443352	0,162862	-0,026930	-0,218220	-1,986152	-11,350618	0,561280	0,162862	-0,026930	-0,218220	-1,986152	-11,350618	0,561280
15:13:00,60	0,411007	3,281023	-0,105970	-0,112025	0,311003	2,196960	0,161707	-0,026916	-0,220202	0,115741	1,372834	0,518898	-0,706590	-3,076952	-1,449658	-21,174439	10,615652	12,491862	0,161707	-0,026916	-0,220202	-1,997162	-11,321133	0,518898	0,161707	-0,026916	-0,220202	-1,997162	-11,321133	0,518898
15:13:00,65	0,411007	3,281023	-0,105970	-0,112025	0,311003	2,196960	0,167779	-0,026405	-0,218985	0,142307	1,650797	0,567407	-0,706637	-3,075950	-1,447765	-21,192083	10,583141	12,441539	0,167779	-0,026405	-0,218985	-1,930517	-11,519836	0,567407	0,167779	-0,026405	-0,218985	-1,930517	-11,519836	0,567407
15:13:00,70	0,411007	3,281023	-0,105970	-0,112025	0,311003	2,196960	0,166935	-0,025864	-0,217092	0,077163	1,607873	0,517085	-0,707182	-3,070964	-1,453180	-21,135554	10,559437	12,473210	0,166935	-0,025864	-0,217092	-1,953141	-11,496488	0,517085	0,166935	-0,025864	-0,217092	-1,953141	-11,496488	0,517085
15:13:00,75	0,411007	3,281023	-0,105970	-0,112025	0,311003	2,196960	0,162889	-0,022899	-0,222507	-0,069261	1,458323	0,548755	-0,705411	-3,075824	-1,448884	-21,163440	10,587609	12,485905	0,162889	-0,022899	-0,222507	-1,866841	-11,328479	0,548755	0,162889	-0,022899	-0,222507	-1,866841	-11,328479	0,548755
15:13:00,80	0,411007	3,281023	-0,105970	-0,112025	0,311003	2,196960	0,166212	-0,026862	-0,218211	0,147283	1,592888	0,561451	-0,706701	-3,072437	-1,450876	-21,204675	10,586151	12,468394	0,166212	-0,026862	-0,218211	-1,961412	-11,454777	0,561451	0,166212	-0,026862	-0,218211	-1,961412	-11,454777	0,561451
15:13:00,85	0,411007	3,281023	-0,105970	-0,112025	0,311003	2,196960	0,163925	-0,024052	-0,220203	-0,020758	1,438943	0,543939	-0,704819	-3,076906	-1,448889	-21,162605	10,575274	12,470911	0,163925	-0,024052	-0,220203	-1,908807	-11,429133	0,543939	0,163925	-0,024052	-0,220203	-1,908807	-11,429133	0,543939
15:13:00,90	0,411007	3,281023	-0,105970	-0,112025	0,311003	2,196960	0,166854	-0,027916	-0,218216	0,191797	1,633132	0,546456	-0,703114	-3,073213	-1,448917	-21,179763	10,567133	12,461996	0,166854	-0,027916	-0,218216	-1,999594	-11,464885	0,546456	0,166854	-0,027916	-0,218216	-1,999594	-11,464885	0,546456
15:13:00,95	0,411007	3,281023	-0,105970	-0,112025	0,311003	2,196960	0,162803	-0,027547	-0,218244	0,156966	1,411687	0,537542	-0,707804	-3,075997	-1,452020	-21,169731	10,562383	12,457560	0,162803	-0,027547	-0,218244	-2,005438	-11,368319	0,537542	0,162803	-0,027547	-0,218244	-2,005438	-11,368319	0,537542
15:13:01,00	0,411007	3,281023	-0,105970	-0,112025	0,311003	2,196960	0,167559	-0,024876	-0,221347	0,019022	1,670097	0,533105	-0,702572	-3,072947	-1,453149	-21,173074	10,528774	12,516703	0,167559	-0,024876	-0,221347	-1,933777	-11,483308	0,533105	0,167559	-0,024876	-0,221347	-1,933777	-11,483308	0,533105
15:13:01,05	0,411007	3,281023	-0,105970	-0,112025	0,311003	2,196960	0,162301	-0,027882	-0,222476	0,144546	1,410601	0,592249	-0,706042	-3,077314	-1,451224	-21,187406	10,600007	12,482797	0,162301	-0,027882	-0,222476	-2,044209	-11,330066	0,592249	0,162301	-0,027882	-0,222476	-2,044209	-11,330066	0,592249
15:13:01,10	0,411007	3,281023	-0,105970	-0,112025	0,311003	2,196960	0,167818	-0,027060	-0,220551	0,156331	1,649435	0,558343	-0,704261	-3,076291	-1,453900	-21,160293	10,579040	12,527542	0,167818	-0,027060	-0,220551	-1,967905	-11,524285	0,558343	0,167818	-0,027060	-0,220551	-1,967905	-11,524285	0,558343
15:13:01,15	0,411007	3,281023	-0,105970	-0,112025	0,311003	2,196960	0,166042	-0,028091	-0,223227	0,205337	1,591024	0,603087	-0,703005	-3,074516	-1,451227	-21,129110	10,567107	12,453016	0,166042	-0,028091	-0,223227	-1,999825	-11,443245	0,603087	0,166042	-0,028091	-0,223227	-1,999825	-11,443245	0,603087
15:13:01,20	0,411007	3,281023	-0,105970	-0,112025	0,311003	2,196960	0,163877	-0,028292	-0,220554	0,221033	1,511413	0,528561	-0,703650	-3,075409	-1,453943	-21,150359	10,566519	12,469159	0,163877	-0,028292	-0,220554	-1,999887	-11,352899	0,528561	0,163877	-0,028292	-0,220554	-1,999887	-11,352899	0,528561
15:13:01,25	0,411007	3,281023	-0,105970	-0,112025	0,311003	2,196960	0,164973	-0,028180	-0,223270	0,204051	1,550295	0,544704	-0,704826	-3,073259	-1,454318	-21,146427	10,587934	12,499219	0,164973	-0,028180	-0,223270	-2,008042	-11,400050	0,544704	0,164973	-0,028180	-0,223270	-2,008042	-11,400050	0,544704
15:13:01,30	0,411007	3,281023	-0,105970	-0,112025	0,311003	2,196960	0,163699	-0,026087	-0,223645	0,115749	1,476744	0,574765	-0,705964	-3,073587	-1,450850	-21,136118	10,573790	12,452699	0,163699	-0,026087	-0,223645	-1,932076	-11,373591	0,574765	0,163699	-0,026087	-0,223645	-1,932076	-11,373591	0,574765
15:13:01,35	0,411007	3,281023	-0,105970	-0,112025	0,311003	2,196960	0,164551	-0,025265	-0,220177	0,065902	1,537096	0,528244	-0,703070	-3,072493	-1,450883	-21,159473	10,570212	12,424436	0,164551	-0,025265	-0,220177	-1,917383	-11,380195	0,528244	0,164551	-0,025265	-0,220177	-1,917383	-11,380195	0,528244
15:13:01,40	0,411007	3,281023	-0,105970	-0,112025	0,311003	2,196960	0,162158	-0,027224	-0,220210	0,153018	1,394177	0,499981	-0,703760	-3,076047	-1,452028	-21,209881	10,573110	12,463858	0,162158	-0,027224	-0,220210	-1,984085	-11,335193	0,499981	0,162158	-0,027224	-0,220210	-1,984085	-11,335193	0,499981
15:13:01,45	0,411007	3,281023	-0,105970	-0,112025	0,311003	2,196960	0,165580	-0,028404	-0,221355	0,191669	1,527055	0,539403	-0,704217	-3,072402	-1,453173	-21,136636	10,575492	12,469185	0,165580	-0,028404	-0,221355	-2,038043	-11,470999	0,539403	0,165580	-0,028404	-0,221355	-2,038043	-11,470999	0,539403
15:13:01,50	0,411007	3,281023	-0,105970	-0,112025	0,311003	2,196960	0,162652	-0,026185	-0,222500	0,114980	1,437023	0,544730	-0,709089	-3,072617	-1,452048	-21,211023	10,567510	12,468135	0,162652	-0,026185	-0,222500	-1,940561	-11,331158	0,544730	0,162652	-0,026185	-0,222500	-1,940561	-11,331158	0,544730
15:13:01,55	0,411007	3,281023	-0,105970	-0,112025	0,311003	2,196960	0,165274	-0,022074	-0,221375	-0,142931	1,512940	0,543681	-0,706036	-3,072454	-1,451245	-21,153484	10,541307	12,461923	0,165274	-0,022074	-0,221375	-1,875707	-11,461072	0,543681	0,165274	-0,022074	-0,221375	-1,875707	-11,461072	0,543681
15:13:01,60	0,411007	3,281023	-0,105970	-0,112025	0,311003	2,196960	0,163607	-0,024636	-0,220572	-0,003598	1,489181	0,537468	-0,704886	-3,073370	-1,452448	-21,186252	10,584644	12,425682	0,163607	-0,024636	-0,220572	-1,937540	-11,353960	0,537468	0,163607	-0,024636	-0,220572	-1,937540	-11,353960	0,537468
15:13:01,65	0,411007	3,281023	-0,105970	-0,112025	0,311003	2,196960	0,163824	-0,026090	-0,221775	0,093151	1,450436	0,501227	-0,705992	-3,071980	-1,452785	-21,146120	10,596397	12,479162	0,163824	-0,026090	-0,221775	-1,954921	-11,409768	0,501227	0,163824	-0,026090	-0,221775	-1,954921	-11,409768	0,501227
15:13:01,70	0,411007	3,281023	-0,105970	-0,112025	0,311003	2,196960	0,163174	-0,024437	-0,222113	0,037415	1,445492	0,554708	-0,706633	-3,074542	-1,453193	-21,168881	10,566709	12,453977	0,163174	-0,024437	-0,222113	-1,880860	-11,363651	0,554708	0,163174	-0,024437	-0,222113	-1,880860	-11,363651	0,554708
15:13:01,75	0,411007	3,281023	-0,105970	-0,112025	0,311003	2,196960	0,165713	-0,025163	-0,222520	0,038088	1,572671	0,529522	-0,705995	-3,073697	-1,450442	-21,142262	10,557641	12,481046	0,165713	-0,025163	-0,222520	-1,937196	-11,435813	0,529522	0,165713	-0,025163	-0,222520	-1,937196	-11,435813	0,529522
15:13:01,80	0,411007	3,281023	-0,105970	-0,112025	0,311003	2,196960	0,164662	-0,025293	-0,219769	0,050327	1,545584	0,556591	-0,708409	-3,076162	-1,454351	-21,176347	10,574714	12,464157	0,164662	-0,025293	-0,219769	-1,935197	-11,380362	0,556591	0,164662	-0,025293	-0,219769	-1,935197	-11,380362	0,556591
15:13:01,85	0,411007	3,281023	-0,105970	-0,112025	0,311003	2,196960	0,168004	-0,024435	-0,223678	0,003453	1,681322	0,539703	-0,707217	-3,074183	-1,452035	-21,172887	10,579085	12,448817	0,168004	-0,024435	-0,223678	-1,914715	-11,506985	0,539703	0,168004	-0,024435	-0,223678	-1,914715	-11,506985	0,539703
15:13:01,90	0,411007	3,281023	-0,105970	-0,112025	0,311003	2,196960	0,165694	-0,024477	-0,221362	0,011158	1,562038	0,524363	-0,705423	-3,073683	-1,454714	-21,148265	10,577601	12,489292	0,165694	-0,024477	-0,221362	-1,910317	-11,444973	0,524363	0,165694	-0,024477	-0,221362	-1,910317	-11,444973	0,524363
15:13:01,95	0,411007	3,281023	-0,105970	-0,112025	0,311003	2,196960	0,164364	-0,025782	-0,224041	0,090001	1,514948	0,564837	-0,705354	-3,074851	-1,452404	-21,142239	10,616580	12,450150	0,164364	-0,025782	-0,224041	-1,933851	-11,387664	0,564837	0,164364	-0,025782	-0,224041	-1,933851	-11,387664	0,564837
15:13:02,00	0,411007	3,281023	-0,105970	-0,112025	0,311003	2,196960	0,165342	-0,026425	-0,221731	0,160226	1,551487	0,525695	-0,705394	-3,072902	-1,452405	-21,150345	10,606768	12,464738	0,165342	-0,026425	-0,221731	-1,914131	-11,427829	0,525695	0,165342	-0,026425	-0,221731	-1,914131	-11,427829	0,525695
15:13:02,05	0,411007	3,281023	-0,105970	-0,112025	0,311003	2,196960	0,163674	-0,025416	-0,221732	0,095220	1,462633	0,540283	-0,703608	-3,071970	-1,452011	-21,134711	10,592307	12,464321	0,163674	-0,025416	-0,221732	-1,899948	-11,385739	0,540283	0,163674	-0,025416	-0,221732	-1,899948	-11,385739	0,540283
15:13:02,10	0,411007	3,281023	-0,105970	-0,112025	0,311003	2,196960	0,161973	-0,026497	-0,221338	0,146714	1,394970	0,539866	-0,705501	-3,073080	-1,452423	-21,190661	10,577606	12,464184	0,161973	-0,026497	-0,221338	-1,933296	-11,319903	0,539866	0,161973	-0,026497	-0,221338	-1,933296	-11,319903	0,539866
15:13:02,15	0,411007	3,281023	-0,105970	-0,112025	0,311003	2,196960	0,163881	-0,025412	-0,221750	0,049610	1,453103	0,539729	-0,703084	-3,075207	-1,453560	-21,154976	10,547653	12,463652	0,163881	-0,025412	-0,221750	-1,945262	-11,411578	0,539729	0,163881	-0,025412	-0,221750	-1,945262	-11,411578	0,539729
15:13:02,20	0,411007	3,281023	-0,105970	-0,112025	0,311003	2,196960	0,164514	-0,028569	-0,222887	0,205677	1,531887	0,539198	-0,703720	-3,077661	-1,453922	-21,171827	10,527783	12,496851	0,164514	-0,028569	-0,222887	-2,037020	-11,382465	0,539198	0,164514	-0,028569	-0,222887	-2,037020	-11,382465	0,539198
15:13:02,25	0,411007	3,281023	-0,105970	-0,112025	0,311003	2,196960	0,166958	-0,029246	-0,223249	0,215209	1,654321	0,572396	-0,705423	-3,075766	-1,454718	-21,151987	10,567966	12,474180	0,166958	-0,029246	-0,223249	-2,080574	-11,451892	0,572396	0,166958	-0,029246	-0,223249	-2,080574	-11,451892	0,572396
15:13:02,30	0,411007	3,281023	-0,105970	-0,112025	0,311003	2,196960	0,166168	-0,026823	-0,224045	0,133967	1,610317	0,549725	-0,701355	-3,072053	-1,451637	-21,174680	10,565556	12,464024	0,166168	-0,026823	-0,224045	-1,971663	-11,433859	0,549725	0,166168	-0,026823	-0,224045	-1,971663	-11,433859	0,549725
15:13:02,35	0,411007	3,281023	-0,105970	-0,112025	0,311003	2,196960	0,160919	-0,028490	-0,220964	0,207186	1,318921	0,539570	-0,701853	-3,072345	-1,454319	-21,125175	10,564911	12,484378	0,160919	-0,028490	-0,220964	-2,029256	-11,313209	0,539570	0,160919	-0,028490	-0,220964	-2,029256	-11,313209	0,539570
15:13:02,40	0,411007	3,281023	-0,105970	-0,112025	0,311003	2,196960	0,161421	-0,028204	-0,223646	0,216529	1,388226	0,559923	-0,705478	-3,073470	-1,452410	-21,163796	10,528966	12,462288	0,161421	-0,028204	-0,223646	-1,997494	-11,283319	0,559923	0,161421	-0,028204	-0,223646	-1,997494	-11,283319	0,559923
15:13:02,45	0,411007	3,281023	-0,105970	-0,112025	0,311003	2,196960	0,164207	-0,025628	-0,221737	0,032129	1,517649	0,537834	-0,706532	-3,071852	-1,452813	-21,122576	10,579481	12,429870	0,164207	-0,025628	-0,221737	-1,979665	-11,372636	0,537834	0,164207	-0,025628	-0,221737	-1,979665	-11,372636	0,537834
15:13:02,50	0,411007	3,281023	-0,105970	-0,112025	0,311003	2,196960	0,163333	-0,023905	-0,222140	0,006919	1,482601	0,505415	-0,706582	-3,071955	-1,452785	-21,134407	10,560104	12,472936	0,163333	-0,023905	-0,222140	-1,869663	-11,339014	0,505415	0,163333	-0,023905	-0,222140	-1,869663	-11,339014	0,505415
15:13:02,55	0,411007	3,281023	-0,105970	-0,112025	0,311003	2,196960	0,163447	-0,023913	-0,222113	-0,015369	1,488001	0,548482	-0,707150	-3,074126	-1,455090	-21,127546	10,572566	12,493628	0,163447	-0,023913	-0,222113	-1,892568	-11,342608	0,548482	0,163447	-0,023913	-0,222113	-1,892568	-11,342608	0,548482
15:13:02,60	0,411007	3,281023	-0,105970	-0,112025	0,311003	2,196960	0,165611	-0,024507	-0,224417	0,029742	1,600246	0,569173	-0,704278	-3,074290	-1,453546	-21,168082	10,582136	12,498728	0,165611	-0,024507	-0,224417	-1,894086	-11,400246	0,569173	0,165611	-0,024507	-0,224417	-1,894086	-11,400246	0,569173
15:13:02,65	0,411007	3,281023	-0,105970	-0,112025	0,311003	2,196960	0,164318	-0,027077	-0,222873	0,151370	1,493092	0,574273	-0,703687	-3,072905	-1,452023	-21,161400	10,553444	12,458360	0,164318	-0,027077	-0,222873	-1,974154	-11,405857	0,574273	0,164318	-0,027077	-0,222873	-1,974154	-11,405857	0,574273
15:13:02,70	0,411007	3,281023	-0,105970	-0,112025	0,311003	2,196960	0,162823	-0,026896	-0,221350	0,120453	1,435487	0,533906	-0,701299	-3,071738	-1,455887	-21,145315	10,588142	12,481624	0,162823	-0,026896	-0,221350	-1,990866	-11,346108	0,533906	0,162823	-0,026896	-0,221350	-1,990866	-11,346108	0,533906
15:13:02,75	0,411007	3,281023	-0,105970	-0,112025	0,311003	2,196960	0,160618	-0,028380	-0,225214	0,235742	1,317392	0,557170	-0,706012	-3,075502	-1,456674	-21,145051	10,554290	12,455418	0,160618	-0,028380	-0,225214	-1,992116	-11,291086	0,557170	0,160618	-0,028380	-0,225214	-1,992116	-11,291086	0,557170
15:13:02,80	0,411007	3,281023	-0,105970	-0,112025	0,311003	2,196960	0,166234	-0,026181	-0,226002	0,092193	1,626589	0,530963	-0,703050	-3,074531	-1,452776	-21,140570	10,554124	12,468185	0,166234	-0,026181	-0,226002	-1,963018	-11,422761	0,530963	0,166234	-0,026181	-0,226002	-1,963018	-11,422761	0,530963
15:13:02,85	0,411007	3,281023	-0,105970	-0,112025	0,311003	2,196960	0,163912	-0,028261	-0,222103	0,202451	1,509831	0,543731	-0,705500	-3,078473	-1,454729	-21,192604	10,558397	12,469037	0,163912	-0,028261	-0,222103	-2,016043	-11,357276	0,543731	0,163912	-0,028261	-0,222103	-2,016043	-11,357276	0,543731
15:13:02,90	0,411007	3,281023	-0,105970	-0,112025	0,311003	2,196960	0,168551	-0,028110	-0,224056	0,172265	1,703846	0,544582	-0,704268	-3,074984	-1,453945	-21,165512	10,578889	12,479359	0,168551	-0,028110	-0,224056	-2,034347	-11,527402	0,544582	0,168551	-0,028110	-0,224056	-2,034347	-11,527402	0,544582
15:13:02,95	0,411007	3,281023	-0,105970	-0,112025	0,311003	2,196960	0,164913	-0,027432	-0,223272	0,168333	1,527886	0,554904	-0,704290	-3,068523	-1,455537	-21,147190	10,546004	12,455815	0,164913	-0,027432	-0,223272	-1,985105	-11,417778	0,554904	0,164913	-0,027432	-0,223272	-1,985105	-11,417778	0,554904
15:13:03,00	0,411007	3,281023	-0,105970	-0,112025	0,311003	2,196960	0,159329	-0,024182	-0,224864	-0,019979	1,269835	0,531360	-0,706046	-3,074658	-1,454332	-21,169709	10,583560	12,489218	0,159329	-0,024182	-0,224864	-1,918301	-11,237495	0,531360	0,159329	-0,024182	-0,224864	-1,918301	-11,237495	0,531360
15:13:03,05	0,411007	3,281023	-0,105970	-0,112025	0,311003	2,196960	0,165520	-0,025729	-0,223659	0,081701	1,553485	0,564764	-0,709038	-3,073239	-1,452792	-21,185655	10,570797	12,492575	0,165520	-0,025729	-0,223659	-1,938017	-11,439837	0,564764	0,165520	-0,025729	-0,223659	-1,938017	-11,439837	0,564764
15:13:03,10	0,411007	3,281023	-0,105970	-0,112025	0,311003	2,196960	0,165787	-0,022429	-0,222119	-0,108943	1,559950	0,568120	-0,703740	-3,073436	-1,456294	-21,175383	10,546898	12,470496	0,165787	-0,022429	-0,222119	-1,869583	-11,454345	0,568120	0,165787	-0,022429	-0,222119	-1,869583	-11,454345	0,568120
15:13:03,15	0,411007	3,281023	-0,105970	-0,112025	0,311003	2,196960	0,163309	-0,027116	-0,225621	0,119220	1,451914	0,546041	-0,706090	-3,071504	-1,453187	-21,177804	10,563949	12,483592	0,163309	-0,027116	-0,225621	-2,009350	-11,367819	0,546041	0,163309	-0,027116	-0,225621	-2,009350	-11,367819	0,546041
15:13:03,20	0,411007	3,281023	-0,105970	-0,112025	0,311003	2,196960	0,162811	-0,024114	-0,222515	-0,023288	1,415412	0,559137	-0,704210	-3,074279	-1,454696	-21,134079	10,582091	12,499090	0,162811	-0,024114	-0,222515	-1,916262	-11,365252	0,559137	0,162811	-0,024114	-0,222515	-1,916262	-11,365252	0,559137
15:13:03,25	0,411007	3,281023	-0,105970	-0,112025	0,311003	2,196960	0,164274	-0,027130	-0,224023	0,171095	1,520294	0,574636	-0,704869	-3,073495	-1,454734	-21,158567	10,555461	12,469444	0,164274	-0,027130	-0,224023	-1,958601	-11,375232	0,574636	0,164274	-0,027130	-0,224023	-1,958601	-11,375232	0,574636
15:13:03,30	0,411007	3,281023	-0,105970	-0,112025	0,311003	2,196960	0,163924	-0,026167	-0,224061	0,085745	1,494196	0,544989	-0,703638	-3,075502	-1,454326	-21,139386	10,553536	12,468852	0,163924	-0,026167	-0,224061	-1,968403	-11,373846	0,544989	0,163924	-0,026167	-0,224061	-1,968403	-11,373846	0,544989
15:13:03,35	0,411007	3,281023	-0,105970	-0,112025	0,311003	2,196960	0,165047	-0,028237	-0,223653	0,201281	1,570140	0,544397	-0,704225	-3,075670	-1,453561	-21,151569	10,582143	12,459612	0,165047	-0,028237	-0,223653	-2,015321	-11,386018	0,544397	0,165047	-0,028237	-0,223653	-2,015321	-11,386018	0,544397
15:13:03,40	0,411007	3,281023	-0,105970	-0,112025	0,311003	2,196960	0,165486	-0,027812	-0,222889	0,197891	1,568111	0,535157	-0,705466	-3,078680	-1,453178	-21,176312	10,542202	12,452847	0,165486	-0,027812	-0,222889	-1,985390	-11,422505	0,535157	0,165486	-0,027812	-0,222889	-1,985390	-11,422505	0,535157
15:13:03,45	0,411007	3,281023	-0,105970	-0,112025	0,311003	2,196960	0,168713	-0,028243	-0,222505	0,173333	1,734503	0,528392	-0,704809	-3,076571	-1,455865	-21,144559	10,584820	12,489863	0,168713	-0,028243	-0,222505	-2,043767	-11,509501	0,528392	0,168713	-0,028243	-0,222505	-2,043767	-11,509501	0,528392
15:13:03,50	0,411007	3,281023	-0,105970	-0,112025	0,311003	2,196960	0,166559	-0,027757	-0,225192	0,200840	1,628640	0,565408	-0,704849	-3,074701	-1,455124	-21,158489	10,571719	12,460336	0,166559	-0,027757	-0,225192	-1,978102	-11,446207	0,565408	0,166559	-0,027757	-0,225192	-1,978102	-11,446207	0,565408
15:13:03,55	0,411007	3,281023	-0,105970	-0,112025	0,311003	2,196960	0,164959	-0,026788	-0,224451	0,132130	1,539938	0,535881	-0,705438	-3,075140	-1,455906	-21,154727	10,558131	12,450480	0,164959	-0,026788	-0,224451	-1,970727	-11,409327	0,535881	0,164959	-0,026788	-0,224451	-1,970727	-11,409327	0,535881
15:13:03,60	0,411007	3,281023	-0,105970	-0,112025	0,311003	2,196960	0,165634	-0,026497	-0,225233	0,107109	1,585078	0,526025	-0,705993	-3,073352	-1,456668	-21,135414	10,573649	12,470792	0,165634	-0,026497	-0,225233	-1,972901	-11,417156	0,526025	0,165634	-0,026497	-0,225233	-1,972901	-11,417156	0,526025
15:13:03,65	0,411007	3,281023	-0,105970	-0,112025	0,311003	2,196960	0,164363	-0,025123	-0,225995	0,058748	1,527963	0,546338	-0,706042	-3,076048	-1,455521	-21,170257	10,573814	12,450669	0,164363	-0,025123	-0,225995	-1,913391	-11,374513	0,546338	0,164363	-0,025123	-0,225995	-1,913391	-11,374513	0,546338
15:13:03,70	0,411007	3,281023	-0,105970	-0,112025	0,311003	2,196960	0,166721	-0,026428	-0,224848	0,109329	1,620358	0,526214	-0,707180	-3,074705	-1,455100	-21,147238	10,582329	12,489213	0,166721	-0,026428	-0,224848	-1,965252	-11,467276	0,526214	0,166721	-0,026428	-0,224848	-1,965252	-11,467276	0,526214
15:13:03,75	0,411007	3,281023	-0,105970	-0,112025	0,311003	2,196960	0,166128	-0,024771	-0,224427	0,042035	1,605171	0,564758	-0,704782	-3,074219	-1,458196	-21,105283	10,535944	12,479976	0,166128	-0,024771	-0,224427	-1,902450	-11,435870	0,564758	0,166128	-0,024771	-0,224427	-1,902450	-11,435870	0,564758
15:13:03,80	0,411007	3,281023	-0,105970	-0,112025	0,311003	2,196960	0,164508	-0,026605	-0,227523	0,118211	1,580478	0,555521	-0,706626	-3,075689	-1,454363	-21,174263	10,586190	12,445509	0,164508	-0,026605	-0,227523	-1,970245	-11,333422	0,555521	0,164508	-0,026605	-0,227523	-1,970245	-11,333422	0,555521
15:13:03,85	0,411007	3,281023	-0,105970	-0,112025	0,311003	2,196960	0,166703	-0,025742	-0,223690	0,082399	1,609725	0,521054	-0,704835	-3,072886	-1,456275	-21,133134	10,542410	12,474644	0,166703	-0,025742	-0,223690	-1,938372	-11,476436	0,521054	0,166703	-0,025742	-0,223690	-1,938372	-11,476436	0,521054
15:13:03,90	0,411007	3,281023	-0,105970	-0,112025	0,311003	2,196960	0,163380	-0,025892	-0,225603	0,072831	1,494454	0,550189	-0,706625	-3,071453	-1,457448	-21,155336	10,598908	12,491834	0,163380	-0,025892	-0,225603	-1,959687	-11,330875	0,550189	0,163380	-0,025892	-0,225603	-1,959687	-11,330875	0,550189
15:13:03,95	0,411007	3,281023	-0,105970	-0,112025	0,311003	2,196960	0,163034	-0,023626	-0,226775	-0,007190	1,428983	0,567379	-0,705950	-3,070863	-1,456295	-21,106851	10,557250	12,445898	0,163034	-0,023626	-0,226775	-1,861803	-11,369182	0,567379	0,163034	-0,023626	-0,226775	-1,861803	-11,369182	0,567379
15:13:04,00	0,411007	3,281023	-0,105970	-0,112025	0,311003	2,196960	0,162185	-0,023915	-0,225623	-0,003984	1,447665	0,521443	-0,706598	-3,072556	-1,456271	-21,131644	10,550332	12,484314	0,162185	-0,023915	-0,225623	-1,881302	-11,283872	0,521443	0,162185	-0,023915	-0,225623	-1,881302	-11,283872	0,521443
15:13:04,05	0,411007	3,281023	-0,105970	-0,112025	0,311003	2,196960	0,163976	-0,024201	-0,225598	-0,007503	1,522768	0,559860	-0,707749	-3,073845	-1,451606	-21,143121	10,585012	12,487159	0,163976	-0,024201	-0,225598	-1,907266	-11,349337	0,559860	0,163976	-0,024201	-0,225598	-1,907266	-11,349337	0,559860
15:13:04,10	0,411007	3,281023	-0,105970	-0,112025	0,311003	2,196960	0,165668	-0,023849	-0,220933	-0,001517	1,583466	0,562705	-0,708346	-3,075475	-1,452409	-21,156168	10,590918	12,453710	0,165668	-0,023849	-0,220933	-1,873641	-11,421451	0,562705	0,165668	-0,023849	-0,220933	-1,873641	-11,421451	0,562705
15:13:04,15	0,411007	3,281023	-0,105970	-0,112025	0,311003	2,196960	0,167378	-0,024146	-0,221736	0,012511	1,658133	0,529255	-0,708354	-3,072179	-1,456303	-21,135524	10,567911	12,450773	0,167378	-0,024146	-0,221736	-1,882916	-11,481017	0,529255	0,167378	-0,024146	-0,221736	-1,882916	-11,481017	0,529255
15:13:04,20	0,411007	3,281023	-0,105970	-0,112025	0,311003	2,196960	0,164527	-0,022492	-0,225630	-0,083095	1,539289	0,526318	-0,703729	-3,074090	-1,455894	-21,172729	10,550203	12,479926	0,164527	-0,022492	-0,225630	-1,848690	-11,376098	0,526318	0,164527	-0,022492	-0,225630	-1,848690	-11,376098	0,526318
15:13:04,25	0,411007	3,281023	-0,105970	-0,112025	0,311003	2,196960	0,163870	-0,027452	-0,225221	0,140922	1,481744	0,555471	-0,707787	-3,075013	-1,453961	-21,165562	10,594717	12,464728	0,163870	-0,027452	-0,225221	-2,014086	-11,382046	0,555471	0,163870	-0,027452	-0,225221	-2,014086	-11,382046	0,555471
15:13:04,30	0,411007	3,281023	-0,105970	-0,112025	0,311003	2,196960	0,166698	-0,024400	-0,223288	0,024316	1,612745	0,540273	-0,704812	-3,076853	-1,456683	-21,139810	10,549040	12,430982	0,166698	-0,024400	-0,223288	-1,891057	-11,473036	0,540273	0,166698	-0,024400	-0,223288	-1,891057	-11,473036	0,540273
15:13:04,35	0,411007	3,281023	-0,105970	-0,112025	0,311003	2,196960	0,166804	-0,027895	-0,226010	0,179418	1,663423	0,506527	-0,703070	-3,071069	-1,456664	-21,130674	10,550596	12,480537	0,166804	-0,027895	-0,226010	-2,010376	-11,430718	0,506527	0,166804	-0,027895	-0,226010	-2,010376	-11,430718	0,506527
15:13:04,40	0,411007	3,281023	-0,105970	-0,112025	0,311003	2,196960	0,160924	-0,026513	-0,225991	0,113423	1,364797	0,556082	-0,707170	-3,072255	-1,456673	-21,124534	10,549668	12,465030	0,160924	-0,026513	-0,225991	-1,967814	-11,267763	0,556082	0,160924	-0,026513	-0,225991	-1,967814	-11,267763	0,556082
15:13:04,45	0,411007	3,281023	-0,105970	-0,112025	0,311003	2,196960	0,164002	-0,023554	-0,226001	-0,038135	1,530600	0,540575	-0,705470	-3,072993	-1,454722	-21,167807	10,577578	12,494436	0,164002	-0,023554	-0,226001	-1,887157	-11,343532	0,540575	0,164002	-0,023554	-0,226001	-1,887157	-11,343532	0,540575
15:13:04,50	0,411007	3,281023	-0,105970	-0,112025	0,311003	2,196960	0,163790	-0,025395	-0,224049	0,060132	1,468158	0,569982	-0,703184	-3,073774	-1,457446	-21,182665	10,534550	12,490303	0,163790	-0,025395	-0,224049	-1,933409	-11,389351	0,569982	0,163790	-0,025395	-0,224049	-1,933409	-11,389351	0,569982
15:13:04,55	0,411007	3,281023	-0,105970	-0,112025	0,311003	2,196960	0,163323	-0,027766	-0,226773	0,138711	1,452524	0,565848	-0,705404	-3,071004	-1,458994	-21,119138	10,561093	12,481778	0,163323	-0,027766	-0,226773	-2,040923	-11,368330	0,565848	0,163323	-0,027766	-0,226773	-2,040923	-11,368330	0,565848
15:13:04,60	0,411007	3,281023	-0,105970	-0,112025	0,311003	2,196960	0,162035	-0,024458	-0,228321	0,021463	1,427269	0,557324	-0,701360	-3,077366	-1,456285	-21,176340	10,546259	12,455772	0,162035	-0,024458	-0,228321	-1,898520	-11,292443	0,557324	0,162035	-0,024458	-0,228321	-1,898520	-11,292443	0,557324
15:13:04,65	0,411007	3,281023	-0,105970	-0,112025	0,311003	2,196960	0,165523	-0,031142	-0,225612	0,327561	1,566531	0,531318	-0,704799	-3,073949	-1,454326	-21,138171	10,587937	12,479661	0,165523	-0,031142	-0,225612	-2,117082	-11,426998	0,531318	0,165523	-0,031142	-0,225612	-2,117082	-11,426998	0,531318
15:13:04,70	0,411007	3,281023	-0,105970	-0,112025	0,311003	2,196960	0,164282	-0,026455	-0,223653	0,139009	1,514253	0,555207	-0,706585	-3,073681	-1,453949	-21,148194	10,589367	12,474467	0,164282	-0,026455	-0,223653	-1,937694	-11,381915	0,555207	0,164282	-0,026455	-0,223653	-1,937694	-11,381915	0,555207
15:13:04,75	0,411007	3,281023	-0,105970	-0,112025	0,311003	2,196960	0,164944	-0,024774	-0,223277	0,047843	1,539261	0,550012	-0,704812	-3,072756	-1,456661	-21,126992	10,558606	12,475358	0,164944	-0,024774	-0,223277	-1,896931	-11,408843	0,550012	0,164944	-0,024774	-0,223277	-1,896931	-11,408843	0,550012
15:13:04,80	0,411007	3,281023	-0,105970	-0,112025	0,311003	2,196960	0,163256	-0,025847	-0,225988	0,087575	1,485223	0,550903	-0,707757	-3,071608	-1,456662	-21,133233	10,591237	12,490664	0,163256	-0,025847	-0,225988	-1,941391	-11,330368	0,550903	0,163256	-0,025847	-0,225988	-1,941391	-11,330368	0,550903
15:13:04,85	0,411007	3,281023	-0,105970	-0,112025	0,311003	2,196960	0,163735	-0,022723	-0,225989	-0,049732	1,488395	0,566209	-0,708335	-3,074048	-1,457059	-21,132880	10,580992	12,465886	0,163735	-0,022723	-0,225989	-1,833468	-11,364773	0,566209	0,163735	-0,022723	-0,225989	-1,833468	-11,364773	0,566209
15:13:04,90	0,411007	3,281023	-0,105970	-0,112025	0,311003	2,196960	0,166136	-0,023443	-0,226386	-0,020993	1,618711	0,541432	-0,704860	-3,078801	-1,456276	-21,165796	10,552463	12,459884	0,166136	-0,023443	-0,226386	-1,861240	-11,422989	0,541432	0,166136	-0,023443	-0,226386	-1,861240	-11,422989	0,541432
15:13:04,95	0,411007	3,281023	-0,105970	-0,112025	0,311003	2,196960	0,168515	-0,028828	-0,225603	0,217882	1,728180	0,535430	-0,705389	-3,073081	-1,453552	-21,134086	10,577575	12,478843	0,168515	-0,028828	-0,225603	-2,045118	-11,500275	0,535430	0,168515	-0,028828	-0,225603	-2,045118	-11,500275	0,535430
15:13:05,00	0,411007	3,281023	-0,105970	-0,112025	0,311003	2,196960	0,163826	-0,025510	-0,222879	0,082968	1,499237	0,554388	-0,701946	-3,073221	-1,455112	-21,157323	10,529269	12,479058	0,163826	-0,025510	-0,222879	-1,919598	-11,361101	0,554388	0,163826	-0,025510	-0,222879	-1,919598	-11,361101	0,554388
15:13:05,05	0,411007	3,281023	-0,105970	-0,112025	0,311003	2,196960	0,162226	-0,028562	-0,224439	0,188194	1,420054	0,554603	-0,703625	-3,071330	-1,458607	-21,114942	10,556422	12,471919	0,162226	-0,028562	-0,224439	-2,053916	-11,314666	0,554603	0,162226	-0,028562	-0,224439	-2,053916	-11,314666	0,554603
15:13:05,10	0,411007	3,281023	-0,105970	-0,112025	0,311003	2,196960	0,161427	-0,026162	-0,227934	0,108095	1,401670	0,547464	-0,705435	-3,075417	-1,455488	-21,138837	10,522521	12,477952	0,161427	-0,026162	-0,227934	-1,945608	-11,270385	0,547464	0,161427	-0,026162	-0,227934	-1,945608	-11,270385	0,547464
15:13:05,15	0,411007	3,281023	-0,105970	-0,112025	0,311003	2,196960	0,165872	-0,026638	-0,224815	0,091566	1,629036	0,553497	-0,704201	-3,074296	-1,460136	-21,111568	10,555970	12,486797	0,165872	-0,026638	-0,224815	-1,999541	-11,391905	0,553497	0,165872	-0,026638	-0,224815	-1,999541	-11,391905	0,553497
15:13:05,20	0,411007	3,281023	-0,105970	-0,112025	0,311003	2,196960	0,164284	-0,027146	-0,229463	0,160580	1,553347	0,562342	-0,704330	-3,070988	-1,457097	-21,175610	10,562323	12,452361	0,164284	-0,027146	-0,229463	-1,970400	-11,342929	0,562342	0,164284	-0,027146	-0,229463	-1,970400	-11,342929	0,562342
15:13:05,25	0,411007	3,281023	-0,105970	-0,112025	0,311003	2,196960	0,161484	-0,025380	-0,226424	0,042236	1,349123	0,527906	-0,705395	-3,073672	-1,460951	-21,119923	10,554651	12,448461	0,161484	-0,025380	-0,226424	-1,950123	-11,327375	0,527906	0,161484	-0,025380	-0,226424	-1,950123	-11,327375	0,527906
15:13:05,30	0,411007	3,281023	-0,105970	-0,112025	0,311003	2,196960	0,164340	-0,025800	-0,230278	0,085267	1,549707	0,524006	-0,707253	-3,074811	-1,457065	-21,170298	10,556324	12,475248	0,164340	-0,025800	-0,230278	-1,940050	-11,351002	0,524006	0,164340	-0,025800	-0,230278	-1,940050	-11,351002	0,524006
15:13:05,35	0,411007	3,281023	-0,105970	-0,112025	0,311003	2,196960	0,166256	-0,024761	-0,226392	0,007466	1,604875	0,550793	-0,703111	-3,075895	-1,457071	-21,158125	10,528110	12,445707	0,166256	-0,024761	-0,226392	-1,936237	-11,446238	0,550793	0,166256	-0,024761	-0,226392	-1,936237	-11,446238	0,550793
15:13:05,40	0,411007	3,281023	-0,105970	-0,112025	0,311003	2,196960	0,165124	-0,028890	-0,226398	0,203853	1,570654	0,521252	-0,706604	-3,075965	-1,456269	-21,141431	10,540782	12,473910	0,165124	-0,028890	-0,226398	-2,064017	-11,391587	0,521252	0,165124	-0,028890	-0,226398	-2,064017	-11,391587	0,521252
15:13:05,45	0,411007	3,281023	-0,105970	-0,112025	0,311003	2,196960	0,166931	-0,025900	-0,225596	0,067688	1,672739	0,549456	-0,703020	-3,073958	-1,452402	-21,126477	10,547569	12,443467	0,166931	-0,025900	-0,225596	-1,965458	-11,431351	0,549456	0,166931	-0,025900	-0,225596	-1,965458	-11,431351	0,549456
15:13:05,50	0,411007	3,281023	-0,105970	-0,112025	0,311003	2,196960	0,163401	-0,028000	-0,221729	0,190263	1,498712	0,519013	-0,706657	-3,075938	-1,455904	-21,169605	10,544022	12,459541	0,163401	-0,028000	-0,221729	-2,007763	-11,328237	0,519013	0,163401	-0,028000	-0,221729	-2,007763	-11,328237	0,519013
15:13:05,55	0,411007	3,281023	-0,105970	-0,112025	0,311003	2,196960	0,166934	-0,025841	-0,225231	0,053329	1,646871	0,535087	-0,703729	-3,077193	-1,456261	-21,187123	10,576352	12,500055	0,166934	-0,025841	-0,225231	-1,975170	-11,457447	0,535087	0,166934	-0,025841	-0,225231	-1,975170	-11,457447	0,535087
15:13:05,60	0,411007	3,281023	-0,105970	-0,112025	0,311003	2,196960	0,166557	-0,029003	-0,225588	0,237019	1,595922	0,575600	-0,701314	-3,075940	-1,457450	-21,152933	10,555860	12,451922	0,166557	-0,029003	-0,225588	-2,039736	-11,478789	0,575600	0,166557	-0,029003	-0,225588	-2,039736	-11,478789	0,575600
15:13:05,65	0,411007	3,281023	-0,105970	-0,112025	0,311003	2,196960	0,164264	-0,030468	-0,226777	0,312532	1,516571	0,527468	-0,703614	-3,073430	-1,454317	-21,124376	10,563167	12,483847	0,164264	-0,030468	-0,226777	-2,079204	-11,378184	0,527468	0,164264	-0,030468	-0,226777	-2,079204	-11,378184	0,527468
15:13:05,70	0,411007	3,281023	-0,105970	-0,112025	0,311003	2,196960	0,163241	-0,027222	-0,223644	0,164340	1,484423	0,559393	-0,704244	-3,073867	-1,455131	-21,143186	10,549540	12,445165	0,163241	-0,027222	-0,223644	-1,972575	-11,329981	0,559393	0,163241	-0,027222	-0,223644	-1,972575	-11,329981	0,559393
15:13:05,75	0,411007	3,281023	-0,105970	-0,112025	0,311003	2,196960	0,163934	-0,026894	-0,224458	0,126101	1,511003	0,520710	-0,706646	-3,073031	-1,458227	-21,156654	10,563284	12,481252	0,163934	-0,026894	-0,224458	-1,985100	-11,357833	0,520710	0,163934	-0,026894	-0,224458	-1,985100	-11,357833	0,520710
15:13:05,80	0,411007	3,281023	-0,105970	-0,112025	0,311003	2,196960	0,164411	-0,024396	-0,227554	0,001368	1,517253	0,556798	-0,704956	-3,074136	-1,457858	-21,189892	10,539205	12,466190	0,164411	-0,024396	-0,227554	-1,913731	-11,389000	0,556798	0,164411	-0,024396	-0,227554	-1,913731	-11,389000	0,556798
15:13:05,85	0,411007	3,281023	-0,105970	-0,112025	0,311003	2,196960	0,164523	-0,026412	-0,227185	0,068730	1,506353	0,541736	-0,703666	-3,075206	-1,457453	-21,155308	10,576124	12,457146	0,164523	-0,026412	-0,227185	-2,004629	-11,408724	0,541736	0,164523	-0,026412	-0,227185	-2,004629	-11,408724	0,541736
15:13:05,90	0,411007	3,281023	-0,105970	-0,112025	0,311003	2,196960	0,164805	-0,028065	-0,226781	0,203919	1,532500	0,532691	-0,705998	-3,074117	-1,457445	-21,133159	10,557446	12,465763	0,164805	-0,028065	-0,226781	-1,999153	-11,404702	0,532691	0,164805	-0,028065	-0,226781	-1,999153	-11,404702	0,532691
15:13:05,95	0,411007	3,281023	-0,105970	-0,112025	0,311003	2,196960	0,165027	-0,025501	-0,226772	0,065501	1,572579	0,541309	-0,707778	-3,075190	-1,458187	-21,132449	10,549267	12,509085	0,165027	-0,025501	-0,226772	-1,936313	-11,382073	0,541309	0,165027	-0,025501	-0,226772	-1,936313	-11,382073	0,541309
15:13:06,00	0,411007	3,281023	-0,105970	-0,112025	0,311003	2,196960	0,166847	-0,024495	-0,227514	0,006495	1,671882	0,584630	-0,706059	-3,076820	-1,457064	-21,168089	10,551129	12,460432	0,166847	-0,024495	-0,227514	-1,916401	-11,425576	0,584630	0,166847	-0,024495	-0,227514	-1,916401	-11,425576	0,584630
15:13:06,05	0,411007	3,281023	-0,105970	-0,112025	0,311003	2,196960	0,167399	-0,026800	-0,226391	0,110097	1,668824	0,535977	-0,704776	-3,072726	-1,454727	-21,121132	10,574845	12,460116	0,167399	-0,026800	-0,226391	-1,993664	-11,472018	0,535977	0,167399	-0,026800	-0,226391	-1,993664	-11,472018	0,535977
15:13:06,10	0,411007	3,281023	-0,105970	-0,112025	0,311003	2,196960	0,163212	-0,025863	-0,224054	0,105429	1,479869	0,535661	-0,702496	-3,072823	-1,457063	-21,138558	10,535041	12,460821	0,163212	-0,025863	-0,224054	-1,924836	-11,332235	0,535661	0,163212	-0,025863	-0,224054	-1,924836	-11,332235	0,535661
15:13:06,15	0,411007	3,281023	-0,105970	-0,112025	0,311003	2,196960	0,162156	-0,027887	-0,226390	0,167460	1,429812	0,536366	-0,704244	-3,072739	-1,458218	-21,144251	10,591615	12,482485	0,162156	-0,027887	-0,226390	-2,021640	-11,299463	0,536366	0,162156	-0,027887	-0,226390	-2,021640	-11,299463	0,536366
15:13:06,20	0,411007	3,281023	-0,105970	-0,112025	0,311003	2,196960	0,162957	-0,026331	-0,227545	0,132714	1,438246	0,558031	-0,706587	-3,072050	-1,455900	-21,123464	10,534053	12,459334	0,162957	-0,026331	-0,227545	-1,934266	-11,353906	0,558031	0,162957	-0,026331	-0,227545	-1,934266	-11,353906	0,558031
15:13:06,25	0,411007	3,281023	-0,105970	-0,112025	0,311003	2,196960	0,163532	-0,023957	-0,225227	-0,030212	1,514907	0,534879	-0,706656	-3,074426	-1,457468	-21,168545	10,560105	12,456376	0,163532	-0,023957	-0,225227	-1,910802	-11,322350	0,534879	0,163532	-0,023957	-0,225227	-1,910802	-11,322350	0,534879
15:13:06,30	0,411007	3,281023	-0,105970	-0,112025	0,311003	2,196960	0,165624	-0,025085	-0,226795	0,028474	1,571635	0,531921	-0,704287	-3,076887	-1,458612	-21,168671	10,569122	12,467097	0,165624	-0,025085	-0,226795	-1,940677	-11,429859	0,531921	0,165624	-0,025085	-0,226795	-1,940677	-11,429859	0,531921
15:13:06,35	0,411007	3,281023	-0,105970	-0,112025	0,311003	2,196960	0,166571	-0,028367	-0,227939	0,206907	1,616245	0,542642	-0,707222	-3,073998	-1,458647	-21,160981	10,572387	12,437994	0,166571	-0,028367	-0,227939	-2,019916	-11,459565	0,542642	0,166571	-0,028367	-0,227939	-2,019916	-11,459565	0,542642
15:13:06,40	0,411007	3,281023	-0,105970	-0,112025	0,311003	2,196960	0,165537	-0,024381	-0,227974	0,006288	1,567520	0,513540	-0,704610	-3,075690	-1,457504	-21,128979	10,549194	12,459038	0,165537	-0,024381	-0,227974	-1,907604	-11,427144	0,513540	0,165537	-0,024381	-0,227974	-1,907604	-11,427144	0,513540
15:13:06,45	0,411007	3,281023	-0,105970	-0,112025	0,311003	2,196960	0,165696	-0,027489	-0,226831	0,163838	1,615085	0,534584	-0,705488	-3,076349	-1,460190	-21,171741	10,551593	12,443174	0,165696	-0,027489	-0,226831	-1,994060	-11,392041	0,534584	0,165696	-0,027489	-0,226831	-1,994060	-11,392041	0,534584
15:13:06,50	0,411007	3,281023	-0,105970	-0,112025	0,311003	2,196960	0,166706	-0,027058	-0,229517	0,122112	1,629364	0,518719	-0,705426	-3,077452	-1,457423	-21,160034	10,593964	12,491026	0,166706	-0,027058	-0,229517	-2,001937	-11,457032	0,518719	0,166706	-0,027058	-0,229517	-2,001937	-11,457032	0,518719
15:13:06,55	0,411007	3,281023	-0,105970	-0,112025	0,311003	2,196960	0,167630	-0,027663	-0,226750	0,196142	1,666388	0,566571	-0,703110	-3,075121	-1,456283	-21,160380	10,544336	12,465266	0,167630	-0,027663	-0,226750	-1,975434	-11,492578	0,566571	0,167630	-0,027663	-0,226750	-1,975434	-11,492578	0,566571
15:13:06,60	0,411007	3,281023	-0,105970	-0,112025	0,311003	2,196960	0,164453	-0,028504	-0,225610	0,196684	1,525666	0,540812	-0,703085	-3,075763	-1,460536	-21,135129	10,528050	12,476672	0,164453	-0,028504	-0,225610	-2,040852	-11,383857	0,540812	0,164453	-0,028504	-0,225610	-2,040852	-11,383857	0,540812
15:13:06,65	0,411007	3,281023	-0,105970	-0,112025	0,311003	2,196960	0,164996	-0,028846	-0,229863	0,213027	1,583957	0,552218	-0,706037	-3,071929	-1,459402	-21,146041	10,570251	12,467815	0,164996	-0,028846	-0,229863	-2,051414	-11,368258	0,552218	0,164996	-0,028846	-0,229863	-2,051414	-11,368258	0,552218
15:13:06,70	0,411007	3,281023	-0,105970	-0,112025	0,311003	2,196960	0,163152	-0,024373	-0,228729	0,011505	1,457490	0,543360	-0,702455	-3,074528	-1,459382	-21,129630	10,564262	12,462830	0,163152	-0,024373	-0,228729	-1,901778	-11,349928	0,543360	0,163152	-0,024373	-0,228729	-1,901778	-11,349928	0,543360
15:13:06,75	0,411007	3,281023	-0,105970	-0,112025	0,311003	2,196960	0,163612	-0,028774	-0,228709	0,243373	1,498622	0,538376	-0,706067	-3,073177	-1,457075	-21,174421	10,589863	12,471973	0,163612	-0,028774	-0,228709	-2,015385	-11,344914	0,538376	0,163612	-0,028774	-0,228709	-2,015385	-11,344914	0,538376
15:13:06,80	0,411007	3,281023	-0,105970	-0,112025	0,311003	2,196960	0,164248	-0,024971	-0,226402	0,045394	1,480126	0,547518	-0,701334	-3,076391	-1,458976	-21,160972	10,572129	12,492146	0,164248	-0,024971	-0,226402	-1,914831	-11,413369	0,547518	0,164248	-0,024971	-0,226402	-1,914831	-11,413369	0,547518
15:13:06,85	0,411007	3,281023	-0,105970	-0,112025	0,311003	2,196960	0,164665	-0,030677	-0,228303	0,333478	1,522308	0,567691	-0,705409	-3,076959	-1,459777	-21,140599	10,564613	12,452633	0,164665	-0,030677	-0,228303	-2,074676	-11,403898	0,567691	0,164665	-0,030677	-0,228303	-2,074676	-11,403898	0,567691
15:13:06,90	0,411007	3,281023	-0,105970	-0,112025	0,311003	2,196960	0,167194	-0,027431	-0,229104	0,168383	1,675239	0,528179	-0,700741	-3,077514	-1,457441	-21,165879	10,563058	12,461836	0,167194	-0,027431	-0,229104	-1,984989	-11,449525	0,528179	0,167194	-0,027431	-0,229104	-1,984989	-11,449525	0,528179
15:13:06,95	0,411007	3,281023	-0,105970	-0,112025	0,311003	2,196960	0,165341	-0,031751	-0,226768	0,379029	1,557739	0,537382	-0,701929	-3,073955	-1,459764	-21,132385	10,499980	12,475743	0,165341	-0,031751	-0,226768	-2,113452	-11,421522	0,537382	0,165341	-0,031751	-0,226768	-2,113452	-11,421522	0,537382
15:13:07,00	0,411007	3,281023	-0,105970	-0,112025	0,311003	2,196960	0,162853	-0,028944	-0,229091	0,195158	1,488910	0,551288	-0,707175	-3,076586	-1,458599	-21,144624	10,582319	12,476501	0,162853	-0,028944	-0,229091	-2,076933	-11,295045	0,551288	0,162853	-0,028944	-0,229091	-2,076933	-11,295045	0,551288
15:13:07,05	0,411007	3,281023	-0,105970	-0,112025	0,311003	2,196960	0,167755	-0,025716	-0,227926	0,092478	1,692026	0,552046	-0,701889	-3,073862	-1,458218	-21,126297	10,522692	12,460953	0,167755	-0,025716	-0,227926	-1,926196	-11,476706	0,552046	0,167755	-0,025716	-0,227926	-1,926196	-11,476706	0,552046
15:13:07,10	0,411007	3,281023	-0,105970	-0,112025	0,311003	2,196960	0,162752	-0,028932	-0,227545	0,217236	1,477583	0,536498	-0,704780	-3,074088	-1,458598	-21,110427	10,552121	12,466276	0,162752	-0,028932	-0,227545	-2,053896	-11,298457	0,536498	0,162752	-0,028932	-0,227545	-2,053896	-11,298457	0,536498
15:13:07,15	0,411007	3,281023	-0,105970	-0,112025	0,311003	2,196960	0,164394	-0,026541	-0,227925	0,126346	1,561968	0,541821	-0,705396	-3,074400	-1,456249	-21,128896	10,564635	12,499200	0,164394	-0,026541	-0,227925	-1,957124	-11,342926	0,541821	0,164394	-0,026541	-0,227925	-1,957124	-11,342926	0,541821
15:13:07,20	0,411007	3,281023	-0,105970	-0,112025	0,311003	2,196960	0,164972	-0,026163	-0,225576	0,108313	1,569807	0,574746	-0,707201	-3,079359	-1,459773	-21,157151	10,562958	12,456928	0,164972	-0,026163	-0,225576	-1,945515	-11,380512	0,574746	0,164972	-0,026163	-0,225576	-1,945515	-11,380512	0,574746
15:13:07,25	0,411007	3,281023	-0,105970	-0,112025	0,311003	2,196960	0,170169	-0,027080	-0,229101	0,140395	1,816386	0,532473	-0,704299	-3,073222	-1,457444	-21,151702	10,530043	12,480037	0,170169	-0,027080	-0,229101	-1,985384	-11,541847	0,532473	0,170169	-0,027080	-0,229101	-1,985384	-11,541847	0,532473
15:13:07,30	0,411007	3,281023	-0,105970	-0,112025	0,311003	2,196960	0,163404	-0,026524	-0,226771	0,085713	1,485783	0,555582	-0,703127	-3,071875	-1,457063	-21,151220	10,527929	12,475290	0,163404	-0,026524	-0,226771	-1,996436	-11,341398	0,555582	0,163404	-0,026524	-0,226771	-1,996436	-11,341398	0,555582
15:13:07,35	0,411007	3,281023	-0,105970	-0,112025	0,311003	2,196960	0,161650	-0,026866	-0,226390	0,101905	1,396083	0,550835	-0,706561	-3,071108	-1,459754	-21,102583	10,550163	12,496041	0,161650	-0,026866	-0,226390	-2,007088	-11,293460	0,550835	0,161650	-0,026866	-0,226390	-2,007088	-11,293460	0,550835
15:13:07,40	0,411007	3,281023	-0,105970	-0,112025	0,311003	2,196960	0,162703	-0,023508	-0,229081	-0,029139	1,481841	0,571586	-0,702515	-3,075720	-1,458225	-21,169156	10,583845	12,467818	0,162703	-0,023508	-0,229081	-1,874526	-11,290358	0,571586	0,162703	-0,023508	-0,229081	-1,874526	-11,290358	0,571586
15:13:07,45	0,411007	3,281023	-0,105970	-0,112025	0,311003	2,196960	0,164675	-0,029319	-0,227552	0,268891	1,509855	0,543363	-0,703093	-3,072929	-1,460157	-21,139347	10,550613	12,482472	0,164675	-0,029319	-0,227552	-2,032622	-11,417094	0,543363	0,164675	-0,029319	-0,227552	-2,032622	-11,417094	0,543363
15:13:07,50	0,411007	3,281023	-0,105970	-0,112025	0,311003	2,196960	0,162546	-0,027423	-0,229484	0,156426	1,441628	0,558017	-0,706617	-3,073929	-1,457830	-21,137880	10,537382	12,475015	0,162546	-0,027423	-0,229484	-1,996254	-11,318270	0,558017	0,162546	-0,027423	-0,229484	-1,996254	-11,318270	0,558017
15:13:07,55	0,411007	3,281023	-0,105970	-0,112025	0,311003	2,196960	0,165175	-0,024871	-0,227157	0,012997	1,586183	0,550560	-0,709572	-3,074707	-1,460180	-21,152934	10,570016	12,462483	0,165175	-0,024871	-0,227157	-1,939351	-11,380032	0,550560	0,165175	-0,024871	-0,227157	-1,939351	-11,380032	0,550560
15:13:07,60	0,411007	3,281023	-0,105970	-0,112025	0,311003	2,196960	0,167326	-0,022700	-0,229507	-0,079128	1,668682	0,538028	-0,706024	-3,074734	-1,458993	-21,141738	10,554217	12,476284	0,167326	-0,022700	-0,229507	-1,861101	-11,466388	0,538028	0,167326	-0,022700	-0,229507	-1,861101	-11,466388	0,538028
15:13:07,65	0,411007	3,281023	-0,105970	-0,112025	0,311003	2,196960	0,165575	-0,025786	-0,228320	0,073261	1,595226	0,551830	-0,704234	-3,073466	-1,459780	-21,136167	10,578607	12,463450	0,165575	-0,025786	-0,228320	-1,950965	-11,402392	0,551830	0,165575	-0,025786	-0,228320	-1,950965	-11,402392	0,551830
15:13:07,70	0,411007	3,281023	-0,105970	-0,112025	0,311003	2,196960	0,163581	-0,026703	-0,229108	0,144832	1,484197	0,538995	-0,703662	-3,072035	-1,457839	-21,135088	10,553240	12,466601	0,163581	-0,026703	-0,229108	-1,951347	-11,356937	0,538995	0,163581	-0,026703	-0,229108	-1,951347	-11,356937	0,538995
15:13:07,75	0,411007	3,281023	-0,105970	-0,112025	0,311003	2,196960	0,162057	-0,026483	-0,227166	0,111942	1,418542	0,542146	-0,705411	-3,073429	-1,458608	-21,141699	10,593675	12,477613	0,162057	-0,026483	-0,227166	-1,966936	-11,302920	0,542146	0,162057	-0,026483	-0,227166	-1,966936	-11,302920	0,542146
15:13:07,80	0,411007	3,281023	-0,105970	-0,112025	0,311003	2,196960	0,164138	-0,025664	-0,227935	0,101117	1,500831	0,553159	-0,708916	-3,074966	-1,459009	-21,131467	10,586854	12,452474	0,164138	-0,025664	-0,227935	-1,913545	-11,384019	0,553159	0,164138	-0,025664	-0,227935	-1,913545	-11,384019	0,553159
15:13:07,85	0,411007	3,281023	-0,105970	-0,112025	0,311003	2,196960	0,167221	-0,023398	-0,228336	-0,017525	1,673418	0,528020	-0,703699	-3,076089	-1,460173	-21,153540	10,533931	12,452449	0,167221	-0,023398	-0,228336	-1,854278	-11,453446	0,528020	0,167221	-0,023398	-0,228336	-1,854278	-11,453446	0,528020
15:13:07,90	0,411007	3,281023	-0,105970	-0,112025	0,311003	2,196960	0,165586	-0,028478	-0,229500	0,189738	1,595751	0,527994	-0,703650	-3,072450	-1,459396	-21,137211	10,579162	12,463496	0,165586	-0,028478	-0,229500	-2,045752	-11,402777	0,527994	0,165586	-0,028478	-0,229500	-2,045752	-11,402777	0,527994
15:13:07,95	0,411007	3,281023	-0,105970	-0,112025	0,311003	2,196960	0,162411	-0,026700	-0,228723	0,144654	1,422136	0,539041	-0,705956	-3,074266	-1,456657	-21,111040	10,544492	12,464627	0,162411	-0,026700	-0,228723	-1,951319	-11,327092	0,539041	0,162411	-0,026700	-0,228723	-1,951319	-11,327092	0,539041
15:13:08,00	0,411007	3,281023	-0,105970	-0,112025	0,311003	2,196960	0,165135	-0,025612	-0,225984	0,071104	1,603829	0,540172	-0,706119	-3,078609	-1,461342	-21,193509	10,554373	12,463124	0,165135	-0,025612	-0,225984	-1,939408	-11,359301	0,540172	0,165135	-0,025612	-0,225984	-1,939408	-11,359301	0,540172
15:13:08,05	0,411007	3,281023	-0,105970	-0,112025	0,311003	2,196960	0,168979	-0,027642	-0,230669	0,144001	1,727315	0,538669	-0,703660	-3,075499	-1,456682	-21,145016	10,543699	12,440954	0,168979	-0,027642	-0,230669	-2,025889	-11,537508	0,538669	0,168979	-0,027642	-0,230669	-2,025889	-11,537508	0,538669
15:13:08,10	0,411007	3,281023	-0,105970	-0,112025	0,311003	2,196960	0,165055	-0,028217	-0,226009	0,188896	1,570636	0,516499	-0,707207	-3,071839	-1,458629	-21,151345	10,591769	12,467899	0,165055	-0,028217	-0,226009	-2,026119	-11,386207	0,516499	0,165055	-0,028217	-0,226009	-2,026119	-11,386207	0,516499
15:13:08,15	0,411007	3,281023	-0,105970	-0,112025	0,311003	2,196960	0,163659	-0,023314	-0,227956	-0,027573	1,468522	0,543445	-0,702463	-3,074899	-1,456284	-21,130907	10,531907	12,445330	0,163659	-0,023314	-0,227956	-1,857736	-11,378725	0,543445	0,163659	-0,023314	-0,227956	-1,857736	-11,378725	0,543445
15:13:08,20	0,411007	3,281023	-0,105970	-0,112025	0,311003	2,196960	0,163937	-0,028953	-0,225612	0,224021	1,530612	0,520876	-0,703077	-3,075744	-1,459758	-21,135043	10,534555	12,476411	0,163937	-0,028953	-0,225612	-2,048786	-11,338464	0,520876	0,163937	-0,028953	-0,225612	-2,048786	-11,338464	0,520876
15:13:08,25	0,411007	3,281023	-0,105970	-0,112025	0,311003	2,196960	0,164976	-0,028844	-0,229085	0,218598	1,579736	0,551956	-0,706009	-3,071486	-1,458626	-21,126803	10,547519	12,456797	0,164976	-0,028844	-0,229085	-2,045682	-11,370904	0,551956	0,164976	-0,028844	-0,229085	-2,045682	-11,370904	0,551956
15:13:08,30	0,411007	3,281023	-0,105970	-0,112025	0,311003	2,196960	0,162755	-0,024176	-0,227953	-0,008819	1,464881	0,532342	-0,704905	-3,074022	-1,458613	-21,166864	10,552166	12,481390	0,162755	-0,024176	-0,227953	-1,906619	-11,311385	0,532342	0,162755	-0,024176	-0,227953	-1,906619	-11,311385	0,532342
15:13:08,35	0,411007	3,281023	-0,105970	-0,112025	0,311003	2,196960	0,164399	-0,026400	-0,227940	0,090809	1,513338	0,556935	-0,705419	-3,071511	-1,458626	-21,138516	10,583812	12,463023	0,164399	-0,026400	-0,227940	-1,981554	-11,391960	0,556935	0,164399	-0,026400	-0,227940	-1,981554	-11,391960	0,556935
15:13:08,40	0,411007	3,281023	-0,105970	-0,112025	0,311003	2,196960	0,162482	-0,024699	-0,227953	0,043965	1,422373	0,538568	-0,704252	-3,074303	-1,458595	-21,139883	10,559266	12,486245	0,162482	-0,024699	-0,227953	-1,894912	-11,332429	0,538568	0,162482	-0,024699	-0,227953	-1,894912	-11,332429	0,538568
15:13:08,45	0,411007	3,281023	-0,105970	-0,112025	0,311003	2,196960	0,164316	-0,027105	-0,227922	0,147153	1,528860	0,561791	-0,709622	-3,076832	-1,457466	-21,185114	10,563734	12,460637	0,164316	-0,027105	-0,227922	-1,980620	-11,369957	0,561791	0,164316	-0,027105	-0,227922	-1,980620	-11,369957	0,561791
15:13:08,50	0,411007	3,281023	-0,105970	-0,112025	0,311003	2,196960	0,169191	-0,023720	-0,226793	-0,047657	1,740944	0,536182	-0,706064	-3,074023	-1,460564	-21,155538	10,550883	12,467683	0,169191	-0,023720	-0,226793	-1,909642	-11,540544	0,536182	0,169191	-0,023720	-0,226793	-1,909642	-11,540544	0,536182
15:13:08,55	0,411007	3,281023	-0,105970	-0,112025	0,311003	2,196960	0,164980	-0,025396	-0,229891	0,043186	1,553992	0,543229	-0,704264	-3,073297	-1,458635	-21,134898	10,520207	12,436663	0,164980	-0,025396	-0,229891	-1,950413	-11,396903	0,543229	0,164980	-0,025396	-0,229891	-1,950413	-11,396903	0,543229
15:13:08,60	0,411007	3,281023	-0,105970	-0,112025	0,311003	2,196960	0,163451	-0,026592	-0,227962	0,089140	1,507707	0,512208	-0,703645	-3,073332	-1,459368	-21,124126	10,550056	12,486508	0,163451	-0,026592	-0,227962	-1,998357	-11,323177	0,512208	0,163451	-0,026592	-0,227962	-1,998357	-11,323177	0,512208
15:13:08,65	0,411007	3,281023	-0,105970	-0,112025	0,311003	2,196960	0,163172	-0,027146	-0,228695	0,149155	1,487607	0,562053	-0,704241	-3,076416	-1,458632	-21,143603	10,549561	12,427542	0,163172	-0,027146	-0,228695	-1,981788	-11,321381	0,562053	0,163172	-0,027146	-0,228695	-1,981788	-11,321381	0,562053
15:13:08,70	0,411007	3,281023	-0,105970	-0,112025	0,311003	2,196960	0,166140	-0,028172	-0,227959	0,192365	1,625344	0,503087	-0,706551	-3,077304	-1,457825	-21,119178	10,537524	12,450109	0,166140	-0,028172	-0,227959	-2,019157	-11,416664	0,503087	0,166140	-0,028172	-0,227959	-2,019157	-11,416664	0,503087
15:13:08,75	0,411007	3,281023	-0,105970	-0,112025	0,311003	2,196960	0,168064	-0,026615	-0,227153	0,113173	1,752570	0,525655	-0,705402	-3,074428	-1,459377	-21,123326	10,548288	12,471447	0,168064	-0,026615	-0,227153	-1,976100	-11,440483	0,525655	0,168064	-0,026615	-0,227153	-1,976100	-11,440483	0,525655
15:13:08,80	0,411007	3,281023	-0,105970	-0,112025	0,311003	2,196960	0,164999	-0,026172	-0,228704	0,097382	1,584175	0,546992	-0,709018	-3,074914	-1,460995	-21,176558	10,580285	12,424854	0,164999	-0,026172	-0,228704	-1,957110	-11,368213	0,546992	0,164999	-0,026172	-0,228704	-1,957110	-11,368213	0,546992
15:13:08,85	0,411007	3,281023	-0,105970	-0,112025	0,311003	2,196960	0,167228	-0,023284	-0,230322	-0,051709	1,638023	0,500400	-0,704825	-3,070827	-1,459008	-21,118154	10,538949	12,461814	0,167228	-0,023284	-0,230322	-1,879480	-11,489401	0,500400	0,167228	-0,023284	-0,230322	-1,879480	-11,489401	0,500400
15:13:08,90	0,411007	3,281023	-0,105970	-0,112025	0,311003	2,196960	0,161592	-0,024871	-0,228335	0,024232	1,416168	0,537359	-0,706653	-3,074753	-1,459016	-21,176041	10,595778	12,468180	0,161592	-0,024871	-0,228335	-1,928137	-11,268784	0,537359	0,161592	-0,024871	-0,228335	-1,928137	-11,268784	0,537359
15:13:08,95	0,411007	3,281023	-0,105970	-0,112025	0,311003	2,196960	0,165906	-0,025251	-0,228343	0,064268	1,561949	0,543726	-0,706027	-3,070964	-1,457885	-21,135510	10,534476	12,417331	0,165906	-0,025251	-0,228343	-1,917938	-11,461650	0,543726	0,165906	-0,025251	-0,228343	-1,917938	-11,461650	0,543726
15:13:09,00	0,411007	3,281023	-0,105970	-0,112025	0,311003	2,196960	0,162312	-0,023899	-0,227212	-0,038863	1,440804	0,492876	-0,699018	-3,075225	-1,459783	-21,166786	10,535476	12,458180	0,162312	-0,023899	-0,227212	-1,914932	-11,300653	0,492876	0,162312	-0,023899	-0,227212	-1,914932	-11,300653	0,492876
15:13:09,05	0,411007	3,281023	-0,105970	-0,112025	0,311003	2,196960	0,162497	-0,032099	-0,229111	0,372759	1,422860	0,533725	-0,700738	-3,073706	-1,461327	-21,131457	10,520565	12,463052	0,162042	-0,029851	-0,230654	-2,082677	-11,283031	0,538597	0,162042	-0,029851	-0,230654	-2,082677	-11,283031	0,538597
15:13:09,10	0,411007	3,281023	-0,105970	-0,112025	0,311003	2,196960	0,162042	-0,029851	-0,230654	0,260610	1,437227	0,538597	-0,704291	-3,076179	-1,459411	-21,171096	10,572266	12,443588	0,162042	-0,029851	-0,230654	-2,082677	-11,283031	0,538597	0,162042	-0,029851	-0,230654	-2,082677	-11,283031	0,538597
15:13:09,15	0,411007	3,281023	-0,105970	-0,112025	0,311003	2,196960	0,165960	-0,028010	-0,228738	0,189843	1,580814	0,519133	-0,703045	-3,071182	-1,457808	-21,108500	10,531127	12,494905	0,165960	-0,028010	-0,228738	-2,008940	-11,447053	0,519133	0,165960	-0,028010	-0,228738	-2,008940	-11,447053	0,519133
15:13:09,20	0,411007	3,281023	-0,105970	-0,112025	0,311003	2,196960	0,161009	-0,026590	-0,227136	0,111691	1,398143	0,570450	-0,703158	-3,076460	-1,460904	-21,161052	10,515181	12,515396	0,161009	-0,026590	-0,227136	-1,975649	-11,241073	0,570450	0,161009	-0,026590	-0,227136	-1,975649	-11,241073	0,570450
15:13:09,25	0,411007	3,281023	-0,105970	-0,112025	0,311003	2,196960	0,165636	-0,029132	-0,230231	0,203759	1,601219	0,590941	-0,703672	-3,076773	-1,460545	-21,139685	10,530726	12,462024	0,165636	-0,029132	-0,230231	-2,083082	-11,401232	0,590941	0,165636	-0,029132	-0,230231	-2,083082	-11,401232	0,590941
15:13:09,30	0,411007	3,281023	-0,105970	-0,112025	0,311003	2,196960	0,166165	-0,028843	-0,229872	0,212894	1,639454	0,537569	-0,703652	-3,074765	-1,460147	-21,124903	10,533884	12,476568	0,166165	-0,028843	-0,229872	-2,051286	-11,404516	0,537569	0,166165	-0,028843	-0,229872	-2,051286	-11,404516	0,537569
15:13:09,35	0,411007	3,281023	-0,105970	-0,112025	0,311003	2,196960	0,164416	-0,027857	-0,229474	0,171730	1,559710	0,552113	-0,704271	-3,073238	-1,457814	-21,134815	10,526807	12,494523	0,164416	-0,027857	-0,229474	-2,015021	-11,346935	0,552113	0,164416	-0,027857	-0,229474	-2,015021	-11,346935	0,552113
15:13:09,40	0,411007	3,281023	-0,105970	-0,112025	0,311003	2,196960	0,163403	-0,026557	-0,227141	0,093049	1,502000	0,570068	-0,706033	-3,075527	-1,460558	-21,139569	10,531485	12,456986	0,163403	-0,026557	-0,227141	-1,991659	-11,325142	0,570068	0,163403	-0,026557	-0,227141	-1,991659	-11,325142	0,570068
15:13:09,45	0,411007	3,281023	-0,105970	-0,112025	0,311003	2,196960	0,166266	-0,026175	-0,229885	0,074859	1,644435	0,532531	-0,706027	-3,076103	-1,460160	-21,142288	10,544518	12,466796	0,166266	-0,026175	-0,229885	-1,979861	-11,407475	0,532531	0,166266	-0,026175	-0,229885	-1,979861	-11,407475	0,532531
15:13:09,50	0,411007	3,281023	-0,105970	-0,112025	0,311003	2,196960	0,166762	-0,026468	-0,229487	0,100058	1,661356	0,542341	-0,704183	-3,074373	-1,456664	-21,117362	10,565749	12,455977	0,166762	-0,026468	-0,229487	-1,977716	-11,429490	0,542341	0,166762	-0,026468	-0,229487	-1,977716	-11,429490	0,542341
15:13:09,55	0,411007	3,281023	-0,105970	-0,112025	0,311003	2,196960	0,164341	-0,027200	-0,225991	0,168951	1,546438	0,531522	-0,706084	-3,074447	-1,460563	-21,174690	10,580121	12,478440	0,164341	-0,027200	-0,225991	-1,966253	-11,354365	0,531522	0,164341	-0,027200	-0,225991	-1,966253	-11,354365	0,531522
15:13:09,60	0,411007	3,281023	-0,105970	-0,112025	0,311003	2,196960	0,165356	-0,025591	-0,229890	0,069080	1,542379	0,553985	-0,700732	-3,077698	-1,458963	-21,144020	10,530633	12,490544	0,165356	-0,025591	-0,229890	-1,939840	-11,438093	0,553985	0,165356	-0,025591	-0,229890	-1,939840	-11,438093	0,553985
15:13:09,65	0,411007	3,281023	-0,105970	-0,112025	0,311003	2,196960	0,165495	-0,031852	-0,228290	0,367088	1,600907	0,566090	-0,701271	-3,076615	-1,457795	-21,127793	10,552697	12,490441	0,165495	-0,031852	-0,228290	-2,133259	-11,390470	0,566090	0,165495	-0,031852	-0,228290	-2,133259	-11,390470	0,566090
15:13:09,70	0,411007	3,281023	-0,105970	-0,112025	0,311003	2,196960	0,164264	-0,025028	-0,232223	0,042630	1,529766	0,535180	-0,706025	-3,073220	-1,462896	-21,135022	10,560482	12,459635	0,164264	-0,025028	-0,232223	-1,922095	-11,364981	0,535180	0,164264	-0,025028	-0,232223	-1,922095	-11,364981	0,535180
15:13:09,75	0,411007	3,281023	-0,105970	-0,112025	0,311003	2,196960	0,164264	-0,025028	-0,232223	0,042630	1,529766	0,535180	-0,703669	-3,075946	-1,459418	-21,152910	10,559842	12,423768	0,164264	-0,025028	-0,232223	-1,922095	-11,364981	0,535180	0,164264	-0,025028	-0,232223	-1,922095	-11,364981	0,535180
15:13:09,80	0,411007	3,281023	-0,105970	-0,112025	0,311003	2,196960	0,165447	-0,028433	-0,228745	0,210156	1,576107	0,499314	-0,703680	-3,072773	-1,460559	-21,132779	10,530498	12,462546	0,165447	-0,028433	-0,228745	-2,021808	-11,411500	0,499314	0,165447	-0,028433	-0,228745	-2,021808	-11,411500	0,499314
15:13:09,85	0,411007	3,281023	-0,105970	-0,112025	0,311003	2,196960	0,162705	-0,026836	-0,229886	0,111777	1,465626	0,538091	-0,703766	-3,073847	-1,460962	-21,183224	10,556525	12,468814	0,162705	-0,026836	-0,229886	-1,994840	-11,306730	0,538091	0,162705	-0,026836	-0,229886	-1,994840	-11,306730	0,538091
15:13:09,90	0,411007	3,281023	-0,105970	-0,112025	0,311003	2,196960	0,163677	-0,027298	-0,230289	0,133145	1,459482	0,544360	-0,702475	-3,072692	-1,459789	-21,126761	10,541420	12,448050	0,163677	-0,027298	-0,230289	-2,009779	-11,389193	0,544360	0,163677	-0,027298	-0,230289	-2,009779	-11,389193	0,544360
15:13:09,95	0,411007	3,281023	-0,105970	-0,112025	0,311003	2,196960	0,162032	-0,027839	-0,229116	0,176428	1,430357	0,523595	-0,703036	-3,071734	-1,458599	-21,111077	10,544080	12,476366	0,162032	-0,027839	-0,229116	-2,008965	-11,289132	0,523595	0,162032	-0,027839	-0,229116	-2,008965	-11,289132	0,523595
15:13:10,00	0,411007	3,281023	-0,105970	-0,112025	0,311003	2,196960	0,161483	-0,026874	-0,227926	0,136374	1,414055	0,551911	-0,704259	-3,072215	-1,460556	-21,136104	10,562316	12,473271	0,161483	-0,026874	-0,227926	-1,973238	-11,262327	0,551911	0,161483	-0,026874	-0,227926	-1,973238	-11,262327	0,551911
15:13:10,05	0,411007	3,281023	-0,105970	-0,112025	0,311003	2,196960	0,162510	-0,026056	-0,229883	0,097100	1,436702	0,548816	-0,706026	-3,076747	-1,461350	-21,145177	10,544469	12,433536	0,162510	-0,026056	-0,229883	-1,948273	-11,320353	0,548816	0,162510	-0,026056	-0,229883	-1,948273	-11,320353	0,548816
15:13:10,10	0,411007	3,281023	-0,105970	-0,112025	0,311003	2,196960	0,167319	-0,026791	-0,230677	0,115362	1,687834	0,509082	-0,703066	-3,074892	-1,460558	-21,136927	10,557151	12,453543	0,167319	-0,026791	-0,230677	-1,987760	-11,446724	0,509082	0,167319	-0,026791	-0,230677	-1,987760	-11,446724	0,509082
15:13:10,15	0,411007	3,281023	-0,105970	-0,112025	0,311003	2,196960	0,164233	-0,028428	-0,229885	0,215551	1,528138	0,529089	-0,705409	-3,077193	-1,458185	-21,130224	10,538787	12,494302	0,164233	-0,028428	-0,229885	-2,016011	-11,364128	0,529089	0,164233	-0,028428	-0,229885	-2,016011	-11,364128	0,529089
15:13:10,20	0,411007	3,281023	-0,105970	-0,112025	0,311003	2,196960	0,167397	-0,027548	-0,227512	0,157269	1,707668	0,569847	-0,703702	-3,072626	-1,461330	-21,143612	10,543472	12,478096	0,167397	-0,027548	-0,227512	-2,005258	-11,432995	0,569847	0,167397	-0,027548	-0,227512	-2,005258	-11,432995	0,569847
15:13:10,25	0,411007	3,281023	-0,105970	-0,112025	0,311003	2,196960	0,162588	-0,026743	-0,230658	0,112783	1,443657	0,553641	-0,701820	-3,072724	-1,458220	-21,086911	10,503119	12,440722	0,162588	-0,026743	-0,230658	-1,986569	-11,319489	0,553641	0,162588	-0,026743	-0,230658	-1,986569	-11,319489	0,553641
15:13:10,30	0,411007	3,281023	-0,105970	-0,112025	0,311003	2,196960	0,161733	-0,028422	-0,227547	0,193482	1,468475	0,516267	-0,704279	-3,076935	-1,460161	-21,157556	10,556106	12,467503	0,161733	-0,028422	-0,227547	-2,037651	-11,227549	0,516267	0,161733	-0,028422	-0,227547	-2,037651	-11,227549	0,516267
15:13:10,35	0,411007	3,281023	-0,105970	-0,112025	0,311003	2,196960	0,166609	-0,028398	-0,229488	0,202790	1,634338	0,543048	-0,704205	-3,077467	-1,459750	-21,131787	10,578854	12,477341	0,166609	-0,028398	-0,229488	-2,026445	-11,444430	0,543048	0,166609	-0,028398	-0,229488	-2,026445	-11,444430	0,543048
15:13:10,40	0,411007	3,281023	-0,105970	-0,112025	0,311003	2,196960	0,167032	-0,028728	-0,229078	0,252558	1,667305	0,552886	-0,706103	-3,072918	-1,458999	-21,161672	10,524958	12,490347	0,167032	-0,028728	-0,229078	-2,002617	-11,444711	0,552886	0,167032	-0,028728	-0,229078	-2,002617	-11,444711	0,552886
15:13:10,45	0,411007	3,281023	-0,105970	-0,112025	0,311003	2,196960	0,164042	-0,024811	-0,228326	-0,012787	1,512888	0,565892	-0,709475	-3,076655	-1,459755	-21,116569	10,583117	12,476534	0,164042	-0,024811	-0,228326	-1,960413	-11,364406	0,565892	0,164042	-0,024811	-0,228326	-1,960413	-11,364406	0,565892
15:13:10,50	0,411007	3,281023	-0,105970	-0,112025	0,311003	2,196960	0,168964	-0,023758	-0,229082	0,005394	1,778811	0,552079	-0,703032	-3,073514	-1,460948	-21,119348	10,563535	12,449169	0,168964	-0,023758	-0,229082	-1,859598	-11,484859	0,552079	0,168964	-0,023758	-0,229082	-1,859598	-11,484859	0,552079
15:13:10,55	0,411007	3,281023	-0,105970	-0,112025	0,311003	2,196960	0,163022	-0,027768	-0,230275	0,195572	1,477215	0,524715	-0,705441	-3,071435	-1,461360	-21,143919	10,580472	12,450107	0,163022	-0,027768	-0,230275	-1,984215	-11,320013	0,524715	0,163022	-0,027768	-0,230275	-1,984215	-11,320013	0,524715
15:13:10,60	0,411007	3,281023	-0,105970	-0,112025	0,311003	2,196960	0,162427	-0,024642	-0,230687	0,035388	1,416524	0,525652	-0,708331	-3,075325	-1,460167	-21,127461	10,574478	12,457634	0,162427	-0,024642	-0,230687	-1,898986	-11,333992	0,525652	0,162427	-0,024642	-0,230687	-1,898986	-11,333992	0,525652
15:13:10,65	0,411007	3,281023	-0,105970	-0,112025	0,311003	2,196960	0,167240	-0,024084	-0,229494	0,009406	1,684051	0,533179	-0,704894	-3,076062	-1,459028	-21,170357	10,548957	12,437668	0,167240	-0,024084	-0,229494	-1,881158	-11,444286	0,533179	0,167240	-0,024084	-0,229494	-1,881158	-11,444286	0,533179
15:13:10,70	0,411007	3,281023	-0,105970	-0,112025	0,311003	2,196960	0,166159	-0,027429	-0,228355	0,139829	1,603477	0,513214	-0,705456	-3,073059	-1,458633	-21,151035	10,554698	12,452297	0,166159	-0,027429	-0,228355	-2,013368	-11,440041	0,513214	0,166159	-0,027429	-0,228355	-2,013368	-11,440041	0,513214
15:13:10,75	0,411007	3,281023	-0,105970	-0,112025	0,311003	2,196960	0,163841	-0,025441	-0,227960	0,051069	1,496770	0,527842	-0,706602	-3,074315	-1,460938	-21,134261	10,560016	12,472694	0,163841	-0,025441	-0,227960	-1,946043	-11,364735	0,527842	0,163841	-0,025441	-0,227960	-1,946043	-11,364735	0,527842
15:13:10,80	0,411007	3,281023	-0,105970	-0,112025	0,311003	2,196960	0,165501	-0,025076	-0,230265	0,045088	1,594961	0,548239	-0,707823	-3,073777	-1,460193	-21,154273	10,552285	12,447842	0,165501	-0,025076	-0,230265	-1,923382	-11,396859	0,548239	0,165501	-0,025076	-0,230265	-1,923382	-11,396859	0,548239
15:13:10,85	0,411007	3,281023	-0,105970	-0,112025	0,311003	2,196960	0,165646	-0,023751	-0,229520	-0,040540	1,589023	0,523387	-0,703583	-3,075291	-1,461702	-21,099077	10,550047	12,458319	0,165646	-0,023751	-0,229520	-1,904957	-11,414161	0,523387	0,165646	-0,023751	-0,229520	-1,904957	-11,414161	0,523387
15:13:10,90	0,411007	3,281023	-0,105970	-0,112025	0,311003	2,196960	0,164837	-0,028179	-0,231029	0,215410	1,595888	0,533865	-0,704283	-3,074452	-1,458986	-21,146111	10,536564	12,485793	0,164837	-0,028179	-0,231029	-1,996657	-11,343808	0,533865	0,164837	-0,028179	-0,231029	-1,996657	-11,343808	0,533865
15:13:10,95	0,411007	3,281023	-0,105970	-0,112025	0,311003	2,196960	0,164460	-0,027153	-0,228313	0,126839	1,542311	0,561338	-0,705996	-3,077261	-1,461325	-21,136382	10,563994	12,458211	0,164460	-0,027153	-0,228313	-2,004649	-11,367818	0,561338	0,164460	-0,027153	-0,228313	-2,004649	-11,367818	0,561338
15:13:11,00	0,411007	3,281023	-0,105970	-0,112025	0,311003	2,196960	0,167749	-0,027075	-0,230652	0,151393	1,708062	0,533756	-0,706630	-3,073134	-1,458621	-21,145680	10,550278	12,466415	0,167749	-0,027075	-0,230652	-1,973957	-11,460272	0,533756	0,167749	-0,027075	-0,230652	-1,973957	-11,460272	0,533756
15:13:11,05	0,411007	3,281023	-0,105970	-0,112025	0,311003	2,196960	0,164492	-0,024462	-0,227948	-0,000987	1,537470	0,541960	-0,708954	-3,076757	-1,460931	-21,151256	10,599934	12,483065	0,164492	-0,024462	-0,227948	-1,921252	-11,375138	0,541960	0,164492	-0,024462	-0,227948	-1,921252	-11,375138	0,541960
15:13:11,10	0,411007	3,281023	-0,105970	-0,112025	0,311003	2,196960	0,168792	-0,024261	-0,230258	0,028765	1,731413	0,558610	-0,705909	-3,075956	-1,460175	-21,101968	10,573610	12,423758	0,168792	-0,024261	-0,230258	-1,875705	-11,518746	0,558610	0,168792	-0,024261	-0,230258	-1,875705	-11,518746	0,558610
15:13:11,15	0,411007	3,281023	-0,105970	-0,112025	0,311003	2,196960	0,166575	-0,026497	-0,229502	0,146915	1,672002	0,499303	-0,703658	-3,072542	-1,459795	-21,137524	10,566160	12,448775	0,166575	-0,026497	-0,229502	-1,933128	-11,404162	0,499303	0,166575	-0,026497	-0,229502	-1,933128	-11,404162	0,499303
15:13:11,20	0,411007	3,281023	-0,105970	-0,112025	0,311003	2,196960	0,162494	-0,026739	-0,229122	0,135276	1,432701	0,524320	-0,703019	-3,073573	-1,460168	-21,113889	10,560313	12,448529	0,162494	-0,026739	-0,229122	-1,963774	-11,323072	0,524320	0,162494	-0,026739	-0,229122	-1,963774	-11,323072	0,524320
15:13:11,25	0,411007	3,281023	-0,105970	-0,112025	0,311003	2,196960	0,163067	-0,027809	-0,229495	0,197647	1,485903	0,524074	-0,703692	-3,072715	-1,458999	-21,143894	10,543537	12,476671	0,163067	-0,027809	-0,229495	-1,985364	-11,314871	0,524074	0,163067	-0,027809	-0,229495	-1,985364	-11,314871	0,524074
15:13:11,30	0,411007	3,281023	-0,105970	-0,112025	0,311003	2,196960	0,162661	-0,026797	-0,228326	0,115479	1,447162	0,552216	-0,700172	-3,070577	-1,462506	-21,134323	10,527448	12,464581	0,162661	-0,026797	-0,228326	-1,988069	-11,321694	0,552216	0,162661	-0,026797	-0,228326	-1,988069	-11,321694	0,552216
15:13:11,35	0,411007	3,281023	-0,105970	-0,112025	0,311003	2,196960	0,159049	-0,028776	-0,231834	0,209237	1,275701	0,540126	-0,703661	-3,074213	-1,459357	-21,122327	10,520931	12,495106	0,159049	-0,028776	-0,231834	-2,049660	-11,209657	0,540126	0,159049	-0,028776	-0,231834	-2,049660	-11,209657	0,540126
15:13:11,40	0,411007	3,281023	-0,105970	-0,112025	0,311003	2,196960	0,163942	-0,027573	-0,228684	0,147047	1,543798	0,570652	-0,703058	-3,072355	-1,460522	-21,114056	10,537619	12,501490	0,163942	-0,027573	-0,228684	-2,017433	-11,325681	0,570652	0,163942	-0,027573	-0,228684	-2,017433	-11,325681	0,570652
15:13:11,45	0,411007	3,281023	-0,105970	-0,112025	0,311003	2,196960	0,162032	-0,027165	-0,229849	0,144445	1,443267	0,577035	-0,703674	-3,072954	-1,459366	-21,122176	10,511122	12,490136	0,162032	-0,027165	-0,229849	-1,988046	-11,276232	0,577035	0,162032	-0,027165	-0,229849	-1,988046	-11,276232	0,577035
15:13:11,50	0,411007	3,281023	-0,105970	-0,112025	0,311003	2,196960	0,162858	-0,026932	-0,228693	0,105301	1,492454	0,565681	-0,707213	-3,073266	-1,459772	-21,146523	10,572389	12,487092	0,162858	-0,026932	-0,228693	-2,008868	-11,291914	0,565681	0,162858	-0,026932	-0,228693	-2,008868	-11,291914	0,565681
15:13:11,55	0,411007	3,281023	-0,105970	-0,112025	0,311003	2,196960	0,164898	-0,024023	-0,229099	-0,005102	1,546818	0,562638	-0,702549	-3,075323	-1,463256	-21,150297	10,522092	12,488141	0,164898	-0,024023	-0,229099	-1,890884	-11,397695	0,562638	0,164898	-0,024023	-0,229099	-1,890884	-11,397695	0,562638
15:13:11,60	0,411007	3,281023	-0,105970	-0,112025	0,311003	2,196960	0,164348	-0,029090	-0,232583	0,212964	1,540075	0,563686	-0,702437	-3,073053	-1,456674	-21,134280	10,596677	12,457645	0,164348	-0,029090	-0,232583	-2,070620	-11,361227	0,563686	0,164348	-0,029090	-0,232583	-2,070620	-11,361227	0,563686
15:13:11,65	0,411007	3,281023	-0,105970	-0,112025	0,311003	2,196960	0,162326	-0,028053	-0,226001	0,231629	1,411514	0,533191	-0,701312	-3,071879	-1,461306	-21,123346	10,542616	12,497750	0,162326	-0,028053	-0,226001	-1,970531	-11,331068	0,533191	0,162326	-0,028053	-0,226001	-1,970531	-11,331068	0,533191
15:13:11,70	0,411007	3,281023	-0,105970	-0,112025	0,311003	2,196960	0,160746	-0,028440	-0,230633	0,210380	1,365868	0,573295	-0,706099	-3,076495	-1,460159	-21,184015	10,573788	12,492316	0,160746	-0,028440	-0,230633	-2,022127	-11,252706	0,573295	0,160746	-0,028440	-0,230633	-2,022127	-11,252706	0,573295
15:13:11,75	0,411007	3,281023	-0,105970	-0,112025	0,311003	2,196960	0,167137	-0,026602	-0,229486	0,111488	1,630069	0,567862	-0,707814	-3,075796	-1,461325	-21,146571	10,542683	12,476916	0,167137	-0,026602	-0,229486	-1,976770	-11,490191	0,567862	0,167137	-0,026602	-0,229486	-1,976770	-11,490191	0,567862
15:13:11,80	0,411007	3,281023	-0,105970	-0,112025	0,311003	2,196960	0,167390	-0,024767	-0,230652	0,007856	1,691176	0,552462	-0,703080	-3,074535	-1,458977	-21,129434	10,521548	12,485330	0,167390	-0,024767	-0,230652	-1,936360	-11,448902	0,552462	0,167390	-0,024767	-0,230652	-1,936360	-11,448902	0,552462
15:13:11,85	0,411007	3,281023	-0,105970	-0,112025	0,311003	2,196960	0,163930	-0,028236	-0,228304	0,178511	1,536709	0,560876	-0,708957	-3,075124	-1,457827	-21,143438	10,567486	12,480298	0,163930	-0,028236	-0,228304	-2,038025	-11,331826	0,560876	0,163930	-0,028236	-0,228304	-2,038025	-11,331826	0,560876
15:13:11,90	0,411007	3,281023	-0,105970	-0,112025	0,311003	2,196960	0,167379	-0,023441	-0,227154	-0,038049	1,680942	0,555843	-0,700137	-3,074838	-1,460542	-21,125165	10,505031	12,461948	0,167379	-0,023441	-0,227154	-1,878175	-11,458312	0,555843	0,167379	-0,023441	-0,227154	-1,878175	-11,458312	0,555843
15:13:11,95	0,411007	3,281023	-0,105970	-0,112025	0,311003	2,196960	0,162721	-0,030937	-0,229869	0,306784	1,485788	0,537493	-0,703101	-3,073757	-1,460545	-21,137320	10,527938	12,476992	0,162721	-0,030937	-0,229869	-2,121766	-11,287827	0,537493	0,162721	-0,030937	-0,229869	-2,121766	-11,287827	0,537493
15:13:12,00	0,411007	3,281023	-0,105970	-0,112025	0,311003	2,196960	0,163268	-0,027829	-0,229872	0,158957	1,492217	0,552537	-0,706547	-3,075903	-1,460549	-21,107231	10,534118	12,446898	0,163268	-0,027829	-0,229872	-2,025658	-11,324285	0,552537	0,163268	-0,027829	-0,229872	-2,025658	-11,324285	0,552537
15:13:12,05	0,411007	3,281023	-0,105970	-0,112025	0,311003	2,196960	0,166849	-0,025918	-0,229877	0,079978	1,701400	0,522444	-0,706004	-3,071219	-1,459794	-21,131494	10,576666	12,458530	0,166849	-0,025918	-0,229877	-1,954619	-11,396215	0,522444	0,166849	-0,025918	-0,229877	-1,954619	-11,396215	0,522444
15:13:12,10	0,411007	3,281023	-0,105970	-0,112025	0,311003	2,196960	0,162521	-0,024046	-0,229121	0,007347	1,434053	0,534076	-0,704859	-3,073478	-1,459011	-21,141569	10,539101	12,456817	0,162521	-0,024046	-0,229121	-1,880293	-11,323807	0,534076	0,162521	-0,024046	-0,229121	-1,880293	-11,323807	0,534076
15:13:12,15	0,411007	3,281023	-0,105970	-0,112025	0,311003	2,196960	0,163905	-0,026167	-0,228338	0,080074	1,516092	0,532362	-0,705425	-3,074948	-1,460151	-21,137191	10,561293	12,482086	0,163905	-0,026167	-0,228338	-1,974072	-11,350433	0,532362	0,163905	-0,026167	-0,228338	-1,974072	-11,350433	0,532362
15:13:12,20	0,411007	3,281023	-0,105970	-0,112025	0,311003	2,196960	0,165461	-0,026412	-0,229478	0,114208	1,589693	0,557631	-0,706599	-3,071042	-1,460175	-21,124928	10,556597	12,467665	0,165461	-0,026412	-0,229478	-1,959149	-11,398968	0,557631	0,165461	-0,026412	-0,229478	-1,959149	-11,398968	0,557631
15:13:12,25	0,411007	3,281023	-0,105970	-0,112025	0,311003	2,196960	0,162665	-0,023443	-0,229502	-0,038134	1,457308	0,543210	-0,703707	-3,072759	-1,457849	-21,155322	10,543551	12,461544	0,162665	-0,023443	-0,229502	-1,878396	-11,311926	0,543210	0,162665	-0,023443	-0,229502	-1,878396	-11,311926	0,543210
15:13:12,30	0,411007	3,281023	-0,105970	-0,112025	0,311003	2,196960	0,162706	-0,026805	-0,227176	0,110218	1,439634	0,537090	-0,705493	-3,075802	-1,459775	-21,163565	10,535408	12,476315	0,162706	-0,026805	-0,227176	-1,993996	-11,332808	0,537090	0,162706	-0,026805	-0,227176	-1,993996	-11,332808	0,537090
15:13:12,35	0,411007	3,281023	-0,105970	-0,112025	0,311003	2,196960	0,166234	-0,026780	-0,229102	0,097741	1,620016	0,551861	-0,706016	-3,075921	-1,458622	-21,152860	10,576962	12,452501	0,166234	-0,026780	-0,229102	-2,004506	-11,429364	0,551861	0,166234	-0,026780	-0,229102	-2,004506	-11,429364	0,551861
15:13:12,40	0,411007	3,281023	-0,105970	-0,112025	0,311003	2,196960	0,166599	-0,026387	-0,227949	0,118608	1,627468	0,528046	-0,704851	-3,074799	-1,460953	-21,136291	10,532620	12,447852	0,166599	-0,026387	-0,227949	-1,952733	-11,450531	0,528046	0,166599	-0,026387	-0,227949	-1,952733	-11,450531	0,528046
15:13:12,45	0,411007	3,281023	-0,105970	-0,112025	0,311003	2,196960	0,165045	-0,026835	-0,230280	0,111821	1,583185	0,523397	-0,704892	-3,074645	-1,462105	-21,152812	10,542366	12,478121	0,165045	-0,026835	-0,230280	-1,994740	-11,372832	0,523397	0,165045	-0,026835	-0,230280	-1,994740	-11,372832	0,523397
15:13:12,50	0,411007	3,281023	-0,105970	-0,112025	0,311003	2,196960	0,164932	-0,026722	-0,231432	0,106115	1,558128	0,553666	-0,704840	-3,075375	-1,461295	-21,127813	10,539213	12,501397	0,164932	-0,026722	-0,231432	-1,991560	-11,389019	0,553666	0,164932	-0,026722	-0,231432	-1,991560	-11,389019	0,553666
15:13:12,55	0,411007	3,281023	-0,105970	-0,112025	0,311003	2,196960	0,165538	-0,027132	-0,230622	0,137227	1,612863	0,576942	-0,705415	-3,074261	-1,459371	-21,134072	10,567768	12,486735	0,165538	-0,027132	-0,230622	-1,992668	-11,381849	0,576942	0,165538	-0,027132	-0,230622	-1,992668	-11,381849	0,576942
15:13:12,60	0,411007	3,281023	-0,105970	-0,112025	0,311003	2,196960	0,164861	-0,026077	-0,228698	0,103959	1,557985	0,562281	-0,707720	-3,074224	-1,459003	-21,122504	10,591263	12,457681	0,164861	-0,026077	-0,228698	-1,943107	-11,383620	0,562281	0,164861	-0,026077	-0,228698	-1,943107	-11,383620	0,562281
15:13:12,65	0,411007	3,281023	-0,105970	-0,112025	0,311003	2,196960	0,165981	-0,024062	-0,228330	0,025319	1,614511	0,533226	-0,704232	-3,072831	-1,460941	-21,127621	10,568815	12,468694	0,165981	-0,024062	-0,228330	-1,863582	-11,415036	0,533226	0,165981	-0,024062	-0,228330	-1,863582	-11,415036	0,533226
15:13:12,70	0,411007	3,281023	-0,105970	-0,112025	0,311003	2,196960	0,163031	-0,026386	-0,230269	0,124168	1,467868	0,544240	-0,703613	-3,073437	-1,459007	-21,113063	10,543509	12,442348	0,163031	-0,026386	-0,230269	-1,947167	-11,330051	0,544240	0,163031	-0,026386	-0,230269	-1,947167	-11,330051	0,544240
15:13:12,75	0,411007	3,281023	-0,105970	-0,112025	0,311003	2,196960	0,163247	-0,027226	-0,228335	0,153203	1,504346	0,517894	-0,705509	-3,072357	-1,460970	-21,164922	10,544882	12,458488	0,163247	-0,027226	-0,228335	-1,984060	-11,310507	0,517894	0,163247	-0,027226	-0,228335	-1,984060	-11,310507	0,517894
15:13:12,80	0,411007	3,281023	-0,105970	-0,112025	0,311003	2,196960	0,163259	-0,025044	-0,230297	0,015008	1,459385	0,534033	-0,704242	-3,071854	-1,460168	-21,117180	10,526605	12,462062	0,163259	-0,025044	-0,230297	-1,950982	-11,356429	0,534033	0,163259	-0,025044	-0,230297	-1,950982	-11,356429	0,534033
15:13:12,85	0,411007	3,281023	-0,105970	-0,112025	0,311003	2,196960	0,162190	-0,025889	-0,229495	0,066983	1,454288	0,537608	-0,702491	-3,077411	-1,460133	-21,137015	10,528771	12,486018	0,162190	-0,025889	-0,229495	-1,965328	-11,277619	0,537608	0,162190	-0,025889	-0,229495	-1,965328	-11,277619	0,537608
15:13:12,90	0,411007	3,281023	-0,105970	-0,112025	0,311003	2,196960	0,166127	-0,030185	-0,229460	0,282325	1,640750	0,561563	-0,707245	-3,071411	-1,459418	-21,154853	10,556034	12,457637	0,166127	-0,030185	-0,229460	-2,087210	-11,400210	0,561563	0,166127	-0,030185	-0,229460	-2,087210	-11,400210	0,561563
15:13:12,95	0,411007	3,281023	-0,105970	-0,112025	0,311003	2,196960	0,163307	-0,023068	-0,228745	-0,073086	1,465052	0,533183	-0,707711	-3,077199	-1,458990	-21,113140	10,552498	12,451051	0,163307	-0,023068	-0,228745	-1,883909	-11,354571	0,533183	0,163307	-0,023068	-0,228745	-1,883909	-11,354571	0,533183
15:13:13,00	0,411007	3,281023	-0,105970	-0,112025	0,311003	2,196960	0,168553	-0,025558	-0,228317	0,074201	1,775723	0,526596	-0,705420	-3,075099	-1,459770	-21,132044	10,545069	12,466725	0,168553	-0,025558	-0,228317	-1,932105	-11,455691	0,526596	0,168553	-0,025558	-0,228317	-1,932105	-11,455691	0,526596
15:13:13,05	0,411007	3,281023	-0,105970	-0,112025	0,311003	2,196960	0,165589	-0,026492	-0,229098	0,106905	1,608946	0,542270	-0,701341	-3,075044	-1,460561	-21,160451	10,568713	12,459278	0,165589	-0,026492	-0,229098	-1,972753	-11,389805	0,542270	0,165589	-0,026492	-0,229098	-1,972753	-11,389805	0,542270
15:13:13,10	0,411007	3,281023	-0,105970	-0,112025	0,311003	2,196960	0,163502	-0,029997	-0,229888	0,295438	1,463982	0,534823	-0,707133	-3,074553	-1,461712	-21,112756	10,575599	12,463626	0,163502	-0,029997	-0,229888	-2,059363	-11,370915	0,534823	0,163502	-0,029997	-0,229888	-2,059363	-11,370915	0,534823
15:13:13,15	0,411007	3,281023	-0,105970	-0,112025	0,311003	2,196960	0,165973	-0,024736	-0,231039	0,051629	1,630328	0,539171	-0,707244	-3,069503	-1,460186	-21,140471	10,539707	12,472252	0,165973	-0,024736	-0,231039	-1,890111	-11,398530	0,539171	0,165973	-0,024736	-0,231039	-1,890111	-11,398530	0,539171
15:13:13,21	0,411007	3,281023	-0,105970	-0,112025	0,311003	2,196960	0,161654	-0,022114	-0,229513	-0,129615	1,399722	0,547798	-0,710208	-3,072441	-1,460952	-21,159619	10,556336	12,487036	0,161654	-0,022114	-0,229513	-1,865590	-11,290152	0,547798	0,161654	-0,022114	-0,229513	-1,865590	-11,290152	0,547798
15:13:13,26	0,411007	3,281023	-0,105970	-0,112025	0,311003	2,196960	0,165681	-0,021016	-0,230279	-0,181895	1,584201	0,562581	-0,706597	-3,076363	-1,460518	-21,132300	10,553702	12,500984	0,165681	-0,021016	-0,230279	-1,831659	-11,421749	0,562581	0,165681	-0,021016	-0,230279	-1,831659	-11,421749	0,562581
15:13:13,31	0,411007	3,281023	-0,105970	-0,112025	0,311003	2,196960	0,167272	-0,026105	-0,229845	0,094105	1,691930	0,576529	-0,707740	-3,072315	-1,459787	-21,119407	10,574917	12,457883	0,167272	-0,026105	-0,229845	-1,955136	-11,438946	0,576529	0,167272	-0,026105	-0,229845	-1,955136	-11,438946	0,576529
15:13:13,36	0,411007	3,281023	-0,105970	-0,112025	0,311003	2,196960	0,164338	-0,023091	-0,229114	-0,037818	1,539902	0,533428	-0,705994	-3,073384	-1,460171	-21,124244	10,554071	12,457641	0,164338	-0,023091	-0,229114	-1,850439	-11,360628	0,533428	0,164338	-0,023091	-0,229114	-1,850439	-11,360628	0,533428
15:13:13,41	0,411007	3,281023	-0,105970	-0,112025	0,311003	2,196960	0,164391	-0,025137	-0,229498	0,048127	1,548896	0,533187	-0,706043	-3,072659	-1,461356	-21,143644	10,553992	12,448968	0,164391	-0,025137	-0,229498	-1,925143	-11,355800	0,533187	0,164391	-0,025137	-0,229498	-1,925143	-11,355800	0,533187
15:13:13,46	0,411007	3,281023	-0,105970	-0,112025	0,311003	2,196960	0,163787	-0,024733	-0,230683	0,017326	1,500725	0,524514	-0,707829	-3,075164	-1,462877	-21,143711	10,529641	12,482350	0,163787	-0,024733	-0,230683	-1,924192	-11,356555	0,524514	0,163787	-0,024733	-0,230683	-1,924192	-11,356555	0,524514
15:13:13,51	0,411007	3,281023	-0,105970	-0,112025	0,311003	2,196960	0,166850	-0,024438	-0,232204	-0,019106	1,672131	0,557895	-0,706046	-3,074586	-1,459764	-21,152571	10,567190	12,491834	0,166850	-0,024438	-0,232204	-1,937513	-11,425613	0,557895	0,166850	-0,024438	-0,232204	-1,937513	-11,425613	0,557895
15:13:13,56	0,411007	3,281023	-0,105970	-0,112025	0,311003	2,196960	0,165457	-0,025694	-0,229091	0,074267	1,573257	0,567380	-0,703067	-3,073718	-1,456260	-21,137116	10,554017	12,489764	0,165457	-0,025694	-0,229091	-1,942694	-11,415151	0,567380	0,165457	-0,025694	-0,229091	-1,942694	-11,415151	0,567380
15:13:13,61	0,411007	3,281023	-0,105970	-0,112025	0,311003	2,196960	0,163217	-0,027840	-0,225587	0,182172	1,476716	0,565310	-0,704261	-3,071151	-1,459019	-21,130948	10,536316	12,452226	0,163217	-0,027840	-0,225587	-2,003240	-11,335804	0,565310	0,163217	-0,027840	-0,225587	-2,003240	-11,335804	0,565310
15:13:13,66	0,411007	3,281023	-0,105970	-0,112025	0,311003	2,196960	0,161591	-0,025522	-0,228346	0,049397	1,406365	0,527772	-0,703060	-3,072922	-1,459375	-21,127974	10,557115	12,482094	0,161591	-0,025522	-0,228346	-1,954063	-11,278526	0,527772	0,161591	-0,025522	-0,228346	-1,954063	-11,278526	0,527772
15:13:13,71	0,411007	3,281023	-0,105970	-0,112025	0,311003	2,196960	0,162524	-0,027447	-0,228702	0,169021	1,447059	0,557639	-0,705452	-3,072818	-1,463668	-21,138957	10,561059	12,470013	0,162524	-0,027447	-0,228702	-1,985588	-11,311076	0,557639	0,162524	-0,027447	-0,228702	-1,985588	-11,311076	0,557639
15:13:13,76	0,411007	3,281023	-0,105970	-0,112025	0,311003	2,196960	0,163630	-0,025323	-0,232995	0,056510	1,493067	0,545558	-0,705981	-3,071931	-1,460954	-21,117725	10,566931	12,453836	0,163126	-0,024422	-0,230282	-1,891799	-11,323070	0,529381	0,163126	-0,024422	-0,230282	-1,891799	-11,323070	0,529381
15:13:13,81	0,411007	3,281023	-0,105970	-0,112025	0,311003	2,196960	0,163126	-0,024422	-0,230282	0,025347	1,482348	0,529381	-0,707176	-3,078527	-1,458994	-21,153492	10,588885	12,462219	0,163126	-0,024422	-0,230282	-1,891799	-11,323070	0,529381	0,163126	-0,024422	-0,230282	-1,891799	-11,323070	0,529381
15:13:13,86	0,411007	3,281023	-0,105970	-0,112025	0,311003	2,196960	0,169436	-0,026685	-0,228321	0,144162	1,768512	0,537764	-0,706001	-3,077914	-1,461681	-21,133817	10,560840	12,496963	0,169436	-0,026685	-0,228321	-1,950646	-11,532235	0,537764	0,169436	-0,026685	-0,228321	-1,950646	-11,532235	0,537764
15:13:13,91	0,411007	3,281023	-0,105970	-0,112025	0,311003	2,196960	0,168317	-0,027397	-0,231008	0,166694	1,741370	0,572509	-0,704840	-3,073840	-1,460967	-21,143463	10,571473	12,439632	0,168317	-0,027397	-0,231008	-1,983942	-11,471512	0,572509	0,168317	-0,027397	-0,231008	-1,983942	-11,471512	0,572509
15:13:13,96	0,411007	3,281023	-0,105970	-0,112025	0,311003	2,196960	0,164209	-0,026365	-0,230294	0,117425	1,514085	0,515177	-0,706578	-3,072238	-1,461293	-21,113653	10,566439	12,516823	0,164209	-0,026365	-0,230294	-1,952215	-11,376321	0,515177	0,164209	-0,026365	-0,230294	-1,952215	-11,376321	0,515177
15:13:14,01	0,411007	3,281023	-0,105970	-0,112025	0,311003	2,196960	0,163690	-0,024059	-0,230620	0,008043	1,515436	0,592368	-0,705529	-3,073053	-1,460176	-21,173783	10,541742	12,482114	0,163690	-0,024059	-0,230620	-1,880551	-11,334238	0,592368	0,163690	-0,024059	-0,230620	-1,880551	-11,334238	0,592368
15:13:14,06	0,411007	3,281023	-0,105970	-0,112025	0,311003	2,196960	0,163872	-0,025375	-0,229503	0,025048	1,485165	0,557659	-0,707799	-3,072906	-1,460954	-21,144873	10,574947	12,468448	0,163872	-0,025375	-0,229503	-1,966892	-11,378782	0,557659	0,163872	-0,025375	-0,229503	-1,966892	-11,378782	0,557659
