# Supplementary material for: Characterization of interfragmentary motion associated with common osteosynthesis devices for rat fracture healing studies
Source: PLoS One. 2017 Apr 28;12(4):e0176735. doi: 10.1371/journal.pone.0176735 (PMC5409164; doi:10.1371/journal.pone.0176735)
Supplement: S1 Dataset — (ZIP) [file pone.0176735.s001.zip › S1_Dataset/RatFix/Specimen05/Plate_05U.txt]

%Tester: Sukopp Matthias
%Projekt: 
%Zeit: 11.03.2015 09:48:14
%Dateipfad: D:\Messungen\Fixator\Measurements\Fixator_20150311.txt
%Kommentar: Plate_05-U
%VI Version: D:\LVProjekte\Fixator\HauptVI\Fixator_v0.12.vi
%Virtueller Drehpunkt: 	0,0000	0,0000	0,0000
%Sensor zu Hexapod (Mitte): 	0,000000	0,000000	-26,500000
%Sensor zu Hexapod Trans (Mitte): 	-0,500000	-0,866025	0,000000	-0,866025	0,500000	0,000000	0,000000	0,000000	1,000000
%Hexapod zu Labor (Mitte): 	0,524982	3,437980	-0,063950
%Hexapod zu Labor Trans (Mitte): 	0,999982	0,003648	0,004674	-0,003665	0,999986	0,003701	-0,004660	-0,003718	0,999982
%Labor zu CR (Mitte): 	0,000000	0,000000	78,500000
%Labor zu CR Trans (Mitte): 	1,000000	0,000000	0,000000	0,000000	1,000000	0,000000	0,000000	0,000000	1,000000
%Zentrum Sensormasse: 	0,000000	0,000000	2,000000
%Sensormasse: 	200,000000E-3
--------------------------------------------------
Time	X	Y	Z	U	V	W	Exp_ Fx	Exp_ Fy	Exp_ Fz	Exp_ Mx	Exp_ My	Exp_ Mz	Sen_ Fx	Sen_ Fy	Sen_ Fz	Sen_ Mx	Sen_ My	Sen_ Mz	Hex_ Fx	Hex_ Fy	Hex_ Fz	Hex_ Mx	Hex_ My	Hex_ Mz	Lab_ Fx	Lab_ Fy	Lab_ Fz	Lab_ Mx	Lab_ My	Lab_ Mz	Laser
09:48:14,83	0,524982	3,437980	-0,063950	-0,213024	0,267020	-0,209990	0,102402	0,036998	-0,047965	-0,201131	-0,966813	-0,197205	-0,696791	-2,764473	-1,104109	-18,164716	13,169885	12,438678	0,102402	0,036998	-0,047965	2,703233	-9,005350	-0,197205	0,102402	0,036998	-0,047965	2,703233	-9,005350	-0,197205
09:48:14,88	0,524982	3,437980	-0,063950	-0,213024	0,267020	-0,209990	0,102402	0,036998	-0,047965	-0,201131	-0,966813	-0,197205	-0,690865	-2,757365	-1,101798	-18,149627	13,211216	12,430829	0,102402	0,036998	-0,047965	2,703233	-9,005350	-0,197205	0,102402	0,036998	-0,047965	2,703233	-9,005350	-0,197205
09:48:14,93	0,524982	3,437980	-0,063950	-0,213024	0,267020	-0,209990	0,093283	0,035420	-0,045654	-0,075737	-1,448561	-0,205053	-0,692522	-2,761438	-1,101756	-18,123133	13,258311	12,450530	0,093283	0,035420	-0,045654	2,704754	-8,771314	-0,205053	0,093283	0,035420	-0,045654	2,704754	-8,771314	-0,205053
09:48:14,98	0,524982	3,437980	-0,063950	-0,213024	0,267020	-0,209990	0,097639	0,034819	-0,045612	0,009557	-1,222682	-0,185353	-0,692683	-2,759042	-1,100624	-18,179950	13,219319	12,454348	0,097639	0,034819	-0,045612	2,742855	-8,887335	-0,185353	0,097639	0,034819	-0,045612	2,742855	-8,887335	-0,185353
09:48:15,03	0,524982	3,437980	-0,063950	-0,213024	0,267020	-0,209990	0,095645	0,036156	-0,044480	-0,122141	-1,356080	-0,181534	-0,691608	-2,757716	-1,102590	-18,213589	13,197701	12,450735	0,095645	0,036156	-0,044480	2,716108	-8,864203	-0,181534	0,095645	0,036156	-0,044480	2,716108	-8,864203	-0,181534
09:48:15,08	0,524982	3,437980	-0,063950	-0,213024	0,267020	-0,209990	0,093959	0,035888	-0,046446	-0,143735	-1,462073	-0,185147	-0,693325	-2,759945	-1,103350	-18,201199	13,218707	12,455961	0,093959	0,035888	-0,046446	2,673458	-8,837848	-0,185147	0,093959	0,035888	-0,046446	2,673458	-8,837848	-0,185147
09:48:15,13	0,524982	3,437980	-0,063950	-0,213024	0,267020	-0,209990	0,096748	0,036260	-0,047206	-0,138707	-1,316827	-0,179921	-0,695712	-2,758752	-1,100639	-18,218252	13,222814	12,464073	0,096748	0,036260	-0,047206	2,707711	-8,911524	-0,179921	0,096748	0,036260	-0,047206	2,707711	-8,911524	-0,179921
09:48:15,18	0,524982	3,437980	-0,063950	-0,213024	0,267020	-0,209990	0,096908	0,038924	-0,044495	-0,282213	-1,325300	-0,171809	-0,690409	-2,759737	-1,100260	-18,217036	13,202299	12,434873	0,096908	0,038924	-0,044495	2,773341	-8,932602	-0,171809	0,096908	0,038924	-0,044495	2,773341	-8,932602	-0,171809
09:48:15,23	0,524982	3,437980	-0,063950	-0,213024	0,267020	-0,209990	0,095109	0,033839	-0,044116	-0,034913	-1,407529	-0,201010	-0,693312	-2,760787	-1,100654	-18,204738	13,212284	12,420113	0,095109	0,033839	-0,044116	2,621411	-8,873622	-0,201010	0,095109	0,033839	-0,044116	2,621411	-8,873622	-0,201010
09:48:15,28	0,524982	3,437980	-0,063950	-0,213024	0,267020	-0,209990	0,097470	0,035828	-0,044510	-0,123583	-1,279119	-0,215770	-0,694465	-2,762905	-1,102171	-18,186079	13,194982	12,448847	0,097470	0,035828	-0,044510	2,688935	-8,930520	-0,215770	0,097470	0,035828	-0,044510	2,688935	-8,930520	-0,215770
09:48:15,33	0,524982	3,437980	-0,063950	-0,213024	0,267020	-0,209990	0,099881	0,035768	-0,046027	-0,126101	-1,128958	-0,187035	-0,696187	-2,764202	-1,100993	-18,163388	13,173811	12,446729	0,099881	0,035768	-0,046027	2,681683	-8,969591	-0,187035	0,099881	0,035768	-0,046027	2,681683	-8,969591	-0,187035
09:48:15,38	0,524982	3,437980	-0,063950	-0,213024	0,267020	-0,209990	0,101865	0,036611	-0,044849	-0,176911	-0,995539	-0,189154	-0,696232	-2,765886	-1,103730	-18,194007	13,199771	12,434747	0,101865	0,036611	-0,044849	2,697025	-8,991938	-0,189154	0,101865	0,036611	-0,044849	2,697025	-8,991938	-0,189154
09:48:15,43	0,524982	3,437980	-0,063950	-0,213024	0,267020	-0,209990	0,103346	0,035807	-0,047586	-0,127954	-0,958027	-0,201135	-0,694999	-2,762889	-1,101019	-18,157304	13,168395	12,412993	0,103346	0,035807	-0,047586	2,682903	-9,070680	-0,201135	0,103346	0,035807	-0,047586	2,682903	-9,070680	-0,201135
09:48:15,48	0,524982	3,437980	-0,063950	-0,213024	0,267020	-0,209990	0,101866	0,038692	-0,046415	-0,287320	-1,008459	-0,188084	-0,697990	-2,763162	-1,102559	-18,175698	13,178399	12,447798	0,101866	0,038692	-0,046415	2,749998	-9,004910	-0,188084	0,101866	0,038692	-0,046415	2,749998	-9,004910	-0,188084
09:48:15,53	0,524982	3,437980	-0,063950	-0,213024	0,267020	-0,209990	0,101866	0,038692	-0,046415	-0,287320	-1,008459	-0,188084	-0,693339	-2,763936	-1,101002	-18,225048	13,228756	12,469040	0,101866	0,038692	-0,046415	2,749998	-9,004910	-0,188084	0,101866	0,038692	-0,046415	2,749998	-9,004910	-0,188084
09:48:15,58	0,524982	3,437980	-0,063950	-0,213024	0,267020	-0,209990	0,100211	0,034278	-0,044858	-0,038838	-1,162427	-0,166842	-0,695080	-2,765513	-1,101397	-18,197695	13,165347	12,437363	0,100211	0,034278	-0,044858	2,651953	-9,028974	-0,166842	0,100211	0,034278	-0,044858	2,651953	-9,028974	-0,166842
09:48:15,63	0,524982	3,437980	-0,063950	-0,213024	0,267020	-0,209990	0,102447	0,034997	-0,045253	-0,117472	-0,990747	-0,198520	-0,696254	-2,763164	-1,102188	-18,204280	13,212644	12,439572	0,102447	0,034997	-0,045253	2,629772	-9,032844	-0,198520	0,102447	0,034997	-0,045253	2,629772	-9,032844	-0,198520
09:48:15,68	0,524982	3,437980	-0,063950	-0,213024	0,267020	-0,209990	0,101000	0,037188	-0,046044	-0,193727	-1,095346	-0,196310	-0,697426	-2,764083	-1,100610	-18,196953	13,192110	12,461766	0,101000	0,037188	-0,046044	2,725498	-9,023847	-0,196310	0,101000	0,037188	-0,046044	2,725498	-9,023847	-0,196310
09:48:15,73	0,524982	3,437980	-0,063950	-0,213024	0,267020	-0,209990	0,102381	0,037743	-0,044466	-0,236750	-1,006896	-0,174116	-0,700311	-2,766973	-1,100233	-18,193124	13,228144	12,432653	0,102381	0,037743	-0,044466	2,726107	-9,043844	-0,174116	0,102381	0,037743	-0,044466	2,726107	-9,043844	-0,174116
09:48:15,78	0,524982	3,437980	-0,063950	-0,213024	0,267020	-0,209990	0,106327	0,038796	-0,044089	-0,258371	-0,816415	-0,203229	-0,689132	-2,761020	-1,099843	-18,177621	13,210062	12,439337	0,106327	0,038796	-0,044089	2,787127	-9,163109	-0,203229	0,106327	0,038796	-0,044089	2,787127	-9,163109	-0,203229
09:48:15,83	0,524982	3,437980	-0,063950	-0,213024	0,267020	-0,209990	0,095583	0,032092	-0,043699	0,082348	-1,352677	-0,196545	-0,701544	-2,762882	-1,102977	-18,202926	13,229888	12,434873	0,095583	0,032092	-0,043699	2,601552	-8,855905	-0,196545	0,095583	0,032092	-0,043699	2,601552	-8,855905	-0,196545
09:48:15,88	0,524982	3,437980	-0,063950	-0,213024	0,267020	-0,209990	0,103401	0,041909	-0,046833	-0,423649	-0,977952	-0,201009	-0,699232	-2,760784	-1,103741	-18,210544	13,222477	12,464961	0,103401	0,041909	-0,046833	2,866236	-9,094919	-0,201009	0,103401	0,041909	-0,046833	2,866236	-9,094919	-0,201009
09:48:15,93	0,524982	3,437980	-0,063950	-0,213024	0,267020	-0,209990	0,100428	0,040957	-0,047597	-0,384337	-1,135448	-0,170922	-0,696196	-2,763343	-1,102172	-18,170960	13,193180	12,438580	0,100428	0,040957	-0,047597	2,830763	-9,019022	-0,170922	0,100428	0,040957	-0,047597	2,830763	-9,019022	-0,170922
09:48:15,98	0,524982	3,437980	-0,063950	-0,213024	0,267020	-0,209990	0,101126	0,037048	-0,046028	-0,186672	-1,050225	-0,197302	-0,690377	-2,764478	-1,102934	-18,199060	13,179824	12,459123	0,101126	0,037048	-0,046028	2,721605	-8,988588	-0,197302	0,101126	0,037048	-0,046028	2,721605	-8,988588	-0,197302
09:48:16,03	0,524982	3,437980	-0,063950	-0,213024	0,267020	-0,209990	0,099199	0,031441	-0,046790	0,079257	-1,168056	-0,176760	-0,692060	-2,762086	-1,101769	-18,165498	13,207082	12,454161	0,099199	0,031441	-0,046790	2,547413	-8,955195	-0,176760	0,099199	0,031441	-0,046790	2,547413	-8,955195	-0,176760
09:48:16,08	0,524982	3,437980	-0,063950	-0,213024	0,267020	-0,209990	0,097969	0,034094	-0,045625	-0,018295	-1,216569	-0,181722	-0,691458	-2,758927	-1,101014	-18,162504	13,230204	12,440448	0,097969	0,034094	-0,045625	2,658096	-8,907169	-0,181722	0,097969	0,034094	-0,045625	2,658096	-8,907169	-0,181722
09:48:16,13	0,524982	3,437980	-0,063950	-0,213024	0,267020	-0,209990	0,094933	0,035153	-0,044870	-0,051814	-1,383450	-0,195434	-0,692008	-2,761203	-1,101373	-18,150324	13,239477	12,459787	0,094933	0,035153	-0,044870	2,707667	-8,835662	-0,195434	0,094933	0,035153	-0,044870	2,707667	-8,835662	-0,195434
09:48:16,18	0,524982	3,437980	-0,063950	-0,213024	0,267020	-0,209990	0,097178	0,034491	-0,045229	-0,003281	-1,260765	-0,176096	-0,691499	-2,758176	-1,104125	-18,170563	13,223606	12,447163	0,097178	0,034491	-0,045229	2,704250	-8,889261	-0,176096	0,097178	0,034491	-0,045229	2,704250	-8,889261	-0,176096
09:48:16,23	0,524982	3,437980	-0,063950	-0,213024	0,267020	-0,209990	0,094303	0,035564	-0,047981	-0,082925	-1,419872	-0,188720	-0,689649	-2,764702	-1,101761	-18,149104	13,206353	12,434612	0,094303	0,035564	-0,047981	2,708812	-8,822657	-0,188720	0,094303	0,035564	-0,047981	2,708812	-8,822657	-0,188720
09:48:16,28	0,524982	3,437980	-0,063950	-0,213024	0,267020	-0,209990	0,099029	0,030699	-0,045617	0,165845	-1,146903	-0,201270	-0,693325	-2,760448	-1,104931	-18,209233	13,234859	12,423533	0,099029	0,030699	-0,045617	2,575678	-8,920689	-0,201270	0,099029	0,030699	-0,045617	2,575678	-8,920689	-0,201270
09:48:16,33	0,524982	3,437980	-0,063950	-0,213024	0,267020	-0,209990	0,097183	0,036009	-0,048787	-0,115684	-1,309231	-0,212350	-0,695023	-2,757101	-1,099091	-18,176628	13,233035	12,439169	0,097183	0,036009	-0,048787	2,711030	-8,938091	-0,212350	0,097183	0,036009	-0,048787	2,711030	-8,938091	-0,212350
09:48:16,38	0,524982	3,437980	-0,063950	-0,213024	0,267020	-0,209990	0,095133	0,039153	-0,042946	-0,264439	-1,386655	-0,196714	-0,690291	-2,760313	-1,103332	-18,157523	13,205484	12,445857	0,095133	0,039153	-0,042946	2,809065	-8,854631	-0,196714	0,095133	0,039153	-0,042946	2,809065	-8,854631	-0,196714
09:48:16,43	0,524982	3,437980	-0,063950	-0,213024	0,267020	-0,209990	0,095550	0,033449	-0,047188	0,017868	-1,334698	-0,190025	-0,691438	-2,757795	-1,102553	-18,134579	13,197671	12,449918	0,095550	0,033449	-0,047188	2,643597	-8,835337	-0,190025	0,095550	0,033449	-0,047188	2,643597	-8,835337	-0,190025
09:48:16,48	0,524982	3,437980	-0,063950	-0,213024	0,267020	-0,209990	0,093942	0,035701	-0,046409	-0,094565	-1,394512	-0,185965	-0,698092	-2,763311	-1,101790	-18,215929	13,155766	12,461514	0,093942	0,035701	-0,046409	2,707998	-8,768961	-0,185965	0,093942	0,035701	-0,046409	2,707998	-8,768961	-0,185965
09:48:16,53	0,524982	3,437980	-0,063950	-0,213024	0,267020	-0,209990	0,102046	0,038706	-0,045645	-0,327775	-1,022581	-0,174369	-0,699784	-2,766088	-1,102949	-18,200428	13,192976	12,448012	0,102046	0,038706	-0,045645	2,710658	-9,033226	-0,174369	0,102046	0,038706	-0,045645	2,710658	-9,033226	-0,174369
09:48:16,58	0,524982	3,437980	-0,063950	-0,213024	0,267020	-0,209990	0,105297	0,038782	-0,046805	-0,291768	-0,858707	-0,187870	-0,694468	-2,764134	-1,101390	-18,197430	13,211301	12,453673	0,105297	0,038782	-0,046805	2,752656	-9,124560	-0,187870	0,105297	0,038782	-0,046805	2,752656	-9,124560	-0,187870
09:48:16,63	0,524982	3,437980	-0,063950	-0,213024	0,267020	-0,209990	0,100947	0,035156	-0,045246	-0,085808	-1,091486	-0,182209	-0,689746	-2,761481	-1,101793	-18,179632	13,186717	12,429932	0,100947	0,035156	-0,045246	2,673916	-9,015845	-0,182209	0,100947	0,035156	-0,045246	2,673916	-9,015845	-0,182209
09:48:16,68	0,524982	3,437980	-0,063950	-0,213024	0,267020	-0,209990	0,096289	0,032393	-0,045649	0,045459	-1,306032	-0,205950	-0,698016	-2,761663	-1,102940	-18,186068	13,194566	12,473098	0,096289	0,032393	-0,045649	2,588314	-8,864684	-0,205950	0,096289	0,032393	-0,045649	2,588314	-8,864684	-0,205950
09:48:16,73	0,524982	3,437980	-0,063950	-0,213024	0,267020	-0,209990	0,100581	0,039465	-0,046796	-0,318682	-1,092337	-0,162784	-0,695634	-2,768308	-1,104854	-18,182439	13,177826	12,468269	0,100581	0,039465	-0,046796	2,779289	-8,987924	-0,162784	0,100581	0,039465	-0,046796	2,779289	-8,987924	-0,162784
09:48:16,78	0,524982	3,437980	-0,063950	-0,213024	0,267020	-0,209990	0,105145	0,034078	-0,048709	-0,051279	-0,843488	-0,167613	-0,690248	-2,763399	-1,104490	-18,154800	13,234800	12,437332	0,105145	0,034078	-0,048709	2,623870	-9,097363	-0,167613	0,105145	0,034078	-0,048709	2,623870	-9,097363	-0,167613
09:48:16,83	0,524982	3,437980	-0,063950	-0,213024	0,267020	-0,209990	0,098200	0,031869	-0,048346	0,126769	-1,209161	-0,198550	-0,691013	-2,757893	-1,102209	-18,220155	13,217769	12,441601	0,098200	0,031869	-0,048346	2,628481	-8,917880	-0,198550	0,098200	0,031869	-0,048346	2,628481	-8,917880	-0,198550
09:48:16,88	0,524982	3,437980	-0,063950	-0,213024	0,267020	-0,209990	0,093814	0,035284	-0,046065	-0,098254	-1,485328	-0,194282	-0,699159	-2,761640	-1,100268	-18,191422	13,222528	12,414087	0,093814	0,035284	-0,046065	2,671561	-8,849729	-0,194282	0,093814	0,035284	-0,046065	2,671561	-8,849729	-0,194282
09:48:16,93	0,524982	3,437980	-0,063950	-0,213024	0,267020	-0,209990	0,101132	0,040465	-0,044124	-0,349179	-1,082286	-0,221795	-0,691490	-2,767458	-1,101761	-18,172653	13,156072	12,437361	0,101132	0,040465	-0,044124	2,827346	-9,021153	-0,221795	0,101132	0,040465	-0,044124	2,827346	-9,021153	-0,221795
09:48:16,98	0,524982	3,437980	-0,063950	-0,213024	0,267020	-0,209990	0,102337	0,030914	-0,045616	0,099303	-0,970164	-0,198521	-0,692067	-2,770009	-1,099420	-18,201626	13,227064	12,452566	0,102337	0,030914	-0,045616	2,526078	-9,003591	-0,198521	0,102337	0,030914	-0,045616	2,526078	-9,003591	-0,198521
09:48:17,03	0,524982	3,437980	-0,063950	-0,213024	0,267020	-0,209990	0,104834	0,030139	-0,043276	0,186603	-0,900879	-0,183316	-0,692043	-2,765439	-1,101775	-18,169371	13,207232	12,429489	0,104834	0,030139	-0,043276	2,552532	-9,130364	-0,183316	0,104834	0,030139	-0,043276	2,552532	-9,130364	-0,183316
09:48:17,08	0,524982	3,437980	-0,063950	-0,213024	0,267020	-0,209990	0,100864	0,032403	-0,045631	0,067832	-1,069485	-0,206393	-0,692030	-2,762639	-1,102543	-18,156788	13,220054	12,450036	0,100864	0,032403	-0,045631	2,611478	-8,987302	-0,206393	0,100864	0,032403	-0,045631	2,611478	-8,987302	-0,206393
09:48:17,13	0,524982	3,437980	-0,063950	-0,213024	0,267020	-0,209990	0,098434	0,033792	-0,046399	0,012996	-1,191377	-0,185847	-0,692069	-2,763124	-1,102909	-18,176256	13,236361	12,489663	0,098434	0,033792	-0,046399	2,665684	-8,918412	-0,185847	0,098434	0,033792	-0,046399	2,665684	-8,918412	-0,185847
09:48:17,18	0,524982	3,437980	-0,063950	-0,213024	0,267020	-0,209990	0,098873	0,033583	-0,046765	0,028265	-1,193539	-0,146219	-0,693931	-2,759120	-1,103766	-18,202885	13,198541	12,426533	0,098873	0,033583	-0,046765	2,664527	-8,955070	-0,146219	0,098873	0,033583	-0,046765	2,664527	-8,955070	-0,146219
09:48:17,23	0,524982	3,437980	-0,063950	-0,213024	0,267020	-0,209990	0,096336	0,037198	-0,047622	-0,205786	-1,329595	-0,209350	-0,689719	-2,758114	-1,100239	-18,164299	13,199551	12,439435	0,096336	0,037198	-0,047622	2,714259	-8,892001	-0,209350	0,096336	0,037198	-0,047622	2,714259	-8,892001	-0,209350
09:48:17,28	0,524982	3,437980	-0,063950	-0,213024	0,267020	-0,209990	0,093358	0,034053	-0,044095	-0,022087	-1,451534	-0,196448	-0,691464	-2,758318	-1,100248	-18,165298	13,226932	12,430305	0,093358	0,034053	-0,044095	2,651089	-8,780175	-0,196448	0,093358	0,034053	-0,044095	2,651089	-8,780175	-0,196448
09:48:17,33	0,524982	3,437980	-0,063950	-0,213024	0,267020	-0,209990	0,094408	0,035463	-0,044104	-0,072169	-1,411528	-0,205577	-0,690361	-2,769263	-1,102118	-18,198168	13,167180	12,481731	0,094408	0,035463	-0,044104	2,711653	-8,822537	-0,205577	0,094408	0,035463	-0,044104	2,711653	-8,822537	-0,205577
09:48:17,38	0,524982	3,437980	-0,063950	-0,213024	0,267020	-0,209990	0,103335	0,029034	-0,045974	0,193942	-0,945888	-0,154152	-0,695614	-2,764749	-1,103325	-18,154408	13,132200	12,437050	0,103335	0,029034	-0,045974	2,473111	-9,057705	-0,154152	0,103335	0,029034	-0,045974	2,473111	-9,057705	-0,154152
09:48:17,43	0,524982	3,437980	-0,063950	-0,213024	0,267020	-0,209990	0,102052	0,035841	-0,047181	-0,168426	-0,957211	-0,198832	-0,700400	-2,760246	-1,101833	-18,213495	13,224475	12,425011	0,102052	0,035841	-0,047181	2,645078	-8,968322	-0,198832	0,102052	0,035841	-0,047181	2,645078	-8,968322	-0,198832
09:48:17,48	0,524982	3,437980	-0,063950	-0,213024	0,267020	-0,209990	0,100546	0,042237	-0,045689	-0,450658	-1,132868	-0,210871	-0,692159	-2,757814	-1,101431	-18,214172	13,239282	12,441568	0,100546	0,042237	-0,045689	2,864946	-9,025703	-0,210871	0,100546	0,042237	-0,045689	2,864946	-9,025703	-0,210871
09:48:17,53	0,524982	3,437980	-0,063950	-0,213024	0,267020	-0,209990	0,094319	0,036316	-0,045287	-0,130307	-1,464644	-0,194314	-0,690955	-2,757964	-1,101408	-18,192123	13,214562	12,455257	0,094319	0,036316	-0,045287	2,720538	-8,868686	-0,194314	0,094319	0,036316	-0,045287	2,720538	-8,868686	-0,194314
09:48:17,58	0,524982	3,437980	-0,063950	-0,213024	0,267020	-0,209990	0,093847	0,035198	-0,045264	-0,082547	-1,457708	-0,180625	-0,694509	-2,760672	-1,105294	-18,198820	13,207755	12,451611	0,093847	0,035198	-0,045264	2,680522	-8,824735	-0,180625	0,093847	0,035198	-0,045264	2,680522	-8,824735	-0,180625
09:48:17,63	0,524982	3,437980	-0,063950	-0,213024	0,267020	-0,209990	0,097969	0,036922	-0,049150	-0,181446	-1,245800	-0,184271	-0,697544	-2,759036	-1,104556	-18,242257	13,217651	12,441953	0,097969	0,036922	-0,049150	2,716968	-8,936344	-0,184271	0,097969	0,036922	-0,049150	2,716968	-8,936344	-0,184271
09:48:17,68	0,524982	3,437980	-0,063950	-0,213024	0,267020	-0,209990	0,098070	0,040368	-0,048412	-0,373781	-1,283122	-0,193929	-0,699201	-2,761658	-1,104532	-18,191627	13,196496	12,430375	0,098070	0,040368	-0,048412	2,795137	-8,981582	-0,193929	0,098070	0,040368	-0,048412	2,795137	-8,981582	-0,193929
09:48:17,73	0,524982	3,437980	-0,063950	-0,213024	0,267020	-0,209990	0,101169	0,040492	-0,048388	-0,373225	-1,067528	-0,205507	-0,698038	-2,760394	-1,102200	-18,197116	13,191220	12,438922	0,101169	0,040492	-0,048388	2,805411	-9,009293	-0,205507	0,101169	0,040492	-0,048388	2,805411	-9,009293	-0,205507
09:48:17,78	0,524982	3,437980	-0,063950	-0,213024	0,267020	-0,209990	0,099493	0,040117	-0,046055	-0,361051	-1,156810	-0,196960	-0,693857	-2,764787	-1,101760	-18,171846	13,166520	12,457055	0,099493	0,040117	-0,046055	2,788167	-8,966987	-0,196960	0,099493	0,040117	-0,046055	2,788167	-8,966987	-0,196960
09:48:17,83	0,524982	3,437980	-0,063950	-0,213024	0,267020	-0,209990	0,101207	0,034300	-0,045616	-0,067292	-1,033437	-0,178827	-0,697493	-2,759937	-1,101803	-18,217853	13,201585	12,463614	0,101207	0,034300	-0,045616	2,625245	-8,978179	-0,178827	0,101207	0,034300	-0,045616	2,625245	-8,978179	-0,178827
09:48:17,88	0,524982	3,437980	-0,063950	-0,213024	0,267020	-0,209990	0,098825	0,039874	-0,045659	-0,349767	-1,214689	-0,172269	-0,699230	-2,763644	-1,099853	-18,223323	13,216250	12,457258	0,098825	0,039874	-0,045659	2,780315	-8,972426	-0,172269	0,098825	0,039874	-0,045659	2,780315	-8,972426	-0,172269
09:48:17,93	0,524982	3,437980	-0,063950	-0,213024	0,267020	-0,209990	0,102904	0,039525	-0,043709	-0,321650	-1,014643	-0,178625	-0,693352	-2,758764	-1,101033	-18,212617	13,208968	12,449682	0,102904	0,039525	-0,043709	2,781030	-9,092593	-0,178625	0,102904	0,039525	-0,043709	2,781030	-9,092593	-0,178625
09:48:17,98	0,524982	3,437980	-0,063950	-0,213024	0,267020	-0,209990	0,095739	0,036874	-0,044889	-0,184782	-1,374317	-0,186200	-0,698001	-2,762367	-1,101011	-18,189153	13,201112	12,452683	0,095739	0,036874	-0,044889	2,709841	-8,889804	-0,186200	0,095739	0,036874	-0,044889	2,709841	-8,889804	-0,186200
09:48:18,03	0,524982	3,437980	-0,063950	-0,213024	0,267020	-0,209990	0,101183	0,039099	-0,044867	-0,295527	-1,066947	-0,183200	-0,696262	-2,766744	-1,100242	-18,214663	13,190181	12,427553	0,101183	0,039099	-0,044867	2,773718	-9,009839	-0,183200	0,101183	0,039099	-0,044867	2,773718	-9,009839	-0,183200
09:48:18,08	0,524982	3,437980	-0,063950	-0,213024	0,267020	-0,209990	0,104104	0,035404	-0,044098	-0,125634	-0,931677	-0,208330	-0,697968	-2,765286	-1,101007	-18,173875	13,172048	12,431784	0,104104	0,035404	-0,044098	2,653592	-9,103875	-0,208330	0,104104	0,035404	-0,044098	2,653592	-9,103875	-0,208330
09:48:18,13	0,524982	3,437980	-0,063950	-0,213024	0,267020	-0,209990	0,103694	0,037611	-0,044862	-0,235709	-0,908622	-0,204098	-0,689697	-2,761749	-1,101358	-18,169984	13,238720	12,484499	0,103694	0,037611	-0,044862	2,716769	-9,048611	-0,204098	0,103694	0,037611	-0,044862	2,716769	-9,048611	-0,204098
09:48:18,18	0,524982	3,437980	-0,063950	-0,213024	0,267020	-0,209990	0,096496	0,032217	-0,045214	0,104469	-1,312907	-0,151383	-0,692635	-2,759131	-1,102940	-18,146348	13,199789	12,454782	0,096496	0,032217	-0,045214	2,633509	-8,887819	-0,151383	0,096496	0,032217	-0,045214	2,633509	-8,887819	-0,151383
09:48:18,23	0,524982	3,437980	-0,063950	-0,213024	0,267020	-0,209990	0,095698	0,036070	-0,046795	-0,117781	-1,314464	-0,181101	-0,690872	-2,762320	-1,101396	-18,154961	13,175823	12,423924	0,095698	0,036070	-0,046795	2,713716	-8,826739	-0,181101	0,095698	0,036070	-0,046795	2,713716	-8,826739	-0,181101
09:48:18,28	0,524982	3,437980	-0,063950	-0,213024	0,267020	-0,209990	0,097577	0,032949	-0,045251	0,019464	-1,212197	-0,211959	-0,696153	-2,764341	-1,099455	-18,152467	13,167320	12,416387	0,097577	0,032949	-0,045251	2,605940	-8,872026	-0,211959	0,097577	0,032949	-0,045251	2,605940	-8,872026	-0,211959
09:48:18,33	0,524982	3,437980	-0,063950	-0,213024	0,267020	-0,209990	0,101969	0,036512	-0,043311	-0,171931	-0,977419	-0,219495	-0,693155	-2,764405	-1,103709	-18,148018	13,254569	12,436769	0,101969	0,036512	-0,043311	2,694244	-8,981995	-0,219495	0,101969	0,036512	-0,043311	2,694244	-8,981995	-0,219495
09:48:18,38	0,524982	3,437980	-0,063950	-0,213024	0,267020	-0,209990	0,100525	0,033883	-0,047565	0,042527	-1,092280	-0,199113	-0,696894	-2,759018	-1,104517	-18,196668	13,176109	12,464471	0,100525	0,033883	-0,047565	2,702377	-8,983499	-0,199113	0,100525	0,033883	-0,047565	2,702377	-8,983499	-0,199113
09:48:18,43	0,524982	3,437980	-0,063950	-0,213024	0,267020	-0,209990	0,097729	0,039815	-0,048373	-0,358179	-1,240565	-0,171411	-0,698620	-2,763313	-1,099840	-18,210512	13,213601	12,466878	0,097729	0,039815	-0,048373	2,767286	-8,912312	-0,171411	0,097729	0,039815	-0,048373	2,767286	-8,912312	-0,171411
09:48:18,48	0,524982	3,437980	-0,063950	-0,213024	0,267020	-0,209990	0,102312	0,039162	-0,043696	-0,298672	-1,033002	-0,169004	-0,690969	-2,756704	-1,103757	-18,186316	13,194936	12,436802	0,102312	0,039162	-0,043696	2,775526	-9,064488	-0,169004	0,102312	0,039162	-0,043696	2,775526	-9,064488	-0,169004
09:48:18,53	0,524982	3,437980	-0,063950	-0,213024	0,267020	-0,209990	0,092763	0,035841	-0,047613	-0,130070	-1,499276	-0,199080	-0,692164	-2,760961	-1,102946	-18,194237	13,168097	12,463763	0,092763	0,035841	-0,047613	2,683465	-8,781146	-0,199080	0,092763	0,035841	-0,047613	2,683465	-8,781146	-0,199080
09:48:18,58	0,524982	3,437980	-0,063950	-0,213024	0,267020	-0,209990	0,097047	0,034747	-0,046802	-0,100390	-1,269916	-0,172120	-0,692202	-2,762798	-1,102963	-18,225366	13,187650	12,449905	0,097047	0,034747	-0,046802	2,627274	-8,888129	-0,172120	0,097047	0,034747	-0,046802	2,627274	-8,888129	-0,172120
09:48:18,64	0,524982	3,437980	-0,063950	-0,213024	0,267020	-0,209990	0,098657	0,033862	-0,046819	-0,052960	-1,222926	-0,185978	-0,697940	-2,764492	-1,101765	-18,159102	13,184982	12,452012	0,098657	0,033862	-0,046819	2,605169	-8,967531	-0,185978	0,098657	0,033862	-0,046819	2,605169	-8,967531	-0,185978
09:48:18,69	0,524982	3,437980	-0,063950	-0,213024	0,267020	-0,209990	0,098151	0,036190	-0,046422	-0,169159	-1,243612	-0,166936	-0,690891	-2,768872	-1,103689	-18,173715	13,176179	12,448774	0,098151	0,036190	-0,046422	2,671729	-8,948458	-0,166936	0,098151	0,036190	-0,046422	2,671729	-8,948458	-0,166936
09:48:18,74	0,524982	3,437980	-0,063950	-0,213024	0,267020	-0,209990	0,103262	0,029689	-0,047545	0,179922	-0,933043	-0,187108	-0,683598	-2,759905	-1,067985	-18,299949	12,934849	12,486193	0,103262	0,029689	-0,047545	2,510478	-9,039076	-0,187108	0,103262	0,029689	-0,047545	2,510478	-9,039076	-0,187108
09:48:18,79	0,524982	3,437980	-0,063950	-0,213024	0,267020	-0,209990	0,091849	0,027857	-0,011841	0,003077	-1,515145	-0,149689	-0,419921	-2,891256	-0,853488	-25,036922	-0,687712	13,114482	0,091849	0,027857	-0,011841	2,189813	-8,725303	-0,149689	0,091849	0,027857	-0,011841	2,189813	-8,725303	-0,149689
09:48:18,84	0,524982	3,437980	-0,063950	-0,213024	0,267020	-0,209990	0,073764	-0,266170	0,202656	0,126488	-1,478660	0,478599	-0,665220	-2,729549	-0,912549	-16,480544	12,772610	12,481988	0,073764	-0,266170	0,202656	-20,767854	-7,269163	0,478599	0,073764	-0,266170	0,202656	-20,767854	-7,269163	0,478599
09:48:18,89	0,524982	3,437980	-0,063950	-0,213024	0,267020	-0,209990	0,056371	0,027118	0,143596	0,810653	-1,703239	-0,153894	-0,681448	-2,732532	-0,934696	-16,282826	13,412862	12,389566	0,056371	0,027118	0,143596	2,939454	-6,128363	-0,153894	0,056371	0,027118	0,143596	2,939454	-6,128363	-0,153894
09:48:18,94	0,524972	3,438050	-0,063990	-0,163025	0,266996	-0,209980	0,067069	0,039681	0,121448	0,810710	-1,295866	-0,246317	-0,638154	-2,767683	-0,977197	-18,129532	11,239838	12,531802	0,067069	0,039681	0,121448	3,925707	-6,560744	-0,246317	0,067069	0,039681	0,121448	3,925707	-6,560744	-0,246317
09:48:18,99	0,524972	3,438050	-0,063990	-0,163025	0,266996	-0,209980	0,075863	-0,015387	0,078947	0,869051	-1,351319	-0,104080	-0,642314	-2,766177	-0,977599	-18,139526	11,235544	12,536361	0,075863	-0,015387	0,078947	-0,338867	-7,306587	-0,104080	0,075863	-0,015387	0,078947	-0,338867	-7,306587	-0,104080
09:48:19,04	0,524972	3,438050	-0,063990	-0,163025	0,266996	-0,209980	0,076639	-0,011032	0,078545	0,633864	-1,317481	-0,099521	-0,632824	-2,762581	-0,978761	-18,095058	11,222183	12,518976	0,076639	-0,011032	0,078545	-0,232169	-7,333656	-0,099521	0,076639	-0,011032	0,078545	-0,232169	-7,333656	-0,099521
09:48:19,09	0,524972	3,438050	-0,063990	-0,163025	0,266996	-0,209980	0,068780	-0,017453	0,077383	0,978398	-1,680972	-0,116906	-0,638832	-2,762053	-0,977969	-18,143632	11,226012	12,581143	0,068780	-0,017453	0,077383	-0,391652	-7,080194	-0,116906	0,068780	-0,017453	0,077383	-0,391652	-7,080194	-0,116906
09:48:19,14	0,524972	3,438050	-0,063990	-0,163025	0,266996	-0,209980	0,071326	-0,011986	0,078175	0,673132	-1,592536	-0,054739	-0,637113	-2,763884	-0,981486	-18,151844	11,179127	12,547975	0,071326	-0,011986	0,078175	-0,267741	-7,191657	-0,054739	0,071326	-0,011986	0,078175	-0,267741	-7,191657	-0,054739
09:48:19,19	0,524972	3,438050	-0,063990	-0,163025	0,266996	-0,209980	0,072053	-0,014390	0,074658	0,753446	-1,538429	-0,087907	-0,638874	-2,760950	-0,980720	-18,144052	11,183660	12,547705	0,072053	-0,014390	0,074658	-0,376165	-7,194577	-0,087907	0,072053	-0,014390	0,074658	-0,376165	-7,194577	-0,087907
09:48:19,24	0,524972	3,438050	-0,063990	-0,163025	0,266996	-0,209980	0,070393	-0,011398	0,075424	0,605710	-1,620281	-0,088177	-0,620324	-2,769113	-0,987456	-18,522526	10,260752	12,523280	0,070393	-0,011398	0,075424	-0,289069	-7,146100	-0,088177	0,070393	-0,011398	0,075424	-0,289069	-7,146100	-0,088177
09:48:19,29	0,524972	3,438050	-0,063990	-0,163025	0,266996	-0,209980	0,068187	-0,031544	0,068688	0,664765	-1,601295	-0,112602	-0,387165	-2,961052	-1,065067	-27,955506	-2,200015	13,234621	0,068187	-0,031544	0,068688	-1,811416	-6,953961	-0,112602	0,068187	-0,031544	0,068688	-1,811416	-6,953961	-0,112602
09:48:19,34	0,524972	3,438050	-0,063990	-0,163025	0,266996	-0,209980	0,117831	-0,329436	-0,008923	0,647334	-0,958588	0,598739	-0,624474	-2,769067	-0,992474	-17,665096	10,963961	12,573252	0,117831	-0,329436	-0,008923	-25,213386	-10,208356	0,598739	0,117831	-0,329436	-0,008923	-25,213386	-10,208356	0,598739
09:48:19,39	0,524972	3,438050	-0,063990	-0,163025	0,266996	-0,209980	0,070222	-0,027927	0,063670	1,514405	-1,104517	-0,062630	-0,654351	-2,789753	-1,108076	-18,922110	12,101796	12,563601	0,070222	-0,027927	0,063670	-0,677860	-6,616940	-0,062630	0,070222	-0,027927	0,063670	-0,677860	-6,616940	-0,062630
09:48:19,44	0,524923	3,437974	-0,063997	-0,113006	0,266999	-0,209969	0,103075	-0,012396	-0,051932	1,063698	-1,053688	-0,072281	-0,606813	-2,820107	-1,131424	-20,479850	9,974637	12,689283	0,103075	-0,012396	-0,051932	0,090588	-9,145066	-0,072281	0,103075	-0,012396	-0,051932	0,090588	-9,145066	-0,072281
09:48:19,49	0,524923	3,437974	-0,063997	-0,113006	0,266999	-0,209969	0,105594	-0,068742	-0,075280	1,372622	-1,208166	0,053400	-0,603250	-2,820839	-1,135702	-20,449173	9,932701	12,656819	0,105594	-0,068742	-0,075280	-4,023611	-9,497280	0,053400	0,105594	-0,068742	-0,075280	-4,023611	-9,497280	0,053400
09:48:19,54	0,524923	3,437974	-0,063997	-0,113006	0,266999	-0,209969	0,104446	-0,072194	-0,079558	1,531148	-1,220339	0,020936	-0,615265	-2,824595	-1,137293	-20,556597	9,914431	12,675052	0,104446	-0,072194	-0,079558	-4,136069	-9,419316	0,020936	0,104446	-0,072194	-0,079558	-4,136069	-9,419316	0,020936
09:48:19,59	0,524923	3,437974	-0,063997	-0,113006	0,266999	-0,209969	0,113707	-0,063666	-0,081149	1,018177	-0,822667	0,039170	-0,607656	-2,821643	-1,138850	-20,577744	9,944774	12,688632	0,113707	-0,063666	-0,081149	-3,979621	-9,748629	0,039170	0,113707	-0,063666	-0,081149	-3,979621	-9,748629	0,039170
09:48:19,64	0,524923	3,437974	-0,063997	-0,113006	0,266999	-0,209969	0,107346	-0,068780	-0,082706	1,299803	-1,186921	0,052750	-0,609385	-2,827058	-1,136130	-20,573613	9,917348	12,655883	0,107346	-0,068780	-0,082706	-4,099434	-9,613549	0,052750	0,107346	-0,068780	-0,082706	-4,099434	-9,613549	0,052750
09:48:19,69	0,524923	3,437974	-0,063997	-0,113006	0,266999	-0,209969	0,112899	-0,069990	-0,079986	1,341041	-0,880856	0,020001	-0,610089	-2,825695	-1,138493	-20,630058	9,949067	12,658998	0,112899	-0,069990	-0,079986	-4,153187	-9,743422	0,020001	0,112899	-0,069990	-0,079986	-4,153187	-9,743422	0,020001
09:48:19,74	0,524923	3,437974	-0,063997	-0,113006	0,266999	-0,209969	0,112071	-0,068699	-0,082349	1,273142	-0,988658	0,023116	-0,608224	-2,829570	-1,141197	-20,579558	9,908778	12,624665	0,112071	-0,068699	-0,082349	-4,119722	-9,786221	0,023116	0,112071	-0,068699	-0,082349	-4,119722	-9,786221	0,023116
09:48:19,79	0,524923	3,437974	-0,063997	-0,113006	0,266999	-0,209969	0,114494	-0,072251	-0,085053	1,448219	-0,798774	-0,011217	-0,610575	-2,827671	-1,139254	-20,576465	9,916068	12,638095	0,114494	-0,072251	-0,085053	-4,223499	-9,786556	-0,011217	0,114494	-0,072251	-0,085053	-4,223499	-9,786556	-0,011217
09:48:19,84	0,524923	3,437974	-0,063997	-0,113006	0,266999	-0,209969	0,114025	-0,069266	-0,083110	1,300867	-0,824120	0,002213	-0,601739	-2,825449	-1,139635	-20,578194	9,941183	12,645851	0,114025	-0,069266	-0,083110	-4,136541	-9,775098	0,002213	0,114025	-0,069266	-0,083110	-4,136541	-9,775098	0,002213
09:48:19,89	0,524923	3,437974	-0,063997	-0,113006	0,266999	-0,209969	0,107683	-0,075807	-0,083491	1,661853	-1,167994	0,009969	-0,606546	-2,824510	-1,138865	-20,607597	9,910443	12,668234	0,107683	-0,075807	-0,083491	-4,288976	-9,621071	0,009969	0,107683	-0,075807	-0,083491	-4,288976	-9,621071	0,009969
09:48:19,94	0,524923	3,437974	-0,063997	-0,113006	0,266999	-0,209969	0,109273	-0,071175	-0,082721	1,379668	-1,095364	0,032352	-0,603104	-2,822182	-1,143132	-20,631435	9,907383	12,700989	0,109273	-0,071175	-0,082721	-4,207551	-9,673323	0,032352	0,109273	-0,071175	-0,082721	-4,207551	-9,673323	0,032352
09:48:19,99	0,524923	3,437974	-0,063997	-0,113006	0,266999	-0,209969	0,105536	-0,072991	-0,086988	1,459553	-1,308841	0,065107	-0,613632	-2,824615	-1,138894	-20,624899	9,932403	12,653357	0,105536	-0,072991	-0,086988	-4,270256	-9,593387	0,065107	0,105536	-0,072991	-0,086988	-4,270256	-9,593387	0,065107
09:48:20,04	0,524923	3,437974	-0,063997	-0,113006	0,266999	-0,209969	0,112906	-0,065091	-0,082750	1,073673	-0,932411	0,017475	-0,608922	-2,832691	-1,139270	-20,638956	9,898698	12,623196	0,112906	-0,065091	-0,082750	-4,035962	-9,795562	0,017475	0,112906	-0,065091	-0,082750	-4,035962	-9,795562	0,017475
09:48:20,09	0,524923	3,437974	-0,063997	-0,113006	0,266999	-0,209969	0,117546	-0,073208	-0,083126	1,459521	-0,686469	-0,012686	-0,604766	-2,822689	-1,141202	-20,593795	9,912063	12,660454	0,117546	-0,073208	-0,083126	-4,287270	-9,913834	-0,012686	0,117546	-0,073208	-0,083126	-4,287270	-9,913834	-0,012686
09:48:20,14	0,524923	3,437974	-0,063997	-0,113006	0,266999	-0,209969	0,106806	-0,071806	-0,085058	1,420780	-1,212529	0,024572	-0,611335	-2,829125	-1,140057	-20,662610	9,931798	12,649316	0,106806	-0,071806	-0,085058	-4,215967	-9,596792	0,024572	0,106806	-0,071806	-0,085058	-4,215967	-9,596792	0,024572
09:48:20,19	0,524923	3,437974	-0,063997	-0,113006	0,266999	-0,209969	0,115664	-0,069335	-0,083913	1,274999	-0,821387	0,013434	-0,608945	-2,831933	-1,140014	-20,641386	9,901960	12,672339	0,115664	-0,069335	-0,083913	-4,167816	-9,900986	0,013434	0,115664	-0,069335	-0,083913	-4,167816	-9,900986	0,013434
09:48:20,24	0,524923	3,437974	-0,063997	-0,113006	0,266999	-0,209969	0,116901	-0,072808	-0,083870	1,440380	-0,723759	0,036456	-0,603669	-2,823770	-1,141989	-20,638622	9,929551	12,666828	0,116901	-0,072808	-0,083870	-4,275086	-9,900470	0,036456	0,116901	-0,072808	-0,083870	-4,275086	-9,900470	0,036456
09:48:20,29	0,524923	3,437974	-0,063997	-0,113006	0,266999	-0,209969	0,107194	-0,073296	-0,085845	1,491020	-1,239900	0,030946	-0,610171	-2,831277	-1,140812	-20,661031	9,900692	12,663181	0,107194	-0,073296	-0,085845	-4,262735	-9,654648	0,030946	0,107194	-0,073296	-0,085845	-4,262735	-9,654648	0,030946
09:48:20,34	0,524923	3,437974	-0,063997	-0,113006	0,266999	-0,209969	0,116946	-0,071419	-0,084668	1,357211	-0,737794	0,027298	-0,609022	-2,827937	-1,141582	-20,657228	9,888752	12,688147	0,116946	-0,071419	-0,084668	-4,249187	-9,918043	0,027298	0,116946	-0,071419	-0,084668	-4,249187	-9,918043	0,027298
09:48:20,39	0,524923	3,437974	-0,063997	-0,113006	0,266999	-0,209969	0,113479	-0,070744	-0,085438	1,313657	-0,908820	0,052265	-0,604529	-2,829457	-1,142208	-20,627529	9,894391	12,682494	0,113479	-0,070744	-0,085438	-4,239731	-9,816901	0,052265	0,113479	-0,070744	-0,085438	-4,239731	-9,816901	0,052265
09:48:20,44	0,524923	3,437974	-0,063997	-0,113006	0,266999	-0,209969	0,112549	-0,075395	-0,086064	1,575274	-0,934290	0,046612	-0,609606	-2,830302	-1,136563	-20,684757	9,914310	12,646982	0,112549	-0,075395	-0,086064	-4,343266	-9,769351	0,046612	0,112549	-0,075395	-0,086064	-4,343266	-9,769351	0,046612
09:48:20,49	0,524923	3,437974	-0,063997	-0,113006	0,266999	-0,209969	0,115819	-0,071421	-0,080419	1,357237	-0,823723	0,011099	-0,606004	-2,831558	-1,141566	-20,634086	9,885435	12,668397	0,115819	-0,071421	-0,080419	-4,249306	-9,915550	0,011099	0,115819	-0,071421	-0,080419	-4,249306	-9,915550	0,011099
09:48:20,54	0,524923	3,437974	-0,063997	-0,113006	0,266999	-0,209969	0,115105	-0,075168	-0,085422	1,552416	-0,802539	0,032515	-0,606631	-2,824982	-1,141592	-20,643982	9,916917	12,680080	0,115105	-0,075168	-0,085422	-4,348275	-9,838305	0,032515	0,115105	-0,075168	-0,085422	-4,348275	-9,838305	0,032515
09:48:20,59	0,524923	3,437974	-0,063997	-0,113006	0,266999	-0,209969	0,109724	-0,071337	-0,085448	1,375528	-1,106681	0,044198	-0,606106	-2,824318	-1,144331	-20,675268	9,940120	12,678156	0,109724	-0,071337	-0,085448	-4,224441	-9,720010	0,044198	0,109724	-0,071337	-0,085448	-4,224441	-9,720010	0,044198
09:48:20,64	0,524923	3,437974	-0,063997	-0,113006	0,266999	-0,209969	0,108887	-0,071460	-0,088187	1,386369	-1,188919	0,042274	-0,605491	-2,832348	-1,141182	-20,677547	9,905595	12,683763	0,108887	-0,071460	-0,088187	-4,223246	-9,736516	0,042274	0,108887	-0,071460	-0,088187	-4,223246	-9,736516	0,042274
09:48:20,69	0,524923	3,437974	-0,063997	-0,113006	0,266999	-0,209969	0,115533	-0,076008	-0,085038	1,591814	-0,828005	0,047880	-0,605439	-2,831995	-1,143894	-20,659295	9,941172	12,686427	0,115533	-0,076008	-0,085038	-4,374802	-9,897363	0,047880	0,115533	-0,076008	-0,085038	-4,374802	-9,897363	0,047880
09:48:20,74	0,524923	3,437974	-0,063997	-0,113006	0,266999	-0,209969	0,115201	-0,075876	-0,087750	1,624903	-0,847256	0,050544	-0,604283	-2,827435	-1,145456	-20,644140	9,912890	12,692037	0,115201	-0,075876	-0,087750	-4,331374	-9,890546	0,050544	0,115201	-0,075876	-0,087750	-4,331374	-9,890546	0,050544
09:48:20,79	0,524923	3,437974	-0,063997	-0,113006	0,266999	-0,209969	0,110674	-0,074597	-0,089312	1,541471	-1,055382	0,056154	-0,603684	-2,829235	-1,144673	-20,640879	9,897387	12,686021	0,110674	-0,074597	-0,089312	-4,314392	-9,743320	0,056154	0,110674	-0,074597	-0,089312	-4,314392	-9,743320	0,056154
09:48:20,84	0,524923	3,437974	-0,063997	-0,113006	0,266999	-0,209969	0,111933	-0,076016	-0,088529	1,603465	-0,979335	0,050139	-0,604187	-2,828188	-1,143896	-20,607764	9,916169	12,671343	0,111933	-0,076016	-0,088529	-4,363792	-9,766110	0,050139	0,111933	-0,076016	-0,088529	-4,363792	-9,766110	0,050139
09:48:20,89	0,524923	3,437974	-0,063997	-0,113006	0,266999	-0,209969	0,111279	-0,075057	-0,087752	1,586425	-0,994101	0,035461	-0,604340	-2,824551	-1,143560	-20,682044	9,948432	12,668603	0,111279	-0,075057	-0,087752	-4,305559	-9,729468	0,035461	0,111279	-0,075057	-0,087752	-4,305559	-9,729468	0,035461
09:48:20,94	0,524923	3,437974	-0,063997	-0,113006	0,266999	-0,209969	0,108205	-0,073106	-0,087416	1,475770	-1,234364	0,032721	-0,606699	-2,827041	-1,141622	-20,681565	9,907272	12,650788	0,108205	-0,073106	-0,087416	-4,263055	-9,728490	0,032721	0,108205	-0,073106	-0,087416	-4,263055	-9,728490	0,032721
09:48:20,99	0,524923	3,437974	-0,063997	-0,113006	0,266999	-0,209969	0,111541	-0,072307	-0,085478	1,398836	-1,039896	0,014906	-0,607300	-2,830765	-1,144309	-20,681624	9,887389	12,675356	0,111541	-0,072307	-0,085478	-4,277297	-9,795900	0,014906	0,111541	-0,072307	-0,085478	-4,277297	-9,795900	0,014906
09:48:21,04	0,524923	3,437974	-0,063997	-0,113006	0,266999	-0,209969	0,115067	-0,073649	-0,088165	1,451362	-0,846689	0,039474	-0,607776	-2,827444	-1,141964	-20,644073	9,948292	12,690440	0,115067	-0,073649	-0,088165	-4,330104	-9,879430	0,039474	0,115067	-0,073649	-0,088165	-4,330104	-9,879430	0,039474
09:48:21,09	0,524923	3,437974	-0,063997	-0,113006	0,266999	-0,209969	0,112429	-0,071577	-0,085820	1,415099	-0,981804	0,054558	-0,604208	-2,833271	-1,143134	-20,648053	9,952129	12,647462	0,112429	-0,071577	-0,085820	-4,203658	-9,807450	0,054558	0,112429	-0,071577	-0,085820	-4,203658	-9,807450	0,054558
09:48:21,14	0,524923	3,437974	-0,063997	-0,113006	0,266999	-0,209969	0,115691	-0,077580	-0,086990	1,728634	-0,817528	0,011579	-0,603740	-2,826351	-1,142777	-20,678784	9,932929	12,662588	0,115691	-0,077580	-0,086990	-4,361428	-9,899267	0,011579	0,115691	-0,077580	-0,086990	-4,361428	-9,899267	0,011579
09:48:21,19	0,524923	3,437974	-0,063997	-0,113006	0,266999	-0,209969	0,109465	-0,074525	-0,086633	1,537764	-1,158317	0,026706	-0,605573	-2,822782	-1,144351	-20,690793	9,917923	12,668247	0,109465	-0,074525	-0,086633	-4,312455	-9,751280	0,026706	0,109465	-0,074525	-0,086633	-4,312455	-9,751280	0,026706
09:48:21,24	0,524923	3,437974	-0,063997	-0,113006	0,266999	-0,209969	0,107290	-0,071154	-0,088207	1,343447	-1,274296	0,032364	-0,606118	-2,833848	-1,143533	-20,701513	9,917968	12,666124	0,107290	-0,071154	-0,088207	-4,242112	-9,696550	0,032364	0,107290	-0,071154	-0,088207	-4,242112	-9,696550	0,032364
09:48:21,29	0,524923	3,437974	-0,063997	-0,113006	0,266999	-0,209969	0,117146	-0,076214	-0,087389	1,601277	-0,771087	0,030242	-0,607282	-2,830071	-1,143920	-20,701721	9,978206	12,692877	0,117146	-0,076214	-0,087389	-4,381537	-9,967041	0,030242	0,117146	-0,076214	-0,087389	-4,381537	-9,967041	0,030242
09:48:21,34	0,524923	3,437974	-0,063997	-0,113006	0,266999	-0,209969	0,114457	-0,073318	-0,087776	1,502759	-0,941225	0,056994	-0,605968	-2,831141	-1,142343	-20,632549	9,937284	12,670583	0,114457	-0,073318	-0,087776	-4,252735	-9,926076	0,056994	0,114457	-0,073318	-0,087776	-4,252735	-9,926076	0,056994
09:48:21,39	0,524923	3,437974	-0,063997	-0,113006	0,266999	-0,209969	0,114727	-0,074991	-0,086199	1,588896	-0,846818	0,034701	-0,604870	-2,833207	-1,143513	-20,664603	9,912641	12,670719	0,114727	-0,074991	-0,086199	-4,297920	-9,852866	0,034701	0,114727	-0,074991	-0,086199	-4,297920	-9,852866	0,034701
09:48:21,44	0,524923	3,437974	-0,063997	-0,113006	0,266999	-0,209969	0,115967	-0,076975	-0,087369	1,654674	-0,797781	0,034836	-0,600223	-2,827805	-1,142010	-20,685250	9,904170	12,637433	0,115967	-0,076975	-0,087369	-4,387854	-9,901161	0,034836	0,115967	-0,076975	-0,087369	-4,387854	-9,901161	0,034836
09:48:21,49	0,524923	3,437974	-0,063997	-0,113006	0,266999	-0,209969	0,108965	-0,078298	-0,085866	1,705807	-1,175513	0,001551	-0,606222	-2,827159	-1,144347	-20,727713	9,911104	12,672489	0,108965	-0,078298	-0,085866	-4,440571	-9,729264	0,001551	0,108965	-0,078298	-0,085866	-4,440571	-9,729264	0,001551
09:48:21,54	0,524923	3,437974	-0,063997	-0,113006	0,266999	-0,209969	0,111405	-0,072779	-0,088203	1,403626	-1,088875	0,036606	-0,605570	-2,834255	-1,143193	-20,725818	9,908795	12,612611	0,111405	-0,072779	-0,088203	-4,309560	-9,834164	0,036606	0,111405	-0,072779	-0,088203	-4,309560	-9,834164	0,036606
09:48:21,59	0,524923	3,437974	-0,063997	-0,113006	0,266999	-0,209969	0,117225	-0,076892	-0,087049	1,616442	-0,783454	-0,023271	-0,606092	-2,831595	-1,141960	-20,668262	9,872493	12,683088	0,117225	-0,076892	-0,087049	-4,419604	-9,985592	-0,023271	0,117225	-0,076892	-0,087049	-4,419604	-9,985592	-0,023271
09:48:21,64	0,524923	3,437974	-0,063997	-0,113006	0,266999	-0,209969	0,115182	-0,075111	-0,085815	1,521134	-0,821671	0,047206	-0,606078	-2,833079	-1,144689	-20,681139	9,927624	12,671894	0,115182	-0,075111	-0,085815	-4,375050	-9,863467	0,047206	0,115182	-0,075111	-0,085815	-4,375050	-9,863467	0,047206
09:48:21,69	0,524923	3,437974	-0,063997	-0,113006	0,266999	-0,209969	0,116460	-0,075865	-0,088545	1,601654	-0,793932	0,036011	-0,605493	-2,829845	-1,145066	-20,678006	9,950783	12,702485	0,116460	-0,075865	-0,088545	-4,353727	-9,936051	0,036011	0,116460	-0,075865	-0,088545	-4,353727	-9,936051	0,036011
09:48:21,74	0,524923	3,437974	-0,063997	-0,113006	0,266999	-0,209969	0,113366	-0,074754	-0,088922	1,565541	-0,963680	0,066603	-0,604334	-2,824040	-1,142814	-20,679464	9,935385	12,629021	0,113366	-0,074754	-0,088922	-4,302681	-9,862930	0,066603	0,113366	-0,074754	-0,088922	-4,302681	-9,862930	0,066603
09:48:21,79	0,524923	3,437974	-0,063997	-0,113006	0,266999	-0,209969	0,107760	-0,072856	-0,086670	1,452749	-1,248789	-0,006862	-0,608015	-2,825399	-1,143971	-20,742418	9,931928	12,677875	0,107760	-0,072856	-0,086670	-4,266433	-9,707918	-0,006862	0,107760	-0,072856	-0,086670	-4,266433	-9,707918	-0,006862
09:48:21,84	0,524923	3,437974	-0,063997	-0,113006	0,266999	-0,209969	0,110777	-0,070347	-0,087827	1,287811	-1,144659	0,041992	-0,610389	-2,828928	-1,142434	-20,763894	9,926487	12,651826	0,110777	-0,070347	-0,087827	-4,234415	-9,840679	0,041992	0,110777	-0,070347	-0,087827	-4,234415	-9,840679	0,041992
09:48:21,89	0,524923	3,437974	-0,063997	-0,113006	0,266999	-0,209969	0,115020	-0,070056	-0,086290	1,257230	-0,939918	0,015944	-0,603804	-2,825730	-1,145503	-20,692985	9,910134	12,668589	0,115020	-0,070056	-0,086290	-4,242155	-9,968988	0,015944	0,115020	-0,070056	-0,086290	-4,242155	-9,968988	0,015944
09:48:21,94	0,524923	3,437974	-0,063997	-0,113006	0,266999	-0,209969	0,108959	-0,074159	-0,089359	1,491909	-1,185508	0,032706	-0,607486	-2,827805	-1,142418	-20,775966	9,922998	12,681568	0,108959	-0,074159	-0,089359	-4,329607	-9,738783	0,032706	0,108959	-0,074159	-0,089359	-4,329607	-9,738783	0,032706
09:48:21,99	0,524923	3,437974	-0,063997	-0,113006	0,266999	-0,209969	0,112596	-0,072008	-0,086274	1,349708	-1,074672	0,045686	-0,610378	-2,828164	-1,147451	-20,738040	9,913384	12,688225	0,112596	-0,072008	-0,086274	-4,302955	-9,913464	0,045686	0,112596	-0,072008	-0,086274	-4,302955	-9,913464	0,045686
09:48:22,04	0,524923	3,437974	-0,063997	-0,113006	0,266999	-0,209969	0,114353	-0,069683	-0,091307	1,239442	-0,945661	0,052342	-0,613274	-2,829267	-1,141635	-20,742794	9,946244	12,670588	0,114353	-0,069683	-0,091307	-4,230705	-9,922370	0,052342	0,114353	-0,069683	-0,091307	-4,230705	-9,922370	0,052342
09:48:22,09	0,524923	3,437974	-0,063997	-0,113006	0,266999	-0,209969	0,116756	-0,067727	-0,085491	1,163776	-0,841243	0,034706	-0,606793	-2,825884	-1,144377	-20,733376	9,952549	12,644912	0,116756	-0,067727	-0,085491	-4,152772	-10,006601	0,034706	0,116756	-0,067727	-0,085491	-4,152772	-10,006601	0,034706
09:48:22,14	0,524923	3,437974	-0,063997	-0,113006	0,266999	-0,209969	0,110586	-0,071648	-0,088233	1,377870	-1,157080	0,009030	-0,611570	-2,828674	-1,144370	-20,768689	9,954435	12,668318	0,110586	-0,071648	-0,088233	-4,246527	-9,838092	0,009030	0,110586	-0,071648	-0,088233	-4,246527	-9,838092	0,009030
09:48:22,19	0,524923	3,437974	-0,063997	-0,113006	0,266999	-0,209969	0,115391	-0,068906	-0,088226	1,219265	-0,938735	0,032435	-0,610259	-2,831499	-1,145485	-20,702192	9,929807	12,677021	0,115391	-0,068906	-0,088226	-4,189888	-9,996955	0,032435	0,115391	-0,068906	-0,088226	-4,189888	-9,996955	0,032435
09:48:22,24	0,524923	3,437974	-0,063997	-0,113006	0,266999	-0,209969	0,117182	-0,071454	-0,089341	1,363666	-0,775719	0,041139	-0,609078	-2,829217	-1,143930	-20,709026	9,966626	12,692403	0,117182	-0,071454	-0,089341	-4,245482	-9,974506	0,041139	0,117182	-0,071454	-0,089341	-4,245482	-9,974506	0,041139
09:48:22,29	0,524923	3,437974	-0,063997	-0,113006	0,266999	-0,209969	0,114615	-0,071336	-0,087786	1,385978	-0,933510	0,056521	-0,606257	-2,834955	-1,146261	-20,763504	9,924505	12,687824	0,114615	-0,071336	-0,087786	-4,213875	-9,930818	0,056521	0,114615	-0,071336	-0,087786	-4,213875	-9,930818	0,056521
09:48:22,34	0,524923	3,437974	-0,063997	-0,113006	0,266999	-0,209969	0,118174	-0,076648	-0,090117	1,598494	-0,774593	0,051941	-0,604381	-2,830074	-1,143157	-20,707071	9,922825	12,671813	0,118174	-0,076648	-0,090117	-4,418364	-10,051235	0,051941	0,118174	-0,076648	-0,090117	-4,418364	-10,051235	0,051941
09:48:22,39	0,524923	3,437974	-0,063997	-0,113006	0,266999	-0,209969	0,113009	-0,075832	-0,087013	1,582849	-0,993446	0,035931	-0,602657	-2,827439	-1,146670	-20,718042	9,934117	12,670270	0,113009	-0,075832	-0,087013	-4,369992	-9,864656	0,035931	0,113009	-0,075832	-0,087013	-4,369992	-9,864656	0,035931
09:48:22,45	0,524923	3,437974	-0,063997	-0,113006	0,266999	-0,209969	0,109865	-0,076007	-0,090526	1,596241	-1,172063	0,034387	-0,605029	-2,825494	-1,146648	-20,714897	9,934915	12,713734	0,109865	-0,076007	-0,090526	-4,370335	-9,796498	0,034387	0,109865	-0,076007	-0,090526	-4,370335	-9,796498	0,034387
09:48:22,50	0,524923	3,437974	-0,063997	-0,113006	0,266999	-0,209969	0,112708	-0,073751	-0,087026	1,540543	-1,007791	0,008233	-0,606033	-2,828773	-1,143170	-20,672976	9,979264	12,644116	0,112708	-0,073751	-0,087026	-4,248910	-9,855371	0,008233	0,112708	-0,073751	-0,087026	-4,248910	-9,855371	0,008233
09:48:22,55	0,524923	3,437974	-0,063997	-0,113006	0,266999	-0,209969	0,112708	-0,073751	-0,087026	1,540543	-1,007791	0,008233	-0,599411	-2,829592	-1,142774	-20,760081	9,639630	12,688210	0,112708	-0,073751	-0,087026	-4,248910	-9,855371	0,008233	0,112708	-0,073751	-0,087026	-4,248910	-9,855371	0,008233
09:48:22,60	0,524923	3,437974	-0,063997	-0,113006	0,266999	-0,209969	0,110107	-0,079895	-0,086630	1,522355	-1,048683	0,052328	-0,329108	-2,950729	-1,063034	-27,181759	-4,648130	13,333003	0,110107	-0,079895	-0,086630	-4,749414	-9,692052	0,052328	0,110107	-0,079895	-0,086630	-4,749414	-9,692052	0,052328
09:48:22,65	0,524923	3,437974	-0,063997	-0,113006	0,266999	-0,209969	0,079863	-0,374552	-0,006890	1,260127	-1,038828	0,697120	-0,590960	-2,832958	-1,092087	-20,558964	9,833857	12,735161	0,079863	-0,374552	-0,006890	-28,142224	-7,308038	0,697120	0,079863	-0,374552	-0,006890	-28,142224	-7,308038	0,697120
09:48:22,70	0,524923	3,437974	-0,063997	-0,113006	0,266999	-0,209969	0,108796	-0,088896	-0,035943	2,259177	-1,039761	0,099278	-0,597423	-2,775915	-1,058829	-17,623406	10,322767	12,606010	0,108796	-0,088896	-0,035943	-4,719179	-9,580270	0,099278	0,108796	-0,088896	-0,035943	-4,719179	-9,580270	0,099278
09:48:22,75	0,525092	3,437973	-0,063983	-0,062997	0,267000	-0,210002	0,062627	-0,054778	-0,002684	2,376203	-1,142732	-0,029872	-0,558539	-2,805185	-1,096247	-19,312200	8,115456	12,732853	0,062627	-0,054778	-0,002684	-1,923853	-6,058983	-0,029872	0,062627	-0,054778	-0,002684	-1,923853	-6,058983	-0,029872
09:48:22,80	0,525092	3,437973	-0,063983	-0,062997	0,267000	-0,210002	0,068533	-0,103088	-0,040103	2,132328	-1,194521	0,096971	-0,555512	-2,809307	-1,095055	-19,268248	8,053809	12,710232	0,068533	-0,103088	-0,040103	-5,960046	-6,574364	0,096971	0,068533	-0,103088	-0,040103	-5,960046	-6,574364	0,096971
09:48:22,85	0,525092	3,437973	-0,063983	-0,062997	0,267000	-0,210002	0,070590	-0,107771	-0,038911	2,344433	-1,018684	0,074350	-0,556192	-2,809892	-1,098172	-19,316676	8,088881	12,728081	0,070590	-0,107771	-0,038911	-6,115558	-6,559981	0,074350	0,070590	-0,107771	-0,038911	-6,115558	-6,559981	0,074350
09:48:22,90	0,525092	3,437973	-0,063983	-0,062997	0,267000	-0,210002	0,071436	-0,107473	-0,042028	2,335139	-1,034155	0,092199	-0,555616	-2,807836	-1,097403	-19,307051	8,053698	12,721947	0,071436	-0,107473	-0,042028	-6,101524	-6,641883	0,092199	0,071436	-0,107473	-0,042028	-6,101524	-6,641883	0,092199
09:48:22,95	0,525092	3,437973	-0,063983	-0,062997	0,267000	-0,210002	0,069368	-0,106945	-0,041259	2,281999	-1,115769	0,086064	-0,553207	-2,810237	-1,098164	-19,295575	8,075666	12,718211	0,069368	-0,106945	-0,041259	-6,113174	-6,561151	0,086064	0,069368	-0,106945	-0,041259	-6,113174	-6,561151	0,086064
09:48:23,00	0,525092	3,437973	-0,063983	-0,062997	0,267000	-0,210002	0,070243	-0,110231	-0,042020	2,477666	-1,071329	0,082328	-0,552693	-2,803125	-1,098566	-19,308651	8,079155	12,748916	0,070243	-0,110231	-0,042020	-6,175506	-6,585377	0,082328	0,070243	-0,110231	-0,042020	-6,175506	-6,585377	0,082328
09:48:23,05	0,525092	3,437973	-0,063983	-0,062997	0,267000	-0,210002	0,063826	-0,107120	-0,042422	2,312371	-1,418041	0,113034	-0,552076	-2,807896	-1,100550	-19,493628	7,843950	12,777805	0,063826	-0,107120	-0,042422	-6,096579	-6,428416	0,113034	0,063826	-0,107120	-0,042422	-6,096579	-6,428416	0,113034
09:48:23,10	0,525092	3,437973	-0,063983	-0,062997	0,267000	-0,210002	0,067650	-0,110040	-0,044406	2,167993	-1,261819	0,141923	-0,311593	-2,956797	-1,082423	-27,222353	-4,675627	13,351309	0,067650	-0,110040	-0,044406	-6,470122	-6,572327	0,141923	0,067650	-0,110040	-0,044406	-6,470122	-6,572327	0,141923
09:48:23,15	0,525092	3,437973	-0,063983	-0,062997	0,267000	-0,210002	0,076360	-0,392755	-0,026279	2,162546	-1,242369	0,715427	-0,569624	-2,813038	-0,985655	-19,718667	9,524256	12,711784	0,076360	-0,392755	-0,026279	-28,668698	-7,236627	0,715427	0,076360	-0,392755	-0,026279	-28,668698	-7,236627	0,715427
09:48:23,20	0,525092	3,437973	-0,063983	-0,062997	0,267000	-0,210002	0,080877	-0,097414	0,070489	2,854128	-1,609069	0,075901	-0,604818	-2,807426	-1,078057	-18,938335	11,037726	12,661902	0,080877	-0,097414	0,070489	-4,792875	-7,957879	0,075901	0,080877	-0,097414	0,070489	-4,792875	-7,957879	0,075901
09:48:23,25	0,525039	3,437972	-0,063998	-0,012987	0,266984	-0,209991	0,093613	-0,064130	-0,021912	2,824209	-1,027700	0,026020	-0,562233	-2,849659	-1,137647	-20,994436	8,665066	12,737252	0,093613	-0,064130	-0,021912	-2,209970	-8,376353	0,026020	0,093613	-0,064130	-0,021912	-2,209970	-8,376353	0,026020
09:48:23,30	0,525039	3,437972	-0,063998	-0,012987	0,266984	-0,209991	0,108896	-0,122125	-0,081503	2,757154	-0,827299	0,101370	-0,560578	-2,851784	-1,141127	-21,038463	8,657245	12,773458	0,108896	-0,122125	-0,081503	-6,829690	-9,375652	0,101370	0,108896	-0,122125	-0,081503	-6,829690	-9,375652	0,101370
09:48:23,35	0,525039	3,437972	-0,063998	-0,012987	0,266984	-0,209991	0,109909	-0,124622	-0,084983	2,858172	-0,808852	0,137576	-0,561737	-2,850792	-1,139187	-21,022265	8,630075	12,766343	0,109909	-0,124622	-0,084983	-6,924628	-9,436709	0,137576	0,109909	-0,124622	-0,084983	-6,924628	-9,436709	0,137576
09:48:23,40	0,525039	3,437972	-0,063998	-0,012987	0,266984	-0,209991	0,109629	-0,123121	-0,083043	2,764711	-0,795774	0,130460	-0,560523	-2,852070	-1,143053	-21,023158	8,699383	12,785480	0,109629	-0,123121	-0,083043	-6,900294	-9,401689	0,130460	0,109629	-0,123121	-0,083043	-6,900294	-9,401689	0,130460
09:48:23,45	0,525039	3,437972	-0,063998	-0,012987	0,266984	-0,209991	0,110129	-0,124812	-0,086909	2,912237	-0,805208	0,149598	-0,560551	-2,854840	-1,141513	-21,046941	8,693071	12,764789	0,110129	-0,124812	-0,086909	-6,885538	-9,450363	0,149598	0,110129	-0,124812	-0,086909	-6,885538	-9,450363	0,149598
09:48:23,50	0,525039	3,437972	-0,063998	-0,012987	0,266984	-0,209991	0,112542	-0,126173	-0,085369	2,965620	-0,697188	0,128907	-0,556584	-2,847221	-1,141155	-21,085876	8,657993	12,785044	0,112542	-0,126173	-0,085369	-6,938947	-9,531740	0,128907	0,112542	-0,126173	-0,085369	-6,938947	-9,531740	0,128907
09:48:23,55	0,525039	3,437972	-0,063998	-0,012987	0,266984	-0,209991	0,103961	-0,125799	-0,085010	2,896337	-1,159602	0,149161	-0,562521	-2,847480	-1,139244	-21,115044	8,661760	12,768702	0,103961	-0,125799	-0,085010	-6,978888	-9,320512	0,149161	0,103961	-0,125799	-0,085010	-6,978888	-9,320512	0,149161
09:48:23,60	0,525039	3,437972	-0,063998	-0,012987	0,266984	-0,209991	0,107153	-0,120787	-0,083100	2,624365	-1,020765	0,132820	-0,558440	-2,857422	-1,137637	-21,143203	8,608244	12,789755	0,107153	-0,120787	-0,083100	-6,857377	-9,432243	0,132820	0,107153	-0,120787	-0,083100	-6,857377	-9,432243	0,132820
09:48:23,65	0,525039	3,437972	-0,063998	-0,012987	0,266984	-0,209991	0,113723	-0,129292	-0,081493	3,006204	-0,676741	0,153873	-0,556564	-2,854098	-1,142693	-21,083050	8,625873	12,764525	0,113723	-0,129292	-0,081493	-7,143188	-9,603982	0,153873	0,113723	-0,129292	-0,081493	-7,143188	-9,603982	0,153873
09:48:23,70	0,525039	3,437972	-0,063998	-0,012987	0,266984	-0,209991	0,109906	-0,129255	-0,086549	3,049627	-0,831917	0,128642	-0,556584	-2,848388	-1,140762	-21,097000	8,680785	12,790321	0,109906	-0,129255	-0,086549	-7,096865	-9,459566	0,128642	0,109906	-0,129255	-0,086549	-7,096865	-9,459566	0,128642
09:48:23,75	0,525039	3,437972	-0,063998	-0,012987	0,266984	-0,209991	0,104971	-0,126382	-0,084618	2,940853	-1,128104	0,154439	-0,554774	-2,846120	-1,140347	-21,064017	8,666281	12,814140	0,104971	-0,126382	-0,084618	-6,980173	-9,368311	0,154439	0,104971	-0,126382	-0,084618	-6,980173	-9,368311	0,154439
09:48:23,80	0,525039	3,437972	-0,063998	-0,012987	0,266984	-0,209991	0,102102	-0,126816	-0,084203	2,967315	-1,241460	0,178258	-0,557283	-2,848187	-1,139600	-21,141325	8,664045	12,813669	0,102102	-0,126816	-0,084203	-6,987723	-9,256474	0,178258	0,102102	-0,126816	-0,084203	-6,987723	-9,256474	0,178258
09:48:23,85	0,525039	3,437972	-0,063998	-0,012987	0,266984	-0,209991	0,105146	-0,125676	-0,083456	2,867482	-1,149010	0,177786	-0,559080	-2,849341	-1,142332	-21,146471	8,639509	12,799580	0,105146	-0,125676	-0,083456	-6,998123	-9,402970	0,177786	0,105146	-0,125676	-0,083456	-6,998123	-9,402970	0,177786
09:48:23,90	0,525039	3,437972	-0,063998	-0,012987	0,266984	-0,209991	0,107044	-0,124696	-0,086188	2,792698	-1,042495	0,163698	-0,559032	-2,849052	-1,140420	-21,121998	8,607011	12,743879	0,107044	-0,124696	-0,086188	-6,995974	-9,445459	0,163698	0,107044	-0,124696	-0,086188	-6,995974	-9,445459	0,163698
09:48:23,95	0,525039	3,437972	-0,063998	-0,012987	0,266984	-0,209991	0,106770	-0,124594	-0,084276	2,771472	-1,019327	0,107997	-0,556027	-2,852394	-1,139977	-21,109292	8,636223	12,783200	0,106770	-0,124594	-0,084276	-7,009171	-9,400741	0,107997	0,106770	-0,124594	-0,084276	-7,009171	-9,400741	0,107997
09:48:24,00	0,525039	3,437972	-0,063998	-0,012987	0,266984	-0,209991	0,108162	-0,128868	-0,083833	3,025356	-0,950544	0,147317	-0,560733	-2,856656	-1,141109	-21,105922	8,618692	12,810917	0,108162	-0,128868	-0,083833	-7,090773	-9,441232	0,147317	0,108162	-0,128868	-0,083833	-7,090773	-9,441232	0,147317
09:48:24,05	0,525039	3,437972	-0,063998	-0,012987	0,266984	-0,209991	0,114206	-0,126923	-0,084965	2,910709	-0,624577	0,175035	-0,560282	-2,847780	-1,142728	-21,162229	8,670664	12,810695	0,114206	-0,126923	-0,084965	-7,052722	-9,589712	0,175035	0,114206	-0,126923	-0,084965	-7,052722	-9,589712	0,175035
09:48:24,10	0,525039	3,437972	-0,063998	-0,012987	0,266984	-0,209991	0,106294	-0,122875	-0,086584	2,717104	-1,110749	0,174813	-0,559674	-2,846566	-1,141586	-21,139201	8,619260	12,769642	0,106294	-0,122875	-0,086584	-6,928614	-9,454794	0,174813	0,106294	-0,122875	-0,086584	-6,928614	-9,454794	0,174813
09:48:24,15	0,525039	3,437972	-0,063998	-0,012987	0,266984	-0,209991	0,104938	-0,122795	-0,085442	2,679920	-1,135599	0,133759	-0,558438	-2,856158	-1,139595	-21,131710	8,591868	12,771111	0,104938	-0,122795	-0,085442	-6,959486	-9,373224	0,133759	0,104938	-0,122795	-0,085442	-6,959486	-9,373224	0,133759
09:48:24,20	0,525039	3,437972	-0,063998	-0,012987	0,266984	-0,209991	0,112627	-0,128661	-0,083451	2,964978	-0,715594	0,135229	-0,560176	-2,857112	-1,139978	-21,124769	8,606321	12,771294	0,112627	-0,128661	-0,083451	-7,134912	-9,556796	0,135229	0,112627	-0,128661	-0,083451	-7,134912	-9,556796	0,135229
09:48:24,25	0,525039	3,437972	-0,063998	-0,012987	0,266984	-0,209991	0,114323	-0,127633	-0,083834	2,927533	-0,628627	0,135412	-0,554182	-2,851997	-1,139564	-21,073576	8,641259	12,792810	0,114323	-0,127633	-0,083834	-7,091696	-9,602950	0,135412	0,114323	-0,127633	-0,083834	-7,091696	-9,602950	0,135412
09:48:24,30	0,525039	3,437972	-0,063998	-0,012987	0,266984	-0,209991	0,106896	-0,130267	-0,083420	3,120321	-0,987956	0,156928	-0,553108	-2,851340	-1,141532	-21,110247	8,619672	12,784286	0,106896	-0,130267	-0,083420	-7,105625	-9,379274	0,156928	0,106896	-0,130267	-0,083420	-7,105625	-9,379274	0,156928
09:48:24,35	0,525039	3,437972	-0,063998	-0,012987	0,266984	-0,209991	0,105789	-0,130868	-0,085388	3,114548	-1,066462	0,148404	-0,564318	-2,849091	-1,143121	-21,122542	8,656721	12,780117	0,105789	-0,130868	-0,085388	-7,158586	-9,370914	0,148404	0,105789	-0,130868	-0,085388	-7,158586	-9,370914	0,148404
09:48:24,40	0,525039	3,437972	-0,063998	-0,012987	0,266984	-0,209991	0,109447	-0,120036	-0,086977	2,577240	-0,905426	0,144235	-0,555458	-2,855542	-1,140356	-21,117869	8,611048	12,782343	0,109447	-0,120036	-0,086977	-6,845609	-9,497019	0,144235	0,109447	-0,120036	-0,086977	-6,845609	-9,497019	0,144235
09:48:24,45	0,525039	3,437972	-0,063998	-0,012987	0,266984	-0,209991	0,110604	-0,130934	-0,084212	3,106708	-0,818390	0,146461	-0,557863	-2,847972	-1,140766	-21,128930	8,647171	12,808797	0,110604	-0,130934	-0,084212	-7,171617	-9,500791	0,146461	0,110604	-0,130934	-0,084212	-7,171617	-9,500791	0,146461
09:48:24,50	0,525039	3,437972	-0,063998	-0,012987	0,266984	-0,209991	0,105250	-0,125067	-0,084622	2,827367	-1,124421	0,172914	-0,556085	-2,847410	-1,139614	-21,108917	8,590538	12,777396	0,105250	-0,125067	-0,084622	-6,990385	-9,386560	0,172914	0,105250	-0,125067	-0,084622	-6,990385	-9,386560	0,172914
09:48:24,55	0,525039	3,437972	-0,063998	-0,012987	0,266984	-0,209991	0,103874	-0,126325	-0,083470	2,853733	-1,150318	0,141513	-0,556033	-2,855027	-1,141527	-21,115679	8,633082	12,778871	0,103874	-0,126325	-0,083470	-7,062756	-9,304451	0,141513	0,103874	-0,126325	-0,083470	-7,062756	-9,304451	0,141513
09:48:24,60	0,525039	3,437972	-0,063998	-0,012987	0,266984	-0,209991	0,110445	-0,130179	-0,085383	3,087602	-0,835786	0,142988	-0,556023	-2,851701	-1,141163	-21,106117	8,636112	12,759762	0,110445	-0,130179	-0,085383	-7,131422	-9,505694	0,142988	0,110445	-0,130179	-0,085383	-7,131422	-9,505694	0,142988
09:48:24,65	0,525039	3,437972	-0,063998	-0,012987	0,266984	-0,209991	0,107560	-0,128525	-0,085018	3,009019	-0,979040	0,123880	-0,556003	-2,849620	-1,141142	-21,091108	8,645766	12,789288	0,107560	-0,128525	-0,085018	-7,080196	-9,422476	0,123880	0,107560	-0,128525	-0,085018	-7,080196	-9,422476	0,123880
09:48:24,70	0,525039	3,437972	-0,063998	-0,012987	0,266984	-0,209991	0,105747	-0,127502	-0,084998	2,971662	-1,065129	0,153406	-0,557279	-2,853131	-1,140771	-21,140915	8,625316	12,778487	0,105747	-0,127502	-0,084998	-7,037208	-9,366269	0,153406	0,105747	-0,127502	-0,084998	-7,037208	-9,366269	0,153406
09:48:24,75	0,525039	3,437972	-0,063998	-0,012987	0,266984	-0,209991	0,109426	-0,128152	-0,084627	2,962893	-0,906720	0,142605	-0,555392	-2,853375	-1,141880	-21,079917	8,627134	12,812799	0,109426	-0,128152	-0,084627	-7,097069	-9,496676	0,142605	0,109426	-0,128152	-0,084627	-7,097069	-9,496676	0,142605
09:48:24,80	0,525039	3,437972	-0,063998	-0,012987	0,266984	-0,209991	0,108694	-0,129908	-0,085735	3,086275	-0,892902	0,176917	-0,555361	-2,848120	-1,140376	-21,061398	8,630034	12,764120	0,108694	-0,129908	-0,085735	-7,111528	-9,425344	0,176917	0,108694	-0,129908	-0,085735	-7,111528	-9,425344	0,176917
09:48:24,85	0,525039	3,437972	-0,063998	-0,012987	0,266984	-0,209991	0,104127	-0,127308	-0,084232	2,962823	-1,115748	0,128238	-0,555343	-2,852661	-1,141880	-21,059683	8,636799	12,803325	0,104127	-0,127308	-0,084232	-7,030846	-9,289756	0,128238	0,104127	-0,127308	-0,084232	-7,030846	-9,289756	0,128238
09:48:24,90	0,525039	3,437972	-0,063998	-0,012987	0,266984	-0,209991	0,108051	-0,129594	-0,085736	3,088414	-0,913623	0,167443	-0,554823	-2,854587	-1,141499	-21,085225	8,598603	12,797091	0,108051	-0,129594	-0,085736	-7,084710	-9,395627	0,167443	0,108051	-0,129594	-0,085736	-7,084710	-9,395627	0,167443
09:48:24,95	0,525039	3,437972	-0,063998	-0,012987	0,266984	-0,209991	0,109459	-0,131007	-0,085355	3,116046	-0,843427	0,161209	-0,563147	-2,851437	-1,139616	-21,127213	8,622473	12,776790	0,109459	-0,131007	-0,085355	-7,168007	-9,435960	0,161209	0,109459	-0,131007	-0,085355	-7,168007	-9,435960	0,161209
09:48:25,00	0,525039	3,437972	-0,063998	-0,012987	0,266984	-0,209991	0,110893	-0,122223	-0,083472	2,658961	-0,817167	0,140907	-0,556627	-2,849634	-1,138033	-21,102166	8,616077	12,796139	0,110893	-0,122223	-0,083472	-6,935556	-9,522253	0,140907	0,110893	-0,122223	-0,083472	-6,935556	-9,522253	0,140907
09:48:25,05	0,525039	3,437972	-0,063998	-0,012987	0,266984	-0,209991	0,106071	-0,126968	-0,081889	2,912680	-1,043011	0,160257	-0,554809	-2,851059	-1,139575	-21,086237	8,634124	12,792749	0,106071	-0,126968	-0,081889	-7,054311	-9,369588	0,160257	0,106071	-0,126968	-0,081889	-7,054311	-9,369588	0,160257
09:48:25,10	0,525039	3,437972	-0,063998	-0,012987	0,266984	-0,209991	0,106397	-0,129255	-0,083431	3,055181	-1,021313	0,156867	-0,556079	-2,857223	-1,141514	-21,131232	8,604046	12,792294	0,106397	-0,129255	-0,083431	-7,091315	-9,373442	0,156867	0,106397	-0,129255	-0,083431	-7,091315	-9,373442	0,156867
09:48:25,15	0,525039	3,437972	-0,063998	-0,012987	0,266984	-0,209991	0,112370	-0,131237	-0,085370	3,109696	-0,734645	0,156412	-0,554793	-2,847913	-1,140358	-21,060416	8,607961	12,787747	0,112370	-0,131237	-0,085370	-7,192381	-9,555654	0,156412	0,112370	-0,131237	-0,085370	-7,192381	-9,555654	0,156412
09:48:25,20	0,525039	3,437972	-0,063998	-0,012987	0,266984	-0,209991	0,103664	-0,127695	-0,084213	2,964345	-1,127963	0,151864	-0,558921	-2,851981	-1,141144	-21,090475	8,659091	12,779164	0,103664	-0,127695	-0,084213	-7,059738	-9,265586	0,151864	0,103664	-0,127695	-0,084213	-7,059738	-9,265586	0,151864
09:48:25,25	0,525039	3,437972	-0,063998	-0,012987	0,266984	-0,209991	0,109251	-0,126155	-0,085000	2,913490	-0,889054	0,143282	-0,555981	-2,851041	-1,140764	-21,086111	8,639328	12,764368	0,109251	-0,126155	-0,085000	-6,989664	-9,465230	0,143282	0,109251	-0,126155	-0,085000	-6,989664	-9,465230	0,143282
09:48:25,30	0,525039	3,437972	-0,063998	-0,012987	0,266984	-0,209991	0,106967	-0,128231	-0,084620	3,006520	-0,994159	0,128485	-0,555507	-2,851189	-1,141937	-21,138000	8,646448	12,785283	0,106967	-0,128231	-0,084620	-7,059618	-9,391043	0,128485	0,106967	-0,128231	-0,084620	-7,059618	-9,391043	0,128485
09:48:25,35	0,525039	3,437972	-0,063998	-0,012987	0,266984	-0,209991	0,106858	-0,128715	-0,085793	3,011931	-1,048323	0,149401	-0,557251	-2,849977	-1,140788	-21,115007	8,605636	12,758693	0,106858	-0,128715	-0,085793	-7,092232	-9,436653	0,149401	0,106858	-0,128715	-0,085793	-7,092232	-9,436653	0,149401
09:48:25,40	0,525039	3,437972	-0,063998	-0,012987	0,266984	-0,209991	0,106680	-0,126599	-0,084644	2,878044	-1,017220	0,122811	-0,559039	-2,855127	-1,141530	-21,127116	8,587937	12,786700	0,106680	-0,126599	-0,084644	-7,060003	-9,391637	0,122811	0,106680	-0,126599	-0,084644	-7,060003	-9,391637	0,122811
09:48:25,45	0,525039	3,437972	-0,063998	-0,012987	0,266984	-0,209991	0,112034	-0,127626	-0,085386	2,910049	-0,740460	0,150818	-0,564989	-2,852372	-1,138093	-21,176761	8,643461	12,762052	0,112034	-0,127626	-0,085386	-7,108592	-9,535151	0,150818	0,112034	-0,127626	-0,085386	-7,108592	-9,535151	0,150818
09:48:25,50	0,525039	3,437972	-0,063998	-0,012987	0,266984	-0,209991	0,112624	-0,121096	-0,081949	2,593728	-0,780555	0,126170	-0,559601	-2,852980	-1,138841	-21,117019	8,583982	12,751139	0,112624	-0,121096	-0,081949	-6,912271	-9,621531	0,126170	0,112624	-0,121096	-0,081949	-6,912271	-9,621531	0,126170
09:48:25,55	0,525039	3,437972	-0,063998	-0,012987	0,266984	-0,209991	0,110456	-0,126066	-0,082697	2,830531	-0,811803	0,115256	-0,563771	-2,850005	-1,140396	-21,126182	8,589344	12,781143	0,110456	-0,126066	-0,082697	-7,065618	-9,482607	0,115256	0,110456	-0,126066	-0,082697	-7,065618	-9,482607	0,115256
09:48:25,60	0,525039	3,437972	-0,063998	-0,012987	0,266984	-0,209991	0,109965	-0,120966	-0,084252	2,565437	-0,847972	0,145260	-0,557953	-2,853545	-1,142335	-21,171101	8,605259	12,783774	0,109965	-0,120966	-0,084252	-6,930427	-9,480202	0,145260	0,109965	-0,120966	-0,084252	-6,930427	-9,480202	0,145260
09:48:25,65	0,525039	3,437972	-0,063998	-0,012987	0,266984	-0,209991	0,110121	-0,127775	-0,086191	2,910813	-0,886685	0,147892	-0,556589	-2,854684	-1,140739	-21,102798	8,642221	12,788197	0,110121	-0,127775	-0,086191	-7,119535	-9,531211	0,147892	0,110121	-0,127775	-0,086191	-7,119535	-9,531211	0,147892
09:48:25,70	0,525039	3,437972	-0,063998	-0,012987	0,266984	-0,209991	0,110425	-0,129526	-0,084595	3,068007	-0,830203	0,152314	-0,558386	-2,848124	-1,140777	-21,112711	8,678964	12,785316	0,110425	-0,129526	-0,084595	-7,099765	-9,498598	0,152314	0,110425	-0,129526	-0,084595	-7,099765	-9,498598	0,152314
09:48:25,75	0,525039	3,437972	-0,063998	-0,012987	0,266984	-0,209991	0,105644	-0,124690	-0,084633	2,843389	-1,105811	0,149434	-0,560706	-2,853790	-1,141135	-21,098623	8,647678	12,787991	0,105644	-0,124690	-0,084633	-6,944743	-9,398836	0,149434	0,105644	-0,124690	-0,084633	-6,944743	-9,398836	0,149434
09:48:25,80	0,525039	3,437972	-0,063998	-0,012987	0,266984	-0,209991	0,111711	-0,125514	-0,084991	2,866186	-0,762484	0,152108	-0,559638	-2,855542	-1,139575	-21,134611	8,587445	12,804787	0,111711	-0,125514	-0,084991	-6,986629	-9,531769	0,152108	0,111711	-0,125514	-0,084991	-6,986629	-9,531769	0,152108
09:48:25,85	0,525039	3,437972	-0,063998	-0,012987	0,266984	-0,209991	0,112694	-0,127314	-0,083431	2,889662	-0,712403	0,168905	-0,562515	-2,850477	-1,140384	-21,100168	8,613258	12,776935	0,112694	-0,127314	-0,083431	-7,104503	-9,558875	0,168905	0,112694	-0,127314	-0,083431	-7,104503	-9,558875	0,168905
09:48:25,90	0,525039	3,437972	-0,063998	-0,012987	0,266984	-0,209991	0,109746	-0,122290	-0,084240	2,667987	-0,848769	0,141053	-0,555450	-2,844836	-1,141535	-21,080501	8,610432	12,803627	0,109746	-0,122290	-0,084240	-6,931789	-9,463836	0,141053	0,109746	-0,122290	-0,084240	-6,931789	-9,463836	0,141053
09:48:25,95	0,525039	3,437972	-0,063998	-0,012987	0,266984	-0,209991	0,101327	-0,125588	-0,085391	2,846868	-1,268093	0,167745	-0,558963	-2,849387	-1,142295	-21,090036	8,639511	12,813527	0,101327	-0,125588	-0,085391	-7,011800	-9,222296	0,167745	0,101327	-0,125588	-0,085391	-7,011800	-9,222296	0,167745
09:48:26,00	0,525039	3,437972	-0,063998	-0,012987	0,266984	-0,209991	0,107025	-0,124821	-0,086151	2,827404	-0,994609	0,177645	-0,559020	-2,854462	-1,138432	-21,129652	8,604182	12,775773	0,107025	-0,124821	-0,086151	-6,971060	-9,396083	0,177645	0,107025	-0,124821	-0,086151	-6,971060	-9,396083	0,177645
09:48:26,05	0,525039	3,437972	-0,063998	-0,012987	0,266984	-0,209991	0,111449	-0,127310	-0,082288	2,906407	-0,781200	0,139891	-0,555547	-2,847549	-1,138858	-21,143658	8,613870	12,768422	0,111449	-0,127310	-0,082288	-7,087411	-9,529966	0,139891	0,111449	-0,127310	-0,082288	-7,087411	-9,529966	0,139891
09:48:26,10	0,525039	3,437972	-0,063998	-0,012987	0,266984	-0,209991	0,103725	-0,126861	-0,082714	2,884437	-1,199813	0,132540	-0,557164	-2,857299	-1,139568	-21,097441	8,615832	12,776406	0,103725	-0,126861	-0,082714	-7,074122	-9,342258	0,132540	0,103725	-0,126861	-0,082714	-7,074122	-9,342258	0,132540
09:48:26,15	0,525039	3,437972	-0,063998	-0,012987	0,266984	-0,209991	0,112978	-0,130336	-0,083424	3,089958	-0,679624	0,140524	-0,561414	-2,853223	-1,139227	-21,140909	8,598439	12,771114	0,112978	-0,130336	-0,083424	-7,141408	-9,548413	0,140524	0,112978	-0,130336	-0,083424	-7,141408	-9,548413	0,140524
09:48:26,20	0,525039	3,437972	-0,063998	-0,012987	0,266984	-0,209991	0,111573	-0,124617	-0,083083	2,755777	-0,781650	0,135231	-0,561969	-2,853823	-1,140363	-21,109515	8,562183	12,789516	0,111573	-0,124617	-0,083083	-7,026653	-9,540119	0,135231	0,111573	-0,124617	-0,083083	-7,026653	-9,540119	0,135231
09:48:26,25	0,525039	3,437972	-0,063998	-0,012987	0,266984	-0,209991	0,112371	-0,124436	-0,084219	2,730683	-0,694847	0,153634	-0,560214	-2,854429	-1,137651	-21,140871	8,616000	12,790126	0,112371	-0,124436	-0,084219	-7,037569	-9,515945	0,153634	0,112371	-0,124436	-0,084219	-7,037569	-9,515945	0,153634
09:48:26,30	0,525039	3,437972	-0,063998	-0,012987	0,266984	-0,209991	0,112017	-0,126259	-0,081507	2,856394	-0,767281	0,154243	-0,555448	-2,855286	-1,139195	-21,128215	8,649989	12,783030	0,112017	-0,126259	-0,081507	-7,054942	-9,560646	0,154243	0,112017	-0,126259	-0,081507	-7,054942	-9,560646	0,154243
09:48:26,35	0,525039	3,437972	-0,063998	-0,012987	0,266984	-0,209991	0,110377	-0,130815	-0,083051	3,129065	-0,858623	0,147148	-0,564339	-2,846075	-1,141934	-21,108606	8,617720	12,817207	0,110377	-0,130815	-0,083051	-7,139911	-9,523206	0,147148	0,110377	-0,130815	-0,083051	-7,139911	-9,523206	0,147148
09:48:26,40	0,525039	3,437972	-0,063998	-0,012987	0,266984	-0,209991	0,106845	-0,118509	-0,085790	2,471036	-1,009145	0,181325	-0,557765	-2,845384	-1,140796	-21,082936	8,646917	12,755438	0,106845	-0,118509	-0,085790	-6,831956	-9,396506	0,181325	0,106845	-0,118509	-0,085790	-6,831956	-9,396506	0,181325
09:48:26,45	0,525039	3,437972	-0,063998	-0,012987	0,266984	-0,209991	0,102960	-0,123857	-0,084652	2,787234	-1,203554	0,119556	-0,557761	-2,854049	-1,142265	-21,088671	8,634505	12,822541	0,102960	-0,123857	-0,084652	-6,935548	-9,285910	0,119556	0,102960	-0,123857	-0,084652	-6,935548	-9,285910	0,119556
09:48:26,50	0,525039	3,437972	-0,063998	-0,012987	0,266984	-0,209991	0,110463	-0,128193	-0,086121	2,999094	-0,812177	0,186658	-0,556068	-2,855868	-1,140732	-21,125081	8,610490	12,801855	0,110463	-0,128193	-0,086121	-7,064070	-9,483491	0,186658	0,110463	-0,128193	-0,086121	-7,064070	-9,483491	0,186658
09:48:26,55	0,525039	3,437972	-0,063998	-0,012987	0,266984	-0,209991	0,111191	-0,130569	-0,084588	3,083625	-0,793839	0,165973	-0,560186	-2,852721	-1,141173	-21,104483	8,567075	12,746979	0,111191	-0,130569	-0,084588	-7,166028	-9,522311	0,165973	0,111191	-0,130569	-0,084588	-7,166028	-9,522311	0,165973
09:48:26,60	0,525039	3,437972	-0,063998	-0,012987	0,266984	-0,209991	0,110524	-0,125429	-0,085028	2,789069	-0,788966	0,111097	-0,560792	-2,850126	-1,141146	-21,110001	8,598851	12,801615	0,110524	-0,125429	-0,085028	-7,057130	-9,465095	0,111097	0,110524	-0,125429	-0,085028	-7,057130	-9,465095	0,111097
09:48:26,65	0,525039	3,437972	-0,063998	-0,012987	0,266984	-0,209991	0,108579	-0,123607	-0,085002	2,719075	-0,910744	0,165732	-0,556679	-2,848624	-1,142340	-21,126202	8,638583	12,775643	0,108579	-0,123607	-0,085002	-6,984082	-9,434234	0,165732	0,108579	-0,123607	-0,085002	-6,984082	-9,434234	0,165732
09:48:26,70	0,525039	3,437972	-0,063998	-0,012987	0,266984	-0,209991	0,105223	-0,126418	-0,086196	2,891541	-1,119169	0,139761	-0,556227	-2,848653	-1,141577	-21,171363	8,584106	12,783662	0,105223	-0,126418	-0,086196	-7,032257	-9,379187	0,139761	0,105223	-0,126418	-0,086196	-7,032257	-9,379187	0,139761
09:48:26,75	0,525039	3,437972	-0,063998	-0,012987	0,266984	-0,209991	0,105022	-0,126824	-0,085433	2,842919	-1,141506	0,147779	-0,555478	-2,850051	-1,139631	-21,126843	8,636654	12,749710	0,105022	-0,126824	-0,085433	-7,112788	-9,385726	0,147779	0,105022	-0,126824	-0,085433	-7,112788	-9,385726	0,147779
09:48:26,80	0,525039	3,437972	-0,063998	-0,012987	0,266984	-0,209991	0,105858	-0,128171	-0,083487	2,980735	-1,085767	0,113828	-0,560369	-2,850625	-1,142202	-21,143522	8,602594	12,792223	0,105858	-0,128171	-0,083487	-7,080717	-9,395591	0,113828	0,105858	-0,128171	-0,083487	-7,080717	-9,395591	0,113828
09:48:26,86	0,525039	3,437972	-0,063998	-0,012987	0,266984	-0,209991	0,108800	-0,124223	-0,086058	2,737578	-0,930167	0,156341	-0,557916	-2,856394	-1,143083	-21,149997	8,579459	12,792460	0,108800	-0,124223	-0,086058	-7,013920	-9,470984	0,156341	0,108800	-0,124223	-0,086058	-7,013920	-9,470984	0,156341
09:48:26,91	0,525039	3,437972	-0,063998	-0,012987	0,266984	-0,209991	0,112571	-0,129231	-0,086939	2,974750	-0,728140	0,156578	-0,556610	-2,849630	-1,137642	-21,096479	8,619328	12,795950	0,112571	-0,129231	-0,086939	-7,169918	-9,564943	0,156578	0,112571	-0,129231	-0,086939	-7,169918	-9,564943	0,156578
09:48:26,96	0,525039	3,437972	-0,063998	-0,012987	0,266984	-0,209991	0,106060	-0,126980	-0,081498	2,918978	-1,040295	0,160068	-0,551335	-2,853428	-1,147051	-21,183648	8,333796	12,796196	0,106060	-0,126980	-0,081498	-7,048978	-9,365991	0,160068	0,106060	-0,126980	-0,081498	-7,048978	-9,365991	0,160068
09:48:27,01	0,525039	3,437972	-0,063998	-0,012987	0,266984	-0,209991	0,106711	-0,133448	-0,090907	2,964454	-0,939139	0,160314	-0,311646	-3,026374	-1,116800	-30,110936	-4,528549	13,458475	0,106711	-0,133448	-0,090907	-7,511243	-9,315981	0,160314	0,106711	-0,133448	-0,090907	-7,511243	-9,315981	0,160314
09:48:27,06	0,525039	3,437972	-0,063998	-0,012987	0,266984	-0,209991	0,136642	-0,427498	-0,060656	2,652264	-0,682828	0,822593	-0,556661	-2,852490	-0,998605	-21,396085	9,407635	12,807077	0,136642	-0,427498	-0,060656	-30,906307	-11,409226	0,822593	0,136642	-0,427498	-0,060656	-30,906307	-11,409226	0,822593
09:48:27,11	0,525039	3,437972	-0,063998	-0,012987	0,266984	-0,209991	0,108562	-0,128366	0,057539	3,523941	-1,563815	0,171195	-0,605921	-2,856747	-1,136319	-21,373296	11,898167	12,728707	0,108562	-0,128366	0,057539	-6,552817	-10,085911	0,171195	0,108562	-0,128366	0,057539	-6,552817	-10,085911	0,171195
09:48:27,16	0,525024	3,437892	-0,063980	0,037004	0,266995	-0,210039	0,136879	-0,087835	-0,080175	3,584547	-1,316862	0,092825	-0,572117	-2,895257	-1,176418	-23,037145	9,857759	12,850332	0,136879	-0,087835	-0,080175	-3,310468	-12,061841	0,092825	0,136879	-0,087835	-0,080175	-3,310468	-12,061841	0,092825
09:48:27,21	0,525024	3,437892	-0,063980	0,037004	0,266995	-0,210039	0,153327	-0,136365	-0,120274	3,509164	-0,882286	0,214449	-0,571721	-2,893295	-1,176499	-23,135969	9,884176	12,813841	0,153327	-0,136365	-0,120274	-7,195494	-12,918450	0,214449	0,153327	-0,136365	-0,120274	-7,195494	-12,918450	0,214449
09:48:27,26	0,525024	3,437892	-0,063980	0,037004	0,266995	-0,210039	0,151430	-0,135727	-0,120355	3,449433	-1,079723	0,177959	-0,571014	-2,893042	-1,177629	-23,072496	9,871748	12,823328	0,151430	-0,135727	-0,120355	-7,205111	-12,966972	0,177959	0,151430	-0,135727	-0,120355	-7,205111	-12,966972	0,177959
09:48:27,31	0,525024	3,437892	-0,063980	0,037004	0,266995	-0,210039	0,150857	-0,136212	-0,121485	3,495665	-1,048319	0,187446	-0,575335	-2,895128	-1,179585	-23,144056	9,815782	12,846630	0,150857	-0,136212	-0,121485	-7,197009	-12,890612	0,187446	0,150857	-0,136212	-0,121485	-7,197009	-12,890612	0,187446
09:48:27,36	0,525024	3,437892	-0,063980	0,037004	0,266995	-0,210039	0,154825	-0,133513	-0,123441	3,271063	-0,875995	0,210748	-0,569302	-2,894317	-1,178380	-23,078189	9,818519	12,851316	0,154825	-0,133513	-0,123441	-7,209731	-13,029742	0,210748	0,154825	-0,133513	-0,123441	-7,209731	-13,029742	0,210748
09:48:27,41	0,525024	3,437892	-0,063980	0,037004	0,266995	-0,210039	0,151106	-0,138333	-0,122236	3,556969	-1,013708	0,215434	-0,567537	-2,897614	-1,175281	-23,087171	9,788113	12,819294	0,151106	-0,138333	-0,122236	-7,302138	-12,875516	0,215434	0,151106	-0,138333	-0,122236	-7,302138	-12,875516	0,215434
09:48:27,46	0,525024	3,437892	-0,063980	0,037004	0,266995	-0,210039	0,153078	-0,141509	-0,119137	3,691339	-0,903716	0,183412	-0,562651	-2,899762	-1,177909	-23,264759	9,490679	12,856515	0,153078	-0,141509	-0,119137	-7,417146	-12,920361	0,183412	0,153078	-0,141509	-0,119137	-7,417146	-12,920361	0,183412
09:48:27,51	0,525024	3,437892	-0,063980	0,037004	0,266995	-0,210039	0,147740	-0,439359	-0,026422	3,506835	-1,389535	0,857824	-0,306923	-3,041915	-1,082566	-31,103829	-3,680713	13,493706	0,147740	-0,439359	-0,026422	-30,982822	-12,987103	0,857824	0,147740	-0,439359	-0,026422	-30,982822	-12,987103	0,857824
09:48:27,56	0,525024	3,437892	-0,063980	0,037004	0,266995	-0,210039	0,147740	-0,439359	-0,026422	3,506835	-1,389535	0,857824	-0,574497	-2,906570	-1,107664	-23,231826	10,700550	12,849939	0,147740	-0,439359	-0,026422	-30,982822	-12,987103	0,857824	0,147740	-0,439359	-0,026422	-30,982822	-12,987103	0,857824
09:48:27,61	0,525024	3,437892	-0,063980	0,037004	0,266995	-0,210039	0,164314	-0,139961	-0,051520	4,328665	-0,900932	0,214057	-0,585535	-2,867770	-1,129150	-21,301515	11,290959	12,807792	0,164314	-0,139961	-0,051520	-6,658235	-13,799611	0,214057	0,164314	-0,139961	-0,051520	-6,658235	-13,799611	0,214057
09:48:27,66	0,525029	3,437938	-0,063985	0,087015	0,266999	-0,210000	0,136232	-0,111001	-0,073006	4,299220	-0,984724	0,171910	-0,540911	-2,908418	-1,179853	-23,274453	8,896086	12,938935	0,136232	-0,111001	-0,073006	-4,414338	-11,678935	0,171910	0,136232	-0,111001	-0,073006	-4,414338	-11,678935	0,171910
09:48:27,71	0,525029	3,437938	-0,063985	0,087015	0,266999	-0,210000	0,149122	-0,169970	-0,123709	4,305151	-0,825611	0,303053	-0,541006	-2,907857	-1,178753	-23,322621	8,886287	12,885217	0,149122	-0,169970	-0,123709	-9,037521	-12,531701	0,303053	0,149122	-0,169970	-0,123709	-9,037521	-12,531701	0,303053
09:48:27,76	0,525029	3,437938	-0,063985	0,087015	0,266999	-0,210000	0,148684	-0,169608	-0,122608	4,253722	-0,885208	0,249334	-0,541653	-2,911494	-1,184178	-23,339370	8,863069	12,896985	0,148684	-0,169608	-0,122608	-9,060479	-12,556907	0,249334	0,148684	-0,169608	-0,122608	-9,060479	-12,556907	0,249334
09:48:27,81	0,525029	3,437938	-0,063985	0,087015	0,266999	-0,210000	0,152157	-0,170865	-0,128034	4,290646	-0,707501	0,261103	-0,542749	-2,906859	-1,181741	-23,374664	8,839212	12,914172	0,152157	-0,170865	-0,128034	-9,122294	-12,651841	0,261103	0,152157	-0,170865	-0,128034	-9,122294	-12,651841	0,261103
09:48:27,86	0,525029	3,437938	-0,063985	0,087015	0,266999	-0,210000	0,148691	-0,167599	-0,125597	4,082471	-0,906374	0,278290	-0,539305	-2,905621	-1,179111	-23,329501	8,855614	12,938446	0,148691	-0,167599	-0,125597	-9,074034	-12,578628	0,278290	0,148691	-0,167599	-0,125597	-9,074034	-12,578628	0,278290
09:48:27,91	0,525029	3,437938	-0,063985	0,087015	0,266999	-0,210000	0,145896	-0,169963	-0,122967	4,242189	-1,020784	0,302563	-0,538866	-2,906656	-1,184980	-23,379564	8,813933	12,912047	0,145896	-0,169963	-0,122967	-9,099896	-12,473658	0,302563	0,145896	-0,169963	-0,122967	-9,099896	-12,473658	0,302563
09:48:27,96	0,525029	3,437938	-0,063985	0,087015	0,266999	-0,210000	0,146573	-0,170861	-0,128836	4,227746	-1,008112	0,276165	-0,546030	-2,910838	-1,183847	-23,443689	8,826443	12,896024	0,146573	-0,170861	-0,128836	-9,184817	-12,514105	0,276165	0,146573	-0,170861	-0,128836	-9,184817	-12,514105	0,276165
09:48:28,01	0,525029	3,437938	-0,063985	0,087015	0,266999	-0,210000	0,153777	-0,166747	-0,127703	3,992623	-0,695277	0,260142	-0,548904	-2,908656	-1,182659	-23,405314	8,829852	12,919069	0,153777	-0,166747	-0,127703	-9,097042	-12,766808	0,260142	0,153777	-0,166747	-0,127703	-9,097042	-12,766808	0,260142
09:48:28,06	0,525029	3,437938	-0,063985	0,087015	0,266999	-0,210000	0,153325	-0,163167	-0,126515	3,828583	-0,687295	0,283186	-0,535915	-2,913911	-1,183782	-23,384095	8,771975	12,909455	0,153325	-0,163167	-0,126515	-8,980021	-12,723279	0,283186	0,153325	-0,163167	-0,126515	-8,980021	-12,723279	0,283186
09:48:28,11	0,525029	3,437938	-0,063985	0,087015	0,266999	-0,210000	0,151380	-0,177044	-0,127638	4,510652	-0,741079	0,273572	-0,537125	-2,907183	-1,184584	-23,381824	8,780110	12,915814	0,151380	-0,177044	-0,127638	-9,387264	-12,624443	0,273572	0,151380	-0,177044	-0,127638	-9,387264	-12,624443	0,273572
09:48:28,16	0,525029	3,437938	-0,063985	0,087015	0,266999	-0,210000	0,146160	-0,172632	-0,128440	4,289425	-1,014659	0,279932	-0,538838	-2,910125	-1,184181	-23,372606	8,801180	12,915417	0,146160	-0,172632	-0,128440	-9,262174	-12,488193	0,279932	0,146160	-0,172632	-0,128440	-9,262174	-12,488193	0,279932
09:48:28,21	0,525029	3,437938	-0,063985	0,087015	0,266999	-0,210000	0,149564	-0,172619	-0,128037	4,311621	-0,840173	0,279534	-0,537613	-2,908777	-1,182638	-23,355064	8,808795	12,895572	0,149564	-0,172619	-0,128037	-9,238981	-12,580967	0,279534	0,149564	-0,172619	-0,128037	-9,238981	-12,580967	0,279534
09:48:28,26	0,525029	3,437938	-0,063985	0,087015	0,266999	-0,210000	0,147784	-0,173006	-0,126494	4,347120	-0,921355	0,259690	-0,537139	-2,908071	-1,181869	-23,391279	8,764010	12,908764	0,147784	-0,173006	-0,126494	-9,233876	-12,522409	0,259690	0,147784	-0,173006	-0,126494	-9,233876	-12,522409	0,259690
09:48:28,31	0,525029	3,437938	-0,063985	0,087015	0,266999	-0,210000	0,146936	-0,173063	-0,125725	4,293198	-0,974437	0,272882	-0,538872	-2,910768	-1,183803	-23,392526	8,804470	12,910550	0,146936	-0,173063	-0,125725	-9,292281	-12,508901	0,272882	0,146936	-0,173063	-0,125725	-9,292281	-12,508901	0,272882
09:48:28,36	0,525029	3,437938	-0,063985	0,087015	0,266999	-0,210000	0,150137	-0,172911	-0,127659	4,319690	-0,829274	0,274668	-0,546079	-2,909493	-1,181498	-23,437041	8,748633	12,921296	0,150137	-0,172911	-0,127659	-9,253827	-12,615046	0,274668	0,150137	-0,172911	-0,127659	-9,253827	-12,615046	0,274668
09:48:28,41	0,525029	3,437938	-0,063985	0,087015	0,266999	-0,210000	0,152637	-0,166032	-0,125354	3,891375	-0,709936	0,285414	-0,543129	-2,908693	-1,180753	-23,456344	8,800219	12,889406	0,152637	-0,166032	-0,125354	-9,142151	-12,691914	0,285414	0,152637	-0,166032	-0,125354	-9,142151	-12,691914	0,285414
09:48:28,46	0,525029	3,437938	-0,063985	0,087015	0,266999	-0,210000	0,150469	-0,168187	-0,124609	4,038436	-0,865181	0,253524	-0,541924	-2,911390	-1,181516	-23,445968	8,788568	12,884353	0,150469	-0,168187	-0,124609	-9,164225	-12,676974	0,253524	0,150469	-0,168187	-0,124609	-9,164225	-12,676974	0,253524
09:48:28,51	0,525029	3,437938	-0,063985	0,087015	0,266999	-0,210000	0,152202	-0,170579	-0,125372	4,157925	-0,760245	0,248471	-0,544226	-2,912817	-1,184568	-23,407267	8,773250	12,933164	0,152202	-0,170579	-0,125372	-9,232519	-12,708091	0,248471	0,152202	-0,170579	-0,125372	-9,232519	-12,708091	0,248471
09:48:28,56	0,525029	3,437938	-0,063985	0,087015	0,266999	-0,210000	0,154589	-0,169298	-0,128424	4,097430	-0,594944	0,297282	-0,537724	-2,914163	-1,184179	-23,407984	8,786409	12,914899	0,154589	-0,169298	-0,128424	-9,192502	-12,730172	0,297282	0,154589	-0,169298	-0,128424	-9,192502	-12,730172	0,297282
09:48:28,61	0,525029	3,437938	-0,063985	0,087015	0,266999	-0,210000	0,152504	-0,175603	-0,128035	4,436313	-0,710554	0,279017	-0,536546	-2,911376	-1,185723	-23,395471	8,787442	12,935741	0,152504	-0,175603	-0,128035	-9,348540	-12,682125	0,279017	0,152504	-0,175603	-0,128035	-9,348540	-12,682125	0,279017
09:48:28,66	0,525029	3,437938	-0,063985	0,087015	0,266999	-0,210000	0,149501	-0,175230	-0,129579	4,424050	-0,856388	0,299858	-0,543179	-2,910242	-1,184231	-23,457696	8,751598	12,909120	0,149501	-0,175230	-0,129579	-9,331496	-12,592226	0,299858	0,149501	-0,175230	-0,129579	-9,331496	-12,592226	0,299858
09:48:28,71	0,525029	3,437938	-0,063985	0,087015	0,266999	-0,210000	0,151836	-0,168918	-0,128087	4,033673	-0,770965	0,273238	-0,544897	-2,911409	-1,181115	-23,445806	8,756421	12,906786	0,151836	-0,168918	-0,128087	-9,226384	-12,690055	0,273238	0,151836	-0,168918	-0,128087	-9,226384	-12,690055	0,273238
09:48:28,76	0,525029	3,437938	-0,063985	0,087015	0,266999	-0,210000	0,153706	-0,168014	-0,124971	3,996774	-0,665833	0,270904	-0,543079	-2,909230	-1,180708	-23,407448	8,732166	12,915696	0,153706	-0,168014	-0,124971	-9,192299	-12,731727	0,270904	0,153706	-0,168014	-0,124971	-9,192299	-12,731727	0,270904
09:48:28,81	0,525029	3,437938	-0,063985	0,087015	0,266999	-0,210000	0,150909	-0,168498	-0,124564	4,020155	-0,765908	0,279814	-0,541432	-2,908634	-1,184231	-23,456005	8,733859	12,913921	0,150909	-0,168498	-0,124564	-9,206972	-12,612272	0,279814	0,150909	-0,168498	-0,124564	-9,206972	-12,612272	0,279814
09:48:28,86	0,525029	3,437938	-0,063985	0,087015	0,266999	-0,210000	0,149569	-0,169627	-0,128087	4,056025	-0,878482	0,278038	-0,542552	-2,910757	-1,181897	-23,442825	8,739293	12,897495	0,149569	-0,169627	-0,128087	-9,259688	-12,619662	0,278038	0,149569	-0,169627	-0,128087	-9,259688	-12,619662	0,278038
09:48:28,91	0,525029	3,437938	-0,063985	0,087015	0,266999	-0,210000	0,151968	-0,169719	-0,125753	4,072087	-0,745052	0,261613	-0,543776	-2,912710	-1,183832	-23,463172	8,738182	12,912880	0,151968	-0,169719	-0,125753	-9,250822	-12,674531	0,261613	0,151968	-0,169719	-0,125753	-9,250822	-12,674531	0,261613
09:48:28,96	0,525029	3,437938	-0,063985	0,087015	0,266999	-0,210000	0,154271	-0,169635	-0,127688	4,056631	-0,642356	0,276998	-0,542604	-2,911528	-1,181872	-23,457688	8,719947	12,935651	0,154271	-0,169635	-0,127688	-9,259756	-12,752629	0,276998	0,154271	-0,169635	-0,127688	-9,259756	-12,752629	0,276998
09:48:29,01	0,525029	3,437938	-0,063985	0,087015	0,266999	-0,210000	0,152662	-0,170059	-0,125728	4,065620	-0,712165	0,299768	-0,546083	-2,913720	-1,183458	-23,439057	8,713073	12,877136	0,152662	-0,170059	-0,125728	-9,284037	-12,696120	0,299768	0,152662	-0,170059	-0,125728	-9,284037	-12,696120	0,299768
09:48:29,06	0,525029	3,437938	-0,063985	0,087015	0,266999	-0,210000	0,156299	-0,168142	-0,127313	3,969306	-0,503449	0,241253	-0,543652	-2,913941	-1,185764	-23,412204	8,751112	12,889559	0,156299	-0,168142	-0,127313	-9,229879	-12,772938	0,241253	0,156299	-0,168142	-0,127313	-9,229879	-12,772938	0,241253
09:48:29,11	0,525029	3,437938	-0,063985	0,087015	0,266999	-0,210000	0,155275	-0,170358	-0,129620	4,130907	-0,552452	0,253677	-0,537295	-2,906284	-1,183842	-23,439646	8,718474	12,909242	0,155275	-0,170358	-0,129620	-9,242233	-12,741571	0,253677	0,155275	-0,170358	-0,129620	-9,242233	-12,741571	0,253677
09:48:29,16	0,525029	3,437938	-0,063985	0,087015	0,266999	-0,210000	0,145466	-0,172035	-0,127698	4,176078	-1,069981	0,273359	-0,544922	-2,910292	-1,184203	-23,429342	8,710903	12,931425	0,145466	-0,172035	-0,127698	-9,328636	-12,489071	0,273359	0,145466	-0,172035	-0,127698	-9,328636	-12,489071	0,273359
09:48:29,21	0,525029	3,437938	-0,063985	0,087015	0,266999	-0,210000	0,152751	-0,167434	-0,128059	3,935442	-0,678476	0,295543	-0,541383	-2,910627	-1,183803	-23,436842	8,737265	12,942356	0,152751	-0,167434	-0,128059	-9,208124	-12,669403	0,295543	0,152751	-0,167434	-0,128059	-9,208124	-12,669403	0,295543
09:48:29,26	0,525029	3,437938	-0,063985	0,087015	0,266999	-0,210000	0,151271	-0,170666	-0,127659	4,122586	-0,775119	0,306474	-0,540696	-2,916273	-1,181077	-23,422798	8,757652	12,906571	0,151271	-0,170666	-0,127659	-9,274693	-12,649856	0,306474	0,151271	-0,170666	-0,127659	-9,274693	-12,649856	0,306474
09:48:29,31	0,525029	3,437938	-0,063985	0,087015	0,266999	-0,210000	0,155817	-0,174084	-0,124933	4,325008	-0,536742	0,270689	-0,541862	-2,905606	-1,183421	-23,379933	8,752558	12,928156	0,155817	-0,174084	-0,124933	-9,340596	-12,768365	0,270689	0,155817	-0,174084	-0,124933	-9,340596	-12,768365	0,270689
09:48:29,36	0,525029	3,437938	-0,063985	0,087015	0,266999	-0,210000	0,147162	-0,167741	-0,127277	4,012180	-0,947125	0,292273	-0,542542	-2,908911	-1,178806	-23,439837	8,736001	12,881219	0,147162	-0,167741	-0,127277	-9,155478	-12,499342	0,292273	0,147162	-0,167741	-0,127277	-9,155478	-12,499342	0,292273
09:48:29,41	0,525029	3,437938	-0,063985	0,087015	0,266999	-0,210000	0,150364	-0,168805	-0,122662	4,023201	-0,824227	0,245336	-0,538160	-2,914927	-1,182511	-23,397014	8,751195	12,925779	0,150364	-0,168805	-0,122662	-9,227957	-12,627792	0,245336	0,150364	-0,168805	-0,122662	-9,227957	-12,627792	0,245336
09:48:29,46	0,525029	3,437938	-0,063985	0,087015	0,266999	-0,210000	0,153384	-0,175607	-0,126367	4,411503	-0,637698	0,289896	-0,542013	-2,907012	-1,182691	-23,454173	8,739677	12,903601	0,153384	-0,175607	-0,126367	-9,373654	-12,678332	0,289896	0,153384	-0,175607	-0,126367	-9,373654	-12,678332	0,289896
09:48:29,51	0,525029	3,437938	-0,063985	0,087015	0,266999	-0,210000	0,148455	-0,168313	-0,126547	3,993646	-0,937743	0,267719	-0,536684	-2,908499	-1,184616	-23,438507	8,728893	12,900121	0,148455	-0,168313	-0,126547	-9,218911	-12,591459	0,267719	0,148455	-0,168313	-0,126547	-9,218911	-12,591459	0,267719
09:48:29,56	0,525029	3,437938	-0,063985	0,087015	0,266999	-0,210000	0,147079	-0,173671	-0,128472	4,270785	-0,990339	0,264239	-0,543678	-2,912438	-1,182274	-23,410527	8,702468	12,886078	0,147079	-0,173671	-0,128472	-9,362419	-12,536034	0,264239	0,147079	-0,173671	-0,128472	-9,362419	-12,536034	0,264239
09:48:29,61	0,525029	3,437938	-0,063985	0,087015	0,266999	-0,210000	0,153987	-0,169584	-0,126130	4,049350	-0,593692	0,250196	-0,546123	-2,911167	-1,180728	-23,450014	8,706574	12,909667	0,153987	-0,169584	-0,126130	-9,262999	-12,681645	0,250196	0,153987	-0,169584	-0,126130	-9,262999	-12,681645	0,250196
09:48:29,66	0,525029	3,437938	-0,063985	0,087015	0,266999	-0,210000	0,154109	-0,166832	-0,124584	3,890032	-0,623593	0,273785	-0,538974	-2,916661	-1,183804	-23,430234	8,726962	12,897873	0,154109	-0,166832	-0,124584	-9,206246	-12,721131	0,273785	0,154109	-0,166832	-0,124584	-9,206246	-12,721131	0,273785
09:48:29,71	0,525029	3,437938	-0,063985	0,087015	0,266999	-0,210000	0,155292	-0,175769	-0,127660	4,382333	-0,555110	0,261991	-0,537819	-2,907943	-1,182654	-23,418888	8,730976	12,918059	0,155292	-0,175769	-0,127660	-9,415545	-12,745560	0,261991	0,155292	-0,175769	-0,127660	-9,415545	-12,745560	0,261991
09:48:29,76	0,525029	3,437938	-0,063985	0,087015	0,266999	-0,210000	0,147164	-0,172411	-0,126510	4,216851	-0,969943	0,282177	-0,544347	-2,908968	-1,182334	-23,462987	8,763269	12,859930	0,147164	-0,172411	-0,126510	-9,317401	-12,522351	0,282177	0,147164	-0,172411	-0,126510	-9,317401	-12,522351	0,282177
09:48:29,81	0,525029	3,437938	-0,063985	0,087015	0,266999	-0,210000	0,151316	-0,167270	-0,126190	3,955444	-0,808409	0,224048	-0,543103	-2,909432	-1,182285	-23,408160	8,699656	12,886516	0,151316	-0,167270	-0,126190	-9,175252	-12,686700	0,224048	0,151316	-0,167270	-0,126190	-9,175252	-12,686700	0,224048
09:48:29,86	0,525029	3,437938	-0,063985	0,087015	0,266999	-0,210000	0,151096	-0,168579	-0,126140	3,995828	-0,740557	0,250634	-0,539543	-2,909528	-1,183825	-23,409150	8,748654	12,899324	0,151096	-0,168579	-0,126140	-9,237614	-12,601584	0,250634	0,151096	-0,168579	-0,126140	-9,237614	-12,601584	0,250634
09:48:29,91	0,525029	3,437938	-0,063985	0,087015	0,266999	-0,210000	0,149399	-0,171710	-0,127681	4,200591	-0,854155	0,263442	-0,540037	-2,908452	-1,183000	-23,364752	8,767524	12,942651	0,149399	-0,171710	-0,127681	-9,278654	-12,581971	0,263442	0,149399	-0,171710	-0,127681	-9,278654	-12,581971	0,263442
09:48:29,96	0,525029	3,437938	-0,063985	0,087015	0,266999	-0,210000	0,148714	-0,170744	-0,126856	4,188913	-0,860756	0,306769	-0,540238	-2,911681	-1,182613	-23,435709	8,683461	12,964164	0,148714	-0,170744	-0,126856	-9,214519	-12,534805	0,306769	0,148714	-0,170744	-0,126856	-9,214519	-12,534805	0,306769
09:48:30,01	0,525029	3,437938	-0,063985	0,087015	0,266999	-0,210000	0,151611	-0,172185	-0,126469	4,155538	-0,729543	0,328282	-0,546093	-2,909711	-1,181121	-23,437808	8,722685	12,905673	0,151611	-0,172185	-0,126469	-9,360972	-12,630989	0,328282	0,151611	-0,172185	-0,126469	-9,360972	-12,630989	0,328282
09:48:30,06	0,525029	3,437938	-0,063985	0,087015	0,266999	-0,210000	0,152833	-0,166129	-0,124977	3,873550	-0,687425	0,269790	-0,540184	-2,913027	-1,181466	-23,424711	8,693228	12,924714	0,152833	-0,166129	-0,124977	-9,167570	-12,684804	0,269790	0,152833	-0,166129	-0,124977	-9,167570	-12,684804	0,269790
09:48:30,11	0,525029	3,437938	-0,063985	0,087015	0,266999	-0,210000	0,152750	-0,172904	-0,125322	4,206903	-0,665680	0,288832	-0,536546	-2,911405	-1,183015	-23,377910	8,712870	12,907294	0,152750	-0,172904	-0,125322	-9,366078	-12,656528	0,288832	0,152750	-0,172904	-0,125322	-9,366078	-12,656528	0,288832
09:48:30,16	0,525029	3,437938	-0,063985	0,087015	0,266999	-0,210000	0,149526	-0,175245	-0,126871	4,369010	-0,802592	0,271411	-0,536713	-2,909320	-1,185384	-23,442168	8,702990	12,909360	0,149526	-0,175245	-0,126871	-9,387684	-12,540395	0,271411	0,149526	-0,175245	-0,126871	-9,387684	-12,540395	0,271411
09:48:30,21	0,525029	3,437938	-0,063985	0,087015	0,266999	-0,210000	0,147804	-0,174058	-0,129240	4,266602	-0,942837	0,273478	-0,543312	-2,909564	-1,185820	-23,511272	8,738553	12,900607	0,147804	-0,174058	-0,129240	-9,396915	-12,545475	0,273478	0,147804	-0,174058	-0,129240	-9,396915	-12,545475	0,273478
09:48:30,26	0,525029	3,437938	-0,063985	0,087015	0,266999	-0,210000	0,151315	-0,168464	-0,129676	3,972005	-0,837897	0,264725	-0,540291	-2,910152	-1,183084	-23,474020	8,709200	12,888364	0,151315	-0,168464	-0,129676	-9,252450	-12,716142	0,264725	0,151315	-0,168464	-0,129676	-9,252450	-12,716142	0,264725
09:48:30,31	0,525029	3,437938	-0,063985	0,087015	0,266999	-0,210000	0,150314	-0,171374	-0,126940	4,116532	-0,843032	0,252482	-0,542028	-2,911771	-1,181494	-23,470169	8,730292	12,926253	0,150314	-0,171374	-0,126940	-9,336361	-12,642667	0,252482	0,150314	-0,171374	-0,126940	-9,336361	-12,642667	0,252482
09:48:30,36	0,525029	3,437938	-0,063985	0,087015	0,266999	-0,210000	0,152585	-0,170679	-0,125350	4,100580	-0,732162	0,290371	-0,537925	-2,910031	-1,179564	-23,479243	8,727957	12,916375	0,152585	-0,170679	-0,125350	-9,297749	-12,710053	0,290371	0,152585	-0,170679	-0,125350	-9,297749	-12,710053	0,290371
09:48:30,41	0,525029	3,437938	-0,063985	0,087015	0,266999	-0,210000	0,149026	-0,173363	-0,123420	4,233546	-0,923919	0,280492	-0,541976	-2,914757	-1,183800	-23,432576	8,681725	12,920436	0,149026	-0,173363	-0,123420	-9,375412	-12,622432	0,280492	0,149026	-0,173363	-0,123420	-9,375412	-12,622432	0,280492
09:48:30,47	0,525029	3,437938	-0,063985	0,087015	0,266999	-0,210000	0,155144	-0,172218	-0,127656	4,157318	-0,542244	0,284553	-0,544143	-2,912934	-1,180615	-23,429867	8,720777	12,905081	0,155144	-0,172218	-0,127656	-9,361783	-12,721033	0,284553	0,155144	-0,172218	-0,127656	-9,361783	-12,721033	0,284553
09:48:30,52	0,525029	3,437938	-0,063985	0,087015	0,266999	-0,210000	0,154649	-0,169430	-0,124471	4,047517	-0,585151	0,269199	-0,536596	-2,904750	-1,181489	-23,387191	8,715792	12,912378	0,154649	-0,169430	-0,124471	-9,252727	-12,725102	0,269199	0,154649	-0,169430	-0,124471	-9,252727	-12,725102	0,269199
09:48:30,57	0,525029	3,437938	-0,063985	0,087015	0,266999	-0,210000	0,143788	-0,171873	-0,125345	4,191599	-1,110482	0,276496	-0,536712	-2,913333	-1,186512	-23,443562	8,693504	12,938232	0,143788	-0,171873	-0,125345	-9,300458	-12,397829	0,276496	0,143788	-0,171873	-0,125345	-9,300458	-12,397829	0,276496
09:48:30,62	0,525029	3,437938	-0,063985	0,087015	0,266999	-0,210000	0,151279	-0,176064	-0,130368	4,362044	-0,758596	0,302350	-0,309978	-3,095737	-1,193904	-32,882902	-3,244660	13,541588	0,151279	-0,176064	-0,130368	-9,459007	-12,634030	0,302350	0,151279	-0,176064	-0,130368	-9,459007	-12,634030	0,302350
09:48:30,67	0,525029	3,437938	-0,063985	0,087015	0,266999	-0,210000	0,195878	-0,463623	-0,137760	4,256697	-0,645091	0,905706	-0,560359	-2,912067	-1,083608	-23,481640	10,466988	12,885311	0,195878	-0,463623	-0,137760	-32,137741	-16,021515	0,905706	0,195878	-0,463623	-0,137760	-32,137741	-16,021515	0,905706
09:48:30,72	0,525029	3,437938	-0,063985	0,087015	0,266999	-0,210000	0,162006	-0,154953	-0,027464	4,781085	-1,120535	0,249429	-0,590620	-2,923334	-1,267059	-23,412752	11,676705	12,868191	0,162006	-0,154953	-0,027464	-7,382708	-13,838003	0,249429	0,162006	-0,154953	-0,027464	-7,382708	-13,838003	0,249429
09:48:30,77	0,525011	3,437968	-0,063975	0,137017	0,266992	-0,210018	0,186895	-0,134379	-0,210915	4,793350	-0,371527	0,232308	-0,555010	-2,964294	-1,331898	-25,617126	9,768701	12,971008	0,186895	-0,134379	-0,210915	-5,755421	-15,042749	0,232308	0,186895	-0,134379	-0,210915	-5,755421	-15,042749	0,232308
09:48:30,82	0,525011	3,437968	-0,063975	0,137017	0,266992	-0,210018	0,204562	-0,185698	-0,275754	4,707385	-0,407871	0,335126	-0,549113	-2,967618	-1,333009	-25,604117	9,732761	13,004842	0,204562	-0,185698	-0,275754	-9,869947	-16,465974	0,335126	0,204562	-0,185698	-0,275754	-9,869947	-16,465974	0,335126
09:48:30,87	0,525011	3,437968	-0,063975	0,137017	0,266992	-0,210018	0,204492	-0,192467	-0,276865	5,034751	-0,382277	0,368959	-0,554475	-2,967376	-1,333437	-25,636851	9,743522	12,985511	0,204492	-0,192467	-0,276865	-10,073944	-16,434880	0,368959	0,204492	-0,192467	-0,276865	-10,073944	-16,434880	0,368959
09:48:30,92	0,525011	3,437968	-0,063975	0,137017	0,266992	-0,210018	0,206963	-0,187703	-0,277292	4,779949	-0,287493	0,349629	-0,551740	-2,961826	-1,333142	-25,660515	9,702354	12,987168	0,206963	-0,187703	-0,277292	-9,954733	-16,534101	0,349629	0,206963	-0,187703	-0,277292	-9,954733	-16,534101	0,349629
09:48:30,97	0,525011	3,437968	-0,063975	0,137017	0,266992	-0,210018	0,200789	-0,187297	-0,276998	4,711336	-0,608441	0,351286	-0,547962	-2,963372	-1,331498	-25,595609	9,681805	12,964270	0,200789	-0,187297	-0,276998	-9,991450	-16,370405	0,351286	0,200789	-0,187297	-0,276998	-9,991450	-16,370405	0,351286
09:48:31,02	0,525011	3,437968	-0,063975	0,137017	0,266992	-0,210018	0,200239	-0,191341	-0,275354	4,936295	-0,570580	0,328388	-0,552819	-2,969917	-1,331497	-25,658994	9,625519	12,975843	0,200239	-0,191341	-0,275354	-10,083966	-16,289334	0,328388	0,200239	-0,191341	-0,275354	-10,083966	-16,289334	0,328388
09:48:31,07	0,525011	3,437968	-0,063975	0,137017	0,266992	-0,210018	0,208335	-0,190407	-0,275352	4,807303	-0,176325	0,339960	-0,537134	-2,968021	-1,335495	-25,988506	9,143193	13,007966	0,208335	-0,190407	-0,275352	-10,139660	-16,530634	0,339960	0,208335	-0,190407	-0,275352	-10,139660	-16,530634	0,339960
09:48:31,12	0,525011	3,437968	-0,063975	0,137017	0,266992	-0,210018	0,198851	-0,203043	-0,279351	4,881911	-0,713723	0,372084	-0,292949	-3,100646	-1,290626	-33,002633	-3,624104	13,641396	0,198851	-0,203043	-0,279351	-11,056975	-16,323497	0,372084	0,198851	-0,203043	-0,279351	-11,056975	-16,323497	0,372084
09:48:31,17	0,525011	3,437968	-0,063975	0,137017	0,266992	-0,210018	0,191615	-0,480825	-0,234482	4,762727	-0,780742	1,005513	-0,543735	-2,936926	-1,208440	-24,068588	9,709573	12,990678	0,191615	-0,480825	-0,234482	-32,982067	-15,822510	1,005513	0,191615	-0,480825	-0,234482	-32,982067	-15,822510	1,005513
09:48:31,22	0,525011	3,437968	-0,063975	0,137017	0,266992	-0,210018	0,175222	-0,181779	-0,152295	5,226632	-0,562883	0,354795	-0,551650	-2,919674	-1,307162	-22,859647	10,482524	12,899540	0,175222	-0,181779	-0,152295	-9,043016	-14,317842	0,354795	0,175222	-0,181779	-0,152295	-9,043016	-14,317842	0,354795
09:48:31,27	0,524941	3,437963	-0,063977	0,187001	0,266989	-0,210022	0,164239	-0,166298	-0,251018	5,695499	-0,473510	0,263658	-0,512352	-2,951800	-1,353261	-24,856049	8,159720	13,025929	0,164239	-0,166298	-0,251018	-7,358913	-13,366291	0,263658	0,164239	-0,166298	-0,251018	-7,358913	-13,366291	0,263658
09:48:31,32	0,524941	3,437963	-0,063977	0,187001	0,266989	-0,210022	0,172412	-0,216394	-0,297116	5,290693	-0,616067	0,390047	-0,511967	-2,958912	-1,352078	-24,832937	8,171339	13,077652	0,172412	-0,216394	-0,297116	-11,696268	-14,150396	0,390047	0,172412	-0,216394	-0,297116	-11,696268	-14,150396	0,390047
09:48:31,37	0,524941	3,437963	-0,063977	0,187001	0,266989	-0,210022	0,178380	-0,220284	-0,295934	5,514553	-0,291541	0,441770	-0,509938	-2,957795	-1,353201	-24,838158	8,149531	13,053982	0,178380	-0,220284	-0,295934	-11,777715	-14,294333	0,441770	0,178380	-0,220284	-0,295934	-11,777715	-14,294333	0,441770
09:48:31,42	0,524941	3,437963	-0,063977	0,187001	0,266989	-0,210022	0,174544	-0,221782	-0,299815	5,575079	-0,479392	0,371710	-0,508752	-2,956340	-1,355959	-24,831564	8,150498	13,007592	0,174544	-0,221782	-0,299815	-11,834770	-14,181077	0,371710	0,174544	-0,221782	-0,299815	-11,834770	-14,181077	0,371710
09:48:31,47	0,524941	3,437963	-0,063977	0,187001	0,266989	-0,210022	0,174544	-0,221782	-0,299815	5,575079	-0,479392	0,371710	-0,517678	-2,955377	-1,352832	-24,854963	8,109182	13,066194	0,174544	-0,221782	-0,299815	-11,834770	-14,181077	0,371710	0,174544	-0,221782	-0,299815	-11,834770	-14,181077	0,371710
09:48:31,52	0,524941	3,437963	-0,063977	0,187001	0,266989	-0,210022	0,178173	-0,213570	-0,296688	5,100622	-0,290284	0,430311	-0,511693	-2,962063	-1,354383	-24,823020	8,079739	13,002921	0,178173	-0,213570	-0,296688	-11,664657	-14,276854	0,430311	0,178173	-0,213570	-0,296688	-11,664657	-14,276854	0,430311
09:48:31,57	0,524941	3,437963	-0,063977	0,187001	0,266989	-0,210022	0,180971	-0,222097	-0,298239	5,534465	-0,102418	0,367039	-0,511217	-2,964468	-1,348937	-24,890539	8,083946	13,034078	0,180971	-0,222097	-0,298239	-11,900131	-14,308608	0,367039	0,180971	-0,222097	-0,298239	-11,900131	-14,308608	0,367039
09:48:31,62	0,524941	3,437963	-0,063977	0,187001	0,266989	-0,210022	0,182815	-0,223711	-0,292793	5,588295	-0,067066	0,398196	-0,508296	-2,952734	-1,354800	-24,848556	8,050432	13,028695	0,182815	-0,223711	-0,292793	-11,973028	-14,418073	0,398196	0,182815	-0,223711	-0,292793	-11,973028	-14,418073	0,398196
09:48:31,67	0,524941	3,437963	-0,063977	0,187001	0,266989	-0,210022	0,171193	-0,220374	-0,298655	5,406716	-0,618318	0,392813	-0,513661	-2,960765	-1,352082	-24,901754	8,039068	13,020261	0,171193	-0,220374	-0,298655	-11,892618	-14,056961	0,392813	0,171193	-0,220374	-0,298655	-11,892618	-14,056961	0,392813
09:48:31,72	0,524941	3,437963	-0,063977	0,187001	0,266989	-0,210022	0,180831	-0,219743	-0,295938	5,337461	-0,157541	0,384378	-0,512421	-2,958630	-1,354403	-24,863870	8,043317	13,021951	0,180831	-0,219743	-0,295938	-11,912336	-14,352752	0,384378	0,180831	-0,219743	-0,295938	-11,912336	-14,352752	0,384378
09:48:31,77	0,524941	3,437963	-0,063977	0,187001	0,266989	-0,210022	0,178362	-0,219749	-0,298259	5,360432	-0,255251	0,386068	-0,508294	-2,960036	-1,353998	-24,870537	8,057367	13,032418	0,178362	-0,219749	-0,298259	-11,889892	-14,256637	0,386068	0,178362	-0,219749	-0,298259	-11,889892	-14,256637	0,386068
09:48:31,82	0,524941	3,437963	-0,063977	0,187001	0,266989	-0,210022	0,177516	-0,224026	-0,297854	5,591676	-0,312021	0,396535	-0,507095	-2,955281	-1,353603	-24,848982	8,064822	13,052488	0,177516	-0,224026	-0,297854	-11,994401	-14,247027	0,396535	0,177516	-0,224026	-0,297854	-11,994401	-14,247027	0,396535
09:48:31,87	0,524941	3,437963	-0,063977	0,187001	0,266989	-0,210022	0,172798	-0,222688	-0,297459	5,539285	-0,542412	0,416606	-0,507875	-2,957079	-1,353252	-24,936349	8,041659	13,047183	0,172798	-0,222688	-0,297459	-11,941686	-14,107063	0,416606	0,172798	-0,222688	-0,297459	-11,941686	-14,107063	0,416606
09:48:31,92	0,524941	3,437963	-0,063977	0,187001	0,266989	-0,210022	0,174746	-0,222911	-0,297108	5,487147	-0,505221	0,411301	-0,509465	-2,962235	-1,350109	-24,880301	8,056393	13,029592	0,174746	-0,222911	-0,297108	-12,011344	-14,222753	0,411301	0,174746	-0,222911	-0,297108	-12,011344	-14,222753	0,411301
09:48:31,97	0,524941	3,437963	-0,063977	0,187001	0,266989	-0,210022	0,180005	-0,224112	-0,293965	5,590398	-0,190541	0,393710	-0,514264	-2,962371	-1,355941	-24,897948	8,028764	13,046123	0,180005	-0,224112	-0,293965	-12,002394	-14,320965	0,393710	0,180005	-0,224112	-0,293965	-12,002394	-14,320965	0,393710
09:48:32,02	0,524941	3,437963	-0,063977	0,187001	0,266989	-0,210022	0,182523	-0,220024	-0,299797	5,345089	-0,061085	0,410241	-0,508954	-2,955432	-1,352857	-24,877515	8,011133	13,030883	0,182523	-0,220024	-0,299797	-11,926821	-14,389155	0,410241	0,182523	-0,220024	-0,299797	-11,926821	-14,389155	0,410241
09:48:32,07	0,524941	3,437963	-0,063977	0,187001	0,266989	-0,210022	0,173859	-0,221153	-0,296713	5,398733	-0,485120	0,395001	-0,505966	-2,954692	-1,352055	-24,868876	8,053076	13,056502	0,173859	-0,221153	-0,296713	-11,961786	-14,133039	0,395001	0,173859	-0,221153	-0,296713	-11,961786	-14,133039	0,395001
09:48:32,12	0,524941	3,437963	-0,063977	0,187001	0,266989	-0,210022	0,171724	-0,223371	-0,295911	5,554684	-0,609639	0,420620	-0,514838	-2,961712	-1,351293	-24,894512	8,012005	13,028185	0,171724	-0,223371	-0,295911	-11,979906	-14,089946	0,420620	0,171724	-0,223371	-0,295911	-11,979906	-14,089946	0,420620
09:48:32,17	0,524941	3,437963	-0,063977	0,187001	0,266989	-0,210022	0,182239	-0,219197	-0,295148	5,289283	-0,064500	0,392303	-0,512996	-2,961452	-1,350113	-24,859250	8,004072	13,022363	0,182239	-0,219197	-0,295148	-11,917700	-14,370273	0,392303	0,182239	-0,219197	-0,295148	-11,917700	-14,370273	0,392303
09:48:32,22	0,524941	3,437963	-0,063977	0,187001	0,266989	-0,210022	0,181093	-0,220662	-0,293969	5,376218	-0,089594	0,386480	-0,510079	-2,959347	-1,348959	-24,884007	8,049174	13,029021	0,181093	-0,220662	-0,293969	-11,945757	-14,305397	0,386480	0,181093	-0,220662	-0,293969	-11,945757	-14,305397	0,386480
09:48:32,27	0,524941	3,437963	-0,063977	0,187001	0,266989	-0,210022	0,177811	-0,222136	-0,292815	5,479559	-0,304233	0,393139	-0,507250	-2,956213	-1,352079	-24,915273	8,029259	13,046093	0,177811	-0,222136	-0,292815	-11,958143	-14,262422	0,393139	0,177811	-0,222136	-0,292815	-11,958143	-14,262422	0,393139
09:48:32,32	0,524941	3,437963	-0,063977	0,187001	0,266989	-0,210022	0,173683	-0,223019	-0,295935	5,492572	-0,536034	0,410211	-0,513092	-2,962775	-1,352041	-24,893751	7,987950	13,057077	0,173683	-0,223019	-0,295935	-12,014410	-14,170137	0,410211	0,173683	-0,223019	-0,295935	-12,014410	-14,170137	0,410211
09:48:32,37	0,524941	3,437963	-0,063977	0,187001	0,266989	-0,210022	0,182287	-0,221241	-0,295896	5,375125	-0,049313	0,421195	-0,510731	-2,965194	-1,351271	-24,910590	8,013192	13,038259	0,182287	-0,221241	-0,295896	-11,992319	-14,358860	0,421195	0,182287	-0,221241	-0,295896	-11,992319	-14,358860	0,421195
09:48:32,42	0,524941	3,437963	-0,063977	0,187001	0,266989	-0,210022	0,183201	-0,224495	-0,295127	5,557779	-0,028988	0,402377	-0,507132	-2,964336	-1,352028	-24,878564	8,019970	13,044202	0,183201	-0,224495	-0,295127	-12,065113	-14,410285	0,402377	0,183201	-0,224495	-0,295127	-12,065113	-14,410285	0,402377
09:48:32,47	0,524941	3,437963	-0,063977	0,187001	0,266989	-0,210022	0,180659	-0,227183	-0,295884	5,719406	-0,136863	0,408320	-0,510234	-2,954144	-1,352899	-24,922529	8,006602	13,011816	0,180659	-0,227183	-0,295884	-12,114445	-14,318558	0,408320	0,180659	-0,227183	-0,295884	-12,114445	-14,318558	0,408320
09:48:32,52	0,524941	3,437963	-0,063977	0,187001	0,266989	-0,210022	0,173384	-0,219400	-0,296755	5,281161	-0,546536	0,375933	-0,508967	-2,962740	-1,350106	-24,910839	8,024635	13,048279	0,173384	-0,219400	-0,296755	-11,941771	-14,157169	0,375933	0,173384	-0,219400	-0,296755	-11,941771	-14,157169	0,375933
09:48:32,57	0,524941	3,437963	-0,063977	0,187001	0,266989	-0,210022	0,180194	-0,224796	-0,293962	5,583172	-0,191315	0,412396	-0,505345	-2,956713	-1,350123	-24,855008	8,018103	13,019955	0,180194	-0,224796	-0,293962	-12,063281	-14,336524	0,412396	0,180194	-0,224796	-0,293962	-12,063281	-14,336524	0,412396
09:48:32,62	0,524941	3,437963	-0,063977	0,187001	0,266989	-0,210022	0,173163	-0,224919	-0,293979	5,611865	-0,505278	0,384073	-0,507791	-2,955408	-1,349754	-24,894354	8,022153	13,029726	0,173163	-0,224919	-0,293979	-12,044301	-14,098603	0,384073	0,173163	-0,224919	-0,293979	-12,044301	-14,098603	0,384073
09:48:32,67	0,524941	3,437963	-0,063977	0,187001	0,266989	-0,210022	0,173256	-0,222148	-0,293610	5,451615	-0,536559	0,393844	-0,508964	-2,955376	-1,348957	-24,894287	8,033990	13,058492	0,173256	-0,222148	-0,293610	-11,987039	-14,137157	0,393844	0,173256	-0,222148	-0,293610	-11,987039	-14,137157	0,393844
09:48:32,72	0,524941	3,437963	-0,063977	0,187001	0,266989	-0,210022	0,173815	-0,221116	-0,292813	5,408211	-0,513361	0,422610	-0,506675	-2,958075	-1,350924	-24,923526	8,007264	13,025213	0,173815	-0,221116	-0,292813	-11,949394	-14,157826	0,422610	0,173815	-0,221116	-0,292813	-11,949394	-14,157826	0,422610
09:48:32,77	0,524941	3,437963	-0,063977	0,187001	0,266989	-0,210022	0,175008	-0,224448	-0,294780	5,543734	-0,463293	0,389330	-0,508991	-2,962762	-1,351274	-24,916612	8,014878	13,048729	0,175008	-0,224448	-0,294780	-12,075468	-14,201394	0,389330	0,175008	-0,224448	-0,294780	-12,075468	-14,201394	0,389330
09:48:32,82	0,524941	3,437963	-0,063977	0,187001	0,266989	-0,210022	0,180225	-0,224785	-0,295130	5,571303	-0,189810	0,412846	-0,509571	-2,957714	-1,352430	-24,893740	8,017244	13,078992	0,180225	-0,224785	-0,295130	-12,074345	-14,337475	0,412846	0,180225	-0,224785	-0,295130	-12,074345	-14,337475	0,412846
09:48:32,87	0,524941	3,437963	-0,063977	0,187001	0,266989	-0,210022	0,176143	-0,221759	-0,296286	5,427437	-0,383444	0,443110	-0,507823	-2,956648	-1,352470	-24,905823	8,018922	13,036049	0,176143	-0,221759	-0,296286	-11,980672	-14,210678	0,443110	0,176143	-0,221759	-0,296286	-11,980672	-14,210678	0,443110
09:48:32,92	0,524941	3,437963	-0,063977	0,187001	0,266989	-0,210022	0,174346	-0,222740	-0,296326	5,473848	-0,488178	0,400166	-0,512022	-2,957787	-1,347446	-24,961744	8,040877	13,033374	0,174346	-0,222740	-0,296326	-12,011251	-14,174369	0,400166	0,174346	-0,222740	-0,296326	-12,011251	-14,174369	0,400166
09:48:32,97	0,524941	3,437963	-0,063977	0,187001	0,266989	-0,210022	0,177433	-0,219673	-0,291302	5,305434	-0,387098	0,397492	-0,511294	-2,960529	-1,349324	-24,877707	7,983198	13,050906	0,177433	-0,219673	-0,291302	-11,938930	-14,315561	0,397492	0,177433	-0,219673	-0,291302	-11,938930	-14,315561	0,397492
09:48:33,02	0,524941	3,437963	-0,063977	0,187001	0,266989	-0,210022	0,179442	-0,221675	-0,293180	5,401585	-0,180982	0,415024	-0,509518	-2,960651	-1,348978	-24,889627	8,007640	12,998593	0,179442	-0,221675	-0,293180	-11,999907	-14,267198	0,415024	0,179442	-0,221675	-0,293180	-11,999907	-14,267198	0,415024
09:48:33,07	0,524941	3,437963	-0,063977	0,187001	0,266989	-0,210022	0,178660	-0,223274	-0,292834	5,499952	-0,244194	0,362710	-0,512563	-2,957104	-1,350501	-24,907572	7,988311	13,076607	0,178660	-0,223274	-0,292834	-12,027078	-14,269017	0,362710	0,178660	-0,223274	-0,292834	-12,027078	-14,269017	0,362710
09:48:33,12	0,524941	3,437963	-0,063977	0,187001	0,266989	-0,210022	0,177111	-0,218864	-0,294357	5,244893	-0,330611	0,440725	-0,507119	-2,960829	-1,350100	-24,850761	7,967894	13,027062	0,177111	-0,218864	-0,294357	-11,935911	-14,233849	0,440725	0,177111	-0,218864	-0,294357	-11,935911	-14,233849	0,440725
09:48:33,17	0,524941	3,437963	-0,063977	0,187001	0,266989	-0,210022	0,177616	-0,225441	-0,293956	5,597621	-0,244984	0,391180	-0,507676	-2,958906	-1,350889	-24,842192	8,002821	13,019072	0,177616	-0,225441	-0,293956	-12,099477	-14,187801	0,391180	0,177616	-0,225441	-0,293956	-12,099477	-14,187801	0,391180
09:48:33,22	0,524941	3,437963	-0,063977	0,187001	0,266989	-0,210022	0,176228	-0,223997	-0,294745	5,557084	-0,327174	0,383189	-0,508946	-2,962173	-1,349342	-24,873530	7,933738	13,010690	0,176228	-0,223997	-0,294745	-12,026689	-14,161076	0,383189	0,176228	-0,223997	-0,294745	-12,026689	-14,161076	0,383189
09:48:33,27	0,524941	3,437963	-0,063977	0,187001	0,266989	-0,210022	0,179693	-0,224531	-0,293198	5,509336	-0,139605	0,374808	-0,507741	-2,962330	-1,350850	-24,869184	7,983646	13,066644	0,179693	-0,224531	-0,293198	-12,116328	-14,245491	0,374808	0,179693	-0,224531	-0,293198	-12,116328	-14,245491	0,374808
09:48:33,32	0,524941	3,437963	-0,063977	0,187001	0,266989	-0,210022	0,179226	-0,225653	-0,294706	5,613069	-0,185084	0,430761	-0,511413	-2,963120	-1,351286	-24,934930	7,976823	13,047233	0,179226	-0,225653	-0,294706	-12,100663	-14,254303	0,430761	0,179226	-0,225653	-0,294706	-12,100663	-14,254303	0,430761
09:48:33,37	0,524941	3,437963	-0,063977	0,187001	0,266989	-0,210022	0,181746	-0,222867	-0,295142	5,429437	-0,107545	0,411351	-0,506105	-2,954555	-1,351683	-24,907470	7,978507	13,059125	0,181746	-0,222867	-0,295142	-12,065626	-14,374621	0,411351	0,181746	-0,222867	-0,295142	-12,065626	-14,374621	0,411351
09:48:33,42	0,524941	3,437963	-0,063977	0,187001	0,266989	-0,210022	0,171674	-0,223182	-0,295539	5,460997	-0,608349	0,423243	-0,506680	-2,959497	-1,352431	-24,913106	7,984676	13,073539	0,171674	-0,223182	-0,295539	-12,058782	-14,084774	0,423243	0,171674	-0,223182	-0,295539	-12,058782	-14,084774	0,423243
09:48:33,47	0,524941	3,437963	-0,063977	0,187001	0,266989	-0,210022	0,176242	-0,225155	-0,296287	5,566100	-0,378805	0,437656	-0,506629	-2,956285	-1,352456	-24,881283	7,974696	13,039476	0,176242	-0,225155	-0,296287	-12,108532	-14,213779	0,437656	0,176242	-0,225155	-0,296287	-12,108532	-14,213779	0,437656
09:48:33,52	0,524941	3,437963	-0,063977	0,187001	0,266989	-0,210022	0,173435	-0,223593	-0,296312	5,492186	-0,492190	0,403594	-0,508483	-2,956136	-1,351715	-24,920021	7,959914	13,019271	0,173435	-0,223593	-0,296312	-12,059893	-14,106858	0,403594	0,173435	-0,223593	-0,296312	-12,059893	-14,106858	0,403594
09:48:33,57	0,524941	3,437963	-0,063977	0,187001	0,266989	-0,210022	0,174233	-0,221913	-0,295571	5,372644	-0,476883	0,383389	-0,508999	-2,954738	-1,350889	-24,897115	8,017720	13,078645	0,174233	-0,221913	-0,295571	-12,047537	-14,154146	0,383389	0,174233	-0,221913	-0,295571	-12,047537	-14,154146	0,383389
09:48:33,62	0,524941	3,437963	-0,063977	0,187001	0,266989	-0,210022	0,173280	-0,220767	-0,294745	5,374536	-0,535493	0,442763	-0,510293	-2,956600	-1,349552	-24,896491	7,957034	13,038235	0,173280	-0,220767	-0,294745	-11,955638	-14,137964	0,442763	0,173280	-0,220767	-0,294745	-11,955638	-14,137964	0,442763
09:48:33,67	0,524941	3,437963	-0,063977	0,187001	0,266989	-0,210022	0,175540	-0,220577	-0,293408	5,312449	-0,387069	0,402353	-0,511396	-2,959697	-1,348991	-24,907352	7,918228	13,000581	0,175540	-0,220577	-0,293408	-12,002865	-14,166981	0,402353	0,175540	-0,220577	-0,293408	-12,002865	-14,166981	0,402353
09:48:33,72	0,524941	3,437963	-0,063977	0,187001	0,266989	-0,210022	0,178773	-0,221170	-0,292847	5,304260	-0,208950	0,364698	-0,511338	-2,962553	-1,351254	-24,892664	7,967075	13,065945	0,178773	-0,221170	-0,292847	-12,057624	-14,242661	0,364698	0,178773	-0,221170	-0,292847	-12,057624	-14,242661	0,364698
09:48:33,77	0,524941	3,437963	-0,063977	0,187001	0,266989	-0,210022	0,181218	-0,222649	-0,295110	5,430777	-0,093540	0,430063	-0,513149	-2,961823	-1,347033	-24,922878	7,962038	13,019715	0,181218	-0,222649	-0,295110	-12,047151	-14,319145	0,430063	0,181218	-0,222649	-0,295110	-12,047151	-14,319145	0,430063
09:48:33,82	0,524941	3,437963	-0,063977	0,187001	0,266989	-0,210022	0,181491	-0,220716	-0,290889	5,310809	-0,102976	0,383832	-0,510168	-2,962973	-1,350496	-24,911711	7,997488	13,047413	0,181491	-0,220716	-0,290889	-12,015404	-14,350033	0,383832	0,181491	-0,220716	-0,290889	-12,015404	-14,350033	0,383832
09:48:33,87	0,524941	3,437963	-0,063977	0,187001	0,266989	-0,210022	0,180996	-0,223872	-0,294352	5,511217	-0,136792	0,411531	-0,507797	-2,960747	-1,350875	-24,901813	8,012753	13,063306	0,180996	-0,223872	-0,294352	-12,062760	-14,344959	0,411531	0,180996	-0,223872	-0,294352	-12,062760	-14,344959	0,411531
09:48:33,92	0,524941	3,437963	-0,063977	0,187001	0,266989	-0,210022	0,177883	-0,224813	-0,294731	5,578283	-0,297716	0,427424	-0,510290	-2,957585	-1,350907	-24,949577	7,993988	13,072944	0,177883	-0,224813	-0,294731	-12,069511	-14,261531	0,427424	0,177883	-0,224813	-0,294731	-12,069511	-14,261531	0,427424
09:48:33,97	0,524941	3,437963	-0,063977	0,187001	0,266989	-0,210022	0,176391	-0,221072	-0,294763	5,343649	-0,407286	0,437062	-0,511397	-2,959238	-1,352080	-24,911449	7,960334	13,032990	0,176391	-0,221072	-0,294763	-12,010522	-14,253974	0,437062	0,176391	-0,221072	-0,294763	-12,010522	-14,253974	0,437062
09:48:34,02	0,524941	3,437963	-0,063977	0,187001	0,266989	-0,210022	0,178376	-0,220940	-0,295936	5,326692	-0,254220	0,397108	-0,517877	-2,960379	-1,348209	-24,933401	7,992811	13,030612	0,178376	-0,220940	-0,295936	-12,017100	-14,256729	0,397108	0,178376	-0,220940	-0,295936	-12,017100	-14,256729	0,397108
09:48:34,07	0,524941	3,437963	-0,063977	0,187001	0,266989	-0,210022	0,182604	-0,215899	-0,292065	5,081715	-0,069613	0,394729	-0,508362	-2,955360	-1,350827	-24,900510	7,953586	13,071760	0,182604	-0,215899	-0,292065	-11,866366	-14,404021	0,394729	0,182604	-0,215899	-0,292065	-11,866366	-14,404021	0,394729
09:48:34,12	0,524941	3,437963	-0,063977	0,187001	0,266989	-0,210022	0,173500	-0,221630	-0,294683	5,362171	-0,494918	0,435878	-0,511340	-2,961637	-1,348962	-24,887961	7,928082	13,014937	0,173500	-0,221630	-0,294683	-12,035746	-14,114671	0,435878	0,173500	-0,221630	-0,294683	-12,035746	-14,114671	0,435878
09:48:34,18	0,524941	3,437963	-0,063977	0,187001	0,266989	-0,210022	0,180425	-0,222189	-0,292818	5,375460	-0,111188	0,379055	-0,510221	-2,959227	-1,350102	-24,911489	7,961659	13,075641	0,180425	-0,222189	-0,292818	-12,066388	-14,274570	0,379055	0,180425	-0,222189	-0,292818	-12,066388	-14,274570	0,379055
09:48:34,23	0,524941	3,437963	-0,063977	0,187001	0,266989	-0,210022	0,177779	-0,221953	-0,293958	5,380509	-0,285966	0,439759	-0,508916	-2,961035	-1,348932	-24,874478	7,995364	13,046514	0,177779	-0,221953	-0,293958	-12,042823	-14,241604	0,439759	0,177779	-0,221953	-0,293958	-12,042823	-14,241604	0,439759
09:48:34,28	0,524941	3,437963	-0,063977	0,187001	0,266989	-0,210022	0,178692	-0,223988	-0,292788	5,534008	-0,223272	0,410632	-0,476347	-2,972833	-1,332829	-25,890419	6,450874	13,104522	0,178692	-0,223988	-0,292788	-12,049049	-14,250607	0,410632	0,178692	-0,223988	-0,292788	-12,049049	-14,250607	0,410632
09:48:34,33	0,524941	3,437963	-0,063977	0,187001	0,266989	-0,210022	0,172625	-0,258092	-0,276685	5,461869	-0,646359	0,468639	-0,269650	-3,095164	-1,236650	-32,334671	-4,164966	13,660667	0,172625	-0,258092	-0,276685	-14,798336	-14,197408	0,468639	0,172625	-0,258092	-0,276685	-14,798336	-14,197408	0,468639
09:48:34,38	0,524941	3,437963	-0,063977	0,187001	0,266989	-0,210022	0,175218	-0,498262	-0,180506	5,535018	-0,784477	1,024785	-0,537674	-2,917279	-1,214211	-22,639542	10,341120	12,945553	0,175218	-0,498262	-0,180506	-33,578559	-14,539090	1,024785	0,175218	-0,498262	-0,180506	-33,578559	-14,539090	1,024785
09:48:34,43	0,524941	3,437963	-0,063977	0,187001	0,266989	-0,210022	0,155177	-0,177204	-0,158067	6,250209	-0,683446	0,309671	-0,519605	-2,909363	-1,353301	-21,976374	9,176954	13,022678	0,155177	-0,177204	-0,158067	-7,660330	-12,864814	0,309671	0,155177	-0,177204	-0,158067	-7,660330	-12,864814	0,309671
09:48:34,48	0,525018	3,438012	-0,063974	0,237014	0,266997	-0,209984	0,139288	-0,188894	-0,297157	6,181466	-0,353279	0,386796	-0,490982	-2,944411	-1,413807	-23,835564	7,431772	13,038599	0,139288	-0,188894	-0,297157	-8,646722	-11,287349	0,386796	0,139288	-0,188894	-0,297157	-8,646722	-11,287349	0,386796
09:48:34,53	0,525018	3,438012	-0,063974	0,237014	0,266997	-0,209984	0,155328	-0,231207	-0,357663	5,940785	-0,256664	0,402717	-0,488669	-2,945133	-1,412224	-23,850220	7,414870	13,076299	0,155328	-0,231207	-0,357663	-12,208988	-12,449947	0,402717	0,155328	-0,231207	-0,357663	-12,208988	-12,449947	0,402717
09:48:34,58	0,525018	3,438012	-0,063974	0,237014	0,266997	-0,209984	0,154797	-0,233571	-0,356080	6,041748	-0,288543	0,440417	-0,486383	-2,943624	-1,413009	-23,877529	7,417199	13,087441	0,154797	-0,233571	-0,356080	-12,293600	-12,440104	0,440417	0,154797	-0,233571	-0,356080	-12,293600	-12,440104	0,440417
09:48:34,63	0,525018	3,438012	-0,063974	0,237014	0,266997	-0,209984	0,152347	-0,234795	-0,356865	6,093768	-0,440742	0,451559	-0,486399	-2,946100	-1,414564	-23,894662	7,433514	13,083870	0,152347	-0,234795	-0,356865	-12,337678	-12,400002	0,451559	0,152347	-0,234795	-0,356865	-12,337678	-12,400002	0,451559
09:48:34,68	0,525018	3,438012	-0,063974	0,237014	0,266997	-0,209984	0,154500	-0,236020	-0,358419	6,163007	-0,351802	0,447988	-0,493327	-2,949469	-1,411076	-23,841214	7,407012	13,030202	0,154500	-0,236020	-0,358419	-12,364566	-12,480041	0,447988	0,154500	-0,236020	-0,358419	-12,364566	-12,480041	0,447988
09:48:34,73	0,525018	3,438012	-0,063974	0,237014	0,266997	-0,209984	0,160880	-0,231705	-0,354932	5,942394	0,039529	0,394319	-0,487398	-2,950495	-1,409466	-23,829281	7,422931	13,078933	0,160880	-0,231705	-0,354932	-12,246443	-12,589589	0,394319	0,160880	-0,231705	-0,354932	-12,246443	-12,589589	0,394319
09:48:34,78	0,525018	3,438012	-0,063974	0,237014	0,266997	-0,209984	0,158805	-0,237352	-0,353322	6,255797	-0,066011	0,443051	-0,473263	-2,963182	-1,390217	-24,489493	6,766199	13,131052	0,158805	-0,237352	-0,353322	-12,376339	-12,532220	0,443051	0,158805	-0,237352	-0,353322	-12,376339	-12,532220	0,443051
09:48:34,83	0,525018	3,438012	-0,063974	0,237014	0,266997	-0,209984	0,162724	-0,255937	-0,334073	6,323380	-0,105608	0,495170	-0,270720	-3,128678	-1,341222	-33,640226	-3,874763	13,741856	0,162724	-0,255937	-0,334073	-13,767702	-12,879471	0,495170	0,162724	-0,255937	-0,334073	-13,767702	-12,879471	0,495170
09:48:34,88	0,525018	3,438012	-0,063974	0,237014	0,266997	-0,209984	0,204777	-0,514093	-0,285078	5,956763	-0,523160	1,105973	-0,540789	-2,936082	-1,228313	-23,353306	10,928740	13,010880	0,204777	-0,514093	-0,285078	-34,399529	-16,598145	1,105973	0,204777	-0,514093	-0,285078	-34,399529	-16,598145	1,105973
09:48:34,93	0,525018	3,438012	-0,063974	0,237014	0,266997	-0,209984	0,173018	-0,183908	-0,172169	6,750823	-0,667623	0,374998	-0,530427	-2,964496	-1,458248	-24,616660	9,978043	13,060646	0,173018	-0,183908	-0,172169	-7,685972	-14,249567	0,374998	0,173018	-0,183908	-0,172169	-7,685972	-14,249567	0,374998
09:48:34,98	0,524993	3,437998	-0,063983	0,287019	0,266992	-0,209988	0,192445	-0,207089	-0,402104	6,501236	-0,276181	0,424764	-0,512028	-3,009532	-1,497904	-26,434783	8,760194	13,087598	0,192445	-0,207089	-0,402104	-9,755275	-15,383124	0,424764	0,192445	-0,207089	-0,402104	-9,755275	-15,383124	0,424764
09:48:35,03	0,524993	3,437998	-0,063983	0,287019	0,266992	-0,209988	0,222248	-0,245541	-0,441760	6,536996	0,307940	0,451716	-0,507206	-3,013406	-1,498602	-26,384734	8,752281	13,131120	0,222248	-0,245541	-0,441760	-12,738005	-17,138507	0,451716	0,222248	-0,245541	-0,441760	-12,738005	-17,138507	0,451716
09:48:35,08	0,524993	3,437998	-0,063983	0,287019	0,266992	-0,209988	0,223191	-0,251654	-0,442458	6,873010	0,404314	0,495238	-0,511454	-3,006758	-1,498662	-26,416386	8,721739	13,116220	0,223191	-0,251654	-0,442458	-12,881810	-17,116217	0,495238	0,223191	-0,251654	-0,442458	-12,881810	-17,116217	0,495238
09:48:35,13	0,524993	3,437998	-0,063983	0,287019	0,266992	-0,209988	0,219559	-0,244651	-0,442518	6,466584	0,203280	0,480338	-0,505073	-3,005711	-1,499448	-26,445692	8,686127	13,117117	0,219559	-0,244651	-0,442518	-12,738510	-17,032094	0,480338	0,219559	-0,244651	-0,442518	-12,738510	-17,032094	0,480338
09:48:35,18	0,524993	3,437998	-0,063983	0,287019	0,266992	-0,209988	0,215461	-0,249653	-0,443304	6,681210	-0,017392	0,481235	-0,511914	-3,006840	-1,499328	-26,442174	8,706730	13,109050	0,215461	-0,249653	-0,443304	-12,916564	-16,931070	0,481235	0,215461	-0,249653	-0,443304	-12,916564	-16,931070	0,481235
09:48:35,23	0,524993	3,437998	-0,063983	0,287019	0,266992	-0,209988	0,219860	-0,244294	-0,443184	6,422120	0,204085	0,473168	-0,505503	-3,003325	-1,494774	-26,389421	8,727644	13,110459	0,219860	-0,244294	-0,443184	-12,754938	-17,054890	0,473168	0,219860	-0,244294	-0,443184	-12,754938	-17,054890	0,473168
09:48:35,28	0,524993	3,437998	-0,063983	0,287019	0,266992	-0,209988	0,213610	-0,248088	-0,438630	6,663910	-0,085674	0,474577	-0,503878	-3,004366	-1,496711	-26,439580	8,693850	13,140268	0,213610	-0,248088	-0,438630	-12,810998	-16,854042	0,474577	0,213610	-0,248088	-0,438630	-12,810998	-16,854042	0,474577
09:48:35,33	0,524993	3,437998	-0,063983	0,287019	0,266992	-0,209988	0,213699	-0,250015	-0,440567	6,709786	-0,107589	0,504386	-0,505662	-3,000926	-1,499060	-26,423728	8,662578	13,131045	0,213699	-0,250015	-0,440567	-12,916418	-16,882943	0,504386	0,213699	-0,250015	-0,440567	-12,916418	-16,882943	0,504386
09:48:35,38	0,524993	3,437998	-0,063983	0,287019	0,266992	-0,209988	0,211611	-0,246751	-0,442916	6,520866	-0,186763	0,495163	-0,509144	-3,007366	-1,497102	-26,412971	8,636649	13,112820	0,211611	-0,246751	-0,442916	-12,849060	-16,798266	0,495163	0,211611	-0,246751	-0,442916	-12,849060	-16,798266	0,495163
09:48:35,43	0,524993	3,437998	-0,063983	0,287019	0,266992	-0,209988	0,218930	-0,246956	-0,440958	6,514450	0,216089	0,476937	-0,512639	-3,005139	-1,497065	-26,397473	8,681653	13,171947	0,218930	-0,246956	-0,440958	-12,871569	-16,969930	0,476937	0,218930	-0,246956	-0,440958	-12,871569	-16,969930	0,476937
09:48:35,48	0,524993	3,437998	-0,063983	0,287019	0,266992	-0,209988	0,218749	-0,242815	-0,440921	6,345847	0,197578	0,536065	-0,506790	-3,007080	-1,498631	-26,412029	8,652020	13,143753	0,218749	-0,242815	-0,440921	-12,715112	-16,974206	0,536065	0,218749	-0,242815	-0,440921	-12,715112	-16,974206	0,536065
09:48:35,53	0,524993	3,437998	-0,063983	0,287019	0,266992	-0,209988	0,217505	-0,248851	-0,442487	6,626799	0,135129	0,507870	-0,506194	-3,010813	-1,495893	-26,423294	8,652923	13,151471	0,217505	-0,248851	-0,442487	-12,908018	-16,939043	0,507870	0,217505	-0,248851	-0,442487	-12,908018	-16,939043	0,507870
09:48:35,58	0,524993	3,437998	-0,063983	0,287019	0,266992	-0,209988	0,220440	-0,251234	-0,439749	6,745839	0,277515	0,515588	-0,507916	-3,009403	-1,495143	-26,399531	8,638012	13,111443	0,220440	-0,251234	-0,439749	-12,976004	-17,027014	0,515588	0,220440	-0,251234	-0,439749	-12,976004	-17,027014	0,515588
09:48:35,63	0,524993	3,437998	-0,063983	0,287019	0,266992	-0,209988	0,220080	-0,249038	-0,438999	6,630607	0,286850	0,475561	-0,506119	-3,006307	-1,494356	-26,379861	8,646165	13,126329	0,220080	-0,249038	-0,438999	-12,918839	-16,989449	0,475561	0,220080	-0,249038	-0,438999	-12,918839	-16,989449	0,475561
09:48:35,68	0,524993	3,437998	-0,063983	0,287019	0,266992	-0,209988	0,216500	-0,249046	-0,438212	6,647930	0,113624	0,490446	-0,502633	-3,005201	-1,498645	-26,397932	8,662566	13,120725	0,216500	-0,249046	-0,438212	-12,902161	-16,881608	0,490446	0,216500	-0,249046	-0,438212	-12,902161	-16,881608	0,490446
09:48:35,73	0,524993	3,437998	-0,063983	0,287019	0,266992	-0,209988	0,213799	-0,251512	-0,442501	6,781328	-0,050651	0,484843	-0,508422	-3,012478	-1,496676	-26,415690	8,656604	13,133589	0,213799	-0,251512	-0,442501	-12,962340	-16,833897	0,484843	0,213799	-0,251512	-0,442501	-12,962340	-16,833897	0,484843
09:48:35,78	0,524993	3,437998	-0,063983	0,287019	0,266992	-0,209988	0,222996	-0,250136	-0,440532	6,695764	0,415163	0,497707	-0,508499	-3,010033	-1,498239	-26,402811	8,673067	13,128825	0,222996	-0,250136	-0,440532	-12,939934	-17,089998	0,497707	0,222996	-0,250136	-0,440532	-12,939934	-17,089998	0,497707
09:48:35,83	0,524993	3,437998	-0,063983	0,287019	0,266992	-0,209988	0,220917	-0,248847	-0,442095	6,649410	0,309986	0,492942	-0,504294	-3,012930	-1,496207	-26,455930	8,702797	13,125750	0,220917	-0,248847	-0,442095	-12,885067	-17,031987	0,492942	0,220917	-0,248847	-0,442095	-12,885067	-17,031987	0,492942
09:48:35,88	0,524993	3,437998	-0,063983	0,287019	0,266992	-0,209988	0,221323	-0,253937	-0,440063	6,913303	0,270252	0,489867	-0,502000	-3,009144	-1,497070	-26,381649	8,634225	13,113371	0,221323	-0,253937	-0,440063	-13,020777	-17,103625	0,489867	0,221323	-0,253937	-0,440063	-13,020777	-17,103625	0,489867
09:48:35,93	0,524993	3,437998	-0,063983	0,287019	0,266992	-0,209988	0,216898	-0,254032	-0,440926	6,895971	0,138733	0,477489	-0,506261	-3,003497	-1,496732	-26,435172	8,645954	13,119038	0,216898	-0,254032	-0,440926	-13,045525	-16,887730	0,477489	0,216898	-0,254032	-0,440926	-13,045525	-16,887730	0,477489
09:48:35,98	0,524993	3,437998	-0,063983	0,287019	0,266992	-0,209988	0,214138	-0,247518	-0,440588	6,540637	-0,056993	0,483156	-0,509179	-3,010653	-1,495944	-26,444932	8,646592	13,102578	0,214138	-0,247518	-0,440588	-12,889507	-16,866812	0,483156	0,214138	-0,247518	-0,440588	-12,889507	-16,866812	0,483156
09:48:36,03	0,524993	3,437998	-0,063983	0,287019	0,266992	-0,209988	0,221794	-0,248569	-0,439800	6,590957	0,332342	0,466696	-0,508546	-3,010252	-1,499008	-26,409353	8,637409	13,142712	0,221794	-0,248569	-0,439800	-12,921684	-17,078465	0,466696	0,221794	-0,248569	-0,439800	-12,921684	-17,078465	0,466696
09:48:36,08	0,524993	3,437998	-0,063983	0,287019	0,266992	-0,209988	0,221131	-0,248917	-0,442864	6,618887	0,333259	0,506830	-0,506066	-3,006864	-1,497829	-26,348609	8,646107	13,137736	0,221131	-0,248917	-0,442864	-12,921068	-17,025486	0,506830	0,221131	-0,248917	-0,442864	-12,921068	-17,025486	0,506830
09:48:36,13	0,524993	3,437998	-0,063983	0,287019	0,266992	-0,209988	0,216956	-0,249370	-0,441685	6,680364	0,164437	0,501853	-0,504458	-3,003444	-1,495180	-26,411964	8,612078	13,097709	0,216956	-0,249370	-0,441685	-12,895176	-16,866603	0,501853	0,216956	-0,249370	-0,441685	-12,895176	-16,866603	0,501853
09:48:36,18	0,524993	3,437998	-0,063983	0,287019	0,266992	-0,209988	0,213190	-0,249053	-0,439036	6,602723	-0,069227	0,461827	-0,507418	-3,002368	-1,495558	-26,418520	8,631753	13,127356	0,213190	-0,249053	-0,439036	-12,947919	-16,804666	0,461827	0,213190	-0,249053	-0,439036	-12,947919	-16,804666	0,461827
09:48:36,23	0,524993	3,437998	-0,063983	0,287019	0,266992	-0,209988	0,213739	-0,245951	-0,439414	6,455207	-0,056233	0,491473	-0,507399	-3,006699	-1,496311	-26,404021	8,586564	13,125578	0,213739	-0,245951	-0,439414	-12,851968	-16,834710	0,491473	0,213739	-0,245951	-0,439414	-12,851968	-16,834710	0,491473
09:48:36,28	0,524993	3,437998	-0,063983	0,287019	0,266992	-0,209988	0,217480	-0,248133	-0,440167	6,536768	0,173452	0,489696	-0,505123	-3,011824	-1,495709	-26,450132	8,576354	13,145583	0,217480	-0,248133	-0,440167	-12,941667	-16,898696	0,489696	0,217480	-0,248133	-0,440167	-12,941667	-16,898696	0,489696
09:48:36,33	0,524993	3,437998	-0,063983	0,287019	0,266992	-0,209988	0,220780	-0,252667	-0,439565	6,740630	0,310235	0,509701	-0,509739	-3,007933	-1,494767	-26,415319	8,619932	13,115546	0,220780	-0,252667	-0,439565	-13,093711	-17,020981	0,509701	0,220780	-0,252667	-0,439565	-13,093711	-17,020981	0,509701
09:48:36,38	0,524993	3,437998	-0,063983	0,287019	0,266992	-0,209988	0,219718	-0,246724	-0,438623	6,486759	0,263400	0,479663	-0,504959	-3,012121	-1,497035	-26,395339	8,647679	13,156575	0,219718	-0,246724	-0,438623	-12,881085	-16,984492	0,479663	0,219718	-0,246724	-0,438623	-12,881085	-16,984492	0,479663
09:48:36,43	0,524993	3,437998	-0,063983	0,287019	0,266992	-0,209988	0,220955	-0,252958	-0,440891	6,844934	0,331156	0,520692	-0,506747	-3,011221	-1,494740	-26,413671	8,655574	13,126373	0,220955	-0,252958	-0,440891	-13,012260	-17,013845	0,520692	0,220955	-0,252958	-0,440891	-13,012260	-17,013845	0,520692
09:48:36,48	0,524993	3,437998	-0,063983	0,287019	0,266992	-0,209988	0,221070	-0,250959	-0,438596	6,738673	0,317301	0,490491	-0,503195	-3,006570	-1,495138	-26,386793	8,636181	13,117332	0,221070	-0,250959	-0,438596	-12,961623	-17,036709	0,490491	0,221070	-0,250959	-0,438596	-12,961623	-17,036709	0,490491
09:48:36,53	0,524993	3,437998	-0,063983	0,287019	0,266992	-0,209988	0,215266	-0,251710	-0,438994	6,774334	0,048458	0,481450	-0,506130	-3,007555	-1,494352	-26,391299	8,655978	13,131416	0,215266	-0,251710	-0,438994	-12,984863	-16,849926	0,481450	0,215266	-0,251710	-0,438994	-12,984863	-16,849926	0,481450
09:48:36,58	0,524993	3,437998	-0,063983	0,287019	0,266992	-0,209988	0,217586	-0,249660	-0,438208	6,682652	0,155316	0,495534	-0,503787	-3,010209	-1,494722	-26,397794	8,642326	13,140972	0,217586	-0,249660	-0,438208	-12,915659	-16,925216	0,495534	0,217586	-0,249660	-0,438208	-12,915659	-16,925216	0,495534
09:48:36,63	0,524993	3,437998	-0,063983	0,287019	0,266992	-0,209988	0,218714	-0,253017	-0,438578	6,842118	0,215131	0,505090	-0,505599	-3,005414	-1,493982	-26,404020	8,627277	13,125966	0,218714	-0,253017	-0,438578	-13,019677	-16,953885	0,505090	0,218714	-0,253017	-0,438578	-13,019677	-16,953885	0,505090
09:48:36,68	0,524993	3,437998	-0,063983	0,287019	0,266992	-0,209988	0,215467	-0,249049	-0,437838	6,619687	0,048426	0,490084	-0,506305	-3,003786	-1,495148	-26,441998	8,610409	13,160561	0,215467	-0,249049	-0,437838	-12,930696	-16,865710	0,490084	0,215467	-0,249049	-0,437838	-12,930696	-16,865710	0,490084
09:48:36,73	0,524993	3,437998	-0,063983	0,287019	0,266992	-0,209988	0,214410	-0,247624	-0,439004	6,511979	-0,030958	0,524679	-0,503294	-3,004502	-1,492791	-26,428504	8,645970	13,175077	0,214410	-0,247624	-0,439004	-12,926525	-16,862175	0,524679	0,214410	-0,247624	-0,439004	-12,926525	-16,862175	0,524679
09:48:36,78	0,524993	3,437998	-0,063983	0,287019	0,266992	-0,209988	0,213524	-0,250590	-0,436647	6,703720	-0,083127	0,539195	-0,503266	-3,007482	-1,494738	-26,407797	8,600615	13,140243	0,213524	-0,250590	-0,436647	-12,967563	-16,844788	0,539195	0,213524	-0,250590	-0,436647	-12,967563	-16,844788	0,539195
09:48:36,83	0,524993	3,437998	-0,063983	0,287019	0,266992	-0,209988	0,216091	-0,252104	-0,438594	6,753539	0,090948	0,504361	-0,505030	-3,000983	-1,493980	-26,400963	8,634155	13,151136	0,216091	-0,252104	-0,438594	-13,036617	-16,872193	0,504361	0,216091	-0,252104	-0,438594	-13,036617	-16,872193	0,504361
09:48:36,88	0,524993	3,437998	-0,063983	0,287019	0,266992	-0,209988	0,211345	-0,247327	-0,437836	6,537605	-0,166693	0,515253	-0,509808	-3,006201	-1,495146	-26,424280	8,577714	13,143832	0,211345	-0,247327	-0,437836	-12,877567	-16,757278	0,515253	0,211345	-0,247327	-0,437836	-12,877567	-16,757278	0,515253
09:48:36,93	0,524993	3,437998	-0,063983	0,287019	0,266992	-0,209988	0,218253	-0,245797	-0,439002	6,397527	0,200535	0,507949	-0,507965	-3,008917	-1,494372	-26,414155	8,615316	13,115305	0,218253	-0,245797	-0,439002	-12,897570	-16,932304	0,507949	0,218253	-0,245797	-0,439002	-12,897570	-16,932304	0,507949
09:48:36,98	0,524993	3,437998	-0,063983	0,287019	0,266992	-0,209988	0,219684	-0,248752	-0,438227	6,588796	0,264915	0,479423	-0,506520	-3,007097	-1,497341	-26,414656	8,617755	13,137903	0,219684	-0,248752	-0,438227	-12,938241	-16,980258	0,479423	0,219684	-0,248752	-0,438227	-12,938241	-16,980258	0,479423
09:48:37,03	0,524993	3,437998	-0,063983	0,287019	0,266992	-0,209988	0,217385	-0,249093	-0,441197	6,608407	0,143718	0,502021	-0,504531	-3,009008	-1,496722	-26,442850	8,570208	13,101630	0,217385	-0,249093	-0,441197	-12,945426	-16,920991	0,502021	0,217385	-0,249093	-0,441197	-12,945426	-16,920991	0,502021
09:48:37,08	0,524993	3,437998	-0,063983	0,287019	0,266992	-0,209988	0,218045	-0,251771	-0,440578	6,692363	0,177416	0,465748	-0,507329	-3,002645	-1,496719	-26,444055	8,638421	13,149104	0,218045	-0,251771	-0,440578	-13,071652	-16,939135	0,465748	0,218045	-0,251771	-0,440578	-13,071652	-16,939135	0,465748
09:48:37,13	0,524993	3,437998	-0,063983	0,287019	0,266992	-0,209988	0,213934	-0,246167	-0,440575	6,459420	-0,071503	0,513221	-0,502725	-3,002439	-1,496326	-26,413165	8,594384	13,127371	0,213934	-0,246167	-0,440575	-12,864672	-16,865345	0,513221	0,213934	-0,246167	-0,440575	-12,864672	-16,865345	0,513221
09:48:37,18	0,524993	3,437998	-0,063983	0,287019	0,266992	-0,209988	0,211453	-0,250051	-0,440182	6,638717	-0,151753	0,491489	-0,509787	-3,005478	-1,492073	-26,432187	8,603640	13,104224	0,211453	-0,250051	-0,440182	-12,990300	-16,750825	0,491489	0,211453	-0,250051	-0,440182	-12,990300	-16,750825	0,491489
09:48:37,23	0,524993	3,437998	-0,063983	0,287019	0,266992	-0,209988	0,217616	-0,245455	-0,435929	6,398211	0,147629	0,468341	-0,505578	-3,007174	-1,495137	-26,377704	8,568938	13,114582	0,217616	-0,245455	-0,435929	-12,869992	-16,935249	0,468341	0,217616	-0,245455	-0,435929	-12,869992	-16,935249	0,468341
09:48:37,28	0,524993	3,437998	-0,063983	0,287019	0,266992	-0,209988	0,216980	-0,249947	-0,438993	6,629003	0,179102	0,478700	-0,505735	-3,007025	-1,492319	-26,407078	8,632140	13,133358	0,216980	-0,249947	-0,438993	-12,991851	-16,853867	0,478700	0,216980	-0,249947	-0,438993	-12,991851	-16,853867	0,478700
09:48:37,33	0,524993	3,437998	-0,063983	0,287019	0,266992	-0,209988	0,216930	-0,249737	-0,436175	6,658135	0,119450	0,497476	-0,505051	-3,006465	-1,494762	-26,425929	8,632796	13,129204	0,216930	-0,249737	-0,436175	-12,946240	-16,909575	0,497476	0,216930	-0,249737	-0,436175	-12,946240	-16,909575	0,497476
09:48:37,38	0,524993	3,437998	-0,063983	0,287019	0,266992	-0,209988	0,216103	-0,250050	-0,438618	6,665539	0,059786	0,493322	-0,508638	-3,011058	-1,493603	-26,440482	8,556478	13,107945	0,216103	-0,250050	-0,438618	-12,963385	-16,904308	0,493322	0,216103	-0,250050	-0,438618	-12,963385	-16,904308	0,493322
09:48:37,43	0,524993	3,437998	-0,063983	0,287019	0,266992	-0,209988	0,221874	-0,249240	-0,437459	6,550043	0,385413	0,472063	-0,502675	-3,008881	-1,496281	-26,414460	8,623977	13,151583	0,221874	-0,249240	-0,437459	-13,015286	-17,031674	0,472063	0,221874	-0,249240	-0,437459	-13,015286	-17,031674	0,472063
09:48:37,48	0,524993	3,437998	-0,063983	0,287019	0,266992	-0,209988	0,217007	-0,253315	-0,440137	6,833431	0,121133	0,515701	-0,502171	-3,006759	-1,494364	-26,444209	8,598568	13,145466	0,217007	-0,253315	-0,440137	-13,051818	-16,913921	0,515701	0,217007	-0,253315	-0,440137	-13,051818	-16,913921	0,515701
09:48:37,53	0,524993	3,437998	-0,063983	0,287019	0,266992	-0,209988	0,214917	-0,252690	-0,438220	6,764063	-0,000592	0,509583	-0,502779	-3,004374	-1,493194	-26,450408	8,610879	13,169686	0,214917	-0,252690	-0,438220	-13,072140	-16,871603	0,509583	0,214917	-0,252690	-0,438220	-13,072140	-16,871603	0,509583
09:48:37,58	0,524993	3,437998	-0,063983	0,287019	0,266992	-0,209988	0,213156	-0,250971	-0,437049	6,682231	-0,103708	0,533804	-0,505612	-3,003452	-1,495166	-26,400695	8,617381	13,112089	0,213156	-0,250971	-0,437049	-13,019022	-16,836449	0,533804	0,213156	-0,250971	-0,437049	-13,019022	-16,836449	0,533804
09:48:37,63	0,524993	3,437998	-0,063983	0,287019	0,266992	-0,209988	0,213774	-0,248057	-0,439022	6,561187	-0,031785	0,476207	-0,508076	-3,003374	-1,494771	-26,451481	8,631291	13,156008	0,213774	-0,248057	-0,439022	-12,911313	-16,813017	0,476207	0,213774	-0,248057	-0,439022	-12,911313	-16,813017	0,476207
09:48:37,68	0,524993	3,437998	-0,063983	0,287019	0,266992	-0,209988	0,214939	-0,245884	-0,438627	6,434829	-0,022117	0,520126	-0,509773	-3,005639	-1,492443	-26,415841	8,580952	13,118068	0,214939	-0,245884	-0,438627	-12,867066	-16,894839	0,520126	0,214939	-0,245884	-0,438627	-12,867066	-16,894839	0,520126
09:48:37,73	0,524993	3,437998	-0,063983	0,287019	0,266992	-0,209988	0,217749	-0,245547	-0,436299	6,391530	0,180012	0,482185	-0,507903	-3,011439	-1,493582	-26,403082	8,641412	13,110338	0,217749	-0,245547	-0,436299	-12,883910	-16,913258	0,482185	0,217749	-0,245547	-0,436299	-12,883910	-16,913258	0,482185
09:48:37,79	0,524993	3,437998	-0,063983	0,287019	0,266992	-0,209988	0,221837	-0,250067	-0,437438	6,685299	0,373406	0,474456	-0,505800	-3,006996	-1,492846	-26,490317	8,588522	13,129497	0,221837	-0,250067	-0,437438	-12,944946	-17,040767	0,474456	0,221837	-0,250067	-0,437438	-12,944946	-17,040767	0,474456
09:48:37,84	0,524993	3,437998	-0,063983	0,287019	0,266992	-0,209988	0,216938	-0,249666	-0,436702	6,575057	0,069553	0,493614	-0,507557	-3,003793	-1,495589	-26,481560	8,612385	13,117476	0,216938	-0,249666	-0,436702	-13,023757	-16,960046	0,493614	0,216938	-0,249666	-0,436702	-13,023757	-16,960046	0,493614
09:48:37,89	0,524993	3,437998	-0,063983	0,287019	0,266992	-0,209988	0,215042	-0,246544	-0,439445	6,437710	-0,033351	0,481593	-0,499298	-3,005754	-1,494395	-26,444662	8,497670	13,104142	0,215042	-0,246544	-0,439445	-12,915956	-16,914169	0,481593	0,215042	-0,246544	-0,439445	-12,915956	-16,914169	0,481593
09:48:37,94	0,524993	3,437998	-0,063983	0,287019	0,266992	-0,209988	0,212611	-0,254677	-0,438251	6,779738	-0,070490	0,468260	-0,237346	-3,124242	-1,408830	-32,834010	-5,051708	13,756758	0,212611	-0,254677	-0,438251	-13,212382	-16,760416	0,468260	0,212611	-0,254677	-0,438251	-13,212382	-16,760416	0,468260
09:48:37,99	0,524993	3,437998	-0,063983	0,287019	0,266992	-0,209988	0,184248	-0,540777	-0,352686	6,728169	-0,303979	1,120876	-0,501394	-2,949060	-1,394522	-23,513809	9,018857	13,159119	0,184248	-0,540777	-0,352686	-35,722808	-14,767459	1,120876	0,184248	-0,540777	-0,352686	-35,722808	-14,767459	1,120876
09:48:38,04	0,524993	3,437998	-0,063983	0,287019	0,266992	-0,209988	0,164561	-0,224514	-0,338378	7,128046	-0,291491	0,523237	-0,503640	-2,923574	-1,450414	-22,111806	8,780099	13,077561	0,164561	-0,224514	-0,338378	-10,496273	-13,209492	0,523237	0,164561	-0,224514	-0,338378	-10,496273	-13,209492	0,523237
09:48:38,09	0,524951	3,437979	-0,063968	0,336996	0,266986	-0,210007	0,143612	-0,209826	-0,394269	6,858509	-0,047255	0,441679	-0,462698	-2,963544	-1,519419	-24,005498	6,824633	13,130817	0,143612	-0,209826	-0,394269	-9,612814	-11,320812	0,441679	0,143612	-0,209826	-0,394269	-9,612814	-11,320812	0,441679
09:48:38,14	0,524951	3,437979	-0,063968	0,336996	0,266986	-0,210007	0,157756	-0,265268	-0,463275	7,101164	0,025987	0,494935	-0,463692	-2,970889	-1,519295	-23,959192	6,754215	13,139669	0,157756	-0,265268	-0,463275	-13,722355	-12,357884	0,494935	0,157756	-0,265268	-0,463275	-13,722355	-12,357884	0,494935
09:48:38,19	0,524951	3,437979	-0,063968	0,336996	0,266986	-0,210007	0,164614	-0,268079	-0,463151	7,209526	0,457909	0,503787	-0,463824	-2,966587	-1,517012	-23,973865	6,791327	13,195147	0,164614	-0,268079	-0,463151	-13,834688	-12,464306	0,503787	0,164614	-0,268079	-0,463151	-13,834688	-12,464306	0,503787
09:48:38,24	0,524951	3,437979	-0,063968	0,336996	0,266986	-0,210007	0,160954	-0,265815	-0,460867	7,116569	0,236311	0,559264	-0,458595	-2,963791	-1,517431	-23,983570	6,734907	13,165942	0,160954	-0,265815	-0,460867	-13,749871	-12,398571	0,559264	0,160954	-0,265815	-0,460867	-13,749871	-12,398571	0,559264
09:48:38,29	0,524951	3,437979	-0,063968	0,336996	0,266986	-0,210007	0,155918	-0,268945	-0,461287	7,225620	-0,005752	0,530060	-0,461518	-2,964834	-1,518205	-23,976960	6,741665	13,165902	0,155918	-0,268945	-0,461287	-13,886532	-12,245315	0,530060	0,155918	-0,268945	-0,461287	-13,886532	-12,245315	0,530060
09:48:38,34	0,524951	3,437979	-0,063968	0,336996	0,266986	-0,210007	0,158283	-0,266934	-0,462061	7,130236	0,119570	0,530019	-0,460298	-2,972169	-1,514415	-23,969352	6,698506	13,159642	0,158283	-0,266934	-0,462061	-13,824100	-12,305640	0,530019	0,158283	-0,266934	-0,462061	-13,824100	-12,305640	0,530019
09:48:38,39	0,524951	3,437979	-0,063968	0,336996	0,266986	-0,210007	0,164025	-0,271659	-0,458271	7,342344	0,446313	0,523760	-0,438803	-2,974062	-1,512417	-24,331357	5,758627	13,224302	0,164025	-0,271659	-0,458271	-13,982874	-12,429631	0,523760	0,164025	-0,271659	-0,458271	-13,982874	-12,429631	0,523760
09:48:38,44	0,524951	3,437979	-0,063968	0,336996	0,266986	-0,210007	0,167923	-0,562544	-0,394082	7,367180	-0,095687	1,192467	-0,210333	-3,120987	-1,450226	-32,164893	-6,007171	13,828349	0,167923	-0,562544	-0,394082	-36,792541	-13,277636	1,192467	0,167923	-0,562544	-0,394082	-36,792541	-13,277636	1,192467
09:48:38,49	0,524951	3,437979	-0,063968	0,336996	0,266986	-0,210007	0,167923	-0,562544	-0,394082	7,367180	-0,095687	1,192467	-0,467273	-2,959121	-1,322679	-23,885476	7,984142	13,168006	0,167923	-0,562544	-0,394082	-36,792541	-13,277636	1,192467	0,167923	-0,562544	-0,394082	-36,792541	-13,277636	1,192467
09:48:38,54	0,524951	3,437979	-0,063968	0,336996	0,266986	-0,210007	0,156213	-0,259094	-0,266535	7,844323	-0,530081	0,532123	-0,495301	-2,945555	-1,481253	-22,703261	9,036935	13,123348	0,156213	-0,259094	-0,266535	-12,494585	-12,792795	0,532123	0,156213	-0,259094	-0,266535	-12,494585	-12,792795	0,532123
09:48:38,59	0,524964	3,438000	-0,063993	0,387022	0,266968	-0,210026	0,158479	-0,228038	-0,425109	7,732240	0,085165	0,487466	-0,454235	-3,007680	-1,574574	-25,304773	6,883124	13,193902	0,158479	-0,228038	-0,425109	-10,168737	-12,355406	0,487466	0,158479	-0,228038	-0,425109	-10,168737	-12,355406	0,487466
09:48:38,64	0,524964	3,438000	-0,063993	0,387022	0,266968	-0,210026	0,191748	-0,294665	-0,518430	8,030843	0,639088	0,558019	-0,454281	-3,002610	-1,571847	-25,304142	6,857027	13,230905	0,191748	-0,294665	-0,518430	-15,100367	-14,413104	0,558019	0,191748	-0,294665	-0,518430	-15,100367	-14,413104	0,558019
09:48:38,69	0,524964	3,438000	-0,063993	0,387022	0,266968	-0,210026	0,187379	-0,292091	-0,515703	7,874686	0,425537	0,595023	-0,456834	-2,997309	-1,573875	-25,345115	6,875723	13,180208	0,187379	-0,292091	-0,515703	-15,054430	-14,283752	0,595023	0,187379	-0,292091	-0,515703	-15,054430	-14,283752	0,595023
09:48:38,74	0,524964	3,438000	-0,063993	0,387022	0,266968	-0,210026	0,184065	-0,287229	-0,517731	7,617577	0,208357	0,544325	-0,454291	-3,000405	-1,573012	-25,305652	6,876357	13,247109	0,184065	-0,287229	-0,517731	-14,929887	-14,240752	0,544325	0,184065	-0,287229	-0,517731	-14,929887	-14,240752	0,544325
09:48:38,79	0,524964	3,438000	-0,063993	0,387022	0,266968	-0,210026	0,185475	-0,290979	-0,516868	7,832869	0,315506	0,611227	-0,457368	-2,999814	-1,572300	-25,359115	6,837610	13,201934	0,185475	-0,290979	-0,516868	-15,008987	-14,244243	0,611227	0,185475	-0,290979	-0,516868	-15,008987	-14,244243	0,611227
09:48:38,84	0,524964	3,438000	-0,063993	0,387022	0,266968	-0,210026	0,186502	-0,288018	-0,516156	7,618631	0,342005	0,566052	-0,456076	-3,001830	-1,571480	-25,311674	6,838951	13,215450	0,186502	-0,288018	-0,516156	-14,990818	-14,298398	0,566052	0,186502	-0,288018	-0,516156	-14,990818	-14,298398	0,566052
09:48:38,89	0,524964	3,438000	-0,063993	0,387022	0,266968	-0,210026	0,187601	-0,290145	-0,515336	7,754098	0,439596	0,579568	-0,453725	-3,002264	-1,570881	-25,287542	6,887229	13,214304	0,187601	-0,290145	-0,515336	-15,022293	-14,287120	0,579568	0,187601	-0,290145	-0,515336	-15,022293	-14,287120	0,579568
09:48:38,94	0,524964	3,438000	-0,063993	0,387022	0,266968	-0,210026	0,186802	-0,292399	-0,514737	7,925160	0,394780	0,578421	-0,455500	-2,999009	-1,573430	-25,321950	6,888013	13,228522	0,186802	-0,292399	-0,514737	-15,028137	-14,269173	0,578421	0,186802	-0,292399	-0,514737	-15,028137	-14,269173	0,578421
09:48:38,99	0,524964	3,438000	-0,063993	0,387022	0,266968	-0,210026	0,184871	-0,289234	-0,517286	7,744089	0,264163	0,592640	-0,454996	-2,998896	-1,571895	-25,355196	6,859466	13,222274	0,184871	-0,289234	-0,517286	-14,960806	-14,248183	0,592640	0,184871	-0,289234	-0,517286	-14,960806	-14,248183	0,592640
09:48:39,04	0,524964	3,438000	-0,063993	0,387022	0,266968	-0,210026	0,184521	-0,289614	-0,515751	7,722493	0,231462	0,586392	-0,456788	-3,000386	-1,571130	-25,384748	6,893446	13,217825	0,184521	-0,289614	-0,515751	-15,012217	-14,253435	0,586392	0,184521	-0,289614	-0,515751	-15,012217	-14,253435	0,586392
09:48:39,09	0,524964	3,438000	-0,063993	0,387022	0,266968	-0,210026	0,186707	-0,288807	-0,514986	7,695160	0,302545	0,581943	-0,455624	-2,995868	-1,574605	-25,352880	6,848940	13,252974	0,186707	-0,288807	-0,514986	-14,976169	-14,353945	0,581943	0,186707	-0,288807	-0,514986	-14,976169	-14,353945	0,581943
09:48:39,14	0,524964	3,438000	-0,063993	0,387022	0,266968	-0,210026	0,182213	-0,287556	-0,518461	7,607507	0,118705	0,617092	-0,456715	-3,001676	-1,570705	-25,327823	6,818924	13,224105	0,182213	-0,287556	-0,518461	-14,965631	-14,185000	0,617092	0,182213	-0,287556	-0,518461	-14,965631	-14,185000	0,617092
09:48:39,19	0,524964	3,438000	-0,063993	0,387022	0,266968	-0,210026	0,187788	-0,289515	-0,514560	7,695917	0,445301	0,588223	-0,456700	-3,002837	-1,572261	-25,327604	6,835149	13,215710	0,187788	-0,289515	-0,514560	-15,031015	-14,296023	0,588223	0,187788	-0,289515	-0,514560	-15,031015	-14,296023	0,588223
09:48:39,24	0,524964	3,438000	-0,063993	0,387022	0,266968	-0,210026	0,184416	-0,290999	-0,517676	7,811133	0,258951	0,582400	-0,453744	-2,999499	-1,573820	-25,318381	6,857385	13,218282	0,184416	-0,290999	-0,517676	-15,032321	-14,217743	0,582400	0,184416	-0,290999	-0,517676	-15,032321	-14,217743	0,582400
09:48:39,29	0,524964	3,438000	-0,063993	0,387022	0,266968	-0,210026	0,184416	-0,290999	-0,517676	7,811133	0,258951	0,582400	-0,449721	-3,000596	-1,571499	-25,362927	6,829305	13,216961	0,184416	-0,290999	-0,517676	-15,032321	-14,217743	0,582400	0,184416	-0,290999	-0,517676	-15,032321	-14,217743	0,582400
09:48:39,34	0,524964	3,438000	-0,063993	0,387022	0,266968	-0,210026	0,183355	-0,295033	-0,515354	7,974263	0,179234	0,581078	-0,453775	-2,997465	-1,570718	-25,337428	6,873600	13,231942	0,183355	-0,295033	-0,515354	-15,185789	-14,214161	0,581078	0,183355	-0,295033	-0,515354	-15,185789	-14,214161	0,581078
09:48:39,39	0,524964	3,438000	-0,063993	0,387022	0,266968	-0,210026	0,182671	-0,289956	-0,514573	7,761385	0,143563	0,596059	-0,455009	-2,999852	-1,569166	-25,359279	6,833661	13,229375	0,182671	-0,289956	-0,514573	-15,000146	-14,196080	0,596059	0,182671	-0,289956	-0,514573	-15,000146	-14,196080	0,596059
09:48:39,44	0,524964	3,438000	-0,063993	0,387022	0,266968	-0,210026	0,185355	-0,290080	-0,513022	7,722354	0,284221	0,593493	-0,453200	-3,005767	-1,571862	-25,335078	6,783792	13,209224	0,185355	-0,290080	-0,513022	-15,048964	-14,266183	0,593493	0,185355	-0,290080	-0,513022	-15,048964	-14,266183	0,593493
09:48:39,49	0,524964	3,438000	-0,063993	0,387022	0,266968	-0,210026	0,189573	-0,294605	-0,515718	7,926517	0,549427	0,573342	-0,452527	-3,002890	-1,572642	-25,311091	6,852303	13,207345	0,189573	-0,294605	-0,515718	-15,199938	-14,332055	0,573342	0,189573	-0,294605	-0,515718	-15,199938	-14,332055	0,573342
09:48:39,54	0,524964	3,438000	-0,063993	0,387022	0,266968	-0,210026	0,186745	-0,293749	-0,516498	7,953361	0,388905	0,571462	-0,451974	-3,005407	-1,574573	-25,316809	6,814087	13,211922	0,186745	-0,293749	-0,516498	-15,105944	-14,270603	0,571462	0,186745	-0,293749	-0,516498	-15,105944	-14,270603	0,571462
09:48:39,59	0,524964	3,438000	-0,063993	0,387022	0,266968	-0,210026	0,188648	-0,295487	-0,518429	8,007750	0,502014	0,576039	-0,452003	-3,003476	-1,570280	-25,330626	6,820654	13,253550	0,188648	-0,295487	-0,518429	-15,187940	-14,306874	0,576039	0,188648	-0,295487	-0,518429	-15,187940	-14,306874	0,576039
09:48:39,64	0,524964	3,438000	-0,063993	0,387022	0,266968	-0,210026	0,186990	-0,294496	-0,514136	7,955023	0,400544	0,617668	-0,456727	-3,004023	-1,570322	-25,355757	6,861233	13,220319	0,186990	-0,294496	-0,514136	-15,162913	-14,278185	0,617668	0,186990	-0,294496	-0,514136	-15,162913	-14,278185	0,617668
09:48:39,69	0,524964	3,438000	-0,063993	0,387022	0,266968	-0,210026	0,189826	-0,290678	-0,514177	7,779066	0,505954	0,584437	-0,455030	-2,999934	-1,572311	-25,388437	6,895165	13,199627	0,189826	-0,290678	-0,514177	-15,039160	-14,395388	0,584437	0,189826	-0,290678	-0,514177	-15,039160	-14,395388	0,584437
09:48:39,74	0,524964	3,438000	-0,063993	0,387022	0,266968	-0,210026	0,185437	-0,290104	-0,516167	7,762238	0,232454	0,563745	-0,454509	-2,997441	-1,570735	-25,388065	6,827629	13,240567	0,185437	-0,290104	-0,516167	-15,010890	-14,324346	0,563745	0,185437	-0,290104	-0,516167	-15,010890	-14,324346	0,563745
09:48:39,79	0,524964	3,438000	-0,063993	0,387022	0,266968	-0,210026	0,183017	-0,289308	-0,514591	7,662544	0,140700	0,604685	-0,455539	-3,005450	-1,571083	-25,345231	6,839797	13,224826	0,183017	-0,289308	-0,514591	-15,048099	-14,226123	0,604685	0,183017	-0,289308	-0,514591	-15,048099	-14,226123	0,604685
09:48:39,84	0,524964	3,438000	-0,063993	0,387022	0,266968	-0,210026	0,190468	-0,292421	-0,514939	7,856393	0,559175	0,588944	-0,450204	-3,002999	-1,569902	-25,322855	6,835380	13,234713	0,190468	-0,292421	-0,514939	-15,098648	-14,392569	0,588944	0,190468	-0,292421	-0,514939	-15,098648	-14,392569	0,588944
09:48:39,89	0,524964	3,438000	-0,063993	0,387022	0,266968	-0,210026	0,185678	-0,295815	-0,513758	8,040266	0,331663	0,598830	-0,456135	-3,003197	-1,571095	-25,340540	6,832571	13,219940	0,185678	-0,295815	-0,513758	-15,181237	-14,244039	0,598830	0,185678	-0,295815	-0,513758	-15,181237	-14,244039	0,598830
09:48:39,94	0,524964	3,438000	-0,063993	0,387022	0,266968	-0,210026	0,188815	-0,290778	-0,514951	7,767052	0,480868	0,584058	-0,457950	-3,005263	-1,569923	-25,355284	6,792016	13,227150	0,188815	-0,290778	-0,514951	-15,059023	-14,341077	0,584058	0,188815	-0,290778	-0,514951	-15,059023	-14,341077	0,584058
09:48:39,99	0,524964	3,438000	-0,063993	0,387022	0,266968	-0,210026	0,191511	-0,290240	-0,513779	7,696558	0,628614	0,591268	-0,457359	-3,005032	-1,571077	-25,342873	6,769881	13,236842	0,191511	-0,290240	-0,513779	-15,087248	-14,405034	0,591268	0,191511	-0,290240	-0,513779	-15,087248	-14,405034	0,591268
09:48:40,04	0,524964	3,438000	-0,063993	0,387022	0,266968	-0,210026	0,191016	-0,290635	-0,514933	7,704171	0,624670	0,600959	-0,450830	-2,999036	-1,573040	-25,333396	6,860410	13,228321	0,191016	-0,290635	-0,514933	-15,110698	-14,370091	0,600959	0,191016	-0,290635	-0,514933	-15,110698	-14,370091	0,600959
09:48:40,09	0,524964	3,438000	-0,063993	0,387022	0,266968	-0,210026	0,182559	-0,293291	-0,516896	7,925418	0,147834	0,592439	-0,452529	-2,999807	-1,571452	-25,291241	6,823026	13,244697	0,182559	-0,293291	-0,516896	-15,097942	-14,183030	0,592439	0,182559	-0,293291	-0,516896	-15,097942	-14,183030	0,592439
09:48:40,14	0,524964	3,438000	-0,063993	0,387022	0,266968	-0,210026	0,184076	-0,292206	-0,515308	7,857677	0,281929	0,608815	-0,450731	-2,996896	-1,570709	-25,272109	6,811633	13,200820	0,184076	-0,292206	-0,515308	-15,080476	-14,168037	0,608815	0,184076	-0,292206	-0,515308	-15,080476	-14,168037	0,608815
09:48:40,19	0,524964	3,438000	-0,063993	0,387022	0,266968	-0,210026	0,180656	-0,292307	-0,514565	7,862644	0,126357	0,564937	-0,452699	-2,997826	-1,571892	-25,361467	6,809937	13,230997	0,180656	-0,292307	-0,514565	-15,083460	-14,055143	0,564937	0,180656	-0,292307	-0,514565	-15,083460	-14,055143	0,564937
09:48:40,24	0,524964	3,438000	-0,063993	0,387022	0,266968	-0,210026	0,182445	-0,291068	-0,515748	7,752083	0,142845	0,595114	-0,461533	-2,998330	-1,568799	-25,380508	6,846445	13,233723	0,182445	-0,291068	-0,515748	-15,096781	-14,179090	0,595114	0,182445	-0,291068	-0,515748	-15,096781	-14,179090	0,595114
09:48:40,29	0,524964	3,438000	-0,063993	0,387022	0,266968	-0,210026	0,187299	-0,283669	-0,512655	7,389426	0,360512	0,597841	-0,458833	-3,002030	-1,570933	-25,359085	6,824104	13,200087	0,187299	-0,283669	-0,512655	-14,878609	-14,342465	0,597841	0,187299	-0,283669	-0,512655	-14,878609	-14,342465	0,597841
09:48:40,34	0,524964	3,438000	-0,063993	0,387022	0,266968	-0,210026	0,189153	-0,287858	-0,514789	7,598615	0,486626	0,564205	-0,453840	-3,004936	-1,568734	-25,353852	6,773575	13,250806	0,189153	-0,287858	-0,514789	-14,998253	-14,361864	0,564205	0,189153	-0,287858	-0,514789	-14,998253	-14,361864	0,564205
09:48:40,39	0,524964	3,438000	-0,063993	0,387022	0,266968	-0,210026	0,189173	-0,293635	-0,512590	7,857877	0,517497	0,614923	-0,450781	-2,997899	-1,570718	-25,310953	6,850635	13,207161	0,189173	-0,293635	-0,512590	-15,192486	-14,332615	0,614923	0,189173	-0,293635	-0,512590	-15,192486	-14,332615	0,614923
09:48:40,44	0,524964	3,438000	-0,063993	0,387022	0,266968	-0,210026	0,181549	-0,292765	-0,514574	7,900831	0,119670	0,571279	-0,457899	-2,999824	-1,568360	-25,324942	6,814480	13,251648	0,181549	-0,292765	-0,514574	-15,081251	-14,131957	0,571279	0,181549	-0,292765	-0,514574	-15,081251	-14,131957	0,571279
09:48:40,49	0,524964	3,438000	-0,063993	0,387022	0,266968	-0,210026	0,186776	-0,287564	-0,512216	7,592070	0,397394	0,615765	-0,455596	-3,001639	-1,567623	-25,367235	6,829929	13,208652	0,186776	-0,287564	-0,512216	-14,981728	-14,264488	0,615765	0,186776	-0,287564	-0,512216	-14,981728	-14,264488	0,615765
09:48:40,54	0,524964	3,438000	-0,063993	0,387022	0,266968	-0,210026	0,187196	-0,290466	-0,511479	7,735166	0,374930	0,572769	-0,455112	-2,998986	-1,571904	-25,400886	6,840055	13,236630	0,187196	-0,290466	-0,511479	-15,066378	-14,319994	0,572769	0,187196	-0,290466	-0,511479	-15,066378	-14,319994	0,572769
09:48:40,59	0,524964	3,438000	-0,063993	0,387022	0,266968	-0,210026	0,184657	-0,289559	-0,515760	7,679964	0,208650	0,600748	-0,458572	-3,003220	-1,569964	-25,385863	6,843166	13,205098	0,184657	-0,289559	-0,515760	-15,050408	-14,286892	0,600748	0,184657	-0,289559	-0,515760	-15,050408	-14,286892	0,600748
09:48:40,64	0,524964	3,438000	-0,063993	0,387022	0,266968	-0,210026	0,190053	-0,288679	-0,513820	7,644430	0,500711	0,569215	-0,455623	-3,001553	-1,570346	-25,372640	6,826612	13,210266	0,190053	-0,288679	-0,513820	-15,016893	-14,418438	0,569215	0,190053	-0,288679	-0,513820	-15,016893	-14,418438	0,569215
09:48:40,69	0,524964	3,438000	-0,063993	0,387022	0,266968	-0,210026	0,187135	-0,290400	-0,514202	7,726173	0,368710	0,574383	-0,457318	-3,004800	-1,572637	-25,330676	6,795745	13,224000	0,187135	-0,290400	-0,514202	-15,070211	-14,321387	0,574383	0,187135	-0,290400	-0,514202	-15,070211	-14,321387	0,574383
09:48:40,74	0,524964	3,438000	-0,063993	0,387022	0,266968	-0,210026	0,190795	-0,290555	-0,516493	7,728503	0,610801	0,588118	-0,455598	-3,004690	-1,568364	-25,352587	6,774977	13,230964	0,190795	-0,290555	-0,516493	-15,080078	-14,366599	0,588118	0,190795	-0,290555	-0,516493	-15,080078	-14,366599	0,588118
09:48:40,79	0,524964	3,438000	-0,063993	0,387022	0,266968	-0,210026	0,189839	-0,291990	-0,512220	7,774150	0,552528	0,595082	-0,458498	-3,003349	-1,571462	-25,335517	6,820479	13,248365	0,189839	-0,291990	-0,512220	-15,147030	-14,349872	0,595082	0,189839	-0,291990	-0,512220	-15,147030	-14,349872	0,595082
09:48:40,84	0,524964	3,438000	-0,063993	0,387022	0,266968	-0,210026	0,190128	-0,288808	-0,515318	7,656643	0,559552	0,612483	-0,452834	-3,003568	-1,568951	-25,316646	6,826195	13,205377	0,190128	-0,288808	-0,515318	-15,014774	-14,365481	0,612483	0,190128	-0,288808	-0,515318	-15,014774	-14,365481	0,612483
09:48:40,89	0,524964	3,438000	-0,063993	0,387022	0,266968	-0,210026	0,187485	-0,293822	-0,512807	7,931786	0,435636	0,569495	-0,457475	-3,004647	-1,569580	-25,420626	6,821779	13,209359	0,187485	-0,293822	-0,512807	-15,133276	-14,281974	0,569495	0,187485	-0,293822	-0,512807	-15,133276	-14,281974	0,569495
09:48:40,94	0,524964	3,438000	-0,063993	0,387022	0,266968	-0,210026	0,190741	-0,290342	-0,513436	7,695008	0,517077	0,573477	-0,454473	-2,997550	-1,570749	-25,371403	6,817850	13,211010	0,190741	-0,290342	-0,513436	-15,096867	-14,456085	0,573477	0,190741	-0,290342	-0,513436	-15,096867	-14,456085	0,573477
09:48:40,99	0,524964	3,438000	-0,063993	0,387022	0,266968	-0,210026	0,183093	-0,289394	-0,514605	7,666903	0,164004	0,575128	-0,459055	-3,001744	-1,569553	-25,327997	6,829501	13,208796	0,183093	-0,289394	-0,514605	-15,050528	-14,208835	0,575128	0,183093	-0,289394	-0,514605	-15,050528	-14,208835	0,575128
09:48:41,04	0,524964	3,438000	-0,063993	0,387022	0,266968	-0,210026	0,189016	-0,287523	-0,513409	7,601392	0,503750	0,572913	-0,456098	-3,004747	-1,567583	-25,330368	6,823023	13,222015	0,189016	-0,287523	-0,513409	-14,969147	-14,334021	0,572913	0,189016	-0,287523	-0,513409	-14,969147	-14,334021	0,572913
09:48:41,09	0,524964	3,438000	-0,063993	0,387022	0,266968	-0,210026	0,190138	-0,291585	-0,511439	7,805849	0,563287	0,586132	-0,454946	-3,005367	-1,569141	-25,338929	6,814487	13,218039	0,190138	-0,291585	-0,511439	-15,083600	-14,362573	0,586132	0,190138	-0,291585	-0,511439	-15,083600	-14,362573	0,586132
09:48:41,14	0,524964	3,438000	-0,063993	0,387022	0,266968	-0,210026	0,190100	-0,292893	-0,512997	7,862168	0,558143	0,582157	-0,451985	-3,002464	-1,570694	-25,337570	6,865956	13,231251	0,190100	-0,292893	-0,512997	-15,129923	-14,364700	0,582157	0,190100	-0,292893	-0,512997	-15,129923	-14,364700	0,582157
09:48:41,19	0,524964	3,438000	-0,063993	0,387022	0,266968	-0,210026	0,186105	-0,294005	-0,514550	7,965266	0,325843	0,595369	-0,449658	-3,000746	-1,570695	-25,329521	6,816370	13,230238	0,186105	-0,294005	-0,514550	-15,114147	-14,283389	0,595369	0,186105	-0,294005	-0,514550	-15,114147	-14,283389	0,595369
09:48:41,24	0,524964	3,438000	-0,063993	0,387022	0,266968	-0,210026	0,183454	-0,295162	-0,514551	7,986474	0,219763	0,594356	-0,451458	-2,999922	-1,568656	-25,361665	6,854559	13,213404	0,183454	-0,295162	-0,514551	-15,183708	-14,181378	0,594356	0,183454	-0,295162	-0,514551	-15,183708	-14,181378	0,594356
09:48:41,29	0,524964	3,438000	-0,063993	0,387022	0,266968	-0,210026	0,183640	-0,293191	-0,512512	7,901017	0,182482	0,577522	-0,457347	-3,002768	-1,567195	-25,355379	6,821778	13,251144	0,183640	-0,293191	-0,512512	-15,114493	-14,233228	0,577522	0,183640	-0,293191	-0,512512	-15,114493	-14,233228	0,577522
09:48:41,34	0,524964	3,438000	-0,063993	0,387022	0,266968	-0,210026	0,189050	-0,289514	-0,511050	7,684532	0,485637	0,615261	-0,456639	-2,999863	-1,568980	-25,363472	6,830385	13,224072	0,189050	-0,289514	-0,511050	-15,042281	-14,354759	0,615261	0,189050	-0,289514	-0,511050	-15,042281	-14,354759	0,615261
09:48:41,40	0,524964	3,438000	-0,063993	0,387022	0,266968	-0,210026	0,186180	-0,288675	-0,512836	7,644332	0,325078	0,588189	-0,449089	-2,997092	-1,569141	-25,329865	6,816838	13,249332	0,186180	-0,288675	-0,512836	-15,016652	-14,290013	0,588189	0,186180	-0,288675	-0,512836	-15,016652	-14,290013	0,588189
09:48:41,45	0,524964	3,438000	-0,063993	0,387022	0,266968	-0,210026	0,180005	-0,293828	-0,512997	7,917337	0,039856	0,613450	-0,450892	-3,005713	-1,571092	-25,357531	6,779739	13,209263	0,180005	-0,293828	-0,512997	-15,148122	-14,090499	0,613450	0,180005	-0,293828	-0,512997	-15,148122	-14,090499	0,613450
09:48:41,50	0,524964	3,438000	-0,063993	0,387022	0,266968	-0,210026	0,188372	-0,296577	-0,514948	8,014328	0,469578	0,573381	-0,447879	-3,010074	-1,574611	-25,529738	6,579329	13,255080	0,188372	-0,296577	-0,514948	-15,266935	-14,317658	0,573381	0,188372	-0,296577	-0,514948	-15,266935	-14,317658	0,573381
09:48:41,55	0,524964	3,438000	-0,063993	0,387022	0,266968	-0,210026	0,190643	-0,301367	-0,518467	8,003756	0,538696	0,619198	-0,224697	-3,156967	-1,542555	-33,319584	-5,335316	13,827732	0,190643	-0,301367	-0,518467	-15,653539	-14,426747	0,619198	0,190643	-0,301367	-0,518467	-15,653539	-14,426747	0,619198
09:48:41,60	0,524964	3,438000	-0,063993	0,387022	0,266968	-0,210026	0,206265	-0,568094	-0,486411	7,660269	0,562173	1,191849	-0,482242	-2,984685	-1,360213	-24,564197	8,826638	13,179667	0,206265	-0,568094	-0,486411	-36,935115	-15,629616	1,191849	0,206265	-0,568094	-0,486411	-36,935115	-15,629616	1,191849
09:48:41,65	0,524964	3,438000	-0,063993	0,387022	0,266968	-0,210026	0,185837	-0,258913	-0,304069	8,225164	0,001321	0,543784	-0,508888	-2,969680	-1,558890	-23,514221	9,974179	13,135188	0,185837	-0,258913	-0,304069	-12,099522	-14,586865	0,543784	0,185837	-0,258913	-0,304069	-12,099522	-14,586865	0,543784
09:48:41,70	0,524903	3,437982	-0,063993	0,437002	0,266983	-0,210002	0,186165	-0,228334	-0,502746	8,153844	0,353904	0,499305	-0,466782	-3,013555	-1,629742	-25,322392	7,754193	13,237979	0,186165	-0,228334	-0,502746	-9,770392	-14,260018	0,499305	0,186165	-0,228334	-0,502746	-9,770392	-14,260018	0,499305
09:48:41,75	0,524903	3,437982	-0,063993	0,437002	0,266983	-0,210002	0,203109	-0,286736	-0,573598	8,364110	0,779085	0,602096	-0,462789	-3,008825	-1,633688	-25,369152	7,761244	13,208562	0,203109	-0,286736	-0,573598	-14,144700	-15,164973	0,602096	0,203109	-0,286736	-0,573598	-14,144700	-15,164973	0,602096
09:48:41,80	0,524903	3,437982	-0,063993	0,437002	0,266983	-0,210002	0,197016	-0,287830	-0,577544	8,403701	0,418220	0,572680	-0,461583	-3,008313	-1,633299	-25,349670	7,739701	13,198029	0,197016	-0,287830	-0,577544	-14,190952	-15,047526	0,572680	0,197016	-0,287830	-0,577544	-14,190952	-15,047526	0,572680
09:48:41,85	0,524903	3,437982	-0,063993	0,437002	0,266983	-0,210002	0,195970	-0,288618	-0,577155	8,435745	0,391476	0,562147	-0,464619	-3,007725	-1,634450	-25,392666	7,772413	13,253079	0,195970	-0,288618	-0,577155	-14,220741	-14,992165	0,562147	0,195970	-0,288618	-0,577155	-14,220741	-14,992165	0,562147
09:48:41,90	0,524903	3,437982	-0,063993	0,437002	0,266983	-0,210002	0,196978	-0,285695	-0,578306	8,290592	0,390313	0,617196	-0,465119	-3,012208	-1,631718	-25,344301	7,690974	13,213642	0,196978	-0,285695	-0,578306	-14,136457	-15,072475	0,617196	0,196978	-0,285695	-0,578306	-14,136457	-15,072475	0,617196
09:48:41,95	0,524903	3,437982	-0,063993	0,437002	0,266983	-0,210002	0,201111	-0,287503	-0,575573	8,338292	0,687810	0,577760	-0,463301	-3,013818	-1,630143	-25,357925	7,783761	13,235253	0,201111	-0,287503	-0,575573	-14,230729	-15,099383	0,577760	0,201111	-0,287503	-0,575573	-14,230729	-15,099383	0,577760
09:48:42,00	0,524903	3,437982	-0,063993	0,437002	0,266983	-0,210002	0,201595	-0,289883	-0,573999	8,535547	0,654823	0,599371	-0,458280	-3,015463	-1,628576	-25,525154	7,609067	13,248004	0,201595	-0,289883	-0,573999	-14,220230	-15,170420	0,599371	0,201595	-0,289883	-0,573999	-14,220230	-15,170420	0,599371
09:48:42,05	0,524903	3,437982	-0,063993	0,437002	0,266983	-0,210002	0,200509	-0,295054	-0,572432	8,569538	0,540874	0,612122	-0,236594	-3,148340	-1,452378	-32,774818	-4,139301	13,826599	0,200509	-0,295054	-0,572432	-14,592168	-15,199118	0,612122	0,200509	-0,295054	-0,572432	-14,592168	-15,199118	0,612122
09:48:42,10	0,524903	3,437982	-0,063993	0,437002	0,266983	-0,210002	0,204742	-0,553478	-0,396234	8,208403	0,356762	1,190717	-0,504189	-3,012456	-1,383510	-25,534861	10,521972	13,182380	0,204742	-0,553478	-0,396234	-35,239631	-15,715488	1,190717	0,204742	-0,553478	-0,396234	-35,239631	-15,715488	1,190717
09:48:42,15	0,524903	3,437982	-0,063993	0,437002	0,266983	-0,210002	0,220860	-0,253792	-0,327365	8,941726	0,134245	0,546498	-0,511485	-2,966632	-1,515498	-22,896223	10,803551	13,109622	0,220860	-0,253792	-0,327365	-10,980939	-17,203268	0,546498	0,220860	-0,253792	-0,327365	-10,980939	-17,203268	0,546498
09:48:42,20	0,525059	3,437926	-0,063998	0,487011	0,266996	-0,210035	0,184824	-0,224560	-0,459354	8,984864	0,404688	0,473740	-0,473258	-3,017379	-1,618030	-25,186703	8,839759	13,218938	0,184824	-0,224560	-0,459354	-8,643131	-14,103965	0,473740	0,184824	-0,224560	-0,459354	-8,643131	-14,103965	0,473740
09:48:42,25	0,525059	3,437926	-0,063998	0,487011	0,266996	-0,210035	0,209658	-0,283041	-0,561886	9,179898	0,694382	0,583056	-0,471549	-3,019791	-1,621541	-25,203321	8,802655	13,195769	0,209658	-0,283041	-0,561886	-13,038788	-15,763805	0,583056	0,209658	-0,283041	-0,561886	-13,038788	-15,763805	0,583056
09:48:42,30	0,525059	3,437926	-0,063998	0,487011	0,266996	-0,210035	0,210892	-0,285726	-0,565397	9,279113	0,762694	0,559886	-0,474539	-3,016610	-1,620014	-25,205337	8,760574	13,183777	0,210892	-0,285726	-0,565397	-13,150400	-15,792337	0,559886	0,210892	-0,285726	-0,565397	-13,150400	-15,792337	0,559886
09:48:42,35	0,525059	3,437926	-0,063998	0,487011	0,266996	-0,210035	0,209633	-0,281547	-0,563870	9,024325	0,716518	0,547895	-0,476999	-3,017504	-1,622357	-25,266508	8,810109	13,206241	0,209633	-0,281547	-0,563870	-13,077094	-15,739678	0,547895	0,209633	-0,281547	-0,563870	-13,077094	-15,739678	0,547895
09:48:42,40	0,525059	3,437926	-0,063998	0,487011	0,266996	-0,210035	0,211637	-0,279863	-0,566213	8,949064	0,742977	0,570359	-0,475320	-3,013713	-1,623941	-25,265769	8,720814	13,185809	0,211637	-0,279863	-0,566213	-13,020152	-15,870524	0,570359	0,211637	-0,279863	-0,566213	-13,020152	-15,870524	0,570359
09:48:42,45	0,525059	3,437926	-0,063998	0,487011	0,266996	-0,210035	0,207515	-0,279421	-0,567797	8,849163	0,573919	0,549926	-0,477657	-3,016747	-1,623922	-25,279883	8,770510	13,206061	0,207515	-0,279421	-0,567797	-13,085424	-15,716003	0,549926	0,207515	-0,279421	-0,567797	-13,085424	-15,716003	0,549926
09:48:42,50	0,525059	3,437926	-0,063998	0,487011	0,266996	-0,210035	0,211311	-0,278914	-0,567778	8,858765	0,734228	0,570179	-0,472334	-3,012832	-1,623530	-25,262275	8,778958	13,212258	0,211311	-0,278914	-0,567778	-13,036000	-15,853662	0,570179	0,211311	-0,278914	-0,567778	-13,036000	-15,853662	0,570179
09:48:42,55	0,525059	3,437926	-0,063998	0,487011	0,266996	-0,210035	0,205258	-0,281567	-0,567386	9,012834	0,430518	0,576376	-0,469407	-3,013266	-1,623109	-25,258605	8,749622	13,245382	0,205258	-0,281567	-0,567386	-13,090181	-15,682243	0,576376	0,205258	-0,281567	-0,567386	-13,090181	-15,682243	0,576376
09:48:42,60	0,525059	3,437926	-0,063998	0,487011	0,266996	-0,210035	0,204170	-0,284319	-0,566965	9,132347	0,391808	0,609499	-0,470579	-3,013487	-1,622342	-25,253703	8,732209	13,229536	0,204170	-0,284319	-0,566965	-13,186669	-15,635575	0,609499	0,204170	-0,284319	-0,566965	-13,186669	-15,635575	0,609499
09:48:42,65	0,525059	3,437926	-0,063998	0,487011	0,266996	-0,210035	0,204948	-0,283414	-0,566197	9,072676	0,445197	0,593654	-0,472940	-3,013267	-1,620013	-25,275512	8,781777	13,244091	0,204948	-0,283414	-0,566197	-13,175325	-15,643231	0,593654	0,204948	-0,283414	-0,566197	-13,175325	-15,643231	0,593654
09:48:42,70	0,525059	3,437926	-0,063998	0,487011	0,266996	-0,210035	0,205938	-0,281259	-0,563869	8,992653	0,453019	0,608209	-0,475991	-3,014063	-1,618498	-25,318295	8,739913	13,217397	0,205938	-0,281259	-0,563869	-13,086202	-15,713143	0,608209	0,205938	-0,281259	-0,563869	-13,086202	-15,713143	0,608209
09:48:42,75	0,525059	3,437926	-0,063998	0,487011	0,266996	-0,210035	0,208154	-0,279015	-0,562354	8,818324	0,552087	0,581515	-0,470497	-3,014317	-1,622691	-25,235345	8,797160	13,265448	0,208154	-0,279015	-0,562354	-13,084386	-15,787964	0,581515	0,208154	-0,279015	-0,562354	-13,084386	-15,787964	0,581515
09:48:42,80	0,525059	3,437926	-0,063998	0,487011	0,266996	-0,210035	0,205626	-0,283900	-0,566547	9,163393	0,463885	0,629565	-0,471129	-3,009740	-1,621192	-25,236634	8,754106	13,220133	0,205626	-0,283900	-0,566547	-13,122784	-15,677779	0,629565	0,205626	-0,283900	-0,566547	-13,122784	-15,677779	0,629565
09:48:42,85	0,525059	3,437926	-0,063998	0,487011	0,266996	-0,210035	0,201979	-0,281064	-0,565048	8,977994	0,294617	0,584250	-0,469251	-3,011213	-1,623120	-25,192529	8,768866	13,202051	0,201979	-0,281064	-0,565048	-13,085561	-15,560705	0,584250	0,201979	-0,281064	-0,565048	-13,085561	-15,560705	0,584250
09:48:42,90	0,525059	3,437926	-0,063998	0,487011	0,266996	-0,210035	0,202315	-0,283427	-0,566976	9,135685	0,342926	0,566169	-0,472329	-3,010934	-1,624309	-25,247892	8,762608	13,212343	0,202315	-0,283427	-0,566976	-13,113337	-15,538804	0,566169	0,202315	-0,283427	-0,566976	-13,113337	-15,538804	0,566169
09:48:42,95	0,525059	3,437926	-0,063998	0,487011	0,266996	-0,210035	0,203612	-0,280622	-0,568165	8,956721	0,365559	0,576461	-0,478811	-3,015131	-1,620814	-25,260794	8,743342	13,203144	0,203612	-0,280622	-0,568165	-13,072103	-15,617994	0,576461	0,203612	-0,280622	-0,568165	-13,072103	-15,617994	0,576461
09:48:43,00	0,525059	3,437926	-0,063998	0,487011	0,266996	-0,210035	0,210488	-0,277107	-0,564670	8,750832	0,721572	0,567261	-0,473540	-3,016781	-1,621948	-25,262786	8,709940	13,227676	0,210488	-0,277107	-0,564670	-13,002106	-15,801749	0,567261	0,210488	-0,277107	-0,564670	-13,002106	-15,801749	0,567261
09:48:43,05	0,525059	3,437926	-0,063998	0,487011	0,266996	-0,210035	0,209281	-0,282497	-0,565804	9,001149	0,673785	0,591794	-0,472302	-3,018282	-1,622325	-25,258728	8,769596	13,229766	0,209281	-0,282497	-0,565804	-13,174843	-15,754788	0,591794	0,209281	-0,282497	-0,565804	-13,174843	-15,754788	0,591794
09:48:43,10	0,525059	3,437926	-0,063998	0,487011	0,266996	-0,210035	0,209962	-0,284320	-0,566181	9,149637	0,682888	0,593884	-0,467721	-3,011297	-1,622845	-25,287814	8,734291	13,234712	0,209962	-0,284320	-0,566181	-13,169460	-15,799151	0,593884	0,209962	-0,284320	-0,566181	-13,169460	-15,799151	0,593884
09:48:43,15	0,525059	3,437926	-0,063998	0,487011	0,266996	-0,210035	0,201622	-0,284794	-0,566701	9,129202	0,241681	0,598830	-0,468303	-3,012002	-1,620848	-25,212922	8,717420	13,256208	0,201622	-0,284794	-0,566701	-13,227157	-15,585684	0,598830	0,201622	-0,284794	-0,566701	-13,227157	-15,585684	0,598830
09:48:43,20	0,525059	3,437926	-0,063998	0,487011	0,266996	-0,210035	0,202525	-0,284643	-0,564704	9,144158	0,361881	0,620325	-0,468164	-3,014834	-1,622316	-25,225872	8,721714	13,233961	0,202525	-0,284643	-0,564704	-13,200306	-15,536293	0,620325	0,202525	-0,284643	-0,564704	-13,200306	-15,536293	0,620325
09:48:43,25	0,525059	3,437926	-0,063998	0,487011	0,266996	-0,210035	0,204907	-0,286179	-0,566172	9,221263	0,472428	0,598078	-0,473480	-3,020707	-1,621149	-25,252404	8,726393	13,227038	0,204907	-0,286179	-0,566172	-13,243762	-15,612802	0,598078	0,204907	-0,286179	-0,566172	-13,243762	-15,612802	0,598078
09:48:43,30	0,525059	3,437926	-0,063998	0,487011	0,266996	-0,210035	0,212651	-0,284512	-0,565005	9,125382	0,849786	0,591156	-0,474127	-3,013773	-1,621194	-25,260349	8,718894	13,213289	0,212651	-0,284512	-0,565005	-13,208808	-15,843328	0,591156	0,212651	-0,284512	-0,565005	-13,208808	-15,843328	0,591156
09:48:43,35	0,525059	3,437926	-0,063998	0,487011	0,266996	-0,210035	0,206970	-0,280484	-0,565050	8,905470	0,551233	0,577406	-0,475889	-3,014047	-1,623921	-25,256008	8,723503	13,205015	0,206970	-0,280484	-0,565050	-13,112538	-15,695907	0,577406	0,206970	-0,280484	-0,565050	-13,112538	-15,695907	0,577406
09:48:43,40	0,525059	3,437926	-0,063998	0,487011	0,266996	-0,210035	0,208088	-0,279095	-0,567777	8,839403	0,610837	0,569133	-0,468597	-3,013421	-1,623344	-25,257335	8,758981	13,188594	0,208088	-0,279095	-0,567777	-13,069567	-15,724085	0,569133	0,208088	-0,279095	-0,567777	-13,069567	-15,724085	0,569133
09:48:43,45	0,525059	3,437926	-0,063998	0,487011	0,266996	-0,210035	0,203900	-0,285098	-0,567200	9,181600	0,374158	0,552712	-0,469994	-3,011831	-1,623482	-25,240602	8,719764	13,263959	0,203900	-0,285098	-0,567200	-13,198575	-15,631985	0,552712	0,203900	-0,285098	-0,567200	-13,198575	-15,631985	0,552712
09:48:43,50	0,525059	3,437926	-0,063998	0,487011	0,266996	-0,210035	0,203222	-0,283092	-0,567338	9,051729	0,372999	0,628077	-0,467549	-3,014319	-1,622366	-25,229176	8,748130	13,172067	0,203222	-0,283092	-0,567338	-13,171032	-15,579916	0,628077	0,203222	-0,283092	-0,567338	-13,171032	-15,579916	0,628077
09:48:43,55	0,525059	3,437926	-0,063998	0,487011	0,266996	-0,210035	0,204154	-0,286454	-0,566222	9,256807	0,417200	0,536185	-0,474733	-3,011330	-1,620049	-25,271919	8,740886	13,208827	0,204154	-0,286454	-0,566222	-13,229833	-15,608915	0,536185	0,204154	-0,286454	-0,566222	-13,229833	-15,608915	0,536185
09:48:43,60	0,525059	3,437926	-0,063998	0,487011	0,266996	-0,210035	0,205157	-0,278739	-0,563905	8,827965	0,435951	0,572945	-0,475296	-3,015125	-1,621951	-25,255231	8,717777	13,232638	0,205157	-0,278739	-0,563905	-13,053022	-15,668883	0,572945	0,205157	-0,278739	-0,563905	-13,053022	-15,668883	0,572945
09:48:43,65	0,525059	3,437926	-0,063998	0,487011	0,266996	-0,210035	0,208725	-0,280148	-0,565807	8,889589	0,647498	0,596756	-0,471828	-3,011683	-1,622725	-25,268054	8,705001	13,258168	0,208725	-0,280148	-0,565807	-13,102043	-15,737430	0,596756	0,208725	-0,280148	-0,565807	-13,102043	-15,737430	0,596756
09:48:43,70	0,525059	3,437926	-0,063998	0,487011	0,266996	-0,210035	0,204010	-0,281431	-0,566581	8,938796	0,397586	0,622285	-0,473624	-3,015283	-1,622753	-25,301415	8,722817	13,224338	0,204010	-0,281431	-0,566581	-13,153500	-15,617193	0,622285	0,204010	-0,281431	-0,566581	-13,153500	-15,617193	0,622285
09:48:43,75	0,525059	3,437926	-0,063998	0,487011	0,266996	-0,210035	0,208026	-0,281675	-0,566609	8,950273	0,568631	0,588455	-0,475400	-3,015709	-1,622775	-25,308869	8,721000	13,199774	0,208026	-0,281675	-0,566609	-13,161237	-15,761422	0,588455	0,208026	-0,281675	-0,566609	-13,161237	-15,761422	0,588455
09:48:43,80	0,525059	3,437926	-0,063998	0,487011	0,266996	-0,210035	0,209283	-0,280350	-0,566631	8,876069	0,628433	0,563892	-0,471782	-3,012278	-1,621203	-25,264996	8,727697	13,209406	0,209283	-0,280350	-0,566631	-13,131425	-15,800272	0,563892	0,209283	-0,280350	-0,566631	-13,131425	-15,800272	0,563892
09:48:43,85	0,525059	3,437926	-0,063998	0,487011	0,266996	-0,210035	0,204502	-0,281768	-0,565059	8,977525	0,414488	0,573523	-0,467064	-3,010350	-1,621584	-25,244859	8,693463	13,209435	0,204502	-0,281768	-0,565059	-13,141257	-15,638940	0,573523	0,204502	-0,281768	-0,565059	-13,141257	-15,638940	0,573523
09:48:43,90	0,525059	3,437926	-0,063998	0,487011	0,266996	-0,210035	0,200474	-0,284890	-0,565440	9,120285	0,239595	0,573553	-0,468752	-3,010553	-1,621169	-25,217599	8,724133	13,228944	0,200474	-0,284890	-0,565440	-13,243566	-15,497645	0,573553	0,200474	-0,284890	-0,565440	-13,243566	-15,497645	0,573553
09:48:43,95	0,525059	3,437926	-0,063998	0,487011	0,266996	-0,210035	0,201494	-0,283529	-0,565025	9,089719	0,300877	0,593062	-0,474112	-3,013037	-1,622790	-25,256945	8,725209	13,161242	0,201494	-0,283529	-0,565025	-13,167317	-15,516387	0,593062	0,201494	-0,283529	-0,565025	-13,167317	-15,516387	0,593062
09:48:44,00	0,525059	3,437926	-0,063998	0,487011	0,266996	-0,210035	0,206325	-0,280129	-0,566646	8,894186	0,517508	0,525360	-0,476474	-3,013894	-1,619643	-25,260752	8,723022	13,212058	0,206325	-0,280129	-0,566646	-13,095962	-15,679037	0,525360	0,206325	-0,280129	-0,566646	-13,095962	-15,679037	0,525360
09:48:44,05	0,525059	3,437926	-0,063998	0,487011	0,266996	-0,210035	0,208248	-0,278512	-0,563499	8,806306	0,615283	0,576175	-0,475286	-3,012536	-1,621575	-25,243329	8,711133	13,222770	0,208248	-0,278512	-0,563499	-13,056910	-15,732190	0,576175	0,208248	-0,278512	-0,563499	-13,056910	-15,732190	0,576175
09:48:44,10	0,525059	3,437926	-0,063998	0,487011	0,266996	-0,210035	0,206478	-0,278862	-0,565431	8,822915	0,544268	0,586888	-0,475332	-3,015904	-1,620806	-25,275604	8,708098	13,212339	0,206478	-0,278862	-0,565431	-13,067766	-15,664248	0,586888	0,206478	-0,278862	-0,565431	-13,067766	-15,664248	0,586888
09:48:44,15	0,525059	3,437926	-0,063998	0,487011	0,266996	-0,210035	0,209418	-0,280506	-0,564662	8,889628	0,670714	0,576456	-0,476484	-3,010952	-1,620819	-25,264601	8,752025	13,219022	0,209418	-0,280506	-0,564662	-13,130095	-15,768591	0,576456	0,209418	-0,280506	-0,564662	-13,130095	-15,768591	0,576456
09:48:44,20	0,525059	3,437926	-0,063998	0,487011	0,266996	-0,210035	0,205705	-0,277033	-0,564675	8,752580	0,465229	0,583139	-0,471758	-3,010703	-1,623139	-25,252423	8,750272	13,221105	0,205705	-0,277033	-0,564675	-12,994517	-15,682645	0,583139	0,205705	-0,277033	-0,564675	-12,994517	-15,682645	0,583139
09:48:44,25	0,525059	3,437926	-0,063998	0,487011	0,266996	-0,210035	0,203127	-0,281001	-0,566995	8,963502	0,342559	0,585223	-0,471223	-3,014707	-1,624710	-25,270344	8,695874	13,186086	0,203127	-0,281001	-0,566995	-13,095107	-15,602885	0,585223	0,203127	-0,281001	-0,566995	-13,095107	-15,602885	0,585223
09:48:44,30	0,525059	3,437926	-0,063998	0,487011	0,266996	-0,210035	0,206326	-0,283467	-0,568566	9,035620	0,520615	0,550203	-0,469873	-3,012636	-1,620377	-25,198679	8,726302	13,227834	0,206326	-0,283467	-0,568566	-13,216505	-15,675995	0,550203	0,206326	-0,283467	-0,568566	-13,216505	-15,675995	0,550203
09:48:44,35	0,525059	3,437926	-0,063998	0,487011	0,266996	-0,210035	0,203858	-0,283600	-0,564233	9,104744	0,439119	0,591952	-0,471791	-3,008098	-1,620809	-25,263151	8,750223	13,239558	0,203858	-0,283600	-0,564233	-13,157857	-15,563739	0,591952	0,203858	-0,283600	-0,564233	-13,157857	-15,563739	0,591952
09:48:44,40	0,525059	3,437926	-0,063998	0,487011	0,266996	-0,210035	0,200887	-0,279670	-0,564665	8,888867	0,216814	0,603675	-0,470643	-3,010332	-1,621213	-25,273084	8,712578	13,209496	0,200887	-0,279670	-0,564665	-13,065234	-15,552793	0,603675	0,200887	-0,279670	-0,564665	-13,065234	-15,552793	0,603675
09:48:44,45	0,525059	3,437926	-0,063998	0,487011	0,266996	-0,210035	0,202248	-0,281781	-0,565069	8,961078	0,297844	0,573614	-0,468113	-3,008353	-1,624936	-25,224777	8,718673	13,233186	0,202248	-0,281781	-0,565069	-13,158746	-15,578658	0,573614	0,202248	-0,281781	-0,565069	-13,158746	-15,578658	0,573614
09:48:44,50	0,525059	3,437926	-0,063998	0,487011	0,266996	-0,210035	0,199269	-0,282982	-0,568792	9,052967	0,181711	0,597304	-0,471821	-3,011289	-1,623931	-25,283488	8,753533	13,217068	0,199269	-0,282982	-0,568792	-13,161143	-15,460920	0,597304	0,199269	-0,282982	-0,568792	-13,161143	-15,460920	0,597304
09:48:44,55	0,525059	3,437926	-0,063998	0,487011	0,266996	-0,210035	0,203666	-0,281240	-0,567787	8,963200	0,342054	0,581186	-0,476458	-3,013047	-1,618478	-25,262693	8,752203	13,217277	0,203666	-0,281240	-0,567787	-13,114137	-15,645704	0,581186	0,203666	-0,281240	-0,567787	-13,114137	-15,645704	0,581186
09:48:44,61	0,525059	3,437926	-0,063998	0,487011	0,266996	-0,210035	0,207507	-0,278103	-0,562334	8,809346	0,560473	0,581394	-0,475855	-3,018869	-1,621173	-25,255169	8,717374	13,212119	0,207507	-0,278103	-0,562334	-13,021774	-15,728822	0,581394	0,207507	-0,278103	-0,562334	-13,021774	-15,728822	0,581394
09:48:44,66	0,525059	3,437926	-0,063998	0,487011	0,266996	-0,210035	0,212247	-0,281536	-0,565029	8,961421	0,830909	0,576237	-0,468238	-3,012830	-1,622749	-25,256322	8,718313	13,205642	0,212247	-0,281536	-0,565029	-13,139129	-15,830515	0,576237	0,212247	-0,281536	-0,565029	-13,139129	-15,830515	0,576237
09:48:44,71	0,525059	3,437926	-0,063998	0,487011	0,266996	-0,210035	0,203208	-0,285113	-0,566605	9,147677	0,359413	0,569760	-0,469505	-3,018388	-1,625037	-25,287314	8,675292	13,253382	0,203208	-0,285113	-0,566605	-13,233691	-15,592449	0,569760	0,203208	-0,285113	-0,566605	-13,233691	-15,592449	0,569760
09:48:44,76	0,525059	3,437926	-0,063998	0,487011	0,266996	-0,210035	0,208655	-0,286794	-0,568893	9,182356	0,637325	0,617500	-0,253612	-3,198227	-1,564852	-34,687032	-2,498224	13,794605	0,208655	-0,286794	-0,568893	-13,331001	-15,742122	0,617500	0,208655	-0,286794	-0,568893	-13,331001	-15,742122	0,617500
09:48:44,81	0,525059	3,437926	-0,063998	0,487011	0,266996	-0,210035	0,256455	-0,563683	-0,508708	9,204156	0,569250	1,158723	-0,475843	-2,996393	-1,406433	-24,675900	9,802033	13,222595	0,256455	-0,563683	-0,508708	-35,044950	-19,562434	1,158723	0,256455	-0,563683	-0,508708	-35,044950	-19,562434	1,158723
09:48:44,86	0,525059	3,437926	-0,063998	0,487011	0,266996	-0,210035	0,192777	-0,270309	-0,350289	9,606591	-0,222232	0,586712	-0,515256	-2,979246	-1,623996	-23,222367	11,650454	13,100236	0,192777	-0,270309	-0,350289	-11,612635	-15,355211	0,586712	0,192777	-0,270309	-0,350289	-11,612635	-15,355211	0,586712
09:48:44,91	0,525074	3,438028	-0,064006	0,536984	0,266993	-0,209983	0,197633	-0,227602	-0,567851	9,713378	0,364886	0,464354	-0,482912	-3,032676	-1,719635	-25,651136	9,519872	13,235553	0,197633	-0,227602	-0,567851	-8,153357	-15,149320	0,464354	0,197633	-0,227602	-0,567851	-8,153357	-15,149320	0,464354
09:48:44,96	0,525074	3,438028	-0,064006	0,536984	0,266993	-0,209983	0,227732	-0,282328	-0,663491	9,499629	0,891959	0,599671	-0,476468	-3,030735	-1,721599	-25,659525	9,513320	13,213800	0,227732	-0,282328	-0,663491	-12,663129	-16,985031	0,599671	0,227732	-0,282328	-0,663491	-12,663129	-16,985031	0,599671
09:48:45,01	0,525074	3,438028	-0,064006	0,536984	0,266993	-0,209983	0,222829	-0,286938	-0,665454	9,729479	0,633019	0,577918	-0,478233	-3,029576	-1,718465	-25,642504	9,469416	13,244095	0,222829	-0,286938	-0,665454	-12,795162	-16,859093	0,577918	0,222829	-0,286938	-0,665454	-12,795162	-16,859093	0,577918
09:48:45,06	0,525074	3,438028	-0,064006	0,536984	0,266993	-0,209983	0,222709	-0,284830	-0,662321	9,590328	0,663425	0,608213	-0,477627	-3,030557	-1,720801	-25,658916	9,544608	13,243208	0,222709	-0,284830	-0,662321	-12,768799	-16,819197	0,608213	0,222709	-0,284830	-0,662321	-12,768799	-16,819197	0,608213
09:48:45,11	0,525074	3,438028	-0,064006	0,536984	0,266993	-0,209983	0,223255	-0,285846	-0,664657	9,700091	0,640051	0,607325	-0,482489	-3,031755	-1,718985	-25,676237	9,511738	13,257975	0,223255	-0,285846	-0,664657	-12,738821	-16,885498	0,607325	0,223255	-0,285846	-0,664657	-12,738821	-16,885498	0,607325
09:48:45,16	0,525074	3,438028	-0,064006	0,536984	0,266993	-0,209983	0,226724	-0,282234	-0,662841	9,475146	0,821863	0,622093	-0,482402	-3,031102	-1,715794	-25,694717	9,520465	13,209779	0,226724	-0,282234	-0,662841	-12,680233	-16,975985	0,622093	0,226724	-0,282234	-0,662841	-12,680233	-16,975985	0,622093
09:48:45,21	0,525074	3,438028	-0,064006	0,536984	0,266993	-0,209983	0,226115	-0,281983	-0,659650	9,460407	0,769805	0,573896	-0,477108	-3,037191	-1,722038	-25,903424	9,325747	13,257949	0,226115	-0,281983	-0,659650	-12,675262	-16,980204	0,573896	0,226115	-0,281983	-0,659650	-12,675262	-16,980204	0,573896
09:48:45,26	0,525074	3,438028	-0,064006	0,536984	0,266993	-0,209983	0,228741	-0,289612	-0,665894	9,584146	0,822996	0,622067	-0,247743	-3,168574	-1,623078	-32,856419	-2,620817	13,801401	0,228741	-0,289612	-0,665894	-13,150422	-17,133192	0,622067	0,228741	-0,289612	-0,665894	-13,150422	-17,133192	0,622067
09:48:45,31	0,525074	3,438028	-0,064006	0,536984	0,266993	-0,209983	0,227840	-0,553940	-0,566934	9,506652	0,727922	1,165519	-0,504249	-3,003157	-1,517969	-24,167776	11,288589	13,223987	0,227840	-0,553940	-0,566934	-33,977620	-17,157483	1,165519	0,227840	-0,553940	-0,566934	-33,977620	-17,157483	1,165519
09:48:45,36	0,525074	3,438028	-0,064006	0,536984	0,266993	-0,209983	0,212837	-0,249091	-0,461825	10,044713	0,517687	0,588105	-0,509711	-2,990790	-1,645290	-23,012808	11,665910	13,093015	0,212837	-0,249091	-0,461825	-9,508904	-16,190046	0,588105	0,212837	-0,249091	-0,461825	-9,508904	-16,190046	0,588105
09:48:45,41	0,524985	3,438025	-0,064002	0,587025	0,266977	-0,210016	0,204859	-0,238176	-0,589146	10,381417	0,914363	0,457132	-0,481053	-3,030718	-1,721028	-25,185133	9,883260	13,176031	0,204859	-0,238176	-0,589146	-8,315417	-15,167038	0,457132	0,204859	-0,238176	-0,589146	-8,315417	-15,167038	0,457132
09:48:45,46	0,524985	3,438025	-0,064002	0,587025	0,266977	-0,210016	0,225108	-0,282959	-0,664884	10,080148	0,977371	0,540149	-0,475656	-3,033178	-1,723306	-25,158853	9,939870	13,207388	0,225108	-0,282959	-0,664884	-12,132147	-16,693612	0,540149	0,225108	-0,282959	-0,664884	-12,132147	-16,693612	0,540149
09:48:45,51	0,524985	3,438025	-0,064002	0,587025	0,266977	-0,210016	0,224540	-0,288863	-0,667162	10,449321	0,942282	0,571506	-0,475059	-3,034988	-1,725727	-25,187992	9,843403	13,224075	0,224540	-0,288863	-0,667162	-12,226438	-16,684102	0,571506	0,224540	-0,288863	-0,667162	-12,226438	-16,684102	0,571506
09:48:45,56	0,524985	3,438025	-0,064002	0,587025	0,266977	-0,210016	0,225808	-0,290285	-0,669583	10,425154	1,031239	0,588192	-0,479282	-3,035494	-1,725232	-25,179028	9,878829	13,236124	0,225808	-0,290285	-0,669583	-12,362233	-16,694716	0,588192	0,225808	-0,290285	-0,669583	-12,362233	-16,694716	0,588192
09:48:45,61	0,524985	3,438025	-0,064002	0,587025	0,266977	-0,210016	0,228358	-0,286881	-0,669088	10,283273	1,153870	0,600242	-0,478780	-3,032405	-1,721826	-25,197205	9,831575	13,269608	0,228358	-0,286881	-0,669088	-12,236848	-16,772232	0,600242	0,228358	-0,286881	-0,669088	-12,236848	-16,772232	0,600242
09:48:45,66	0,524985	3,438025	-0,064002	0,587025	0,266977	-0,210016	0,225432	-0,285771	-0,665682	10,175590	1,009618	0,633726	-0,471612	-3,031776	-1,723693	-25,162066	9,857244	13,211973	0,225432	-0,285771	-0,665682	-12,257469	-16,686814	0,633726	0,225432	-0,285771	-0,665682	-12,257469	-16,686814	0,633726
09:48:45,71	0,524985	3,438025	-0,064002	0,587025	0,266977	-0,210016	0,221303	-0,291664	-0,667549	10,521792	0,812497	0,576091	-0,476573	-3,026745	-1,723303	-25,185792	9,845622	13,266004	0,221303	-0,291664	-0,667549	-12,373817	-16,559796	0,576091	0,221303	-0,291664	-0,667549	-12,373817	-16,559796	0,576091
09:48:45,76	0,524985	3,438025	-0,064002	0,587025	0,266977	-0,210016	0,219427	-0,284852	-0,667159	10,145672	0,700182	0,630122	-0,476280	-3,027849	-1,723002	-25,169346	9,835048	13,218767	0,219427	-0,284852	-0,667159	-12,215244	-16,524803	0,630122	0,219427	-0,284852	-0,667159	-12,215244	-16,524803	0,630122
09:48:45,81	0,524985	3,438025	-0,064002	0,587025	0,266977	-0,210016	0,220237	-0,285658	-0,666858	10,186630	0,761849	0,582885	-0,479442	-3,033032	-1,721773	-25,246873	9,859359	13,239276	0,220237	-0,285658	-0,666858	-12,237527	-16,526748	0,582885	0,220237	-0,285658	-0,666858	-12,237527	-16,526748	0,582885
09:48:45,86	0,524985	3,438025	-0,064002	0,587025	0,266977	-0,210016	0,226306	-0,285511	-0,665629	10,161263	0,998159	0,603393	-0,474777	-3,031006	-1,719828	-25,260339	9,844679	13,253402	0,226306	-0,285511	-0,665629	-12,251334	-16,766882	0,603393	0,226306	-0,285511	-0,665629	-12,251334	-16,766882	0,603393
09:48:45,91	0,524985	3,438025	-0,064002	0,587025	0,266977	-0,210016	0,222219	-0,288538	-0,663684	10,299248	0,781278	0,617520	-0,478837	-3,033317	-1,721384	-25,229494	9,823474	13,226871	0,222219	-0,288538	-0,663684	-12,351009	-16,662879	0,617520	0,222219	-0,288538	-0,663684	-12,351009	-16,662879	0,617520
09:48:45,96	0,524985	3,438025	-0,064002	0,587025	0,266977	-0,210016	0,226250	-0,286178	-0,665240	10,173565	1,028242	0,590989	-0,475349	-3,027317	-1,723724	-25,232273	9,834011	13,245901	0,226250	-0,286178	-0,665240	-12,291400	-16,732405	0,590989	0,226250	-0,286178	-0,665240	-12,291400	-16,732405	0,590989
09:48:46,01	0,524985	3,438025	-0,064002	0,587025	0,266977	-0,210016	0,219311	-0,286199	-0,667580	10,182388	0,659700	0,610019	-0,475842	-3,028129	-1,720901	-25,198925	9,838352	13,228027	0,219311	-0,286199	-0,667580	-12,284219	-16,556176	0,610019	0,219311	-0,286199	-0,667580	-12,284219	-16,556176	0,610019
09:48:46,06	0,524985	3,438025	-0,064002	0,587025	0,266977	-0,210016	0,220260	-0,286177	-0,664757	10,201702	0,735802	0,592145	-0,477603	-3,030257	-1,723311	-25,188768	9,818779	13,239044	0,220260	-0,286177	-0,664757	-12,263214	-16,554639	0,592145	0,220260	-0,286177	-0,664757	-12,263214	-16,554639	0,592145
09:48:46,11	0,524985	3,438025	-0,064002	0,587025	0,266977	-0,210016	0,228861	-0,286813	-0,662809	10,161891	1,184975	0,581407	-0,479592	-3,035896	-1,718953	-25,233685	9,774272	13,217290	0,228861	-0,286813	-0,662809	-12,352938	-16,780620	0,581407	0,228861	-0,286813	-0,662809	-12,352938	-16,780620	0,581407
09:48:46,16	0,524985	3,438025	-0,064002	0,587025	0,266977	-0,210016	0,228861	-0,286813	-0,662809	10,161891	1,184975	0,581407	-0,478842	-3,033700	-1,720206	-25,232631	9,821121	13,241800	0,228861	-0,286813	-0,662809	-12,352938	-16,780620	0,581407	0,228861	-0,286813	-0,662809	-12,352938	-16,780620	0,581407
09:48:46,21	0,524985	3,438025	-0,064002	0,587025	0,266977	-0,210016	0,226585	-0,286365	-0,664062	10,179674	1,044088	0,605918	-0,472132	-3,031906	-1,722315	-25,180819	9,809876	13,246040	0,226585	-0,286365	-0,664062	-12,299957	-16,742805	0,605918	0,226585	-0,286365	-0,664062	-12,299957	-16,742805	0,605918
09:48:46,26	0,524985	3,438025	-0,064002	0,587025	0,266977	-0,210016	0,221676	-0,291278	-0,666171	10,451351	0,839319	0,610157	-0,473385	-3,033604	-1,721355	-25,219534	9,868221	13,247254	0,221676	-0,291278	-0,666171	-12,414002	-16,562228	0,610157	0,221676	-0,291278	-0,666171	-12,414002	-16,562228	0,610157
09:48:46,31	0,524985	3,438025	-0,064002	0,587025	0,266977	-0,210016	0,223773	-0,291043	-0,665211	10,470269	0,885700	0,611371	-0,472894	-3,030468	-1,722113	-25,201540	9,856137	13,279186	0,223773	-0,291043	-0,665211	-12,376586	-16,680517	0,611371	0,223773	-0,291043	-0,665211	-12,376586	-16,680517	0,611371
09:48:46,36	0,524985	3,438025	-0,064002	0,587025	0,266977	-0,210016	0,220812	-0,289900	-0,665969	10,409373	0,753319	0,643304	-0,471184	-3,028975	-1,722942	-25,217132	9,822080	13,225981	0,220812	-0,289900	-0,665969	-12,347769	-16,580409	0,643304	0,220812	-0,289900	-0,665969	-12,347769	-16,580409	0,643304
09:48:46,41	0,524985	3,438025	-0,064002	0,587025	0,266977	-0,210016	0,218663	-0,290634	-0,666798	10,410271	0,645116	0,590098	-0,476509	-3,028458	-1,720385	-25,172223	9,857931	13,252127	0,218663	-0,290634	-0,666798	-12,404521	-16,519944	0,590098	0,218663	-0,290634	-0,666798	-12,404521	-16,519944	0,590098
09:48:46,46	0,524985	3,438025	-0,064002	0,587025	0,266977	-0,210016	0,220878	-0,285764	-0,664241	10,210524	0,781272	0,616245	-0,476468	-3,036714	-1,721401	-25,246531	9,849531	13,190247	0,220878	-0,285764	-0,664241	-12,221959	-16,557679	0,616245	0,220878	-0,285764	-0,664241	-12,221959	-16,557679	0,616245
09:48:46,51	0,524985	3,438025	-0,064002	0,587025	0,266977	-0,210016	0,228008	-0,289927	-0,665257	10,382582	1,091853	0,554365	-0,470477	-3,030920	-1,720974	-25,192307	9,884462	13,231205	0,228008	-0,289927	-0,665257	-12,376712	-16,806764	0,554365	0,228008	-0,289927	-0,665257	-12,376712	-16,806764	0,554365
09:48:46,56	0,524985	3,438025	-0,064002	0,587025	0,266977	-0,210016	0,221751	-0,293281	-0,663638	10,621161	0,807438	0,608704	-0,470435	-3,032972	-1,719782	-25,178971	9,884626	13,244586	0,221751	-0,293281	-0,663638	-12,401419	-16,599986	0,608704	0,221751	-0,293281	-0,663638	-12,401419	-16,599986	0,608704
09:48:46,61	0,524985	3,438025	-0,064002	0,587025	0,266977	-0,210016	0,221751	-0,293281	-0,663638	10,621161	0,807438	0,608704	-0,472877	-3,032580	-1,722889	-25,194062	9,839992	13,264219	0,221751	-0,293281	-0,663638	-12,401419	-16,599986	0,608704	0,221751	-0,293281	-0,663638	-12,401419	-16,599986	0,608704
09:48:46,66	0,524985	3,438025	-0,064002	0,587025	0,266977	-0,210016	0,222633	-0,290970	-0,666745	10,454792	0,862561	0,628336	-0,472888	-3,029147	-1,721755	-25,201074	9,859260	13,245345	0,222633	-0,290970	-0,666745	-12,386378	-16,614116	0,628336	0,222633	-0,290970	-0,666745	-12,386378	-16,614116	0,628336
09:48:46,71	0,524985	3,438025	-0,064002	0,587025	0,266977	-0,210016	0,219665	-0,289245	-0,665611	10,378251	0,692525	0,609463	-0,475826	-3,038479	-1,724842	-25,203702	9,817753	13,229493	0,219665	-0,289245	-0,665611	-12,327474	-16,551174	0,609463	0,219665	-0,289245	-0,665611	-12,327474	-16,551174	0,609463
09:48:46,76	0,524985	3,438025	-0,064002	0,587025	0,266977	-0,210016	0,229215	-0,291366	-0,668697	10,451292	1,207613	0,593610	-0,476412	-3,034688	-1,723743	-25,151513	9,902789	13,260544	0,229215	-0,291366	-0,668697	-12,420945	-16,785778	0,593610	0,229215	-0,291366	-0,668697	-12,420945	-16,785778	0,593610
09:48:46,81	0,524985	3,438025	-0,064002	0,587025	0,266977	-0,210016	0,226225	-0,288963	-0,667599	10,426094	1,054810	0,624661	-0,474131	-3,027467	-1,720231	-25,221391	9,828798	13,229149	0,226225	-0,288963	-0,667599	-12,257538	-16,703862	0,624661	0,226225	-0,288963	-0,667599	-12,257538	-16,703862	0,624661
09:48:46,86	0,524985	3,438025	-0,064002	0,587025	0,266977	-0,210016	0,218831	-0,287328	-0,664087	10,242015	0,646818	0,593267	-0,479376	-3,030586	-1,722559	-25,201509	9,833195	13,214598	0,218831	-0,287328	-0,664087	-12,313207	-16,531450	0,593267	0,218831	-0,287328	-0,664087	-12,313207	-16,531450	0,593267
09:48:46,91	0,524985	3,438025	-0,064002	0,587025	0,266977	-0,210016	0,224155	-0,284346	-0,666415	10,100712	0,938669	0,578716	-0,478788	-3,036680	-1,720913	-25,223435	9,827658	13,183771	0,224155	-0,284346	-0,666415	-12,220441	-16,657509	0,578716	0,224155	-0,284346	-0,666415	-12,220441	-16,657509	0,578716
09:48:46,96	0,524985	3,438025	-0,064002	0,587025	0,266977	-0,210016	0,229139	-0,287901	-0,664769	10,269840	1,181599	0,547889	-0,482409	-3,031804	-1,720636	-25,246471	9,823839	13,212885	0,229139	-0,287901	-0,664769	-12,330421	-16,805794	0,547889	0,229139	-0,287901	-0,664769	-12,330421	-16,805794	0,547889
09:48:47,01	0,524985	3,438025	-0,064002	0,587025	0,266977	-0,210016	0,226727	-0,282328	-0,664492	9,965184	1,038121	0,577003	-0,475275	-3,033062	-1,723316	-25,201403	9,788884	13,218825	0,226727	-0,282328	-0,664492	-12,197543	-16,759910	0,577003	0,226727	-0,282328	-0,664492	-12,197543	-16,759910	0,577003
09:48:47,06	0,524985	3,438025	-0,064002	0,587025	0,266977	-0,210016	0,224249	-0,289135	-0,667172	10,311402	0,965785	0,582943	-0,475181	-3,027117	-1,720899	-25,215408	9,798543	13,245354	0,224249	-0,289135	-0,667172	-12,385663	-16,637742	0,582943	0,224249	-0,289135	-0,667172	-12,385663	-16,637742	0,582943
09:48:47,11	0,524985	3,438025	-0,064002	0,587025	0,266977	-0,210016	0,219053	-0,286243	-0,664755	10,162417	0,678647	0,609472	-0,473557	-3,028870	-1,722165	-25,233741	9,848909	13,240679	0,219053	-0,286243	-0,664755	-12,307681	-16,517012	0,609472	0,219053	-0,286243	-0,664755	-12,307681	-16,517012	0,609472
09:48:47,16	0,524985	3,438025	-0,064002	0,587025	0,266977	-0,210016	0,219759	-0,288527	-0,666021	10,315610	0,674288	0,604796	-0,477424	-3,032233	-1,720896	-25,260226	9,845254	13,252218	0,219759	-0,288527	-0,666021	-12,333741	-16,576775	0,604796	0,219759	-0,288527	-0,666021	-12,333741	-16,576775	0,604796
09:48:47,21	0,524985	3,438025	-0,064002	0,587025	0,266977	-0,210016	0,224606	-0,286859	-0,664752	10,212502	0,905209	0,616336	-0,476346	-3,027555	-1,720970	-25,153790	9,832857	13,243174	0,224606	-0,286859	-0,664752	-12,305965	-16,726323	0,616336	0,224606	-0,286859	-0,664752	-12,305965	-16,726323	0,616336
09:48:47,26	0,524985	3,438025	-0,064002	0,587025	0,266977	-0,210016	0,220015	-0,285454	-0,664825	10,181886	0,764901	0,607291	-0,477837	-3,029561	-1,724341	-25,224481	9,863308	13,188230	0,220015	-0,285454	-0,664825	-12,226231	-16,506312	0,607291	0,220015	-0,285454	-0,664825	-12,226231	-16,506312	0,607291
09:48:47,31	0,524985	3,438025	-0,064002	0,587025	0,266977	-0,210016	0,222498	-0,285165	-0,668197	10,157922	0,817561	0,552348	-0,469162	-3,029104	-1,717968	-25,189406	9,857410	13,227765	0,222498	-0,285165	-0,668197	-12,227567	-16,648551	0,552348	0,222498	-0,285165	-0,668197	-12,227567	-16,648551	0,552348
09:48:47,36	0,524985	3,438025	-0,064002	0,587025	0,266977	-0,210016	0,217764	-0,292449	-0,661824	10,549109	0,604721	0,591883	-0,479364	-3,029305	-1,721400	-25,195585	9,833143	13,209177	0,217764	-0,292449	-0,661824	-12,408158	-16,489778	0,591883	0,217764	-0,292449	-0,661824	-12,408158	-16,489778	0,591883
09:48:47,41	0,524985	3,438025	-0,064002	0,587025	0,266977	-0,210016	0,223040	-0,283715	-0,665256	10,070834	0,885820	0,573295	-0,469922	-3,028586	-1,725227	-25,173210	9,836211	13,261564	0,223040	-0,283715	-0,665256	-12,200812	-16,622792	0,573295	0,223040	-0,283715	-0,665256	-12,200812	-16,622792	0,573295
09:48:47,46	0,524985	3,438025	-0,064002	0,587025	0,266977	-0,210016	0,217695	-0,291533	-0,669083	10,491188	0,625767	0,625682	-0,474041	-3,029368	-1,723312	-25,179229	9,832049	13,230429	0,217695	-0,291533	-0,669083	-12,394130	-16,463327	0,625682	0,217695	-0,291533	-0,669083	-12,394130	-16,463327	0,625682
09:48:47,52	0,524985	3,438025	-0,064002	0,587025	0,266977	-0,210016	0,220433	-0,288357	-0,667168	10,319413	0,764970	0,594546	-0,474315	-3,033122	-1,723766	-25,172251	9,819809	13,246595	0,220433	-0,288357	-0,667168	-12,316576	-16,538996	0,594546	0,220433	-0,288357	-0,667168	-12,316576	-16,538996	0,594546
09:48:47,57	0,524985	3,438025	-0,064002	0,587025	0,266977	-0,210016	0,223821	-0,289997	-0,667622	10,397580	0,953303	0,610713	-0,472792	-3,029934	-1,721359	-25,159184	9,852778	13,224985	0,223821	-0,289997	-0,667622	-12,367146	-16,616612	0,610713	0,223821	-0,289997	-0,667622	-12,367146	-16,616612	0,610713
09:48:47,62	0,524985	3,438025	-0,064002	0,587025	0,266977	-0,210016	0,220298	-0,289721	-0,665215	10,418361	0,764963	0,589103	-0,452579	-3,043762	-1,713748	-25,790367	9,022094	13,271928	0,220298	-0,289721	-0,665215	-12,324771	-16,528431	0,589103	0,220298	-0,289721	-0,665215	-12,324771	-16,528431	0,589103
09:48:47,67	0,524985	3,438025	-0,064002	0,587025	0,266977	-0,210016	0,222168	-0,314140	-0,657604	10,653139	0,730902	0,636046	-0,251750	-3,172155	-1,614224	-32,829639	-1,693378	13,835528	0,222168	-0,314140	-0,657604	-14,006846	-16,709253	0,636046	0,222168	-0,314140	-0,657604	-14,006846	-16,709253	0,636046
09:48:47,72	0,524985	3,438025	-0,064002	0,587025	0,266977	-0,210016	0,207991	-0,221282	-0,443951	10,443938	0,198413	0,463298	-0,525908	-2,985057	-1,500095	-23,303418	12,920277	13,099181	0,207991	-0,221282	-0,443951	-6,926719	-16,128918	0,463298	0,207991	-0,221282	-0,443951	-6,926719	-16,128918	0,463298
09:48:47,77	0,524985	3,438025	-0,064002	0,587025	0,266977	-0,210016	0,207991	-0,221282	-0,443951	10,443938	0,198413	0,463298	-0,522069	-2,971221	-1,717213	-21,879660	12,898515	13,044255	0,207991	-0,221282	-0,443951	-6,926719	-16,128918	0,463298	0,207991	-0,221282	-0,443951	-6,926719	-16,128918	0,463298
09:48:47,82	0,524973	3,437957	-0,063978	0,636982	0,266983	-0,209993	0,194090	-0,217690	-0,661069	10,950156	0,719437	0,408373	-0,493052	-3,013973	-1,805431	-23,889690	11,208189	13,214128	0,194090	-0,217690	-0,661069	-6,138483	-14,516643	0,408373	0,194090	-0,217690	-0,661069	-6,138483	-14,516643	0,408373
09:48:47,87	0,524973	3,437957	-0,063978	0,636982	0,266983	-0,209993	0,216606	-0,264195	-0,749287	10,899567	0,994685	0,578245	-0,496104	-3,016474	-1,804520	-23,947885	11,189069	13,160171	0,216606	-0,264195	-0,749287	-9,839760	-16,008885	0,578245	0,216606	-0,264195	-0,749287	-9,839760	-16,008885	0,578245
09:48:47,92	0,524973	3,437957	-0,063978	0,636982	0,266983	-0,209993	0,220298	-0,262802	-0,748376	10,781475	1,145833	0,524289	-0,498462	-3,020071	-1,805291	-23,957638	11,191711	13,158269	0,220298	-0,262802	-0,748376	-9,848502	-16,147562	0,524289	0,220298	-0,262802	-0,748376	-9,848502	-16,147562	0,524289
09:48:47,97	0,524973	3,437957	-0,063978	0,636982	0,266983	-0,209993	0,224592	-0,262559	-0,749147	10,766230	1,359331	0,522387	-0,496871	-3,020190	-1,805960	-23,955234	11,152017	13,167328	0,224592	-0,262559	-0,749147	-9,844640	-16,271110	0,522387	0,224592	-0,262559	-0,749147	-9,844640	-16,271110	0,522387
09:48:48,02	0,524973	3,437957	-0,063978	0,636982	0,266983	-0,209993	0,223900	-0,263996	-0,749816	10,807799	1,345275	0,531445	-0,490921	-3,018540	-1,806885	-23,905352	11,117402	13,197824	0,223900	-0,263996	-0,749816	-9,915904	-16,230842	0,531445	0,223900	-0,263996	-0,749816	-9,915904	-16,230842	0,531445
09:48:48,07	0,524973	3,437957	-0,063978	0,636982	0,266983	-0,209993	0,219495	-0,268324	-0,750741	11,027826	1,176751	0,561942	-0,493096	-3,020561	-1,802215	-23,923855	11,162638	13,165664	0,219495	-0,268324	-0,750741	-10,035637	-16,053618	0,561942	0,219495	-0,268324	-0,750741	-10,035637	-16,053618	0,561942
09:48:48,12	0,524973	3,437957	-0,063978	0,636982	0,266983	-0,209993	0,222333	-0,267451	-0,746071	11,012311	1,285663	0,529782	-0,480712	-3,019142	-1,808812	-24,129250	11,041712	13,204183	0,222333	-0,267451	-0,746071	-9,982556	-16,167456	0,529782	0,222333	-0,267451	-0,746071	-9,982556	-16,167456	0,529782
09:48:48,17	0,524973	3,437957	-0,063978	0,636982	0,266983	-0,209993	0,214912	-0,277466	-0,752668	11,325717	0,782381	0,568300	-0,279789	-3,163403	-1,686779	-31,660288	0,036712	13,754796	0,214912	-0,277466	-0,752668	-10,455401	-16,088226	0,568300	0,214912	-0,277466	-0,752668	-10,455401	-16,088226	0,568300
09:48:48,22	0,524973	3,437957	-0,063978	0,636982	0,266983	-0,209993	0,239384	-0,523601	-0,630635	10,828612	1,035345	1,118913	-0,519723	-2,989228	-1,513928	-22,748550	13,478671	13,112964	0,239384	-0,523601	-0,630635	-30,274102	-17,756294	1,118913	0,239384	-0,523601	-0,630635	-30,274102	-17,756294	1,118913
09:48:48,27	0,524973	3,437957	-0,063978	0,636982	0,266983	-0,209993	0,208511	-0,228725	-0,457784	11,591959	0,426766	0,477082	-0,532404	-2,967835	-1,767719	-20,932076	13,998991	13,060455	0,208511	-0,228725	-0,457784	-6,362925	-15,941355	0,477082	0,208511	-0,228725	-0,457784	-6,362925	-15,941355	0,477082
09:48:48,32	0,524972	3,437983	-0,063990	0,687016	0,266970	-0,210012	0,196325	-0,207046	-0,711575	11,823530	1,106060	0,424572	-0,507877	-3,007995	-1,868077	-23,228177	12,167059	13,137209	0,196325	-0,207046	-0,711575	-4,429601	-14,305482	0,424572	0,196325	-0,207046	-0,711575	-4,429601	-14,305482	0,424572
09:48:48,37	0,524972	3,437983	-0,063990	0,687016	0,266970	-0,210012	0,218841	-0,248367	-0,811933	11,237676	1,204375	0,501326	-0,506542	-3,014352	-1,869169	-23,265840	12,177991	13,133860	0,218841	-0,248367	-0,811933	-8,259158	-15,974670	0,501326	0,218841	-0,248367	-0,811933	-8,259158	-15,974670	0,501326
09:48:48,42	0,524972	3,437983	-0,063990	0,687016	0,266970	-0,210012	0,223679	-0,252702	-0,813024	11,453697	1,417874	0,497978	-0,508449	-3,013989	-1,868710	-23,269574	12,139888	13,148274	0,223679	-0,252702	-0,813024	-8,383381	-16,140962	0,497978	0,223679	-0,252702	-0,813024	-8,383381	-16,140962	0,497978
09:48:48,47	0,524972	3,437983	-0,063990	0,687016	0,266970	-0,210012	0,224318	-0,250869	-0,812566	11,323545	1,466885	0,512392	-0,500769	-3,018610	-1,868814	-23,255781	12,169575	13,176033	0,224318	-0,250869	-0,812566	-8,369687	-16,142061	0,512392	0,224318	-0,250869	-0,812566	-8,369687	-16,142061	0,512392
09:48:48,52	0,524972	3,437983	-0,063990	0,687016	0,266970	-0,210012	0,224480	-0,259830	-0,812670	11,822122	1,472403	0,540150	-0,504456	-3,009951	-1,871306	-23,222996	12,132740	13,130247	0,224480	-0,259830	-0,812670	-8,574547	-16,149249	0,540150	0,224480	-0,259830	-0,812670	-8,574547	-16,149249	0,540150
09:48:48,57	0,524972	3,437983	-0,063990	0,687016	0,266970	-0,210012	0,218825	-0,252308	-0,815161	11,415476	1,225163	0,494364	-0,507929	-3,010475	-1,867099	-23,248710	12,134813	13,143490	0,218825	-0,252308	-0,815161	-8,390725	-15,952586	0,494364	0,218825	-0,252308	-0,815161	-8,390725	-15,952586	0,494364
09:48:48,62	0,524972	3,437983	-0,063990	0,687016	0,266970	-0,210012	0,221015	-0,249562	-0,810955	11,261628	1,315740	0,507608	-0,505229	-3,014069	-1,867883	-23,255848	12,136423	13,156138	0,221015	-0,249562	-0,810955	-8,329020	-16,033927	0,507608	0,221015	-0,249562	-0,810955	-8,329020	-16,033927	0,507608
09:48:48,67	0,524972	3,437983	-0,063990	0,687016	0,266970	-0,210012	0,222777	-0,253697	-0,811739	11,474475	1,400405	0,520256	-0,505979	-3,011662	-1,867976	-23,253412	12,136375	13,175776	0,222777	-0,253697	-0,811739	-8,440773	-16,087622	0,520256	0,222777	-0,253697	-0,811739	-8,440773	-16,087622	0,520256
09:48:48,72	0,524972	3,437983	-0,063990	0,687016	0,266970	-0,210012	0,221068	-0,251844	-0,811832	11,379267	1,313631	0,539894	-0,507437	-3,013157	-1,866415	-23,244332	12,109854	13,172199	0,221068	-0,251844	-0,811832	-8,390478	-16,040180	0,539894	0,221068	-0,251844	-0,811832	-8,390478	-16,040180	0,539894
09:48:48,77	0,524972	3,437983	-0,063990	0,687016	0,266970	-0,210012	0,223091	-0,251329	-0,810271	11,334075	1,439976	0,536316	-0,501880	-3,011814	-1,865631	-23,271271	12,147182	13,194946	0,223091	-0,251329	-0,810271	-8,395267	-16,072678	0,536316	0,223091	-0,251329	-0,810271	-8,395267	-16,072678	0,536316
09:48:48,82	0,524972	3,437983	-0,063990	0,687016	0,266970	-0,210012	0,219150	-0,255470	-0,809487	11,568243	1,193026	0,559063	-0,504799	-3,011958	-1,870710	-23,260749	12,166685	13,159266	0,219150	-0,255470	-0,809487	-8,486134	-16,010223	0,559063	0,219150	-0,255470	-0,809487	-8,486134	-16,010223	0,559063
09:48:48,87	0,524972	3,437983	-0,063990	0,687016	0,266970	-0,210012	0,220734	-0,253014	-0,814566	11,462688	1,274773	0,523383	-0,503046	-3,016173	-1,869138	-23,256818	12,094162	13,150779	0,220734	-0,253014	-0,814566	-8,398901	-16,052847	0,523383	0,220734	-0,253014	-0,814566	-8,398901	-16,052847	0,523383
09:48:48,92	0,524972	3,437983	-0,063990	0,687016	0,266970	-0,210012	0,223508	-0,256640	-0,812994	11,590417	1,458677	0,514896	-0,504686	-3,015143	-1,864888	-23,223599	12,137730	13,105510	0,223508	-0,256640	-0,812994	-8,555842	-16,086686	0,514896	0,223508	-0,256640	-0,812994	-8,555842	-16,086686	0,514896
09:48:48,97	0,524972	3,437983	-0,063990	0,687016	0,266970	-0,210012	0,223436	-0,254705	-0,808744	11,544124	1,461907	0,469628	-0,500089	-3,013595	-1,865972	-23,267769	12,129484	13,113440	0,223436	-0,254705	-0,808744	-8,450217	-16,077790	0,469628	0,223436	-0,254705	-0,808744	-8,450217	-16,077790	0,469628
09:48:49,02	0,524972	3,437983	-0,063990	0,687016	0,266970	-0,210012	0,219797	-0,257912	-0,809828	11,681663	1,238560	0,477557	-0,501244	-3,006647	-1,866062	-23,247750	12,170104	13,152971	0,219797	-0,257912	-0,809828	-8,564429	-16,015491	0,477557	0,219797	-0,257912	-0,809828	-8,564429	-16,015491	0,477557
09:48:49,07	0,524972	3,437983	-0,063990	0,687016	0,266970	-0,210012	0,214357	-0,253438	-0,809918	11,494185	0,952699	0,517089	-0,505307	-3,019495	-1,866795	-23,237892	12,124412	13,139553	0,214357	-0,253438	-0,809918	-8,400672	-15,874299	0,517089	0,214357	-0,253438	-0,809918	-8,400672	-15,874299	0,517089
09:48:49,12	0,524972	3,437983	-0,063990	0,687016	0,266970	-0,210012	0,227516	-0,256343	-0,810651	11,610601	1,668356	0,503671	-0,499967	-3,015270	-1,866695	-23,204787	12,126937	13,179544	0,227516	-0,256343	-0,810651	-8,512295	-16,191632	0,503671	0,227516	-0,256343	-0,810651	-8,512295	-16,191632	0,503671
09:48:49,17	0,524972	3,437983	-0,063990	0,687016	0,266970	-0,210012	0,221186	-0,258855	-0,810551	11,759983	1,366615	0,543662	-0,503564	-3,015421	-1,866423	-23,253655	12,168175	13,146642	0,221186	-0,258855	-0,810551	-8,560132	-15,996486	0,543662	0,221186	-0,258855	-0,810551	-8,560132	-15,996486	0,543662
09:48:49,22	0,524972	3,437983	-0,063990	0,687016	0,266970	-0,210012	0,223116	-0,255815	-0,810279	11,613182	1,404012	0,510759	-0,506645	-3,011493	-1,864491	-23,292104	12,129401	13,183430	0,223116	-0,255815	-0,810279	-8,468293	-16,110559	0,510759	0,223116	-0,255815	-0,810279	-8,468293	-16,110559	0,510759
09:48:49,27	0,524972	3,437983	-0,063990	0,687016	0,266970	-0,210012	0,221255	-0,251183	-0,808347	11,319527	1,293343	0,547548	-0,500745	-3,011284	-1,864904	-23,291248	12,128837	13,141099	0,221255	-0,251183	-0,808347	-8,398355	-16,075161	0,547548	0,221255	-0,251183	-0,808347	-8,398355	-16,075161	0,547548
09:48:49,32	0,524972	3,437983	-0,063990	0,687016	0,266970	-0,210012	0,218123	-0,256188	-0,808760	11,579734	1,131506	0,505217	-0,503033	-3,008089	-1,866047	-23,242661	12,119752	13,165308	0,218123	-0,256188	-0,808760	-8,531053	-15,991140	0,505217	0,218123	-0,256188	-0,808760	-8,531053	-15,991140	0,505217
09:48:49,37	0,524972	3,437983	-0,063990	0,687016	0,266970	-0,210012	0,216501	-0,252609	-0,809902	11,410050	1,093767	0,529426	-0,498826	-3,011513	-1,867934	-23,207622	12,124130	13,190682	0,216501	-0,252609	-0,809902	-8,419782	-15,901530	0,529426	0,216501	-0,252609	-0,809902	-8,419782	-15,901530	0,529426
09:48:49,42	0,524972	3,437983	-0,063990	0,687016	0,266970	-0,210012	0,217362	-0,257964	-0,811790	11,709830	1,166724	0,554800	-0,502233	-3,007076	-1,869338	-23,217239	12,159274	13,171027	0,217362	-0,257964	-0,811790	-8,540383	-15,896207	0,554800	0,217362	-0,257964	-0,811790	-8,540383	-15,896207	0,554800
09:48:49,47	0,524972	3,437983	-0,063990	0,687016	0,266970	-0,210012	0,215223	-0,252795	-0,813194	11,466655	1,029591	0,535145	-0,502866	-3,013852	-1,865247	-23,201058	12,165437	13,135961	0,215223	-0,252795	-0,813194	-8,377771	-15,865422	0,535145	0,215223	-0,252795	-0,813194	-8,377771	-15,865422	0,535145
09:48:49,52	0,524972	3,437983	-0,063990	0,687016	0,266970	-0,210012	0,221408	-0,255635	-0,809103	11,627770	1,362130	0,500078	-0,503446	-3,014618	-1,865976	-23,199249	12,190900	13,195129	0,221408	-0,255635	-0,809103	-8,439607	-16,018385	0,500078	0,221408	-0,255635	-0,809103	-8,439607	-16,018385	0,500078
09:48:49,57	0,524972	3,437983	-0,063990	0,687016	0,266970	-0,210012	0,222362	-0,255516	-0,809832	11,644526	1,400565	0,559247	-0,503720	-3,017493	-1,863986	-23,257124	12,138212	13,147534	0,222362	-0,255516	-0,809832	-8,413491	-16,054828	0,559247	0,222362	-0,255516	-0,809832	-8,413491	-16,054828	0,559247
09:48:49,62	0,524972	3,437983	-0,063990	0,687016	0,266970	-0,210012	0,224988	-0,256716	-0,807842	11,632352	1,513340	0,511652	-0,504142	-3,012703	-1,867977	-23,224072	12,128448	13,146314	0,224988	-0,256716	-0,807842	-8,519854	-16,148193	0,511652	0,224988	-0,256716	-0,807842	-8,519854	-16,148193	0,511652
09:48:49,67	0,524972	3,437983	-0,063990	0,687016	0,266970	-0,210012	0,221051	-0,253956	-0,811833	11,496910	1,342129	0,510432	-0,498691	-3,006075	-1,867887	-23,262074	12,106307	13,187839	0,221051	-0,253956	-0,811833	-8,438648	-16,010361	0,510432	0,221051	-0,253956	-0,811833	-8,438648	-16,010361	0,510432
09:48:49,72	0,524972	3,437983	-0,063990	0,687016	0,266970	-0,210012	0,212585	-0,255362	-0,811743	11,531854	0,880091	0,551956	-0,505513	-3,008336	-1,867761	-23,262741	12,142588	13,140984	0,212585	-0,255362	-0,811743	-8,514086	-15,807870	0,551956	0,212585	-0,255362	-0,811743	-8,514086	-15,807870	0,551956
09:48:49,77	0,524972	3,437983	-0,063990	0,687016	0,266970	-0,210012	0,217955	-0,250586	-0,811617	11,314549	1,140564	0,505101	-0,508458	-3,014379	-1,866774	-23,266232	12,099398	13,133592	0,217955	-0,250586	-0,811617	-8,356416	-15,968867	0,505101	0,217955	-0,250586	-0,811617	-8,356416	-15,968867	0,505101
09:48:49,82	0,524972	3,437983	-0,063990	0,687016	0,266970	-0,210012	0,224660	-0,251056	-0,810630	11,299863	1,507817	0,497710	-0,505959	-3,015595	-1,865439	-23,253109	12,115568	13,165716	0,224660	-0,251056	-0,810630	-8,408031	-16,127990	0,497710	0,224660	-0,251056	-0,810630	-8,408031	-16,127990	0,497710
09:48:49,87	0,524972	3,437983	-0,063990	0,687016	0,266970	-0,210012	0,224464	-0,253828	-0,809295	11,464583	1,500904	0,529833	-0,503479	-3,011595	-1,868354	-23,190799	12,141936	13,146912	0,224464	-0,253828	-0,809295	-8,460930	-16,119516	0,529833	0,224464	-0,253828	-0,809295	-8,460930	-16,119516	0,529833
09:48:49,92	0,524972	3,437983	-0,063990	0,687016	0,266970	-0,210012	0,219760	-0,253976	-0,812210	11,526251	1,297077	0,511030	-0,502972	-3,016917	-1,865244	-23,237385	12,107261	13,143686	0,219760	-0,253976	-0,812210	-8,410852	-15,954083	0,511030	0,219760	-0,253976	-0,812210	-8,410852	-15,954083	0,511030
09:48:49,97	0,524972	3,437983	-0,063990	0,687016	0,266970	-0,210012	0,224115	-0,257076	-0,809100	11,634123	1,500530	0,507804	-0,499370	-3,014310	-1,864841	-23,220387	12,172374	13,160897	0,224115	-0,257076	-0,809100	-8,546321	-16,092497	0,507804	0,224115	-0,257076	-0,809100	-8,546321	-16,092497	0,507804
09:48:50,02	0,524972	3,437983	-0,063990	0,687016	0,266970	-0,210012	0,220056	-0,258892	-0,808697	11,793458	1,271631	0,525015	-0,498278	-3,017055	-1,865999	-23,226658	12,060188	13,157853	0,220056	-0,258892	-0,808697	-8,529564	-16,002772	0,525015	0,220056	-0,258892	-0,808697	-8,529564	-16,002772	0,525015
09:48:50,07	0,524972	3,437983	-0,063990	0,687016	0,266970	-0,210012	0,221888	-0,261210	-0,809855	11,813721	1,417548	0,521971	-0,503009	-3,016840	-1,866393	-23,248533	12,107280	13,173576	0,221888	-0,261210	-0,809855	-8,691292	-16,000653	0,521971	0,221888	-0,261210	-0,809855	-8,691292	-16,000653	0,521971
09:48:50,12	0,524972	3,437983	-0,063990	0,687016	0,266970	-0,210012	0,224067	-0,257006	-0,810249	11,624920	1,488383	0,537694	-0,507720	-3,014479	-1,867601	-23,237410	12,089261	13,134395	0,224067	-0,257006	-0,810249	-8,550022	-16,100895	0,537694	0,224067	-0,257006	-0,810249	-8,550022	-16,100895	0,537694
09:48:50,17	0,524972	3,437983	-0,063990	0,687016	0,266970	-0,210012	0,224377	-0,251745	-0,811457	11,341342	1,523154	0,498512	-0,504218	-3,016957	-1,865248	-23,265891	12,102854	13,158154	0,224377	-0,251745	-0,811457	-8,420667	-16,090474	0,498512	0,224377	-0,251745	-0,811457	-8,420667	-16,090474	0,498512
09:48:50,22	0,524972	3,437983	-0,063990	0,687016	0,266970	-0,210012	0,224773	-0,256017	-0,809104	11,560994	1,512275	0,522272	-0,501832	-3,017586	-1,866027	-23,251773	12,095507	13,139187	0,224773	-0,256017	-0,809104	-8,536333	-16,132424	0,522272	0,224773	-0,256017	-0,809104	-8,536333	-16,132424	0,522272
09:48:50,27	0,524972	3,437983	-0,063990	0,687016	0,266970	-0,210012	0,224124	-0,258398	-0,809883	11,685493	1,494423	0,503304	-0,498582	-3,013827	-1,864472	-23,240385	12,098654	13,147823	0,224124	-0,258398	-0,809883	-8,598727	-16,099324	0,503304	0,224124	-0,258398	-0,809883	-8,598727	-16,099324	0,503304
09:48:50,32	0,524972	3,437983	-0,063990	0,687016	0,266970	-0,210012	0,219244	-0,259333	-0,808328	11,742529	1,248956	0,511940	-0,498844	-3,010175	-1,867946	-23,212844	12,124050	13,186090	0,219244	-0,259333	-0,808328	-8,615084	-15,961717	0,511940	0,219244	-0,259333	-0,808328	-8,615084	-15,961717	0,511940
09:48:50,37	0,524972	3,437983	-0,063990	0,687016	0,266970	-0,210012	0,216213	-0,257280	-0,811802	11,671580	1,102471	0,550208	-0,498527	-3,008264	-1,864795	-23,210587	12,136182	13,163881	0,216213	-0,257280	-0,811802	-8,524938	-15,870229	0,550208	0,216213	-0,257280	-0,811802	-8,524938	-15,870229	0,550208
09:48:50,42	0,524972	3,437983	-0,063990	0,687016	0,266970	-0,210012	0,214400	-0,256599	-0,808651	11,647782	1,004073	0,527999	-0,505444	-3,010274	-1,864901	-23,275047	12,111002	13,149388	0,214400	-0,256599	-0,808651	-8,495245	-15,826290	0,527999	0,214400	-0,256599	-0,808651	-8,495245	-15,826290	0,527999
09:48:50,47	0,524972	3,437983	-0,063990	0,687016	0,266970	-0,210012	0,219598	-0,251614	-0,808757	11,334507	1,231168	0,513505	-0,500776	-3,009952	-1,866413	-23,222902	12,116423	13,167758	0,219598	-0,251614	-0,808757	-8,417168	-16,007288	0,513505	0,219598	-0,251614	-0,808757	-8,417168	-16,007288	0,513505
09:48:50,52	0,524972	3,437983	-0,063990	0,687016	0,266970	-0,210012	0,216985	-0,255495	-0,810269	11,567121	1,137724	0,531876	-0,506526	-3,011362	-1,863247	-23,295049	12,136448	13,117560	0,216985	-0,255495	-0,810269	-8,489267	-15,895586	0,531876	0,216985	-0,255495	-0,810269	-8,489267	-15,895586	0,531876
09:48:50,57	0,524972	3,437983	-0,063990	0,687016	0,266970	-0,210012	0,221082	-0,251220	-0,807103	11,326095	1,278271	0,481678	-0,507764	-3,010698	-1,866070	-23,271516	12,150743	13,146026	0,221082	-0,251220	-0,807103	-8,394712	-16,076649	0,481678	0,221082	-0,251220	-0,807103	-8,394712	-16,076649	0,481678
09:48:50,62	0,524972	3,437983	-0,063990	0,687016	0,266970	-0,210012	0,221126	-0,249816	-0,809926	11,277228	1,293803	0,510144	-0,504739	-3,011681	-1,864869	-23,236389	12,147359	13,159739	0,221126	-0,249816	-0,809926	-8,333358	-16,064588	0,510144	0,221126	-0,249816	-0,809926	-8,333358	-16,064588	0,510144
09:48:50,67	0,524972	3,437983	-0,063990	0,687016	0,266970	-0,210012	0,220465	-0,252927	-0,808724	11,453638	1,291518	0,523856	-0,499091	-3,010253	-1,863184	-23,252630	12,135860	13,166968	0,220465	-0,252927	-0,808724	-8,401169	-16,014946	0,523856	0,220465	-0,252927	-0,808724	-8,401169	-16,014946	0,523856
09:48:50,72	0,524972	3,437983	-0,063990	0,687016	0,266970	-0,210012	0,216404	-0,257105	-0,807040	11,652784	1,072041	0,531086	-0,508290	-3,011429	-1,865657	-23,229203	12,108019	13,148618	0,216404	-0,257105	-0,807040	-8,529950	-15,915649	0,531086	0,216404	-0,257105	-0,807040	-8,529950	-15,915649	0,531086
09:48:50,77	0,524972	3,437983	-0,063990	0,687016	0,266970	-0,210012	0,222021	-0,249726	-0,809513	11,256699	1,398354	0,512735	-0,507702	-3,016313	-1,862140	-23,257192	12,134969	13,161541	0,222021	-0,249726	-0,809513	-8,346813	-16,030302	0,512735	0,222021	-0,249726	-0,809513	-8,346813	-16,030302	0,512735
09:48:50,83	0,524972	3,437983	-0,063990	0,687016	0,266970	-0,210012	0,225957	-0,252678	-0,805996	11,419528	1,565303	0,525659	-0,505384	-3,010750	-1,867246	-23,254679	12,130363	13,117249	0,225957	-0,252678	-0,805996	-8,415686	-16,172315	0,525659	0,225957	-0,252678	-0,805996	-8,415686	-16,172315	0,525659
09:48:50,88	0,524972	3,437983	-0,063990	0,687016	0,266970	-0,210012	0,219981	-0,251904	-0,811102	11,376528	1,259029	0,481367	-0,500098	-3,016547	-1,866010	-23,258488	12,087575	13,168516	0,219981	-0,251904	-0,811102	-8,397898	-16,009473	0,481367	0,219981	-0,251904	-0,811102	-8,397898	-16,009473	0,481367
09:48:50,93	0,524972	3,437983	-0,063990	0,687016	0,266970	-0,210012	0,222358	-0,259380	-0,809866	11,726331	1,400741	0,532633	-0,499745	-3,027098	-1,859500	-23,617079	11,904886	13,194800	0,222358	-0,259380	-0,809866	-8,634978	-16,054373	0,532633	0,222358	-0,259380	-0,809866	-8,634978	-16,054373	0,532633
09:48:50,98	0,524972	3,437983	-0,063990	0,687016	0,266970	-0,210012	0,209582	-0,522918	-0,703487	11,676516	1,069047	1,121039	-0,265480	-3,137252	-1,759631	-29,847301	0,010106	13,756921	0,209582	-0,522918	-0,703487	-29,372534	-15,383151	1,121039	0,209582	-0,522918	-0,703487	-29,372534	-15,383151	1,121039
09:48:51,03	0,524972	3,437983	-0,063990	0,687016	0,266970	-0,210012	0,209582	-0,522918	-0,703487	11,676516	1,069047	1,121039	-0,540509	-2,992987	-1,659499	-22,565964	14,938623	13,113886	0,209582	-0,522918	-0,703487	-29,372534	-15,383151	1,121039	0,209582	-0,522918	-0,703487	-29,372534	-15,383151	1,121039
09:48:51,08	0,524972	3,437983	-0,063990	0,687016	0,266970	-0,210012	0,222160	-0,212603	-0,603355	12,109267	0,564646	0,478003	-0,545412	-2,979146	-1,862887	-21,203697	14,737398	13,019753	0,222160	-0,212603	-0,603355	-4,580046	-16,874898	0,478003	0,222160	-0,212603	-0,603355	-4,580046	-16,874898	0,478003
09:48:51,13	0,525009	3,437951	-0,063993	0,736996	0,266984	-0,210047	0,237483	-0,243938	-0,891605	11,879103	1,457400	0,496614	-0,521034	-3,021925	-1,947749	-23,412661	13,280207	13,132496	0,237483	-0,243938	-0,891605	-7,269999	-17,185015	0,496614	0,237483	-0,243938	-0,891605	-7,269999	-17,185015	0,496614
09:48:51,18	0,525009	3,437951	-0,063993	0,736996	0,266984	-0,210047	0,237483	-0,243938	-0,891605	11,879103	1,457400	0,496614	-0,515096	-3,023365	-1,950036	-23,397195	13,312231	13,164638	0,237483	-0,243938	-0,891605	-7,269999	-17,185015	0,496614	0,237483	-0,243938	-0,891605	-7,269999	-17,185015	0,496614
09:48:51,23	0,525009	3,437951	-0,063993	0,736996	0,266984	-0,210047	0,235761	-0,249801	-0,893892	12,219442	1,365230	0,528755	-0,515036	-3,027642	-1,947702	-23,382348	13,293018	13,132754	0,235761	-0,249801	-0,893892	-7,389900	-17,141997	0,528755	0,235761	-0,249801	-0,893892	-7,389900	-17,141997	0,528755
09:48:51,28	0,525009	3,437951	-0,063993	0,736996	0,266984	-0,210047	0,239435	-0,251991	-0,891558	12,324117	1,578776	0,496872	-0,513382	-3,025920	-1,948475	-23,419979	13,278562	13,167606	0,239435	-0,251991	-0,891558	-7,457156	-17,216910	0,496872	0,239435	-0,251991	-0,891558	-7,457156	-17,216910	0,496872
09:48:51,33	0,525009	3,437951	-0,063993	0,736996	0,266984	-0,210047	0,237117	-0,252562	-0,892331	12,322491	1,432872	0,531724	-0,514728	-3,021887	-1,946674	-23,471965	13,223687	13,165652	0,237117	-0,252562	-0,892331	-7,503631	-17,180841	0,531724	0,237117	-0,252562	-0,892331	-7,503631	-17,180841	0,531724
09:48:51,38	0,525009	3,437951	-0,063993	0,736996	0,266984	-0,210047	0,234297	-0,249380	-0,890530	12,083507	1,268637	0,529770	-0,513495	-3,024088	-1,949713	-23,462341	13,249161	13,109963	0,234297	-0,249380	-0,890530	-7,492821	-17,123689	0,529770	0,234297	-0,249380	-0,890530	-7,492821	-17,123689	0,529770
09:48:51,43	0,525009	3,437951	-0,063993	0,736996	0,266984	-0,210047	0,235588	-0,251548	-0,893569	12,223124	1,331337	0,474081	-0,503452	-3,023226	-1,946588	-23,552311	12,770440	13,168193	0,235588	-0,251548	-0,893569	-7,523405	-17,162288	0,474081	0,235588	-0,251548	-0,893569	-7,523405	-17,162288	0,474081
09:48:51,48	0,525009	3,437951	-0,063993	0,736996	0,266984	-0,210047	0,229819	-0,259815	-0,890444	12,193434	1,192838	0,532310	-0,290430	-3,184625	-1,848004	-32,239994	1,193630	13,789181	0,229819	-0,259815	-0,890444	-8,202047	-16,847988	0,532310	0,229819	-0,259815	-0,890444	-8,202047	-16,847988	0,532310
09:48:51,53	0,525009	3,437951	-0,063993	0,736996	0,266984	-0,210047	0,263083	-0,524996	-0,791860	11,613216	1,187219	1,153299	-0,537117	-2,985391	-1,733730	-21,610641	14,840264	13,099347	0,263083	-0,524996	-0,791860	-29,599001	-19,464829	1,153299	0,263083	-0,524996	-0,791860	-29,599001	-19,464829	1,153299
09:48:51,58	0,525009	3,437951	-0,063993	0,736996	0,266984	-0,210047	0,213885	-0,211743	-0,677586	12,457031	1,010896	0,463464	-0,545456	-2,976172	-1,994042	-20,412858	15,130499	13,031780	0,213885	-0,211743	-0,677586	-4,164778	-15,779116	0,463464	0,213885	-0,211743	-0,677586	-4,164778	-15,779116	0,463464
09:48:51,63	0,524989	3,437944	-0,063991	0,787015	0,266993	-0,210009	0,210071	-0,199911	-0,937898	12,692027	1,704755	0,395898	-0,514238	-3,023303	-2,102471	-22,655746	13,171542	13,143676	0,210071	-0,199911	-0,937898	-3,000996	-14,785850	0,395898	0,210071	-0,199911	-0,937898	-3,000996	-14,785850	0,395898
09:48:51,68	0,524989	3,437944	-0,063991	0,787015	0,266993	-0,210009	0,235279	-0,250513	-1,046327	12,505369	2,052616	0,507793	-0,504762	-3,022665	-2,103989	-22,607603	13,116213	13,148910	0,235279	-0,250513	-1,046327	-7,159893	-16,416763	0,507793	0,235279	-0,250513	-1,046327	-7,159893	-16,416763	0,507793
09:48:51,73	0,524989	3,437944	-0,063991	0,787015	0,266993	-0,210009	0,229988	-0,258400	-1,047845	12,891657	1,846877	0,513027	-0,503578	-3,025884	-2,103186	-22,616748	13,127383	13,167980	0,229988	-0,258400	-1,047845	-7,392748	-16,207211	0,513027	0,229988	-0,258400	-1,047845	-7,392748	-16,207211	0,513027
09:48:51,78	0,524989	3,437944	-0,063991	0,787015	0,266993	-0,210009	0,232184	-0,261034	-1,047042	13,033749	1,947554	0,532098	-0,503885	-3,021385	-2,103545	-22,646134	13,099362	13,165795	0,232184	-0,261034	-1,047042	-7,457459	-16,278905	0,532098	0,232184	-0,261034	-1,047042	-7,457459	-16,278905	0,532098
09:48:51,83	0,524989	3,437944	-0,063991	0,787015	0,266993	-0,210009	0,228441	-0,258519	-1,047401	12,863985	1,741457	0,529913	-0,505786	-3,021883	-2,102873	-22,624878	13,121750	13,185670	0,228441	-0,258519	-1,047401	-7,429760	-16,191142	0,529913	0,228441	-0,258519	-1,047401	-7,429760	-16,191142	0,529913
09:48:51,88	0,524989	3,437944	-0,063991	0,787015	0,266993	-0,210009	0,229823	-0,257122	-1,046729	12,821353	1,820535	0,549788	-0,504222	-3,026881	-2,100476	-22,626319	13,055544	13,154179	0,229823	-0,257122	-1,046729	-7,362720	-16,220551	0,549788	0,229823	-0,257122	-1,046729	-7,362720	-16,220551	0,549788
09:48:51,93	0,524989	3,437944	-0,063991	0,787015	0,266993	-0,210009	0,233369	-0,260976	-1,044332	12,963697	2,036800	0,518297	-0,511471	-3,025038	-2,100508	-22,702791	13,058032	13,183155	0,233369	-0,260976	-1,044332	-7,522904	-16,282673	0,518297	0,233369	-0,260976	-1,044332	-7,522904	-16,282673	0,518297
09:48:51,98	0,524989	3,437944	-0,063991	0,787015	0,266993	-0,210009	0,235398	-0,253776	-1,044364	12,553248	2,074807	0,547273	-0,503494	-3,023836	-2,101765	-22,702204	13,104156	13,183315	0,235398	-0,253776	-1,044364	-7,368202	-16,403897	0,547273	0,235398	-0,253776	-1,044364	-7,368202	-16,403897	0,547273
09:48:52,03	0,524989	3,437944	-0,063991	0,787015	0,266993	-0,210009	0,230368	-0,260084	-1,045621	12,921456	1,790728	0,547433	-0,502477	-3,023035	-2,098690	-22,681687	13,076789	13,170557	0,230368	-0,260084	-1,045621	-7,495103	-16,293174	0,547433	0,230368	-0,260084	-1,045621	-7,495103	-16,293174	0,547433
09:48:52,08	0,524989	3,437944	-0,063991	0,787015	0,266993	-0,210009	0,229167	-0,260564	-1,042546	12,932980	1,759698	0,534674	-0,504990	-3,021000	-2,099813	-22,688879	13,053927	13,204769	0,229167	-0,260564	-1,042546	-7,521267	-16,229880	0,534674	0,229167	-0,260564	-1,042546	-7,521267	-16,229880	0,534674
09:48:52,13	0,524989	3,437944	-0,063991	0,787015	0,266993	-0,210009	0,228660	-0,257370	-1,043669	12,743537	1,738572	0,568887	-0,503461	-3,023240	-2,102265	-22,677979	13,075670	13,152270	0,228660	-0,257370	-1,043669	-7,460041	-16,211261	0,568887	0,228660	-0,257370	-1,043669	-7,460041	-16,211261	0,568887
09:48:52,18	0,524989	3,437944	-0,063991	0,787015	0,266993	-0,210009	0,229835	-0,259814	-1,046121	12,894886	1,798242	0,516388	-0,501255	-3,017738	-2,100770	-22,660208	13,077757	13,219063	0,229835	-0,259814	-1,046121	-7,500518	-16,243831	0,516388	0,229835	-0,259814	-1,046121	-7,500518	-16,243831	0,516388
09:48:52,23	0,524989	3,437944	-0,063991	0,787015	0,266993	-0,210009	0,223968	-0,258974	-1,044626	12,861890	1,507466	0,583180	-0,504945	-3,021064	-2,100497	-22,673651	13,067665	13,189721	0,223968	-0,258974	-1,044626	-7,467560	-16,073989	0,583180	0,223968	-0,258974	-1,044626	-7,467560	-16,073989	0,583180
09:48:52,28	0,524989	3,437944	-0,063991	0,787015	0,266993	-0,210009	0,228693	-0,257441	-1,044353	12,766708	1,746613	0,553838	-0,504892	-3,023141	-2,099703	-22,654714	13,064550	13,188644	0,228693	-0,257441	-1,044353	-7,442396	-16,205819	0,553838	0,228693	-0,257441	-1,044353	-7,442396	-16,205819	0,553838
09:48:52,33	0,524989	3,437944	-0,063991	0,787015	0,266993	-0,210009	0,230465	-0,258525	-1,043559	12,829877	1,856692	0,552762	-0,504373	-3,021484	-2,099319	-22,641512	13,071979	13,182388	0,230465	-0,258525	-1,043559	-7,464366	-16,234809	0,552762	0,230465	-0,258525	-1,043559	-7,464366	-16,234809	0,552762
09:48:52,38	0,524989	3,437944	-0,063991	0,787015	0,266993	-0,210009	0,228771	-0,258146	-1,043175	12,823193	1,776323	0,546506	-0,505615	-3,027679	-2,098369	-22,655013	13,021021	13,128712	0,228771	-0,258146	-1,043175	-7,441282	-16,182199	0,546506	0,228771	-0,258146	-1,043175	-7,441282	-16,182199	0,546506
09:48:52,44	0,524989	3,437944	-0,063991	0,787015	0,266993	-0,210009	0,234756	-0,260168	-1,042225	12,877458	2,101351	0,492830	-0,509051	-3,032671	-2,094638	-22,697582	13,038322	13,183030	0,234756	-0,260168	-1,042225	-7,545748	-16,327025	0,492830	0,234756	-0,260168	-1,042225	-7,545748	-16,327025	0,492830
09:48:52,49	0,524989	3,437944	-0,063991	0,787015	0,266993	-0,210009	0,240798	-0,259689	-1,038494	12,846216	2,369974	0,547147	-0,505526	-3,023284	-2,100132	-22,660514	13,005489	13,138491	0,240798	-0,259689	-1,038494	-7,539340	-16,532632	0,547147	0,240798	-0,259689	-1,038494	-7,539340	-16,532632	0,547147
09:48:52,54	0,524989	3,437944	-0,063991	0,787015	0,266993	-0,210009	0,230906	-0,258048	-1,043988	12,751001	1,904116	0,502608	-0,506143	-3,028853	-2,100116	-22,691669	13,018204	13,147966	0,230906	-0,258048	-1,043988	-7,505761	-16,221979	0,502608	0,230906	-0,258048	-1,043988	-7,505761	-16,221979	0,502608
09:48:52,59	0,524989	3,437944	-0,063991	0,787015	0,266993	-0,210009	0,236037	-0,260298	-1,043972	12,863446	2,137623	0,512084	-0,509013	-3,028204	-2,098543	-22,677655	13,083343	13,172777	0,236037	-0,260298	-1,043972	-7,569959	-16,391307	0,512084	0,236037	-0,260298	-1,043972	-7,569959	-16,391307	0,512084
09:48:52,64	0,524989	3,437944	-0,063991	0,787015	0,266993	-0,210009	0,236911	-0,257488	-1,042399	12,780752	2,162605	0,536895	-0,509314	-3,019976	-2,098046	-22,658049	13,080436	13,181424	0,236911	-0,257488	-1,042399	-7,432078	-16,434885	0,536895	0,236911	-0,257488	-1,042399	-7,432078	-16,434885	0,536895
09:48:52,69	0,524989	3,437944	-0,063991	0,787015	0,266993	-0,210009	0,229935	-0,253113	-1,041902	12,560517	1,818327	0,545541	-0,505549	-3,018735	-2,097433	-22,691188	13,086424	13,154962	0,229935	-0,253113	-1,041902	-7,308845	-16,231608	0,545541	0,229935	-0,253113	-1,041902	-7,308845	-16,231608	0,545541
09:48:52,74	0,524989	3,437944	-0,063991	0,787015	0,266993	-0,210009	0,226978	-0,255753	-1,041289	12,686432	1,632864	0,519080	-0,509187	-3,019442	-2,100543	-22,728479	13,076343	13,180407	0,226978	-0,255753	-1,041289	-7,390197	-16,184937	0,519080	0,226978	-0,255753	-1,041289	-7,390197	-16,184937	0,519080
09:48:52,79	0,524989	3,437944	-0,063991	0,787015	0,266993	-0,210009	0,229409	-0,252957	-1,044399	12,513633	1,732022	0,544525	-0,515277	-3,023720	-2,098865	-22,700966	13,084094	13,184932	0,229409	-0,252957	-1,044399	-7,343464	-16,276614	0,544525	0,229409	-0,252957	-1,044399	-7,343464	-16,276614	0,544525
09:48:52,84	0,524989	3,437944	-0,063991	0,787015	0,266993	-0,210009	0,236160	-0,249821	-1,042720	12,371045	2,103001	0,549049	-0,513795	-3,028139	-2,098337	-22,692641	13,045354	13,207110	0,236160	-0,249821	-1,042720	-7,239899	-16,435552	0,549049	0,236160	-0,249821	-1,042720	-7,239899	-16,435552	0,549049
09:48:52,89	0,524989	3,437944	-0,063991	0,787015	0,266993	-0,210009	0,239245	-0,253314	-1,042192	12,523307	2,289999	0,571228	-0,507895	-3,027735	-2,103709	-22,684062	13,047061	13,156918	0,239245	-0,253314	-1,042192	-7,361857	-16,490723	0,571228	0,239245	-0,253314	-1,042192	-7,361857	-16,490723	0,571228
09:48:52,94	0,524989	3,437944	-0,063991	0,787015	0,266993	-0,210009	0,235945	-0,258221	-1,047565	12,784240	2,125004	0,521035	-0,503132	-3,027452	-2,096592	-22,679966	13,073160	13,177261	0,235945	-0,258221	-1,047565	-7,486126	-16,396712	0,521035	0,235945	-0,258221	-1,047565	-7,486126	-16,396712	0,521035
09:48:52,99	0,524989	3,437944	-0,063991	0,787015	0,266993	-0,210009	0,233319	-0,262205	-1,040448	13,016067	1,978929	0,541378	-0,505329	-3,023683	-2,097707	-22,646749	13,090037	13,165397	0,233319	-0,262205	-1,040448	-7,567055	-16,336615	0,541378	0,233319	-0,262205	-1,040448	-7,567055	-16,336615	0,541378
09:48:53,04	0,524989	3,437944	-0,063991	0,787015	0,266993	-0,210009	0,231153	-0,258418	-1,041563	12,850341	1,886642	0,529515	-0,501223	-3,019913	-2,096188	-22,588863	13,058303	13,181896	0,231153	-0,258418	-1,041563	-7,435462	-16,258897	0,529515	0,231153	-0,258418	-1,041563	-7,435462	-16,258897	0,529515
09:48:53,09	0,524989	3,437944	-0,063991	0,787015	0,266993	-0,210009	0,225836	-0,260089	-1,040044	12,938698	1,676121	0,546014	-0,505441	-3,028147	-2,095837	-22,671657	13,090213	13,142844	0,225836	-0,260089	-1,040044	-7,478285	-16,051980	0,546014	0,225836	-0,260089	-1,040044	-7,478285	-16,051980	0,546014
09:48:53,14	0,524989	3,437944	-0,063991	0,787015	0,266993	-0,210009	0,235075	-0,260552	-1,039693	12,949025	2,068915	0,506962	-0,505500	-3,026115	-2,097780	-22,656265	12,995993	13,145986	0,235075	-0,260552	-1,039693	-7,504323	-16,384482	0,506962	0,235075	-0,260552	-1,039693	-7,504323	-16,384482	0,506962
09:48:53,19	0,524989	3,437944	-0,063991	0,787015	0,266993	-0,210009	0,233345	-0,259486	-1,041636	12,819676	2,039385	0,510104	-0,501877	-3,024084	-2,095436	-22,638981	13,069287	13,155733	0,233345	-0,259486	-1,041636	-7,549967	-16,278192	0,510104	0,233345	-0,259486	-1,041636	-7,549967	-16,278192	0,510104
09:48:53,24	0,524989	3,437944	-0,063991	0,787015	0,266993	-0,210009	0,229775	-0,261607	-1,039292	13,002107	1,832051	0,519851	-0,507315	-3,029591	-2,098131	-22,689404	13,020423	13,199790	0,229775	-0,261607	-1,039292	-7,534069	-16,205258	0,519851	0,229775	-0,261607	-1,039292	-7,534069	-16,205258	0,519851
09:48:53,29	0,524989	3,437944	-0,063991	0,787015	0,266993	-0,210009	0,237263	-0,259652	-1,041987	12,832883	2,202227	0,563908	-0,506518	-3,022836	-2,095965	-22,732334	13,056651	13,172143	0,237263	-0,259652	-1,041987	-7,549772	-16,422943	0,563908	0,237263	-0,259652	-1,041987	-7,549772	-16,422943	0,563908
09:48:53,34	0,524989	3,437944	-0,063991	0,787015	0,266993	-0,210009	0,231015	-0,256964	-1,039821	12,703049	1,822005	0,536260	-0,509658	-3,023456	-2,097402	-22,684093	13,056561	13,171884	0,231015	-0,256964	-1,039821	-7,468648	-16,312647	0,536260	0,231015	-0,256964	-1,039821	-7,468648	-16,312647	0,536260
09:48:53,39	0,524989	3,437944	-0,063991	0,787015	0,266993	-0,210009	0,233121	-0,254555	-1,041258	12,601826	1,973340	0,536002	-0,506067	-3,019379	-2,096257	-22,654159	13,059911	13,143141	0,233121	-0,254555	-1,041258	-7,380767	-16,326633	0,536002	0,233121	-0,254555	-1,041258	-7,380767	-16,326633	0,536002
09:48:53,44	0,524989	3,437944	-0,063991	0,787015	0,266993	-0,210009	0,231115	-0,258906	-1,040855	12,848082	1,881119	0,531823	-0,507325	-3,026232	-2,096620	-22,696642	13,033195	13,165935	0,231115	-0,258906	-1,040855	-7,476020	-16,261423	0,531823	0,231115	-0,258906	-1,040855	-7,476020	-16,261423	0,531823
09:48:53,49	0,524989	3,437944	-0,063991	0,787015	0,266993	-0,210009	0,231115	-0,258906	-1,040855	12,848082	1,881119	0,531823	-0,505442	-3,021167	-2,097726	-22,677570	13,049381	13,172853	0,231115	-0,258906	-1,040855	-7,476020	-16,261423	0,531823	0,231115	-0,258906	-1,040855	-7,476020	-16,261423	0,531823
09:48:53,54	0,524989	3,437944	-0,063991	0,787015	0,266993	-0,210009	0,229031	-0,257062	-1,041582	12,729226	1,769912	0,536970	-0,512622	-3,022905	-2,100514	-22,693170	13,082651	13,183966	0,229031	-0,257062	-1,041582	-7,450155	-16,209015	0,536970	0,229031	-0,257062	-1,041582	-7,450155	-16,209015	0,536970
09:48:53,59	0,524989	3,437944	-0,063991	0,787015	0,266993	-0,210009	0,234126	-0,251713	-1,044369	12,472074	2,004715	0,548084	-0,512019	-3,020842	-2,093168	-22,700280	13,083276	13,146084	0,234126	-0,251713	-1,044369	-7,287386	-16,374182	0,548084	0,234126	-0,251713	-1,044369	-7,287386	-16,374182	0,548084
09:48:53,64	0,524989	3,437944	-0,063991	0,787015	0,266993	-0,210009	0,232038	-0,251203	-1,037024	12,442563	1,889658	0,510202	-0,509627	-3,023279	-2,095484	-22,688977	13,092232	13,142870	0,232038	-0,251203	-1,037024	-7,276897	-16,325314	0,510202	0,232038	-0,251203	-1,037024	-7,276897	-16,325314	0,510202
09:48:53,69	0,524989	3,437944	-0,063991	0,787015	0,266993	-0,210009	0,232953	-0,254494	-1,039340	12,627088	1,942539	0,506988	-0,507236	-3,022394	-2,098565	-22,662601	13,094529	13,164473	0,232953	-0,254494	-1,039340	-7,350693	-16,344247	0,506988	0,232953	-0,254494	-1,039340	-7,350693	-16,344247	0,506988
09:48:53,74	0,524989	3,437944	-0,063991	0,787015	0,266993	-0,210009	0,230991	-0,256122	-1,042421	12,726940	1,862208	0,528591	-0,503792	-3,022468	-2,097799	-22,696867	13,065744	13,164021	0,230991	-0,256122	-1,042421	-7,378668	-16,270559	0,528591	0,230991	-0,256122	-1,042421	-7,378668	-16,270559	0,528591
09:48:53,79	0,524989	3,437944	-0,063991	0,787015	0,266993	-0,210009	0,229333	-0,259141	-1,041655	12,841853	1,760712	0,528139	-0,509359	-3,020092	-2,096426	-22,677358	13,069702	13,192381	0,229333	-0,259141	-1,041655	-7,500725	-16,241906	0,528139	0,229333	-0,259141	-1,041655	-7,500725	-16,241906	0,528139
09:48:53,84	0,524989	3,437944	-0,063991	0,787015	0,266993	-0,210009	0,230058	-0,253132	-1,040282	12,542549	1,813347	0,556498	-0,510304	-3,023003	-2,095867	-22,692831	12,994331	13,154467	0,230058	-0,253132	-1,040282	-7,328296	-16,246212	0,556498	0,230058	-0,253132	-1,040282	-7,328296	-16,246212	0,556498
09:48:53,89	0,524989	3,437944	-0,063991	0,787015	0,266993	-0,210009	0,239997	-0,256330	-1,040284	12,673872	2,329836	0,509409	-0,511559	-3,030298	-2,096428	-22,695148	13,039575	13,145292	0,239997	-0,256330	-1,040284	-7,448035	-16,509941	0,509409	0,239997	-0,256330	-1,040284	-7,448035	-16,509941	0,509409
09:48:53,94	0,524989	3,437944	-0,063991	0,787015	0,266993	-0,210009	0,239997	-0,256330	-1,040284	12,673872	2,329836	0,509409	-0,513214	-3,027740	-2,096996	-22,697733	13,037016	13,184437	0,239997	-0,256330	-1,040284	-7,448035	-16,509941	0,509409	0,239997	-0,256330	-1,040284	-7,448035	-16,509941	0,509409
09:48:53,99	0,524989	3,437944	-0,063991	0,787015	0,266993	-0,210009	0,238609	-0,253618	-1,040852	12,529335	2,256681	0,548554	-0,512355	-3,024827	-2,095480	-22,712742	13,050730	13,158040	0,238609	-0,253618	-1,040852	-7,379674	-16,474108	0,548554	0,238609	-0,253618	-1,040852	-7,379674	-16,474108	0,548554
09:48:54,04	0,524989	3,437944	-0,063991	0,787015	0,266993	-0,210009	0,235657	-0,252905	-1,039336	12,496641	2,083337	0,522157	-0,502638	-3,021334	-2,096665	-22,702752	13,040914	13,129048	0,235657	-0,252905	-1,039336	-7,356410	-16,415743	0,522157	0,235657	-0,252905	-1,039336	-7,356410	-16,415743	0,522157
09:48:54,09	0,524989	3,437944	-0,063991	0,787015	0,266993	-0,210009	0,227774	-0,259574	-1,040521	12,839909	1,686959	0,493166	-0,504234	-3,023439	-2,096992	-22,638987	13,084652	13,163320	0,227774	-0,259574	-1,040521	-7,536639	-16,193273	0,493166	0,227774	-0,259574	-1,040521	-7,536639	-16,193273	0,493166
09:48:54,14	0,524989	3,437944	-0,063991	0,787015	0,266993	-0,210009	0,230395	-0,259244	-1,040848	12,892517	1,856617	0,527438	-0,503944	-3,021973	-2,096120	-22,676454	13,056338	13,148000	0,230395	-0,259244	-1,040848	-7,458136	-16,229383	0,527438	0,230395	-0,259244	-1,040848	-7,458136	-16,229383	0,527438
09:48:54,19	0,524989	3,437944	-0,063991	0,787015	0,266993	-0,210009	0,228980	-0,258763	-1,039975	12,824233	1,764760	0,512117	-0,503746	-3,026640	-2,098150	-22,676140	13,043281	13,177226	0,228980	-0,258763	-1,039975	-7,488636	-16,210182	0,512117	0,228980	-0,258763	-1,039975	-7,488636	-16,210182	0,512117
09:48:54,24	0,524989	3,437944	-0,063991	0,787015	0,266993	-0,210009	0,232923	-0,261267	-1,042006	12,943313	1,976574	0,541344	-0,504288	-3,018997	-2,097408	-22,641190	13,051944	13,153508	0,232923	-0,261267	-1,042006	-7,566154	-16,307860	0,541344	0,232923	-0,261267	-1,042006	-7,566154	-16,307860	0,541344
09:48:54,29	0,524989	3,437944	-0,063991	0,787015	0,266993	-0,210009	0,226574	-0,256976	-1,041264	12,745160	1,672383	0,517626	-0,509325	-3,019578	-2,096456	-22,665423	13,069594	13,147941	0,226574	-0,256976	-1,041264	-7,427465	-16,113687	0,517626	0,226574	-0,256976	-1,041264	-7,427465	-16,113687	0,517626
09:48:54,34	0,524989	3,437944	-0,063991	0,787015	0,266993	-0,210009	0,229596	-0,252904	-1,040312	12,536603	1,799723	0,512059	-0,513001	-3,028849	-2,096901	-22,667157	13,017714	13,156670	0,229596	-0,252904	-1,040312	-7,316398	-16,223584	0,512059	0,229596	-0,252904	-1,040312	-7,316398	-16,223584	0,512059
09:48:54,39	0,524989	3,437944	-0,063991	0,787015	0,266993	-0,210009	0,239464	-0,254356	-1,040757	12,566308	2,337266	0,520787	-0,507761	-3,029091	-2,096607	-22,647403	13,065118	13,136873	0,239464	-0,254356	-1,040757	-7,400671	-16,460631	0,520787	0,239464	-0,254356	-1,040757	-7,400671	-16,460631	0,520787
09:48:54,44	0,524989	3,437944	-0,063991	0,787015	0,266993	-0,210009	0,237053	-0,259016	-1,040463	12,859522	2,205326	0,500991	-0,508993	-3,028947	-2,098152	-22,669628	13,076897	13,167298	0,237053	-0,259016	-1,040463	-7,473213	-16,403348	0,500991	0,237053	-0,259016	-1,040463	-7,473213	-16,403348	0,500991
09:48:54,49	0,524989	3,437944	-0,063991	0,787015	0,266993	-0,210009	0,237544	-0,257877	-1,042008	12,799374	2,205717	0,531416	-0,503683	-3,019184	-2,095438	-22,642214	13,075367	13,187063	0,237544	-0,257877	-1,042008	-7,443936	-16,441494	0,531416	0,237544	-0,257877	-1,042008	-7,443936	-16,441494	0,531416
09:48:54,54	0,524989	3,437944	-0,063991	0,787015	0,266993	-0,210009	0,226434	-0,257594	-1,039294	12,797039	1,652481	0,551181	-0,507825	-3,029463	-2,097879	-22,677562	13,071612	13,141733	0,226434	-0,257594	-1,039294	-7,424054	-16,122562	0,551181	0,226434	-0,257594	-1,039294	-7,424054	-16,122562	0,551181
09:48:54,59	0,524989	3,437944	-0,063991	0,787015	0,266993	-0,210009	0,237407	-0,259146	-1,041735	12,856831	2,194339	0,505850	-0,509830	-3,025914	-2,097092	-22,689632	13,074842	13,143680	0,237407	-0,259146	-1,041735	-7,486116	-16,442079	0,505850	0,237407	-0,259146	-1,041735	-7,486116	-16,442079	0,505850
09:48:54,64	0,524989	3,437944	-0,063991	0,787015	0,266993	-0,210009	0,235336	-0,255636	-1,040948	12,671070	2,074589	0,507798	-0,512004	-3,024850	-2,096244	-22,690331	13,067223	13,161283	0,235336	-0,255636	-1,040948	-7,396337	-16,399271	0,507798	0,235336	-0,255636	-1,040948	-7,396337	-16,399271	0,507798
09:48:54,69	0,524989	3,437944	-0,063991	0,787015	0,266993	-0,210009	0,235501	-0,253220	-1,040100	12,538527	2,086391	0,525400	-0,511642	-3,026965	-2,094511	-22,729491	13,043517	13,151141	0,235501	-0,253220	-1,040100	-7,339279	-16,400449	0,525400	0,235501	-0,253220	-1,040100	-7,339279	-16,400449	0,525400
09:48:54,74	0,524989	3,437944	-0,063991	0,787015	0,266993	-0,210009	0,237152	-0,254592	-1,038367	12,569723	2,150195	0,515258	-0,503790	-3,022683	-2,097030	-22,691947	13,043047	13,148209	0,237152	-0,254592	-1,038367	-7,415727	-16,466267	0,515258	0,237152	-0,254592	-1,038367	-7,415727	-16,466267	0,515258
09:48:54,79	0,524989	3,437944	-0,063991	0,787015	0,266993	-0,210009	0,229518	-0,259250	-1,040886	12,830326	1,785939	0,512326	-0,506350	-3,020160	-2,097718	-22,639835	13,045596	13,168293	0,229518	-0,259250	-1,040886	-7,520811	-16,231199	0,512326	0,229518	-0,259250	-1,040886	-7,520811	-16,231199	0,512326
09:48:54,84	0,524989	3,437944	-0,063991	0,787015	0,266993	-0,210009	0,228613	-0,255772	-1,041574	12,677731	1,782766	0,532411	-0,511571	-3,022428	-2,094477	-22,695081	13,091977	13,201456	0,228613	-0,255772	-1,041574	-7,400379	-16,163375	0,532411	0,228613	-0,255772	-1,041574	-7,400379	-16,163375	0,532411
09:48:54,89	0,524989	3,437944	-0,063991	0,787015	0,266993	-0,210009	0,233187	-0,252385	-1,038333	12,514148	1,949587	0,565573	-0,506759	-3,019198	-2,095117	-22,698482	13,043124	13,137428	0,233187	-0,252385	-1,038333	-7,298078	-16,355626	0,565573	0,233187	-0,252385	-1,038333	-7,298078	-16,355626	0,565573
09:48:54,94	0,524989	3,437944	-0,063991	0,787015	0,266993	-0,210009	0,227984	-0,254937	-1,038973	12,602845	1,700494	0,501546	-0,505022	-3,023388	-2,096645	-22,717799	13,041921	13,157577	0,227984	-0,254937	-1,038973	-7,409715	-16,196255	0,501546	0,227984	-0,254937	-1,038973	-7,409715	-16,196255	0,501546
09:48:54,99	0,524989	3,437944	-0,063991	0,787015	0,266993	-0,210009	0,230744	-0,258537	-1,040501	12,779316	1,827886	0,521694	-0,512639	-3,021184	-2,096662	-22,701923	13,066394	13,152373	0,230744	-0,258537	-1,040501	-7,515800	-16,285523	0,521694	0,230744	-0,258537	-1,040501	-7,515800	-16,285523	0,521694
09:48:55,04	0,524989	3,437944	-0,063991	0,787015	0,266993	-0,210009	0,232644	-0,250838	-1,040518	12,408134	1,928206	0,516491	-0,509581	-3,025821	-2,095445	-22,649177	13,024272	13,154427	0,232644	-0,250838	-1,040518	-7,282662	-16,334365	0,516491	0,232644	-0,250838	-1,040518	-7,282662	-16,334365	0,516491
09:48:55,09	0,524989	3,437944	-0,063991	0,787015	0,266993	-0,210009	0,235131	-0,255804	-1,039301	12,656270	2,124271	0,518545	-0,514556	-3,027195	-2,094991	-22,709100	13,028338	13,150199	0,235131	-0,255804	-1,039301	-7,424371	-16,333530	0,518545	0,235131	-0,255804	-1,039301	-7,424371	-16,333530	0,518545
09:48:55,14	0,524989	3,437944	-0,063991	0,787015	0,266993	-0,210009	0,238808	-0,252183	-1,038847	12,441531	2,261544	0,514317	-0,508509	-3,025329	-2,095835	-22,680845	12,986564	13,173420	0,238808	-0,252183	-1,038847	-7,354852	-16,484897	0,514317	0,238808	-0,252183	-1,038847	-7,354852	-16,484897	0,514317
09:48:55,19	0,524989	3,437944	-0,063991	0,787015	0,266993	-0,210009	0,234169	-0,256487	-1,039690	12,643295	2,065656	0,537538	-0,509646	-3,027857	-2,094324	-22,692273	13,024364	13,110271	0,234169	-0,256487	-1,039690	-7,490961	-16,316598	0,537538	0,234169	-0,256487	-1,039690	-7,490961	-16,316598	0,537538
09:48:55,24	0,524989	3,437944	-0,063991	0,787015	0,266993	-0,210009	0,236927	-0,256767	-1,038179	12,684837	2,180272	0,474389	-0,508466	-3,025914	-2,094302	-22,677788	13,009283	13,139189	0,236927	-0,256767	-1,038179	-7,471339	-16,418480	0,474389	0,236927	-0,256767	-1,038179	-7,471339	-16,418480	0,474389
09:48:55,29	0,524989	3,437944	-0,063991	0,787015	0,266993	-0,210009	0,234654	-0,256816	-1,038158	12,681608	2,082187	0,503306	-0,506089	-3,022055	-2,096657	-22,671974	13,056784	13,123686	0,234654	-0,256816	-1,038158	-7,478477	-16,338175	0,503306	0,234654	-0,256816	-1,038158	-7,478477	-16,338175	0,503306
09:48:55,34	0,524989	3,437944	-0,063991	0,787015	0,266993	-0,210009	0,230124	-0,256946	-1,040513	12,732370	1,827888	0,487804	-0,504441	-3,019752	-2,098192	-22,701287	13,026086	13,177861	0,230124	-0,256946	-1,040513	-7,437856	-16,236832	0,487804	0,230124	-0,256946	-1,040513	-7,437856	-16,236832	0,487804
09:48:55,39	0,524989	3,437944	-0,063991	0,787015	0,266993	-0,210009	0,227305	-0,257221	-1,042048	12,705441	1,671256	0,541979	-0,500666	-3,026715	-2,097740	-22,625696	13,072212	13,168216	0,227305	-0,257221	-1,042048	-7,486391	-16,172162	0,541979	0,227305	-0,257221	-1,042048	-7,486391	-16,172162	0,541979
09:48:55,44	0,524989	3,437944	-0,063991	0,787015	0,266993	-0,210009	0,231448	-0,263972	-1,041596	13,134220	1,929085	0,532334	-0,509083	-3,028486	-2,098940	-22,695711	13,041194	13,171800	0,231448	-0,263972	-1,041596	-7,587544	-16,239547	0,532334	0,231448	-0,263972	-1,041596	-7,587544	-16,239547	0,532334
09:48:55,49	0,524989	3,437944	-0,063991	0,787015	0,266993	-0,210009	0,237190	-0,257569	-1,042796	12,739397	2,182572	0,535918	-0,505464	-3,024709	-2,098538	-22,661903	13,086766	13,183544	0,237190	-0,257569	-1,042796	-7,479736	-16,436851	0,535918	0,237190	-0,257569	-1,042796	-7,479736	-16,436851	0,535918
09:48:55,54	0,524989	3,437944	-0,063991	0,787015	0,266993	-0,210009	0,232110	-0,258814	-1,042394	12,860514	1,924890	0,547662	-0,502426	-3,022543	-2,095405	-22,612210	13,070267	13,191135	0,232110	-0,258814	-1,042394	-7,456361	-16,295730	0,547662	0,232110	-0,258814	-1,042394	-7,456361	-16,295730	0,547662
09:48:55,59	0,524989	3,437944	-0,063991	0,787015	0,266993	-0,210009	0,228714	-0,260361	-1,039261	12,951552	1,799615	0,555253	-0,507908	-3,030529	-2,097779	-22,704931	13,036035	13,156388	0,228714	-0,260361	-1,039261	-7,486816	-16,154468	0,555253	0,228714	-0,260361	-1,039261	-7,486816	-16,154468	0,555253
09:48:55,64	0,524989	3,437944	-0,063991	0,787015	0,266993	-0,210009	0,238372	-0,259608	-1,041635	12,836350	2,238622	0,520505	-0,510310	-3,023220	-2,095516	-22,722412	13,055933	13,122581	0,238372	-0,259608	-1,041635	-7,542848	-16,473575	0,520505	0,238372	-0,259608	-1,041635	-7,542848	-16,473575	0,520505
09:48:55,69	0,524989	3,437944	-0,063991	0,787015	0,266993	-0,210009	0,233243	-0,253873	-1,039371	12,546623	1,946813	0,486698	-0,510257	-3,022009	-2,094311	-22,688544	13,046215	13,160138	0,233243	-0,253873	-1,039371	-7,382379	-16,362738	0,486698	0,233243	-0,253873	-1,039371	-7,382379	-16,362738	0,486698
09:48:55,74	0,524989	3,437944	-0,063991	0,787015	0,266993	-0,210009	0,232167	-0,253313	-1,038166	12,526051	1,925062	0,524256	-0,505632	-3,022407	-2,095465	-22,724689	13,044589	13,186126	0,232167	-0,253313	-1,038166	-7,359037	-16,300039	0,524256	0,232167	-0,253313	-1,038166	-7,359037	-16,300039	0,524256
09:48:55,79	0,524989	3,437944	-0,063991	0,787015	0,266993	-0,210009	0,230200	-0,257518	-1,039321	12,725213	1,792281	0,550244	-0,510918	-3,024668	-2,095065	-22,735066	13,081511	13,205303	0,230200	-0,257518	-1,039321	-7,489941	-16,278400	0,550244	0,230200	-0,257518	-1,039321	-7,489941	-16,278400	0,550244
09:48:55,84	0,524989	3,437944	-0,063991	0,787015	0,266993	-0,210009	0,234801	-0,254070	-1,038921	12,572692	2,004093	0,569421	-0,507913	-3,023894	-2,093528	-22,702893	13,051997	13,160120	0,234801	-0,254070	-1,038921	-7,371776	-16,427777	0,569421	0,234801	-0,254070	-1,038921	-7,371776	-16,427777	0,569421
09:48:55,89	0,524989	3,437944	-0,063991	0,787015	0,266993	-0,210009	0,232627	-0,256286	-1,037384	12,678452	1,933695	0,524238	-0,507941	-3,021896	-2,094304	-22,705171	13,045403	13,175231	0,232627	-0,256286	-1,037384	-7,439975	-16,327563	0,524238	0,232627	-0,256286	-1,037384	-7,439975	-16,327563	0,524238
09:48:55,94	0,524989	3,437944	-0,063991	0,787015	0,266993	-0,210009	0,230912	-0,255262	-1,038160	12,618396	1,845804	0,539349	-0,502033	-3,022465	-2,096619	-22,685262	13,018941	13,171679	0,230912	-0,255262	-1,038160	-7,419709	-16,280773	0,539349	0,230912	-0,255262	-1,038160	-7,419709	-16,280773	0,539349
09:48:55,99	0,524989	3,437944	-0,063991	0,787015	0,266993	-0,210009	0,228450	-0,260664	-1,040475	12,886290	1,748277	0,535797	-0,507247	-3,026099	-2,098922	-22,656586	13,042863	13,181802	0,228450	-0,260664	-1,040475	-7,575800	-16,185069	0,535797	0,228450	-0,260664	-1,040475	-7,575800	-16,185069	0,535797
09:48:56,04	0,524989	3,437944	-0,063991	0,787015	0,266993	-0,210009	0,234204	-0,257965	-1,042778	12,781018	2,060357	0,545920	-0,507849	-3,028733	-2,096205	-22,668257	13,019766	13,169344	0,234204	-0,257965	-1,042778	-7,469231	-16,324676	0,545920	0,234204	-0,257965	-1,042778	-7,469231	-16,324676	0,545920
09:48:56,09	0,524989	3,437944	-0,063991	0,787015	0,266993	-0,210009	0,236787	-0,258761	-1,040061	12,796566	2,196100	0,533462	-0,504382	-3,021913	-2,094691	-22,688232	13,026269	13,160757	0,236787	-0,258761	-1,040061	-7,516160	-16,391678	0,533462	0,236787	-0,258761	-1,040061	-7,516160	-16,391678	0,533462
09:48:56,14	0,524989	3,437944	-0,063991	0,787015	0,266993	-0,210009	0,229147	-0,258353	-1,038547	12,770994	1,778276	0,524875	-0,503687	-3,026016	-2,095819	-22,656188	13,053012	13,166327	0,229147	-0,258353	-1,038547	-7,509705	-16,209771	0,524875	0,229147	-0,258353	-1,038547	-7,509705	-16,209771	0,524875
09:48:56,19	0,524989	3,437944	-0,063991	0,787015	0,266993	-0,210009	0,232353	-0,261006	-1,039675	12,948148	1,959358	0,530445	-0,506632	-3,027481	-2,098932	-22,663074	13,079190	13,163559	0,232353	-0,261006	-1,039675	-7,540836	-16,280347	0,530445	0,232353	-0,261006	-1,039675	-7,540836	-16,280347	0,530445
09:48:56,24	0,524989	3,437944	-0,063991	0,787015	0,266993	-0,210009	0,235094	-0,259189	-1,042788	12,872882	2,082844	0,527677	-0,506619	-3,024962	-2,096203	-22,651456	13,072659	13,181327	0,235094	-0,259189	-1,042788	-7,473453	-16,372039	0,527677	0,235094	-0,259189	-1,042788	-7,473453	-16,372039	0,527677
09:48:56,29	0,524989	3,437944	-0,063991	0,787015	0,266993	-0,210009	0,232906	-0,257940	-1,040059	12,808072	1,982376	0,545444	-0,504955	-3,023979	-2,095471	-22,697856	13,061428	13,152361	0,232906	-0,257940	-1,040059	-7,440193	-16,300720	0,545444	0,232906	-0,257940	-1,040059	-7,440193	-16,300720	0,545444
09:48:56,34	0,524989	3,437944	-0,063991	0,787015	0,266993	-0,210009	0,231222	-0,258890	-1,039327	12,824550	1,860262	0,516479	-0,510821	-3,030462	-2,095451	-22,692993	13,029828	13,149311	0,231222	-0,258890	-1,039327	-7,498297	-16,290674	0,516479	0,231222	-0,258890	-1,039327	-7,498297	-16,290674	0,516479
09:48:56,39	0,524989	3,437944	-0,063991	0,787015	0,266993	-0,210009	0,239771	-0,257051	-1,039307	12,703990	2,324793	0,513428	-0,504928	-3,031036	-2,095817	-22,684427	13,009932	13,159432	0,239771	-0,257051	-1,039307	-7,474500	-16,497196	0,513428	0,239771	-0,257051	-1,039307	-7,474500	-16,497196	0,513428
09:48:56,44	0,524989	3,437944	-0,063991	0,787015	0,266993	-0,210009	0,237321	-0,262442	-1,039673	12,971364	2,214774	0,523550	-0,509640	-3,025948	-2,095831	-22,666693	13,001598	13,168622	0,237321	-0,262442	-1,039673	-7,630303	-16,414912	0,523550	0,237321	-0,262442	-1,039673	-7,630303	-16,414912	0,523550
09:48:56,49	0,524989	3,437944	-0,063991	0,787015	0,266993	-0,210009	0,235271	-0,255817	-1,039687	12,628516	2,127699	0,532739	-0,505457	-3,021721	-2,094652	-22,647934	13,060762	13,190338	0,235271	-0,255817	-1,039687	-7,453092	-16,341062	0,532739	0,235271	-0,255817	-1,039687	-7,453092	-16,341062	0,532739
09:48:56,54	0,524989	3,437944	-0,063991	0,787015	0,266993	-0,210009	0,236471	-0,257964	-1,040074	12,803760	2,161404	0,515650	-0,508380	-3,028061	-2,096218	-22,659751	13,070984	13,151533	0,236471	-0,257964	-1,040074	-7,446447	-16,401537	0,515650	0,236471	-0,257964	-1,040074	-7,446447	-16,401537	0,515650
09:48:56,59	0,524989	3,437944	-0,063991	0,787015	0,266993	-0,210009	0,236471	-0,257964	-1,040074	12,803760	2,161404	0,515650	-0,511351	-3,023536	-2,094660	-22,644419	13,028884	13,178307	0,236471	-0,257964	-1,040074	-7,446447	-16,401537	0,515650	0,236471	-0,257964	-1,040074	-7,446447	-16,401537	0,515650
09:48:56,64	0,524989	3,437944	-0,063991	0,787015	0,266993	-0,210009	0,234037	-0,253129	-1,038516	12,523524	2,069163	0,542425	-0,509593	-3,026293	-2,096993	-22,657214	13,040494	13,165590	0,234037	-0,253129	-1,038516	-7,347102	-16,302706	0,542425	0,234037	-0,253129	-1,038516	-7,347102	-16,302706	0,542425
09:48:56,69	0,524989	3,437944	-0,063991	0,787015	0,266993	-0,210009	0,235546	-0,256030	-1,040849	12,678046	2,130752	0,529707	-0,503784	-3,029103	-2,093499	-22,698169	13,004606	13,158476	0,235546	-0,256030	-1,040849	-7,420327	-16,359585	0,529707	0,235546	-0,256030	-1,040849	-7,420327	-16,359585	0,529707
09:48:56,74	0,524989	3,437944	-0,063991	0,787015	0,266993	-0,210009	0,235074	-0,262465	-1,037355	12,961108	2,088726	0,522594	-0,507884	-3,026025	-2,095065	-22,684215	13,029365	13,159827	0,235074	-0,262465	-1,037355	-7,642412	-16,364622	0,522594	0,235074	-0,262465	-1,037355	-7,642412	-16,364622	0,522594
09:48:56,79	0,524989	3,437944	-0,063991	0,787015	0,266993	-0,210009	0,234459	-0,257376	-1,038921	12,724910	2,056437	0,523945	-0,508519	-3,026305	-2,096624	-22,702573	13,028755	13,165639	0,234459	-0,257376	-1,038921	-7,479140	-16,348613	0,523945	0,234459	-0,257376	-1,038921	-7,479140	-16,348613	0,523945
09:48:56,84	0,524989	3,437944	-0,063991	0,787015	0,266993	-0,210009	0,235019	-0,256966	-1,040480	12,693871	2,069956	0,529756	-0,511419	-3,024673	-2,094658	-22,683805	13,048457	13,198538	0,235019	-0,256966	-1,040480	-7,477976	-16,379042	0,529756	0,235019	-0,256966	-1,040480	-7,477976	-16,379042	0,529756
09:48:56,89	0,524989	3,437944	-0,063991	0,787015	0,266993	-0,210009	0,235056	-0,253639	-1,038514	12,547278	2,078272	0,562655	-0,506195	-3,025784	-2,094681	-22,711390	13,005248	13,169118	0,235056	-0,253639	-1,038514	-7,363347	-16,373614	0,562655	0,235056	-0,253639	-1,038514	-7,363347	-16,373614	0,562655
09:48:56,94	0,524989	3,437944	-0,063991	0,787015	0,266993	-0,210009	0,233406	-0,258718	-1,038537	12,760216	1,990191	0,533236	-0,506846	-3,019582	-2,092888	-22,650972	13,039748	13,141056	0,233406	-0,258718	-1,038537	-7,549174	-16,332176	0,533236	0,233406	-0,258718	-1,038537	-7,549174	-16,332176	0,533236
09:48:56,99	0,524989	3,437944	-0,063991	0,787015	0,266993	-0,210009	0,228360	-0,255054	-1,036744	12,629756	1,762890	0,505173	-0,511481	-3,023290	-2,093528	-22,717114	13,058122	13,179316	0,228360	-0,255054	-1,036744	-7,391982	-16,163392	0,505173	0,228360	-0,255054	-1,036744	-7,391982	-16,163392	0,505173
09:48:57,04	0,524989	3,437944	-0,063991	0,787015	0,266993	-0,210009	0,233889	-0,252893	-1,037384	12,500239	1,983930	0,543433	-0,507808	-3,026704	-2,093900	-22,658899	13,039121	13,139702	0,233889	-0,252893	-1,037384	-7,351882	-16,376379	0,543433	0,233889	-0,252893	-1,037384	-7,351882	-16,376379	0,543433
09:48:57,09	0,524989	3,437944	-0,063991	0,787015	0,266993	-0,210009	0,235009	-0,257781	-1,037756	12,767062	2,102093	0,503820	-0,504334	-3,025038	-2,095047	-22,680051	13,052410	13,180652	0,235009	-0,257781	-1,037756	-7,468759	-16,346146	0,503820	0,235009	-0,257781	-1,037756	-7,468759	-16,346146	0,503820
09:48:57,14	0,524989	3,437944	-0,063991	0,787015	0,266993	-0,210009	0,231829	-0,259957	-1,038903	12,881139	1,911757	0,544770	-0,508955	-3,029477	-2,094277	-22,648784	13,031564	13,134131	0,231829	-0,259957	-1,038903	-7,525487	-16,286832	0,544770	0,231829	-0,259957	-1,038903	-7,525487	-16,286832	0,544770
09:48:57,19	0,524989	3,437944	-0,063991	0,787015	0,266993	-0,210009	0,237984	-0,258175	-1,038133	12,786040	2,269327	0,498249	-0,503779	-3,028975	-2,096616	-22,692059	13,007735	13,145895	0,237984	-0,258175	-1,038133	-7,480674	-16,412443	0,498249	0,237984	-0,258175	-1,038133	-7,480674	-16,412443	0,498249
09:48:57,24	0,524989	3,437944	-0,063991	0,787015	0,266993	-0,210009	0,234961	-0,262406	-1,040471	12,963778	2,086555	0,510013	-0,511384	-3,025311	-2,092726	-22,680976	13,064726	13,178385	0,234961	-0,262406	-1,040471	-7,635070	-16,357889	0,510013	0,234961	-0,262406	-1,040471	-7,635070	-16,357889	0,510013
09:48:57,29	0,524989	3,437944	-0,063991	0,787015	0,266993	-0,210009	0,235591	-0,253988	-1,036582	12,580953	2,100404	0,542502	-0,506113	-3,018333	-2,093929	-22,666120	13,030744	13,150751	0,235591	-0,253988	-1,036582	-7,357103	-16,393475	0,542502	0,235591	-0,253988	-1,036582	-7,357103	-16,393475	0,542502
09:48:57,34	0,524989	3,437944	-0,063991	0,787015	0,266993	-0,210009	0,226912	-0,255063	-1,037785	12,614878	1,678961	0,514869	-0,503180	-3,021006	-2,094662	-22,678729	13,050176	13,195666	0,226912	-0,255063	-1,037785	-7,407605	-16,133629	0,514869	0,226912	-0,255063	-1,037785	-7,407605	-16,133629	0,514869
09:48:57,39	0,524989	3,437944	-0,063991	0,787015	0,266993	-0,210009	0,227761	-0,258941	-1,038518	12,827024	1,702459	0,559784	-0,506057	-3,023765	-2,095427	-22,668847	13,095949	13,196589	0,227761	-0,258941	-1,038518	-7,499831	-16,176757	0,559784	0,227761	-0,258941	-1,038518	-7,499831	-16,176757	0,559784
09:48:57,44	0,524989	3,437944	-0,063991	0,787015	0,266993	-0,210009	0,231589	-0,257828	-1,039283	12,813745	1,887188	0,560707	-0,505427	-3,024362	-2,095066	-22,648545	13,067307	13,141967	0,231589	-0,257828	-1,039283	-7,425763	-16,292526	0,560707	0,231589	-0,257828	-1,039283	-7,425763	-16,292526	0,560707
09:48:57,49	0,524989	3,437944	-0,063991	0,787015	0,266993	-0,210009	0,231791	-0,258672	-1,038922	12,842990	1,929594	0,506085	-0,505426	-3,027713	-2,095827	-22,652506	13,060999	13,146618	0,231791	-0,258672	-1,038922	-7,462787	-16,265977	0,506085	0,231791	-0,258672	-1,038922	-7,462787	-16,265977	0,506085
09:48:57,54	0,524989	3,437944	-0,063991	0,787015	0,266993	-0,210009	0,234691	-0,260349	-1,039683	12,922716	2,080156	0,510735	-0,509607	-3,028064	-2,093511	-22,664782	13,001728	13,137816	0,234691	-0,260349	-1,039683	-7,514654	-16,343122	0,510735	0,234691	-0,260349	-1,039683	-7,514654	-16,343122	0,510735
09:48:57,59	0,524989	3,437944	-0,063991	0,787015	0,266993	-0,210009	0,237086	-0,256904	-1,037367	12,686113	2,223687	0,501934	-0,510925	-3,024376	-2,091601	-22,738909	13,052334	13,163581	0,237086	-0,256904	-1,037367	-7,480832	-16,387580	0,501934	0,237086	-0,256904	-1,037367	-7,480832	-16,387580	0,501934
09:48:57,64	0,524989	3,437944	-0,063991	0,787015	0,266993	-0,210009	0,234552	-0,253918	-1,035457	12,537624	2,002402	0,527699	-0,506044	-3,026433	-2,093888	-22,651985	13,021463	13,149094	0,234552	-0,253918	-1,035457	-7,394951	-16,409918	0,527699	0,234552	-0,253918	-1,035457	-7,394951	-16,409918	0,527699
09:48:57,69	0,524989	3,437944	-0,063991	0,787015	0,266993	-0,210009	0,233892	-0,259174	-1,037744	12,827664	2,058829	0,513212	-0,510863	-3,022238	-2,093913	-22,701043	13,061890	13,179768	0,233892	-0,259174	-1,037744	-7,517508	-16,301731	0,513212	0,233892	-0,259174	-1,037744	-7,517508	-16,301731	0,513212
09:48:57,74	0,524989	3,437944	-0,063991	0,787015	0,266993	-0,210009	0,232669	-0,252903	-1,037769	12,512035	1,932483	0,543886	-0,508562	-3,023615	-2,096261	-22,718618	13,031848	13,156383	0,232669	-0,252903	-1,037769	-7,340836	-16,331994	0,543886	0,232669	-0,252903	-1,037769	-7,340836	-16,331994	0,543886
09:48:57,79	0,524989	3,437944	-0,063991	0,787015	0,266993	-0,210009	0,232711	-0,255584	-1,040117	12,616644	1,934514	0,520501	-0,504400	-3,020933	-2,094699	-22,706692	13,065150	13,167185	0,232711	-0,255584	-1,040117	-7,446688	-16,333330	0,520501	0,232711	-0,255584	-1,040117	-7,446688	-16,333330	0,520501
09:48:57,84	0,524989	3,437944	-0,063991	0,787015	0,266993	-0,210009	0,228307	-0,257848	-1,038555	12,769159	1,699153	0,531302	-0,504917	-3,028169	-2,096599	-22,677216	13,032459	13,165828	0,228307	-0,257848	-1,038555	-7,471872	-16,222931	0,531302	0,228307	-0,257848	-1,038555	-7,471872	-16,222931	0,531302
09:48:57,89	0,524989	3,437944	-0,063991	0,787015	0,266993	-0,210009	0,234832	-0,261018	-1,040455	12,920439	2,080345	0,529945	-0,502513	-3,021679	-2,097388	-22,653729	13,083119	13,169068	0,234832	-0,261018	-1,040455	-7,569458	-16,353981	0,529945	0,234832	-0,261018	-1,040455	-7,569458	-16,353981	0,529945
09:48:57,94	0,524989	3,437944	-0,063991	0,787015	0,266993	-0,210009	0,228009	-0,259854	-1,041244	12,915564	1,720566	0,533185	-0,506103	-3,022128	-2,094695	-22,677944	13,053646	13,151511	0,228009	-0,259854	-1,041244	-7,483012	-16,178165	0,533185	0,228009	-0,259854	-1,041244	-7,483012	-16,178165	0,533185
09:48:57,99	0,524989	3,437944	-0,063991	0,787015	0,266993	-0,210009	0,230194	-0,256970	-1,038551	12,727937	1,827934	0,515628	-0,504831	-3,024110	-2,092727	-22,647303	13,064728	13,150280	0,230194	-0,256970	-1,038551	-7,444206	-16,242293	0,515628	0,230194	-0,256970	-1,038551	-7,444206	-16,242293	0,515628
09:48:58,04	0,524989	3,437944	-0,063991	0,787015	0,266993	-0,210009	0,231274	-0,259062	-1,036583	12,861640	1,905088	0,514397	-0,504269	-3,024851	-2,097765	-22,651053	13,068508	13,168027	0,231274	-0,259062	-1,036583	-7,474727	-16,249918	0,514397	0,231274	-0,259062	-1,036583	-7,474727	-16,249918	0,514397
09:48:58,09	0,524989	3,437944	-0,063991	0,787015	0,266993	-0,210009	0,231634	-0,259920	-1,041621	12,907651	1,918697	0,532145	-0,503163	-3,026681	-2,092716	-22,681548	13,018074	13,168418	0,231634	-0,259920	-1,041621	-7,496062	-16,264608	0,532145	0,231634	-0,259920	-1,041621	-7,496062	-16,264608	0,532145
09:48:58,14	0,524989	3,437944	-0,063991	0,787015	0,266993	-0,210009	0,232666	-0,261793	-1,036572	12,946107	1,971149	0,532535	-0,510206	-3,028167	-2,093891	-22,676827	13,030350	13,158349	0,232666	-0,261793	-1,036572	-7,604614	-16,293139	0,532535	0,232666	-0,261793	-1,036572	-7,604614	-16,293139	0,532535
09:48:58,19	0,524989	3,437944	-0,063991	0,787015	0,266993	-0,210009	0,237475	-0,256436	-1,037747	12,680543	2,219163	0,522467	-0,507397	-3,022181	-2,093532	-22,729167	13,049303	13,180030	0,237475	-0,256436	-1,037747	-7,449666	-16,422624	0,522467	0,237475	-0,256436	-1,037747	-7,449666	-16,422624	0,522467
09:48:58,24	0,524989	3,437944	-0,063991	0,787015	0,266993	-0,210009	0,230886	-0,255876	-1,037388	12,641693	1,821757	0,544148	-0,506612	-3,025155	-2,091942	-22,657706	13,069517	13,164135	0,230886	-0,255876	-1,037388	-7,444596	-16,302833	0,544148	0,230886	-0,255876	-1,037388	-7,444596	-16,302833	0,544148
09:48:58,29	0,524989	3,437944	-0,063991	0,787015	0,266993	-0,210009	0,233069	-0,258043	-1,035798	12,807581	1,987041	0,528253	-0,514305	-3,025084	-2,095821	-22,657274	13,051900	13,188833	0,233069	-0,258043	-1,035798	-7,448768	-16,308897	0,528253	0,233069	-0,258043	-1,035798	-7,448768	-16,308897	0,528253
09:48:58,34	0,524989	3,437944	-0,063991	0,787015	0,266993	-0,210009	0,236855	-0,251345	-1,039677	12,444240	2,193067	0,552951	-0,510827	-3,023043	-2,095456	-22,676301	13,039173	13,174767	0,236855	-0,251345	-1,039677	-7,286310	-16,400030	0,552951	0,236855	-0,251345	-1,039677	-7,286310	-16,400030	0,552951
09:48:58,39	0,524989	3,437944	-0,063991	0,787015	0,266993	-0,210009	0,233348	-0,253336	-1,039312	12,527267	2,000624	0,538885	-0,505451	-3,023118	-2,093138	-22,659736	13,064041	13,136140	0,233348	-0,253336	-1,039312	-7,359621	-16,317225	0,538885	0,233348	-0,253336	-1,039312	-7,359621	-16,317225	0,538885
09:48:58,44	0,524989	3,437944	-0,063991	0,787015	0,266993	-0,210009	0,230725	-0,258029	-1,036994	12,801138	1,866130	0,500257	-0,504966	-3,022754	-2,094303	-22,697848	13,051675	13,161208	0,230725	-0,258029	-1,036994	-7,454176	-16,245800	0,500257	0,230725	-0,258029	-1,036994	-7,454176	-16,245800	0,500257
09:48:58,49	0,524989	3,437944	-0,063991	0,787015	0,266993	-0,210009	0,230167	-0,258267	-1,038159	12,783736	1,810299	0,525326	-0,509052	-3,024838	-2,092332	-22,678679	13,028204	13,182270	0,230167	-0,258267	-1,038159	-7,490241	-16,257839	0,525326	0,230167	-0,258267	-1,038159	-7,490241	-16,257839	0,525326
09:48:58,54	0,524989	3,437944	-0,063991	0,787015	0,266993	-0,210009	0,234015	-0,255771	-1,036187	12,643181	2,038732	0,546387	-0,509708	-3,024833	-2,093532	-22,695311	12,982116	13,147666	0,234015	-0,255771	-1,036187	-7,434830	-16,331475	0,546387	0,234015	-0,255771	-1,036187	-7,434830	-16,331475	0,546387
09:48:58,59	0,524989	3,437944	-0,063991	0,787015	0,266993	-0,210009	0,234339	-0,255201	-1,037388	12,565311	2,064186	0,511784	-0,505446	-3,027283	-2,093885	-22,655984	13,038331	13,149651	0,234339	-0,255201	-1,037388	-7,467954	-16,331405	0,511784	0,234339	-0,255201	-1,037388	-7,467954	-16,331405	0,511784
09:48:58,64	0,524989	3,437944	-0,063991	0,787015	0,266993	-0,210009	0,234329	-0,260117	-1,037741	12,889276	2,069625	0,513768	-0,503596	-3,018614	-2,094277	-22,605460	13,075309	13,161850	0,234329	-0,260117	-1,037741	-7,529873	-16,325193	0,513768	0,234329	-0,260117	-1,037741	-7,529873	-16,325193	0,513768
09:48:58,69	0,524989	3,437944	-0,063991	0,787015	0,266993	-0,210009	0,225897	-0,257384	-1,038132	12,804470	1,656445	0,525968	-0,503639	-3,029420	-2,092678	-22,648972	13,059800	13,183443	0,225897	-0,257384	-1,038132	-7,400174	-16,076487	0,525968	0,225897	-0,257384	-1,038132	-7,400174	-16,076487	0,525968
09:48:58,74	0,524989	3,437944	-0,063991	0,787015	0,266993	-0,210009	0,235277	-0,262750	-1,036534	13,048320	2,114263	0,547561	-0,506689	-3,028353	-2,094262	-22,695160	13,069684	13,184830	0,235277	-0,262750	-1,036534	-7,577564	-16,354978	0,547561	0,235277	-0,262750	-1,036534	-7,577564	-16,354978	0,547561
09:48:58,79	0,524989	3,437944	-0,063991	0,787015	0,266993	-0,210009	0,235878	-0,259575	-1,038118	12,868694	2,100551	0,548947	-0,504857	-3,027540	-2,094632	-22,651666	13,038981	13,184062	0,235878	-0,259575	-1,038118	-7,507964	-16,415836	0,548947	0,235878	-0,259575	-1,038118	-7,507964	-16,415836	0,548947
09:48:58,84	0,524989	3,437944	-0,063991	0,787015	0,266993	-0,210009	0,234257	-0,260754	-1,038488	12,925170	2,069321	0,548179	-0,504828	-3,025274	-2,095414	-22,641573	13,071262	13,185809	0,234257	-0,260754	-1,038488	-7,544055	-16,319883	0,548179	0,234257	-0,260754	-1,038488	-7,544055	-16,319883	0,548179
09:48:58,89	0,524989	3,437944	-0,063991	0,787015	0,266993	-0,210009	0,232280	-0,259647	-1,039270	12,900586	1,959120	0,549926	-0,503138	-3,018449	-2,094304	-22,655538	13,043482	13,156620	0,232280	-0,259647	-1,039270	-7,481706	-16,274895	0,549926	0,232280	-0,259647	-1,039270	-7,481706	-16,274895	0,549926
09:48:58,94	0,524989	3,437944	-0,063991	0,787015	0,266993	-0,210009	0,225525	-0,257698	-1,038159	12,768205	1,609624	0,520738	-0,504299	-3,023124	-2,092693	-22,659952	13,052402	13,208374	0,225525	-0,257698	-1,038159	-7,461103	-16,094074	0,520738	0,225525	-0,257698	-1,038159	-7,461103	-16,094074	0,520738
09:48:58,99	0,524989	3,437944	-0,063991	0,787015	0,266993	-0,210009	0,230154	-0,259030	-1,036549	12,842982	1,842082	0,572491	-0,506697	-3,020474	-2,095462	-22,670460	13,049716	13,171298	0,230154	-0,259030	-1,036549	-7,490879	-16,225041	0,572491	0,230154	-0,259030	-1,036549	-7,490879	-16,225041	0,572491
09:48:59,04	0,524989	3,437944	-0,063991	0,787015	0,266993	-0,210009	0,229058	-0,255629	-1,039318	12,658535	1,777333	0,535416	-0,504312	-3,023143	-2,092731	-22,671236	13,052336	13,164899	0,229058	-0,255629	-1,039318	-7,408326	-16,203755	0,535416	0,229058	-0,255629	-1,039318	-7,408326	-16,203755	0,535416
09:48:59,09	0,524989	3,437944	-0,063991	0,787015	0,266993	-0,210009	0,230178	-0,259029	-1,036587	12,837204	1,833546	0,529017	-0,505398	-3,022409	-2,093514	-22,633903	13,070475	13,141269	0,230178	-0,259029	-1,036587	-7,496539	-16,235393	0,529017	0,230178	-0,259029	-1,036587	-7,496539	-16,235393	0,529017
09:48:59,14	0,524989	3,437944	-0,063991	0,787015	0,266993	-0,210009	0,230085	-0,257721	-1,037370	12,803589	1,851974	0,505386	-0,506120	-3,018040	-2,094700	-22,676412	13,063169	13,166942	0,230085	-0,257721	-1,037370	-7,427515	-16,209668	0,505386	0,230085	-0,257721	-1,037370	-7,427515	-16,209668	0,505386
09:48:59,19	0,524989	3,437944	-0,063991	0,787015	0,266993	-0,210009	0,226662	-0,254911	-1,038556	12,629901	1,640825	0,531060	-0,503629	-3,024152	-2,094259	-22,624886	13,046447	13,165132	0,226662	-0,254911	-1,038556	-7,380639	-16,152124	0,531060	0,226662	-0,254911	-1,038556	-7,380639	-16,152124	0,531060
09:48:59,24	0,524989	3,437944	-0,063991	0,787015	0,266993	-0,210009	0,230710	-0,260125	-1,038115	12,912275	1,904299	0,529250	-0,504192	-3,025062	-2,093842	-22,617844	13,062168	13,194148	0,230710	-0,260125	-1,038115	-7,507510	-16,206409	0,529250	0,230710	-0,260125	-1,038115	-7,507510	-16,206409	0,529250
09:48:59,29	0,524989	3,437944	-0,063991	0,787015	0,266993	-0,210009	0,231779	-0,260092	-1,037698	12,927714	1,958138	0,558266	-0,507248	-3,027092	-2,093522	-22,671921	13,030014	13,129664	0,231779	-0,260092	-1,037698	-7,489509	-16,236507	0,558266	0,231779	-0,260092	-1,037698	-7,489509	-16,236507	0,558266
09:48:59,34	0,524989	3,437944	-0,063991	0,787015	0,266993	-0,210009	0,235065	-0,258461	-1,037378	12,788005	2,098262	0,493781	-0,509647	-3,029330	-2,094301	-22,687593	13,005017	13,128751	0,235065	-0,258461	-1,037378	-7,501166	-16,354343	0,493781	0,235065	-0,258461	-1,037378	-7,501166	-16,354343	0,493781
09:48:59,39	0,524989	3,437944	-0,063991	0,787015	0,266993	-0,210009	0,238202	-0,257502	-1,038157	12,708655	2,260320	0,492869	-0,509029	-3,029157	-2,093100	-22,692994	13,070588	13,178760	0,238202	-0,257502	-1,038157	-7,505238	-16,438552	0,492869	0,238202	-0,257502	-1,038157	-7,505238	-16,438552	0,492869
09:48:59,44	0,524989	3,437944	-0,063991	0,787015	0,266993	-0,210009	0,237744	-0,257951	-1,036955	12,786078	2,199024	0,542878	-0,506679	-3,029346	-2,095395	-22,671188	13,021090	13,207796	0,237744	-0,257951	-1,036955	-7,463046	-16,463870	0,542878	0,237744	-0,257951	-1,036955	-7,463046	-16,463870	0,542878
09:48:59,49	0,524989	3,437944	-0,063991	0,787015	0,266993	-0,210009	0,236733	-0,260080	-1,039251	12,864855	2,190088	0,571914	-0,509044	-3,027432	-2,094667	-22,679237	13,028257	13,163934	0,236733	-0,260080	-1,039251	-7,551444	-16,393446	0,571914	0,236733	-0,260080	-1,039251	-7,551444	-16,393446	0,571914
09:48:59,54	0,524989	3,437944	-0,063991	0,787015	0,266993	-0,210009	0,236258	-0,257076	-1,038523	12,710792	2,154825	0,528052	-0,504331	-3,022395	-2,093487	-22,673665	13,055574	13,199512	0,236258	-0,257076	-1,038523	-7,469637	-16,391409	0,528052	0,236258	-0,257076	-1,038523	-7,469637	-16,391409	0,528052
09:48:59,59	0,524989	3,437944	-0,063991	0,787015	0,266993	-0,210009	0,229539	-0,258638	-1,037342	12,818478	1,796627	0,563629	-0,511345	-3,025630	-2,092335	-22,653797	13,029042	13,162149	0,229539	-0,258638	-1,037342	-7,484596	-16,222199	0,563629	0,229539	-0,258638	-1,037342	-7,484596	-16,222199	0,563629
09:48:59,64	0,524989	3,437944	-0,063991	0,787015	0,266993	-0,210009	0,235847	-0,254181	-1,036191	12,573681	2,155128	0,526266	-0,509537	-3,027675	-2,092330	-22,652014	13,060135	13,153442	0,235847	-0,254181	-1,036191	-7,379534	-16,358895	0,526266	0,235847	-0,254181	-1,036191	-7,379534	-16,358895	0,526266
09:48:59,69	0,524989	3,437944	-0,063991	0,787015	0,266993	-0,210009	0,236715	-0,256770	-1,036185	12,736120	2,186219	0,517559	-0,508572	-3,024162	-2,095092	-22,732538	13,051391	13,166048	0,236715	-0,256770	-1,036185	-7,420319	-16,395878	0,517559	0,236715	-0,256770	-1,036185	-7,420319	-16,395878	0,517559
09:48:59,74	0,524989	3,437944	-0,063991	0,787015	0,266993	-0,210009	0,233190	-0,255849	-1,038948	12,640389	1,937563	0,530166	-0,512057	-3,025102	-2,092382	-22,719469	13,051111	13,144134	0,233190	-0,255849	-1,038948	-7,443746	-16,367833	0,530166	0,233190	-0,255849	-1,038948	-7,443746	-16,367833	0,530166
09:48:59,79	0,524989	3,437944	-0,063991	0,787015	0,266993	-0,210009	0,235746	-0,253301	-1,036238	12,514193	2,081947	0,508252	-0,512636	-3,022560	-2,095865	-22,702529	13,063281	13,170971	0,235746	-0,253301	-1,036238	-7,369937	-16,424116	0,508252	0,235746	-0,253301	-1,036238	-7,369937	-16,424116	0,508252
09:48:59,84	0,524989	3,437944	-0,063991	0,787015	0,266993	-0,210009	0,233834	-0,251528	-1,039721	12,441019	1,991125	0,535089	-0,507857	-3,028088	-2,091561	-22,687821	13,039304	13,157749	0,233834	-0,251528	-1,039721	-7,303948	-16,364872	0,535089	0,233834	-0,251528	-1,039721	-7,303948	-16,364872	0,535089
09:48:59,89	0,524989	3,437944	-0,063991	0,787015	0,266993	-0,210009	0,236232	-0,258430	-1,035417	12,786520	2,140524	0,521867	-0,509715	-3,025282	-2,093928	-22,708862	13,008076	13,143965	0,236232	-0,258430	-1,035417	-7,500266	-16,403681	0,521867	0,236232	-0,258430	-1,035417	-7,500266	-16,403681	0,521867
09:48:59,94	0,524989	3,437944	-0,063991	0,787015	0,266993	-0,210009	0,234731	-0,255419	-1,037784	12,592348	2,059882	0,508083	-0,501355	-3,026750	-2,093492	-22,670755	13,042545	13,160175	0,234731	-0,255419	-1,037784	-7,458021	-16,366521	0,508083	0,234731	-0,255419	-1,037784	-7,458021	-16,366521	0,508083
09:48:59,99	0,524989	3,437944	-0,063991	0,787015	0,266993	-0,210009	0,231822	-0,263393	-1,037348	13,055929	1,924373	0,524292	-0,508473	-3,028435	-2,095430	-22,683864	13,019191	13,178641	0,231822	-0,263393	-1,037348	-7,620442	-16,273662	0,524292	0,231822	-0,263393	-1,037348	-7,620442	-16,273662	0,524292
09:49:00,04	0,524989	3,437944	-0,063991	0,787015	0,266993	-0,210009	0,236840	-0,258071	-1,039286	12,752401	2,185637	0,542759	-0,511375	-3,027515	-2,093901	-22,673811	13,035579	13,148696	0,236840	-0,258071	-1,039286	-7,506187	-16,406317	0,542759	0,236840	-0,258071	-1,039286	-7,506187	-16,406317	0,542759
09:49:00,09	0,524989	3,437944	-0,063991	0,787015	0,266993	-0,210009	0,237495	-0,255098	-1,037757	12,616994	2,220210	0,512814	-0,508456	-3,029281	-2,093109	-22,681805	13,009536	13,157395	0,237495	-0,255098	-1,037757	-7,408168	-16,423162	0,512814	0,237495	-0,255098	-1,037757	-7,408168	-16,423162	0,512814
09:49:00,14	0,524989	3,437944	-0,063991	0,787015	0,266993	-0,210009	0,237564	-0,258509	-1,036965	12,767837	2,229909	0,521513	-0,503086	-3,025536	-2,093108	-22,665378	13,082843	13,161058	0,237564	-0,258509	-1,036965	-7,525120	-16,418898	0,521513	0,237564	-0,258509	-1,036965	-7,525120	-16,418898	0,521513
09:49:00,19	0,524989	3,437944	-0,063991	0,787015	0,266993	-0,210009	0,231636	-0,261287	-1,036964	12,984000	1,899212	0,525175	-0,512069	-3,025813	-2,091974	-22,722730	13,044716	13,167832	0,231636	-0,261287	-1,036964	-7,527042	-16,284226	0,525175	0,231636	-0,261287	-1,036964	-7,527042	-16,284226	0,525175
09:49:00,24	0,524989	3,437944	-0,063991	0,787015	0,266993	-0,210009	0,236368	-0,253646	-1,035830	12,524960	2,114663	0,531950	-0,510280	-3,026050	-2,093902	-22,706965	13,039998	13,173812	0,236368	-0,253646	-1,035830	-7,386246	-16,440226	0,531950	0,236368	-0,253646	-1,035830	-7,386246	-16,440226	0,531950
09:49:00,29	0,524989	3,437944	-0,063991	0,787015	0,266993	-0,210009	0,235679	-0,255314	-1,037758	12,615505	2,094839	0,537929	-0,504883	-3,028090	-2,093854	-22,671273	13,055274	13,193916	0,235679	-0,255314	-1,037758	-7,426657	-16,405951	0,537929	0,235679	-0,255314	-1,037758	-7,426657	-16,405951	0,537929
09:49:00,34	0,524989	3,437944	-0,063991	0,787015	0,266993	-0,210009	0,234747	-0,261007	-1,037710	12,942618	2,069655	0,558033	-0,510290	-3,025860	-2,095084	-22,717569	13,059397	13,160752	0,234747	-0,261007	-1,037710	-7,546446	-16,357984	0,558033	0,234747	-0,261007	-1,037710	-7,546446	-16,357984	0,558033
09:49:00,39	0,524989	3,437944	-0,063991	0,787015	0,266993	-0,210009	0,235519	-0,255210	-1,038940	12,621565	2,067640	0,524870	-0,505620	-3,019820	-2,092750	-22,718443	13,047763	13,189743	0,235519	-0,255210	-1,038940	-7,412387	-16,420596	0,524870	0,235519	-0,255210	-1,038940	-7,412387	-16,420596	0,524870
09:49:00,44	0,524989	3,437944	-0,063991	0,787015	0,266993	-0,210009	0,227953	-0,256234	-1,036606	12,664315	1,679275	0,553860	-0,512587	-3,024777	-2,088885	-22,706556	13,073271	13,137695	0,227953	-0,256234	-1,036606	-7,450043	-16,215040	0,553860	0,227953	-0,256234	-1,036606	-7,450043	-16,215040	0,553860
09:49:00,49	0,524989	3,437944	-0,063991	0,787015	0,266993	-0,210009	0,235730	-0,252679	-1,032741	12,507503	2,081213	0,501812	-0,510826	-3,023933	-2,091986	-22,685668	13,029532	13,138395	0,235730	-0,252679	-1,032741	-7,327808	-16,423587	0,501812	0,235730	-0,252679	-1,032741	-7,327808	-16,423587	0,501812
09:49:00,54	0,524989	3,437944	-0,063991	0,787015	0,266993	-0,210009	0,234118	-0,253782	-1,035842	12,537441	2,037368	0,502513	-0,505358	-3,026329	-2,093095	-22,629209	13,083701	13,155350	0,234118	-0,253782	-1,035842	-7,384481	-16,340920	0,502513	0,234118	-0,253782	-1,035842	-7,384481	-16,340920	0,502513
09:49:00,59	0,524989	3,437944	-0,063991	0,787015	0,266993	-0,210009	0,233459	-0,259716	-1,036951	12,921108	2,024888	0,519468	-0,504894	-3,022608	-2,093880	-22,669048	13,074416	13,190488	0,233459	-0,259716	-1,036951	-7,466571	-16,301635	0,519468	0,233459	-0,259716	-1,036951	-7,466571	-16,301635	0,519468
09:49:00,64	0,524989	3,437944	-0,063991	0,787015	0,266993	-0,210009	0,230005	-0,258256	-1,037736	12,817268	1,815407	0,554606	-0,503772	-3,020846	-2,094689	-22,677761	13,033293	13,161137	0,230005	-0,258256	-1,037736	-7,455860	-16,239955	0,554606	0,230005	-0,258256	-1,037736	-7,455860	-16,239955	0,554606
09:49:00,69	0,524989	3,437944	-0,063991	0,787015	0,266993	-0,210009	0,227918	-0,258348	-1,038545	12,782064	1,719893	0,525255	-0,507902	-3,020875	-2,091194	-22,683183	13,022706	13,167699	0,227918	-0,258348	-1,038545	-7,498260	-16,171631	0,525255	0,227918	-0,258348	-1,038545	-7,498260	-16,171631	0,525255
09:49:00,74	0,524989	3,437944	-0,063991	0,787015	0,266993	-0,210009	0,230008	-0,254786	-1,035050	12,584947	1,829214	0,531817	-0,506079	-3,026364	-2,092333	-22,674388	13,034507	13,163335	0,230008	-0,254786	-1,035050	-7,415740	-16,226440	0,531817	0,230008	-0,254786	-1,035050	-7,415740	-16,226440	0,531817
09:49:00,79	0,524989	3,437944	-0,063991	0,787015	0,266993	-0,210009	0,233850	-0,259108	-1,036189	12,824342	2,030713	0,527453	-0,507827	-3,026732	-2,093103	-22,664729	13,035950	13,168239	0,233850	-0,259108	-1,036189	-7,515672	-16,326536	0,527453	0,233850	-0,259108	-1,036189	-7,515672	-16,326536	0,527453
09:49:00,84	0,524989	3,437944	-0,063991	0,787015	0,266993	-0,210009	0,235043	-0,257779	-1,036959	12,761282	2,100386	0,532357	-0,503105	-3,027255	-2,093496	-22,661550	13,031019	13,149645	0,235043	-0,257779	-1,036959	-7,474359	-16,350504	0,532357	0,235043	-0,257779	-1,036959	-7,474359	-16,350504	0,532357
09:49:00,89	0,524989	3,437944	-0,063991	0,787015	0,266993	-0,210009	0,233135	-0,262130	-1,037352	12,984838	2,006364	0,513763	-0,503760	-3,027071	-2,091949	-22,688900	13,017502	13,158157	0,233135	-0,262130	-1,037352	-7,592334	-16,294712	0,513763	0,233135	-0,262130	-1,037352	-7,592334	-16,294712	0,513763
09:49:00,94	0,524989	3,437944	-0,063991	0,787015	0,266993	-0,210009	0,233303	-0,261471	-1,035805	12,925203	1,998196	0,522274	-0,504840	-3,020846	-2,092730	-22,638057	13,054826	13,160042	0,233303	-0,261471	-1,035805	-7,600259	-16,316102	0,522274	0,233303	-0,261471	-1,035805	-7,600259	-16,316102	0,522274
09:49:00,99	0,524989	3,437944	-0,063991	0,787015	0,266993	-0,210009	0,228452	-0,257422	-1,036586	12,772431	1,771285	0,524160	-0,504241	-3,023705	-2,090769	-22,651208	13,078372	13,173953	0,228452	-0,257422	-1,036586	-7,435231	-16,162167	0,524160	0,228452	-0,257422	-1,036586	-7,435231	-16,162167	0,524160
09:49:01,04	0,524989	3,437944	-0,063991	0,787015	0,266993	-0,210009	0,230629	-0,259371	-1,034625	12,887593	1,861329	0,538070	-0,503794	-3,021333	-2,094300	-22,697140	13,056058	13,171443	0,230629	-0,259371	-1,034625	-7,473062	-16,243021	0,538070	0,230629	-0,259371	-1,034625	-7,473062	-16,243021	0,538070
09:49:01,09	0,524989	3,437944	-0,063991	0,787015	0,266993	-0,210009	0,228351	-0,258572	-1,038156	12,803735	1,714254	0,535560	-0,510315	-3,023342	-2,092763	-22,722924	13,049597	13,164295	0,228351	-0,258572	-1,038156	-7,494169	-16,211276	0,535560	0,228351	-0,258572	-1,038156	-7,494169	-16,211276	0,535560
09:49:01,14	0,524989	3,437944	-0,063991	0,787015	0,266993	-0,210009	0,233351	-0,253930	-1,036619	12,543849	1,955176	0,528413	-0,510829	-3,025620	-2,094690	-22,693715	13,055530	13,155241	0,233351	-0,253930	-1,036619	-7,389637	-16,362886	0,528413	0,233351	-0,253930	-1,036619	-7,389637	-16,362886	0,528413
09:49:01,19	0,524989	3,437944	-0,063991	0,787015	0,266993	-0,210009	0,235581	-0,254623	-1,038546	12,599616	2,093440	0,519359	-0,513222	-3,022757	-2,094287	-22,709256	13,088736	13,204682	0,235581	-0,254623	-1,038546	-7,388251	-16,399639	0,519359	0,235581	-0,254623	-1,038546	-7,388251	-16,399639	0,519359
09:49:01,24	0,524989	3,437944	-0,063991	0,787015	0,266993	-0,210009	0,234298	-0,251120	-1,038143	12,438456	1,996669	0,568800	-0,511985	-3,026534	-2,092722	-22,680701	13,038247	13,177246	0,234298	-0,251120	-1,038143	-7,274440	-16,395706	0,568800	0,234298	-0,251120	-1,038143	-7,274440	-16,395706	0,568800
09:49:01,29	0,524989	3,437944	-0,063991	0,787015	0,266993	-0,210009	0,236951	-0,254079	-1,036578	12,562891	2,184605	0,541364	-0,511360	-3,023771	-2,091589	-22,656440	13,015938	13,132505	0,236951	-0,254079	-1,036578	-7,382309	-16,416039	0,541364	0,236951	-0,254079	-1,036578	-7,382309	-16,416039	0,541364
09:49:01,34	0,524989	3,437944	-0,063991	0,787015	0,266993	-0,210009	0,234245	-0,253238	-1,035445	12,511995	2,076077	0,496622	-0,509695	-3,020242	-2,091967	-22,703272	13,063057	13,193678	0,234245	-0,253238	-1,035445	-7,367225	-16,312174	0,496622	0,234245	-0,253238	-1,035445	-7,367225	-16,312174	0,496622
09:49:01,39	0,524989	3,437944	-0,063991	0,787015	0,266993	-0,210009	0,230356	-0,252916	-1,035823	12,512612	1,809741	0,557796	-0,511508	-3,026229	-2,093124	-22,724639	13,022640	13,187260	0,230356	-0,252916	-1,035823	-7,341287	-16,273238	0,557796	0,230356	-0,252916	-1,035823	-7,341287	-16,273238	0,557796
09:49:01,44	0,524989	3,437944	-0,063991	0,787015	0,266993	-0,210009	0,236448	-0,254340	-1,036980	12,540955	2,128182	0,551378	-0,510290	-3,023320	-2,091594	-22,717151	13,059353	13,163845	0,236448	-0,254340	-1,036980	-7,424699	-16,432948	0,551378	0,236448	-0,254340	-1,036980	-7,424699	-16,432948	0,551378
09:49:01,49	0,524989	3,437944	-0,063991	0,787015	0,266993	-0,210009	0,233320	-0,253940	-1,035450	12,555717	1,953671	0,527963	-0,509142	-3,025121	-2,090404	-22,713677	12,995852	13,180363	0,233320	-0,253940	-1,035450	-7,378572	-16,361936	0,527963	0,233320	-0,253940	-1,035450	-7,378572	-16,361936	0,527963
09:49:01,54	0,524989	3,437944	-0,063991	0,787015	0,266993	-0,210009	0,234305	-0,255835	-1,034260	12,600994	2,039643	0,544481	-0,508554	-3,023391	-2,091209	-22,740361	13,083893	13,169770	0,234305	-0,255835	-1,034260	-7,482042	-16,353276	0,544481	0,234305	-0,255835	-1,034260	-7,482042	-16,353276	0,544481
09:49:01,59	0,524989	3,437944	-0,063991	0,787015	0,266993	-0,210009	0,232513	-0,255479	-1,035065	12,645398	1,879321	0,533888	-0,508440	-3,024482	-2,093507	-22,665725	13,025474	13,163542	0,232513	-0,255479	-1,035065	-7,409711	-16,372914	0,533888	0,232513	-0,255479	-1,035065	-7,409711	-16,372914	0,533888
09:49:01,64	0,524989	3,437944	-0,063991	0,787015	0,266993	-0,210009	0,233401	-0,256124	-1,037363	12,665643	2,019364	0,527660	-0,504341	-3,018929	-2,091190	-22,686191	13,084603	13,180305	0,233401	-0,256124	-1,037363	-7,440067	-16,302609	0,527660	0,233401	-0,256124	-1,037363	-7,440067	-16,302609	0,527660
09:49:01,69	0,524989	3,437944	-0,063991	0,787015	0,266993	-0,210009	0,226542	-0,256896	-1,035046	12,746781	1,615435	0,544422	-0,507401	-3,022623	-2,093136	-22,713816	12,994194	13,177800	0,226542	-0,256896	-1,035046	-7,419561	-16,168148	0,544422	0,226542	-0,256896	-1,035046	-7,419561	-16,168148	0,544422
09:49:01,74	0,524989	3,437944	-0,063991	0,787015	0,266993	-0,210009	0,231271	-0,256094	-1,036992	12,612964	1,882624	0,541917	-0,509741	-3,021915	-2,093536	-22,710590	13,011180	13,168565	0,231271	-0,256094	-1,036992	-7,490415	-16,272187	0,541917	0,231271	-0,256094	-1,036992	-7,490415	-16,272187	0,541917
09:49:01,79	0,524989	3,437944	-0,063991	0,787015	0,266993	-0,210009	0,231828	-0,253713	-1,037392	12,505494	1,905861	0,532683	-0,506099	-3,026821	-2,093495	-22,688025	13,053984	13,174426	0,231828	-0,253713	-1,037392	-7,411004	-16,292632	0,532683	0,231828	-0,253713	-1,037392	-7,411004	-16,292632	0,532683
09:49:01,84	0,524989	3,437944	-0,063991	0,787015	0,266993	-0,210009	0,234256	-0,259320	-1,037351	12,845392	2,030257	0,538543	-0,512553	-3,027651	-2,095841	-22,663027	13,014868	13,148878	0,234256	-0,259320	-1,037351	-7,511229	-16,358835	0,538543	0,234256	-0,259320	-1,037351	-7,511229	-16,358835	0,538543
09:49:01,89	0,524989	3,437944	-0,063991	0,787015	0,266993	-0,210009	0,238202	-0,254145	-1,039696	12,554939	2,276659	0,512996	-0,510835	-3,024647	-2,094292	-22,677673	13,010088	13,163212	0,238202	-0,254145	-1,039696	-7,395480	-16,422199	0,512996	0,238202	-0,254145	-1,039696	-7,395480	-16,422199	0,512996
09:49:01,94	0,524989	3,437944	-0,063991	0,787015	0,266993	-0,210009	0,234742	-0,254131	-1,038148	12,542743	2,086425	0,527329	-0,506694	-3,022639	-2,090044	-22,691320	13,056427	13,139040	0,234742	-0,254131	-1,038148	-7,406569	-16,340792	0,527329	0,234742	-0,254131	-1,038148	-7,406569	-16,340792	0,527329
09:49:01,99	0,524989	3,437944	-0,063991	0,787015	0,266993	-0,210009	0,230931	-0,256714	-1,033900	12,710350	1,853302	0,503157	-0,504844	-3,024821	-2,092319	-22,650565	13,058332	13,173978	0,230931	-0,256714	-1,033900	-7,441703	-16,274807	0,503157	0,230931	-0,256714	-1,033900	-7,441703	-16,274807	0,503157
09:49:02,04	0,524989	3,437944	-0,063991	0,787015	0,266993	-0,210009	0,231896	-0,259407	-1,036175	12,872406	1,937805	0,538096	-0,507823	-3,026783	-2,091573	-22,670468	13,039191	13,138394	0,231896	-0,259407	-1,036175	-7,491036	-16,266027	0,538096	0,231896	-0,259407	-1,036175	-7,491036	-16,266027	0,538096
09:49:02,09	0,524989	3,437944	-0,063991	0,787015	0,266993	-0,210009	0,235085	-0,257808	-1,035429	12,762734	2,095946	0,502511	-0,511490	-3,026407	-2,090801	-22,719547	13,012954	13,170926	0,235085	-0,257808	-1,035429	-7,475194	-16,358191	0,502511	0,235085	-0,257808	-1,035429	-7,475194	-16,358191	0,502511
09:49:02,14	0,524989	3,437944	-0,063991	0,787015	0,266993	-0,210009	0,236592	-0,254444	-1,034657	12,540569	2,144968	0,535043	-0,508452	-3,018752	-2,093138	-22,673933	13,077074	13,175593	0,236592	-0,254444	-1,034657	-7,433321	-16,427534	0,535043	0,236592	-0,254444	-1,034657	-7,433321	-16,427534	0,535043
09:49:02,19	0,524989	3,437944	-0,063991	0,787015	0,266993	-0,210009	0,228445	-0,253247	-1,036994	12,556663	1,728733	0,539711	-0,503155	-3,025183	-2,094665	-22,674888	13,030902	13,165325	0,228445	-0,253247	-1,036994	-7,323265	-16,204179	0,539711	0,228445	-0,253247	-1,036994	-7,323265	-16,204179	0,539711
09:49:02,24	0,524989	3,437944	-0,063991	0,787015	0,266993	-0,210009	0,231365	-0,261051	-1,038521	12,921980	1,902849	0,529442	-0,511439	-3,023010	-2,090782	-22,687187	13,022519	13,195626	0,231365	-0,261051	-1,038521	-7,570521	-16,259307	0,529442	0,231365	-0,261051	-1,038521	-7,570521	-16,259307	0,529442
09:49:02,29	0,524989	3,437944	-0,063991	0,787015	0,266993	-0,210009	0,233625	-0,252790	-1,034638	12,479011	2,013929	0,559744	-0,505503	-3,025838	-2,090804	-22,694722	13,064286	13,144365	0,233625	-0,252790	-1,034638	-7,365020	-16,325667	0,559744	0,233625	-0,252790	-1,034638	-7,365020	-16,325667	0,559744
09:49:02,34	0,524989	3,437944	-0,063991	0,787015	0,266993	-0,210009	0,233106	-0,259344	-1,034660	12,852237	1,959535	0,508482	-0,506045	-3,025449	-2,093505	-22,664759	13,063595	13,155333	0,233106	-0,259344	-1,034660	-7,506304	-16,339325	0,508482	0,233106	-0,259344	-1,034660	-7,506304	-16,339325	0,508482
09:49:02,39	0,524989	3,437944	-0,063991	0,787015	0,266993	-0,210009	0,233041	-0,258681	-1,037361	12,832126	1,982421	0,519450	-0,504319	-3,029224	-2,093476	-22,681953	13,036470	13,178587	0,233041	-0,258681	-1,037361	-7,474342	-16,311293	0,519450	0,233041	-0,258681	-1,037361	-7,474342	-16,311293	0,519450
09:49:02,44	0,524989	3,437944	-0,063991	0,787015	0,266993	-0,210009	0,235447	-0,262063	-1,037332	12,975885	2,106220	0,542705	-0,509673	-3,022439	-2,090036	-22,701676	13,050209	13,162682	0,235447	-0,262063	-1,037332	-7,596045	-16,376388	0,542705	0,235447	-0,262063	-1,037332	-7,596045	-16,376388	0,542705
09:49:02,49	0,524989	3,437944	-0,063991	0,787015	0,266993	-0,210009	0,232248	-0,254034	-1,033892	12,560415	1,915923	0,526800	-0,506047	-3,025441	-2,091154	-22,670415	13,073436	13,183347	0,232248	-0,254034	-1,033892	-7,381240	-16,315565	0,526800	0,232248	-0,254034	-1,033892	-7,381240	-16,315565	0,526800
09:49:02,54	0,524989	3,437944	-0,063991	0,787015	0,266993	-0,210009	0,233035	-0,258675	-1,035010	12,837487	1,972274	0,547465	-0,506637	-3,030132	-2,091107	-22,663271	13,027744	13,214900	0,233035	-0,258675	-1,035010	-7,468479	-16,320945	0,547465	0,233035	-0,258675	-1,035010	-7,468479	-16,320945	0,547465
09:49:02,59	0,524989	3,437944	-0,063991	0,787015	0,266993	-0,210009	0,237392	-0,260510	-1,034963	12,896898	2,227891	0,579017	-0,508435	-3,020018	-2,089268	-22,662036	13,022049	13,137253	0,237392	-0,260510	-1,034963	-7,553098	-16,407383	0,579017	0,237392	-0,260510	-1,034963	-7,553098	-16,407383	0,579017
09:49:02,64	0,524989	3,437944	-0,063991	0,787015	0,266993	-0,210009	0,229532	-0,253895	-1,033124	12,548629	1,823087	0,501371	-0,503709	-3,028129	-2,091948	-22,682594	13,056462	13,149501	0,229532	-0,253895	-1,033124	-7,382128	-16,195175	0,501371	0,229532	-0,253895	-1,033124	-7,382128	-16,195175	0,501371
09:49:02,69	0,524989	3,437944	-0,063991	0,787015	0,266993	-0,210009	0,234194	-0,262044	-1,035804	12,991902	2,030487	0,513619	-0,510160	-3,026635	-2,091930	-22,664364	13,066025	13,182632	0,234194	-0,262044	-1,035804	-7,578554	-16,353723	0,513619	0,234194	-0,262044	-1,035804	-7,578554	-16,353723	0,513619
09:49:02,74	0,524989	3,437944	-0,063991	0,787015	0,266993	-0,210009	0,236125	-0,255710	-1,035786	12,679943	2,141925	0,546749	-0,504503	-3,022131	-2,091584	-22,740033	13,003729	13,187694	0,236125	-0,255710	-1,035786	-7,393312	-16,393897	0,546749	0,236125	-0,255710	-1,035786	-7,393312	-16,393897	0,546749
09:49:02,79	0,524989	3,437944	-0,063991	0,787015	0,266993	-0,210009	0,229396	-0,258357	-1,035440	12,725796	1,757635	0,551812	-0,509766	-3,024051	-2,090817	-22,731483	13,004894	13,166602	0,229396	-0,258357	-1,035440	-7,555238	-16,249962	0,551812	0,229396	-0,258357	-1,035440	-7,555238	-16,249962	0,551812
09:49:02,84	0,524989	3,437944	-0,063991	0,787015	0,266993	-0,210009	0,233691	-0,254759	-1,034673	12,543988	1,987775	0,530720	-0,504912	-3,021555	-2,090030	-22,680833	13,058191	13,153984	0,233691	-0,254759	-1,034673	-7,454611	-16,356947	0,530720	0,233691	-0,254759	-1,034673	-7,454611	-16,356947	0,530720
09:49:02,89	0,524989	3,437944	-0,063991	0,787015	0,266993	-0,210009	0,229102	-0,257715	-1,033886	12,769148	1,766385	0,518102	-0,506055	-3,029970	-2,090769	-22,667883	13,008785	13,151271	0,229102	-0,257715	-1,033886	-7,461446	-16,218133	0,518102	0,229102	-0,257715	-1,033886	-7,461446	-16,218133	0,518102
09:49:02,94	0,524989	3,437944	-0,063991	0,787015	0,266993	-0,210009	0,236961	-0,260933	-1,034624	12,900186	2,210970	0,515389	-0,512613	-3,024250	-2,092717	-22,687300	13,031073	13,201537	0,236961	-0,260933	-1,034624	-7,583042	-16,390479	0,515389	0,236961	-0,260933	-1,034624	-7,583042	-16,390479	0,515389
09:49:02,99	0,524989	3,437944	-0,063991	0,787015	0,266993	-0,210009	0,235286	-0,252393	-1,036573	12,465695	2,095904	0,565655	-0,507239	-3,022904	-2,090761	-22,664446	13,062399	13,202244	0,235286	-0,252393	-1,036573	-7,347135	-16,374047	0,565655	0,235286	-0,252393	-1,036573	-7,347135	-16,374047	0,565655
09:49:03,04	0,524989	3,437944	-0,063991	0,787015	0,266993	-0,210009	0,231434	-0,256375	-1,034617	12,711317	1,899720	0,566362	-0,509110	-3,024766	-2,093133	-22,706712	13,031411	13,168613	0,231434	-0,256375	-1,034617	-7,414104	-16,267837	0,566362	0,231434	-0,256375	-1,034617	-7,414104	-16,267837	0,566362
09:49:03,09	0,524989	3,437944	-0,063991	0,787015	0,266993	-0,210009	0,233982	-0,255685	-1,036989	12,627474	2,011112	0,532731	-0,503685	-3,026404	-2,090768	-22,657521	13,027219	13,162384	0,233982	-0,255685	-1,036989	-7,443791	-16,356469	0,532731	0,233982	-0,255685	-1,036989	-7,443791	-16,356469	0,532731
09:49:03,14	0,524989	3,437944	-0,063991	0,787015	0,266993	-0,210009	0,232688	-0,261201	-1,034624	12,935300	1,988507	0,526501	-0,511411	-3,022758	-2,093921	-22,680533	13,045052	13,154626	0,232688	-0,261201	-1,034624	-7,569015	-16,277475	0,526501	0,232688	-0,261201	-1,034624	-7,569015	-16,277475	0,526501
09:49:03,19	0,524989	3,437944	-0,063991	0,787015	0,266993	-0,210009	0,233393	-0,252688	-1,037777	12,496528	1,996335	0,518743	-0,689157	-2,873346	-2,078795	-14,805617	22,252320	12,638627	0,233393	-0,252688	-1,037777	-7,339465	-16,325011	0,518743	0,233393	-0,252688	-1,037777	-7,339465	-16,325011	0,518743
09:49:03,24	0,524989	3,437944	-0,063991	0,787015	0,266993	-0,210009	0,192872	-0,024050	-1,022651	12,518538	2,105489	0,002745	-0,437023	-3,042203	-2,141280	-24,029668	8,642754	13,269760	0,192872	-0,024050	-1,022651	10,630622	-13,034967	0,002745	0,192872	-0,024050	-1,022651	10,630622	-13,034967	0,002745
09:49:03,29	0,524989	3,437944	-0,063991	0,787015	0,266993	-0,210009	0,213039	-0,326833	-1,085136	11,865005	1,970684	0,633878	-0,396009	-3,078708	-1,925549	-26,385269	6,581561	13,374521	0,213039	-0,326833	-1,085136	-13,791378	-14,752861	0,633878	0,213039	-0,326833	-1,085136	-13,791378	-14,752861	0,633878
09:49:03,34	0,525055	3,438105	-0,063996	0,737005	0,266999	-0,210076	0,224147	-0,380604	-0,869405	11,698267	1,538878	0,738639	-0,433546	-3,028433	-1,809754	-24,027538	8,419854	13,281544	0,224147	-0,380604	-0,869405	-18,179162	-16,056632	0,738639	0,224147	-0,380604	-0,869405	-18,179162	-16,056632	0,738639
09:49:03,39	0,525055	3,438105	-0,063996	0,737005	0,266999	-0,210076	0,199375	-0,322959	-0,753610	11,471597	1,373475	0,645661	-0,431742	-3,025539	-1,808214	-24,031763	8,492884	13,278885	0,199375	-0,322959	-0,753610	-13,880694	-14,277483	0,645661	0,199375	-0,322959	-0,753610	-13,880694	-14,277483	0,645661
09:49:03,44	0,525055	3,438105	-0,063996	0,737005	0,266999	-0,210076	0,195967	-0,323074	-0,752070	11,538728	1,156084	0,643003	-0,432881	-3,023431	-1,808617	-24,016541	8,514225	13,265238	0,195967	-0,323074	-0,752070	-13,822619	-14,227344	0,643003	0,195967	-0,323074	-0,752070	-13,822619	-14,227344	0,643003
09:49:03,49	0,525055	3,438105	-0,063996	0,737005	0,266999	-0,210076	0,194712	-0,321034	-0,752473	11,458697	1,093299	0,629355	-0,429244	-3,020669	-1,807030	-23,964415	8,520972	13,284372	0,194712	-0,321034	-0,752473	-13,742444	-14,191556	0,629355	0,194712	-0,321034	-0,752473	-13,742444	-14,191556	0,629355
09:49:03,54	0,525055	3,438105	-0,063996	0,737005	0,266999	-0,210076	0,190501	-0,322802	-0,750886	11,582582	0,916121	0,648489	-0,435204	-3,024791	-1,809358	-24,000154	8,518410	13,298967	0,190501	-0,322802	-0,750886	-13,757410	-14,038208	0,648489	0,190501	-0,322802	-0,750886	-13,757410	-14,038208	0,648489
09:49:03,59	0,525055	3,438105	-0,063996	0,737005	0,266999	-0,210076	0,197050	-0,319702	-0,753214	11,401281	1,227006	0,663085	-0,429343	-3,020126	-1,807446	-24,001471	8,498228	13,274650	0,197050	-0,319702	-0,753214	-13,695343	-14,241430	0,663085	0,197050	-0,319702	-0,753214	-13,695343	-14,241430	0,663085
09:49:03,64	0,525055	3,438105	-0,063996	0,737005	0,266999	-0,210076	0,190080	-0,322445	-0,751302	11,525789	0,873503	0,638768	-0,433461	-3,026572	-1,806163	-23,804964	8,675357	13,280701	0,190080	-0,322445	-0,751302	-13,786173	-14,047768	0,638768	0,190080	-0,322445	-0,751302	-13,786173	-14,047768	0,638768
09:49:03,69	0,525055	3,438105	-0,063996	0,737005	0,266999	-0,210076	0,197721	-0,322101	-0,750019	11,759545	1,352468	0,644818	-0,679018	-2,861350	-1,874944	-15,214798	20,990953	12,636963	0,197721	-0,322101	-0,750019	-13,525401	-14,168647	0,644818	0,197721	-0,322101	-0,750019	-13,525401	-14,168647	0,644818
09:49:03,74	0,525055	3,438105	-0,063996	0,737005	0,266999	-0,210076	0,177413	-0,026832	-0,818800	11,366264	1,577965	0,001081	-0,439615	-3,001621	-2,042115	-22,668190	8,127937	13,247495	0,177413	-0,026832	-0,818800	9,259918	-12,348991	0,001081	0,177413	-0,026832	-0,818800	9,259918	-12,348991	0,001081
09:49:03,79	0,525055	3,438105	-0,063996	0,737005	0,266999	-0,210076	0,179190	-0,304297	-0,985971	10,928046	1,647044	0,611612	-0,398041	-3,042047	-1,831905	-25,204443	5,753478	13,332417	0,179190	-0,304297	-0,985971	-12,959289	-12,419394	0,611612	0,179190	-0,304297	-0,985971	-12,959289	-12,419394	0,611612
09:49:03,84	0,524978	3,438050	-0,063981	0,686978	0,266981	-0,210027	0,193413	-0,360514	-0,775761	10,526840	1,377384	0,696534	-0,435023	-2,989391	-1,712950	-22,684192	7,860804	13,220687	0,193413	-0,360514	-0,775761	-17,773495	-13,805517	0,696534	0,193413	-0,360514	-0,775761	-17,773495	-13,805517	0,696534
09:49:03,89	0,524978	3,438050	-0,063981	0,686978	0,266981	-0,210027	0,166302	-0,302159	-0,656806	10,577501	1,096567	0,584805	-0,429146	-2,987065	-1,713369	-22,719716	7,957475	13,206384	0,166302	-0,302159	-0,656806	-13,141965	-11,958148	0,584805	0,166302	-0,302159	-0,656806	-13,141965	-11,958148	0,584805
09:49:03,94	0,524978	3,438050	-0,063981	0,686978	0,266981	-0,210027	0,161350	-0,306085	-0,657225	10,847638	0,759944	0,570501	-0,431400	-2,985780	-1,707917	-22,691049	7,994062	13,213435	0,161350	-0,306085	-0,657225	-13,180059	-11,906011	0,570501	0,161350	-0,306085	-0,657225	-13,180059	-11,906011	0,570501
09:49:03,99	0,524978	3,438050	-0,063981	0,686978	0,266981	-0,210027	0,161364	-0,303491	-0,651773	10,758736	0,767222	0,577553	-0,428893	-2,988434	-1,710593	-22,618251	7,980290	13,209068	0,161364	-0,303491	-0,651773	-13,065283	-11,899857	0,577553	0,161364	-0,303491	-0,651773	-13,065283	-11,899857	0,577553
09:49:04,04	0,524978	3,438050	-0,063981	0,686978	0,266981	-0,210027	0,162409	-0,306988	-0,654449	10,965092	0,891464	0,573186	-0,428919	-2,991021	-1,711723	-22,630241	7,980475	13,248258	0,162409	-0,306988	-0,654449	-13,133502	-11,857605	0,573186	0,162409	-0,306988	-0,654449	-13,133502	-11,857605	0,573186
09:49:04,09	0,524978	3,438050	-0,063981	0,686978	0,266981	-0,210027	0,164662	-0,308260	-0,655579	11,025365	0,998171	0,612376	-0,436580	-2,987561	-1,710556	-22,625646	7,995247	13,281079	0,164662	-0,308260	-0,655579	-13,173027	-11,927799	0,612376	0,164662	-0,308260	-0,655579	-13,173027	-11,927799	0,612376
09:49:04,14	0,524978	3,438050	-0,063981	0,686978	0,266981	-0,210027	0,165496	-0,299896	-0,654412	10,605514	1,038133	0,645197	-0,434855	-2,984304	-1,712163	-22,644925	8,012981	13,239998	0,165496	-0,299896	-0,654412	-12,936283	-11,953307	0,645197	0,165496	-0,299896	-0,654412	-12,936283	-11,953307	0,645197
09:49:04,19	0,524978	3,438050	-0,063981	0,686978	0,266981	-0,210027	0,161812	-0,299761	-0,656019	10,604226	0,821025	0,604116	-0,428875	-2,979385	-1,709479	-22,611210	8,038148	13,187292	0,161812	-0,299761	-0,656019	-12,926994	-11,881255	0,604116	0,161812	-0,299761	-0,656019	-12,926994	-11,881255	0,604116
09:49:04,24	0,524978	3,438050	-0,063981	0,686978	0,266981	-0,210027	0,154563	-0,302479	-0,653335	10,784242	0,460665	0,551409	-0,428823	-2,986036	-1,709029	-22,601986	8,041836	13,224824	0,154563	-0,302479	-0,653335	-12,960381	-11,672529	0,551409	0,154563	-0,302479	-0,653335	-12,960381	-11,672529	0,551409
09:49:04,29	0,524978	3,438050	-0,063981	0,686978	0,266981	-0,210027	0,160297	-0,305850	-0,652885	10,967326	0,764971	0,588942	-0,434660	-2,983875	-1,710180	-22,581007	8,087600	13,255158	0,160297	-0,305850	-0,652885	-13,041901	-11,818334	0,588942	0,160297	-0,305850	-0,652885	-13,041901	-11,818334	0,588942
09:49:04,34	0,524978	3,438050	-0,063981	0,686978	0,266981	-0,210027	0,161344	-0,299715	-0,654036	10,698421	0,814685	0,619276	-0,435176	-2,989075	-1,707832	-22,564804	8,080834	13,237949	0,161344	-0,299715	-0,654036	-12,829197	-11,850784	0,619276	0,161344	-0,299715	-0,654036	-12,829197	-11,850784	0,619276
09:49:04,39	0,524978	3,438050	-0,063981	0,686978	0,266981	-0,210027	0,166106	-0,301869	-0,651688	10,812652	1,079727	0,602067	-0,434708	-2,991499	-1,710558	-22,609843	8,045852	13,243517	0,166106	-0,301869	-0,651688	-12,884027	-11,959563	0,602067	0,166106	-0,301869	-0,651688	-12,884027	-11,959563	0,602067
09:49:04,44	0,524978	3,438050	-0,063981	0,686978	0,266981	-0,210027	0,167971	-0,303485	-0,654414	10,843895	1,155192	0,607635	-0,432929	-2,985731	-1,706699	-22,606185	8,070119	13,233382	0,167971	-0,303485	-0,654414	-12,979678	-12,030498	0,607635	0,167971	-0,303485	-0,654414	-12,979678	-12,030498	0,607635
09:49:04,49	0,524978	3,438050	-0,063981	0,686978	0,266981	-0,210027	0,162086	-0,302142	-0,650555	10,796895	0,840207	0,597500	-0,438836	-2,988015	-1,710595	-22,605052	8,044646	13,219030	0,162086	-0,302142	-0,650555	-12,921239	-11,883513	0,597500	0,162086	-0,302142	-0,650555	-12,921239	-11,883513	0,597500
09:49:04,54	0,524978	3,438050	-0,063981	0,686978	0,266981	-0,210027	0,167018	-0,298169	-0,654451	10,568790	1,110400	0,583147	-0,441150	-2,985356	-1,706364	-22,604037	8,081056	13,178844	0,167018	-0,298169	-0,654451	-12,837441	-12,000498	0,583147	0,167018	-0,298169	-0,654451	-12,837441	-12,000498	0,583147
09:49:04,59	0,524978	3,438050	-0,063981	0,686978	0,266981	-0,210027	0,165872	-0,294835	-0,650220	10,427487	1,033484	0,542962	-0,432360	-2,983839	-1,710187	-22,603548	8,077041	13,255459	0,165872	-0,294835	-0,650220	-12,717063	-11,987456	0,542962	0,165872	-0,294835	-0,650220	-12,717063	-11,987456	0,542962
09:49:04,64	0,524978	3,438050	-0,063981	0,686978	0,266981	-0,210027	0,160163	-0,301689	-0,654043	10,780661	0,739057	0,619576	-0,438807	-2,985643	-1,710591	-22,600247	8,093184	13,235425	0,160163	-0,301689	-0,654043	-12,901926	-11,833741	0,619576	0,160163	-0,301689	-0,654043	-12,901926	-11,833741	0,619576
09:49:04,69	0,524978	3,438050	-0,063981	0,686978	0,266981	-0,210027	0,164949	-0,297008	-0,654447	10,552858	0,982698	0,599543	-0,432357	-2,985294	-1,708648	-22,609979	8,070639	13,229942	0,164949	-0,297008	-0,654447	-12,762238	-11,965774	0,599543	0,164949	-0,297008	-0,654447	-12,762238	-11,965774	0,599543
09:49:04,74	0,524978	3,438050	-0,063981	0,686978	0,266981	-0,210027	0,161421	-0,302419	-0,652504	10,809842	0,802127	0,594060	-0,434738	-2,983338	-1,710216	-22,612376	8,068083	13,230717	0,161421	-0,302419	-0,652504	-12,930021	-11,869459	0,594060	0,161421	-0,302419	-0,652504	-12,930021	-11,869459	0,594060
09:49:04,79	0,524978	3,438050	-0,063981	0,686978	0,266981	-0,210027	0,160918	-0,299378	-0,654072	10,648342	0,775154	0,594835	-0,433477	-2,983509	-1,710208	-22,596566	8,130905	13,227910	0,160918	-0,299378	-0,654072	-12,852869	-11,856917	0,594835	0,160918	-0,299378	-0,654072	-12,852869	-11,856917	0,594835
09:49:04,84	0,524978	3,438050	-0,063981	0,686978	0,266981	-0,210027	0,160436	-0,300556	-0,654064	10,771902	0,732371	0,592028	-0,433506	-2,983521	-1,711366	-22,602340	8,121171	13,242891	0,160436	-0,300556	-0,654064	-12,821773	-11,861864	0,592028	0,160436	-0,300556	-0,654064	-12,821773	-11,861864	0,592028
09:49:04,89	0,524978	3,438050	-0,063981	0,686978	0,266981	-0,210027	0,160460	-0,300538	-0,655222	10,759618	0,733505	0,607008	-0,432837	-2,981896	-1,711360	-22,560889	8,118404	13,233039	0,160460	-0,300538	-0,655222	-12,832596	-11,862643	0,607008	0,160460	-0,300538	-0,655222	-12,832596	-11,862643	0,607008
09:49:04,94	0,524978	3,438050	-0,063981	0,686978	0,266981	-0,210027	0,158719	-0,300305	-0,655216	10,765834	0,680219	0,597157	-0,431199	-2,980491	-1,710191	-22,599657	8,071584	13,265634	0,158719	-0,300305	-0,655216	-12,808095	-11,779208	0,597157	0,158719	-0,300305	-0,655216	-12,808095	-11,779208	0,597157
09:49:04,99	0,524978	3,438050	-0,063981	0,686978	0,266981	-0,210027	0,156683	-0,301020	-0,654047	10,743093	0,564181	0,629751	-0,432854	-2,984404	-1,709023	-22,589420	8,147824	13,242168	0,156683	-0,301020	-0,654047	-12,886979	-11,735417	0,629751	0,156683	-0,301020	-0,654047	-12,886979	-11,735417	0,629751
09:49:05,04	0,524978	3,438050	-0,063981	0,686978	0,266981	-0,210027	0,160900	-0,301544	-0,652879	10,841470	0,754200	0,606285	-0,433452	-2,993668	-1,713261	-22,591875	8,095741	13,241625	0,160900	-0,301544	-0,652879	-12,829712	-11,876416	0,606285	0,160900	-0,301544	-0,652879	-12,829712	-11,876416	0,606285
09:49:05,09	0,524978	3,438050	-0,063981	0,686978	0,266981	-0,210027	0,169221	-0,305657	-0,657117	11,009036	1,210838	0,605743	-0,432211	-2,986913	-1,709748	-22,555506	8,119398	13,275005	0,169221	-0,305657	-0,657117	-12,985051	-12,073022	0,605743	0,169221	-0,305657	-0,657117	-12,985051	-12,073022	0,605743
09:49:05,14	0,524978	3,438050	-0,063981	0,686978	0,266981	-0,210027	0,162750	-0,303354	-0,653604	10,927970	0,894014	0,639122	-0,432796	-2,984583	-1,709008	-22,556100	8,128360	13,241176	0,162750	-0,303354	-0,653604	-12,885358	-11,881873	0,639122	0,162750	-0,303354	-0,653604	-12,885358	-11,881873	0,639122
09:49:05,19	0,524978	3,438050	-0,063981	0,686978	0,266981	-0,210027	0,161025	-0,301683	-0,652864	10,848526	0,799321	0,605294	-0,434032	-2,992081	-1,710544	-22,590185	8,101614	13,245124	0,161025	-0,301683	-0,652864	-12,833605	-11,841157	0,605294	0,161025	-0,301683	-0,652864	-12,833605	-11,841157	0,605294
09:49:05,24	0,524978	3,438050	-0,063981	0,686978	0,266981	-0,210027	0,168136	-0,304361	-0,654400	10,947589	1,152958	0,609241	-0,433942	-2,985034	-1,711338	-22,547038	8,153056	13,238181	0,168136	-0,304361	-0,654400	-12,944783	-12,045750	0,609241	0,168136	-0,304361	-0,654400	-12,944783	-12,045750	0,609241
09:49:05,29	0,524978	3,438050	-0,063981	0,686978	0,266981	-0,210027	0,161989	-0,300916	-0,655194	10,834548	0,844950	0,602299	-0,437521	-2,989555	-1,711332	-22,561533	8,101057	13,235372	0,161989	-0,300916	-0,655194	-12,787355	-11,871205	0,602299	0,161989	-0,300916	-0,655194	-12,787355	-11,871205	0,602299
09:49:05,34	0,524978	3,438050	-0,063981	0,686978	0,266981	-0,210027	0,167694	-0,300077	-0,655188	10,738662	1,155023	0,599490	-0,430473	-2,991395	-1,712105	-22,570072	8,082393	13,221742	0,167694	-0,300077	-0,655188	-12,817412	-12,008923	0,599490	0,167694	-0,300077	-0,655188	-12,817412	-12,008923	0,599490
09:49:05,39	0,524978	3,438050	-0,063981	0,686978	0,266981	-0,210027	0,165763	-0,307101	-0,655961	11,083435	1,056562	0,585860	-0,434616	-2,990171	-1,710151	-22,593047	8,136625	13,265598	0,165763	-0,307101	-0,655961	-13,023959	-11,955822	0,585860	0,165763	-0,307101	-0,655961	-13,023959	-11,955822	0,585860
09:49:05,44	0,524978	3,438050	-0,063981	0,686978	0,266981	-0,210027	0,166774	-0,302901	-0,654007	10,900544	1,062125	0,629716	-0,435171	-2,990046	-1,710570	-22,575190	8,116459	13,216494	0,166774	-0,302901	-0,654007	-12,877196	-12,029627	0,629716	0,166774	-0,302901	-0,654007	-12,877196	-12,029627	0,629716
09:49:05,49	0,524978	3,438050	-0,063981	0,686978	0,266981	-0,210027	0,166944	-0,302358	-0,654425	10,863750	1,096518	0,580612	-0,434651	-2,991654	-1,712886	-22,599682	8,104167	13,241839	0,166944	-0,302358	-0,654425	-12,871331	-12,008587	0,580612	0,166944	-0,302358	-0,654425	-12,871331	-12,008587	0,580612
09:49:05,54	0,524978	3,438050	-0,063981	0,686978	0,266981	-0,210027	0,168076	-0,303612	-0,656742	10,906094	1,140325	0,605957	-0,436356	-2,991899	-1,713662	-22,578194	8,125034	13,232738	0,168076	-0,303612	-0,656742	-12,927467	-12,053655	0,605957	0,168076	-0,303612	-0,656742	-12,927467	-12,053655	0,605957
09:49:05,59	0,524978	3,438050	-0,063981	0,686978	0,266981	-0,210027	0,169141	-0,302258	-0,657518	10,864491	1,203855	0,596855	-0,433391	-2,984100	-1,711358	-22,559682	8,140613	13,223624	0,169141	-0,302258	-0,657518	-12,862766	-12,073689	0,596855	0,169141	-0,302258	-0,657518	-12,862766	-12,073689	0,596855
09:49:05,64	0,524978	3,438050	-0,063981	0,686978	0,266981	-0,210027	0,160904	-0,300926	-0,655214	10,817968	0,783803	0,587741	-0,429337	-2,983915	-1,710201	-22,581362	8,102683	13,217810	0,160904	-0,300926	-0,655214	-12,804716	-11,847181	0,587741	0,160904	-0,300926	-0,655214	-12,804716	-11,847181	0,587741
09:49:05,69	0,524978	3,438050	-0,063981	0,686978	0,266981	-0,210027	0,158718	-0,304345	-0,654057	10,952052	0,670293	0,581928	-0,441726	-2,989448	-1,709042	-22,606047	8,100131	13,214315	0,158718	-0,304345	-0,654057	-12,939001	-11,789048	0,581928	0,158718	-0,304345	-0,654057	-12,939001	-11,789048	0,581928
09:49:05,74	0,524978	3,438050	-0,063981	0,686978	0,266981	-0,210027	0,169704	-0,296382	-0,652898	10,523452	1,221472	0,578433	-0,439875	-2,985749	-1,709417	-22,555256	8,098460	13,219681	0,169704	-0,296382	-0,652898	-12,742548	-12,100283	0,578433	0,169704	-0,296382	-0,652898	-12,742548	-12,100283	0,578433
09:49:05,79	0,524978	3,438050	-0,063981	0,686978	0,266981	-0,210027	0,165575	-0,296135	-0,653273	10,534574	1,051591	0,583799	-0,437468	-2,987545	-1,709787	-22,540976	8,113925	13,220405	0,165575	-0,296135	-0,653273	-12,712062	-11,946045	0,583799	0,165575	-0,296135	-0,653273	-12,712062	-11,946045	0,583799
09:49:05,84	0,524978	3,438050	-0,063981	0,686978	0,266981	-0,210027	0,165927	-0,299118	-0,653643	10,710197	1,074517	0,584523	-0,435733	-2,987954	-1,710935	-22,542868	8,086565	13,239866	0,165927	-0,299118	-0,653643	-12,770566	-11,950733	0,584523	0,165927	-0,299118	-0,653643	-12,770566	-11,950733	0,584523
09:49:05,89	0,524978	3,438050	-0,063981	0,686978	0,266981	-0,210027	0,165414	-0,300825	-0,654791	10,774336	1,059874	0,603984	-0,433977	-2,990749	-1,709013	-22,572659	8,114490	13,210715	0,165414	-0,300825	-0,654791	-12,840449	-11,925092	0,603984	0,165414	-0,300825	-0,654791	-12,840449	-11,925092	0,603984
09:49:05,94	0,524978	3,438050	-0,063981	0,686978	0,266981	-0,210027	0,159253	-0,301993	-0,656390	10,851712	0,715301	0,573433	-0,431642	-2,983203	-1,712534	-22,555507	8,113122	13,209316	0,159253	-0,301993	-0,656390	-12,854703	-11,786062	0,573433	0,159253	-0,301993	-0,656390	-12,854703	-11,786062	0,573433
09:49:05,99	0,524978	3,438050	-0,063981	0,686978	0,266981	-0,210027	0,159253	-0,301993	-0,656390	10,851712	0,715301	0,573433	-0,431092	-2,983567	-1,709420	-22,579786	8,117111	13,227220	0,159253	-0,301993	-0,656390	-12,854703	-11,786062	0,573433	0,159253	-0,301993	-0,656390	-12,854703	-11,786062	0,573433
09:49:06,04	0,524978	3,438050	-0,063981	0,686978	0,266981	-0,210027	0,159294	-0,302651	-0,653276	10,877289	0,694386	0,591337	-0,435882	-2,981537	-1,712145	-22,604652	8,125145	13,257935	0,159294	-0,302651	-0,653276	-12,880848	-11,810156	0,591337	0,159294	-0,302651	-0,653276	-12,880848	-11,810156	0,591337
09:49:06,09	0,524978	3,438050	-0,063981	0,686978	0,266981	-0,210027	0,159930	-0,297487	-0,656001	10,603273	0,701939	0,622052	-0,438244	-2,983784	-1,709448	-22,620204	8,119651	13,226465	0,159930	-0,297487	-0,656001	-12,749471	-11,852578	0,622052	0,159930	-0,297487	-0,656001	-12,749471	-11,852578	0,622052
09:49:06,14	0,524978	3,438050	-0,063981	0,686978	0,266981	-0,210027	0,163057	-0,296566	-0,653304	10,542814	0,853831	0,590583	-0,436428	-2,984102	-1,709018	-22,593436	8,115041	13,259963	0,163057	-0,296566	-0,653304	-12,737582	-11,946170	0,590583	0,163057	-0,296566	-0,653304	-12,737582	-11,946170	0,590583
09:49:06,19	0,524978	3,438050	-0,063981	0,686978	0,266981	-0,210027	0,162425	-0,298297	-0,652874	10,642248	0,846420	0,624081	-0,435141	-2,985806	-1,709793	-22,561743	8,151935	13,232190	0,162425	-0,298297	-0,652874	-12,774076	-11,903919	0,624081	0,162425	-0,298297	-0,652874	-12,774076	-11,903919	0,624081
09:49:06,24	0,524978	3,438050	-0,063981	0,686978	0,266981	-0,210027	0,163256	-0,300264	-0,653649	10,792325	0,898673	0,596307	-0,441718	-2,985026	-1,710213	-22,603291	8,148525	13,231742	0,163256	-0,300264	-0,653649	-12,778402	-11,916961	0,596307	0,163256	-0,300264	-0,653649	-12,778402	-11,916961	0,596307
09:49:06,29	0,524978	3,438050	-0,063981	0,686978	0,266981	-0,210027	0,165870	-0,294178	-0,654069	10,452102	1,000277	0,595860	-0,436962	-2,985989	-1,707462	-22,573445	8,101572	13,238627	0,165870	-0,294178	-0,654069	-12,640839	-12,020484	0,595860	0,165870	-0,294178	-0,654069	-12,640839	-12,020484	0,595860
09:49:06,34	0,524978	3,438050	-0,063981	0,686978	0,266981	-0,210027	0,164326	-0,298779	-0,651318	10,665612	0,969341	0,602745	-0,434002	-2,989883	-1,711312	-22,574721	8,124191	13,261022	0,164326	-0,298779	-0,651318	-12,788502	-11,930259	0,602745	0,164326	-0,298779	-0,651318	-12,788502	-11,930259	0,602745
09:49:06,39	0,524978	3,438050	-0,063981	0,686978	0,266981	-0,210027	0,166218	-0,303289	-0,655168	10,919093	1,055294	0,625139	-0,433423	-2,984320	-1,706317	-22,583048	8,134281	13,220555	0,166218	-0,303289	-0,655168	-12,889072	-11,992802	0,625139	0,166218	-0,303289	-0,655168	-12,889072	-11,992802	0,625139
09:49:06,44	0,524978	3,438050	-0,063981	0,686978	0,266981	-0,210027	0,161111	-0,301008	-0,650173	10,805087	0,777482	0,584673	-0,438717	-2,989526	-1,712526	-22,572694	8,106265	13,207107	0,161111	-0,301008	-0,650173	-12,824067	-11,869727	0,584673	0,161111	-0,301008	-0,650173	-12,824067	-11,869727	0,584673
09:49:06,49	0,524978	3,438050	-0,063981	0,686978	0,266981	-0,210027	0,168266	-0,299027	-0,656382	10,682977	1,172525	0,571225	-0,441150	-2,986488	-1,709044	-22,627124	8,175212	13,241702	0,168266	-0,299027	-0,656382	-12,790649	-12,036365	0,571225	0,168266	-0,299027	-0,656382	-12,790649	-12,036365	0,571225
09:49:06,54	0,524978	3,438050	-0,063981	0,686978	0,266981	-0,210027	0,166852	-0,295401	-0,652900	10,526939	1,017380	0,605820	-0,438701	-2,988812	-1,708619	-22,575146	8,129087	13,239510	0,166852	-0,295401	-0,652900	-12,662076	-12,080501	0,605820	0,166852	-0,295401	-0,652900	-12,662076	-12,080501	0,605820
09:49:06,59	0,524978	3,438050	-0,063981	0,686978	0,266981	-0,210027	0,167640	-0,298684	-0,652475	10,683659	1,126450	0,603628	-0,434506	-2,989973	-1,710956	-22,558186	8,168916	13,208671	0,167640	-0,298684	-0,652475	-12,763012	-12,033316	0,603628	0,167640	-0,298684	-0,652475	-12,763012	-12,033316	0,603628
09:49:06,64	0,524978	3,438050	-0,063981	0,686978	0,266981	-0,210027	0,166549	-0,302897	-0,654812	10,945741	1,064453	0,572788	-0,433354	-2,988123	-1,709010	-22,560956	8,150631	13,221938	0,166549	-0,302897	-0,654812	-12,831700	-12,009611	0,572788	0,166549	-0,302897	-0,654812	-12,831700	-12,009611	0,572788
09:49:06,69	0,524978	3,438050	-0,063981	0,686978	0,266981	-0,210027	0,164369	-0,302970	-0,652866	10,932301	0,957878	0,586056	-0,434435	-2,985411	-1,711314	-22,503415	8,155708	13,242507	0,164369	-0,302970	-0,652866	-12,850847	-11,945119	0,586056	0,164369	-0,302970	-0,652866	-12,850847	-11,945119	0,586056
09:49:06,74	0,524978	3,438050	-0,063981	0,686978	0,266981	-0,210027	0,162562	-0,300678	-0,655169	10,846276	0,911195	0,606625	-0,430396	-2,986198	-1,710571	-22,552423	8,163201	13,214310	0,162562	-0,300678	-0,655169	-12,756937	-11,849934	0,606625	0,162562	-0,300678	-0,655169	-12,756937	-11,849934	0,606625
09:49:06,79	0,524978	3,438050	-0,063981	0,686978	0,266981	-0,210027	0,161224	-0,304569	-0,654427	11,030625	0,795420	0,578427	-0,439289	-2,987427	-1,710959	-22,580529	8,170512	13,242420	0,161224	-0,304569	-0,654427	-12,878080	-11,860660	0,578427	0,161224	-0,304569	-0,654427	-12,878080	-11,860660	0,578427
09:49:06,84	0,524978	3,438050	-0,063981	0,686978	0,266981	-0,210027	0,166735	-0,297482	-0,654814	10,654377	1,053997	0,606538	-0,435838	-2,984239	-1,709439	-22,605460	8,138285	13,222408	0,166735	-0,297482	-0,654814	-12,697995	-12,034699	0,606538	0,166735	-0,297482	-0,654814	-12,697995	-12,034699	0,606538
09:49:06,89	0,524978	3,438050	-0,063981	0,686978	0,266981	-0,210027	0,162248	-0,298876	-0,653295	10,686484	0,815220	0,586526	-0,433982	-2,989118	-1,712120	-22,571231	8,137036	13,223244	0,162248	-0,298876	-0,653295	-12,775307	-11,921283	0,586526	0,162248	-0,298876	-0,653295	-12,775307	-11,921283	0,586526
09:49:06,94	0,524978	3,438050	-0,063981	0,686978	0,266981	-0,210027	0,165546	-0,302923	-0,655976	10,912965	1,016976	0,587362	-0,434497	-2,984805	-1,708631	-22,540125	8,158964	13,217210	0,165546	-0,302923	-0,655976	-12,866523	-11,978408	0,587362	0,165546	-0,302923	-0,655976	-12,866523	-11,978408	0,587362
09:49:06,99	0,524978	3,438050	-0,063981	0,686978	0,266981	-0,210027	0,162068	-0,300321	-0,652487	10,812182	0,852066	0,581328	-0,431593	-2,984252	-1,710183	-22,554859	8,161923	13,228675	0,162068	-0,300321	-0,652487	-12,763014	-11,870252	0,581328	0,162068	-0,300321	-0,652487	-12,763014	-11,870252	0,581328
09:49:07,04	0,524978	3,438050	-0,063981	0,686978	0,266981	-0,210027	0,160137	-0,302559	-0,654039	10,923772	0,737444	0,592792	-0,434630	-2,983708	-1,711769	-22,603538	8,191290	13,225792	0,160137	-0,302559	-0,654039	-12,827135	-11,833335	0,592792	0,160137	-0,302559	-0,654039	-12,827135	-11,833335	0,592792
09:49:07,09	0,524978	3,438050	-0,063981	0,686978	0,266981	-0,210027	0,162031	-0,297556	-0,654834	10,674948	0,840633	0,578095	-0,436873	-2,983390	-1,710978	-22,545099	8,169385	13,213977	0,162031	-0,297556	-0,654834	-12,683209	-11,878794	0,578095	0,162031	-0,297556	-0,654834	-12,683209	-11,878794	0,578095
09:49:07,14	0,524978	3,438050	-0,063981	0,686978	0,266981	-0,210027	0,162031	-0,297556	-0,654834	10,674948	0,840633	0,578095	-0,433368	-2,981430	-1,708254	-22,553122	8,156766	13,227430	0,162031	-0,297556	-0,654834	-12,683209	-11,878794	0,578095	0,162031	-0,297556	-0,654834	-12,683209	-11,878794	0,578095
09:49:07,19	0,524978	3,438050	-0,063981	0,686978	0,266981	-0,210027	0,158581	-0,299611	-0,652110	10,766863	0,660603	0,591548	-0,434475	-2,984500	-1,708245	-22,544643	8,201122	13,218421	0,158581	-0,299611	-0,652110	-12,752603	-11,788012	0,591548	0,158581	-0,299611	-0,652110	-12,752603	-11,788012	0,591548
09:49:07,25	0,524978	3,438050	-0,063981	0,686978	0,266981	-0,210027	0,161793	-0,300187	-0,652101	10,839489	0,812796	0,582539	-0,435646	-2,985884	-1,712504	-22,528355	8,180426	13,224620	0,161793	-0,300187	-0,652101	-12,725225	-11,887968	0,582539	0,161793	-0,300187	-0,652101	-12,725225	-11,887968	0,582539
09:49:07,30	0,524978	3,438050	-0,063981	0,686978	0,266981	-0,210027	0,164309	-0,295406	-0,654463	10,566832	0,912935	0,578450	-0,439874	-2,984288	-1,710607	-22,583237	8,195644	13,214333	0,164309	-0,295406	-0,654463	-12,622568	-11,985321	0,578450	0,164309	-0,295406	-0,654463	-12,622568	-11,985321	0,578450
09:49:07,35	0,524978	3,438050	-0,063981	0,686978	0,266981	-0,210027	0,164309	-0,295406	-0,654463	10,566832	0,912935	0,578450	-0,433844	-2,984277	-1,709002	-22,515258	8,182234	13,227807	0,164309	-0,295406	-0,654463	-12,622568	-11,985321	0,578450	0,164309	-0,295406	-0,654463	-12,622568	-11,985321	0,578450
09:49:07,40	0,524978	3,438050	-0,063981	0,686978	0,266981	-0,210027	0,161284	-0,300622	-0,652858	10,860424	0,821219	0,591925	-0,684638	-2,850895	-1,821952	-15,633170	20,756867	12,616635	0,161284	-0,300622	-0,652858	-12,738407	-11,839586	0,591925	0,161284	-0,300622	-0,652858	-12,738407	-11,839586	0,591925
09:49:07,45	0,524978	3,438050	-0,063981	0,686978	0,266981	-0,210027	0,171169	-0,016738	-0,765807	10,429434	1,007975	-0,019248	-0,457414	-2,995081	-1,954032	-22,813067	7,923790	13,201276	0,171169	-0,016738	-0,765807	9,115516	-12,428790	-0,019248	0,171169	-0,016738	-0,765807	9,115516	-12,428790	-0,019248
09:49:07,50	0,524978	3,438050	-0,063981	0,686978	0,266981	-0,210027	0,182425	-0,285612	-0,897888	9,707203	1,791866	0,565394	-0,406332	-3,050317	-1,789159	-26,140812	5,716470	13,341256	0,182425	-0,285612	-0,897888	-12,713377	-12,528513	0,565394	0,182425	-0,285612	-0,897888	-12,713377	-12,528513	0,565394
09:49:07,55	0,524972	3,437922	-0,063977	0,636963	0,266982	-0,210021	0,204720	-0,357469	-0,733014	9,868260	1,172965	0,705373	-0,449205	-2,998707	-1,678793	-23,677751	8,021937	13,221133	0,204720	-0,357469	-0,733014	-18,193034	-14,897584	0,705373	0,204720	-0,357469	-0,733014	-18,193034	-14,897584	0,705373
09:49:07,60	0,524972	3,437922	-0,063977	0,636963	0,266982	-0,210021	0,181461	-0,294535	-0,622649	9,823805	0,943817	0,585251	-0,443789	-3,001974	-1,679131	-23,613165	7,965875	13,219331	0,181461	-0,294535	-0,622649	-13,297155	-13,300874	0,585251	0,181461	-0,294535	-0,622649	-13,297155	-13,300874	0,585251
09:49:07,65	0,524972	3,437922	-0,063977	0,636963	0,266982	-0,210021	0,181583	-0,300858	-0,622987	10,136383	1,034140	0,583448	-0,442561	-2,996828	-1,677587	-23,601414	8,031698	13,226199	0,181583	-0,300858	-0,622987	-13,480994	-13,220149	0,583448	0,181583	-0,300858	-0,622987	-13,480994	-13,220149	0,583448
09:49:07,70	0,524972	3,437922	-0,063977	0,636963	0,266982	-0,210021	0,176512	-0,299349	-0,621443	10,120781	0,747721	0,590317	-0,444908	-2,991875	-1,680322	-23,590459	8,067865	13,234084	0,176512	-0,299349	-0,621443	-13,378118	-13,108507	0,590317	0,176512	-0,299349	-0,621443	-13,378118	-13,108507	0,590317
09:49:07,75	0,524972	3,437922	-0,063977	0,636963	0,266982	-0,210021	0,173396	-0,294840	-0,624178	9,923100	0,577087	0,598202	-0,447903	-2,996760	-1,681109	-23,606546	8,006699	13,207301	0,173396	-0,294840	-0,624178	-13,221824	-13,034527	0,598202	0,173396	-0,294840	-0,624178	-13,221824	-13,034527	0,598202
09:49:07,80	0,524972	3,437922	-0,063977	0,636963	0,266982	-0,210021	0,179124	-0,294689	-0,624965	9,854248	0,891601	0,571419	-0,444333	-2,999334	-1,680692	-23,595737	8,003988	13,216775	0,179124	-0,294689	-0,624965	-13,278845	-13,169670	0,571419	0,179124	-0,294689	-0,624965	-13,278845	-13,169670	0,571419
09:49:07,85	0,524972	3,437922	-0,063977	0,636963	0,266982	-0,210021	0,179569	-0,299067	-0,624548	10,084974	0,925426	0,580892	-0,450161	-2,993785	-1,673734	-23,598734	8,098378	13,210566	0,179569	-0,299067	-0,624548	-13,391812	-13,170730	0,580892	0,179569	-0,299067	-0,624548	-13,391812	-13,170730	0,580892
09:49:07,90	0,524972	3,437922	-0,063977	0,636963	0,266982	-0,210021	0,177677	-0,291246	-0,617590	9,758520	0,777262	0,574684	-0,690183	-2,847109	-1,768320	-15,573219	20,774735	12,598096	0,177677	-0,291246	-0,617590	-13,104306	-13,170388	0,574684	0,177677	-0,291246	-0,617590	-13,104306	-13,170388	0,574684
09:49:07,95	0,524972	3,437922	-0,063977	0,636963	0,266982	-0,210021	0,170663	-0,010043	-0,712176	10,126732	1,024625	-0,037787	-0,445797	-3,036449	-1,916183	-25,570020	7,220016	13,267120	0,170663	-0,010043	-0,712176	9,338389	-12,372384	-0,037787	0,170663	-0,010043	-0,712176	9,338389	-12,372384	-0,037787
09:49:08,00	0,524972	3,437922	-0,063977	0,636963	0,266982	-0,210021	0,212443	-0,316357	-0,860038	9,317968	1,317105	0,631238	-0,412981	-3,040752	-1,686367	-26,449475	5,867848	13,311225	0,212443	-0,316357	-0,860038	-15,516075	-15,359695	0,631238	0,212443	-0,316357	-0,860038	-15,516075	-15,359695	0,631238
09:49:08,05	0,524950	3,438039	-0,063981	0,586958	0,266983	-0,209988	0,199761	-0,346927	-0,630223	9,296881	0,572104	0,675343	-0,455157	-2,997896	-1,583384	-24,098483	7,834359	13,208937	0,199761	-0,346927	-0,630223	-17,936925	-15,109173	0,675343	0,199761	-0,346927	-0,630223	-17,936925	-15,109173	0,675343
09:49:08,10	0,524950	3,438039	-0,063981	0,586958	0,266983	-0,209988	0,183735	-0,288975	-0,527240	9,161884	0,791497	0,573054	-0,458099	-2,991366	-1,581090	-24,102780	7,886175	13,204860	0,183735	-0,288975	-0,527240	-13,522635	-13,631713	0,573054	0,183735	-0,288975	-0,527240	-13,522635	-13,631713	0,573054
09:49:08,15	0,524950	3,438039	-0,063981	0,586958	0,266983	-0,209988	0,179551	-0,283162	-0,524946	8,902339	0,544298	0,568977	-0,456801	-2,996716	-1,577175	-24,076067	7,903969	13,192513	0,179551	-0,283162	-0,524946	-13,325868	-13,550466	0,568977	0,179551	-0,283162	-0,524946	-13,325868	-13,550466	0,568977
09:49:08,20	0,524950	3,438039	-0,063981	0,586958	0,266983	-0,209988	0,183535	-0,286961	-0,521031	9,128671	0,765697	0,556631	-0,449089	-3,000300	-1,581377	-24,059307	7,941143	13,245341	0,183535	-0,286961	-0,521031	-13,397784	-13,641802	0,556631	0,183535	-0,286961	-0,521031	-13,397784	-13,641802	0,556631
09:49:08,25	0,524950	3,438039	-0,063981	0,586958	0,266983	-0,209988	0,182783	-0,295431	-0,525233	9,609683	0,722511	0,609459	-0,450247	-2,994694	-1,578294	-24,033311	7,913724	13,228416	0,182783	-0,295431	-0,525233	-13,581664	-13,625941	0,609459	0,182783	-0,295431	-0,525233	-13,581664	-13,625941	0,609459
09:49:08,30	0,524950	3,438039	-0,063981	0,586958	0,266983	-0,209988	0,178507	-0,291626	-0,522150	9,401048	0,536399	0,592533	-0,450347	-2,987982	-1,577956	-24,065024	7,916597	13,219916	0,178507	-0,291626	-0,522150	-13,491566	-13,476413	0,592533	0,178507	-0,291626	-0,522150	-13,491566	-13,476413	0,592533
09:49:08,35	0,524950	3,438039	-0,063981	0,586958	0,266983	-0,209988	0,172744	-0,288183	-0,521811	9,208656	0,207825	0,584034	-0,453752	-2,995348	-1,579461	-24,024966	7,929569	13,224000	0,172744	-0,288183	-0,521811	-13,413700	-13,352596	0,584034	0,172744	-0,288183	-0,521811	-13,413700	-13,352596	0,584034
09:49:08,40	0,524950	3,438039	-0,063981	0,586958	0,266983	-0,209988	0,180826	-0,288917	-0,523317	9,278113	0,656272	0,588118	-0,456701	-2,992996	-1,578316	-24,031196	7,952400	13,219093	0,180826	-0,288917	-0,523317	-13,401902	-13,538551	0,588118	0,180826	-0,288917	-0,523317	-13,401902	-13,538551	0,588118
09:49:08,45	0,524950	3,438039	-0,063981	0,586958	0,266983	-0,209988	0,180264	-0,285188	-0,522172	9,100823	0,610224	0,583211	-0,455024	-2,997312	-1,582569	-24,062373	7,918705	13,239952	0,180264	-0,285188	-0,522172	-13,286407	-13,540463	0,583211	0,180264	-0,285188	-0,522172	-13,286407	-13,540463	0,583211
09:49:08,50	0,524950	3,438039	-0,063981	0,586958	0,266983	-0,209988	0,183163	-0,288797	-0,526425	9,243764	0,750821	0,604070	-0,449553	-2,993305	-1,581021	-23,993300	7,956274	13,202282	0,183163	-0,288797	-0,526425	-13,426835	-13,627440	0,604070	0,183163	-0,288797	-0,526425	-13,426835	-13,627440	0,604070
09:49:08,55	0,524950	3,438039	-0,063981	0,586958	0,266983	-0,209988	0,176957	-0,291533	-0,524877	9,453061	0,469160	0,566400	-0,451470	-2,989756	-1,581472	-24,050597	7,941271	13,178635	0,176957	-0,291533	-0,524877	-13,432243	-13,421954	0,566400	0,176957	-0,291533	-0,524877	-13,432243	-13,421954	0,566400
09:49:08,60	0,524950	3,438039	-0,063981	0,586958	0,266983	-0,209988	0,174842	-0,288098	-0,525328	9,232826	0,317070	0,542752	-0,452680	-2,988777	-1,579523	-24,080417	7,992025	13,213233	0,174842	-0,288098	-0,525328	-13,382870	-13,408031	0,542752	0,174842	-0,288098	-0,525328	-13,382870	-13,408031	0,542752
09:49:08,65	0,524950	3,438039	-0,063981	0,586958	0,266983	-0,209988	0,174599	-0,286560	-0,523379	9,181910	0,253246	0,577350	-0,457220	-2,994209	-1,573653	-24,013742	7,955199	13,201360	0,174599	-0,286560	-0,523379	-13,313077	-13,452801	0,577350	0,174599	-0,286560	-0,523379	-13,313077	-13,452801	0,577350
09:49:08,70	0,524950	3,438039	-0,063981	0,586958	0,266983	-0,209988	0,181573	-0,285344	-0,517509	9,120129	0,692034	0,565478	-0,450667	-2,991103	-1,578294	-23,977734	8,003685	13,216651	0,181573	-0,285344	-0,517509	-13,279410	-13,561449	0,565478	0,181573	-0,285344	-0,517509	-13,279410	-13,561449	0,565478
09:49:08,75	0,524950	3,438039	-0,063981	0,586958	0,266983	-0,209988	0,175607	-0,289467	-0,522150	9,394482	0,388749	0,580769	-0,453106	-2,990124	-1,578317	-24,001274	7,965549	13,210564	0,175607	-0,289467	-0,522150	-13,328658	-13,396412	0,580769	0,175607	-0,289467	-0,522150	-13,328658	-13,396412	0,580769
09:49:08,80	0,524950	3,438039	-0,063981	0,586958	0,266983	-0,209988	0,175979	-0,286864	-0,522173	9,214365	0,406761	0,574681	-0,452544	-2,991077	-1,579871	-24,011359	7,959681	13,211381	0,175979	-0,286864	-0,522173	-13,304493	-13,407581	0,574681	0,175979	-0,286864	-0,522173	-13,304493	-13,407581	0,574681
09:49:08,85	0,524950	3,438039	-0,063981	0,586958	0,266983	-0,209988	0,176523	-0,287827	-0,523726	9,254315	0,429256	0,575498	-0,456037	-2,991746	-1,577928	-23,979767	7,904229	13,192860	0,176523	-0,287827	-0,523726	-13,340136	-13,427801	0,575498	0,176523	-0,287827	-0,523726	-13,340136	-13,427801	0,575498
09:49:08,90	0,524950	3,438039	-0,063981	0,586958	0,266983	-0,209988	0,178849	-0,285138	-0,521784	9,082222	0,605268	0,556977	-0,456629	-2,997716	-1,579066	-24,007360	7,946140	13,213571	0,178849	-0,285138	-0,521784	-13,301085	-13,434341	0,556977	0,178849	-0,285138	-0,521784	-13,301085	-13,434341	0,556977
09:49:08,95	0,524950	3,438039	-0,063981	0,586958	0,266983	-0,209988	0,184316	-0,287610	-0,522922	9,233263	0,844714	0,577688	-0,451295	-2,990861	-1,579834	-23,982315	7,983611	13,241145	0,184316	-0,287610	-0,522922	-13,344091	-13,624075	0,577688	0,184316	-0,287610	-0,522922	-13,344091	-13,624075	0,577688
09:49:09,00	0,524950	3,438039	-0,063981	0,586958	0,266983	-0,209988	0,175711	-0,288801	-0,523690	9,340214	0,400229	0,605263	-0,453725	-2,993325	-1,580262	-24,010040	7,932623	13,195666	0,175711	-0,288801	-0,523690	-13,330703	-13,393099	0,605263	0,175711	-0,288801	-0,523690	-13,330703	-13,393099	0,605263
09:49:09,05	0,524950	3,438039	-0,063981	0,586958	0,266983	-0,209988	0,179061	-0,287929	-0,524118	9,236847	0,575890	0,559783	-0,460184	-2,992955	-1,577939	-24,019646	7,981202	13,204536	0,179061	-0,287929	-0,524118	-13,365612	-13,480379	0,559783	0,179061	-0,287929	-0,524118	-13,365612	-13,480379	0,559783
09:49:09,10	0,524950	3,438039	-0,063981	0,586958	0,266983	-0,209988	0,181970	-0,282151	-0,521794	8,973624	0,694541	0,568653	-0,449566	-2,998782	-1,580637	-24,012410	7,940344	13,176694	0,181970	-0,282151	-0,521794	-13,175210	-13,590072	0,568653	0,181970	-0,282151	-0,521794	-13,175210	-13,590072	0,568653
09:49:09,15	0,524950	3,438039	-0,063981	0,586958	0,266983	-0,209988	0,181707	-0,294259	-0,524493	9,571491	0,707563	0,540812	-0,456006	-2,993923	-1,579456	-23,984533	7,959490	13,219516	0,181707	-0,294259	-0,524493	-13,527848	-13,556408	0,540812	0,181707	-0,294259	-0,524493	-13,527848	-13,556408	0,540812
09:49:09,20	0,524950	3,438039	-0,063981	0,586958	0,266983	-0,209988	0,180719	-0,286253	-0,523312	9,185688	0,670783	0,583634	-0,456053	-2,993205	-1,577937	-24,015188	7,972436	13,195194	0,180719	-0,286253	-0,523312	-13,285164	-13,515670	0,583634	0,180719	-0,286253	-0,523312	-13,285164	-13,515670	0,583634
09:49:09,25	0,524950	3,438039	-0,063981	0,586958	0,266983	-0,209988	0,180121	-0,285853	-0,521793	9,160767	0,606644	0,559312	-0,453709	-2,996564	-1,582186	-24,007945	7,936005	13,201291	0,180121	-0,285853	-0,521793	-13,278676	-13,532833	0,559312	0,180121	-0,285853	-0,521793	-13,278676	-13,532833	0,559312
09:49:09,30	0,524950	3,438039	-0,063981	0,586958	0,266983	-0,209988	0,181857	-0,289563	-0,526042	9,325745	0,721442	0,565409	-0,450034	-2,993488	-1,580187	-23,949052	7,984954	13,250580	0,181857	-0,289563	-0,526042	-13,404914	-13,554369	0,565409	0,181857	-0,289563	-0,526042	-13,404914	-13,554369	0,565409
09:49:09,35	0,524950	3,438039	-0,063981	0,586958	0,266983	-0,209988	0,177356	-0,291208	-0,524043	9,483130	0,513903	0,614697	-0,456036	-2,995775	-1,579859	-24,010061	7,975787	13,205730	0,177356	-0,291208	-0,524043	-13,376673	-13,408555	0,614697	0,177356	-0,291208	-0,524043	-13,376673	-13,408555	0,614697
09:49:09,40	0,524950	3,438039	-0,063981	0,586958	0,266983	-0,209988	0,182338	-0,287153	-0,523715	9,233845	0,724709	0,569848	-0,458398	-2,990889	-1,579100	-23,987374	7,934188	13,199175	0,182338	-0,287153	-0,523715	-13,307667	-13,588828	0,569848	0,182338	-0,287153	-0,523715	-13,307667	-13,588828	0,569848
09:49:09,45	0,524950	3,438039	-0,063981	0,586958	0,266983	-0,209988	0,179288	-0,282664	-0,522956	8,975758	0,606536	0,563292	-0,450689	-2,993003	-1,580246	-23,992148	8,006967	13,203271	0,179288	-0,282664	-0,522956	-13,213403	-13,467546	0,563292	0,179288	-0,282664	-0,522956	-13,213403	-13,467546	0,563292
09:49:09,50	0,524950	3,438039	-0,063981	0,586958	0,266983	-0,209988	0,177264	-0,290398	-0,524102	9,438522	0,460768	0,567389	-0,455375	-2,996568	-1,582171	-23,979917	7,992576	13,207362	0,177264	-0,290398	-0,524102	-13,357690	-13,454435	0,567389	0,177264	-0,290398	-0,524102	-13,357690	-13,454435	0,567389
09:49:09,55	0,524950	3,438039	-0,063981	0,586958	0,266983	-0,209988	0,182694	-0,288122	-0,526027	9,313834	0,760955	0,571480	-0,451207	-2,994350	-1,577895	-23,958294	7,980540	13,200357	0,182694	-0,288122	-0,526027	-13,303728	-13,580562	0,571480	0,182694	-0,288122	-0,526027	-13,303728	-13,580562	0,571480
09:49:09,60	0,524950	3,438039	-0,063981	0,586958	0,266983	-0,209988	0,178689	-0,290622	-0,521751	9,444228	0,577429	0,564474	-0,450043	-2,991072	-1,580600	-23,937776	7,952330	13,225801	0,178689	-0,290622	-0,521751	-13,369594	-13,449681	0,564474	0,178689	-0,290622	-0,521751	-13,369594	-13,449681	0,564474
09:49:09,65	0,524950	3,438039	-0,063981	0,586958	0,266983	-0,209988	0,175269	-0,289992	-0,524456	9,397283	0,431432	0,589919	-0,453633	-2,993967	-1,577542	-23,984551	7,955390	13,175018	0,175269	-0,289992	-0,524456	-13,367065	-13,327160	0,589919	0,175269	-0,289992	-0,524456	-13,367065	-13,327160	0,589919
09:49:09,70	0,524950	3,438039	-0,063981	0,586958	0,266983	-0,209988	0,179571	-0,288330	-0,521398	9,290141	0,613105	0,539136	-0,451806	-2,993823	-1,579071	-23,967391	8,002578	13,197001	0,179571	-0,288330	-0,521398	-13,343767	-13,483206	0,539136	0,179571	-0,288330	-0,521398	-13,343767	-13,483206	0,539136
09:49:09,75	0,524950	3,438039	-0,063981	0,586958	0,266983	-0,209988	0,178533	-0,289840	-0,522927	9,418098	0,550382	0,561119	-0,451789	-2,991142	-1,578296	-23,955176	8,008937	13,201854	0,178533	-0,289840	-0,522927	-13,334333	-13,464424	0,561119	0,178533	-0,289840	-0,522927	-13,334333	-13,464424	0,561119
09:49:09,80	0,524950	3,438039	-0,063981	0,586958	0,266983	-0,209988	0,176202	-0,288515	-0,522152	9,360802	0,436587	0,565971	-0,453004	-2,994802	-1,579461	-23,965921	7,965734	13,190846	0,176202	-0,288515	-0,522152	-13,287601	-13,395263	0,565971	0,176202	-0,288515	-0,522152	-13,287601	-13,395263	0,565971
09:49:09,85	0,524950	3,438039	-0,063981	0,586958	0,266983	-0,209988	0,179979	-0,289293	-0,523317	9,358468	0,645301	0,554963	-0,449409	-2,992554	-1,579028	-23,933348	7,982259	13,235338	0,179979	-0,289293	-0,523317	-13,351003	-13,483066	0,554963	0,179979	-0,289293	-0,523317	-13,351003	-13,483066	0,554963
09:49:09,90	0,524950	3,438039	-0,063981	0,586958	0,266983	-0,209988	0,176235	-0,291281	-0,522884	9,492466	0,470553	0,599456	-0,452976	-2,995564	-1,583326	-23,964340	8,020844	13,214219	0,176235	-0,291281	-0,522884	-13,373100	-13,363899	0,599456	0,176235	-0,291281	-0,522884	-13,373100	-13,363899	0,599456
09:49:09,95	0,524950	3,438039	-0,063981	0,586958	0,266983	-0,209988	0,180625	-0,289697	-0,527182	9,428012	0,652709	0,578337	-0,454834	-2,993741	-1,581022	-23,989519	7,970350	13,206562	0,180625	-0,289697	-0,527182	-13,313202	-13,526371	0,578337	0,180625	-0,289697	-0,527182	-13,313202	-13,526371	0,578337
09:49:10,00	0,524950	3,438039	-0,063981	0,586958	0,266983	-0,209988	0,179975	-0,287176	-0,524878	9,240619	0,622358	0,570680	-0,454737	-2,999044	-1,580994	-23,962714	7,980351	13,196130	0,179975	-0,287176	-0,524878	-13,302723	-13,505709	0,570680	0,179975	-0,287176	-0,524878	-13,302723	-13,505709	0,570680
09:49:10,05	0,524950	3,438039	-0,063981	0,586958	0,266983	-0,209988	0,184519	-0,289913	-0,524850	9,404971	0,876856	0,560248	-0,456560	-2,997400	-1,579846	-23,989162	7,988233	13,200730	0,184519	-0,289913	-0,524850	-13,353172	-13,607909	0,560248	0,184519	-0,289913	-0,524850	-13,353172	-13,607909	0,560248
09:49:10,10	0,524950	3,438039	-0,063981	0,586958	0,266983	-0,209988	0,184007	-0,287511	-0,523702	9,273686	0,823367	0,564848	-0,456587	-2,995617	-1,579853	-23,986520	7,958942	13,200029	0,184007	-0,287511	-0,523702	-13,295924	-13,621177	0,564848	0,184007	-0,287511	-0,523702	-13,295924	-13,621177	0,564848
09:49:10,15	0,524950	3,438039	-0,063981	0,586958	0,266983	-0,209988	0,182476	-0,286597	-0,523709	9,202102	0,760703	0,564147	-0,450656	-2,990976	-1,579810	-23,966081	8,010191	13,261289	0,182476	-0,286597	-0,523709	-13,295745	-13,563680	0,564147	0,182476	-0,286597	-0,523709	-13,295745	-13,563680	0,564147
09:49:10,20	0,524950	3,438039	-0,063981	0,586958	0,266983	-0,209988	0,175491	-0,289413	-0,523666	9,403135	0,389561	0,625407	-0,451811	-2,988454	-1,577917	-23,959935	8,012049	13,207012	0,175491	-0,289413	-0,523666	-13,315766	-13,386502	0,625407	0,175491	-0,289413	-0,523666	-13,315766	-13,386502	0,625407
09:49:10,25	0,524950	3,438039	-0,063981	0,586958	0,266983	-0,209988	0,173885	-0,287151	-0,521773	9,290184	0,310424	0,571130	-0,453099	-2,988949	-1,581439	-24,007709	8,017282	13,204672	0,173885	-0,287151	-0,521773	-13,251136	-13,339540	0,571130	0,173885	-0,287151	-0,521773	-13,251136	-13,339540	0,571130
09:49:10,30	0,524950	3,438039	-0,063981	0,586958	0,266983	-0,209988	0,174957	-0,286283	-0,525295	9,225720	0,322210	0,568790	-0,453718	-2,987528	-1,579891	-24,012334	7,993948	13,207979	0,174957	-0,286283	-0,525295	-13,247503	-13,411954	0,568790	0,174957	-0,286283	-0,525295	-13,247503	-13,411954	0,568790
09:49:10,35	0,524950	3,438039	-0,063981	0,586958	0,266983	-0,209988	0,174037	-0,285037	-0,523747	9,138388	0,282001	0,572097	-0,450151	-2,988721	-1,580635	-23,995320	7,991142	13,227988	0,174037	-0,285037	-0,523747	-13,236995	-13,379896	0,572097	0,174037	-0,285037	-0,523747	-13,236995	-13,379896	0,572097
09:49:10,40	0,524950	3,438039	-0,063981	0,586958	0,266983	-0,209988	0,173286	-0,288722	-0,524491	9,336125	0,259101	0,592105	-0,456063	-2,991809	-1,578712	-24,014583	7,975597	13,205657	0,173286	-0,288722	-0,524491	-13,328590	-13,343864	0,592105	0,173286	-0,288722	-0,524491	-13,328590	-13,343864	0,592105
09:49:10,45	0,524950	3,438039	-0,063981	0,586958	0,266983	-0,209988	0,178917	-0,285146	-0,522568	9,127051	0,542982	0,569774	-0,458905	-2,992869	-1,576353	-23,979681	7,998664	13,218489	0,178917	-0,285146	-0,522568	-13,256906	-13,501985	0,569774	0,178917	-0,285146	-0,522568	-13,256906	-13,501985	0,569774
09:49:10,50	0,524950	3,438039	-0,063981	0,586958	0,266983	-0,209988	0,181255	-0,283215	-0,520209	9,064088	0,683263	0,582607	-0,460182	-2,991132	-1,579496	-24,028791	8,036215	13,217301	0,181255	-0,283215	-0,520209	-13,168317	-13,545257	0,582607	0,181255	-0,283215	-0,520209	-13,168317	-13,545257	0,582607
09:49:10,55	0,524950	3,438039	-0,063981	0,586958	0,266983	-0,209988	0,180389	-0,281241	-0,523352	8,969364	0,576948	0,581418	-0,454779	-2,993107	-1,578680	-23,969568	7,980105	13,210194	0,180389	-0,281241	-0,523352	-13,108020	-13,583626	0,581418	0,180389	-0,281241	-0,523352	-13,108020	-13,583626	0,581418
09:49:10,60	0,524950	3,438039	-0,063981	0,586958	0,266983	-0,209988	0,179399	-0,286907	-0,522536	9,245039	0,604770	0,574312	-0,454050	-2,995832	-1,580199	-23,919946	8,013231	13,211391	0,179399	-0,286907	-0,522536	-13,277164	-13,478025	0,574312	0,179399	-0,286907	-0,522536	-13,277164	-13,478025	0,574312
09:49:10,65	0,524950	3,438039	-0,063981	0,586958	0,266983	-0,209988	0,181394	-0,288901	-0,524055	9,402214	0,734929	0,575508	-0,456618	-2,992807	-1,578303	-24,002167	7,981566	13,219763	0,181394	-0,288901	-0,524055	-13,276499	-13,504485	0,575508	0,181394	-0,288901	-0,524055	-13,276499	-13,504485	0,575508
09:49:10,70	0,524950	3,438039	-0,063981	0,586958	0,266983	-0,209988	0,180058	-0,285165	-0,522159	9,139409	0,610103	0,583881	-0,455367	-3,000145	-1,579835	-23,984613	7,973364	13,195154	0,180058	-0,285165	-0,522159	-13,246027	-13,524465	0,583881	0,180058	-0,285165	-0,522159	-13,246027	-13,524465	0,583881
09:49:10,75	0,524950	3,438039	-0,063981	0,586958	0,266983	-0,209988	0,185788	-0,289918	-0,523691	9,388225	0,927339	0,559272	-0,452995	-2,995984	-1,579454	-23,971445	7,985271	13,196196	0,185788	-0,289918	-0,523691	-13,370301	-13,656993	0,559272	0,185788	-0,289918	-0,523691	-13,370301	-13,656993	0,559272
09:49:10,80	0,524950	3,438039	-0,063981	0,586958	0,266983	-0,209988	0,180998	-0,289890	-0,523310	9,403710	0,683735	0,560313	-0,458935	-2,990020	-1,581399	-23,972676	7,995158	13,241173	0,180998	-0,289890	-0,523310	-13,352687	-13,524621	0,560313	0,180998	-0,289890	-0,523310	-13,352687	-13,524621	0,560313
09:49:10,85	0,524950	3,438039	-0,063981	0,586958	0,266983	-0,209988	0,178803	-0,281765	-0,525255	8,989117	0,563591	0,605290	-0,452510	-2,987583	-1,579093	-23,995571	7,985461	13,221786	0,178803	-0,281765	-0,525255	-13,129407	-13,472466	0,605290	0,178803	-0,281765	-0,525255	-13,129407	-13,472466	0,605290
09:49:10,90	0,524950	3,438039	-0,063981	0,586958	0,266983	-0,209988	0,173480	-0,286110	-0,522949	9,195215	0,271807	0,585904	-0,459564	-2,991625	-1,579481	-24,008266	8,014141	13,221252	0,173480	-0,286110	-0,522949	-13,264397	-13,346381	0,585904	0,173480	-0,286110	-0,522949	-13,264397	-13,346381	0,585904
09:49:10,96	0,524950	3,438039	-0,063981	0,586958	0,266983	-0,209988	0,180507	-0,282022	-0,523337	9,001170	0,611894	0,585370	-0,458383	-2,991838	-1,579085	-23,997731	7,982928	13,220076	0,180507	-0,282022	-0,523337	-13,137596	-13,557939	0,585370	0,180507	-0,282022	-0,523337	-13,137596	-13,557939	0,585370
09:49:11,01	0,524950	3,438039	-0,063981	0,586958	0,266983	-0,209988	0,180102	-0,283151	-0,522941	9,038099	0,615523	0,584193	-0,452988	-2,988284	-1,579487	-23,964955	8,033477	13,193991	0,180102	-0,283151	-0,522941	-13,189269	-13,522455	0,584193	0,180102	-0,283151	-0,522941	-13,189269	-13,522455	0,584193
09:49:11,06	0,524950	3,438039	-0,063981	0,586958	0,266983	-0,209988	0,174326	-0,286047	-0,523343	9,248827	0,318324	0,558109	-0,454219	-2,990686	-1,581817	-23,998853	8,058326	13,205675	0,174326	-0,286047	-0,523343	-13,205835	-13,366303	0,558109	0,174326	-0,286047	-0,523343	-13,205835	-13,366303	0,558109
09:49:11,11	0,524950	3,438039	-0,063981	0,586958	0,266983	-0,209988	0,177022	-0,286181	-0,525673	9,260407	0,416715	0,569792	-0,702241	-2,837821	-1,758721	-15,613202	20,519129	12,540165	0,177022	-0,286181	-0,525673	-13,204836	-13,479517	0,569792	0,177022	-0,286181	-0,525673	-13,204836	-13,479517	0,569792
09:49:11,16	0,524950	3,438039	-0,063981	0,586958	0,266983	-0,209988	0,168648	0,005044	-0,702577	9,100876	1,013026	-0,095717	-0,469127	-2,997295	-1,840648	-23,831314	7,910639	13,159355	0,168648	0,005044	-0,702577	9,496831	-12,225813	-0,095717	0,168648	0,005044	-0,702577	9,496831	-12,225813	-0,095717
09:49:11,21	0,524950	3,438039	-0,063981	0,586958	0,266983	-0,209988	0,190199	-0,276576	-0,784504	8,716794	1,320874	0,523473	-0,424257	-3,045580	-1,702423	-26,744111	5,869985	13,326272	0,190199	-0,276576	-0,784504	-12,994423	-13,609781	0,523473	0,190199	-0,276576	-0,784504	-12,994423	-13,609781	0,523473
09:49:11,26	0,524995	3,438003	-0,064004	0,536946	0,266993	-0,210011	0,209581	-0,339577	-0,646279	8,769195	0,826480	0,690389	-0,458052	-2,993049	-1,595563	-24,297644	7,782763	13,192735	0,209581	-0,339577	-0,646279	-17,887608	-15,625616	0,690389	0,209581	-0,339577	-0,646279	-17,887608	-15,625616	0,690389
09:49:11,31	0,524995	3,438003	-0,064004	0,536946	0,266993	-0,210011	0,180985	-0,284044	-0,539419	8,761228	0,501784	0,556853	-0,459308	-2,995215	-1,595161	-24,330103	7,762294	13,220700	0,180985	-0,284044	-0,539419	-13,536238	-13,705502	0,556853	0,180985	-0,284044	-0,539419	-13,536238	-13,705502	0,556853
09:49:11,36	0,524995	3,438003	-0,064004	0,536946	0,266993	-0,210011	0,183489	-0,284039	-0,539017	8,727011	0,614128	0,584818	-0,463347	-2,988809	-1,592486	-24,300781	7,812861	13,186727	0,183489	-0,284039	-0,539017	-13,570060	-13,789739	0,584818	0,183489	-0,284039	-0,539017	-13,570060	-13,789739	0,584818
09:49:11,41	0,524995	3,438003	-0,064004	0,536946	0,266993	-0,210011	0,179960	-0,277338	-0,536342	8,437001	0,430763	0,550845	-0,466826	-2,989755	-1,595206	-24,265201	7,786483	13,167049	0,179960	-0,277338	-0,536342	-13,334026	-13,696127	0,550845	0,179960	-0,277338	-0,536342	-13,334026	-13,696127	0,550845
09:49:11,46	0,524995	3,438003	-0,064004	0,536946	0,266993	-0,210011	0,182519	-0,274798	-0,539062	8,299875	0,607828	0,531167	-0,464989	-2,991766	-1,593604	-24,223146	7,743056	13,188496	0,182519	-0,274798	-0,539062	-13,271774	-13,719936	0,531167	0,182519	-0,274798	-0,539062	-13,271774	-13,719936	0,531167
09:49:11,51	0,524995	3,438003	-0,064004	0,536946	0,266993	-0,210011	0,183343	-0,277395	-0,537460	8,418313	0,708779	0,552614	-0,462036	-2,993609	-1,592819	-24,243294	7,794855	13,194967	0,183343	-0,277395	-0,537460	-13,357163	-13,683623	0,552614	0,183343	-0,277395	-0,537460	-13,357163	-13,683623	0,552614
09:49:11,56	0,524995	3,438003	-0,064004	0,536946	0,266993	-0,210011	0,183462	-0,280874	-0,536675	8,634019	0,671646	0,559085	-0,464217	-2,988630	-1,591653	-24,175471	7,863506	13,186431	0,183462	-0,280874	-0,536675	-13,414578	-13,730138	0,559085	0,183462	-0,280874	-0,536675	-13,414578	-13,730138	0,559085
09:49:11,61	0,524995	3,438003	-0,064004	0,536946	0,266993	-0,210011	0,180241	-0,276496	-0,535509	8,499728	0,528538	0,550549	-0,703474	-2,827601	-1,645388	-15,849920	20,569129	12,520148	0,180241	-0,276496	-0,535509	-13,205196	-13,620358	0,550549	0,180241	-0,276496	-0,535509	-13,205196	-13,620358	0,550549
09:49:11,66	0,524995	3,438003	-0,064004	0,536946	0,266993	-0,210011	0,160414	0,011221	-0,589244	8,704594	0,354880	-0,115735	-0,486173	-3,028039	-1,829968	-26,193968	8,124821	13,157113	0,160414	0,011221	-0,589244	9,585474	-12,237630	-0,115735	0,160414	0,011221	-0,589244	9,585474	-12,237630	-0,115735
09:49:11,71	0,524995	3,438003	-0,064004	0,536946	0,266993	-0,210011	0,225348	-0,277185	-0,773824	7,752643	0,995375	0,521231	-0,437861	-3,011426	-1,616599	-25,628599	5,526017	13,273662	0,225348	-0,277185	-0,773824	-14,006412	-16,694418	0,521231	0,225348	-0,277185	-0,773824	-14,006412	-16,694418	0,521231
09:49:11,76	0,525011	3,437975	-0,063971	0,486963	0,266980	-0,210021	0,186804	-0,310718	-0,560455	7,528409	0,780140	0,637779	-0,468928	-2,962972	-1,517065	-23,112392	7,746073	13,148730	0,186804	-0,310718	-0,560455	-16,862979	-13,883990	0,637779	0,186804	-0,310718	-0,560455	-16,862979	-13,883990	0,637779
09:49:11,81	0,525011	3,437975	-0,063971	0,486963	0,266980	-0,210021	0,160376	-0,259587	-0,460921	8,050288	0,474927	0,512848	-0,471848	-2,950279	-1,512481	-23,082356	7,748873	13,103494	0,160376	-0,259587	-0,460921	-12,327262	-12,114565	0,512848	0,160376	-0,259587	-0,460921	-12,327262	-12,114565	0,512848
09:49:11,86	0,525011	3,437975	-0,063971	0,486963	0,266980	-0,210021	0,150843	-0,250711	-0,456337	7,606195	0,003840	0,467611	-0,474178	-2,961537	-1,510092	-23,111107	7,779663	13,135165	0,150843	-0,250711	-0,456337	-12,074612	-11,837337	0,467611	0,150843	-0,250711	-0,456337	-12,074612	-11,837337	0,467611
09:49:11,91	0,525011	3,437975	-0,063971	0,486963	0,266980	-0,210021	0,161758	-0,254323	-0,453948	7,806294	0,531104	0,499283	-0,468730	-2,956676	-1,507775	-23,060948	7,843166	13,103020	0,161758	-0,254323	-0,453948	-12,158035	-12,166867	0,499283	0,161758	-0,254323	-0,453948	-12,158035	-12,166867	0,499283
09:49:11,96	0,525011	3,437975	-0,063971	0,486963	0,266980	-0,210021	0,154824	-0,256610	-0,451631	8,005310	0,182266	0,467138	-0,474659	-2,953483	-1,510487	-23,057734	7,836962	13,142649	0,154824	-0,256610	-0,451631	-12,138573	-11,971451	0,467138	0,154824	-0,256610	-0,451631	-12,138573	-11,971451	0,467138
09:49:12,01	0,525011	3,437975	-0,063971	0,486963	0,266980	-0,210021	0,155023	-0,249879	-0,454343	7,651540	0,198478	0,506767	-0,477651	-2,956125	-1,514380	-23,092804	7,876180	13,145726	0,155023	-0,249879	-0,454343	-11,963972	-11,970828	0,506767	0,155023	-0,249879	-0,454343	-11,963972	-11,970828	0,506767
09:49:12,06	0,525011	3,437975	-0,063971	0,486963	0,266980	-0,210021	0,158808	-0,248609	-0,458236	7,601898	0,345316	0,509843	-0,475197	-2,961007	-1,512413	-23,058155	7,852918	13,123746	0,158808	-0,248609	-0,458236	-11,913872	-12,121111	0,509843	0,158808	-0,248609	-0,458236	-11,913872	-12,121111	0,509843
09:49:12,11	0,525011	3,437975	-0,063971	0,486963	0,266980	-0,210021	0,161809	-0,253175	-0,456269	7,836538	0,542982	0,487864	-0,472940	-2,952282	-1,512440	-23,075139	7,841900	13,144650	0,161809	-0,253175	-0,456269	-12,037707	-12,158986	0,487864	0,161809	-0,253175	-0,456269	-12,037707	-12,158986	0,487864
09:49:12,16	0,525011	3,437975	-0,063971	0,486963	0,266980	-0,210021	0,153124	-0,250767	-0,456295	7,693283	0,082189	0,508767	-0,478182	-2,956146	-1,509712	-23,069827	7,859466	13,137174	0,153124	-0,250767	-0,456295	-11,991927	-11,938047	0,508767	0,153124	-0,250767	-0,456295	-11,991927	-11,938047	0,508767
09:49:12,21	0,525011	3,437975	-0,063971	0,486963	0,266980	-0,210021	0,159092	-0,248159	-0,453568	7,575546	0,388320	0,501291	-0,472273	-2,962643	-1,509683	-23,076949	7,852870	13,132230	0,161764	-0,256525	-0,453539	-12,135917	-12,174048	0,496347	0,161764	-0,256525	-0,453539	-12,135917	-12,174048	0,496347
09:49:12,26	0,525011	3,437975	-0,063971	0,486963	0,266980	-0,210021	0,161764	-0,256525	-0,453539	8,001291	0,524394	0,496347	-0,469287	-2,956014	-1,512025	-23,041363	7,868394	13,130441	0,161764	-0,256525	-0,453539	-12,135917	-12,174048	0,496347	0,161764	-0,256525	-0,453539	-12,135917	-12,174048	0,496347
09:49:12,31	0,525011	3,437975	-0,063971	0,486963	0,266980	-0,210021	0,154529	-0,255797	-0,455881	7,994652	0,171237	0,494559	-0,469983	-2,955821	-1,513214	-23,080031	7,841814	13,125774	0,154529	-0,255797	-0,455881	-12,085377	-11,959268	0,494559	0,154529	-0,255797	-0,455881	-12,085377	-11,959268	0,494559
09:49:12,36	0,525011	3,437975	-0,063971	0,486963	0,266980	-0,210021	0,154710	-0,255097	-0,457070	7,915919	0,160478	0,489891	-0,471623	-2,952837	-1,511637	-23,021091	7,862583	13,139568	0,154710	-0,255097	-0,457070	-12,109190	-11,984274	0,489891	0,154710	-0,255097	-0,457070	-12,109190	-11,984274	0,489891
09:49:12,41	0,525011	3,437975	-0,063971	0,486963	0,266980	-0,210021	0,152946	-0,252185	-0,455493	7,811957	0,109383	0,503686	-0,474039	-2,952655	-1,513610	-23,054389	7,886053	13,126937	0,152946	-0,252185	-0,455493	-11,984568	-11,896857	0,503686	0,152946	-0,252185	-0,455493	-11,984568	-11,896857	0,503686
09:49:12,46	0,525011	3,437975	-0,063971	0,486963	0,266980	-0,210021	0,153996	-0,250002	-0,457466	7,702109	0,123427	0,491055	-0,472862	-2,955537	-1,511247	-23,056039	7,861573	13,148734	0,153996	-0,250002	-0,457466	-11,923039	-11,965262	0,491055	0,153996	-0,250002	-0,457466	-11,923039	-11,965262	0,491055
09:49:12,51	0,525011	3,437975	-0,063971	0,486963	0,266980	-0,210021	0,155903	-0,252462	-0,455103	7,807993	0,233419	0,512851	-0,476353	-2,957133	-1,510869	-23,040347	7,851530	13,122954	0,155903	-0,252462	-0,455103	-12,010248	-12,004995	0,512851	0,155903	-0,252462	-0,455103	-12,010248	-12,004995	0,512851
09:49:12,56	0,525011	3,437975	-0,063971	0,486963	0,266980	-0,210021	0,159032	-0,250236	-0,454725	7,691425	0,414694	0,487072	-0,477664	-2,955615	-1,511310	-23,107167	7,872931	13,105214	0,159032	-0,250236	-0,454725	-11,952129	-12,069279	0,487072	0,159032	-0,250236	-0,454725	-11,952129	-12,069279	0,487072
09:49:12,61	0,525011	3,437975	-0,063971	0,486963	0,266980	-0,210021	0,158372	-0,248342	-0,455166	7,578045	0,311835	0,469331	-0,475774	-2,957101	-1,514363	-23,046264	7,877996	13,130939	0,158372	-0,248342	-0,455166	-11,916805	-12,120372	0,469331	0,158372	-0,248342	-0,455166	-11,916805	-12,120372	0,469331
09:49:12,66	0,525011	3,437975	-0,063971	0,486963	0,266980	-0,210021	0,158714	-0,250723	-0,458219	7,736670	0,379837	0,495057	-0,478182	-2,956146	-1,509712	-23,069827	7,859466	13,137174	0,158714	-0,250723	-0,458219	-11,945052	-12,079228	0,495057	0,158714	-0,250723	-0,458219	-11,945052	-12,079228	0,495057
09:49:12,71	0,525011	3,437975	-0,063971	0,486963	0,266980	-0,210021	0,159092	-0,248159	-0,453568	7,575546	0,388320	0,501291	-0,475714	-2,962512	-1,510474	-23,048055	7,891335	13,104000	0,159092	-0,248159	-0,453568	-11,904951	-12,100371	0,501291	0,159092	-0,248159	-0,453568	-11,904951	-12,100371	0,501291
09:49:12,76	0,525011	3,437975	-0,063971	0,486963	0,266980	-0,210021	0,163370	-0,253480	-0,454330	7,890705	0,613725	0,468118	-0,473974	-2,959064	-1,513985	-23,055454	7,922048	13,108009	0,163370	-0,253480	-0,454330	-12,007463	-12,210831	0,468118	0,163370	-0,253480	-0,454330	-12,007463	-12,210831	0,468118
09:49:12,81	0,525011	3,437975	-0,063971	0,486963	0,266980	-0,210021	0,159514	-0,253262	-0,457841	7,902293	0,391455	0,472127	-0,474710	-2,956359	-1,510904	-23,110819	7,892234	13,120558	0,159514	-0,253262	-0,457841	-11,978800	-12,130414	0,472127	0,159514	-0,253262	-0,457841	-11,978800	-12,130414	0,472127
09:49:12,86	0,525011	3,437975	-0,063971	0,486963	0,266980	-0,210021	0,157540	-0,251273	-0,454760	7,745324	0,255741	0,484676	-0,472794	-2,962017	-1,514324	-23,040476	7,874815	13,145076	0,157540	-0,251273	-0,454760	-11,979574	-12,111130	0,484676	0,157540	-0,251273	-0,454760	-11,979574	-12,111130	0,484676
09:49:12,91	0,525011	3,437975	-0,063971	0,486963	0,266980	-0,210021	0,161481	-0,255761	-0,458180	7,998800	0,530325	0,509193	-0,471612	-2,957979	-1,512418	-23,038978	7,885523	13,115976	0,161481	-0,255761	-0,458180	-12,078426	-12,145951	0,509193	0,161481	-0,255761	-0,458180	-12,078426	-12,145951	0,509193
09:49:12,96	0,525011	3,437975	-0,063971	0,486963	0,266980	-0,210021	0,157393	-0,254766	-0,456274	7,957073	0,313701	0,480093	-0,474567	-2,952193	-1,510879	-23,041023	7,921183	13,135931	0,157393	-0,254766	-0,456274	-12,042032	-12,041681	0,480093	0,157393	-0,254766	-0,456274	-12,042032	-12,041681	0,480093
09:49:13,01	0,525011	3,437975	-0,063971	0,486963	0,266980	-0,210021	0,153860	-0,249314	-0,454735	7,703450	0,110375	0,500048	-0,472848	-2,954514	-1,511650	-23,062984	7,906899	13,140966	0,153860	-0,249314	-0,454735	-11,867705	-11,967651	0,500048	0,153860	-0,249314	-0,454735	-11,867705	-11,967651	0,500048
09:49:13,06	0,525011	3,437975	-0,063971	0,486963	0,266980	-0,210021	0,155011	-0,251963	-0,455506	7,817820	0,158346	0,505083	-0,476274	-2,956538	-1,510049	-22,997997	7,848311	13,155935	0,155011	-0,251963	-0,455506	-11,961240	-12,010028	0,505083	0,155011	-0,251963	-0,455506	-11,961240	-12,010028	0,505083
09:49:13,11	0,525011	3,437975	-0,063971	0,486963	0,266980	-0,210021	0,158476	-0,250008	-0,453905	7,697921	0,424107	0,520053	-0,471601	-2,954899	-1,511629	-23,042343	7,940564	13,151668	0,158476	-0,250008	-0,453905	-11,927681	-12,016279	0,520053	0,158476	-0,250008	-0,453905	-11,927681	-12,016279	0,520053
09:49:13,16	0,525011	3,437975	-0,063971	0,486963	0,266980	-0,210021	0,154720	-0,253235	-0,455485	7,923451	0,144268	0,515786	-0,472782	-2,960329	-1,511646	-23,061242	7,936367	13,111967	0,154720	-0,253235	-0,455485	-11,955479	-12,001279	0,515786	0,154720	-0,253235	-0,455485	-11,955479	-12,001279	0,515786
09:49:13,21	0,525011	3,437975	-0,063971	0,486963	0,266980	-0,210021	0,160013	-0,254927	-0,455501	7,998376	0,405232	0,476085	-0,472118	-2,953261	-1,510864	-23,012109	7,949567	13,127108	0,160013	-0,254927	-0,455501	-12,013414	-12,155811	0,476085	0,160013	-0,254927	-0,455501	-12,013414	-12,155811	0,476085
09:49:13,26	0,525011	3,437975	-0,063971	0,486963	0,266980	-0,210021	0,153561	-0,251968	-0,454720	7,880485	0,105644	0,491226	-0,473884	-2,950282	-1,511264	-23,004176	7,954068	13,127551	0,153561	-0,251968	-0,454720	-11,898992	-11,948865	0,491226	0,153561	-0,251968	-0,454720	-11,898992	-11,948865	0,491226
09:49:13,31	0,525011	3,437975	-0,063971	0,486963	0,266980	-0,210021	0,151864	-0,248950	-0,455120	7,731402	0,022040	0,491669	-0,476402	-2,956697	-1,504669	-23,100925	7,932800	13,137000	0,151864	-0,248950	-0,455120	-11,811145	-11,899285	0,491669	0,151864	-0,248950	-0,455120	-11,811145	-11,899285	0,491669
09:49:13,36	0,525011	3,437975	-0,063971	0,486963	0,266980	-0,210021	0,158678	-0,249976	-0,448525	7,717968	0,303223	0,501117	-0,473930	-2,952031	-1,511273	-23,040679	7,983372	13,128603	0,158678	-0,249976	-0,448525	-11,905130	-12,153013	0,501117	0,158678	-0,249976	-0,448525	-11,905130	-12,153013	0,501117
09:49:13,41	0,525011	3,437975	-0,063971	0,486963	0,266980	-0,210021	0,153402	-0,249784	-0,455129	7,781913	0,055749	0,492720	-0,475754	-2,953279	-1,509740	-23,068735	7,965449	13,112349	0,153402	-0,249784	-0,455129	-11,826127	-11,986305	0,492720	0,153402	-0,249784	-0,455129	-11,826127	-11,986305	0,492720
09:49:13,46	0,525011	3,437975	-0,063971	0,486963	0,266980	-0,210021	0,155394	-0,248829	-0,453596	7,702695	0,143998	0,476466	-0,470408	-2,950952	-1,505051	-23,046784	7,961155	13,134627	0,155394	-0,248829	-0,453596	-11,830365	-12,054430	0,476466	0,155394	-0,248829	-0,453596	-11,830365	-12,054430	0,476466
09:49:13,51	0,525011	3,437975	-0,063971	0,486963	0,266980	-0,210021	0,150706	-0,252295	-0,448907	7,890196	-0,078628	0,498745	-0,473993	-2,952584	-1,510902	-23,077258	7,996395	13,124232	0,150706	-0,252295	-0,448907	-11,914964	-11,909036	0,498745	0,150706	-0,252295	-0,448907	-11,914964	-11,909036	0,498745
09:49:13,56	0,525011	3,437975	-0,063971	0,486963	0,266980	-0,210021	0,153912	-0,250006	-0,454758	7,786455	0,044087	0,488350	-0,481556	-2,958871	-1,508558	-23,048611	7,972727	13,100133	0,153912	-0,250006	-0,454758	-11,839027	-12,038014	0,488350	0,153912	-0,250006	-0,454758	-11,839027	-12,038014	0,488350
09:49:13,61	0,525011	3,437975	-0,063971	0,486963	0,266980	-0,210021	0,160638	-0,246440	-0,453576	7,594999	0,402617	0,495252	-0,480445	-2,956626	-1,509720	-23,072679	7,986805	13,131134	0,160638	-0,246440	-0,453576	-11,750539	-12,207501	0,495252	0,160638	-0,246440	-0,453576	-11,750539	-12,207501	0,495252
09:49:13,66	0,525011	3,437975	-0,063971	0,486963	0,266980	-0,210021	0,160638	-0,246440	-0,453576	7,594999	0,402617	0,495252	-0,479191	-2,956913	-1,507768	-23,034022	7,958844	13,114292	0,160638	-0,246440	-0,453576	-11,750539	-12,207501	0,495252	0,160638	-0,246440	-0,453576	-11,750539	-12,207501	0,495252
09:49:13,71	0,525011	3,437975	-0,063971	0,486963	0,266980	-0,210021	0,158185	-0,253338	-0,451610	7,968481	0,331519	0,469805	-0,473244	-2,957950	-1,507754	-23,016345	7,971382	13,105687	0,158185	-0,253338	-0,451610	-11,918513	-12,085978	0,469805	0,158185	-0,253338	-0,451610	-11,918513	-12,085978	0,469805
09:49:13,76	0,525011	3,437975	-0,063971	0,486963	0,266980	-0,210021	0,158185	-0,253338	-0,451610	7,968481	0,331519	0,469805	-0,473744	-2,957644	-1,507341	-22,975290	7,977258	13,114852	0,158185	-0,253338	-0,451610	-11,918513	-12,085978	0,469805	0,158185	-0,253338	-0,451610	-11,918513	-12,085978	0,469805
09:49:13,81	0,525011	3,437975	-0,063971	0,486963	0,266980	-0,210021	0,158169	-0,252752	-0,451197	7,963661	0,363341	0,478969	-0,475591	-2,950458	-1,506999	-23,004972	8,007505	13,116664	0,158169	-0,252752	-0,451197	-11,877386	-12,052956	0,478969	0,158169	-0,252752	-0,451197	-11,877386	-12,052956	0,478969
09:49:13,86	0,525011	3,437975	-0,063971	0,486963	0,266980	-0,210021	0,152869	-0,247559	-0,450855	7,704951	0,046916	0,480782	-0,471985	-2,957657	-1,509304	-22,986929	8,001681	13,093024	0,152869	-0,247559	-0,450855	-11,728404	-11,953337	0,480782	0,152869	-0,247559	-0,450855	-11,728404	-11,953337	0,480782
09:49:13,91	0,525011	3,437975	-0,063971	0,486963	0,266980	-0,210021	0,157301	-0,254281	-0,453160	8,058502	0,295882	0,457142	-0,475772	-2,955329	-1,506257	-23,094914	7,975373	13,095974	0,157301	-0,254281	-0,453160	-11,902574	-12,052229	0,457142	0,157301	-0,254281	-0,453160	-11,902574	-12,052229	0,457142
09:49:13,96	0,525011	3,437975	-0,063971	0,486963	0,266980	-0,210021	0,157178	-0,249838	-0,450113	7,750672	0,209154	0,460091	-0,479140	-2,954656	-1,505829	-23,023898	8,004170	13,114804	0,157178	-0,249838	-0,450113	-11,861601	-12,129350	0,460091	0,157178	-0,249838	-0,450113	-11,861601	-12,129350	0,460091
09:49:14,01	0,525011	3,437975	-0,063971	0,486963	0,266980	-0,210021	0,158279	-0,246584	-0,449685	7,641943	0,313499	0,478922	-0,477505	-2,953677	-1,508959	-23,064818	7,970180	13,116468	0,158279	-0,246584	-0,449685	-11,714940	-12,111418	0,478922	0,158279	-0,246584	-0,449685	-11,714940	-12,111418	0,478922
09:49:14,06	0,525011	3,437975	-0,063971	0,486963	0,266980	-0,210021	0,156614	-0,247512	-0,452815	7,640256	0,208487	0,480585	-0,477966	-2,959477	-1,506202	-23,028760	7,976439	13,108835	0,156614	-0,247512	-0,452815	-11,789404	-12,085744	0,480585	0,156614	-0,247512	-0,452815	-11,789404	-12,085744	0,480585
09:49:14,11	0,525011	3,437975	-0,063971	0,486963	0,266980	-0,210021	0,161868	-0,250012	-0,450058	7,793735	0,509754	0,472953	-0,480965	-2,955883	-1,510069	-23,023847	7,956988	13,158981	0,161868	-0,250012	-0,450058	-11,832220	-12,196857	0,472953	0,161868	-0,250012	-0,450058	-11,832220	-12,196857	0,472953
09:49:14,17	0,525011	3,437975	-0,063971	0,486963	0,266980	-0,210021	0,160255	-0,245618	-0,453925	7,550860	0,439878	0,523098	-0,473792	-2,959055	-1,506530	-22,993099	7,964472	13,162365	0,160255	-0,245618	-0,453925	-11,730167	-12,140143	0,523098	0,160255	-0,245618	-0,453925	-11,730167	-12,140143	0,523098
09:49:14,22	0,525011	3,437975	-0,063971	0,486963	0,266980	-0,210021	0,157645	-0,246227	-0,452787	7,624880	0,296380	0,485403	-0,473284	-2,957871	-1,506188	-23,038748	7,984449	13,134459	0,157645	-0,246227	-0,452787	-11,703926	-12,078731	0,485403	0,157645	-0,246227	-0,452787	-11,703926	-12,078731	0,485403
09:49:14,27	0,525011	3,437975	-0,063971	0,486963	0,266980	-0,210021	0,158136	-0,253263	-0,450044	7,964743	0,303031	0,498576	-0,481562	-2,950684	-1,500641	-22,662244	8,451101	13,103036	0,158136	-0,253263	-0,450044	-11,916435	-12,110612	0,498576	0,158136	-0,253263	-0,450044	-11,916435	-12,110612	0,498576
09:49:14,32	0,525011	3,437975	-0,063971	0,486963	0,266980	-0,210021	0,156051	-0,242501	-0,444497	7,997485	0,287360	0,467154	-0,724711	-2,809854	-1,600876	-15,143207	20,749851	12,495395	0,156051	-0,242501	-0,444497	-11,038848	-11,962630	0,467154	0,156051	-0,242501	-0,444497	-11,038848	-11,962630	0,467154
09:49:14,37	0,525011	3,437975	-0,063971	0,486963	0,266980	-0,210021	0,155663	0,038487	-0,544732	7,796637	0,629484	-0,140487	-0,470271	-2,962952	-1,738328	-23,236736	6,728815	13,106476	0,155663	0,038487	-0,544732	10,817885	-11,590050	-0,140487	0,155663	0,038487	-0,544732	10,817885	-11,590050	-0,140487
09:49:14,42	0,525011	3,437975	-0,063971	0,486963	0,266980	-0,210021	0,161030	-0,258413	-0,682184	7,046122	0,909873	0,470593	-0,426401	-3,002508	-1,583174	-25,588274	4,867088	13,269021	0,161030	-0,258413	-0,682184	-13,239306	-11,730947	0,470593	0,161030	-0,258413	-0,682184	-13,239306	-11,730947	0,470593
09:49:14,47	0,524976	3,437912	-0,064000	0,436963	0,266972	-0,210016	0,173351	-0,316184	-0,527030	7,262141	0,444942	0,633139	-0,465952	-2,953326	-1,496517	-23,119419	6,977792	13,128170	0,173351	-0,316184	-0,527030	-17,558307	-13,163084	0,633139	0,173351	-0,316184	-0,527030	-17,558307	-13,163084	0,633139
09:49:14,52	0,524976	3,437912	-0,064000	0,436963	0,266972	-0,210016	0,150533	-0,257341	-0,440373	7,264641	0,341179	0,492288	-0,465136	-2,945352	-1,491836	-22,997689	6,965032	13,120141	0,150533	-0,257341	-0,440373	-12,936611	-11,475687	0,492288	0,150533	-0,257341	-0,440373	-12,936611	-11,475687	0,492288
09:49:14,57	0,524976	3,437912	-0,064000	0,436963	0,266972	-0,210016	0,143220	-0,254061	-0,435692	7,143889	0,072668	0,484258	-0,462145	-2,943309	-1,487958	-22,971023	6,935550	13,098002	0,143220	-0,254061	-0,435692	-12,799873	-11,170073	0,484258	0,143220	-0,254061	-0,435692	-12,799873	-11,170073	0,484258
09:49:14,62	0,524976	3,437912	-0,064000	0,436963	0,266972	-0,210016	0,139956	-0,255629	-0,431814	7,213264	-0,059222	0,462119	-0,464497	-2,941800	-1,489514	-22,969998	6,962224	13,109300	0,139956	-0,255629	-0,431814	-12,853644	-11,045745	0,462119	0,139956	-0,255629	-0,431814	-12,853644	-11,045745	0,462119
09:49:14,67	0,524976	3,437912	-0,064000	0,436963	0,266972	-0,210016	0,142407	-0,250277	-0,432192	6,953538	0,073578	0,481087	-0,468006	-2,942756	-1,488336	-22,957104	6,948978	13,116969	0,142407	-0,250277	-0,432192	-12,693221	-11,105359	0,481087	0,142407	-0,250277	-0,432192	-12,693221	-11,105359	0,481087
09:49:14,72	0,524976	3,437912	-0,064000	0,436963	0,266972	-0,210016	0,142407	-0,250277	-0,432192	6,953538	0,073578	0,481087	-0,469196	-2,942626	-1,486781	-22,973609	6,977029	13,131439	0,142407	-0,250277	-0,432192	-12,693221	-11,105359	0,481087	0,142407	-0,250277	-0,432192	-12,693221	-11,105359	0,481087
09:49:14,77	0,524976	3,437912	-0,064000	0,436963	0,266972	-0,210016	0,142890	-0,249181	-0,430637	6,912592	0,070367	0,495557	-0,467892	-2,943964	-1,487532	-22,917393	6,975004	13,121590	0,142890	-0,249181	-0,430637	-12,648140	-11,146475	0,495557	0,142890	-0,249181	-0,430637	-12,648140	-11,146475	0,495557
09:49:14,82	0,524976	3,437912	-0,064000	0,436963	0,266972	-0,210016	0,143396	-0,250979	-0,431388	7,032448	0,146398	0,485708	-0,716316	-2,827338	-1,617379	-16,617793	19,628596	12,522295	0,143396	-0,250979	-0,431388	-12,669436	-11,110197	0,485708	0,143396	-0,250979	-0,431388	-12,669436	-11,110197	0,485708
09:49:14,87	0,524976	3,437912	-0,064000	0,436963	0,266972	-0,210016	0,166607	0,022474	-0,561235	6,920980	0,482194	-0,113588	-0,468239	-2,967539	-1,717848	-23,479136	6,041871	13,059635	0,166607	0,022474	-0,561235	8,685215	-12,596479	-0,113588	0,166607	0,022474	-0,561235	8,685215	-12,596479	-0,113588
09:49:14,92	0,524976	3,437912	-0,064000	0,436963	0,266972	-0,210016	0,163986	-0,262466	-0,661704	6,540785	1,197169	0,423753	-0,442993	-2,993389	-1,542890	-25,670439	5,192625	13,216717	0,163986	-0,262466	-0,661704	-14,062830	-11,675753	0,423753	0,163986	-0,262466	-0,661704	-14,062830	-11,675753	0,423753
09:49:14,97	0,525007	3,437970	-0,063973	0,386955	0,266973	-0,210025	0,173750	-0,297256	-0,486746	6,518710	0,231770	0,580834	-0,471188	-2,949356	-1,471004	-23,325043	6,746464	13,097342	0,173750	-0,297256	-0,486746	-16,815867	-13,407587	0,580834	0,173750	-0,297256	-0,486746	-16,815867	-13,407587	0,580834
09:49:15,02	0,525007	3,437970	-0,063973	0,386955	0,266973	-0,210025	0,149714	-0,250821	-0,414860	6,622467	0,236139	0,461460	-0,471815	-2,945593	-1,471386	-23,330724	6,755429	13,132286	0,149714	-0,250821	-0,414860	-13,066986	-11,516375	0,461460	0,149714	-0,250821	-0,414860	-13,066986	-11,516375	0,461460
09:49:15,07	0,525007	3,437970	-0,063973	0,386955	0,266973	-0,210025	0,146768	-0,248397	-0,415242	6,501349	0,073582	0,496404	-0,472924	-2,944251	-1,466740	-23,318784	6,789911	13,111068	0,146768	-0,248397	-0,415242	-12,997829	-11,447726	0,496404	0,146768	-0,248397	-0,415242	-12,997829	-11,447726	0,496404
09:49:15,12	0,525007	3,437970	-0,063973	0,386955	0,266973	-0,210025	0,146161	-0,246765	-0,410595	6,452323	0,035100	0,475185	-0,477056	-2,943582	-1,466394	-23,320975	6,772628	13,066105	0,146161	-0,246765	-0,410595	-12,918752	-11,438533	0,475185	0,146161	-0,246765	-0,410595	-12,918752	-11,438533	0,475185
09:49:15,17	0,525007	3,437970	-0,063973	0,386955	0,266973	-0,210025	0,147647	-0,242852	-0,410250	6,232781	0,119137	0,430223	-0,477636	-2,945264	-1,467520	-23,311765	6,765664	13,104884	0,147647	-0,242852	-0,410250	-12,831119	-11,471178	0,430223	0,147647	-0,242852	-0,410250	-12,831119	-11,471178	0,430223
09:49:15,22	0,525007	3,437970	-0,063973	0,386955	0,266973	-0,210025	0,149394	-0,243191	-0,411376	6,248987	0,221442	0,469002	-0,480578	-2,945533	-1,465183	-23,324353	6,798446	13,123474	0,149394	-0,243191	-0,411376	-12,841531	-11,506018	0,469002	0,149394	-0,243191	-0,411376	-12,841531	-11,506018	0,469002
09:49:15,27	0,525007	3,437970	-0,063973	0,386955	0,266973	-0,210025	0,151098	-0,240778	-0,409039	6,145601	0,282720	0,487591	-0,478741	-2,944067	-1,465198	-23,283424	6,770896	13,083953	0,151098	-0,240778	-0,409039	-12,755488	-11,578447	0,487591	0,151098	-0,240778	-0,409039	-12,755488	-11,578447	0,487591
09:49:15,32	0,525007	3,437970	-0,063973	0,386955	0,266973	-0,210025	0,148910	-0,241635	-0,409054	6,186776	0,218182	0,448071	-0,474304	-2,942105	-1,465870	-23,328617	6,761733	13,125563	0,148910	-0,241635	-0,409054	-12,781595	-11,471254	0,448071	0,148910	-0,241635	-0,409054	-12,781595	-11,471254	0,448071
09:49:15,37	0,525007	3,437970	-0,063973	0,386955	0,266973	-0,210025	0,144992	-0,244497	-0,409726	6,305052	-0,020094	0,489681	-0,478163	-2,943331	-1,464812	-23,303079	6,820141	13,095398	0,144992	-0,244497	-0,409726	-12,887963	-11,401992	0,489681	0,144992	-0,244497	-0,409726	-12,887963	-11,401992	0,489681
09:49:15,42	0,525007	3,437970	-0,063973	0,386955	0,266973	-0,210025	0,147983	-0,241768	-0,408668	6,226509	0,128342	0,459515	-0,478807	-2,946347	-1,465991	-23,333791	6,813181	13,081113	0,147983	-0,241768	-0,408668	-12,752298	-11,488336	0,459515	0,147983	-0,241768	-0,408668	-12,752298	-11,488336	0,459515
09:49:15,47	0,525007	3,437970	-0,063973	0,386955	0,266973	-0,210025	0,150917	-0,242718	-0,409847	6,254529	0,257780	0,445231	-0,479347	-2,943555	-1,465175	-23,292665	6,793037	13,123476	0,150917	-0,242718	-0,409847	-12,798858	-11,589199	0,445231	0,150917	-0,242718	-0,409847	-12,798858	-11,589199	0,445231
09:49:15,52	0,525007	3,437970	-0,063973	0,386955	0,266973	-0,210025	0,148769	-0,240855	-0,409031	6,160748	0,191773	0,487594	-0,469806	-2,948729	-1,461634	-23,259692	6,790042	13,112078	0,148769	-0,240855	-0,409031	-12,746359	-11,486589	0,487594	0,148769	-0,240855	-0,409031	-12,746359	-11,486589	0,487594
09:49:15,57	0,525007	3,437970	-0,063973	0,386955	0,266973	-0,210025	0,148480	-0,251705	-0,405490	6,738833	0,206804	0,476195	-0,471017	-2,944781	-1,463970	-23,253063	6,775604	13,127881	0,148480	-0,251705	-0,405490	-13,019988	-11,448880	0,476195	0,148480	-0,251705	-0,405490	-13,019988	-11,448880	0,476195
09:49:15,62	0,525007	3,437970	-0,063973	0,386955	0,266973	-0,210025	0,145666	-0,248682	-0,407826	6,572444	0,073429	0,491998	-0,473879	-2,942713	-1,463605	-23,238213	6,850283	13,105484	0,145666	-0,248682	-0,407826	-12,949066	-11,361345	0,491998	0,145666	-0,248682	-0,407826	-12,949066	-11,361345	0,491998
09:49:15,67	0,525007	3,437970	-0,063973	0,386955	0,266973	-0,210025	0,145307	-0,245170	-0,407461	6,461918	0,030263	0,469602	-0,469193	-2,944383	-1,463573	-23,228633	6,780621	13,123078	0,145307	-0,245170	-0,407461	-12,783899	-11,376301	0,469602	0,145307	-0,245170	-0,407461	-12,783899	-11,376301	0,469602
09:49:15,72	0,525007	3,437970	-0,063973	0,386955	0,266973	-0,210025	0,144409	-0,250062	-0,407429	6,660800	0,026737	0,487195	-0,472817	-2,941567	-1,464395	-23,272535	6,809269	13,115047	0,144409	-0,250062	-0,407429	-12,969094	-11,309399	0,487195	0,144409	-0,250062	-0,407429	-12,969094	-11,309399	0,487195
09:49:15,77	0,525007	3,437970	-0,063973	0,386955	0,266973	-0,210025	0,143783	-0,245516	-0,408251	6,427241	-0,058182	0,479165	-0,475174	-2,943574	-1,464394	-23,281666	6,819952	13,114778	0,143783	-0,245516	-0,408251	-12,845753	-11,345142	0,479165	0,143783	-0,245516	-0,408251	-12,845753	-11,345142	0,479165
09:49:15,82	0,525007	3,437970	-0,063973	0,386955	0,266973	-0,210025	0,146700	-0,244479	-0,408250	6,377999	0,080231	0,478895	-0,475756	-2,944909	-1,467135	-23,264759	6,770626	13,070787	0,146700	-0,244479	-0,408250	-12,813583	-11,435681	0,478895	0,146700	-0,244479	-0,408250	-12,813583	-11,435681	0,478895
09:49:15,87	0,525007	3,437970	-0,063973	0,386955	0,266973	-0,210025	0,148147	-0,244642	-0,410991	6,352222	0,194797	0,434905	-0,478697	-2,944827	-1,466332	-23,281812	6,839074	13,120622	0,148147	-0,244642	-0,410991	-12,852174	-11,434730	0,434905	0,148147	-0,244642	-0,410991	-12,852174	-11,434730	0,434905
09:49:15,92	0,525007	3,437970	-0,063973	0,386955	0,266973	-0,210025	0,149545	-0,242054	-0,410188	6,268394	0,218530	0,484740	-0,473940	-2,949078	-1,463992	-23,266898	6,798726	13,088872	0,149545	-0,242054	-0,410188	-12,732839	-11,520785	0,484740	0,149545	-0,242054	-0,410188	-12,732839	-11,520785	0,484740
09:49:15,97	0,525007	3,437970	-0,063973	0,386955	0,266973	-0,210025	0,150849	-0,248299	-0,407848	6,565646	0,319426	0,452990	-0,470974	-2,949949	-1,465132	-23,254062	6,795284	13,104243	0,150849	-0,248299	-0,407848	-12,925815	-11,522249	0,452990	0,150849	-0,248299	-0,407848	-12,925815	-11,522249	0,452990
09:49:16,02	0,525007	3,437970	-0,063973	0,386955	0,266973	-0,210025	0,150120	-0,251303	-0,408988	6,725311	0,294334	0,468361	-0,472848	-2,949752	-1,466312	-23,292748	6,774011	13,114073	0,150120	-0,251303	-0,408988	-13,001994	-11,490084	0,468361	0,150120	-0,251303	-0,408988	-13,001994	-11,490084	0,468361
09:49:16,07	0,525007	3,437970	-0,063973	0,386955	0,266973	-0,210025	0,150887	-0,249582	-0,410168	6,598019	0,311366	0,478191	-0,474581	-2,937681	-1,466749	-23,266347	6,836356	13,107866	0,150887	-0,249582	-0,410168	-12,994136	-11,533282	0,478191	0,150887	-0,249582	-0,410168	-12,994136	-11,533282	0,478191
09:49:16,12	0,525007	3,437970	-0,063973	0,386955	0,266973	-0,210025	0,141299	-0,242046	-0,410605	6,273347	-0,195509	0,471983	-0,472639	-2,946506	-1,461686	-23,215255	6,802978	13,034385	0,141299	-0,242046	-0,410605	-12,727243	-11,287513	0,471983	0,141299	-0,242046	-0,410605	-12,727243	-11,287513	0,471983
09:49:16,17	0,525007	3,437970	-0,063973	0,386955	0,266973	-0,210025	0,147972	-0,248140	-0,405542	6,586873	0,212377	0,398503	-0,477511	-2,947167	-1,464775	-23,275141	6,798259	13,103621	0,147972	-0,248140	-0,405542	-12,892094	-11,403389	0,398503	0,147972	-0,248140	-0,405542	-12,892094	-11,403389	0,398503
09:49:16,22	0,525007	3,437970	-0,063973	0,386955	0,266973	-0,210025	0,150979	-0,244251	-0,408631	6,350636	0,319281	0,467739	-0,473358	-2,940483	-1,465566	-23,250652	6,821516	13,101460	0,150979	-0,244251	-0,408631	-12,823075	-11,532599	0,467739	0,150979	-0,244251	-0,408631	-12,823075	-11,532599	0,467739
09:49:16,27	0,525007	3,437970	-0,063973	0,386955	0,266973	-0,210025	0,143114	-0,244506	-0,409422	6,396258	-0,080132	0,465578	-0,479961	-2,946968	-1,465852	-23,258719	6,824820	13,088818	0,143114	-0,244506	-0,409422	-12,797436	-11,314591	0,465578	0,143114	-0,244506	-0,409422	-12,797436	-11,314591	0,465578
09:49:16,32	0,525007	3,437970	-0,063973	0,386955	0,266973	-0,210025	0,152032	-0,242030	-0,409708	6,266339	0,374974	0,452935	-0,472213	-2,940308	-1,466314	-23,261470	6,829252	13,146104	0,152032	-0,242030	-0,409708	-12,732996	-11,559561	0,452935	0,152032	-0,242030	-0,409708	-12,732996	-11,559561	0,452935
09:49:16,37	0,525007	3,437970	-0,063973	0,386955	0,266973	-0,210025	0,142390	-0,245410	-0,410170	6,444577	-0,131007	0,510222	-0,478078	-2,944166	-1,463641	-23,267016	6,810441	13,074514	0,142390	-0,245410	-0,410170	-12,820111	-11,308647	0,510222	0,142390	-0,245410	-0,410170	-12,820111	-11,308647	0,510222
09:49:16,42	0,525007	3,437970	-0,063973	0,386955	0,266973	-0,210025	0,148664	-0,242259	-0,407497	6,261669	0,199816	0,438632	-0,472629	-2,946589	-1,463954	-23,216387	6,861438	13,120006	0,148664	-0,242259	-0,407497	-12,755678	-11,470292	0,438632	0,148664	-0,242259	-0,407497	-12,755678	-11,470292	0,438632
09:49:16,47	0,525007	3,437970	-0,063973	0,386955	0,266973	-0,210025	0,148038	-0,248190	-0,407810	6,639556	0,185629	0,484124	-0,477527	-2,941919	-1,462469	-23,273739	6,798016	13,098126	0,148038	-0,248190	-0,407810	-12,843368	-11,435365	0,484124	0,148038	-0,248190	-0,407810	-12,843368	-11,435365	0,484124
09:49:16,52	0,525007	3,437970	-0,063973	0,386955	0,266973	-0,210025	0,146443	-0,241613	-0,406325	6,213964	0,084705	0,462244	-0,470893	-2,945169	-1,465128	-23,209722	6,814464	13,109968	0,146443	-0,241613	-0,406325	-12,752685	-11,411040	0,462244	0,146443	-0,241613	-0,406325	-12,752685	-11,411040	0,462244
09:49:16,57	0,525007	3,437970	-0,063973	0,386955	0,266973	-0,210025	0,145940	-0,248983	-0,408984	6,643463	0,105808	0,474085	-0,475128	-2,939402	-1,465188	-23,257102	6,842366	13,101818	0,145940	-0,248983	-0,408984	-12,901740	-11,350516	0,474085	0,145940	-0,248983	-0,408984	-12,901740	-11,350516	0,474085
09:49:16,62	0,525007	3,437970	-0,063973	0,386955	0,266973	-0,210025	0,143063	-0,242433	-0,409044	6,303288	-0,098777	0,465936	-0,475144	-2,949268	-1,463208	-23,273285	6,781364	13,102204	0,143063	-0,242433	-0,409044	-12,727666	-11,329260	0,465936	0,143063	-0,242433	-0,409044	-12,727666	-11,329260	0,465936
09:49:16,67	0,525007	3,437970	-0,063973	0,386955	0,266973	-0,210025	0,151616	-0,247351	-0,407064	6,498120	0,362421	0,466322	-0,473998	-2,941036	-1,465593	-23,269917	6,794967	13,076405	0,151616	-0,247351	-0,407064	-12,918923	-11,539405	0,466322	0,151616	-0,247351	-0,407064	-12,918923	-11,539405	0,466322
09:49:16,72	0,525007	3,437970	-0,063973	0,386955	0,266973	-0,210025	0,143913	-0,244227	-0,409449	6,349158	-0,041977	0,440523	-0,476874	-2,949428	-1,464367	-23,262857	6,808731	13,108201	0,143913	-0,244227	-0,409449	-12,822683	-11,339183	0,440523	0,143913	-0,244227	-0,409449	-12,822683	-11,339183	0,440523
09:49:16,77	0,525007	3,437970	-0,063973	0,386955	0,266973	-0,210025	0,152619	-0,245933	-0,408223	6,453299	0,409954	0,472319	-0,480987	-2,944952	-1,463994	-23,259554	6,849699	13,118896	0,152619	-0,245933	-0,408223	-12,852432	-11,570653	0,472319	0,152619	-0,245933	-0,408223	-12,852432	-11,570653	0,472319
09:49:16,82	0,525007	3,437970	-0,063973	0,386955	0,266973	-0,210025	0,144747	-0,244927	-0,408231	6,462015	0,036323	0,459893	-0,473809	-2,942107	-1,464376	-23,201405	6,843710	13,095776	0,144747	-0,244927	-0,408231	-12,764759	-11,326307	0,459893	0,144747	-0,244927	-0,408231	-12,764759	-11,326307	0,459893
09:49:16,87	0,525007	3,437970	-0,063973	0,386955	0,266973	-0,210025	0,144747	-0,244927	-0,408231	6,462015	0,036323	0,459893	-0,479877	-2,945769	-1,465168	-23,280170	6,815242	13,113944	0,144747	-0,244927	-0,408231	-12,764759	-11,326307	0,459893	0,144747	-0,244927	-0,408231	-12,764759	-11,326307	0,459893
09:49:16,92	0,525007	3,437970	-0,063973	0,386955	0,266973	-0,210025	0,150952	-0,241503	-0,409024	6,219905	0,305008	0,478062	-0,473888	-2,945906	-1,466711	-23,247264	6,853612	13,097408	0,150952	-0,241503	-0,409024	-12,738046	-11,544720	0,478062	0,150952	-0,241503	-0,409024	-12,738046	-11,544720	0,478062
09:49:16,97	0,525007	3,437970	-0,063973	0,386955	0,266973	-0,210025	0,148076	-0,246758	-0,410567	6,542860	0,164783	0,461526	-0,469144	-2,943329	-1,464381	-23,224061	6,832369	13,086583	0,148076	-0,246758	-0,410567	-12,827627	-11,459200	0,461526	0,148076	-0,246758	-0,410567	-12,827627	-11,459200	0,461526
09:49:17,02	0,525007	3,437970	-0,063973	0,386955	0,266973	-0,210025	0,143472	-0,249578	-0,408237	6,682705	-0,043914	0,450701	-0,472743	-2,945777	-1,465554	-23,269421	6,867822	13,097604	0,143472	-0,249578	-0,408237	-12,909154	-11,306476	0,450701	0,143472	-0,249578	-0,408237	-12,909154	-11,306476	0,450701
09:49:17,07	0,525007	3,437970	-0,063973	0,386955	0,266973	-0,210025	0,147392	-0,247685	-0,409410	6,592320	0,102903	0,461722	-0,476283	-2,950124	-1,467084	-23,266347	6,832005	13,110635	0,147392	-0,247685	-0,409410	-12,850980	-11,467358	0,461722	0,147392	-0,247685	-0,409410	-12,850980	-11,467358	0,461722
09:49:17,12	0,525007	3,437970	-0,063973	0,386955	0,266973	-0,210025	0,152926	-0,246793	-0,410940	6,516439	0,411273	0,474752	-0,477469	-2,943660	-1,462857	-23,264865	6,833753	13,084632	0,152926	-0,246793	-0,410940	-12,856814	-11,593455	0,474752	0,152926	-0,246793	-0,410940	-12,856814	-11,593455	0,474752
09:49:17,17	0,525007	3,437970	-0,063973	0,386955	0,266973	-0,210025	0,147921	-0,242534	-0,406713	6,297211	0,151418	0,448749	-0,481592	-2,947030	-1,465192	-23,286151	6,881564	13,081746	0,147921	-0,242534	-0,406713	-12,741690	-11,460411	0,448749	0,147921	-0,242534	-0,406713	-12,741690	-11,460411	0,448749
09:49:17,22	0,525007	3,437970	-0,063973	0,386955	0,266973	-0,210025	0,152901	-0,240648	-0,409048	6,229914	0,368025	0,445863	-0,478551	-2,946977	-1,466305	-23,217813	6,829413	13,104809	0,152901	-0,240648	-0,409048	-12,660954	-11,634714	0,445863	0,152901	-0,240648	-0,409048	-12,660954	-11,634714	0,445863
09:49:17,27	0,525007	3,437970	-0,063973	0,386955	0,266973	-0,210025	0,151334	-0,243255	-0,410161	6,354505	0,371809	0,468927	-0,473243	-2,939576	-1,468649	-23,195821	6,844071	13,108494	0,151334	-0,243255	-0,410161	-12,741046	-11,507935	0,468927	0,151334	-0,243255	-0,410161	-12,741046	-11,507935	0,468927
09:49:17,32	0,525007	3,437970	-0,063973	0,386955	0,266973	-0,210025	0,142272	-0,244152	-0,412505	6,424805	-0,087721	0,472612	-0,473305	-2,946929	-1,464000	-23,234242	6,776457	13,068877	0,142272	-0,244152	-0,412505	-12,741108	-11,256065	0,472612	0,142272	-0,244152	-0,412505	-12,741108	-11,256065	0,472612
09:49:17,37	0,525007	3,437970	-0,063973	0,386955	0,266973	-0,210025	0,148671	-0,247774	-0,407856	6,535416	0,245541	0,432994	-0,476842	-2,941003	-1,464405	-23,247421	6,866606	13,096640	0,148671	-0,247774	-0,407856	-12,914875	-11,425095	0,432994	0,148671	-0,247774	-0,407856	-12,914875	-11,425095	0,432994
09:49:17,42	0,525007	3,437970	-0,063973	0,386955	0,266973	-0,210025	0,145307	-0,241748	-0,408261	6,293531	0,014170	0,460757	-0,475549	-2,944919	-1,464365	-23,179805	6,793388	13,083527	0,145307	-0,241748	-0,408261	-12,683696	-11,392459	0,460757	0,145307	-0,241748	-0,408261	-12,683696	-11,392459	0,460757
09:49:17,47	0,525007	3,437970	-0,063973	0,386955	0,266973	-0,210025	0,148052	-0,244826	-0,408221	6,423986	0,252039	0,447645	-0,478022	-2,947305	-1,464384	-23,253236	6,833326	13,094482	0,148052	-0,244826	-0,408221	-12,794864	-11,370016	0,447645	0,148052	-0,244826	-0,408221	-12,794864	-11,370016	0,447645
09:49:17,52	0,525007	3,437970	-0,063973	0,386955	0,266973	-0,210025	0,151355	-0,243878	-0,408240	6,372541	0,340234	0,458599	-0,473168	-2,942828	-1,464742	-23,187976	6,876793	13,111460	0,151355	-0,243878	-0,408240	-12,771858	-11,541108	0,458599	0,151355	-0,243878	-0,408240	-12,771858	-11,541108	0,458599
09:49:17,57	0,525007	3,437970	-0,063973	0,386955	0,266973	-0,210025	0,145050	-0,245842	-0,408598	6,544980	0,047169	0,475578	-0,470341	-2,941767	-1,465516	-23,228622	6,857084	13,141434	0,145050	-0,245842	-0,408598	-12,753651	-11,339249	0,475578	0,145050	-0,245842	-0,408598	-12,753651	-11,339249	0,475578
09:49:17,62	0,525007	3,437970	-0,063973	0,386955	0,266973	-0,210025	0,142718	-0,247760	-0,409372	6,607318	-0,099410	0,505552	-0,475728	-2,939538	-1,466730	-23,263633	6,861226	13,122685	0,142718	-0,247760	-0,409372	-12,841866	-11,302812	0,505552	0,142718	-0,247760	-0,409372	-12,841866	-11,302812	0,505552
09:49:17,67	0,525007	3,437970	-0,063973	0,386955	0,266973	-0,210025	0,143481	-0,241981	-0,410586	6,292875	-0,092145	0,486802	-0,478093	-2,941106	-1,466360	-23,270498	6,845908	13,097172	0,143481	-0,241981	-0,410586	-12,702631	-11,355414	0,486802	0,143481	-0,241981	-0,410586	-12,702631	-11,355414	0,486802
09:49:17,72	0,525007	3,437970	-0,063973	0,386955	0,266973	-0,210025	0,146021	-0,240716	-0,410216	6,210403	0,041665	0,461290	-0,475614	-2,946457	-1,465533	-23,226913	6,842138	13,100580	0,146021	-0,240716	-0,410216	-12,685812	-11,421018	0,461290	0,146021	-0,240716	-0,410216	-12,685812	-11,421018	0,461290
09:49:17,77	0,525007	3,437970	-0,063973	0,386955	0,266973	-0,210025	0,144111	-0,241706	-0,409433	6,285708	-0,052359	0,461705	-0,476281	-2,939947	-1,465578	-23,254010	6,863877	13,097587	0,144111	-0,241706	-0,409433	-12,688250	-11,365109	0,461705	0,144111	-0,241706	-0,409433	-12,688250	-11,365109	0,461705
09:49:17,82	0,525007	3,437970	-0,063973	0,386955	0,266973	-0,210025	0,144111	-0,241706	-0,409433	6,285708	-0,052359	0,461705	-0,472120	-2,943636	-1,466329	-23,236852	6,839071	13,092400	0,144111	-0,241706	-0,409433	-12,688250	-11,365109	0,461705	0,144111	-0,241706	-0,409433	-12,688250	-11,365109	0,461705
09:49:17,87	0,525007	3,437970	-0,063973	0,386955	0,266973	-0,210025	0,145226	-0,247155	-0,410185	6,556104	0,032866	0,456518	-0,479105	-2,944844	-1,464003	-23,202115	6,822203	13,069320	0,145226	-0,247155	-0,410185	-12,845529	-11,367386	0,456518	0,145226	-0,247155	-0,410185	-12,845529	-11,367386	0,456518
09:49:17,92	0,525007	3,437970	-0,063973	0,386955	0,266973	-0,210025	0,149765	-0,241709	-0,407858	6,275714	0,307402	0,433438	-0,481548	-2,947421	-1,465163	-23,248000	6,832944	13,094263	0,149765	-0,241709	-0,407858	-12,698471	-11,449147	0,433438	0,149765	-0,241709	-0,407858	-12,698471	-11,449147	0,433438
09:49:17,98	0,525007	3,437970	-0,063973	0,386955	0,266973	-0,210025	0,153218	-0,240882	-0,409019	6,219042	0,441851	0,458381	-0,478629	-2,947216	-1,464788	-23,252581	6,803487	13,074293	0,153218	-0,240882	-0,409019	-12,690181	-11,585760	0,458381	0,153218	-0,240882	-0,409019	-12,690181	-11,585760	0,458381
09:49:18,03	0,525007	3,437970	-0,063973	0,386955	0,266973	-0,210025	0,151581	-0,243307	-0,408644	6,317371	0,367490	0,438411	-0,473401	-2,942905	-1,465952	-23,284587	6,847619	13,112203	0,151581	-0,243307	-0,408644	-12,782260	-11,531621	0,438411	0,151581	-0,243307	-0,408644	-12,782260	-11,531621	0,438411
09:49:18,08	0,525007	3,437970	-0,063973	0,386955	0,266973	-0,210025	0,145233	-0,245679	-0,409808	6,462901	-0,012372	0,476321	-0,474720	-2,939241	-1,462459	-23,231076	6,902711	13,097072	0,145233	-0,245679	-0,409808	-12,822886	-11,413191	0,476321	0,145233	-0,245679	-0,409808	-12,822886	-11,413191	0,476321
09:49:18,13	0,525007	3,437970	-0,063973	0,386955	0,266973	-0,210025	0,142721	-0,242705	-0,406315	6,382719	-0,124243	0,461190	-0,718711	-2,771317	-1,488804	-14,500711	19,520163	12,470329	0,142721	-0,242705	-0,406315	-12,669608	-11,327805	0,461190	0,142721	-0,242705	-0,406315	-12,669608	-11,327805	0,461190
09:49:18,18	0,525007	3,437970	-0,063973	0,386955	0,266973	-0,210025	0,119289	0,052559	-0,432660	6,321198	-0,090694	-0,165553	-0,487765	-2,948237	-1,695294	-23,165747	6,613658	13,031424	0,119289	0,052559	-0,432660	10,447101	-9,454882	-0,165553	0,119289	0,052559	-0,432660	10,447101	-9,454882	-0,165553
09:49:18,23	0,525007	3,437970	-0,063973	0,386955	0,266973	-0,210025	0,157034	-0,235905	-0,639150	5,811488	0,821138	0,395542	-0,431262	-2,952580	-1,483963	-23,936115	3,690754	13,184783	0,157034	-0,235905	-0,639150	-12,707086	-11,505998	0,395542	0,157034	-0,235905	-0,639150	-12,707086	-11,505998	0,395542
09:49:18,28	0,524958	3,437955	-0,063958	0,336958	0,266997	-0,209992	0,132543	-0,287010	-0,427819	5,552436	0,341900	0,548901	-0,469230	-2,897843	-1,400877	-21,602202	6,007255	13,060027	0,132543	-0,287010	-0,427819	-16,977851	-10,062692	0,548901	0,132543	-0,287010	-0,427819	-16,977851	-10,062692	0,548901
09:49:18,33	0,524958	3,437955	-0,063958	0,336958	0,266997	-0,209992	0,104123	-0,226760	-0,344733	5,592564	-0,272938	0,424144	-0,469254	-2,904139	-1,398530	-21,624942	5,978490	13,056973	0,104123	-0,226760	-0,344733	-12,208133	-8,446599	0,424144	0,104123	-0,226760	-0,344733	-12,208133	-8,446599	0,424144
09:49:18,38	0,524958	3,437955	-0,063958	0,336958	0,266997	-0,209992	0,109588	-0,229887	-0,342386	5,718886	0,005907	0,421090	-0,471003	-2,897495	-1,397772	-21,617568	6,031481	13,068507	0,109588	-0,229887	-0,342386	-12,327280	-8,596720	0,421090	0,109588	-0,229887	-0,342386	-12,327280	-8,596720	0,421090
09:49:18,43	0,524958	3,437955	-0,063958	0,336958	0,266997	-0,209992	0,104709	-0,225051	-0,341628	5,516968	-0,267900	0,432624	-0,471500	-2,901077	-1,398525	-21,588650	6,047257	13,063711	0,104709	-0,225051	-0,341628	-12,149535	-8,487541	0,432624	0,104709	-0,225051	-0,341628	-12,149535	-8,487541	0,432624
09:49:18,48	0,524958	3,437955	-0,063958	0,336958	0,266997	-0,209992	0,108059	-0,226411	-0,342381	5,615829	-0,076540	0,427828	-0,472647	-2,898531	-1,396219	-21,576819	6,052412	13,038305	0,108059	-0,226411	-0,342381	-12,157464	-8,559162	0,427828	0,108059	-0,226411	-0,342381	-12,157464	-8,559162	0,427828
09:49:18,53	0,524958	3,437955	-0,063958	0,336958	0,266997	-0,209992	0,106427	-0,224145	-0,340075	5,508344	-0,153704	0,402423	-0,466759	-2,899523	-1,398533	-21,576061	6,055188	13,045510	0,106427	-0,224145	-0,340075	-12,087017	-8,508262	0,402423	0,106427	-0,224145	-0,340075	-12,087017	-8,508262	0,402423
09:49:18,58	0,524958	3,437955	-0,063958	0,336958	0,266997	-0,209992	0,104343	-0,229741	-0,342389	5,802133	-0,262844	0,409627	-0,469467	-2,902466	-1,394992	-21,498793	6,107539	13,043333	0,104343	-0,229741	-0,342389	-12,232536	-8,453747	0,409627	0,104343	-0,229741	-0,342389	-12,232536	-8,453747	0,409627
09:49:18,63	0,524958	3,437955	-0,063958	0,336958	0,266997	-0,209992	0,108701	0,070915	-0,479893	5,678680	-0,013118	-0,217201	-0,729313	-2,752970	-1,536038	-13,800741	19,476250	12,418682	0,108701	0,070915	-0,479893	11,245471	-8,546153	-0,217201	0,108701	0,070915	-0,479893	11,245471	-8,546153	-0,217201
09:49:18,68	0,524958	3,437955	-0,063958	0,336958	0,266997	-0,209992	0,108701	0,070915	-0,479893	5,678680	-0,013118	-0,217201	-0,490810	-2,912129	-1,556697	-22,290579	6,625738	12,996609	0,108701	0,070915	-0,479893	11,245471	-8,546153	-0,217201	0,108701	0,070915	-0,479893	11,245471	-8,546153	-0,217201
09:49:18,73	0,524958	3,437955	-0,063958	0,336958	0,266997	-0,209992	0,127285	-0,215214	-0,500553	5,183592	0,026100	0,360727	-0,470924	-2,991116	-1,460960	-26,478568	5,535678	13,146540	0,127285	-0,215214	-0,500553	-11,710725	-9,965788	0,360727	0,127285	-0,215214	-0,500553	-11,710725	-9,965788	0,360727
09:49:18,78	0,524993	3,438040	-0,063981	0,286942	0,266992	-0,209988	0,185747	-0,271930	-0,404816	5,094786	-0,015734	0,510658	-0,511862	-2,955159	-1,407158	-24,581146	7,510280	13,010457	0,185747	-0,271930	-0,404816	-16,251700	-14,596911	0,510658	0,185747	-0,271930	-0,404816	-16,251700	-14,596911	0,510658
09:49:18,83	0,524993	3,438040	-0,063981	0,286942	0,266992	-0,209988	0,175076	-0,218498	-0,351014	4,975080	0,085271	0,374575	-0,518256	-2,954695	-1,404011	-24,562180	7,575150	13,062686	0,175076	-0,218498	-0,351014	-12,176982	-13,658209	0,374575	0,175076	-0,218498	-0,351014	-12,176982	-13,658209	0,374575
09:49:18,88	0,524993	3,438040	-0,063981	0,286942	0,266992	-0,209988	0,177872	-0,212729	-0,347867	4,740751	0,214632	0,426803	-0,508279	-2,950822	-1,400552	-24,578559	7,568978	13,024089	0,177872	-0,212729	-0,347867	-11,958440	-13,748303	0,426803	0,177872	-0,212729	-0,347867	-11,958440	-13,748303	0,426803
09:49:18,93	0,524993	3,438040	-0,063981	0,286942	0,266992	-0,209988	0,169529	-0,219433	-0,344408	5,075836	-0,230284	0,388207	-0,505783	-2,947351	-1,399724	-24,506303	7,584215	13,063038	0,169529	-0,219433	-0,344408	-12,149637	-13,538320	0,388207	0,169529	-0,219433	-0,344408	-12,149637	-13,538320	0,388207
09:49:18,98	0,524993	3,438040	-0,063981	0,286942	0,266992	-0,209988	0,165275	-0,219859	-0,343580	5,147315	-0,396543	0,427156	-0,507509	-2,950373	-1,402049	-24,491743	7,582489	13,048966	0,165275	-0,219859	-0,343580	-12,111604	-13,370629	0,427156	0,165275	-0,219859	-0,343580	-12,111604	-13,370629	0,427156
09:49:19,03	0,524993	3,438040	-0,063981	0,286942	0,266992	-0,209988	0,168755	-0,219875	-0,345905	5,153941	-0,202088	0,413084	-0,508535	-2,951416	-1,399703	-24,451335	7,646238	13,039143	0,168755	-0,219875	-0,345905	-12,106247	-13,449388	0,413084	0,168755	-0,219875	-0,345905	-12,106247	-13,449388	0,413084
09:49:19,08	0,524993	3,438040	-0,063981	0,286942	0,266992	-0,209988	0,170171	-0,219508	-0,343559	5,210280	-0,125341	0,403261	-0,513491	-2,951662	-1,398179	-24,530996	7,544246	13,054255	0,170171	-0,219508	-0,343559	-12,021115	-13,483788	0,403261	0,170171	-0,219508	-0,343559	-12,021115	-13,483788	0,403261
09:49:19,13	0,524993	3,438040	-0,063981	0,286942	0,266992	-0,209988	0,172863	-0,215339	-0,342035	4,865322	-0,003385	0,418372	-0,513376	-2,955484	-1,398147	-24,497586	7,573637	13,054286	0,172863	-0,215339	-0,342035	-12,038788	-13,573102	0,418372	0,172863	-0,215339	-0,342035	-12,038788	-13,573102	0,418372
09:49:19,18	0,524993	3,438040	-0,063981	0,286942	0,266992	-0,209988	0,176115	-0,217350	-0,342003	5,012049	0,179973	0,418404	-0,513368	-2,948668	-1,397413	-24,489209	7,599176	13,031358	0,176115	-0,217350	-0,342003	-12,049920	-13,645049	0,418404	0,176115	-0,217350	-0,342003	-12,049920	-13,645049	0,418404
09:49:19,23	0,524993	3,438040	-0,063981	0,286942	0,266992	-0,209988	0,170208	-0,213948	-0,341269	4,861459	-0,132725	0,395476	-0,513903	-2,951111	-1,395438	-24,471939	7,598787	13,048892	0,170208	-0,213948	-0,341269	-11,933465	-13,494019	0,395476	0,170208	-0,213948	-0,341269	-11,933465	-13,494019	0,395476
09:49:19,28	0,524993	3,438040	-0,063981	0,286942	0,266992	-0,209988	0,172591	-0,214706	-0,339294	4,909192	0,006374	0,413010	-0,511015	-2,946650	-1,397403	-24,480079	7,588516	13,046158	0,172591	-0,214706	-0,339294	-11,945263	-13,542034	0,413010	0,172591	-0,214706	-0,339294	-11,945263	-13,542034	0,413010
09:49:19,33	0,524993	3,438040	-0,063981	0,286942	0,266992	-0,209988	0,167284	-0,214977	-0,341259	4,910286	-0,271509	0,410276	-0,512880	-2,948347	-1,399752	-24,521805	7,577026	13,042230	0,167284	-0,214977	-0,341259	-11,965393	-13,403310	0,410276	0,167284	-0,214977	-0,341259	-11,965393	-13,403310	0,410276
09:49:19,38	0,524993	3,438040	-0,063981	0,286942	0,266992	-0,209988	0,169685	-0,214211	-0,343608	4,839628	-0,177028	0,406347	-0,509125	-2,949303	-1,400063	-24,430301	7,616373	13,077162	0,169685	-0,214211	-0,343608	-11,975902	-13,497338	0,406347	0,169685	-0,214211	-0,343608	-11,975902	-13,497338	0,406347
09:49:19,43	0,524993	3,438040	-0,063981	0,286942	0,266992	-0,209988	0,168636	-0,217941	-0,343919	5,113427	-0,172009	0,441280	-0,515108	-2,949720	-1,396231	-24,482638	7,607212	13,044908	0,168636	-0,217941	-0,343919	-11,994925	-13,409964	0,441280	0,168636	-0,217941	-0,343919	-11,994925	-13,409964	0,441280
09:49:19,48	0,524993	3,438040	-0,063981	0,286942	0,266992	-0,209988	0,171989	-0,212968	-0,340087	4,820723	-0,038405	0,409025	-0,516305	-2,951848	-1,397014	-24,487395	7,578520	13,030263	0,171989	-0,212968	-0,340087	-11,897239	-13,539560	0,409025	0,171989	-0,212968	-0,340087	-11,897239	-13,539560	0,409025
09:49:19,53	0,524993	3,438040	-0,063981	0,286942	0,266992	-0,209988	0,174431	-0,212995	-0,340870	4,794903	0,098782	0,394381	-0,515738	-2,950994	-1,398184	-24,488221	7,564447	13,029950	0,174431	-0,212995	-0,340870	-11,925183	-13,594035	0,394381	0,174431	-0,212995	-0,340870	-11,925183	-13,594035	0,394381
09:49:19,58	0,524993	3,438040	-0,063981	0,286942	0,266992	-0,209988	0,173408	-0,213059	-0,342040	4,785637	0,051894	0,394068	-0,515060	-2,952554	-1,398917	-24,450192	7,574870	13,054451	0,173408	-0,213059	-0,342040	-11,939483	-13,560598	0,394068	0,173408	-0,213059	-0,342040	-11,939483	-13,560598	0,394068
09:49:19,63	0,524993	3,438040	-0,063981	0,286942	0,266992	-0,209988	0,174420	-0,214426	-0,342773	4,884765	0,132260	0,418569	-0,516154	-2,948490	-1,397377	-24,414640	7,602629	13,039916	0,174420	-0,214426	-0,342773	-11,947669	-13,559702	0,418569	0,174420	-0,214426	-0,342773	-11,947669	-13,559702	0,418569
09:49:19,68	0,524993	3,438040	-0,063981	0,286942	0,266992	-0,209988	0,171447	-0,211446	-0,341232	4,771630	-0,005429	0,404033	-0,515575	-2,951562	-1,397003	-24,428502	7,593641	13,010116	0,171447	-0,211446	-0,341232	-11,826888	-13,464008	0,404033	0,171447	-0,211446	-0,341232	-11,826888	-13,464008	0,404033
09:49:19,73	0,524993	3,438040	-0,063981	0,286942	0,266992	-0,209988	0,173818	-0,213484	-0,340858	4,862880	0,110338	0,374234	-0,513875	-2,953951	-1,395436	-24,462033	7,579451	13,028373	0,173818	-0,213484	-0,340858	-11,895604	-13,534344	0,374234	0,173818	-0,213484	-0,340858	-11,895604	-13,534344	0,374234
09:49:19,78	0,524993	3,438040	-0,063981	0,286942	0,266992	-0,209988	0,175037	-0,216151	-0,339292	4,972506	0,151791	0,392491	-0,506195	-2,947313	-1,399288	-24,415268	7,560895	13,070715	0,175037	-0,216151	-0,339292	-11,995332	-13,588595	0,392491	0,175037	-0,216151	-0,339292	-11,995332	-13,588595	0,392491
09:49:19,83	0,524993	3,438040	-0,063981	0,286942	0,266992	-0,209988	0,165448	-0,219483	-0,343144	5,153079	-0,297038	0,434833	-0,510899	-2,945009	-1,398157	-24,433244	7,630563	13,057437	0,165448	-0,219483	-0,343144	-12,076316	-13,284719	0,434833	0,165448	-0,219483	-0,343144	-12,076316	-13,284719	0,434833
09:49:19,88	0,524993	3,438040	-0,063981	0,286942	0,266992	-0,209988	0,165805	-0,214257	-0,342013	4,932701	-0,328898	0,421554	-0,511529	-2,948929	-1,396991	-24,456526	7,604267	13,050588	0,165805	-0,214257	-0,342013	-11,886495	-13,344570	0,421554	0,165805	-0,214257	-0,342013	-11,886495	-13,344570	0,421554
09:49:19,93	0,524993	3,438040	-0,063981	0,286942	0,266992	-0,209988	0,169514	-0,215672	-0,340847	4,971829	-0,143022	0,414706	-0,516759	-2,951339	-1,397387	-24,439039	7,624877	13,025823	0,169514	-0,215672	-0,340847	-11,958386	-13,449885	0,414706	0,169514	-0,215672	-0,340847	-11,958386	-13,449885	0,414706
09:49:19,98	0,524993	3,438040	-0,063981	0,286942	0,266992	-0,209988	0,174216	-0,212347	-0,341243	4,825536	0,106338	0,389940	-0,514990	-2,949036	-1,395841	-24,434142	7,620096	13,020481	0,174216	-0,212347	-0,341243	-11,843689	-13,569657	0,389940	0,174216	-0,212347	-0,341243	-11,843689	-13,569657	0,389940
09:49:20,03	0,524993	3,438040	-0,063981	0,286942	0,266992	-0,209988	0,171338	-0,212727	-0,339697	4,843624	-0,036735	0,384599	-0,516152	-2,948353	-1,398143	-24,414187	7,615598	13,055349	0,171338	-0,212727	-0,339697	-11,855461	-13,486734	0,384599	0,171338	-0,212727	-0,339697	-11,855461	-13,486734	0,384599
09:49:20,08	0,524993	3,438040	-0,063981	0,286942	0,266992	-0,209988	0,171327	-0,211380	-0,341999	4,779661	-0,017747	0,419466	-0,511522	-2,948095	-1,395071	-24,440850	7,552315	13,013804	0,171327	-0,211380	-0,341999	-11,813683	-13,466927	0,419466	0,171327	-0,211380	-0,341999	-11,813683	-13,466927	0,419466
09:49:20,13	0,524993	3,438040	-0,063981	0,286942	0,266992	-0,209988	0,168789	-0,215261	-0,338927	4,913327	-0,141196	0,377922	-0,507917	-2,946334	-1,398157	-24,404969	7,578448	13,026725	0,168789	-0,215261	-0,338927	-11,984661	-13,391108	0,377922	0,168789	-0,215261	-0,338927	-11,984661	-13,391108	0,377922
09:49:20,18	0,524993	3,438040	-0,063981	0,286942	0,266992	-0,209988	0,165461	-0,217502	-0,342013	5,070454	-0,296229	0,390842	-0,513886	-2,949742	-1,395855	-24,465645	7,605128	13,015575	0,165461	-0,217502	-0,342013	-12,003486	-13,284917	0,390842	0,165461	-0,217502	-0,342013	-12,003486	-13,284917	0,390842
09:49:20,23	0,524993	3,438040	-0,063981	0,286942	0,266992	-0,209988	0,171397	-0,214037	-0,339711	4,883020	-0,053457	0,379692	-0,509633	-2,948173	-1,397758	-24,384855	7,570254	13,020598	0,171397	-0,214037	-0,339711	-11,918885	-13,508101	0,379692	0,171397	-0,214037	-0,339711	-11,918885	-13,508101	0,379692
09:49:20,28	0,524993	3,438040	-0,063981	0,286942	0,266992	-0,209988	0,167912	-0,216935	-0,341614	5,043911	-0,147269	0,384716	-0,515591	-2,948458	-1,397391	-24,414197	7,561033	13,019309	0,167912	-0,216935	-0,341614	-11,985490	-13,328347	0,384716	0,167912	-0,216935	-0,341614	-11,985490	-13,328347	0,384716
09:49:20,33	0,524993	3,438040	-0,063981	0,286942	0,266992	-0,209988	0,171137	-0,211918	-0,341247	4,760382	-0,000363	0,383427	-0,513177	-2,948894	-1,396605	-24,399366	7,586173	13,014991	0,171137	-0,211918	-0,341247	-11,875202	-13,434613	0,383427	0,171137	-0,211918	-0,341247	-11,875202	-13,434613	0,383427
09:49:20,38	0,524993	3,438040	-0,063981	0,286942	0,266992	-0,209988	0,170308	-0,214227	-0,340461	4,909623	-0,043194	0,379109	-0,514374	-2,950258	-1,398518	-24,400022	7,575322	13,049321	0,170308	-0,214227	-0,340461	-11,907196	-13,412372	0,379109	0,170308	-0,214227	-0,340461	-11,907196	-13,412372	0,379109
09:49:20,43	0,524993	3,438040	-0,063981	0,286942	0,266992	-0,209988	0,172088	-0,213872	-0,342374	4,881459	0,054204	0,413439	-0,513833	-2,949054	-1,400462	-24,417445	7,585567	13,065819	0,172088	-0,213872	-0,342374	-11,907524	-13,454675	0,413439	0,172088	-0,213872	-0,342374	-11,907524	-13,454675	0,413439
09:49:20,48	0,524993	3,438040	-0,063981	0,286942	0,266992	-0,209988	0,170774	-0,213738	-0,344318	4,874642	-0,034295	0,429936	-0,511361	-2,954369	-1,395018	-24,401827	7,611047	13,024039	0,170774	-0,213738	-0,344318	-11,903807	-13,440086	0,429936	0,170774	-0,213738	-0,344318	-11,903807	-13,440086	0,429936
09:49:20,53	0,524993	3,438040	-0,063981	0,286942	0,266992	-0,209988	0,174142	-0,218537	-0,338874	5,154067	0,141592	0,388157	-0,514880	-2,949247	-1,395826	-24,378246	7,600600	13,004725	0,174142	-0,218537	-0,338874	-12,001107	-13,528535	0,388157	0,174142	-0,218537	-0,338874	-12,001107	-13,528535	0,388157
09:49:20,58	0,524993	3,438040	-0,063981	0,286942	0,266992	-0,209988	0,171465	-0,212928	-0,339682	4,865144	0,028061	0,368843	-0,515484	-2,952112	-1,398092	-24,380335	7,603463	13,078365	0,171465	-0,212928	-0,339682	-11,849726	-13,431964	0,368843	0,171465	-0,212928	-0,339682	-11,849726	-13,431964	0,368843
[truncated: 173,181 more chars]
