# Supplementary material for: Characterization of interfragmentary motion associated with common osteosynthesis devices for rat fracture healing studies
Source: PLoS One. 2017 Apr 28;12(4):e0176735. doi: 10.1371/journal.pone.0176735 (PMC5409164; doi:10.1371/journal.pone.0176735)
Supplement: S1 Dataset — (ZIP) [file pone.0176735.s001.zip › S1_Dataset/RatFix/Specimen05/Plate_05V.txt]

%Tester: Sukopp Matthias
%Projekt: 
%Zeit: 11.03.2015 09:52:14
%Dateipfad: D:\Messungen\Fixator\Measurements\Fixator_20150311.txt
%Kommentar: Plate_05-V
%VI Version: D:\LVProjekte\Fixator\HauptVI\Fixator_v0.12.vi
%Virtueller Drehpunkt: 	0,0000	0,0000	0,0000
%Sensor zu Hexapod (Mitte): 	0,000000	0,000000	-26,500000
%Sensor zu Hexapod Trans (Mitte): 	-0,500000	-0,866025	0,000000	-0,866025	0,500000	0,000000	0,000000	0,000000	1,000000
%Hexapod zu Labor (Mitte): 	0,525023	3,433989	-0,063990
%Hexapod zu Labor Trans (Mitte): 	0,999982	0,003648	0,004848	-0,003666	0,999986	0,003700	-0,004834	-0,003718	0,999981
%Labor zu CR (Mitte): 	0,000000	0,000000	78,500000
%Labor zu CR Trans (Mitte): 	1,000000	0,000000	0,000000	0,000000	1,000000	0,000000	0,000000	0,000000	1,000000
%Zentrum Sensormasse: 	0,000000	0,000000	2,000000
%Sensormasse: 	200,000000E-3
--------------------------------------------------
Time	X	Y	Z	U	V	W	Exp_ Fx	Exp_ Fy	Exp_ Fz	Exp_ Mx	Exp_ My	Exp_ Mz	Sen_ Fx	Sen_ Fy	Sen_ Fz	Sen_ Mx	Sen_ My	Sen_ Mz	Hex_ Fx	Hex_ Fy	Hex_ Fz	Hex_ Mx	Hex_ My	Hex_ Mz	Lab_ Fx	Lab_ Fy	Lab_ Fz	Lab_ Mx	Lab_ My	Lab_ Mz	Laser
09:52:14,35	0,525023	3,433989	-0,063990	-0,213014	0,276975	-0,210028	0,104494	-0,072126	-0,054028	-0,080930	-0,662295	0,042400	-0,603333	-2,820847	-1,110172	-20,772361	8,261904	12,678283	0,104494	-0,072126	-0,054028	-5,742815	-8,865098	0,042400	0,104494	-0,072126	-0,054028	-5,742815	-8,865098	0,042400
09:52:14,40	0,525023	3,433989	-0,063990	-0,213014	0,276975	-0,210028	0,104494	-0,072126	-0,054028	-0,080930	-0,662295	0,042400	-0,598743	-2,814972	-1,109039	-20,802121	8,221023	12,678254	0,104494	-0,072126	-0,054028	-5,742815	-8,865098	0,042400	0,104494	-0,072126	-0,054028	-5,742815	-8,865098	0,042400
09:52:14,45	0,525023	3,433989	-0,063990	-0,213014	0,276975	-0,210028	0,097111	-0,073163	-0,052895	-0,077283	-1,051548	0,042372	-0,602874	-2,816391	-1,110229	-20,825738	8,268733	12,660445	0,097111	-0,073163	-0,052895	-5,820582	-8,674779	0,042372	0,097111	-0,073163	-0,052895	-5,820582	-8,674779	0,042372
09:52:14,50	0,525023	3,433989	-0,063990	-0,213014	0,276975	-0,210028	0,100405	-0,070295	-0,054085	-0,196888	-0,924557	0,024562	-0,601033	-2,823273	-1,110176	-20,783046	8,193075	12,661692	0,100405	-0,070295	-0,054085	-5,715083	-8,806382	0,024562	0,100405	-0,070295	-0,054085	-5,715083	-8,806382	0,024562
09:52:14,55	0,525023	3,433989	-0,063990	-0,213014	0,276975	-0,210028	0,105446	-0,075331	-0,054032	0,020769	-0,587660	0,025809	-0,601080	-2,822668	-1,109583	-20,773964	8,240538	12,673337	0,105446	-0,075331	-0,054032	-5,892693	-8,865150	0,025809	0,105446	-0,075331	-0,054032	-5,892693	-8,865150	0,025809
09:52:14,60	0,525023	3,433989	-0,063990	-0,213014	0,276975	-0,210028	0,104945	-0,074988	-0,053439	0,048568	-0,629546	0,037455	-0,601089	-2,819803	-1,108941	-20,775141	8,253921	12,681887	0,104945	-0,074988	-0,053439	-5,837953	-8,867755	0,037455	0,104945	-0,074988	-0,053439	-5,837953	-8,867755	0,037455
09:52:14,65	0,525023	3,433989	-0,063990	-0,213014	0,276975	-0,210028	0,102468	-0,073548	-0,052797	-0,015302	-0,766082	0,046005	-0,600365	-2,816435	-1,112508	-20,741040	8,248365	12,675270	0,102468	-0,073548	-0,052797	-5,788795	-8,809816	0,046005	0,102468	-0,073548	-0,052797	-5,788795	-8,809816	0,046005
09:52:14,70	0,525023	3,433989	-0,063990	-0,213014	0,276975	-0,210028	0,099189	-0,072490	-0,056363	-0,058037	-0,904289	0,039388	-0,600415	-2,819691	-1,110578	-20,784202	8,264818	12,664885	0,099189	-0,072490	-0,056363	-5,748541	-8,690607	0,039388	0,099189	-0,072490	-0,056363	-5,748541	-8,690607	0,039388
09:52:14,75	0,525023	3,433989	-0,063990	-0,213014	0,276975	-0,210028	0,102035	-0,074075	-0,054434	0,017017	-0,801908	0,029002	-0,604563	-2,826181	-1,110577	-20,813608	8,264212	12,653797	0,102035	-0,074075	-0,054434	-5,797858	-8,811630	0,029002	0,102035	-0,074075	-0,054434	-5,797858	-8,811630	0,029002
09:52:14,80	0,525023	3,433989	-0,063990	-0,213014	0,276975	-0,210028	0,109729	-0,073728	-0,054433	-0,016247	-0,426979	0,017915	-0,601010	-2,824417	-1,110955	-20,782741	8,215806	12,653035	0,109729	-0,073728	-0,054433	-5,803895	-9,040686	0,017915	0,109729	-0,073728	-0,054433	-5,803895	-9,040686	0,017915
09:52:14,85	0,525023	3,433989	-0,063990	-0,213014	0,276975	-0,210028	0,106424	-0,075922	-0,054811	0,071377	-0,547891	0,017153	-0,602361	-2,825294	-1,108101	-20,795207	8,213860	12,705508	0,106424	-0,075922	-0,054811	-5,888535	-8,902176	0,017153	0,106424	-0,075922	-0,054811	-5,888535	-8,902176	0,017153
09:52:14,90	0,525023	3,433989	-0,063990	-0,213014	0,276975	-0,210028	0,106862	-0,075531	-0,054416	0,075322	-0,533703	0,022398	-0,601569	-2,824600	-1,110560	-20,778038	8,241177	12,658280	0,106862	-0,075531	-0,054416	-5,853826	-8,922408	0,022398	0,106862	-0,075531	-0,054416	-5,853826	-8,922408	0,022398
09:52:14,95	0,525023	3,433989	-0,063990	-0,213014	0,276975	-0,210028	0,106862	-0,075531	-0,054416	0,075322	-0,533703	0,022398	-0,603404	-2,824344	-1,111357	-20,805122	8,232855	12,653653	0,106862	-0,075531	-0,054416	-5,853826	-8,922408	0,022398	0,106862	-0,075531	-0,054416	-5,853826	-8,922408	0,022398
09:52:15,00	0,525023	3,433989	-0,063990	-0,213014	0,276975	-0,210028	0,107558	-0,073813	-0,055213	-0,034737	-0,516842	0,017771	-0,598640	-2,824099	-1,110565	-20,787225	8,247396	12,654313	0,107558	-0,073813	-0,055213	-5,829062	-8,960127	0,017771	0,107558	-0,073813	-0,055213	-5,829062	-8,960127	0,017771
09:52:15,05	0,525023	3,433989	-0,063990	-0,213014	0,276975	-0,210028	0,104964	-0,077816	-0,054421	0,194972	-0,643486	0,018430	-0,601090	-2,823411	-1,109582	-20,772464	8,216247	12,668394	0,104964	-0,077816	-0,054421	-5,913605	-8,883166	0,018430	0,104964	-0,077816	-0,054421	-5,913605	-8,883166	0,018430
09:52:15,10	0,525023	3,433989	-0,063990	-0,213014	0,276975	-0,210028	0,099938	-0,072101	-0,051739	-0,110745	-0,927178	0,027501	-0,601076	-2,816889	-1,107883	-20,810851	8,251168	12,663383	0,099938	-0,072101	-0,051739	-5,770709	-8,772326	0,027501	0,099938	-0,072101	-0,051739	-5,770709	-8,772326	0,027501
09:52:15,15	0,525023	3,433989	-0,063990	-0,213014	0,276975	-0,210028	0,099938	-0,072101	-0,051739	-0,110745	-0,927178	0,027501	-0,600991	-2,820258	-1,110566	-20,769608	8,238304	12,668540	0,099938	-0,072101	-0,051739	-5,770709	-8,772326	0,027501	0,099938	-0,072101	-0,051739	-5,770709	-8,772326	0,027501
09:52:15,20	0,525023	3,433989	-0,063990	-0,213014	0,276975	-0,210028	0,102813	-0,073860	-0,054422	-0,009841	-0,735542	0,032658	-0,606332	-2,818918	-1,111356	-20,774560	8,216587	12,672497	0,102813	-0,073860	-0,054422	-5,807820	-8,806358	0,032658	0,102813	-0,073860	-0,054422	-5,807820	-8,806358	0,032658
09:52:15,25	0,525023	3,433989	-0,063990	-0,213014	0,276975	-0,210028	0,104323	-0,068565	-0,055212	-0,306462	-0,650438	0,036614	-0,602164	-2,820763	-1,110173	-20,777717	8,266348	12,678695	0,104323	-0,068565	-0,055212	-5,688786	-8,839809	0,036614	0,104323	-0,068565	-0,055212	-5,688786	-8,839809	0,036614
09:52:15,30	0,525023	3,433989	-0,063990	-0,213014	0,276975	-0,210028	0,103836	-0,073096	-0,054029	-0,029290	-0,703367	0,042813	-0,601709	-2,814313	-1,113705	-20,810830	8,253553	12,691500	0,103836	-0,073096	-0,054029	-5,767364	-8,854524	0,042813	0,103836	-0,073096	-0,054029	-5,767364	-8,854524	0,042813
09:52:15,35	0,525023	3,433989	-0,063990	-0,213014	0,276975	-0,210028	0,098024	-0,070265	-0,057561	-0,204160	-1,027899	0,055618	-0,607598	-2,819692	-1,108639	-20,833511	8,256924	12,701479	0,098024	-0,070265	-0,057561	-5,719969	-8,722770	0,055618	0,098024	-0,070265	-0,057561	-5,719969	-8,722770	0,055618
09:52:15,40	0,525023	3,433989	-0,063990	-0,213014	0,276975	-0,210028	0,105626	-0,067855	-0,052495	-0,337899	-0,653903	0,065596	-0,604548	-2,822700	-1,111534	-20,773867	8,207242	12,668815	0,105626	-0,067855	-0,052495	-5,664527	-8,945561	0,065596	0,105626	-0,067855	-0,052495	-5,664527	-8,945561	0,065596
09:52:15,45	0,525023	3,433989	-0,063990	-0,213014	0,276975	-0,210028	0,106707	-0,072000	-0,055390	-0,135559	-0,521207	0,032933	-0,598579	-2,816670	-1,109599	-20,742016	8,253484	12,662643	0,106707	-0,072000	-0,055390	-5,787575	-8,897708	0,032933	0,106707	-0,072000	-0,055390	-5,787575	-8,897708	0,032933
09:52:15,50	0,525023	3,433989	-0,063990	-0,213014	0,276975	-0,210028	0,098500	-0,074155	-0,053455	0,032444	-0,943519	0,026761	-0,598710	-2,819944	-1,111747	-20,808126	8,256895	12,670691	0,098500	-0,074155	-0,053455	-5,788695	-8,675755	0,026761	0,098500	-0,074155	-0,053455	-5,788695	-8,675755	0,026761
09:52:15,55	0,525023	3,433989	-0,063990	-0,213014	0,276975	-0,210028	0,101400	-0,075678	-0,055603	0,081540	-0,851650	0,034808	-0,606961	-2,819707	-1,112531	-20,801009	8,238714	12,673966	0,101400	-0,075678	-0,055603	-5,859156	-8,811578	0,034808	0,101400	-0,075678	-0,055603	-5,859156	-8,811578	0,034808
09:52:15,60	0,525023	3,433989	-0,063990	-0,213014	0,276975	-0,210028	0,105321	-0,068413	-0,056387	-0,308390	-0,632535	0,038084	-0,603777	-2,821043	-1,110066	-20,761706	8,228228	12,682981	0,105321	-0,068413	-0,056387	-5,678839	-8,900213	0,038084	0,105321	-0,068413	-0,056387	-5,678839	-8,900213	0,038084
09:52:15,65	0,525023	3,433989	-0,063990	-0,213014	0,276975	-0,210028	0,104886	-0,071839	-0,053922	-0,119679	-0,615873	0,047098	-0,600940	-2,819446	-1,112133	-20,749005	8,254385	12,645700	0,104886	-0,071839	-0,053922	-5,759053	-8,849406	0,047098	0,104886	-0,071839	-0,053922	-5,759053	-8,849406	0,047098
09:52:15,70	0,525023	3,433989	-0,063990	-0,213014	0,276975	-0,210028	0,102085	-0,073498	-0,055989	-0,004411	-0,763616	0,009818	-0,606063	-2,816419	-1,109612	-20,790218	8,241963	12,689784	0,102085	-0,073498	-0,055989	-5,774011	-8,777253	0,009818	0,102085	-0,073498	-0,055989	-5,774011	-8,777253	0,009818
09:52:15,75	0,525023	3,433989	-0,063990	-0,213014	0,276975	-0,210028	0,102025	-0,067548	-0,053468	-0,345186	-0,796205	0,053902	-0,599226	-2,820377	-1,111714	-20,770418	8,249847	12,689284	0,102025	-0,067548	-0,053468	-5,647695	-8,805150	0,053902	0,102025	-0,067548	-0,053468	-5,647695	-8,805150	0,053902
09:52:15,80	0,525023	3,433989	-0,063990	-0,213014	0,276975	-0,210028	0,102034	-0,075448	-0,055570	0,082331	-0,782519	0,053402	-0,601610	-2,820427	-1,110948	-20,787567	8,257201	12,688811	0,102034	-0,075448	-0,055570	-5,840312	-8,792189	0,053402	0,102034	-0,075448	-0,055570	-5,840312	-8,792189	0,053402
09:52:15,85	0,525023	3,433989	-0,063990	-0,213014	0,276975	-0,210028	0,103269	-0,073408	-0,054804	-0,025931	-0,736808	0,052928	-0,609438	-2,822145	-1,110994	-20,851365	8,194344	12,671338	0,103269	-0,073408	-0,054804	-5,788469	-8,843455	0,052928	0,103269	-0,073408	-0,054804	-5,788469	-8,843455	0,052928
09:52:15,90	0,525023	3,433989	-0,063990	-0,213014	0,276975	-0,210028	0,108671	-0,067488	-0,054850	-0,420134	-0,479760	0,035455	-0,602301	-2,815659	-1,112533	-20,805323	8,217379	12,689270	0,108671	-0,067488	-0,054850	-5,717910	-9,010413	0,035455	0,108671	-0,067488	-0,054850	-5,717910	-9,010413	0,035455
09:52:15,95	0,525023	3,433989	-0,063990	-0,213014	0,276975	-0,210028	0,099485	-0,070426	-0,056388	-0,224371	-0,929036	0,053387	-0,605135	-2,821499	-1,110584	-20,780670	8,227656	12,652887	0,099485	-0,070426	-0,056388	-5,752806	-8,738648	0,053387	0,099485	-0,070426	-0,056388	-5,752806	-8,738648	0,053387
09:52:16,00	0,525023	3,433989	-0,063990	-0,213014	0,276975	-0,210028	0,105960	-0,070891	-0,054440	-0,178944	-0,576133	0,017005	-0,600446	-2,821565	-1,110977	-20,780915	8,193519	12,638301	0,105960	-0,070891	-0,054440	-5,743912	-8,894020	0,017005	0,105960	-0,070891	-0,054440	-5,743912	-8,894020	0,017005
09:52:16,05	0,525023	3,433989	-0,063990	-0,213014	0,276975	-0,210028	0,103673	-0,074985	-0,054832	0,004254	-0,678217	0,002418	-0,600349	-2,822670	-1,109778	-20,752178	8,232551	12,657759	0,103673	-0,074985	-0,054832	-5,882087	-8,816549	0,002418	0,103673	-0,074985	-0,054832	-5,882087	-8,816549	0,002418
09:52:16,10	0,525023	3,433989	-0,063990	-0,213014	0,276975	-0,210028	0,104581	-0,075622	-0,053634	0,085518	-0,625614	0,021877	-0,601666	-2,817288	-1,110206	-20,801347	8,234315	12,668843	0,104581	-0,075622	-0,053634	-5,850781	-8,835249	0,021877	0,104581	-0,075622	-0,053634	-5,850781	-8,835249	0,021877
09:52:16,15	0,525023	3,433989	-0,063990	-0,213014	0,276975	-0,210028	0,100578	-0,071790	-0,054062	-0,136803	-0,877226	0,032961	-0,605136	-2,822519	-1,110946	-20,791341	8,263441	12,688128	0,100578	-0,071790	-0,054062	-5,772289	-8,772638	0,032961	0,100578	-0,071790	-0,054062	-5,772289	-8,772638	0,032961
09:52:16,20	0,525023	3,433989	-0,063990	-0,213014	0,276975	-0,210028	0,106844	-0,071400	-0,054802	-0,126813	-0,557324	0,052246	-0,597972	-2,821937	-1,110155	-20,737598	8,228421	12,663072	0,106844	-0,071400	-0,054802	-5,731750	-8,944567	0,052246	0,106844	-0,071400	-0,054802	-5,731750	-8,944567	0,052246
09:52:16,25	0,525023	3,433989	-0,063990	-0,213014	0,276975	-0,210028	0,102758	-0,077314	-0,054011	0,177233	-0,705747	0,027190	-0,604003	-2,821237	-1,110584	-20,808060	8,251584	12,668705	0,102758	-0,077314	-0,054011	-5,891914	-8,772233	0,027190	0,102758	-0,077314	-0,054011	-5,891914	-8,772233	0,027190
09:52:16,30	0,525023	3,433989	-0,063990	-0,213014	0,276975	-0,210028	0,105167	-0,071741	-0,054440	-0,127751	-0,653046	0,032823	-0,607999	-2,822255	-1,109309	-20,804869	8,257789	12,640606	0,105167	-0,071741	-0,054440	-5,759393	-8,908694	0,032823	0,105167	-0,071741	-0,054440	-5,759393	-8,908694	0,032823
09:52:16,35	0,525023	3,433989	-0,063990	-0,213014	0,276975	-0,210028	0,108046	-0,068789	-0,053165	-0,274265	-0,503678	0,004724	-0,600797	-2,820513	-1,110578	-20,766740	8,283840	12,649380	0,108046	-0,068789	-0,053165	-5,674206	-8,985326	0,004724	0,108046	-0,068789	-0,053165	-5,674206	-8,985326	0,004724
09:52:16,40	0,525023	3,433989	-0,063990	-0,213014	0,276975	-0,210028	0,102937	-0,074155	-0,054434	0,046411	-0,749370	0,013498	-0,602171	-2,818671	-1,111567	-20,812490	8,244668	12,667403	0,102937	-0,074155	-0,054434	-5,774790	-8,829932	0,013498	0,102937	-0,074155	-0,054434	-5,774790	-8,829932	0,013498
09:52:16,45	0,525023	3,433989	-0,063990	-0,213014	0,276975	-0,210028	0,102028	-0,072044	-0,055423	-0,120168	-0,816665	0,031520	-0,603675	-2,815719	-1,112581	-20,817757	8,234814	12,635635	0,102028	-0,072044	-0,055423	-5,775642	-8,825882	0,031520	0,102028	-0,072044	-0,055423	-5,775642	-8,825882	0,031520
09:52:16,50	0,525023	3,433989	-0,063990	-0,213014	0,276975	-0,210028	0,100224	-0,069266	-0,056437	-0,275812	-0,910123	-0,000248	-0,604527	-2,824648	-1,113270	-20,761019	8,192703	12,667374	0,100224	-0,069266	-0,056437	-5,713182	-8,777702	-0,000248	0,100224	-0,069266	-0,056437	-5,713182	-8,777702	-0,000248
09:52:16,55	0,525023	3,433989	-0,063990	-0,213014	0,276975	-0,210028	0,108383	-0,072992	-0,057126	-0,090151	-0,415643	0,031491	-0,602173	-2,824347	-1,110204	-20,788043	8,237276	12,624059	0,108383	-0,072992	-0,057126	-5,820026	-8,923734	0,031491	0,108383	-0,072992	-0,057126	-5,820026	-8,923734	0,031491
09:52:16,60	0,525023	3,433989	-0,063990	-0,213014	0,276975	-0,210028	0,106945	-0,074880	-0,054060	0,033131	-0,536115	-0,011824	-0,602166	-2,822657	-1,114813	-20,769591	8,256624	12,695377	0,106945	-0,074880	-0,054060	-5,844976	-8,931314	-0,011824	0,106945	-0,074880	-0,054060	-5,844976	-8,931314	-0,011824
09:52:16,65	0,525023	3,433989	-0,063990	-0,213014	0,276975	-0,210028	0,105478	-0,074041	-0,058669	0,015478	-0,606099	0,059495	-0,602207	-2,817912	-1,109605	-20,813504	8,204189	12,697329	0,105478	-0,074041	-0,058669	-5,796758	-8,886129	0,059495	0,105478	-0,074041	-0,058669	-5,796758	-8,886129	0,059495
09:52:16,70	0,525023	3,433989	-0,063990	-0,213014	0,276975	-0,210028	0,101390	-0,071633	-0,053461	-0,177110	-0,830516	0,061447	-0,604537	-2,821468	-1,113021	-20,770648	8,219239	12,635936	0,101390	-0,071633	-0,053461	-5,800310	-8,789594	0,061447	0,101390	-0,071633	-0,053461	-5,800310	-8,789594	0,061447
09:52:16,75	0,525023	3,433989	-0,063990	-0,213014	0,276975	-0,210028	0,095841	-0,071192	-0,055611	-0,142434	-1,075974	0,029420	-0,599815	-2,812886	-1,111755	-20,747383	8,232558	12,665303	0,095841	-0,071192	-0,055611	-5,730984	-8,599474	0,029420	0,095841	-0,071192	-0,055611	-5,730984	-8,599474	0,029420
09:52:16,80	0,525023	3,433989	-0,063990	-0,213014	0,276975	-0,210028	0,095841	-0,071192	-0,055611	-0,142434	-1,075974	0,029420	-0,600806	-2,819163	-1,112024	-20,746228	8,235087	12,660799	0,095841	-0,071192	-0,055611	-5,730984	-8,599474	0,029420	0,095841	-0,071192	-0,055611	-5,730984	-8,599474	0,029420
09:52:16,85	0,525023	3,433989	-0,063990	-0,213014	0,276975	-0,210028	0,101772	-0,073472	-0,055880	-0,021087	-0,767795	0,024916	-0,608844	-2,823453	-1,111398	-20,868914	8,237148	12,653663	0,101772	-0,073472	-0,055880	-5,788646	-8,756926	0,024916	0,101772	-0,073472	-0,055880	-5,788646	-8,756926	0,024916
09:52:16,90	0,525023	3,433989	-0,063990	-0,213014	0,276975	-0,210028	0,109507	-0,068656	-0,055254	-0,331071	-0,472898	0,017781	-0,606947	-2,823010	-1,111727	-20,804798	8,245440	12,692624	0,109507	-0,068656	-0,055254	-5,720584	-9,069161	0,017781	0,109507	-0,068656	-0,055254	-5,720584	-9,069161	0,017781
09:52:16,95	0,525023	3,433989	-0,063990	-0,213014	0,276975	-0,210028	0,108174	-0,070077	-0,055583	-0,217939	-0,490787	0,056742	-0,602864	-2,824685	-1,112900	-20,818091	8,217256	12,673649	0,108174	-0,070077	-0,055583	-5,719001	-8,982481	0,056742	0,108174	-0,070077	-0,055583	-5,719001	-8,982481	0,056742
09:52:17,00	0,525023	3,433989	-0,063990	-0,213014	0,276975	-0,210028	0,107583	-0,074451	-0,056756	-0,021543	-0,518948	0,037767	-0,605785	-2,823124	-1,112913	-20,805179	8,220625	12,663668	0,107583	-0,074451	-0,056756	-5,865968	-8,964235	0,037767	0,107583	-0,074451	-0,056756	-5,865968	-8,964235	0,037767
09:52:17,05	0,525023	3,433989	-0,063990	-0,213014	0,276975	-0,210028	0,107692	-0,071141	-0,056769	-0,184328	-0,503791	0,027786	-0,605663	-2,824074	-1,113288	-20,770158	8,275774	12,655493	0,107692	-0,071141	-0,056769	-5,768859	-8,957621	0,027786	0,107692	-0,071141	-0,056769	-5,768859	-8,957621	0,027786
09:52:17,10	0,525023	3,433989	-0,063990	-0,213014	0,276975	-0,210028	0,108454	-0,071722	-0,057143	-0,088837	-0,461428	0,019610	-0,606350	-2,824317	-1,110974	-20,799043	8,210385	12,647288	0,108454	-0,071722	-0,057143	-5,718989	-8,975052	0,019610	0,108454	-0,071722	-0,057143	-5,718989	-8,975052	0,019610
09:52:17,15	0,525023	3,433989	-0,063990	-0,213014	0,276975	-0,210028	0,109008	-0,071248	-0,054830	-0,184536	-0,424944	0,011405	-0,608346	-2,818288	-1,112559	-20,834306	8,264040	12,667841	0,109008	-0,071248	-0,054830	-5,777511	-8,982052	0,011405	0,109008	-0,071248	-0,054830	-5,777511	-8,982052	0,011405
09:52:17,20	0,525023	3,433989	-0,063990	-0,213014	0,276975	-0,210028	0,104784	-0,066505	-0,056415	-0,402317	-0,701919	0,031958	-0,605203	-2,818859	-1,112917	-20,791376	8,208024	12,673549	0,104784	-0,066505	-0,056415	-5,622995	-8,927502	0,031958	0,104784	-0,066505	-0,056415	-5,622995	-8,927502	0,031958
09:52:17,25	0,525023	3,433989	-0,063990	-0,213014	0,276975	-0,210028	0,103708	-0,069513	-0,056773	-0,272988	-0,692720	0,037666	-0,599823	-2,824827	-1,110170	-20,790503	8,246262	12,663447	0,103708	-0,069513	-0,056773	-5,729733	-8,833783	0,037666	0,103708	-0,069513	-0,056773	-5,729733	-8,833783	0,037666
09:52:17,30	0,525023	3,433989	-0,063990	-0,213014	0,276975	-0,210028	0,106186	-0,077156	-0,054026	0,158010	-0,582235	0,027565	-0,596902	-2,817251	-1,111349	-20,767277	8,213135	12,669339	0,106186	-0,077156	-0,054026	-5,898726	-8,917809	0,027565	0,106186	-0,077156	-0,054026	-5,898726	-8,917809	0,027565
09:52:17,35	0,525023	3,433989	-0,063990	-0,213014	0,276975	-0,210028	0,098164	-0,075898	-0,055205	0,075499	-0,962673	0,033457	-0,606123	-2,820881	-1,111245	-20,836727	8,265139	12,675176	0,098164	-0,075898	-0,055205	-5,882456	-8,668563	0,033457	0,098164	-0,075898	-0,055205	-5,882456	-8,668563	0,033457
09:52:17,40	0,525023	3,433989	-0,063990	-0,213014	0,276975	-0,210028	0,105918	-0,069727	-0,055101	-0,235064	-0,645611	0,039293	-0,609335	-2,819635	-1,112917	-20,812103	8,255782	12,688998	0,105918	-0,069727	-0,055101	-5,708621	-8,960192	0,039293	0,105918	-0,069727	-0,055101	-5,708621	-8,960192	0,039293
09:52:17,45	0,525023	3,433989	-0,063990	-0,213014	0,276975	-0,210028	0,106445	-0,066322	-0,056773	-0,407895	-0,592207	0,053116	-0,606342	-2,823449	-1,112127	-20,795330	8,229796	12,668083	0,106445	-0,066322	-0,056773	-5,614190	-8,948153	0,053116	0,106445	-0,066322	-0,056773	-5,614190	-8,948153	0,053116
09:52:17,50	0,525023	3,433989	-0,063990	-0,213014	0,276975	-0,210028	0,108252	-0,070821	-0,055983	-0,188103	-0,470722	0,032201	-0,599635	-2,824805	-1,112178	-20,774118	8,196114	12,653240	0,108252	-0,070821	-0,055983	-5,747513	-8,968521	0,032201	0,108252	-0,070821	-0,055983	-5,747513	-8,968521	0,032201
09:52:17,55	0,525023	3,433989	-0,063990	-0,213014	0,276975	-0,210028	0,106073	-0,077308	-0,056034	0,130669	-0,548841	0,017357	-0,597884	-2,814798	-1,112984	-20,740777	8,237872	12,692851	0,106073	-0,077308	-0,056034	-5,937986	-8,875554	0,017357	0,106073	-0,077308	-0,056034	-5,937986	-8,875554	0,017357
09:52:17,60	0,525023	3,433989	-0,063990	-0,213014	0,276975	-0,210028	0,096532	-0,073821	-0,056840	0,002172	-1,036990	0,056968	-0,602315	-2,820187	-1,110588	-20,837349	8,243636	12,683738	0,096532	-0,073821	-0,056840	-5,792744	-8,614716	0,056968	0,096532	-0,073821	-0,056840	-5,792744	-8,614716	0,056968
09:52:17,65	0,525023	3,433989	-0,063990	-0,213014	0,276975	-0,210028	0,103413	-0,072678	-0,054444	-0,100546	-0,765660	0,047855	-0,601609	-2,824727	-1,113269	-20,778612	8,208705	12,673404	0,103413	-0,072678	-0,054444	-5,805754	-8,883596	0,047855	0,103413	-0,072678	-0,054444	-5,805754	-8,883596	0,047855
09:52:17,70	0,525023	3,433989	-0,063990	-0,213014	0,276975	-0,210028	0,106992	-0,075559	-0,057125	0,048400	-0,511219	0,037522	-0,603918	-2,823406	-1,112497	-20,761208	8,225688	12,668251	0,106992	-0,075559	-0,057125	-5,882993	-8,910105	0,037522	0,106992	-0,075559	-0,057125	-5,882993	-8,910105	0,037522
09:52:17,75	0,525023	3,433989	-0,063990	-0,213014	0,276975	-0,210028	0,107003	-0,072899	-0,056353	-0,066519	-0,504065	0,032369	-0,603289	-2,820234	-1,112924	-20,746783	8,248726	12,626074	0,107003	-0,072899	-0,056353	-5,789088	-8,903817	0,032369	0,107003	-0,072899	-0,056353	-5,789088	-8,903817	0,032369
09:52:17,80	0,525023	3,433989	-0,063990	-0,213014	0,276975	-0,210028	0,103941	-0,071857	-0,056780	-0,093530	-0,662303	-0,009809	-0,600242	-2,828015	-1,112498	-20,836128	8,203960	12,677968	0,103941	-0,071857	-0,056780	-5,734315	-8,821707	-0,009809	0,103941	-0,071857	-0,056780	-5,734315	-8,821707	-0,009809
09:52:17,85	0,525023	3,433989	-0,063990	-0,213014	0,276975	-0,210028	0,109157	-0,078387	-0,056354	0,162578	-0,446105	0,042086	-0,605258	-2,816395	-1,111368	-20,831548	8,269614	12,704419	0,109157	-0,078387	-0,056354	-5,990796	-9,014901	0,042086	0,109157	-0,078387	-0,056354	-5,990796	-9,014901	0,042086
09:52:17,90	0,525023	3,433989	-0,063990	-0,213014	0,276975	-0,210028	0,101601	-0,068233	-0,055224	-0,306290	-0,867842	0,068537	-0,603942	-2,818257	-1,113008	-20,827244	8,240216	12,704382	0,101601	-0,068233	-0,055224	-5,662562	-8,843546	0,068537	0,101601	-0,068233	-0,055224	-5,662562	-8,843546	0,068537
09:52:17,95	0,525023	3,433989	-0,063990	-0,213014	0,276975	-0,210028	0,102556	-0,070304	-0,056864	-0,221907	-0,799787	0,068500	-0,603349	-2,823073	-1,112516	-20,770969	8,223000	12,649045	0,102556	-0,070304	-0,056864	-5,740751	-8,850412	0,068500	0,102556	-0,070304	-0,056864	-5,740751	-8,850412	0,068500
09:52:18,00	0,525023	3,433989	-0,063990	-0,213014	0,276975	-0,210028	0,106430	-0,073225	-0,056372	-0,056758	-0,540984	0,013162	-0,598580	-2,820859	-1,110541	-20,744119	8,237506	12,678255	0,106430	-0,073225	-0,056372	-5,804944	-8,895735	0,013162	0,106430	-0,073225	-0,056372	-5,804944	-8,895735	0,013162
09:52:18,06	0,525023	3,433989	-0,063990	-0,213014	0,276975	-0,210028	0,102128	-0,076248	-0,054397	0,126421	-0,748706	0,042373	-0,600458	-2,816639	-1,110583	-20,781411	8,225742	12,673743	0,102128	-0,076248	-0,054397	-5,859065	-8,765723	0,042373	0,102128	-0,076248	-0,054397	-5,859065	-8,765723	0,042373
09:52:18,11	0,525023	3,433989	-0,063990	-0,213014	0,276975	-0,210028	0,099413	-0,072511	-0,054439	-0,096728	-0,916287	0,037861	-0,597912	-2,822546	-1,112006	-20,768740	8,209936	12,672325	0,099413	-0,072511	-0,054439	-5,788873	-8,720196	0,037861	0,099413	-0,072511	-0,054439	-5,788873	-8,720196	0,037861
09:52:18,16	0,525023	3,433989	-0,063990	-0,213014	0,276975	-0,210028	0,103255	-0,077670	-0,055862	0,164187	-0,697626	0,036443	-0,598525	-2,812697	-1,075592	-20,730899	8,140678	12,671122	0,103255	-0,077670	-0,055862	-5,932938	-8,803133	0,036443	0,103255	-0,077670	-0,055862	-5,932938	-8,803133	0,036443
09:52:18,21	0,525023	3,433989	-0,063990	-0,213014	0,276975	-0,210028	0,095032	-0,072215	-0,019448	-0,160541	-1,057795	0,035240	-0,443666	-2,538262	1,309907	-11,712674	3,464074	12,525555	0,095032	-0,072215	-0,019448	-5,829435	-8,517837	0,035240	0,095032	-0,072215	-0,019448	-5,829435	-8,517837	0,035240
09:52:18,26	0,525023	3,433989	-0,063990	-0,213014	0,276975	-0,210028	-0,220065	-0,069109	2,366052	0,137001	-7,294560	-0,110327	-0,540164	-2,713248	1,487522	-20,764487	8,292446	12,583778	-0,220065	-0,069109	2,366052	-5,288068	9,980560	-0,110327	-0,220065	-0,069109	2,366052	-5,288068	9,980560	-0,110327
09:52:18,31	0,525023	3,433989	-0,063990	-0,213014	0,276975	-0,210028	-0,020274	-0,073033	2,543666	-0,003384	-7,158686	-0,052104	-0,594589	-2,870159	-1,993947	-20,810744	5,828869	12,761243	-0,020274	-0,073033	2,543666	-5,736461	-5,567197	-0,052104	-0,020274	-0,073033	2,543666	-5,736461	-5,567197	-0,052104
09:52:18,36	0,524994	3,434009	-0,063967	-0,213022	0,326991	-0,209996	0,142828	-0,104355	-0,937803	-0,531298	2,514325	0,125360	-0,578382	-2,824669	-2,742150	-16,327709	4,042174	12,733531	0,142828	-0,104355	-0,937803	-8,723137	-8,697659	0,125360	0,142828	-0,104355	-0,937803	-8,723137	-8,697659	0,125360
09:52:18,41	0,524994	3,434009	-0,063967	-0,213022	0,326991	-0,209996	0,095329	-0,095645	-1,686006	-0,290012	4,820148	0,097649	-0,580103	-2,822518	-2,726987	-16,345823	4,099095	12,765097	0,095329	-0,095645	-1,686006	-7,798132	-2,663171	0,097649	0,095329	-0,095645	-1,686006	-7,798132	-2,663171	0,097649
09:52:18,46	0,524994	3,434009	-0,063967	-0,213022	0,326991	-0,209996	0,094326	-0,093079	-1,670843	-0,383221	4,723866	0,129215	-0,579010	-2,821096	-2,722368	-16,401572	4,123035	12,744646	0,094326	-0,093079	-1,670843	-7,689888	-2,680749	0,129215	0,094326	-0,093079	-1,670843	-7,689888	-2,680749	0,129215
09:52:18,51	0,524994	3,434009	-0,063967	-0,213022	0,326991	-0,209996	0,092548	-0,093314	-1,666224	-0,378104	4,571150	0,108764	-0,578424	-2,820162	-2,716712	-16,411402	4,135151	12,780694	0,092548	-0,093314	-1,666224	-7,703276	-2,693876	0,108764	0,092548	-0,093314	-1,666224	-7,703276	-2,693876	0,108764
09:52:18,56	0,524994	3,434009	-0,063967	-0,213022	0,326991	-0,209996	0,091447	-0,093355	-1,660568	-0,370417	4,499314	0,144812	-0,581322	-2,824270	-2,713391	-16,398519	4,111372	12,776669	0,091447	-0,093355	-1,660568	-7,698775	-2,679265	0,144812	0,091447	-0,093355	-1,660568	-7,698775	-2,679265	0,144812
09:52:18,61	0,524994	3,434009	-0,063967	-0,213022	0,326991	-0,209996	0,096454	-0,092899	-1,657247	-0,408256	4,782708	0,140787	-0,581327	-2,827647	-2,709886	-16,419476	4,121400	12,779416	0,096454	-0,092899	-1,657247	-7,700854	-2,788896	0,140787	0,096454	-0,092899	-1,657247	-7,700854	-2,788896	0,140787
09:52:18,66	0,524994	3,434009	-0,063967	-0,213022	0,326991	-0,209996	0,099380	-0,094584	-1,653742	-0,322444	4,911746	0,143534	-0,577486	-2,822412	-2,678762	-16,268100	4,085337	12,746286	0,099380	-0,094584	-1,653742	-7,747293	-2,889623	0,143534	0,099380	-0,094584	-1,653742	-7,747293	-2,889623	0,143534
09:52:18,71	0,524994	3,434009	-0,063967	-0,213022	0,326991	-0,209996	0,092926	-0,095292	-1,622618	-0,241175	4,725244	0,110404	-0,449153	-2,569582	-0,473885	-7,940785	0,483371	12,608698	0,092926	-0,095292	-1,622618	-7,721597	-2,569454	0,110404	0,092926	-0,095292	-1,622618	-7,721597	-2,569454	0,110404
09:52:18,76	0,524994	3,434009	-0,063967	-0,213022	0,326991	-0,209996	-0,190198	-0,080017	0,582259	0,008808	-0,984544	-0,027184	-0,535027	-2,765299	-0,024502	-19,239188	5,590136	12,693422	-0,190198	-0,080017	0,582259	-6,272553	13,945970	-0,027184	-0,190198	-0,080017	0,582259	-6,272553	13,945970	-0,027184
09:52:18,81	0,524994	3,434009	-0,063967	-0,213022	0,326991	-0,209996	0,022235	-0,103506	1,031642	0,003607	-2,276119	0,057539	-0,611380	-2,877606	-3,365741	-17,057089	4,446221	12,804929	0,022235	-0,103506	1,031642	-8,121621	-4,021582	0,057539	0,022235	-0,103506	1,031642	-8,121621	-4,021582	0,057539
09:52:18,86	0,524982	3,433943	-0,063991	-0,213001	0,377008	-0,210008	0,157672	-0,093536	-2,309597	-0,414430	7,228305	0,169046	-0,591796	-2,846584	-4,000580	-13,519313	2,598090	12,822629	0,157672	-0,093536	-2,309597	-7,757031	-5,148947	0,169046	0,157672	-0,093536	-2,309597	-7,757031	-5,148947	0,169046
09:52:18,91	0,524982	3,433943	-0,063991	-0,213001	0,377008	-0,210008	0,121015	-0,094985	-2,944436	-0,170715	9,309987	0,186746	-0,588911	-2,842683	-3,985397	-13,562111	2,582368	12,810366	0,121015	-0,094985	-2,944436	-7,627073	-0,189658	0,186746	0,121015	-0,094985	-2,944436	-7,627073	-0,189658	0,186746
09:52:18,96	0,524982	3,433943	-0,063991	-0,213001	0,377008	-0,210008	0,116194	-0,095534	-2,929253	-0,177186	9,030111	0,174484	-0,591150	-2,841978	-3,977674	-13,598521	2,596453	12,773909	0,116194	-0,095534	-2,929253	-7,676634	-0,091113	0,174484	0,116194	-0,095534	-2,929253	-7,676634	-0,091113	0,174484
09:52:19,01	0,524982	3,433943	-0,063991	-0,213001	0,377008	-0,210008	0,116702	-0,093242	-2,921530	-0,302375	9,017969	0,138026	-0,588501	-2,839231	-3,971832	-13,530344	2,577876	12,757811	0,116702	-0,093242	-2,921530	-7,621903	-0,143159	0,138026	0,116702	-0,093242	-2,921530	-7,621903	-0,143159	0,138026
09:52:19,06	0,524982	3,433943	-0,063991	-0,213001	0,377008	-0,210008	0,113000	-0,094163	-2,915688	-0,236527	8,893757	0,121928	-0,590870	-2,841285	-3,966002	-13,562213	2,608208	12,769383	0,113000	-0,094163	-2,915688	-7,628287	0,023296	0,121928	0,113000	-0,094163	-2,915688	-7,628287	0,023296	0,121928
09:52:19,11	0,524982	3,433943	-0,063991	-0,213001	0,377008	-0,210008	0,115963	-0,093138	-2,909858	-0,279477	9,005091	0,133501	-0,589735	-2,846932	-3,965934	-13,570880	2,554700	12,830062	0,115963	-0,093138	-2,909858	-7,590800	-0,098001	0,133501	0,115963	-0,093138	-2,909858	-7,590800	-0,098001	0,133501
09:52:19,16	0,524982	3,433943	-0,063991	-0,213001	0,377008	-0,210008	0,120286	-0,096945	-2,909789	-0,132182	9,249114	0,194180	-0,589129	-2,838889	-3,962488	-13,574034	2,619768	12,807155	0,120286	-0,096945	-2,909789	-7,742360	-0,193302	0,194180	0,120286	-0,096945	-2,909789	-7,742360	-0,193302	0,194180
09:52:19,21	0,524982	3,433943	-0,063991	-0,213001	0,377008	-0,210008	0,113017	-0,093448	-2,906344	-0,259245	8,835874	0,171273	-0,588815	-2,847841	-3,962090	-13,589171	2,607568	12,776333	0,113017	-0,093448	-2,906344	-7,594919	-0,035945	0,171273	0,113017	-0,093448	-2,906344	-7,594919	-0,035945	0,171273
09:52:19,26	0,524982	3,433943	-0,063991	-0,213001	0,377008	-0,210008	0,120613	-0,098196	-2,905946	-0,030512	9,223863	0,140450	-0,589180	-2,843128	-3,955887	-13,621334	2,616956	12,802896	0,120613	-0,098196	-2,905946	-7,738861	-0,244251	0,140450	0,120613	-0,098196	-2,905946	-7,738861	-0,244251	0,140450
09:52:19,31	0,524982	3,433943	-0,063991	-0,213001	0,377008	-0,210008	0,116714	-0,095523	-2,899743	-0,177411	8,988546	0,167014	-0,589622	-2,842786	-3,952882	-13,622324	2,602772	12,795753	0,116714	-0,095523	-2,899743	-7,676002	-0,173465	0,167014	0,116714	-0,095523	-2,899743	-7,676002	-0,173465	0,167014
09:52:19,36	0,524982	3,433943	-0,063991	-0,213001	0,377008	-0,210008	0,116638	-0,094969	-2,896738	-0,219004	8,990875	0,159871	-0,590476	-2,842141	-3,954682	-13,676284	2,619549	12,810001	0,116638	-0,094969	-2,896738	-7,674096	-0,165240	0,159871	0,116638	-0,094969	-2,896738	-7,674096	-0,165240	0,159871
09:52:19,41	0,524982	3,433943	-0,063991	-0,213001	0,377008	-0,210008	0,116507	-0,093907	-2,898538	-0,286688	8,928903	0,174119	-0,588809	-2,844909	-3,950100	-13,598902	2,610482	12,806005	0,116507	-0,093907	-2,898538	-7,658400	-0,216867	0,174119	0,116507	-0,093907	-2,898538	-7,658400	-0,216867	0,174119
09:52:19,46	0,524982	3,433943	-0,063991	-0,213001	0,377008	-0,210008	0,118071	-0,096735	-2,893956	-0,108797	9,081778	0,170122	-0,589170	-2,845512	-3,950076	-13,631675	2,597738	12,769428	0,118071	-0,096735	-2,893956	-7,702501	-0,186763	0,170122	0,118071	-0,096735	-2,893956	-7,702501	-0,186763	0,170122
09:52:19,51	0,524982	3,433943	-0,063991	-0,213001	0,377008	-0,210008	0,118773	-0,096724	-2,893932	-0,136812	9,096306	0,133546	-0,597712	-2,845447	-3,948212	-13,633760	2,593385	12,766710	0,118773	-0,096724	-2,893932	-7,729622	-0,227395	0,133546	0,118773	-0,096724	-2,893932	-7,729622	-0,227395	0,133546
09:52:19,56	0,524982	3,433943	-0,063991	-0,213001	0,377008	-0,210008	0,122988	-0,089294	-2,892068	-0,527962	9,315849	0,130827	-0,592080	-2,846855	-3,945774	-13,620486	2,588474	12,794767	0,122988	-0,089294	-2,892068	-7,537551	-0,338718	0,130827	0,122988	-0,089294	-2,892068	-7,537551	-0,338718	0,130827
09:52:19,61	0,524982	3,433943	-0,063991	-0,213001	0,377008	-0,210008	0,121391	-0,094875	-2,889630	-0,235355	9,246777	0,158885	-0,593162	-2,847191	-3,945390	-13,599563	2,645638	12,776532	0,121391	-0,094875	-2,889630	-7,683070	-0,282455	0,158885	0,121391	-0,094875	-2,889630	-7,683070	-0,282455	0,158885
09:52:19,66	0,524982	3,433943	-0,063991	-0,213001	0,377008	-0,210008	0,122223	-0,094106	-2,889246	-0,215387	9,279573	0,140650	-0,588578	-2,839863	-3,942716	-13,639746	2,627416	12,771769	0,122223	-0,094106	-2,889246	-7,602718	-0,314964	0,140650	0,122223	-0,094106	-2,889246	-7,602718	-0,314964	0,140650
09:52:19,71	0,524982	3,433943	-0,063991	-0,213001	0,377008	-0,210008	0,113586	-0,094412	-2,886572	-0,235352	8,804717	0,135887	-0,594558	-2,847115	-3,942719	-13,683604	2,576412	12,763633	0,113586	-0,094412	-2,886572	-7,646697	-0,111749	0,135887	0,113586	-0,094412	-2,886572	-7,646697	-0,111749	0,135887
09:52:19,76	0,524982	3,433943	-0,063991	-0,213001	0,377008	-0,210008	0,122856	-0,092859	-2,886575	-0,382205	9,274296	0,127751	-0,597985	-2,842941	-3,943073	-13,630835	2,618013	12,808272	0,122856	-0,092859	-2,886575	-7,671644	-0,369894	0,127751	0,122856	-0,092859	-2,886575	-7,671644	-0,369894	0,127751
09:52:19,81	0,524982	3,433943	-0,063991	-0,213001	0,377008	-0,210008	0,120954	-0,087804	-2,886929	-0,582663	9,200307	0,172390	-0,596268	-2,844656	-3,944156	-13,651340	2,596349	12,789110	0,120954	-0,087804	-2,886929	-7,475269	-0,294600	0,172390	0,120954	-0,087804	-2,886929	-7,475269	-0,294600	0,172390
09:52:19,86	0,524982	3,433943	-0,063991	-0,213001	0,377008	-0,210008	0,121581	-0,090149	-2,888012	-0,489754	9,225952	0,153227	-0,588534	-2,846573	-3,941502	-13,636349	2,627862	12,794248	0,121581	-0,090149	-2,888012	-7,566417	-0,318126	0,153227	0,121581	-0,090149	-2,888012	-7,566417	-0,318126	0,153227
09:52:19,91	0,524982	3,433943	-0,063991	-0,213001	0,377008	-0,210008	0,119374	-0,097806	-2,885358	-0,056803	9,108432	0,158365	-0,592653	-2,844685	-3,940349	-13,621646	2,597614	12,787149	0,119374	-0,097806	-2,885358	-7,734541	-0,262423	0,158365	0,119374	-0,097806	-2,885358	-7,734541	-0,262423	0,158365
09:52:19,96	0,524982	3,433943	-0,063991	-0,213001	0,377008	-0,210008	0,119798	-0,093294	-2,884205	-0,310238	9,158350	0,151266	-0,589698	-2,845926	-3,941888	-13,627734	2,629860	12,799198	0,119798	-0,093294	-2,884205	-7,633834	-0,245808	0,151266	0,119798	-0,093294	-2,884205	-7,633834	-0,245808	0,151266
09:52:20,01	0,524982	3,433943	-0,063991	-0,213001	0,377008	-0,210008	0,119396	-0,096473	-2,885744	-0,120041	9,116044	0,163315	-0,589344	-2,842755	-3,938473	-13,640455	2,620992	12,799921	0,119396	-0,096473	-2,885744	-7,693199	-0,256547	0,163315	0,119396	-0,096473	-2,885744	-7,693199	-0,256547	0,163315
09:52:20,06	0,524982	3,433943	-0,063991	-0,213001	0,377008	-0,210008	0,116473	-0,095195	-2,882329	-0,200541	8,957454	0,164038	-0,591348	-2,844131	-3,942671	-13,579947	2,660306	12,775914	0,116473	-0,095195	-2,882329	-7,673371	-0,185665	0,164038	0,116473	-0,095195	-2,882329	-7,673371	-0,185665	0,164038
09:52:20,11	0,524982	3,433943	-0,063991	-0,213001	0,377008	-0,210008	0,118666	-0,094147	-2,886527	-0,190731	9,104251	0,140031	-0,592838	-2,841599	-3,935599	-13,672613	2,620177	12,777856	0,118666	-0,094147	-2,886527	-7,581300	-0,211043	0,140031	0,118666	-0,094147	-2,886527	-7,581300	-0,211043	0,140031
09:52:20,16	0,524982	3,433943	-0,063991	-0,213001	0,377008	-0,210008	0,117219	-0,091590	-2,879455	-0,404781	8,968786	0,141973	-0,596185	-2,843189	-3,934280	-13,637186	2,622194	12,784015	0,117219	-0,091590	-2,879455	-7,594626	-0,232867	0,141973	0,117219	-0,091590	-2,879455	-7,594626	-0,232867	0,141973
09:52:20,21	0,524982	3,433943	-0,063991	-0,213001	0,377008	-0,210008	0,120269	-0,089488	-2,878136	-0,494657	9,157093	0,148132	-0,590924	-2,844130	-3,937810	-13,585179	2,626034	12,780464	0,120269	-0,089488	-2,878136	-7,519446	-0,284038	0,148132	0,120269	-0,089488	-2,878136	-7,519446	-0,284038	0,148132
09:52:20,26	0,524982	3,433943	-0,063991	-0,213001	0,377008	-0,210008	0,118453	-0,094514	-2,881666	-0,203978	9,105792	0,144582	-0,587936	-2,847238	-3,937220	-13,633362	2,602673	12,795654	0,118453	-0,094514	-2,881666	-7,623304	-0,192800	0,144582	0,118453	-0,094514	-2,881666	-7,623304	-0,192800	0,144582
09:52:20,31	0,524982	3,433943	-0,063991	-0,213001	0,377008	-0,210008	0,119651	-0,098656	-2,881076	-0,032927	9,138020	0,159772	-0,596802	-2,841974	-3,938030	-13,654901	2,674448	12,812452	0,119651	-0,098656	-2,881076	-7,777386	-0,254583	0,159772	0,119651	-0,098656	-2,881076	-7,777386	-0,254583	0,159772
09:52:20,36	0,524982	3,433943	-0,063991	-0,213001	0,377008	-0,210008	0,119525	-0,088345	-2,881886	-0,517674	9,076928	0,176570	-0,588136	-2,837888	-3,936403	-13,656191	2,661204	12,788929	0,119525	-0,088345	-2,881886	-7,452773	-0,305786	0,176570	0,119525	-0,088345	-2,881886	-7,452773	-0,305786	0,176570
09:52:20,41	0,524982	3,433943	-0,063991	-0,213001	0,377008	-0,210008	0,111654	-0,093808	-2,880258	-0,245745	8,673130	0,153046	-0,593869	-2,846200	-3,933764	-13,662207	2,609643	12,773819	0,111654	-0,093808	-2,880258	-7,609641	-0,091693	0,153046	0,111654	-0,093808	-2,880258	-7,609641	-0,091693	0,153046
09:52:20,46	0,524982	3,433943	-0,063991	-0,213001	0,377008	-0,210008	0,121719	-0,092998	-2,877620	-0,335505	9,217072	0,137937	-0,589672	-2,848273	-3,934522	-13,637902	2,623654	12,765207	0,121719	-0,092998	-2,877620	-7,635847	-0,337841	0,137937	0,121719	-0,092998	-2,877620	-7,635847	-0,337841	0,137937
09:52:20,51	0,524982	3,433943	-0,063991	-0,213001	0,377008	-0,210008	0,121416	-0,097670	-2,878378	-0,068300	9,215362	0,129325	-0,589602	-2,842392	-3,931531	-13,669261	2,647932	12,790808	0,121416	-0,097670	-2,878378	-7,735356	-0,315770	0,129325	0,121416	-0,097670	-2,878378	-7,735356	-0,315770	0,129325
09:52:20,56	0,524982	3,433943	-0,063991	-0,213001	0,377008	-0,210008	0,116287	-0,094790	-2,875387	-0,212680	8,909369	0,154926	-0,594246	-2,844176	-3,930720	-13,665331	2,643286	12,787040	0,116287	-0,094790	-2,875387	-7,653706	-0,219154	0,154926	0,116287	-0,094790	-2,875387	-7,653706	-0,219154	0,154926
09:52:20,61	0,524982	3,433943	-0,063991	-0,213001	0,377008	-0,210008	0,120154	-0,091660	-2,874576	-0,377496	9,116205	0,151158	-0,587886	-2,840677	-3,929090	-13,620145	2,631684	12,782792	0,120154	-0,091660	-2,874576	-7,572822	-0,315916	0,151158	0,120154	-0,091660	-2,874576	-7,572822	-0,315916	0,151158
09:52:20,67	0,524982	3,433943	-0,063991	-0,213001	0,377008	-0,210008	0,113944	-0,095418	-2,872946	-0,169549	8,838180	0,146910	-0,587863	-2,844263	-3,931362	-13,661195	2,633560	12,780091	0,113944	-0,095418	-2,872946	-7,659857	-0,106399	0,146910	0,113944	-0,095418	-2,872946	-7,659857	-0,106399	0,146910
09:52:20,72	0,524982	3,433943	-0,063991	-0,213001	0,377008	-0,210008	0,117038	-0,097231	-2,875218	-0,094145	8,962596	0,144209	-0,591493	-2,845147	-3,931786	-13,663489	2,654284	12,823077	0,117038	-0,097231	-2,875218	-7,726816	-0,224886	0,144209	0,117038	-0,097231	-2,875218	-7,726816	-0,224886	0,144209
09:52:20,77	0,524982	3,433943	-0,063991	-0,213001	0,377008	-0,210008	0,119619	-0,094530	-2,875642	-0,217835	9,084435	0,187194	-0,585094	-2,831771	-3,860119	-13,195258	2,479010	12,791513	0,119619	-0,094530	-2,875642	-7,638419	-0,305619	0,187194	0,119619	-0,094530	-2,875642	-7,638419	-0,305619	0,187194
09:52:20,82	0,524982	3,433943	-0,063991	-0,213001	0,377008	-0,210008	0,104835	-0,093384	-2,803975	-0,195092	8,808846	0,155630	-0,437559	-2,549845	-1,384014	-4,108189	-1,613252	12,628050	0,104835	-0,093384	-2,803975	-7,525731	0,579273	0,155630	0,104835	-0,093384	-2,803975	-7,525731	0,579273	0,155630
09:52:20,87	0,524982	3,433943	-0,063991	-0,213001	0,377008	-0,210008	-0,213087	-0,080189	-0,327870	0,118321	2,192645	-0,007833	-0,575129	-2,759216	-1,255543	-15,097622	5,034704	12,679622	-0,213087	-0,080189	-0,327870	-6,176541	18,919974	-0,007833	-0,213087	-0,080189	-0,327870	-6,176541	18,919974	-0,007833
09:52:20,92	0,524982	3,433943	-0,063991	-0,213001	0,377008	-0,210008	0,037019	-0,065735	-0,199399	-0,370705	2,357030	0,043739	-0,604985	-2,878816	-4,699356	-12,558120	1,582144	12,834957	0,037019	-0,065735	-0,199399	-5,530932	-0,548924	0,043739	0,037019	-0,065735	-0,199399	-5,530932	-0,548924	0,043739
09:52:20,97	0,524950	3,433990	-0,063992	-0,213018	0,427032	-0,210006	0,155523	-0,099680	-3,643212	-0,325836	12,444791	0,199075	-0,593616	-2,840941	-5,251684	-9,467463	0,110104	12,804963	0,155523	-0,099680	-3,643212	-8,150717	0,236272	0,199075	0,155523	-0,099680	-3,643212	-8,150717	0,236272	0,199075
09:52:21,02	0,524950	3,433990	-0,063992	-0,213018	0,427032	-0,210006	0,117037	-0,090588	-4,195540	-0,528094	13,856166	0,169080	-0,587662	-2,841287	-5,235491	-9,497226	0,186859	12,806926	0,117037	-0,090588	-4,195540	-7,639285	4,668736	0,169080	0,117037	-0,090588	-4,195540	-7,639285	4,668736	0,169080
09:52:21,07	0,524950	3,433990	-0,063992	-0,213018	0,427032	-0,210006	0,114361	-0,095917	-4,179347	-0,199400	13,652835	0,171044	-0,592119	-2,840189	-5,225490	-9,487527	0,175893	12,761829	0,114361	-0,095917	-4,179347	-7,728910	4,675510	0,171044	0,114361	-0,095917	-4,179347	-7,728910	4,675510	0,171044
09:52:21,12	0,524950	3,433990	-0,063992	-0,213018	0,427032	-0,210006	0,115638	-0,091508	-4,169346	-0,433322	13,733148	0,125946	-0,587375	-2,839290	-5,221913	-9,472486	0,193865	12,853084	0,115638	-0,091508	-4,169346	-7,616716	4,655540	0,125946	0,115638	-0,091508	-4,169346	-7,616716	4,655540	0,125946
09:52:21,17	0,524950	3,433990	-0,063992	-0,213018	0,427032	-0,210006	0,112488	-0,095167	-4,165769	-0,219958	13,573357	0,217202	-0,588019	-2,842558	-5,218067	-9,515276	0,180522	12,806554	0,112488	-0,095167	-4,165769	-7,690601	4,743070	0,217202	0,112488	-0,095167	-4,165769	-7,690601	4,743070	0,217202
09:52:21,22	0,524950	3,433990	-0,063992	-0,213018	0,427032	-0,210006	0,115640	-0,096243	-4,161923	-0,196963	13,706870	0,170672	-0,595072	-2,840725	-5,208796	-9,546100	0,241517	12,773166	0,115640	-0,096243	-4,161923	-7,752062	4,629160	0,170672	0,115640	-0,096243	-4,161923	-7,752062	4,629160	0,170672
09:52:21,27	0,524950	3,433990	-0,063992	-0,213018	0,427032	-0,210006	0,117578	-0,089219	-4,152652	-0,524820	13,750488	0,137283	-0,582914	-2,831477	-5,162014	-9,278355	-0,190064	12,818809	0,117578	-0,089219	-4,152652	-7,528504	4,520592	0,137283	0,117578	-0,089219	-4,152652	-7,528504	4,520592	0,137283
09:52:21,32	0,524950	3,433990	-0,063992	-0,213018	0,427032	-0,210006	0,103490	-0,095124	-4,105870	-0,457641	13,465570	0,182926	-0,443921	-2,571293	-2,801316	-1,037047	-4,138531	12,687330	0,103490	-0,095124	-4,105870	-7,924877	5,341593	0,182926	0,103490	-0,095124	-4,105870	-7,924877	5,341593	0,182926
09:52:21,37	0,524950	3,433990	-0,063992	-0,213018	0,427032	-0,210006	-0,191332	-0,085403	-1,745171	-0,261934	7,246255	0,051448	-0,551166	-2,810237	-2,728276	-13,249519	1,757449	12,772466	-0,191332	-0,085403	-1,745171	-6,966096	22,265780	0,051448	-0,191332	-0,085403	-1,745171	-6,966096	22,265780	0,051448
09:52:21,42	0,524950	3,433990	-0,063992	-0,213018	0,427032	-0,210006	0,069222	-0,111999	-1,672132	0,120854	7,270749	0,136583	-0,618158	-2,873323	-5,931914	-8,620882	0,208067	12,808580	0,069222	-0,111999	-1,672132	-8,671042	1,836811	0,136583	0,069222	-0,111999	-1,672132	-8,671042	1,836811	0,136583
09:52:21,47	0,524990	3,434054	-0,063971	-0,213025	0,477014	-0,209989	0,157352	-0,085525	-4,875770	-0,283258	16,636723	0,172697	-0,605140	-2,846055	-6,455430	-5,773767	-1,204981	12,840872	0,157352	-0,085525	-4,875770	-6,996978	4,284569	0,172697	0,157352	-0,085525	-4,875770	-6,996978	4,284569	0,172697
09:52:21,52	0,524990	3,434054	-0,063971	-0,213025	0,477014	-0,209989	0,127228	-0,083165	-5,399286	-0,206148	18,242459	0,204990	-0,604942	-2,838544	-6,440807	-5,783003	-1,141643	12,823133	0,127228	-0,083165	-5,399286	-6,734619	8,255059	0,204990	0,127228	-0,083165	-5,399286	-6,734619	8,255059	0,204990
09:52:21,57	0,524990	3,434054	-0,063971	-0,213025	0,477014	-0,209989	0,120625	-0,079581	-5,384663	-0,342289	17,859433	0,187251	-0,608715	-2,836149	-6,431964	-5,913184	-1,128922	12,794975	0,120625	-0,079581	-5,384663	-6,589405	8,390370	0,187251	0,120625	-0,079581	-5,384663	-6,589405	8,390370	0,187251
09:52:21,62	0,524990	3,434054	-0,063971	-0,213025	0,477014	-0,209989	0,120437	-0,075116	-5,375820	-0,628563	17,730574	0,159093	-0,610322	-2,840214	-6,424173	-5,868836	-1,123860	12,769679	0,120437	-0,075116	-5,375820	-6,525145	8,276244	0,159093	0,120437	-0,075116	-5,375820	-6,525145	8,276244	0,159093
09:52:21,67	0,524990	3,434054	-0,063971	-0,213025	0,477014	-0,209989	0,124761	-0,075756	-5,368029	-0,568692	17,991269	0,133797	-0,605066	-2,840700	-6,419419	-5,915132	-1,195929	12,817472	0,124761	-0,075756	-5,368029	-6,515566	8,197547	0,133797	0,124761	-0,075756	-5,368029	-6,515566	8,197547	0,133797
09:52:21,72	0,524990	3,434054	-0,063971	-0,213025	0,477014	-0,209989	0,122553	-0,080552	-5,363275	-0,404900	17,872423	0,181590	-0,611844	-2,837603	-6,412305	-5,903232	-1,117788	12,824906	0,122553	-0,080552	-5,363275	-6,728201	8,251986	0,181590	0,122553	-0,080552	-5,363275	-6,728201	8,251986	0,181590
09:52:21,77	0,524990	3,434054	-0,063971	-0,213025	0,477014	-0,209989	0,126581	-0,076784	-5,354538	-0,550165	18,071961	0,160365	-0,610343	-2,842304	-6,410682	-5,898393	-1,147105	12,796247	0,126581	-0,076784	-5,354538	-6,577706	8,135330	0,160365	0,126581	-0,076784	-5,354538	-6,577706	8,135330	0,160365
09:52:21,82	0,524990	3,434054	-0,063971	-0,213025	0,477014	-0,209989	0,126581	-0,076784	-5,354538	-0,550165	18,071961	0,160365	-0,610431	-2,835512	-6,409401	-5,920367	-1,146309	12,829012	0,126581	-0,076784	-5,354538	-6,577706	8,135330	0,160365	0,126581	-0,076784	-5,354538	-6,577706	8,135330	0,160365
09:52:21,87	0,524990	3,434054	-0,063971	-0,213025	0,477014	-0,209989	0,120743	-0,073312	-5,353257	-0,741026	17,748956	0,193130	-0,605094	-2,838456	-6,406950	-5,878995	-1,066278	12,805919	0,120743	-0,073312	-5,353257	-6,495986	8,270609	0,193130	0,120743	-0,073312	-5,353257	-6,495986	8,270609	0,193130
09:52:21,92	0,524990	3,434054	-0,063971	-0,213025	0,477014	-0,209989	0,120624	-0,079405	-5,350806	-0,334189	17,738592	0,170037	-0,603436	-2,845593	-6,402275	-5,917896	-1,131625	12,756195	0,120624	-0,079405	-5,350806	-6,567458	8,269570	0,170037	0,120624	-0,079405	-5,350806	-6,567458	8,269570	0,170037
09:52:21,97	0,524990	3,434054	-0,063971	-0,213025	0,477014	-0,209989	0,125977	-0,084410	-5,346131	-0,149973	18,015886	0,120313	-0,602169	-2,836364	-6,398128	-5,935209	-1,157007	12,818419	0,125977	-0,084410	-5,346131	-6,776133	8,126724	0,120313	0,125977	-0,084410	-5,346131	-6,776133	8,126724	0,120313
09:52:22,02	0,524990	3,434054	-0,063971	-0,213025	0,477014	-0,209989	0,117351	-0,080893	-5,341984	-0,363504	17,565038	0,182537	-0,605084	-2,839907	-6,397384	-5,951298	-1,117705	12,769909	0,117351	-0,080893	-5,341984	-6,713565	8,353007	0,182537	0,117351	-0,080893	-5,341984	-6,713565	8,353007	0,182537
09:52:22,07	0,524990	3,434054	-0,063971	-0,213025	0,477014	-0,209989	0,121876	-0,080140	-5,341240	-0,376640	17,766790	0,134027	-0,606866	-2,839041	-6,394652	-5,958573	-1,116193	12,797262	0,121876	-0,080140	-5,341240	-6,667634	8,199492	0,134027	0,121876	-0,080140	-5,341240	-6,667634	8,199492	0,134027
09:52:22,12	0,524990	3,434054	-0,063971	-0,213025	0,477014	-0,209989	0,122018	-0,078163	-5,338508	-0,481762	17,767073	0,161379	-0,612172	-2,840806	-6,397377	-5,960889	-1,115100	12,792955	0,122018	-0,078163	-5,338508	-6,617577	8,188695	0,161379	0,122018	-0,078163	-5,338508	-6,617577	8,188695	0,161379
09:52:22,17	0,524990	3,434054	-0,063971	-0,213025	0,477014	-0,209989	0,126199	-0,074450	-5,341233	-0,675052	17,981933	0,157072	-0,600060	-2,842289	-6,392838	-5,938024	-1,153581	12,837839	0,126199	-0,074450	-5,341233	-6,519391	8,075347	0,157072	0,126199	-0,074450	-5,341233	-6,519391	8,075347	0,157072
09:52:22,22	0,524990	3,434054	-0,063971	-0,213025	0,477014	-0,209989	0,121427	-0,085681	-5,336694	-0,112939	17,772880	0,201956	-0,606910	-2,834939	-6,391947	-5,979584	-1,093617	12,811692	0,121427	-0,085681	-5,336694	-6,838903	8,240822	0,201956	0,121427	-0,085681	-5,336694	-6,838903	8,240822	0,201956
09:52:22,27	0,524990	3,434054	-0,063971	-0,213025	0,477014	-0,209989	0,118486	-0,076074	-5,335803	-0,581357	17,553972	0,175809	-0,604508	-2,842325	-6,389974	-5,973372	-1,121573	12,800372	0,118486	-0,076074	-5,335803	-6,553165	8,252785	0,175809	0,118486	-0,076074	-5,335803	-6,553165	8,252785	0,175809
09:52:22,32	0,524990	3,434054	-0,063971	-0,213025	0,477014	-0,209989	0,123683	-0,081847	-5,333830	-0,302262	17,843534	0,164489	-0,607387	-2,839119	-6,386489	-5,941393	-1,123080	12,786951	0,123683	-0,081847	-5,333830	-6,727256	8,134443	0,164489	0,123683	-0,081847	-5,333830	-6,727256	8,134443	0,164489
09:52:22,37	0,524990	3,434054	-0,063971	-0,213025	0,477014	-0,209989	0,122345	-0,077751	-5,330345	-0,500574	17,802424	0,151068	-0,604466	-2,843116	-6,387706	-5,967504	-1,102562	12,793374	0,122345	-0,077751	-5,330345	-6,604026	8,198339	0,151068	0,122345	-0,077751	-5,330345	-6,604026	8,198339	0,151068
09:52:22,42	0,524990	3,434054	-0,063971	-0,213025	0,477014	-0,209989	0,124346	-0,082279	-5,331562	-0,260384	17,873625	0,157491	-0,605573	-2,843603	-6,387223	-5,945372	-1,069100	12,817886	0,124346	-0,082279	-5,331562	-6,719315	8,112430	0,157491	0,124346	-0,082279	-5,331562	-6,719315	8,112430	0,157491
09:52:22,47	0,524990	3,434054	-0,063971	-0,213025	0,477014	-0,209989	0,125322	-0,081564	-5,331079	-0,257549	17,926772	0,182004	-0,601592	-2,837166	-6,385143	-5,992374	-1,094395	12,799767	0,125322	-0,081564	-5,331079	-6,660308	8,089022	0,182004	0,125322	-0,081564	-5,331079	-6,660308	8,089022	0,182004
09:52:22,52	0,524990	3,434054	-0,063971	-0,213025	0,477014	-0,209989	0,117757	-0,081793	-5,328999	-0,291041	17,505335	0,163885	-0,604509	-2,837930	-6,381753	-6,002883	-1,052681	12,792475	0,117757	-0,081793	-5,328999	-6,711787	8,261437	0,163885	0,117757	-0,081793	-5,328999	-6,711787	8,261437	0,163885
09:52:22,57	0,524990	3,434054	-0,063971	-0,213025	0,477014	-0,209989	0,119876	-0,079649	-5,325609	-0,371643	17,585602	0,156593	-0,601449	-2,841272	-6,384597	-5,940391	-1,077917	12,823070	0,119876	-0,079649	-5,325609	-6,624108	8,175307	0,156593	0,119876	-0,079649	-5,325609	-6,624108	8,175307	0,156593
09:52:22,62	0,524990	3,434054	-0,063971	-0,213025	0,477014	-0,209989	0,121241	-0,083970	-5,328453	-0,137576	17,723313	0,187188	-0,602745	-2,836205	-6,382611	-5,979287	-1,102065	12,806269	0,121241	-0,083970	-5,328453	-6,729215	8,205876	0,187188	0,121241	-0,083970	-5,328453	-6,729215	8,205876	0,187188
09:52:22,67	0,524990	3,434054	-0,063971	-0,213025	0,477014	-0,209989	0,117501	-0,080314	-5,326467	-0,368027	17,507209	0,170386	-0,608104	-2,839315	-6,381459	-6,021637	-1,087796	12,805073	0,117501	-0,080314	-5,326467	-6,672702	8,283382	0,170386	0,117501	-0,080314	-5,326467	-6,672702	8,283382	0,170386
09:52:22,72	0,524990	3,434054	-0,063971	-0,213025	0,477014	-0,209989	0,122874	-0,077228	-5,325315	-0,537327	17,742779	0,169190	-0,611024	-2,839871	-6,380299	-6,012590	-1,094006	12,793797	0,122874	-0,077228	-5,325315	-6,599735	8,097193	0,169190	0,122874	-0,077228	-5,325315	-6,599735	8,097193	0,169190
09:52:22,77	0,524990	3,434054	-0,063971	-0,213025	0,477014	-0,209989	0,124815	-0,074977	-5,324155	-0,655215	17,854685	0,157915	-0,610433	-2,838606	-6,379304	-6,003055	-1,103132	12,824585	0,124815	-0,074977	-5,324155	-6,540948	8,056679	0,157915	0,124815	-0,074977	-5,324155	-6,540948	8,056679	0,157915
09:52:22,82	0,524990	3,434054	-0,063971	-0,213025	0,477014	-0,209989	0,123424	-0,074857	-5,323160	-0,664615	17,795140	0,188703	-0,605147	-2,843510	-6,379755	-5,971557	-1,057097	12,814083	0,123424	-0,074857	-5,323160	-6,540892	8,106379	0,188703	0,123424	-0,074857	-5,323160	-6,540892	8,106379	0,188703
09:52:22,87	0,524990	3,434054	-0,063971	-0,213025	0,477014	-0,209989	0,125028	-0,081886	-5,323611	-0,243481	17,882820	0,178201	-0,605856	-2,836675	-6,376813	-6,071848	-1,088606	12,822896	0,125028	-0,081886	-5,323611	-6,671548	8,068127	0,178201	0,125028	-0,081886	-5,323611	-6,671548	8,068127	0,178201
09:52:22,92	0,524990	3,434054	-0,063971	-0,213025	0,477014	-0,209989	0,119463	-0,077855	-5,320669	-0,530555	17,522351	0,187014	-0,609252	-2,841618	-6,376364	-6,014885	-1,098399	12,844630	0,119463	-0,077855	-5,320669	-6,642145	8,144495	0,187014	0,119463	-0,077855	-5,320669	-6,642145	8,144495	0,187014
09:52:22,97	0,524990	3,434054	-0,063971	-0,213025	0,477014	-0,209989	0,125442	-0,077385	-5,320220	-0,534975	17,887458	0,208748	-0,607469	-2,843333	-6,377167	-6,011236	-1,112816	12,796221	0,125442	-0,077385	-5,320220	-6,609700	8,040293	0,208748	0,125442	-0,077385	-5,320220	-6,609700	8,040293	0,208748
09:52:23,02	0,524990	3,434054	-0,063971	-0,213025	0,477014	-0,209989	0,126036	-0,079787	-5,321023	-0,420716	17,928732	0,160339	-0,611454	-2,838478	-6,375125	-6,044927	-1,063493	12,811472	0,126036	-0,079787	-5,321023	-6,684022	8,034912	0,160339	0,126036	-0,079787	-5,321023	-6,684022	8,034912	0,160339
09:52:23,07	0,524990	3,434054	-0,063971	-0,213025	0,477014	-0,209989	0,123824	-0,073908	-5,318981	-0,700554	17,759863	0,175589	-0,607443	-2,842956	-6,373662	-5,997882	-1,132204	12,798236	0,123824	-0,073908	-5,318981	-6,502359	8,039695	0,175589	0,123824	-0,073908	-5,318981	-6,502359	8,039695	0,175589
09:52:23,12	0,524990	3,434054	-0,063971	-0,213025	0,477014	-0,209989	0,125696	-0,079621	-5,317518	-0,439486	17,932321	0,162353	-0,606934	-2,838077	-6,371390	-6,055290	-1,057227	12,781276	0,125696	-0,079621	-5,317518	-6,689724	8,065177	0,162353	0,125696	-0,079621	-5,317518	-6,689724	8,065177	0,162353
09:52:23,17	0,524990	3,434054	-0,063971	-0,213025	0,477014	-0,209989	0,121216	-0,077622	-5,315246	-0,507200	17,612155	0,145394	-0,608668	-2,840269	-6,374083	-6,042845	-1,042736	12,802007	0,121216	-0,077622	-5,315246	-6,600525	8,096692	0,145394	0,121216	-0,077622	-5,315246	-6,600525	8,096692	0,145394
09:52:23,22	0,524990	3,434054	-0,063971	-0,213025	0,477014	-0,209989	0,123982	-0,077217	-5,317939	-0,509507	17,759498	0,166124	-0,609871	-2,839829	-6,374096	-6,046285	-1,066682	12,791450	0,123982	-0,077217	-5,317939	-6,571011	8,026935	0,166124	0,123982	-0,077217	-5,317939	-6,571011	8,026935	0,166124
09:52:23,27	0,524990	3,434054	-0,063971	-0,213025	0,477014	-0,209989	0,124202	-0,075955	-5,317952	-0,597594	17,779970	0,155568	-0,608069	-2,839099	-6,370191	-6,025702	-1,090748	12,803047	0,124202	-0,075955	-5,317952	-6,560023	8,030080	0,155568	0,124202	-0,075955	-5,317952	-6,560023	8,030080	0,155568
09:52:23,32	0,524990	3,434054	-0,063971	-0,213025	0,477014	-0,209989	0,122669	-0,077150	-5,314047	-0,545968	17,730101	0,167164	-0,606201	-2,843932	-6,371306	-5,991302	-1,078963	12,817891	0,122669	-0,077150	-5,314047	-6,602260	8,100568	0,167164	0,122669	-0,077150	-5,314047	-6,602260	8,100568	0,167164
09:52:23,37	0,524990	3,434054	-0,063971	-0,213025	0,477014	-0,209989	0,125920	-0,081185	-5,315162	-0,308761	17,923045	0,182008	-0,604504	-2,842193	-6,372871	-6,011816	-1,090253	12,824088	0,125920	-0,081185	-5,315162	-6,681771	8,038319	0,182008	0,125920	-0,081185	-5,315162	-6,681771	8,038319	0,182008
09:52:23,42	0,524990	3,434054	-0,063971	-0,213025	0,477014	-0,209989	0,123566	-0,081785	-5,316727	-0,297582	17,788500	0,188206	-0,608018	-2,843679	-6,369008	-6,023953	-1,071009	12,797425	0,123566	-0,081785	-5,316727	-6,717712	8,088588	0,188206	0,123566	-0,081785	-5,316727	-6,717712	8,088588	0,188206
09:52:23,47	0,524990	3,434054	-0,063971	-0,213025	0,477014	-0,209989	0,126610	-0,079484	-5,312864	-0,406642	17,926653	0,161543	-0,602729	-2,841532	-6,369386	-6,031648	-1,039743	12,819349	0,126610	-0,079484	-5,312864	-6,646137	7,987790	0,161543	0,126610	-0,079484	-5,312864	-6,646137	7,987790	0,161543
09:52:23,52	0,524990	3,434054	-0,063971	-0,213025	0,477014	-0,209989	0,122106	-0,082991	-5,313242	-0,201024	17,670152	0,183467	-0,604476	-2,842750	-6,368226	-6,025616	-1,051206	12,803196	0,122106	-0,082991	-5,313242	-6,715855	8,084847	0,183467	0,122106	-0,082991	-5,313242	-6,715855	8,084847	0,183467
09:52:23,57	0,524990	3,434054	-0,063971	-0,213025	0,477014	-0,209989	0,124034	-0,082087	-5,312082	-0,254946	17,781382	0,167314	-0,602248	-2,838797	-6,369799	-6,058625	-1,084701	12,818926	0,124034	-0,082087	-5,312082	-6,698808	8,044701	0,167314	0,124034	-0,082087	-5,312082	-6,698808	8,044701	0,167314
09:52:23,62	0,524990	3,434054	-0,063971	-0,213025	0,477014	-0,209989	0,119497	-0,082040	-5,313655	-0,302925	17,533602	0,183044	-0,602237	-2,839497	-6,367494	-6,067310	-1,074923	12,783908	0,119497	-0,082040	-5,313655	-6,743062	8,153101	0,183044	0,119497	-0,082040	-5,313655	-6,743062	8,153101	0,183044
09:52:23,67	0,524990	3,434054	-0,063971	-0,213025	0,477014	-0,209989	0,120098	-0,082400	-5,311350	-0,280082	17,552428	0,148026	-0,607978	-2,838750	-6,365090	-6,036023	-1,100279	12,788506	0,120098	-0,082400	-5,311350	-6,748476	8,124772	0,148026	0,120098	-0,082400	-5,311350	-6,748476	8,124772	0,148026
09:52:23,72	0,524990	3,434054	-0,063971	-0,213025	0,477014	-0,209989	0,122321	-0,077055	-5,308946	-0,564322	17,707831	0,152623	-0,603915	-2,845421	-6,365097	-6,037499	-1,086013	12,819381	0,122321	-0,077055	-5,308946	-6,613157	8,105619	0,152623	0,122321	-0,077055	-5,308946	-6,613157	8,105619	0,152623
09:52:23,77	0,524990	3,434054	-0,063971	-0,213025	0,477014	-0,209989	0,126067	-0,083909	-5,308953	-0,196308	17,894193	0,183498	-0,602126	-2,839217	-6,367065	-6,026682	-1,032735	12,813713	0,126067	-0,083909	-5,308953	-6,783166	7,997947	0,183498	0,126067	-0,083909	-5,308953	-6,783166	7,997947	0,183498
09:52:23,82	0,524990	3,434054	-0,063971	-0,213025	0,477014	-0,209989	0,119799	-0,082356	-5,310921	-0,225509	17,551021	0,177831	-0,608092	-2,841005	-6,364384	-6,068282	-1,051575	12,786384	0,119799	-0,082356	-5,310921	-6,690466	8,146761	0,177831	0,119799	-0,082356	-5,310921	-6,690466	8,146761	0,177831
09:52:23,87	0,524990	3,434054	-0,063971	-0,213025	0,477014	-0,209989	0,124331	-0,078083	-5,308240	-0,484807	17,760035	0,150501	-0,609249	-2,839863	-6,366279	-6,034778	-1,082009	12,839483	0,124331	-0,078083	-5,308240	-6,614355	8,000078	0,150501	0,124331	-0,078083	-5,308240	-6,614355	8,000078	0,150501
09:52:23,92	0,524990	3,434054	-0,063971	-0,213025	0,477014	-0,209989	0,123921	-0,076510	-5,310135	-0,576221	17,782957	0,203601	-0,605674	-2,840307	-6,365893	-6,025616	-1,065427	12,820857	0,123921	-0,076510	-5,310135	-6,582268	8,055172	0,203601	0,123921	-0,076510	-5,310135	-6,582268	8,055172	0,203601
09:52:23,97	0,524990	3,434054	-0,063971	-0,213025	0,477014	-0,209989	0,122517	-0,079829	-5,309749	-0,384718	17,709618	0,184975	-0,607438	-2,843857	-6,364250	-6,035853	-1,075127	12,798228	0,122517	-0,079829	-5,309749	-6,651267	8,092008	0,184975	0,122517	-0,079829	-5,309749	-6,651267	8,092008	0,184975
09:52:24,02	0,524990	3,434054	-0,063971	-0,213025	0,477014	-0,209989	0,126474	-0,080076	-5,308106	-0,385362	17,911330	0,162346	-0,603321	-2,838931	-6,362018	-6,036286	-1,053270	12,814764	0,126474	-0,080076	-5,308106	-6,671347	7,983150	0,162346	0,126474	-0,080076	-5,308106	-6,671347	7,983150	0,162346
09:52:24,07	0,524990	3,434054	-0,063971	-0,213025	0,477014	-0,209989	0,120150	-0,081178	-5,305874	-0,309346	17,571195	0,178881	-0,609221	-2,838479	-6,361239	-6,039709	-1,049529	12,832873	0,120150	-0,081178	-5,305874	-6,681838	8,139424	0,178881	0,120150	-0,081178	-5,305874	-6,681838	8,139424	0,178881
09:52:24,12	0,524990	3,434054	-0,063971	-0,213025	0,477014	-0,209989	0,122708	-0,075843	-5,305095	-0,585270	17,699353	0,196990	-0,602664	-2,845319	-6,363142	-6,014422	-1,065315	12,818848	0,122708	-0,075843	-5,305095	-6,538915	8,066813	0,196990	0,122708	-0,075843	-5,305095	-6,538915	8,066813	0,196990
09:52:24,17	0,524990	3,434054	-0,063971	-0,213025	0,477014	-0,209989	0,125353	-0,084941	-5,306998	-0,113180	17,866698	0,182966	-0,604453	-2,839234	-6,360477	-6,014637	-1,073934	12,783630	0,125353	-0,084941	-5,306998	-6,781050	8,026507	0,182966	0,125353	-0,084941	-5,306998	-6,781050	8,026507	0,182966
09:52:24,22	0,524990	3,434054	-0,063971	-0,213025	0,477014	-0,209989	0,120977	-0,080350	-5,304333	-0,359503	17,643296	0,147748	-0,606941	-2,837009	-6,362084	-6,078300	-1,047312	12,771480	0,120977	-0,080350	-5,304333	-6,666950	8,146581	0,147748	0,120977	-0,080350	-5,304333	-6,666950	8,146581	0,147748
09:52:24,27	0,524990	3,434054	-0,063971	-0,213025	0,477014	-0,209989	0,120295	-0,077082	-5,305940	-0,538196	17,539360	0,135597	-0,608633	-2,841170	-6,360456	-6,034649	-1,094180	12,820926	0,120295	-0,077082	-5,305940	-6,589135	8,096222	0,135597	0,120295	-0,077082	-5,305940	-6,589135	8,096222	0,135597
09:52:24,32	0,524990	3,434054	-0,063971	-0,213025	0,477014	-0,209989	0,124744	-0,077697	-5,304311	-0,524968	17,831962	0,185043	-0,608597	-2,844811	-6,362795	-6,040189	-1,055162	12,794051	0,124744	-0,077697	-5,304311	-6,624201	8,039553	0,185043	0,124744	-0,077697	-5,304311	-6,624201	8,039553	0,185043
09:52:24,37	0,524990	3,434054	-0,063971	-0,213025	0,477014	-0,209989	0,127879	-0,079548	-5,306651	-0,397682	17,970695	0,158169	-0,602074	-2,834489	-6,357388	-6,004318	-1,058760	12,773555	0,127879	-0,079548	-5,306651	-6,642239	7,932158	0,158169	0,127879	-0,079548	-5,306651	-6,642239	7,932158	0,158169
09:52:24,42	0,524990	3,434054	-0,063971	-0,213025	0,477014	-0,209989	0,115679	-0,080037	-5,301244	-0,357454	17,369145	0,137673	-0,602716	-2,837758	-6,360492	-6,042301	-1,023550	12,786057	0,115679	-0,080037	-5,301244	-6,640369	8,288329	0,137673	0,115679	-0,080037	-5,301244	-6,640369	8,288329	0,137673
09:52:24,47	0,524990	3,434054	-0,063971	-0,213025	0,477014	-0,209989	0,118831	-0,081116	-5,304348	-0,289833	17,482553	0,150175	-0,606240	-2,843184	-6,360448	-6,021136	-1,104663	12,806026	0,118831	-0,081116	-5,304348	-6,657467	8,154300	0,150175	0,118831	-0,081116	-5,304348	-6,657467	8,154300	0,150175
09:52:24,52	0,524990	3,434054	-0,063971	-0,213025	0,477014	-0,209989	0,125292	-0,080776	-5,304304	-0,367170	17,877400	0,170144	-0,605633	-2,835705	-6,358935	-6,021354	-1,036356	12,793974	0,125292	-0,080776	-5,304304	-6,708124	8,041975	0,170144	0,125292	-0,080776	-5,304304	-6,708124	8,041975	0,170144
09:52:24,57	0,524990	3,434054	-0,063971	-0,213025	0,477014	-0,209989	0,118512	-0,077563	-5,302791	-0,475225	17,490486	0,158092	-0,607500	-2,838878	-6,355843	-6,080909	-1,041119	12,791759	0,118512	-0,077563	-5,302791	-6,563919	8,187310	0,158092	0,118512	-0,077563	-5,302791	-6,563919	8,187310	0,158092
09:52:24,62	0,524990	3,434054	-0,063971	-0,213025	0,477014	-0,209989	0,122193	-0,077532	-5,299699	-0,510719	17,632706	0,155877	-0,603353	-2,844817	-6,358490	-6,051305	-1,111190	12,829418	0,122193	-0,077532	-5,299699	-6,597011	8,040566	0,155877	0,122193	-0,077532	-5,299699	-6,597011	8,040566	0,155877
09:52:24,67	0,524990	3,434054	-0,063971	-0,213025	0,477014	-0,209989	0,125263	-0,084093	-5,302346	-0,215426	17,853010	0,193535	-0,602747	-2,846434	-6,359665	-6,076263	-1,026206	12,823286	0,125263	-0,084093	-5,302346	-6,816759	8,019890	0,193535	0,125263	-0,084093	-5,302346	-6,816759	8,019890	0,193535
09:52:24,72	0,524990	3,434054	-0,063971	-0,213025	0,477014	-0,209989	0,126360	-0,085426	-5,303521	-0,084998	17,845966	0,187404	-0,606327	-2,836715	-6,356215	-6,076943	-1,030271	12,821887	0,126360	-0,085426	-5,303521	-6,790961	7,926704	0,187404	0,126360	-0,085426	-5,303521	-6,790961	7,926704	0,187404
09:52:24,77	0,524990	3,434054	-0,063971	-0,213025	0,477014	-0,209989	0,119734	-0,077467	-5,300071	-0,502733	17,502830	0,186004	-0,609341	-2,839132	-6,357387	-6,110573	-1,036395	12,826715	0,119734	-0,077467	-5,300071	-6,583905	8,103750	0,186004	0,119734	-0,077467	-5,300071	-6,583905	8,103750	0,186004
09:52:24,82	0,524990	3,434054	-0,063971	-0,213025	0,477014	-0,209989	0,123334	-0,076065	-5,301243	-0,597757	17,663993	0,190832	-0,601017	-2,837607	-6,357776	-6,069758	-1,047601	12,793922	0,123334	-0,076065	-5,301243	-6,568868	7,982275	0,190832	0,123334	-0,076065	-5,301243	-6,568868	7,982275	0,190832
09:52:24,87	0,524990	3,434054	-0,063971	-0,213025	0,477014	-0,209989	0,117851	-0,082512	-5,301632	-0,251831	17,419812	0,158040	-0,604025	-2,837391	-6,357398	-6,097000	-1,050584	12,803079	0,117851	-0,082512	-5,301632	-6,729002	8,168532	0,158040	0,117851	-0,082512	-5,301632	-6,729002	8,168532	0,158040
09:52:24,92	0,524990	3,434054	-0,063971	-0,213025	0,477014	-0,209989	0,119168	-0,079799	-5,301254	-0,409101	17,466217	0,167197	-0,601518	-2,837160	-6,357755	-6,033848	-1,025524	12,803918	0,119168	-0,079799	-5,301254	-6,673316	8,111519	0,167197	0,119168	-0,079799	-5,301254	-6,673316	8,111519	0,167197
09:52:24,97	0,524990	3,434054	-0,063971	-0,213025	0,477014	-0,209989	0,117714	-0,081855	-5,301611	-0,248932	17,432753	0,168035	-0,608682	-2,840985	-6,356626	-6,084735	-1,051976	12,776875	0,117714	-0,081855	-5,301611	-6,674512	8,192220	0,168035	0,117714	-0,081855	-5,301611	-6,674512	8,192220	0,168035
09:52:25,02	0,524990	3,434054	-0,063971	-0,213025	0,477014	-0,209989	0,124609	-0,077562	-5,300482	-0,520469	17,760458	0,140992	-0,600872	-2,840592	-6,353833	-6,009443	-1,063535	12,814200	0,124609	-0,077562	-5,300482	-6,609125	7,978655	0,140992	0,124609	-0,077562	-5,300482	-6,609125	7,978655	0,140992
09:52:25,07	0,524990	3,434054	-0,063971	-0,213025	0,477014	-0,209989	0,120364	-0,084130	-5,297689	-0,151325	17,610693	0,178318	-0,602159	-2,844649	-6,354632	-6,067514	-1,074259	12,799580	0,120364	-0,084130	-5,297689	-6,755526	8,162137	0,178318	0,120364	-0,084130	-5,297689	-6,755526	8,162137	0,178318
09:52:25,12	0,524990	3,434054	-0,063971	-0,213025	0,477014	-0,209989	0,124521	-0,085044	-5,298488	-0,142125	17,781926	0,163698	-0,605143	-2,834092	-6,354311	-6,076137	-1,029229	12,782586	0,124521	-0,085044	-5,298488	-6,818067	8,007048	0,163698	0,124521	-0,085044	-5,298488	-6,818067	8,007048	0,163698
09:52:25,17	0,524990	3,434054	-0,063971	-0,213025	0,477014	-0,209989	0,116870	-0,077181	-5,298167	-0,516315	17,354088	0,146703	-0,606915	-2,841799	-6,350752	-6,076729	-1,098547	12,820363	0,116870	-0,077181	-5,298167	-6,575012	8,179820	0,146703	0,116870	-0,077181	-5,298167	-6,575012	8,179820	0,146703
09:52:25,22	0,524990	3,434054	-0,063971	-0,213025	0,477014	-0,209989	0,124431	-0,079500	-5,294608	-0,456067	17,781404	0,184480	-0,606874	-2,844180	-6,355425	-6,065177	-1,079136	12,789447	0,124431	-0,079500	-5,294608	-6,696787	8,013599	0,184480	0,124431	-0,079500	-5,294608	-6,696787	8,013599	0,184480
09:52:25,27	0,524990	3,434054	-0,063971	-0,213025	0,477014	-0,209989	0,126472	-0,080726	-5,299281	-0,369695	17,887849	0,153564	-0,603265	-2,839047	-6,354258	-6,036504	-1,027139	12,796338	0,126472	-0,080726	-5,299281	-6,706706	7,959805	0,153564	0,126472	-0,080726	-5,299281	-6,706706	7,959805	0,153564
09:52:25,32	0,524990	3,434054	-0,063971	-0,213025	0,477014	-0,209989	0,120222	-0,081285	-5,298114	-0,281257	17,561693	0,160456	-0,606970	-2,839208	-6,351582	-6,121988	-1,027388	12,794916	0,120222	-0,081285	-5,298114	-6,662154	8,124257	0,160456	0,120222	-0,081285	-5,298114	-6,662154	8,124257	0,160456
09:52:25,37	0,524990	3,434054	-0,063971	-0,213025	0,477014	-0,209989	0,122214	-0,078157	-5,295438	-0,486907	17,591355	0,159034	-0,609727	-2,839327	-6,353473	-6,014586	-1,069391	12,802814	0,122214	-0,078157	-5,295438	-6,622202	7,997570	0,159034	0,122214	-0,078157	-5,295438	-6,622202	7,997570	0,159034
09:52:25,42	0,524990	3,434054	-0,063971	-0,213025	0,477014	-0,209989	0,123695	-0,075829	-5,297329	-0,590616	17,782407	0,166931	-0,603360	-2,844636	-6,352288	-6,084475	-1,059130	12,827678	0,123695	-0,075829	-5,297329	-6,543195	8,072325	0,166931	0,123695	-0,075829	-5,297329	-6,543195	8,072325	0,166931
09:52:25,47	0,524990	3,434054	-0,063971	-0,213025	0,477014	-0,209989	0,125110	-0,083997	-5,296144	-0,191933	17,790290	0,191796	-0,609236	-2,840651	-6,350794	-6,088765	-1,019994	12,784036	0,125110	-0,083997	-5,296144	-6,785708	7,969192	0,191796	0,125110	-0,083997	-5,296144	-6,785708	7,969192	0,191796
09:52:25,52	0,524990	3,434054	-0,063971	-0,213025	0,477014	-0,209989	0,124596	-0,076916	-5,294650	-0,528407	17,740296	0,148154	-0,608637	-2,840741	-6,350363	-6,060606	-1,077705	12,820487	0,124596	-0,076916	-5,294650	-6,566309	7,959521	0,148154	0,124596	-0,076916	-5,294650	-6,566309	7,959521	0,148154
09:52:25,57	0,524990	3,434054	-0,063971	-0,213025	0,477014	-0,209989	0,124375	-0,077480	-5,294219	-0,534988	17,782062	0,184605	-0,604413	-2,838676	-6,350755	-6,023166	-1,041243	12,798319	0,124375	-0,077480	-5,294219	-6,617149	8,018612	0,184605	0,124375	-0,077480	-5,294219	-6,617149	8,018612	0,184605
09:52:25,62	0,524990	3,434054	-0,063971	-0,213025	0,477014	-0,209989	0,120475	-0,080105	-5,294611	-0,348171	17,593445	0,162437	-0,603311	-2,836773	-6,353867	-6,060416	-0,994765	12,826783	0,120475	-0,080105	-5,294611	-6,636425	8,136159	0,162437	0,120475	-0,080105	-5,294611	-6,636425	8,136159	0,162437
09:52:25,67	0,524990	3,434054	-0,063971	-0,213025	0,477014	-0,209989	0,118275	-0,080108	-5,297723	-0,326396	17,423547	0,190901	-0,611104	-2,841807	-6,350025	-6,133570	-1,034644	12,797600	0,118275	-0,080108	-5,297723	-6,614874	8,138961	0,190901	0,118275	-0,080108	-5,297723	-6,614874	8,138961	0,190901
09:52:25,72	0,524990	3,434054	-0,063971	-0,213025	0,477014	-0,209989	0,126531	-0,075876	-5,293880	-0,617555	17,809462	0,161718	-0,602093	-2,838926	-6,351120	-6,047432	-1,006325	12,839034	0,126531	-0,075876	-5,293880	-6,573849	7,876754	0,161718	0,126531	-0,075876	-5,293880	-6,573849	7,876754	0,161718
09:52:25,77	0,524990	3,434054	-0,063971	-0,213025	0,477014	-0,209989	0,119531	-0,082239	-5,294976	-0,219100	17,505882	0,203152	-0,601013	-2,842366	-6,351509	-6,091378	-1,034101	12,843354	0,119531	-0,082239	-5,294976	-6,674866	8,122702	0,203152	0,119531	-0,082239	-5,294976	-6,674866	8,122702	0,203152
09:52:25,82	0,524990	3,434054	-0,063971	-0,213025	0,477014	-0,209989	0,121970	-0,084894	-5,295365	-0,127047	17,608557	0,207472	-0,601600	-2,836646	-6,351548	-6,082271	-1,022095	12,820191	0,121970	-0,084894	-5,295365	-6,791263	8,033889	0,207472	0,121970	-0,084894	-5,295365	-6,791263	8,033889	0,207472
09:52:25,87	0,524990	3,434054	-0,063971	-0,213025	0,477014	-0,209989	0,117310	-0,081526	-5,295404	-0,287252	17,368114	0,184308	-0,602703	-2,835630	-6,347293	-6,054525	-1,029799	12,783114	0,117310	-0,081526	-5,295404	-6,687050	8,159266	0,184308	0,117310	-0,081526	-5,295404	-6,687050	8,159266	0,184308
09:52:25,92	0,524990	3,434054	-0,063971	-0,213025	0,477014	-0,209989	0,116982	-0,080063	-5,291149	-0,356146	17,378925	0,147232	-0,603381	-2,837233	-6,349617	-6,090322	-1,036802	12,808542	0,116982	-0,080063	-5,291149	-6,641069	8,195846	0,147232	0,116982	-0,080063	-5,291149	-6,641069	8,195846	0,147232
09:52:25,98	0,524990	3,434054	-0,063971	-0,213025	0,477014	-0,209989	0,118709	-0,080277	-5,293473	-0,368969	17,441243	0,172660	-0,610521	-2,841081	-6,349650	-6,153223	-0,985422	12,794514	0,118709	-0,080277	-5,293473	-6,670710	8,122575	0,172660	0,118709	-0,080277	-5,293473	-6,670710	8,122575	0,172660
09:52:26,03	0,524990	3,434054	-0,063971	-0,213025	0,477014	-0,209989	0,125611	-0,076018	-5,293506	-0,577406	17,719993	0,158632	-0,603956	-2,836215	-6,349207	-6,080097	-1,030921	12,837498	0,125611	-0,076018	-5,293506	-6,544793	7,859502	0,158632	0,125611	-0,076018	-5,293506	-6,544793	7,859502	0,158632
09:52:26,08	0,524990	3,434054	-0,063971	-0,213025	0,477014	-0,209989	0,118115	-0,079271	-5,293063	-0,411098	17,416252	0,201616	-0,604549	-2,843185	-6,353871	-6,118161	-0,959914	12,822485	0,118115	-0,079271	-5,293063	-6,633834	8,144238	0,201616	0,118115	-0,079271	-5,293063	-6,633834	8,144238	0,201616
09:52:26,13	0,524990	3,434054	-0,063971	-0,213025	0,477014	-0,209989	0,124447	-0,082242	-5,297727	-0,214116	17,677081	0,186603	-0,712513	-3,061282	-8,542563	-12,720869	1,345442	12,902869	0,124447	-0,082242	-5,297727	-6,670117	7,907957	0,186603	0,124447	-0,082242	-5,297727	-6,670117	7,907957	0,186603
09:52:26,18	0,524990	3,434054	-0,063971	-0,213025	0,477014	-0,209989	0,367307	-0,097791	-7,486418	-0,710438	23,434989	0,266987	-0,608670	-2,871751	-8,665637	-2,454064	-3,627165	12,846231	0,367307	-0,097791	-7,486418	-8,387018	-5,398609	0,266987	0,367307	-0,097791	-7,486418	-8,387018	-5,398609	0,266987
09:52:26,23	0,524990	3,434054	-0,063971	-0,213025	0,477014	-0,209989	0,151246	-0,092956	-7,609493	-0,134843	23,577448	0,210348	-0,536639	-2,745717	-5,276704	-4,357916	-2,317819	12,756672	0,151246	-0,092956	-7,609493	-7,431897	11,704610	0,210348	0,151246	-0,092956	-7,609493	-7,431897	11,704610	0,210348
09:52:26,28	0,524999	3,433962	-0,064019	-0,213008	0,427048	-0,210020	0,006083	-0,092320	-4,220560	0,014067	13,725479	0,120790	-0,555110	-2,790708	-4,578589	-8,152646	-0,652520	12,787431	0,006083	-0,092320	-4,220560	-7,233033	13,247992	0,120790	0,006083	-0,092320	-4,220560	-7,233033	13,247992	0,120790
09:52:26,33	0,524999	3,433962	-0,064019	-0,213008	0,427048	-0,210020	0,054282	-0,098819	-3,522445	-0,103167	12,112866	0,151548	-0,552777	-2,785487	-4,586369	-8,140832	-0,631146	12,798751	0,054282	-0,098819	-3,522445	-7,860427	7,851729	0,151548	0,054282	-0,098819	-3,522445	-7,860427	7,851729	0,151548
09:52:26,38	0,524999	3,433962	-0,064019	-0,213008	0,427048	-0,210020	0,048593	-0,098228	-3,530225	-0,109440	11,816599	0,162869	-0,559364	-2,786493	-4,592245	-8,185083	-0,631402	12,772414	0,048593	-0,098228	-3,530225	-7,820370	8,002023	0,162869	0,048593	-0,098228	-3,530225	-7,820370	8,002023	0,162869
09:52:26,43	0,524999	3,433962	-0,064019	-0,213008	0,427048	-0,210020	0,052758	-0,093028	-3,536101	-0,402228	11,994988	0,136532	-0,556919	-2,788991	-4,596088	-8,140093	-0,635446	12,783903	0,052758	-0,093028	-3,536101	-7,704896	7,853454	0,136532	0,052758	-0,093028	-3,536101	-7,704896	7,853454	0,136532
09:52:26,48	0,524999	3,433962	-0,064019	-0,213008	0,427048	-0,210020	0,053699	-0,096394	-3,539944	-0,208187	12,084894	0,148021	-0,556366	-2,785876	-4,597669	-8,148644	-0,631837	12,771091	0,053699	-0,096394	-3,539944	-7,775110	7,869508	0,148021	0,053699	-0,096394	-3,539944	-7,775110	7,869508	0,148021
09:52:26,53	0,524999	3,433962	-0,064019	-0,213008	0,427048	-0,210020	0,050725	-0,095315	-3,541525	-0,265442	11,921023	0,135209	-0,551055	-2,780896	-4,602290	-8,097859	-0,685154	12,816936	0,050725	-0,095315	-3,541525	-7,747669	7,939115	0,135209	0,050725	-0,095315	-3,541525	-7,747669	7,939115	0,135209
09:52:26,58	0,524999	3,433962	-0,064019	-0,213008	0,427048	-0,210020	0,043757	-0,097425	-3,546146	-0,176512	11,629327	0,181054	-0,561609	-2,791325	-4,640901	-8,369053	-0,514172	12,772646	0,043757	-0,097425	-3,546146	-7,824360	8,194407	0,181054	0,043757	-0,097425	-3,546146	-7,824360	8,194407	0,181054
09:52:26,63	0,524999	3,433962	-0,064019	-0,213008	0,427048	-0,210020	0,058066	-0,093499	-3,584757	-0,368197	12,053020	0,136764	-0,731340	-3,059129	-7,034267	-17,396801	4,856381	12,869448	0,058066	-0,093499	-3,584757	-7,707839	7,494878	0,136764	0,058066	-0,093499	-3,584757	-7,707839	7,494878	0,136764
09:52:26,68	0,524999	3,433962	-0,064019	-0,213008	0,427048	-0,210020	0,374855	-0,080410	-5,978123	-0,911660	18,022562	0,233565	-0,602893	-2,885953	-7,512010	-6,951614	-2,107995	12,848528	0,374855	-0,080410	-5,978123	-7,223825	-11,403586	0,233565	0,374855	-0,080410	-5,978123	-7,223825	-11,403586	0,233565
09:52:26,73	0,524999	3,433962	-0,064019	-0,213008	0,427048	-0,210020	0,160658	-0,105059	-6,455866	-0,438604	19,412258	0,212646	-0,546653	-2,747492	-3,813807	-8,959021	0,390945	12,739885	0,160658	-0,105059	-6,455866	-8,685772	6,800636	0,212646	0,160658	-0,105059	-6,455866	-8,685772	6,800636	0,212646
09:52:26,78	0,524976	3,434044	-0,064000	-0,213020	0,376997	-0,209994	0,012627	-0,084535	-2,757663	-0,345440	8,726754	0,104003	-0,562998	-2,783643	-3,284440	-11,922322	1,938505	12,760940	0,012627	-0,084535	-2,757663	-6,981430	7,735502	0,104003	0,012627	-0,084535	-2,757663	-6,981430	7,735502	0,104003
09:52:26,83	0,524976	3,434044	-0,064000	-0,213020	0,376997	-0,209994	0,052108	-0,088455	-2,228296	-0,283023	7,439658	0,125057	-0,560655	-2,786521	-3,297282	-11,913320	1,927675	12,714996	0,052108	-0,088455	-2,228296	-7,226736	3,349200	0,125057	0,052108	-0,088455	-2,228296	-7,226736	3,349200	0,125057
09:52:26,88	0,524976	3,434044	-0,064000	-0,213020	0,376997	-0,209994	0,053428	-0,091923	-2,241138	-0,107578	7,521536	0,079114	-0,557111	-2,785973	-3,303443	-11,894598	1,947396	12,778020	0,053428	-0,091923	-2,241138	-7,323510	3,327418	0,079114	0,053428	-0,091923	-2,241138	-7,323510	3,327418	0,079114
09:52:26,93	0,524976	3,434044	-0,064000	-0,213020	0,376997	-0,209994	0,051181	-0,094718	-2,247299	0,064238	7,411055	0,142137	-0,555347	-2,782331	-3,305834	-11,883523	1,929359	12,711796	0,051181	-0,094718	-2,247299	-7,371156	3,393311	0,142137	0,051181	-0,094718	-2,247299	-7,371156	3,393311	0,142137
09:52:26,98	0,524976	3,434044	-0,064000	-0,213020	0,376997	-0,209994	0,047146	-0,094426	-2,249689	0,038926	7,219803	0,075913	-0,558388	-2,783316	-3,309712	-11,916495	1,919881	12,742590	0,047146	-0,094426	-2,249689	-7,373478	3,518870	0,075913	0,047146	-0,094426	-2,249689	-7,373478	3,518870	0,075913
09:52:27,03	0,524976	3,434044	-0,064000	-0,213020	0,376997	-0,209994	0,049519	-0,092284	-2,253568	-0,097148	7,319401	0,106708	-0,561398	-2,783942	-3,312449	-11,930454	1,881150	12,732855	0,049519	-0,092284	-2,253568	-7,341411	3,432161	0,106708	0,049519	-0,092284	-2,253568	-7,341411	3,432161	0,106708
09:52:27,08	0,524976	3,434044	-0,064000	-0,213020	0,376997	-0,209994	0,051566	-0,089990	-2,256304	-0,256938	7,433107	0,096973	-0,557849	-2,789411	-3,315534	-11,944587	1,917426	12,735841	0,051566	-0,089990	-2,256304	-7,321151	3,385200	0,096973	0,051566	-0,089990	-2,256304	-7,321151	3,385200	0,096973
09:52:27,13	0,524976	3,434044	-0,064000	-0,213020	0,376997	-0,209994	0,054528	-0,095798	-2,259390	0,069442	7,556751	0,099959	-0,560252	-2,781312	-3,317891	-11,941814	1,927500	12,752891	0,054528	-0,095798	-2,259390	-7,450721	3,276331	0,099959	0,054528	-0,095798	-2,259390	-7,450721	3,276331	0,099959
09:52:27,18	0,524976	3,434044	-0,064000	-0,213020	0,376997	-0,209994	0,048716	-0,089668	-2,261747	-0,239215	7,251893	0,117009	-0,562593	-2,786034	-3,316342	-11,957527	1,941590	12,732076	0,048716	-0,089668	-2,261747	-7,278162	3,427712	0,117009	0,048716	-0,089668	-2,261747	-7,278162	3,427712	0,117009
09:52:27,23	0,524976	3,434044	-0,064000	-0,213020	0,376997	-0,209994	0,053975	-0,090002	-2,260197	-0,217530	7,504720	0,096194	-0,559498	-2,790256	-3,320957	-11,886332	1,928451	12,723950	0,053975	-0,090002	-2,260197	-7,282652	3,267690	0,096194	0,053975	-0,090002	-2,260197	-7,282652	3,267690	0,096194
09:52:27,28	0,524976	3,434044	-0,064000	-0,213020	0,376997	-0,209994	0,056084	-0,094793	-2,264812	0,055844	7,682622	0,088067	-0,555997	-2,784864	-3,322893	-11,873257	1,905795	12,749899	0,056084	-0,094793	-2,264812	-7,385407	3,280023	0,088067	0,056084	-0,094793	-2,264812	-7,385407	3,280023	0,088067
09:52:27,33	0,524976	3,434044	-0,064000	-0,213020	0,376997	-0,209994	0,049664	-0,095128	-2,266749	0,060185	7,371430	0,114016	-0,556594	-2,786449	-3,323261	-11,880621	1,915045	12,774382	0,049664	-0,095128	-2,266749	-7,407370	3,472806	0,114016	0,049664	-0,095128	-2,266749	-7,407370	3,472806	0,114016
09:52:27,38	0,524976	3,434044	-0,064000	-0,213020	0,376997	-0,209994	0,051335	-0,095404	-2,267116	0,078848	7,447326	0,138499	-0,562575	-2,788102	-3,324077	-11,921798	1,896107	12,749190	0,051335	-0,095404	-2,267116	-7,410345	3,417519	0,138499	0,051335	-0,095404	-2,267116	-7,410345	3,417519	0,138499
09:52:27,43	0,524976	3,434044	-0,064000	-0,213020	0,376997	-0,209994	0,055757	-0,091051	-2,267933	-0,184493	7,651083	0,113308	-0,558283	-2,784217	-3,322482	-11,842000	1,919597	12,768851	0,055757	-0,091051	-2,267933	-7,331984	3,274143	0,113308	0,055757	-0,091051	-2,267933	-7,331984	3,274143	0,113308
09:52:27,48	0,524976	3,434044	-0,064000	-0,213020	0,376997	-0,209994	0,050247	-0,092825	-2,266338	-0,031994	7,421916	0,132968	-0,555516	-2,784362	-3,326425	-11,916457	1,903021	12,733180	0,050247	-0,092825	-2,266338	-7,318756	3,477525	0,132968	0,050247	-0,092825	-2,266338	-7,318756	3,477525	0,132968
09:52:27,53	0,524976	3,434044	-0,064000	-0,213020	0,376997	-0,209994	0,048989	-0,095294	-2,270281	0,044829	7,300300	0,097298	-0,563123	-2,783928	-3,326023	-11,880009	1,872490	12,744868	0,048989	-0,095294	-2,270281	-7,435779	3,454671	0,097298	0,048989	-0,095294	-2,270281	-7,435779	3,454671	0,097298
09:52:27,58	0,524976	3,434044	-0,064000	-0,213020	0,376997	-0,209994	0,052417	-0,088489	-2,269879	-0,317247	7,525368	0,108986	-0,556534	-2,780925	-3,325988	-11,838652	1,930854	12,772101	0,052417	-0,088489	-2,269879	-7,263663	3,410668	0,108986	0,052417	-0,088489	-2,269879	-7,263663	3,410668	0,108986
09:52:27,63	0,524976	3,434044	-0,064000	-0,213020	0,376997	-0,209994	0,046522	-0,092694	-2,269844	-0,027398	7,225464	0,136219	-0,562593	-2,785431	-3,328400	-11,915243	1,879537	12,698319	0,046522	-0,092694	-2,269844	-7,303854	3,573519	0,136219	0,046522	-0,092694	-2,269844	-7,303854	3,573519	0,136219
09:52:27,68	0,524976	3,434044	-0,064000	-0,213020	0,376997	-0,209994	0,053453	-0,089700	-2,272256	-0,265832	7,545216	0,062437	-0,561352	-2,788648	-3,327173	-11,896129	1,893997	12,746028	0,053453	-0,089700	-2,272256	-7,307246	3,349170	0,062437	0,053453	-0,089700	-2,272256	-7,307246	3,349170	0,062437
09:52:27,73	0,524976	3,434044	-0,064000	-0,213020	0,376997	-0,209994	0,055619	-0,092383	-2,271029	-0,104225	7,667168	0,110146	-0,559081	-2,781854	-3,329908	-11,905040	1,879770	12,768109	0,055619	-0,092383	-2,271029	-7,356272	3,301096	0,110146	0,055619	-0,092383	-2,271029	-7,356272	3,301096	0,110146
09:52:27,78	0,524976	3,434044	-0,064000	-0,213020	0,376997	-0,209994	0,048599	-0,090952	-2,273764	-0,195378	7,301546	0,132227	-0,561388	-2,786463	-3,331846	-11,897755	1,893753	12,749198	0,048599	-0,090952	-2,273764	-7,335145	3,486512	0,132227	0,048599	-0,090952	-2,273764	-7,335145	3,486512	0,132227
09:52:27,83	0,524976	3,434044	-0,064000	-0,213020	0,376997	-0,209994	0,053744	-0,091259	-2,275702	-0,163687	7,568419	0,113316	-0,559611	-2,783299	-3,328749	-11,900400	1,921409	12,749003	0,053744	-0,091259	-2,275702	-7,327515	3,349478	0,113316	0,053744	-0,091259	-2,275702	-7,327515	3,349478	0,113316
09:52:27,88	0,524976	3,434044	-0,064000	-0,213020	0,376997	-0,209994	0,050116	-0,091216	-2,272605	-0,143285	7,363600	0,113121	-0,558554	-2,780568	-3,330740	-11,944633	1,909414	12,726648	0,050116	-0,091216	-2,272605	-7,303752	3,429526	0,113121	0,050116	-0,091216	-2,272605	-7,303752	3,429526	0,113121
09:52:27,93	0,524976	3,434044	-0,064000	-0,213020	0,376997	-0,209994	0,047222	-0,090766	-2,274596	-0,199217	7,180816	0,090765	-0,557246	-2,783914	-3,332612	-11,880715	1,897810	12,760404	0,047222	-0,090766	-2,274596	-7,324318	3,473900	0,090765	0,047222	-0,090766	-2,274596	-7,324318	3,473900	0,090765
09:52:27,98	0,524976	3,434044	-0,064000	-0,213020	0,376997	-0,209994	0,049465	-0,093572	-2,276468	-0,031380	7,358629	0,124522	-0,560296	-2,785838	-3,329906	-11,934538	1,885290	12,767787	0,049465	-0,093572	-2,276468	-7,376775	3,475606	0,124522	0,049465	-0,093572	-2,276468	-7,376775	3,475606	0,124522
09:52:28,03	0,524976	3,434044	-0,064000	-0,213020	0,376997	-0,209994	0,052657	-0,091893	-2,273762	-0,156453	7,484233	0,131905	-0,560286	-2,785894	-3,333806	-11,917766	1,862434	12,740178	0,052657	-0,091893	-2,273762	-7,370030	3,350681	0,131905	0,052657	-0,091893	-2,273762	-7,370030	3,350681	0,131905
09:52:28,08	0,524976	3,434044	-0,064000	-0,213020	0,376997	-0,209994	0,052701	-0,091930	-2,277662	-0,165932	7,512473	0,104296	-0,559551	-2,788598	-3,331832	-11,879313	1,915114	12,739995	0,052701	-0,091930	-2,277662	-7,382422	3,375468	0,104296	0,052701	-0,091930	-2,277662	-7,382422	3,375468	0,104296
09:52:28,13	0,524976	3,434044	-0,064000	-0,213020	0,376997	-0,209994	0,054674	-0,093918	-2,275688	0,002280	7,622071	0,104113	-0,559600	-2,782647	-3,334187	-11,874856	1,895257	12,741621	0,054674	-0,093918	-2,275688	-7,370247	3,330124	0,104113	0,054674	-0,093918	-2,275688	-7,370247	3,330124	0,104113
09:52:28,18	0,524976	3,434044	-0,064000	-0,213020	0,376997	-0,209994	0,049546	-0,090900	-2,278043	-0,169620	7,369166	0,105738	-0,565550	-2,786831	-3,332657	-11,921990	1,905730	12,725325	0,049546	-0,090900	-2,278043	-7,305241	3,479824	0,105738	0,049546	-0,090900	-2,278043	-7,305241	3,479824	0,105738
09:52:28,23	0,524976	3,434044	-0,064000	-0,213020	0,376997	-0,209994	0,056144	-0,087839	-2,276513	-0,343277	7,666206	0,089443	-0,559567	-2,785074	-3,333769	-11,874845	1,927877	12,766283	0,056144	-0,087839	-2,276513	-7,238629	3,258921	0,089443	0,056144	-0,087839	-2,276513	-7,238629	3,258921	0,089443
09:52:28,28	0,524976	3,434044	-0,064000	-0,213020	0,376997	-0,209994	0,051631	-0,092142	-2,277625	-0,076749	7,461288	0,130400	-0,559121	-2,785699	-3,332646	-11,934009	1,886367	12,740636	0,051631	-0,092142	-2,277625	-7,309915	3,408270	0,130400	0,051631	-0,092142	-2,277625	-7,309915	3,408270	0,130400
09:52:28,33	0,524976	3,434044	-0,064000	-0,213020	0,376997	-0,209994	0,051949	-0,092841	-2,276502	-0,105951	7,447336	0,104754	-0,558420	-2,790544	-3,339193	-11,877115	1,877338	12,757684	0,051949	-0,092841	-2,276502	-7,393961	3,369363	0,104754	0,051949	-0,092841	-2,276502	-7,393961	3,369363	0,104754
09:52:28,38	0,524976	3,434044	-0,064000	-0,213020	0,376997	-0,209994	0,055795	-0,095870	-2,283049	0,072182	7,701123	0,121801	-0,557245	-2,783809	-3,336881	-11,869091	1,891201	12,762686	0,055795	-0,095870	-2,283049	-7,453599	3,321225	0,121801	0,055795	-0,095870	-2,283049	-7,453599	3,321225	0,121801
09:52:28,43	0,524976	3,434044	-0,064000	-0,213020	0,376997	-0,209994	0,049374	-0,093520	-2,280737	-0,033970	7,367244	0,126804	-0,563236	-2,787057	-3,334183	-11,917299	1,853018	12,753954	0,049374	-0,093520	-2,280737	-7,375322	3,491401	0,126804	0,049374	-0,093520	-2,280737	-7,375322	3,491401	0,126804
09:52:28,48	0,524976	3,434044	-0,064000	-0,213020	0,376997	-0,209994	0,055183	-0,089956	-2,278039	-0,276474	7,646655	0,118072	-0,560244	-2,782555	-3,335363	-11,885576	1,858940	12,736341	0,055183	-0,089956	-2,278039	-7,338045	3,314805	0,118072	0,055183	-0,089956	-2,278039	-7,338045	3,314805	0,118072
09:52:28,53	0,524976	3,434044	-0,064000	-0,213020	0,376997	-0,209994	0,049788	-0,090296	-2,279219	-0,237801	7,390619	0,100458	-0,563839	-2,784483	-3,333439	-11,934013	1,891187	12,735793	0,049788	-0,090296	-2,279219	-7,326067	3,482288	0,100458	0,049788	-0,090296	-2,279219	-7,326067	3,482288	0,100458
09:52:28,59	0,524976	3,434044	-0,064000	-0,213020	0,376997	-0,209994	0,053255	-0,088147	-2,277295	-0,345845	7,512863	0,099911	-0,558458	-2,789073	-3,334568	-11,915679	1,916281	12,737345	0,053255	-0,088147	-2,277295	-7,265408	3,332326	0,099911	0,053255	-0,088147	-2,277295	-7,265408	3,332326	0,099911
09:52:28,64	0,524976	3,434044	-0,064000	-0,213020	0,376997	-0,209994	0,054539	-0,095102	-2,278424	0,046699	7,582963	0,101462	-0,561329	-2,788903	-3,336477	-11,869545	1,903503	12,761377	0,054539	-0,095102	-2,278424	-7,418808	3,301629	0,101462	0,054539	-0,095102	-2,278424	-7,418808	3,301629	0,101462
09:52:28,69	0,524976	3,434044	-0,064000	-0,213020	0,376997	-0,209994	0,055828	-0,092530	-2,280333	-0,075033	7,696310	0,125495	-0,561564	-2,790277	-3,356360	-11,996763	2,049029	12,754975	0,055828	-0,092530	-2,280333	-7,338655	3,313825	0,125495	0,055828	-0,092530	-2,280333	-7,338655	3,313825	0,125495
09:52:28,74	0,524976	3,434044	-0,064000	-0,213020	0,376997	-0,209994	0,057135	-0,093014	-2,300216	0,012530	7,581360	0,119092	-0,721826	-3,068188	-5,720443	-21,706480	6,829429	12,846425	0,057135	-0,093014	-2,300216	-7,289048	3,096241	0,119092	0,057135	-0,093014	-2,300216	-7,289048	3,096241	0,119092
09:52:28,79	0,524976	3,434044	-0,064000	-0,213020	0,376997	-0,209994	0,377944	-0,093178	-4,664299	-0,693819	13,464375	0,210543	-0,626313	-2,866085	-6,203532	-9,730830	1,293786	12,770182	0,377944	-0,093178	-4,664299	-8,008324	-16,204258	0,210543	0,377944	-0,093178	-4,664299	-8,008324	-16,204258	0,210543
09:52:28,84	0,524976	3,434044	-0,064000	-0,213020	0,376997	-0,209994	0,155161	-0,074843	-5,147388	-0,453439	15,018690	0,134300	-0,525718	-2,732324	-2,518925	-11,999010	1,690118	12,709012	0,155161	-0,074843	-5,147388	-6,328617	2,838527	0,134300	0,155161	-0,074843	-5,147388	-6,328617	2,838527	0,134300
09:52:28,89	0,524988	3,433963	-0,063975	-0,213022	0,326980	-0,209982	-0,010977	-0,095081	-1,462781	-0,191936	4,217039	0,073130	-0,532279	-2,768619	-2,022152	-14,906761	2,958401	12,751742	-0,010977	-0,095081	-1,462781	-7,655773	5,078721	0,073130	-0,010977	-0,095081	-1,462781	-7,655773	5,078721	0,073130
09:52:28,94	0,524988	3,433963	-0,063975	-0,213022	0,326980	-0,209982	0,023737	-0,107546	-0,966008	0,100770	2,869825	0,115860	-0,532392	-2,762438	-2,035787	-14,901662	2,912266	12,744871	0,023737	-0,107546	-0,966008	-8,341625	1,006482	0,115860	0,023737	-0,107546	-0,966008	-8,341625	1,006482	0,115860
09:52:28,99	0,524988	3,433963	-0,063975	-0,213022	0,326980	-0,209982	0,018441	-0,104358	-0,979643	-0,102431	2,621907	0,108988	-0,531633	-2,771672	-2,044656	-14,836680	2,932578	12,744167	0,018441	-0,104358	-0,979643	-8,294536	1,174314	0,108988	0,018441	-0,104358	-0,979643	-8,294536	1,174314	0,108988
09:52:29,04	0,524988	3,433963	-0,063975	-0,213022	0,326980	-0,209982	0,026058	-0,109632	-0,988512	0,221920	3,064103	0,108285	-0,536451	-2,769242	-2,043148	-14,881964	2,927673	12,733395	0,026058	-0,109632	-0,988512	-8,384227	1,018587	0,108285	0,026058	-0,109632	-0,988512	-8,384227	1,018587	0,108285
09:52:29,09	0,524988	3,433963	-0,063975	-0,213022	0,326980	-0,209982	0,026362	-0,104245	-0,987004	-0,085121	3,043184	0,097512	-0,532277	-2,773270	-2,051252	-14,844192	2,909211	12,756851	0,026362	-0,104245	-0,987004	-8,268347	0,973749	0,097512	0,026362	-0,104245	-0,987004	-8,268347	0,973749	0,097512
09:52:29,14	0,524988	3,433963	-0,063975	-0,213022	0,326980	-0,209982	0,027763	-0,109873	-0,995108	0,210450	3,157969	0,120969	-0,532363	-2,763196	-2,052466	-14,855003	2,908618	12,759161	0,027763	-0,109873	-0,995108	-8,414602	0,978569	0,120969	0,027763	-0,109873	-0,995108	-8,414602	0,978569	0,120969
09:52:29,19	0,524988	3,433963	-0,063975	-0,213022	0,326980	-0,209982	0,019083	-0,104762	-0,996322	-0,061251	2,697518	0,123279	-0,539165	-2,772019	-2,068879	-15,020702	2,957176	12,706935	0,019083	-0,104762	-0,996322	-8,285073	1,199535	0,123279	0,019083	-0,104762	-0,996322	-8,285073	1,199535	0,123279
09:52:29,24	0,524988	3,433963	-0,063975	-0,213022	0,326980	-0,209982	0,030124	-0,103283	-1,012735	-0,178971	3,103914	0,071053	-0,702871	-3,079505	-4,596605	-26,028790	8,351178	12,921133	0,030124	-0,103283	-1,012735	-8,286669	0,739149	0,071053	0,030124	-0,103283	-1,012735	-8,286669	0,739149	0,071053
09:52:29,29	0,524988	3,433963	-0,063975	-0,213022	0,326980	-0,209982	0,378268	-0,115253	-3,540461	-0,389236	8,977081	0,285251	-0,599129	-2,868704	-4,737434	-14,316699	2,494834	12,781976	0,378268	-0,115253	-3,540461	-9,436577	-20,716926	0,285251	0,378268	-0,115253	-3,540461	-9,436577	-20,716926	0,285251
09:52:29,34	0,524988	3,433963	-0,063975	-0,213022	0,326980	-0,209982	0,143838	-0,099695	-3,681290	-0,413916	9,857870	0,146094	-0,540665	-2,718633	-1,365406	-14,575262	4,834304	12,632800	0,143838	-0,099695	-3,681290	-8,240000	-1,433403	0,146094	0,143838	-0,099695	-3,681290	-8,240000	-1,433403	0,146094
09:52:29,39	0,525018	3,434000	-0,063998	-0,213034	0,276965	-0,209985	-0,015360	-0,075291	-0,309262	0,213810	0,185927	-0,003082	-0,556630	-2,754625	-0,718280	-18,445004	6,478063	12,667363	-0,015360	-0,075291	-0,309262	-5,696524	1,391682	-0,003082	-0,015360	-0,075291	-0,309262	-5,696524	1,391682	-0,003082
09:52:29,44	0,525018	3,434000	-0,063998	-0,213034	0,276965	-0,209985	0,023793	-0,079461	0,337865	-0,080662	-1,951308	0,031481	-0,558286	-2,760496	-0,736891	-18,370535	6,466300	12,652163	0,023793	-0,079461	0,337865	-6,318376	-3,819036	0,031481	0,023793	-0,079461	0,337865	-6,318376	-3,819036	0,031481
09:52:29,49	0,525018	3,434000	-0,063998	-0,213034	0,276965	-0,209985	0,029705	-0,080962	0,319253	0,024432	-1,573506	0,016281	-0,558934	-2,754302	-0,748191	-18,365619	6,481255	12,650584	0,029705	-0,080962	0,319253	-6,331101	-3,905333	0,016281	0,029705	-0,080962	0,319253	-6,331101	-3,905333	0,016281
09:52:29,54	0,525018	3,434000	-0,063998	-0,213034	0,276965	-0,209985	0,024665	-0,077304	0,307953	-0,150394	-1,838781	0,014702	-0,558383	-2,753785	-0,750898	-18,374874	6,485045	12,676845	0,024665	-0,077304	0,307953	-6,218745	-3,775006	0,014702	0,024665	-0,077304	0,307953	-6,218745	-3,775006	0,014702
09:52:29,59	0,525018	3,434000	-0,063998	-0,213034	0,276965	-0,209985	0,023942	-0,077523	0,305246	-0,140352	-1,886293	0,040963	-0,556502	-2,763717	-0,755519	-18,323662	6,428829	12,642266	0,023942	-0,077523	0,305246	-6,225894	-3,765753	0,040963	0,023942	-0,077523	0,305246	-6,225894	-3,765753	0,040963
09:52:29,64	0,525018	3,434000	-0,063998	-0,213034	0,276965	-0,209985	0,031603	-0,084118	0,300625	0,179497	-1,415464	0,006383	-0,552379	-2,755101	-0,761752	-18,284767	6,416152	12,642398	0,031603	-0,084118	0,300625	-6,423734	-3,896309	0,006383	0,031603	-0,084118	0,300625	-6,423734	-3,896309	0,006383
09:52:29,69	0,525018	3,434000	-0,063998	-0,213034	0,276965	-0,209985	0,022079	-0,083380	0,294392	0,149598	-1,870678	0,006516	-0,561867	-2,754374	-0,764512	-18,321136	6,455064	12,634476	0,022079	-0,083380	0,294392	-6,395711	-3,603907	0,006516	0,022079	-0,083380	0,294392	-6,395711	-3,603907	0,006516
09:52:29,74	0,525018	3,434000	-0,063998	-0,213034	0,276965	-0,209985	0,026194	-0,074800	0,291632	-0,281026	-1,707668	-0,001406	-0,555315	-2,761085	-0,768687	-18,284284	6,439325	12,694412	0,026194	-0,074800	0,291632	-6,152838	-3,763898	-0,001406	0,026194	-0,074800	0,291632	-6,152838	-3,763898	-0,001406
09:52:29,79	0,525018	3,434000	-0,063998	-0,213034	0,276965	-0,209985	0,028730	-0,083830	0,287457	0,193316	-1,536034	0,058530	-0,557149	-2,756153	-0,767991	-18,312540	6,443666	12,636690	0,028730	-0,083830	0,287457	-6,387331	-3,791307	0,058530	0,028730	-0,083830	0,287457	-6,387331	-3,791307	0,058530
09:52:29,84	0,525018	3,434000	-0,063998	-0,213034	0,276965	-0,209985	0,025375	-0,079775	0,288154	-0,027902	-1,737093	0,000808	-0,559612	-2,759606	-0,768765	-18,362225	6,428513	12,655630	0,025375	-0,079775	0,288154	-6,290248	-3,729061	0,000808	0,025375	-0,079775	0,288154	-6,290248	-3,729061	0,000808
09:52:29,89	0,525018	3,434000	-0,063998	-0,213034	0,276965	-0,209985	0,029597	-0,079369	0,287379	-0,086993	-1,553017	0,019747	-0,562420	-2,761188	-0,776127	-18,290305	6,428582	12,639271	0,029597	-0,079369	0,287379	-6,317446	-3,876388	0,019747	0,029597	-0,079369	0,287379	-6,317446	-3,876388	0,019747
09:52:29,94	0,525018	3,434000	-0,063998	-0,213034	0,276965	-0,209985	0,032372	-0,077728	0,280018	-0,136305	-1,346468	0,003389	-0,560745	-2,759827	-0,770305	-18,329095	6,401321	12,655127	0,032372	-0,077728	0,280018	-6,237940	-3,887675	0,003389	0,032372	-0,077728	0,280018	-6,237940	-3,887675	0,003389
09:52:29,99	0,525018	3,434000	-0,063998	-0,213034	0,276965	-0,209985	0,030355	-0,078499	0,285839	-0,139223	-1,471292	0,019244	-0,554716	-2,758519	-0,778046	-18,255871	6,426474	12,651436	0,030355	-0,078499	0,285839	-6,301372	-3,854198	0,019244	0,030355	-0,078499	0,285839	-6,301372	-3,854198	0,019244
09:52:30,04	0,525018	3,434000	-0,063998	-0,213034	0,276965	-0,209985	0,026208	-0,083065	0,278098	0,156631	-1,636104	0,015553	-0,559583	-2,760750	-0,782732	-18,311243	6,389256	12,652492	0,026208	-0,083065	0,278098	-6,363991	-3,693463	0,015553	0,026208	-0,083065	0,278098	-6,363991	-3,693463	0,015553
09:52:30,09	0,525018	3,434000	-0,063998	-0,213034	0,276965	-0,209985	0,030573	-0,079966	0,273412	-0,064438	-1,438481	0,016610	-0,556494	-2,761163	-0,781542	-18,273950	6,463654	12,654240	0,030573	-0,079966	0,273412	-6,341784	-3,838474	0,016610	0,030573	-0,079966	0,273412	-6,341784	-3,838474	0,016610
09:52:30,14	0,525018	3,434000	-0,063998	-0,213034	0,276965	-0,209985	0,029387	-0,082847	0,274602	0,168454	-1,505061	0,018358	-0,557688	-2,761337	-0,782696	-18,268995	6,439749	12,668429	0,029387	-0,082847	0,274602	-6,335054	-3,811945	0,018358	0,029387	-0,082847	0,274602	-6,335054	-3,811945	0,018358
09:52:30,19	0,525018	3,434000	-0,063998	-0,213034	0,276965	-0,209985	0,030135	-0,081901	0,273449	0,101034	-1,449947	0,032547	-0,560247	-2,756318	-0,780805	-18,342120	6,407969	12,677004	0,030135	-0,081901	0,273449	-6,328208	-3,815510	0,032547	0,030135	-0,081901	0,273449	-6,328208	-3,815510	0,032547
09:52:30,24	0,525018	3,434000	-0,063998	-0,213034	0,276965	-0,209985	0,027068	-0,077175	0,275340	-0,208818	-1,656861	0,041122	-0,552394	-2,765782	-0,784993	-18,260941	6,386978	12,673155	0,027068	-0,077175	0,275340	-6,267046	-3,781676	0,041122	0,027068	-0,077175	0,275340	-6,267046	-3,781676	0,041122
09:52:30,29	0,525018	3,434000	-0,063998	-0,213034	0,276965	-0,209985	0,031337	-0,088708	0,271151	0,413318	-1,354070	0,037272	-0,557746	-2,756850	-0,784278	-18,271057	6,407008	12,659329	0,031337	-0,088708	0,271151	-6,550264	-3,814008	0,037272	0,031337	-0,088708	0,271151	-6,550264	-3,814008	0,037272
09:52:30,34	0,525018	3,434000	-0,063998	-0,213034	0,276965	-0,209985	0,026277	-0,079607	0,271866	-0,047671	-1,635933	0,023447	-0,556547	-2,765388	-0,787742	-18,276174	6,402108	12,655429	0,026277	-0,079607	0,271866	-6,296787	-3,698711	0,023447	0,026277	-0,079607	0,271866	-6,296787	-3,698711	0,023447
09:52:30,39	0,525018	3,434000	-0,063998	-0,213034	0,276965	-0,209985	0,033073	-0,084914	0,268402	0,221509	-1,284559	0,019546	-0,552526	-2,757638	-0,786623	-18,303193	6,392936	12,646886	0,033073	-0,084914	0,268402	-6,444233	-3,880768	0,019546	0,033073	-0,084914	0,268402	-6,444233	-3,880768	0,019546
09:52:30,44	0,525018	3,434000	-0,063998	-0,213034	0,276965	-0,209985	0,024350	-0,084522	0,269521	0,179668	-1,756965	0,011004	-0,554263	-2,758620	-0,788534	-18,285140	6,394419	12,676536	0,024350	-0,084522	0,269521	-6,455296	-3,668423	0,011004	0,024350	-0,084522	0,269521	-6,455296	-3,668423	0,011004
09:52:30,49	0,525018	3,434000	-0,063998	-0,213034	0,276965	-0,209985	0,026069	-0,083508	0,267610	0,137275	-1,652650	0,040653	-0,558393	-2,756229	-0,790897	-18,285591	6,412684	12,658823	0,026069	-0,083508	0,267610	-6,418125	-3,699102	0,040653	0,026069	-0,083508	0,267610	-6,418125	-3,699102	0,040653
09:52:30,54	0,525018	3,434000	-0,063998	-0,213034	0,276965	-0,209985	0,026063	-0,078736	0,265248	-0,095283	-1,662511	0,022941	-0,553599	-2,757448	-0,791640	-18,245984	6,404563	12,664101	0,026063	-0,078736	0,265248	-6,276072	-3,708451	0,022941	0,026063	-0,078736	0,265248	-6,276072	-3,708451	0,022941
09:52:30,59	0,525018	3,434000	-0,063998	-0,213034	0,276965	-0,209985	0,024722	-0,083497	0,264504	0,165062	-1,693899	0,028219	-0,561952	-2,760576	-0,790102	-18,299459	6,386666	12,670924	0,024722	-0,083497	0,264504	-6,389470	-3,634546	0,028219	0,024722	-0,083497	0,264504	-6,389470	-3,634546	0,028219
09:52:30,64	0,525018	3,434000	-0,063998	-0,213034	0,276965	-0,209985	0,031607	-0,077828	0,266042	-0,171997	-1,373197	0,035042	-0,553651	-2,757879	-0,792421	-18,276510	6,427300	12,675236	0,031607	-0,077828	0,266042	-6,281460	-3,854382	0,035042	0,031607	-0,077828	0,266042	-6,281460	-3,854382	0,035042
09:52:30,69	0,525018	3,434000	-0,063998	-0,213034	0,276965	-0,209985	0,025121	-0,083668	0,263723	0,178361	-1,710943	0,039354	-0,561398	-2,757952	-0,793993	-18,304848	6,400010	12,683950	0,025121	-0,083668	0,263723	-6,389563	-3,682929	0,039354	0,025121	-0,083668	0,263723	-6,389563	-3,682929	0,039354
09:52:30,74	0,525018	3,434000	-0,063998	-0,213034	0,276965	-0,209985	0,029058	-0,076995	0,262151	-0,206438	-1,517086	0,048067	-0,561978	-2,760523	-0,793988	-18,299349	6,373588	12,672872	0,029058	-0,076995	0,262151	-6,250530	-3,798172	0,048067	0,029058	-0,076995	0,262151	-6,250530	-3,798172	0,048067
09:52:30,79	0,525018	3,434000	-0,063998	-0,213034	0,276965	-0,209985	0,031575	-0,077778	0,262156	-0,185834	-1,368260	0,036990	-0,557753	-2,756623	-0,794770	-18,247754	6,387228	12,650338	0,031575	-0,077778	0,262156	-6,291423	-3,846884	0,036990	0,031575	-0,077778	0,262156	-6,291423	-3,846884	0,036990
09:52:30,84	0,525018	3,434000	-0,063998	-0,213034	0,276965	-0,209985	0,026085	-0,079487	0,261374	-0,059354	-1,615863	0,014455	-0,558416	-2,764429	-0,793200	-18,300203	6,374171	12,657921	0,026085	-0,079487	0,261374	-6,299103	-3,663543	0,014455	0,026085	-0,079487	0,261374	-6,299103	-3,663543	0,014455
09:52:30,89	0,525018	3,434000	-0,063998	-0,213034	0,276965	-0,209985	0,033176	-0,082816	0,262944	0,076222	-1,286027	0,022039	-0,561961	-2,759572	-0,797092	-18,289666	6,396161	12,680374	0,033176	-0,082816	0,262944	-6,424853	-3,890348	0,022039	0,033176	-0,082816	0,262944	-6,424853	-3,890348	0,022039
09:52:30,94	0,525018	3,434000	-0,063998	-0,213034	0,276965	-0,209985	0,030742	-0,077318	0,259052	-0,185384	-1,414456	0,044491	-0,555925	-2,759099	-0,796707	-18,242493	6,440988	12,638597	0,030742	-0,077318	0,259052	-6,254833	-3,827721	0,044491	0,030742	-0,077318	0,259052	-6,254833	-3,827721	0,044491
09:52:30,99	0,525018	3,434000	-0,063998	-0,213034	0,276965	-0,209985	0,027315	-0,082308	0,259437	0,136524	-1,574241	0,002715	-0,560765	-2,761259	-0,795918	-18,274362	6,352060	12,668356	0,027315	-0,082308	0,259437	-6,324670	-3,718456	0,002715	0,027315	-0,082308	0,259437	-6,324670	-3,718456	0,002715
09:52:31,04	0,525018	3,434000	-0,063998	-0,213034	0,276965	-0,209985	0,031606	-0,079196	0,260226	-0,118236	-1,334256	0,032473	-0,557163	-2,761889	-0,798195	-18,255358	6,414097	12,720513	0,031606	-0,079196	0,260226	-6,335157	-3,815297	0,032473	0,031606	-0,079196	0,260226	-6,335157	-3,815297	0,032473
09:52:31,09	0,525018	3,434000	-0,063998	-0,213034	0,276965	-0,209985	0,030350	-0,082631	0,257949	0,123596	-1,414125	0,084631	-0,557236	-2,766019	-0,800558	-18,291009	6,385022	12,677155	0,030350	-0,082631	0,257949	-6,362950	-3,796574	0,084631	0,030350	-0,082631	0,257949	-6,362950	-3,796574	0,084631
09:52:31,14	0,525018	3,434000	-0,063998	-0,213034	0,276965	-0,209985	0,033963	-0,084633	0,255586	0,184678	-1,242566	0,041273	-0,562561	-2,759290	-0,795947	-18,299586	6,398790	12,660421	0,033963	-0,084633	0,255586	-6,458999	-3,908666	0,041273	0,033963	-0,084633	0,255586	-6,458999	-3,908666	0,041273
09:52:31,19	0,525018	3,434000	-0,063998	-0,213034	0,276965	-0,209985	0,030798	-0,076657	0,260197	-0,222420	-1,421459	0,024539	-0,556625	-2,762519	-0,797853	-18,274832	6,375744	12,665980	0,030798	-0,076657	0,260197	-6,240010	-3,839104	0,024539	0,030798	-0,076657	0,260197	-6,240010	-3,839104	0,024539
09:52:31,24	0,525018	3,434000	-0,063998	-0,213034	0,276965	-0,209985	0,030627	-0,083412	0,258291	0,121248	-1,397417	0,030097	-0,557851	-2,755942	-0,798291	-18,278700	6,367636	12,642565	0,030627	-0,083412	0,258291	-6,426593	-3,801600	0,030097	0,030627	-0,083412	0,258291	-6,426593	-3,801600	0,030097
09:52:31,29	0,525018	3,434000	-0,063998	-0,213034	0,276965	-0,209985	0,025544	-0,079062	0,257853	-0,113892	-1,661023	0,006682	-0,556089	-2,756594	-0,799469	-18,293286	6,398619	12,630096	0,025544	-0,079062	0,257853	-6,320282	-3,666199	0,006682	0,025544	-0,079062	0,257853	-6,320282	-3,666199	0,006682
09:52:31,34	0,525018	3,434000	-0,063998	-0,213034	0,276965	-0,209985	0,025227	-0,080914	0,256675	0,001925	-1,705588	-0,005787	-0,554282	-2,760987	-0,801378	-18,273681	6,374674	12,634795	0,025227	-0,080914	0,256675	-6,349807	-3,685943	-0,005787	0,025227	-0,080914	0,256675	-6,349807	-3,685943	-0,005787
09:52:31,39	0,525018	3,434000	-0,063998	-0,213034	0,276965	-0,209985	0,028129	-0,084675	0,254766	0,186594	-1,525766	-0,001088	-0,558416	-2,758089	-0,801784	-18,271697	6,380018	12,634908	0,028129	-0,084675	0,254766	-6,460425	-3,733878	-0,001088	0,028129	-0,084675	0,254766	-6,460425	-3,733878	-0,001088
09:52:31,44	0,525018	3,434000	-0,063998	-0,213034	0,276965	-0,209985	0,029154	-0,082578	0,255551	0,109478	-1,490200	0,013756	-0,556611	-2,760827	-0,800593	-18,273089	6,411222	12,649638	0,029154	-0,082578	0,255551	-6,372896	-3,778816	0,013756	0,029154	-0,082578	0,255551	-6,372896	-3,778816	0,013756
09:52:31,49	0,525018	3,434000	-0,063998	-0,213034	0,276965	-0,209985	0,029154	-0,082578	0,255551	0,109478	-1,490200	0,013756	-0,559660	-2,761446	-0,801386	-18,309678	6,379063	12,653693	0,029154	-0,082578	0,255551	-6,372896	-3,778816	0,013756	0,029154	-0,082578	0,255551	-6,372896	-3,778816	0,013756
09:52:31,54	0,525018	3,434000	-0,063998	-0,213034	0,276965	-0,209985	0,031215	-0,080247	0,254758	-0,057857	-1,398637	0,017811	-0,559646	-2,759046	-0,805664	-18,299162	6,411245	12,657578	0,031215	-0,080247	0,254758	-6,357282	-3,849038	0,017811	0,031215	-0,080247	0,254758	-6,357282	-3,849038	0,017811
09:52:31,59	0,525018	3,434000	-0,063998	-0,213034	0,276965	-0,209985	0,029129	-0,079060	0,250480	-0,086484	-1,514095	0,021696	-0,557717	-2,762938	-0,802912	-18,237312	6,397064	12,635188	0,029129	-0,079060	0,250480	-6,292682	-3,800743	0,021696	0,029129	-0,079060	0,250480	-6,292682	-3,800743	0,021696
09:52:31,64	0,525018	3,434000	-0,063998	-0,213034	0,276965	-0,209985	0,031536	-0,082676	0,253232	0,120180	-1,328310	-0,000694	-0,560772	-2,760900	-0,801758	-18,273115	6,371324	12,658030	0,031536	-0,082676	0,253232	-6,369856	-3,803858	-0,000694	0,031536	-0,082676	0,253232	-6,369856	-3,803858	-0,000694
09:52:31,69	0,525018	3,434000	-0,063998	-0,213034	0,276965	-0,209985	0,031298	-0,079012	0,254386	-0,110543	-1,358813	0,022148	-0,556044	-2,764465	-0,805621	-18,272848	6,385966	12,661135	0,031298	-0,079012	0,254386	-6,312952	-3,815692	0,022148	0,031298	-0,079012	0,254386	-6,312952	-3,815692	0,022148
09:52:31,74	0,525018	3,434000	-0,063998	-0,213034	0,276965	-0,209985	0,032021	-0,084888	0,250523	0,207868	-1,328290	0,025252	-0,560137	-2,761886	-0,803296	-18,249339	6,365444	12,658497	0,032021	-0,084888	0,250523	-6,455874	-3,841949	0,025252	0,032021	-0,084888	0,250523	-6,455874	-3,841949	0,025252
09:52:31,79	0,525018	3,434000	-0,063998	-0,213034	0,276965	-0,209985	0,031835	-0,080054	0,252848	-0,049520	-1,307363	0,022614	-0,553177	-2,757948	-0,809125	-18,277439	6,372342	12,688566	0,031835	-0,080054	0,252848	-6,333791	-3,806389	0,022614	0,031835	-0,080054	0,252848	-6,333791	-3,806389	0,022614
09:52:31,84	0,525018	3,434000	-0,063998	-0,213034	0,276965	-0,209985	0,024944	-0,084113	0,247019	0,153440	-1,693473	0,052684	-0,556035	-2,764017	-0,802885	-18,264953	6,369824	12,678320	0,024944	-0,084113	0,247019	-6,449414	-3,651565	0,052684	0,024944	-0,084113	0,247019	-6,449414	-3,651565	0,052684
09:52:31,89	0,525018	3,434000	-0,063998	-0,213034	0,276965	-0,209985	0,031629	-0,084673	0,253259	0,186608	-1,333761	0,042438	-0,556793	-2,759310	-0,805285	-18,340098	6,401331	12,662749	0,031629	-0,084673	0,253259	-6,460185	-3,816656	0,042438	0,031629	-0,084673	0,253259	-6,460185	-3,816656	0,042438
09:52:31,94	0,525018	3,434000	-0,063998	-0,213034	0,276965	-0,209985	0,027932	-0,081662	0,250859	0,019780	-1,606835	0,026867	-0,551942	-2,762929	-0,802911	-18,277004	6,360958	12,649974	0,027932	-0,081662	0,250859	-6,390695	-3,799516	0,026867	0,027932	-0,081662	0,250859	-6,390695	-3,799516	0,026867
09:52:31,99	0,525018	3,434000	-0,063998	-0,213034	0,276965	-0,209985	0,028640	-0,087672	0,253233	0,328892	-1,495191	0,014092	-0,557853	-2,761682	-0,807977	-18,271315	6,354729	12,647117	0,028640	-0,087672	0,253233	-6,553382	-3,743451	0,014092	0,028640	-0,087672	0,253233	-6,553382	-3,743451	0,014092
09:52:32,04	0,525018	3,434000	-0,063998	-0,213034	0,276965	-0,209985	0,030516	-0,081930	0,248167	0,027744	-1,389629	0,011235	-0,556081	-2,764528	-0,808718	-18,273194	6,359966	12,676710	0,030516	-0,081930	0,248167	-6,403761	-3,785107	0,011235	0,030516	-0,081930	0,248167	-6,403761	-3,785107	0,011235
09:52:32,09	0,525018	3,434000	-0,063998	-0,213034	0,276965	-0,209985	0,032094	-0,084888	0,247426	0,185170	-1,311779	0,040828	-0,559645	-2,760659	-0,805250	-18,289336	6,375697	12,675228	0,032094	-0,084888	0,247426	-6,478559	-3,831191	0,040828	0,032094	-0,084888	0,247426	-6,478559	-3,831191	0,040828
09:52:32,14	0,525018	3,434000	-0,063998	-0,213034	0,276965	-0,209985	0,030526	-0,079867	0,250894	-0,070385	-1,415165	0,039345	-0,554328	-2,763038	-0,807175	-18,271870	6,335765	12,665816	0,030526	-0,079867	0,250894	-6,339943	-3,811481	0,039345	0,030526	-0,079867	0,250894	-6,339943	-3,811481	0,039345
09:52:32,19	0,525018	3,434000	-0,063998	-0,213034	0,276965	-0,209985	0,029928	-0,085661	0,248969	0,205062	-1,411198	0,029934	-0,556178	-2,754397	-0,808372	-18,295121	6,372413	12,693145	0,029928	-0,085661	0,248969	-6,519337	-3,760527	0,029934	0,029928	-0,085661	0,248969	-6,519337	-3,760527	0,029934
09:52:32,24	0,525018	3,434000	-0,063998	-0,213034	0,276965	-0,209985	0,023369	-0,079738	0,247772	-0,082829	-1,790694	0,057263	-0,557848	-2,758595	-0,809153	-18,274623	6,403185	12,654723	0,023369	-0,079738	0,247772	-6,342260	-3,625190	0,057263	0,023369	-0,079738	0,247772	-6,342260	-3,625190	0,057263
09:52:32,29	0,525018	3,434000	-0,063998	-0,213034	0,276965	-0,209985	0,027840	-0,080391	0,246991	-0,011965	-1,555851	0,018840	-0,560230	-2,759596	-0,807607	-18,284512	6,378168	12,647677	0,027840	-0,080391	0,246991	-6,322673	-3,741298	0,018840	0,027840	-0,080391	0,246991	-6,322673	-3,741298	0,018840
09:52:32,34	0,525018	3,434000	-0,063998	-0,213034	0,276965	-0,209985	0,029898	-0,078828	0,248537	-0,119845	-1,444889	0,011794	-0,554342	-2,764177	-0,811065	-18,277283	6,342201	12,658583	0,029898	-0,078828	0,248537	-6,307866	-3,791892	0,011794	0,029898	-0,078828	0,248537	-6,307866	-3,791892	0,011794
09:52:32,39	0,525018	3,434000	-0,063998	-0,213034	0,276965	-0,209985	0,030921	-0,086218	0,245079	0,236883	-1,367455	0,022701	-0,557438	-2,755723	-0,811510	-18,329493	6,361449	12,670417	0,030921	-0,086218	0,245079	-6,531226	-3,794754	0,022701	0,030921	-0,086218	0,245079	-6,531226	-3,794754	0,022701
09:52:32,44	0,525018	3,434000	-0,063998	-0,213034	0,276965	-0,209985	0,025148	-0,079310	0,244634	-0,131752	-1,722516	0,034534	-0,558462	-2,762471	-0,809136	-18,286477	6,376876	12,663001	0,025148	-0,079310	0,244634	-6,357608	-3,696595	0,034534	0,025148	-0,079310	0,244634	-6,357608	-3,696595	0,034534
09:52:32,49	0,525018	3,434000	-0,063998	-0,213034	0,276965	-0,209985	0,031504	-0,081797	0,247008	0,032425	-1,362446	0,027118	-0,561417	-2,765672	-0,810683	-18,289591	6,357792	12,662377	0,031504	-0,081797	0,247008	-6,388638	-3,835500	0,027118	0,031504	-0,081797	0,247008	-6,388638	-3,835500	0,027118
09:52:32,54	0,525018	3,434000	-0,063998	-0,213034	0,276965	-0,209985	0,035753	-0,080838	0,245461	-0,035500	-1,134648	0,026495	-0,557245	-2,767164	-0,809878	-18,273911	6,365360	12,672159	0,035753	-0,080838	0,245461	-6,381322	-3,941256	0,026495	0,035753	-0,080838	0,245461	-6,381322	-3,941256	0,026495
09:52:32,59	0,525018	3,434000	-0,063998	-0,213034	0,276965	-0,209985	0,034959	-0,085198	0,246266	0,205569	-1,166142	0,036276	-0,553740	-2,759003	-0,810292	-18,265194	6,365253	12,674134	0,034959	-0,085198	0,246266	-6,482445	-3,910419	0,036276	0,034959	-0,085198	0,246266	-6,482445	-3,910419	0,036276
09:52:32,64	0,525018	3,434000	-0,063998	-0,213034	0,276965	-0,209985	0,026139	-0,084152	0,245852	0,155487	-1,617168	0,038252	-0,558533	-2,760470	-0,812284	-18,305671	6,360426	12,635800	0,026139	-0,084152	0,245852	-6,450481	-3,669092	0,038252	0,026139	-0,084152	0,245852	-6,450481	-3,669092	0,038252
09:52:32,69	0,525018	3,434000	-0,063998	-0,213034	0,276965	-0,209985	0,029806	-0,080735	0,243860	-0,046626	-1,459121	-8,222248E-5	-0,562692	-2,759288	-0,811519	-18,334417	6,404855	12,651045	0,029806	-0,080735	0,243860	-6,384346	-3,798910	-8,222248E-5	0,029806	-0,080735	0,243860	-6,384346	-3,798910	-8,222248E-5
09:52:32,74	0,525018	3,434000	-0,063998	-0,213034	0,276965	-0,209985	0,030862	-0,076542	0,244625	-0,240554	-1,451310	0,015163	-0,559046	-2,762916	-0,815348	-18,260204	6,337190	12,655382	0,030862	-0,076542	0,244625	-6,249130	-3,874007	0,015163	0,030862	-0,076542	0,244625	-6,249130	-3,874007	0,015163
09:52:32,79	0,525018	3,434000	-0,063998	-0,213034	0,276965	-0,209985	0,032181	-0,081514	0,240796	-0,003526	-1,284625	0,019499	-0,554810	-2,758894	-0,809887	-18,225122	6,393227	12,674203	0,032181	-0,081514	0,240796	-6,402369	-3,810854	0,019499	0,032181	-0,081514	0,240796	-6,402369	-3,810854	0,019499
09:52:32,84	0,525018	3,434000	-0,063998	-0,213034	0,276965	-0,209985	0,026580	-0,083171	0,246257	0,148729	-1,573502	0,038321	-0,556696	-2,761749	-0,814564	-18,278003	6,391484	12,676787	0,026580	-0,083171	0,246257	-6,380220	-3,660070	0,038321	0,026580	-0,083171	0,246257	-6,380220	-3,660070	0,038321
09:52:32,89	0,525018	3,434000	-0,063998	-0,213034	0,276965	-0,209985	0,029996	-0,082966	0,241580	0,110099	-1,440832	0,040905	-0,556069	-2,759558	-0,812659	-18,262061	6,385439	12,627253	0,029996	-0,082966	0,241580	-6,402727	-3,795501	0,040905	0,029996	-0,082966	0,241580	-6,402727	-3,795501	0,040905
09:52:32,94	0,525018	3,434000	-0,063998	-0,213034	0,276965	-0,209985	0,027784	-0,082413	0,243485	0,084090	-1,539003	-0,008630	-0,562573	-2,760386	-0,811852	-18,259837	6,353021	12,672904	0,027784	-0,082413	0,243485	-6,385341	-3,720066	-0,008630	0,027784	-0,082413	0,243485	-6,385341	-3,720066	-0,008630
09:52:32,99	0,525018	3,434000	-0,063998	-0,213034	0,276965	-0,209985	0,031753	-0,077195	0,244292	-0,214222	-1,314478	0,037022	-0,561950	-2,764105	-0,810295	-18,259672	6,353840	12,652157	0,031753	-0,077195	0,244292	-6,274022	-3,807111	0,037022	0,031753	-0,077195	0,244292	-6,274022	-3,807111	0,037022
09:52:33,04	0,525018	3,434000	-0,063998	-0,213034	0,276965	-0,209985	0,034663	-0,079594	0,245849	-0,088675	-1,163450	0,016275	-0,556746	-2,757210	-0,814206	-18,285493	6,375009	12,667093	0,034663	-0,079594	0,245849	-6,336807	-3,884479	0,016275	0,034663	-0,079594	0,245849	-6,336807	-3,884479	0,016275
09:52:33,09	0,525018	3,434000	-0,063998	-0,213034	0,276965	-0,209985	0,026090	-0,080653	0,241938	-0,028191	-1,642196	0,031211	-0,560323	-2,757931	-0,816539	-18,300123	6,371402	12,677512	0,026090	-0,080653	0,241938	-6,359444	-3,690239	0,031211	0,026090	-0,080653	0,241938	-6,359444	-3,690239	0,031211
09:52:33,14	0,525018	3,434000	-0,063998	-0,213034	0,276965	-0,209985	0,028503	-0,077916	0,239605	-0,180955	-1,527583	0,041630	-0,563268	-2,760585	-0,811861	-18,311884	6,365458	12,693074	0,028503	-0,077916	0,239605	-6,297352	-3,765051	0,041630	0,028503	-0,077916	0,239605	-6,297352	-3,765051	0,041630
09:52:33,19	0,525018	3,434000	-0,063998	-0,213034	0,276965	-0,209985	0,032273	-0,076692	0,244283	-0,255608	-1,338727	0,057192	-0,554916	-2,759431	-0,814956	-18,261764	6,380160	12,672303	0,032273	-0,076692	0,244283	-6,275956	-3,872186	0,057192	0,032273	-0,076692	0,244283	-6,275956	-3,872186	0,057192
09:52:33,24	0,525018	3,434000	-0,063998	-0,213034	0,276965	-0,209985	0,027098	-0,083348	0,241188	0,128292	-1,571786	0,036420	-0,560346	-2,756879	-0,816186	-18,329554	6,423219	12,655186	0,027098	-0,083348	0,241188	-6,414546	-3,698988	0,036420	0,027098	-0,083348	0,241188	-6,414546	-3,698988	0,036420
09:52:33,29	0,525018	3,434000	-0,063998	-0,213034	0,276965	-0,209985	0,027602	-0,077370	0,239958	-0,179190	-1,625808	0,019304	-0,553788	-2,764406	-0,813772	-18,284197	6,336293	12,679554	0,027602	-0,077370	0,239958	-6,252723	-3,792584	0,019304	0,027602	-0,077370	0,239958	-6,252723	-3,792584	0,019304
09:52:33,34	0,525018	3,434000	-0,063998	-0,213034	0,276965	-0,209985	0,030842	-0,086813	0,242372	0,259249	-1,374571	0,043672	-0,556094	-2,758763	-0,816921	-18,258693	6,378827	12,649093	0,030842	-0,086813	0,242372	-6,555566	-3,795707	0,043672	0,030842	-0,086813	0,242372	-6,555566	-3,795707	0,043672
09:52:33,39	0,525018	3,434000	-0,063998	-0,213034	0,276965	-0,209985	0,027109	-0,081994	0,239223	0,058240	-1,567898	0,013211	-0,559699	-2,761853	-0,817282	-18,278185	6,333290	12,685735	0,027109	-0,081994	0,239223	-6,378270	-3,695947	0,013211	0,027109	-0,081994	0,239223	-6,378270	-3,695947	0,013211
09:52:33,44	0,525018	3,434000	-0,063998	-0,213034	0,276965	-0,209985	0,031587	-0,080417	0,238862	-0,072919	-1,329166	0,049852	-0,557782	-2,763727	-0,814554	-18,247341	6,406571	12,661933	0,031587	-0,080417	0,238862	-6,385675	-3,808721	0,049852	0,031587	-0,080417	0,238862	-6,385675	-3,808721	0,049852
09:52:33,49	0,525018	3,434000	-0,063998	-0,213034	0,276965	-0,209985	0,032252	-0,083014	0,241590	0,141009	-1,304513	0,026050	-0,560399	-2,760439	-0,816966	-18,351256	6,387716	12,644519	0,032252	-0,083014	0,241590	-6,375610	-3,836272	0,026050	0,032252	-0,083014	0,241590	-6,375610	-3,836272	0,026050
09:52:33,54	0,525018	3,434000	-0,063998	-0,213034	0,276965	-0,209985	0,030713	-0,079104	0,239178	-0,130611	-1,465102	0,008636	-0,555579	-2,762927	-0,814953	-18,282955	6,314898	12,669795	0,030713	-0,079104	0,239178	-6,340276	-3,876057	0,008636	0,030713	-0,079104	0,239178	-6,340276	-3,876057	0,008636
09:52:33,59	0,525018	3,434000	-0,063998	-0,213034	0,276965	-0,209985	0,030458	-0,084522	0,241191	0,122219	-1,382814	0,033912	-0,554966	-2,758241	-0,817699	-18,267559	6,347560	12,653774	0,030458	-0,084522	0,241191	-6,512767	-3,773734	0,033912	0,030458	-0,084522	0,241191	-6,512767	-3,773734	0,033912
09:52:33,64	0,525018	3,434000	-0,063998	-0,213034	0,276965	-0,209985	0,026092	-0,082710	0,238445	0,063952	-1,612811	0,017892	-0,553151	-2,761740	-0,816894	-18,261009	6,365811	12,663286	0,026092	-0,082710	0,238445	-6,428751	-3,661048	0,017892	0,026092	-0,082710	0,238445	-6,428751	-3,661048	0,017892
09:52:33,69	0,525018	3,434000	-0,063998	-0,213034	0,276965	-0,209985	0,028215	-0,086032	0,239250	0,255779	-1,505892	0,027404	-0,560898	-2,758152	-0,817699	-18,295593	6,383762	12,683280	0,028215	-0,086032	0,239250	-6,497704	-3,720750	0,027404	0,028215	-0,086032	0,239250	-6,497704	-3,720750	0,027404
09:52:33,74	0,525018	3,434000	-0,063998	-0,213034	0,276965	-0,209985	0,028981	-0,077528	0,238445	-0,188152	-1,504954	0,047398	-0,557879	-2,763956	-0,818837	-18,265287	6,351344	12,662903	0,028981	-0,077528	0,238445	-6,274106	-3,779990	0,047398	0,028981	-0,077528	0,238445	-6,274106	-3,779990	0,047398
09:52:33,79	0,525018	3,434000	-0,063998	-0,213034	0,276965	-0,209985	0,032498	-0,083045	0,237308	0,085817	-1,279610	0,027021	-0,559154	-2,761056	-0,817692	-18,314585	6,385738	12,683406	0,032498	-0,083045	0,237308	-6,433232	-3,830740	0,027021	0,032498	-0,083045	0,237308	-6,433232	-3,830740	0,027021
09:52:33,84	0,525018	3,434000	-0,063998	-0,213034	0,276965	-0,209985	0,030624	-0,080491	0,238452	-0,041870	-1,436975	0,047523	-0,556266	-2,759381	-0,818487	-18,329622	6,365919	12,674466	0,030624	-0,080491	0,238452	-6,360405	-3,840955	0,047523	0,030624	-0,080491	0,238452	-6,360405	-3,840955	0,047523
09:52:33,89	0,525018	3,434000	-0,063998	-0,213034	0,276965	-0,209985	0,027729	-0,082154	0,237658	0,019943	-1,590623	0,038584	-0,561465	-2,763495	-0,816121	-18,291305	6,351066	12,680339	0,027729	-0,082154	0,237658	-6,429167	-3,767353	0,038584	0,027729	-0,082154	0,237658	-6,429167	-3,767353	0,038584
09:52:33,94	0,525018	3,434000	-0,063998	-0,213034	0,276965	-0,209985	0,033892	-0,079708	0,240023	-0,100948	-1,229548	0,044456	-0,553145	-2,755579	-0,819230	-18,238811	6,375148	12,680229	0,033892	-0,079708	0,240023	-6,358056	-3,890057	0,044456	0,033892	-0,079708	0,240023	-6,358056	-3,890057	0,044456
09:52:33,99	0,525018	3,434000	-0,063998	-0,213034	0,276965	-0,209985	0,022876	-0,082956	0,236914	0,115025	-1,768942	0,044347	-0,559722	-2,759667	-0,818484	-18,290979	6,352555	12,658464	0,022876	-0,082956	0,236914	-6,397012	-3,564723	0,044347	0,022876	-0,082956	0,236914	-6,397012	-3,564723	0,044347
09:52:34,04	0,525018	3,434000	-0,063998	-0,213034	0,276965	-0,209985	0,029705	-0,079304	0,237660	-0,120514	-1,447733	0,022582	-0,557981	-2,756220	-0,819656	-18,304033	6,393085	12,675957	0,029705	-0,079304	0,237660	-6,345892	-3,779564	0,022582	0,029705	-0,079304	0,237660	-6,345892	-3,779564	0,022582
09:52:34,09	0,525018	3,434000	-0,063998	-0,213034	0,276965	-0,209985	0,025850	-0,079089	0,236488	-0,103150	-1,679779	0,040075	-0,561529	-2,760837	-0,816938	-18,313122	6,344379	12,657003	0,025850	-0,079089	0,236488	-6,311607	-3,708969	0,040075	0,025850	-0,079089	0,236488	-6,311607	-3,708969	0,040075
09:52:34,14	0,525018	3,434000	-0,063998	-0,213034	0,276965	-0,209985	0,031622	-0,078324	0,239206	-0,189627	-1,363114	0,021121	-0,552097	-2,756281	-0,820031	-18,292975	6,353683	12,675818	0,031622	-0,078324	0,239206	-6,338073	-3,845465	0,021121	0,031622	-0,078324	0,239206	-6,338073	-3,845465	0,021121
09:52:34,19	0,525018	3,434000	-0,063998	-0,213034	0,276965	-0,209985	0,022960	-0,084214	0,236113	0,134801	-1,800746	0,039935	-0,558541	-2,764328	-0,818471	-18,300900	6,347530	12,653065	0,022960	-0,084214	0,236113	-6,476036	-3,603124	0,039935	0,022960	-0,084214	0,236113	-6,476036	-3,603124	0,039935
