# Supplementary material for: Characterization of interfragmentary motion associated with common osteosynthesis devices for rat fracture healing studies
Source: PLoS One. 2017 Apr 28;12(4):e0176735. doi: 10.1371/journal.pone.0176735 (PMC5409164; doi:10.1371/journal.pone.0176735)
Supplement: S1 Dataset — (ZIP) [file pone.0176735.s001.zip › S1_Dataset/RatFix/Specimen05/Plate_05VV(redo).txt]

%Tester: Sukopp Matthias
%Projekt: 
%Zeit: 12.03.2015 15:19:19
%Dateipfad: D:\Messungen\Fixator\Measurements\Fixator_20150312.txt
%Kommentar: Plate_05VV
%VI Version: D:\LVProjekte\Fixator\HauptVI\Fixator_v0.12.vi
%Virtueller Drehpunkt: 	0,0000	0,0000	0,0000
%Sensor zu Hexapod (Mitte): 	0,000000	0,000000	-26,500000
%Sensor zu Hexapod Trans (Mitte): 	-0,500000	-0,866025	0,000000	-0,866025	0,500000	0,000000	0,000000	0,000000	1,000000
%Hexapod zu Labor (Mitte): 	0,327892	3,381940	-0,154993
%Hexapod zu Labor Trans (Mitte): 	0,999775	0,020015	0,006988	-0,020035	0,999795	0,002880	-0,006929	-0,003019	0,999971
%Labor zu CR (Mitte): 	0,000000	0,000000	78,500000
%Labor zu CR Trans (Mitte): 	1,000000	0,000000	0,000000	0,000000	1,000000	0,000000	0,000000	0,000000	1,000000
%Zentrum Sensormasse: 	0,000000	0,000000	2,000000
%Sensormasse: 	200,000000E-3
--------------------------------------------------
Time	X	Y	Z	U	V	W	Exp_ Fx	Exp_ Fy	Exp_ Fz	Exp_ Mx	Exp_ My	Exp_ Mz	Sen_ Fx	Sen_ Fy	Sen_ Fz	Sen_ Mx	Sen_ My	Sen_ Mz	Hex_ Fx	Hex_ Fy	Hex_ Fz	Hex_ Mx	Hex_ My	Hex_ Mz	Lab_ Fx	Lab_ Fy	Lab_ Fz	Lab_ Mx	Lab_ My	Lab_ Mz	Laser
15:19:19,47	0,327892	3,381940	-0,154993	-0,172994	0,397000	-1,148036	0,178355	0,054901	0,124995	0,643524	0,948767	0,907224	-0,776200	-3,084987	-1,130202	-21,361711	16,694759	13,447860	0,178355	0,054901	0,124995	4,953284	-13,052087	0,907224	0,178355	0,054901	0,124995	4,953284	-13,052087	0,907224
15:19:19,52	0,327892	3,381940	-0,154993	-0,172994	0,397000	-1,148036	0,178355	0,054901	0,124995	0,643524	0,948767	0,907224	-0,779711	-3,084564	-1,130012	-21,387872	16,685640	13,429874	0,178355	0,054901	0,124995	4,953284	-13,052087	0,907224	0,178355	0,054901	0,124995	4,953284	-13,052087	0,907224
15:19:19,57	0,327892	3,381940	-0,154993	-0,172994	0,397000	-1,148036	0,179744	0,058153	0,125185	0,453472	1,002883	0,889237	-0,777910	-3,082670	-1,132711	-21,362556	16,693775	13,451489	0,179744	0,058153	0,125185	5,018470	-13,106983	0,889237	0,179744	0,058153	0,125185	5,018470	-13,106983	0,889237
15:19:19,62	0,327892	3,381940	-0,154993	-0,172994	0,397000	-1,148036	0,177203	0,057541	0,122486	0,505001	0,888653	0,910852	-0,777306	-3,082399	-1,129595	-21,361228	16,697701	13,459540	0,177203	0,057541	0,122486	5,021954	-13,021814	0,910852	0,177203	0,057541	0,122486	5,021954	-13,021814	0,910852
15:19:19,67	0,327892	3,381940	-0,154993	-0,172994	0,397000	-1,148036	0,176667	0,057153	0,125602	0,529221	0,859926	0,918903	-0,779007	-3,082331	-1,129209	-21,326643	16,679639	13,438706	0,176667	0,057153	0,125602	5,015746	-13,008401	0,918903	0,176667	0,057153	0,125602	5,015746	-13,008401	0,918903
15:19:19,72	0,327892	3,381940	-0,154993	-0,172994	0,397000	-1,148036	0,177458	0,058659	0,125989	0,452551	0,940079	0,898070	-0,778627	-3,084056	-1,132340	-21,408198	16,641388	13,449724	0,177458	0,058659	0,125989	5,057309	-12,990400	0,898070	0,177458	0,058659	0,125989	5,057309	-12,990400	0,898070
15:19:19,77	0,327892	3,381940	-0,154993	-0,172994	0,397000	-1,148036	0,178762	0,057468	0,122858	0,440602	0,956387	0,909088	-0,778500	-3,085296	-1,129228	-21,374140	16,677160	13,424239	0,178762	0,057468	0,122858	4,951833	-13,076461	0,909088	0,178762	0,057468	0,122858	4,951833	-13,076461	0,909088
15:19:19,82	0,327892	3,381940	-0,154993	-0,172994	0,397000	-1,148036	0,179773	0,056739	0,125969	0,526535	1,020547	0,883602	-0,780282	-3,083834	-1,128456	-21,372954	16,662328	13,428036	0,179773	0,056739	0,125969	4,980515	-13,091633	0,883602	0,179773	0,056739	0,125969	4,980515	-13,091633	0,883602
15:19:19,87	0,327892	3,381940	-0,154993	-0,172994	0,397000	-1,148036	0,179397	0,059013	0,126741	0,396009	1,009463	0,887399	-0,779152	-3,084597	-1,128455	-21,416614	16,725248	13,449962	0,179397	0,059013	0,126741	5,028536	-13,073238	0,887399	0,179397	0,059013	0,126741	5,028536	-13,073238	0,887399
15:19:19,92	0,327892	3,381940	-0,154993	-0,172994	0,397000	-1,148036	0,179493	0,057652	0,126743	0,499437	0,945167	0,909326	-0,777901	-3,080789	-1,130797	-21,359426	16,690427	13,421395	0,179493	0,057652	0,126743	5,025133	-13,145043	0,909326	0,179493	0,057652	0,126743	5,025133	-13,145043	0,909326
15:19:19,97	0,327892	3,381940	-0,154993	-0,172994	0,397000	-1,148036	0,175570	0,058473	0,124400	0,455183	0,808097	0,880758	-0,776687	-3,080154	-1,126505	-21,350801	16,701464	13,438733	0,175570	0,058473	0,124400	5,045327	-12,974143	0,880758	0,175570	0,058473	0,124400	5,045327	-12,974143	0,880758
15:19:20,02	0,327892	3,381940	-0,154993	-0,172994	0,397000	-1,148036	0,174412	0,057739	0,128692	0,507226	0,749855	0,898096	-0,778533	-3,084387	-1,129614	-21,392915	16,703086	13,445007	0,174412	0,057739	0,128692	5,039745	-12,941516	0,898096	0,174412	0,057739	0,128692	5,039745	-12,941516	0,898096
15:19:20,07	0,327892	3,381940	-0,154993	-0,172994	0,397000	-1,148036	0,179002	0,057221	0,125584	0,514490	0,951246	0,904370	-0,775546	-3,083748	-1,128067	-21,361284	16,654143	13,413713	0,179002	0,057221	0,125584	5,006376	-13,100430	0,904370	0,179002	0,057221	0,125584	5,006376	-13,100430	0,904370
15:19:20,12	0,327892	3,381940	-0,154993	-0,172994	0,397000	-1,148036	0,176955	0,054954	0,127131	0,605819	0,896643	0,873076	-0,779170	-3,084872	-1,130393	-21,406354	16,679802	13,449536	0,176955	0,054954	0,127131	4,919723	-12,994309	0,873076	0,176955	0,054954	0,127131	4,919723	-12,994309	0,873076
15:19:20,17	0,327892	3,381940	-0,154993	-0,172994	0,397000	-1,148036	0,179740	0,057531	0,124805	0,471509	0,989620	0,908900	-0,779731	-3,083284	-1,130000	-21,387723	16,675878	13,453964	0,179740	0,057531	0,124805	4,987695	-13,119981	0,908900	0,179740	0,057531	0,124805	4,987695	-13,119981	0,908900
15:19:20,22	0,327892	3,381940	-0,154993	-0,172994	0,397000	-1,148036	0,178645	0,058810	0,125198	0,410895	0,950795	0,913327	-0,777925	-3,082330	-1,127698	-21,377514	16,677613	13,409361	0,178645	0,058810	0,125198	5,027518	-13,072876	0,913327	0,178645	0,058810	0,125198	5,027518	-13,072876	0,913327
15:19:20,27	0,327892	3,381940	-0,154993	-0,172994	0,397000	-1,148036	0,176917	0,057723	0,127499	0,474050	0,868870	0,868725	-0,778417	-3,084995	-1,128794	-21,344800	16,719376	13,468691	0,176917	0,057723	0,127499	5,005307	-13,019088	0,868725	0,176917	0,057723	0,127499	5,005307	-13,019088	0,868725
15:19:20,32	0,327892	3,381940	-0,154993	-0,172994	0,397000	-1,148036	0,179470	0,056817	0,126404	0,573668	1,009117	0,928054	-0,779122	-3,082684	-1,132756	-21,385144	16,698997	13,408098	0,179470	0,056817	0,126404	5,033832	-13,079314	0,928054	0,179470	0,056817	0,126404	5,033832	-13,079314	0,928054
15:19:20,37	0,327892	3,381940	-0,154993	-0,172994	0,397000	-1,148036	0,177822	0,058583	0,122441	0,444055	0,898627	0,867461	-0,778981	-3,084974	-1,129817	-21,403770	16,654597	13,437064	0,177822	0,058583	0,122441	5,042790	-13,060369	0,867461	0,177822	0,058583	0,122441	5,042790	-13,060369	0,867461
15:19:20,42	0,327892	3,381940	-0,154993	-0,172994	0,397000	-1,148036	0,179734	0,057316	0,125380	0,462152	1,004152	0,896428	-0,777316	-3,082662	-1,128052	-21,362136	16,671786	13,443204	0,179734	0,057316	0,125380	4,961462	-13,104985	0,896428	0,179734	0,057316	0,125380	4,961462	-13,104985	0,896428
15:19:20,47	0,327892	3,381940	-0,154993	-0,172994	0,397000	-1,148036	0,176899	0,057030	0,127146	0,512745	0,884190	0,902567	-0,778513	-3,080900	-1,131943	-21,371558	16,712566	13,456719	0,176899	0,057030	0,127146	4,989577	-13,002394	0,902567	0,176899	0,057030	0,127146	4,989577	-13,002394	0,902567
15:19:20,52	0,327892	3,381940	-0,154993	-0,172994	0,397000	-1,148036	0,175972	0,058947	0,123255	0,443628	0,807422	0,916083	-0,773818	-3,080521	-1,126521	-21,380762	16,678543	13,429067	0,175972	0,058947	0,123255	5,071002	-13,006370	0,916083	0,175972	0,058947	0,123255	5,071002	-13,006370	0,916083
15:19:20,57	0,327892	3,381940	-0,154993	-0,172994	0,397000	-1,148036	0,173296	0,055071	0,128677	0,611135	0,677333	0,888430	-0,777122	-3,085286	-1,128307	-21,356011	16,707796	13,471954	0,173296	0,055071	0,128677	4,934210	-12,926427	0,888430	0,173296	0,055071	0,128677	4,934210	-12,926427	0,888430
15:19:20,62	0,327892	3,381940	-0,154993	-0,172994	0,397000	-1,148036	0,179074	0,055550	0,126890	0,623935	0,984602	0,931317	-0,780195	-3,083689	-1,127277	-21,344066	16,691527	13,427994	0,179074	0,055550	0,126890	4,984615	-13,072737	0,931317	0,179074	0,055550	0,126890	4,984615	-13,072737	0,931317
15:19:20,67	0,327892	3,381940	-0,154993	-0,172994	0,397000	-1,148036	0,179228	0,059009	0,127920	0,435942	1,011095	0,887357	-0,775043	-3,085151	-1,128839	-21,407638	16,674324	13,439410	0,179228	0,059009	0,127920	5,068165	-13,058342	0,887357	0,179228	0,059009	0,127920	5,068165	-13,058342	0,887357
15:19:20,72	0,327892	3,381940	-0,154993	-0,172994	0,397000	-1,148036	0,177919	0,053817	0,126358	0,659273	0,896539	0,898774	-0,778500	-3,080882	-1,127669	-21,353825	16,651029	13,442280	0,177919	0,053817	0,126358	4,883877	-13,070089	0,898774	0,177919	0,053817	0,126358	4,883877	-13,070089	0,898774
15:19:20,77	0,327892	3,381940	-0,154993	-0,172994	0,397000	-1,148036	0,175950	0,058945	0,127528	0,399314	0,852404	0,901644	-0,777937	-3,085051	-1,127672	-21,384272	16,668079	13,432929	0,175950	0,058945	0,127528	5,026519	-12,959662	0,901644	0,175950	0,058945	0,127528	5,026519	-12,959662	0,901644
15:19:20,82	0,327892	3,381940	-0,154993	-0,172994	0,397000	-1,148036	0,179279	0,056373	0,127526	0,532590	0,990610	0,892293	-0,777344	-3,086525	-1,126497	-21,396817	16,694762	13,442772	0,179279	0,056373	0,127526	4,957909	-13,082767	0,892293	0,179279	0,056373	0,127526	4,957909	-13,082767	0,892293
15:19:20,89	0,327892	3,381940	-0,154993	-0,172994	0,397000	-1,148036	0,181426	0,059230	0,125193	0,407860	1,072889	0,903995	-0,776778	-3,081566	-1,127702	-21,391125	16,682031	13,414802	0,181426	0,059230	0,125193	5,057392	-13,169051	0,903995	0,181426	0,059230	0,125193	5,057392	-13,169051	0,903995
15:19:20,94	0,327892	3,381940	-0,154993	-0,172994	0,397000	-1,148036	0,181426	0,059230	0,125193	0,407860	1,072889	0,903995	-0,782383	-3,086906	-1,128359	-21,405447	16,682314	13,434189	0,181426	0,059230	0,125193	5,057392	-13,169051	0,903995	0,181426	0,059230	0,125193	5,057392	-13,169051	0,903995
15:19:20,99	0,327892	3,381940	-0,154993	-0,172994	0,397000	-1,148036	0,183108	0,059296	0,126839	0,382364	1,164271	0,893552	-0,781451	-3,087525	-1,128063	-21,395682	16,710002	13,428808	0,183108	0,059296	0,126839	5,037093	-13,209697	0,893552	0,183108	0,059296	0,126839	5,037093	-13,209697	0,893552
15:19:21,04	0,327892	3,381940	-0,154993	-0,172994	0,397000	-1,148036	0,415044	0,001404	-2,107150	0,268214	6,593639	1,102880	-0,848215	-3,316714	-3,362348	-28,710571	17,292052	13,643516	0,415044	0,001404	-2,107150	0,378453	-25,987282	1,102880	0,415044	0,001404	-2,107150	0,378453	-25,987282	1,102880
15:19:21,09	0,327892	3,381940	-0,154993	-0,172994	0,397000	-1,148036	0,415044	0,001404	-2,107150	0,268214	6,593639	1,102880	-0,767192	-3,170917	-3,652309	-20,723154	12,537868	13,569120	0,415044	0,001404	-2,107150	0,378453	-25,987282	1,102880	0,415044	0,001404	-2,107150	0,378453	-25,987282	1,102880
15:19:21,14	0,327892	3,381940	-0,154993	-0,172994	0,397000	-1,148036	0,248268	0,004135	-2,397111	0,002685	7,215704	1,028483	-0,709543	-3,046841	-0,156941	-22,183580	14,810240	13,518256	0,248268	0,004135	-2,397111	0,327282	-12,273335	1,028483	0,248268	0,004135	-2,397111	0,327282	-12,273335	1,028483
15:19:21,19	0,327938	3,381932	-0,154992	-0,173020	0,347025	-1,148019	0,111991	0,016247	1,098256	0,610585	-2,271659	0,977620	-0,723880	-3,079597	0,390866	-25,332950	16,337031	13,508384	0,111991	0,016247	1,098256	1,885964	-11,062941	0,977620	0,111991	0,016247	1,098256	1,885964	-11,062941	0,977620
15:19:21,24	0,327938	3,381932	-0,154992	-0,173020	0,347025	-1,148019	0,147528	0,012286	1,646064	0,564121	-3,914574	0,967748	-0,726339	-3,082859	0,375696	-25,371376	16,366839	13,503521	0,147528	0,012286	1,646064	1,528547	-15,495495	0,967748	0,147528	0,012286	1,646064	1,528547	-15,495495	0,967748
15:19:21,29	0,327938	3,381932	-0,154992	-0,173020	0,347025	-1,148019	0,151582	0,012784	1,630893	0,544789	-3,751952	0,962884	-0,724105	-3,085416	0,369835	-25,417166	16,336768	13,472685	0,151582	0,012784	1,630893	1,548365	-15,651106	0,962884	0,151582	0,012784	1,630893	1,548365	-15,651106	0,962884
15:19:21,34	0,327938	3,381932	-0,154992	-0,173020	0,347025	-1,148019	0,152679	0,009571	1,625032	0,662947	-3,719509	0,932049	-0,723634	-3,084115	0,367487	-25,468222	16,353499	13,489984	0,152679	0,009571	1,625032	1,414274	-15,704806	0,932049	0,152679	0,009571	1,625032	1,414274	-15,704806	0,932049
15:19:21,39	0,327938	3,381932	-0,154992	-0,173020	0,347025	-1,148019	0,151317	0,009814	1,622685	0,639280	-3,842935	0,949348	-0,725467	-3,086573	0,364768	-25,490720	16,329076	13,495252	0,151317	0,009814	1,622685	1,409670	-15,721283	0,949348	0,151317	0,009814	1,622685	1,409670	-15,721283	0,949348
15:19:21,44	0,327938	3,381932	-0,154992	-0,173020	0,347025	-1,148019	0,154362	0,010172	1,619966	0,588283	-3,691841	0,954615	-0,726720	-3,083709	0,359711	-25,506306	16,330862	13,518135	0,154362	0,010172	1,619966	1,386747	-15,809262	0,954615	0,154362	0,010172	1,619966	1,386747	-15,809262	0,954615
15:19:21,49	0,327938	3,381932	-0,154992	-0,173020	0,347025	-1,148019	0,152508	0,012689	1,614908	0,451119	-3,802653	0,977499	-0,724388	-3,083286	0,350744	-25,504828	16,332939	13,480502	0,152508	0,012689	1,614908	1,447219	-15,774515	0,977499	0,152508	0,012689	1,614908	1,447219	-15,774515	0,977499
15:19:21,54	0,327938	3,381932	-0,154992	-0,173020	0,347025	-1,148019	0,150976	0,010881	1,605941	0,547665	-3,882076	0,939866	-0,860058	-3,323456	-2,009386	-33,142888	19,990517	13,589970	0,150976	0,010881	1,605941	1,401849	-15,733675	0,939866	0,150976	0,010881	1,605941	1,401849	-15,733675	0,939866
15:19:21,59	0,327938	3,381932	-0,154992	-0,173020	0,347025	-1,148019	0,426804	0,008290	-0,754189	0,030963	2,017462	1,049333	-0,740322	-3,150034	-2,255124	-23,664438	13,900082	13,595158	0,426804	0,008290	-0,754189	0,681690	-31,486668	1,049333	0,426804	0,008290	-0,754189	0,681690	-31,486668	1,049333
15:19:21,64	0,327938	3,381932	-0,154992	-0,173020	0,347025	-1,148019	0,216749	-0,008694	-0,999927	0,378844	2,348366	1,054522	-0,717735	-3,015247	1,037224	-23,882764	17,293848	13,412764	0,216749	-0,008694	-0,999927	-0,303608	-14,666405	1,054522	0,216749	-0,008694	-0,999927	-0,303608	-14,666405	1,054522
15:19:21,69	0,328018	3,381948	-0,155003	-0,173009	0,297013	-1,148018	0,088726	0,039139	2,292421	0,721484	-6,194783	0,872128	-0,736984	-3,051835	1,680534	-27,490842	19,302835	13,385326	0,088726	0,039139	2,292421	3,793873	-13,159756	0,872128	0,088726	0,039139	2,292421	3,793873	-13,159756	0,872128
15:19:21,74	0,328018	3,381948	-0,155003	-0,173009	0,297013	-1,148018	0,130037	0,037515	2,935731	0,741697	-8,175799	0,844689	-0,734062	-3,052515	1,667330	-27,466162	19,266582	13,377814	0,130037	0,037515	2,935731	3,686645	-18,383672	0,844689	0,130037	0,037515	2,935731	3,686645	-18,383672	0,844689
15:19:21,79	0,328018	3,381948	-0,155003	-0,173009	0,297013	-1,148018	0,129164	0,034644	2,922528	0,871929	-8,181659	0,837177	-0,733478	-3,053391	1,659996	-27,442225	19,241156	13,424793	0,129164	0,034644	2,922528	3,591510	-18,321057	0,837177	0,129164	0,034644	2,922528	3,591510	-18,321057	0,837177
15:19:21,84	0,328018	3,381948	-0,155003	-0,173009	0,297013	-1,148018	0,129632	0,033701	2,915194	0,910950	-8,123920	0,884157	-0,736953	-3,050057	1,657235	-27,409942	19,253411	13,377977	0,129632	0,033701	2,915194	3,556451	-18,299995	0,884157	0,129632	0,033701	2,915194	3,556451	-18,299995	0,884157
15:19:21,89	0,328018	3,381948	-0,155003	-0,173009	0,297013	-1,148018	0,128481	0,038377	2,912433	0,694547	-8,161924	0,837340	-0,732931	-3,052380	1,654919	-27,443330	19,215575	13,398249	0,128481	0,038377	2,912433	3,707122	-18,247672	0,837340	0,128481	0,038377	2,912433	3,707122	-18,247672	0,837340
15:19:21,94	0,328018	3,381948	-0,155003	-0,173009	0,297013	-1,148018	0,128482	0,033732	2,910116	0,886625	-8,171860	0,857612	-0,735223	-3,052814	1,650677	-27,411659	19,239055	13,425022	0,128482	0,033732	2,910116	3,534570	-18,257700	0,857612	0,128482	0,033732	2,910116	3,534570	-18,257700	0,857612
15:19:21,99	0,328018	3,381948	-0,155003	-0,173009	0,297013	-1,148018	0,130004	0,035501	2,905874	0,830802	-8,077040	0,884385	-0,735250	-3,051957	1,646766	-27,419261	19,245355	13,403578	0,130004	0,035501	2,905874	3,617621	-18,282338	0,884385	0,130004	0,035501	2,905874	3,617621	-18,282338	0,884385
15:19:22,04	0,328018	3,381948	-0,155003	-0,173009	0,297013	-1,148018	0,129275	0,035953	2,901963	0,808967	-8,124665	0,862941	-0,734623	-3,049374	1,645595	-27,402044	19,271712	13,400604	0,129275	0,035953	2,901963	3,631246	-18,272763	0,862941	0,129275	0,035953	2,901963	3,631246	-18,272763	0,862941
15:19:22,09	0,328018	3,381948	-0,155003	-0,173009	0,297013	-1,148018	0,126724	0,036701	2,900792	0,801480	-8,255569	0,859968	-0,732337	-3,056421	1,643682	-27,422614	19,196650	13,408615	0,126724	0,036701	2,900792	3,682516	-18,203437	0,859968	0,126724	0,036701	2,900792	3,682516	-18,203437	0,859968
15:19:22,14	0,328018	3,381948	-0,155003	-0,173009	0,297013	-1,148018	0,131685	0,031198	2,898880	1,012368	-7,977895	0,867978	-0,735269	-3,051255	1,640521	-27,410462	19,222383	13,367892	0,131685	0,031198	2,898880	3,461384	-18,315180	0,867978	0,131685	0,031198	2,898880	3,461384	-18,315180	0,867978
15:19:22,19	0,328018	3,381948	-0,155003	-0,173009	0,297013	-1,148018	0,128676	0,036320	2,895718	0,774364	-8,136696	0,827255	-0,733515	-3,051060	1,639780	-27,398264	19,188539	13,406226	0,128676	0,036320	2,895718	3,625489	-18,237789	0,827255	0,128676	0,036320	2,895718	3,625489	-18,237789	0,827255
15:19:22,24	0,328018	3,381948	-0,155003	-0,173009	0,297013	-1,148018	0,127631	0,034899	2,894977	0,825068	-8,163573	0,865590	-0,737722	-3,052475	1,640125	-27,461483	19,239549	13,387982	0,127631	0,034899	2,894977	3,564610	-18,182598	0,865590	0,127631	0,034899	2,894977	3,564610	-18,182598	0,865590
15:19:22,29	0,328018	3,381948	-0,155003	-0,173009	0,297013	-1,148018	0,130960	0,037834	2,895323	0,685012	-8,070721	0,847345	-0,734187	-3,053252	1,640921	-27,453633	19,210802	13,396682	0,128610	0,033740	2,891468	3,522502	-18,242482	0,863345	0,128610	0,033740	2,891468	3,522502	-18,242482	0,863345
15:19:22,34	0,328018	3,381948	-0,155003	-0,173009	0,297013	-1,148018	0,128610	0,033740	2,891468	0,873888	-8,146593	0,863345	-0,735946	-3,052189	1,638199	-27,443227	19,215349	13,398231	0,128610	0,033740	2,891468	3,522502	-18,242482	0,863345	0,128610	0,033740	2,891468	3,522502	-18,242482	0,863345
15:19:22,39	0,328018	3,381948	-0,155003	-0,173009	0,297013	-1,148018	0,129824	0,036439	2,893397	0,745720	-8,101864	0,857594	-0,734074	-3,053783	1,636684	-27,393979	19,213954	13,408379	0,129824	0,036439	2,893397	3,606159	-18,293066	0,857594	0,129824	0,036439	2,893397	3,606159	-18,293066	0,857594
15:19:22,44	0,328018	3,381948	-0,155003	-0,173009	0,297013	-1,148018	0,130268	0,034021	2,891882	0,894861	-8,035417	0,867743	-0,734100	-3,053273	1,636285	-27,397174	19,191197	13,398307	0,130268	0,034021	2,891882	3,565504	-18,261491	0,867743	0,130268	0,034021	2,891882	3,565504	-18,261491	0,867743
15:19:22,49	0,328018	3,381948	-0,155003	-0,173009	0,297013	-1,148018	0,129840	0,034298	2,891482	0,859141	-8,049080	0,857671	-0,735341	-3,050964	1,635117	-27,426648	19,225571	13,429621	0,129840	0,034298	2,891482	3,551544	-18,241527	0,857671	0,129840	0,034298	2,891482	3,551544	-18,241527	0,857671
15:19:22,54	0,328018	3,381948	-0,155003	-0,173009	0,297013	-1,148018	0,128460	0,036528	2,890314	0,758213	-8,163532	0,888984	-0,734754	-3,053347	1,633930	-27,431736	19,213241	13,390987	0,128460	0,036528	2,890314	3,625671	-18,247680	0,888984	0,128460	0,036528	2,890314	3,625671	-18,247680	0,888984
15:19:22,59	0,328018	3,381948	-0,155003	-0,173009	0,297013	-1,148018	0,130231	0,034827	2,889128	0,833436	-8,069696	0,850350	-0,732726	-3,052749	1,635893	-27,370626	19,179495	13,378832	0,130231	0,034827	2,889128	3,567376	-18,292846	0,850350	0,130231	0,034827	2,889128	3,567376	-18,292846	0,850350
15:19:22,64	0,328018	3,381948	-0,155003	-0,173009	0,297013	-1,148018	0,128699	0,033370	2,891091	0,910525	-8,079569	0,838196	-0,731795	-3,052646	1,633942	-27,405653	19,161062	13,389655	0,128699	0,033370	2,891091	3,530097	-18,182449	0,838196	0,128699	0,033370	2,891091	3,530097	-18,182449	0,838196
15:19:22,69	0,328018	3,381948	-0,155003	-0,173009	0,297013	-1,148018	0,128145	0,032616	2,889140	0,916288	-8,129510	0,849019	-0,732893	-3,051854	1,634720	-27,379436	19,192241	13,380149	0,128145	0,032616	2,889140	3,476624	-18,188879	0,849019	0,128145	0,032616	2,889140	3,476624	-18,188879	0,849019
15:19:22,74	0,328018	3,381948	-0,155003	-0,173009	0,297013	-1,148018	0,128007	0,033962	2,889917	0,886375	-8,129547	0,839513	-0,735247	-3,052485	1,633184	-27,376762	19,199598	13,405017	0,128007	0,033962	2,889917	3,552419	-18,178118	0,839513	0,128007	0,033962	2,889917	3,552419	-18,178118	0,839513
15:19:22,79	0,328018	3,381948	-0,155003	-0,173009	0,297013	-1,148018	0,129731	0,035686	2,888382	0,804455	-8,041295	0,864380	-0,735301	-3,052730	1,634342	-27,394646	19,170460	13,403517	0,129731	0,035686	2,888382	3,605803	-18,225150	0,864380	0,129731	0,035686	2,888382	3,605803	-18,225150	0,864380
15:19:22,84	0,328018	3,381948	-0,155003	-0,173009	0,297013	-1,148018	0,129970	0,035610	2,889540	0,774241	-8,029769	0,862881	-0,734756	-3,050800	1,632376	-27,414407	19,190355	13,396244	0,129970	0,035610	2,889540	3,569608	-18,232410	0,862881	0,129970	0,035610	2,889540	3,569608	-18,232410	0,862881
15:19:22,90	0,328018	3,381948	-0,155003	-0,173009	0,297013	-1,148018	0,131410	0,030701	2,886061	1,029764	-7,961853	0,865238	-0,737131	-3,057707	1,630469	-27,452034	19,243495	13,431974	0,131410	0,030701	2,886061	3,439819	-18,277538	0,865238	0,131410	0,030701	2,886061	3,439819	-18,277538	0,865238
15:19:22,95	0,328018	3,381948	-0,155003	-0,173009	0,297013	-1,148018	0,131410	0,030701	2,886061	1,029764	-7,961853	0,865238	-0,739419	-3,053856	1,630057	-27,411612	19,240796	13,402828	0,131410	0,030701	2,886061	3,439819	-18,277538	0,865238	0,131410	0,030701	2,886061	3,439819	-18,277538	0,865238
15:19:23,00	0,328018	3,381948	-0,155003	-0,173009	0,297013	-1,148018	0,133004	0,038613	2,885254	0,670493	-7,921858	0,862192	-0,732666	-3,056791	1,622607	-27,544380	19,205819	13,369576	0,132169	0,031297	2,877805	3,411079	-18,438038	0,828939	0,132169	0,031297	2,877805	3,411079	-18,438038	0,828939
15:19:23,05	0,328018	3,381948	-0,155003	-0,173009	0,297013	-1,148018	0,132169	0,031297	2,877805	0,954250	-8,062774	0,828939	-0,874842	-3,360026	-0,901528	-38,312810	22,776993	13,534777	0,132169	0,031297	2,877805	3,411079	-18,438038	0,828939	0,132169	0,031297	2,877805	3,411079	-18,438038	0,828939
15:19:23,10	0,328018	3,381948	-0,155003	-0,173009	0,297013	-1,148018	0,465867	0,002808	0,353669	0,144212	-1,821803	0,994141	-0,751929	-3,155003	-1,002469	-27,253699	16,638739	13,526531	0,465867	0,002808	0,353669	0,364620	-38,392347	0,994141	0,465867	0,002808	0,353669	0,364620	-38,392347	0,994141
15:19:23,15	0,328018	3,381948	-0,155003	-0,173009	0,297013	-1,148018	0,226855	-0,001127	0,252729	0,562472	-1,603843	0,985894	-0,696420	-3,026423	2,251265	-28,022178	18,560158	13,398725	0,226855	-0,001127	0,252729	0,474033	-19,411930	0,985894	0,226855	-0,001127	0,252729	0,474033	-19,411930	0,985894
15:19:23,20	0,327947	3,381899	-0,155000	-0,173006	0,246980	-1,148018	0,087746	0,015091	3,506462	0,998897	-10,463699	0,858089	-0,711328	-3,066804	2,867814	-31,670637	20,333589	13,443615	0,087746	0,015091	3,506462	2,183566	-17,351796	0,858089	0,087746	0,015091	3,506462	2,183566	-17,351796	0,858089
15:19:23,25	0,327947	3,381899	-0,155000	-0,173006	0,246980	-1,148018	0,130172	0,007811	4,123011	1,089066	-12,303936	0,902978	-0,712020	-3,066722	2,846440	-31,659732	20,283756	13,445115	0,130172	0,007811	4,123011	1,702251	-22,522448	0,902978	0,130172	0,007811	4,123011	1,702251	-22,522448	0,902978
15:19:23,30	0,327947	3,381899	-0,155000	-0,173006	0,246980	-1,148018	0,130447	0,008452	4,101637	1,018049	-12,255290	0,904478	-0,711252	-3,062086	2,839448	-31,559615	20,300032	13,415766	0,130447	0,008452	4,101637	1,681524	-22,495367	0,904478	0,130447	0,008452	4,101637	1,681524	-22,495367	0,904478
15:19:23,35	0,327947	3,381899	-0,155000	-0,173006	0,246980	-1,148018	0,126048	0,010105	4,094645	0,996256	-12,405481	0,875130	-0,717158	-3,069098	2,834432	-31,586350	20,342996	13,452324	0,126048	0,010105	4,094645	1,789477	-22,300223	0,875130	0,126048	0,010105	4,094645	1,789477	-22,300223	0,875130
15:19:23,40	0,327947	3,381899	-0,155000	-0,173006	0,246980	-1,148018	0,135073	0,011714	4,089629	0,936422	-11,980787	0,911688	-0,715437	-3,068119	2,828557	-31,587523	20,305578	13,397013	0,135073	0,011714	4,089629	1,855959	-22,584037	0,911688	0,135073	0,011714	4,089629	1,855959	-22,584037	0,911688
15:19:23,45	0,327947	3,381899	-0,155000	-0,173006	0,246980	-1,148018	0,133365	0,010713	4,083755	0,955501	-12,051925	0,856377	-0,716714	-3,067285	2,821950	-31,612378	20,294469	13,420217	0,133365	0,010713	4,083755	1,796433	-22,521073	0,856377	0,133365	0,010713	4,083755	1,796433	-22,521073	0,856377
15:19:23,50	0,327947	3,381899	-0,155000	-0,173006	0,246980	-1,148018	0,133282	0,012236	4,077147	0,854242	-12,072208	0,879580	-0,713340	-3,067691	2,811064	-31,677623	20,333555	13,448667	0,133282	0,012236	4,077147	1,814751	-22,534847	0,879580	0,133282	0,012236	4,077147	1,814751	-22,534847	0,879580
15:19:23,55	0,327947	3,381899	-0,155000	-0,173006	0,246980	-1,148018	0,131946	0,009110	4,066261	1,017987	-12,217711	0,908031	-0,878218	-3,344250	0,314471	-41,033682	25,358786	13,526245	0,131946	0,009110	4,066261	1,733157	-22,575497	0,908031	0,131946	0,009110	4,066261	1,733157	-22,575497	0,908031
15:19:23,60	0,327947	3,381899	-0,155000	-0,173006	0,246980	-1,148018	0,453892	0,013619	1,569668	0,457466	-6,091733	0,985609	-0,742651	-3,162369	-0,005158	-30,941088	18,275325	13,509560	0,453892	0,013619	1,569668	1,526590	-41,722254	0,985609	0,453892	0,013619	1,569668	1,526590	-41,722254	0,985609
15:19:23,65	0,327947	3,381899	-0,155000	-0,173006	0,246980	-1,148018	0,228596	-0,012844	1,250040	0,745420	-5,524972	0,968924	-0,707635	-3,010227	3,533941	-30,877506	21,440139	13,380660	0,228596	-0,012844	1,250040	-0,262854	-23,469732	0,968924	0,228596	-0,012844	1,250040	-0,262854	-23,469732	0,968924
15:19:23,70	0,327948	3,381952	-0,155010	-0,173022	0,196977	-1,148004	0,060462	0,036157	4,538773	0,938646	-14,175606	0,804105	-0,724032	-3,035336	3,978847	-33,444953	22,967256	13,332924	0,060462	0,036157	4,538773	3,776948	-18,921885	0,804105	0,060462	0,036157	4,538773	3,776948	-18,921885	0,804105
15:19:23,75	0,327948	3,381952	-0,155010	-0,173022	0,196977	-1,148004	0,109271	0,034548	5,234044	1,092440	-16,244209	0,792287	-0,723563	-3,039908	3,957106	-33,449656	22,909171	13,343743	0,109271	0,034548	5,234044	3,804427	-24,822015	0,792287	0,109271	0,034548	5,234044	3,804427	-24,822015	0,792287
15:19:23,80	0,327948	3,381952	-0,155010	-0,173022	0,196977	-1,148004	0,112997	0,031855	5,212303	1,179792	-16,025498	0,803106	-0,722501	-3,038733	3,946214	-33,478972	22,910045	13,355903	0,112997	0,031855	5,212303	3,680423	-24,895779	0,803106	0,112997	0,031855	5,212303	3,680423	-24,895779	0,803106
15:19:23,85	0,327948	3,381952	-0,155010	-0,173022	0,196977	-1,148004	0,111449	0,031524	5,201412	1,183136	-16,131846	0,815266	-0,724970	-3,037787	3,935120	-33,465661	22,914176	13,336522	0,111449	0,031524	5,201412	3,657734	-24,880569	0,815266	0,111449	0,031524	5,201412	3,657734	-24,880569	0,815266
15:19:23,90	0,327948	3,381952	-0,155010	-0,173022	0,196977	-1,148004	0,111864	0,034135	5,190317	1,057576	-16,100812	0,795886	-0,726010	-3,039902	3,934190	-33,439384	22,893205	13,366338	0,111864	0,034135	5,190317	3,737169	-24,882099	0,795886	0,111864	0,034135	5,190317	3,737169	-24,882099	0,795886
15:19:23,95	0,327948	3,381952	-0,155010	-0,173022	0,196977	-1,148004	0,114215	0,033978	5,189388	1,060738	-15,945314	0,825702	-0,725474	-3,039786	3,925242	-33,450736	22,903286	13,362642	0,114215	0,033978	5,189388	3,727975	-24,911161	0,825702	0,114215	0,033978	5,189388	3,727975	-24,911161	0,825702
15:19:24,00	0,327948	3,381952	-0,155010	-0,173022	0,196977	-1,148004	0,113846	0,033571	5,180440	1,084915	-15,979331	0,822006	-0,720911	-3,041431	3,921745	-33,486421	22,814068	13,367669	0,113846	0,033571	5,180440	3,720265	-24,916276	0,822006	0,113846	0,033571	5,180440	3,720265	-24,916276	0,822006
15:19:24,05	0,327948	3,381952	-0,155010	-0,173022	0,196977	-1,148004	0,112990	0,028797	5,176943	1,238055	-16,010182	0,827032	-0,721997	-3,041087	3,919803	-33,456812	22,861408	13,355391	0,112990	0,028797	5,176943	3,498647	-24,879865	0,827032	0,112990	0,028797	5,176943	3,498647	-24,879865	0,827032
15:19:24,10	0,327948	3,381952	-0,155010	-0,173022	0,196977	-1,148004	0,113235	0,029910	5,175000	1,236010	-15,995467	0,814754	-0,724378	-3,040391	3,914774	-33,448193	22,849153	13,391577	0,113235	0,029910	5,175000	3,583928	-24,884386	0,814754	0,113235	0,029910	5,175000	3,583928	-24,884386	0,814754
15:19:24,15	0,327948	3,381952	-0,155010	-0,173022	0,196977	-1,148004	0,113823	0,032320	5,169972	1,104390	-15,951279	0,850940	-0,723849	-3,041357	3,912802	-33,475250	22,839992	13,363639	0,113823	0,032320	5,169972	3,641489	-24,886387	0,850940	0,113823	0,032320	5,169972	3,641489	-24,886387	0,850940
15:19:24,20	0,327948	3,381952	-0,155010	-0,173022	0,196977	-1,148004	0,114395	0,031379	5,168000	1,131849	-15,940407	0,823002	-0,726758	-3,043064	3,912417	-33,465985	22,850031	13,358498	0,114395	0,031379	5,168000	3,595095	-24,920386	0,823002	0,114395	0,031379	5,168000	3,595095	-24,920386	0,823002
15:19:24,25	0,327948	3,381952	-0,155010	-0,173022	0,196977	-1,148004	0,117328	0,033044	5,167615	1,058583	-15,784883	0,817862	-0,724398	-3,042724	3,908149	-33,459159	22,862034	13,361868	0,117328	0,033044	5,167615	3,652550	-24,995109	0,817862	0,117328	0,033044	5,167615	3,652550	-24,995109	0,817862
15:19:24,30	0,327948	3,381952	-0,155010	-0,173022	0,196977	-1,148004	0,115853	0,031171	5,163346	1,169795	-15,861669	0,821232	-0,726175	-3,037924	3,906956	-33,442756	22,840438	13,347603	0,115853	0,031171	5,163346	3,616720	-24,956114	0,821232	0,115853	0,031171	5,163346	3,616720	-24,956114	0,821232
15:19:24,35	0,327948	3,381952	-0,155010	-0,173022	0,196977	-1,148004	0,112585	0,035109	5,162154	0,954493	-16,006602	0,806967	-0,723283	-3,039613	3,905067	-33,392573	22,828765	13,373549	0,112585	0,035109	5,162154	3,710588	-24,844508	0,806967	0,112585	0,035109	5,162154	3,710588	-24,844508	0,806967
15:19:24,40	0,327948	3,381952	-0,155010	-0,173022	0,196977	-1,148004	0,112601	0,031761	5,160264	1,143611	-15,956441	0,832913	-0,723156	-3,038827	3,905815	-33,407346	22,836965	13,348210	0,112601	0,031761	5,160264	3,636829	-24,795653	0,832913	0,112601	0,031761	5,160264	3,636829	-24,795653	0,832913
15:19:24,45	0,327948	3,381952	-0,155010	-0,173022	0,196977	-1,148004	0,111857	0,032043	5,161013	1,128622	-16,012019	0,807574	-0,729488	-3,039652	3,903393	-33,437586	22,862963	13,340728	0,111857	0,032043	5,161013	3,644036	-24,792831	0,807574	0,111857	0,032043	5,161013	3,644036	-24,792831	0,807574
15:19:24,50	0,327948	3,381952	-0,155010	-0,173022	0,196977	-1,148004	0,115738	0,037115	5,158591	0,872299	-15,849435	0,800091	-0,726061	-3,040145	3,901791	-33,420844	22,809699	13,344381	0,115738	0,037115	5,158591	3,785826	-24,934844	0,800091	0,115738	0,037115	5,158591	3,785826	-24,934844	0,800091
15:19:24,55	0,327948	3,381952	-0,155010	-0,173022	0,196977	-1,148004	0,114451	0,033900	5,156989	1,001718	-15,875190	0,803745	-0,725630	-3,042932	3,903085	-33,460007	22,815281	13,348682	0,114451	0,033900	5,156989	3,662874	-24,859628	0,803745	0,114451	0,033900	5,156989	3,662874	-24,859628	0,803745
15:19:24,60	0,327948	3,381952	-0,155010	-0,173022	0,196977	-1,148004	0,116649	0,032133	5,158282	1,078848	-15,797617	0,808045	-0,725567	-3,040760	3,901936	-33,427655	22,834598	13,364535	0,116649	0,032133	5,158282	3,601305	-24,954574	0,808045	0,116649	0,032133	5,158282	3,601305	-24,954574	0,808045
15:19:24,65	0,327948	3,381952	-0,155010	-0,173022	0,196977	-1,148004	0,114737	0,033165	5,157134	1,058103	-15,878693	0,823899	-0,723224	-3,041941	3,899204	-33,433175	22,830476	13,342126	0,114737	0,033165	5,157134	3,661551	-24,885542	0,823899	0,114737	0,033165	5,157134	3,661551	-24,885542	0,823899
15:19:24,70	0,327948	3,381952	-0,155010	-0,173022	0,196977	-1,148004	0,114588	0,030546	5,154402	1,187976	-15,889151	0,801490	-0,722616	-3,039731	3,895311	-33,407614	22,817035	13,330911	0,114588	0,030546	5,154402	3,585810	-24,884317	0,801490	0,114588	0,030546	5,154402	3,585810	-24,884317	0,801490
15:19:24,75	0,327948	3,381952	-0,155010	-0,173022	0,196977	-1,148004	0,112370	0,031124	5,150509	1,159035	-15,975633	0,790274	-0,723401	-3,040886	3,893877	-33,427245	22,820433	13,368126	0,112370	0,031124	5,150509	3,602280	-24,796681	0,790274	0,112370	0,031124	5,150509	3,602280	-24,796681	0,790274
15:19:24,80	0,327948	3,381952	-0,155010	-0,173022	0,196977	-1,148004	0,113763	0,031226	5,149074	1,146845	-15,921911	0,827489	-0,722665	-3,040374	3,894569	-33,414819	22,788753	13,377667	0,113763	0,031226	5,149074	3,598117	-24,852288	0,827489	0,113763	0,031226	5,149074	3,598117	-24,852288	0,827489
15:19:24,85	0,327948	3,381952	-0,155010	-0,173022	0,196977	-1,148004	0,112951	0,030845	5,149766	1,145473	-15,937530	0,837030	-0,720928	-3,041862	3,892977	-33,438662	22,797018	13,330774	0,112951	0,030845	5,149766	3,566778	-24,804171	0,837030	0,112951	0,030845	5,149766	3,566778	-24,804171	0,837030
15:19:24,91	0,327948	3,381952	-0,155010	-0,173022	0,196977	-1,148004	0,113372	0,028596	5,148174	1,257626	-15,940414	0,790137	-0,723400	-3,043581	3,894344	-33,432181	22,800269	13,330508	0,113372	0,028596	5,148174	3,502431	-24,840112	0,790137	0,113372	0,028596	5,148174	3,502431	-24,840112	0,790137
15:19:24,95	0,327948	3,381952	-0,155010	-0,173022	0,196977	-1,148004	0,116096	0,029878	5,149541	1,197043	-15,794769	0,789872	-0,726128	-3,040869	3,892219	-33,394502	22,823966	13,345428	0,116096	0,029878	5,149541	3,542447	-24,908315	0,789872	0,116096	0,029878	5,149541	3,542447	-24,908315	0,789872
15:19:25,00	0,327948	3,381952	-0,155010	-0,173022	0,196977	-1,148004	0,115112	0,033596	5,147416	1,043062	-15,825181	0,804792	-0,726402	-3,041936	3,882658	-33,453887	22,861720	13,327423	0,115112	0,033596	5,147416	3,680339	-24,861443	0,804792	0,115112	0,033596	5,147416	3,680339	-24,861443	0,804792
15:19:25,05	0,327948	3,381952	-0,155010	-0,173022	0,196977	-1,148004	0,116172	0,033300	5,137856	1,061430	-15,840326	0,786786	-0,867447	-3,338684	1,450570	-43,959743	26,811383	13,525931	0,116172	0,033300	5,137856	3,675513	-24,959860	0,786786	0,116172	0,033300	5,137856	3,675513	-24,959860	0,786786
15:19:25,10	0,327948	3,381952	-0,155010	-0,173022	0,196977	-1,148004	0,443686	0,007075	2,705768	0,592736	-9,882769	0,985294	-0,751681	-3,156183	1,156812	-33,876638	20,817870	13,460987	0,443686	0,007075	2,705768	1,148116	-44,712143	0,985294	0,443686	0,007075	2,705768	1,148116	-44,712143	0,985294
15:19:25,15	0,327948	3,381952	-0,155010	-0,173022	0,196977	-1,148004	0,227753	-0,001931	2,412010	0,912078	-9,382310	0,920351	-0,684123	-3,003947	4,636782	-33,975786	22,237013	13,385676	0,227753	-0,001931	2,412010	0,760472	-27,260940	0,920351	0,227753	-0,001931	2,412010	0,760472	-27,260940	0,920351
15:19:25,20	0,327923	3,381902	-0,154978	-0,173019	0,146970	-1,148006	0,062134	0,015680	5,891979	1,175724	-18,789933	0,845040	-0,697463	-3,044347	5,139985	-37,125630	23,776341	13,372916	0,062134	0,015680	5,891979	2,406614	-23,667473	0,845040	0,062134	0,015680	5,891979	2,406614	-23,667473	0,845040
15:19:25,25	0,327923	3,381902	-0,154978	-0,173019	0,146970	-1,148006	0,103791	0,007033	6,395182	1,383535	-20,121288	0,832280	-0,700661	-3,041282	5,113449	-37,097022	23,723631	13,371235	0,103791	0,007033	6,395182	1,935646	-28,268887	0,832280	0,103791	0,007033	6,395182	1,935646	-28,268887	0,832280
15:19:25,30	0,327923	3,381902	-0,154978	-0,173019	0,146970	-1,148006	0,102736	0,011334	6,368647	1,128529	-20,125022	0,830599	-0,698819	-3,041937	5,102603	-37,038240	23,712191	13,377086	0,102736	0,011334	6,368647	2,018284	-28,189796	0,830599	0,102736	0,011334	6,368647	2,018284	-28,189796	0,830599
15:19:25,35	0,327923	3,381902	-0,154978	-0,173019	0,146970	-1,148006	0,102382	0,009412	6,357800	1,247986	-20,086799	0,836450	-0,697764	-3,042474	5,094429	-37,069297	23,677541	13,376527	0,102382	0,009412	6,357800	1,986819	-28,123790	0,836450	0,102382	0,009412	6,357800	1,986819	-28,123790	0,836450
15:19:25,40	0,327923	3,381902	-0,154978	-0,173019	0,146970	-1,148006	0,102320	0,008230	6,349626	1,263931	-20,099620	0,835890	-0,697279	-3,044363	5,082200	-37,017202	23,696577	13,353967	0,102320	0,008230	6,349626	1,909951	-28,131705	0,835890	0,102320	0,008230	6,349626	1,909951	-28,131705	0,835890
15:19:25,45	0,327923	3,381902	-0,154978	-0,173019	0,146970	-1,148006	0,103713	0,006865	6,337398	1,377415	-19,991549	0,813330	-0,700482	-3,044376	5,078296	-37,022111	23,710761	13,340142	0,103713	0,006865	6,337398	1,916327	-28,133041	0,813330	0,103713	0,006865	6,337398	1,916327	-28,133041	0,813330
15:19:25,50	0,327923	3,381902	-0,154978	-0,173019	0,146970	-1,148006	0,105326	0,009633	6,333493	1,243334	-19,919025	0,799505	-0,700083	-3,050582	5,060140	-37,318379	23,779156	13,377377	0,105326	0,009633	6,333493	1,999495	-28,187126	0,799505	0,105326	0,009633	6,333493	1,999495	-28,187126	0,799505
15:19:25,55	0,327923	3,381902	-0,154978	-0,173019	0,146970	-1,148006	0,110500	0,006184	6,315337	1,333745	-19,940732	0,836740	-0,857142	-3,332506	2,710251	-47,541637	28,505621	13,507305	0,110500	0,006184	6,315337	1,819213	-28,615018	0,836740	0,110500	0,006184	6,315337	1,819213	-28,615018	0,836740
15:19:25,60	0,327923	3,381902	-0,154978	-0,173019	0,146970	-1,148006	0,433184	0,001239	3,965449	0,572494	-14,378015	0,966668	-0,741981	-3,208474	2,145089	-39,637711	22,203324	13,551882	0,433184	0,001239	3,965449	0,669777	-48,382963	0,966668	0,433184	0,001239	3,965449	0,669777	-48,382963	0,966668
15:19:25,65	0,327923	3,381902	-0,154978	-0,173019	0,146970	-1,148006	0,268188	-0,036477	3,400287	1,027753	-12,961669	1,011246	-0,692078	-3,047260	5,679268	-39,419413	24,703651	13,395310	0,268188	-0,036477	3,400287	-1,835686	-34,014420	1,011246	0,268188	-0,036477	3,400287	-1,835686	-34,014420	1,011246
15:19:25,70	0,327987	3,382006	-0,154978	-0,173006	0,096952	-1,147994	0,103622	0,000913	6,934466	1,357988	-22,580226	0,854674	-0,709308	-3,078991	6,182407	-42,290536	26,549791	13,400261	0,103622	0,000913	6,934466	1,429633	-30,714525	0,854674	0,103622	0,000913	6,934466	1,429633	-30,714525	0,854674
15:19:25,75	0,327987	3,382006	-0,154978	-0,173006	0,096952	-1,147994	0,139716	-3,076210E-5	7,437604	1,570288	-24,112849	0,859624	-0,714359	-3,080452	6,147561	-42,163837	26,499797	13,378709	0,139716	-3,076210E-5	7,437604	1,567873	-35,080562	0,859624	0,139716	-3,076210E-5	7,437604	1,567873	-35,080562	0,859624
15:19:25,80	0,327987	3,382006	-0,154978	-0,173006	0,096952	-1,147994	0,143507	0,003613	7,402759	1,400886	-23,781000	0,838073	-0,714351	-3,081069	6,130140	-42,124890	26,483635	13,358424	0,143507	0,003613	7,402759	1,684477	-35,046299	0,838073	0,143507	0,003613	7,402759	1,684477	-35,046299	0,838073
15:19:25,85	0,327987	3,382006	-0,154978	-0,173006	0,096952	-1,147994	0,144038	0,003297	7,385337	1,422785	-23,711603	0,817787	-0,713818	-3,078115	6,119983	-42,109023	26,450859	13,384109	0,144038	0,003297	7,385337	1,681586	-35,018549	0,817787	0,144038	0,003297	7,385337	1,681586	-35,018549	0,817787
15:19:25,90	0,327987	3,382006	-0,154978	-0,173006	0,096952	-1,147994	0,141212	0,004312	7,375181	1,349523	-23,828384	0,843473	-0,710070	-3,080381	6,109076	-42,122518	26,409133	13,341408	0,141212	0,004312	7,375181	1,688046	-34,913552	0,843473	0,141212	0,004312	7,375181	1,688046	-34,913552	0,843473
15:19:25,95	0,327987	3,382006	-0,154978	-0,173006	0,096952	-1,147994	0,141300	-6,622695E-5	7,364273	1,534328	-23,814623	0,800772	-0,716630	-3,084832	6,104712	-42,107545	26,443016	13,331088	0,141300	-6,622695E-5	7,364273	1,529130	-34,906711	0,800772	0,141300	-6,622695E-5	7,364273	1,529130	-34,906711	0,800772
15:19:26,00	0,327987	3,382006	-0,154978	-0,173006	0,096952	-1,147994	0,148436	0,003389	7,359910	1,391495	-23,447559	0,790452	-0,716245	-3,081535	6,099779	-42,108506	26,438364	13,380535	0,148436	0,003389	7,359910	1,657519	-35,099773	0,790452	0,148436	0,003389	7,359910	1,657519	-35,099773	0,790452
15:19:26,05	0,327987	3,382006	-0,154978	-0,173006	0,096952	-1,147994	0,145388	0,004705	7,354977	1,318566	-23,604547	0,839899	-0,713819	-3,078107	6,090860	-42,036515	26,401386	13,380121	0,145388	0,004705	7,354977	1,687878	-35,017515	0,839899	0,145388	0,004705	7,354977	1,687878	-35,017515	0,839899
15:19:26,10	0,327987	3,382006	-0,154978	-0,173006	0,096952	-1,147994	0,141206	0,004317	7,346058	1,342681	-23,741183	0,839484	-0,714941	-3,078709	6,086587	-42,005365	26,400060	13,362694	0,141206	0,004317	7,346058	1,681584	-34,825853	0,839484	0,141206	0,004317	7,346058	1,681584	-34,825853	0,839484
15:19:26,15	0,327987	3,382006	-0,154978	-0,173006	0,096952	-1,147994	0,142289	0,004988	7,341784	1,322232	-23,657244	0,822058	-0,713812	-3,078444	6,081907	-42,021443	26,404353	13,351544	0,142289	0,004988	7,341784	1,713784	-34,826904	0,822058	0,142289	0,004988	7,341784	1,713784	-34,826904	0,822058
15:19:26,20	0,327987	3,382006	-0,154978	-0,173006	0,096952	-1,147994	0,141495	0,004143	7,337104	1,361872	-23,714605	0,810907	-0,713745	-3,081128	6,082417	-42,049118	26,364196	13,384972	0,141495	0,004143	7,337104	1,687059	-34,821933	0,810907	0,141495	0,004143	7,337104	1,687059	-34,821933	0,810907
15:19:26,25	0,327987	3,382006	-0,154978	-0,173006	0,096952	-1,147994	0,143786	0,002743	7,337615	1,386020	-23,599368	0,844336	-0,714446	-3,082609	6,077383	-42,039632	26,390363	13,354116	0,143786	0,002743	7,337615	1,601363	-34,886530	0,844336	0,143786	0,002743	7,337615	1,601363	-34,886530	0,844336
15:19:26,30	0,327987	3,382006	-0,154978	-0,173006	0,096952	-1,147994	0,145418	0,002610	7,332580	1,420371	-23,519337	0,813479	-0,714393	-3,081470	6,076086	-42,006984	26,377793	13,339002	0,145418	0,002610	7,332580	1,625228	-34,934665	0,813479	0,145418	0,002610	7,332580	1,625228	-34,934665	0,813479
15:19:26,35	0,327987	3,382006	-0,154978	-0,173006	0,096952	-1,147994	0,144406	0,003133	7,331283	1,398582	-23,537403	0,798365	-0,716264	-3,079130	6,069467	-42,024808	26,349762	13,352029	0,144406	0,003133	7,331283	1,644541	-34,873287	0,798365	0,144406	0,003133	7,331283	1,644541	-34,873287	0,798365
15:19:26,40	0,327987	3,382006	-0,154978	-0,173006	0,096952	-1,147994	0,143314	0,005923	7,324664	1,220306	-23,595597	0,811392	-0,714397	-3,081230	6,069295	-41,986282	26,354892	13,343434	0,143314	0,005923	7,324664	1,685293	-34,845775	0,811392	0,143314	0,005923	7,324664	1,685293	-34,845775	0,811392
15:19:26,45	0,327987	3,382006	-0,154978	-0,173006	0,096952	-1,147994	0,144200	0,003256	7,324493	1,382704	-23,518745	0,802797	-0,713004	-3,081005	6,066696	-42,018568	26,359043	13,351810	0,144200	0,003256	7,324493	1,638319	-34,838445	0,802797	0,144200	0,003256	7,324493	1,638319	-34,838445	0,802797
15:19:26,51	0,327987	3,382006	-0,154978	-0,173006	0,096952	-1,147994	0,143309	0,002163	7,321894	1,427016	-23,595130	0,811174	-0,711032	-3,079961	6,064121	-41,994963	26,328492	13,360727	0,143309	0,002163	7,321894	1,596794	-34,844861	0,811174	0,143309	0,002163	7,321894	1,596794	-34,844861	0,811174
15:19:26,56	0,327987	3,382006	-0,154978	-0,173006	0,096952	-1,147994	0,141418	0,000977	7,319318	1,474026	-23,657723	0,820091	-0,712074	-3,082769	6,063277	-41,979225	26,308558	13,334810	0,141418	0,000977	7,319318	1,550713	-34,759041	0,820091	0,141418	0,000977	7,319318	1,550713	-34,759041	0,820091
15:19:26,61	0,327987	3,382006	-0,154978	-0,173006	0,096952	-1,147994	0,144371	0,000475	7,318475	1,490708	-23,480576	0,794174	-0,713882	-3,082516	6,059958	-41,955024	26,355278	13,391099	0,144371	0,000475	7,318475	1,528029	-34,813696	0,794174	0,144371	0,000475	7,318475	1,528029	-34,813696	0,794174
15:19:26,66	0,327987	3,382006	-0,154978	-0,173006	0,096952	-1,147994	0,145056	0,002168	7,315156	1,455262	-23,447347	0,850463	-0,712006	-3,074938	6,058211	-41,932709	26,353364	13,335178	0,145056	0,002168	7,315156	1,625441	-34,834255	0,850463	0,145056	0,002168	7,315156	1,625441	-34,834255	0,850463
15:19:26,71	0,327987	3,382006	-0,154978	-0,173006	0,096952	-1,147994	0,137555	0,004332	7,313409	1,352233	-23,817106	0,794542	-0,712942	-3,078034	6,054732	-41,948800	26,331499	13,353905	0,137555	0,004332	7,313409	1,692287	-34,615202	0,794542	0,137555	0,004332	7,313409	1,692287	-34,615202	0,794542
15:19:26,76	0,327987	3,382006	-0,154978	-0,173006	0,096952	-1,147994	0,140705	0,003595	7,309930	1,363591	-23,656336	0,813268	-0,713116	-3,079433	6,053998	-41,902555	26,362083	13,375614	0,140705	0,003595	7,309930	1,645768	-34,701666	0,813268	0,140705	0,003595	7,309930	1,645768	-34,701666	0,813268
15:19:26,81	0,327987	3,382006	-0,154978	-0,173006	0,096952	-1,147994	0,142003	0,003045	7,309196	1,441760	-23,564084	0,834978	-0,709138	-3,080651	6,051645	-41,947618	26,294945	13,361330	0,142003	0,003045	7,309196	1,680823	-34,711305	0,834978	0,142003	0,003045	7,309196	1,680823	-34,711305	0,834978
15:19:26,86	0,327987	3,382006	-0,154978	-0,173006	0,096952	-1,147994	0,141069	-0,001008	7,306843	1,571880	-23,618105	0,820693	-0,713652	-3,079372	6,050856	-41,936252	26,342875	13,354159	0,141069	-0,001008	7,306843	1,492723	-34,692013	0,820693	0,141069	-0,001008	7,306843	1,492723	-34,692013	0,820693
15:19:26,91	0,327987	3,382006	-0,154978	-0,173006	0,096952	-1,147994	0,142218	0,003540	7,306053	1,382551	-23,572469	0,813523	-0,712444	-3,080211	6,050533	-41,949647	26,350933	13,356854	0,142218	0,003540	7,306053	1,660449	-34,736588	0,813523	0,142218	0,003540	7,306053	1,660449	-34,736588	0,813523
15:19:26,96	0,327987	3,382006	-0,154978	-0,173006	0,096952	-1,147994	0,142341	0,002075	7,305730	1,459020	-23,581709	0,816218	-0,713400	-3,078838	6,049264	-41,914911	26,312006	13,380287	0,142341	0,002075	7,305730	1,621904	-34,755474	0,816218	0,142341	0,002075	7,305730	1,621904	-34,755474	0,816218
15:19:27,01	0,327987	3,382006	-0,154978	-0,173006	0,096952	-1,147994	0,141629	0,003590	7,304461	1,363917	-23,569158	0,839650	-0,714420	-3,081064	6,044992	-41,958463	26,370385	13,316058	0,141629	0,003590	7,304461	1,645697	-34,687074	0,839650	0,141629	0,003590	7,304461	1,645697	-34,687074	0,839650
15:19:27,06	0,327987	3,382006	-0,154978	-0,173006	0,096952	-1,147994	0,144067	0,003359	7,300190	1,404682	-23,509309	0,775421	-0,841713	-3,328224	3,596600	-50,085142	29,553877	13,463018	0,144067	0,003359	7,300190	1,668372	-34,818577	0,775421	0,144067	0,003359	7,300190	1,668372	-34,818577	0,775421
15:19:27,11	0,327987	3,382006	-0,154978	-0,173006	0,096952	-1,147994	0,421761	-0,009982	4,851797	0,792073	-17,698883	0,922382	-0,701243	-3,126131	3,392610	-38,995437	22,296556	13,497643	0,421761	-0,009982	4,851797	0,008471	-50,807117	0,922382	0,421761	-0,009982	4,851797	0,008471	-50,807117	0,922382
15:19:27,16	0,327987	3,382006	-0,154978	-0,173006	0,096952	-1,147994	0,176508	-0,030586	4,647807	1,123304	-17,219414	0,957006	-0,644129	-2,974981	6,708440	-38,608881	24,243485	13,304032	0,176508	-0,030586	4,647807	-1,277699	-31,075292	0,957006	0,176508	-0,030586	4,647807	-1,277699	-31,075292	0,957006
15:19:27,21	0,327974	3,381947	-0,154980	-0,173029	0,046975	-1,148012	0,017052	-0,004473	7,963637	1,644795	-26,149845	0,763395	-0,673227	-3,020614	7,356878	-42,428848	26,414624	13,341999	0,017052	-0,004473	7,963637	1,293663	-27,488394	0,763395	0,017052	-0,004473	7,963637	1,293663	-27,488394	0,763395
15:19:27,26	0,327974	3,381947	-0,154980	-0,173029	0,046975	-1,148012	0,071120	-0,002090	8,612075	1,491132	-27,732050	0,801363	-0,668243	-3,020231	7,325716	-42,384591	26,288088	13,306497	0,071120	-0,002090	8,612075	1,327102	-33,314961	0,801363	0,071120	-0,002090	8,612075	1,327102	-33,314961	0,801363
15:19:27,31	0,327974	3,381947	-0,154980	-0,173029	0,046975	-1,148012	0,068296	-0,006214	8,580913	1,618144	-27,777292	0,765861	-0,669274	-3,019486	7,308292	-42,363011	26,261695	13,303852	0,068296	-0,006214	8,580913	1,130352	-33,138535	0,765861	0,068296	-0,006214	8,580913	1,130352	-33,138535	0,765861
15:19:27,36	0,327974	3,381947	-0,154980	-0,173029	0,046975	-1,148012	0,068166	-0,004949	8,563489	1,540291	-27,752149	0,763215	-0,667574	-3,017679	7,291185	-42,332564	26,188303	13,287933	0,068166	-0,004949	8,563489	1,151811	-33,103212	0,763215	0,068166	-0,004949	8,563489	1,151811	-33,103212	0,763215
15:19:27,41	0,327974	3,381947	-0,154980	-0,173029	0,046975	-1,148012	0,065751	-0,005518	8,546383	1,521553	-27,814689	0,747297	-0,668839	-3,020403	7,284195	-42,379676	26,232530	13,312845	0,065751	-0,005518	8,546383	1,088391	-32,976140	0,747297	0,065751	-0,005518	8,546383	1,088391	-32,976140	0,747297
15:19:27,46	0,327974	3,381947	-0,154980	-0,173029	0,046975	-1,148012	0,068743	-0,005784	8,539393	1,550140	-27,722011	0,772209	-0,668838	-3,019410	7,271401	-42,341774	26,212696	13,339134	0,068743	-0,005784	8,539393	1,096083	-33,118345	0,772209	0,068743	-0,005784	8,539393	1,096083	-33,118345	0,772209
15:19:27,51	0,327974	3,381947	-0,154980	-0,173029	0,046975	-1,148012	0,067882	-0,005288	8,526599	1,526134	-27,724024	0,798497	-0,671118	-3,025496	7,249850	-42,667766	26,279144	13,366119	0,067882	-0,005288	8,526599	1,110996	-33,052796	0,798497	0,067882	-0,005288	8,526599	1,110996	-33,052796	0,798497
15:19:27,56	0,327974	3,381947	-0,154980	-0,173029	0,046975	-1,148012	0,074293	-0,006357	8,505048	1,476254	-27,706224	0,825483	-0,821220	-3,327511	4,904321	-53,607873	30,955995	13,486898	0,074293	-0,006357	8,505048	0,977225	-33,538214	0,825483	0,074293	-0,006357	8,505048	0,977225	-33,538214	0,825483
15:19:27,61	0,327974	3,381947	-0,154980	-0,173029	0,046975	-1,148012	0,410897	-0,027373	6,159519	1,149286	-22,015661	0,946261	-0,728313	-3,171071	4,263787	-44,243433	25,472965	13,438121	0,410897	-0,027373	6,159519	-0,999474	-54,271045	0,946261	0,410897	-0,027373	6,159519	-0,999474	-54,271045	0,946261
15:19:27,66	0,327974	3,381947	-0,154980	-0,173029	0,046975	-1,148012	0,228963	-0,029612	5,518984	1,199523	-20,624868	0,897485	-0,657898	-2,991508	7,769988	-42,466021	26,961062	13,302825	0,228963	-0,029612	5,518984	-1,125043	-38,598443	0,897485	0,228963	-0,029612	5,518984	-1,125043	-38,598443	0,897485
15:19:27,71	0,327921	3,382038	-0,154987	-0,172996	-0,003029	-1,148002	0,038248	-0,000812	9,025185	1,879344	-29,746786	0,762189	-0,685616	-3,029914	8,361223	-45,926507	29,185731	13,292967	0,038248	-0,000812	9,025185	1,815598	-32,749275	0,762189	0,038248	-0,000812	9,025185	1,815598	-32,749275	0,762189
15:19:27,76	0,327921	3,382038	-0,154987	-0,172996	-0,003029	-1,148002	0,085369	0,003989	9,616421	1,826052	-31,405733	0,752330	-0,686354	-3,028505	8,312261	-45,865343	29,089636	13,285218	0,085369	0,003989	9,616421	2,139209	-38,107163	0,752330	0,085369	0,003989	9,616421	2,139209	-38,107163	0,752330
15:19:27,81	0,327921	3,382038	-0,154987	-0,172996	-0,003029	-1,148002	0,084517	0,005333	9,567459	1,703540	-31,348974	0,744582	-0,684074	-3,028162	8,286189	-45,853720	29,084750	13,238265	0,084517	0,005333	9,567459	2,122179	-37,983593	0,744582	0,084517	0,005333	9,567459	2,122179	-37,983593	0,744582
15:19:27,86	0,327921	3,382038	-0,154987	-0,172996	-0,003029	-1,148002	0,083080	0,003529	9,541387	1,798907	-31,411200	0,697629	-0,685148	-3,027323	8,267209	-45,742889	29,027851	13,266172	0,083080	0,003529	9,541387	2,075963	-37,932998	0,697629	0,083080	0,003529	9,541387	2,075963	-37,932998	0,697629
15:19:27,91	0,327921	3,382038	-0,154987	-0,172996	-0,003029	-1,148002	0,082891	0,004879	9,522407	1,734857	-31,296633	0,725535	-0,685220	-3,026519	8,249321	-45,745918	29,043534	13,263161	0,082891	0,004879	9,522407	2,117873	-37,803538	0,725535	0,082891	0,004879	9,522407	2,117873	-37,803538	0,725535
15:19:27,96	0,327921	3,382038	-0,154987	-0,172996	-0,003029	-1,148002	0,082230	0,005344	9,504519	1,722776	-31,341430	0,722525	-0,687692	-3,028353	8,235362	-45,710241	28,987797	13,280917	0,082230	0,005344	9,504519	2,142247	-37,796507	0,722525	0,082230	0,005344	9,504519	2,142247	-37,796507	0,722525
15:19:28,01	0,327921	3,382038	-0,154987	-0,172996	-0,003029	-1,148002	0,085054	0,006567	9,490560	1,628703	-31,135810	0,740280	-0,685288	-3,027895	8,225150	-45,713448	28,984578	13,269375	0,085054	0,006567	9,490560	2,144248	-37,812580	0,740280	0,085054	0,006567	9,490560	2,144248	-37,812580	0,740280
15:19:28,06	0,327921	3,382038	-0,154987	-0,172996	-0,003029	-1,148002	0,083456	0,004715	9,480347	1,720643	-31,220108	0,728738	-0,683336	-3,030513	8,219500	-45,697089	28,932511	13,264870	0,083456	0,004715	9,480347	2,090765	-37,771383	0,728738	0,083456	0,004715	9,480347	2,090765	-37,771383	0,728738
15:19:28,11	0,327921	3,382038	-0,154987	-0,172996	-0,003029	-1,148002	0,084747	0,001715	9,474697	1,839725	-31,112744	0,724233	-0,681199	-3,028901	8,215556	-45,695769	28,936705	13,280111	0,084747	0,001715	9,474697	1,974356	-37,765410	0,724233	0,084747	0,001715	9,474697	1,974356	-37,765410	0,724233
15:19:28,16	0,327921	3,382038	-0,154987	-0,172996	-0,003029	-1,148002	0,082283	0,000671	9,470753	1,898323	-31,241851	0,739475	-0,686808	-3,027618	8,204750	-45,677419	28,929777	13,261271	0,082283	0,000671	9,470753	1,950973	-37,701055	0,739475	0,082283	0,000671	9,470753	1,950973	-37,701055	0,739475
15:19:28,21	0,327921	3,382038	-0,154987	-0,172996	-0,003029	-1,148002	0,083977	0,006170	9,459948	1,615545	-31,134425	0,720635	-0,685768	-3,028605	8,202379	-45,604303	28,944465	13,286692	0,083977	0,006170	9,459948	2,099876	-37,726582	0,720635	0,083977	0,006170	9,459948	2,099876	-37,726582	0,720635
15:19:28,26	0,327921	3,382038	-0,154987	-0,172996	-0,003029	-1,148002	0,084311	0,004776	9,457577	1,737321	-31,061071	0,746056	-0,688268	-3,026629	8,196908	-45,646366	28,919120	13,289503	0,084311	0,004776	9,457577	2,112207	-37,679461	0,746056	0,084311	0,004776	9,457577	2,112207	-37,679461	0,746056
15:19:28,31	0,327921	3,382038	-0,154987	-0,172996	-0,003029	-1,148002	0,083850	0,007929	9,452106	1,530390	-31,108805	0,748866	-0,683834	-3,027693	8,191002	-45,633596	28,914818	13,253060	0,083850	0,007929	9,452106	2,152778	-37,690996	0,748866	0,083850	0,007929	9,452106	2,152778	-37,690996	0,748866
15:19:28,36	0,327921	3,382038	-0,154987	-0,172996	-0,003029	-1,148002	0,082554	0,003557	9,446199	1,760355	-31,162977	0,712423	-0,685255	-3,029350	8,186070	-45,591290	28,892784	13,294805	0,082554	0,003557	9,446199	2,039598	-37,643448	0,712423	0,082554	0,003557	9,446199	2,039598	-37,643448	0,712423
15:19:28,41	0,327921	3,382038	-0,154987	-0,172996	-0,003029	-1,148002	0,084699	0,003959	9,441267	1,741542	-31,003747	0,754169	-0,688214	-3,030285	8,181351	-45,584298	28,877824	13,304551	0,084699	0,003959	9,441267	2,052313	-37,652653	0,754169	0,084699	0,003959	9,441267	2,052313	-37,652653	0,754169
15:19:28,46	0,327921	3,382038	-0,154987	-0,172996	-0,003029	-1,148002	0,086989	0,006053	9,436549	1,623172	-30,871167	0,763914	-0,685363	-3,030282	8,180053	-45,627089	28,886249	13,322693	0,086989	0,006053	9,436549	2,098354	-37,699785	0,763914	0,086989	0,006053	9,436549	2,098354	-37,699785	0,763914
15:19:28,52	0,327921	3,382038	-0,154987	-0,172996	-0,003029	-1,148002	0,085561	0,003587	9,435251	1,737341	-30,986689	0,782057	-0,682325	-3,028990	8,179061	-45,572764	28,850119	13,264157	0,085561	0,003587	9,435251	2,018888	-37,703216	0,782057	0,085561	0,003587	9,435251	2,018888	-37,703216	0,782057
15:19:28,57	0,327921	3,382038	-0,154987	-0,172996	-0,003029	-1,148002	0,082923	0,001601	9,434258	1,836455	-31,058754	0,723520	-0,685862	-3,028093	8,173643	-45,563393	28,869073	13,301402	0,082923	0,001601	9,434258	1,962148	-37,568196	0,723520	0,082923	0,001601	9,434258	1,962148	-37,568196	0,723520
15:19:28,62	0,327921	3,382038	-0,154987	-0,172996	-0,003029	-1,148002	0,083915	0,005113	9,428840	1,674930	-31,008543	0,760766	-0,685892	-3,028606	8,168564	-45,571546	28,865674	13,270470	0,083915	0,005113	9,428840	2,076316	-37,595840	0,760766	0,083915	0,005113	9,428840	2,076316	-37,595840	0,760766
15:19:28,67	0,327921	3,382038	-0,154987	-0,172996	-0,003029	-1,148002	0,084374	0,004883	9,423762	1,679893	-30,990038	0,729833	-0,686747	-3,026801	8,168362	-45,554776	28,867887	13,262132	0,084374	0,004883	9,423762	2,063190	-37,613363	0,729833	0,084374	0,004883	9,423762	2,063190	-37,613363	0,729833
15:19:28,72	0,327921	3,382038	-0,154987	-0,172996	-0,003029	-1,148002	0,083238	0,006525	9,423560	1,604777	-31,035653	0,721496	-0,686061	-3,029801	8,166944	-45,568534	28,840467	13,304327	0,083238	0,006525	9,423560	2,117022	-37,569863	0,721496	0,083238	0,006525	9,423560	2,117022	-37,569863	0,721496
15:19:28,77	0,327921	3,382038	-0,154987	-0,172996	-0,003029	-1,148002	0,085493	0,004431	9,422142	1,683059	-30,916609	0,763690	-0,684066	-3,023556	8,163509	-45,514666	28,844312	13,258807	0,085493	0,004431	9,422142	2,030896	-37,627820	0,763690	0,085493	0,004431	9,422142	2,030896	-37,627820	0,763690
15:19:28,82	0,327921	3,382038	-0,154987	-0,172996	-0,003029	-1,148002	0,079087	0,005826	9,418707	1,640797	-31,204992	0,718170	-0,683773	-3,027520	8,159627	-45,515814	28,830110	13,242019	0,079087	0,005826	9,418707	2,098119	-37,413332	0,718170	0,079087	0,005826	9,418707	2,098119	-37,413332	0,718170
15:19:28,87	0,327921	3,382038	-0,154987	-0,172996	-0,003029	-1,148002	0,082374	0,003591	9,414824	1,744144	-31,027977	0,701382	-0,682311	-3,027247	8,159263	-45,508948	28,810550	13,269696	0,082374	0,003591	9,414824	2,026018	-37,494322	0,701382	0,082374	0,003591	9,414824	2,026018	-37,494322	0,701382
15:19:28,93	0,327921	3,382038	-0,154987	-0,172996	-0,003029	-1,148002	0,084839	0,001119	9,410594	1,858959	-30,863963	0,725425	-0,685267	-3,029180	8,158473	-45,511825	28,788139	13,249310	0,084839	0,001119	9,410594	1,946772	-37,523837	0,725425	0,084839	0,001119	9,410594	1,946772	-37,523837	0,725425
15:19:28,98	0,327921	3,382038	-0,154987	-0,172996	-0,003029	-1,148002	0,084839	0,001119	9,410594	1,858959	-30,863963	0,725425	-0,680544	-3,023451	8,152674	-45,474968	28,786040	13,292820	0,084839	0,001119	9,410594	1,946772	-37,523837	0,725425	0,084839	0,001119	9,410594	1,946772	-37,523837	0,725425
15:19:29,03	0,327921	3,382038	-0,154987	-0,172996	-0,003029	-1,148002	0,077235	0,002829	9,407872	1,766034	-31,237769	0,752184	-0,687760	-3,028952	8,142526	-45,557210	28,830748	13,270138	0,077235	0,002829	9,407872	1,988078	-37,300745	0,752184	0,077235	0,002829	9,407872	1,988078	-37,300745	0,752184
15:19:29,08	0,327921	3,382038	-0,154987	-0,172996	-0,003029	-1,148002	0,085607	0,006328	9,397724	1,581682	-30,896010	0,729502	-0,822885	-3,294136	5,595876	-54,638697	32,685816	13,429490	0,085607	0,006328	9,397724	2,078399	-37,616177	0,729502	0,085607	0,006328	9,397724	2,078399	-37,616177	0,729502
15:19:29,13	0,327921	3,382038	-0,154987	-0,172996	-0,003029	-1,148002	0,382826	-0,009243	6,851074	1,189186	-25,232963	0,888853	-0,697721	-3,116560	5,341992	-44,430589	25,930171	13,407537	0,382826	-0,009243	6,851074	0,463625	-55,284802	0,888853	0,382826	-0,009243	6,851074	0,463625	-55,284802	0,888853
15:19:29,18	0,327921	3,382038	-0,154987	-0,172996	-0,003029	-1,148002	0,166459	-0,028850	6,597189	1,462257	-24,265769	0,866900	-0,647280	-2,950164	8,725338	-43,542652	28,101504	13,235340	0,166459	-0,028850	6,597189	-0,802469	-37,332767	0,866900	0,166459	-0,028850	6,597189	-0,802469	-37,332767	0,866900
15:19:29,23	0,327935	3,381967	-0,154985	-0,173000	-0,053014	-1,147979	-0,002865	0,010664	9,980535	1,731917	-33,387286	0,694703	-0,672149	-2,993651	9,372356	-47,369790	30,106839	13,202959	-0,002865	0,010664	9,980535	2,569054	-33,162384	0,694703	-0,002865	0,010664	9,980535	2,569054	-33,162384	0,694703
15:19:29,28	0,327935	3,381967	-0,154985	-0,173000	-0,053014	-1,147979	0,047230	0,010458	10,627554	1,565739	-35,099404	0,662322	-0,669402	-2,997020	9,327910	-47,312610	30,036313	13,223902	0,047230	0,010458	10,627554	2,386690	-38,806969	0,662322	0,047230	0,010458	10,627554	2,386690	-38,806969	0,662322
15:19:29,33	0,327935	3,381967	-0,154985	-0,173000	-0,053014	-1,147979	0,048775	0,006394	10,583107	1,744569	-34,934312	0,683265	-0,667626	-2,993446	9,299975	-47,218170	29,969062	13,253147	0,048775	0,006394	10,583107	2,246513	-38,763115	0,683265	0,048775	0,006394	10,583107	2,246513	-38,763115	0,683265
15:19:29,38	0,327935	3,381967	-0,154985	-0,173000	-0,053014	-1,147979	0,044791	0,006644	10,555173	1,720573	-35,026055	0,712511	-0,667055	-2,996154	9,278200	-47,203353	29,988623	13,218117	0,044791	0,006644	10,555173	2,242104	-38,542130	0,712511	0,044791	0,006644	10,555173	2,242104	-38,542130	0,712511
15:19:29,43	0,327935	3,381967	-0,154985	-0,173000	-0,053014	-1,147979	0,046852	0,004795	10,533398	1,841037	-34,915846	0,677480	-0,668854	-3,000849	9,262706	-47,185774	29,959149	13,254484	0,046852	0,004795	10,533398	2,217471	-38,593689	0,677480	0,046852	0,004795	10,533398	2,217471	-38,593689	0,677480
15:19:29,48	0,327935	3,381967	-0,154985	-0,173000	-0,053014	-1,147979	0,051816	0,004006	10,517903	1,865355	-34,627723	0,713848	-0,667083	-2,991858	9,251397	-47,122271	29,900054	13,216853	0,051816	0,004006	10,517903	2,179814	-38,695291	0,713848	0,051816	0,004006	10,517903	2,179814	-38,695291	0,713848
15:19:29,53	0,327935	3,381967	-0,154985	-0,173000	-0,053014	-1,147979	0,043144	0,006968	10,506595	1,691919	-34,994121	0,676217	-0,675231	-3,003087	9,219465	-47,403330	30,154898	13,263642	0,043144	0,006968	10,506595	2,238873	-38,380942	0,676217	0,043144	0,006968	10,506595	2,238873	-38,380942	0,676217
15:19:29,58	0,327935	3,381967	-0,154985	-0,173000	-0,053014	-1,147979	0,056943	0,008409	10,474663	1,697128	-34,647416	0,723005	-0,837857	-3,341255	6,780323	-60,372084	35,558576	13,415808	0,056943	0,008409	10,474663	2,357248	-39,117433	0,723005	0,056943	0,008409	10,474663	2,357248	-39,117433	0,723005
15:19:29,63	0,327935	3,381967	-0,154985	-0,173000	-0,053014	-1,147979	0,431118	-0,019837	8,035521	1,361251	-29,123441	0,875171	-0,713619	-3,098423	6,637338	-47,303721	29,089349	13,339898	0,431118	-0,019837	8,035521	-0,195921	-62,966165	0,875171	0,431118	-0,019837	8,035521	-0,195921	-62,966165	0,875171
15:19:29,68	0,327935	3,381967	-0,154985	-0,173000	-0,053014	-1,147979	0,158700	-0,006013	7,892535	1,574106	-28,737001	0,799262	-0,672043	-2,964995	9,969644	-47,793997	31,648671	13,165632	0,158700	-0,006013	7,892535	1,102066	-41,194962	0,799262	0,158700	-0,006013	7,892535	1,102066	-41,194962	0,799262
15:19:29,73	0,328026	3,381960	-0,154981	-0,172995	-0,103032	-1,148000	0,022360	0,024695	11,224842	1,948601	-37,530941	0,624995	-0,686939	-3,003333	10,405253	-50,712334	33,135579	13,166158	0,022360	0,024695	11,224842	3,887122	-39,286200	0,624995	0,022360	0,024695	11,224842	3,887122	-39,286200	0,624995
15:19:29,78	0,328026	3,381960	-0,154981	-0,172995	-0,103032	-1,148000	0,063010	0,018425	11,660450	2,103121	-38,687956	0,625522	-0,689332	-3,004455	10,312535	-50,520402	33,038210	13,161185	0,063010	0,018425	11,660450	3,549523	-43,634229	0,625522	0,063010	0,018425	11,660450	3,549523	-43,634229	0,625522
15:19:29,83	0,328026	3,381960	-0,154981	-0,172995	-0,103032	-1,148000	0,065178	0,019937	11,567732	2,036174	-38,360286	0,620549	-0,688569	-3,003615	10,257697	-50,429730	32,939498	13,197984	0,065178	0,019937	11,567732	3,601215	-43,476794	0,620549	0,065178	0,019937	11,567732	3,601215	-43,476794	0,620549
15:19:29,88	0,328026	3,381960	-0,154981	-0,172995	-0,103032	-1,148000	0,064069	0,019696	11,512894	2,008531	-38,290108	0,657347	-0,688904	-3,001293	10,229790	-50,384917	32,916345	13,163175	0,064069	0,019696	11,512894	3,554690	-43,319508	0,657347	0,064069	0,019696	11,512894	3,554690	-43,319508	0,657347
15:19:29,93	0,328026	3,381960	-0,154981	-0,172995	-0,103032	-1,148000	0,062226	0,021147	11,484988	1,935444	-38,335547	0,622538	-0,688353	-3,001935	10,198353	-50,332788	32,893453	13,190725	0,062226	0,021147	11,484988	3,595491	-43,220288	0,622538	0,062226	0,021147	11,484988	3,595491	-43,220288	0,622538
15:19:29,98	0,328026	3,381960	-0,154981	-0,172995	-0,103032	-1,148000	0,062507	0,020349	11,453551	1,983160	-38,264359	0,650089	-0,685985	-3,004841	10,175866	-50,267621	32,830550	13,206547	0,062507	0,020349	11,453551	3,580595	-43,171135	0,650089	0,062507	0,020349	11,453551	3,580595	-43,171135	0,650089
15:19:30,03	0,328026	3,381960	-0,154981	-0,172995	-0,103032	-1,148000	0,063839	0,016846	11,431064	2,143455	-38,107201	0,665910	-0,686522	-3,003933	10,158147	-50,265438	32,788964	13,167565	0,063839	0,016846	11,431064	3,465856	-43,118549	0,665910	0,063839	0,016846	11,431064	3,465856	-43,118549	0,665910
15:19:30,08	0,328026	3,381960	-0,154981	-0,172995	-0,103032	-1,148000	0,063321	0,017764	11,413345	2,060791	-38,111426	0,626928	-0,692132	-3,000111	10,142922	-50,222869	32,828509	13,173218	0,063321	0,017764	11,413345	3,455263	-43,082153	0,626928	0,063321	0,017764	11,413345	3,455263	-43,082153	0,626928
15:19:30,13	0,328026	3,381960	-0,154981	-0,172995	-0,103032	-1,148000	0,062816	0,024534	11,398119	1,764281	-38,120601	0,632582	-0,691353	-3,002955	10,135451	-50,198253	32,778492	13,199040	0,062816	0,024534	11,398119	3,690201	-43,051673	0,632582	0,062816	0,024534	11,398119	3,690201	-43,051673	0,632582
15:19:30,18	0,328026	3,381960	-0,154981	-0,172995	-0,103032	-1,148000	0,064889	0,022437	11,390649	1,842294	-37,966464	0,658403	-0,688702	-3,003779	10,119665	-50,165056	32,764044	13,196872	0,064889	0,022437	11,390649	3,603633	-43,060289	0,658403	0,064889	0,022437	11,390649	3,603633	-43,060289	0,658403
15:19:30,23	0,328026	3,381960	-0,154981	-0,172995	-0,103032	-1,148000	0,064277	0,019729	11,374862	1,987200	-37,962321	0,656236	-0,689635	-3,004784	10,110570	-50,162123	32,718025	13,158600	0,064277	0,019729	11,374862	3,535956	-43,008093	0,656236	0,064277	0,019729	11,374862	3,535956	-43,008093	0,656236
15:19:30,28	0,328026	3,381960	-0,154981	-0,172995	-0,103032	-1,148000	0,065614	0,020036	11,365768	1,932888	-37,867241	0,617964	-0,690273	-3,006082	10,106309	-50,185496	32,743382	13,186169	0,065614	0,020036	11,365768	3,505685	-43,017977	0,617964	0,065614	0,020036	11,365768	3,505685	-43,017977	0,617964
15:19:30,33	0,328026	3,381960	-0,154981	-0,172995	-0,103032	-1,148000	0,067057	0,019939	11,361507	1,948203	-37,825137	0,645532	-0,685323	-3,002442	10,094099	-50,112744	32,688389	13,198137	0,067057	0,019939	11,361507	3,513388	-43,089131	0,645532	0,067057	0,019939	11,361507	3,513388	-43,089131	0,645532
15:19:30,38	0,328026	3,381960	-0,154981	-0,172995	-0,103032	-1,148000	0,061431	0,017472	11,349296	2,065227	-38,027196	0,657501	-0,688754	-2,997673	10,087766	-50,084060	32,683070	13,193565	0,061431	0,017472	11,349296	3,436769	-42,849536	0,657501	0,061431	0,017472	11,349296	3,436769	-42,849536	0,657501
15:19:30,43	0,328026	3,381960	-0,154981	-0,172995	-0,103032	-1,148000	0,059016	0,022828	11,342964	1,796444	-38,125288	0,652928	-0,690191	-3,003433	10,085009	-50,084374	32,691218	13,158065	0,059016	0,022828	11,342964	3,588441	-42,758032	0,652928	0,059016	0,022828	11,342964	3,588441	-42,758032	0,652928
15:19:30,48	0,328026	3,381960	-0,154981	-0,172995	-0,103032	-1,148000	0,064723	0,021192	11,340207	1,888410	-37,832874	0,617429	-0,685469	-3,001316	10,073324	-50,040522	32,669140	13,189373	0,064723	0,021192	11,340207	3,551990	-42,913611	0,617429	0,064723	0,021192	11,340207	3,551990	-42,913611	0,617429
15:19:30,53	0,328026	3,381960	-0,154981	-0,172995	-0,103032	-1,148000	0,060528	0,018162	11,328522	2,048805	-38,001963	0,648737	-0,693056	-3,000012	10,073678	-50,010036	32,670091	13,145363	0,060528	0,018162	11,328522	3,474486	-42,753446	0,648737	0,060528	0,018162	11,328522	3,474486	-42,753446	0,648737
15:19:30,58	0,328026	3,381960	-0,154981	-0,172995	-0,103032	-1,148000	0,065571	0,020753	11,321891	1,919494	-37,778982	0,628368	-0,688737	-3,002994	10,063497	-50,031292	32,638048	13,163166	0,065571	0,020753	11,321891	3,548619	-42,926340	0,628368	0,065571	0,020753	11,321891	3,548619	-42,926340	0,628368
15:19:30,63	0,328026	3,381960	-0,154981	-0,172995	-0,103032	-1,148000	0,065571	0,020753	11,321891	1,919494	-37,778982	0,628368	-0,688233	-3,003854	10,059799	-50,021405	32,649344	13,187843	0,065571	0,020753	11,321891	3,548619	-42,926340	0,628368	0,065571	0,020753	11,321891	3,548619	-42,926340	0,628368
15:19:30,68	0,328026	3,381960	-0,154981	-0,172995	-0,103032	-1,148000	0,064109	0,019286	11,314997	1,982737	-37,789343	0,647206	-0,687907	-3,001610	10,056224	-50,036868	32,643592	13,193612	0,064109	0,019286	11,314997	3,496704	-42,821865	0,647206	0,064109	0,019286	11,314997	3,496704	-42,821865	0,647206
15:19:30,73	0,328026	3,381960	-0,154981	-0,172995	-0,103032	-1,148000	0,062002	0,020125	11,311421	1,926385	-37,909388	0,652976	-0,685833	-3,004860	10,051367	-50,033533	32,644900	13,171015	0,062002	0,020125	11,311421	3,506231	-42,776562	0,652976	0,062002	0,020125	11,311421	3,506231	-42,776562	0,652976
15:19:30,78	0,328026	3,381960	-0,154981	-0,172995	-0,103032	-1,148000	0,063779	0,016704	11,306564	2,107086	-37,814743	0,630379	-0,687274	-3,001926	10,050008	-49,998748	32,618046	13,172022	0,063779	0,016704	11,306564	3,418369	-42,821422	0,630379	0,063779	0,016704	11,306564	3,418369	-42,821422	0,630379
15:19:30,83	0,328026	3,381960	-0,154981	-0,172995	-0,103032	-1,148000	0,061959	0,019419	11,305206	1,960034	-37,865873	0,631385	-0,686131	-3,002385	10,040687	-49,989889	32,593074	13,172087	0,060751	0,021444	11,300523	3,547150	-42,672471	0,604848	0,060751	0,021444	11,300523	3,547150	-42,672471	0,604848
15:19:30,88	0,328026	3,381960	-0,154981	-0,172995	-0,103032	-1,148000	0,060751	0,021444	11,300523	1,863811	-37,903504	0,604848	-0,689729	-2,999851	10,040372	-49,970858	32,614647	13,194331	0,060751	0,021444	11,300523	3,547150	-42,672471	0,604848	0,060751	0,021444	11,300523	3,547150	-42,672471	0,604848
15:19:30,93	0,328026	3,381960	-0,154981	-0,172995	-0,103032	-1,148000	0,061389	0,022583	11,295570	1,806551	-37,869626	0,653694	-0,688968	-2,997042	10,036413	-49,931909	32,638279	13,175842	0,061389	0,022583	11,295570	3,579284	-42,688678	0,653694	0,061389	0,022583	11,295570	3,579284	-42,688678	0,653694
15:19:30,98	0,328026	3,381960	-0,154981	-0,172995	-0,103032	-1,148000	0,058576	0,023328	11,291611	1,807740	-37,993979	0,635205	-0,689073	-2,997993	10,032528	-49,953116	32,576633	13,185980	0,058576	0,023328	11,291611	3,638971	-42,592224	0,635205	0,058576	0,023328	11,291611	3,638971	-42,592224	0,635205
15:19:31,03	0,328026	3,381960	-0,154981	-0,172995	-0,103032	-1,148000	0,059452	0,022944	11,287726	1,763730	-37,935988	0,645344	-0,691367	-3,001959	10,030196	-49,937198	32,587307	13,157522	0,059452	0,022944	11,287726	3,564799	-42,602971	0,645344	0,059452	0,022944	11,287726	3,564799	-42,602971	0,645344
15:19:31,08	0,328026	3,381960	-0,154981	-0,172995	-0,103032	-1,148000	0,064034	0,022947	11,285393	1,780742	-37,689293	0,616885	-0,687865	-3,000380	10,026716	-49,936034	32,581047	13,184492	0,060916	0,020704	11,281914	3,517804	-42,629171	0,643855	0,060916	0,020704	11,281914	3,517804	-42,629171	0,643855
15:19:31,13	0,328026	3,381960	-0,154981	-0,172995	-0,103032	-1,148000	0,060916	0,020704	11,281914	1,892571	-37,847292	0,643855	-0,689286	-3,003061	10,024843	-49,962556	32,587880	13,194363	0,060916	0,020704	11,281914	3,517804	-42,629171	0,643855	0,060916	0,020704	11,281914	3,517804	-42,629171	0,643855
15:19:31,18	0,328026	3,381960	-0,154981	-0,172995	-0,103032	-1,148000	0,063948	0,020594	11,280040	1,890929	-37,715988	0,653726	-0,689010	-2,998923	10,023618	-49,912591	32,589417	13,196112	0,063948	0,020594	11,280040	3,507555	-42,735916	0,653726	0,063948	0,020594	11,280040	3,507555	-42,735916	0,653726
15:19:31,23	0,328026	3,381960	-0,154981	-0,172995	-0,103032	-1,148000	0,060227	0,022424	11,278816	1,822064	-37,866993	0,655476	-0,687271	-2,999243	10,018554	-49,908456	32,558633	13,174193	0,060227	0,022424	11,278816	3,582373	-42,594799	0,655476	0,060227	0,022424	11,278816	3,582373	-42,594799	0,655476
15:19:31,28	0,328026	3,381960	-0,154981	-0,172995	-0,103032	-1,148000	0,059634	0,020758	11,273752	1,884133	-37,878842	0,633556	-0,689039	-3,000731	10,016256	-49,909869	32,576376	13,214409	0,059634	0,020758	11,273752	3,513617	-42,560120	0,633556	0,059634	0,020758	11,273752	3,513617	-42,560120	0,633556
15:19:31,33	0,328026	3,381960	-0,154981	-0,172995	-0,103032	-1,148000	0,061807	0,021545	11,271453	1,857839	-37,775945	0,673772	-0,687852	-3,004106	10,015464	-49,913809	32,564713	13,175501	0,061807	0,021545	11,271453	3,549147	-42,627797	0,673772	0,061807	0,021545	11,271453	3,549147	-42,627797	0,673772
15:19:31,38	0,328026	3,381960	-0,154981	-0,172995	-0,103032	-1,148000	0,064136	0,018830	11,270661	1,986955	-37,652431	0,634865	-0,689674	-3,002127	10,008978	-49,868921	32,538142	13,153081	0,064136	0,018830	11,270661	3,465125	-42,687090	0,634865	0,064136	0,018830	11,270661	3,465125	-42,687090	0,634865
15:19:31,43	0,328026	3,381960	-0,154981	-0,172995	-0,103032	-1,148000	0,063333	0,021397	11,264175	1,852926	-37,642000	0,612444	-0,690792	-3,000921	10,009238	-49,893901	32,574328	13,179357	0,063333	0,021397	11,264175	3,532572	-42,613665	0,612444	0,063333	0,021397	11,264175	3,532572	-42,613665	0,612444
15:19:31,48	0,328026	3,381960	-0,154981	-0,172995	-0,103032	-1,148000	0,062848	0,022969	11,264436	1,790013	-37,706983	0,638721	-0,688408	-3,003047	10,004615	-49,858335	32,524848	13,194852	0,062848	0,022969	11,264436	3,593087	-42,640520	0,638721	0,062848	0,022969	11,264436	3,593087	-42,640520	0,638721
15:19:31,53	0,328026	3,381960	-0,154981	-0,172995	-0,103032	-1,148000	0,063497	0,019841	11,259812	1,927605	-37,617661	0,654215	-0,690164	-3,000795	10,002652	-49,842318	32,516341	13,176259	0,063497	0,019841	11,259812	3,485126	-42,602194	0,654215	0,063497	0,019841	11,259812	3,485126	-42,602194	0,654215
15:19:31,58	0,328026	3,381960	-0,154981	-0,172995	-0,103032	-1,148000	0,062425	0,022487	11,257850	1,790640	-37,655313	0,635623	-0,688344	-3,000890	10,001479	-49,825924	32,537533	13,153558	0,062425	0,022487	11,257850	3,555892	-42,555645	0,635623	0,062425	0,022487	11,257850	3,555892	-42,555645	0,635623
15:19:31,63	0,328026	3,381960	-0,154981	-0,172995	-0,103032	-1,148000	0,061596	0,020864	11,256677	1,901604	-37,694782	0,612922	-0,685322	-2,999223	9,998956	-49,861052	32,515238	13,183773	0,061596	0,020864	11,256677	3,539424	-42,530094	0,612922	0,061596	0,020864	11,256677	3,539424	-42,530094	0,612922
15:19:31,68	0,328026	3,381960	-0,154981	-0,172995	-0,103032	-1,148000	0,058642	0,019080	11,254154	1,957487	-37,867705	0,643137	-0,689535	-3,000786	9,999168	-49,825661	32,542798	13,184011	0,058642	0,019080	11,254154	3,455283	-42,471067	0,643137	0,058642	0,019080	11,254154	3,455283	-42,471067	0,643137
15:19:31,73	0,328026	3,381960	-0,154981	-0,172995	-0,103032	-1,148000	0,062102	0,021948	11,254366	1,849933	-37,670867	0,643374	-0,684250	-3,002152	9,996824	-49,808897	32,460580	13,139736	0,062102	0,021948	11,254366	3,572838	-42,545911	0,643374	0,062102	0,021948	11,254366	3,572838	-42,545911	0,643374
15:19:31,78	0,328026	3,381960	-0,154981	-0,172995	-0,103032	-1,148000	0,060643	0,016687	11,252021	2,060654	-37,691141	0,599099	-0,687745	-2,999641	9,992812	-49,825185	32,482835	13,177549	0,060643	0,016687	11,252021	3,370616	-42,451604	0,599099	0,060643	0,016687	11,252021	3,370616	-42,451604	0,599099
15:19:31,83	0,328026	3,381960	-0,154981	-0,172995	-0,103032	-1,148000	0,060216	0,020970	11,248010	1,849105	-37,738576	0,636912	-0,689226	-3,003161	9,991213	-49,836657	32,492330	13,194316	0,060216	0,020970	11,248010	3,495227	-42,465523	0,636912	0,060216	0,020970	11,248010	3,495227	-42,465523	0,636912
15:19:31,88	0,328026	3,381960	-0,154981	-0,172995	-0,103032	-1,148000	0,064005	0,020492	11,246411	1,876409	-37,556229	0,653680	-0,686019	-3,003712	9,992563	-49,804880	32,462009	13,151486	0,064005	0,020492	11,246411	3,485065	-42,580615	0,653680	0,064005	0,020492	11,246411	3,485065	-42,580615	0,653680
15:19:31,93	0,328026	3,381960	-0,154981	-0,172995	-0,103032	-1,148000	0,062878	0,017440	11,247761	2,024776	-37,572123	0,610849	-0,688411	-3,000047	9,987886	-49,811222	32,491727	13,165169	0,062878	0,017440	11,247761	3,393800	-42,508084	0,610849	0,062878	0,017440	11,247761	3,393800	-42,508084	0,610849
15:19:31,98	0,328026	3,381960	-0,154981	-0,172995	-0,103032	-1,148000	0,060262	0,020338	11,241936	1,897783	-37,715973	0,639692	-0,690695	-3,001041	9,988935	-49,831887	32,512261	13,192315	0,060262	0,020338	11,241936	3,494295	-42,446538	0,639692	0,060262	0,020338	11,241936	3,494295	-42,446538	0,639692
15:19:32,03	0,328026	3,381960	-0,154981	-0,172995	-0,103032	-1,148000	0,060262	0,020338	11,241936	1,897783	-37,715973	0,639692	-0,686119	-3,000555	9,983630	-49,825172	32,474637	13,191902	0,060262	0,020338	11,241936	3,494295	-42,446538	0,639692	0,060262	0,020338	11,241936	3,494295	-42,446538	0,639692
15:19:32,08	0,328026	3,381960	-0,154981	-0,172995	-0,103032	-1,148000	0,060194	0,019104	11,238827	1,939017	-37,735608	0,651265	-0,688643	-3,000456	9,983413	-49,777306	32,489648	13,138305	0,060194	0,019104	11,238827	3,438696	-42,460831	0,651265	0,060194	0,019104	11,238827	3,438696	-42,460831	0,651265
15:19:32,13	0,328026	3,381960	-0,154981	-0,172995	-0,103032	-1,148000	0,061370	0,021340	11,238611	1,859675	-37,640492	0,597668	-0,687152	-3,001607	9,981312	-49,744637	32,431178	13,156842	0,061370	0,021340	11,238611	3,534886	-42,458055	0,597668	0,061370	0,021340	11,238611	3,534886	-42,458055	0,597668
15:19:32,18	0,328026	3,381960	-0,154981	-0,172995	-0,103032	-1,148000	0,061621	0,019473	11,236509	1,922469	-37,569917	0,616206	-0,686086	-3,005979	9,981307	-49,815826	32,455377	13,167577	0,061621	0,019473	11,236509	3,451102	-42,407177	0,616206	0,061621	0,019473	11,236509	3,451102	-42,407177	0,616206
15:19:32,23	0,328026	3,381960	-0,154981	-0,172995	-0,103032	-1,148000	0,064875	0,016363	11,236505	2,069527	-37,474471	0,626941	-0,687241	-2,999173	9,979564	-49,776331	32,442415	13,192045	0,064875	0,016363	11,236505	3,354062	-42,567154	0,626941	0,064875	0,016363	11,236505	3,354062	-42,567154	0,626941
15:19:32,28	0,328026	3,381960	-0,154981	-0,172995	-0,103032	-1,148000	0,059559	0,020767	11,234761	1,849063	-37,710225	0,651409	-0,690136	-3,000130	9,975975	-49,761881	32,466316	13,149790	0,059559	0,020767	11,234761	3,479279	-42,385592	0,651409	0,059559	0,020767	11,234761	3,479279	-42,385592	0,651409
15:19:32,33	0,328026	3,381960	-0,154981	-0,172995	-0,103032	-1,148000	0,061834	0,022796	11,231173	1,771485	-37,591329	0,609154	-0,686629	-3,001492	9,976288	-49,767389	32,454434	13,209437	0,061834	0,022796	11,231173	3,560969	-42,445332	0,609154	0,061834	0,022796	11,231173	3,560969	-42,445332	0,609154
15:19:32,38	0,328026	3,381960	-0,154981	-0,172995	-0,103032	-1,148000	0,061260	0,019078	11,231485	1,951798	-37,620008	0,668800	-0,684843	-2,995904	9,973944	-49,730561	32,426642	13,201041	0,061260	0,019078	11,231485	3,449387	-42,428950	0,668800	0,061260	0,019078	11,231485	3,449387	-42,428950	0,668800
15:19:32,43	0,328026	3,381960	-0,154981	-0,172995	-0,103032	-1,148000	0,061221	0,023214	11,227196	1,743681	-37,628297	0,671418	-0,688358	-3,003880	9,973541	-49,755481	32,449356	13,156874	0,061221	0,023214	11,227196	3,565952	-42,434111	0,671418	0,061221	0,023214	11,227196	3,565952	-42,434111	0,671418
15:19:32,48	0,328026	3,381960	-0,154981	-0,172995	-0,103032	-1,148000	0,061221	0,023214	11,227196	1,743681	-37,628297	0,671418	-0,688956	-3,002751	9,970040	-49,750518	32,451841	13,159096	0,061221	0,023214	11,227196	3,565952	-42,434111	0,671418	0,061221	0,023214	11,227196	3,565952	-42,434111	0,671418
15:19:32,53	0,328026	3,381960	-0,154981	-0,172995	-0,103032	-1,148000	0,063515	0,020464	11,225238	1,885913	-37,486860	0,618459	-0,688384	-3,000719	9,969657	-49,735379	32,406922	13,167825	0,063515	0,020464	11,225238	3,492307	-42,472790	0,618459	0,063515	0,020464	11,225238	3,492307	-42,472790	0,618459
15:19:32,58	0,328026	3,381960	-0,154981	-0,172995	-0,103032	-1,148000	0,061469	0,020984	11,224855	1,827514	-37,557689	0,627189	-0,688969	-3,001486	9,969667	-49,744769	32,438824	13,183258	0,061469	0,020984	11,224855	3,474768	-42,382997	0,627189	0,061469	0,020984	11,224855	3,474768	-42,382997	0,627189
15:19:32,63	0,328026	3,381960	-0,154981	-0,172995	-0,103032	-1,148000	0,062426	0,021107	11,224865	1,844062	-37,532011	0,642622	-0,691944	-2,999612	9,963818	-49,747812	32,451761	13,177337	0,062426	0,021107	11,224865	3,500956	-42,432439	0,642622	0,062426	0,021107	11,224865	3,500956	-42,432439	0,642622
15:19:32,68	0,328026	3,381960	-0,154981	-0,172995	-0,103032	-1,148000	0,062290	0,024621	11,219016	1,671011	-37,548177	0,636700	-0,685996	-3,000367	9,966546	-49,722780	32,428658	13,156215	0,062290	0,024621	11,219016	3,603762	-42,437944	0,636700	0,062290	0,024621	11,219016	3,603762	-42,437944	0,636700
15:19:32,73	0,328026	3,381960	-0,154981	-0,172995	-0,103032	-1,148000	0,059970	0,019092	11,221744	1,951009	-37,635608	0,615578	-0,688665	-3,003327	9,965672	-49,720024	32,389385	13,185246	0,056172	0,020994	11,218765	3,478890	-42,211421	0,673737	0,056172	0,020994	11,218765	3,478890	-42,211421	0,673737
15:19:32,78	0,328026	3,381960	-0,154981	-0,172995	-0,103032	-1,148000	0,056172	0,020994	11,218765	1,830885	-37,801957	0,673737	-0,686268	-3,000036	9,964029	-49,738289	32,397065	13,179507	0,056172	0,020994	11,218765	3,478890	-42,211421	0,673737	0,056172	0,020994	11,218765	3,478890	-42,211421	0,673737
15:19:32,83	0,328026	3,381960	-0,154981	-0,172995	-0,103032	-1,148000	0,059819	0,019493	11,219226	1,895066	-37,641064	0,638870	-0,686495	-2,998334	9,963522	-49,723304	32,385845	13,153270	0,059819	0,019493	11,219226	3,425260	-42,336872	0,638870	0,059819	0,019493	11,219226	3,425260	-42,336872	0,638870
15:19:32,88	0,328026	3,381960	-0,154981	-0,172995	-0,103032	-1,148000	0,058459	0,020540	11,218720	1,838382	-37,693227	0,612634	-0,687656	-2,999245	9,962405	-49,696849	32,398119	13,155754	0,058459	0,020540	11,218720	3,450790	-42,282229	0,612634	0,058459	0,020540	11,218720	3,450790	-42,282229	0,612634
15:19:32,93	0,328026	3,381960	-0,154981	-0,172995	-0,103032	-1,148000	0,059829	0,021091	11,217602	1,833624	-37,605216	0,615118	-0,687809	-3,000214	9,959561	-49,710779	32,378023	13,168119	0,059829	0,021091	11,217602	3,489229	-42,301759	0,615118	0,059829	0,021091	11,217602	3,489229	-42,301759	0,615118
15:19:32,98	0,328026	3,381960	-0,154981	-0,172995	-0,103032	-1,148000	0,060744	0,020738	11,214759	1,827562	-37,559656	0,627483	-0,685424	-2,999461	9,957621	-49,690457	32,370582	13,159686	0,060744	0,020738	11,214759	3,455531	-42,328021	0,627483	0,060744	0,020738	11,214759	3,455531	-42,328021	0,627483
15:19:33,03	0,328026	3,381960	-0,154981	-0,172995	-0,103032	-1,148000	0,058899	0,019050	11,212818	1,919071	-37,634233	0,619050	-0,690725	-2,998836	9,954530	-49,693656	32,417010	13,201025	0,058899	0,019050	11,212818	3,414508	-42,257829	0,619050	0,058899	0,019050	11,212818	3,414508	-42,257829	0,619050
15:19:33,08	0,328026	3,381960	-0,154981	-0,172995	-0,103032	-1,148000	0,061009	0,023953	11,209728	1,702721	-37,550535	0,660388	-0,684274	-2,999260	9,954798	-49,699682	32,375753	13,158259	0,061009	0,023953	11,209728	3,583047	-42,339710	0,660388	0,061009	0,023953	11,209728	3,583047	-42,339710	0,660388
15:19:33,13	0,328026	3,381960	-0,154981	-0,172995	-0,103032	-1,148000	0,058151	0,018155	11,209995	1,965508	-37,683740	0,617623	-0,689623	-3,004728	9,958219	-49,703126	32,396328	13,165230	0,058151	0,018155	11,209995	3,390640	-42,248563	0,617623	0,058151	0,018155	11,209995	3,390640	-42,248563	0,617623
15:19:33,18	0,328026	3,381960	-0,154981	-0,172995	-0,103032	-1,148000	0,065560	0,020053	11,213417	1,882891	-37,311723	0,624594	-0,686612	-3,000468	9,950623	-49,689777	32,385453	13,154369	0,065560	0,020053	11,213417	3,457043	-42,458182	0,624594	0,065560	0,020053	11,213417	3,457043	-42,458182	0,624594
15:19:33,23	0,328026	3,381960	-0,154981	-0,172995	-0,103032	-1,148000	0,060365	0,019575	11,205820	1,905002	-37,564870	0,613733	-0,685008	-3,000558	9,952877	-49,691486	32,362887	13,176782	0,060365	0,019575	11,205820	3,441633	-42,303515	0,613733	0,060365	0,019575	11,205820	3,441633	-42,303515	0,613733
15:19:33,28	0,328026	3,381960	-0,154981	-0,172995	-0,103032	-1,148000	0,059642	0,018141	11,208074	1,959156	-37,592682	0,636145	-0,685432	-3,004412	9,951448	-49,696583	32,386974	13,197210	0,059642	0,018141	11,208074	3,383243	-42,274542	0,636145	0,059642	0,018141	11,208074	3,383243	-42,274542	0,636145
15:19:33,33	0,328026	3,381960	-0,154981	-0,172995	-0,103032	-1,148000	0,063192	0,016581	11,206646	2,058588	-37,424540	0,656574	-0,686597	-3,001969	9,949874	-49,673896	32,359596	13,172994	0,063192	0,016581	11,206646	3,360214	-42,385074	0,656574	0,063192	0,016581	11,206646	3,360214	-42,385074	0,656574
15:19:33,38	0,328026	3,381960	-0,154981	-0,172995	-0,103032	-1,148000	0,061658	0,018811	11,205071	1,930274	-37,470949	0,632357	-0,685703	-2,997108	9,947521	-49,659521	32,377978	13,164437	0,061658	0,018811	11,205071	3,406937	-42,311098	0,632357	0,061658	0,018811	11,205071	3,406937	-42,311098	0,632357
15:19:33,43	0,328026	3,381960	-0,154981	-0,172995	-0,103032	-1,148000	0,057001	0,020468	11,202719	1,867211	-37,709841	0,623800	-0,684333	-3,002707	9,950647	-49,711211	32,336150	13,182128	0,057001	0,020468	11,202719	3,473956	-42,184437	0,623800	0,057001	0,020468	11,202719	3,473956	-42,184437	0,623800
15:19:33,48	0,328026	3,381960	-0,154981	-0,172995	-0,103032	-1,148000	0,061165	0,016481	11,205845	2,012448	-37,517168	0,641491	-0,687153	-2,999717	9,947554	-49,640977	32,342592	13,183451	0,061165	0,016481	11,205845	3,306241	-42,318632	0,641491	0,061165	0,016481	11,205845	3,306241	-42,318632	0,641491
15:19:33,53	0,328026	3,381960	-0,154981	-0,172995	-0,103032	-1,148000	0,059985	0,020419	11,202751	1,848373	-37,520920	0,642814	-0,687178	-2,998019	9,946757	-49,661864	32,384641	13,180900	0,059985	0,020419	11,202751	3,451292	-42,229761	0,642814	0,059985	0,020419	11,202751	3,451292	-42,229761	0,642814
15:19:33,58	0,328026	3,381960	-0,154981	-0,172995	-0,103032	-1,148000	0,058527	0,021290	11,201955	1,829058	-37,635847	0,640263	-0,684871	-2,999934	9,945605	-49,682074	32,374184	13,196124	0,058527	0,021290	11,201955	3,500342	-42,230237	0,640263	0,058527	0,021290	11,201955	3,500342	-42,230237	0,640263
15:19:33,63	0,328026	3,381960	-0,154981	-0,172995	-0,103032	-1,148000	0,059032	0,018334	11,200802	1,963605	-37,621859	0,655487	-0,688882	-3,001257	9,945217	-49,631099	32,360237	13,165429	0,059032	0,018334	11,200802	3,402850	-42,255894	0,655487	0,059032	0,018334	11,200802	3,402850	-42,255894	0,655487
15:19:33,68	0,328026	3,381960	-0,154981	-0,172995	-0,103032	-1,148000	0,062183	0,021147	11,200414	1,830766	-37,406885	0,624792	-0,689018	-3,000674	9,944956	-49,614468	32,396191	13,156941	0,062183	0,021147	11,200414	3,490789	-42,288278	0,624792	0,062183	0,021147	11,200414	3,490789	-42,288278	0,624792
15:19:33,73	0,328026	3,381960	-0,154981	-0,172995	-0,103032	-1,148000	0,061747	0,021555	11,200153	1,848966	-37,433140	0,616304	-0,687232	-3,003515	9,945218	-49,686836	32,352495	13,185083	0,061747	0,021555	11,200153	3,541072	-42,280294	0,616304	0,061747	0,021555	11,200153	3,541072	-42,280294	0,616304
15:19:33,78	0,328026	3,381960	-0,154981	-0,172995	-0,103032	-1,148000	0,063315	0,018589	11,200416	1,929218	-37,392461	0,644447	-0,688285	-3,002139	9,944057	-49,629583	32,367344	13,166319	0,063315	0,018589	11,200416	3,388424	-42,362654	0,644447	0,063315	0,018589	11,200416	3,388424	-42,362654	0,644447
15:19:33,83	0,328026	3,381960	-0,154981	-0,172995	-0,103032	-1,148000	0,062649	0,020188	11,199254	1,887534	-37,384932	0,625683	-0,684742	-3,000296	9,940748	-49,655485	32,357379	13,179663	0,062649	0,020188	11,199254	3,472294	-42,302849	0,625683	0,062649	0,020188	11,199254	3,472294	-42,302849	0,625683
15:19:33,88	0,328026	3,381960	-0,154981	-0,172995	-0,103032	-1,148000	0,059282	0,018042	11,195945	1,977560	-37,577470	0,639026	-0,688329	-2,998772	9,939378	-49,625686	32,347563	13,164139	0,059282	0,018042	11,195945	3,393837	-42,231070	0,639026	0,059282	0,018042	11,195945	3,393837	-42,231070	0,639026
15:19:33,93	0,328026	3,381960	-0,154981	-0,172995	-0,103032	-1,148000	0,059755	0,021910	11,194575	1,782829	-37,522116	0,623503	-0,683572	-2,997625	9,937809	-49,664613	32,339467	13,167438	0,059755	0,021910	11,194575	3,502735	-42,212913	0,623503	0,059755	0,021910	11,194575	3,502735	-42,212913	0,623503
15:19:33,98	0,328026	3,381960	-0,154981	-0,172995	-0,103032	-1,148000	0,056383	0,018364	11,193006	1,940739	-37,727129	0,626802	-0,685342	-2,999957	9,940587	-49,597015	32,315027	13,191478	0,056383	0,018364	11,193006	3,382295	-42,153216	0,626802	0,056383	0,018364	11,193006	3,382295	-42,153216	0,626802
15:19:34,03	0,328026	3,381960	-0,154981	-0,172995	-0,103032	-1,148000	0,059287	0,018731	11,195785	1,934286	-37,505347	0,650841	-0,689507	-2,996793	9,938605	-49,616694	32,346249	13,179100	0,059287	0,018731	11,195785	3,404655	-42,159416	0,650841	0,059287	0,018731	11,195785	3,404655	-42,159416	0,650841
15:19:34,08	0,328026	3,381960	-0,154981	-0,172995	-0,103032	-1,148000	0,058630	0,023920	11,193803	1,681653	-37,572192	0,638464	-0,685196	-2,997943	9,936850	-49,616334	32,326856	13,156699	0,058630	0,023920	11,193803	3,559365	-42,174644	0,638464	0,058630	0,023920	11,193803	3,559365	-42,174644	0,638464
15:19:34,14	0,328026	3,381960	-0,154981	-0,172995	-0,103032	-1,148000	0,057470	0,019611	11,192048	1,889091	-37,622494	0,616063	-0,687145	-2,999480	9,934749	-49,600733	32,313038	13,189919	0,057470	0,019611	11,192048	3,428570	-42,133902	0,616063	0,057470	0,019611	11,192048	3,428570	-42,133902	0,616063
15:19:34,19	0,328026	3,381960	-0,154981	-0,172995	-0,103032	-1,148000	0,059776	0,020531	11,189946	1,837108	-37,482165	0,649282	-0,687148	-2,998517	9,934271	-49,604843	32,322121	13,165652	0,059776	0,020531	11,189946	3,448771	-42,174588	0,649282	0,059776	0,020531	11,189946	3,448771	-42,174588	0,649282
15:19:34,24	0,328026	3,381960	-0,154981	-0,172995	-0,103032	-1,148000	0,058943	0,021015	11,189468	1,817740	-37,533563	0,625015	-0,683466	-2,996399	9,941776	-49,506489	32,219315	13,182765	0,058943	0,021015	11,189468	3,467414	-42,160625	0,625015	0,058943	0,021015	11,189468	3,467414	-42,160625	0,625015
15:19:34,29	0,328026	3,381960	-0,154981	-0,172995	-0,103032	-1,148000	0,055268	0,018885	11,196973	1,888636	-37,588087	0,642128	-0,578691	-2,777142	12,021141	-42,147934	29,588460	13,029201	0,055268	0,018885	11,196973	3,371118	-41,926657	0,642128	0,055268	0,018885	11,196973	3,371118	-41,926657	0,642128
15:19:34,34	0,328026	3,381960	-0,154981	-0,172995	-0,103032	-1,148000	-0,187001	0,037776	13,276339	2,307215	-42,497976	0,488565	-0,697290	-2,953512	11,561287	-50,231633	34,730494	13,069243	-0,187001	0,037776	13,276339	5,272609	-27,818396	0,488565	-0,187001	0,037776	13,276339	5,272609	-27,818396	0,488565
15:19:34,39	0,328026	3,381960	-0,154981	-0,172995	-0,103032	-1,148000	0,025039	0,052300	12,816485	1,963234	-41,043574	0,528606	-0,729826	-3,090912	8,003383	-49,696385	31,429426	13,238021	0,025039	0,052300	12,816485	6,068784	-43,009171	0,528606	0,025039	0,052300	12,816485	6,068784	-43,009171	0,528606
15:19:34,44	0,327952	3,382041	-0,154979	-0,173011	-0,053053	-1,148022	0,160299	0,011777	9,258580	1,479226	-31,895982	0,697384	-0,714543	-3,056354	7,554191	-46,891363	30,199788	13,313621	0,160299	0,011777	9,258580	2,403751	-44,479489	0,697384	0,160299	0,011777	9,258580	2,403751	-44,479489	0,697384
15:19:34,49	0,327952	3,382041	-0,154979	-0,173011	-0,053053	-1,148022	0,122729	0,015821	8,809388	1,606584	-30,805612	0,772984	-0,715995	-3,057903	7,571305	-46,945654	30,245743	13,227233	0,122729	0,015821	8,809388	2,848515	-40,439832	0,772984	0,122729	0,015821	8,809388	2,848515	-40,439832	0,772984
15:19:34,54	0,327952	3,382041	-0,154979	-0,173011	-0,053053	-1,148022	0,124797	0,016304	8,826503	1,594123	-30,768047	0,686597	-0,718804	-3,054647	7,580274	-46,890688	30,255789	13,255447	0,124797	0,016304	8,826503	2,873965	-40,564640	0,686597	0,124797	0,016304	8,826503	2,873965	-40,564640	0,686597
15:19:34,59	0,327952	3,382041	-0,154979	-0,173011	-0,053053	-1,148022	0,123382	0,020365	8,835472	1,419124	-30,799093	0,714810	-0,713459	-3,054334	7,584945	-46,877831	30,251564	13,248462	0,123382	0,020365	8,835472	3,017771	-40,484541	0,714810	0,123382	0,020365	8,835472	3,017771	-40,484541	0,714810
15:19:34,64	0,327952	3,382041	-0,154979	-0,173011	-0,053053	-1,148022	0,120438	0,015892	8,840143	1,654502	-30,938887	0,707825	-0,716467	-3,056798	7,587279	-46,917258	30,255291	13,266061	0,120438	0,015892	8,840143	2,902000	-40,393302	0,707825	0,120438	0,015892	8,840143	2,902000	-40,393302	0,707825
15:19:34,69	0,327952	3,382041	-0,154979	-0,173011	-0,053053	-1,148022	0,124076	0,017265	8,842477	1,566601	-30,785748	0,725425	-0,718336	-3,059086	7,587265	-46,973045	30,263377	13,271085	0,124076	0,017265	8,842477	2,921908	-40,525703	0,725425	0,124076	0,017265	8,842477	2,921908	-40,525703	0,725425
15:19:34,74	0,327952	3,382041	-0,154979	-0,173011	-0,053053	-1,148022	0,126992	0,017740	8,842462	1,521037	-30,686465	0,730449	-0,714054	-3,046545	7,655748	-46,690653	30,167444	13,255110	0,126992	0,017740	8,842462	2,913591	-40,655336	0,730449	0,126992	0,017740	8,842462	2,913591	-40,655336	0,730449
15:19:34,79	0,327952	3,382041	-0,154979	-0,173011	-0,053053	-1,148022	0,113990	0,020302	8,910945	1,445905	-31,070027	0,714473	-0,553864	-2,715477	10,091656	-33,967206	25,303307	13,055410	0,113990	0,020302	8,910945	3,039612	-40,018267	0,714473	0,113990	0,020302	8,910945	3,039612	-40,018267	0,714473
15:19:34,84	0,327952	3,382041	-0,154979	-0,173011	-0,053053	-1,148022	-0,252819	0,047107	11,346854	2,201280	-36,693195	0,514773	-0,704589	-2,969908	10,316036	-47,577001	32,809083	13,138487	-0,252819	0,047107	11,346854	5,899215	-16,846942	0,514773	-0,252819	0,047107	11,346854	5,899215	-16,846942	0,514773
15:19:34,89	0,327952	3,382041	-0,154979	-0,173011	-0,053053	-1,148022	0,042888	0,050424	11,571234	1,724108	-36,855773	0,597850	-0,761130	-3,121549	6,961186	-48,019625	31,002105	13,296729	0,042888	0,050424	11,571234	5,682398	-40,222472	0,597850	0,042888	0,050424	11,571234	5,682398	-40,222472	0,597850
15:19:34,94	0,327970	3,381975	-0,154986	-0,173005	-0,003012	-1,148002	0,202484	0,023569	8,216383	1,334379	-28,036635	0,756092	-0,739259	-3,081479	6,349226	-44,620797	29,000049	13,289052	0,202484	0,023569	8,216383	3,184534	-43,931590	0,756092	0,202484	0,023569	8,216383	3,184534	-43,931590	0,756092
15:19:34,99	0,327970	3,381975	-0,154986	-0,173005	-0,003012	-1,148002	0,156846	0,024663	7,604423	1,243068	-26,465265	0,748416	-0,736203	-3,080902	6,364790	-44,600526	29,009932	13,294839	0,156846	0,024663	7,604423	3,179113	-38,777710	0,748416	0,156846	0,024663	7,604423	3,179113	-38,777710	0,748416
15:19:35,04	0,327970	3,381975	-0,154986	-0,173005	-0,003012	-1,148002	0,154818	0,022306	7,619987	1,384349	-26,558105	0,754203	-0,736216	-3,078488	6,374850	-44,628672	29,026248	13,265660	0,154818	0,022306	7,619987	3,135334	-38,711354	0,754203	0,154818	0,022306	7,619987	3,135334	-38,711354	0,754203
15:19:35,09	0,327970	3,381975	-0,154986	-0,173005	-0,003012	-1,148002	0,152735	0,023523	7,630048	1,321090	-26,699002	0,725023	-0,735592	-3,076884	6,381066	-44,626847	29,046388	13,267695	0,152735	0,023523	7,630048	3,167659	-38,688663	0,725023	0,152735	0,023523	7,630048	3,167659	-38,688663	0,725023
15:19:35,14	0,327970	3,381975	-0,154986	-0,173005	-0,003012	-1,148002	0,151033	0,023785	7,636264	1,325847	-26,795955	0,727058	-0,735596	-3,079825	6,383826	-44,628742	29,020743	13,303537	0,151033	0,023785	7,636264	3,192942	-38,652071	0,727058	0,151033	0,023785	7,636264	3,192942	-38,652071	0,727058
15:19:35,19	0,327970	3,381975	-0,154986	-0,173005	-0,003012	-1,148002	0,153583	0,022318	7,639024	1,378947	-26,652199	0,762901	-0,734861	-3,078942	6,389338	-44,619844	29,037764	13,308971	0,153583	0,022318	7,639024	3,130923	-38,708451	0,762901	0,153583	0,022318	7,639024	3,130923	-38,708451	0,762901
15:19:35,24	0,327970	3,381975	-0,154986	-0,173005	-0,003012	-1,148002	0,152450	0,022123	7,644536	1,408282	-26,711917	0,768334	-0,736695	-3,079807	6,391210	-44,622836	29,068378	13,300322	0,152450	0,022123	7,644536	3,144944	-38,679233	0,768334	0,152450	0,022123	7,644536	3,144944	-38,679233	0,768334
15:19:35,29	0,327970	3,381975	-0,154986	-0,173005	-0,003012	-1,148002	0,154117	0,023278	7,646408	1,373221	-26,643141	0,759686	-0,732707	-3,079770	6,393544	-44,667775	29,011084	13,322449	0,154117	0,023278	7,646408	3,200576	-38,741302	0,759686	0,154117	0,023278	7,646408	3,200576	-38,741302	0,759686
15:19:35,34	0,327970	3,381975	-0,154986	-0,173005	-0,003012	-1,148002	0,153422	0,022673	7,653599	1,382613	-26,679188	0,767116	-0,735823	-3,079508	6,398402	-44,633788	29,049205	13,307753	0,153422	0,022673	7,653599	3,162456	-38,722778	0,767116	0,153422	0,022673	7,653599	3,162456	-38,722778	0,767116
15:19:35,39	0,327970	3,381975	-0,154986	-0,173005	-0,003012	-1,148002	0,153422	0,022673	7,653599	1,382613	-26,679188	0,767116	-0,736058	-3,079111	6,397795	-44,613524	29,062574	13,267176	0,153422	0,022673	7,653599	3,162456	-38,722778	0,767116	0,153422	0,022673	7,653599	3,162456	-38,722778	0,767116
15:19:35,44	0,327970	3,381975	-0,154986	-0,173005	-0,003012	-1,148002	0,153196	0,023075	7,652993	1,383414	-26,680072	0,726539	-0,733784	-3,077155	6,402070	-44,649880	29,058559	13,294574	0,153196	0,023075	7,652993	3,194822	-38,705925	0,726539	0,153196	0,023075	7,652993	3,194822	-38,705925	0,726539
15:19:35,49	0,327970	3,381975	-0,154986	-0,173005	-0,003012	-1,148002	0,150364	0,022083	7,657267	1,413342	-26,856798	0,753938	-0,734907	-3,079547	6,407912	-44,637666	29,044663	13,289900	0,150364	0,022083	7,657267	3,146879	-38,660363	0,753938	0,150364	0,022083	7,657267	3,146879	-38,660363	0,753938
15:19:35,54	0,327970	3,381975	-0,154986	-0,173005	-0,003012	-1,148002	0,152998	0,021860	7,663109	1,419015	-26,702316	0,749263	-0,734903	-3,080054	6,405955	-44,640101	29,057583	13,272074	0,152998	0,021860	7,663109	3,135041	-38,712633	0,749263	0,152998	0,021860	7,663109	3,135041	-38,712633	0,749263
15:19:35,59	0,327970	3,381975	-0,154986	-0,173005	-0,003012	-1,148002	0,153435	0,021603	7,661153	1,442349	-26,688156	0,731437	-0,736045	-3,080120	6,404410	-44,617716	29,049847	13,272329	0,153435	0,021603	7,661153	3,138203	-38,732785	0,731437	0,153435	0,021603	7,661153	3,138203	-38,732785	0,731437
15:19:35,64	0,327970	3,381975	-0,154986	-0,173005	-0,003012	-1,148002	0,154063	0,022560	7,659607	1,397112	-26,632249	0,731693	-0,736636	-3,078966	6,406377	-44,623980	29,078496	13,315790	0,154063	0,022560	7,659607	3,168039	-38,726172	0,731693	0,154063	0,022560	7,659607	3,168039	-38,726172	0,731693
15:19:35,69	0,327970	3,381975	-0,154986	-0,173005	-0,003012	-1,148002	0,153359	0,023648	7,661575	1,362181	-26,688614	0,775153	-0,732525	-3,080874	6,408682	-44,632321	29,040635	13,265236	0,153359	0,023648	7,661575	3,218566	-38,727261	0,775153	0,153359	0,023648	7,661575	3,218566	-38,727261	0,775153
15:19:35,74	0,327970	3,381975	-0,154986	-0,173005	-0,003012	-1,148002	0,152956	0,019134	7,663879	1,559955	-26,697865	0,724600	-0,738430	-3,079567	6,407906	-44,637717	29,060514	13,289800	0,152956	0,019134	7,663879	3,061985	-38,704874	0,724600	0,152956	0,019134	7,663879	3,061985	-38,704874	0,724600
15:19:35,79	0,327970	3,381975	-0,154986	-0,173005	-0,003012	-1,148002	0,154776	0,024901	7,663104	1,274582	-26,617828	0,749163	-0,733067	-3,077444	6,411051	-44,593905	29,023748	13,311726	0,154776	0,024901	7,663104	3,229331	-38,767720	0,749163	0,154776	0,024901	7,663104	3,229331	-38,767720	0,749163
15:19:35,84	0,327970	3,381975	-0,154986	-0,173005	-0,003012	-1,148002	0,150256	0,021318	7,666249	1,450973	-26,796543	0,771089	-0,734796	-3,077644	6,411434	-44,589218	29,054380	13,302407	0,150256	0,021318	7,666249	3,124443	-38,591615	0,771089	0,150256	0,021318	7,666249	3,124443	-38,591615	0,771089
15:19:35,89	0,327970	3,381975	-0,154986	-0,173005	-0,003012	-1,148002	0,151294	0,022715	7,666631	1,407189	-26,753821	0,761771	-0,735486	-3,078033	6,411006	-44,636203	29,044041	13,278416	0,151294	0,022715	7,666631	3,190340	-38,630380	0,761771	0,151294	0,022715	7,666631	3,190340	-38,630380	0,761771
15:19:35,94	0,327970	3,381975	-0,154986	-0,173005	-0,003012	-1,148002	0,151976	0,023119	7,666203	1,353760	-26,753852	0,737780	-0,737244	-3,078982	6,410242	-44,634950	29,055265	13,293319	0,151976	0,023119	7,666203	3,168586	-38,683987	0,737780	0,151976	0,023119	7,666203	3,168586	-38,683987	0,737780
15:19:35,99	0,327970	3,381975	-0,154986	-0,173005	-0,003012	-1,148002	0,152858	0,026623	7,664687	1,226698	-26,715464	0,788133	-0,736607	-3,079274	6,412573	-44,624911	29,072140	13,282714	0,152858	0,026623	7,664687	3,316589	-38,714853	0,788133	0,152858	0,026623	7,664687	3,316589	-38,714853	0,788133
15:19:36,04	0,327970	3,381975	-0,154986	-0,173005	-0,003012	-1,148002	0,152858	0,026623	7,664687	1,226698	-26,715464	0,788133	-0,736648	-3,078663	6,414907	-44,644736	29,072207	13,300964	0,152858	0,026623	7,664687	3,316589	-38,714853	0,788133	0,152858	0,026623	7,664687	3,316589	-38,714853	0,788133
15:19:36,09	0,327970	3,381975	-0,154986	-0,173005	-0,003012	-1,148002	0,153102	0,023810	7,670105	1,337939	-26,716792	0,760328	-0,736601	-3,078650	6,413741	-44,622020	29,072143	13,286913	0,153102	0,023810	7,670105	3,207033	-38,735290	0,760328	0,153102	0,023810	7,670105	3,207033	-38,735290	0,760328
15:19:36,14	0,327970	3,381975	-0,154986	-0,173005	-0,003012	-1,148002	0,153068	0,023775	7,668938	1,351055	-26,698869	0,746276	-0,739514	-3,077071	6,414505	-44,609022	29,082017	13,276671	0,153068	0,023775	7,668938	3,217410	-38,714676	0,746276	0,153068	0,023775	7,668938	3,217410	-38,714676	0,746276
15:19:36,19	0,327970	3,381975	-0,154986	-0,173005	-0,003012	-1,148002	0,153156	0,027088	7,669703	1,193841	-26,687934	0,736034	-0,736018	-3,076356	6,414154	-44,611629	29,062955	13,325462	0,153156	0,027088	7,669703	3,320250	-38,710710	0,736034	0,153156	0,027088	7,669703	3,320250	-38,710710	0,736034
15:19:36,25	0,327970	3,381975	-0,154986	-0,173005	-0,003012	-1,148002	0,150789	0,024417	7,669352	1,314909	-26,803738	0,784826	-0,736001	-3,076193	6,413331	-44,616543	29,085535	13,268623	0,150789	0,024417	7,669352	3,231662	-38,640713	0,784826	0,150789	0,024417	7,669352	3,231662	-38,640713	0,784826
15:19:36,30	0,327970	3,381975	-0,154986	-0,173005	-0,003012	-1,148002	0,151584	0,021342	7,670501	1,421421	-26,775730	0,768777	-0,737162	-3,079701	6,414549	-44,609832	29,071663	13,315098	0,151584	0,021342	7,670501	3,096741	-38,675073	0,768777	0,151584	0,021342	7,670501	3,096741	-38,675073	0,768777
15:19:36,35	0,327970	3,381975	-0,154986	-0,173005	-0,003012	-1,148002	0,154259	0,023736	7,669746	1,358774	-26,626147	0,774462	-0,732088	-3,075775	6,447252	-44,482500	29,041413	13,318606	0,154259	0,023736	7,669746	3,222049	-38,735441	0,774462	0,154259	0,023736	7,669746	3,222049	-38,735441	0,774462
15:19:36,40	0,327970	3,381975	-0,154986	-0,173005	-0,003012	-1,148002	0,148321	0,021305	7,702450	1,522660	-26,809478	0,777970	-0,575066	-2,774395	9,121653	-34,122392	24,381631	13,135334	0,148321	0,021305	7,702450	3,195093	-38,452710	0,777970	0,148321	0,021305	7,702450	3,195093	-38,452710	0,777970
15:19:36,45	0,327970	3,381975	-0,154986	-0,173005	-0,003012	-1,148002	-0,191192	0,036010	10,376851	1,902582	-33,162187	0,594697	-0,710363	-2,952894	9,184308	-43,591401	31,080939	13,126695	-0,191192	0,036010	10,376851	4,729334	-18,153593	0,594697	-0,191192	0,036010	10,376851	4,729334	-18,153593	0,594697
15:19:36,50	0,327970	3,381975	-0,154986	-0,173005	-0,003012	-1,148002	0,031040	0,063932	10,439506	1,517903	-33,156140	0,586058	-0,735254	-3,093710	5,845382	-43,289886	27,735712	13,322303	0,031040	0,063932	10,439506	6,536529	-35,592812	0,586058	0,031040	0,063932	10,439506	6,536529	-35,592812	0,586058
15:19:36,55	0,327997	3,381982	-0,154972	-0,173009	0,047019	-1,148027	0,165436	0,015079	7,100580	1,311937	-24,233839	0,781667	-0,722697	-3,048393	5,259847	-39,754388	26,155061	13,271049	0,165436	0,015079	7,100580	2,495648	-37,220560	0,781667	0,165436	0,015079	7,100580	2,495648	-37,220560	0,781667
15:19:36,60	0,327997	3,381982	-0,154972	-0,173009	0,047019	-1,148027	0,119912	0,026863	6,515045	1,098040	-22,748914	0,730413	-0,722574	-3,046130	5,279285	-39,743349	26,200873	13,280313	0,119912	0,026863	6,515045	3,206787	-32,162029	0,730413	0,119912	0,026863	6,515045	3,206787	-32,162029	0,730413
15:19:36,65	0,327997	3,381982	-0,154972	-0,173009	0,047019	-1,148027	0,117891	0,027888	6,534482	1,089926	-22,867377	0,739676	-0,722626	-3,046651	5,285916	-39,762254	26,158991	13,318651	0,117891	0,027888	6,534482	3,279148	-32,121805	0,739676	0,117891	0,027888	6,534482	3,279148	-32,121805	0,739676
15:19:36,70	0,327997	3,381982	-0,154972	-0,173009	0,047019	-1,148027	0,118368	0,027673	6,541113	1,055411	-22,838011	0,778015	-0,722572	-3,049376	5,293279	-39,774372	26,191719	13,281033	0,118368	0,027673	6,541113	3,227713	-32,129874	0,778015	0,118368	0,027673	6,541113	3,227713	-32,129874	0,778015
15:19:36,75	0,327997	3,381982	-0,154972	-0,173009	0,047019	-1,148027	0,120701	0,026263	6,548477	1,151006	-22,743539	0,740396	-0,724881	-3,048223	5,297970	-39,757621	26,202399	13,316881	0,120701	0,026263	6,548477	3,212637	-32,218564	0,740396	0,120701	0,026263	6,548477	3,212637	-32,218564	0,740396
15:19:36,80	0,327997	3,381982	-0,154972	-0,173009	0,047019	-1,148027	0,120857	0,028839	6,553168	1,034661	-22,726270	0,776245	-0,723024	-3,048879	5,304563	-39,731781	26,191365	13,273713	0,120857	0,028839	6,553168	3,298534	-32,213527	0,776245	0,120857	0,028839	6,553168	3,298534	-32,213527	0,776245
15:19:36,85	0,327997	3,381982	-0,154972	-0,173009	0,047019	-1,148027	0,120497	0,026903	6,559760	1,138688	-22,717087	0,733076	-0,718374	-3,043730	5,355199	-39,564280	26,196673	13,330130	0,120497	0,026903	6,559760	3,250599	-32,176094	0,733076	0,120497	0,026903	6,559760	3,250599	-32,176094	0,733076
15:19:36,90	0,327997	3,381982	-0,154972	-0,173009	0,047019	-1,148027	0,113712	0,025450	6,610397	1,302596	-22,927474	0,789493	-0,595827	-2,769653	7,733535	-29,878386	22,888331	13,134654	0,113712	0,025450	6,610397	3,300439	-31,853900	0,789493	0,113712	0,025450	6,610397	3,300439	-31,853900	0,789493
15:19:36,95	0,327997	3,381982	-0,154972	-0,173009	0,047019	-1,148027	-0,184919	0,056360	8,988733	1,673111	-28,413928	0,594017	-0,739318	-3,017525	7,798305	-43,029150	30,211487	13,161153	-0,184919	0,056360	8,988733	6,097397	-13,897762	0,594017	-0,184919	0,056360	8,988733	6,097397	-13,897762	0,594017
15:19:37,00	0,327997	3,381982	-0,154972	-0,173009	0,047019	-1,148027	0,101491	0,056691	9,053503	1,422577	-28,571085	0,620517	-0,794262	-3,145175	4,546488	-42,302174	28,371753	13,286227	0,101491	0,056691	9,053503	5,872811	-36,538091	0,620517	0,101491	0,056691	9,053503	5,872811	-36,538091	0,620517
15:19:37,05	0,327910	3,381987	-0,154987	-0,173013	0,097024	-1,148009	0,239511	0,040449	5,801686	1,037407	-19,844598	0,745590	-0,767639	-3,108906	4,020677	-39,353413	26,436308	13,330049	0,239511	0,040449	5,801686	4,212622	-38,646174	0,745590	0,239511	0,040449	5,801686	4,212622	-38,646174	0,745590
15:19:37,10	0,327910	3,381987	-0,154987	-0,173013	0,097024	-1,148009	0,194789	0,035527	5,275874	1,091557	-18,648692	0,789413	-0,772375	-3,110127	4,040867	-39,420407	26,480809	13,343104	0,194789	0,035527	5,275874	3,880442	-33,939632	0,789413	0,194789	0,035527	5,275874	3,880442	-33,939632	0,789413
15:19:37,15	0,327910	3,381987	-0,154987	-0,173013	0,097024	-1,148009	0,198214	0,039019	5,296065	0,915051	-18,550869	0,802467	-0,768726	-3,112609	4,052153	-39,391401	26,462112	13,321067	0,198214	0,039019	5,296065	3,978003	-34,110660	0,802467	0,198214	0,039019	5,296065	3,978003	-34,110660	0,802467
15:19:37,20	0,327910	3,381987	-0,154987	-0,173013	0,097024	-1,148009	0,198539	0,034617	5,307350	1,142222	-18,499482	0,780430	-0,769928	-3,111366	4,061849	-39,430776	26,500045	13,326453	0,198539	0,034617	5,307350	3,859684	-34,084812	0,780430	0,198539	0,034617	5,307350	3,859684	-34,084812	0,780430
15:19:37,25	0,327910	3,381987	-0,154987	-0,173013	0,097024	-1,148009	0,198064	0,036280	5,317046	1,068932	-18,577241	0,785817	-0,768732	-3,107524	4,064562	-39,413075	26,488122	13,325015	0,198064	0,036280	5,317046	3,916905	-34,125295	0,785817	0,198064	0,036280	5,317046	3,916905	-34,125295	0,785817
15:19:37,30	0,327910	3,381987	-0,154987	-0,173013	0,097024	-1,148009	0,194138	0,037165	5,319759	1,021456	-18,760101	0,784379	-0,772811	-3,110017	4,070407	-39,418540	26,516670	13,340735	0,194138	0,037165	5,319759	3,938872	-33,999965	0,784379	0,194138	0,037165	5,319759	3,938872	-33,999965	0,784379
15:19:37,35	0,327910	3,381987	-0,154987	-0,173013	0,097024	-1,148009	0,198337	0,039451	5,325605	0,924545	-18,560755	0,800098	-0,772737	-3,108652	4,078172	-39,412152	26,562191	13,332773	0,198337	0,039451	5,325605	4,021458	-34,130248	0,800098	0,198337	0,039451	5,325605	4,021458	-34,130248	0,800098
15:19:37,40	0,327910	3,381987	-0,154987	-0,173013	0,097024	-1,148009	0,197118	0,040069	5,333370	0,935010	-18,641396	0,792136	-0,769225	-3,111540	4,080500	-39,425052	26,527078	13,311162	0,197118	0,040069	5,333370	4,080459	-34,115161	0,792136	0,197118	0,040069	5,333370	4,080459	-34,115161	0,792136
15:19:37,45	0,327910	3,381987	-0,154987	-0,173013	0,097024	-1,148009	0,197863	0,035584	5,335697	1,131403	-18,596266	0,770526	-0,773330	-3,107351	4,081280	-39,405859	26,532413	13,334799	0,197863	0,035584	5,335697	3,924731	-34,128522	0,770526	0,197863	0,035584	5,335697	3,924731	-34,128522	0,770526
15:19:37,50	0,327910	3,381987	-0,154987	-0,173013	0,097024	-1,148009	0,196288	0,041234	5,336477	0,851827	-18,664228	0,794162	-0,769857	-3,111473	4,086321	-39,452739	26,520165	13,317274	0,196288	0,041234	5,336477	4,088670	-34,072821	0,794162	0,196288	0,041234	5,336477	4,088670	-34,072821	0,794162
15:19:37,55	0,327910	3,381987	-0,154987	-0,173013	0,097024	-1,148009	0,198121	0,036164	5,341519	1,081383	-18,603397	0,776638	-0,769818	-3,113281	4,085931	-39,449779	26,546178	13,303517	0,198121	0,036164	5,341519	3,920287	-34,155866	0,776638	0,198121	0,036164	5,341519	3,920287	-34,155866	0,776638
15:19:37,60	0,327910	3,381987	-0,154987	-0,173013	0,097024	-1,148009	0,199667	0,035227	5,341129	1,154109	-18,533426	0,762881	-0,769813	-3,109971	4,089834	-39,446017	26,559129	13,340772	0,199667	0,035227	5,341129	3,919468	-34,207290	0,762881	0,199667	0,035227	5,341129	3,919468	-34,207290	0,762881
15:19:37,65	0,327910	3,381987	-0,154987	-0,173013	0,097024	-1,148009	0,196798	0,036878	5,345031	1,081403	-18,685818	0,800135	-0,769737	-3,110957	4,092969	-39,410552	26,536563	13,347334	0,196798	0,036878	5,345031	3,976290	-34,134485	0,800135	0,196798	0,036878	5,345031	3,976290	-34,134485	0,800135
15:19:37,70	0,327910	3,381987	-0,154987	-0,173013	0,097024	-1,148009	0,197614	0,036319	5,348167	1,108634	-18,601389	0,806697	-0,772170	-3,110254	4,094078	-39,458214	26,556807	13,308720	0,197614	0,036319	5,348167	3,959680	-34,114113	0,806697	0,197614	0,036319	5,348167	3,959680	-34,114113	0,806697
15:19:37,75	0,327910	3,381987	-0,154987	-0,173013	0,097024	-1,148009	0,198222	0,038777	5,349275	0,974519	-18,621198	0,768084	-0,769235	-3,108247	4,094474	-39,466397	26,585694	13,329674	0,198222	0,038777	5,349275	4,018518	-34,181610	0,768084	0,198222	0,038777	5,349275	4,018518	-34,181610	0,768084
15:19:37,80	0,327910	3,381987	-0,154987	-0,173013	0,097024	-1,148009	0,195016	0,037239	5,349671	1,075403	-18,809428	0,789038	-0,770426	-3,112588	4,095652	-39,474544	26,552336	13,327123	0,195016	0,037239	5,349671	3,998696	-34,118188	0,789038	0,195016	0,037239	5,349671	3,998696	-34,118188	0,789038
15:19:37,85	0,327910	3,381987	-0,154987	-0,173013	0,097024	-1,148009	0,199371	0,036100	5,350849	1,101690	-18,573352	0,786486	-0,771464	-3,109893	4,098788	-39,416939	26,583502	13,345222	0,199371	0,036100	5,350849	3,935539	-34,223967	0,786486	0,199371	0,036100	5,350849	3,935539	-34,223967	0,786486
15:19:37,90	0,327910	3,381987	-0,154987	-0,173013	0,097024	-1,148009	0,197556	0,038347	5,353986	1,040643	-18,633412	0,804585	-0,770912	-3,108290	4,098770	-39,426551	26,571029	13,335575	0,197556	0,038347	5,353986	4,050875	-34,141574	0,804585	0,197556	0,038347	5,353986	4,050875	-34,141574	0,804585
15:19:37,95	0,327910	3,381987	-0,154987	-0,173013	0,097024	-1,148009	0,195892	0,038670	5,353968	1,008242	-18,722046	0,794938	-0,769785	-3,109915	4,100716	-39,445023	26,533470	13,338176	0,195892	0,038670	5,353968	4,043825	-34,099556	0,794938	0,195892	0,038670	5,353968	4,043825	-34,099556	0,794938
15:19:38,00	0,327910	3,381987	-0,154987	-0,173013	0,097024	-1,148009	0,196736	0,036882	5,355914	1,059473	-18,675394	0,797540	-0,770911	-3,111785	4,103819	-39,447876	26,574593	13,322627	0,196736	0,036882	5,355914	3,954671	-34,119130	0,797540	0,196736	0,036882	5,355914	3,954671	-34,119130	0,797540
15:19:38,05	0,327910	3,381987	-0,154987	-0,173013	0,097024	-1,148009	0,198918	0,036921	5,359017	1,091594	-18,584912	0,781991	-0,768600	-3,110602	4,100319	-39,442436	26,524939	13,318841	0,198918	0,036921	5,359017	3,989911	-34,200012	0,781991	0,198918	0,036921	5,359017	3,989911	-34,200012	0,781991
15:19:38,10	0,327910	3,381987	-0,154987	-0,173013	0,097024	-1,148009	0,196738	0,035512	5,355516	1,124580	-18,668762	0,778204	-0,771518	-3,113097	4,105399	-39,447971	26,541721	13,349385	0,196738	0,035512	5,355516	3,912291	-34,112689	0,778204	0,196738	0,035512	5,355516	3,912291	-34,112689	0,778204
15:19:38,15	0,327910	3,381987	-0,154987	-0,173013	0,097024	-1,148009	0,199365	0,035308	5,358248	1,179410	-18,570419	0,787635	-0,769737	-3,112979	4,103050	-39,453469	26,582341	13,328272	0,199365	0,035308	5,358248	3,951066	-34,220557	0,787635	0,199365	0,035308	5,358248	3,951066	-34,220557	0,787635
15:19:38,20	0,327910	3,381987	-0,154987	-0,173013	0,097024	-1,148009	0,199365	0,035308	5,358248	1,179410	-18,570419	0,787635	-0,769185	-3,107523	4,105374	-39,451085	26,560024	13,346403	0,199365	0,035308	5,358248	3,951066	-34,220557	0,787635	0,199365	0,035308	5,358248	3,951066	-34,220557	0,787635
15:19:38,26	0,327910	3,381987	-0,154987	-0,173013	0,097024	-1,148009	0,194365	0,037558	5,360572	1,044260	-18,817210	0,805767	-0,770958	-3,109359	4,107326	-39,459288	26,555149	13,354256	0,194365	0,037558	5,360572	3,992563	-34,074827	0,805767	0,194365	0,037558	5,360572	3,992563	-34,074827	0,805767
15:19:38,31	0,327910	3,381987	-0,154987	-0,173013	0,097024	-1,148009	0,196841	0,038175	5,362523	1,003874	-18,693109	0,813619	-0,772083	-3,110242	4,105393	-39,452404	26,612330	13,361712	0,196841	0,038175	5,362523	4,000580	-34,145115	0,813619	0,196841	0,038175	5,362523	4,000580	-34,145115	0,813619
15:19:38,36	0,327910	3,381987	-0,154987	-0,173013	0,097024	-1,148009	0,198168	0,038708	5,360590	1,029112	-18,646725	0,821076	-0,768780	-3,108495	4,147429	-39,316820	26,483337	13,355664	0,198168	0,038708	5,360590	4,067670	-34,202914	0,821076	0,198168	0,038708	5,360590	4,067670	-34,202914	0,821076
15:19:38,41	0,327910	3,381987	-0,154987	-0,173013	0,097024	-1,148009	0,195004	0,036720	5,402627	1,088531	-18,629355	0,815027	-0,610839	-2,797691	6,662786	-28,167689	21,743801	13,177694	0,195004	0,036720	5,402627	3,971089	-33,937144	0,815027	0,195004	0,036720	5,402627	3,971089	-33,937144	0,815027
15:19:38,46	0,327910	3,381987	-0,154987	-0,173013	0,097024	-1,148009	0,071740	0,080326	8,034996	1,447961	-24,803729	0,622379	-0,744911	-2,979943	6,779798	-37,799562	28,640640	13,163016	0,071740	0,080326	8,034996	7,753537	-30,435326	0,622379	0,071740	0,080326	8,034996	7,753537	-30,435326	0,622379
15:19:38,51	0,327910	3,381987	-0,154987	-0,173013	0,097024	-1,148009	0,071740	0,080326	8,034996	1,447961	-24,803729	0,622379	-0,770907	-3,114059	3,547699	-37,591183	25,124882	13,362596	0,071740	0,080326	8,034996	7,753537	-30,435326	0,622379	0,071740	0,080326	8,034996	7,753537	-30,435326	0,622379
15:19:38,56	0,328019	3,381937	-0,155006	-0,172999	0,147002	-1,148020	0,200886	0,035780	4,802897	0,823775	-16,149821	0,821959	-0,751657	-3,071707	2,959445	-34,188158	23,431691	13,364766	0,200886	0,035780	4,802897	3,632541	-31,919344	0,821959	0,200886	0,035780	4,802897	3,632541	-31,919344	0,821959
15:19:38,61	0,328019	3,381937	-0,155006	-0,172999	0,147002	-1,148020	0,154583	0,040286	4,214643	0,824645	-14,763854	0,824130	-0,750532	-3,079359	2,984325	-34,272716	23,411345	13,373129	0,154583	0,040286	4,214643	3,987108	-26,898625	0,824130	0,154583	0,040286	4,214643	3,987108	-26,898625	0,824130
15:19:38,66	0,328019	3,381937	-0,155006	-0,172999	0,147002	-1,148020	0,160647	0,035486	4,239523	1,014380	-14,511584	0,832493	-0,751754	-3,078296	2,993598	-34,318316	23,426505	13,334472	0,160647	0,035486	4,239523	3,799992	-27,122377	0,832493	0,160647	0,035486	4,239523	3,799992	-27,122377	0,832493
15:19:38,71	0,328019	3,381937	-0,155006	-0,172999	0,147002	-1,148020	0,160337	0,037076	4,248795	0,922022	-14,574776	0,793835	-0,751648	-3,074511	3,000618	-34,272483	23,436233	13,359691	0,160337	0,037076	4,248795	3,832460	-27,161232	0,793835	0,160337	0,037076	4,248795	3,832460	-27,161232	0,793835
15:19:38,76	0,328019	3,381937	-0,155006	-0,172999	0,147002	-1,148020	0,157006	0,038876	4,255816	0,859754	-14,713136	0,819055	-0,755093	-3,075317	3,010728	-34,270153	23,488083	13,364152	0,157006	0,038876	4,255816	3,911505	-27,038143	0,819055	0,157006	0,038876	4,255816	3,911505	-27,038143	0,819055
15:19:38,81	0,328019	3,381937	-0,155006	-0,172999	0,147002	-1,148020	0,159427	0,041457	4,265925	0,771617	-14,611160	0,823515	-0,749889	-3,073770	3,014236	-34,302697	23,454652	13,396326	0,159427	0,041457	4,265925	4,025966	-27,126203	0,823515	0,159427	0,041457	4,265925	4,025966	-27,126203	0,823515
15:19:38,86	0,328019	3,381937	-0,155006	-0,172999	0,147002	-1,148020	0,155485	0,037723	4,269434	0,920541	-14,827605	0,855689	-0,746492	-3,067772	3,030220	-34,069608	23,331082	13,342962	0,155485	0,037723	4,269434	3,881802	-27,033212	0,855689	0,155485	0,037723	4,269434	3,881802	-27,033212	0,855689
15:19:38,91	0,328019	3,381937	-0,155006	-0,172999	0,147002	-1,148020	0,148592	0,037780	4,285417	0,927092	-14,922402	0,802325	-0,627244	-2,805195	5,529132	-25,225985	20,433312	13,190552	0,148592	0,037780	4,285417	3,892851	-26,586898	0,802325	0,148592	0,037780	4,285417	3,892851	-26,586898	0,802325
15:19:38,96	0,328019	3,381937	-0,155006	-0,172999	0,147002	-1,148020	-0,138430	0,065797	6,784329	1,382490	-20,739878	0,649915	-0,727053	-2,998541	5,629685	-35,534943	25,510344	13,274494	-0,138430	0,065797	6,784329	6,547565	-9,873124	0,649915	-0,138430	0,065797	6,784329	6,547565	-9,873124	0,649915
15:19:39,01	0,328019	3,381937	-0,155006	-0,172999	0,147002	-1,148020	0,078917	0,055562	6,884882	1,157084	-20,904167	0,733858	-0,796611	-3,140209	2,353420	-35,551365	24,377118	13,343207	0,078917	0,055562	6,884882	5,518687	-27,099151	0,733858	0,078917	0,055562	6,884882	5,518687	-27,099151	0,733858
15:19:39,06	0,327943	3,381968	-0,155001	-0,173011	0,197038	-1,147990	0,236385	0,044967	3,608618	0,718427	-12,163460	0,802570	-0,771244	-3,099722	1,763271	-32,160384	22,249608	13,391664	0,236385	0,044967	3,608618	4,248298	-30,719650	0,802570	0,236385	0,044967	3,608618	4,248298	-30,719650	0,802570
15:19:39,11	0,327943	3,381968	-0,155001	-0,173011	0,197038	-1,147990	0,188638	0,043242	3,018469	0,661130	-10,645857	0,851028	-0,772405	-3,100705	1,790072	-32,208794	22,255690	13,390238	0,188638	0,043242	3,018469	4,055605	-25,453934	0,851028	0,188638	0,043242	3,018469	4,055605	-25,453934	0,851028
15:19:39,16	0,327943	3,381968	-0,155001	-0,173011	0,197038	-1,147990	0,190070	0,043756	3,045269	0,615471	-10,616368	0,849601	-0,771848	-3,101441	1,809488	-32,273740	22,289332	13,399536	0,190070	0,043756	3,045269	4,050284	-25,536843	0,849601	0,190070	0,043756	3,045269	4,050284	-25,536843	0,849601
15:19:39,21	0,327943	3,381968	-0,155001	-0,173011	0,197038	-1,147990	0,186702	0,042975	3,074784	0,648016	-10,850586	0,857940	-0,770045	-3,098179	1,819587	-32,263994	22,278247	13,398577	0,186702	0,042975	3,074784	4,021524	-25,506675	0,857940	0,186702	0,042975	3,074784	4,021524	-25,506675	0,857940
15:19:39,26	0,327943	3,381968	-0,155001	-0,173011	0,197038	-1,147990	0,186702	0,042975	3,074784	0,648016	-10,850586	0,857940	-0,770583	-3,101294	1,826978	-32,272266	22,303963	13,394433	0,186702	0,042975	3,074784	4,021524	-25,506675	0,857940	0,186702	0,042975	3,074784	4,021524	-25,506675	0,857940
15:19:39,31	0,327943	3,381968	-0,155001	-0,173011	0,197038	-1,147990	0,189669	0,041883	3,082175	0,722914	-10,716310	0,853796	-0,772961	-3,099633	1,836656	-32,303792	22,317922	13,374615	0,189669	0,041883	3,082175	4,010731	-25,605329	0,853796	0,189669	0,041883	3,082175	4,010731	-25,605329	0,853796
15:19:39,36	0,327943	3,381968	-0,155001	-0,173011	0,197038	-1,147990	0,189419	0,044773	3,091853	0,568978	-10,763573	0,833978	-0,771244	-3,104315	1,844432	-32,347352	22,297517	13,374124	0,189419	0,044773	3,091853	4,083633	-25,632996	0,833978	0,189419	0,044773	3,091853	4,083633	-25,632996	0,833978
15:19:39,41	0,327943	3,381968	-0,155001	-0,173011	0,197038	-1,147990	0,192615	0,040945	3,099630	0,728581	-10,624926	0,833488	-0,773569	-3,098733	1,848311	-32,344731	22,359803	13,398384	0,192615	0,040945	3,099630	3,942740	-25,745198	0,833488	0,192615	0,040945	3,099630	3,942740	-25,745198	0,833488
15:19:39,46	0,327943	3,381968	-0,155001	-0,173011	0,197038	-1,147990	0,188944	0,045750	3,103509	0,533966	-10,844695	0,857748	-0,772346	-3,102618	1,853016	-32,322288	22,306232	13,412591	0,188944	0,045750	3,103509	4,125328	-25,676788	0,857748	0,188944	0,045750	3,103509	4,125328	-25,676788	0,857748
15:19:39,51	0,327943	3,381968	-0,155001	-0,173011	0,197038	-1,147990	0,191697	0,042748	3,108213	0,654900	-10,655332	0,871954	-0,772943	-3,102212	1,856462	-32,348607	22,338063	13,363290	0,191697	0,042748	3,108213	4,010600	-25,703513	0,871954	0,191697	0,042748	3,108213	4,010600	-25,703513	0,871954
15:19:39,56	0,327943	3,381968	-0,155001	-0,173011	0,197038	-1,147990	0,191643	0,043468	3,111659	0,631880	-10,696816	0,822653	-0,771792	-3,100882	1,857650	-32,353956	22,332801	13,401610	0,191643	0,043468	3,111659	4,044082	-25,740807	0,822653	0,191643	0,043468	3,111659	4,044082	-25,740807	0,822653
15:19:39,61	0,327943	3,381968	-0,155001	-0,173011	0,197038	-1,147990	0,189917	0,043136	3,112848	0,641875	-10,788594	0,860973	-0,772308	-3,099961	1,864997	-32,349405	22,367943	13,354659	0,189917	0,043136	3,112848	4,028071	-25,697058	0,860973	0,189917	0,043136	3,112848	4,028071	-25,697058	0,860973
15:19:39,66	0,327943	3,381968	-0,155001	-0,173011	0,197038	-1,147990	0,189377	0,044043	3,120195	0,627424	-10,830288	0,814023	-0,773523	-3,100970	1,867744	-32,359421	22,337745	13,390525	0,189377	0,044043	3,120195	4,084814	-25,696384	0,814023	0,189377	0,044043	3,120195	4,084814	-25,696384	0,814023
15:19:39,71	0,327943	3,381968	-0,155001	-0,173011	0,197038	-1,147990	0,190858	0,044591	3,122941	0,567789	-10,746852	0,849889	-0,772383	-3,105511	1,865442	-32,380349	22,332706	13,415729	0,190858	0,044591	3,122941	4,068166	-25,729207	0,849889	0,190858	0,044591	3,122941	4,068166	-25,729207	0,849889
15:19:39,76	0,327943	3,381968	-0,155001	-0,173011	0,197038	-1,147990	0,194221	0,041334	3,120640	0,722320	-10,587599	0,875092	-0,771760	-3,102639	1,872415	-32,378287	22,349520	13,398001	0,194221	0,041334	3,120640	3,967029	-25,833921	0,875092	0,194221	0,041334	3,120640	3,967029	-25,833921	0,875092
15:19:39,81	0,327943	3,381968	-0,155001	-0,173011	0,197038	-1,147990	0,193707	0,043594	3,127221	0,637917	-10,624768	0,847811	-0,774084	-3,103936	1,872024	-32,372870	22,366618	13,388447	0,193707	0,043594	3,127221	4,060022	-25,830798	0,847811	0,193707	0,043594	3,127221	4,060022	-25,830798	0,847811
15:19:39,86	0,327943	3,381968	-0,155001	-0,173011	0,197038	-1,147990	0,193707	0,043594	3,127221	0,637917	-10,624768	0,847811	-0,772975	-3,098586	1,873943	-32,393799	22,367596	13,398201	0,193707	0,043594	3,127221	4,060022	-25,830798	0,847811	0,193707	0,043594	3,127221	4,060022	-25,830798	0,847811
15:19:39,91	0,327943	3,381968	-0,155001	-0,173011	0,197038	-1,147990	0,188519	0,045308	3,129141	0,539149	-10,913155	0,857565	-0,772350	-3,103190	1,878606	-32,397402	22,355566	13,370215	0,188519	0,045308	3,129141	4,095837	-25,711932	0,857565	0,188519	0,045308	3,129141	4,095837	-25,711932	0,857565
15:19:39,96	0,327943	3,381968	-0,155001	-0,173011	0,197038	-1,147990	0,192194	0,042465	3,133804	0,674766	-10,719189	0,829579	-0,771164	-3,101483	1,878218	-32,401299	22,395601	13,381922	0,192194	0,042465	3,133804	4,008278	-25,806411	0,829579	0,192194	0,042465	3,133804	4,008278	-25,806411	0,829579
15:19:40,01	0,327943	3,381968	-0,155001	-0,173011	0,197038	-1,147990	0,190123	0,042292	3,133416	0,716502	-10,850283	0,841285	-0,772419	-3,101781	1,879394	-32,425115	22,362070	13,409187	0,190123	0,042292	3,133416	4,036407	-25,774916	0,841285	0,190123	0,042292	3,133416	4,036407	-25,774916	0,841285
15:19:40,06	0,327943	3,381968	-0,155001	-0,173011	0,197038	-1,147990	0,191009	0,043230	3,134591	0,626792	-10,808081	0,868550	-0,772928	-3,103407	1,880161	-32,404128	22,380975	13,374865	0,191009	0,043230	3,134591	4,020311	-25,802250	0,868550	0,191009	0,043230	3,134591	4,020311	-25,802250	0,868550
15:19:40,11	0,327943	3,381968	-0,155001	-0,173011	0,197038	-1,147990	0,192671	0,042857	3,135359	0,673035	-10,712901	0,834228	-0,771724	-3,101302	1,883300	-32,394671	22,401668	13,417647	0,192671	0,042857	3,135359	4,037302	-25,837586	0,834228	0,192671	0,042857	3,135359	4,037302	-25,837586	0,834228
15:19:40,16	0,327943	3,381968	-0,155001	-0,173011	0,197038	-1,147990	0,190246	0,042867	3,138498	0,695169	-10,841149	0,877011	-0,772999	-3,099033	1,882082	-32,417901	22,348360	13,378275	0,190246	0,042867	3,138498	4,060214	-25,775486	0,877011	0,190246	0,042867	3,138498	4,060214	-25,775486	0,877011
15:19:40,21	0,327943	3,381968	-0,155001	-0,173011	0,197038	-1,147990	0,188919	0,045106	3,137280	0,520933	-10,903653	0,837638	-0,771104	-3,103959	1,886393	-32,389350	22,376487	13,375856	0,188919	0,045106	3,137280	4,061780	-25,733764	0,837638	0,188919	0,045106	3,137280	4,061780	-25,733764	0,837638
15:19:40,26	0,327943	3,381968	-0,155001	-0,173011	0,197038	-1,147990	0,192237	0,041002	3,141591	0,773014	-10,720458	0,835219	-0,772372	-3,103393	1,886764	-32,426338	22,365556	13,380370	0,192237	0,041002	3,141591	3,991639	-25,811028	0,835219	0,192237	0,041002	3,141591	3,991639	-25,811028	0,835219
15:19:40,31	0,327943	3,381968	-0,155001	-0,173011	0,197038	-1,147990	0,192381	0,042383	3,141962	0,673233	-10,739506	0,839733	-0,770601	-3,099607	1,887559	-32,414924	22,373706	13,414814	0,192381	0,042383	3,141962	4,000279	-25,841427	0,839733	0,192381	0,042383	3,141962	4,000279	-25,841427	0,839733
15:19:40,37	0,327943	3,381968	-0,155001	-0,173011	0,197038	-1,147990	0,188265	0,044719	3,144309	0,579201	-10,944574	0,873327	-0,772946	-3,100094	1,886763	-32,422907	22,406955	13,396587	0,188265	0,044719	3,144309	4,089648	-25,723404	0,873327	0,188265	0,044719	3,144309	4,089648	-25,723404	0,873327
15:19:40,42	0,327943	3,381968	-0,155001	-0,173011	0,197038	-1,147990	0,188265	0,044719	3,144309	0,579201	-10,944574	0,873327	-0,774710	-3,102653	1,889866	-32,434282	22,402121	13,384286	0,188265	0,044719	3,144309	4,089648	-25,723404	0,873327	0,188265	0,044719	3,144309	4,089648	-25,723404	0,873327
15:19:40,47	0,327943	3,381968	-0,155001	-0,173011	0,197038	-1,147990	0,192909	0,044778	3,145064	0,576383	-10,737202	0,843649	-0,772314	-3,093718	1,914832	-32,153959	22,368288	13,376560	0,192909	0,044778	3,145064	4,091442	-25,880585	0,843649	0,192909	0,044778	3,145064	4,091442	-25,880585	0,843649
15:19:40,52	0,327943	3,381968	-0,155001	-0,173011	0,197038	-1,147990	0,183973	0,047171	3,170029	0,562821	-10,942192	0,835923	-0,610029	-2,797515	4,562393	-21,953688	17,448272	13,227293	0,183973	0,047171	3,170029	4,265712	-25,384098	0,835923	0,183973	0,047171	3,170029	4,265712	-25,384098	0,835923
15:19:40,57	0,327943	3,381968	-0,155001	-0,173011	0,197038	-1,147990	-0,153689	0,054729	5,817591	1,009052	-17,206921	0,686656	-0,747331	-3,024437	4,655954	-34,065366	24,570502	13,276632	-0,153689	0,054729	5,817591	5,305293	-5,142356	0,686656	-0,153689	0,054729	5,817591	5,305293	-5,142356	0,686656
15:19:40,62	0,327943	3,381968	-0,155001	-0,173011	0,197038	-1,147990	0,111483	0,060174	5,911152	0,838087	-17,468125	0,735996	-0,768935	-3,167885	1,134617	-33,305834	20,594850	13,539131	0,111483	0,060174	5,911152	5,561784	-26,219536	0,735996	0,111483	0,060174	5,911152	5,561784	-26,219536	0,735996
15:19:40,67	0,327995	3,381927	-0,155001	-0,173015	0,246997	-1,148046	0,246514	0,007161	2,389815	0,531561	-7,800902	0,998495	-0,758694	-3,134584	0,732877	-30,820961	19,385533	13,464382	0,246514	0,007161	2,389815	1,093668	-27,152264	0,998495	0,246514	0,007161	2,389815	1,093668	-27,152264	0,998495
15:19:40,72	0,327995	3,381927	-0,155001	-0,173015	0,246997	-1,148046	0,212554	0,014942	1,988074	0,322060	-6,810211	0,923746	-0,757420	-3,136435	0,760861	-30,856718	19,449239	13,469089	0,212554	0,014942	1,988074	1,495016	-23,495698	0,923746	0,212554	0,014942	1,988074	1,495016	-23,495698	0,923746
15:19:40,77	0,327995	3,381927	-0,155001	-0,173015	0,246997	-1,148046	0,213520	0,012913	2,016058	0,464859	-6,822799	0,928452	-0,759709	-3,135199	0,777544	-30,884586	19,531529	13,456802	0,213520	0,012913	2,016058	1,478541	-23,584117	0,928452	0,213520	0,012913	2,016058	1,478541	-23,584117	0,928452
15:19:40,82	0,327995	3,381927	-0,155001	-0,173015	0,246997	-1,148046	0,213595	0,015513	2,032742	0,386985	-6,884191	0,916165	-0,754493	-3,136418	0,791551	-30,923205	19,449879	13,480697	0,213595	0,015513	2,032742	1,604775	-23,651377	0,916165	0,213595	0,015513	2,032742	1,604775	-23,651377	0,916165
15:19:40,87	0,327995	3,381927	-0,155001	-0,173015	0,246997	-1,148046	0,212042	0,010387	2,046748	0,563555	-6,957534	0,940060	-0,756756	-3,137697	0,800494	-30,923208	19,515895	13,481634	0,212042	0,010387	2,046748	1,378896	-23,602859	0,940060	0,212042	0,010387	2,046748	1,378896	-23,602859	0,940060
15:19:40,92	0,327995	3,381927	-0,155001	-0,173015	0,246997	-1,148046	0,214281	0,011707	2,055692	0,552052	-6,874152	0,940998	-0,755043	-3,134224	0,803199	-30,935503	19,491642	13,484994	0,214281	0,011707	2,055692	1,471063	-23,695185	0,940998	0,214281	0,011707	2,055692	1,471063	-23,695185	0,940998
15:19:40,97	0,327995	3,381927	-0,155001	-0,173015	0,246997	-1,148046	0,210417	0,011959	2,058397	0,511781	-7,073582	0,944358	-0,747083	-3,123691	0,861271	-30,491469	19,165561	13,461813	0,210417	0,011959	2,058397	1,450597	-23,591321	0,944358	0,210417	0,011959	2,058397	1,450597	-23,591321	0,944358
15:19:41,02	0,327995	3,381927	-0,155001	-0,173015	0,246997	-1,148046	0,197315	0,010334	2,116469	0,535951	-7,207309	0,921177	-0,631513	-2,860637	3,150809	-21,322305	16,300515	13,307969	0,197315	0,010334	2,116469	1,347134	-22,696529	0,921177	0,197315	0,010334	2,116469	1,347134	-22,696529	0,921177
15:19:41,07	0,327995	3,381927	-0,155001	-0,173015	0,246997	-1,148046	-0,088282	0,041774	4,406006	1,004439	-12,685074	0,767332	-0,741337	-3,042420	3,405749	-31,278525	21,952595	13,356354	-0,088282	0,041774	4,406006	4,283680	-5,754975	0,767332	-0,088282	0,041774	4,406006	4,283680	-5,754975	0,767332
15:19:41,12	0,327995	3,381927	-0,155001	-0,173015	0,246997	-1,148046	0,124059	0,045993	4,660946	0,701786	-13,091738	0,815718	-0,789342	-3,152728	0,225687	-29,832935	19,966427	13,434306	0,124059	0,045993	4,660946	4,312215	-22,830376	0,815718	0,124059	0,045993	4,660946	4,312215	-22,830376	0,815718
15:19:41,17	0,327959	3,381947	-0,155004	-0,173007	0,297046	-1,148018	0,243592	0,032412	1,480884	0,410707	-4,631047	0,893670	-0,770143	-3,113151	-0,300003	-26,552341	18,203842	13,469699	0,243592	0,032412	1,480884	2,955050	-23,752987	0,893670	0,243592	0,032412	1,480884	2,955050	-23,752987	0,893670
15:19:41,22	0,327959	3,381947	-0,155004	-0,173007	0,297046	-1,148018	0,199717	0,035573	0,955194	0,360192	-3,190134	0,929062	-0,770566	-3,113427	-0,256887	-26,579884	18,256284	13,445312	0,199717	0,035573	0,955194	3,152670	-18,867952	0,929062	0,199717	0,035573	0,955194	3,152670	-18,867952	0,929062
15:19:41,27	0,327959	3,381947	-0,155004	-0,173007	0,297046	-1,148018	0,200168	0,035802	0,998311	0,379945	-3,216804	0,904676	-0,765938	-3,114115	-0,230477	-26,672590	18,261911	13,460144	0,200168	0,035802	0,998311	3,190374	-18,929953	0,904676	0,200168	0,035802	0,998311	3,190374	-18,929953	0,904676
15:19:41,32	0,327959	3,381947	-0,155004	-0,173007	0,297046	-1,148018	0,198449	0,031450	1,024721	0,564735	-3,389245	0,919507	-0,772878	-3,115208	-0,208323	-26,688069	18,352676	13,472594	0,198449	0,031450	1,024721	3,033585	-18,967523	0,919507	0,198449	0,031450	1,024721	3,033585	-18,967523	0,919507
15:19:41,37	0,327959	3,381947	-0,155004	-0,173007	0,297046	-1,148018	0,202866	0,036914	1,046874	0,351493	-3,218383	0,931958	-0,769882	-3,113390	-0,196293	-26,679050	18,333157	13,445963	0,202866	0,036914	1,046874	3,249235	-19,143344	0,931958	0,202866	0,036914	1,046874	3,249235	-19,143344	0,931958
15:19:41,42	0,327959	3,381947	-0,155004	-0,173007	0,297046	-1,148018	0,199794	0,035228	1,058905	0,426775	-3,360567	0,905326	-0,765190	-3,115501	-0,186156	-26,711157	18,338438	13,484398	0,199794	0,035228	1,058905	3,192158	-19,044361	0,905326	0,199794	0,035228	1,058905	3,192158	-19,044361	0,905326
15:19:41,47	0,327959	3,381947	-0,155004	-0,173007	0,297046	-1,148018	0,199276	0,030109	1,069041	0,681473	-3,417915	0,943761	-0,769327	-3,113241	-0,179983	-26,740228	18,379648	13,462500	0,199276	0,030109	1,069041	3,045030	-19,061096	0,943761	0,199276	0,030109	1,069041	3,045030	-19,061096	0,943761
15:19:41,52	0,327959	3,381947	-0,155004	-0,173007	0,297046	-1,148018	0,199387	0,034821	1,075215	0,457591	-3,457916	0,921863	-0,769251	-3,112682	-0,169853	-26,731784	18,415608	13,491413	0,199387	0,034821	1,075215	3,191058	-19,109824	0,921863	0,199387	0,034821	1,075215	3,191058	-19,109824	0,921863
15:19:41,57	0,327959	3,381947	-0,155004	-0,173007	0,297046	-1,148018	0,198865	0,035035	1,085344	0,481829	-3,495772	0,950777	-0,772747	-3,113742	-0,160937	-26,741681	18,428480	13,466360	0,198865	0,035035	1,085344	3,232092	-19,106636	0,950777	0,198865	0,035035	1,085344	3,232092	-19,106636	0,950777
15:19:41,62	0,327959	3,381947	-0,155004	-0,173007	0,297046	-1,148018	0,201531	0,037533	1,094261	0,358117	-3,372122	0,925723	-0,771523	-3,112917	-0,157810	-26,732374	18,458936	13,485052	0,201531	0,037533	1,094261	3,304495	-19,192304	0,925723	0,201531	0,037533	1,094261	3,304495	-19,192304	0,925723
15:19:41,67	0,327959	3,381947	-0,155004	-0,173007	0,297046	-1,148018	0,200204	0,036886	1,097387	0,422829	-3,448283	0,944415	-0,766846	-3,111094	-0,151615	-26,752088	18,441089	13,467456	0,200204	0,036886	1,097387	3,318359	-19,164311	0,944415	0,200204	0,036886	1,097387	3,318359	-19,164311	0,944415
15:19:41,72	0,327959	3,381947	-0,155004	-0,173007	0,297046	-1,148018	0,196287	0,033747	1,103583	0,560738	-3,660127	0,926820	-0,772123	-3,109850	-0,146207	-26,751515	18,442193	13,439242	0,196287	0,033747	1,103583	3,209866	-19,068656	0,926820	0,196287	0,033747	1,103583	3,209866	-19,068656	0,926820
15:19:41,77	0,327959	3,381947	-0,155004	-0,173007	0,297046	-1,148018	0,197849	0,038939	1,108991	0,292001	-3,578970	0,898605	-0,768088	-3,109917	-0,141937	-26,808663	18,469279	13,458167	0,197849	0,038939	1,108991	3,348693	-19,110099	0,898605	0,197849	0,038939	1,108991	3,348693	-19,110099	0,898605
15:19:41,82	0,327959	3,381947	-0,155004	-0,173007	0,297046	-1,148018	0,195889	0,035411	1,113260	0,470319	-3,743908	0,917530	-0,772092	-3,115803	-0,139188	-26,778570	18,481665	13,450171	0,195889	0,035411	1,113260	3,250096	-19,121202	0,917530	0,195889	0,035411	1,113260	3,250096	-19,121202	0,917530
15:19:41,87	0,327959	3,381947	-0,155004	-0,173007	0,297046	-1,148018	0,202988	0,035935	1,116009	0,468845	-3,354896	0,909535	-0,767983	-3,115586	-0,133366	-26,794360	18,473042	13,442411	0,202988	0,035935	1,116009	3,289755	-19,289455	0,909535	0,202988	0,035935	1,116009	3,289755	-19,289455	0,909535
15:19:41,92	0,327959	3,381947	-0,155004	-0,173007	0,297046	-1,148018	0,200746	0,032486	1,121831	0,632858	-3,480821	0,901775	-0,771551	-3,111032	-0,132589	-26,796216	18,475739	13,476019	0,200746	0,032486	1,121831	3,182979	-19,239415	0,901775	0,200746	0,032486	1,121831	3,182979	-19,239415	0,901775
15:19:41,97	0,327959	3,381947	-0,155004	-0,173007	0,297046	-1,148018	0,198586	0,037853	1,122609	0,355187	-3,596097	0,935382	-0,768597	-3,113469	-0,131027	-26,795867	18,456206	13,464898	0,198586	0,037853	1,122609	3,326610	-19,185132	0,935382	0,198586	0,037853	1,122609	3,326610	-19,185132	0,935382
15:19:42,02	0,327959	3,381947	-0,155004	-0,173007	0,297046	-1,148018	0,199219	0,034075	1,124170	0,534860	-3,553109	0,924262	-0,767953	-3,113914	-0,125976	-26,786338	18,466674	13,452417	0,199219	0,034075	1,124170	3,209772	-19,191839	0,924262	0,199219	0,034075	1,124170	3,209772	-19,191839	0,924262
15:19:42,07	0,327959	3,381947	-0,155004	-0,173007	0,297046	-1,148018	0,199283	0,033295	1,129221	0,589260	-3,546794	0,911781	-0,771499	-3,111953	-0,124064	-26,799920	18,488933	13,437249	0,199283	0,033295	1,129221	3,202928	-19,190500	0,911781	0,199283	0,033295	1,129221	3,202928	-19,190500	0,911781
15:19:42,12	0,327959	3,381947	-0,155004	-0,173007	0,297046	-1,148018	0,199358	0,037347	1,131133	0,391066	-3,565794	0,896612	-0,770286	-3,112689	-0,118600	-26,797500	18,500088	13,458583	0,199358	0,037347	1,131133	3,322779	-19,215375	0,896612	0,199358	0,037347	1,131133	3,322779	-19,215375	0,896612
15:19:42,17	0,327959	3,381947	-0,155004	-0,173007	0,297046	-1,148018	0,199388	0,035928	1,136597	0,475682	-3,567682	0,917946	-0,768530	-3,109656	-0,120172	-26,789375	18,488681	13,445308	0,199388	0,035928	1,136597	3,296067	-19,219670	0,917946	0,199388	0,035928	1,136597	3,296067	-19,219670	0,917946
15:19:42,22	0,327959	3,381947	-0,155004	-0,173007	0,297046	-1,148018	0,195884	0,035924	1,135025	0,470099	-3,737154	0,904672	-0,769118	-3,111961	-0,117411	-26,799967	18,504581	13,492255	0,195884	0,035924	1,135025	3,290133	-19,114071	0,904672	0,195884	0,035924	1,135025	3,290133	-19,114071	0,904672
15:19:42,27	0,327959	3,381947	-0,155004	-0,173007	0,297046	-1,148018	0,198174	0,035281	1,137786	0,512019	-3,635231	0,951618	-0,769109	-3,113640	-0,115115	-26,801478	18,475459	13,436395	0,198174	0,035281	1,137786	3,281561	-19,191862	0,951618	0,198174	0,035281	1,137786	3,281561	-19,191862	0,951618
15:19:42,32	0,327959	3,381947	-0,155004	-0,173007	0,297046	-1,148018	0,199624	0,034434	1,140083	0,530089	-3,546562	0,895759	-0,770872	-3,111301	-0,114729	-26,796492	18,486520	13,446196	0,199624	0,034434	1,140083	3,233139	-19,217043	0,895759	0,199624	0,034434	1,140083	3,233139	-19,217043	0,895759
15:19:42,37	0,327959	3,381947	-0,155004	-0,173007	0,297046	-1,148018	0,198480	0,037130	1,140469	0,401982	-3,607272	0,905560	-0,771459	-3,112485	-0,110456	-26,807300	18,486100	13,443417	0,198480	0,037130	1,140469	3,316648	-19,187935	0,905560	0,198480	0,037130	1,140469	3,316648	-19,187935	0,905560
15:19:42,42	0,327959	3,381947	-0,155004	-0,173007	0,297046	-1,148018	0,199798	0,037047	1,144742	0,400526	-3,547853	0,902780	-0,773226	-3,112754	-0,105413	-26,831125	18,526624	13,446391	0,199798	0,037047	1,144742	3,308684	-19,232029	0,902780	0,199798	0,037047	1,144742	3,308684	-19,232029	0,902780
15:19:42,47	0,327959	3,381947	-0,155004	-0,173007	0,297046	-1,148018	0,200915	0,038442	1,149785	0,351166	-3,530706	0,905755	-0,771975	-3,110843	-0,107715	-26,777123	18,501713	13,461474	0,200915	0,038442	1,149785	3,368834	-19,302503	0,905755	0,200915	0,038442	1,149785	3,368834	-19,302503	0,905755
15:19:42,52	0,327959	3,381947	-0,155004	-0,173007	0,297046	-1,148018	0,198634	0,038314	1,147482	0,363233	-3,590060	0,920838	-0,768475	-3,112093	-0,105404	-26,805450	18,505426	13,436672	0,198634	0,038314	1,147482	3,370878	-19,182852	0,920838	0,198634	0,038314	1,147482	3,370878	-19,182852	0,920838
15:19:42,58	0,327959	3,381947	-0,155004	-0,173007	0,297046	-1,148018	0,199037	0,037454	1,150179	0,393490	-3,637269	0,924314	-0,777243	-3,115957	-0,107462	-26,867165	18,561623	13,446749	0,199037	0,037454	1,150179	3,333615	-19,261661	0,924314	0,199037	0,037454	1,150179	3,333615	-19,261661	0,924314
15:19:42,63	0,327959	3,381947	-0,155004	-0,173007	0,297046	-1,148018	0,199037	0,037454	1,150179	0,393490	-3,637269	0,924314	-0,770250	-3,110531	-0,106937	-26,792697	18,490570	13,470838	0,199037	0,037454	1,150179	3,333615	-19,261661	0,924314	0,199037	0,037454	1,150179	3,333615	-19,261661	0,924314
15:19:42,68	0,327959	3,381947	-0,155004	-0,173007	0,297046	-1,148018	0,197502	0,036976	1,148261	0,415357	-3,656847	0,930202	-0,771530	-3,106324	-0,069567	-26,606661	18,431055	13,454374	0,197502	0,036976	1,148261	3,317992	-19,160766	0,930202	0,197502	0,036976	1,148261	3,317992	-19,160766	0,930202
15:19:42,73	0,327959	3,381947	-0,155004	-0,173007	0,297046	-1,148018	0,194498	0,040188	1,185631	0,289805	-3,622189	0,913738	-0,616941	-2,853798	2,480337	-18,745640	14,069999	13,350217	0,194498	0,040188	1,185631	3,444589	-18,890290	0,913738	0,194498	0,040188	1,185631	3,444589	-18,890290	0,913738
15:19:42,78	0,327959	3,381947	-0,155004	-0,173007	0,297046	-1,148018	-0,101490	0,032573	3,735535	0,839519	-10,025190	0,809580	-0,756503	-3,049234	2,430481	-28,781818	21,127732	13,370804	-0,101490	0,032573	3,735535	3,396516	-2,058242	0,809580	-0,101490	0,032573	3,735535	3,396516	-2,058242	0,809580
15:19:42,83	0,327959	3,381947	-0,155004	-0,173007	0,297046	-1,148018	0,137543	0,055719	3,685679	0,730005	-9,815932	0,830167	-0,778984	-3,177600	-0,793989	-27,938512	17,331772	13,527475	0,137543	0,055719	3,685679	5,103971	-20,613059	0,830167	0,137543	0,055719	3,685679	5,103971	-20,613059	0,830167
15:19:42,88	0,327927	3,381932	-0,154982	-0,173021	0,347004	-1,147976	0,259952	0,011006	0,461209	0,189368	-0,822354	0,986839	-0,754891	-3,140003	-1,348489	-24,752783	15,431235	13,538746	0,259952	0,011006	0,461209	1,053318	-21,228596	0,986839	0,259952	0,011006	0,461209	1,053318	-21,228596	0,986839
15:19:42,93	0,327927	3,381932	-0,154982	-0,173021	0,347004	-1,147976	0,215345	0,008939	-0,093291	0,243806	0,567281	0,998110	-0,754125	-3,139573	-1,304607	-24,806006	15,572442	13,517311	0,215345	0,008939	-0,093291	0,945494	-16,337326	0,998110	0,215345	0,008939	-0,093291	0,945494	-16,337326	0,998110
15:19:42,98	0,327927	3,381932	-0,154982	-0,173021	0,347004	-1,147976	0,214591	0,008491	-0,049409	0,362789	0,411348	0,976674	-0,754060	-3,139091	-1,276206	-24,830964	15,595979	13,568954	0,214591	0,008491	-0,049409	1,029294	-16,434026	0,976674	0,214591	0,008491	-0,049409	1,029294	-16,434026	0,976674
15:19:43,03	0,327927	3,381932	-0,154982	-0,173021	0,347004	-1,147976	0,214140	0,008676	-0,021008	0,361074	0,354540	1,028317	-0,758157	-3,137190	-1,260706	-24,861163	15,637453	13,541355	0,214140	0,008676	-0,021008	1,042102	-16,455471	1,028317	0,214140	0,008676	-0,021008	1,042102	-16,455471	1,028317
15:19:43,08	0,327927	3,381932	-0,154982	-0,173021	0,347004	-1,147976	0,214542	0,013174	-0,005509	0,147974	0,328558	1,000719	-0,756999	-3,136842	-1,243242	-24,915583	15,671557	13,537477	0,214542	0,013174	-0,005509	1,182127	-16,513017	1,000719	0,214542	0,013174	-0,005509	1,182127	-16,513017	1,000719
15:19:43,13	0,327927	3,381932	-0,154982	-0,173021	0,347004	-1,147976	0,213662	0,012345	0,011955	0,193426	0,218603	0,996841	-0,756939	-3,137274	-1,228468	-24,922563	15,688209	13,543574	0,213662	0,012345	0,011955	1,162474	-16,553871	0,996841	0,213662	0,012345	0,011955	1,162474	-16,553871	0,996841
15:19:43,18	0,327927	3,381932	-0,154982	-0,173021	0,347004	-1,147976	0,214006	0,012077	0,026730	0,218251	0,222131	1,002937	-0,743757	-3,121863	-1,144249	-24,267997	15,344622	13,546991	0,214006	0,012077	0,026730	1,166325	-16,577363	1,002937	0,214006	0,012077	0,026730	1,166325	-16,577363	1,002937
15:19:43,23	0,327927	3,381932	-0,154982	-0,173021	0,347004	-1,147976	0,194069	0,008366	0,110948	0,440948	-0,075932	1,006354	-0,635917	-2,861960	1,273316	-15,550871	12,926304	13,342085	0,194069	0,008366	0,110948	1,097713	-15,310366	1,006354	0,194069	0,008366	0,110948	1,097713	-15,310366	1,006354
15:19:43,28	0,327927	3,381932	-0,154982	-0,173021	0,347004	-1,147976	-0,084933	0,044926	2,528514	0,804087	-5,825634	0,801449	-0,728774	-3,009588	1,582483	-23,967468	17,920356	13,386713	-0,084933	0,044926	2,528514	4,330782	0,841598	0,801449	-0,084933	0,044926	2,528514	4,330782	0,841598	0,801449
15:19:43,33	0,327927	3,381932	-0,154982	-0,173021	0,347004	-1,147976	0,089345	0,051528	2,837681	0,577458	-6,549218	0,846077	-0,779656	-3,113437	-1,875880	-21,575774	15,688778	13,461840	0,089345	0,051528	2,837681	4,622409	-13,562763	0,846077	0,089345	0,051528	2,837681	4,622409	-13,562763	0,846077
15:19:43,38	0,327868	3,381967	-0,154984	-0,173003	0,397028	-1,148022	0,204721	0,043669	-0,620683	0,249397	2,637422	0,921204	-0,767460	-3,089738	-2,275613	-19,184004	14,155076	13,467406	0,204721	0,043669	-0,620683	3,677377	-13,433188	0,921204	0,204721	0,043669	-0,620683	3,677377	-13,433188	0,921204
15:19:43,43	0,327868	3,381967	-0,154984	-0,173003	0,397028	-1,148022	0,178099	0,044956	-1,020416	0,050088	4,091273	0,926770	-0,764315	-3,088038	-2,204130	-19,252421	14,234532	13,461869	0,178099	0,044956	-1,020416	3,579167	-9,889527	0,926770	0,178099	0,044956	-1,020416	3,579167	-9,889527	0,926770
15:19:43,48	0,327868	3,381967	-0,154984	-0,173003	0,397028	-1,148022	0,175055	0,043083	-0,948932	0,182132	3,833979	0,921233	-0,761524	-3,087334	-2,167623	-19,395051	14,254834	13,505345	0,175055	0,043083	-0,948932	3,564112	-9,907825	0,921233	0,175055	0,043083	-0,948932	3,564112	-9,907825	0,921233
15:19:43,53	0,327868	3,381967	-0,154984	-0,173003	0,397028	-1,148022	0,173050	0,041018	-0,912425	0,235763	3,596049	0,964709	-0,759035	-3,086827	-2,136159	-19,408338	14,293705	13,483242	0,173050	0,041018	-0,912425	3,455664	-9,988366	0,964709	0,173050	0,041018	-0,912425	3,455664	-9,988366	0,964709
15:19:43,58	0,327868	3,381967	-0,154984	-0,173003	0,397028	-1,148022	0,171366	0,039115	-0,880962	0,361720	3,477542	0,942606	-0,762556	-3,088713	-2,120992	-19,438863	14,310126	13,507880	0,171366	0,039115	-0,880962	3,432265	-9,974685	0,942606	0,171366	0,039115	-0,880962	3,432265	-9,974685	0,942606
15:19:43,63	0,327868	3,381967	-0,154984	-0,173003	0,397028	-1,148022	0,174760	0,041221	-0,865794	0,251155	3,619366	0,967244	-0,761374	-3,085026	-2,102761	-19,478035	14,350534	13,499235	0,174760	0,041221	-0,865794	3,487037	-10,099262	0,967244	0,174760	0,041221	-0,865794	3,487037	-10,099262	0,967244
15:19:43,68	0,327868	3,381967	-0,154984	-0,173003	0,397028	-1,148022	0,170976	0,042042	-0,847564	0,223906	3,368501	0,958599	-0,759016	-3,083519	-2,090738	-19,493116	14,333692	13,477631	0,170976	0,042042	-0,847564	3,524184	-10,053130	0,958599	0,170976	0,042042	-0,847564	3,524184	-10,053130	0,958599
15:19:43,73	0,327868	3,381967	-0,154984	-0,173003	0,397028	-1,148022	0,168491	0,040754	-0,835540	0,268769	3,234654	0,936994	-0,763124	-3,087721	-2,077136	-19,528519	14,349562	13,478583	0,168491	0,040754	-0,835540	3,467920	-9,991923	0,936994	0,168491	0,040754	-0,835540	3,467920	-9,991923	0,936994
15:19:43,78	0,327868	3,381967	-0,154984	-0,173003	0,397028	-1,148022	0,174185	0,042210	-0,821939	0,189091	3,492131	0,937947	-0,762032	-3,087241	-2,069387	-19,582666	14,350972	13,479574	0,174185	0,042210	-0,821939	3,502551	-10,181401	0,937947	0,174185	0,042210	-0,821939	3,502551	-10,181401	0,937947
15:19:43,83	0,327868	3,381967	-0,154984	-0,173003	0,397028	-1,148022	0,173223	0,041504	-0,814189	0,199951	3,394518	0,938938	-0,764289	-3,085383	-2,059653	-19,562591	14,394160	13,503785	0,173223	0,041504	-0,814189	3,457990	-10,203509	0,938938	0,173223	0,041504	-0,814189	3,457990	-10,203509	0,938938
15:19:43,88	0,327868	3,381967	-0,154984	-0,173003	0,397028	-1,148022	0,172743	0,044388	-0,804455	0,097402	3,365321	0,963148	-0,763675	-3,086760	-2,050737	-19,573944	14,388542	13,469128	0,172743	0,044388	-0,804455	3,581864	-10,194984	0,963148	0,172743	0,044388	-0,804455	3,581864	-10,194984	0,963148
15:19:43,93	0,327868	3,381967	-0,154984	-0,173003	0,397028	-1,148022	0,173628	0,043168	-0,795539	0,150313	3,404331	0,928491	-0,760727	-3,084490	-2,048388	-19,563572	14,375302	13,492240	0,173628	0,043168	-0,795539	3,538986	-10,225466	0,928491	0,173628	0,043168	-0,795539	3,538986	-10,225466	0,928491
15:19:43,98	0,327868	3,381967	-0,154984	-0,173003	0,397028	-1,148022	0,170188	0,041749	-0,793191	0,217789	3,241041	0,951603	-0,759585	-3,085193	-2,040600	-19,600670	14,396287	13,527408	0,170188	0,041749	-0,793191	3,495119	-10,118698	0,951603	0,170188	0,041749	-0,793191	3,495119	-10,118698	0,951603
15:19:44,03	0,327868	3,381967	-0,154984	-0,173003	0,397028	-1,148022	0,170226	0,040409	-0,785402	0,287108	3,200422	0,986772	-0,760824	-3,088715	-2,036753	-19,650357	14,395341	13,486050	0,170226	0,040409	-0,785402	3,459226	-10,162338	0,986772	0,170226	0,040409	-0,785402	3,459226	-10,162338	0,986772
15:19:44,08	0,327868	3,381967	-0,154984	-0,173003	0,397028	-1,148022	0,173895	0,039721	-0,781556	0,297230	3,348665	0,945414	-0,761953	-3,088104	-2,030136	-19,647421	14,426739	13,502275	0,173895	0,039721	-0,781556	3,415326	-10,302130	0,945414	0,173895	0,039721	-0,781556	3,415326	-10,302130	0,945414
15:19:44,13	0,327868	3,381967	-0,154984	-0,173003	0,397028	-1,148022	0,173931	0,041004	-0,774938	0,259177	3,337344	0,961639	-0,758463	-3,086289	-2,027412	-19,655985	14,394669	13,515087	0,173931	0,041004	-0,774938	3,477984	-10,316221	0,961639	0,173931	0,041004	-0,774938	3,477984	-10,316221	0,961639
15:19:44,18	0,327868	3,381967	-0,154984	-0,173003	0,397028	-1,148022	0,170614	0,038889	-0,772215	0,337075	3,173480	0,974450	-0,759568	-3,085834	-2,022374	-19,636559	14,403253	13,487747	0,170614	0,038889	-0,772215	3,389894	-10,219703	0,974450	0,170614	0,038889	-0,772215	3,389894	-10,219703	0,974450
15:19:44,23	0,327868	3,381967	-0,154984	-0,173003	0,397028	-1,148022	0,170773	0,040073	-0,767177	0,292654	3,194276	0,947111	-0,760173	-3,089526	-2,015764	-19,675897	14,432254	13,494096	0,170773	0,040073	-0,767177	3,438418	-10,211383	0,947111	0,170773	0,040073	-0,767177	3,438418	-10,211383	0,947111
15:19:44,28	0,327868	3,381967	-0,154984	-0,173003	0,397028	-1,148022	0,171126	0,041241	-0,765220	0,203662	3,237355	0,963882	-0,763207	-3,086690	-2,014255	-19,713724	14,429119	13,478827	0,171126	0,041241	-0,765220	3,441110	-10,196069	0,963882	0,171126	0,041241	-0,765220	3,441110	-10,196069	0,963882
15:19:44,33	0,327868	3,381967	-0,154984	-0,173003	0,397028	-1,148022	0,173334	0,042797	-0,759058	0,134827	3,247698	0,938191	-0,758438	-3,087447	-2,011154	-19,694308	14,414531	13,443069	0,173334	0,042797	-0,759058	3,494420	-10,359015	0,938191	0,173334	0,042797	-0,759058	3,494420	-10,359015	0,938191
15:19:44,38	0,327868	3,381967	-0,154984	-0,173003	0,397028	-1,148022	0,171604	0,038288	-0,755956	0,366370	3,181865	0,902433	-0,761926	-3,084743	-2,009193	-19,676373	14,446545	13,476432	0,171604	0,038288	-0,755956	3,372006	-10,289071	0,902433	0,171604	0,038288	-0,755956	3,372006	-10,289071	0,902433
15:19:44,43	0,327868	3,381967	-0,154984	-0,173003	0,397028	-1,148022	0,171007	0,042661	-0,753996	0,175679	3,150309	0,935795	-0,757806	-3,084082	-2,003350	-19,673012	14,408730	13,486976	0,171007	0,042661	-0,753996	3,524576	-10,273705	0,935795	0,171007	0,042661	-0,753996	3,524576	-10,273705	0,935795
15:19:44,48	0,327868	3,381967	-0,154984	-0,173003	0,397028	-1,148022	0,168374	0,039424	-0,748153	0,312966	3,035253	0,946339	-0,763635	-3,083816	-2,002592	-19,671928	14,480534	13,473300	0,168374	0,039424	-0,748153	3,407711	-10,182135	0,946339	0,168374	0,039424	-0,748153	3,407711	-10,182135	0,946339
15:19:44,53	0,327868	3,381967	-0,154984	-0,173003	0,397028	-1,148022	0,169583	0,038735	-0,745418	0,345746	3,086052	0,964081	-0,760850	-3,084607	-2,001028	-19,720544	14,402621	13,504633	0,169583	0,038735	-0,745418	3,386472	-10,226232	0,964081	0,169583	0,038735	-0,745418	3,386472	-10,226232	0,964081
15:19:44,58	0,327868	3,381967	-0,154984	-0,173003	0,397028	-1,148022	0,170351	0,041797	-0,745831	0,160475	3,099911	0,963996	-0,760783	-3,084634	-1,995583	-19,709193	14,428706	13,502046	0,170351	0,041797	-0,745831	3,441560	-10,272615	0,963996	0,170351	0,041797	-0,745831	3,441560	-10,272615	0,963996
15:19:44,63	0,327868	3,381967	-0,154984	-0,173003	0,397028	-1,148022	0,170341	0,041725	-0,740385	0,192478	3,096184	0,961409	-0,758989	-3,086791	-1,994414	-19,713466	14,450108	13,492364	0,170341	0,041725	-0,740385	3,467921	-10,275566	0,961409	0,170341	0,041725	-0,740385	3,467921	-10,275566	0,961409
15:19:44,68	0,327868	3,381967	-0,154984	-0,173003	0,397028	-1,148022	0,171312	0,039093	-0,739217	0,345744	3,132286	0,951727	-0,763162	-3,084232	-1,991706	-19,724047	14,423149	13,504155	0,171312	0,039093	-0,739217	3,414570	-10,315704	0,951727	0,171312	0,039093	-0,739217	3,414570	-10,315704	0,951727
15:19:44,73	0,327868	3,381967	-0,154984	-0,173003	0,397028	-1,148022	0,171182	0,043987	-0,736509	0,062645	3,129859	0,963518	-0,758989	-3,084988	-1,990913	-19,710707	14,440391	13,504697	0,171182	0,043987	-0,736509	3,515609	-10,307952	0,963518	0,171182	0,043987	-0,736509	3,515609	-10,307952	0,963518
15:19:44,78	0,327868	3,381967	-0,154984	-0,173003	0,397028	-1,148022	0,169751	0,039995	-0,735716	0,291804	3,058341	0,964060	-0,759623	-3,086046	-1,988580	-19,738121	14,443189	13,517917	0,169751	0,039995	-0,735716	3,431436	-10,267080	0,964060	0,169751	0,039995	-0,735716	3,431436	-10,267080	0,964060
15:19:44,83	0,327868	3,381967	-0,154984	-0,173003	0,397028	-1,148022	0,175517	0,046181	-0,737244	0,003471	3,328726	1,008378	-0,760228	-3,083715	-1,987855	-19,750001	14,452131	13,469675	0,175517	0,046181	-0,737244	3,628713	-10,449361	1,008378	0,175517	0,046181	-0,737244	3,628713	-10,449361	1,008378
15:19:44,88	0,327868	3,381967	-0,154984	-0,173003	0,397028	-1,148022	0,169268	0,041705	-0,732658	0,193435	2,993323	0,929038	-0,760778	-3,086867	-1,982758	-19,747248	14,458396	13,509789	0,169268	0,041705	-0,732658	3,467256	-10,294179	0,929038	0,169268	0,041705	-0,732658	3,467256	-10,294179	0,929038
15:19:44,93	0,327868	3,381967	-0,154984	-0,173003	0,397028	-1,148022	0,172272	0,040605	-0,727560	0,257399	3,148798	0,969152	-0,760218	-3,084396	-1,983928	-19,753147	14,465333	13,520937	0,172272	0,040605	-0,727560	3,444927	-10,374541	0,969152	0,172272	0,040605	-0,727560	3,444927	-10,374541	0,969152
15:19:44,98	0,327868	3,381967	-0,154984	-0,173003	0,397028	-1,148022	0,169852	0,041356	-0,728730	0,221431	3,014386	0,980301	-0,762537	-3,087217	-1,980427	-19,754445	14,476143	13,513502	0,173455	0,041953	-0,725229	3,492418	-10,420989	0,972866	0,173455	0,041953	-0,725229	3,492418	-10,420989	0,972866
15:19:45,03	0,327868	3,381967	-0,154984	-0,173003	0,397028	-1,148022	0,173455	0,041953	-0,725229	0,199077	3,195195	0,972866	-0,760204	-3,085239	-1,978892	-19,762342	14,468728	13,498573	0,173455	0,041953	-0,725229	3,492418	-10,420989	0,972866	0,173455	0,041953	-0,725229	3,492418	-10,420989	0,972866
15:19:45,08	0,327868	3,381967	-0,154984	-0,173003	0,397028	-1,148022	0,169534	0,040153	-0,721346	0,273438	3,002711	0,975607	-0,761390	-3,087542	-1,976545	-19,766907	14,445037	13,510422	0,169534	0,040153	-0,721346	3,425461	-10,305697	0,975607	0,169534	0,040153	-0,721346	3,425461	-10,305697	0,975607
15:19:45,13	0,327868	3,381967	-0,154984	-0,173003	0,397028	-1,148022	0,169534	0,040153	-0,721346	0,273438	3,002711	0,975607	-0,759017	-3,090186	-1,973417	-19,773284	14,450936	13,518481	0,169534	0,040153	-0,721346	3,425461	-10,305697	0,975607	0,169534	0,040153	-0,721346	3,425461	-10,305697	0,975607
15:19:45,18	0,327868	3,381967	-0,154984	-0,173003	0,397028	-1,148022	0,170327	0,039674	-0,715943	0,290947	3,037359	0,923731	-0,759077	-3,087082	-1,970759	-19,798404	14,434546	13,468596	0,170327	0,039674	-0,715943	3,405342	-10,333312	0,923731	0,170327	0,039674	-0,715943	3,405342	-10,333312	0,923731
15:19:45,23	0,327868	3,381967	-0,154984	-0,173003	0,397028	-1,148022	0,170327	0,039674	-0,715943	0,290947	3,037359	0,923731	-0,760158	-3,083602	-1,971911	-19,748718	14,459058	13,479591	0,170327	0,039674	-0,715943	3,405342	-10,333312	0,923731	0,170327	0,039674	-0,715943	3,405342	-10,333312	0,923731
15:19:45,28	0,327868	3,381967	-0,154984	-0,173003	0,397028	-1,148022	0,169134	0,041701	-0,716713	0,200290	2,984025	0,938954	-0,759621	-3,085452	-1,969176	-19,774002	14,440425	13,501634	0,169134	0,041701	-0,716713	3,473787	-10,292991	0,938954	0,169134	0,041701	-0,716713	3,473787	-10,292991	0,938954
15:19:45,33	0,327868	3,381967	-0,154984	-0,173003	0,397028	-1,148022	0,170468	0,040310	-0,713978	0,243803	3,040815	0,960997	-0,757790	-3,086122	-1,970690	-19,749129	14,468211	13,532478	0,170468	0,040310	-0,713978	3,408168	-10,340923	0,960997	0,170468	0,040310	-0,713978	3,408168	-10,340923	0,960997
15:19:45,38	0,327868	3,381967	-0,154984	-0,173003	0,397028	-1,148022	0,173332	0,039260	-0,712805	0,316633	3,196198	0,945462	-0,762030	-3,085350	-1,968806	-19,807583	14,463984	13,502107	0,173332	0,039260	-0,712805	3,398540	-10,410363	0,945462	0,173332	0,039260	-0,712805	3,398540	-10,410363	0,945462
15:19:45,43	0,327868	3,381967	-0,154984	-0,173003	0,397028	-1,148022	0,171584	0,042448	-0,713608	0,136236	3,057992	0,961471	-0,758427	-3,087254	-1,967240	-19,787967	14,470952	13,486981	0,171584	0,042448	-0,713608	3,468438	-10,411363	0,961471	0,171584	0,042448	-0,713608	3,468438	-10,411363	0,961471
15:19:45,48	0,327868	3,381967	-0,154984	-0,173003	0,397028	-1,148022	0,169864	0,040680	-0,713193	0,226114	2,999085	0,980294	-0,759639	-3,084744	-1,968391	-19,782172	14,446928	13,520930	0,169864	0,040680	-0,713193	3,419517	-10,335246	0,980294	0,169864	0,040680	-0,713193	3,419517	-10,335246	0,980294
15:19:45,53	0,327868	3,381967	-0,154984	-0,173003	0,397028	-1,148022	0,169864	0,040680	-0,713193	0,226114	2,999085	0,980294	-0,760788	-3,086717	-1,963374	-19,802279	14,484824	13,475201	0,169864	0,040680	-0,713193	3,419517	-10,335246	0,980294	0,169864	0,040680	-0,713193	3,419517	-10,335246	0,980294
15:19:45,58	0,327868	3,381967	-0,154984	-0,173003	0,397028	-1,148022	0,172147	0,040689	-0,708177	0,248439	3,081448	0,934565	-0,761856	-3,085015	-1,959063	-19,748930	14,477174	13,500923	0,172147	0,040689	-0,708177	3,442506	-10,432111	0,934565	0,172147	0,040689	-0,708177	3,442506	-10,432111	0,934565
15:19:45,63	0,327868	3,381967	-0,154984	-0,173003	0,397028	-1,148022	0,166911	0,042295	-0,705057	0,189221	2,829791	0,957932	-0,763158	-3,083579	-1,959877	-19,804778	14,485616	13,497406	0,166911	0,042295	-0,705057	3,509365	-10,272760	0,957932	0,166911	0,042295	-0,705057	3,509365	-10,272760	0,957932
15:19:45,68	0,327868	3,381967	-0,154984	-0,173003	0,397028	-1,148022	0,167835	0,041097	-0,703120	0,212620	2,899899	0,940681	-0,758986	-3,082778	-1,958317	-19,772590	14,450865	13,481317	0,167835	0,041097	-0,703120	3,438773	-10,275145	0,940681	0,167835	0,041097	-0,703120	3,438773	-10,275145	0,940681
15:19:45,73	0,327868	3,381967	-0,154984	-0,173003	0,397028	-1,148022	0,167835	0,041097	-0,703120	0,212620	2,899899	0,940681	-0,758981	-3,086060	-1,959831	-19,770725	14,447821	13,515552	0,167835	0,041097	-0,703120	3,438773	-10,275145	0,940681	0,167835	0,041097	-0,703120	3,438773	-10,275145	0,940681
15:19:45,78	0,327868	3,381967	-0,154984	-0,173003	0,397028	-1,148022	0,170674	0,039452	-0,704634	0,296465	3,050681	0,974915	-0,756617	-3,084172	-1,955949	-19,767618	14,440491	13,513611	0,170674	0,039452	-0,704634	3,393473	-10,347250	0,974915	0,170674	0,039452	-0,704634	3,393473	-10,347250	0,974915
15:19:45,83	0,327868	3,381967	-0,154984	-0,173003	0,397028	-1,148022	0,167858	0,038349	-0,700751	0,349023	2,910589	0,972975	-0,757747	-3,083957	-1,957521	-19,755436	14,471615	13,486206	0,167858	0,038349	-0,700751	3,359451	-10,266262	0,972975	0,167858	0,038349	-0,700751	3,359451	-10,266262	0,972975
15:19:45,88	0,327868	3,381967	-0,154984	-0,173003	0,397028	-1,148022	0,168236	0,039435	-0,702324	0,325626	2,925254	0,945569	-0,760157	-3,082225	-1,956762	-19,769944	14,449678	13,485031	0,168236	0,039435	-0,702324	3,421260	-10,281302	0,945569	0,168236	0,039435	-0,702324	3,421260	-10,281302	0,945569
15:19:45,93	0,327868	3,381967	-0,154984	-0,173003	0,397028	-1,148022	0,171444	0,041089	-0,697675	0,207472	3,048389	0,951979	-0,760783	-3,085908	-1,952873	-19,809313	14,465635	13,492615	0,171444	0,041089	-0,697675	3,432987	-10,409977	0,951979	0,171444	0,041089	-0,697675	3,432987	-10,409977	0,951979
15:19:45,98	0,327868	3,381967	-0,154984	-0,173003	0,397028	-1,148022	0,171444	0,041089	-0,697675	0,207472	3,048389	0,951979	-0,758417	-3,086033	-1,952087	-19,798447	14,442117	13,491663	0,171444	0,041089	-0,697675	3,432987	-10,409977	0,951979	0,171444	0,041089	-0,697675	3,432987	-10,409977	0,951979
15:19:46,03	0,327868	3,381967	-0,154984	-0,173003	0,397028	-1,148022	0,170369	0,038978	-0,696889	0,302338	3,013662	0,951026	-0,760160	-3,086100	-1,952862	-19,798993	14,482467	13,497966	0,170369	0,038978	-0,696889	3,362098	-10,360322	0,951026	0,170369	0,038978	-0,696889	3,362098	-10,360322	0,951026
15:19:46,08	0,327868	3,381967	-0,154984	-0,173003	0,397028	-1,148022	0,171367	0,040469	-0,697297	0,242431	3,028392	0,942582	-0,759051	-3,086778	-1,952088	-19,830411	14,474028	13,507329	0,171367	0,040469	-0,697297	3,419275	-10,423910	0,942582	0,171367	0,040469	-0,697297	3,419275	-10,423910	0,942582
15:19:46,13	0,327868	3,381967	-0,154984	-0,173003	0,397028	-1,148022	0,169701	0,041417	-0,697299	0,191889	2,959213	0,942405	-0,760140	-3,087546	-1,951296	-19,794139	14,476108	13,501394	0,169701	0,041417	-0,697299	3,443084	-10,362308	0,942405	0,169701	0,041417	-0,697299	3,443084	-10,362308	0,942405
15:19:46,18	0,327868	3,381967	-0,154984	-0,173003	0,397028	-1,148022	0,172541	0,039714	-0,696099	0,295662	3,113329	0,960757	-0,757270	-3,084500	-1,950939	-19,819912	14,465969	13,487529	0,172541	0,039714	-0,696099	3,413190	-10,431138	0,960757	0,172541	0,039714	-0,696099	3,413190	-10,431138	0,960757
15:19:46,23	0,327868	3,381967	-0,154984	-0,173003	0,397028	-1,148022	0,168468	0,038751	-0,695742	0,324069	2,884271	0,946893	-0,761976	-3,085983	-1,950537	-19,820900	14,471012	13,505804	0,168468	0,038751	-0,695742	3,366004	-10,340449	0,946893	0,168468	0,038751	-0,695742	3,366004	-10,340449	0,946893
15:19:46,28	0,327868	3,381967	-0,154984	-0,173003	0,397028	-1,148022	0,172105	0,042085	-0,695340	0,154583	3,070033	0,965167	-0,761381	-3,086398	-1,948200	-19,822690	14,468463	13,509205	0,172105	0,042085	-0,695340	3,458224	-10,440214	0,965167	0,172105	0,042085	-0,695340	3,458224	-10,440214	0,965167
15:19:46,33	0,327868	3,381967	-0,154984	-0,173003	0,397028	-1,148022	0,172667	0,041072	-0,691866	0,214045	3,077178	0,934642	-0,760243	-3,083504	-1,946651	-19,843693	14,495532	13,529352	0,172667	0,041072	-0,691866	3,438191	-10,477164	0,934642	0,172667	0,041072	-0,691866	3,438191	-10,477164	0,934642
15:19:46,38	0,327868	3,381967	-0,154984	-0,173003	0,397028	-1,148022	0,172667	0,041072	-0,691866	0,214045	3,077178	0,934642	-0,760165	-3,085352	-1,947808	-19,818246	14,515030	13,515623	0,172667	0,041072	-0,691866	3,438191	-10,477164	0,934642	0,172667	0,041072	-0,691866	3,438191	-10,477164	0,934642
15:19:46,43	0,327868	3,381967	-0,154984	-0,173003	0,397028	-1,148022	0,174561	0,043356	-0,687546	0,105844	3,173601	0,994711	-0,764305	-3,087474	-1,942743	-19,833134	14,498143	13,535348	0,174561	0,043356	-0,687546	3,509298	-10,529466	0,994711	0,174561	0,043356	-0,687546	3,509298	-10,529466	0,994711
15:19:46,48	0,327868	3,381967	-0,154984	-0,173003	0,397028	-1,148022	0,171403	0,039047	-0,689130	0,332928	3,010535	0,948267	-0,758994	-3,086894	-1,944327	-19,830629	14,500160	13,488903	0,171403	0,039047	-0,689130	3,398101	-10,444612	0,948267	0,171403	0,039047	-0,689130	3,398101	-10,444612	0,948267
15:19:46,53	0,327868	3,381967	-0,154984	-0,173003	0,397028	-1,148022	0,171403	0,039047	-0,689130	0,332928	3,010535	0,948267	-0,761286	-3,084901	-1,943161	-19,804506	14,520364	13,488472	0,171403	0,039047	-0,689130	3,398101	-10,444612	0,948267	0,171403	0,039047	-0,689130	3,398101	-10,444612	0,948267
15:19:46,58	0,327868	3,381967	-0,154984	-0,173003	0,397028	-1,148022	0,168688	0,042043	-0,686838	0,162209	2,852701	0,932771	-0,760231	-3,083044	-1,942035	-19,852509	14,495543	13,473408	0,168688	0,042043	-0,686838	3,462551	-10,389298	0,932771	0,168688	0,042043	-0,686838	3,462551	-10,389298	0,932771
15:19:46,63	0,327868	3,381967	-0,154984	-0,173003	0,397028	-1,148022	0,171080	0,039311	-0,685657	0,286476	2,975890	0,936218	-0,759062	-3,086481	-1,940854	-19,862421	14,480766	13,476855	0,171080	0,039311	-0,685657	3,372420	-10,453882	0,936218	0,171080	0,039311	-0,685657	3,372420	-10,453882	0,936218
15:19:46,68	0,327868	3,381967	-0,154984	-0,173003	0,397028	-1,148022	0,171080	0,039311	-0,685657	0,286476	2,975890	0,936218	-0,760787	-3,087020	-1,942744	-19,825218	14,453058	13,524808	0,171080	0,039311	-0,685657	3,372420	-10,453882	0,936218	0,171080	0,039311	-0,685657	3,372420	-10,453882	0,936218
15:19:46,73	0,327868	3,381967	-0,154984	-0,173003	0,397028	-1,148022	0,172409	0,040537	-0,687547	0,217358	3,091075	0,984172	-0,760745	-3,084289	-1,939274	-19,818343	14,482142	13,499744	0,172409	0,040537	-0,687547	3,399501	-10,443030	0,984172	0,172409	0,040537	-0,687547	3,399501	-10,443030	0,984172
15:19:46,78	0,327868	3,381967	-0,154984	-0,173003	0,397028	-1,148022	0,170023	0,041866	-0,684076	0,176878	2,958425	0,959108	-0,760744	-3,085987	-1,939649	-19,832045	14,517934	13,515544	0,170023	0,041866	-0,684076	3,463344	-10,388394	0,959108	0,170023	0,041866	-0,684076	3,463344	-10,388394	0,959108
15:19:46,83	0,327868	3,381967	-0,154984	-0,173003	0,397028	-1,148022	0,171493	0,041015	-0,684452	0,245245	3,005092	0,974907	-0,760810	-3,086000	-1,936160	-19,871703	14,527797	13,528666	0,171493	0,041015	-0,684452	3,464954	-10,457106	0,974907	0,171493	0,041015	-0,684452	3,464954	-10,457106	0,974907
15:19:46,88	0,327868	3,381967	-0,154984	-0,173003	0,397028	-1,148022	0,171537	0,041067	-0,680962	0,231296	2,968114	0,988029	-0,759638	-3,087543	-1,937733	-19,867175	14,490061	13,489581	0,171537	0,041067	-0,680962	3,455022	-10,497554	0,988029	0,171537	0,041067	-0,680962	3,455022	-10,497554	0,988029
15:19:46,93	0,327868	3,381967	-0,154984	-0,173003	0,397028	-1,148022	0,175198	0,041719	-0,687186	0,160749	3,177802	0,970291	-0,759608	-3,086830	-1,935411	-19,863883	14,509524	13,479178	0,175198	0,041719	-0,687186	3,435721	-10,575242	0,970291	0,175198	0,041719	-0,687186	3,435721	-10,575242	0,970291
15:19:46,98	0,327868	3,381967	-0,154984	-0,173003	0,397028	-1,148022	0,175198	0,041719	-0,687186	0,160749	3,177802	0,970291	-0,760202	-3,084580	-1,938138	-19,847937	14,489250	13,475410	0,175198	0,041719	-0,687186	3,435721	-10,575242	0,970291	0,175198	0,041719	-0,687186	3,435721	-10,575242	0,970291
15:19:47,03	0,327868	3,381967	-0,154984	-0,173003	0,397028	-1,148022	0,171621	0,040937	-0,679017	0,249183	2,998229	0,971912	-0,760740	-3,086137	-1,934215	-19,843810	14,524576	13,512549	0,171621	0,040937	-0,679017	3,462750	-10,474003	0,971912	0,171621	0,040937	-0,679017	3,462750	-10,474003	0,971912
15:19:47,08	0,327868	3,381967	-0,154984	-0,173003	0,397028	-1,148022	0,171621	0,040937	-0,679017	0,249183	2,998229	0,971912	-0,764284	-3,084982	-1,937332	-19,832768	14,504591	13,508406	0,171621	0,040937	-0,679017	3,462750	-10,474003	0,971912	0,171621	0,040937	-0,679017	3,462750	-10,474003	0,971912
15:19:47,13	0,327868	3,381967	-0,154984	-0,173003	0,397028	-1,148022	0,172392	0,044584	-0,682135	0,047745	3,057907	0,967769	-0,761404	-3,083928	-1,934240	-19,867608	14,507636	13,507634	0,172392	0,044584	-0,682135	3,547612	-10,474896	0,967769	0,172392	0,044584	-0,682135	3,547612	-10,474896	0,967769
15:19:47,18	0,327868	3,381967	-0,154984	-0,173003	0,397028	-1,148022	0,170040	0,042617	-0,679042	0,135272	2,903877	0,966997	-0,760209	-3,086084	-1,933484	-19,865852	14,489448	13,462854	0,170040	0,042617	-0,679042	3,480691	-10,444245	0,966997	0,170040	0,042617	-0,679042	3,480691	-10,444245	0,966997
15:19:47,23	0,327868	3,381967	-0,154984	-0,173003	0,397028	-1,148022	0,171309	0,040504	-0,678287	0,230287	2,980515	0,922217	-0,758960	-3,083824	-1,934243	-19,833169	14,516460	13,478931	0,171309	0,040504	-0,678287	3,409817	-10,467278	0,922217	0,171309	0,040504	-0,678287	3,409817	-10,467278	0,922217
15:19:47,28	0,327868	3,381967	-0,154984	-0,173003	0,397028	-1,148022	0,168728	0,040552	-0,679045	0,267481	2,861083	0,938295	-0,761948	-3,086958	-1,929555	-19,869998	14,530054	13,519518	0,168728	0,040552	-0,679045	3,450846	-10,384074	0,938295	0,168728	0,040552	-0,679045	3,450846	-10,384074	0,938295
15:19:47,33	0,327868	3,381967	-0,154984	-0,173003	0,397028	-1,148022	0,172936	0,041573	-0,674357	0,207786	3,041213	0,978881	-0,759047	-3,090701	-1,933052	-19,881376	14,487748	13,500973	0,172936	0,041573	-0,674357	3,471242	-10,534281	0,978881	0,172936	0,041573	-0,674357	3,471242	-10,534281	0,978881
15:19:47,38	0,327868	3,381967	-0,154984	-0,173003	0,397028	-1,148022	0,174727	0,037189	-0,677855	0,393396	3,145616	0,960337	-0,759020	-3,085329	-1,930752	-19,868145	14,506929	13,481473	0,174727	0,037189	-0,677855	3,312754	-10,570429	0,960337	0,174727	0,037189	-0,677855	3,312754	-10,570429	0,960337
15:19:47,43	0,327868	3,381967	-0,154984	-0,173003	0,397028	-1,148022	0,170062	0,039852	-0,675554	0,278181	2,904896	0,940836	-0,761334	-3,084768	-1,931120	-19,842888	14,504502	13,500424	0,170062	0,039852	-0,675554	3,406532	-10,444935	0,940836	0,170062	0,039852	-0,675554	3,406532	-10,444935	0,940836
15:19:47,48	0,327868	3,381967	-0,154984	-0,173003	0,397028	-1,148022	0,173578	0,041260	-0,676696	0,199870	3,071710	0,974871	-0,761998	-3,087671	-1,931894	-19,884576	14,510572	13,515507	0,173578	0,041260	-0,676696	3,438802	-10,554176	0,974871	0,173578	0,041260	-0,676696	3,438802	-10,554176	0,974871
15:19:47,53	0,327868	3,381967	-0,154984	-0,173003	0,397028	-1,148022	0,175317	0,038987	-0,676730	0,290639	3,124911	0,941080	-0,760899	-3,090313	-1,931928	-19,930547	14,505401	13,481717	0,175317	0,038987	-0,676730	3,351085	-10,637486	0,941080	0,175317	0,038987	-0,676730	3,351085	-10,637486	0,941080
15:19:47,58	0,327868	3,381967	-0,154984	-0,173003	0,397028	-1,148022	0,175317	0,038987	-0,676730	0,290639	3,124911	0,941080	-0,759647	-3,087070	-1,928807	-19,892991	14,506503	13,489855	0,175317	0,038987	-0,676730	3,351085	-10,637486	0,941080	0,175317	0,038987	-0,676730	3,351085	-10,637486	0,941080
15:19:47,63	0,327868	3,381967	-0,154984	-0,173003	0,397028	-1,148022	0,171882	0,039524	-0,673609	0,282411	2,978274	0,949218	-0,760193	-3,084171	-1,928806	-19,862694	14,499238	13,489646	0,171882	0,039524	-0,673609	3,385066	-10,514490	0,949218	0,171882	0,039524	-0,673609	3,385066	-10,514490	0,949218
15:19:47,68	0,327868	3,381967	-0,154984	-0,173003	0,397028	-1,148022	0,171371	0,037811	-0,675132	0,346861	2,970195	0,983282	-0,761417	-3,089478	-1,926083	-19,909512	14,517892	13,492914	0,171371	0,037811	-0,675132	3,315026	-10,482435	0,983282	0,171371	0,037811	-0,675132	3,315026	-10,482435	0,983282
15:19:47,73	0,327868	3,381967	-0,154984	-0,173003	0,397028	-1,148022	0,171371	0,037811	-0,675132	0,346861	2,970195	0,983282	-0,758479	-3,085639	-1,928792	-19,892284	14,510908	13,514620	0,171371	0,037811	-0,675132	3,315026	-10,482435	0,983282	0,171371	0,037811	-0,675132	3,315026	-10,482435	0,983282
15:19:47,78	0,327868	3,381967	-0,154984	-0,173003	0,397028	-1,148022	0,170059	0,039228	-0,673595	0,301995	2,881858	0,973983	-0,758360	-3,084102	-1,924121	-19,833770	14,481704	13,495954	0,170059	0,039228	-0,673595	3,381379	-10,467756	0,973983	0,170059	0,039228	-0,673595	3,381379	-10,467756	0,973983
15:19:47,83	0,327868	3,381967	-0,154984	-0,173003	0,397028	-1,148022	0,173252	0,039273	-0,671272	0,306493	3,102072	0,917389	-0,761989	-3,087203	-1,924927	-19,899048	14,520424	13,487578	0,173252	0,039273	-0,671272	3,389428	-10,498182	0,917389	0,173252	0,039273	-0,671272	3,389428	-10,498182	0,917389
15:19:47,88	0,327868	3,381967	-0,154984	-0,173003	0,397028	-1,148022	0,173168	0,041486	-0,669729	0,189439	3,032921	0,946941	-0,759653	-3,083642	-1,928048	-19,894403	14,522539	13,485584	0,173168	0,041486	-0,669729	3,446074	-10,560765	0,946941	0,173168	0,041486	-0,669729	3,446074	-10,560765	0,946941
15:19:47,93	0,327868	3,381967	-0,154984	-0,173003	0,397028	-1,148022	0,168916	0,041244	-0,672851	0,206181	2,814803	0,944947	-0,759634	-3,083921	-1,926875	-19,878425	14,493388	13,483734	0,168916	0,041244	-0,672851	3,443813	-10,445133	0,944947	0,168916	0,041244	-0,672851	3,443813	-10,445133	0,944947
15:19:47,98	0,327868	3,381967	-0,154984	-0,173003	0,397028	-1,148022	0,169148	0,041088	-0,671677	0,197040	2,855283	0,943097	-0,759606	-3,085778	-1,924150	-19,886949	14,526001	13,482937	0,169148	0,041088	-0,671677	3,422421	-10,422870	0,943097	0,169148	0,041088	-0,671677	3,422421	-10,422870	0,943097
15:19:48,03	0,327868	3,381967	-0,154984	-0,173003	0,397028	-1,148022	0,170743	0,040134	-0,668953	0,270593	2,914516	0,942301	-0,759593	-3,084326	-1,924934	-19,880430	14,538861	13,479132	0,170743	0,040134	-0,668953	3,421140	-10,488816	0,942301	0,170743	0,040134	-0,668953	3,421140	-10,488816	0,942301
15:19:48,08	0,327868	3,381967	-0,154984	-0,173003	0,397028	-1,148022	0,169478	0,040849	-0,669737	0,247813	2,847968	0,938495	-0,758987	-3,086590	-1,923332	-19,879577	14,549440	13,526708	0,169478	0,040849	-0,669737	3,454483	-10,456086	0,938495	0,169478	0,040849	-0,669737	3,454483	-10,456086	0,938495
15:19:48,13	0,327868	3,381967	-0,154984	-0,173003	0,397028	-1,148022	0,171136	0,039193	-0,668135	0,343554	2,929628	0,986071	-0,758438	-3,087098	-1,924142	-19,892997	14,520802	13,487679	0,171136	0,039193	-0,668135	3,420166	-10,504572	0,986071	0,171136	0,039193	-0,668135	3,420166	-10,504572	0,986071
15:19:48,18	0,327868	3,381967	-0,154984	-0,173003	0,397028	-1,148022	0,171302	0,038463	-0,668945	0,349963	2,940955	0,947043	-0,760790	-3,082732	-1,920671	-19,884056	14,511734	13,475736	0,171302	0,038463	-0,668945	3,369330	-10,506272	0,947043	0,171302	0,038463	-0,668945	3,369330	-10,506272	0,947043
15:19:48,23	0,327868	3,381967	-0,154984	-0,173003	0,397028	-1,148022	0,170774	0,044277	-0,668570	0,056484	2,880281	0,971742	-0,763209	-3,083734	-1,923767	-19,917367	14,545050	13,512379	0,170774	0,044277	-0,668570	3,532199	-10,525515	0,971742	0,170774	0,044277	-0,668570	3,532199	-10,525515	0,971742
15:19:48,28	0,327868	3,381967	-0,154984	-0,173003	0,397028	-1,148022	0,170774	0,044277	-0,668570	0,056484	2,880281	0,971742	-0,759543	-3,087798	-1,921780	-19,867841	14,535945	13,510399	0,170774	0,044277	-0,668570	3,532199	-10,525515	0,971742	0,170774	0,044277	-0,668570	3,532199	-10,525515	0,971742
15:19:48,33	0,327868	3,381967	-0,154984	-0,173003	0,397028	-1,148022	0,168514	0,038707	-0,666203	0,332881	2,811952	0,979374	-0,757256	-3,084562	-1,921401	-19,881363	14,509011	13,520011	0,168514	0,038707	-0,666203	3,371402	-10,416420	0,979374	0,168514	0,038707	-0,666203	3,371402	-10,416420	0,979374
15:19:48,38	0,327868	3,381967	-0,154984	-0,173003	0,397028	-1,148022	0,170238	0,043146	-0,668175	0,121893	2,887418	0,956444	-0,761961	-3,083835	-1,923373	-19,883715	14,533258	13,497080	0,170238	0,043146	-0,668175	3,508848	-10,476256	0,956444	0,170238	0,043146	-0,668175	3,508848	-10,476256	0,956444
15:19:48,43	0,327868	3,381967	-0,154984	-0,173003	0,397028	-1,148022	0,171672	0,038900	-0,664681	0,307208	2,984872	0,923887	-0,759001	-3,087200	-1,919879	-19,881620	14,491091	13,464523	0,171672	0,038900	-0,664681	3,360862	-10,491353	0,923887	0,171672	0,038900	-0,664681	3,360862	-10,491353	0,923887
15:19:48,48	0,327868	3,381967	-0,154984	-0,173003	0,397028	-1,148022	0,171672	0,038900	-0,664681	0,307208	2,984872	0,923887	-0,761913	-3,085235	-1,919486	-19,878601	14,546393	13,485193	0,171672	0,038900	-0,664681	3,360862	-10,491353	0,923887	0,171672	0,038900	-0,664681	3,360862	-10,491353	0,923887
15:19:48,53	0,327868	3,381967	-0,154984	-0,173003	0,397028	-1,148022	0,171427	0,042404	-0,664288	0,174395	2,947106	0,944557	-0,760808	-3,085228	-1,921402	-19,895734	14,524921	13,529646	0,171427	0,042404	-0,664288	3,503124	-10,509902	0,944557	0,171427	0,042404	-0,664288	3,503124	-10,509902	0,944557
15:19:48,58	0,327868	3,381967	-0,154984	-0,173003	0,397028	-1,148022	0,167326	0,038065	-0,664313	0,363233	2,723109	0,925836	-0,756105	-3,083854	-1,919511	-19,906312	14,519878	13,466472	0,167326	0,038065	-0,664313	3,351309	-10,411965	0,925836	0,167326	0,038065	-0,664313	3,351309	-10,411965	0,925836
15:19:48,63	0,327868	3,381967	-0,154984	-0,173003	0,397028	-1,148022	0,167326	0,038065	-0,664313	0,363233	2,723109	0,925836	-0,759019	-3,084444	-1,917913	-19,886209	14,507285	13,512750	0,167326	0,038065	-0,664313	3,351309	-10,411965	0,925836	0,167326	0,038065	-0,664313	3,351309	-10,411965	0,925836
15:19:48,68	0,327868	3,381967	-0,154984	-0,173003	0,397028	-1,148022	0,169294	0,040293	-0,662716	0,246485	2,849153	0,972114	-0,759535	-3,086793	-1,914408	-19,874137	14,529588	13,501080	0,169294	0,040293	-0,662716	3,409516	-10,440411	0,972114	0,169294	0,040293	-0,662716	3,409516	-10,440411	0,972114
15:19:48,73	0,327868	3,381967	-0,154984	-0,173003	0,397028	-1,148022	0,171586	0,039565	-0,659211	0,309686	2,967645	0,960444	-0,760825	-3,082133	-1,916008	-19,909536	14,521595	13,492939	0,171586	0,039565	-0,659211	3,415578	-10,501850	0,960444	0,171586	0,039565	-0,659211	3,415578	-10,501850	0,960444
15:19:48,78	0,327868	3,381967	-0,154984	-0,173003	0,397028	-1,148022	0,168196	0,043013	-0,660810	0,105782	2,764700	0,952303	-0,760714	-3,083505	-1,915964	-19,859167	14,521683	13,511594	0,168196	0,043013	-0,660810	3,482322	-10,438672	0,952303	0,168196	0,043013	-0,660810	3,482322	-10,438672	0,952303
15:19:48,83	0,327868	3,381967	-0,154984	-0,173003	0,397028	-1,148022	0,169329	0,042231	-0,660767	0,171713	2,867188	0,970958	-0,760717	-3,084948	-1,916754	-19,859943	14,505487	13,487124	0,169329	0,042231	-0,660767	3,486856	-10,425115	0,970958	0,169329	0,042231	-0,660767	3,486856	-10,425115	0,970958
15:19:48,88	0,327868	3,381967	-0,154984	-0,173003	0,397028	-1,148022	0,170580	0,041512	-0,661557	0,194703	2,939662	0,946487	-0,760252	-3,083808	-1,917148	-19,911596	14,509328	13,517338	0,170580	0,041512	-0,661557	3,453381	-10,450840	0,946487	0,170580	0,041512	-0,661557	3,453381	-10,450840	0,946487
15:19:48,93	0,327868	3,381967	-0,154984	-0,173003	0,397028	-1,148022	0,171863	0,043545	-0,660798	0,136840	2,918866	0,958549	-0,759614	-3,084670	-1,916385	-19,904219	14,532651	13,488456	0,171863	0,043545	-0,660798	3,555133	-10,572396	0,958549	0,171863	0,043545	-0,660798	3,555133	-10,572396	0,958549
15:19:48,98	0,327868	3,381967	-0,154984	-0,173003	0,397028	-1,148022	0,173229	0,039462	-0,660020	0,291259	2,980402	0,957018	-0,760266	-3,088267	-1,915218	-19,948994	14,545291	13,497655	0,173229	0,039462	-0,660020	3,388995	-10,618067	0,957018	0,173229	0,039462	-0,660020	3,388995	-10,618067	0,957018
15:19:49,03	0,327868	3,381967	-0,154984	-0,173003	0,397028	-1,148022	0,172173	0,041394	-0,660796	0,194025	2,953257	0,956953	-0,761412	-3,086387	-1,915993	-19,923340	14,534220	13,497589	0,172173	0,041394	-0,660796	3,443437	-10,562340	0,956953	0,172173	0,041394	-0,660796	3,443437	-10,562340	0,956953
15:19:49,08	0,327868	3,381967	-0,154984	-0,173003	0,397028	-1,148022	0,171738	0,042966	-0,654989	0,125306	2,923043	0,934497	-0,762555	-3,085224	-1,910186	-19,923370	14,549288	13,475133	0,171738	0,042966	-0,654989	3,498134	-10,558354	0,934497	0,171738	0,042966	-0,654989	3,498134	-10,558354	0,934497
15:19:49,13	0,327868	3,381967	-0,154984	-0,173003	0,397028	-1,148022	0,171738	0,042966	-0,654989	0,125306	2,923043	0,934497	-0,763719	-3,089160	-1,913266	-19,918811	14,548247	13,490678	0,171738	0,042966	-0,654989	3,498134	-10,558354	0,934497	0,171738	0,042966	-0,654989	3,498134	-10,558354	0,934497
15:19:49,18	0,327868	3,381967	-0,154984	-0,173003	0,397028	-1,148022	0,175728	0,042006	-0,658069	0,176621	3,135029	0,950041	-0,759602	-3,088813	-1,913640	-19,911636	14,526495	13,500588	0,175728	0,042006	-0,658069	3,474064	-10,659640	0,950041	0,175728	0,042006	-0,658069	3,474064	-10,659640	0,950041
15:19:49,23	0,327868	3,381967	-0,154984	-0,173003	0,397028	-1,148022	0,169369	0,040898	-0,656919	0,229273	2,833364	0,935422	-0,759580	-3,084206	-1,912117	-19,896150	14,529473	13,476058	0,169369	0,040898	-0,656919	3,439792	-10,462110	0,935422	0,169369	0,040898	-0,656919	3,439792	-10,462110	0,935422
15:19:49,28	0,327868	3,381967	-0,154984	-0,173003	0,397028	-1,148022	0,169369	0,040898	-0,656919	0,229273	2,833364	0,935422	-0,759036	-3,084491	-1,911345	-19,920146	14,533373	13,480857	0,169369	0,040898	-0,656919	3,439792	-10,462110	0,935422	0,169369	0,040898	-0,656919	3,439792	-10,462110	0,935422
15:19:49,33	0,327868	3,381967	-0,154984	-0,173003	0,397028	-1,148022	0,169344	0,040285	-0,656147	0,252570	2,809316	0,940221	-0,761342	-3,087154	-1,913251	-19,898394	14,537583	13,505361	0,169344	0,040285	-0,656147	3,414905	-10,484169	0,940221	0,169344	0,040285	-0,656147	3,414905	-10,484169	0,940221
15:19:49,38	0,327868	3,381967	-0,154984	-0,173003	0,397028	-1,148022	0,172802	0,040950	-0,658054	0,232472	3,005896	0,964724	-0,757875	-3,085938	-1,910559	-19,926649	14,515228	13,484696	0,172802	0,040950	-0,658054	3,447070	-10,559090	0,964724	0,172802	0,040950	-0,658054	3,447070	-10,559090	0,964724
15:19:49,43	0,327868	3,381967	-0,154984	-0,173003	0,397028	-1,148022	0,171082	0,039904	-0,656513	0,282201	2,917796	0,949561	-0,760260	-3,085523	-1,913247	-19,942296	14,561480	13,545765	0,171082	0,039904	-0,656513	3,414676	-10,512156	0,949561	0,171082	0,039904	-0,656513	3,414676	-10,512156	0,949561
15:19:49,48	0,327868	3,381967	-0,154984	-0,173003	0,397028	-1,148022	0,171192	0,041306	-0,657683	0,181384	2,903560	0,969390	-0,761908	-3,084890	-1,909766	-19,893586	14,549908	13,498978	0,171192	0,041306	-0,657683	3,423910	-10,535038	0,969390	0,171192	0,041306	-0,657683	3,423910	-10,535038	0,969390
15:19:49,53	0,327868	3,381967	-0,154984	-0,173003	0,397028	-1,148022	0,171192	0,041306	-0,657683	0,181384	2,903560	0,969390	-0,755565	-3,085713	-1,911732	-19,948507	14,524088	13,486351	0,171192	0,041306	-0,657683	3,423910	-10,535038	0,969390	0,171192	0,041306	-0,657683	3,423910	-10,535038	0,969390
15:19:49,58	0,327868	3,381967	-0,154984	-0,173003	0,397028	-1,148022	0,169343	0,041592	-0,655750	0,201927	2,822359	0,944792	-0,760168	-3,083837	-1,910948	-19,900157	14,541872	13,485429	0,169343	0,041592	-0,655750	3,466913	-10,471099	0,944792	0,169343	0,041592	-0,655750	3,466913	-10,471099	0,944792
15:19:49,63	0,327868	3,381967	-0,154984	-0,173003	0,397028	-1,148022	0,169343	0,041592	-0,655750	0,201927	2,822359	0,944792	-0,760746	-3,086914	-1,907844	-19,914006	14,551236	13,468891	0,169343	0,041592	-0,655750	3,466913	-10,471099	0,944792	0,169343	0,041592	-0,655750	3,466913	-10,471099	0,944792
15:19:49,68	0,327868	3,381967	-0,154984	-0,173003	0,397028	-1,148022	0,172296	0,040554	-0,652647	0,257106	2,959228	0,928255	-0,760771	-3,084914	-1,911699	-19,899429	14,528385	13,514254	0,172296	0,040554	-0,652647	3,440583	-10,566023	0,928255	0,172296	0,040554	-0,652647	3,440583	-10,566023	0,928255
15:19:49,73	0,327868	3,381967	-0,154984	-0,173003	0,397028	-1,148022	0,172832	0,038971	-0,654945	0,314990	2,974654	0,977867	-0,759657	-3,087544	-1,908991	-19,945371	14,536306	13,508289	0,172832	0,038971	-0,654945	3,374250	-10,592657	0,977867	0,172832	0,038971	-0,654945	3,374250	-10,592657	0,977867
15:19:49,78	0,327868	3,381967	-0,154984	-0,173003	0,397028	-1,148022	0,169343	0,044296	-0,654961	0,079153	2,819119	0,968817	-0,762510	-3,082485	-1,910159	-19,894042	14,558907	13,509453	0,169343	0,044296	-0,654961	3,556367	-10,474311	0,968817	0,169343	0,044296	-0,654961	3,556367	-10,474311	0,968817
15:19:49,83	0,327868	3,381967	-0,154984	-0,173003	0,397028	-1,148022	0,169343	0,044296	-0,654961	0,079153	2,819119	0,968817	-0,759651	-3,087418	-1,909768	-19,944916	14,549252	13,509192	0,169343	0,044296	-0,654961	3,556367	-10,474311	0,968817	0,169343	0,044296	-0,654961	3,556367	-10,474311	0,968817
15:19:49,88	0,327868	3,381967	-0,154984	-0,173003	0,397028	-1,148022	0,167778	0,038395	-0,651455	0,348565	2,764355	0,956266	-0,756617	-3,084080	-1,906652	-19,889698	14,513193	13,496902	0,167778	0,038395	-0,651455	3,362585	-10,406218	0,956266	0,167778	0,038395	-0,651455	3,362585	-10,406218	0,956266
15:19:49,93	0,327868	3,381967	-0,154984	-0,173003	0,397028	-1,148022	0,167778	0,038395	-0,651455	0,348565	2,764355	0,956266	-0,757903	-3,081859	-1,908991	-19,930860	14,528087	13,528404	0,167778	0,038395	-0,651455	3,362585	-10,406218	0,956266	0,167778	0,038395	-0,651455	3,362585	-10,406218	0,956266
15:19:49,98	0,327868	3,381967	-0,154984	-0,173003	0,397028	-1,148022	0,166497	0,040619	-0,653794	0,225248	2,654666	0,987767	-0,761956	-3,082959	-1,910545	-19,901778	14,533590	13,513827	0,166497	0,040619	-0,653794	3,413832	-10,415374	0,987767	0,166497	0,040619	-0,653794	3,413832	-10,415374	0,987767
15:19:50,03	0,327868	3,381967	-0,154984	-0,173003	0,397028	-1,148022	0,171248	0,043253	-0,650342	0,111764	2,880377	0,922523	-0,762559	-3,084656	-1,905540	-19,937561	14,559097	13,463159	0,171248	0,043253	-0,650342	3,507149	-10,562568	0,922523	0,171248	0,043253	-0,650342	3,507149	-10,562568	0,922523
15:19:50,08	0,327868	3,381967	-0,154984	-0,173003	0,397028	-1,148022	0,170598	0,040951	-0,652240	0,215292	2,852520	0,976774	-0,760241	-3,085244	-1,907438	-19,940508	14,542116	13,517411	0,170598	0,040951	-0,652240	3,429963	-10,539407	0,976774	0,170598	0,040951	-0,652240	3,429963	-10,539407	0,976774
15:19:50,13	0,327868	3,381967	-0,154984	-0,173003	0,397028	-1,148022	0,170598	0,040951	-0,652240	0,215292	2,852520	0,976774	-0,759020	-3,086670	-1,907052	-19,924207	14,530389	13,492407	0,170598	0,040951	-0,652240	3,429963	-10,539407	0,976774	0,170598	0,040951	-0,652240	3,429963	-10,539407	0,976774
15:19:50,18	0,327868	3,381967	-0,154984	-0,173003	0,397028	-1,148022	0,171819	0,040216	-0,652237	0,250462	2,930054	0,966456	-0,755482	-3,086082	-1,904725	-19,921406	14,514549	13,481462	0,171819	0,040216	-0,652237	3,407396	-10,557767	0,966456	0,171819	0,040216	-0,652237	3,407396	-10,557767	0,966456
15:19:50,23	0,327868	3,381967	-0,154984	-0,173003	0,397028	-1,148022	0,171819	0,040216	-0,652237	0,250462	2,930054	0,966456	-0,759634	-3,084205	-1,908225	-19,930123	14,542610	13,503522	0,171819	0,040216	-0,652237	3,407396	-10,557767	0,966456	0,171819	0,040216	-0,652237	3,407396	-10,557767	0,966456
15:19:50,28	0,327868	3,381967	-0,154984	-0,173003	0,397028	-1,148022	0,169395	0,040946	-0,653027	0,221206	2,798729	0,962885	-0,759563	-3,084410	-1,906266	-19,896857	14,529685	13,501556	0,169395	0,040946	-0,653027	3,435435	-10,498790	0,962885	0,169395	0,040946	-0,653027	3,435435	-10,498790	0,962885
15:19:50,33	0,327868	3,381967	-0,154984	-0,173003	0,397028	-1,148022	0,170076	0,041816	-0,649494	0,197347	2,860360	0,989424	-0,760729	-3,084360	-1,904692	-19,896704	14,548027	13,530061	0,170076	0,041816	-0,649494	3,479900	-10,490595	0,989424	0,170076	0,041816	-0,649494	3,479900	-10,490595	0,989424
15:19:50,38	0,327868	3,381967	-0,154984	-0,173003	0,397028	-1,148022	0,170076	0,041816	-0,649494	0,197347	2,860360	0,989424	-0,760824	-3,085762	-1,905877	-19,937029	14,528617	13,520660	0,170076	0,041816	-0,649494	3,479900	-10,490595	0,989424	0,170076	0,041816	-0,649494	3,479900	-10,490595	0,989424
15:19:50,43	0,327868	3,381967	-0,154984	-0,173003	0,397028	-1,148022	0,171338	0,041197	-0,650680	0,192551	2,900793	0,980024	-0,757807	-3,087512	-1,902374	-19,916500	14,525287	13,499092	0,171338	0,041197	-0,650680	3,426531	-10,549269	0,980024	0,171338	0,041197	-0,650680	3,426531	-10,549269	0,980024
15:19:50,48	0,327868	3,381967	-0,154984	-0,173003	0,397028	-1,148022	0,167608	0,041166	-0,648372	0,250742	2,723749	0,936674	-0,758932	-3,082547	-1,903570	-19,894067	14,569131	13,477310	0,167608	0,041166	-0,648372	3,482270	-10,433459	0,936674	0,167608	0,041166	-0,648372	3,482270	-10,433459	0,936674
15:19:50,53	0,327868	3,381967	-0,154984	-0,173003	0,397028	-1,148022	0,169981	0,038521	-0,649134	0,353628	2,829731	0,955859	-0,757828	-3,085925	-1,904331	-19,926500	14,547847	13,496495	0,169981	0,038521	-0,649134	3,377532	-10,513805	0,955859	0,169981	0,038521	-0,649134	3,377532	-10,513805	0,955859
15:19:50,58	0,327868	3,381967	-0,154984	-0,173003	0,397028	-1,148022	0,169408	0,040209	-0,649120	0,273427	2,802549	0,980178	-0,759003	-3,084585	-1,904317	-19,920454	14,553092	13,520814	0,169408	0,040209	-0,649120	3,429824	-10,496008	0,980178	0,169408	0,040209	-0,649120	3,429824	-10,496008	0,980178
15:19:50,63	0,327868	3,381967	-0,154984	-0,173003	0,397028	-1,148022	0,170049	0,041185	-0,647603	0,227150	2,826643	0,935768	-0,760169	-3,084652	-1,902800	-19,926210	14,561594	13,476405	0,170049	0,041185	-0,647603	3,460178	-10,522228	0,935768	0,170049	0,041185	-0,647603	3,460178	-10,522228	0,935768
15:19:50,68	0,327868	3,381967	-0,154984	-0,173003	0,397028	-1,148022	0,170049	0,041185	-0,647603	0,227150	2,826643	0,935768	-0,760137	-3,084879	-1,900426	-19,904461	14,542270	13,517695	0,170049	0,041185	-0,647603	3,460178	-10,522228	0,935768	0,170049	0,041185	-0,647603	3,460178	-10,522228	0,935768
15:19:50,73	0,327868	3,381967	-0,154984	-0,173003	0,397028	-1,148022	0,170724	0,042749	-0,646018	0,164598	2,891266	0,958455	-0,761861	-3,084454	-1,901215	-19,891228	14,563086	13,499091	0,170724	0,042749	-0,646018	3,520411	-10,510553	0,958455	0,170724	0,042749	-0,646018	3,520411	-10,510553	0,958455
15:19:50,78	0,327868	3,381967	-0,154984	-0,173003	0,397028	-1,148022	0,170308	0,041042	-0,647962	0,206037	2,874820	0,963501	-0,760174	-3,084948	-1,903159	-19,910406	14,519478	13,504138	0,170308	0,041042	-0,647962	3,427806	-10,494330	0,963501	0,170308	0,041042	-0,647962	3,427806	-10,494330	0,963501
15:19:50,83	0,327868	3,381967	-0,154984	-0,173003	0,397028	-1,148022	0,170308	0,041042	-0,647962	0,206037	2,874820	0,963501	-0,761353	-3,084708	-1,899688	-19,937710	14,573477	13,489332	0,170308	0,041042	-0,647962	3,427806	-10,494330	0,963501	0,170308	0,041042	-0,647962	3,427806	-10,494330	0,963501
15:19:50,88	0,327868	3,381967	-0,154984	-0,173003	0,397028	-1,148022	0,170067	0,039814	-0,646802	0,292359	2,833912	0,959311	-0,758991	-3,085353	-1,901999	-19,923767	14,553165	13,499947	0,170067	0,039814	-0,646802	3,417772	-10,516377	0,959311	0,170067	0,039814	-0,646802	3,417772	-10,516377	0,959311
15:19:50,93	0,327868	3,381967	-0,154984	-0,173003	0,397028	-1,148022	0,170898	0,039978	-0,643682	0,273767	2,899562	0,961280	-0,760112	-3,086559	-1,901609	-19,912333	14,581209	13,490428	0,170898	0,039978	-0,643682	3,412042	-10,515957	0,961280	0,170898	0,039978	-0,643682	3,412042	-10,515957	0,961280
15:19:50,98	0,327868	3,381967	-0,154984	-0,173003	0,397028	-1,148022	0,170898	0,039978	-0,643682	0,273767	2,899562	0,961280	-0,763124	-3,083621	-1,902013	-19,932906	14,581302	13,505339	0,170898	0,039978	-0,643682	3,412042	-10,515957	0,961280	0,170898	0,039978	-0,643682	3,412042	-10,515957	0,961280
15:19:51,03	0,327868	3,381967	-0,154984	-0,173003	0,397028	-1,148022	0,170634	0,044260	-0,646815	0,080982	2,841389	0,964702	-0,760173	-3,084178	-1,902007	-19,918260	14,538912	13,494564	0,170634	0,044260	-0,646815	3,555378	-10,553374	0,964702	0,170634	0,044260	-0,646815	3,555378	-10,553374	0,964702
15:19:51,08	0,327868	3,381967	-0,154984	-0,173003	0,397028	-1,148022	0,169641	0,041426	-0,646810	0,198972	2,823640	0,953928	-0,758419	-3,087132	-1,901210	-19,931794	14,537690	13,508579	0,169641	0,041426	-0,646810	3,450886	-10,493185	0,953928	0,169641	0,041426	-0,646810	3,450886	-10,493185	0,953928
15:19:51,13	0,327868	3,381967	-0,154984	-0,173003	0,397028	-1,148022	0,174284	0,037466	-0,643300	0,381331	3,014415	0,966358	-0,759065	-3,090179	-1,898497	-19,973904	14,543836	13,506995	0,174284	0,037466	-0,643300	3,322389	-10,666870	0,966358	0,174284	0,037466	-0,643300	3,322389	-10,666870	0,966358
15:19:51,18	0,327868	3,381967	-0,154984	-0,173003	0,397028	-1,148022	0,170727	0,042175	-0,646783	0,168898	2,865265	0,992953	-0,761365	-3,084744	-1,901981	-19,926685	14,554025	13,533590	0,170727	0,042175	-0,646783	3,479611	-10,536819	0,992953	0,170727	0,042175	-0,646783	3,479611	-10,536819	0,992953
15:19:51,23	0,327868	3,381967	-0,154984	-0,173003	0,397028	-1,148022	0,172433	0,041114	-0,642532	0,247846	2,942989	0,947285	-0,761299	-3,086752	-1,897730	-19,924287	14,580123	13,487922	0,172433	0,041114	-0,642532	3,475306	-10,592993	0,947285	0,172433	0,041114	-0,642532	3,475306	-10,592993	0,947285
15:19:51,28	0,327868	3,381967	-0,154984	-0,173003	0,397028	-1,148022	0,169855	0,041986	-0,641769	0,161341	2,827494	0,945916	-0,760765	-3,084084	-1,896966	-19,928831	14,535190	13,486553	0,169855	0,041986	-0,641769	3,457218	-10,506160	0,945916	0,169855	0,041986	-0,641769	3,457218	-10,506160	0,945916
15:19:51,33	0,327868	3,381967	-0,154984	-0,173003	0,397028	-1,148022	0,169955	0,043328	-0,642954	0,136323	2,763540	0,949249	-0,761978	-3,083499	-1,898152	-19,966318	14,608536	13,489886	0,169955	0,043328	-0,642954	3,537562	-10,577939	0,949249	0,169955	0,043328	-0,642954	3,537562	-10,577939	0,949249
15:19:51,38	0,327868	3,381967	-0,154984	-0,173003	0,397028	-1,148022	0,169955	0,043328	-0,642954	0,136323	2,763540	0,949249	-0,756637	-3,084119	-1,897733	-19,929292	14,549122	13,493024	0,169955	0,043328	-0,642954	3,537562	-10,577939	0,949249	0,169955	0,043328	-0,642954	3,537562	-10,577939	0,949249
15:19:51,43	0,327868	3,381967	-0,154984	-0,173003	0,397028	-1,148022	0,168844	0,039158	-0,644482	0,334786	2,756321	0,949058	-0,757207	-3,083888	-1,895782	-19,922467	14,548571	13,501375	0,168844	0,039158	-0,644482	3,408671	-10,497972	0,949058	0,168844	0,039158	-0,644482	3,408671	-10,497972	0,949058
15:19:51,48	0,327868	3,381967	-0,154984	-0,173003	0,397028	-1,148022	0,168844	0,039158	-0,644482	0,334786	2,756321	0,949058	-0,760222	-3,083519	-1,898124	-19,949200	14,551995	13,512408	0,168844	0,039158	-0,644482	3,408671	-10,497972	0,949058	0,168844	0,039158	-0,644482	3,408671	-10,497972	0,949058
15:19:51,53	0,327868	3,381967	-0,154984	-0,173003	0,397028	-1,148022	0,165446	0,039849	-0,644885	0,273376	2,572336	0,959276	-0,759615	-3,086506	-1,896970	-19,957062	14,559237	13,482610	0,165446	0,039849	-0,644885	3,401536	-10,415138	0,959276	0,165446	0,039849	-0,644885	3,401536	-10,415138	0,959276
15:19:51,58	0,327868	3,381967	-0,154984	-0,173003	0,397028	-1,148022	0,171342	0,041852	-0,642535	0,184196	2,861947	0,971726	-0,758427	-3,084684	-1,898120	-19,931689	14,524644	13,496951	0,171342	0,041852	-0,642535	3,469551	-10,588408	0,971726	0,171342	0,041852	-0,642535	3,469551	-10,588408	0,971726
15:19:51,63	0,327868	3,381967	-0,154984	-0,173003	0,397028	-1,148022	0,169206	0,039661	-0,642922	0,271687	2,796532	0,956315	-0,761341	-3,085403	-1,897747	-19,940797	14,580046	13,483447	0,169206	0,039661	-0,642922	3,385039	-10,486157	0,956315	0,169206	0,039661	-0,642922	3,385039	-10,486157	0,956315
15:19:51,68	0,327868	3,381967	-0,154984	-0,173003	0,397028	-1,148022	0,171286	0,041825	-0,642549	0,202572	2,869084	0,942810	-0,756594	-3,085893	-1,897699	-19,920648	14,578456	13,522669	0,171286	0,041825	-0,642549	3,485817	-10,576856	0,942810	0,171286	0,041825	-0,642549	3,485817	-10,576856	0,942810
15:19:51,73	0,327868	3,381967	-0,154984	-0,173003	0,397028	-1,148022	0,169336	0,037469	-0,642502	0,437788	2,785942	0,982032	-0,759002	-3,084342	-1,895008	-19,935751	14,543582	13,505348	0,169336	0,037469	-0,642502	3,379076	-10,506943	0,982032	0,169336	0,037469	-0,642502	3,379076	-10,506943	0,982032
15:19:51,78	0,327868	3,381967	-0,154984	-0,173003	0,397028	-1,148022	0,169034	0,039069	-0,644094	0,316546	2,778461	0,947965	-0,758979	-3,087527	-1,897332	-19,933428	14,553413	13,496894	0,169034	0,039069	-0,644094	3,383494	-10,490692	0,947965	0,169034	0,039069	-0,644094	3,383494	-10,490692	0,947965
15:19:51,83	0,327868	3,381967	-0,154984	-0,173003	0,397028	-1,148022	0,171944	0,038717	-0,642134	0,344796	2,923010	0,956258	-0,759607	-3,086521	-1,897356	-19,951461	14,555982	13,482682	0,171944	0,038717	-0,642134	3,384081	-10,574600	0,956258	0,171944	0,038717	-0,642134	3,384081	-10,574600	0,956258
15:19:51,88	0,327868	3,381967	-0,154984	-0,173003	0,397028	-1,148022	0,171387	0,039764	-0,642159	0,283568	2,877115	0,942046	-0,760791	-3,087006	-1,896202	-19,970770	14,590514	13,478162	0,171387	0,039764	-0,642159	3,405030	-10,576727	0,942046	0,171387	0,039764	-0,642159	3,405030	-10,576727	0,942046
15:19:51,93	0,327868	3,381967	-0,154984	-0,173003	0,397028	-1,148022	0,172399	0,040547	-0,641005	0,263081	2,895789	0,937526	-0,759531	-3,084688	-1,894228	-19,914614	14,552725	13,495116	0,172399	0,040547	-0,641005	3,446041	-10,637552	0,937526	0,172399	0,040547	-0,641005	3,446041	-10,637552	0,937526
15:19:51,98	0,327868	3,381967	-0,154984	-0,173003	0,397028	-1,148022	0,167385	0,041418	-0,639051	0,199231	2,664538	0,965266	-0,762545	-3,084811	-1,898879	-19,938185	14,565885	13,531987	0,167385	0,041418	-0,639051	3,450576	-10,475199	0,965266	0,167385	0,041418	-0,639051	3,450576	-10,475199	0,965266
15:19:52,03	0,327868	3,381967	-0,154984	-0,173003	0,397028	-1,148022	0,171375	0,043164	-0,643682	0,121996	2,883060	0,991350	-0,760790	-3,085166	-1,896957	-19,951016	14,564483	13,506929	0,171375	0,043164	-0,643682	3,510337	-10,569874	0,991350	0,171375	0,043164	-0,643682	3,510337	-10,569874	0,991350
15:19:52,08	0,327868	3,381967	-0,154984	-0,173003	0,397028	-1,148022	0,170805	0,041466	-0,641759	0,202640	2,842997	0,966292	-0,759564	-3,084984	-1,895020	-19,944597	14,594889	13,492362	0,170805	0,041466	-0,641759	3,457722	-10,565173	0,966292	0,170805	0,041466	-0,641759	3,457722	-10,565173	0,966292
15:19:52,13	0,327868	3,381967	-0,154984	-0,173003	0,397028	-1,148022	0,170035	0,040495	-0,639823	0,282656	2,793313	0,951725	-0,758458	-3,087065	-1,896576	-19,971051	14,566991	13,492570	0,170035	0,040495	-0,639823	3,461542	-10,554414	0,951725	0,170035	0,040495	-0,639823	3,461542	-10,554414	0,951725
15:19:52,18	0,327868	3,381967	-0,154984	-0,173003	0,397028	-1,148022	0,171283	0,038497	-0,641379	0,349160	2,849286	0,951933	-0,761441	-3,087677	-1,893100	-19,996147	14,560860	13,480219	0,171283	0,038497	-0,641379	3,371210	-10,596465	0,951933	0,171283	0,038497	-0,641379	3,371210	-10,596465	0,951933
15:19:52,23	0,327868	3,381967	-0,154984	-0,173003	0,397028	-1,148022	0,173305	0,040774	-0,637903	0,212895	2,935742	0,939583	-0,761995	-3,085957	-1,893849	-19,971462	14,566673	13,514683	0,173305	0,040774	-0,637903	3,413693	-10,668706	0,939583	0,173305	0,040774	-0,637903	3,413693	-10,668706	0,939583
15:19:52,28	0,327868	3,381967	-0,154984	-0,173003	0,397028	-1,148022	0,171526	0,039043	-0,639841	0,300908	2,874074	0,930771	-0,759052	-3,087002	-1,895038	-19,970451	14,543691	13,471407	0,171526	0,039043	-0,639841	3,365790	-10,590726	0,930771	0,171526	0,039043	-0,639841	3,365790	-10,590726	0,930771
15:19:52,33	0,327868	3,381967	-0,154984	-0,173003	0,397028	-1,148022	0,171526	0,039043	-0,639841	0,300908	2,874074	0,930771	-0,755453	-3,085408	-1,895807	-19,940766	14,560143	13,468110	0,171526	0,039043	-0,639841	3,365790	-10,590726	0,930771	0,171526	0,039043	-0,639841	3,365790	-10,590726	0,930771
15:19:52,38	0,327868	3,381967	-0,154984	-0,173003	0,397028	-1,148022	0,168346	0,036723	-0,640609	0,450626	2,726175	0,927473	-0,761894	-3,085556	-1,890353	-19,929617	14,556953	13,487665	0,168346	0,036723	-0,640609	3,333407	-10,488963	0,927473	0,168346	0,036723	-0,640609	3,333407	-10,488963	0,927473
15:19:52,43	0,327868	3,381967	-0,154984	-0,173003	0,397028	-1,148022	0,171694	0,042227	-0,635155	0,167253	2,911542	0,947029	-0,759021	-3,083878	-1,891903	-19,944743	14,530675	13,508048	0,171694	0,042227	-0,635155	3,482064	-10,566447	0,947029	0,171694	0,042227	-0,635155	3,482064	-10,566447	0,947029
15:19:52,48	0,327868	3,381967	-0,154984	-0,173003	0,397028	-1,148022	0,168805	0,040578	-0,636705	0,222664	2,761372	0,967411	-0,759559	-3,086006	-1,889547	-19,943278	14,572449	13,526910	0,168805	0,040578	-0,636705	3,408054	-10,489857	0,967411	0,168805	0,040578	-0,636705	3,408054	-10,489857	0,967411
15:19:52,53	0,327868	3,381967	-0,154984	-0,173003	0,397028	-1,148022	0,170917	0,039980	-0,634349	0,290679	2,851550	0,986273	-0,756655	-3,087681	-1,892687	-19,956531	14,542963	13,479814	0,170917	0,039980	-0,634349	3,429111	-10,565429	0,986273	0,170917	0,039980	-0,634349	3,429111	-10,565429	0,986273
15:19:52,58	0,327868	3,381967	-0,154984	-0,173003	0,397028	-1,148022	0,170916	0,036628	-0,637489	0,432842	2,854763	0,939177	-0,761322	-3,087095	-1,891520	-19,942421	14,564095	13,483762	0,170916	0,036628	-0,637489	3,308110	-10,562137	0,939177	0,170916	0,036628	-0,637489	3,308110	-10,562137	0,939177
15:19:52,63	0,327868	3,381967	-0,154984	-0,173003	0,397028	-1,148022	0,172741	0,040962	-0,636323	0,232817	2,951330	0,943125	-0,757763	-3,084400	-1,892700	-19,918812	14,548013	13,460511	0,172741	0,040962	-0,636323	3,448324	-10,608853	0,943125	0,172741	0,040962	-0,636323	3,448324	-10,608853	0,943125
15:19:52,68	0,327868	3,381967	-0,154984	-0,173003	0,397028	-1,148022	0,168628	0,039227	-0,637503	0,320890	2,765910	0,919874	-0,760201	-3,084900	-1,891892	-19,961030	14,574975	13,528653	0,168628	0,039227	-0,637503	3,400236	-10,471355	0,919874	0,168628	0,039227	-0,637503	3,400236	-10,471355	0,919874
15:19:52,73	0,327868	3,381967	-0,154984	-0,173003	0,397028	-1,148022	0,169373	0,042230	-0,635163	0,161326	2,791640	0,947382	-0,760736	-3,083544	-1,890361	-19,931791	14,551558	13,488018	0,169373	0,042230	-0,635163	3,476389	-10,504112	0,947382	0,169373	0,042230	-0,635163	3,476389	-10,504112	0,947382
15:19:52,78	0,327868	3,381967	-0,154984	-0,173003	0,397028	-1,148022	0,169373	0,042230	-0,635163	0,161326	2,791640	0,947382	-0,759640	-3,085600	-1,889180	-19,969502	14,536755	13,516168	0,169373	0,042230	-0,635163	3,476389	-10,504112	0,947382	0,169373	0,042230	-0,635163	3,476389	-10,504112	0,947382
15:19:52,83	0,327868	3,381967	-0,154984	-0,173003	0,397028	-1,148022	0,170606	0,040253	-0,633983	0,232465	2,830529	0,975532	-0,759624	-3,087963	-1,889167	-19,980549	14,575828	13,526868	0,170606	0,040253	-0,633983	3,392319	-10,562059	0,975532	0,170606	0,040253	-0,633983	3,392319	-10,562059	0,975532
15:19:52,88	0,327868	3,381967	-0,154984	-0,173003	0,397028	-1,148022	0,170364	0,039684	-0,634776	0,287533	2,802636	0,952842	-0,759027	-3,085675	-1,889974	-19,970012	14,566491	13,493478	0,170364	0,039684	-0,634776	3,402746	-10,570955	0,952842	0,170364	0,039684	-0,634776	3,402746	-10,570955	0,952842
15:19:52,93	0,327868	3,381967	-0,154984	-0,173003	0,397028	-1,148022	0,170364	0,039684	-0,634776	0,287533	2,802636	0,952842	-0,756610	-3,085725	-1,890743	-19,936202	14,549381	13,478926	0,170364	0,039684	-0,634776	3,402746	-10,570955	0,952842	0,170364	0,039684	-0,634776	3,402746	-10,570955	0,952842
15:19:52,98	0,327868	3,381967	-0,154984	-0,173003	0,397028	-1,148022	0,169199	0,037567	-0,635546	0,399739	2,779858	0,938289	-0,758957	-3,083763	-1,889188	-19,932882	14,563144	13,492807	0,169199	0,037567	-0,635546	3,348715	-10,502231	0,938289	0,169199	0,037567	-0,635546	3,348715	-10,502231	0,938289
15:19:53,03	0,327868	3,381967	-0,154984	-0,173003	0,397028	-1,148022	0,168673	0,040580	-0,633991	0,256609	2,748539	0,952171	-0,760774	-3,086540	-1,892689	-19,962789	14,580877	13,495087	0,168673	0,040580	-0,633991	3,442155	-10,492318	0,952171	0,168673	0,040580	-0,633991	3,442155	-10,492318	0,952171
15:19:53,08	0,327868	3,381967	-0,154984	-0,173003	0,397028	-1,148022	0,171987	0,040765	-0,637492	0,247392	2,886097	0,954450	-0,761398	-3,085851	-1,890755	-19,970673	14,551101	13,493031	0,171987	0,040765	-0,637492	3,447462	-10,614905	0,954450	0,171987	0,040765	-0,637492	3,447462	-10,614905	0,954450
15:19:53,13	0,327868	3,381967	-0,154984	-0,173003	0,397028	-1,148022	0,170624	0,041509	-0,633613	0,190092	2,854339	0,936396	-0,760737	-3,084988	-1,888811	-19,938223	14,545180	13,477032	0,170624	0,041509	-0,633613	3,448536	-10,539659	0,936396	0,170624	0,041509	-0,633613	3,448536	-10,539659	0,936396
15:19:53,18	0,327868	3,381967	-0,154984	-0,173003	0,397028	-1,148022	0,170624	0,041509	-0,633613	0,190092	2,854339	0,936396	-0,757893	-3,084540	-1,888856	-19,987184	14,541641	13,444092	0,170624	0,041509	-0,633613	3,448536	-10,539659	0,936396	0,170624	0,041509	-0,633613	3,448536	-10,539659	0,936396
15:19:53,23	0,327868	3,381967	-0,154984	-0,173003	0,397028	-1,148022	0,168814	0,039270	-0,633659	0,278980	2,719603	0,903455	-0,758436	-3,086533	-1,887241	-19,956451	14,508834	13,494649	0,168814	0,039270	-0,633659	3,361656	-10,532334	0,903455	0,168814	0,039270	-0,633659	3,361656	-10,532334	0,903455
15:19:53,28	0,327868	3,381967	-0,154984	-0,173003	0,397028	-1,148022	0,170812	0,038744	-0,632044	0,293274	2,866484	0,954013	-0,760732	-3,082571	-1,887649	-19,950219	14,603483	13,493211	0,170812	0,038744	-0,632044	3,334676	-10,542245	0,954013	0,170812	0,038744	-0,632044	3,334676	-10,542245	0,954013
15:19:53,33	0,327868	3,381967	-0,154984	-0,173003	0,397028	-1,148022	0,168529	0,042713	-0,632451	0,171980	2,705828	0,952574	-0,757218	-3,085985	-1,886454	-19,960099	14,578162	13,511256	0,168529	0,042713	-0,632451	3,524935	-10,523667	0,952574	0,168529	0,042713	-0,632451	3,524935	-10,523667	0,952574
15:19:53,38	0,327868	3,381967	-0,154984	-0,173003	0,397028	-1,148022	0,169728	0,037963	-0,631256	0,392121	2,772320	0,970619	-0,760769	-3,086752	-1,887605	-19,963584	14,574606	13,535376	0,169728	0,037963	-0,631256	3,372187	-10,551355	0,970619	0,169728	0,037963	-0,631256	3,372187	-10,551355	0,970619
15:19:53,43	0,327868	3,381967	-0,154984	-0,173003	0,397028	-1,148022	0,172168	0,040655	-0,632407	0,247313	2,897965	0,994740	-0,759041	-3,085084	-1,889985	-19,972893	14,556713	13,483597	0,172168	0,040655	-0,632407	3,438704	-10,617258	0,994740	0,172168	0,040655	-0,632407	3,438704	-10,617258	0,994740
15:19:53,48	0,327868	3,381967	-0,154984	-0,173003	0,397028	-1,148022	0,169859	0,039992	-0,634788	0,261607	2,778778	0,942960	-0,760178	-3,084558	-1,886471	-19,959015	14,562083	13,500750	0,169859	0,039992	-0,634788	3,401000	-10,555184	0,942960	0,169859	0,039992	-0,634788	3,401000	-10,555184	0,942960
15:19:53,53	0,327868	3,381967	-0,154984	-0,173003	0,397028	-1,148022	0,169972	0,041240	-0,631274	0,208295	2,793991	0,960113	-0,762567	-3,086366	-1,890372	-19,978781	14,579122	13,488656	0,169972	0,041240	-0,631274	3,445665	-10,548847	0,960113	0,169972	0,041240	-0,631274	3,445665	-10,548847	0,960113
15:19:53,58	0,327868	3,381967	-0,154984	-0,173003	0,397028	-1,148022	0,172733	0,042405	-0,635175	0,152624	2,911894	0,948020	-0,760221	-3,087127	-1,886102	-19,993403	14,575194	13,481530	0,172733	0,042405	-0,635175	3,481392	-10,647634	0,948020	0,172733	0,042405	-0,635175	3,481392	-10,647634	0,948020
15:19:53,63	0,327868	3,381967	-0,154984	-0,173003	0,397028	-1,148022	0,172218	0,039993	-0,630905	0,267322	2,874441	0,940893	-0,756613	-3,084805	-1,887632	-19,954859	14,594857	13,498197	0,172218	0,039993	-0,630905	3,406768	-10,644699	0,940893	0,172218	0,039993	-0,630905	3,406768	-10,644699	0,940893
15:19:53,68	0,327868	3,381967	-0,154984	-0,173003	0,397028	-1,148022	0,168404	0,038029	-0,632434	0,405754	2,699647	0,957561	-0,757211	-3,089421	-1,884508	-19,969941	14,575150	13,499878	0,168404	0,038029	-0,632434	3,391021	-10,520071	0,957561	0,168404	0,038029	-0,632434	3,391021	-10,520071	0,957561
15:19:53,73	0,327868	3,381967	-0,154984	-0,173003	0,397028	-1,148022	0,172700	0,036239	-0,629311	0,474230	2,919822	0,959241	-0,758377	-3,085953	-1,887241	-19,954287	14,586640	13,497215	0,172700	0,036239	-0,629311	3,318977	-10,637119	0,959241	0,172700	0,036239	-0,629311	3,318977	-10,637119	0,959241
15:19:53,78	0,327868	3,381967	-0,154984	-0,173003	0,397028	-1,148022	0,170280	0,038982	-0,632043	0,349342	2,801817	0,956579	-0,757812	-3,085570	-1,888790	-19,958309	14,580710	13,507854	0,170280	0,038982	-0,632043	3,409459	-10,565189	0,956579	0,170280	0,038982	-0,632043	3,409459	-10,565189	0,956579
15:19:53,83	0,327868	3,381967	-0,154984	-0,173003	0,397028	-1,148022	0,169666	0,038685	-0,633593	0,357650	2,769339	0,967218	-0,762028	-3,083464	-1,884546	-20,005069	14,586258	13,515204	0,169666	0,038685	-0,633593	3,394437	-10,549420	0,967218	0,169666	0,038685	-0,633593	3,394437	-10,549420	0,967218
15:19:53,88	0,327868	3,381967	-0,154984	-0,173003	0,397028	-1,148022	0,169950	0,043389	-0,629348	0,094458	2,740836	0,974567	-0,760698	-3,085887	-1,886100	-19,953919	14,616645	13,468017	0,169950	0,043389	-0,629348	3,500522	-10,600215	0,974567	0,169950	0,043389	-0,629348	3,500522	-10,600215	0,974567
15:19:53,93	0,327868	3,381967	-0,154984	-0,173003	0,397028	-1,148022	0,171383	0,041026	-0,630903	0,269249	2,844471	0,927380	-0,758395	-3,088064	-1,886448	-19,963839	14,573834	13,510640	0,171383	0,041026	-0,630903	3,489781	-10,609093	0,927380	0,171383	0,041026	-0,630903	3,489781	-10,609093	0,927380
15:19:53,98	0,327868	3,381967	-0,154984	-0,173003	0,397028	-1,148022	0,172117	0,037943	-0,631251	0,387527	2,895480	0,970004	-0,760175	-3,085238	-1,884145	-19,967702	14,571908	13,494793	0,172117	0,037943	-0,631251	3,366046	-10,615743	0,970004	0,172117	0,037943	-0,631251	3,366046	-10,615743	0,970004
15:19:54,03	0,327868	3,381967	-0,154984	-0,173003	0,397028	-1,148022	0,170559	0,040897	-0,628947	0,230307	2,812074	0,954156	-0,759630	-3,083681	-1,886467	-19,966288	14,539960	13,514874	0,170559	0,040897	-0,628947	3,440735	-10,576835	0,954156	0,170559	0,040897	-0,628947	3,440735	-10,576835	0,954156
15:19:54,08	0,327868	3,381967	-0,154984	-0,173003	0,397028	-1,148022	0,168939	0,041204	-0,631270	0,187387	2,745010	0,974237	-0,760149	-3,085847	-1,887234	-19,947965	14,565382	13,505865	0,168939	0,041204	-0,631270	3,421907	-10,516693	0,974237	0,168939	0,041204	-0,631270	3,421907	-10,516693	0,974237
15:19:54,13	0,327868	3,381967	-0,154984	-0,173003	0,397028	-1,148022	0,171074	0,040571	-0,632037	0,251494	2,859208	0,965229	-0,759013	-3,084781	-1,883763	-19,965421	14,540646	13,484114	0,171074	0,040571	-0,632037	3,436304	-10,570125	0,965229	0,171074	0,040571	-0,632037	3,436304	-10,570125	0,965229
15:19:54,18	0,327868	3,381967	-0,154984	-0,173003	0,397028	-1,148022	0,169583	0,040120	-0,628566	0,244806	2,778936	0,943478	-0,760124	-3,083466	-1,882984	-19,936713	14,552341	13,478877	0,169583	0,040120	-0,628566	3,394196	-10,533367	0,943478	0,169583	0,040120	-0,628566	3,394196	-10,533367	0,943478
15:19:54,23	0,327868	3,381967	-0,154984	-0,173003	0,397028	-1,148022	0,168999	0,041739	-0,627786	0,185055	2,767579	0,938241	-0,758992	-3,088841	-1,882970	-19,966868	14,537651	13,482951	0,168999	0,041739	-0,627786	3,461606	-10,498876	0,938241	0,168999	0,041739	-0,627786	3,461606	-10,498876	0,938241
15:19:54,28	0,327868	3,381967	-0,154984	-0,173003	0,397028	-1,148022	0,173089	0,038071	-0,627772	0,347998	2,961452	0,942315	-0,760171	-3,085745	-1,886101	-19,970137	14,584828	13,476967	0,173089	0,038071	-0,627772	3,336602	-10,626012	0,942315	0,173089	0,038071	-0,627772	3,336602	-10,626012	0,942315
15:19:54,33	0,327868	3,381967	-0,154984	-0,173003	0,397028	-1,148022	0,170996	0,040640	-0,630903	0,253641	2,826233	0,936330	-0,756599	-3,085291	-1,882600	-19,950817	14,559289	13,464814	0,170996	0,040640	-0,630903	3,443897	-10,596986	0,936330	0,170996	0,040640	-0,630903	3,443897	-10,596986	0,936330
15:19:54,38	0,327868	3,381967	-0,154984	-0,173003	0,397028	-1,148022	0,168818	0,037774	-0,627402	0,390240	2,742449	0,924178	-0,760747	-3,086444	-1,883348	-19,956055	14,551954	13,507806	0,168818	0,037774	-0,627402	3,355479	-10,509752	0,924178	0,168818	0,037774	-0,627402	3,355479	-10,509752	0,924178
15:19:54,43	0,327868	3,381967	-0,154984	-0,173003	0,397028	-1,148022	0,171890	0,040790	-0,628150	0,224425	2,901334	0,967170	-0,761303	-3,084527	-1,881433	-19,958741	14,599906	13,484167	0,171890	0,040790	-0,628150	3,426436	-10,592034	0,967170	0,171890	0,040790	-0,628150	3,426436	-10,592034	0,967170
15:19:54,48	0,327868	3,381967	-0,154984	-0,173003	0,397028	-1,148022	0,173044	0,042895	-0,626990	0,118517	2,926828	0,981534	-0,763148	-3,086391	-1,882187	-19,984178	14,572314	13,522170	0,173044	0,042895	-0,626990	3,485800	-10,657161	0,981534	0,173044	0,042895	-0,626990	3,485800	-10,657161	0,981534
15:19:54,53	0,327868	3,381967	-0,154984	-0,173003	0,397028	-1,148022	0,173044	0,042895	-0,626990	0,118517	2,926828	0,981534	-0,757840	-3,085303	-1,881815	-19,979237	14,561411	13,493551	0,173044	0,042895	-0,626990	3,485800	-10,657161	0,981534	0,173044	0,042895	-0,626990	3,485800	-10,657161	0,981534
15:19:54,58	0,327868	3,381967	-0,154984	-0,173003	0,397028	-1,148022	0,169449	0,038843	-0,626618	0,322267	2,749602	0,952915	-0,760111	-3,082688	-1,881066	-19,944479	14,578258	13,454512	0,169449	0,038843	-0,626618	3,371440	-10,552155	0,952915	0,169449	0,038843	-0,626618	3,371440	-10,552155	0,952915
15:19:54,63	0,327868	3,381967	-0,154984	-0,173003	0,397028	-1,148022	0,168320	0,042117	-0,625868	0,183977	2,712550	0,913876	-0,757185	-3,085555	-1,883349	-19,946516	14,565223	13,499191	0,168320	0,042117	-0,625868	3,490176	-10,500548	0,913876	0,168320	0,042117	-0,625868	3,490176	-10,500548	0,913876
15:19:54,68	0,327868	3,381967	-0,154984	-0,173003	0,397028	-1,148022	0,169339	0,038150	-0,628151	0,377989	2,770307	0,958555	-0,759063	-3,085717	-1,881715	-20,003890	14,574869	13,512072	0,169339	0,038150	-0,628151	3,372726	-10,522805	0,958555	0,169339	0,038150	-0,628151	3,372726	-10,522805	0,958555
15:19:54,73	0,327868	3,381967	-0,154984	-0,173003	0,397028	-1,148022	0,170418	0,039695	-0,626518	0,277269	2,771929	0,971435	-0,758903	-3,081158	-1,879870	-19,932086	14,602168	13,493620	0,170418	0,039695	-0,626518	3,393358	-10,605922	0,971435	0,170418	0,039695	-0,626518	3,393358	-10,605922	0,971435
15:19:54,78	0,327868	3,381967	-0,154984	-0,173003	0,397028	-1,148022	0,166390	0,041835	-0,624672	0,225534	2,610999	0,952983	-0,763652	-3,086827	-1,880660	-19,957579	14,578164	13,467706	0,166390	0,041835	-0,624672	3,509611	-10,450641	0,952983	0,166390	0,041835	-0,624672	3,509611	-10,450641	0,952983
15:19:54,83	0,327868	3,381967	-0,154984	-0,173003	0,397028	-1,148022	0,170138	0,040567	-0,625064	0,217569	2,756316	0,976302	-0,759678	-3,085038	-1,880261	-20,011978	14,562929	13,516939	0,170138	0,040567	-0,625064	3,402068	-10,599526	0,976302	0,170138	0,040567	-0,625064	3,402068	-10,599526	0,976302
15:19:54,88	0,327868	3,381967	-0,154984	-0,173003	0,397028	-1,148022	0,171139	0,039911	-0,626621	0,277070	2,819980	0,953142	-0,759611	-3,086232	-1,881818	-19,989184	14,579122	13,493779	0,171139	0,039911	-0,626621	3,410121	-10,614394	0,953142	0,171139	0,039911	-0,626621	3,410121	-10,614394	0,953142
15:19:54,93	0,327868	3,381967	-0,154984	-0,173003	0,397028	-1,148022	0,171139	0,039911	-0,626621	0,277070	2,819980	0,953142	-0,764340	-3,084992	-1,882214	-19,994789	14,587221	13,503394	0,171139	0,039911	-0,626621	3,410121	-10,614394	0,953142	0,171139	0,039911	-0,626621	3,410121	-10,614394	0,953142
15:19:54,98	0,327868	3,381967	-0,154984	-0,173003	0,397028	-1,148022	0,172429	0,044628	-0,627017	0,036034	2,878199	0,962757	-0,759571	-3,086518	-1,880264	-19,967519	14,553199	13,477209	0,172429	0,044628	-0,627017	3,539314	-10,657504	0,962757	0,172429	0,044628	-0,627017	3,539314	-10,657504	0,962757
15:19:55,03	0,327868	3,381967	-0,154984	-0,173003	0,397028	-1,148022	0,171366	0,039735	-0,625067	0,274642	2,863547	0,936573	-0,757237	-3,086583	-1,877935	-19,979054	14,542701	13,475968	0,171366	0,039735	-0,625067	3,393820	-10,588704	0,936573	0,171366	0,039735	-0,625067	3,393820	-10,588704	0,936573
15:19:55,08	0,327868	3,381967	-0,154984	-0,173003	0,397028	-1,148022	0,170256	0,037681	-0,622737	0,366601	2,801076	0,935331	-0,758947	-3,083992	-1,881411	-19,944930	14,569875	13,502917	0,170256	0,037681	-0,622737	3,324525	-10,564025	0,935331	0,170256	0,037681	-0,622737	3,324525	-10,564025	0,935331
15:19:55,13	0,327868	3,381967	-0,154984	-0,173003	0,397028	-1,148022	0,168867	0,040457	-0,626213	0,262827	2,744810	0,962281	-0,760775	-3,085162	-1,879881	-19,978359	14,561680	13,487043	0,168867	0,040457	-0,626213	3,438693	-10,511249	0,962281	0,168867	0,040457	-0,626213	3,438693	-10,511249	0,962281
15:19:55,18	0,327868	3,381967	-0,154984	-0,173003	0,397028	-1,148022	0,170794	0,041455	-0,624683	0,187105	2,820149	0,946406	-0,760745	-3,086876	-1,880627	-19,975175	14,594236	13,517328	0,170794	0,041455	-0,624683	3,441335	-10,587162	0,946406	0,170794	0,041455	-0,624683	3,441335	-10,587162	0,946406
15:19:55,23	0,327868	3,381967	-0,154984	-0,173003	0,397028	-1,148022	0,172263	0,040572	-0,625429	0,262808	2,883033	0,976692	-0,755442	-3,087403	-1,879102	-19,971606	14,554225	13,462624	0,172263	0,040572	-0,625429	3,447723	-10,639619	0,976692	0,172263	0,040572	-0,625429	3,447723	-10,639619	0,976692
15:19:55,28	0,327868	3,381967	-0,154984	-0,173003	0,397028	-1,148022	0,170068	0,035716	-0,623904	0,482449	2,791980	0,921987	-0,758946	-3,085512	-1,877144	-19,957244	14,566818	13,490434	0,170068	0,035716	-0,623904	3,286174	-10,558351	0,921987	0,170068	0,035716	-0,623904	3,286174	-10,558351	0,921987
15:19:55,33	0,327868	3,381967	-0,154984	-0,173003	0,397028	-1,148022	0,169464	0,039408	-0,622689	0,324155	2,773029	0,989381	-0,756611	-3,088159	-1,877040	-20,019381	14,558666	13,474608	0,169464	0,039408	-0,622689	3,417680	-10,529888	0,989381	0,169464	0,039408	-0,622689	3,417680	-10,529888	0,989381
15:19:55,38	0,327868	3,381967	-0,154984	-0,173003	0,397028	-1,148022	0,171308	0,036350	-0,621842	0,429432	2,812871	0,933972	-0,760726	-3,079620	-1,879507	-19,953246	14,593793	13,483571	0,171308	0,036350	-0,621842	3,282938	-10,634809	0,933972	0,171308	0,036350	-0,621842	3,282938	-10,634809	0,933972
15:19:55,43	0,327868	3,381967	-0,154984	-0,173003	0,397028	-1,148022	0,171157	0,041277	-0,624660	0,212169	2,807793	0,986224	-0,760802	-3,085565	-1,879858	-19,997513	14,590965	13,526860	0,171157	0,041277	-0,624660	3,452392	-10,628011	0,986224	0,171157	0,041277	-0,624660	3,452392	-10,628011	0,986224
15:19:55,48	0,327868	3,381967	-0,154984	-0,173003	0,397028	-1,148022	0,169559	0,038106	-0,623506	0,351787	2,751620	0,955792	-0,757257	-3,085767	-1,878704	-19,986855	14,555644	13,496429	0,169559	0,038106	-0,623506	3,343107	-10,558790	0,955792	0,169559	0,038106	-0,623506	3,343107	-10,558790	0,955792
15:19:55,53	0,327868	3,381967	-0,154984	-0,173003	0,397028	-1,148022	0,169559	0,038106	-0,623506	0,351787	2,751620	0,955792	-0,759535	-3,084405	-1,878326	-19,957935	14,579073	13,477080	0,169559	0,038106	-0,623506	3,343107	-10,558790	0,955792	0,169559	0,038106	-0,623506	3,343107	-10,558790	0,955792
15:19:55,58	0,327868	3,381967	-0,154984	-0,173003	0,397028	-1,148022	0,169518	0,040760	-0,623128	0,248531	2,762824	0,936443	-0,761958	-3,087016	-1,880633	-19,987020	14,580073	13,516770	0,169518	0,040760	-0,623128	3,448187	-10,544376	0,936443	0,169518	0,040760	-0,623128	3,448187	-10,544376	0,936443
15:19:55,63	0,327868	3,381967	-0,154984	-0,173003	0,397028	-1,148022	0,170681	0,042818	-0,622724	0,150685	2,811470	0,965365	-0,761899	-3,084383	-1,877921	-19,963572	14,592942	13,506001	0,170681	0,042818	-0,622724	3,511929	-10,587004	0,965365	0,170681	0,042818	-0,622724	3,511929	-10,587004	0,965365
15:19:55,68	0,327868	3,381967	-0,154984	-0,173003	0,397028	-1,148022	0,170681	0,042818	-0,622724	0,150685	2,811470	0,965365	-0,761352	-3,083405	-1,876767	-19,981730	14,590284	13,505641	0,170681	0,042818	-0,622724	3,511929	-10,587004	0,965365	0,170681	0,042818	-0,622724	3,511929	-10,587004	0,965365
15:19:55,73	0,327868	3,381967	-0,154984	-0,173003	0,397028	-1,148022	0,168955	0,041214	-0,623902	0,198211	2,700209	0,971143	-0,759647	-3,083690	-1,879100	-20,000140	14,572600	13,511780	0,168955	0,041214	-0,623902	3,433512	-10,562757	0,971143	0,168955	0,041214	-0,623902	3,433512	-10,562757	0,971143
15:19:55,78	0,327868	3,381967	-0,154984	-0,173003	0,397028	-1,148022	0,168955	0,041214	-0,623902	0,198211	2,700209	0,971143	-0,758444	-3,085011	-1,880660	-19,989158	14,564063	13,488129	0,168955	0,041214	-0,623902	3,433512	-10,562757	0,971143	0,168955	0,041214	-0,623902	3,433512	-10,562757	0,971143
15:19:55,83	0,327868	3,381967	-0,154984	-0,173003	0,397028	-1,148022	0,169498	0,039512	-0,625462	0,284815	2,742226	0,947493	-0,760214	-3,085410	-1,877555	-20,002182	14,578591	13,491319	0,169498	0,039512	-0,625462	3,386505	-10,563368	0,947493	0,169498	0,039512	-0,625462	3,386505	-10,563368	0,947493
15:19:55,88	0,327868	3,381967	-0,154984	-0,173003	0,397028	-1,148022	0,170728	0,040845	-0,622357	0,221544	2,787660	0,950682	-0,763728	-3,086745	-1,879866	-19,991357	14,584753	13,511387	0,170728	0,040845	-0,622357	3,427912	-10,614516	0,950682	0,170728	0,040845	-0,622357	3,427912	-10,614516	0,950682
15:19:55,93	0,327868	3,381967	-0,154984	-0,173003	0,397028	-1,148022	0,173641	0,043221	-0,624668	0,108754	2,945433	0,970750	-0,760718	-3,083090	-1,876385	-19,963230	14,590838	13,486011	0,173641	0,043221	-0,624668	3,501619	-10,685417	0,970750	0,173641	0,043221	-0,624668	3,501619	-10,685417	0,970750
15:19:55,98	0,327868	3,381967	-0,154984	-0,173003	0,397028	-1,148022	0,168971	0,042441	-0,621188	0,168640	2,723894	0,945375	-0,757222	-3,083548	-1,875980	-19,982560	14,597775	13,510948	0,168971	0,042441	-0,621188	3,500285	-10,540339	0,945375	0,168971	0,042441	-0,621188	3,500285	-10,540339	0,945375
15:19:56,03	0,327868	3,381967	-0,154984	-0,173003	0,397028	-1,148022	0,169911	0,041938	-0,623132	0,203436	2,742236	0,952195	-0,760752	-3,084156	-1,878329	-19,985359	14,613568	13,492831	0,169911	0,041938	-0,623132	3,495566	-10,595774	0,952195	0,169911	0,041938	-0,623132	3,495566	-10,595774	0,952195
15:19:56,08	0,327868	3,381967	-0,154984	-0,173003	0,397028	-1,148022	0,169911	0,041938	-0,623132	0,203436	2,742236	0,952195	-0,756697	-3,080757	-1,876385	-19,992335	14,562538	13,510670	0,169911	0,041938	-0,623132	3,495566	-10,595774	0,952195	0,169911	0,041938	-0,623132	3,495566	-10,595774	0,952195
15:19:56,13	0,327868	3,381967	-0,154984	-0,173003	0,397028	-1,148022	0,169431	0,038186	-0,623887	0,359091	2,732366	0,971153	-0,757263	-3,085616	-1,879084	-19,992002	14,571868	13,511790	0,169431	0,038186	-0,623887	3,356711	-10,567953	0,971153	0,169431	0,038186	-0,623887	3,356711	-10,567953	0,971153
15:19:56,18	0,327868	3,381967	-0,154984	-0,173003	0,397028	-1,148022	0,169431	0,038186	-0,623887	0,359091	2,732366	0,971153	-0,758452	-3,083027	-1,878351	-19,997002	14,573721	13,472872	0,169431	0,038186	-0,623887	3,356711	-10,567953	0,971153	0,169431	0,038186	-0,623887	3,356711	-10,567953	0,971153
15:19:56,23	0,327868	3,381967	-0,154984	-0,173003	0,397028	-1,148022	0,167784	0,040510	-0,623154	0,237352	2,641454	0,932236	-0,760696	-3,082423	-1,876367	-19,948912	14,590826	13,505336	0,167784	0,040510	-0,623154	3,417399	-10,529558	0,932236	0,167784	0,040510	-0,623154	3,417399	-10,529558	0,932236
15:19:56,28	0,327868	3,381967	-0,154984	-0,173003	0,397028	-1,148022	0,168382	0,042756	-0,621170	0,159428	2,705687	0,964699	-0,758409	-3,088323	-1,877136	-19,992915	14,583834	13,505552	0,168382	0,042756	-0,621170	3,515772	-10,512333	0,964699	0,168382	0,042756	-0,621170	3,515772	-10,512333	0,964699
15:19:56,33	0,327868	3,381967	-0,154984	-0,173003	0,397028	-1,148022	0,172348	0,037825	-0,621938	0,387756	2,877286	0,964915	-0,759575	-3,083862	-1,875978	-19,972389	14,569435	13,509481	0,172348	0,037825	-0,621938	3,357057	-10,652031	0,964915	0,172348	0,037825	-0,621938	3,357057	-10,652031	0,964915
15:19:56,38	0,327868	3,381967	-0,154984	-0,173003	0,397028	-1,148022	0,171529	0,038235	-0,623094	0,402150	2,838275	0,971326	-0,758354	-3,087409	-1,878291	-19,972000	14,612941	13,511963	0,171529	0,038235	-0,623094	3,403562	-10,626777	0,971326	0,171529	0,038235	-0,623094	3,403562	-10,626777	0,971326
15:19:56,43	0,327868	3,381967	-0,154984	-0,173003	0,397028	-1,148022	0,171529	0,038235	-0,623094	0,402150	2,838275	0,971326	-0,761968	-3,085759	-1,875963	-19,998181	14,589898	13,538768	0,171529	0,038235	-0,623094	3,403562	-10,626777	0,971326	0,171529	0,038235	-0,623094	3,403562	-10,626777	0,971326
15:19:56,48	0,327868	3,381967	-0,154984	-0,173003	0,397028	-1,148022	0,171908	0,042190	-0,620765	0,163429	2,846814	0,998131	-0,757727	-3,088163	-1,874001	-19,952352	14,578019	13,512873	0,171908	0,042190	-0,620765	3,475331	-10,647965	0,998131	0,171908	0,042190	-0,620765	3,475331	-10,647965	0,998131
15:19:56,53	0,327868	3,381967	-0,154984	-0,173003	0,397028	-1,148022	0,170954	0,040696	-0,618833	0,217764	2,817992	0,976847	-0,760198	-3,085680	-1,874030	-19,991861	14,559281	13,517483	0,170954	0,040696	-0,618833	3,412384	-10,601905	0,976847	0,170954	0,040696	-0,618833	3,412384	-10,601905	0,976847
15:19:56,58	0,327868	3,381967	-0,154984	-0,173003	0,397028	-1,148022	0,172252	0,040651	-0,618092	0,202991	2,876527	0,932352	-0,760808	-3,086826	-1,873290	-20,008157	14,548969	13,472988	0,172252	0,040651	-0,618092	3,394131	-10,645256	0,932352	0,172252	0,040651	-0,618092	3,394131	-10,645256	0,932352
15:19:56,63	0,327868	3,381967	-0,154984	-0,173003	0,397028	-1,148022	0,172252	0,040651	-0,618092	0,202991	2,876527	0,932352	-0,760181	-3,084238	-1,874825	-19,985341	14,572118	13,499148	0,172252	0,040651	-0,618092	3,394131	-10,645256	0,932352	0,172252	0,040651	-0,618092	3,394131	-10,645256	0,932352
15:19:56,68	0,327868	3,381967	-0,154984	-0,173003	0,397028	-1,148022	0,169696	0,041402	-0,619627	0,195399	2,751816	0,958511	-0,758955	-3,085670	-1,872475	-19,969096	14,566977	13,502230	0,169696	0,041402	-0,619627	3,445485	-10,569345	0,958511	0,169696	0,041402	-0,619627	3,445485	-10,569345	0,958511
15:19:56,73	0,327868	3,381967	-0,154984	-0,173003	0,397028	-1,148022	0,167660	0,041208	-0,618474	0,238171	2,615911	0,954903	-0,758994	-3,082571	-1,873672	-19,994978	14,615417	13,495539	0,167660	0,041208	-0,618474	3,473022	-10,545367	0,954903	0,167660	0,041208	-0,618474	3,473022	-10,545367	0,954903
15:19:56,78	0,327868	3,381967	-0,154984	-0,173003	0,397028	-1,148022	0,167660	0,041208	-0,618474	0,238171	2,615911	0,954903	-0,761343	-3,087763	-1,872515	-19,995425	14,567871	13,458224	0,167660	0,041208	-0,618474	3,473022	-10,545367	0,954903	0,167660	0,041208	-0,618474	3,473022	-10,545367	0,954903
15:19:56,83	0,327868	3,381967	-0,154984	-0,173003	0,397028	-1,148022	0,169766	0,038609	-0,619194	0,328412	2,787535	0,991283	-0,757796	-3,085694	-1,874392	-19,963654	14,545474	13,531919	0,169766	0,038609	-0,619194	3,359236	-10,539083	0,991283	0,169766	0,038609	-0,619194	3,359236	-10,539083	0,991283
15:19:56,88	0,327868	3,381967	-0,154984	-0,173003	0,397028	-1,148022	0,169766	0,038609	-0,619194	0,328412	2,787535	0,991283	-0,757545	-3,085021	-1,875423	-20,000390	14,584555	13,478601	0,169766	0,038609	-0,619194	3,359236	-10,539083	0,991283	0,169766	0,038609	-0,619194	3,359236	-10,539083	0,991283
15:19:56,93	0,327868	3,381967	-0,154984	-0,173003	0,397028	-1,148022	0,169057	0,038728	-0,620226	0,337693	2,699316	0,937964	-0,757845	-3,086108	-1,873657	-20,005290	14,581156	13,499057	0,169057	0,038728	-0,620226	3,377871	-10,571652	0,937964	0,169057	0,038728	-0,620226	3,377871	-10,571652	0,937964
15:19:56,98	0,327868	3,381967	-0,154984	-0,173003	0,397028	-1,148022	0,169731	0,041347	-0,616117	0,209548	2,753444	0,971166	-0,761399	-3,086269	-1,876757	-20,000315	14,561279	13,514153	0,169731	0,041347	-0,616117	3,455291	-10,570429	0,971166	0,169731	0,041347	-0,616117	3,455291	-10,570429	0,971166
15:19:57,03	0,327868	3,381967	-0,154984	-0,173003	0,397028	-1,148022	0,167257	0,041479	-0,616948	0,202761	2,590499	0,929443	-0,759027	-3,082087	-1,872145	-20,009514	14,599180	13,470080	0,167257	0,041479	-0,616948	3,458868	-10,539165	0,929443	0,167257	0,041479	-0,616948	3,458868	-10,539165	0,929443
15:19:57,08	0,327868	3,381967	-0,154984	-0,173003	0,397028	-1,148022	0,167257	0,041479	-0,616948	0,202761	2,590499	0,929443	-0,760149	-3,087758	-1,872497	-19,984122	14,562606	13,472671	0,167257	0,041479	-0,616948	3,458868	-10,539165	0,929443	0,167257	0,041479	-0,616948	3,458868	-10,539165	0,929443
15:19:57,13	0,327868	3,381967	-0,154984	-0,173003	0,397028	-1,148022	0,172729	0,039615	-0,617299	0,280726	2,915315	0,932035	-0,758967	-3,084874	-1,873266	-19,976896	14,579873	13,493631	0,172729	0,039615	-0,617299	3,390486	-10,643894	0,932035	0,172729	0,039615	-0,617299	3,390486	-10,643894	0,932035
15:19:57,18	0,327868	3,381967	-0,154984	-0,173003	0,397028	-1,148022	0,169641	0,040033	-0,618068	0,277530	2,752351	0,952994	-0,760766	-3,083989	-1,869034	-20,006569	14,594311	13,462572	0,169641	0,040033	-0,618068	3,420143	-10,564430	0,952994	0,169641	0,040033	-0,618068	3,420143	-10,564430	0,952994
15:19:57,23	0,327868	3,381967	-0,154984	-0,173003	0,397028	-1,148022	0,169774	0,042034	-0,613836	0,171163	2,726376	0,921936	-0,759582	-3,083458	-1,872093	-19,975921	14,553307	13,511540	0,169774	0,042034	-0,613836	3,470827	-10,600885	0,921936	0,169774	0,042034	-0,613836	3,470827	-10,600885	0,921936
15:19:57,28	0,327868	3,381967	-0,154984	-0,173003	0,397028	-1,148022	0,170144	0,041780	-0,619619	0,200071	2,772940	0,963829	-0,760731	-3,084436	-1,874816	-19,975038	14,594235	13,504465	0,170144	0,041780	-0,619619	3,479796	-10,583334	0,963829	0,170144	0,041780	-0,619619	3,479796	-10,583334	0,963829
15:19:57,33	0,327868	3,381967	-0,154984	-0,173003	0,397028	-1,148022	0,170144	0,041780	-0,619619	0,200071	2,772940	0,963829	-0,755491	-3,084907	-1,870554	-20,005302	14,567351	13,492467	0,170144	0,041780	-0,619619	3,479796	-10,583334	0,963829	0,170144	0,041780	-0,619619	3,479796	-10,583334	0,963829
15:19:57,38	0,327868	3,381967	-0,154984	-0,173003	0,397028	-1,148022	0,167931	0,037006	-0,615356	0,409883	2,645129	0,951831	-0,758476	-3,085868	-1,872118	-20,026725	14,577339	13,493301	0,167931	0,037006	-0,615356	3,314882	-10,537473	0,951831	0,167931	0,037006	-0,615356	3,314882	-10,537473	0,951831
15:19:57,43	0,327868	3,381967	-0,154984	-0,173003	0,397028	-1,148022	0,166499	0,038491	-0,616925	0,367270	2,554250	0,944481	-0,756060	-3,082924	-1,872123	-20,002192	14,605500	13,485117	0,166499	0,038491	-0,616925	3,388819	-10,515890	0,944481	0,166499	0,038491	-0,616925	3,388819	-10,515890	0,944481
15:19:57,48	0,327868	3,381967	-0,154984	-0,173003	0,397028	-1,148022	0,166499	0,038491	-0,616925	0,367270	2,554250	0,944481	-0,757802	-3,084952	-1,868973	-19,988505	14,581245	13,520443	0,166499	0,038491	-0,616925	3,388819	-10,515890	0,944481	0,166499	0,038491	-0,616925	3,388819	-10,515890	0,944481
15:19:57,53	0,327868	3,381967	-0,154984	-0,173003	0,397028	-1,148022	0,169125	0,038985	-0,613776	0,327433	2,714830	0,979806	-0,760217	-3,086071	-1,872866	-20,016527	14,598280	13,527907	0,169125	0,038985	-0,613776	3,387743	-10,561522	0,979806	0,169125	0,038985	-0,613776	3,387743	-10,561522	0,979806
15:19:57,58	0,327868	3,381967	-0,154984	-0,173003	0,397028	-1,148022	0,171302	0,040517	-0,617669	0,248502	2,795223	0,987270	-0,758435	-3,085167	-1,873260	-20,000979	14,577290	13,513221	0,171302	0,040517	-0,617669	3,429087	-10,651985	0,987270	0,171302	0,040517	-0,617669	3,429087	-10,651985	0,987270
15:19:57,63	0,327868	3,381967	-0,154984	-0,173003	0,397028	-1,148022	0,171058	0,040562	-0,615325	0,235855	2,842553	0,974475	-0,758989	-3,086137	-1,871324	-19,999675	14,596229	13,497861	0,171058	0,040562	-0,615325	3,420002	-10,585530	0,974475	0,171058	0,040562	-0,615325	3,420002	-10,585530	0,974475
15:19:57,68	0,327868	3,381967	-0,154984	-0,173003	0,397028	-1,148022	0,171058	0,040562	-0,615325	0,235855	2,842553	0,974475	-0,760774	-3,085308	-1,871731	-20,001379	14,581371	13,482929	0,171058	0,040562	-0,615325	3,420002	-10,585530	0,974475	0,171058	0,040562	-0,615325	3,420002	-10,585530	0,974475
15:19:57,73	0,327868	3,381967	-0,154984	-0,173003	0,397028	-1,148022	0,170920	0,041381	-0,616534	0,196508	2,796946	0,942293	-0,756590	-3,088338	-1,869760	-19,981158	14,569578	13,481418	0,170920	0,041381	-0,616534	3,444911	-10,620296	0,942293	0,170920	0,041381	-0,616534	3,444911	-10,620296	0,942293
15:19:57,78	0,327868	3,381967	-0,154984	-0,173003	0,397028	-1,148022	0,171452	0,036243	-0,614563	0,463573	2,847996	0,940782	-0,756596	-3,086806	-1,868962	-19,985756	14,595524	13,520798	0,171452	0,036243	-0,614563	3,308655	-10,610974	0,940782	0,171452	0,036243	-0,614563	3,308655	-10,610974	0,940782
15:19:57,83	0,327868	3,381967	-0,154984	-0,173003	0,397028	-1,148022	0,170129	0,037014	-0,613764	0,443664	2,762240	0,980162	-0,758347	-3,082489	-1,868227	-19,977271	14,609654	13,487138	0,167265	0,040689	-0,613030	3,463126	-10,516701	0,946502	0,167265	0,040689	-0,613030	3,463126	-10,516701	0,946502
15:19:57,88	0,327868	3,381967	-0,154984	-0,173003	0,397028	-1,148022	0,167265	0,040689	-0,613030	0,269030	2,613621	0,946502	-0,757794	-3,086949	-1,868214	-19,997513	14,587820	13,490918	0,167265	0,040689	-0,613030	3,463126	-10,516701	0,946502	0,167265	0,040689	-0,613030	3,463126	-10,516701	0,946502
15:19:57,93	0,327868	3,381967	-0,154984	-0,173003	0,397028	-1,148022	0,170850	0,037980	-0,613016	0,380881	2,793441	0,950281	-0,760788	-3,084539	-1,868995	-20,014978	14,604163	13,516162	0,170850	0,037980	-0,613016	3,362301	-10,618323	0,950281	0,170850	0,037980	-0,613016	3,362301	-10,618323	0,950281
15:19:57,98	0,327868	3,381967	-0,154984	-0,173003	0,397028	-1,148022	0,169206	0,037579	-0,614937	0,383057	2,738220	0,974883	-0,760149	-3,086106	-1,872111	-19,993864	14,604707	13,483821	0,169206	0,037579	-0,614937	3,332991	-10,544475	0,974883	0,169206	0,037579	-0,614937	3,332991	-10,544475	0,974883
15:19:58,03	0,327868	3,381967	-0,154984	-0,173003	0,397028	-1,148022	0,171298	0,040441	-0,616914	0,269367	2,811420	0,943184	-0,760728	-3,086601	-1,869399	-19,995897	14,600946	13,472207	0,171298	0,040441	-0,616914	3,443963	-10,635461	0,943184	0,171298	0,040441	-0,616914	3,443963	-10,635461	0,943184
15:19:58,08	0,327868	3,381967	-0,154984	-0,173003	0,397028	-1,148022	0,172016	0,040695	-0,614201	0,251886	2,848909	0,931570	-0,759614	-3,084459	-1,869371	-20,014734	14,605376	13,531177	0,172016	0,040695	-0,614201	3,446419	-10,654385	0,931570	0,172016	0,040695	-0,614201	3,446419	-10,654385	0,931570
15:19:58,13	0,327868	3,381967	-0,154984	-0,173003	0,397028	-1,148022	0,169605	0,040801	-0,614173	0,240770	2,704959	0,990541	-0,759592	-3,081192	-1,870567	-19,994057	14,595367	13,497944	0,169605	0,040801	-0,614173	3,443658	-10,608998	0,990541	0,169605	0,040801	-0,614173	3,443658	-10,608998	0,990541
15:19:58,18	0,327868	3,381967	-0,154984	-0,173003	0,397028	-1,148022	0,166764	0,042416	-0,615369	0,158484	2,580170	0,957308	-0,760127	-3,085611	-1,867810	-19,985797	14,601600	13,515014	0,166764	0,042416	-0,615369	3,488113	-10,510815	0,957308	0,166764	0,042416	-0,615369	3,488113	-10,510815	0,957308
15:19:58,23	0,327868	3,381967	-0,154984	-0,173003	0,397028	-1,148022	0,171790	0,039383	-0,611463	0,359486	2,831399	0,940775	-0,759525	-3,086504	-1,868981	-19,984281	14,608683	13,501374	0,171790	0,039383	-0,611463	3,451078	-10,654085	0,940775	0,171790	0,039383	-0,611463	3,451078	-10,654085	0,940775
15:19:58,28	0,327868	3,381967	-0,154984	-0,173003	0,397028	-1,148022	0,171790	0,039383	-0,611463	0,359486	2,831399	0,940775	-0,759059	-3,084338	-1,869377	-20,019665	14,573532	13,525480	0,171790	0,039383	-0,611463	3,451078	-10,654085	0,940775	0,171790	0,039383	-0,611463	3,451078	-10,654085	0,940775
15:19:58,33	0,327868	3,381967	-0,154984	-0,173003	0,397028	-1,148022	0,170343	0,043791	-0,613419	0,081831	2,736988	0,975242	-0,759021	-3,086179	-1,870930	-20,011191	14,589784	13,512057	0,170343	0,043791	-0,613419	3,519438	-10,634919	0,975242	0,170343	0,043791	-0,613419	3,519438	-10,634919	0,975242
15:19:58,38	0,327868	3,381967	-0,154984	-0,173003	0,397028	-1,148022	0,166164	0,040669	-0,613023	0,258643	2,561382	0,960888	-0,757141	-3,085294	-1,867436	-19,967263	14,591563	13,480922	0,166164	0,040669	-0,613023	3,451183	-10,482495	0,960888	0,166164	0,040669	-0,613023	3,451183	-10,482495	0,960888
15:19:58,43	0,327868	3,381967	-0,154984	-0,173003	0,397028	-1,148022	0,169091	0,038241	-0,612239	0,385644	2,726283	0,940285	-0,759039	-3,084696	-1,867462	-20,009512	14,541093	13,479515	0,169091	0,038241	-0,612239	3,387600	-10,547375	0,940285	0,169091	0,038241	-0,612239	3,387600	-10,547375	0,940285
15:19:58,48	0,327868	3,381967	-0,154984	-0,173003	0,397028	-1,148022	0,169863	0,040671	-0,610703	0,224603	2,717475	0,958817	-0,759631	-3,084747	-1,865901	-20,026984	14,585981	13,499454	0,169863	0,040671	-0,610703	3,417294	-10,616750	0,958817	0,169863	0,040671	-0,610703	3,417294	-10,616750	0,958817
15:19:58,53	0,327868	3,381967	-0,154984	-0,173003	0,397028	-1,148022	0,169863	0,040671	-0,610703	0,224603	2,717475	0,958817	-0,758976	-3,082452	-1,866648	-19,982589	14,576724	13,523835	0,169863	0,040671	-0,610703	3,417294	-10,616750	0,958817	0,169863	0,040671	-0,610703	3,417294	-10,616750	0,958817
15:19:58,58	0,327868	3,381967	-0,154984	-0,173003	0,397028	-1,148022	0,167548	0,041252	-0,611451	0,208597	2,640180	0,983199	-0,760763	-3,085126	-1,870193	-20,011952	14,613815	13,468635	0,167548	0,041252	-0,611451	3,446858	-10,512333	0,983199	0,167548	0,041252	-0,611451	3,446858	-10,512333	0,983199
15:19:58,63	0,327868	3,381967	-0,154984	-0,173003	0,397028	-1,148022	0,170757	0,041463	-0,614995	0,215057	2,763058	0,927998	-0,759538	-3,085557	-1,866657	-19,979581	14,569761	13,493958	0,170757	0,041463	-0,614995	3,469894	-10,641337	0,927998	0,170757	0,041463	-0,614995	3,469894	-10,641337	0,927998
15:19:58,68	0,327868	3,381967	-0,154984	-0,173003	0,397028	-1,148022	0,170217	0,041072	-0,612619	0,239485	2,747089	0,979785	-0,763659	-3,088400	-1,868599	-19,992689	14,601341	13,495152	0,170217	0,041072	-0,612619	3,463614	-10,614926	0,979785	0,170217	0,041072	-0,612619	3,463614	-10,614926	0,979785
15:19:58,73	0,327868	3,381967	-0,154984	-0,173003	0,397028	-1,148022	0,169112	0,038326	-0,610681	0,364361	2,691401	0,968911	-0,756627	-3,083996	-1,867412	-20,001403	14,618149	13,540532	0,169112	0,038326	-0,610681	3,372929	-10,583904	0,968911	0,169112	0,038326	-0,610681	3,372929	-10,583904	0,968911
15:19:58,78	0,327868	3,381967	-0,154984	-0,173003	0,397028	-1,148022	0,169112	0,038326	-0,610681	0,364361	2,691401	0,968911	-0,756632	-3,084170	-1,869785	-19,996285	14,588810	13,482815	0,169112	0,038326	-0,610681	3,372929	-10,583904	0,968911	0,169112	0,038326	-0,610681	3,372929	-10,583904	0,968911
15:19:58,83	0,327868	3,381967	-0,154984	-0,173003	0,397028	-1,148022	0,167864	0,038363	-0,614587	0,362425	2,638698	0,942179	-0,756023	-3,083269	-1,868204	-19,980812	14,579713	13,510714	0,167864	0,038363	-0,614587	3,373928	-10,538606	0,942179	0,167864	0,038363	-0,614587	3,373928	-10,538606	0,942179
15:19:58,88	0,327868	3,381967	-0,154984	-0,173003	0,397028	-1,148022	0,166778	0,038286	-0,613007	0,366292	2,600207	0,970077	-0,760232	-3,085278	-1,870578	-20,041180	14,627433	13,489056	0,166778	0,038286	-0,613007	3,371743	-10,491894	0,970077	0,166778	0,038286	-0,613007	3,371743	-10,491894	0,970077
15:19:58,93	0,327868	3,381967	-0,154984	-0,173003	0,397028	-1,148022	0,170623	0,040927	-0,615381	0,240087	2,723977	0,948419	-0,758986	-3,086287	-1,865889	-20,011440	14,602871	13,494866	0,170623	0,040927	-0,615381	3,452880	-10,669913	0,948419	0,170623	0,040927	-0,615381	3,452880	-10,669913	0,948419
15:19:58,98	0,327868	3,381967	-0,154984	-0,173003	0,397028	-1,148022	0,170717	0,040239	-0,611946	0,280699	2,786344	0,957150	-0,760777	-3,085132	-1,865904	-20,028951	14,630198	13,495792	0,170717	0,040239	-0,611946	3,439455	-10,614905	0,957150	0,170717	0,040239	-0,611946	3,439455	-10,614905	0,957150
15:19:59,03	0,327868	3,381967	-0,154984	-0,173003	0,397028	-1,148022	0,169965	0,041197	-0,609149	0,211441	2,755050	0,937946	-0,760137	-3,084574	-1,864347	-19,991982	14,582119	13,478583	0,169965	0,041197	-0,609149	3,445372	-10,587225	0,937946	0,169965	0,041197	-0,609149	3,445372	-10,587225	0,937946
15:19:59,08	0,327868	3,381967	-0,154984	-0,173003	0,397028	-1,148022	0,170506	0,038183	-0,611846	0,348895	2,796782	0,953459	-0,757797	-3,086548	-1,867043	-19,989790	14,558642	13,494096	0,170506	0,038183	-0,611846	3,346285	-10,587906	0,953459	0,170506	0,038183	-0,611846	3,346285	-10,587906	0,953459
15:19:59,13	0,327868	3,381967	-0,154984	-0,173003	0,397028	-1,148022	0,170152	0,037106	-0,608752	0,427640	2,698261	0,963934	-0,756687	-3,086780	-1,863950	-20,047814	14,618361	13,504570	0,170152	0,037106	-0,608752	3,340433	-10,658632	0,963934	0,170152	0,037106	-0,608752	3,340433	-10,658632	0,963934
15:19:59,18	0,327868	3,381967	-0,154984	-0,173003	0,397028	-1,148022	0,170047	0,040530	-0,610304	0,220411	2,758918	0,957491	-0,759600	-3,084978	-1,865502	-20,005178	14,560048	13,498127	0,170047	0,040530	-0,610304	3,401985	-10,589788	0,957491	0,170047	0,040530	-0,610304	3,401985	-10,589788	0,957491
15:19:59,23	0,327868	3,381967	-0,154984	-0,173003	0,397028	-1,148022	0,170047	0,040530	-0,610304	0,220411	2,758918	0,957491	-0,760120	-3,084927	-1,863952	-19,999533	14,624332	13,489413	0,170047	0,040530	-0,610304	3,401985	-10,589788	0,957491	0,170047	0,040530	-0,610304	3,401985	-10,589788	0,957491
15:19:59,28	0,327868	3,381967	-0,154984	-0,173003	0,397028	-1,148022	0,170263	0,041006	-0,608755	0,254153	2,742896	0,948776	-0,758224	-3,083878	-1,868141	-19,994920	14,612305	13,475055	0,170263	0,041006	-0,608755	3,473093	-10,622765	0,948776	0,170263	0,041006	-0,608755	3,473093	-10,622765	0,948776
15:19:59,33	0,327868	3,381967	-0,154984	-0,173003	0,397028	-1,148022	0,170490	0,038870	-0,607609	0,327534	2,763616	0,918048	-0,758385	-3,086191	-1,862806	-20,010650	14,587275	13,458684	0,170490	0,038870	-0,607609	3,378859	-10,619888	0,918048	0,170490	0,038870	-0,607609	3,378859	-10,619888	0,918048
15:19:59,38	0,327868	3,381967	-0,154984	-0,173003	0,397028	-1,148022	0,170490	0,038870	-0,607609	0,327534	2,763616	0,918048	-0,761313	-3,084360	-1,865481	-19,991320	14,606892	13,523495	0,170490	0,038870	-0,607609	3,378859	-10,619888	0,918048	0,170490	0,038870	-0,607609	3,378859	-10,619888	0,918048
15:19:59,43	0,327868	3,381967	-0,154984	-0,173003	0,397028	-1,148022	0,167202	0,039421	-0,608750	0,334722	2,568117	0,969278	-0,754899	-3,084147	-1,866259	-20,001625	14,551851	13,518605	0,167202	0,039421	-0,608750	3,429242	-10,557204	0,969278	0,167202	0,039421	-0,608750	3,429242	-10,557204	0,969278
15:19:59,48	0,327868	3,381967	-0,154984	-0,173003	0,397028	-1,148022	0,173856	0,039029	-0,611085	0,313989	2,913340	0,949009	-0,758304	-3,090113	-1,862355	-19,983384	14,600539	13,501593	0,173856	0,039029	-0,611085	3,377769	-10,734345	0,949009	0,173856	0,039029	-0,611085	3,377769	-10,734345	0,949009
15:19:59,53	0,327868	3,381967	-0,154984	-0,173003	0,397028	-1,148022	0,173846	0,036839	-0,607158	0,458271	2,955090	0,960957	-0,758293	-3,083931	-1,868594	-19,949788	14,596748	13,491306	0,173846	0,036839	-0,607158	3,350155	-10,691831	0,960957	0,173846	0,036839	-0,607158	3,350155	-10,691831	0,960957
15:19:59,58	0,327868	3,381967	-0,154984	-0,173003	0,397028	-1,148022	0,168554	0,040656	-0,612434	0,253737	2,679685	0,963673	-0,758963	-3,083622	-1,867632	-19,986605	14,595381	13,504309	0,168554	0,040656	-0,612434	3,445214	-10,551798	0,963673	0,168554	0,040656	-0,612434	3,445214	-10,551798	0,963673
15:19:59,63	0,327868	3,381967	-0,154984	-0,173003	0,397028	-1,148022	0,168554	0,040656	-0,612434	0,253737	2,679685	0,963673	-0,758387	-3,086713	-1,863564	-20,013229	14,600298	13,483737	0,168554	0,040656	-0,612434	3,445214	-10,551798	0,963673	0,168554	0,040656	-0,612434	3,445214	-10,551798	0,963673
15:19:59,68	0,327868	3,381967	-0,154984	-0,173003	0,397028	-1,148022	0,170943	0,038612	-0,608366	0,350969	2,778413	0,943100	-0,757838	-3,084358	-1,863946	-20,019583	14,594314	13,508513	0,170943	0,038612	-0,608366	3,381996	-10,640631	0,943100	0,170943	0,038612	-0,608366	3,381996	-10,640631	0,943100
15:19:59,73	0,327868	3,381967	-0,154984	-0,173003	0,397028	-1,148022	0,168629	0,039313	-0,608749	0,306140	2,655576	0,967877	-0,760751	-3,083555	-1,861629	-20,009986	14,597779	13,492196	0,168629	0,039313	-0,608749	3,392221	-10,581821	0,967877	0,168629	0,039313	-0,608749	3,392221	-10,581821	0,967877
15:19:59,78	0,327868	3,381967	-0,154984	-0,173003	0,397028	-1,148022	0,169842	0,041981	-0,609529	0,179530	2,726297	0,963128	-0,756556	-3,085787	-1,863512	-19,969424	14,582644	13,526750	0,169842	0,041981	-0,609529	3,475033	-10,606327	0,963128	0,169842	0,041981	-0,609529	3,475033	-10,606327	0,963128
15:19:59,83	0,327868	3,381967	-0,154984	-0,173003	0,397028	-1,148022	0,170508	0,042886	-0,606825	0,148234	2,771075	0,932303	-0,761871	-3,084199	-1,862022	-19,990232	14,609535	13,472939	0,170508	0,042886	-0,606825	3,514747	-10,613797	0,932303	0,170508	0,042886	-0,606825	3,514747	-10,613797	0,932303
15:19:59,88	0,327868	3,381967	-0,154984	-0,173003	0,397028	-1,148022	0,170508	0,042886	-0,606825	0,148234	2,771075	0,932303	-0,756124	-3,086104	-1,862775	-20,044481	14,576814	13,517223	0,170508	0,042886	-0,606825	3,514747	-10,613797	0,932303	0,170508	0,042886	-0,606825	3,514747	-10,613797	0,932303
15:19:59,93	0,327868	3,381967	-0,154984	-0,173003	0,397028	-1,148022	0,169285	0,036956	-0,607577	0,401087	2,676850	0,976587	-0,758320	-3,082610	-1,864328	-19,972008	14,613027	13,499342	0,169285	0,036956	-0,607577	3,302163	-10,612004	0,976587	0,169285	0,036956	-0,607577	3,302163	-10,612004	0,976587
15:19:59,98	0,327868	3,381967	-0,154984	-0,173003	0,397028	-1,148022	0,167356	0,040605	-0,609131	0,278956	2,621222	0,958705	-0,757144	-3,088711	-1,862390	-19,993961	14,604855	13,468353	0,167356	0,040605	-0,609131	3,466450	-10,516240	0,958705	0,167356	0,040605	-0,609131	3,466450	-10,516240	0,958705
15:20:00,03	0,327868	3,381967	-0,154984	-0,173003	0,397028	-1,148022	0,172053	0,036536	-0,607192	0,472492	2,850508	0,927717	-0,761937	-3,083932	-1,862030	-20,028926	14,638751	13,488841	0,172053	0,036536	-0,607192	3,340568	-10,655620	0,927717	0,172053	0,036536	-0,607192	3,340568	-10,655620	0,927717
15:20:00,08	0,327868	3,381967	-0,154984	-0,173003	0,397028	-1,148022	0,168463	0,037251	-0,608723	0,443993	2,676816	0,968000	-0,755969	-3,085246	-1,863921	-19,978417	14,605881	13,508636	0,168463	0,037251	-0,608723	3,368164	-10,547556	0,968000	0,168463	0,037251	-0,608723	3,368164	-10,547556	0,968000
15:20:00,13	0,327868	3,381967	-0,154984	-0,173003	0,397028	-1,148022	0,169679	0,042771	-0,610694	0,152985	2,698879	0,974303	-0,761357	-3,083538	-1,865892	-20,016007	14,623047	13,514939	0,169679	0,042771	-0,610694	3,510536	-10,620900	0,974303	0,169679	0,042771	-0,610694	3,510536	-10,620900	0,974303
15:20:00,18	0,327868	3,381967	-0,154984	-0,173003	0,397028	-1,148022	0,171483	0,042359	-0,604888	0,189843	2,774829	0,937291	-0,761903	-3,085306	-1,860086	-20,023758	14,645347	13,477928	0,171483	0,042359	-0,604888	3,515056	-10,686571	0,937291	0,171483	0,042359	-0,604888	3,515056	-10,686571	0,937291
15:20:00,23	0,327868	3,381967	-0,154984	-0,173003	0,397028	-1,148022	0,171483	0,042359	-0,604888	0,189843	2,774829	0,937291	-0,757864	-3,086533	-1,862026	-20,040561	14,581474	13,477751	0,171483	0,042359	-0,604888	3,515056	-10,686571	0,937291	0,171483	0,042359	-0,604888	3,515056	-10,686571	0,937291
15:20:00,28	0,327868	3,381967	-0,154984	-0,173003	0,397028	-1,148022	0,170526	0,038248	-0,606828	0,339895	2,742454	0,937115	-0,761855	-3,086946	-1,861637	-19,991300	14,603181	13,452727	0,170526	0,038248	-0,606828	3,342400	-10,643829	0,937115	0,170526	0,038248	-0,606828	3,342400	-10,643829	0,937115
15:20:00,33	0,327868	3,381967	-0,154984	-0,173003	0,397028	-1,148022	0,172879	0,041499	-0,606440	0,214318	2,896646	0,912090	-0,761957	-3,084479	-1,863174	-20,008376	14,560926	13,501284	0,172879	0,041499	-0,606440	3,471957	-10,674390	0,912090	0,172879	0,041499	-0,606440	3,471957	-10,674390	0,912090
15:20:00,38	0,327868	3,381967	-0,154984	-0,173003	0,397028	-1,148022	0,170794	0,042820	-0,607977	0,100477	2,794519	0,960647	-0,757265	-3,086641	-1,862398	-20,041302	14,604808	13,498201	0,170794	0,042820	-0,607977	3,461840	-10,612775	0,960647	0,170794	0,042820	-0,607977	3,461840	-10,612775	0,960647
15:20:00,43	0,327868	3,381967	-0,154984	-0,173003	0,397028	-1,148022	0,170320	0,037676	-0,607201	0,389494	2,719419	0,957564	-0,756014	-3,082660	-1,861629	-20,000430	14,605765	13,483615	0,170320	0,037676	-0,607201	3,347069	-10,650670	0,957564	0,170320	0,037676	-0,607201	3,347069	-10,650670	0,957564
15:20:00,48	0,327868	3,381967	-0,154984	-0,173003	0,397028	-1,148022	0,166247	0,038583	-0,606431	0,363580	2,542535	0,942978	-0,755988	-3,081216	-1,860836	-19,982506	14,602483	13,501231	0,166247	0,038583	-0,606431	3,392378	-10,507816	0,942978	0,166247	0,038583	-0,606431	3,392378	-10,507816	0,942978
15:20:00,53	0,327868	3,381967	-0,154984	-0,173003	0,397028	-1,148022	0,164983	0,039282	-0,605638	0,333362	2,494018	0,960594	-0,759614	-3,085883	-1,863590	-20,043534	14,624992	13,475076	0,164983	0,039282	-0,605638	3,417016	-10,457181	0,960594	0,164983	0,039282	-0,605638	3,417016	-10,457181	0,960594
15:20:00,58	0,327868	3,381967	-0,154984	-0,173003	0,397028	-1,148022	0,170838	0,040089	-0,608392	0,280364	2,734339	0,934439	-0,757767	-3,087354	-1,860453	-19,998813	14,575048	13,471209	0,170838	0,040089	-0,608392	3,427387	-10,676428	0,934439	0,170838	0,040089	-0,608392	3,427387	-10,676428	0,934439
15:20:00,63	0,327868	3,381967	-0,154984	-0,173003	0,397028	-1,148022	0,171188	0,037754	-0,605256	0,380937	2,816273	0,930572	-0,758938	-3,083730	-1,863930	-19,982707	14,599554	13,513040	0,171188	0,037754	-0,605256	3,344594	-10,622018	0,930572	0,171188	0,037754	-0,605256	3,344594	-10,622018	0,930572
15:20:00,68	0,327868	3,381967	-0,154984	-0,173003	0,397028	-1,148022	0,168635	0,040580	-0,608732	0,263248	2,685207	0,972404	-0,762618	-3,084493	-1,858450	-20,004001	14,604000	13,449965	0,168635	0,040580	-0,608732	3,448765	-10,552666	0,972404	0,168635	0,040580	-0,608732	3,448765	-10,552666	0,972404
15:20:00,73	0,327868	3,381967	-0,154984	-0,173003	0,397028	-1,148022	0,170415	0,040526	-0,604711	0,217743	2,735818	0,922291	-0,759781	-3,085298	-1,859909	-20,043184	14,578674	13,462928	0,170415	0,040526	-0,604711	3,399008	-10,641762	0,922291	0,170415	0,040526	-0,604711	3,399008	-10,641762	0,922291
15:20:00,78	0,327868	3,381967	-0,154984	-0,173003	0,397028	-1,148022	0,170415	0,040526	-0,604711	0,217743	2,735818	0,922291	-0,758384	-3,087353	-1,862778	-20,016176	14,606859	13,493095	0,170415	0,040526	-0,604711	3,399008	-10,641762	0,922291	0,170415	0,040526	-0,604711	3,399008	-10,641762	0,922291
15:20:00,83	0,327868	3,381967	-0,154984	-0,173003	0,397028	-1,148022	0,171496	0,038289	-0,607580	0,371945	2,801308	0,952458	-0,760128	-3,084456	-1,860080	-20,008438	14,617907	13,477321	0,171496	0,038289	-0,607580	3,377659	-10,661102	0,952458	0,171496	0,038289	-0,607580	3,377659	-10,661102	0,952458
15:20:00,88	0,327868	3,381967	-0,154984	-0,173003	0,397028	-1,148022	0,169859	0,041248	-0,604883	0,231544	2,717359	0,936684	-0,757530	-3,086901	-1,863268	-20,029815	14,613409	13,496381	0,169859	0,041248	-0,604883	3,469495	-10,616544	0,936684	0,169859	0,041248	-0,604883	3,469495	-10,616544	0,936684
15:20:00,93	0,327868	3,381967	-0,154984	-0,173003	0,397028	-1,148022	0,170678	0,037776	-0,608071	0,397516	2,743684	0,955744	-0,757465	-3,088832	-1,861315	-20,002921	14,593265	13,481882	0,170678	0,037776	-0,608071	3,362896	-10,654511	0,955744	0,170678	0,037776	-0,608071	3,362896	-10,654511	0,955744
15:20:00,98	0,327868	3,381967	-0,154984	-0,173003	0,397028	-1,148022	0,172318	0,036754	-0,606117	0,446663	2,862323	0,941246	-0,761844	-3,084819	-1,857496	-19,998383	14,620960	13,419674	0,172318	0,036754	-0,606117	3,331815	-10,664607	0,941246	0,172318	0,036754	-0,606117	3,331815	-10,664607	0,941246
15:20:01,03	0,327868	3,381967	-0,154984	-0,173003	0,397028	-1,148022	0,171031	0,042552	-0,602299	0,171393	2,785505	0,879037	-0,756592	-3,084529	-1,860459	-19,997414	14,589073	13,477114	0,171031	0,042552	-0,602299	3,511729	-10,640430	0,879037	0,171031	0,042552	-0,602299	3,511729	-10,640430	0,879037
15:20:01,08	0,327868	3,381967	-0,154984	-0,173003	0,397028	-1,148022	0,175247	0,039387	-0,605650	0,307148	2,968837	0,941216	-0,761210	-3,090052	-1,860848	-20,043878	14,613929	13,481853	0,175247	0,039387	-0,605650	3,399015	-10,788031	0,941216	0,175247	0,039387	-0,605650	3,399015	-10,788031	0,941216
15:20:01,13	0,327868	3,381967	-0,154984	-0,173003	0,397028	-1,148022	0,175247	0,039387	-0,605650	0,307148	2,968837	0,941216	-0,757733	-3,082409	-1,863930	-19,965339	14,594180	13,508249	0,175247	0,039387	-0,605650	3,399015	-10,788031	0,941216	0,175247	0,039387	-0,605650	3,399015	-10,788031	0,941216
15:20:01,18	0,327868	3,381967	-0,154984	-0,173003	0,397028	-1,148022	0,166888	0,040197	-0,608732	0,287190	2,612094	0,967612	-0,758296	-3,083468	-1,861341	-20,028015	14,584134	13,494629	0,166888	0,040197	-0,608732	3,442648	-10,488643	0,967612	0,166888	0,040197	-0,608732	3,442648	-10,488643	0,967612
15:20:01,23	0,327868	3,381967	-0,154984	-0,173003	0,397028	-1,148022	0,168087	0,040155	-0,606144	0,249318	2,625171	0,953992	-0,757120	-3,086574	-1,860054	-19,989979	14,634008	13,482682	0,168087	0,040155	-0,606144	3,401506	-10,569666	0,953992	0,168087	0,040155	-0,606144	3,401506	-10,569666	0,953992
15:20:01,28	0,327868	3,381967	-0,154984	-0,173003	0,397028	-1,148022	0,170189	0,037584	-0,604857	0,445239	2,742478	0,942045	-0,760148	-3,084449	-1,860461	-20,014125	14,614680	13,492040	0,170189	0,037584	-0,604857	3,395575	-10,617365	0,942045	0,170189	0,037584	-0,604857	3,395575	-10,617365	0,942045
15:20:01,33	0,327868	3,381967	-0,154984	-0,173003	0,397028	-1,148022	0,169863	0,041268	-0,605263	0,224831	2,714272	0,951404	-0,759603	-3,086040	-1,861245	-20,038444	14,615354	13,487802	0,169863	0,041268	-0,605263	3,464404	-10,619970	0,951404	0,169863	0,041268	-0,605263	3,464404	-10,619970	0,951404
15:20:01,38	0,327868	3,381967	-0,154984	-0,173003	0,397028	-1,148022	0,170969	0,040001	-0,606047	0,279148	2,750382	0,947165	-0,760103	-3,083295	-1,860832	-19,980428	14,591903	13,501060	0,170969	0,040001	-0,606047	3,419248	-10,670673	0,947165	0,170969	0,040001	-0,606047	3,419248	-10,670673	0,947165
15:20:01,43	0,327868	3,381967	-0,154984	-0,173003	0,397028	-1,148022	0,168841	0,041807	-0,605634	0,193948	2,701705	0,960423	-0,758395	-3,086168	-1,860070	-20,021908	14,600371	13,486627	0,168841	0,041807	-0,605634	3,475799	-10,552319	0,960423	0,168841	0,041807	-0,605634	3,475799	-10,552319	0,960423
15:20:01,48	0,327868	3,381967	-0,154984	-0,173003	0,397028	-1,148022	0,170475	0,038891	-0,604872	0,332168	2,746532	0,945990	-0,757148	-3,084616	-1,859289	-19,997997	14,630678	13,482478	0,170475	0,038891	-0,604872	3,385121	-10,635784	0,945990	0,170475	0,038891	-0,604872	3,385121	-10,635784	0,945990
15:20:01,53	0,327868	3,381967	-0,154984	-0,173003	0,397028	-1,148022	0,167570	0,041255	-0,606434	0,214060	2,605527	0,952090	-0,760208	-3,083978	-1,857751	-20,040091	14,598527	13,495046	0,167570	0,041255	-0,606434	3,452599	-10,548745	0,952090	0,167570	0,041255	-0,606434	3,452599	-10,548745	0,952090
15:20:01,58	0,327868	3,381967	-0,154984	-0,173003	0,397028	-1,148022	0,169485	0,041556	-0,602554	0,182914	2,680218	0,954409	-0,760684	-3,082057	-1,860815	-19,980722	14,623713	13,531226	0,169485	0,041556	-0,602554	3,445048	-10,624370	0,954409	0,169485	0,041556	-0,602554	3,445048	-10,624370	0,954409
15:20:01,63	0,327868	3,381967	-0,154984	-0,173003	0,397028	-1,148022	0,168060	0,042928	-0,605618	0,163035	2,644923	0,990589	-0,757242	-3,084542	-1,860862	-20,037404	14,627407	13,483730	0,168060	0,042928	-0,605618	3,532919	-10,547777	0,990589	0,168060	0,042928	-0,605618	3,532919	-10,547777	0,990589
15:20:01,68	0,327868	3,381967	-0,154984	-0,173003	0,397028	-1,148022	0,168490	0,038705	-0,605664	0,357500	2,616352	0,943093	-0,758967	-3,082307	-1,860854	-20,010158	14,625481	13,493107	0,168490	0,038705	-0,605664	3,395861	-10,610109	0,943093	0,168490	0,038705	-0,605664	3,395861	-10,610109	0,943093
15:20:01,73	0,327868	3,381967	-0,154984	-0,173003	0,397028	-1,148022	0,167417	0,041317	-0,605657	0,233648	2,585140	0,952471	-0,761955	-3,084414	-1,858508	-20,025060	14,590265	13,514101	0,167417	0,041317	-0,605657	3,477026	-10,557127	0,952471	0,167417	0,041317	-0,605657	3,477026	-10,557127	0,952471
15:20:01,78	0,327868	3,381967	-0,154984	-0,173003	0,397028	-1,148022	0,170736	0,042851	-0,603310	0,115942	2,762429	0,973465	-0,756102	-3,081464	-1,860088	-20,034510	14,589553	13,492360	0,170736	0,042851	-0,603310	3,479722	-10,640379	0,973465	0,170736	0,042851	-0,603310	3,479722	-10,640379	0,973465
15:20:01,83	0,327868	3,381967	-0,154984	-0,173003	0,397028	-1,148022	0,165255	0,039257	-0,604891	0,297470	2,469590	0,951724	-0,759554	-3,085461	-1,856164	-20,024377	14,628476	13,518997	0,165255	0,039257	-0,604891	3,379149	-10,502960	0,951724	0,165255	0,039257	-0,604891	3,379149	-10,502960	0,951724
15:20:01,88	0,327868	3,381967	-0,154984	-0,173003	0,397028	-1,148022	0,170442	0,040248	-0,600966	0,284706	2,728619	0,978360	-0,757245	-3,082941	-1,858921	-20,024072	14,585199	13,481296	0,170442	0,040248	-0,600966	3,444189	-10,651097	0,978360	0,170442	0,040248	-0,600966	3,444189	-10,651097	0,978360
15:20:01,93	0,327868	3,381967	-0,154984	-0,173003	0,397028	-1,148022	0,167106	0,039509	-0,603723	0,285843	2,577039	0,940660	-0,759555	-3,084054	-1,860853	-20,012373	14,618484	13,487699	0,167106	0,039509	-0,603723	3,387261	-10,540784	0,940660	0,167106	0,039509	-0,603723	3,387261	-10,540784	0,940660
15:20:01,98	0,327868	3,381967	-0,154984	-0,173003	0,397028	-1,148022	0,169224	0,040953	-0,605655	0,245423	2,680661	0,947062	-0,759549	-3,082827	-1,856954	-20,012334	14,621799	13,509841	0,169224	0,040953	-0,605655	3,460205	-10,603422	0,947062	0,169224	0,040953	-0,605655	3,460205	-10,603422	0,947062
15:20:02,03	0,327868	3,381967	-0,154984	-0,173003	0,397028	-1,148022	0,167006	0,037468	-0,602956	0,405528	2,578755	0,911432	-0,761890	-3,085009	-1,859310	-20,005061	14,603163	13,466268	0,167006	0,037468	-0,602956	3,346769	-10,531242	0,911432	0,167006	0,037468	-0,602956	3,346769	-10,531242	0,911432
15:20:02,08	0,327868	3,381967	-0,154984	-0,173003	0,397028	-1,148022	0,167006	0,037468	-0,602956	0,405528	2,578755	0,911432	-0,759551	-3,087022	-1,855410	-20,025521	14,605817	13,478832	0,167006	0,037468	-0,602956	3,346769	-10,531242	0,911432	0,167006	0,037468	-0,602956	3,346769	-10,531242	0,911432
15:20:02,13	0,327868	3,381967	-0,154984	-0,173003	0,397028	-1,148022	0,171793	0,039465	-0,600213	0,305235	2,809191	0,938195	-0,758912	-3,084707	-1,854571	-20,012127	14,632182	13,437087	0,171793	0,039465	-0,600213	3,403240	-10,676550	0,938195	0,171793	0,039465	-0,600213	3,403240	-10,676550	0,938195
15:20:02,18	0,327868	3,381967	-0,154984	-0,173003	0,397028	-1,148022	0,169469	0,040069	-0,599373	0,303344	2,686742	0,896450	-0,755499	-3,084474	-1,860087	-20,036858	14,587057	13,477426	0,169469	0,040069	-0,599373	3,448782	-10,616538	0,896450	0,169469	0,040069	-0,599373	3,448782	-10,616538	0,896450
15:20:02,23	0,327868	3,381967	-0,154984	-0,173003	0,397028	-1,148022	0,167560	0,037230	-0,604889	0,399551	2,588664	0,936789	-0,761361	-3,082753	-1,855803	-20,028726	14,600560	13,503482	0,167560	0,037230	-0,604889	3,322092	-10,564828	0,936789	0,167560	0,037230	-0,604889	3,322092	-10,564828	0,936789
15:20:02,28	0,327868	3,381967	-0,154984	-0,173003	0,397028	-1,148022	0,168109	0,038845	-0,603315	0,351431	2,637492	0,945587	-0,757172	-3,084142	-1,858513	-20,001334	14,607978	13,486224	0,168109	0,038845	-0,603315	3,400779	-10,559060	0,945587	0,168109	0,038845	-0,603315	3,400779	-10,559060	0,945587
15:20:02,33	0,327868	3,381967	-0,154984	-0,173003	0,397028	-1,148022	0,168109	0,038845	-0,603315	0,351431	2,637492	0,945587	-0,759015	-3,084540	-1,856586	-20,042706	14,612759	13,490097	0,168109	0,038845	-0,603315	3,400779	-10,559060	0,945587	0,168109	0,038845	-0,603315	3,400779	-10,559060	0,945587
15:20:02,38	0,327868	3,381967	-0,154984	-0,173003	0,397028	-1,148022	0,169375	0,040242	-0,601389	0,262243	2,665128	0,949461	-0,756630	-3,085468	-1,858099	-20,007186	14,560065	13,513465	0,169375	0,040242	-0,601389	3,421253	-10,630841	0,949461	0,169375	0,040242	-0,601389	3,421253	-10,630841	0,949461
15:20:02,43	0,327868	3,381967	-0,154984	-0,173003	0,397028	-1,148022	0,168987	0,037712	-0,602902	0,365939	2,702018	0,972829	-0,761328	-3,083813	-1,858533	-20,022451	14,626453	13,481531	0,168987	0,037712	-0,602902	3,326329	-10,563429	0,972829	0,168987	0,037712	-0,602902	3,326329	-10,563429	0,972829
15:20:02,48	0,327868	3,381967	-0,154984	-0,173003	0,397028	-1,148022	0,169902	0,042609	-0,603336	0,161176	2,703200	0,940894	-0,761884	-3,082196	-1,857352	-20,003735	14,629058	13,500227	0,169902	0,042609	-0,603336	3,505950	-10,634099	0,940894	0,169902	0,042609	-0,603336	3,505950	-10,634099	0,940894
15:20:02,53	0,327868	3,381967	-0,154984	-0,173003	0,397028	-1,148022	0,168770	0,039186	-0,603705	0,318244	2,665673	0,950307	-0,757798	-3,084544	-1,858903	-20,014460	14,597673	13,490943	0,168770	0,039186	-0,603705	3,394312	-10,582803	0,950307	0,168770	0,039186	-0,603705	3,394312	-10,582803	0,950307
15:20:02,58	0,327868	3,381967	-0,154984	-0,173003	0,397028	-1,148022	0,166420	0,041909	-0,601761	0,194387	2,531373	0,974351	-0,758981	-3,081147	-1,856958	-20,016032	14,619073	13,514987	0,166420	0,041909	-0,601761	3,484222	-10,532571	0,974351	0,166420	0,041909	-0,601761	3,484222	-10,532571	0,974351
15:20:02,63	0,327868	3,381967	-0,154984	-0,173003	0,397028	-1,148022	0,166420	0,041909	-0,601761	0,194387	2,531373	0,974351	-0,760183	-3,083577	-1,856591	-20,049896	14,656919	13,496375	0,166420	0,041909	-0,601761	3,484222	-10,532571	0,974351	0,166420	0,041909	-0,601761	3,484222	-10,532571	0,974351
15:20:02,68	0,327868	3,381967	-0,154984	-0,173003	0,397028	-1,148022	0,169125	0,041735	-0,601393	0,219288	2,623819	0,955738	-0,760843	-3,086937	-1,857354	-20,070633	14,604626	13,509300	0,169125	0,041735	-0,601393	3,495450	-10,652521	0,955738	0,169125	0,041735	-0,601393	3,495450	-10,652521	0,955738
15:20:02,73	0,327868	3,381967	-0,154984	-0,173003	0,397028	-1,148022	0,170942	0,040010	-0,602919	0,290080	2,736013	0,974919	-0,759598	-3,086013	-1,858117	-20,044014	14,631700	13,515555	0,170942	0,040010	-0,602919	3,430843	-10,682972	0,974919	0,170942	0,040010	-0,602919	3,430843	-10,682972	0,974919
15:20:02,78	0,327868	3,381967	-0,154984	-0,173003	0,397028	-1,148022	0,171433	0,039045	-0,602153	0,347157	2,746218	0,960422	-0,759007	-3,086921	-1,857350	-20,053840	14,645327	13,501058	0,171433	0,039045	-0,602153	3,412154	-10,711303	0,960422	0,171433	0,039045	-0,602153	3,412154	-10,711303	0,960422
15:20:02,83	0,327868	3,381967	-0,154984	-0,173003	0,397028	-1,148022	0,171433	0,039045	-0,602153	0,347157	2,746218	0,960422	-0,762484	-3,085291	-1,853441	-20,023413	14,635274	13,526757	0,171433	0,039045	-0,602153	3,412154	-10,711303	0,960422	0,171433	0,039045	-0,602153	3,412154	-10,711303	0,960422
15:20:02,88	0,327868	3,381967	-0,154984	-0,173003	0,397028	-1,148022	0,169868	0,039891	-0,603696	0,296025	2,717693	0,960155	-0,758958	-3,085142	-1,858893	-20,011596	14,612734	13,500792	0,169868	0,039891	-0,603696	3,427488	-10,616937	0,960155	0,169868	0,039891	-0,603696	3,427488	-10,616937	0,960155
15:20:02,93	0,327868	3,381967	-0,154984	-0,173003	0,397028	-1,148022	0,169868	0,039891	-0,603696	0,296025	2,717693	0,960155	-0,760201	-3,088116	-1,854631	-20,053107	14,595603	13,492575	0,169868	0,039891	-0,603696	3,427488	-10,616937	0,960155	0,169868	0,039891	-0,603696	3,427488	-10,616937	0,960155
15:20:02,98	0,327868	3,381967	-0,154984	-0,173003	0,397028	-1,148022	0,173066	0,039481	-0,599434	0,281776	2,856587	0,951938	-0,757280	-3,086925	-1,856953	-20,053608	14,592021	13,509095	0,173066	0,039481	-0,599434	3,381019	-10,729060	0,951938	0,173066	0,039481	-0,599434	3,381019	-10,729060	0,951938
15:20:03,03	0,327868	3,381967	-0,154984	-0,173003	0,397028	-1,148022	0,166697	0,043142	-0,601385	0,102078	2,557818	0,963342	-0,760187	-3,080770	-1,856583	-20,019699	14,588654	13,503979	0,166697	0,043142	-0,601385	3,488728	-10,527881	0,963342	0,166697	0,043142	-0,601385	3,488728	-10,527881	0,963342
15:20:03,08	0,327868	3,381967	-0,154984	-0,173003	0,397028	-1,148022	0,166697	0,043142	-0,601385	0,102078	2,557818	0,963342	-0,761328	-3,082468	-1,856178	-20,022045	14,636231	13,519367	0,166697	0,043142	-0,601385	3,488728	-10,527881	0,963342	0,166697	0,043142	-0,601385	3,488728	-10,527881	0,963342
15:20:03,13	0,327868	3,381967	-0,154984	-0,173003	0,397028	-1,148022	0,168737	0,043281	-0,600981	0,134896	2,638079	0,978731	-0,756608	-3,082737	-1,854645	-20,011596	14,589130	13,473988	0,168737	0,043281	-0,600981	3,532434	-10,607761	0,978731	0,168737	0,043281	-0,600981	3,532434	-10,607761	0,978731
15:20:03,18	0,327868	3,381967	-0,154984	-0,173003	0,397028	-1,148022	0,166610	0,039059	-0,599447	0,318850	2,560088	0,933351	-0,757549	-3,086286	-1,858401	-20,040948	14,605437	13,517592	0,166610	0,039059	-0,599447	3,384996	-10,518804	0,933351	0,166610	0,039059	-0,599447	3,384996	-10,518804	0,933351
15:20:03,23	0,327868	3,381967	-0,154984	-0,173003	0,397028	-1,148022	0,172814	0,039671	-0,599460	0,289153	2,795671	0,939041	-0,759021	-3,083328	-1,858144	-20,031441	14,589934	13,485532	0,172814	0,039671	-0,599460	3,403365	-10,770226	0,939041	0,172814	0,039671	-0,599460	3,403365	-10,770226	0,939041
15:20:03,28	0,327868	3,381967	-0,154984	-0,173003	0,397028	-1,148022	0,172814	0,039671	-0,599460	0,289153	2,795671	0,939041	-0,761916	-3,083717	-1,854231	-20,021824	14,616291	13,517255	0,172814	0,039671	-0,599460	3,403365	-10,770226	0,939041	0,172814	0,039671	-0,599460	3,403365	-10,770226	0,939041
15:20:03,33	0,327868	3,381967	-0,154984	-0,173003	0,397028	-1,148022	0,170113	0,043165	-0,599034	0,123752	2,719812	0,976618	-0,760174	-3,084436	-1,855411	-20,042324	14,637550	13,504523	0,170113	0,043165	-0,599034	3,512209	-10,634074	0,976618	0,170113	0,043165	-0,599034	3,512209	-10,634074	0,976618
15:20:03,38	0,327868	3,381967	-0,154984	-0,173003	0,397028	-1,148022	0,169865	0,041297	-0,600214	0,229048	2,678504	0,963887	-0,758221	-3,086178	-1,853585	-20,025764	14,600645	13,453687	0,169865	0,041297	-0,600214	3,470870	-10,655871	0,963887	0,169865	0,041297	-0,600214	3,470870	-10,655871	0,963887
15:20:03,43	0,327868	3,381967	-0,154984	-0,173003	0,397028	-1,148022	0,172408	0,041844	-0,600230	0,186518	2,828749	0,928626	-0,763106	-3,085140	-1,856966	-20,022563	14,598840	13,493725	0,172408	0,041844	-0,600230	3,471234	-10,705292	0,928626	0,172408	0,041844	-0,600230	3,471234	-10,705292	0,928626
15:20:03,48	0,327868	3,381967	-0,154984	-0,173003	0,397028	-1,148022	0,172408	0,041844	-0,600230	0,186518	2,828749	0,928626	-0,759040	-3,085265	-1,856580	-20,051653	14,603089	13,499454	0,172408	0,041844	-0,600230	3,471234	-10,705292	0,928626	0,172408	0,041844	-0,600230	3,471234	-10,705292	0,928626
15:20:03,53	0,327868	3,381967	-0,154984	-0,173003	0,397028	-1,148022	0,172374	0,040522	-0,600198	0,249236	2,826959	0,967339	-0,760757	-3,086997	-1,855395	-20,036827	14,611152	13,507976	0,172374	0,040522	-0,600198	3,430219	-10,704412	0,967339	0,172374	0,040522	-0,600198	3,430219	-10,704412	0,967339
15:20:03,58	0,327868	3,381967	-0,154984	-0,173003	0,397028	-1,148022	0,172374	0,040522	-0,600198	0,249236	2,826959	0,967339	-0,763700	-3,083279	-1,855798	-20,031252	14,630633	13,513676	0,172374	0,040522	-0,600198	3,430219	-10,704412	0,967339	0,172374	0,040522	-0,600198	3,430219	-10,704412	0,967339
15:20:03,63	0,327868	3,381967	-0,154984	-0,173003	0,397028	-1,148022	0,171646	0,040014	-0,601435	0,289269	2,788541	0,955689	-0,759953	-3,086621	-1,856633	-20,030516	14,623228	13,496325	0,171646	0,040014	-0,601435	3,430369	-10,685700	0,955689	0,171646	0,040014	-0,601435	3,430369	-10,685700	0,955689
15:20:03,68	0,327868	3,381967	-0,154984	-0,173003	0,397028	-1,148022	0,167265	0,042797	-0,600996	0,124196	2,588020	0,958242	-0,760173	-3,081435	-1,856194	-20,017044	14,591936	13,498879	0,167265	0,042797	-0,600996	3,483751	-10,542279	0,958242	0,167265	0,042797	-0,600996	3,483751	-10,542279	0,958242
15:20:03,73	0,327868	3,381967	-0,154984	-0,173003	0,397028	-1,148022	0,167265	0,042797	-0,600996	0,124196	2,588020	0,958242	-0,757214	-3,086918	-1,852684	-20,042116	14,618050	13,492690	0,167265	0,042797	-0,600996	3,483751	-10,542279	0,958242	0,167265	0,042797	-0,600996	3,483751	-10,542279	0,958242
15:20:03,78	0,327868	3,381967	-0,154984	-0,173003	0,397028	-1,148022	0,170534	0,037493	-0,597486	0,410069	2,723245	0,952053	-0,759546	-3,085834	-1,852311	-20,025566	14,602580	13,472175	0,170534	0,037493	-0,597486	3,353281	-10,663680	0,952053	0,170534	0,037493	-0,597486	3,353281	-10,663680	0,952053
15:20:03,83	0,327868	3,381967	-0,154984	-0,173003	0,397028	-1,148022	0,170761	0,040055	-0,597113	0,271755	2,757131	0,931538	-0,760715	-3,084406	-1,853873	-20,019150	14,614218	13,468597	0,170761	0,040055	-0,597113	3,416035	-10,647635	0,931538	0,170761	0,040055	-0,597113	3,416035	-10,647635	0,931538
15:20:03,88	0,327868	3,381967	-0,154984	-0,173003	0,397028	-1,148022	0,170109	0,041781	-0,598676	0,195261	2,722967	0,927960	-0,759534	-3,081025	-1,852698	-20,009487	14,618541	13,492852	0,170109	0,041781	-0,598676	3,475077	-10,630621	0,927960	0,170109	0,041781	-0,598676	3,475077	-10,630621	0,927960
15:20:03,93	0,327868	3,381967	-0,154984	-0,173003	0,397028	-1,148022	0,169823	0,036574	-0,600596	0,453444	2,682889	0,954153	-0,756051	-3,084745	-1,854646	-20,043693	14,625543	13,480128	0,169823	0,036574	-0,600596	3,324500	-10,648255	0,954153	0,169823	0,036574	-0,600596	3,324500	-10,648255	0,954153
15:20:03,98	0,327868	3,381967	-0,154984	-0,173003	0,397028	-1,148022	0,167713	0,040544	-0,598541	0,282930	2,585688	0,939021	-0,756016	-3,087156	-1,855478	-20,023568	14,611103	13,509895	0,167713	0,040544	-0,598541	3,465663	-10,579799	0,939021	0,167713	0,040544	-0,598541	3,465663	-10,579799	0,939021
15:20:04,03	0,327868	3,381967	-0,154984	-0,173003	0,397028	-1,148022	0,167713	0,040544	-0,598541	0,282930	2,585688	0,939021	-0,757851	-3,085159	-1,854673	-20,062434	14,623730	13,455681	0,167713	0,040544	-0,598541	3,465663	-10,579799	0,939021	0,167713	0,040544	-0,598541	3,465663	-10,579799	0,939021
15:20:04,08	0,327868	3,381967	-0,154984	-0,173003	0,397028	-1,148022	0,169329	0,038924	-0,599476	0,330429	2,640166	0,915045	-0,759020	-3,082727	-1,853074	-20,039949	14,603065	13,516961	0,169329	0,038924	-0,599476	3,385957	-10,652192	0,915045	0,169329	0,038924	-0,599476	3,385957	-10,652192	0,915045
15:20:04,13	0,327868	3,381967	-0,154984	-0,173003	0,397028	-1,148022	0,167807	0,041153	-0,597876	0,207888	2,590811	0,976324	-0,756022	-3,085955	-1,856150	-20,026818	14,632130	13,529358	0,167807	0,041153	-0,597876	3,438361	-10,582045	0,976324	0,167807	0,041153	-0,597876	3,438361	-10,582045	0,976324
15:20:04,18	0,327868	3,381967	-0,154984	-0,173003	0,397028	-1,148022	0,169104	0,036942	-0,600953	0,458560	2,655080	0,988721	-0,757318	-3,084214	-1,853098	-20,080823	14,614669	13,498460	0,168244	0,038935	-0,597900	3,369211	-10,634833	0,957823	0,168244	0,038935	-0,597900	3,369211	-10,634833	0,957823
15:20:04,23	0,327868	3,381967	-0,154984	-0,173003	0,397028	-1,148022	0,168244	0,038935	-0,597900	0,312808	2,572348	0,957823	-0,759523	-3,083801	-1,853101	-20,010640	14,605658	13,458371	0,168244	0,038935	-0,597900	3,369211	-10,634833	0,957823	0,168244	0,038935	-0,597900	3,369211	-10,634833	0,957823
15:20:04,28	0,327868	3,381967	-0,154984	-0,173003	0,397028	-1,148022	0,168989	0,041051	-0,597903	0,230074	2,676378	0,917734	-0,759020	-3,086317	-1,853391	-20,047781	14,597305	13,510057	0,168989	0,041051	-0,597903	3,452567	-10,589292	0,917734	0,168989	0,041051	-0,597903	3,452567	-10,589292	0,917734
15:20:04,33	0,327868	3,381967	-0,154984	-0,173003	0,397028	-1,148022	0,170917	0,039358	-0,598194	0,292322	2,748602	0,969420	-0,757013	-3,081797	-1,856012	-20,013038	14,590798	13,471727	0,170917	0,039358	-0,598194	3,381890	-10,668350	0,969420	0,170917	0,039358	-0,598194	3,381890	-10,668350	0,969420
15:20:04,38	0,327868	3,381967	-0,154984	-0,173003	0,397028	-1,148022	0,165999	0,039880	-0,600815	0,276901	2,526204	0,931091	-0,760127	-3,084909	-1,849961	-20,021310	14,605276	13,499895	0,165999	0,039880	-0,600815	3,407467	-10,504680	0,931091	0,165999	0,039880	-0,600815	3,407467	-10,504680	0,931091
15:20:04,43	0,327868	3,381967	-0,154984	-0,173003	0,397028	-1,148022	0,167110	0,040871	-0,598282	0,232393	2,544662	0,957831	-0,758427	-3,082263	-1,853480	-20,043568	14,616573	13,498468	0,167110	0,040871	-0,598282	3,440801	-10,573456	0,957831	0,167110	0,040871	-0,598282	3,440801	-10,573456	0,957831
15:20:04,48	0,327868	3,381967	-0,154984	-0,173003	0,397028	-1,148022	0,167110	0,040871	-0,598282	0,232393	2,544662	0,957831	-0,757778	-3,083178	-1,854640	-20,019478	14,623648	13,484594	0,167110	0,040871	-0,598282	3,440801	-10,573456	0,957831	0,167110	0,040871	-0,598282	3,440801	-10,573456	0,957831
15:20:04,53	0,327868	3,381967	-0,154984	-0,173003	0,397028	-1,148022	0,168254	0,038053	-0,596693	0,395100	2,641138	0,961120	-0,756559	-3,084663	-1,851891	-20,003462	14,612057	13,501756	0,168254	0,038053	-0,596693	3,382252	-10,566779	0,961120	0,168254	0,038053	-0,596693	3,382252	-10,566779	0,961120
15:20:04,58	0,327868	3,381967	-0,154984	-0,173003	0,397028	-1,148022	0,169162	0,037574	-0,599439	0,428653	2,651535	0,939519	-0,756598	-3,085689	-1,854636	-20,031048	14,637963	13,480155	0,169162	0,037574	-0,599439	3,378198	-10,627697	0,939519	0,169162	0,037574	-0,599439	3,378198	-10,627697	0,939519
15:20:04,63	0,327868	3,381967	-0,154984	-0,173003	0,397028	-1,148022	0,169162	0,037574	-0,599439	0,428653	2,651535	0,939519	-0,758396	-3,084124	-1,853470	-20,040837	14,636136	13,498790	0,169162	0,037574	-0,599439	3,378198	-10,627697	0,939519	0,169162	0,037574	-0,599439	3,378198	-10,627697	0,939519
15:20:04,68	0,327868	3,381967	-0,154984	-0,173003	0,397028	-1,148022	0,167705	0,041113	-0,593241	0,249584	2,576254	0,931049	-0,758934	-3,082658	-1,848439	-20,028141	14,642025	13,471685	0,167705	0,041113	-0,593241	3,476960	-10,588597	0,931049	0,167705	0,041113	-0,593241	3,476960	-10,588597	0,931049
15:20:04,73	0,327868	3,381967	-0,154984	-0,173003	0,397028	-1,148022	0,171892	0,042062	-0,595936	0,194922	2,818096	0,941897	-0,761336	-3,085873	-1,853461	-20,043087	14,639730	13,507845	0,171892	0,042062	-0,595936	3,496796	-10,675388	0,941897	0,171892	0,042062	-0,595936	3,496796	-10,675388	0,941897
15:20:04,78	0,327868	3,381967	-0,154984	-0,173003	0,397028	-1,148022	0,168118	0,042164	-0,597102	0,222277	2,621769	0,947785	-0,760051	-3,082490	-1,852300	-19,993647	14,653693	13,488421	0,168118	0,042164	-0,597102	3,532167	-10,575504	0,947785	0,168118	0,042164	-0,597102	3,532167	-10,575504	0,947785
15:20:04,83	0,327868	3,381967	-0,154984	-0,173003	0,397028	-1,148022	0,171108	0,041208	-0,598637	0,239257	2,760286	0,976901	-0,757918	-3,083909	-1,853705	-19,994466	14,622452	13,502977	0,171108	0,041208	-0,598637	3,474118	-10,671664	0,976901	0,171108	0,041208	-0,598637	3,474118	-10,671664	0,976901
15:20:04,88	0,327868	3,381967	-0,154984	-0,173003	0,397028	-1,148022	0,171108	0,041208	-0,598637	0,239257	2,760286	0,976901	-0,760746	-3,087127	-1,851523	-20,042849	14,614482	13,491235	0,171108	0,041208	-0,598637	3,474118	-10,671664	0,976901	0,171108	0,041208	-0,598637	3,474118	-10,671664	0,976901
15:20:04,93	0,327868	3,381967	-0,154984	-0,173003	0,397028	-1,148022	0,169901	0,037881	-0,597878	0,391448	2,680133	0,957533	-0,757234	-3,086175	-1,853075	-20,050144	14,624496	13,498169	0,169901	0,037881	-0,597878	3,365139	-10,657071	0,957533	0,169901	0,037881	-0,597878	3,365139	-10,657071	0,957533
15:20:04,98	0,327868	3,381967	-0,154984	-0,173003	0,397028	-1,148022	0,169901	0,037881	-0,597878	0,391448	2,680133	0,957533	-0,761384	-3,083983	-1,852698	-20,057020	14,626677	13,507379	0,169901	0,037881	-0,597878	3,365139	-10,657071	0,957533	0,169901	0,037881	-0,597878	3,365139	-10,657071	0,957533
15:20:05,03	0,327868	3,381967	-0,154984	-0,173003	0,397028	-1,148022	0,170193	0,039678	-0,598628	0,289785	2,756122	0,970625	-0,758935	-3,085530	-1,853826	-20,001642	14,586961	13,511262	0,170193	0,039678	-0,598628	3,404485	-10,604055	0,970625	0,170193	0,039678	-0,598628	3,404485	-10,604055	0,970625
15:20:05,08	0,327868	3,381967	-0,154984	-0,173003	0,397028	-1,148022	0,170193	0,039678	-0,598628	0,289785	2,756122	0,970625	-0,757226	-3,084181	-1,853080	-20,041047	14,624380	13,498372	0,170193	0,039678	-0,598628	3,404485	-10,604055	0,970625	0,170193	0,039678	-0,598628	3,404485	-10,604055	0,970625
15:20:05,13	0,327868	3,381967	-0,154984	-0,173003	0,397028	-1,148022	0,170090	0,039730	-0,598677	0,298440	2,731790	0,913262	-0,759544	-3,082314	-1,851153	-20,026665	14,631618	13,482624	0,170090	0,039730	-0,598677	3,417280	-10,620313	0,913262	0,170090	0,039730	-0,598677	3,417280	-10,620313	0,913262
15:20:05,18	0,327868	3,381967	-0,154984	-0,173003	0,397028	-1,148022	0,170090	0,039730	-0,598677	0,298440	2,731790	0,913262	-0,761931	-3,084431	-1,850744	-20,041939	14,626153	13,510702	0,170090	0,039730	-0,598677	3,417280	-10,620313	0,913262	0,170090	0,039730	-0,598677	3,417280	-10,620313	0,913262
15:20:05,23	0,327868	3,381967	-0,154984	-0,173003	0,397028	-1,148022	0,170739	0,042822	-0,595547	0,140088	2,729995	0,970065	-0,760177	-3,088764	-1,851125	-20,056022	14,615208	13,500698	0,170739	0,042822	-0,595547	3,501594	-10,673005	0,970065	0,170739	0,042822	-0,595547	3,501594	-10,673005	0,970065
15:20:05,28	0,327868	3,381967	-0,154984	-0,173003	0,397028	-1,148022	0,173751	0,041004	-0,596908	0,273028	2,873501	0,943720	-0,758987	-3,086392	-1,854226	-20,045632	14,642163	13,518434	0,173751	0,041004	-0,596908	3,491840	-10,765987	0,943720	0,173751	0,041004	-0,596908	3,491840	-10,765987	0,943720
15:20:05,33	0,327868	3,381967	-0,154984	-0,173003	0,397028	-1,148022	0,168475	0,042737	-0,597506	0,138626	2,645517	0,941718	-0,760725	-3,082513	-1,852704	-20,016109	14,604435	13,482355	0,168475	0,042737	-0,597506	3,493443	-10,579791	0,941718	0,168475	0,042737	-0,597506	3,493443	-10,579791	0,941718
15:20:05,38	0,327868	3,381967	-0,154984	-0,173003	0,397028	-1,148022	0,168475	0,042737	-0,597506	0,138626	2,645517	0,941718	-0,757215	-3,087190	-1,851891	-20,031826	14,585672	13,505559	0,168475	0,042737	-0,597506	3,493443	-10,579791	0,941718	0,168475	0,042737	-0,597506	3,493443	-10,579791	0,941718
15:20:05,43	0,327868	3,381967	-0,154984	-0,173003	0,397028	-1,148022	0,170770	0,037358	-0,596693	0,394215	2,760637	0,964923	-0,758423	-3,083016	-1,850775	-20,052482	14,619901	13,477529	0,170770	0,037358	-0,596693	3,326798	-10,644843	0,964923	0,170770	0,037358	-0,596693	3,326798	-10,644843	0,964923
15:20:05,48	0,327868	3,381967	-0,154984	-0,173003	0,397028	-1,148022	0,166562	0,042563	-0,595941	0,199096	2,540673	0,949754	-0,758420	-3,084147	-1,852299	-20,052266	14,636197	13,512724	0,166562	0,042563	-0,595941	3,540267	-10,534470	0,949754	0,166562	0,042563	-0,595941	3,540267	-10,534470	0,949754
15:20:05,53	0,327868	3,381967	-0,154984	-0,173003	0,397028	-1,148022	0,166562	0,042563	-0,595941	0,199096	2,540673	0,949754	-0,757182	-3,082819	-1,851516	-20,023524	14,637325	13,507555	0,166562	0,042563	-0,595941	3,540267	-10,534470	0,949754	0,166562	0,042563	-0,595941	3,540267	-10,534470	0,949754
15:20:05,58	0,327868	3,381967	-0,154984	-0,173003	0,397028	-1,148022	0,171168	0,039152	-0,596692	0,331394	2,759876	0,975614	-0,758967	-3,086638	-1,851889	-20,035168	14,622773	13,516250	0,171168	0,039152	-0,596692	3,404795	-10,676829	0,975614	0,171168	0,039152	-0,596692	3,404795	-10,676829	0,975614
15:20:05,63	0,327868	3,381967	-0,154984	-0,173003	0,397028	-1,148022	0,171168	0,039152	-0,596692	0,331394	2,759876	0,975614	-0,759611	-3,083666	-1,850382	-20,061132	14,628494	13,487043	0,171168	0,039152	-0,596692	3,404795	-10,676829	0,975614	0,171168	0,039152	-0,596692	3,404795	-10,676829	0,975614
15:20:05,68	0,327868	3,381967	-0,154984	-0,173003	0,397028	-1,148022	0,167689	0,039164	-0,597081	0,319304	2,581762	0,990804	-0,757238	-3,083619	-1,852279	-20,038472	14,611450	13,531441	0,167689	0,039164	-0,597081	3,393659	-10,581832	0,990804	0,167689	0,039164	-0,597081	3,393659	-10,581832	0,990804
15:20:05,73	0,327868	3,381967	-0,154984	-0,173003	0,397028	-1,148022	0,167689	0,039164	-0,597081	0,319304	2,581762	0,990804	-0,760721	-3,082808	-1,850749	-20,034775	14,659687	13,507310	0,167689	0,039164	-0,597081	3,393659	-10,581832	0,990804	0,167689	0,039164	-0,597081	3,393659	-10,581832	0,990804
15:20:05,78	0,327868	3,381967	-0,154984	-0,173003	0,397028	-1,148022	0,168729	0,042585	-0,595551	0,185040	2,614898	0,966673	-0,759518	-3,082534	-1,850743	-20,004861	14,605709	13,495828	0,168729	0,042585	-0,595551	3,527935	-10,630296	0,966673	0,168729	0,042585	-0,595551	3,527935	-10,630296	0,966673
15:20:05,83	0,327868	3,381967	-0,154984	-0,173003	0,397028	-1,148022	0,167890	0,041680	-0,595546	0,200297	2,624166	0,955192	-0,760181	-3,084495	-1,854647	-20,048151	14,634309	13,489469	0,167890	0,041680	-0,595546	3,472171	-10,555167	0,955192	0,167890	0,041680	-0,595546	3,472171	-10,555167	0,955192
15:20:05,88	0,327868	3,381967	-0,154984	-0,173003	0,397028	-1,148022	0,169919	0,041274	-0,599450	0,224514	2,677913	0,948833	-0,760412	-3,085578	-1,850479	-20,020623	14,612020	13,496233	0,169919	0,041274	-0,599450	3,464545	-10,660741	0,948833	0,169919	0,041274	-0,599450	3,464545	-10,660741	0,948833
15:20:05,93	0,327868	3,381967	-0,154984	-0,173003	0,397028	-1,148022	0,170972	0,040933	-0,595281	0,236729	2,767664	0,955596	-0,763067	-3,087055	-1,850747	-20,036883	14,641279	13,491170	0,170972	0,040933	-0,595281	3,449958	-10,653667	0,955596	0,170972	0,040933	-0,595281	3,449958	-10,653667	0,955596
15:20:05,98	0,327868	3,381967	-0,154984	-0,173003	0,397028	-1,148022	0,173579	0,042494	-0,595549	0,172771	2,874498	0,950533	-0,756594	-3,084203	-1,849176	-20,018141	14,595900	13,504645	0,173579	0,042494	-0,595549	3,508532	-10,751453	0,950533	0,173579	0,042494	-0,595549	3,508532	-10,751453	0,950533
15:20:06,03	0,327868	3,381967	-0,154984	-0,173003	0,397028	-1,148022	0,169348	0,039512	-0,598267	0,319829	2,670282	0,952746	-0,758369	-3,084881	-1,853464	-20,027209	14,626435	13,493383	0,169348	0,039512	-0,598267	3,421484	-10,623529	0,952746	0,169348	0,039512	-0,598267	3,421484	-10,623529	0,952746
15:20:06,08	0,327868	3,381967	-0,154984	-0,173003	0,397028	-1,148022	0,169348	0,039512	-0,598267	0,319829	2,670282	0,952746	-0,758945	-3,084040	-1,850747	-20,023178	14,622612	13,491591	0,169348	0,039512	-0,598267	3,421484	-10,623529	0,952746	0,169348	0,039512	-0,598267	3,421484	-10,623529	0,952746
15:20:06,13	0,327868	3,381967	-0,154984	-0,173003	0,397028	-1,148022	0,168908	0,040431	-0,595550	0,270706	2,652797	0,950954	-0,760668	-3,084427	-1,848808	-20,013487	14,637076	13,480729	0,168908	0,040431	-0,595550	3,444562	-10,606464	0,950954	0,168908	0,040431	-0,595550	3,444562	-10,606464	0,950954
15:20:06,18	0,327868	3,381967	-0,154984	-0,173003	0,397028	-1,148022	0,170104	0,041730	-0,593611	0,220550	2,716153	0,940093	-0,758345	-3,085842	-1,847624	-20,025574	14,616926	13,499060	0,170104	0,041730	-0,593611	3,496346	-10,636998	0,940093	0,170104	0,041730	-0,593611	3,496346	-10,636998	0,940093
15:20:06,23	0,327868	3,381967	-0,154984	-0,173003	0,397028	-1,148022	0,170167	0,039010	-0,592427	0,338476	2,719068	0,958423	-0,758975	-3,087683	-1,850325	-20,057180	14,665077	13,536104	0,170167	0,039010	-0,592427	3,400783	-10,639077	0,958423	0,170167	0,039010	-0,592427	3,400783	-10,639077	0,958423
15:20:06,28	0,327868	3,381967	-0,154984	-0,173003	0,397028	-1,148022	0,172077	0,038636	-0,595128	0,383835	2,766937	0,995468	-0,760462	-3,084724	-1,850665	-20,054723	14,647105	13,489863	0,172077	0,038636	-0,595128	3,416762	-10,741136	0,995468	0,172077	0,038636	-0,595128	3,416762	-10,741136	0,995468
15:20:06,33	0,327868	3,381967	-0,154984	-0,173003	0,397028	-1,148022	0,172229	0,040272	-0,596889	0,272364	2,797192	0,981502	-0,756827	-3,083650	-1,850697	-20,063767	14,606153	13,453113	0,172229	0,040272	-0,596889	3,433724	-10,722775	0,981502	0,172229	0,040272	-0,596889	3,433724	-10,722775	0,981502
15:20:06,38	0,327868	3,381967	-0,154984	-0,173003	0,397028	-1,148022	0,167511	0,038792	-0,595499	0,321382	2,553223	0,912476	-0,755342	-3,084666	-1,849153	-19,992127	14,619837	13,514968	0,167648	0,036998	-0,593955	3,366711	-10,544801	0,974332	0,167648	0,036998	-0,593955	3,366711	-10,544801	0,974332
15:20:06,43	0,327868	3,381967	-0,154984	-0,173003	0,397028	-1,148022	0,167648	0,036998	-0,593955	0,462342	2,615566	0,974332	-0,758943	-3,084645	-1,851138	-20,025983	14,629116	13,487131	0,167648	0,036998	-0,593955	3,366711	-10,544801	0,974332	0,167648	0,036998	-0,593955	3,366711	-10,544801	0,974332
15:20:06,48	0,327868	3,381967	-0,154984	-0,173003	0,397028	-1,148022	0,172232	0,040598	-0,594757	0,273768	2,777739	0,980275	-0,760752	-3,086836	-1,849955	-20,058797	14,656725	13,520911	0,172232	0,040598	-0,594757	3,460714	-10,742452	0,980275	0,172232	0,040598	-0,594757	3,460714	-10,742452	0,980275
15:20:06,53	0,327868	3,381967	-0,154984	-0,173003	0,397028	-1,148022	0,172232	0,040598	-0,594757	0,273768	2,777739	0,980275	-0,757794	-3,082652	-1,851923	-20,028243	14,617214	13,487745	0,172232	0,040598	-0,594757	3,460714	-10,742452	0,980275	0,172232	0,040598	-0,594757	3,460714	-10,742452	0,980275
15:20:06,58	0,327868	3,381967	-0,154984	-0,173003	0,397028	-1,148022	0,166639	0,039077	-0,595186	0,317912	2,528912	0,931565	-0,755409	-3,082139	-1,849568	-20,008800	14,596973	13,505332	0,166639	0,039077	-0,595186	3,385489	-10,552228	0,931565	0,166639	0,039077	-0,595186	3,385489	-10,552228	0,931565
15:20:06,63	0,327868	3,381967	-0,154984	-0,173003	0,397028	-1,148022	0,166639	0,039077	-0,595186	0,317912	2,528912	0,931565	-0,761915	-3,083390	-1,851637	-20,027123	14,608991	13,482841	0,166639	0,039077	-0,595186	3,385489	-10,552228	0,931565	0,166639	0,039077	-0,595186	3,385489	-10,552228	0,931565
15:20:06,68	0,327868	3,381967	-0,154984	-0,173003	0,397028	-1,148022	0,169829	0,043328	-0,596440	0,106311	2,704099	0,942204	-0,758916	-3,084873	-1,848024	-20,015432	14,616231	13,484686	0,169829	0,043328	-0,596440	3,507555	-10,627484	0,942204	0,169829	0,043328	-0,596440	3,507555	-10,627484	0,942204
15:20:06,73	0,327868	3,381967	-0,154984	-0,173003	0,397028	-1,148022	0,169515	0,038356	-0,593025	0,391943	2,668459	0,941662	-0,759588	-3,087761	-1,848412	-20,062721	14,625557	13,499698	0,169515	0,038356	-0,593025	3,402860	-10,638491	0,941662	0,169515	0,038356	-0,593025	3,402860	-10,638491	0,941662
15:20:06,78	0,327868	3,381967	-0,154984	-0,173003	0,397028	-1,148022	0,169515	0,038356	-0,593025	0,391943	2,668459	0,941662	-0,757741	-3,083214	-1,847637	-20,025157	14,653048	13,495870	0,169515	0,038356	-0,593025	3,402860	-10,638491	0,941662	0,169515	0,038356	-0,593025	3,402860	-10,638491	0,941662
15:20:06,83	0,327868	3,381967	-0,154984	-0,173003	0,397028	-1,148022	0,168982	0,040372	-0,593593	0,273713	2,662866	0,964132	-0,758931	-3,084135	-1,848791	-20,017861	14,619446	13,504768	0,168982	0,040372	-0,593593	3,442904	-10,602254	0,964132	0,168982	0,040372	-0,593593	3,442904	-10,602254	0,964132
15:20:06,88	0,327868	3,381967	-0,154984	-0,173003	0,397028	-1,148022	0,168982	0,040372	-0,593593	0,273713	2,662866	0,964132	-0,758930	-3,085514	-1,849969	-20,018410	14,609724	13,480749	0,168982	0,040372	-0,593593	3,442904	-10,602254	0,964132	0,168982	0,040372	-0,593593	3,442904	-10,602254	0,964132
15:20:06,93	0,327868	3,381967	-0,154984	-0,173003	0,397028	-1,148022	0,170177	0,039681	-0,594772	0,300925	2,729368	0,940113	-0,757180	-3,083000	-1,849584	-20,024118	14,624389	13,491409	0,170177	0,039681	-0,594772	3,415911	-10,629523	0,940113	0,170177	0,039681	-0,594772	3,415911	-10,629523	0,940113
15:20:06,98	0,327868	3,381967	-0,154984	-0,173003	0,397028	-1,148022	0,167124	0,039422	-0,594386	0,324243	2,558353	0,950772	-0,757208	-3,087774	-1,848789	-20,045799	14,611730	13,499720	0,167124	0,039422	-0,594386	3,418892	-10,560904	0,950772	0,167124	0,039422	-0,594386	3,418892	-10,560904	0,950772
