# Supplementary material for: Characterization of interfragmentary motion associated with common osteosynthesis devices for rat fracture healing studies
Source: PLoS One. 2017 Apr 28;12(4):e0176735. doi: 10.1371/journal.pone.0176735 (PMC5409164; doi:10.1371/journal.pone.0176735)
Supplement: S1 Dataset — (ZIP) [file pone.0176735.s001.zip › S1_Dataset/RatFix/Specimen05/Plate_05W.txt]

%Tester: Sukopp Matthias
%Projekt: 
%Zeit: 11.03.2015 09:59:40
%Dateipfad: D:\Messungen\Fixator\Measurements\Fixator_20150311.txt
%Kommentar: Plate_05-W
%VI Version: D:\LVProjekte\Fixator\HauptVI\Fixator_v0.12.vi
%Virtueller Drehpunkt: 	0,0000	0,0000	0,0000
%Sensor zu Hexapod (Mitte): 	0,000000	0,000000	-26,500000
%Sensor zu Hexapod Trans (Mitte): 	-0,500000	-0,866025	0,000000	-0,866025	0,500000	0,000000	0,000000	0,000000	1,000000
%Hexapod zu Labor (Mitte): 	0,528016	3,421022	-0,064990
%Hexapod zu Labor Trans (Mitte): 	0,999987	-3,587942E-5	0,005026	1,719128E-5	0,999993	0,003718	-0,005026	-0,003718	0,999980
%Labor zu CR (Mitte): 	0,000000	0,000000	78,500000
%Labor zu CR Trans (Mitte): 	1,000000	0,000000	0,000000	0,000000	1,000000	0,000000	0,000000	0,000000	1,000000
%Zentrum Sensormasse: 	0,000000	0,000000	2,000000
%Sensormasse: 	200,000000E-3
--------------------------------------------------
Time	X	Y	Z	U	V	W	Exp_ Fx	Exp_ Fy	Exp_ Fz	Exp_ Mx	Exp_ My	Exp_ Mz	Sen_ Fx	Sen_ Fy	Sen_ Fz	Sen_ Mx	Sen_ My	Sen_ Mz	Hex_ Fx	Hex_ Fy	Hex_ Fz	Hex_ Mx	Hex_ My	Hex_ Mz	Lab_ Fx	Lab_ Fy	Lab_ Fz	Lab_ Mx	Lab_ My	Lab_ Mz	Laser
09:59:40,32	0,528016	3,421022	-0,064990	-0,213027	0,287990	0,000985	-0,057493	-0,082312	-0,074982	0,541758	-0,145143	-0,473945	-0,508747	-2,686658	-1,132654	-12,959757	3,886775	12,168614	-0,057493	-0,082312	-0,074982	-5,919716	4,368051	-0,473945	-0,057493	-0,082312	-0,074982	-5,919716	4,368051	-0,473945
09:59:40,37	0,528016	3,421022	-0,064990	-0,213027	0,287990	0,000985	-0,057493	-0,082312	-0,074982	0,541758	-0,145143	-0,473945	-0,506379	-2,691473	-1,127954	-12,970227	3,876645	12,189458	-0,057493	-0,082312	-0,074982	-5,919716	4,368051	-0,473945	-0,057493	-0,082312	-0,074982	-5,919716	4,368051	-0,473945
09:59:40,42	0,528016	3,421022	-0,064990	-0,213027	0,287990	0,000985	-0,056024	-0,091403	-0,071810	1,024807	-0,059782	-0,446425	-0,508176	-2,686400	-1,129956	-12,975400	3,887408	12,147910	-0,056024	-0,091403	-0,071810	-6,150337	4,338114	-0,446425	-0,056024	-0,091403	-0,071810	-6,150337	4,338114	-0,446425
09:59:40,47	0,528016	3,421022	-0,064990	-0,213027	0,287990	0,000985	-0,059519	-0,087311	-0,073812	0,818751	-0,251388	-0,487973	-0,511702	-2,690773	-1,129543	-12,972381	3,858130	12,159966	-0,059519	-0,087311	-0,073812	-6,035162	4,420872	-0,487973	-0,059519	-0,087311	-0,073812	-6,035162	4,420872	-0,487973
09:59:40,52	0,528016	3,421022	-0,064990	-0,213027	0,287990	0,000985	-0,053968	-0,086443	-0,073399	0,749787	0,054514	-0,475916	-0,507616	-2,686646	-1,129970	-12,993567	3,894502	12,138702	-0,053968	-0,086443	-0,073399	-6,036015	4,291026	-0,475916	-0,053968	-0,086443	-0,073399	-6,036015	4,291026	-0,475916
09:59:40,57	0,528016	3,421022	-0,064990	-0,213027	0,287990	0,000985	-0,059585	-0,087919	-0,073826	0,847413	-0,274101	-0,497181	-0,517056	-2,689736	-1,130745	-13,001628	3,881805	12,146450	-0,059585	-0,087919	-0,073826	-6,054207	4,403341	-0,497181	-0,059585	-0,087919	-0,073826	-6,054207	4,403341	-0,497181
09:59:40,62	0,528016	3,421022	-0,064990	-0,213027	0,287990	0,000985	-0,052189	-0,081288	-0,074601	0,487611	0,109866	-0,489433	-0,515200	-2,687355	-1,130347	-12,956815	3,886702	12,141733	-0,052189	-0,081288	-0,074601	-5,893529	4,206711	-0,489433	-0,052189	-0,081288	-0,074601	-5,893529	4,206711	-0,489433
09:59:40,67	0,528016	3,421022	-0,064990	-0,213027	0,287990	0,000985	-0,055179	-0,081705	-0,074203	0,535944	-0,009263	-0,494150	-0,507541	-2,692917	-1,130695	-12,959677	3,859167	12,151280	-0,055179	-0,081705	-0,074203	-5,877933	4,322312	-0,494150	-0,055179	-0,081705	-0,074203	-5,877933	4,322312	-0,494150
09:59:40,72	0,528016	3,421022	-0,064990	-0,213027	0,287990	0,000985	-0,054192	-0,091119	-0,074550	1,000174	0,053346	-0,484602	-0,507503	-2,689433	-1,129928	-12,943888	3,884923	12,147155	-0,054192	-0,091119	-0,074550	-6,152671	4,307447	-0,484602	-0,054192	-0,091119	-0,074550	-6,152671	4,307447	-0,484602
09:59:40,77	0,528016	3,421022	-0,064990	-0,213027	0,287990	0,000985	-0,057228	-0,089410	-0,073784	0,941489	-0,103731	-0,488727	-0,512946	-2,686798	-1,131498	-12,982639	3,846951	12,175814	-0,057228	-0,089410	-0,073784	-6,077175	4,388697	-0,488727	-0,057228	-0,089410	-0,073784	-6,077175	4,388697	-0,488727
09:59:40,82	0,528016	3,421022	-0,064990	-0,213027	0,287990	0,000985	-0,056789	-0,083379	-0,075354	0,575648	-0,095449	-0,460069	-0,511136	-2,685675	-1,128800	-12,977491	3,871417	12,146311	-0,056789	-0,083379	-0,075354	-5,969628	4,362476	-0,460069	-0,056789	-0,083379	-0,075354	-5,969628	4,362476	-0,460069
09:59:40,87	0,528016	3,421022	-0,064990	-0,213027	0,287990	0,000985	-0,058666	-0,084384	-0,072656	0,651678	-0,200849	-0,489572	-0,506967	-2,687727	-1,129552	-12,964474	3,885456	12,152346	-0,058666	-0,084384	-0,072656	-5,972503	4,404454	-0,489572	-0,058666	-0,084384	-0,072656	-5,972503	4,404454	-0,489572
09:59:40,92	0,528016	3,421022	-0,064990	-0,213027	0,287990	0,000985	-0,058974	-0,089021	-0,073408	0,911442	-0,212582	-0,483537	-0,509891	-2,687357	-1,127984	-12,962829	3,911696	12,175991	-0,058974	-0,089021	-0,073408	-6,076704	4,416853	-0,483537	-0,058974	-0,089021	-0,073408	-6,076704	4,416853	-0,483537
09:59:40,97	0,528016	3,421022	-0,064990	-0,213027	0,287990	0,000985	-0,057832	-0,086304	-0,071840	0,793690	-0,164918	-0,459892	-0,514099	-2,690837	-1,129179	-12,995215	3,862210	12,145151	-0,057832	-0,086304	-0,071840	-5,981148	4,374907	-0,459892	-0,057832	-0,086304	-0,071840	-5,981148	4,374907	-0,459892
09:59:41,02	0,528016	3,421022	-0,064990	-0,213027	0,287990	0,000985	-0,052715	-0,084400	-0,073035	0,635643	0,097880	-0,490731	-0,511091	-2,692950	-1,129517	-12,971158	3,875102	12,179645	-0,052715	-0,084400	-0,073035	-5,989747	4,235993	-0,490731	-0,052715	-0,084400	-0,073035	-5,989747	4,235993	-0,490731
09:59:41,07	0,528016	3,421022	-0,064990	-0,213027	0,287990	0,000985	-0,052389	-0,088061	-0,073373	0,849234	0,129191	-0,456237	-0,508702	-2,686643	-1,131106	-12,948296	3,899759	12,153444	-0,052389	-0,088061	-0,073373	-6,063582	4,241757	-0,456237	-0,052389	-0,088061	-0,073373	-6,063582	4,241757	-0,456237
09:59:41,12	0,528016	3,421022	-0,064990	-0,213027	0,287990	0,000985	-0,059045	-0,086976	-0,074961	0,825602	-0,209456	-0,482438	-0,507558	-2,687176	-1,130315	-12,967886	3,910791	12,177862	-0,059045	-0,086976	-0,074961	-6,002048	4,425615	-0,482438	-0,059045	-0,086976	-0,074961	-6,002048	4,425615	-0,482438
09:59:41,17	0,528016	3,421022	-0,064990	-0,213027	0,287990	0,000985	-0,059155	-0,088234	-0,074171	0,890779	-0,237657	-0,458020	-0,509308	-2,683374	-1,129546	-12,933079	3,856876	12,170726	-0,059155	-0,088234	-0,074171	-6,035627	4,406048	-0,458020	-0,059155	-0,088234	-0,074171	-6,035627	4,406048	-0,458020
09:59:41,22	0,528016	3,421022	-0,064990	-0,213027	0,287990	0,000985	-0,061574	-0,084818	-0,073401	0,683816	-0,306306	-0,465157	-0,515232	-2,686799	-1,126858	-12,976780	3,886779	12,144739	-0,061574	-0,084818	-0,073401	-5,974369	4,527234	-0,465157	-0,061574	-0,084818	-0,073401	-5,974369	4,527234	-0,465157
09:59:41,27	0,528016	3,421022	-0,064990	-0,213027	0,287990	0,000985	-0,055645	-0,081399	-0,070714	0,510118	-0,050795	-0,491143	-0,508155	-2,684888	-1,131504	-12,963054	3,903510	12,159158	-0,055645	-0,081399	-0,070714	-5,879742	4,317318	-0,491143	-0,055645	-0,081399	-0,070714	-5,879742	4,317318	-0,491143
09:59:41,32	0,528016	3,421022	-0,064990	-0,213027	0,287990	0,000985	-0,060838	-0,086573	-0,075360	0,800505	-0,317344	-0,476724	-0,508765	-2,685493	-1,128383	-12,971231	3,883599	12,175891	-0,060838	-0,086573	-0,075360	-5,995494	4,458472	-0,476724	-0,060838	-0,086573	-0,075360	-5,995494	4,458472	-0,476724
09:59:41,37	0,528016	3,421022	-0,064990	-0,213027	0,287990	0,000985	-0,060010	-0,086348	-0,072239	0,767449	-0,271368	-0,459991	-0,514655	-2,687714	-1,129197	-12,981037	3,884106	12,131550	-0,060010	-0,086348	-0,072239	-6,010851	4,439381	-0,459991	-0,060010	-0,086348	-0,072239	-6,010851	4,439381	-0,459991
09:59:41,42	0,528016	3,421022	-0,064990	-0,213027	0,287990	0,000985	-0,055141	-0,082356	-0,073053	0,555434	-0,026966	-0,504333	-0,508186	-2,689307	-1,127634	-12,988351	3,868146	12,126199	-0,055141	-0,082356	-0,073053	-5,909543	4,301626	-0,504333	-0,055141	-0,082356	-0,073053	-5,909543	4,301626	-0,504333
09:59:41,47	0,528016	3,421022	-0,064990	-0,213027	0,287990	0,000985	-0,059161	-0,090334	-0,074564	1,002124	-0,211874	-0,487294	-0,514641	-2,686719	-1,131127	-12,976869	3,916463	12,153248	-0,059161	-0,090334	-0,074564	-6,089130	4,432269	-0,487294	-0,059161	-0,090334	-0,074564	-6,089130	4,432269	-0,487294
09:59:41,52	0,528016	3,421022	-0,064990	-0,213027	0,287990	0,000985	-0,056010	-0,081871	-0,074983	0,560313	-0,084689	-0,482634	-0,515261	-2,688407	-1,129581	-13,001486	3,922486	12,147551	-0,056010	-0,081871	-0,074983	-5,866581	4,312069	-0,482634	-0,056010	-0,081871	-0,074983	-5,866581	4,312069	-0,482634
09:59:41,57	0,528016	3,421022	-0,064990	-0,213027	0,287990	0,000985	-0,054238	-0,082178	-0,073437	0,569181	-0,016912	-0,488332	-0,515239	-2,689465	-1,129571	-12,977653	3,873877	12,140744	-0,054238	-0,082178	-0,073437	-5,881808	4,240799	-0,488332	-0,054238	-0,082178	-0,073437	-5,881808	4,240799	-0,488332
09:59:41,62	0,528016	3,421022	-0,064990	-0,213027	0,287990	0,000985	-0,053333	-0,082727	-0,073426	0,567520	0,075120	-0,495138	-0,513492	-2,686477	-1,128392	-12,975413	3,865861	12,169563	-0,053333	-0,082727	-0,073426	-5,926521	4,261746	-0,495138	-0,053333	-0,082727	-0,073426	-5,926521	4,261746	-0,495138
09:59:41,67	0,528016	3,421022	-0,064990	-0,213027	0,287990	0,000985	-0,056794	-0,082745	-0,072248	0,562660	-0,098898	-0,466319	-0,509969	-2,687023	-1,130319	-12,972426	3,853249	12,180519	-0,056794	-0,082745	-0,072248	-5,932833	4,359408	-0,466319	-0,056794	-0,082745	-0,072248	-5,932833	4,359408	-0,466319
09:59:41,72	0,528016	3,421022	-0,064990	-0,213027	0,287990	0,000985	-0,058083	-0,086070	-0,074175	0,726099	-0,157060	-0,455363	-0,510530	-2,693656	-1,126441	-12,985228	3,840090	12,138027	-0,058083	-0,086070	-0,074175	-6,030358	4,402473	-0,455363	-0,058083	-0,086070	-0,074175	-6,030358	4,402473	-0,455363
09:59:41,77	0,528016	3,421022	-0,064990	-0,213027	0,287990	0,000985	-0,055051	-0,087767	-0,074191	0,784161	-0,013112	-0,480443	-0,509313	-2,688882	-1,130350	-12,975489	3,918735	12,129208	-0,055051	-0,087767	-0,074191	-6,105540	4,308394	-0,480443	-0,055051	-0,087767	-0,074191	-6,105540	4,308394	-0,480443
09:59:41,82	0,528016	3,421022	-0,064990	-0,213027	0,287990	0,000985	-0,055051	-0,087767	-0,074191	0,784161	-0,013112	-0,480443	-0,509285	-2,688361	-1,130316	-12,950426	3,899291	12,162305	-0,055051	-0,087767	-0,074191	-6,105540	4,308394	-0,480443	-0,055051	-0,087767	-0,074191	-6,105540	4,308394	-0,480443
09:59:41,87	0,528016	3,421022	-0,064990	-0,213027	0,287990	0,000985	-0,057266	-0,087330	-0,074172	0,842533	-0,118527	-0,473577	-0,511068	-2,685491	-1,126838	-12,959804	3,907150	12,160654	-0,057266	-0,087330	-0,074172	-6,012895	4,376845	-0,473577	-0,057266	-0,087330	-0,074172	-6,012895	4,376845	-0,473577
09:59:41,92	0,528016	3,421022	-0,064990	-0,213027	0,287990	0,000985	-0,058860	-0,084351	-0,070694	0,689742	-0,213462	-0,475228	-0,506295	-2,688082	-1,131480	-12,920778	3,876262	12,143148	-0,058860	-0,084351	-0,070694	-5,931835	4,407033	-0,475228	-0,058860	-0,084351	-0,070694	-5,931835	4,407033	-0,475228
09:59:41,97	0,528016	3,421022	-0,064990	-0,213027	0,287990	0,000985	-0,059003	-0,089780	-0,075336	0,964811	-0,171659	-0,492734	-0,510423	-2,690123	-1,131081	-12,918441	3,849487	12,150698	-0,059003	-0,089780	-0,075336	-6,082939	4,460065	-0,492734	-0,059003	-0,089780	-0,075336	-6,082939	4,460065	-0,492734
09:59:42,02	0,528016	3,421022	-0,064990	-0,213027	0,287990	0,000985	-0,055171	-0,087227	-0,074937	0,810002	0,043026	-0,485184	-0,508037	-2,690896	-1,130285	-12,928136	3,913617	12,172046	-0,055171	-0,087227	-0,074937	-6,037287	4,373923	-0,485184	-0,055171	-0,087227	-0,074937	-6,037287	4,373923	-0,485184
09:59:42,07	0,528016	3,421022	-0,064990	-0,213027	0,287990	0,000985	-0,055695	-0,089679	-0,074141	0,988218	-0,024699	-0,463836	-0,508108	-2,692696	-1,128754	-12,952851	3,858593	12,145101	-0,055695	-0,089679	-0,074141	-6,051586	4,347356	-0,463836	-0,055695	-0,089679	-0,074141	-6,051586	4,347356	-0,463836
09:59:42,12	0,528016	3,421022	-0,064990	-0,213027	0,287990	0,000985	-0,054101	-0,090518	-0,072610	0,971821	0,064311	-0,490781	-0,508749	-2,687431	-1,128387	-12,974412	3,893415	12,161420	-0,054101	-0,090518	-0,072610	-6,133821	4,311217	-0,490781	-0,054101	-0,090518	-0,072610	-6,133821	4,311217	-0,490781
09:59:42,17	0,528016	3,421022	-0,064990	-0,213027	0,287990	0,000985	-0,058339	-0,087330	-0,072243	0,825432	-0,192166	-0,474462	-0,511074	-2,687494	-1,129184	-12,963244	3,897425	12,132437	-0,058339	-0,087330	-0,072243	-6,029968	4,387449	-0,474462	-0,058339	-0,087330	-0,072243	-6,029968	4,387449	-0,474462
09:59:42,22	0,528016	3,421022	-0,064990	-0,213027	0,287990	0,000985	-0,057122	-0,085348	-0,073040	0,731428	-0,121226	-0,503445	-0,509972	-2,691043	-1,128003	-12,996272	3,863228	12,150007	-0,057122	-0,085348	-0,073040	-5,968388	4,362871	-0,503445	-0,057122	-0,085348	-0,073040	-5,968388	4,362871	-0,503445
09:59:42,27	0,528016	3,421022	-0,064990	-0,213027	0,287990	0,000985	-0,054599	-0,088077	-0,071859	0,827215	-0,001545	-0,485876	-0,509891	-2,689937	-1,129933	-12,968988	3,915005	12,157583	-0,054599	-0,088077	-0,071859	-6,086841	4,284512	-0,485876	-0,054599	-0,088077	-0,071859	-6,086841	4,284512	-0,485876
09:59:42,32	0,528016	3,421022	-0,064990	-0,213027	0,287990	0,000985	-0,055599	-0,087594	-0,073789	0,860574	-0,055761	-0,478300	-0,508665	-2,685201	-1,131884	-12,930489	3,912615	12,149522	-0,055599	-0,087594	-0,073789	-6,015557	4,308730	-0,478300	-0,055599	-0,087594	-0,073789	-6,015557	4,308730	-0,478300
09:59:42,37	0,528016	3,421022	-0,064990	-0,213027	0,287990	0,000985	-0,060313	-0,086288	-0,075740	0,809847	-0,266352	-0,486361	-0,510002	-2,690110	-1,129576	-13,014904	3,889074	12,142427	-0,060313	-0,086288	-0,075740	-5,963770	4,468186	-0,486361	-0,060313	-0,086288	-0,075740	-5,963770	4,468186	-0,486361
09:59:42,42	0,528016	3,421022	-0,064990	-0,213027	0,287990	0,000985	-0,055393	-0,087584	-0,073432	0,814653	-0,071855	-0,493456	-0,511101	-2,692335	-1,128376	-12,979552	3,875062	12,154899	-0,058401	-0,084493	-0,075777	-5,959522	4,360157	-0,491279	-0,058401	-0,084493	-0,075777	-5,959522	4,360157	-0,491279
09:59:42,47	0,528016	3,421022	-0,064990	-0,213027	0,287990	0,000985	-0,058401	-0,084493	-0,075777	0,673217	-0,224283	-0,491279	-0,509840	-2,694220	-1,131445	-12,937375	3,873053	12,170742	-0,058401	-0,084493	-0,075777	-5,959522	4,360157	-0,491279	-0,058401	-0,084493	-0,075777	-5,959522	4,360157	-0,491279
09:59:42,52	0,528016	3,421022	-0,064990	-0,213027	0,287990	0,000985	-0,051914	-0,089780	-0,075300	0,953694	0,184167	-0,465140	-0,516420	-2,688789	-1,129184	-12,980239	3,882385	12,145549	-0,051914	-0,089780	-0,075300	-6,093997	4,259455	-0,465140	-0,051914	-0,089780	-0,075300	-6,093997	4,259455	-0,465140
09:59:42,57	0,528016	3,421022	-0,064990	-0,213027	0,287990	0,000985	-0,053328	-0,081366	-0,073040	0,502829	0,068860	-0,490333	-0,515220	-2,685890	-1,128518	-12,969182	3,908355	12,177993	-0,053328	-0,081366	-0,073040	-5,884382	4,255135	-0,490333	-0,053328	-0,081366	-0,073040	-5,884382	4,255135	-0,490333
09:59:42,62	0,528016	3,421022	-0,064990	-0,213027	0,287990	0,000985	-0,056438	-0,080955	-0,072374	0,509505	-0,096240	-0,457890	-0,511113	-2,689101	-1,126827	-12,976047	3,868448	12,163877	-0,056438	-0,080955	-0,072374	-5,845487	4,334124	-0,457890	-0,056438	-0,080955	-0,072374	-5,845487	4,334124	-0,457890
09:59:42,67	0,528016	3,421022	-0,064990	-0,213027	0,287990	0,000985	-0,055711	-0,086118	-0,070683	0,739981	-0,044438	-0,472005	-0,511756	-2,687111	-1,132278	-12,990031	3,883824	12,172859	-0,055711	-0,086118	-0,070683	-6,020295	4,328872	-0,472005	-0,055711	-0,086118	-0,070683	-6,020295	4,328872	-0,472005
09:59:42,72	0,528016	3,421022	-0,064990	-0,213027	0,287990	0,000985	-0,057113	-0,084566	-0,076134	0,665571	-0,137147	-0,463023	-0,511617	-2,688477	-1,130713	-12,939486	3,896852	12,147401	-0,057113	-0,084566	-0,076134	-5,972829	4,346230	-0,463023	-0,057113	-0,084566	-0,076134	-5,972829	4,346230	-0,463023
09:59:42,77	0,528016	3,421022	-0,064990	-0,213027	0,287990	0,000985	-0,056000	-0,085369	-0,074569	0,743891	-0,041985	-0,488482	-0,513480	-2,690528	-1,126848	-12,988058	3,869330	12,139195	-0,056000	-0,085369	-0,074569	-5,957556	4,353982	-0,488482	-0,056000	-0,085369	-0,074569	-5,957556	4,353982	-0,488482
09:59:42,82	0,528016	3,421022	-0,064990	-0,213027	0,287990	0,000985	-0,053292	-0,084781	-0,070704	0,665229	0,070489	-0,496687	-0,511074	-2,689458	-1,131471	-12,955401	3,887814	12,176755	-0,053292	-0,084781	-0,070704	-5,990113	4,253935	-0,496687	-0,053292	-0,084781	-0,070704	-5,990113	4,253935	-0,496687
09:59:42,87	0,528016	3,421022	-0,064990	-0,213027	0,287990	0,000985	-0,055422	-0,086329	-0,075327	0,778060	-0,021197	-0,459127	-0,508761	-2,686000	-1,130339	-12,973666	3,896519	12,158065	-0,055422	-0,086329	-0,075327	-5,998799	4,329403	-0,459127	-0,055422	-0,086329	-0,075327	-5,998799	4,329403	-0,459127
09:59:42,92	0,528016	3,421022	-0,064990	-0,213027	0,287990	0,000985	-0,059572	-0,086605	-0,074195	0,790784	-0,257209	-0,477817	-0,509260	-2,687704	-1,130308	-12,936107	3,899256	12,167099	-0,059572	-0,086605	-0,074195	-6,007689	4,419229	-0,477817	-0,059572	-0,086605	-0,074195	-6,007689	4,419229	-0,477817
09:59:42,97	0,528016	3,421022	-0,064990	-0,213027	0,287990	0,000985	-0,057848	-0,087024	-0,074164	0,833737	-0,136362	-0,468783	-0,507732	-2,689271	-1,130416	-12,914045	3,899761	12,171023	-0,057848	-0,087024	-0,074164	-5,997650	4,404680	-0,468783	-0,057848	-0,087024	-0,074164	-5,997650	4,404680	-0,468783
09:59:43,02	0,528016	3,421022	-0,064990	-0,213027	0,287990	0,000985	-0,057254	-0,089131	-0,074272	0,954758	-0,086642	-0,464859	-0,514073	-2,686445	-1,128782	-12,986915	3,913911	12,176207	-0,057254	-0,089131	-0,074272	-6,042012	4,407805	-0,464859	-0,057254	-0,089131	-0,074272	-6,042012	4,407805	-0,464859
09:59:43,07	0,528016	3,421022	-0,064990	-0,213027	0,287990	0,000985	-0,056531	-0,082226	-0,072638	0,571523	-0,119218	-0,459675	-0,514133	-2,685378	-1,128033	-13,004419	3,881413	12,155658	-0,056531	-0,082226	-0,072638	-5,883213	4,318457	-0,459675	-0,056531	-0,082226	-0,072638	-5,883213	4,318457	-0,459675
09:59:43,12	0,528016	3,421022	-0,064990	-0,213027	0,287990	0,000985	-0,057425	-0,081641	-0,071889	0,504201	-0,164638	-0,480225	-0,511004	-2,690237	-1,125661	-12,947308	3,907410	12,139745	-0,057425	-0,081641	-0,071889	-5,904604	4,343249	-0,480225	-0,057425	-0,081641	-0,071889	-5,904604	4,343249	-0,480225
09:59:43,17	0,528016	3,421022	-0,064990	-0,213027	0,287990	0,000985	-0,052412	-0,089482	-0,072983	0,933960	0,150906	-0,476068	-0,506415	-2,687530	-1,127221	-12,980433	3,873157	12,160512	-0,052412	-0,089482	-0,072983	-6,090363	4,265233	-0,476068	-0,052412	-0,089482	-0,072983	-6,090363	4,265233	-0,476068
09:59:43,22	0,528016	3,421022	-0,064990	-0,213027	0,287990	0,000985	-0,052412	-0,089482	-0,072983	0,933960	0,150906	-0,476068	-0,508715	-2,686862	-1,128388	-12,954719	3,883628	12,151305	-0,053742	-0,085255	-0,074162	-6,015713	4,326511	-0,472032	-0,053742	-0,085255	-0,074162	-6,015713	4,326511	-0,472032
09:59:43,27	0,528016	3,421022	-0,064990	-0,213027	0,287990	0,000985	-0,053742	-0,085255	-0,074162	0,676787	0,107790	-0,472032	-0,509269	-2,687515	-1,129150	-12,952367	3,928473	12,167524	-0,053742	-0,085255	-0,074162	-6,015713	4,326511	-0,472032	-0,053742	-0,085255	-0,074162	-6,015713	4,326511	-0,472032
09:59:43,32	0,528016	3,421022	-0,064990	-0,213027	0,287990	0,000985	-0,058007	-0,086921	-0,073006	0,845573	-0,173337	-0,468358	-0,514695	-2,686858	-1,129183	-13,000040	3,903582	12,166396	-0,058007	-0,086921	-0,073006	-5,977759	4,380213	-0,468358	-0,058007	-0,086921	-0,073006	-5,977759	4,380213	-0,468358
09:59:43,37	0,528016	3,421022	-0,064990	-0,213027	0,287990	0,000985	-0,055863	-0,081894	-0,073039	0,538751	-0,090665	-0,469486	-0,505728	-2,686301	-1,130334	-12,935363	3,893000	12,133810	-0,055863	-0,081894	-0,073039	-5,889922	4,294544	-0,469486	-0,055863	-0,081894	-0,073039	-5,889922	4,294544	-0,469486
09:59:43,42	0,528016	3,421022	-0,064990	-0,213027	0,287990	0,000985	-0,060829	-0,089381	-0,074190	0,951271	-0,287617	-0,502073	-0,508786	-2,686127	-1,127238	-12,991063	3,893371	12,156233	-0,060829	-0,089381	-0,074190	-6,065164	4,487457	-0,502073	-0,060829	-0,089381	-0,074190	-6,065164	4,487457	-0,502073
09:59:43,47	0,528016	3,421022	-0,064990	-0,213027	0,287990	0,000985	-0,059450	-0,086646	-0,071094	0,781505	-0,264319	-0,479649	-0,514677	-2,688063	-1,131914	-12,994306	3,910023	12,143804	-0,059450	-0,086646	-0,071094	-6,020207	4,402484	-0,479649	-0,059450	-0,086646	-0,071094	-6,020207	4,402484	-0,479649
09:59:43,52	0,528016	3,421022	-0,064990	-0,213027	0,287990	0,000985	-0,054828	-0,082512	-0,075770	0,579359	-0,035147	-0,492078	-0,510543	-2,687250	-1,128774	-12,979150	3,878634	12,170638	-0,054828	-0,082512	-0,075770	-5,897868	4,268885	-0,492078	-0,054828	-0,082512	-0,075770	-5,897868	4,268885	-0,492078
09:59:43,57	0,528016	3,421022	-0,064990	-0,213027	0,287990	0,000985	-0,057599	-0,085686	-0,072630	0,724783	-0,150400	-0,465244	-0,512860	-2,687194	-1,129815	-13,008304	3,894715	12,187037	-0,057599	-0,085686	-0,072630	-6,001575	4,371127	-0,465244	-0,057599	-0,085686	-0,072630	-6,001575	4,371127	-0,465244
09:59:43,62	0,528016	3,421022	-0,064990	-0,213027	0,287990	0,000985	-0,056489	-0,083651	-0,073671	0,618314	-0,125965	-0,448845	-0,509273	-2,685602	-1,129543	-12,943584	3,915378	12,167537	-0,056489	-0,083651	-0,073671	-5,948299	4,308422	-0,448845	-0,056489	-0,083651	-0,073671	-5,948299	4,308422	-0,448845
09:59:43,67	0,528016	3,421022	-0,064990	-0,213027	0,287990	0,000985	-0,059662	-0,085962	-0,073399	0,788733	-0,245232	-0,468346	-0,508686	-2,684026	-1,127602	-12,941964	3,909462	12,171329	-0,059662	-0,085962	-0,073399	-5,959283	4,438218	-0,468346	-0,059662	-0,085962	-0,073399	-5,959283	4,438218	-0,468346
09:59:43,72	0,528016	3,421022	-0,064990	-0,213027	0,287990	0,000985	-0,061319	-0,085682	-0,071458	0,769859	-0,327054	-0,464553	-0,512324	-2,690270	-1,129547	-12,992907	3,880228	12,170545	-0,061319	-0,085682	-0,071458	-5,956176	4,486499	-0,464553	-0,061319	-0,085682	-0,071458	-5,956176	4,486499	-0,464553
09:59:43,77	0,528016	3,421022	-0,064990	-0,213027	0,287990	0,000985	-0,053532	-0,084650	-0,072237	0,681290	0,045853	-0,465821	-0,510424	-2,686214	-1,129920	-12,935120	3,927185	12,177457	-0,053532	-0,084650	-0,072237	-5,963702	4,248097	-0,465821	-0,053532	-0,084650	-0,072237	-5,963702	4,248097	-0,465821
09:59:43,82	0,528016	3,421022	-0,064990	-0,213027	0,287990	0,000985	-0,053532	-0,084650	-0,072237	0,681290	0,045853	-0,465821	-0,506341	-2,684188	-1,131867	-12,948917	3,940975	12,185077	-0,053532	-0,084650	-0,072237	-5,963702	4,248097	-0,465821	-0,053532	-0,084650	-0,072237	-5,963702	4,248097	-0,465821
09:59:43,87	0,528016	3,421022	-0,064990	-0,213027	0,287990	0,000985	-0,062352	-0,087793	-0,075723	0,903469	-0,402544	-0,450805	-0,511041	-2,690613	-1,126425	-12,943104	3,852296	12,152874	-0,060687	-0,084582	-0,075359	-5,956392	4,453900	-0,462667	-0,060687	-0,084582	-0,075359	-5,956392	4,453900	-0,462667
09:59:43,92	0,528016	3,421022	-0,064990	-0,213027	0,287990	0,000985	-0,060687	-0,084582	-0,075359	0,683309	-0,310001	-0,462667	-0,508702	-2,692061	-1,129884	-12,956038	3,890448	12,200130	-0,060687	-0,084582	-0,075359	-5,956392	4,453900	-0,462667	-0,060687	-0,084582	-0,075359	-5,956392	4,453900	-0,462667
09:59:43,97	0,528016	3,421022	-0,064990	-0,213027	0,287990	0,000985	-0,054353	-0,089686	-0,073740	0,954550	0,032520	-0,435753	-0,508655	-2,686803	-1,127989	-12,931831	3,896598	12,151262	-0,054353	-0,089686	-0,073740	-6,085778	4,299208	-0,435753	-0,054353	-0,089686	-0,073740	-6,085778	4,299208	-0,435753
09:59:44,02	0,528016	3,421022	-0,064990	-0,213027	0,287990	0,000985	-0,058930	-0,087098	-0,071845	0,837397	-0,187611	-0,484621	-0,509940	-2,687480	-1,129579	-12,980200	3,888895	12,132776	-0,058930	-0,087098	-0,071845	-5,999763	4,438393	-0,484621	-0,058930	-0,087098	-0,071845	-5,999763	4,438393	-0,484621
09:59:44,07	0,528016	3,421022	-0,064990	-0,213027	0,287990	0,000985	-0,057701	-0,086323	-0,073435	0,766250	-0,161755	-0,503106	-0,510561	-2,688704	-1,127252	-12,996867	3,872214	12,130708	-0,057701	-0,086323	-0,073435	-6,010086	4,367795	-0,503106	-0,057701	-0,086323	-0,073435	-6,010086	4,367795	-0,503106
09:59:44,12	0,528016	3,421022	-0,064990	-0,213027	0,287990	0,000985	-0,056331	-0,086397	-0,071107	0,747356	-0,096610	-0,505174	-0,508156	-2,686221	-1,129532	-12,969175	3,910180	12,191953	-0,056331	-0,086397	-0,071107	-6,034846	4,325398	-0,505174	-0,056331	-0,086397	-0,071107	-6,034846	4,325398	-0,505174
09:59:44,17	0,528016	3,421022	-0,064990	-0,213027	0,287990	0,000985	-0,059684	-0,087239	-0,073388	0,837819	-0,265954	-0,443929	-0,509331	-2,686192	-1,130711	-12,969050	3,915408	12,178102	-0,059684	-0,087239	-0,073388	-6,010408	4,419244	-0,443929	-0,059684	-0,087239	-0,073388	-6,010408	4,419244	-0,443929
09:59:44,22	0,528016	3,421022	-0,064990	-0,213027	0,287990	0,000985	-0,059121	-0,086207	-0,074567	0,788742	-0,239172	-0,457780	-0,511730	-2,691182	-1,129156	-12,997133	3,890623	12,170651	-0,059121	-0,086207	-0,074567	-5,978470	4,401814	-0,457780	-0,059121	-0,086207	-0,074567	-5,978470	4,401814	-0,457780
09:59:44,27	0,528016	3,421022	-0,064990	-0,213027	0,287990	0,000985	-0,053600	-0,086624	-0,073012	0,774955	0,035965	-0,465232	-0,512833	-2,690651	-1,129914	-12,954970	3,879630	12,175060	-0,053600	-0,086624	-0,073012	-6,025043	4,243593	-0,465232	-0,053600	-0,086624	-0,073012	-6,025043	4,243593	-0,465232
09:59:44,32	0,528016	3,421022	-0,064990	-0,213027	0,287990	0,000985	-0,053509	-0,085403	-0,073770	0,722996	0,082726	-0,460822	-0,508750	-2,686587	-1,129953	-12,976384	3,909528	12,153344	-0,053509	-0,085403	-0,073770	-5,981112	4,283183	-0,460822	-0,053509	-0,085403	-0,073770	-5,981112	4,283183	-0,460822
09:59:44,37	0,528016	3,421022	-0,064990	-0,213027	0,287990	0,000985	-0,059070	-0,086907	-0,073809	0,816398	-0,239916	-0,482538	-0,506964	-2,684919	-1,129570	-12,963091	3,904741	12,143687	-0,059070	-0,086907	-0,073809	-6,005786	4,397043	-0,482538	-0,059070	-0,086907	-0,073809	-6,005786	4,397043	-0,482538
09:59:44,42	0,528016	3,421022	-0,064990	-0,213027	0,287990	0,000985	-0,061408	-0,087620	-0,073426	0,855983	-0,347603	-0,492195	-0,509312	-2,684574	-1,129577	-12,949887	3,876347	12,132601	-0,061408	-0,087620	-0,073426	-6,022184	4,472914	-0,492195	-0,061408	-0,087620	-0,073426	-6,022184	4,472914	-0,492195
09:59:44,47	0,528016	3,421022	-0,064990	-0,213027	0,287990	0,000985	-0,060532	-0,085414	-0,073433	0,723280	-0,276408	-0,503281	-0,512208	-2,691834	-1,127583	-12,943131	3,867356	12,158524	-0,060532	-0,085414	-0,073433	-5,981712	4,475327	-0,503281	-0,060532	-0,085414	-0,073433	-5,981712	4,475327	-0,503281
09:59:44,52	0,528016	3,421022	-0,064990	-0,213027	0,287990	0,000985	-0,056442	-0,088587	-0,071803	0,902992	-0,020749	-0,462045	-0,509294	-2,684600	-1,128373	-12,938744	3,876446	12,175363	-0,056442	-0,088587	-0,071803	-6,051053	4,409973	-0,462045	-0,056442	-0,088587	-0,071803	-6,051053	4,409973	-0,462045
09:59:44,57	0,528016	3,421022	-0,064990	-0,213027	0,287990	0,000985	-0,056442	-0,088587	-0,071803	0,902992	-0,020749	-0,462045	-0,505756	-2,685676	-1,127598	-12,949502	3,896342	12,166401	-0,056442	-0,088587	-0,071803	-6,051053	4,409973	-0,462045	-0,056442	-0,088587	-0,071803	-6,051053	4,409973	-0,462045
09:59:44,62	0,528016	3,421022	-0,064990	-0,213027	0,287990	0,000985	-0,061356	-0,089044	-0,071454	0,929564	-0,328930	-0,469482	-0,513477	-2,684820	-1,129956	-12,973811	3,901395	12,167039	-0,061356	-0,089044	-0,071454	-6,060406	4,487503	-0,469482	-0,061356	-0,089044	-0,071454	-6,060406	4,487503	-0,469482
09:59:44,67	0,528016	3,421022	-0,064990	-0,213027	0,287990	0,000985	-0,058236	-0,081930	-0,073811	0,551822	-0,190301	-0,468843	-0,511621	-2,690086	-1,129925	-12,935259	3,864536	12,150448	-0,058236	-0,081930	-0,073811	-5,879645	4,381260	-0,468843	-0,058236	-0,081930	-0,073811	-5,879645	4,381260	-0,468843
09:59:44,72	0,528016	3,421022	-0,064990	-0,213027	0,287990	0,000985	-0,054604	-0,086170	-0,073780	0,759678	0,050381	-0,485434	-0,506965	-2,687020	-1,128750	-12,961358	3,891978	12,186056	-0,054604	-0,086170	-0,073780	-6,004661	4,336829	-0,485434	-0,054604	-0,086170	-0,073780	-6,004661	4,336829	-0,485434
09:59:44,77	0,528016	3,421022	-0,064990	-0,213027	0,287990	0,000985	-0,054920	-0,088623	-0,075718	0,886819	-0,010534	-0,463522	-0,509339	-2,691039	-1,131862	-12,974015	3,886454	12,172361	-0,054920	-0,088623	-0,075718	-6,070052	4,300659	-0,463522	-0,054920	-0,088623	-0,075718	-6,070052	4,300659	-0,463522
09:59:44,82	0,528016	3,421022	-0,064990	-0,213027	0,287990	0,000985	-0,054920	-0,088623	-0,075718	0,886819	-0,010534	-0,463522	-0,509285	-2,683573	-1,128401	-12,951288	3,925003	12,152992	-0,054920	-0,088623	-0,075718	-6,070052	4,300659	-0,463522	-0,054920	-0,088623	-0,075718	-6,070052	4,300659	-0,463522
09:59:44,87	0,528016	3,421022	-0,064990	-0,213027	0,287990	0,000985	-0,061413	-0,084937	-0,072257	0,739922	-0,347757	-0,482890	-0,512319	-2,690495	-1,128790	-12,987987	3,857508	12,140203	-0,061413	-0,084937	-0,072257	-5,927638	4,473129	-0,482890	-0,061413	-0,084937	-0,072257	-5,927638	4,473129	-0,482890
09:59:44,92	0,528016	3,421022	-0,064990	-0,213027	0,287990	0,000985	-0,053901	-0,085770	-0,072646	0,706454	0,044795	-0,495680	-0,511076	-2,692308	-1,127572	-12,968181	3,881610	12,183582	-0,053901	-0,085770	-0,072646	-6,026524	4,276046	-0,495680	-0,053901	-0,085770	-0,072646	-6,026524	4,276046	-0,495680
09:59:44,97	0,528016	3,421022	-0,064990	-0,213027	0,287990	0,000985	-0,052952	-0,087753	-0,071428	0,840332	0,099237	-0,452300	-0,511627	-2,682990	-1,128763	-12,937318	3,922604	12,186590	-0,052952	-0,087753	-0,071428	-6,048290	4,256003	-0,452300	-0,052952	-0,087753	-0,071428	-6,048290	4,256003	-0,452300
09:59:45,02	0,528016	3,421022	-0,064990	-0,213027	0,287990	0,000985	-0,060746	-0,082618	-0,072619	0,624213	-0,299816	-0,449292	-0,506999	-2,684978	-1,130692	-12,963495	3,885350	12,201880	-0,060746	-0,082618	-0,072619	-5,861264	4,468772	-0,449292	-0,060746	-0,082618	-0,072619	-5,861264	4,468772	-0,449292
09:59:45,07	0,528016	3,421022	-0,064990	-0,213027	0,287990	0,000985	-0,061339	-0,087619	-0,074548	0,838957	-0,334675	-0,434002	-0,510512	-2,688541	-1,127197	-12,973756	3,891750	12,189238	-0,061339	-0,087619	-0,074548	-6,039163	4,480434	-0,434002	-0,061339	-0,087619	-0,074548	-6,039163	4,480434	-0,434002
09:59:45,12	0,528016	3,421022	-0,064990	-0,213027	0,287990	0,000985	-0,056497	-0,086358	-0,071053	0,773759	-0,094960	-0,446645	-0,509321	-2,693220	-1,130285	-12,966821	3,870422	12,185029	-0,056497	-0,086358	-0,071053	-6,005315	4,340026	-0,446645	-0,056497	-0,086358	-0,071053	-6,005315	4,340026	-0,446645
09:59:45,17	0,528016	3,421022	-0,064990	-0,213027	0,287990	0,000985	-0,053040	-0,089730	-0,074141	0,934103	0,101468	-0,450854	-0,509819	-2,686454	-1,130155	-12,971945	3,911098	12,143616	-0,053040	-0,089730	-0,074141	-6,109679	4,265088	-0,450854	-0,053040	-0,089730	-0,074141	-6,109679	4,265088	-0,450854
09:59:45,22	0,528016	3,421022	-0,064990	-0,213027	0,287990	0,000985	-0,058651	-0,085915	-0,074010	0,768403	-0,215074	-0,492266	-0,515217	-2,687994	-1,129577	-12,971047	3,893243	12,136677	-0,058651	-0,085915	-0,074010	-5,975925	4,389001	-0,492266	-0,058651	-0,085915	-0,074010	-5,975925	4,389001	-0,492266
09:59:45,27	0,528016	3,421022	-0,064990	-0,213027	0,287990	0,000985	-0,054618	-0,082010	-0,073433	0,550311	0,004352	-0,499205	-0,509917	-2,690130	-1,129159	-12,975357	3,892336	12,156418	-0,054618	-0,082010	-0,073433	-5,887446	4,291829	-0,499205	-0,054618	-0,082010	-0,073433	-5,887446	4,291829	-0,499205
09:59:45,32	0,528016	3,421022	-0,064990	-0,213027	0,287990	0,000985	-0,055418	-0,087668	-0,073015	0,841608	-0,040557	-0,479465	-0,510377	-2,684472	-1,127207	-12,909871	3,910906	12,160757	-0,055418	-0,087668	-0,073015	-6,040335	4,309766	-0,479465	-0,055418	-0,087668	-0,073015	-6,040335	4,309766	-0,479465
09:59:45,37	0,528016	3,421022	-0,064990	-0,213027	0,287990	0,000985	-0,060088	-0,084441	-0,071063	0,722611	-0,235954	-0,475126	-0,510466	-2,690816	-1,127588	-12,949844	3,859377	12,158792	-0,060088	-0,084441	-0,071063	-5,905986	4,480940	-0,475126	-0,060088	-0,084441	-0,071063	-5,905986	4,480940	-0,475126
09:59:45,42	0,528016	3,421022	-0,064990	-0,213027	0,287990	0,000985	-0,054549	-0,087535	-0,071444	0,818899	0,043186	-0,477090	-0,512319	-2,685588	-1,129157	-12,977283	3,883244	12,190320	-0,054549	-0,087535	-0,071444	-6,052594	4,325321	-0,477090	-0,054549	-0,087535	-0,071444	-6,052594	4,325321	-0,477090
09:59:45,47	0,528016	3,421022	-0,064990	-0,213027	0,287990	0,000985	-0,058151	-0,083317	-0,073013	0,606510	-0,179774	-0,445562	-0,508792	-2,684848	-1,128810	-12,985170	3,880251	12,137517	-0,058151	-0,083317	-0,073013	-5,933866	4,385058	-0,445562	-0,058151	-0,083317	-0,073013	-5,933866	4,385058	-0,445562
09:59:45,52	0,528016	3,421022	-0,064990	-0,213027	0,287990	0,000985	-0,060555	-0,086001	-0,072666	0,739553	-0,310107	-0,498366	-0,512264	-2,686266	-1,128008	-12,963253	3,892980	12,155781	-0,060555	-0,086001	-0,072666	-6,011533	4,443426	-0,498366	-0,060555	-0,086001	-0,072666	-6,011533	4,443426	-0,498366
09:59:45,57	0,528016	3,421022	-0,064990	-0,213027	0,287990	0,000985	-0,057591	-0,083703	-0,071864	0,642054	-0,143398	-0,480101	-0,512756	-2,691125	-1,129528	-12,934572	3,912059	12,156217	-0,057591	-0,083703	-0,071864	-5,928661	4,377514	-0,480101	-0,057591	-0,083703	-0,071864	-5,928661	4,377514	-0,480101
09:59:45,62	0,528016	3,421022	-0,064990	-0,213027	0,287990	0,000985	-0,053137	-0,085707	-0,073384	0,777091	0,103527	-0,479665	-0,510503	-2,685074	-1,127224	-12,969340	3,910981	12,170960	-0,053137	-0,085707	-0,073384	-5,950886	4,274773	-0,479665	-0,053137	-0,085707	-0,073384	-5,950886	4,274773	-0,479665
09:59:45,67	0,528016	3,421022	-0,064990	-0,213027	0,287990	0,000985	-0,059503	-0,084632	-0,071080	0,702895	-0,257097	-0,464922	-0,512732	-2,685096	-1,131889	-12,959257	4,077087	12,168937	-0,059503	-0,084632	-0,071080	-5,940726	4,413911	-0,464922	-0,059503	-0,084632	-0,071080	-5,940726	4,413911	-0,464922
09:59:45,72	0,528016	3,421022	-0,064990	-0,213027	0,287990	0,000985	-0,058370	-0,082713	-0,075745	0,752016	-0,272491	-0,466945	-0,564580	-2,642774	-1,395801	-10,154775	6,360865	11,872124	-0,058370	-0,082713	-0,075745	-5,740988	4,309559	-0,466945	-0,058370	-0,082713	-0,075745	-5,740988	4,309559	-0,466945
09:59:45,77	0,528016	3,421022	-0,064990	-0,213027	0,287990	0,000985	-0,069098	-0,016650	-0,339657	0,696788	0,456520	-0,763759	-0,610914	-2,626721	-1,232526	-9,429883	9,198376	11,647093	-0,069098	-0,016650	-0,339657	-0,610267	5,880711	-0,763759	-0,069098	-0,016650	-0,339657	-0,610267	5,880711	-0,763759
09:59:45,82	0,528060	3,421008	-0,064993	-0,213004	0,287978	0,050951	-0,059833	0,031502	-0,176382	1,012656	0,147314	-0,988789	-0,624582	-2,626966	-1,198079	-9,668624	9,519595	11,621942	-0,059833	0,031502	-0,176382	3,485577	4,844211	-0,988789	-0,059833	0,031502	-0,176382	3,485577	4,844211	-0,988789
09:59:45,87	0,528060	3,421008	-0,064993	-0,213004	0,287978	0,050951	-0,052787	0,043217	-0,141935	0,562302	0,146346	-1,013941	-0,618897	-2,629849	-1,198444	-9,767318	9,529153	11,687026	-0,052787	0,043217	-0,141935	3,954831	4,290126	-1,013941	-0,052787	0,043217	-0,141935	3,954831	4,290126	-1,013941
09:59:45,92	0,528060	3,421008	-0,064993	-0,213004	0,287978	0,050951	-0,053133	0,036852	-0,142300	0,852199	0,038126	-0,948857	-0,623009	-2,631050	-1,203910	-9,749953	9,502085	11,644811	-0,053133	0,036852	-0,142300	3,745096	4,209031	-0,948857	-0,053133	0,036852	-0,142300	3,745096	4,209031	-0,948857
09:59:45,97	0,528060	3,421008	-0,064993	-0,213004	0,287978	0,050951	-0,050036	0,039812	-0,147766	0,683517	0,227702	-0,991071	-0,623524	-2,630548	-1,199250	-9,742013	9,553458	11,638680	-0,050036	0,039812	-0,147766	3,808778	4,155554	-0,991071	-0,050036	0,039812	-0,147766	3,808778	4,155554	-0,991071
09:59:46,02	0,528060	3,421008	-0,064993	-0,213004	0,287978	0,050951	-0,050214	0,040510	-0,143106	0,695688	0,199644	-0,997203	-0,619593	-2,628788	-1,202386	-9,807814	9,518606	11,645934	-0,050214	0,040510	-0,143106	3,875732	4,141457	-0,997203	-0,050214	0,040510	-0,143106	3,875732	4,141457	-0,997203
09:59:46,07	0,528060	3,421008	-0,064993	-0,213004	0,287978	0,050951	-0,053704	0,037985	-0,146242	0,763916	-0,021391	-0,989948	-0,623004	-2,628411	-1,197670	-9,754879	9,524884	11,690639	-0,053704	0,037985	-0,146242	3,745731	4,194380	-0,989948	-0,053704	0,037985	-0,146242	3,745731	4,194380	-0,989948
09:59:46,12	0,528060	3,421008	-0,064993	-0,213004	0,287978	0,050951	-0,052325	0,041127	-0,141526	0,632409	0,093020	-0,945243	-0,615455	-2,629921	-1,200017	-9,795927	9,490552	11,673089	-0,052325	0,041127	-0,141526	3,860912	4,200542	-0,945243	-0,052325	0,041127	-0,141526	3,860912	4,200542	-0,945243
09:59:46,17	0,528060	3,421008	-0,064993	-0,213004	0,287978	0,050951	-0,054791	0,033835	-0,143873	0,961337	-0,053594	-0,962793	-0,618442	-2,634944	-1,195385	-9,852593	9,523601	11,641579	-0,054791	0,033835	-0,143873	3,617418	4,247507	-0,962793	-0,054791	0,033835	-0,143873	3,617418	4,247507	-0,962793
09:59:46,22	0,528060	3,421008	-0,064993	-0,213004	0,287978	0,050951	-0,048948	0,033910	-0,139241	0,957758	0,184664	-0,994303	-0,657032	-2,629505	-1,463487	-9,168416	10,979416	11,479915	-0,048948	0,033910	-0,139241	3,619676	4,027058	-0,994303	-0,048948	0,033910	-0,139241	3,619676	4,027058	-0,994303
09:59:46,27	0,528060	3,421008	-0,064993	-0,213004	0,287978	0,050951	-0,034364	0,070050	-0,407343	0,681326	0,807648	-1,155967	-0,686666	-2,597340	-1,314788	-7,986827	13,005324	11,291635	-0,034364	0,070050	-0,407343	6,180254	3,505185	-1,155967	-0,034364	0,070050	-0,407343	6,180254	3,505185	-1,155967
09:59:46,32	0,528034	3,420926	-0,064987	-0,213020	0,287977	0,101031	-0,047402	0,111796	-0,258644	0,855798	0,139971	-1,344247	-0,691433	-2,603950	-1,285332	-8,123269	13,089209	11,232390	-0,047402	0,111796	-0,258644	9,631813	3,861040	-1,344247	-0,047402	0,111796	-0,258644	9,631813	3,861040	-1,344247
09:59:46,37	0,528034	3,420926	-0,064987	-0,213020	0,287977	0,101031	-0,039294	0,112620	-0,229188	0,817406	0,401509	-1,403493	-0,689592	-2,603538	-1,285272	-8,081955	13,091061	11,285664	-0,039294	0,112620	-0,229188	9,658059	3,486061	-1,403493	-0,039294	0,112620	-0,229188	9,658059	3,486061	-1,403493
09:59:46,42	0,528034	3,420926	-0,064987	-0,213020	0,287977	0,101031	-0,040571	0,111232	-0,229128	0,911852	0,369918	-1,350218	-0,690360	-2,600294	-1,286900	-8,163618	13,109684	11,259368	-0,040571	0,111232	-0,229128	9,643533	3,554774	-1,350218	-0,040571	0,111232	-0,229128	9,643533	3,554774	-1,350218
09:59:46,47	0,528034	3,420926	-0,064987	-0,213020	0,287977	0,101031	-0,042997	0,113519	-0,230756	0,768218	0,163764	-1,376515	-0,691773	-2,600609	-1,285385	-8,131799	13,093112	11,272641	-0,042997	0,113519	-0,230756	9,679438	3,539013	-1,376515	-0,042997	0,113519	-0,230756	9,679438	3,539013	-1,376515
09:59:46,52	0,528034	3,420926	-0,064987	-0,213020	0,287977	0,101031	-0,042017	0,114584	-0,229241	0,714374	0,250554	-1,363242	-0,693260	-2,607265	-1,284157	-8,149450	13,058466	11,244687	-0,042017	0,114584	-0,229241	9,709230	3,548891	-1,363242	-0,042017	0,114584	-0,229241	9,709230	3,548891	-1,363242
09:59:46,57	0,528034	3,420926	-0,064987	-0,213020	0,287977	0,101031	-0,035510	0,112544	-0,228013	0,781634	0,590948	-1,391195	-0,687939	-2,598579	-1,283366	-8,121592	13,079681	11,285568	-0,035510	0,112544	-0,228013	9,616335	3,378495	-1,391195	-0,035510	0,112544	-0,228013	9,616335	3,378495	-1,391195
09:59:46,62	0,528034	3,420926	-0,064987	-0,213020	0,287977	0,101031	-0,045692	0,112279	-0,227222	0,827729	0,074986	-1,350314	-0,691490	-2,602847	-1,286499	-8,129433	13,050215	11,241758	-0,045692	0,112279	-0,227222	9,641608	3,661845	-1,350314	-0,045692	0,112279	-0,227222	9,641608	3,661845	-1,350314
09:59:46,67	0,528034	3,420926	-0,064987	-0,213020	0,287977	0,101031	-0,040221	0,113220	-0,230355	0,749360	0,367465	-1,394124	-0,685641	-2,597665	-1,286115	-8,145962	13,085179	11,263975	-0,040221	0,113220	-0,230355	9,637105	3,524783	-1,394124	-0,040221	0,113220	-0,230355	9,637105	3,524783	-1,394124
09:59:46,72	0,528034	3,420926	-0,064987	-0,213020	0,287977	0,101031	-0,047633	0,110746	-0,229971	0,900002	-0,049773	-1,371907	-0,689754	-2,605595	-1,286497	-8,159172	13,071648	11,242642	-0,047633	0,110746	-0,229971	9,593569	3,689413	-1,371907	-0,047633	0,110746	-0,229971	9,593569	3,689413	-1,371907
09:59:46,77	0,528034	3,420926	-0,064987	-0,213020	0,287977	0,101031	-0,038708	0,110343	-0,230353	0,902634	0,409626	-1,393241	-0,688587	-2,603393	-1,287671	-8,160663	13,085671	11,244349	-0,038708	0,110343	-0,230353	9,564567	3,448241	-1,393241	-0,038708	0,110343	-0,230353	9,564567	3,448241	-1,393241
09:59:46,82	0,528034	3,420926	-0,064987	-0,213020	0,287977	0,101031	-0,041199	0,110433	-0,231527	0,909377	0,271805	-1,391533	-0,688050	-2,600165	-1,285351	-8,162543	13,034267	11,246727	-0,041199	0,110433	-0,231527	9,578338	3,505942	-1,391533	-0,041199	0,110433	-0,231527	9,578338	3,505942	-1,391533
09:59:46,87	0,528034	3,420926	-0,064987	-0,213020	0,287977	0,101031	-0,044263	0,111582	-0,229207	0,804176	0,136549	-1,389156	-0,685595	-2,602976	-1,284546	-8,147473	13,098477	11,252991	-0,044263	0,111582	-0,229207	9,563328	3,611213	-1,389156	-0,044263	0,111582	-0,229207	9,563328	3,611213	-1,389156
09:59:46,92	0,528034	3,420926	-0,064987	-0,213020	0,287977	0,101031	-0,043057	0,108051	-0,228402	1,050926	0,180239	-1,382891	-0,691020	-2,599011	-1,287332	-8,180014	13,060293	11,219533	-0,043057	0,108051	-0,228402	9,532900	3,560185	-1,382891	-0,043057	0,108051	-0,228402	9,532900	3,560185	-1,382891
09:59:46,97	0,528034	3,420926	-0,064987	-0,213020	0,287977	0,101031	-0,043778	0,114732	-0,231188	0,654173	0,133653	-1,416350	-0,689203	-2,604521	-1,284569	-8,182617	13,085223	11,242399	-0,043778	0,114732	-0,231188	9,660610	3,570204	-1,416350	-0,043778	0,114732	-0,231188	9,660610	3,570204	-1,416350
09:59:47,02	0,528034	3,420926	-0,064987	-0,213020	0,287977	0,101031	-0,039915	0,110403	-0,228425	0,899549	0,319820	-1,393484	-0,692726	-2,598652	-1,285378	-8,161377	13,084473	11,228375	-0,039915	0,110403	-0,228425	9,566190	3,453110	-1,393484	-0,039915	0,110403	-0,228425	9,566190	3,453110	-1,393484
09:59:47,07	0,528034	3,420926	-0,064987	-0,213020	0,287977	0,101031	-0,043236	0,116388	-0,229234	0,598302	0,165894	-1,407507	-0,690995	-2,604689	-1,286500	-8,166035	13,018519	11,250622	-0,043236	0,116388	-0,229234	9,734762	3,559887	-1,407507	-0,043236	0,116388	-0,229234	9,734762	3,559887	-1,407507
09:59:47,12	0,528034	3,420926	-0,064987	-0,213020	0,287977	0,101031	-0,038874	0,111870	-0,230356	0,773774	0,421664	-1,385260	-0,685575	-2,605678	-1,282570	-8,119555	13,017608	11,263050	-0,038874	0,111870	-0,230356	9,555597	3,473235	-1,385260	-0,038874	0,111870	-0,230356	9,555597	3,473235	-1,385260
09:59:47,18	0,528034	3,420926	-0,064987	-0,213020	0,287977	0,101031	-0,040726	0,106683	-0,226426	1,065985	0,366018	-1,372833	-0,684512	-2,598421	-1,286701	-8,154875	13,041001	11,259457	-0,040726	0,106683	-0,226426	9,440574	3,563048	-1,372833	-0,040726	0,106683	-0,226426	9,440574	3,563048	-1,372833
09:59:47,23	0,528034	3,420926	-0,064987	-0,213020	0,287977	0,101031	-0,041443	0,109948	-0,228829	0,893073	0,263789	-1,413521	-0,688045	-2,603425	-1,284973	-8,177389	13,047400	11,222362	-0,041443	0,109948	-0,228829	9,523989	3,517048	-1,413521	-0,041443	0,109948	-0,228829	9,523989	3,517048	-1,413521
09:59:47,28	0,528034	3,420926	-0,064987	-0,213020	0,287977	0,101031	-0,041443	0,109948	-0,228829	0,893073	0,263789	-1,413521	-0,689157	-2,598680	-1,284175	-8,138895	13,068693	11,256590	-0,041443	0,109948	-0,228829	9,523989	3,517048	-1,413521	-0,041443	0,109948	-0,228829	9,523989	3,517048	-1,413521
09:59:47,33	0,528034	3,420926	-0,064987	-0,213020	0,287977	0,101031	-0,044996	0,113284	-0,228030	0,757300	0,101718	-1,379293	-0,691607	-2,602656	-1,284951	-8,191071	13,073023	11,271259	-0,044996	0,113284	-0,228030	9,650073	3,633895	-1,379293	-0,044996	0,113284	-0,228030	9,650073	3,633895	-1,379293
09:59:47,38	0,528034	3,420926	-0,064987	-0,213020	0,287977	0,101031	-0,040328	0,113417	-0,228807	0,728045	0,297114	-1,364623	-0,693929	-2,605741	-1,285700	-8,165169	13,028612	11,278858	-0,040328	0,113417	-0,228807	9,631260	3,462837	-1,364623	-0,040328	0,113417	-0,228807	9,631260	3,462837	-1,364623
09:59:47,43	0,528034	3,420926	-0,064987	-0,213020	0,287977	0,101031	-0,036495	0,113885	-0,229556	0,678181	0,541060	-1,357024	-0,685028	-2,606955	-1,284532	-8,125120	12,969535	11,233595	-0,036495	0,113885	-0,229556	9,618161	3,405904	-1,357024	-0,036495	0,113885	-0,229556	9,618161	3,405904	-1,357024
09:59:47,48	0,528034	3,420926	-0,064987	-0,213020	0,287977	0,101031	-0,039894	0,105569	-0,228388	1,079459	0,428526	-1,402287	-0,684597	-2,602766	-1,287677	-8,193422	13,008794	11,252699	-0,039894	0,105569	-0,228388	9,366658	3,560202	-1,402287	-0,039894	0,105569	-0,228388	9,366658	3,560202	-1,402287
09:59:47,53	0,528034	3,420926	-0,064987	-0,213020	0,287977	0,101031	-0,043738	0,107291	-0,231532	0,989787	0,149881	-1,383183	-0,692192	-2,603491	-1,283032	-8,182984	13,023802	11,229446	-0,043738	0,107291	-0,231532	9,412127	3,583276	-1,383183	-0,043738	0,107291	-0,231532	9,412127	3,583276	-1,383183
09:59:47,58	0,528034	3,420926	-0,064987	-0,213020	0,287977	0,101031	-0,039312	0,113506	-0,226888	0,684815	0,381551	-1,406436	-0,690473	-2,606270	-1,284949	-8,207296	13,029014	11,259985	-0,039312	0,113506	-0,226888	9,595045	3,467532	-1,406436	-0,039312	0,113506	-0,226888	9,595045	3,467532	-1,406436
09:59:47,63	0,528034	3,420926	-0,064987	-0,213020	0,287977	0,101031	-0,037765	0,110628	-0,228805	0,826844	0,438346	-1,375897	-0,685793	-2,600616	-1,284984	-8,215749	13,046454	11,242919	-0,037765	0,110628	-0,228805	9,511128	3,402868	-1,375897	-0,037765	0,110628	-0,228805	9,511128	3,402868	-1,375897
09:59:47,68	0,528034	3,420926	-0,064987	-0,213020	0,287977	0,101031	-0,045001	0,109402	-0,228840	0,901478	0,046002	-1,392963	-0,692218	-2,603639	-1,284163	-8,178014	12,994660	11,272729	-0,045001	0,109402	-0,228840	9,489514	3,578599	-1,392963	-0,045001	0,109402	-0,228840	9,489514	3,578599	-1,392963
09:59:47,73	0,528034	3,420926	-0,064987	-0,213020	0,287977	0,101031	-0,039171	0,113455	-0,228019	0,664708	0,407760	-1,363153	-0,688021	-2,602157	-1,284939	-8,154667	13,037653	11,260749	-0,039171	0,113455	-0,228019	9,570944	3,482670	-1,363153	-0,039171	0,113455	-0,228019	9,570944	3,482670	-1,363153
09:59:47,78	0,528034	3,420926	-0,064987	-0,213020	0,287977	0,101031	-0,042553	0,110561	-0,228795	0,864129	0,230633	-1,375134	-0,685076	-2,600453	-1,283783	-8,152557	13,034092	11,250981	-0,042553	0,110561	-0,228795	9,543147	3,571007	-1,375134	-0,042553	0,110561	-0,228795	9,543147	3,571007	-1,375134
09:59:47,83	0,528034	3,420926	-0,064987	-0,213020	0,287977	0,101031	-0,045501	0,108863	-0,227639	0,950405	0,080911	-1,384902	-0,689891	-2,601542	-1,284171	-8,185543	12,993708	11,273495	-0,045501	0,108863	-0,227639	9,496116	3,652754	-1,384902	-0,045501	0,108863	-0,227639	9,496116	3,652754	-1,384902
09:59:47,88	0,528034	3,420926	-0,064987	-0,213020	0,287977	0,101031	-0,042150	0,112488	-0,228027	0,710421	0,246786	-1,362388	-0,688805	-2,601456	-1,285474	-8,200754	13,025328	11,247970	-0,042150	0,112488	-0,228027	9,540721	3,555579	-1,362388	-0,042150	0,112488	-0,228027	9,540721	3,555579	-1,362388
09:59:47,93	0,528034	3,420926	-0,064987	-0,213020	0,287977	0,101031	-0,042768	0,111590	-0,229330	0,776875	0,185688	-1,387912	-0,683931	-2,602076	-1,286500	-8,148431	12,976918	11,241027	-0,042768	0,111590	-0,229330	9,536712	3,542962	-1,387912	-0,042768	0,111590	-0,229330	9,536712	3,542962	-1,387912
09:59:47,98	0,528034	3,420926	-0,064987	-0,213020	0,287977	0,101031	-0,044668	0,107060	-0,230356	0,996691	0,156396	-1,394855	-0,685875	-2,602603	-1,288863	-8,241938	13,023797	11,259049	-0,044668	0,107060	-0,230356	9,400895	3,662836	-1,394855	-0,044668	0,107060	-0,230356	9,400895	3,662836	-1,394855
09:59:48,03	0,528034	3,420926	-0,064987	-0,213020	0,287977	0,101031	-0,043239	0,108479	-0,232719	0,916727	0,126261	-1,376834	-0,704938	-2,530174	-1,441045	-4,108592	14,016447	10,994720	-0,043239	0,108479	-0,232719	9,432354	3,520561	-1,376834	-0,043239	0,108479	-0,232719	9,432354	3,520561	-1,376834
09:59:48,08	0,528034	3,420926	-0,064987	-0,213020	0,287977	0,101031	-0,096433	0,161203	-0,384901	1,101416	0,443444	-1,641162	-0,772306	-2,580829	-1,303308	-7,143668	17,253529	10,818296	-0,096433	0,161203	-0,384901	13,755870	8,013450	-1,641162	-0,096433	0,161203	-0,384901	13,755870	8,013450	-1,641162
09:59:48,13	0,528049	3,420951	-0,064970	-0,213025	0,287981	0,151010	-0,018881	0,194218	-0,247164	0,670527	0,229161	-1,817587	-0,775921	-2,583509	-1,280008	-7,297653	17,455177	10,874124	-0,018881	0,194218	-0,247164	15,916606	1,711326	-1,817587	-0,018881	0,194218	-0,247164	15,916606	1,711326	-1,817587
09:59:48,18	0,528049	3,420951	-0,064970	-0,213025	0,287981	0,151010	-0,014752	0,196009	-0,223864	0,675017	0,209671	-1,761758	-0,771901	-2,590390	-1,280413	-7,363063	17,443530	10,845273	-0,014752	0,196009	-0,223864	16,061717	1,367739	-1,761758	-0,014752	0,196009	-0,223864	16,061717	1,367739	-1,761758
09:59:48,23	0,528049	3,420951	-0,064970	-0,213025	0,287981	0,151010	-0,010803	0,189087	-0,224269	0,992165	0,364226	-1,790609	-0,772562	-2,590937	-1,280820	-7,388016	17,413754	10,834937	-0,010803	0,189087	-0,224269	15,835493	1,212251	-1,790609	-0,010803	0,189087	-0,224269	15,835493	1,212251	-1,790609
09:59:48,28	0,528049	3,420951	-0,064970	-0,213025	0,287981	0,151010	-0,009999	0,189386	-0,224675	0,938352	0,399294	-1,800945	-0,770959	-2,582989	-1,282026	-7,442736	17,424867	10,857427	-0,009999	0,189386	-0,224675	15,805154	1,184233	-1,800945	-0,009999	0,189386	-0,224675	15,805154	1,184233	-1,800945
09:59:48,33	0,528049	3,420951	-0,064970	-0,213025	0,287981	0,151010	-0,017684	0,191972	-0,225882	0,786145	-0,053248	-1,778456	-0,772086	-2,583023	-1,281654	-7,425778	17,433350	10,828027	-0,017684	0,191972	-0,225882	15,855947	1,334928	-1,778456	-0,017684	0,191972	-0,225882	15,855947	1,334928	-1,778456
09:59:48,38	0,528049	3,420951	-0,064970	-0,213025	0,287981	0,151010	-0,017091	0,192930	-0,225510	0,752153	-0,011976	-1,807856	-0,774493	-2,590419	-1,281250	-7,441865	17,350286	10,818927	-0,017091	0,192930	-0,225510	15,897161	1,329663	-1,807856	-0,017091	0,192930	-0,225510	15,897161	1,329663	-1,807856
09:59:48,43	0,528049	3,420951	-0,064970	-0,213025	0,287981	0,151010	-0,009482	0,191317	-0,225106	0,756063	0,411301	-1,816955	-0,770979	-2,590948	-1,277736	-7,461390	17,363795	10,842177	-0,009482	0,191317	-0,225106	15,774430	1,155620	-1,816955	-0,009482	0,191317	-0,225106	15,774430	1,155620	-1,816955
09:59:48,48	0,528049	3,420951	-0,064970	-0,213025	0,287981	0,151010	-0,010781	0,188009	-0,221592	0,930017	0,320086	-1,793705	-0,773810	-2,585953	-1,270391	-7,461582	17,506615	10,823156	-0,010781	0,188009	-0,221592	15,688704	1,166381	-1,793705	-0,010781	0,188009	-0,221592	15,688704	1,166381	-1,793705
09:59:48,53	0,528049	3,420951	-0,064970	-0,213025	0,287981	0,151010	-0,013692	0,192959	-0,214247	0,796209	0,097148	-1,812726	-0,786965	-2,532104	-1,492115	-4,400076	17,921014	10,625817	-0,013692	0,192959	-0,214247	15,943469	1,171942	-1,812726	-0,013692	0,192959	-0,214247	15,943469	1,171942	-1,812726
09:59:48,58	0,528049	3,420951	-0,064970	-0,213025	0,287981	0,151010	-0,053748	0,231275	-0,435971	0,693395	0,458339	-2,010065	-0,807689	-2,495082	-1,291641	-2,776541	19,197497	10,447576	-0,053748	0,231275	-0,435971	18,848484	4,677586	-2,010065	-0,053748	0,231275	-0,435971	18,848484	4,677586	-2,010065
09:59:48,63	0,528023	3,420993	-0,064973	-0,213021	0,287980	0,201004	-0,075449	0,267734	-0,235497	0,714750	0,097696	-2,188306	-0,806035	-2,503864	-1,261705	-3,102522	19,084462	10,428073	-0,075449	0,267734	-0,235497	21,731886	6,020427	-2,188306	-0,075449	0,267734	-0,235497	21,731886	6,020427	-2,188306
09:59:48,68	0,528023	3,420993	-0,064973	-0,213021	0,287980	0,201004	-0,068670	0,261911	-0,205561	0,756673	0,224401	-2,207809	-0,801145	-2,510612	-1,262494	-3,240134	18,889250	10,447784	-0,068670	0,261911	-0,205561	21,316690	5,615002	-2,207809	-0,068670	0,261911	-0,205561	21,316690	5,615002	-2,207809
09:59:48,73	0,528023	3,420993	-0,064973	-0,213021	0,287980	0,201004	-0,065271	0,254302	-0,206350	0,914484	0,379582	-2,188099	-0,797199	-2,510381	-1,258617	-3,289404	18,776835	10,457582	-0,065271	0,254302	-0,206350	20,877183	5,503358	-2,188099	-0,065271	0,254302	-0,206350	20,877183	5,503358	-2,188099
09:59:48,78	0,528023	3,420993	-0,064973	-0,213021	0,287980	0,201004	-0,067444	0,251000	-0,202473	0,964185	0,280146	-2,178300	-0,795048	-2,512342	-1,262536	-3,343178	18,655988	10,432503	-0,067444	0,251000	-0,202473	20,667698	5,574468	-2,178300	-0,067444	0,251000	-0,202473	20,667698	5,574468	-2,178300
09:59:48,83	0,528023	3,420993	-0,064973	-0,213021	0,287980	0,201004	-0,066822	0,248157	-0,206391	0,980512	0,326330	-2,203379	-0,794586	-2,506359	-1,258673	-3,377906	18,617490	10,454470	-0,066822	0,248157	-0,206391	20,460798	5,571847	-2,203379	-0,066822	0,248157	-0,206391	20,460798	5,571847	-2,203379
09:59:48,88	0,528023	3,420993	-0,064973	-0,213021	0,287980	0,201004	-0,072234	0,250748	-0,202529	0,795073	0,034080	-2,181412	-0,791796	-2,505553	-1,262225	-3,425034	18,555443	10,412123	-0,072234	0,250748	-0,202529	20,478755	5,704439	-2,181412	-0,072234	0,250748	-0,202529	20,478755	5,704439	-2,181412
09:59:48,93	0,528023	3,420993	-0,064973	-0,213021	0,287980	0,201004	-0,074326	0,248734	-0,206081	0,822462	-0,084527	-2,223759	-0,795453	-2,514040	-1,260636	-3,486040	18,507043	10,451948	-0,074326	0,248734	-0,206081	20,348108	5,750103	-2,223759	-0,074326	0,248734	-0,206081	20,348108	5,750103	-2,223759
09:59:48,98	0,528023	3,420993	-0,064973	-0,213021	0,287980	0,201004	-0,065148	0,247658	-0,204492	0,805995	0,364120	-2,183934	-0,790137	-2,508738	-1,263370	-3,462171	18,508811	10,440593	-0,065148	0,247658	-0,204492	20,247176	5,478240	-2,183934	-0,065148	0,247658	-0,204492	20,247176	5,478240	-2,183934
09:59:49,03	0,528023	3,420993	-0,064973	-0,213021	0,287980	0,201004	-0,072398	0,245706	-0,207226	0,920987	0,006896	-2,195289	-0,790237	-2,507306	-1,263021	-3,483411	18,434106	10,409330	-0,072398	0,245706	-0,207226	20,208902	5,690159	-2,195289	-0,072398	0,245706	-0,207226	20,208902	5,690159	-2,195289
09:59:49,08	0,528023	3,420993	-0,064973	-0,213021	0,287980	0,201004	-0,073588	0,246509	-0,206877	0,803929	-0,036021	-2,226552	-0,793968	-2,511801	-1,263374	-3,554660	18,369267	10,479566	-0,073588	0,246509	-0,206877	20,154856	5,740649	-2,226552	-0,073588	0,246509	-0,206877	20,154856	5,740649	-2,226552
09:59:49,13	0,528023	3,420993	-0,064973	-0,213021	0,287980	0,201004	-0,067830	0,247491	-0,207230	0,661051	0,234129	-2,156316	-0,789287	-2,510736	-1,258346	-3,595334	18,419559	10,469812	-0,067830	0,247491	-0,207230	20,089122	5,558770	-2,156316	-0,067830	0,247491	-0,207230	20,089122	5,558770	-2,156316
09:59:49,18	0,528023	3,420993	-0,064973	-0,213021	0,287980	0,201004	-0,071093	0,243970	-0,202202	0,867361	0,004074	-2,166070	-0,791165	-2,511524	-1,259169	-3,632444	18,362594	10,429667	-0,071093	0,243970	-0,202202	20,019033	5,584872	-2,166070	-0,071093	0,243970	-0,202202	20,019033	5,584872	-2,166070
09:59:49,23	0,528023	3,420993	-0,064973	-0,213021	0,287980	0,201004	-0,069471	0,245203	-0,203025	0,735400	0,084756	-2,206215	-0,790386	-2,513842	-1,258719	-3,552439	18,373064	10,448077	-0,069471	0,245203	-0,203025	19,983797	5,538236	-2,206215	-0,069471	0,245203	-0,203025	19,983797	5,538236	-2,206215
09:59:49,28	0,528023	3,420993	-0,064973	-0,213021	0,287980	0,201004	-0,067853	0,243369	-0,202575	0,879793	0,232968	-2,187805	-0,789343	-2,520941	-1,260646	-3,601515	18,293570	10,456026	-0,067853	0,243369	-0,202575	19,984288	5,559399	-2,187805	-0,067853	0,243369	-0,202575	19,984288	5,559399	-2,187805
09:59:49,33	0,528023	3,420993	-0,064973	-0,213021	0,287980	0,201004	-0,062227	0,238916	-0,204502	1,017968	0,522759	-2,179857	-0,786969	-2,510643	-1,261414	-3,566292	18,314894	10,502358	-0,062227	0,238916	-0,204502	19,772902	5,407559	-2,179857	-0,062227	0,238916	-0,204502	19,772902	5,407559	-2,179857
09:59:49,38	0,528023	3,420993	-0,064973	-0,213021	0,287980	0,201004	-0,072332	0,242009	-0,205270	0,893216	0,017114	-2,133524	-0,793556	-2,511298	-1,259535	-3,625471	18,311568	10,461720	-0,072332	0,242009	-0,205270	19,890942	5,695198	-2,133524	-0,072332	0,242009	-0,205270	19,890942	5,695198	-2,133524
09:59:49,43	0,528023	3,420993	-0,064973	-0,213021	0,287980	0,201004	-0,068471	0,247386	-0,203391	0,581136	0,168288	-2,174162	-0,790642	-2,514180	-1,257984	-3,626744	18,233656	10,434144	-0,068471	0,247386	-0,203391	20,000966	5,543299	-2,174162	-0,068471	0,247386	-0,203391	20,000966	5,543299	-2,174162
09:59:49,49	0,528023	3,420993	-0,064973	-0,213021	0,287980	0,201004	-0,067433	0,243422	-0,201840	0,719175	0,260148	-2,201738	-0,788933	-2,510740	-1,259938	-3,651172	18,267685	10,452015	-0,067433	0,243422	-0,201840	19,827799	5,553629	-2,201738	-0,067433	0,243422	-0,201840	19,827799	5,553629	-2,201738
09:59:49,54	0,528023	3,420993	-0,064973	-0,213021	0,287980	0,201004	-0,071266	0,243662	-0,203794	0,723945	0,022671	-2,183867	-0,794875	-2,515776	-1,259932	-3,679480	18,245764	10,459517	-0,071266	0,243662	-0,203794	19,851418	5,617030	-2,183867	-0,071266	0,243662	-0,203794	19,851418	5,617030	-2,183867
09:59:49,59	0,528023	3,420993	-0,064973	-0,213021	0,287980	0,201004	-0,063934	0,246290	-0,203788	0,554168	0,390366	-2,176366	-0,793105	-2,514038	-1,260318	-3,671647	18,244222	10,465031	-0,063934	0,246290	-0,203788	19,887913	5,409185	-2,176366	-0,063934	0,246290	-0,203788	19,887913	5,409185	-2,176366
09:59:49,64	0,528023	3,420993	-0,064973	-0,213021	0,287980	0,201004	-0,066324	0,245626	-0,204174	0,591263	0,273618	-2,170852	-0,783113	-2,513290	-1,260702	-3,679963	18,244663	10,462356	-0,066324	0,245626	-0,204174	19,872905	5,480086	-2,170852	-0,066324	0,245626	-0,204174	19,872905	5,480086	-2,170852
09:59:49,69	0,528023	3,420993	-0,064973	-0,213021	0,287980	0,201004	-0,071968	0,237347	-0,204558	1,018018	-0,027278	-2,173526	-0,790262	-2,516039	-1,263428	-3,691899	18,166179	10,459980	-0,071968	0,237347	-0,204558	19,649723	5,622221	-2,173526	-0,071968	0,237347	-0,204558	19,649723	5,622221	-2,173526
09:59:49,74	0,528023	3,420993	-0,064973	-0,213021	0,287980	0,201004	-0,066013	0,242163	-0,207284	0,693627	0,311307	-2,175902	-0,790904	-2,517047	-1,261885	-3,724771	18,172176	10,459311	-0,066013	0,242163	-0,207284	19,703423	5,493308	-2,175902	-0,066013	0,242163	-0,207284	19,703423	5,493308	-2,175902
09:59:49,79	0,528023	3,420993	-0,064973	-0,213021	0,287980	0,201004	-0,064818	0,242216	-0,205741	0,679650	0,341946	-2,176571	-0,786593	-2,515714	-1,263035	-3,645302	18,202146	10,432026	-0,064818	0,242216	-0,205741	19,693572	5,430192	-2,176571	-0,064818	0,242216	-0,205741	19,693572	5,430192	-2,176571
09:59:49,84	0,528023	3,420993	-0,064973	-0,213021	0,287980	0,201004	-0,068129	0,239149	-0,206891	0,904814	0,223642	-2,203856	-0,783728	-2,516032	-1,262241	-3,675180	18,185801	10,465690	-0,068129	0,239149	-0,206891	19,677991	5,571756	-2,203856	-0,068129	0,239149	-0,206891	19,677991	5,571756	-2,203856
09:59:49,89	0,528023	3,420993	-0,064973	-0,213021	0,287980	0,201004	-0,069286	0,236508	-0,206097	1,013048	0,145784	-2,170192	-0,787899	-2,517003	-1,260702	-3,684660	18,129780	10,452501	-0,069286	0,236508	-0,206097	19,578913	5,584709	-2,170192	-0,069286	0,236508	-0,206097	19,578913	5,584709	-2,170192
09:59:49,94	0,528023	3,420993	-0,064973	-0,213021	0,287980	0,201004	-0,066359	0,239634	-0,204557	0,797215	0,317765	-2,183381	-0,789153	-2,510303	-1,264220	-3,717151	18,202767	10,487162	-0,066359	0,239634	-0,204557	19,608509	5,526956	-2,183381	-0,066359	0,239634	-0,204557	19,608509	5,526956	-2,183381
09:59:49,99	0,528023	3,420993	-0,064973	-0,213021	0,287980	0,201004	-0,067056	0,240837	-0,204576	0,728100	0,226006	-2,167541	-0,788592	-2,515798	-1,260720	-3,736016	18,151860	10,468342	-0,067056	0,240837	-0,204576	19,633834	5,489911	-2,167541	-0,067056	0,240837	-0,204576	19,633834	5,489911	-2,167541
09:59:50,04	0,528023	3,420993	-0,064973	-0,213021	0,287980	0,201004	-0,067056	0,240837	-0,204576	0,728100	0,226006	-2,167541	-0,784657	-2,514831	-1,260198	-3,695882	18,174594	10,446553	-0,067056	0,240837	-0,204576	19,633834	5,489911	-2,167541	-0,067056	0,240837	-0,204576	19,633834	5,489911	-2,167541
09:59:50,09	0,528023	3,420993	-0,064973	-0,213021	0,287980	0,201004	-0,069861	0,237914	-0,204054	0,919881	0,103524	-2,189329	-0,783182	-2,514438	-1,261151	-3,689553	18,176082	10,467617	-0,069861	0,237914	-0,204054	19,596115	5,587639	-2,189329	-0,069861	0,237914	-0,204054	19,596115	5,587639	-2,189329
09:59:50,14	0,528023	3,420993	-0,064973	-0,213021	0,287980	0,201004	-0,070939	0,236832	-0,205007	0,980594	0,052228	-2,168266	-0,785711	-2,518349	-1,262101	-3,716656	18,138692	10,494522	-0,070939	0,236832	-0,205007	19,571896	5,620932	-2,168266	-0,070939	0,236832	-0,205007	19,571896	5,620932	-2,168266
09:59:50,19	0,528023	3,420993	-0,064973	-0,213021	0,287980	0,201004	-0,066288	0,237067	-0,205957	0,922412	0,289306	-2,141361	-0,787935	-2,513378	-1,261505	-3,702365	18,161989	10,449890	-0,066288	0,237067	-0,205957	19,532207	5,492902	-2,141361	-0,066288	0,237067	-0,205957	19,532207	5,492902	-2,141361
09:59:50,24	0,528023	3,420993	-0,064973	-0,213021	0,287980	0,201004	-0,069481	0,241479	-0,205361	0,720333	0,124008	-2,185992	-0,785718	-2,513453	-1,262267	-3,748109	18,125551	10,493635	-0,069481	0,241479	-0,205361	19,676434	5,578240	-2,185992	-0,069481	0,241479	-0,205361	19,676434	5,578240	-2,185992
09:59:50,29	0,528023	3,420993	-0,064973	-0,213021	0,287980	0,201004	-0,070524	0,239522	-0,206123	0,767691	0,048349	-2,142247	-0,789975	-2,515943	-1,256498	-3,867310	18,231932	10,479117	-0,070524	0,239522	-0,206123	19,570135	5,584495	-2,142247	-0,070524	0,239522	-0,206123	19,570135	5,584495	-2,142247
09:59:50,34	0,528023	3,420993	-0,064973	-0,213021	0,287980	0,201004	-0,066239	0,241963	-0,200354	0,673255	0,114743	-2,156765	-0,808494	-2,482611	-1,469607	-1,684997	19,295764	10,283024	-0,066239	0,241963	-0,200354	19,667366	5,314524	-2,156765	-0,066239	0,241963	-0,200354	19,667366	5,314524	-2,156765
09:59:50,39	0,528023	3,420993	-0,064973	-0,213021	0,287980	0,201004	-0,085846	0,274667	-0,413463	0,985123	0,453214	-2,352859	-0,862371	-2,499968	-1,339311	-2,813990	22,008224	10,062622	-0,085846	0,274667	-0,413463	22,546477	7,192124	-2,352859	-0,085846	0,274667	-0,413463	22,546477	7,192124	-2,352859
09:59:50,44	0,528003	3,420990	-0,064996	-0,213016	0,287991	0,251012	-0,043876	0,312648	-0,283167	0,794689	0,301676	-2,573260	-0,856309	-2,499664	-1,313328	-3,014981	21,895667	10,094817	-0,043876	0,312648	-0,283167	25,337526	3,745959	-2,573260	-0,043876	0,312648	-0,283167	25,337526	3,745959	-2,573260
09:59:50,49	0,528003	3,420990	-0,064996	-0,213016	0,287991	0,251012	-0,047170	0,307550	-0,257184	0,861816	0,012601	-2,541066	-0,857829	-2,507165	-1,316459	-3,139210	21,758656	10,101924	-0,047170	0,307550	-0,257184	25,004454	3,715466	-2,541066	-0,047170	0,307550	-0,257184	25,004454	3,715466	-2,541066
09:59:50,54	0,528003	3,420990	-0,064996	-0,213016	0,287991	0,251012	-0,039915	0,305115	-0,260314	0,807639	0,350814	-2,533958	-0,852711	-2,510067	-1,316086	-3,197286	21,650737	10,089601	-0,039915	0,305115	-0,260314	24,759171	3,484113	-2,533958	-0,039915	0,305115	-0,260314	24,759171	3,484113	-2,533958
09:59:50,59	0,528003	3,420990	-0,064996	-0,213016	0,287991	0,251012	-0,039960	0,299232	-0,259942	0,991065	0,352133	-2,546282	-0,851636	-2,508134	-1,311450	-3,221729	21,567621	10,075151	-0,039960	0,299232	-0,259942	24,480769	3,488972	-2,546282	-0,039960	0,299232	-0,259942	24,480769	3,488972	-2,546282
09:59:50,64	0,528003	3,420990	-0,064996	-0,213016	0,287991	0,251012	-0,042172	0,299268	-0,255306	0,905008	0,257490	-2,560731	-0,846455	-2,505521	-1,318051	-3,244284	21,537090	10,103930	-0,042172	0,299268	-0,255306	24,397511	3,567984	-2,560731	-0,042172	0,299268	-0,255306	24,397511	3,567984	-2,560731
09:59:50,69	0,528003	3,420990	-0,064996	-0,213016	0,287991	0,251012	-0,047025	0,296087	-0,261907	1,032695	0,000874	-2,531952	-0,850103	-2,511452	-1,317249	-3,287874	21,472286	10,134221	-0,047025	0,296087	-0,261907	24,275501	3,692317	-2,531952	-0,047025	0,296087	-0,261907	24,275501	3,692317	-2,531952
09:59:50,74	0,528003	3,420990	-0,064996	-0,213016	0,287991	0,251012	-0,040065	0,296280	-0,261105	0,944709	0,357448	-2,501662	-0,849503	-2,510010	-1,314151	-3,281021	21,456651	10,122391	-0,040065	0,296280	-0,261105	24,202715	3,502528	-2,501662	-0,040065	0,296280	-0,261105	24,202715	3,502528	-2,501662
09:59:50,79	0,528003	3,420990	-0,064996	-0,213016	0,287991	0,251012	-0,041614	0,296482	-0,258007	0,924102	0,290659	-2,513491	-0,858111	-2,506779	-1,314553	-3,227285	21,629006	10,107216	-0,041614	0,296482	-0,258007	24,197949	3,557325	-2,513491	-0,041614	0,296482	-0,258007	24,197949	3,557325	-2,513491
09:59:50,84	0,528003	3,420990	-0,064996	-0,213016	0,287991	0,251012	-0,040108	0,305552	-0,258409	0,628605	0,329327	-2,528667	-0,855839	-2,439305	-1,510669	0,754490	21,862078	9,849799	-0,040108	0,305552	-0,258409	24,614430	3,477777	-2,528667	-0,040108	0,305552	-0,258409	24,614430	3,477777	-2,528667
09:59:50,89	0,528003	3,420990	-0,064996	-0,213016	0,287991	0,251012	-0,099677	0,337322	-0,454525	1,169299	0,563487	-2,786083	-0,882943	-2,422832	-1,347473	1,109765	23,155061	9,703654	-0,099677	0,337322	-0,454525	27,649069	8,388152	-2,786083	-0,099677	0,337322	-0,454525	27,649069	8,388152	-2,786083
09:59:50,94	0,528007	3,420959	-0,064978	-0,213001	0,287974	0,301048	-0,100391	0,369031	-0,291329	0,817822	0,187552	-2,932228	-0,881744	-2,433001	-1,323870	0,798667	23,073863	9,688587	-0,100391	0,369031	-0,291329	29,786751	8,068256	-2,932228	-0,100391	0,369031	-0,291329	29,786751	8,068256	-2,932228
09:59:50,99	0,528007	3,420959	-0,064978	-0,213001	0,287974	0,301048	-0,092184	0,362908	-0,267726	0,910351	0,385497	-2,947295	-0,873307	-2,435127	-1,325845	0,687847	22,852729	9,684987	-0,092184	0,362908	-0,267726	29,398623	7,621950	-2,947295	-0,092184	0,362908	-0,267726	29,398623	7,621950	-2,947295
09:59:51,04	0,528007	3,420959	-0,064978	-0,213001	0,287974	0,301048	-0,094562	0,354538	-0,269701	1,098668	0,276427	-2,950895	-0,877674	-2,430252	-1,324749	0,614505	22,763963	9,672509	-0,094562	0,354538	-0,269701	28,929903	7,699566	-2,950895	-0,094562	0,354538	-0,269701	28,929903	7,699566	-2,950895
09:59:51,09	0,528007	3,420959	-0,064978	-0,213001	0,287974	0,301048	-0,096601	0,360758	-0,268605	0,661691	0,151292	-2,963373	-0,879139	-2,435069	-1,326697	0,519464	22,636580	9,698694	-0,096601	0,360758	-0,268605	28,981184	7,734452	-2,963373	-0,096601	0,360758	-0,268605	28,981184	7,734452	-2,963373
09:59:51,14	0,528007	3,420959	-0,064978	-0,213001	0,287974	0,301048	-0,091696	0,359618	-0,270553	0,563124	0,387705	-2,937188	-0,878023	-2,436006	-1,323988	0,492825	22,605477	9,691532	-0,091696	0,359618	-0,270553	28,793142	7,585870	-2,937188	-0,091696	0,359618	-0,270553	28,793142	7,585870	-2,937188
09:59:51,19	0,528007	3,420959	-0,064978	-0,213001	0,287974	0,301048	-0,091443	0,358183	-0,267844	0,597496	0,393370	-2,944351	-0,872185	-2,435834	-1,325518	0,481989	22,585550	9,722040	-0,091443	0,358183	-0,267844	28,714855	7,571631	-2,944351	-0,091443	0,358183	-0,267844	28,714855	7,571631	-2,944351
09:59:51,24	0,528007	3,420959	-0,064978	-0,213001	0,287974	0,301048	-0,094510	0,353213	-0,269374	0,833237	0,234437	-2,913842	-0,869972	-2,430973	-1,325564	0,453596	22,506580	9,701554	-0,094510	0,353213	-0,269374	28,560486	7,653501	-2,913842	-0,094510	0,353213	-0,269374	28,560486	7,653501	-2,913842
09:59:51,29	0,528007	3,420959	-0,064978	-0,213001	0,287974	0,301048	-0,099827	0,353727	-0,269420	0,723954	-0,027142	-2,934328	-0,875937	-2,439513	-1,324745	0,415044	22,462233	9,741340	-0,099827	0,353727	-0,269420	28,491505	7,809293	-2,934328	-0,099827	0,353727	-0,269420	28,491505	7,809293	-2,934328
09:59:51,34	0,528007	3,420959	-0,064978	-0,213001	0,287974	0,301048	-0,089448	0,354623	-0,268601	0,619676	0,501354	-2,894543	-0,874209	-2,435059	-1,328296	0,412630	22,453888	9,695766	-0,089448	0,354623	-0,268601	28,457570	7,523035	-2,894543	-0,089448	0,354623	-0,268601	28,457570	7,523035	-2,894543
09:59:51,39	0,528007	3,420959	-0,064978	-0,213001	0,287974	0,301048	-0,094169	0,355353	-0,272152	0,573251	0,257931	-2,940116	-0,868337	-2,438271	-1,328263	0,403467	22,437417	9,715232	-0,094169	0,355353	-0,272152	28,468496	7,650231	-2,940116	-0,094169	0,355353	-0,272152	28,468496	7,650231	-2,940116
09:59:51,44	0,528007	3,420959	-0,064978	-0,213001	0,287974	0,301048	-0,094324	0,348662	-0,272119	0,902349	0,250179	-2,920651	-0,873119	-2,435062	-1,327900	0,378557	22,442191	9,724759	-0,094324	0,348662	-0,272119	28,272334	7,654634	-2,920651	-0,094324	0,348662	-0,272119	28,272334	7,654634	-2,920651
09:59:51,49	0,528007	3,420959	-0,064978	-0,213001	0,287974	0,301048	-0,094712	0,354408	-0,271755	0,595269	0,206044	-2,911123	-0,871967	-2,436275	-1,323626	0,373582	22,385188	9,715558	-0,094712	0,354408	-0,271755	28,416265	7,640956	-2,911123	-0,094712	0,354408	-0,271755	28,416265	7,640956	-2,911123
09:59:51,54	0,528007	3,420959	-0,064978	-0,213001	0,287974	0,301048	-0,094238	0,352804	-0,267482	0,626797	0,254905	-2,920325	-0,870182	-2,442920	-1,327847	0,371133	22,400278	9,747029	-0,094238	0,352804	-0,267482	28,321919	7,652578	-2,920325	-0,094238	0,352804	-0,267482	28,321919	7,652578	-2,920325
09:59:51,59	0,528007	3,420959	-0,064978	-0,213001	0,287974	0,301048	-0,089376	0,347935	-0,271703	0,891817	0,498069	-2,888854	-0,866769	-2,437248	-1,328640	0,357529	22,328982	9,761334	-0,089376	0,347935	-0,271703	28,204740	7,514067	-2,888854	-0,089376	0,347935	-0,271703	28,204740	7,514067	-2,888854
09:59:51,64	0,528007	3,420959	-0,064978	-0,213001	0,287974	0,301048	-0,095994	0,347816	-0,272496	0,829497	0,177802	-2,874549	-0,864391	-2,438543	-1,325967	0,346162	22,341155	9,692601	-0,095994	0,347816	-0,272496	28,133021	7,713309	-2,874549	-0,095994	0,347816	-0,272496	28,133021	7,713309	-2,874549
09:59:51,69	0,528007	3,420959	-0,064978	-0,213001	0,287974	0,301048	-0,096062	0,345109	-0,269823	0,975074	0,158339	-2,943281	-0,872174	-2,435869	-1,325600	0,301950	22,330017	9,720598	-0,096062	0,345109	-0,269823	28,066167	7,699178	-2,943281	-0,096062	0,345109	-0,269823	28,066167	7,699178	-2,943281
09:59:51,74	0,528007	3,420959	-0,064978	-0,213001	0,287974	0,301048	-0,094486	0,353186	-0,269456	0,523359	0,207568	-2,915285	-0,866805	-2,438318	-1,325165	0,312890	22,377786	9,751386	-0,094486	0,353186	-0,269456	28,248436	7,624695	-2,915285	-0,094486	0,353186	-0,269456	28,248436	7,624695	-2,915285
09:59:51,80	0,528007	3,420959	-0,064978	-0,213001	0,287974	0,301048	-0,095050	0,347312	-0,269021	0,875639	0,163835	-2,884496	-0,875047	-2,440699	-1,325941	0,342609	22,281878	9,737013	-0,095050	0,347312	-0,269021	28,139618	7,625230	-2,884496	-0,095050	0,347312	-0,269021	28,139618	7,625230	-2,884496
09:59:51,85	0,528007	3,420959	-0,064978	-0,213001	0,287974	0,301048	-0,088867	0,353259	-0,269797	0,498176	0,559031	-2,898870	-0,870478	-2,438320	-1,325986	0,273847	22,299537	9,724919	-0,088867	0,353259	-0,269797	28,229024	7,535077	-2,898870	-0,088867	0,353259	-0,269797	28,229024	7,535077	-2,898870
09:59:51,90	0,528007	3,420959	-0,064978	-0,213001	0,287974	0,301048	-0,093211	0,350492	-0,269841	0,622985	0,264770	-2,910963	-0,871735	-2,438483	-1,324837	0,239287	22,285415	9,723882	-0,093211	0,350492	-0,269841	28,136603	7,581811	-2,910963	-0,093211	0,350492	-0,269841	28,136603	7,581811	-2,910963
09:59:51,95	0,528007	3,420959	-0,064978	-0,213001	0,287974	0,301048	-0,092442	0,351499	-0,268693	0,541100	0,281897	-2,912000	-0,871649	-2,440720	-1,326736	0,291511	22,249815	9,737579	-0,092442	0,351499	-0,268693	28,133785	7,538560	-2,912000	-0,092442	0,351499	-0,268693	28,133785	7,538560	-2,912000
09:59:52,00	0,528007	3,420959	-0,064978	-0,213001	0,287974	0,301048	-0,090548	0,350306	-0,270592	0,598420	0,443415	-2,898304	-0,865154	-2,443218	-1,325568	0,274070	22,289020	9,724520	-0,090548	0,350306	-0,270592	28,097450	7,551395	-2,898304	-0,090548	0,350306	-0,270592	28,097450	7,551395	-2,898304
09:59:52,05	0,528007	3,420959	-0,064978	-0,213001	0,287974	0,301048	-0,095497	0,344929	-0,269401	0,899074	0,208189	-2,887944	-0,864518	-2,439122	-1,325546	0,321192	22,256978	9,747939	-0,095497	0,344929	-0,269401	27,976001	7,704667	-2,887944	-0,095497	0,344929	-0,269401	27,976001	7,704667	-2,887944
09:59:52,10	0,528007	3,420959	-0,064978	-0,213001	0,287974	0,301048	-0,095497	0,344929	-0,269401	0,899074	0,208189	-2,887944	-0,870512	-2,439800	-1,326745	0,267154	22,273688	9,743778	-0,095497	0,344929	-0,269401	27,976001	7,704667	-2,887944	-0,095497	0,344929	-0,269401	27,976001	7,704667	-2,887944
09:59:52,15	0,528007	3,420959	-0,064978	-0,213001	0,287974	0,301048	-0,091913	0,349781	-0,270601	0,634208	0,339387	-2,892105	-0,863503	-2,438564	-1,326372	0,255893	22,225685	9,724143	-0,091913	0,349781	-0,270601	28,092039	7,554546	-2,892105	-0,091913	0,349781	-0,270601	28,092039	7,554546	-2,892105
09:59:52,20	0,528007	3,420959	-0,064978	-0,213001	0,287974	0,301048	-0,096487	0,344330	-0,270228	0,870495	0,115761	-2,911740	-0,870081	-2,440993	-1,327945	0,205239	22,232166	9,729176	-0,096487	0,344330	-0,270228	27,900365	7,690020	-2,911740	-0,096487	0,344330	-0,270228	27,900365	7,690020	-2,911740
09:59:52,25	0,528007	3,420959	-0,064978	-0,213001	0,287974	0,301048	-0,091095	0,348812	-0,271801	0,617716	0,349045	-2,906706	-0,871135	-2,437565	-1,325211	0,254816	22,269755	9,738223	-0,091095	0,348812	-0,271801	27,999424	7,500019	-2,906706	-0,091095	0,348812	-0,271801	27,999424	7,500019	-2,906706
09:59:52,30	0,528007	3,420959	-0,064978	-0,213001	0,287974	0,301048	-0,093536	0,351438	-0,269067	0,538463	0,246245	-2,897659	-0,868831	-2,441196	-1,326360	0,244120	22,210725	9,741846	-0,093536	0,351438	-0,269067	28,126377	7,588850	-2,897659	-0,093536	0,351438	-0,269067	28,126377	7,588850	-2,897659
09:59:52,35	0,528007	3,420959	-0,064978	-0,213001	0,287974	0,301048	-0,091544	0,347628	-0,270216	0,680146	0,370100	-2,894036	-0,867063	-2,442453	-1,324432	0,244377	22,180170	9,710740	-0,091544	0,347628	-0,270216	27,968926	7,556305	-2,894036	-0,091544	0,347628	-0,270216	27,968926	7,556305	-2,894036
09:59:52,40	0,528007	3,420959	-0,064978	-0,213001	0,287974	0,301048	-0,091339	0,345468	-0,268288	0,766122	0,396251	-2,925143	-0,871890	-2,441591	-1,327171	0,191414	22,207726	9,732508	-0,091339	0,345468	-0,268288	27,885358	7,566376	-2,925143	-0,091339	0,345468	-0,268288	27,885358	7,566376	-2,925143
09:59:52,45	0,528007	3,420959	-0,064978	-0,213001	0,287974	0,301048	-0,089672	0,350079	-0,271027	0,523716	0,423307	-2,903374	-0,865989	-2,436548	-1,327574	0,202747	22,226401	9,725313	-0,089672	0,350079	-0,271027	28,004941	7,462547	-2,903374	-0,089672	0,350079	-0,271027	28,004941	7,462547	-2,903374
09:59:52,50	0,528007	3,420959	-0,064978	-0,213001	0,287974	0,301048	-0,096990	0,347491	-0,271430	0,680171	0,043246	-2,910570	-0,868639	-2,440819	-1,324122	0,030040	22,286064	9,750033	-0,096990	0,347491	-0,271430	27,958179	7,656953	-2,910570	-0,096990	0,347491	-0,271430	27,958179	7,656953	-2,910570
09:59:52,55	0,528007	3,420959	-0,064978	-0,213001	0,287974	0,301048	-0,091967	0,347649	-0,267978	0,637223	0,125034	-2,885850	-0,904707	-2,443659	-1,539153	0,309491	23,960933	9,542234	-0,091967	0,347649	-0,267978	27,927706	7,344448	-2,885850	-0,091967	0,347649	-0,267978	27,927706	7,344448	-2,885850
09:59:52,60	0,528007	3,420959	-0,064978	-0,213001	0,287974	0,301048	-0,071473	0,377465	-0,483009	0,676995	0,595309	-3,093649	-0,942709	-2,445492	-1,447631	0,277526	26,202254	9,353176	-0,071473	0,377465	-0,483009	30,308035	6,205928	-3,093649	-0,071473	0,377465	-0,483009	30,308035	6,205928	-3,093649
09:59:52,65	0,528029	3,420994	-0,064990	-0,213025	0,287991	0,351027	-0,050884	0,409460	-0,391487	0,938346	0,517562	-3,282706	-0,945881	-2,442897	-1,406160	0,075938	26,261901	9,336606	-0,050884	0,409460	-0,391487	33,080942	4,511993	-3,282706	-0,050884	0,409460	-0,391487	33,080942	4,511993	-3,282706
09:59:52,70	0,528029	3,420994	-0,064990	-0,213025	0,287991	0,351027	-0,051546	0,413504	-0,350016	0,678910	0,278749	-3,299276	-0,941400	-2,450642	-1,406523	0,013092	26,082337	9,355572	-0,051546	0,413504	-0,350016	33,138975	4,325125	-3,299276	-0,051546	0,413504	-0,350016	33,138975	4,325125	-3,299276
09:59:52,75	0,528029	3,420994	-0,064990	-0,213025	0,287991	0,351027	-0,047079	0,405751	-0,350379	0,895136	0,546422	-3,280310	-0,940487	-2,445720	-1,401531	-0,088665	26,031562	9,362532	-0,047079	0,405751	-0,350379	32,746592	4,242088	-3,280310	-0,047079	0,405751	-0,350379	32,746592	4,242088	-3,280310
09:59:52,80	0,528029	3,420994	-0,064990	-0,213025	0,287991	0,351027	-0,051798	0,407422	-0,345387	0,713414	0,238259	-3,273350	-0,941262	-2,446632	-1,403869	-0,137763	25,936948	9,380540	-0,051798	0,407422	-0,345387	32,696011	4,304424	-3,273350	-0,051798	0,407422	-0,345387	32,696011	4,304424	-3,273350
09:59:52,85	0,528029	3,420994	-0,064990	-0,213025	0,287991	0,351027	-0,050621	0,407637	-0,347725	0,595752	0,304249	-3,255342	-0,939600	-2,446232	-1,402349	-0,163667	25,854408	9,348514	-0,050621	0,407637	-0,347725	32,595219	4,278021	-3,255342	-0,050621	0,407637	-0,347725	32,595219	4,278021	-3,255342
09:59:52,90	0,528029	3,420994	-0,064990	-0,213025	0,287991	0,351027	-0,051798	0,406397	-0,346205	0,575781	0,261885	-3,287369	-0,935485	-2,445810	-1,405440	-0,150610	25,829335	9,359921	-0,051798	0,406397	-0,346205	32,477933	4,328046	-3,287369	-0,051798	0,406397	-0,346205	32,477933	4,328046	-3,287369
09:59:52,95	0,528029	3,420994	-0,064990	-0,213025	0,287991	0,351027	-0,054221	0,403044	-0,349296	0,734926	0,159754	-3,275961	-0,941574	-2,451044	-1,407376	-0,225095	25,762036	9,396641	-0,054221	0,403044	-0,349296	32,373908	4,416090	-3,275961	-0,054221	0,403044	-0,349296	32,373908	4,416090	-3,275961
09:59:53,00	0,528029	3,420994	-0,064990	-0,213025	0,287991	0,351027	-0,046644	0,405701	-0,351232	0,501269	0,522901	-3,239241	-0,937011	-2,455464	-1,401584	-0,330257	25,789966	9,375844	-0,046644	0,405701	-0,351232	32,348776	4,184443	-3,239241	-0,046644	0,405701	-0,351232	32,348776	4,184443	-3,239241
09:59:53,05	0,528029	3,420994	-0,064990	-0,213025	0,287991	0,351027	-0,045098	0,399539	-0,345440	0,793273	0,498244	-3,260038	-0,945089	-2,391580	-1,562066	3,230288	25,800853	9,203075	-0,045098	0,399539	-0,345440	32,157104	4,038442	-3,260038	-0,045098	0,399539	-0,345440	32,157104	4,038442	-3,260038
09:59:53,10	0,528029	3,420994	-0,064990	-0,213025	0,287991	0,351027	-0,096384	0,438477	-0,505922	0,558208	0,909447	-3,432808	-0,987631	-2,410576	-1,440706	2,143566	28,602329	8,934101	-0,096384	0,438477	-0,505922	34,978657	8,475599	-3,432808	-0,096384	0,438477	-0,505922	34,978657	8,475599	-3,432808
09:59:53,15	0,528003	3,420945	-0,064978	-0,213019	0,287991	0,401006	-0,058662	0,465821	-0,384562	1,019106	0,529119	-3,701781	-0,987770	-2,416107	-1,429890	1,830484	28,448110	9,002475	-0,058662	0,465821	-0,384562	37,586061	5,134103	-3,701781	-0,058662	0,465821	-0,384562	37,586061	5,134103	-3,701781
09:59:53,20	0,528003	3,420945	-0,064978	-0,213019	0,287991	0,401006	-0,053803	0,463176	-0,373746	0,866559	0,587794	-3,633407	-0,985380	-2,416866	-1,427628	1,629636	28,269722	9,021975	-0,053803	0,463176	-0,373746	37,225863	4,811296	-3,633407	-0,053803	0,463176	-0,373746	37,225863	4,811296	-3,633407
09:59:53,25	0,528003	3,420945	-0,064978	-0,213019	0,287991	0,401006	-0,054340	0,460726	-0,371484	0,739014	0,475107	-3,613907	-0,982678	-2,423622	-1,430351	1,565683	28,088190	9,013094	-0,054340	0,460726	-0,371484	36,906043	4,740788	-3,613907	-0,054340	0,460726	-0,371484	36,906043	4,740788	-3,613907
09:59:53,30	0,528003	3,420945	-0,064978	-0,213019	0,287991	0,401006	-0,049840	0,455009	-0,374207	0,847115	0,744476	-3,622788	-0,979984	-2,426322	-1,431929	1,474307	28,003788	9,017200	-0,049840	0,455009	-0,374207	36,565352	4,656926	-3,622788	-0,049840	0,455009	-0,374207	36,565352	4,656926	-3,622788
09:59:53,35	0,528003	3,420945	-0,064978	-0,213019	0,287991	0,401006	-0,048849	0,451326	-0,375785	0,919862	0,759096	-3,618682	-0,984297	-2,420432	-1,430839	1,410993	27,963594	8,996648	-0,048849	0,451326	-0,375785	36,348963	4,593721	-3,618682	-0,048849	0,451326	-0,375785	36,348963	4,593721	-3,618682
09:59:53,40	0,528003	3,420945	-0,064978	-0,213019	0,287991	0,401006	-0,051793	0,458006	-0,374695	0,506035	0,571254	-3,639235	-0,976722	-2,427309	-1,432348	1,373718	27,926420	9,026118	-0,051793	0,458006	-0,374695	36,459519	4,637013	-3,639235	-0,051793	0,458006	-0,374695	36,459519	4,637013	-3,639235
09:59:53,45	0,528003	3,420945	-0,064978	-0,213019	0,287991	0,401006	-0,049625	0,448007	-0,376204	0,975158	0,670295	-3,609764	-0,984415	-2,422021	-1,430458	1,393200	27,840447	8,987553	-0,049625	0,448007	-0,376204	36,143710	4,565867	-3,609764	-0,049625	0,448007	-0,376204	36,143710	4,565867	-3,609764
09:59:53,50	0,528003	3,420945	-0,064978	-0,213019	0,287991	0,401006	-0,050358	0,457314	-0,374314	0,426508	0,692063	-3,648330	-0,983436	-2,423291	-1,429690	1,302313	27,832108	9,021649	-0,050358	0,457314	-0,374314	36,325619	4,645137	-3,648330	-0,050358	0,457314	-0,374314	36,325619	4,645137	-3,648330
09:59:53,55	0,528003	3,420945	-0,064978	-0,213019	0,287991	0,401006	-0,049748	0,455831	-0,373546	0,450927	0,649235	-3,614233	-0,976520	-2,419515	-1,436311	1,262300	27,813030	9,036924	-0,049748	0,455831	-0,373546	36,233669	4,554435	-3,614233	-0,049748	0,455831	-0,373546	36,233669	4,554435	-3,614233
09:59:53,60	0,528003	3,420945	-0,064978	-0,213019	0,287991	0,401006	-0,056476	0,451729	-0,380167	0,627691	0,274232	-3,598958	-0,978865	-2,421731	-1,431697	1,241322	27,823756	8,975800	-0,056476	0,451729	-0,380167	36,088444	4,707630	-3,598958	-0,056476	0,451729	-0,380167	36,088444	4,707630	-3,598958
09:59:53,65	0,528003	3,420945	-0,064978	-0,213019	0,287991	0,401006	-0,053384	0,452653	-0,375553	0,578477	0,411490	-3,660083	-0,981971	-2,422641	-1,434375	1,209074	27,736544	9,051818	-0,053384	0,452653	-0,375553	36,111712	4,602160	-3,660083	-0,053384	0,452653	-0,375553	36,111712	4,602160	-3,660083
09:59:53,70	0,528003	3,420945	-0,064978	-0,213019	0,287991	0,401006	-0,051043	0,454887	-0,378231	0,370617	0,548906	-3,584065	-0,975552	-2,423055	-1,436721	1,172664	27,765819	9,041070	-0,051043	0,454887	-0,378231	36,079282	4,555799	-3,584065	-0,051043	0,454887	-0,378231	36,079282	4,555799	-3,584065
09:59:53,75	0,528003	3,420945	-0,064978	-0,213019	0,287991	0,401006	-0,053895	0,449121	-0,380577	0,677630	0,354468	-3,594812	-0,977944	-2,425557	-1,435202	1,156172	27,721366	8,994500	-0,053895	0,449121	-0,380577	35,933614	4,585189	-3,594812	-0,053895	0,449121	-0,380577	35,933614	4,585189	-3,594812
09:59:53,80	0,528003	3,420945	-0,064978	-0,213019	0,287991	0,401006	-0,050531	0,449942	-0,379058	0,588205	0,537313	-3,641383	-0,980350	-2,427005	-1,434807	1,132644	27,715850	9,013075	-0,050531	0,449942	-0,379058	35,908621	4,504001	-3,641383	-0,050531	0,449942	-0,379058	35,908621	4,504001	-3,641383
09:59:53,85	0,528003	3,420945	-0,064978	-0,213019	0,287991	0,401006	-0,048074	0,451301	-0,378663	0,500960	0,647447	-3,622808	-0,975757	-2,425470	-1,436349	1,093993	27,701157	9,053722	-0,048074	0,451301	-0,378663	35,928112	4,421279	-3,622808	-0,048074	0,451301	-0,378663	35,928112	4,421279	-3,622808
09:59:53,90	0,528003	3,420945	-0,064978	-0,213019	0,287991	0,401006	-0,051701	0,448091	-0,380205	0,635843	0,432749	-3,582160	-0,977513	-2,428290	-1,436365	1,104309	27,650792	9,012530	-0,051701	0,448091	-0,380205	35,810991	4,491253	-3,582160	-0,051701	0,448091	-0,380205	35,810991	4,491253	-3,582160
09:59:53,95	0,528003	3,420945	-0,064978	-0,213019	0,287991	0,401006	-0,048380	0,448202	-0,380221	0,591620	0,639556	-3,623353	-0,975786	-2,431364	-1,435171	1,084632	27,633397	9,040362	-0,048380	0,448202	-0,380221	35,775469	4,437361	-3,623353	-0,048380	0,448202	-0,380221	35,775469	4,437361	-3,623353
09:59:54,01	0,528003	3,420945	-0,064978	-0,213019	0,287991	0,401006	-0,046582	0,445169	-0,379027	0,724402	0,724711	-3,595521	-0,975230	-2,427762	-1,434818	1,078518	27,624039	9,016315	-0,046582	0,445169	-0,379027	35,670207	4,381371	-3,595521	-0,046582	0,445169	-0,379027	35,670207	4,381371	-3,595521
09:59:54,06	0,528003	3,420945	-0,064978	-0,213019	0,287991	0,401006	-0,049979	0,446489	-0,378674	0,644643	0,547425	-3,619567	-0,972353	-2,425119	-1,438347	1,056277	27,630028	9,000391	-0,049979	0,446489	-0,378674	35,694004	4,470789	-3,619567	-0,049979	0,446489	-0,378674	35,694004	4,470789	-3,619567
09:59:54,11	0,528003	3,420945	-0,064978	-0,213019	0,287991	0,401006	-0,053706	0,445318	-0,382203	0,699571	0,331366	-3,635491	-0,980351	-2,431007	-1,436645	1,026091	27,608822	9,021764	-0,053706	0,445318	-0,382203	35,657055	4,547298	-3,635491	-0,053706	0,445318	-0,382203	35,657055	4,547298	-3,635491
09:59:54,16	0,528003	3,420945	-0,064978	-0,213019	0,287991	0,401006	-0,044608	0,449302	-0,380501	0,458980	0,788921	-3,614118	-0,973003	-2,426033	-1,437160	1,023629	27,642568	9,043764	-0,044608	0,449302	-0,380501	35,729155	4,290664	-3,614118	-0,044608	0,449302	-0,380501	35,729155	4,290664	-3,614118
09:59:54,21	0,528003	3,420945	-0,064978	-0,213019	0,287991	0,401006	-0,052589	0,445425	-0,381016	0,688571	0,354916	-3,592118	-0,974877	-2,426793	-1,437195	0,986605	27,592132	9,017889	-0,052589	0,445425	-0,381016	35,654412	4,483149	-3,592118	-0,052589	0,445425	-0,381016	35,654412	4,483149	-3,592118
09:59:54,26	0,528003	3,420945	-0,064978	-0,213019	0,287991	0,401006	-0,050994	0,446667	-0,381051	0,561765	0,431006	-3,617994	-0,973618	-2,427655	-1,437186	1,028198	27,567387	8,997372	-0,050994	0,446667	-0,381051	35,625149	4,434037	-3,617994	-0,050994	0,446667	-0,381051	35,625149	4,434037	-3,617994
09:59:54,31	0,528003	3,420945	-0,064978	-0,213019	0,287991	0,401006	-0,050877	0,445146	-0,381042	0,640226	0,485475	-3,638510	-0,972476	-2,427505	-1,436746	1,017237	27,575203	9,070364	-0,050877	0,445146	-0,381042	35,584209	4,479334	-3,638510	-0,050877	0,445146	-0,381042	35,584209	4,479334	-3,638510
09:59:54,36	0,528003	3,420945	-0,064978	-0,213019	0,287991	0,401006	-0,051578	0,444232	-0,380602	0,689062	0,435609	-3,565518	-0,972478	-2,426129	-1,437544	1,017843	27,578317	9,051766	-0,051578	0,444232	-0,380602	35,561266	4,484516	-3,565518	-0,051578	0,444232	-0,380602	35,561266	4,484516	-3,565518
09:59:54,41	0,528003	3,420945	-0,064978	-0,213019	0,287991	0,401006	-0,052769	0,444922	-0,381399	0,656177	0,372691	-3,584116	-0,973665	-2,429219	-1,437151	0,992233	27,616236	9,057187	-0,052769	0,444922	-0,381399	35,582553	4,515023	-3,584116	-0,052769	0,444922	-0,381399	35,582553	4,515023	-3,584116
09:59:54,46	0,528003	3,420945	-0,064978	-0,213019	0,287991	0,401006	-0,049500	0,444405	-0,381007	0,703092	0,501531	-3,578696	-0,974829	-2,434417	-1,439457	1,014256	27,543894	9,050229	-0,049500	0,444405	-0,381007	35,588888	4,387260	-3,578696	-0,049500	0,444405	-0,381007	35,588888	4,387260	-3,578696
09:59:54,51	0,528003	3,420945	-0,064978	-0,213019	0,287991	0,401006	-0,044416	0,442814	-0,383313	0,734195	0,821125	-3,585654	-0,969009	-2,435632	-1,437137	0,974675	27,537068	9,040140	-0,044416	0,442814	-0,383313	35,495084	4,307788	-3,585654	-0,044416	0,442814	-0,383313	35,495084	4,307788	-3,585654
09:59:54,56	0,528003	3,420945	-0,064978	-0,213019	0,287991	0,401006	-0,046274	0,437166	-0,380993	1,002197	0,693669	-3,595742	-0,975087	-2,424472	-1,437297	0,994240	27,587005	9,064045	-0,046274	0,437166	-0,380993	35,319705	4,326147	-3,595742	-0,046274	0,437166	-0,380993	35,319705	4,326147	-3,595742
09:59:54,61	0,528003	3,420945	-0,064978	-0,213019	0,287991	0,401006	-0,052900	0,448009	-0,381153	0,491350	0,341086	-3,571838	-0,968956	-2,432377	-1,436727	1,012182	27,530432	9,064011	-0,052900	0,448009	-0,381153	35,660095	4,493714	-3,571838	-0,052900	0,448009	-0,381153	35,660095	4,493714	-3,571838
09:59:54,66	0,528003	3,420945	-0,064978	-0,213019	0,287991	0,401006	-0,049119	0,438748	-0,380583	0,932919	0,581512	-3,571872	-0,974990	-2,427026	-1,434474	0,940404	27,566337	9,044898	-0,049119	0,438748	-0,380583	35,374644	4,437347	-3,571872	-0,049119	0,438748	-0,380583	35,374644	4,437347	-3,571872
09:59:54,71	0,528003	3,420945	-0,064978	-0,213019	0,287991	0,401006	-0,050736	0,446649	-0,378330	0,517293	0,417301	-3,590984	-0,972578	-2,428125	-1,424765	0,947338	27,549564	9,019255	-0,050736	0,446649	-0,378330	35,579217	4,400090	-3,590984	-0,050736	0,446649	-0,378330	35,579217	4,400090	-3,590984
09:59:54,76	0,528003	3,420945	-0,064978	-0,213019	0,287991	0,401006	-0,050990	0,444011	-0,368620	0,643401	0,418478	-3,616628	-0,994961	-2,421826	-1,629849	1,636748	28,281236	8,886136	-0,050990	0,444011	-0,368620	35,498256	4,421217	-3,616628	-0,050990	0,444011	-0,368620	35,498256	4,421217	-3,616628
09:59:54,81	0,528003	3,420945	-0,064978	-0,213019	0,287991	0,401006	-0,045254	0,466544	-0,573705	0,450012	0,947995	-3,749747	-1,019852	-2,403797	-1,514575	2,708802	29,945988	8,677403	-0,045254	0,466544	-0,573705	37,073743	4,500405	-3,749747	-0,045254	0,466544	-0,573705	37,073743	4,500405	-3,749747
09:59:54,86	0,528062	3,420987	-0,064987	-0,213013	0,288002	0,451000	-0,048422	0,497115	-0,458431	0,838075	0,879285	-3,958479	-1,021976	-2,402433	-1,496038	2,494815	29,983589	8,659673	-0,048422	0,497115	-0,458431	39,861614	4,680419	-3,958479	-0,048422	0,497115	-0,458431	39,861614	4,680419	-3,958479
09:59:54,91	0,528062	3,420987	-0,064987	-0,213013	0,288002	0,451000	-0,048542	0,499636	-0,439894	0,632547	0,668952	-3,976210	-1,017138	-2,406628	-1,496511	2,465152	29,813809	8,661097	-0,048542	0,499636	-0,439894	39,853993	4,479467	-3,976210	-0,048542	0,499636	-0,439894	39,853993	4,479467	-3,976210
09:59:54,96	0,528062	3,420987	-0,064987	-0,213013	0,288002	0,451000	-0,047327	0,493349	-0,440367	0,797597	0,791296	-3,974786	-1,019561	-2,409654	-1,490205	2,381403	29,718729	8,684489	-0,047327	0,493349	-0,440367	39,525527	4,506489	-3,974786	-0,047327	0,493349	-0,440367	39,525527	4,506489	-3,974786
09:59:55,01	0,528062	3,420987	-0,064987	-0,213013	0,288002	0,451000	-0,043495	0,493935	-0,434061	0,642942	0,965575	-3,951393	-1,017250	-2,408880	-1,495684	2,325478	29,652176	8,669822	-0,043495	0,493935	-0,434061	39,416823	4,379952	-3,951393	-0,043495	0,493935	-0,434061	39,416823	4,379952	-3,951393
09:59:55,06	0,528062	3,420987	-0,064987	-0,213013	0,288002	0,451000	-0,045321	0,492320	-0,439540	0,641289	0,855496	-3,966060	-1,016798	-2,407296	-1,495334	2,270490	29,633247	8,660191	-0,045321	0,492320	-0,439540	39,288443	4,413168	-3,966060	-0,045321	0,492320	-0,439540	39,288443	4,413168	-3,966060
09:59:55,11	0,528062	3,420987	-0,064987	-0,213013	0,288002	0,451000	-0,046919	0,492721	-0,439190	0,576568	0,734229	-3,975691	-1,014470	-2,408923	-1,496460	2,280177	29,574143	8,692960	-0,046919	0,492721	-0,439190	39,255174	4,417368	-3,975691	-0,046919	0,492721	-0,439190	39,255174	4,417368	-3,975691
09:59:55,16	0,528062	3,420987	-0,064987	-0,213013	0,288002	0,451000	-0,046674	0,489891	-0,440316	0,677398	0,784904	-3,942922	-1,009921	-2,403430	-1,496883	2,225719	29,559217	8,704591	-0,046674	0,489891	-0,440316	39,133830	4,448818	-3,942922	-0,046674	0,489891	-0,440316	39,133830	4,448818	-3,942922
09:59:55,21	0,528062	3,420987	-0,064987	-0,213013	0,288002	0,451000	-0,053706	0,488698	-0,440739	0,699294	0,379571	-3,931292	-1,011643	-2,405620	-1,498445	2,232652	29,583398	8,681396	-0,053706	0,488698	-0,440739	39,062053	4,595453	-3,931292	-0,053706	0,488698	-0,440739	39,062053	4,595453	-3,931292
09:59:55,26	0,528062	3,420987	-0,064987	-0,213013	0,288002	0,451000	-0,050948	0,489094	-0,442301	0,703078	0,516872	-3,954486	-1,030067	-2,353857	-1,618311	5,317422	30,185999	8,489634	-0,050948	0,489094	-0,442301	39,096972	4,516294	-3,954486	-0,050948	0,489094	-0,442301	39,096972	4,516294	-3,954486
09:59:55,31	0,528062	3,420987	-0,064987	-0,213013	0,288002	0,451000	-0,086564	0,530931	-0,562167	0,591795	1,035045	-4,146249	-1,084155	-2,377071	-1,527411	3,789513	33,151512	8,299660	-0,086564	0,530931	-0,562167	42,269909	7,830296	-4,146249	-0,086564	0,530931	-0,562167	42,269909	7,830296	-4,146249
09:59:55,36	0,527965	3,420995	-0,064972	-0,213026	0,288014	0,501051	-0,039416	0,566166	-0,471267	0,563856	0,680773	-4,336222	-1,078665	-2,382197	-1,516704	3,342158	33,009711	8,298234	-0,039416	0,566166	-0,471267	45,007878	3,774911	-4,336222	-0,039416	0,566166	-0,471267	45,007878	3,774911	-4,336222
09:59:55,41	0,527965	3,420995	-0,064972	-0,213026	0,288014	0,501051	-0,037722	0,558849	-0,460560	0,597850	0,452341	-4,337648	-1,072670	-2,384891	-1,517119	3,183293	32,812274	8,333193	-0,037722	0,558849	-0,460560	44,467501	3,413501	-4,337648	-0,037722	0,558849	-0,460560	44,467501	3,413501	-4,337648
09:59:55,46	0,527965	3,420995	-0,064972	-0,213026	0,288014	0,501051	-0,038386	0,552309	-0,460975	0,687497	0,378921	-4,302690	-1,069108	-2,389478	-1,521437	3,038198	32,661675	8,331211	-0,038386	0,552309	-0,460975	44,043782	3,392250	-4,302690	-0,038386	0,552309	-0,460975	44,043782	3,392250	-4,302690
09:59:55,51	0,527965	3,420995	-0,064972	-0,213026	0,288014	0,501051	-0,036195	0,546932	-0,465293	0,764160	0,442539	-4,304671	-1,073218	-2,392202	-1,518749	2,981114	32,605136	8,313913	-0,036195	0,546932	-0,465293	43,698305	3,283810	-4,304671	-0,036195	0,546932	-0,465293	43,698305	3,283810	-4,304671
09:59:55,56	0,527965	3,420995	-0,064972	-0,213026	0,288014	0,501051	-0,031781	0,549129	-0,462605	0,572378	0,650892	-4,321970	-1,075699	-2,394412	-1,519154	2,954796	32,495810	8,300480	-0,031781	0,549129	-0,462605	43,679037	3,145677	-4,321970	-0,031781	0,549129	-0,462605	43,679037	3,145677	-4,321970
09:59:55,61	0,527965	3,420995	-0,064972	-0,213026	0,288014	0,501051	-0,028626	0,550172	-0,463010	0,410309	0,846824	-4,335402	-1,072911	-2,394257	-1,518745	2,904520	32,447036	8,352987	-0,028626	0,550172	-0,463010	43,598835	3,093940	-4,335402	-0,028626	0,550172	-0,463010	43,598835	3,093940	-4,335402
09:59:55,66	0,527965	3,420995	-0,064972	-0,213026	0,288014	0,501051	-0,030155	0,547835	-0,462601	0,464447	0,748164	-4,282895	-1,065295	-2,393351	-1,521065	2,914293	32,383388	8,353711	-0,030155	0,547835	-0,462601	43,469531	3,115304	-4,282895	-0,030155	0,547835	-0,462601	43,469531	3,115304	-4,282895
09:59:55,71	0,527965	3,420995	-0,064972	-0,213026	0,288014	0,501051	-0,034747	0,541692	-0,464921	0,733652	0,549635	-4,282172	-1,065885	-2,395229	-1,520661	2,917222	32,360214	8,362002	-0,034747	0,541692	-0,464921	43,256506	3,277296	-4,282172	-0,034747	0,541692	-0,464921	43,256506	3,277296	-4,282172
09:59:55,76	0,527965	3,420995	-0,064972	-0,213026	0,288014	0,501051	-0,032826	0,541265	-0,464517	0,737293	0,663667	-4,273880	-1,066091	-2,397235	-1,521109	2,817516	32,347339	8,333483	-0,032826	0,541265	-0,464517	43,226564	3,240505	-4,273880	-0,032826	0,541265	-0,464517	43,226564	3,240505	-4,273880
09:59:55,81	0,527965	3,420995	-0,064972	-0,213026	0,288014	0,501051	-0,030985	0,540440	-0,464965	0,719183	0,679480	-4,302399	-1,066840	-2,396153	-1,514711	2,811698	32,316687	8,323854	-0,030985	0,540440	-0,464965	43,143702	3,111814	-4,302399	-0,030985	0,540440	-0,464965	43,143702	3,111814	-4,302399
09:59:55,86	0,527965	3,420995	-0,064972	-0,213026	0,288014	0,501051	-0,031548	0,541630	-0,458567	0,627845	0,660497	-4,312029	-1,060279	-2,396806	-1,518014	2,791409	32,298271	8,321674	-0,031548	0,541630	-0,458567	43,145784	3,137017	-4,312029	-0,031548	0,541630	-0,458567	43,145784	3,137017	-4,312029
09:59:55,91	0,527965	3,420995	-0,064972	-0,213026	0,288014	0,501051	-0,034263	0,535622	-0,461870	0,914179	0,510958	-4,314208	-1,066260	-2,398766	-1,516861	2,760380	32,247010	8,323170	-0,034263	0,535622	-0,461870	42,960474	3,200600	-4,314208	-0,034263	0,535622	-0,461870	42,960474	3,200600	-4,314208
09:59:55,96	0,527965	3,420995	-0,064972	-0,213026	0,288014	0,501051	-0,029575	0,539821	-0,460716	0,635916	0,753488	-4,312713	-1,068596	-2,399748	-1,519185	2,784461	32,208903	8,317721	-0,029575	0,539821	-0,460716	43,011843	3,075129	-4,312713	-0,029575	0,539821	-0,460716	43,011843	3,075129	-4,312713
09:59:56,01	0,527965	3,420995	-0,064972	-0,213026	0,288014	0,501051	-0,027557	0,541353	-0,463041	0,535271	0,898340	-4,318161	-1,061074	-2,398239	-1,516145	2,788239	32,217425	8,346700	-0,027557	0,541353	-0,463041	43,031490	3,061556	-4,318161	-0,027557	0,541353	-0,463041	43,031490	3,061556	-4,318161
09:59:56,06	0,527965	3,420995	-0,064972	-0,213026	0,288014	0,501051	-0,032624	0,535593	-0,460000	0,844051	0,633842	-4,289182	-1,066204	-2,400801	-1,516450	2,808360	32,162771	8,309746	-0,032624	0,535593	-0,460000	42,888124	3,194855	-4,289182	-0,032624	0,535593	-0,460000	42,888124	3,194855	-4,289182
09:59:56,11	0,527965	3,420995	-0,064972	-0,213026	0,288014	0,501051	-0,027840	0,538755	-0,460306	0,642388	0,927359	-4,326136	-1,061608	-2,401496	-1,519137	2,753429	32,196871	8,376716	-0,027840	0,538755	-0,460306	42,934630	3,112832	-4,326136	-0,027840	0,538755	-0,460306	42,934630	3,112832	-4,326136
09:59:56,16	0,527965	3,420995	-0,064972	-0,213026	0,288014	0,501051	-0,029537	0,534427	-0,462993	0,869489	0,774497	-4,259167	-1,060399	-2,399800	-1,517624	2,772924	32,165481	8,316908	-0,029537	0,534427	-0,462993	42,822014	3,093181	-4,259167	-0,029537	0,534427	-0,462993	42,822014	3,093181	-4,259167
09:59:56,22	0,527965	3,420995	-0,064972	-0,213026	0,288014	0,501051	-0,031610	0,534228	-0,461480	0,862381	0,699277	-4,318974	-1,058038	-2,397296	-1,515672	2,740826	32,154466	8,357660	-0,031610	0,534228	-0,461480	42,799314	3,180694	-4,318974	-0,031610	0,534228	-0,461480	42,799314	3,180694	-4,318974
09:59:56,27	0,527965	3,420995	-0,064972	-0,213026	0,288014	0,501051	-0,034959	0,533436	-0,459528	0,878016	0,502865	-4,278222	-1,065822	-2,402986	-1,518387	2,718797	32,153834	8,359752	-0,034959	0,533436	-0,459528	42,752716	3,247138	-4,278222	-0,034959	0,533436	-0,459528	42,752716	3,247138	-4,278222
09:59:56,32	0,527965	3,420995	-0,064972	-0,213026	0,288014	0,501051	-0,026139	0,537331	-0,462243	0,663875	0,942716	-4,276130	-1,060072	-2,396865	-1,518292	2,719297	32,133425	8,338327	-0,026139	0,537331	-0,462243	42,844393	2,994661	-4,276130	-0,026139	0,537331	-0,462243	42,844393	2,994661	-4,276130
09:59:56,37	0,527965	3,420995	-0,064972	-0,213026	0,288014	0,501051	-0,034315	0,535412	-0,462148	0,746241	0,528214	-4,297556	-1,060001	-2,397633	-1,519937	2,720391	32,114142	8,385433	-0,034315	0,535412	-0,462148	42,776114	3,221956	-4,297556	-0,034315	0,535412	-0,462148	42,776114	3,221956	-4,297556
09:59:56,42	0,527965	3,420995	-0,064972	-0,213026	0,288014	0,501051	-0,033686	0,534967	-0,463793	0,753256	0,571520	-4,250449	-1,061788	-2,394865	-1,516870	2,710702	32,108975	8,354532	-0,033686	0,534967	-0,463793	42,748154	3,215872	-4,250449	-0,033686	0,534967	-0,463793	42,748154	3,215872	-4,250449
09:59:56,47	0,527965	3,420995	-0,064972	-0,213026	0,288014	0,501051	-0,035190	0,537898	-0,460726	0,591502	0,487523	-4,281350	-1,064840	-2,400766	-1,518808	2,661283	32,077096	8,363485	-0,035190	0,537898	-0,460726	42,816518	3,249911	-4,281350	-0,035190	0,537898	-0,460726	42,816518	3,249911	-4,281350
09:59:56,52	0,527965	3,420995	-0,064972	-0,213026	0,288014	0,501051	-0,028553	0,537591	-0,462664	0,555162	0,805763	-4,272397	-1,060700	-2,399708	-1,512325	2,655073	32,076503	8,328964	-0,028553	0,537591	-0,462664	42,756058	3,047185	-4,272397	-0,028553	0,537591	-0,462664	42,756058	3,047185	-4,272397
09:59:56,57	0,527965	3,420995	-0,064972	-0,213026	0,288014	0,501051	-0,031539	0,534535	-0,456181	0,710473	0,645428	-4,306918	-1,063629	-2,398753	-1,517653	2,676171	32,081429	8,348741	-0,031539	0,534535	-0,456181	42,671446	3,121223	-4,306918	-0,031539	0,534535	-0,456181	42,671446	3,121223	-4,306918
09:59:56,62	0,527965	3,420995	-0,064972	-0,213026	0,288014	0,501051	-0,030901	0,537549	-0,461509	0,568544	0,694379	-4,287142	-1,056968	-2,403837	-1,520035	2,685162	32,080330	8,363784	-0,030901	0,537549	-0,461509	42,766141	3,120141	-4,287142	-0,030901	0,537549	-0,461509	42,766141	3,120141	-4,287142
09:59:56,67	0,527965	3,420995	-0,064972	-0,213026	0,288014	0,501051	-0,029829	0,529239	-0,463891	1,004219	0,758467	-4,272098	-1,066598	-2,399353	-1,518830	2,673672	32,055706	8,338366	-0,029829	0,529239	-0,463891	42,549464	3,100065	-4,272098	-0,029829	0,529239	-0,463891	42,549464	3,100065	-4,272098
09:59:56,72	0,527965	3,420995	-0,064972	-0,213026	0,288014	0,501051	-0,028897	0,539820	-0,462686	0,426920	0,809295	-4,297516	-1,061378	-2,401581	-1,519989	2,640702	32,032048	8,344070	-0,028897	0,539820	-0,462686	42,802799	3,077727	-4,297516	-0,028897	0,539820	-0,462686	42,802799	3,077727	-4,297516
09:59:56,77	0,527965	3,420995	-0,064972	-0,213026	0,288014	0,501051	-0,029578	0,534186	-0,463845	0,682921	0,757154	-4,291813	-1,058918	-2,398756	-1,520758	2,693095	32,043967	8,335535	-0,029578	0,534186	-0,463845	42,616521	3,079052	-4,291813	-0,029578	0,534186	-0,463845	42,616521	3,079052	-4,291813
09:59:56,82	0,527965	3,420995	-0,064972	-0,213026	0,288014	0,501051	-0,033255	0,533468	-0,464614	0,756797	0,605377	-4,300348	-1,058938	-2,400261	-1,519575	2,686348	32,024657	8,353419	-0,033255	0,533468	-0,464614	42,634002	3,215901	-4,300348	-0,033255	0,533468	-0,464614	42,634002	3,215901	-4,300348
09:59:56,87	0,527965	3,420995	-0,064972	-0,213026	0,288014	0,501051	-0,031941	0,532732	-0,463431	0,774939	0,677526	-4,282463	-1,058155	-2,401260	-1,518371	2,669134	32,020293	8,343021	-0,031941	0,532732	-0,463431	42,594418	3,184887	-4,282463	-0,031941	0,532732	-0,463431	42,594418	3,184887	-4,282463
09:59:56,92	0,527965	3,420995	-0,064972	-0,213026	0,288014	0,501051	-0,031468	0,531555	-0,462227	0,823775	0,689387	-4,292862	-1,057847	-2,395309	-1,521182	2,652066	32,044976	8,332098	-0,031468	0,531555	-0,462227	42,550832	3,159631	-4,292862	-0,031468	0,531555	-0,462227	42,550832	3,159631	-4,292862
09:59:56,97	0,527965	3,420995	-0,064972	-0,213026	0,288014	0,501051	-0,036775	0,534263	-0,465038	0,695771	0,386294	-4,303784	-1,062094	-2,401762	-1,519211	2,606269	31,963422	8,365827	-0,036775	0,534263	-0,465038	42,635451	3,273147	-4,303784	-0,036775	0,534263	-0,465038	42,635451	3,273147	-4,303784
09:59:57,02	0,527965	3,420995	-0,064972	-0,213026	0,288014	0,501051	-0,029063	0,534715	-0,463067	0,578747	0,788426	-4,270055	-1,060867	-2,398283	-1,513801	2,581950	32,091056	8,357911	-0,029063	0,534715	-0,463067	42,553900	3,069898	-4,270055	-0,029063	0,534715	-0,463067	42,553900	3,069898	-4,270055
09:59:57,07	0,527965	3,420995	-0,064972	-0,213026	0,288014	0,501051	-0,032690	0,535392	-0,457657	0,641926	0,514985	-4,277971	-1,061026	-2,385154	-1,681217	3,809828	31,952166	8,183803	-0,032690	0,535392	-0,457657	42,670211	3,081116	-4,277971	-0,032690	0,535392	-0,457657	42,670211	3,081116	-4,277971
09:59:57,12	0,527965	3,420995	-0,064972	-0,213026	0,288014	0,501051	-0,043980	0,542095	-0,625072	0,787058	1,060689	-4,452080	-1,095647	-2,342633	-1,548645	5,880151	34,110129	7,956693	-0,043980	0,542095	-0,625072	43,341482	4,513135	-4,452080	-0,043980	0,542095	-0,625072	43,341482	4,513135	-4,452080
09:59:57,17	0,527964	3,420917	-0,064977	-0,213009	0,287987	0,551059	-0,063494	0,593338	-0,492501	1,026435	0,759929	-4,679190	-1,095667	-2,346656	-1,523499	5,557263	34,056667	7,971468	-0,063494	0,593338	-0,492501	47,603433	5,744228	-4,679190	-0,063494	0,593338	-0,492501	47,603433	5,744228	-4,679190
09:59:57,22	0,527964	3,420917	-0,064977	-0,213009	0,287987	0,551059	-0,060000	0,591343	-0,467355	0,922415	0,688724	-4,664414	-1,099624	-2,346789	-1,523535	5,433164	33,858583	8,004478	-0,060000	0,591343	-0,467355	47,342829	5,398737	-4,664414	-0,060000	0,591343	-0,467355	47,342829	5,398737	-4,664414
09:59:57,27	0,527964	3,420917	-0,064977	-0,213009	0,287987	0,551059	-0,057907	0,594704	-0,467391	0,514059	0,789162	-4,631404	-1,099214	-2,345011	-1,521643	5,373845	33,784533	7,982518	-0,057907	0,594704	-0,467391	47,198295	5,334824	-4,631404	-0,057907	0,594704	-0,467391	47,198295	5,334824	-4,631404
09:59:57,32	0,527964	3,420917	-0,064977	-0,213009	0,287987	0,551059	-0,059651	0,595238	-0,465499	0,392503	0,684097	-4,653364	-1,094191	-2,350551	-1,522049	5,269692	33,670291	7,980223	-0,059651	0,595238	-0,465499	47,118656	5,366709	-4,653364	-0,059651	0,595238	-0,465499	47,118656	5,366709	-4,653364
09:59:57,37	0,527964	3,420917	-0,064977	-0,213009	0,287987	0,551059	-0,057365	0,588117	-0,465905	0,611737	0,769885	-4,655660	-1,092444	-2,354227	-1,525910	5,269809	33,639784	7,991040	-0,057365	0,588117	-0,465905	46,778960	5,273054	-4,655660	-0,057365	0,588117	-0,465905	46,778960	5,273054	-4,655660
09:59:57,42	0,527964	3,420917	-0,064977	-0,213009	0,287987	0,551059	-0,055055	0,584767	-0,469766	0,759619	0,905386	-4,644842	-1,087858	-2,349900	-1,521297	5,227649	33,589317	7,964259	-0,055055	0,584767	-0,469766	46,663802	5,227181	-4,644842	-0,055055	0,584767	-0,469766	46,663802	5,227181	-4,644842
09:59:57,47	0,527964	3,420917	-0,064977	-0,213009	0,287987	0,551059	-0,061095	0,582959	-0,465153	0,788846	0,579993	-4,671623	-1,084436	-2,353058	-1,520110	5,196604	33,505619	7,985523	-0,061095	0,582959	-0,465153	46,551107	5,375981	-4,671623	-0,061095	0,582959	-0,465153	46,551107	5,375981	-4,671623
09:59:57,52	0,527964	3,420917	-0,064977	-0,213009	0,287987	0,551059	-0,060072	0,578416	-0,463966	0,937067	0,648195	-4,650359	-1,085671	-2,350521	-1,528300	5,179266	33,539721	7,977405	-0,060072	0,578416	-0,463966	46,342713	5,363813	-4,650359	-0,060072	0,578416	-0,463966	46,342713	5,363813	-4,650359
09:59:57,57	0,527964	3,420917	-0,064977	-0,213009	0,287987	0,551059	-0,061651	0,580755	-0,472156	0,836322	0,533996	-4,658477	-1,127192	-2,328345	-1,695106	6,657161	35,435767	7,742642	-0,061651	0,580755	-0,472156	46,425551	5,373603	-4,658477	-0,061651	0,580755	-0,472156	46,425551	5,373603	-4,658477
09:59:57,62	0,527964	3,420917	-0,064977	-0,213009	0,287987	0,551059	-0,060095	0,627801	-0,638962	0,770893	0,946764	-4,893240	-1,172008	-2,355496	-1,647688	5,072331	37,807452	7,615006	-0,060095	0,627801	-0,638962	50,053246	5,664248	-4,893240	-0,060095	0,627801	-0,638962	50,053246	5,664248	-4,893240
09:59:57,67	0,527974	3,420951	-0,064995	-0,213030	0,287982	0,601038	-0,014174	0,653036	-0,591544	0,720154	0,776317	-5,020877	-1,170866	-2,363171	-1,630301	4,801487	37,586464	7,594344	-0,014174	0,653036	-0,591544	51,983518	1,888994	-5,020877	-0,014174	0,653036	-0,591544	51,983518	1,888994	-5,020877
09:59:57,72	0,527974	3,420951	-0,064995	-0,213030	0,287982	0,601038	-0,008098	0,648210	-0,574157	0,644329	0,968217	-5,041539	-1,166905	-2,364161	-1,633661	4,726440	37,429615	7,679886	-0,008098	0,648210	-0,574157	51,528813	1,603909	-5,041539	-0,008098	0,648210	-0,574157	51,528813	1,603909	-5,041539
09:59:57,77	0,527974	3,420951	-0,064995	-0,213030	0,287982	0,601038	-0,009221	0,644284	-0,577517	0,675122	0,923240	-4,955996	-1,161382	-2,365033	-1,630811	4,595812	37,281725	7,657413	-0,009221	0,644284	-0,577517	51,251415	1,647108	-4,955996	-0,009221	0,644284	-0,577517	51,251415	1,647108	-4,955996
09:59:57,82	0,527974	3,420951	-0,064995	-0,213030	0,287982	0,601038	-0,011227	0,639065	-0,574667	0,753103	0,779735	-4,978470	-1,157014	-2,366216	-1,632270	4,539685	37,183495	7,674479	-0,011227	0,639065	-0,574667	50,919729	1,661090	-4,978470	-0,011227	0,639065	-0,574667	50,919729	1,661090	-4,978470
09:59:57,87	0,527974	3,420951	-0,064995	-0,213030	0,287982	0,601038	-0,012387	0,634691	-0,576126	0,867424	0,719969	-4,961403	-1,165423	-2,371870	-1,631503	4,480777	37,091126	7,679057	-0,012387	0,634691	-0,576126	50,690682	1,692314	-4,961403	-0,012387	0,634691	-0,576126	50,690682	1,692314	-4,961403
09:59:57,92	0,527974	3,420951	-0,064995	-0,213030	0,287982	0,601038	-0,003286	0,639147	-0,575359	0,526294	1,188389	-4,956825	-1,161554	-2,371426	-1,630063	4,454726	37,064801	7,624236	-0,003286	0,639147	-0,575359	50,699303	1,446307	-4,956825	-0,003286	0,639147	-0,575359	50,699303	1,446307	-4,956825
09:59:57,97	0,527974	3,420951	-0,064995	-0,213030	0,287982	0,601038	-0,005605	0,636018	-0,573919	0,653184	1,058391	-5,011646	-1,157331	-2,367610	-1,630406	4,415110	37,083079	7,637231	-0,005605	0,636018	-0,573919	50,580559	1,498367	-5,011646	-0,005605	0,636018	-0,573919	50,580559	1,498367	-5,011646
09:59:58,02	0,527974	3,420951	-0,064995	-0,213030	0,287982	0,601038	-0,011021	0,634269	-0,574262	0,740147	0,733306	-4,998651	-1,160455	-2,373993	-1,632325	4,358152	36,983169	7,673058	-0,011021	0,634269	-0,574262	50,530234	1,598447	-4,998651	-0,011021	0,634269	-0,574262	50,530234	1,598447	-4,998651
09:59:58,07	0,527974	3,420951	-0,064995	-0,213030	0,287982	0,601038	-0,003932	0,633783	-0,576180	0,650406	1,102561	-4,962824	-1,153878	-2,373069	-1,631892	4,419001	36,947579	7,686839	-0,003932	0,633783	-0,576180	50,402356	1,411217	-4,962824	-0,003932	0,633783	-0,576180	50,402356	1,411217	-4,962824
09:59:58,12	0,527974	3,420951	-0,064995	-0,213030	0,287982	0,601038	-0,008020	0,628549	-0,575748	0,922158	0,960482	-4,949044	-1,155825	-2,373326	-1,631525	4,361663	36,871243	7,694076	-0,008020	0,628549	-0,575748	50,263267	1,590038	-4,949044	-0,008020	0,628549	-0,575748	50,263267	1,590038	-4,949044
09:59:58,17	0,527974	3,420951	-0,064995	-0,213030	0,287982	0,601038	-0,006824	0,630106	-0,575381	0,746412	1,011179	-4,941807	-1,154128	-2,368713	-1,630043	4,320307	36,905200	7,647213	-0,006824	0,630106	-0,575381	50,209753	1,546860	-4,941807	-0,006824	0,630106	-0,575381	50,209753	1,546860	-4,941807
09:59:58,22	0,527974	3,420951	-0,064995	-0,213030	0,287982	0,601038	-0,011667	0,630943	-0,573899	0,711613	0,706541	-4,988670	-1,153508	-2,372630	-1,630411	4,336645	36,870320	7,640832	-0,011667	0,630943	-0,573899	50,240665	1,622409	-4,988670	-0,011667	0,630943	-0,573899	50,240665	1,622409	-4,988670
09:59:58,27	0,527974	3,420951	-0,064995	-0,213030	0,287982	0,601038	-0,008585	0,628448	-0,574267	0,819337	0,898394	-4,995050	-1,154154	-2,374485	-1,629921	4,299713	36,889342	7,659305	-0,008585	0,628448	-0,574267	50,152498	1,572325	-4,995050	-0,008585	0,628448	-0,574267	50,152498	1,572325	-4,995050
09:59:58,32	0,527974	3,420951	-0,064995	-0,213030	0,287982	0,601038	-0,006656	0,628080	-0,573777	0,836474	0,957228	-4,976577	-1,157809	-2,376230	-1,630787	4,275311	36,798290	7,681713	-0,006656	0,628080	-0,573777	50,140757	1,479701	-4,976577	-0,006656	0,628080	-0,573777	50,140757	1,479701	-4,976577
09:59:58,37	0,527974	3,420951	-0,064995	-0,213030	0,287982	0,601038	-0,003317	0,630373	-0,574643	0,626198	1,155234	-4,954169	-1,160795	-2,373630	-1,630838	4,270633	36,762633	7,636913	-0,003317	0,630373	-0,574643	50,110460	1,415618	-4,954169	-0,003317	0,630373	-0,574643	50,110460	1,415618	-4,954169
09:59:58,42	0,527974	3,420951	-0,064995	-0,213030	0,287982	0,601038	-0,004076	0,634258	-0,574694	0,390936	1,129563	-4,998969	-1,154933	-2,368502	-1,630039	4,265162	36,791166	7,687623	-0,004076	0,634258	-0,574694	50,180205	1,449500	-4,998969	-0,004076	0,634258	-0,574694	50,180205	1,449500	-4,998969
09:59:58,47	0,527974	3,420951	-0,064995	-0,213030	0,287982	0,601038	-0,011448	0,631746	-0,573895	0,543549	0,727206	-4,948259	-1,153763	-2,370116	-1,628521	4,258208	36,759983	7,632438	-0,011448	0,631746	-0,573895	50,135605	1,625856	-4,948259	-0,011448	0,631746	-0,573895	50,135605	1,625856	-4,948259
09:59:58,53	0,527974	3,420951	-0,064995	-0,213030	0,287982	0,601038	-0,010635	0,629926	-0,572377	0,607689	0,779024	-5,003445	-1,149044	-2,370757	-1,631579	4,283384	36,722641	7,672325	-0,010635	0,629926	-0,572377	50,056901	1,613896	-5,003445	-0,010635	0,629926	-0,572377	50,056901	1,613896	-5,003445
09:59:58,58	0,527974	3,420951	-0,064995	-0,213030	0,287982	0,601038	-0,009902	0,628984	-0,571951	0,606870	0,787662	-4,931503	-1,153314	-2,371222	-1,628095	4,207747	36,731609	7,704379	-0,009902	0,628984	-0,571951	49,982135	1,564939	-4,931503	-0,009902	0,628984	-0,571951	49,982135	1,564939	-4,931503
09:59:58,63	0,527974	3,420951	-0,064995	-0,213030	0,287982	0,601038	-0,009902	0,628984	-0,571951	0,606870	0,787662	-4,931503	-1,154423	-2,370758	-1,630441	4,249740	36,707533	7,665720	-0,009902	0,628984	-0,571951	49,982135	1,564939	-4,931503	-0,009902	0,628984	-0,571951	49,982135	1,564939	-4,931503
09:59:58,68	0,527974	3,420951	-0,064995	-0,213030	0,287982	0,601038	-0,009749	0,630177	-0,574297	0,545016	0,843979	-4,970163	-1,149800	-2,370518	-1,630042	4,210885	36,709164	7,695834	-0,009749	0,630177	-0,574297	50,013878	1,609312	-4,970163	-0,009749	0,630177	-0,574297	50,013878	1,609312	-4,970163
09:59:58,73	0,527974	3,420951	-0,064995	-0,213030	0,287982	0,601038	-0,012268	0,626292	-0,573898	0,728979	0,678528	-4,940048	-1,155050	-2,373917	-1,630473	4,224261	36,690832	7,621283	-0,012268	0,626292	-0,573898	49,892932	1,641600	-4,940048	-0,012268	0,626292	-0,573898	49,892932	1,641600	-4,940048
09:59:58,78	0,527974	3,420951	-0,064995	-0,213030	0,287982	0,601038	-0,006700	0,629140	-0,574329	0,571719	0,988822	-5,014599	-1,150046	-2,376505	-1,632347	4,229954	36,683169	7,685587	-0,006700	0,629140	-0,574329	49,959203	1,514794	-5,014599	-0,006700	0,629140	-0,574329	49,959203	1,514794	-5,014599
09:59:58,83	0,527974	3,420951	-0,064995	-0,213030	0,287982	0,601038	-0,006961	0,623512	-0,576203	0,860568	0,984049	-4,950295	-1,152814	-2,370569	-1,630836	4,193989	36,667218	7,689773	-0,006961	0,623512	-0,576203	49,806280	1,530454	-4,950295	-0,006961	0,623512	-0,576203	49,806280	1,530454	-4,950295
09:59:58,88	0,527974	3,420951	-0,064995	-0,213030	0,287982	0,601038	-0,010717	0,628878	-0,574691	0,549767	0,765537	-4,946109	-1,153410	-2,370755	-1,630848	4,181719	36,689320	7,680794	-0,010717	0,628878	-0,574691	49,916670	1,606831	-4,946109	-0,010717	0,628878	-0,574691	49,916670	1,606831	-4,946109
09:59:58,93	0,527974	3,420951	-0,064995	-0,213030	0,287982	0,601038	-0,010258	0,629300	-0,574704	0,540806	0,767729	-4,955088	-1,153398	-2,378427	-1,631612	4,181059	36,644285	7,654461	-0,010258	0,629300	-0,574704	49,940870	1,572990	-4,955088	-0,010258	0,629300	-0,574704	49,940870	1,572990	-4,955088
09:59:58,98	0,527974	3,420951	-0,064995	-0,213030	0,287982	0,601038	-0,003620	0,625454	-0,575468	0,701470	1,134847	-4,981421	-1,152855	-2,376975	-1,629665	4,170850	36,618945	7,672260	-0,003620	0,625454	-0,575468	49,799617	1,419031	-4,981421	-0,003620	0,625454	-0,575468	49,799617	1,419031	-4,981421
09:59:59,03	0,527974	3,420951	-0,064995	-0,213030	0,287982	0,601038	-0,005149	0,625710	-0,573521	0,661140	1,059168	-4,963623	-1,150205	-2,370066	-1,631901	4,186306	36,646371	7,697626	-0,005149	0,625710	-0,573521	49,779336	1,463378	-4,963623	-0,005149	0,625710	-0,573521	49,779336	1,463378	-4,963623
09:59:59,08	0,527974	3,420951	-0,064995	-0,213030	0,287982	0,601038	-0,012457	0,626869	-0,575756	0,632316	0,678822	-4,938257	-1,148736	-2,370050	-1,630844	4,173532	36,668158	7,685956	-0,012457	0,626869	-0,575756	49,841547	1,656714	-4,938257	-0,012457	0,626869	-0,575756	49,841547	1,656714	-4,938257
09:59:59,13	0,527974	3,420951	-0,064995	-0,213030	0,287982	0,601038	-0,013206	0,625605	-0,574700	0,710537	0,617941	-4,949927	-1,151770	-2,372953	-1,630470	4,143826	36,606941	7,673427	-0,013206	0,625605	-0,574700	49,820526	1,654594	-4,949927	-0,013206	0,625605	-0,574700	49,820526	1,654594	-4,949927
09:59:59,18	0,527974	3,420951	-0,064995	-0,213030	0,287982	0,601038	-0,009175	0,626781	-0,574326	0,581523	0,832444	-4,962455	-1,153448	-2,371689	-1,626957	4,189650	36,585684	7,674880	-0,009175	0,626781	-0,574326	49,783817	1,552650	-4,962455	-0,009175	0,626781	-0,574326	49,783817	1,552650	-4,962455
09:59:59,23	0,527974	3,420951	-0,064995	-0,213030	0,287982	0,601038	-0,009431	0,628867	-0,570813	0,477566	0,869445	-4,961002	-1,152259	-2,374043	-1,629282	4,184276	36,609656	7,672129	-0,009431	0,628867	-0,570813	49,843594	1,609749	-4,961002	-0,009431	0,628867	-0,570813	49,843594	1,609749	-4,961002
09:59:59,28	0,527974	3,420951	-0,064995	-0,213030	0,287982	0,601038	-0,007986	0,626659	-0,573138	0,610419	0,927928	-4,963753	-1,148792	-2,374055	-1,628888	4,161525	36,587364	7,686542	-0,007986	0,626659	-0,573138	49,803174	1,554824	-4,963753	-0,007986	0,626659	-0,573138	49,803174	1,554824	-4,963753
09:59:59,33	0,527974	3,420951	-0,064995	-0,213030	0,287982	0,601038	-0,009710	0,623651	-0,572744	0,736165	0,829739	-4,949340	-1,148143	-2,373623	-1,630034	4,191678	36,594401	7,697021	-0,009710	0,623651	-0,572744	49,692775	1,591944	-4,949340	-0,009710	0,623651	-0,572744	49,692775	1,591944	-4,949340
09:59:59,38	0,527974	3,420951	-0,064995	-0,213030	0,287982	0,601038	-0,010408	0,623305	-0,573889	0,775340	0,816021	-4,938861	-1,147748	-2,373627	-1,629473	4,191850	36,582874	7,665691	-0,010408	0,623305	-0,573889	49,704770	1,633045	-4,938861	-0,010408	0,623305	-0,573889	49,704770	1,633045	-4,938861
09:59:59,43	0,527974	3,420951	-0,064995	-0,213030	0,287982	0,601038	-0,010602	0,622961	-0,573329	0,783317	0,811818	-4,970191	-1,151753	-2,378102	-1,629287	4,125882	36,636466	7,677921	-0,010602	0,622961	-0,573329	49,685766	1,644112	-4,970191	-0,010602	0,622961	-0,573329	49,685766	1,644112	-4,970191
09:59:59,48	0,527974	3,420951	-0,064995	-0,213030	0,287982	0,601038	-0,004724	0,624192	-0,573143	0,732727	1,033550	-4,957961	-1,149537	-2,322660	-1,740547	7,289800	36,242360	7,486211	-0,004724	0,624192	-0,573143	49,731818	1,404419	-4,957961	-0,004724	0,624192	-0,573143	49,731818	1,404419	-4,957961
09:59:59,53	0,527974	3,420951	-0,064995	-0,213030	0,287982	0,601038	-0,053846	0,649993	-0,684403	0,631716	1,416296	-5,149672	-1,197209	-2,301322	-1,592836	7,986898	39,081253	7,290913	-0,053846	0,649993	-0,684403	51,656203	5,643234	-5,149672	-0,053846	0,649993	-0,684403	51,656203	5,643234	-5,149672
09:59:59,58	0,527956	3,421038	-0,064990	-0,213023	0,287995	0,651018	-0,048489	0,701948	-0,536692	0,737195	0,879115	-5,344969	-1,194260	-2,306459	-1,584378	7,738012	38,923316	7,283013	-0,048489	0,701948	-0,536692	55,840093	4,685533	-5,344969	-0,048489	0,701948	-0,536692	55,840093	4,685533	-5,344969
09:59:59,63	0,527956	3,421038	-0,064990	-0,213023	0,287995	0,651018	-0,045516	0,696826	-0,528234	0,742329	0,897179	-5,352869	-1,193946	-2,312065	-1,579971	7,550171	38,763013	7,280387	-0,045516	0,696826	-0,528234	55,443135	4,470154	-5,352869	-0,045516	0,696826	-0,528234	55,443135	4,470154	-5,352869
09:59:59,68	0,527956	3,421038	-0,064990	-0,213023	0,287995	0,651018	-0,040817	0,693751	-0,523827	0,669455	1,058974	-5,355495	-1,187902	-2,304998	-1,583699	7,490686	38,693851	7,298488	-0,040817	0,693751	-0,523827	55,128914	4,263123	-5,355495	-0,040817	0,693751	-0,523827	55,128914	4,263123	-5,355495
09:59:59,73	0,527956	3,421038	-0,064990	-0,213023	0,287995	0,651018	-0,049960	0,692050	-0,527555	0,668261	0,566628	-5,337394	-1,185157	-2,313256	-1,582946	7,431535	38,512428	7,248469	-0,049960	0,692050	-0,527555	54,994203	4,488466	-5,337394	-0,049960	0,692050	-0,527555	54,994203	4,488466	-5,337394
09:59:59,78	0,527956	3,421038	-0,064990	-0,213023	0,287995	0,651018	-0,044181	0,685544	-0,526802	0,819901	0,906622	-5,387413	-1,183588	-2,308612	-1,581015	7,373612	38,452496	7,290536	-0,044181	0,685544	-0,526802	54,635092	4,374807	-5,387413	-0,044181	0,685544	-0,526802	54,635092	4,374807	-5,387413
09:59:59,83	0,527956	3,421038	-0,064990	-0,213023	0,287995	0,651018	-0,048987	0,686507	-0,524871	0,688953	0,636514	-5,345346	-1,183666	-2,310855	-1,580244	7,340945	38,420224	7,289023	-0,048987	0,686507	-0,524871	54,579751	4,481968	-5,345346	-0,048987	0,686507	-0,524871	54,579751	4,481968	-5,345346
09:59:59,88	0,527956	3,421038	-0,064990	-0,213023	0,287995	0,651018	-0,047005	0,685453	-0,524100	0,699488	0,727412	-5,346859	-1,180141	-2,311078	-1,580998	7,357028	38,368706	7,302777	-0,047005	0,685453	-0,524100	54,507533	4,417298	-5,346859	-0,047005	0,685453	-0,524100	54,507533	4,417298	-5,346859
09:59:59,93	0,527956	3,421038	-0,064990	-0,213023	0,287995	0,651018	-0,048574	0,682289	-0,524854	0,827446	0,685501	-5,333105	-1,180169	-2,312847	-1,579117	7,255892	38,324185	7,271101	-0,048574	0,682289	-0,524854	54,387111	4,498568	-5,333105	-0,048574	0,682289	-0,524854	54,387111	4,498568	-5,333105
09:59:59,98	0,527956	3,421038	-0,064990	-0,213023	0,287995	0,651018	-0,047029	0,681428	-0,522973	0,783060	0,700527	-5,364782	-1,221253	-2,317842	-1,737378	7,206725	40,090815	7,113833	-0,047029	0,681428	-0,522973	54,275188	4,392293	-5,364782	-0,047029	0,681428	-0,522973	54,275188	4,392293	-5,364782
10:00:00,03	0,527956	3,421038	-0,064990	-0,213023	0,287995	0,651018	-0,022160	0,714511	-0,681234	0,568143	1,067800	-5,522049	-1,241361	-2,328123	-1,652718	6,671557	41,310747	6,979152	-0,022160	0,714511	-0,681234	56,657230	2,807381	-5,522049	-0,022160	0,714511	-0,681234	56,657230	2,807381	-5,522049
10:00:00,08	0,528009	3,420944	-0,064969	-0,213015	0,287996	0,701013	-0,003203	0,726785	-0,596574	0,718809	0,980135	-5,656731	-1,242519	-2,327718	-1,638803	6,547743	41,608284	6,957122	-0,003203	0,726785	-0,596574	57,771395	1,231582	-5,656731	-0,003203	0,726785	-0,596574	57,771395	1,231582	-5,656731
10:00:00,13	0,528009	3,420944	-0,064969	-0,213015	0,287996	0,701013	-0,002975	0,727990	-0,582659	0,851879	0,736002	-5,678760	-1,242849	-2,332266	-1,639959	6,454213	41,423761	7,000596	-0,002975	0,727990	-0,582659	57,999115	0,969543	-5,678760	-0,002975	0,727990	-0,582659	57,999115	0,969543	-5,678760
10:00:00,18	0,528009	3,420944	-0,064969	-0,213015	0,287996	0,701013	0,001129	0,726001	-0,583815	0,748741	0,960673	-5,635286	-1,239018	-2,333974	-1,637688	6,345155	41,308126	6,967969	0,001129	0,726001	-0,583815	57,739840	0,872049	-5,635286	0,001129	0,726001	-0,583815	57,739840	0,872049	-5,635286
10:00:00,23	0,528009	3,420944	-0,064969	-0,213015	0,287996	0,701013	0,000693	0,721830	-0,581544	0,810992	0,901366	-5,667913	-1,236343	-2,331484	-1,636936	6,260551	41,213799	6,995262	0,000693	0,721830	-0,581544	57,474620	0,846976	-5,667913	0,000693	0,721830	-0,581544	57,474620	0,846976	-5,667913
10:00:00,28	0,528009	3,420944	-0,064969	-0,213015	0,287996	0,701013	-0,002801	0,720758	-0,580792	0,742742	0,693576	-5,640621	-1,236213	-2,333480	-1,639080	6,237347	41,185406	6,989162	-0,002801	0,720758	-0,580792	57,322223	0,913460	-5,640621	-0,002801	0,720758	-0,580792	57,322223	0,913460	-5,640621
10:00:00,33	0,528009	3,420944	-0,064969	-0,213015	0,287996	0,701013	-0,001137	0,719648	-0,582936	0,764275	0,774201	-5,646721	-1,241261	-2,334125	-1,637729	6,215601	41,053462	6,994674	-0,001137	0,719648	-0,582936	57,256614	0,863466	-5,646721	-0,001137	0,719648	-0,582936	57,256614	0,863466	-5,646721
10:00:00,38	0,528009	3,420944	-0,064969	-0,213015	0,287996	0,701013	0,001945	0,723696	-0,581585	0,428596	0,981594	-5,641208	-1,238444	-2,339334	-1,636213	6,146847	41,014599	6,949321	0,001945	0,723696	-0,581585	57,238769	0,828938	-5,641208	0,001945	0,723696	-0,581585	57,238769	0,828938	-5,641208
10:00:00,43	0,528009	3,420944	-0,064969	-0,213015	0,287996	0,701013	0,005047	0,718653	-0,580069	0,622830	1,102809	-5,686561	-1,236727	-2,340235	-1,637347	6,131175	41,006773	6,993690	0,005047	0,718653	-0,580069	57,037079	0,706613	-5,686561	0,005047	0,718653	-0,580069	57,037079	0,706613	-5,686561
10:00:00,48	0,528009	3,420944	-0,064969	-0,213015	0,287996	0,701013	0,004969	0,716716	-0,581203	0,708951	1,089091	-5,642192	-1,235089	-2,336124	-1,634266	6,087823	40,976029	7,001860	0,004969	0,716716	-0,581203	56,971130	0,699023	-5,642192	0,004969	0,716716	-0,581203	56,971130	0,699023	-5,642192
10:00:00,53	0,528009	3,420944	-0,064969	-0,213015	0,287996	0,701013	0,000590	0,717352	-0,578122	0,627564	0,839192	-5,634022	-1,229838	-2,337879	-1,636202	6,079833	40,926351	6,997331	0,000590	0,717352	-0,578122	56,939690	0,792903	-5,634022	0,000590	0,717352	-0,578122	56,939690	0,792903	-5,634022
10:00:00,58	0,528009	3,420944	-0,064969	-0,213015	0,287996	0,701013	-0,000516	0,711927	-0,580058	0,862621	0,799627	-5,638552	-1,232714	-2,337091	-1,635706	6,108963	40,941147	7,002880	-0,000516	0,711927	-0,580058	56,748923	0,840118	-5,638552	-0,000516	0,711927	-0,580058	56,748923	0,840118	-5,638552
10:00:00,63	0,528009	3,420944	-0,064969	-0,213015	0,287996	0,701013	0,000240	0,714812	-0,579562	0,740019	0,856774	-5,633003	-1,231317	-2,339590	-1,637165	6,076288	40,922497	7,003377	0,000240	0,714812	-0,579562	56,852733	0,837910	-5,633003	0,000240	0,714812	-0,579562	56,852733	0,837910	-5,633003
10:00:00,68	0,528009	3,420944	-0,064969	-0,213015	0,287996	0,701013	0,001706	0,712353	-0,581021	0,835392	0,913998	-5,632505	-1,232932	-2,338017	-1,636598	6,034219	40,868264	7,019850	0,001706	0,712353	-0,581021	56,755085	0,780107	-5,632505	0,001706	0,712353	-0,581021	56,755085	0,780107	-5,632505
10:00:00,73	0,528009	3,420944	-0,064969	-0,213015	0,287996	0,701013	0,001151	0,714537	-0,580454	0,653786	0,875820	-5,616032	-1,230611	-2,342917	-1,637749	6,023374	40,819019	7,013914	0,001151	0,714537	-0,580454	56,744978	0,785500	-5,616032	0,001151	0,714537	-0,580454	56,744978	0,785500	-5,616032
10:00:00,78	0,528009	3,420944	-0,064969	-0,213015	0,287996	0,701013	0,004234	0,710078	-0,581605	0,837631	1,051390	-5,621969	-1,231828	-2,342969	-1,634251	6,023802	40,746565	7,014087	0,004234	0,710078	-0,581605	56,578721	0,719018	-5,621969	0,004234	0,710078	-0,581605	56,578721	0,719018	-5,621969
10:00:00,83	0,528009	3,420944	-0,064969	-0,213015	0,287996	0,701013	0,004888	0,711106	-0,578107	0,721642	1,121990	-5,621795	-1,230790	-2,336009	-1,636639	5,975955	40,760294	7,007994	0,004888	0,711106	-0,578107	56,543429	0,738287	-5,621795	0,004888	0,711106	-0,578107	56,543429	0,738287	-5,621795
10:00:00,88	0,528009	3,420944	-0,064969	-0,213015	0,287996	0,701013	-0,001660	0,713687	-0,580495	0,575394	0,733216	-5,627889	-1,233306	-2,339361	-1,637426	5,898323	40,754878	7,027545	-0,001660	0,713687	-0,580495	56,599793	0,863496	-5,627889	-0,001660	0,713687	-0,580495	56,599793	0,863496	-5,627889
10:00:00,94	0,528009	3,420944	-0,064969	-0,213015	0,287996	0,701013	0,002502	0,714189	-0,581282	0,505750	0,885080	-5,608337	-1,226653	-2,341260	-1,638523	5,997392	40,696679	7,035888	0,002502	0,714189	-0,581282	56,569607	0,688699	-5,608337	0,002502	0,714189	-0,581282	56,569607	0,688699	-5,608337
10:00:00,99	0,528009	3,420944	-0,064969	-0,213015	0,287996	0,701013	0,000820	0,707479	-0,582379	0,853828	0,912532	-5,599994	-1,228477	-2,343786	-1,637019	5,957900	40,688499	6,981131	0,000820	0,707479	-0,582379	56,390911	0,848157	-5,599994	0,000820	0,707479	-0,582379	56,390911	0,848157	-5,599994
10:00:01,04	0,528009	3,420944	-0,064969	-0,213015	0,287996	0,701013	0,003919	0,707795	-0,580875	0,810578	1,043588	-5,654752	-1,222593	-2,335391	-1,637416	5,973106	40,707024	6,998607	0,003919	0,707795	-0,580875	56,372450	0,735913	-5,654752	0,003919	0,707795	-0,580875	56,372450	0,735913	-5,654752
10:00:01,09	0,528009	3,420944	-0,064969	-0,213015	0,287996	0,701013	-0,006293	0,706897	-0,581272	0,880906	0,516442	-5,637275	-1,229797	-2,337652	-1,637812	5,911988	40,696752	7,026638	-0,006293	0,706897	-0,581272	56,372306	1,010452	-5,637275	-0,006293	0,706897	-0,581272	56,372306	1,010452	-5,637275
10:00:01,14	0,528009	3,420944	-0,064969	-0,213015	0,287996	0,701013	-0,000733	0,712005	-0,581668	0,575829	0,757774	-5,609245	-1,229093	-2,338205	-1,635838	5,966320	40,681203	7,029265	-0,000733	0,712005	-0,581668	56,468217	0,815316	-5,609245	-0,000733	0,712005	-0,581668	56,468217	0,815316	-5,609245
10:00:01,19	0,528009	3,420944	-0,064969	-0,213015	0,287996	0,701013	-0,000606	0,711118	-0,579694	0,635626	0,819206	-5,606618	-1,232553	-2,337193	-1,635763	5,954457	40,621734	7,018509	-0,000606	0,711118	-0,579694	56,458425	0,866776	-5,606618	-0,000606	0,711118	-0,579694	56,458425	0,866776	-5,606618
10:00:01,24	0,528009	3,420944	-0,064969	-0,213015	0,287996	0,701013	0,000247	0,714621	-0,579619	0,396054	0,883045	-5,617373	-1,223253	-2,339560	-1,637790	5,954483	40,638561	7,005791	0,000247	0,714621	-0,579619	56,493812	0,863622	-5,617373	0,000247	0,714621	-0,579619	56,493812	0,863622	-5,617373
10:00:01,29	0,528009	3,420944	-0,064969	-0,213015	0,287996	0,701013	-0,002352	0,705384	-0,581646	0,890965	0,739464	-5,630091	-1,225105	-2,339340	-1,640142	5,927226	40,617227	7,001686	-0,002352	0,705384	-0,581646	56,263617	0,924125	-5,630091	-0,002352	0,705384	-0,581646	56,263617	0,924125	-5,630091
10:00:01,34	0,528009	3,420944	-0,064969	-0,213015	0,287996	0,701013	-0,001617	0,707097	-0,583998	0,769764	0,764767	-5,634196	-1,230474	-2,339251	-1,636264	5,888239	40,624938	7,023285	-0,001617	0,707097	-0,583998	56,276917	0,891700	-5,634196	-0,001617	0,707097	-0,583998	56,276917	0,891700	-5,634196
10:00:01,39	0,528009	3,420944	-0,064969	-0,213015	0,287996	0,701013	0,000990	0,711792	-0,580120	0,512810	0,862731	-5,612597	-1,231045	-2,345126	-1,634716	5,878750	40,611682	6,987130	0,000990	0,711792	-0,580120	56,388519	0,784984	-5,612597	0,000990	0,711792	-0,580120	56,388519	0,784984	-5,612597
10:00:01,44	0,528009	3,420944	-0,064969	-0,213015	0,287996	0,701013	0,006364	0,709349	-0,578572	0,623658	1,140548	-5,648752	-1,224627	-2,339387	-1,636669	5,882098	40,575770	6,993939	0,006364	0,709349	-0,578572	56,307537	0,641005	-5,648752	0,006364	0,709349	-0,578572	56,307537	0,641005	-5,648752
10:00:01,49	0,528009	3,420944	-0,064969	-0,213015	0,287996	0,701013	-0,001815	0,706660	-0,580525	0,734047	0,736113	-5,641943	-1,222758	-2,340978	-1,635469	5,920090	40,587425	7,002969	-0,001815	0,706660	-0,580525	56,206858	0,878594	-5,641943	-0,001815	0,706660	-0,580525	56,206858	0,878594	-5,641943
10:00:01,54	0,528009	3,420944	-0,064969	-0,213015	0,287996	0,701013	-0,001372	0,704246	-0,579325	0,888653	0,786220	-5,632913	-1,223929	-2,344476	-1,635840	5,921258	40,570199	7,006755	-0,001372	0,704246	-0,579325	56,171981	0,893933	-5,632913	-0,001372	0,704246	-0,579325	56,171981	0,893933	-5,632913
10:00:01,59	0,528009	3,420944	-0,064969	-0,213015	0,287996	0,701013	0,002243	0,703512	-0,579696	0,912515	0,983826	-5,629127	-1,225880	-2,337472	-1,635891	5,856859	40,568052	7,022617	0,002243	0,703512	-0,579696	56,138182	0,807758	-5,629127	0,002243	0,703512	-0,579696	56,138182	0,807758	-5,629127
10:00:01,64	0,528009	3,420944	-0,064969	-0,213015	0,287996	0,701013	-0,002847	0,708703	-0,579747	0,608507	0,664435	-5,613266	-1,227367	-2,348147	-1,624331	5,711671	40,551481	7,005013	-0,002847	0,708703	-0,579747	56,241694	0,887952	-5,613266	-0,002847	0,708703	-0,579747	56,241694	0,887952	-5,613266
10:00:01,69	0,528009	3,420944	-0,064969	-0,213015	0,287996	0,701013	0,007141	0,704653	-0,568187	0,732149	1,066368	-5,630870	-1,230065	-2,276785	-1,704673	9,538406	40,686816	6,790805	0,007141	0,704653	-0,568187	56,047430	0,505815	-5,630870	0,007141	0,704653	-0,568187	56,047430	0,505815	-5,630870
10:00:01,74	0,528009	3,420944	-0,064969	-0,213015	0,287996	0,701013	-0,053311	0,742671	-0,648529	0,785802	1,169233	-5,845077	-1,283983	-2,269493	-1,621101	9,834728	43,706703	6,554885	-0,053311	0,742671	-0,648529	59,085469	5,354179	-5,845077	-0,053311	0,742671	-0,648529	59,085469	5,354179	-5,845077
10:00:01,79	0,527949	3,421013	-0,064987	-0,213017	0,288004	0,751021	-0,032667	0,793011	-0,564957	0,931569	0,989438	-6,080998	-1,284045	-2,279289	-1,628583	8,812281	43,582541	6,608111	-0,032667	0,793011	-0,564957	63,182943	3,553773	-6,080998	-0,032667	0,793011	-0,564957	63,182943	3,553773	-6,080998
10:00:01,84	0,527949	3,421013	-0,064987	-0,213017	0,288004	0,751021	-0,024153	0,788167	-0,572439	0,564733	0,608765	-6,027771	-1,279501	-2,289483	-1,629808	8,582709	43,350873	6,601856	-0,024153	0,788167	-0,572439	62,435813	2,504778	-6,027771	-0,024153	0,788167	-0,572439	62,435813	2,504778	-6,027771
10:00:01,89	0,527949	3,421013	-0,064987	-0,213017	0,288004	0,751021	-0,017596	0,779135	-0,573664	0,718975	0,866764	-6,034026	-1,276095	-2,292708	-1,633200	8,490164	43,257536	6,644388	-0,017596	0,779135	-0,573664	61,881051	2,248027	-6,034026	-0,017596	0,779135	-0,573664	61,881051	2,248027	-6,034026
10:00:01,94	0,527949	3,421013	-0,064987	-0,213017	0,288004	0,751021	-0,016507	0,774572	-0,577056	0,829117	0,889912	-5,991495	-1,278238	-2,292887	-1,632208	8,344099	43,162575	6,634578	-0,016507	0,774572	-0,577056	61,633043	2,185692	-5,991495	-0,016507	0,774572	-0,577056	61,633043	2,185692	-5,991495
10:00:01,99	0,527949	3,421013	-0,064987	-0,213017	0,288004	0,751021	-0,015280	0,776339	-0,576064	0,581973	0,874711	-6,001304	-1,277699	-2,291958	-1,633809	8,265662	43,071410	6,624787	-0,015280	0,776339	-0,576064	61,524591	2,074156	-6,001304	-0,015280	0,776339	-0,576064	61,524591	2,074156	-6,001304
10:00:02,04	0,527949	3,421013	-0,064987	-0,213017	0,288004	0,751021	-0,016354	0,776336	-0,577665	0,463961	0,796513	-6,011095	-1,269672	-2,296963	-1,636483	8,263371	43,029062	6,644299	-0,016354	0,776336	-0,577665	61,406341	2,080273	-6,011095	-0,016354	0,776336	-0,577665	61,406341	2,080273	-6,011095
10:00:02,09	0,527949	3,421013	-0,064987	-0,213017	0,288004	0,751021	-0,016033	0,766883	-0,580339	0,917706	0,832369	-5,991583	-1,270931	-2,291608	-1,637043	8,253142	42,989146	6,629507	-0,016033	0,766883	-0,580339	61,118013	2,090970	-5,991583	-0,016033	0,766883	-0,580339	61,118013	2,090970	-5,991583
10:00:02,14	0,527949	3,421013	-0,064987	-0,213017	0,288004	0,751021	-0,020041	0,770651	-0,580898	0,682106	0,635056	-6,006375	-1,269295	-2,288854	-1,618719	8,333337	42,896349	6,621309	-0,020041	0,770651	-0,580898	61,178172	2,208280	-6,006375	-0,020041	0,770651	-0,580898	61,178172	2,208280	-6,006375
10:00:02,19	0,527949	3,421013	-0,064987	-0,213017	0,288004	0,751021	-0,023244	0,770610	-0,562575	0,643930	0,584337	-6,014574	-1,285109	-2,298066	-1,753808	8,537123	43,443880	6,460483	-0,023244	0,770610	-0,562575	61,136840	2,409015	-6,014574	-0,023244	0,770610	-0,562575	61,136840	2,409015	-6,014574
10:00:02,24	0,527949	3,421013	-0,064987	-0,213017	0,288004	0,751021	-0,007359	0,779699	-0,697664	0,747383	1,313089	-6,175399	-1,314105	-2,271834	-1,666605	9,681757	45,151865	6,280879	-0,007359	0,779699	-0,697664	61,953759	1,890773	-6,175399	-0,007359	0,779699	-0,697664	61,953759	1,890773	-6,175399
10:00:02,29	0,527919	3,420919	-0,064980	-0,213008	0,287995	0,801060	-0,015578	0,817927	-0,610461	0,811027	1,022969	-6,355003	-1,310775	-2,274089	-1,662869	9,324537	44,878503	6,278607	-0,015578	0,817927	-0,610461	65,018263	2,245877	-6,355003	-0,015578	0,817927	-0,610461	65,018263	2,245877	-6,355003
10:00:02,34	0,527919	3,420919	-0,064980	-0,213008	0,287995	0,801060	-0,015290	0,813916	-0,606725	0,604243	0,865269	-6,357276	-1,303708	-2,275829	-1,668186	9,267493	44,679325	6,325463	-0,015290	0,813916	-0,606725	64,496628	2,065562	-6,357276	-0,015290	0,813916	-0,606725	64,496628	2,065562	-6,357276
10:00:02,39	0,527919	3,420919	-0,064980	-0,213008	0,287995	0,801060	-0,017317	0,806925	-0,612042	0,766727	0,810051	-6,310419	-1,301042	-2,276989	-1,664319	9,185294	44,516345	6,337192	-0,017317	0,806925	-0,612042	64,110368	2,169466	-6,310419	-0,017317	0,806925	-0,612042	64,110368	2,169466	-6,310419
10:00:02,44	0,527919	3,420919	-0,064980	-0,213008	0,287995	0,801060	-0,017646	0,804036	-0,608174	0,734723	0,803286	-6,298690	-1,297560	-2,277462	-1,667161	9,120939	44,444673	6,334185	-0,017646	0,804036	-0,608174	63,851560	2,188468	-6,298690	-0,017646	0,804036	-0,608174	63,851560	2,188468	-6,298690
10:00:02,49	0,527919	3,420919	-0,064980	-0,213008	0,287995	0,801060	-0,018978	0,800785	-0,611017	0,809553	0,714120	-6,301697	-1,301240	-2,282809	-1,668738	9,068839	44,360231	6,312165	-0,018978	0,800785	-0,611017	63,671148	2,203872	-6,301697	-0,018978	0,800785	-0,611017	63,671148	2,203872	-6,301697
10:00:02,54	0,527919	3,420919	-0,064980	-0,213008	0,287995	0,801060	-0,012507	0,801298	-0,612594	0,683672	1,047704	-6,323717	-1,299027	-2,286754	-1,664069	9,011747	44,281955	6,326581	-0,012507	0,801298	-0,612594	63,585577	2,029495	-6,323717	-0,012507	0,801298	-0,612594	63,585577	2,029495	-6,323717
10:00:02,59	0,527919	3,420919	-0,064980	-0,213008	0,287995	0,801060	-0,010197	0,797409	-0,607924	0,789565	1,157510	-6,309301	-1,298048	-2,281734	-1,663915	8,952724	44,224543	6,335859	-0,010197	0,797409	-0,607924	63,386184	1,957981	-6,309301	-0,010197	0,797409	-0,607924	63,386184	1,957981	-6,309301
10:00:02,64	0,527919	3,420919	-0,064980	-0,213008	0,287995	0,801060	-0,015033	0,799071	-0,607771	0,623895	0,883628	-6,300023	-1,295245	-2,278436	-1,666023	8,936674	44,139851	6,398555	-0,015033	0,799071	-0,607771	63,351001	2,063725	-6,300023	-0,015033	0,799071	-0,607771	63,351001	2,063725	-6,300023
10:00:02,69	0,527919	3,420919	-0,064980	-0,213008	0,287995	0,801060	-0,019291	0,798293	-0,609879	0,583021	0,690640	-6,237328	-1,295782	-2,289708	-1,665270	8,925419	44,120305	6,308608	-0,019291	0,798293	-0,609879	63,248994	2,205018	-6,237328	-0,019291	0,798293	-0,609879	63,248994	2,205018	-6,237328
10:00:02,74	0,527919	3,420919	-0,064980	-0,213008	0,287995	0,801060	-0,009261	0,793122	-0,609126	0,829328	1,212245	-6,327274	-1,297263	-2,286668	-1,664236	8,902737	44,071792	6,339154	-0,009261	0,793122	-0,609126	63,089423	1,939239	-6,327274	-0,009261	0,793122	-0,609126	63,089423	1,939239	-6,327274
10:00:02,79	0,527919	3,420919	-0,064980	-0,213008	0,287995	0,801060	-0,011154	0,795924	-0,608092	0,630256	1,118448	-6,296728	-1,291245	-2,287774	-1,662569	8,883879	44,005103	6,309618	-0,011154	0,795924	-0,608092	63,110328	1,994004	-6,296728	-0,011154	0,795924	-0,608092	63,110328	1,994004	-6,296728
10:00:02,84	0,527919	3,420919	-0,064980	-0,213008	0,287995	0,801060	-0,013204	0,790160	-0,606425	0,862825	1,028817	-6,326265	-1,295469	-2,280460	-1,662994	8,860659	44,000505	6,325666	-0,013204	0,790160	-0,606425	62,890386	2,065365	-6,326265	-0,013204	0,790160	-0,606425	62,890386	2,065365	-6,326265
10:00:02,89	0,527919	3,420919	-0,064980	-0,213008	0,287995	0,801060	-0,017426	0,797475	-0,606850	0,466841	0,791462	-6,310217	-1,292584	-2,281556	-1,663498	8,834432	43,983270	6,305838	-0,017426	0,797475	-0,606850	63,068648	2,159437	-6,310217	-0,017426	0,797475	-0,606850	63,068648	2,159437	-6,310217
10:00:02,94	0,527919	3,420919	-0,064980	-0,213008	0,287995	0,801060	-0,017920	0,794428	-0,607354	0,597263	0,751718	-6,330044	-1,291501	-2,289388	-1,666099	8,791691	43,937041	6,315094	-0,017920	0,794428	-0,607354	62,959853	2,158412	-6,330044	-0,017920	0,794428	-0,607354	62,959853	2,158412	-6,330044
10:00:02,99	0,527919	3,420919	-0,064980	-0,213008	0,287995	0,801060	-0,011679	0,789574	-0,609955	0,788267	1,062358	-6,320788	-1,289247	-2,289625	-1,667167	8,795074	43,937226	6,350794	-0,011679	0,789574	-0,609955	62,769816	1,979121	-6,320788	-0,011679	0,789574	-0,609955	62,769816	1,979121	-6,320788
10:00:03,04	0,527919	3,420919	-0,064980	-0,213008	0,287995	0,801060	-0,012600	0,787504	-0,611023	0,897750	1,017288	-6,285089	-1,287480	-2,281055	-1,666480	8,784187	43,905188	6,369611	-0,012600	0,787504	-0,611023	62,716816	2,006373	-6,285089	-0,012600	0,787504	-0,611023	62,716816	2,006373	-6,285089
10:00:03,09	0,527919	3,420919	-0,064980	-0,213008	0,287995	0,801060	-0,020906	0,790258	-0,610336	0,721331	0,591980	-6,266271	-1,290355	-2,288930	-1,664937	8,770843	43,822697	6,321703	-0,020906	0,790258	-0,610336	62,756621	2,233065	-6,266271	-0,020906	0,790258	-0,610336	62,756621	2,233065	-6,266271
10:00:03,15	0,527919	3,420919	-0,064980	-0,213008	0,287995	0,801060	-0,012648	0,788810	-0,608793	0,718519	1,051044	-6,314179	-1,290982	-2,286011	-1,663394	8,802280	43,820751	6,305360	-0,012648	0,788810	-0,608793	62,640135	2,043939	-6,314179	-0,012648	0,788810	-0,608793	62,640135	2,043939	-6,314179
10:00:03,20	0,527919	3,420919	-0,064980	-0,213008	0,287995	0,801060	-0,014862	0,790813	-0,607250	0,628412	0,964112	-6,330522	-1,287547	-2,283708	-1,665734	8,767101	43,824210	6,322727	-0,014862	0,790813	-0,607250	62,707240	2,130809	-6,330522	-0,014862	0,790813	-0,607250	62,707240	2,130809	-6,330522
10:00:03,25	0,527919	3,420919	-0,064980	-0,213008	0,287995	0,801060	-0,018574	0,788990	-0,609590	0,708606	0,738887	-6,313155	-1,286370	-2,286238	-1,664907	8,760986	43,835397	6,375770	-0,018574	0,788990	-0,609590	62,644341	2,196985	-6,313155	-0,018574	0,788990	-0,609590	62,644341	2,196985	-6,313155
10:00:03,30	0,527919	3,420919	-0,064980	-0,213008	0,287995	0,801060	-0,016972	0,786705	-0,608763	0,834047	0,811335	-6,260112	-1,290668	-2,289920	-1,667256	8,705083	43,747030	6,373654	-0,016972	0,786705	-0,608763	62,590423	2,143626	-6,260112	-0,016972	0,786705	-0,608763	62,590423	2,143626	-6,260112
10:00:03,35	0,527919	3,420919	-0,064980	-0,213008	0,287995	0,801060	-0,011634	0,788587	-0,611112	0,631740	1,084667	-6,262228	-1,287615	-2,290008	-1,665664	8,744097	43,776045	6,393109	-0,011634	0,788587	-0,611112	62,535798	1,997946	-6,262228	-0,011634	0,788587	-0,611112	62,535798	1,997946	-6,262228
10:00:03,40	0,527919	3,420919	-0,064980	-0,213008	0,287995	0,801060	-0,013084	0,785899	-0,609520	0,816139	1,028536	-6,242773	-1,283678	-2,286933	-1,668079	8,673164	43,747524	6,337389	-0,013084	0,785899	-0,609520	62,509207	2,055656	-6,242773	-0,013084	0,785899	-0,609520	62,509207	2,055656	-6,242773
10:00:03,45	0,527919	3,420919	-0,064980	-0,213008	0,287995	0,801060	-0,017716	0,784026	-0,611935	0,853350	0,740514	-6,298493	-1,290205	-2,286508	-1,667418	8,664311	43,706843	6,331076	-0,017716	0,784026	-0,611935	62,399416	2,131229	-6,298493	-0,017716	0,784026	-0,611935	62,399416	2,131229	-6,298493
10:00:03,50	0,527919	3,420919	-0,064980	-0,213008	0,287995	0,801060	-0,014821	0,789892	-0,611274	0,508673	0,903758	-6,304807	-1,287259	-2,284987	-1,664958	8,676965	43,682317	6,366948	-0,014821	0,789892	-0,611274	62,515201	2,067169	-6,304807	-0,014821	0,789892	-0,611274	62,515201	2,067169	-6,304807
10:00:03,55	0,527919	3,420919	-0,064980	-0,213008	0,287995	0,801060	-0,017611	0,788101	-0,608814	0,586898	0,781892	-6,268934	-1,285445	-2,293212	-1,665717	8,673406	43,687769	6,342489	-0,017611	0,788101	-0,608814	62,452824	2,164330	-6,268934	-0,017611	0,788101	-0,608814	62,452824	2,164330	-6,268934
10:00:03,60	0,527919	3,420919	-0,064980	-0,213008	0,287995	0,801060	-0,011395	0,782418	-0,609573	0,885352	1,099310	-6,293394	-1,287896	-2,293369	-1,665315	8,638739	43,672495	6,385270	-0,011395	0,782418	-0,609573	62,305168	1,993800	-6,293394	-0,011395	0,782418	-0,609573	62,305168	1,993800	-6,293394
10:00:03,65	0,527919	3,420919	-0,064980	-0,213008	0,287995	0,801060	-0,010034	0,784462	-0,609171	0,748505	1,147705	-6,250612	-1,286526	-2,291638	-1,663526	8,662746	43,637979	6,302167	-0,010034	0,784462	-0,609171	62,328773	1,935344	-6,250612	-0,010034	0,784462	-0,609171	62,328773	1,935344	-6,250612
10:00:03,70	0,527919	3,420919	-0,064980	-0,213008	0,287995	0,801060	-0,012217	0,784141	-0,607382	0,747331	1,072211	-6,333716	-1,282703	-2,287824	-1,666136	8,618815	43,622410	6,361865	-0,012217	0,784141	-0,607382	62,302366	2,031257	-6,333716	-0,012217	0,784141	-0,607382	62,302366	2,031257	-6,333716
10:00:03,75	0,527919	3,420919	-0,064980	-0,213008	0,287995	0,801060	-0,017432	0,782737	-0,609992	0,784863	0,770791	-6,274018	-1,289136	-2,292931	-1,665735	8,618327	43,645280	6,360489	-0,017432	0,782737	-0,609992	62,229725	2,139182	-6,274018	-0,017432	0,782737	-0,609992	62,229725	2,139182	-6,274018
10:00:03,80	0,527919	3,420919	-0,064980	-0,213008	0,287995	0,801060	-0,009792	0,785755	-0,609591	0,647512	1,156182	-6,275393	-1,285977	-2,287454	-1,666418	8,596183	43,658869	6,396842	-0,009792	0,785755	-0,609591	62,329252	1,924881	-6,275393	-0,009792	0,785755	-0,609591	62,329252	1,924881	-6,275393
10:00:03,85	0,527919	3,420919	-0,064980	-0,213008	0,287995	0,801060	-0,016116	0,785757	-0,610274	0,648082	0,801395	-6,239040	-1,284398	-2,291548	-1,666141	8,635976	43,630481	6,327188	-0,016116	0,785757	-0,610274	62,330014	2,066478	-6,239040	-0,016116	0,785757	-0,610274	62,330014	2,066478	-6,239040
10:00:03,90	0,527919	3,420919	-0,064980	-0,213008	0,287995	0,801060	-0,013360	0,782343	-0,609997	0,820941	0,993352	-6,308694	-1,286682	-2,290265	-1,666926	8,626606	43,573012	6,332985	-0,013360	0,782343	-0,609997	62,234844	2,042105	-6,308694	-0,013360	0,782343	-0,609997	62,234844	2,042105	-6,308694
10:00:03,95	0,527919	3,420919	-0,064980	-0,213008	0,287995	0,801060	-0,013328	0,784962	-0,610782	0,630266	1,015614	-6,302897	-1,285738	-2,291050	-1,666935	8,576013	43,600098	6,346537	-0,013328	0,784962	-0,610782	62,249810	2,061888	-6,302897	-0,013328	0,784962	-0,610782	62,249810	2,061888	-6,302897
10:00:04,00	0,527919	3,420919	-0,064980	-0,213008	0,287995	0,801060	-0,013121	0,783753	-0,610791	0,691331	0,969043	-6,289345	-1,284430	-2,289043	-1,664960	8,636133	43,610967	6,360125	-0,013121	0,783753	-0,610791	62,215913	1,999033	-6,289345	-0,013121	0,783753	-0,610791	62,215913	1,999033	-6,289345
10:00:04,05	0,527919	3,420919	-0,064980	-0,213008	0,287995	0,801060	-0,015513	0,783623	-0,608816	0,737550	0,891301	-6,275757	-1,289890	-2,292974	-1,665756	8,561775	43,589584	6,368852	-0,015513	0,783623	-0,608816	62,251948	2,109047	-6,275757	-0,015513	0,783623	-0,608816	62,251948	2,109047	-6,275757
10:00:04,10	0,527919	3,420919	-0,064980	-0,213008	0,287995	0,801060	-0,009378	0,786386	-0,609612	0,538150	1,156576	-6,267030	-1,283089	-2,294424	-1,667372	8,607856	43,491925	6,367194	-0,009378	0,786386	-0,609612	62,269485	1,892785	-6,267030	-0,009378	0,786386	-0,609612	62,269485	1,892785	-6,267030
10:00:04,15	0,527919	3,420919	-0,064980	-0,213008	0,287995	0,801060	-0,011524	0,779771	-0,611227	0,820605	1,133752	-6,268688	-1,287589	-2,289904	-1,665383	8,559001	43,543172	6,363175	-0,011524	0,779771	-0,611227	62,032646	2,038375	-6,268688	-0,011524	0,779771	-0,611227	62,032646	2,038375	-6,268688
10:00:04,20	0,527919	3,420919	-0,064980	-0,213008	0,287995	0,801060	-0,013188	0,785928	-0,609239	0,520382	0,979307	-6,272707	-1,309034	-2,230329	-1,733704	11,547926	44,846775	6,081757	-0,013188	0,785928	-0,609239	62,215767	2,014530	-6,272707	-0,013188	0,785928	-0,609239	62,215767	2,014530	-6,272707
10:00:04,25	0,527919	3,420919	-0,064980	-0,213008	0,287995	0,801060	-0,054058	0,834287	-0,677560	0,629142	0,790700	-6,554125	-1,374698	-2,255046	-1,715983	10,641835	48,276910	5,908665	-0,054058	0,834287	-0,677560	66,120690	5,034292	-6,554125	-0,054058	0,834287	-0,677560	66,120690	5,034292	-6,554125
10:00:04,30	0,528052	3,421070	-0,064996	-0,213037	0,287996	0,851026	0,000179	0,878796	-0,659839	0,832209	1,111296	-6,727218	-1,365958	-2,261274	-1,707247	10,099092	48,035002	5,916300	0,000179	0,878796	-0,659839	69,817717	1,097228	-6,727218	0,000179	0,878796	-0,659839	69,817717	1,097228	-6,727218
10:00:04,35	0,528052	3,421070	-0,064996	-0,213037	0,287996	0,851026	0,001202	0,868113	-0,651103	0,906860	0,815414	-6,719582	-1,370185	-2,266853	-1,707759	9,844352	47,787700	5,881890	0,001202	0,868113	-0,651103	69,053744	0,721045	-6,719582	0,001202	0,868113	-0,651103	69,053744	0,721045	-6,719582
10:00:04,40	0,528052	3,421070	-0,064996	-0,213037	0,287996	0,851026	0,008148	0,868984	-0,651615	0,520017	1,079640	-6,753992	-1,360865	-2,272055	-1,706723	9,771322	47,643909	5,963034	0,008148	0,868984	-0,651615	68,735293	0,440020	-6,753992	0,008148	0,868984	-0,651615	68,735293	0,440020	-6,753992
10:00:04,45	0,528052	3,421070	-0,064996	-0,213037	0,287996	0,851026	0,007993	0,858311	-0,650579	0,913968	1,080207	-6,672848	-1,359446	-2,271995	-1,707722	9,718329	47,531224	5,957197	0,007993	0,858311	-0,650579	68,291417	0,452788	-6,672848	0,007993	0,858311	-0,650579	68,291417	0,452788	-6,672848
10:00:04,50	0,528052	3,421070	-0,064996	-0,213037	0,287996	0,851026	0,007231	0,857113	-0,651578	0,852215	1,051058	-6,678685	-1,356188	-2,266162	-1,707006	9,649332	47,395077	5,944847	0,007231	0,857113	-0,651578	68,135569	0,483417	-6,678685	0,007231	0,857113	-0,651578	68,135569	0,483417	-6,678685
10:00:04,55	0,528052	3,421070	-0,064996	-0,213037	0,287996	0,851026	0,000551	0,857208	-0,650862	0,694859	0,712016	-6,691035	-1,356834	-2,269758	-1,707151	9,580231	47,360755	5,947131	0,000551	0,857208	-0,650862	67,985687	0,668758	-6,691035	0,000551	0,857208	-0,650862	67,985687	0,668758	-6,691035
10:00:04,60	0,528052	3,421070	-0,064996	-0,213037	0,287996	0,851026	0,003988	0,855969	-0,651007	0,695018	0,848063	-6,688751	-1,360048	-2,275231	-1,710489	9,540722	47,236326	5,984592	0,003988	0,855969	-0,651007	67,888577	0,534993	-6,688751	0,003988	0,855969	-0,651007	67,888577	0,534993	-6,688751
10:00:04,65	0,528052	3,421070	-0,064996	-0,213037	0,287996	0,851026	0,010335	0,856017	-0,654345	0,565026	1,206075	-6,651291	-1,352013	-2,271805	-1,692294	9,426934	47,196408	5,960772	0,010335	0,856017	-0,654345	67,762327	0,394811	-6,651291	0,010335	0,856017	-0,654345	67,762327	0,394811	-6,651291
10:00:04,70	0,528052	3,421070	-0,064996	-0,213037	0,287996	0,851026	0,003350	0,850770	-0,636150	0,746357	0,764289	-6,675110	-1,350100	-2,258600	-1,790561	10,565103	46,503573	5,821808	0,003350	0,850770	-0,636150	67,531841	0,501321	-6,675110	0,003350	0,850770	-0,636150	67,531841	0,501321	-6,675110
10:00:04,75	0,528052	3,421070	-0,064996	-0,213037	0,287996	0,851026	-0,009042	0,855717	-0,734417	0,458205	1,451992	-6,814074	-1,380926	-2,216187	-1,716610	12,686321	48,601865	5,613229	-0,009042	0,855717	-0,734417	67,631999	2,161816	-6,814074	-0,009042	0,855717	-0,734417	67,631999	2,161816	-6,814074
10:00:04,80	0,527986	3,420948	-0,064978	-0,213018	0,287993	0,901008	-0,030360	0,903620	-0,660465	0,845058	1,131353	-7,022653	-1,374625	-2,216253	-1,713347	12,416905	48,579309	5,582069	-0,030360	0,903620	-0,660465	71,779198	3,514618	-7,022653	-0,030360	0,903620	-0,660465	71,779198	3,514618	-7,022653
10:00:04,85	0,527986	3,420948	-0,064978	-0,213018	0,287993	0,901008	-0,033454	0,898130	-0,657203	0,976302	0,748449	-7,053813	-1,373004	-2,217616	-1,709784	12,287452	48,340066	5,605139	-0,033454	0,898130	-0,657203	71,479468	3,374551	-7,053813	-0,033454	0,898130	-0,657203	71,479468	3,374551	-7,053813
10:00:04,90	0,527986	3,420948	-0,064978	-0,213018	0,287993	0,901008	-0,033083	0,896044	-0,653640	0,812836	0,775220	-7,030743	-1,375715	-2,227064	-1,709831	12,160699	48,146842	5,569340	-0,033083	0,896044	-0,653640	71,152282	3,372249	-7,030743	-0,033083	0,896044	-0,653640	71,152282	3,372249	-7,030743
10:00:04,95	0,527986	3,420948	-0,064978	-0,213018	0,287993	0,901008	-0,023546	0,893667	-0,653687	0,705706	1,258005	-7,066542	-1,374301	-2,227445	-1,713435	12,050142	48,026274	5,621080	-0,023546	0,893667	-0,653687	70,858589	3,106348	-7,066542	-0,023546	0,893667	-0,653687	70,858589	3,106348	-7,066542
10:00:05,00	0,527986	3,420948	-0,064978	-0,213018	0,287993	0,901008	-0,023923	0,892253	-0,657291	0,619569	1,202922	-7,014802	-1,366082	-2,226996	-1,708660	12,053961	47,956153	5,623433	-0,023923	0,892253	-0,657291	70,661409	3,080887	-7,014802	-0,023923	0,892253	-0,657291	70,661409	3,080887	-7,014802
10:00:05,05	0,527986	3,420948	-0,064978	-0,213018	0,287993	0,901008	-0,028421	0,885359	-0,652516	0,919238	1,007407	-7,012450	-1,368007	-2,229682	-1,711345	12,007803	47,892929	5,685772	-0,028421	0,885359	-0,652516	70,419903	3,238446	-7,012450	-0,028421	0,885359	-0,652516	70,419903	3,238446	-7,012450
10:00:05,10	0,527986	3,420948	-0,064978	-0,213018	0,287993	0,901008	-0,025132	0,885684	-0,655201	0,824497	1,170044	-6,950110	-1,364747	-2,224054	-1,714191	11,920623	47,805232	5,599776	-0,025132	0,885684	-0,655201	70,350687	3,142939	-6,950110	-0,025132	0,885684	-0,655201	70,350687	3,142939	-6,950110
10:00:05,15	0,527986	3,420948	-0,064978	-0,213018	0,287993	0,901008	-0,031636	0,885674	-0,658047	0,705500	0,800195	-7,036106	-1,363576	-2,227760	-1,713600	11,891473	47,747463	5,690383	-0,031636	0,885674	-0,658047	70,230874	3,283638	-7,036106	-0,031636	0,885674	-0,658047	70,230874	3,283638	-7,036106
10:00:05,20	0,527986	3,420948	-0,064978	-0,213018	0,287993	0,901008	-0,029012	0,882807	-0,657456	0,789942	0,940289	-6,945499	-1,362496	-2,227149	-1,708704	11,878476	47,752949	5,662958	-0,029012	0,882807	-0,657456	70,090313	3,217740	-6,945499	-0,029012	0,882807	-0,657456	70,090313	3,217740	-6,945499
10:00:05,25	0,527986	3,420948	-0,064978	-0,213018	0,287993	0,901008	-0,030082	0,882178	-0,652560	0,820938	0,870664	-6,972925	-1,363272	-2,225910	-1,711051	11,827729	47,677674	5,681927	-0,030082	0,882178	-0,652560	70,071878	3,232088	-6,972925	-0,030082	0,882178	-0,652560	70,071878	3,232088	-6,972925
10:00:05,30	0,527986	3,420948	-0,064978	-0,213018	0,287993	0,901008	-0,030767	0,883469	-0,654907	0,663223	0,828747	-6,953956	-1,361016	-2,225546	-1,709543	11,790112	47,631403	5,641596	-0,030767	0,883469	-0,654907	70,015537	3,243922	-6,953956	-0,030767	0,883469	-0,654907	70,015537	3,243922	-6,953956
10:00:05,35	0,527986	3,420948	-0,064978	-0,213018	0,287993	0,901008	-0,032210	0,881698	-0,653399	0,696451	0,744246	-6,994287	-1,361077	-2,229890	-1,710276	11,776121	47,576569	5,683380	-0,032210	0,881698	-0,653399	69,909717	3,272733	-6,994287	-0,032210	0,881698	-0,653399	69,909717	3,272733	-6,994287
10:00:05,40	0,527986	3,420948	-0,064978	-0,213018	0,287993	0,901008	-0,028417	0,879578	-0,654132	0,752197	0,956770	-6,952502	-1,366439	-2,234990	-1,710762	11,732391	47,572471	5,646780	-0,028417	0,879578	-0,654132	69,799059	3,187525	-6,952502	-0,028417	0,879578	-0,654132	69,799059	3,187525	-6,952502
10:00:05,45	0,527986	3,420948	-0,064978	-0,213018	0,287993	0,901008	-0,021319	0,881671	-0,654618	0,617918	1,290046	-6,989102	-1,361823	-2,233732	-1,713038	11,707802	47,537166	5,649886	-0,021319	0,881671	-0,654618	69,829124	2,963605	-6,989102	-0,021319	0,881671	-0,654618	69,829124	2,963605	-6,989102
10:00:05,50	0,527986	3,420948	-0,064978	-0,213018	0,287993	0,901008	-0,024717	0,878303	-0,656894	0,750223	1,109720	-6,985996	-1,356265	-2,231209	-1,711577	11,709485	47,494952	5,657441	-0,024717	0,878303	-0,656894	69,696984	3,050003	-6,985996	-0,024717	0,878303	-0,656894	69,696984	3,050003	-6,985996
10:00:05,55	0,527986	3,420948	-0,064978	-0,213018	0,287993	0,901008	-0,029681	0,874751	-0,655433	0,899210	0,874172	-6,978441	-1,364345	-2,230431	-1,711111	11,666764	47,456851	5,675688	-0,029681	0,874751	-0,655433	69,567138	3,204106	-6,978441	-0,029681	0,874751	-0,655433	69,567138	3,204106	-6,978441
10:00:05,60	0,527986	3,420948	-0,064978	-0,213018	0,287993	0,901008	-0,026315	0,882138	-0,654967	0,460724	1,031234	-6,960195	-1,362290	-2,233568	-1,714487	11,677963	47,412018	5,679714	-0,026315	0,882138	-0,654967	69,708539	3,096972	-6,960195	-0,026315	0,882138	-0,654967	69,708539	3,096972	-6,960195
10:00:05,66	0,527986	3,420948	-0,064978	-0,213018	0,287993	0,901008	-0,024625	0,878789	-0,658343	0,601618	1,151232	-6,956168	-1,357129	-2,235560	-1,711111	11,661888	47,417419	5,636199	-0,024625	0,878789	-0,658343	69,586577	3,084301	-6,956168	-0,024625	0,878789	-0,658343	69,586577	3,084301	-6,956168
10:00:05,71	0,527986	3,420948	-0,064978	-0,213018	0,287993	0,901008	-0,025184	0,876640	-0,656388	0,675473	1,116574	-6,933567	-1,360149	-2,234160	-1,712532	11,654137	47,381975	5,702315	-0,025184	0,876640	-0,656388	69,491679	3,093490	-6,933567	-0,025184	0,876640	-0,656388	69,491679	3,093490	-6,933567
10:00:05,76	0,527986	3,420948	-0,064978	-0,213018	0,287993	0,901008	-0,025184	0,876640	-0,656388	0,675473	1,116574	-6,933567	-1,354998	-2,235733	-1,711407	11,639748	47,392732	5,680573	-0,025184	0,876640	-0,656388	69,491679	3,093490	-6,933567	-0,025184	0,876640	-0,656388	69,491679	3,093490	-6,933567
10:00:05,81	0,527986	3,420948	-0,064978	-0,213018	0,287993	0,901008	-0,026397	0,871392	-0,655263	0,950465	1,035643	-6,955309	-1,358654	-2,234935	-1,712256	11,606855	47,343161	5,702745	-0,026397	0,871392	-0,655263	69,354741	3,107803	-6,955309	-0,026397	0,871392	-0,655263	69,354741	3,107803	-6,955309
10:00:05,86	0,527986	3,420948	-0,064978	-0,213018	0,287993	0,901008	-0,025260	0,874957	-0,656112	0,705699	1,091072	-6,933138	-1,353296	-2,233700	-1,711477	11,629309	47,354980	5,688992	-0,025260	0,874957	-0,656112	69,389843	3,073968	-6,933138	-0,025260	0,874957	-0,656112	69,389843	3,073968	-6,933138
10:00:05,91	0,527986	3,420948	-0,064978	-0,213018	0,287993	0,901008	-0,029009	0,870934	-0,655333	0,936372	0,909675	-6,946890	-1,355944	-2,225996	-1,712113	11,592381	47,329289	5,690832	-0,029009	0,870934	-0,655333	69,304688	3,186846	-6,946890	-0,029009	0,870934	-0,655333	69,304688	3,186846	-6,946890
10:00:05,96	0,527986	3,420948	-0,064978	-0,213018	0,287993	0,901008	-0,034356	0,877080	-0,655969	0,576071	0,612464	-6,945050	-1,358662	-2,239431	-1,710708	11,603873	47,288272	5,670335	-0,034356	0,877080	-0,655969	69,426842	3,309422	-6,945050	-0,034356	0,877080	-0,655969	69,426842	3,309422	-6,945050
10:00:06,01	0,527986	3,420948	-0,064978	-0,213018	0,287993	0,901008	-0,021362	0,872716	-0,654563	0,773241	1,318611	-6,965547	-1,357408	-2,237374	-1,711105	11,583492	47,271686	5,680468	-0,021362	0,872716	-0,654563	69,281410	2,995543	-6,965547	-0,021362	0,872716	-0,654563	69,281410	2,995543	-6,965547
10:00:06,06	0,527986	3,420948	-0,064978	-0,213018	0,287993	0,901008	-0,023771	0,872659	-0,654961	0,751640	1,184009	-6,955415	-1,350148	-2,234584	-1,713548	11,553387	47,254674	5,683387	-0,023771	0,872659	-0,654961	69,255352	3,050012	-6,955415	-0,023771	0,872659	-0,654961	69,255352	3,050012	-6,955415
10:00:06,11	0,527986	3,420948	-0,064978	-0,213018	0,287993	0,901008	-0,029816	0,867766	-0,657404	0,976264	0,852067	-6,952495	-1,356994	-2,235906	-1,709564	11,574744	47,260739	5,674714	-0,029816	0,867766	-0,657404	69,095916	3,192658	-6,952495	-0,029816	0,867766	-0,657404	69,095916	3,192658	-6,952495
10:00:06,16	0,527986	3,420948	-0,064978	-0,213018	0,287993	0,901008	-0,025249	0,873033	-0,653420	0,718301	1,105061	-6,961169	-1,357018	-2,238039	-1,712264	11,576361	47,228379	5,689518	-0,025249	0,873033	-0,653420	69,251428	3,087072	-6,961169	-0,025249	0,873033	-0,653420	69,251428	3,087072	-6,961169
10:00:06,21	0,527986	3,420948	-0,064978	-0,213018	0,287993	0,901008	-0,023390	0,871988	-0,656120	0,745451	1,219285	-6,946364	-1,357058	-2,233556	-1,708411	11,563076	47,221731	5,678065	-0,023390	0,871988	-0,656120	69,196505	3,055402	-6,946364	-0,023390	0,871988	-0,656120	69,196505	3,055402	-6,946364
10:00:06,26	0,527986	3,420948	-0,064978	-0,213018	0,287993	0,901008	-0,027252	0,874264	-0,652267	0,614700	1,010269	-6,957817	-1,358262	-2,234671	-1,711531	11,546445	47,239960	5,670654	-0,027252	0,874264	-0,652267	69,244418	3,149568	-6,957817	-0,027252	0,874264	-0,652267	69,244418	3,149568	-6,957817
10:00:06,31	0,527986	3,420948	-0,064978	-0,213018	0,287993	0,901008	-0,025684	0,874749	-0,655387	0,596923	1,068302	-6,965228	-1,353382	-2,234571	-1,710476	11,537313	47,229900	5,692445	-0,025684	0,874749	-0,655387	69,264757	3,084490	-6,965228	-0,025684	0,874749	-0,655387	69,264757	3,084490	-6,965228
10:00:06,36	0,527986	3,420948	-0,064978	-0,213018	0,287993	0,901008	-0,028211	0,870573	-0,654332	0,800811	0,934036	-6,943437	-1,353626	-2,232628	-1,711555	11,521749	47,218699	5,656811	-0,028211	0,870573	-0,654332	69,140807	3,148570	-6,943437	-0,028211	0,870573	-0,654332	69,140807	3,148570	-6,943437
10:00:06,41	0,527986	3,420948	-0,064978	-0,213018	0,287993	0,901008	-0,029772	0,871757	-0,655411	0,721796	0,844981	-6,979071	-1,358889	-2,237328	-1,709983	11,529000	47,207107	5,658646	-0,029772	0,871757	-0,655411	69,154682	3,182060	-6,979071	-0,029772	0,871757	-0,655411	69,154682	3,182060	-6,979071
10:00:06,46	0,527986	3,420948	-0,064978	-0,213018	0,287993	0,901008	-0,023070	0,873964	-0,653839	0,600603	1,205551	-6,977236	-1,359533	-2,235856	-1,709980	11,518829	47,180512	5,677385	-0,023070	0,873964	-0,653839	69,206763	3,016539	-6,977236	-0,023070	0,873964	-0,653839	69,206763	3,016539	-6,977236
10:00:06,51	0,527986	3,420948	-0,064978	-0,213018	0,287993	0,901008	-0,029544	0,866838	-0,654317	0,959535	0,886987	-6,936160	-1,354184	-2,235731	-1,712303	11,535955	47,205296	5,670669	-0,029544	0,866838	-0,654317	69,006337	3,206195	-6,936160	-0,029544	0,866838	-0,654317	69,006337	3,206195	-6,936160
10:00:06,56	0,527986	3,420948	-0,064978	-0,213018	0,287993	0,901008	-0,026805	0,870688	-0,656159	0,772860	1,018256	-6,965213	-1,357622	-2,236441	-1,699881	11,354600	47,256062	5,675592	-0,026805	0,870688	-0,656159	69,121861	3,122446	-6,965213	-0,026805	0,870688	-0,656159	69,121861	3,122446	-6,965213
10:00:06,61	0,527986	3,420948	-0,064978	-0,213018	0,287993	0,901008	-0,024471	0,873310	-0,643737	0,589787	0,957160	-6,960291	-1,383592	-2,204709	-1,800772	13,178193	48,722001	5,462595	-0,024471	0,873310	-0,643737	69,144639	2,878166	-6,960291	-0,024471	0,873310	-0,643737	69,144639	2,878166	-6,960291
10:00:06,66	0,527986	3,420948	-0,064978	-0,213018	0,287993	0,901008	-0,038968	0,911667	-0,744628	0,776563	1,049666	-7,173287	-1,440024	-2,232713	-1,817931	11,867710	51,647262	5,292550	-0,038968	0,911667	-0,744628	72,342433	4,108623	-7,173287	-0,038968	0,911667	-0,744628	72,342433	4,108623	-7,173287
10:00:06,71	0,527999	3,421016	-0,064990	-0,213018	0,287990	0,951019	0,013501	0,946537	-0,761786	0,841451	1,180504	-7,343332	-1,438482	-2,241842	-1,804008	11,579620	51,248572	5,316787	0,013501	0,946537	-0,761786	75,144586	0,120656	-7,343332	0,013501	0,946537	-0,761786	75,144586	0,120656	-7,343332
10:00:06,76	0,527999	3,421016	-0,064990	-0,213018	0,287990	0,951019	0,020636	0,940637	-0,747864	0,658936	1,501358	-7,319096	-1,424034	-2,244252	-1,806755	11,512540	51,052835	5,281101	0,020636	0,940637	-0,747864	74,498913	-0,118559	-7,319096	0,020636	0,940637	-0,747864	74,498913	-0,118559	-7,319096
10:00:06,81	0,527999	3,421016	-0,064990	-0,213018	0,287990	0,951019	0,015499	0,926919	-0,750611	1,169201	1,274033	-7,354781	-1,425935	-2,242517	-1,805342	11,416220	50,962808	5,294023	0,015499	0,926919	-0,750611	73,932342	0,057335	-7,354781	0,015499	0,926919	-0,750611	73,932342	0,057335	-7,354781
10:00:06,86	0,527999	3,421016	-0,064990	-0,213018	0,287990	0,951019	0,014947	0,929433	-0,749198	0,912332	1,206911	-7,341859	-1,425739	-2,249898	-1,804468	11,329534	50,825105	5,302234	0,014947	0,929433	-0,749198	73,872845	0,033569	-7,341859	0,014947	0,929433	-0,749198	73,872845	0,033569	-7,341859
10:00:06,91	0,527999	3,421016	-0,064990	-0,213018	0,287990	0,951019	0,021242	0,925573	-0,748324	0,950473	1,528012	-7,333648	-1,422921	-2,240993	-1,807604	11,319102	50,775666	5,319010	0,021242	0,925573	-0,748324	73,607948	-0,139461	-7,333648	0,021242	0,925573	-0,748324	73,607948	-0,139461	-7,333648
10:00:06,96	0,527999	3,421016	-0,064990	-0,213018	0,287990	0,951019	0,012120	0,927585	-0,751460	0,797809	1,069371	-7,316872	-1,420117	-2,241755	-1,806837	11,276316	50,700925	5,321806	0,012120	0,927585	-0,751460	73,613240	0,117948	-7,316872	0,012120	0,927585	-0,751460	73,613240	0,117948	-7,316872
10:00:07,01	0,527999	3,421016	-0,064990	-0,213018	0,287990	0,951019	0,011378	0,924775	-0,750693	0,857799	1,031105	-7,314077	-1,423299	-2,247824	-1,806458	11,169638	50,649705	5,343806	0,011378	0,924775	-0,750693	73,452658	0,137927	-7,314077	0,011378	0,924775	-0,750693	73,452658	0,137927	-7,314077
10:00:07,06	0,527999	3,421016	-0,064990	-0,213018	0,287990	0,951019	0,018225	0,924496	-0,750314	0,774602	1,320387	-7,292076	-1,424934	-2,244855	-1,807542	11,175531	50,690430	5,299031	0,018225	0,924496	-0,750314	73,347572	-0,110301	-7,292076	0,018225	0,924496	-0,750314	73,347572	-0,110301	-7,292076
10:00:07,11	0,527999	3,421016	-0,064990	-0,213018	0,287990	0,951019	0,016471	0,927398	-0,751398	0,661960	1,213916	-7,336851	-1,431335	-2,200318	-1,822354	13,794600	50,877744	5,116587	0,016471	0,927398	-0,751398	73,462666	-0,079077	-7,336851	0,016471	0,927398	-0,751398	73,462666	-0,079077	-7,336851
10:00:07,16	0,527999	3,421016	-0,064990	-0,213018	0,287990	0,951019	-0,018899	0,955209	-0,766210	0,687507	1,549193	-7,519296	-1,458995	-2,185161	-1,800189	14,286980	52,587946	4,975864	-0,018899	0,955209	-0,766210	75,671428	3,032753	-7,519296	-0,018899	0,955209	-0,766210	75,671428	3,032753	-7,519296
10:00:07,21	0,527975	3,420967	-0,064961	-0,213008	0,287993	1,001001	-0,018195	0,986742	-0,744045	0,775089	1,157124	-7,660018	-1,455043	-2,193403	-1,794455	13,984550	52,343786	4,976813	-0,018195	0,986742	-0,744045	78,234306	2,585404	-7,660018	-0,018195	0,986742	-0,744045	78,234306	2,585404	-7,660018
10:00:07,26	0,527975	3,420967	-0,064961	-0,213008	0,287993	1,001001	-0,013033	0,979198	-0,738311	0,804686	1,285721	-7,659070	-1,452817	-2,196361	-1,796813	13,767168	52,124177	4,966933	-0,013033	0,979198	-0,738311	77,671741	2,308777	-7,659070	-0,013033	0,979198	-0,738311	77,671741	2,308777	-7,659070
10:00:07,31	0,527975	3,420967	-0,064961	-0,213008	0,287993	1,001001	-0,011584	0,975791	-0,740669	0,682966	1,282570	-7,668949	-1,450672	-2,197097	-1,793130	13,675264	51,945774	4,958164	-0,011584	0,975791	-0,740669	77,282580	2,191947	-7,668949	-0,011584	0,975791	-0,740669	77,282580	2,191947	-7,668949
10:00:07,36	0,527975	3,420967	-0,064961	-0,213008	0,287993	1,001001	-0,012020	0,973565	-0,736986	0,598252	1,269551	-7,677718	-1,449144	-2,200718	-1,799233	13,596270	51,874760	5,007382	-0,012020	0,973565	-0,736986	77,023143	2,213091	-7,677718	-0,012020	0,973565	-0,736986	77,023143	2,213091	-7,677718
10:00:07,41	0,527975	3,420967	-0,064961	-0,213008	0,287993	1,001001	-0,009647	0,970432	-0,743089	0,660186	1,360012	-7,628500	-1,441640	-2,205768	-1,795372	13,539997	51,756438	4,963607	-0,009647	0,970432	-0,743089	76,839115	2,117318	-7,628500	-0,009647	0,970432	-0,743089	76,839115	2,117318	-7,628500
10:00:07,46	0,527975	3,420967	-0,064961	-0,213008	0,287993	1,001001	-0,009026	0,961408	-0,739228	0,998845	1,402747	-7,672275	-1,441726	-2,198365	-1,795138	13,457598	51,740835	4,980642	-0,009026	0,961408	-0,739228	76,469363	2,111281	-7,672275	-0,009026	0,961408	-0,739228	76,469363	2,111281	-7,672275
10:00:07,51	0,527975	3,420967	-0,064961	-0,213008	0,287993	1,001001	-0,015394	0,965184	-0,738994	0,747775	1,008048	-7,655240	-1,442538	-2,197909	-1,796196	13,451480	51,674393	5,002163	-0,015394	0,965184	-0,738994	76,514719	2,216476	-7,655240	-0,015394	0,965184	-0,738994	76,514719	2,216476	-7,655240
10:00:07,56	0,527975	3,420967	-0,064961	-0,213008	0,287993	1,001001	-0,015383	0,966116	-0,740052	0,638734	1,036524	-7,633720	-1,440873	-2,200549	-1,795432	13,411409	51,624475	4,990716	-0,015383	0,966116	-0,740052	76,478806	2,244118	-7,633720	-0,015383	0,966116	-0,740052	76,478806	2,244118	-7,633720
10:00:07,61	0,527975	3,420967	-0,064961	-0,213008	0,287993	1,001001	-0,013930	0,963354	-0,739288	0,719083	1,102364	-7,645166	-1,443311	-2,205521	-1,790766	13,383998	51,528425	4,983923	-0,013930	0,963354	-0,739288	76,342352	2,195856	-7,645166	-0,013930	0,963354	-0,739288	76,342352	2,195856	-7,645166
10:00:07,66	0,527975	3,420967	-0,064961	-0,213008	0,287993	1,001001	-0,008405	0,962979	-0,734622	0,641674	1,413966	-7,651959	-1,435185	-2,203497	-1,796966	13,347045	51,536652	5,028805	-0,008405	0,962979	-0,734622	76,235539	2,073722	-7,651959	-0,008405	0,962979	-0,734622	76,235539	2,073722	-7,651959
10:00:07,71	0,527975	3,420967	-0,064961	-0,213008	0,287993	1,001001	-0,014220	0,956954	-0,740822	0,943631	1,075438	-7,607077	-1,433529	-2,202766	-1,795419	13,310933	51,493090	5,041769	-0,014220	0,956954	-0,740822	76,064520	2,191720	-7,607077	-0,014220	0,956954	-0,740822	76,064520	2,191720	-7,607077
10:00:07,76	0,527975	3,420967	-0,064961	-0,213008	0,287993	1,001001	-0,015681	0,955885	-0,739275	0,943424	0,989973	-7,594113	-1,434149	-2,202797	-1,797011	13,311189	51,443719	4,992591	-0,015681	0,955885	-0,739275	75,980416	2,220944	-7,594113	-0,015681	0,955885	-0,739275	75,980416	2,220944	-7,594113
10:00:07,81	0,527975	3,420967	-0,064961	-0,213008	0,287993	1,001001	-0,015344	0,956406	-0,740867	0,873720	1,032387	-7,643291	-1,430613	-2,205126	-1,793111	13,312239	51,402154	4,989141	-0,015344	0,956406	-0,740867	75,951586	2,236929	-7,643291	-0,015344	0,956406	-0,740867	75,951586	2,236929	-7,643291
10:00:07,86	0,527975	3,420967	-0,064961	-0,213008	0,287993	1,001001	-0,015095	0,952179	-0,736967	1,058027	1,067036	-7,646741	-1,437796	-2,207467	-1,792749	13,256583	51,388614	4,987470	-0,015095	0,952179	-0,736967	75,804112	2,252017	-7,646741	-0,015095	0,952179	-0,736967	75,804112	2,252017	-7,646741
10:00:07,91	0,527975	3,420967	-0,064961	-0,213008	0,287993	1,001001	-0,009476	0,957230	-0,736605	0,755855	1,317799	-7,648412	-1,435836	-2,210577	-1,791756	13,219904	51,339093	5,015816	-0,009476	0,957230	-0,736605	75,898392	2,061681	-7,648412	-0,009476	0,957230	-0,736605	75,898392	2,061681	-7,648412
10:00:07,96	0,527975	3,420967	-0,064961	-0,213008	0,287993	1,001001	-0,007763	0,953977	-0,735612	0,863764	1,399870	-7,620066	-1,427354	-2,202688	-1,795487	13,221493	51,327774	4,994907	-0,007763	0,953977	-0,735612	75,750973	2,009284	-7,620066	-0,007763	0,953977	-0,735612	75,750973	2,009284	-7,620066
10:00:08,01	0,527975	3,420967	-0,064961	-0,213008	0,287993	1,001001	-0,018836	0,950576	-0,739343	1,031628	0,831105	-7,640976	-1,436833	-2,209088	-1,796256	13,186984	51,315283	5,007277	-0,018836	0,950576	-0,739343	75,651828	2,309756	-7,640976	-0,018836	0,950576	-0,739343	75,651828	2,309756	-7,640976
10:00:08,07	0,527975	3,420967	-0,064961	-0,213008	0,287993	1,001001	-0,008555	0,955585	-0,740112	0,743074	1,342110	-7,628605	-1,436854	-2,209565	-1,792359	13,185250	51,270030	5,017935	-0,008555	0,955585	-0,740112	75,756502	2,013652	-7,628605	-0,008555	0,955585	-0,740112	75,756502	2,013652	-7,628605
10:00:08,12	0,527975	3,420967	-0,064961	-0,213008	0,287993	1,001001	-0,008130	0,955365	-0,736215	0,714445	1,385302	-7,617947	-1,436365	-2,207309	-1,793940	13,155924	51,244522	5,013955	-0,008130	0,955365	-0,736215	75,710620	2,023532	-7,617947	-0,008130	0,955365	-0,736215	75,710620	2,023532	-7,617947
10:00:08,17	0,527975	3,420967	-0,064961	-0,213008	0,287993	1,001001	-0,010329	0,956070	-0,737796	0,641033	1,258319	-7,621927	-1,428640	-2,208773	-1,794688	13,188684	51,232923	5,009975	-0,010329	0,956070	-0,737796	75,692548	2,069157	-7,621927	-0,010329	0,956070	-0,737796	75,692548	2,069157	-7,621927
10:00:08,22	0,527975	3,420967	-0,064961	-0,213008	0,287993	1,001001	-0,012924	0,948647	-0,738544	1,033353	1,157545	-7,625907	-1,427590	-2,208304	-1,793906	13,145587	51,195275	5,042903	-0,012924	0,948647	-0,738544	75,502179	2,172098	-7,625907	-0,012924	0,948647	-0,738544	75,502179	2,172098	-7,625907
10:00:08,27	0,527975	3,420967	-0,064961	-0,213008	0,287993	1,001001	-0,013855	0,947973	-0,737762	1,014286	1,090659	-7,592979	-1,428743	-2,208179	-1,796633	13,157367	51,206938	5,030099	-0,013855	0,947973	-0,737762	75,430146	2,178257	-7,592979	-0,013855	0,947973	-0,737762	75,430146	2,178257	-7,592979
10:00:08,32	0,527975	3,420967	-0,064961	-0,213008	0,287993	1,001001	-0,013387	0,949034	-0,740489	0,975109	1,119367	-7,605783	-1,436412	-2,205692	-1,790044	13,146626	51,208908	5,039842	-0,013387	0,949034	-0,740489	75,474252	2,170225	-7,605783	-0,013387	0,949034	-0,740489	75,474252	2,170225	-7,605783
10:00:08,37	0,527975	3,420967	-0,064961	-0,213008	0,287993	1,001001	-0,011706	0,956919	-0,733900	0,561415	1,196491	-7,596040	-1,432905	-2,206274	-1,793525	13,149440	51,183284	5,051321	-0,011706	0,956919	-0,733900	75,679544	2,115392	-7,596040	-0,011706	0,956919	-0,733900	75,679544	2,115392	-7,596040
10:00:08,42	0,527975	3,420967	-0,064961	-0,213008	0,287993	1,001001	-0,012955	0,953590	-0,737381	0,713713	1,146770	-7,584562	-1,432321	-2,210069	-1,795364	13,109765	51,129522	5,019170	-0,012955	0,953590	-0,737381	75,570555	2,163751	-7,584562	-0,012955	0,953590	-0,737381	75,570555	2,163751	-7,584562
10:00:08,47	0,527975	3,420967	-0,064961	-0,213008	0,287993	1,001001	-0,009961	0,951187	-0,739220	0,772284	1,294986	-7,616712	-1,433063	-2,206640	-1,792410	13,085869	51,134665	5,020586	-0,009961	0,951187	-0,739220	75,440472	2,076929	-7,616712	-0,009961	0,951187	-0,739220	75,440472	2,076929	-7,616712
10:00:08,52	0,527975	3,420967	-0,064961	-0,213008	0,287993	1,001001	-0,012560	0,953544	-0,736266	0,642216	1,136599	-7,615297	-1,426675	-2,201288	-1,792318	13,128598	51,121331	5,007026	-0,012560	0,953544	-0,736266	75,495444	2,122522	-7,615297	-0,012560	0,953544	-0,736266	75,495444	2,122522	-7,615297
10:00:08,57	0,527975	3,420967	-0,064961	-0,213008	0,287993	1,001001	-0,020389	0,950689	-0,736174	0,800533	0,773147	-7,628856	-1,434173	-2,209663	-1,794780	13,040940	51,134488	4,983082	-0,020389	0,950689	-0,736174	75,429584	2,373669	-7,628856	-0,020389	0,950689	-0,736174	75,429584	2,373669	-7,628856
10:00:08,62	0,527975	3,420967	-0,064961	-0,213008	0,287993	1,001001	-0,009386	0,952994	-0,738636	0,648211	1,262780	-7,652800	-1,429474	-2,213125	-1,794294	13,101341	51,132136	5,045376	-0,009386	0,952994	-0,738636	75,458244	1,999613	-7,652800	-0,009386	0,952994	-0,738636	75,458244	1,999613	-7,652800
10:00:08,67	0,527975	3,420967	-0,064961	-0,213008	0,287993	1,001001	-0,008737	0,947194	-0,738150	0,977973	1,350027	-7,590506	-1,428954	-2,209204	-1,793176	13,091349	51,080602	5,009903	-0,008737	0,947194	-0,738150	75,332708	2,035892	-7,590506	-0,008737	0,947194	-0,738150	75,332708	2,035892	-7,590506
10:00:08,72	0,527975	3,420967	-0,064961	-0,213008	0,287993	1,001001	-0,012394	0,948704	-0,737032	0,849825	1,176996	-7,625979	-1,429003	-2,214672	-1,793927	13,066463	51,054986	5,028356	-0,012394	0,948704	-0,737032	75,323099	2,149906	-7,625979	-0,012394	0,948704	-0,737032	75,323099	2,149906	-7,625979
10:00:08,77	0,527975	3,420967	-0,064961	-0,213008	0,287993	1,001001	-0,007633	0,946013	-0,737783	0,955141	1,415789	-7,607526	-1,433366	-2,210026	-1,791345	13,096615	51,050207	4,989919	-0,007633	0,946013	-0,737783	75,217155	2,015013	-7,607526	-0,007633	0,946013	-0,737783	75,217155	2,015013	-7,607526
10:00:08,82	0,527975	3,420967	-0,064961	-0,213008	0,287993	1,001001	-0,009476	0,952114	-0,735200	0,648803	1,348497	-7,645964	-1,427815	-2,208453	-1,794321	13,083250	51,075306	5,044738	-0,009476	0,952114	-0,735200	75,389781	2,092333	-7,645964	-0,009476	0,952114	-0,735200	75,389781	2,092333	-7,645964
10:00:08,87	0,527975	3,420967	-0,064961	-0,213008	0,287993	1,001001	-0,013614	0,948093	-0,738177	0,872946	1,109199	-7,591145	-1,430321	-2,207492	-1,790490	13,014454	51,050241	5,022640	-0,013614	0,948093	-0,738177	75,298279	2,177866	-7,591145	-0,013614	0,948093	-0,738177	75,298279	2,177866	-7,591145
10:00:08,92	0,527975	3,420967	-0,064961	-0,213008	0,287993	1,001001	-0,013193	0,950744	-0,734346	0,678985	1,084040	-7,613243	-1,430880	-2,210388	-1,796697	13,035054	51,039877	5,010811	-0,013193	0,950744	-0,734346	75,312428	2,119664	-7,613243	-0,013193	0,950744	-0,734346	75,312428	2,119664	-7,613243
10:00:08,97	0,527975	3,420967	-0,064961	-0,213008	0,287993	1,001001	-0,010405	0,949780	-0,740553	0,730438	1,252011	-7,625071	-1,432099	-2,208573	-1,793583	13,020820	51,032221	5,037947	-0,010405	0,949780	-0,740553	75,288207	2,068818	-7,625071	-0,010405	0,949780	-0,740553	75,288207	2,068818	-7,625071
10:00:09,02	0,527975	3,420967	-0,064961	-0,213008	0,287993	1,001001	-0,011367	0,951743	-0,737439	0,614618	1,193490	-7,597936	-1,433603	-2,210046	-1,793302	13,004351	51,021879	5,027445	-0,011367	0,951743	-0,737439	75,326477	2,085813	-7,597936	-0,011367	0,951743	-0,737439	75,326477	2,085813	-7,597936
10:00:09,07	0,527975	3,420967	-0,064961	-0,213008	0,287993	1,001001	-0,009340	0,952309	-0,737158	0,568005	1,289805	-7,608437	-1,436331	-2,212652	-1,783121	13,013476	51,193538	4,983402	-0,009340	0,952309	-0,737158	75,324280	2,023003	-7,608437	-0,009340	0,952309	-0,737158	75,324280	2,023003	-7,608437
10:00:09,12	0,527975	3,420967	-0,064961	-0,213008	0,287993	1,001001	0,003115	0,982517	-0,862168	0,881542	1,480549	-7,769214	-1,465992	-2,205728	-1,918312	13,550822	52,882251	4,866668	0,003115	0,982517	-0,862168	78,009162	1,236010	-7,769214	0,003115	0,982517	-0,862168	78,009162	1,236010	-7,769214
10:00:09,17	0,527975	3,420967	-0,064961	-0,213008	0,287993	1,001001	0,003115	0,982517	-0,862168	0,881542	1,480549	-7,769214	-1,490599	-2,201816	-1,865132	13,663685	53,982583	4,690297	0,003115	0,982517	-0,862168	78,009162	1,236010	-7,769214	0,003115	0,982517	-0,862168	78,009162	1,236010	-7,769214
10:00:09,22	0,528001	3,421001	-0,064987	-0,213027	0,288013	1,051028	0,012030	1,005784	-0,808988	0,681030	1,491723	-7,945585	-1,486414	-2,204601	-1,868002	13,457756	53,857280	4,680766	0,012030	1,005784	-0,808988	79,635071	0,547331	-7,945585	0,012030	1,005784	-0,808988	79,635071	0,547331	-7,945585
10:00:09,28	0,528001	3,421001	-0,064987	-0,213027	0,288013	1,051028	0,012351	1,000767	-0,811858	0,730409	1,392695	-7,955117	-1,484311	-2,209078	-1,868026	13,358422	53,769169	4,678678	0,012351	1,000767	-0,811858	79,290654	0,423152	-7,955117	0,012351	1,000767	-0,811858	79,290654	0,423152	-7,955117
10:00:09,33	0,528001	3,421001	-0,064987	-0,213027	0,288013	1,051028	0,015176	0,996707	-0,811882	0,815553	1,497652	-7,957204	-1,483889	-2,209513	-1,864161	13,277254	53,760233	4,696263	0,015176	0,996707	-0,811882	79,057091	0,306306	-7,957204	0,015176	0,996707	-0,811882	79,057091	0,306306	-7,957204
10:00:09,38	0,528001	3,421001	-0,064987	-0,213027	0,288013	1,051028	0,015342	0,996124	-0,808017	0,797563	1,440426	-7,939619	-1,481753	-2,208892	-1,866886	13,229551	53,629619	4,718915	0,015342	0,996124	-0,808017	78,993311	0,236097	-7,939619	0,015342	0,996124	-0,808017	78,993311	0,236097	-7,939619
10:00:09,43	0,528001	3,421001	-0,064987	-0,213027	0,288013	1,051028	0,013736	0,994586	-0,810742	0,740604	1,380930	-7,916968	-1,475837	-2,210140	-1,867613	13,251971	53,606541	4,753141	0,013736	0,994586	-0,810742	78,815570	0,302641	-7,916968	0,013736	0,994586	-0,810742	78,815570	0,302641	-7,916968
10:00:09,48	0,528001	3,421001	-0,064987	-0,213027	0,288013	1,051028	0,011858	0,988838	-0,811469	1,030717	1,314242	-7,882741	-1,474690	-2,211781	-1,867214	13,194792	53,565732	4,704489	0,011858	0,988838	-0,811469	78,654476	0,383356	-7,882741	0,011858	0,988838	-0,811469	78,654476	0,383356	-7,882741
10:00:09,53	0,528001	3,421001	-0,064987	-0,213027	0,288013	1,051028	0,012706	0,987024	-0,811070	1,061099	1,329200	-7,931393	-1,478813	-2,208469	-1,866466	13,130197	53,504802	4,688394	0,012706	0,987024	-0,811070	78,542482	0,331783	-7,931393	0,012706	0,987024	-0,811070	78,542482	0,331783	-7,931393
10:00:09,58	0,528001	3,421001	-0,064987	-0,213027	0,288013	1,051028	0,011900	0,992250	-0,810322	0,704267	1,261789	-7,947489	-1,477510	-2,212269	-1,853367	13,057578	53,382031	4,680532	0,011900	0,992250	-0,810322	78,595914	0,327677	-7,947489	0,011900	0,992250	-0,810322	78,595914	0,327677	-7,947489
10:00:09,63	0,528001	3,421001	-0,064987	-0,213027	0,288013	1,051028	0,014539	0,989222	-0,797223	0,719092	1,397560	-7,955350	-1,486595	-2,142004	-1,855623	16,823664	53,763968	4,451100	0,014539	0,989222	-0,797223	78,373040	0,256216	-7,955350	0,014539	0,989222	-0,797223	78,373040	0,256216	-7,955350
10:00:09,68	0,528001	3,421001	-0,064987	-0,213027	0,288013	1,051028	-0,041770	1,032223	-0,799479	0,696860	1,540028	-8,184783	-1,537787	-2,149371	-1,844392	16,281799	56,772655	4,284323	-0,041770	1,032223	-0,799479	81,726371	4,818972	-8,184783	-0,041770	1,032223	-0,799479	81,726371	4,818972	-8,184783
10:00:09,73	0,528045	3,420996	-0,064981	-0,213016	0,287994	1,101040	-0,009794	1,072872	-0,788247	0,917771	1,229171	-8,351560	-1,528426	-2,159169	-1,844145	15,831211	56,330208	4,294176	-0,009794	1,072872	-0,788247	85,138238	1,997993	-8,351560	-0,009794	1,072872	-0,788247	85,138238	1,997993	-8,351560
10:00:09,78	0,528045	3,420996	-0,064981	-0,213016	0,287994	1,101040	-0,005989	1,059867	-0,788001	0,985586	1,258054	-8,341706	-1,531370	-2,158519	-1,842270	15,654539	56,055510	4,319555	-0,005989	1,059867	-0,788001	84,185132	1,728153	-8,341706	-0,005989	1,059867	-0,788001	84,185132	1,728153	-8,341706
10:00:09,83	0,528045	3,420996	-0,064981	-0,213016	0,287994	1,101040	-0,005080	1,062741	-0,786126	0,509879	1,289669	-8,316328	-1,526398	-2,168639	-1,842663	15,541315	55,863690	4,314171	-0,005080	1,062741	-0,786126	83,935075	1,688412	-8,316328	-0,005080	1,062741	-0,786126	83,935075	1,688412	-8,316328
10:00:09,88	0,528045	3,420996	-0,064981	-0,213016	0,287994	1,101040	0,001198	1,053376	-0,786519	0,774163	1,613953	-8,321711	-1,524405	-2,166240	-1,845058	15,410777	55,784883	4,319991	0,001198	1,053376	-0,786519	83,464152	1,519914	-8,321711	0,001198	1,053376	-0,786519	83,464152	1,519914	-8,321711
10:00:09,93	0,528045	3,420996	-0,064981	-0,213016	0,287994	1,101040	-0,001876	1,052849	-0,788914	0,668027	1,380487	-8,315891	-1,516779	-2,168410	-1,841121	15,418232	55,695688	4,354419	-0,001876	1,052849	-0,788914	83,316679	1,527715	-8,315891	-0,001876	1,052849	-0,788914	83,316679	1,527715	-8,315891
10:00:09,98	0,528045	3,420996	-0,064981	-0,213016	0,287994	1,101040	-0,003810	1,045159	-0,784977	0,994376	1,330971	-8,281463	-1,518233	-2,163221	-1,844701	15,323030	55,651948	4,337313	-0,003810	1,045159	-0,784977	83,039384	1,630020	-8,281463	-0,003810	1,045159	-0,784977	83,039384	1,630020	-8,281463
10:00:10,03	0,528045	3,420996	-0,064981	-0,213016	0,287994	1,101040	-0,007576	1,049013	-0,788557	0,708489	1,074546	-8,298570	-1,517782	-2,174104	-1,840402	15,245590	55,588473	4,351303	-0,007576	1,049013	-0,788557	83,056033	1,669250	-8,298570	-0,007576	1,049013	-0,788557	83,056033	1,669250	-8,298570
10:00:10,08	0,528045	3,420996	-0,064981	-0,213016	0,287994	1,101040	0,001623	1,043181	-0,784258	0,918075	1,517582	-8,284579	-1,512041	-2,172572	-1,844283	15,230141	55,471086	4,365819	0,001623	1,043181	-0,784258	82,807786	1,390141	-8,284579	0,001623	1,043181	-0,784258	82,807786	1,390141	-8,284579
10:00:10,13	0,528045	3,420996	-0,064981	-0,213016	0,287994	1,101040	-0,002574	1,038975	-0,788139	1,027381	1,344611	-8,270064	-1,515634	-2,165545	-1,841619	15,217247	55,460639	4,345037	-0,002574	1,038975	-0,788139	82,586954	1,546697	-8,270064	-0,002574	1,038975	-0,788139	82,586954	1,546697	-8,270064
10:00:10,18	0,528045	3,420996	-0,064981	-0,213016	0,287994	1,101040	-0,006863	1,045601	-0,785475	0,667358	1,115642	-8,290846	-1,510819	-2,175947	-1,840230	15,165334	55,398733	4,346068	-0,006863	1,045601	-0,785475	82,747037	1,654411	-8,290846	-0,006863	1,045601	-0,785475	82,747037	1,654411	-8,290846
10:00:10,23	0,528045	3,420996	-0,064981	-0,213016	0,287994	1,101040	-0,000262	1,036229	-0,784085	1,075132	1,444900	-8,289814	-1,517663	-2,174458	-1,842411	15,103431	55,375046	4,347119	-0,000262	1,036229	-0,784085	82,419111	1,465474	-8,289814	-0,000262	1,036229	-0,784085	82,419111	1,465474	-8,289814
10:00:10,28	0,528045	3,420996	-0,064981	-0,213016	0,287994	1,101040	0,001871	1,042901	-0,786267	0,676726	1,514032	-8,288764	-1,514761	-2,169735	-1,842423	15,113845	55,322647	4,346543	0,001871	1,042901	-0,786267	82,544453	1,367193	-8,288764	0,001871	1,042901	-0,786267	82,544453	1,367193	-8,288764
10:00:10,33	0,528045	3,420996	-0,064981	-0,213016	0,287994	1,101040	-0,003671	1,042750	-0,786279	0,644412	1,261087	-8,289340	-1,513004	-2,174741	-1,843182	15,102330	55,308502	4,346231	-0,003671	1,042750	-0,786279	82,500277	1,549264	-8,289340	-0,003671	1,042750	-0,786279	82,500277	1,549264	-8,289340
10:00:10,38	0,528045	3,420996	-0,064981	-0,213016	0,287994	1,101040	-0,000214	1,038725	-0,787038	0,835698	1,437936	-8,289652	-1,511270	-2,174089	-1,840453	15,099938	55,264960	4,358132	-0,000214	1,038725	-0,787038	82,375610	1,454761	-8,289652	-0,000214	1,038725	-0,787038	82,375610	1,454761	-8,289652
10:00:10,43	0,528045	3,420996	-0,064981	-0,213016	0,287994	1,101040	-0,001646	1,037550	-0,784309	0,857911	1,383178	-8,277750	-1,510236	-2,169473	-1,842041	15,058658	55,236699	4,364326	-0,001646	1,037550	-0,784309	82,305559	1,512406	-8,277750	-0,001646	1,037550	-0,784309	82,305559	1,512406	-8,277750
10:00:10,48	0,528045	3,420996	-0,064981	-0,213016	0,287994	1,101040	-0,006161	1,038962	-0,785897	0,739358	1,126794	-8,271557	-1,514440	-2,175522	-1,843573	15,025654	55,193922	4,386829	-0,006161	1,038962	-0,785897	82,297869	1,610426	-8,271557	-0,006161	1,038962	-0,785897	82,297869	1,610426	-8,271557
10:00:10,53	0,528045	3,420996	-0,064981	-0,213016	0,287994	1,101040	0,001181	1,039578	-0,787429	0,653764	1,501359	-8,249054	-1,512006	-2,175229	-1,842418	15,043832	55,231963	4,358551	0,001181	1,039578	-0,787429	82,260653	1,408683	-8,249054	0,001181	1,039578	-0,787429	82,260653	1,408683	-8,249054
10:00:10,58	0,528045	3,420996	-0,064981	-0,213016	0,287994	1,101040	-0,000290	1,037616	-0,786274	0,797809	1,421590	-8,277331	-1,513799	-2,173906	-1,842224	15,015291	55,166464	4,385586	-0,000290	1,037616	-0,786274	82,250699	1,444386	-8,277331	-0,000290	1,037616	-0,786274	82,250699	1,444386	-8,277331
10:00:10,63	0,528045	3,420996	-0,064981	-0,213016	0,287994	1,101040	-0,000540	1,039831	-0,786080	0,611652	1,416655	-8,250297	-1,512212	-2,173228	-1,842827	14,991132	55,131352	4,375760	-0,000540	1,039831	-0,786080	82,238394	1,459026	-8,250297	-0,000540	1,039831	-0,786080	82,238394	1,459026	-8,250297
10:00:10,68	0,528045	3,420996	-0,064981	-0,213016	0,287994	1,101040	-0,001920	1,038795	-0,786683	0,623024	1,341504	-8,260122	-1,506009	-2,175552	-1,844645	15,002964	55,115049	4,380584	-0,001920	1,038795	-0,786683	82,168459	1,492243	-8,260122	-0,001920	1,038795	-0,786683	82,168459	1,492243	-8,260122
10:00:10,73	0,528045	3,420996	-0,064981	-0,213016	0,287994	1,101040	-0,003009	1,032262	-0,788501	0,954576	1,303266	-8,255298	-1,506959	-2,180350	-1,843201	14,964431	55,085252	4,360101	-0,003009	1,032262	-0,788501	81,987112	1,539502	-8,255298	-0,003009	1,032262	-0,788501	81,987112	1,539502	-8,255298
10:00:10,78	0,528045	3,420996	-0,064981	-0,213016	0,287994	1,101040	0,001621	1,030686	-0,787057	0,991460	1,525556	-8,275781	-1,504698	-2,177099	-1,840112	14,928367	55,071371	4,368711	0,001621	1,030686	-0,787057	81,900274	1,398335	-8,275781	0,001621	1,030686	-0,787057	81,900274	1,398335	-8,275781
10:00:10,83	0,528045	3,420996	-0,064981	-0,213016	0,287994	1,101040	-0,002325	1,030353	-0,783968	0,978710	1,296105	-8,267171	-1,507655	-2,175844	-1,843981	14,956964	55,013075	4,387960	-0,002325	1,030353	-0,783968	81,861404	1,478595	-8,267171	-0,002325	1,030353	-0,783968	81,861404	1,478595	-8,267171
10:00:10,88	0,528045	3,420996	-0,064981	-0,213016	0,287994	1,101040	-0,001934	1,033541	-0,787837	0,776751	1,370349	-8,247922	-1,508233	-2,173983	-1,841313	14,902210	55,042793	4,362994	-0,001934	1,033541	-0,787837	81,909695	1,522149	-8,247922	-0,001934	1,033541	-0,787837	81,909695	1,522149	-8,247922
10:00:10,93	0,528045	3,420996	-0,064981	-0,213016	0,287994	1,101040	-0,003256	1,034972	-0,785169	0,700678	1,239335	-8,272888	-1,505344	-2,180023	-1,843205	14,932437	54,980046	4,371926	-0,003256	1,034972	-0,785169	81,945987	1,494901	-8,272888	-0,003256	1,034972	-0,785169	81,945987	1,494901	-8,272888
10:00:10,98	0,528045	3,420996	-0,064981	-0,213016	0,287994	1,101040	0,000531	1,029450	-0,787061	0,948581	1,493776	-8,263956	-1,508260	-2,178542	-1,840875	14,945065	54,983505	4,375050	0,000531	1,029450	-0,787061	81,760435	1,452113	-8,263956	0,000531	1,029450	-0,787061	81,760435	1,452113	-8,263956
10:00:11,03	0,528045	3,420996	-0,064981	-0,213016	0,287994	1,101040	0,000705	1,032716	-0,784731	0,788076	1,512065	-8,260832	-1,502383	-2,169362	-1,839735	14,946817	55,024719	4,382881	0,000705	1,032716	-0,784731	81,856284	1,456692	-8,260832	0,000705	1,032716	-0,784731	81,856284	1,456692	-8,260832
10:00:11,08	0,528045	3,420996	-0,064981	-0,213016	0,287994	1,101040	-0,010183	1,032217	-0,783591	0,850612	0,926802	-8,253001	-1,510725	-2,180262	-1,842451	14,909224	54,932504	4,364372	-0,010183	1,032217	-0,783591	81,879618	1,726132	-8,253001	-0,010183	1,032217	-0,783591	81,879618	1,726132	-8,253001
10:00:11,13	0,528045	3,420996	-0,064981	-0,213016	0,287994	1,101040	0,003428	1,033991	-0,786307	0,659685	1,648093	-8,271510	-1,509654	-2,174661	-1,840908	14,866488	54,959462	4,404513	0,003428	1,033991	-0,786307	81,827985	1,379009	-8,271510	0,003428	1,033991	-0,786307	81,827985	1,379009	-8,271510
10:00:11,18	0,528045	3,420996	-0,064981	-0,213016	0,287994	1,101040	-0,001958	1,035864	-0,784764	0,564277	1,317520	-8,231369	-1,507838	-2,183558	-1,842045	14,865496	54,961714	4,389746	-0,001958	1,035864	-0,784764	81,879592	1,471253	-8,231369	-0,001958	1,035864	-0,784764	81,879592	1,471253	-8,231369
10:00:11,23	0,528045	3,420996	-0,064981	-0,213016	0,287994	1,101040	0,004839	1,029842	-0,785901	0,878863	1,668989	-8,246137	-1,501888	-2,176424	-1,840799	14,900639	54,981915	4,375613	0,004839	1,029842	-0,785901	81,721469	1,289143	-8,246137	0,004839	1,029842	-0,785901	81,721469	1,289143	-8,246137
10:00:11,28	0,528045	3,420996	-0,064981	-0,213016	0,287994	1,101040	-0,004314	1,028256	-0,784655	0,996382	1,213353	-8,260269	-1,507923	-2,176306	-1,840911	14,847646	54,951630	4,399668	-0,004314	1,028256	-0,784655	81,714516	1,552038	-8,260269	-0,004314	1,028256	-0,784655	81,714516	1,552038	-8,260269
10:00:11,33	0,528045	3,420996	-0,064981	-0,213016	0,287994	1,101040	-0,001400	1,033542	-0,784767	0,668813	1,334155	-8,236214	-1,506211	-2,179279	-1,840142	14,840355	54,862772	4,372058	-0,001400	1,033542	-0,784767	81,801857	1,444055	-8,236214	-0,001400	1,033542	-0,784767	81,801857	1,444055	-8,236214
10:00:11,38	0,528045	3,420996	-0,064981	-0,213016	0,287994	1,101040	0,000319	1,030573	-0,783998	0,742616	1,461656	-8,263825	-1,503173	-2,176452	-1,842853	14,881091	54,904445	4,370723	0,000319	1,030573	-0,783998	81,642574	1,436617	-8,263825	0,000319	1,030573	-0,783998	81,642574	1,436617	-8,263825
10:00:11,43	0,528045	3,420996	-0,064981	-0,213016	0,287994	1,101040	-0,001792	1,032485	-0,784398	0,685084	1,309201	-8,251571	-1,502052	-2,178866	-1,844200	14,868811	54,856309	4,379653	-0,001792	1,032485	-0,784398	81,735140	1,449845	-8,251571	-0,001792	1,032485	-0,784398	81,735140	1,449845	-8,251571
10:00:11,48	0,528045	3,420996	-0,064981	-0,213016	0,287994	1,101040	-0,002118	1,027178	-0,788056	0,927788	1,362807	-8,256229	-1,506013	-2,180040	-1,836723	14,615236	54,967432	4,399791	-0,002118	1,027178	-0,788056	81,561236	1,529072	-8,256229	-0,002118	1,027178	-0,788056	81,561236	1,529072	-8,256229
10:00:11,53	0,528045	3,420996	-0,064981	-0,213016	0,287994	1,101040	0,000879	1,030021	-0,780579	0,749364	1,243496	-8,236092	-1,523465	-2,178245	-1,925265	15,206013	55,574279	4,197801	0,000879	1,030021	-0,780579	81,606042	1,174484	-8,236092	0,000879	1,030021	-0,780579	81,606042	1,174484	-8,236092
10:00:11,58	0,528045	3,420996	-0,064981	-0,213016	0,287994	1,101040	0,008051	1,046032	-0,869121	0,737733	1,824646	-8,438081	-1,543509	-2,150404	-1,873576	16,615953	56,897743	4,044719	0,008051	1,046032	-0,869121	82,851263	1,192629	-8,438081	0,008051	1,046032	-0,869121	82,851263	1,192629	-8,438081
10:00:11,63	0,527968	3,420962	-0,064996	-0,212995	0,287970	1,151039	-0,006038	1,077312	-0,817432	0,962322	1,651303	-8,591164	-1,539752	-2,144040	-1,864740	16,470107	56,817542	4,025330	-0,006038	1,077312	-0,817432	85,531293	2,125312	-8,591164	-0,006038	1,077312	-0,817432	85,531293	2,125312	-8,591164
10:00:11,68	0,527968	3,420962	-0,064996	-0,212995	0,287970	1,151039	-0,013428	1,077240	-0,808596	0,823650	1,180828	-8,610552	-1,539373	-2,146747	-1,863199	16,384414	56,760026	4,042475	-0,013428	1,077240	-0,808596	85,387024	2,234936	-8,610552	-0,013428	1,077240	-0,808596	85,387024	2,234936	-8,610552
10:00:11,73	0,527968	3,420962	-0,064996	-0,212995	0,287970	1,151039	-0,011273	1,075558	-0,807055	0,818481	1,247428	-8,593407	-1,541304	-2,150589	-1,863586	16,339236	56,648198	4,053225	-0,011273	1,075558	-0,807055	85,249782	2,132377	-8,593407	-0,011273	1,075558	-0,807055	85,249782	2,132377	-8,593407
10:00:11,78	0,527968	3,420962	-0,064996	-0,212995	0,287970	1,151039	-0,006981	1,075309	-0,807442	0,711972	1,487414	-8,582658	-1,536161	-2,150406	-1,864372	16,289137	56,588753	4,062920	-0,006981	1,075309	-0,807442	85,123759	2,035420	-8,582658	-0,006981	1,075309	-0,807442	85,123759	2,035420	-8,582658
10:00:11,83	0,527968	3,420962	-0,064996	-0,212995	0,287970	1,151039	-0,009711	1,070947	-0,808228	0,862297	1,331793	-8,572962	-1,534524	-2,152722	-1,865208	16,222032	56,574393	4,010301	-0,009711	1,070947	-0,808228	84,931621	2,094100	-8,572962	-0,009711	1,070947	-0,808228	84,931621	2,094100	-8,572962
10:00:11,88	0,527968	3,420962	-0,064996	-0,212995	0,287970	1,151039	-0,008523	1,068371	-0,809064	0,950232	1,342644	-8,625581	-1,538797	-2,148798	-1,866372	16,189134	56,524626	4,062894	-0,008523	1,068371	-0,809064	84,817382	2,011678	-8,625581	-0,008523	1,068371	-0,809064	84,817382	2,011678	-8,625581
10:00:11,93	0,527968	3,420962	-0,064996	-0,212995	0,287970	1,151039	-0,009785	1,074033	-0,810228	0,596255	1,273392	-8,572989	-1,537666	-2,152783	-1,864012	16,182829	56,441823	4,077855	-0,009785	1,074033	-0,810228	84,907879	2,041524	-8,572989	-0,009785	1,074033	-0,810228	84,907879	2,041524	-8,572989
10:00:11,98	0,527968	3,420962	-0,064996	-0,212995	0,287970	1,151039	-0,006900	1,071062	-0,807868	0,675909	1,459370	-8,558027	-1,534618	-2,157452	-1,849564	16,056791	56,547834	4,038865	-0,006900	1,071062	-0,807868	84,754273	2,001005	-8,558027	-0,006900	1,071062	-0,807868	84,754273	2,001005	-8,558027
10:00:12,03	0,527968	3,420962	-0,064996	-0,212995	0,287970	1,151039	-0,004380	1,066088	-0,793420	0,963361	1,428224	-8,597017	-1,548729	-2,090757	-1,892566	19,367514	57,487371	3,827106	-0,004380	1,066088	-0,793420	84,651244	1,772082	-8,597017	-0,004380	1,066088	-0,793420	84,651244	1,772082	-8,597017
10:00:12,08	0,527968	3,420962	-0,064996	-0,212995	0,287970	1,151039	-0,055084	1,111656	-0,836422	1,062823	1,189029	-8,808776	-1,597167	-2,111655	-1,963464	18,525372	59,859956	3,609115	-0,055084	1,111656	-0,836422	88,327833	5,513132	-8,808776	-0,055084	1,111656	-0,836422	88,327833	5,513132	-8,808776
10:00:12,13	0,528035	3,421035	-0,064988	-0,213042	0,287995	1,201039	-0,012767	1,143155	-0,907320	1,058545	1,473933	-9,026767	-1,594479	-2,123041	-1,964028	17,947910	59,527831	3,656827	-0,012767	1,143155	-0,907320	90,796192	2,476109	-9,026767	-0,012767	1,143155	-0,907320	90,796192	2,476109	-9,026767
10:00:12,18	0,528035	3,421035	-0,064988	-0,213042	0,287995	1,201039	-0,004250	1,135135	-0,907884	0,899236	1,582741	-8,979056	-1,589678	-2,126550	-1,964071	17,779857	59,319489	3,671596	-0,004250	1,135135	-0,907884	90,007297	1,916396	-8,979056	-0,004250	1,135135	-0,907884	90,007297	1,916396	-8,979056
10:00:12,23	0,528035	3,421035	-0,064988	-0,213042	0,287995	1,201039	-0,003612	1,129222	-0,907927	0,942231	1,574572	-8,964286	-1,588945	-2,128386	-1,962186	17,625184	59,145790	3,676019	-0,003612	1,129222	-0,907927	89,586159	1,858109	-8,964286	-0,003612	1,129222	-0,907927	89,586159	1,858109	-8,964286
10:00:12,28	0,528035	3,421035	-0,064988	-0,213042	0,287995	1,201039	-0,002389	1,127669	-0,906042	0,795233	1,591086	-8,959863	-1,587858	-2,132989	-1,964105	17,610270	59,046689	3,688206	-0,002389	1,127669	-0,906042	89,317235	1,778589	-8,959863	-0,002389	1,127669	-0,906042	89,317235	1,778589	-8,959863
10:00:12,33	0,528035	3,421035	-0,064988	-0,213042	0,287995	1,201039	0,001055	1,124426	-0,907961	0,870572	1,806773	-8,947676	-1,582755	-2,128881	-1,965674	17,561077	58,970810	3,712953	0,001055	1,124426	-0,907961	89,138023	1,723976	-8,947676	0,001055	1,124426	-0,907961	89,138023	1,723976	-8,947676
10:00:12,38	0,528035	3,421035	-0,064988	-0,213042	0,287995	1,201039	-0,005054	1,122061	-0,909530	0,903274	1,484430	-8,922929	-1,588308	-2,132131	-1,966495	17,473418	58,861794	3,699729	-0,005054	1,122061	-0,909530	88,985025	1,881207	-8,922929	-0,005054	1,122061	-0,909530	88,985025	1,881207	-8,922929
10:00:12,43	0,528035	3,421035	-0,064988	-0,213042	0,287995	1,201039	0,000536	1,125245	-0,910351	0,599453	1,753748	-8,936153	-1,579595	-2,132826	-1,964149	17,442176	58,773664	3,716583	0,000536	1,125245	-0,910351	88,931168	1,711644	-8,936153	0,000536	1,125245	-0,910351	88,931168	1,711644	-8,936153
10:00:12,48	0,528035	3,421035	-0,064988	-0,213042	0,287995	1,201039	-0,003218	1,117352	-0,908005	0,917914	1,575508	-8,919299	-1,582144	-2,133009	-1,965729	17,367790	58,742094	3,731366	-0,003218	1,117352	-0,908005	88,630076	1,828153	-8,919299	-0,003218	1,117352	-0,908005	88,630076	1,828153	-8,919299
10:00:12,53	0,528035	3,421035	-0,064988	-0,213042	0,287995	1,201039	-0,001785	1,119468	-0,909585	0,743386	1,601417	-8,904516	-1,578649	-2,136876	-1,961825	17,356320	58,671439	3,731720	-0,001785	1,119468	-0,909585	88,621597	1,741530	-8,904516	-0,001785	1,119468	-0,909585	88,621597	1,741530	-8,904516
10:00:12,58	0,528035	3,421035	-0,064988	-0,213042	0,287995	1,201039	-0,000183	1,114508	-0,905681	0,934381	1,710092	-8,904162	-1,579873	-2,136575	-1,963803	17,352396	58,621456	3,692435	-0,000183	1,114508	-0,905681	88,423234	1,724482	-8,904162	-0,000183	1,114508	-0,905681	88,423234	1,724482	-8,904162
10:00:12,63	0,528035	3,421035	-0,064988	-0,213042	0,287995	1,201039	0,000168	1,115718	-0,907659	0,826190	1,749943	-8,943447	-1,575778	-2,137203	-1,962225	17,355402	58,567394	3,709707	0,000168	1,115718	-0,907659	88,410062	1,736772	-8,943447	0,000168	1,115718	-0,907659	88,410062	1,736772	-8,943447
10:00:12,68	0,528035	3,421035	-0,064988	-0,213042	0,287995	1,201039	-0,001336	1,111858	-0,906081	0,981593	1,701361	-8,926175	-1,571687	-2,133958	-1,962625	17,347301	58,574660	3,711455	-0,001336	1,111858	-0,906081	88,262456	1,806265	-8,926175	-0,001336	1,111858	-0,906081	88,262456	1,806265	-8,926175
10:00:12,73	0,528035	3,421035	-0,064988	-0,213042	0,287995	1,201039	-0,006192	1,109937	-0,906481	1,083719	1,438217	-8,924427	-1,574081	-2,131445	-1,963027	17,341880	58,562382	3,716166	-0,006192	1,109937	-0,906481	88,213795	1,924292	-8,924427	-0,006192	1,109937	-0,906481	88,213795	1,924292	-8,924427
10:00:12,78	0,528035	3,421035	-0,064988	-0,213042	0,287995	1,201039	-0,007171	1,113267	-0,906883	0,897225	1,388767	-8,919716	-1,577223	-2,131528	-1,962270	17,268179	58,514065	3,738586	-0,007171	1,113267	-0,906883	88,288692	1,951673	-8,919716	-0,007171	1,113267	-0,906883	88,288692	1,951673	-8,919716
10:00:12,83	0,528035	3,421035	-0,064988	-0,213042	0,287995	1,201039	-0,005528	1,115947	-0,906126	0,679186	1,434501	-8,897296	-1,576689	-2,136970	-1,962655	17,249424	58,450080	3,721713	-0,005528	1,115947	-0,906126	88,281009	1,868483	-8,897296	-0,005528	1,115947	-0,906126	88,281009	1,868483	-8,897296
10:00:12,88	0,528035	3,421035	-0,064988	-0,213042	0,287995	1,201039	-0,001082	1,112763	-0,906511	0,779966	1,681448	-8,914169	-1,575546	-2,137508	-1,963840	17,229890	58,454503	3,703514	-0,001082	1,112763	-0,906511	88,131842	1,766411	-8,914169	-0,001082	1,112763	-0,906511	88,131842	1,766411	-8,914169
10:00:12,93	0,528035	3,421035	-0,064988	-0,213042	0,287995	1,201039	-0,001188	1,111504	-0,907696	0,839470	1,656830	-8,932369	-1,575068	-2,132682	-1,961898	17,200979	58,429022	3,746218	-0,001188	1,111504	-0,907696	88,092557	1,750081	-8,932369	-0,001188	1,111504	-0,907696	88,092557	1,750081	-8,932369
10:00:12,99	0,528035	3,421035	-0,064988	-0,213042	0,287995	1,201039	-0,005607	1,113504	-0,905754	0,698964	1,414764	-8,889665	-1,572636	-2,133436	-1,960738	17,231704	58,418458	3,711250	-0,005607	1,113504	-0,905754	88,109025	1,854878	-8,889665	-0,005607	1,113504	-0,905754	88,109025	1,854878	-8,889665
10:00:13,04	0,528035	3,421035	-0,064988	-0,213042	0,287995	1,201039	-0,006170	1,111020	-0,904594	0,834325	1,417376	-8,924632	-1,570994	-2,141094	-1,962652	17,197239	58,307166	3,722887	-0,006170	1,111020	-0,904594	88,049424	1,901688	-8,924632	-0,006170	1,111020	-0,904594	88,049424	1,901688	-8,924632
10:00:13,09	0,528035	3,421035	-0,064988	-0,213042	0,287995	1,201039	-0,000358	1,105769	-0,906508	0,993785	1,745371	-8,912995	-1,567491	-2,134091	-1,960323	17,189176	58,339692	3,758155	-0,000358	1,105769	-0,906508	87,796647	1,773483	-8,912995	-0,000358	1,105769	-0,906508	87,796647	1,773483	-8,912995
10:00:13,14	0,528035	3,421035	-0,064988	-0,213042	0,287995	1,201039	-0,008174	1,106237	-0,904179	0,993580	1,315696	-8,877728	-1,574657	-2,138333	-1,964220	17,147334	58,319655	3,758447	-0,008174	1,106237	-0,904179	87,833189	1,957359	-8,877728	-0,008174	1,106237	-0,904179	87,833189	1,957359	-8,877728
10:00:13,19	0,528035	3,421035	-0,064988	-0,213042	0,287995	1,201039	-0,000918	1,110322	-0,908076	0,742889	1,666814	-8,877436	-1,577073	-2,141249	-1,962688	17,111688	58,304463	3,737164	-0,000918	1,110322	-0,908076	87,903166	1,738845	-8,877436	-0,000918	1,110322	-0,908076	87,903166	1,738845	-8,877436
10:00:13,24	0,528035	3,421035	-0,064988	-0,213042	0,287995	1,201039	0,002816	1,110956	-0,906544	0,678942	1,837675	-8,898719	-1,568179	-2,139619	-1,961870	17,158716	58,261534	3,755967	0,002816	1,110956	-0,906544	87,888988	1,616638	-8,898719	0,002816	1,110956	-0,906544	87,888988	1,616638	-8,898719
10:00:13,29	0,528035	3,421035	-0,064988	-0,213042	0,287995	1,201039	-0,003043	1,104069	-0,905726	1,023411	1,595197	-8,879916	-1,571778	-2,138083	-1,959207	17,132311	58,231902	3,709668	-0,003043	1,104069	-0,905726	87,692814	1,834093	-8,879916	-0,003043	1,104069	-0,905726	87,692814	1,834093	-8,879916
10:00:13,34	0,528035	3,421035	-0,064988	-0,213042	0,287995	1,201039	-0,004823	1,104569	-0,909234	0,965063	1,471608	-8,858014	-1,567722	-2,137828	-1,965378	17,115664	58,249022	3,777869	-0,004823	1,104569	-0,909234	87,673695	1,850236	-8,858014	-0,004823	1,104569	-0,909234	87,673695	1,850236	-8,858014
10:00:13,39	0,528035	3,421035	-0,064988	-0,213042	0,287995	1,201039	-0,004823	1,104569	-0,909234	0,965063	1,471608	-8,858014	-1,575461	-2,138961	-1,961563	17,048549	58,286729	3,732333	-0,004823	1,104569	-0,909234	87,673695	1,850236	-8,858014	-0,004823	1,104569	-0,909234	87,673695	1,850236	-8,858014
10:00:13,44	0,528035	3,421035	-0,064988	-0,213042	0,287995	1,201039	2,776216E-5	1,110705	-0,905419	0,645091	1,646886	-8,903550	-1,568261	-2,140719	-1,962643	17,142686	58,196733	3,764039	2,776216E-5	1,110705	-0,905419	87,835396	1,644707	-8,903550	2,776216E-5	1,110705	-0,905419	87,835396	1,644707	-8,903550
10:00:13,49	0,528035	3,421035	-0,064988	-0,213042	0,287995	1,201039	-0,002050	1,103590	-0,906499	0,984171	1,665381	-8,871843	-1,571923	-2,138820	-1,959214	17,072301	58,212550	3,733760	-0,002050	1,103590	-0,906499	87,615993	1,826282	-8,871843	-0,002050	1,103590	-0,906499	87,615993	1,826282	-8,871843
10:00:13,54	0,528035	3,421035	-0,064988	-0,213042	0,287995	1,201039	-0,001863	1,107711	-0,903070	0,748397	1,606220	-8,902122	-1,571354	-2,140200	-1,962309	17,088908	58,145031	3,733204	-0,001863	1,107711	-0,903070	87,703698	1,752474	-8,902122	-0,001863	1,107711	-0,903070	87,703698	1,752474	-8,902122
10:00:13,59	0,528035	3,421035	-0,064988	-0,213042	0,287995	1,201039	-0,000953	1,106528	-0,906165	0,759724	1,701702	-8,902678	-1,563637	-2,139465	-1,961518	17,108904	58,165788	3,729779	-0,000953	1,106528	-0,906165	87,622189	1,776489	-8,902678	-0,000953	1,106528	-0,906165	87,622189	1,776489	-8,902678
10:00:13,64	0,528035	3,421035	-0,064988	-0,213042	0,287995	1,201039	0,000797	1,105625	-0,903797	0,799082	1,783784	-8,945561	-1,568989	-2,136053	-1,960730	17,101932	58,157041	3,777124	0,000797	1,105625	-0,903797	87,590619	1,721218	-8,945561	0,000797	1,105625	-0,903797	87,590619	1,721218	-8,945561
10:00:13,69	0,528035	3,421035	-0,064988	-0,213042	0,287995	1,201039	-0,005727	1,106554	-0,904586	0,775311	1,458736	-8,858758	-1,567469	-2,142828	-1,965039	16,980160	58,142928	3,765268	-0,005727	1,106554	-0,904586	87,639778	1,908271	-8,858758	-0,005727	1,106554	-0,904586	87,639778	1,908271	-8,858758
10:00:13,74	0,528035	3,421035	-0,064988	-0,213042	0,287995	1,201039	-0,000619	1,101850	-0,908895	0,946797	1,625923	-8,870614	-1,559657	-2,105290	-2,012147	18,823695	57,634010	3,598445	-0,000619	1,101850	-0,908895	87,442021	1,674522	-8,870614	-0,000619	1,101850	-0,908895	87,442021	1,674522	-8,870614
10:00:13,79	0,528035	3,421035	-0,064988	-0,213042	0,287995	1,201039	-0,037035	1,113853	-0,956003	0,803675	1,583319	-9,037437	-1,596024	-2,075466	-1,973413	20,359096	59,555770	3,417720	-0,037035	1,113853	-0,956003	88,241131	4,490542	-9,037437	-0,037035	1,113853	-0,956003	88,241131	4,490542	-9,037437
10:00:13,84	0,528056	3,420946	-0,064982	-0,213002	0,288005	1,251053	-0,044679	1,160260	-0,917269	0,822478	1,554633	-9,218163	-1,598639	-2,082137	-1,980465	20,214767	59,605473	3,399419	-0,044679	1,160260	-0,917269	91,902922	5,061930	-9,218163	-0,044679	1,160260	-0,917269	91,902922	5,061930	-9,218163
10:00:13,89	0,528056	3,420946	-0,064982	-0,213002	0,288005	1,251053	-0,037594	1,159189	-0,924321	0,849091	1,773203	-9,236464	-1,594737	-2,083710	-1,977043	20,123311	59,518994	3,337806	-0,037594	1,159189	-0,924321	91,845399	4,724336	-9,236464	-0,037594	1,159189	-0,924321	91,845399	4,724336	-9,236464
10:00:13,94	0,528056	3,420946	-0,064982	-0,213002	0,288005	1,251053	-0,038183	1,155023	-0,920899	0,945083	1,706619	-9,298077	-1,591389	-2,086257	-1,977008	20,072322	59,415836	3,393346	-0,038183	1,155023	-0,920899	91,614390	4,703978	-9,298077	-0,038183	1,155023	-0,920899	91,614390	4,703978	-9,298077
10:00:13,99	0,528056	3,420946	-0,064982	-0,213002	0,288005	1,251053	-0,037651	1,150850	-0,920864	1,047239	1,741703	-9,242536	-1,589860	-2,082986	-1,976652	19,996876	59,342935	3,411700	-0,037651	1,150850	-0,920864	91,388976	4,697301	-9,242536	-0,037651	1,150850	-0,920864	91,388976	4,697301	-9,242536
10:00:14,04	0,528056	3,420946	-0,064982	-0,213002	0,288005	1,251053	-0,041249	1,151162	-0,920508	0,930183	1,525730	-9,224182	-1,591807	-2,086207	-1,977863	19,943359	59,224481	3,369617	-0,041249	1,151162	-0,920508	91,296375	4,763755	-9,224182	-0,041249	1,151162	-0,920508	91,296375	4,763755	-9,224182
10:00:14,09	0,528056	3,420946	-0,064982	-0,213002	0,288005	1,251053	-0,037486	1,151237	-0,921719	0,796920	1,734285	-9,266265	-1,591278	-2,090085	-1,976287	19,914492	59,196204	3,391791	-0,037486	1,151237	-0,921719	91,169030	4,676917	-9,266265	-0,037486	1,151237	-0,921719	91,169030	4,676917	-9,266265
10:00:14,14	0,528056	3,420946	-0,064982	-0,213002	0,288005	1,251053	-0,034392	1,148840	-0,920143	0,882635	1,884320	-9,244092	-1,584961	-2,087110	-1,978242	19,871308	59,141024	3,407725	-0,034392	1,148840	-0,920143	91,066591	4,584061	-9,244092	-0,034392	1,148840	-0,920143	91,066591	4,584061	-9,244092
10:00:14,19	0,528056	3,420946	-0,064982	-0,213002	0,288005	1,251053	-0,040126	1,144857	-0,922098	1,020386	1,576300	-9,228157	-1,587853	-2,085979	-1,970489	19,830660	59,297111	3,417783	-0,040126	1,144857	-0,922098	90,891654	4,726225	-9,228157	-0,040126	1,144857	-0,922098	90,891654	4,726225	-9,228157
10:00:14,24	0,528056	3,420946	-0,064982	-0,213002	0,288005	1,251053	-0,039660	1,147927	-0,914345	0,975586	1,487297	-9,218099	-1,635644	-2,052176	-2,002298	21,848728	61,599218	3,084748	-0,039660	1,147927	-0,914345	91,087867	4,600626	-9,218099	-0,039660	1,147927	-0,914345	91,087867	4,600626	-9,218099
10:00:14,29	0,528056	3,420946	-0,064982	-0,213002	0,288005	1,251053	-0,045039	1,206217	-0,946154	0,947238	1,804254	-9,551134	-1,665291	-2,082599	-2,043835	20,170094	62,967349	3,040335	-0,045039	1,206217	-0,946154	95,635260	5,339801	-9,551134	-0,045039	1,206217	-0,946154	95,635260	5,339801	-9,551134
10:00:14,34	0,528021	3,421007	-0,064988	-0,213027	0,287987	1,301012	-0,003868	1,216680	-0,987691	0,748671	1,807334	-9,595547	-1,660955	-2,086285	-2,063422	19,807350	62,790965	3,031153	-0,003868	1,216680	-0,987691	96,258053	2,110969	-9,595547	-0,003868	1,216680	-0,987691	96,258053	2,110969	-9,595547
10:00:14,39	0,528021	3,421007	-0,064988	-0,213027	0,287987	1,301012	-0,002843	1,211082	-1,007278	0,705625	1,634654	-9,604729	-1,656681	-2,089886	-2,061499	19,678900	62,543155	3,052640	-0,002843	1,211082	-1,007278	95,775589	1,857868	-9,604729	-0,002843	1,211082	-1,007278	95,775589	1,857868	-9,604729
10:00:14,44	0,528021	3,421007	-0,064988	-0,213027	0,287987	1,301012	-0,001862	1,205580	-1,005355	0,712892	1,698366	-9,583242	-1,647534	-2,097773	-2,060709	19,575339	62,410616	3,068770	-0,001862	1,205580	-1,005355	95,350955	1,844517	-9,583242	-0,001862	1,205580	-1,005355	95,350955	1,844517	-9,583242
10:00:14,49	0,528021	3,421007	-0,064988	-0,213027	0,287987	1,301012	0,000394	1,193715	-1,004565	1,163336	1,792263	-9,567112	-1,646535	-2,094986	-2,063861	19,537487	62,311023	3,049093	0,000394	1,193715	-1,004565	94,869955	1,761314	-9,567112	0,000394	1,193715	-1,004565	94,869955	1,761314	-9,567112
10:00:14,54	0,528021	3,421007	-0,064988	-0,213027	0,287987	1,301012	-0,002518	1,194244	-1,007717	1,030672	1,657817	-9,586790	-1,649185	-2,098699	-2,062725	19,436471	62,175940	3,053794	-0,002518	1,194244	-1,007717	94,778787	1,855517	-9,586790	-0,002518	1,194244	-1,007717	94,778787	1,855517	-9,586790
10:00:14,59	0,528021	3,421007	-0,064988	-0,213027	0,287987	1,301012	0,002022	1,194682	-1,006581	0,840376	1,873962	-9,582088	-1,645670	-2,099535	-2,064636	19,449662	62,124444	3,077881	0,002022	1,194682	-1,006581	94,622914	1,715264	-9,582088	0,002022	1,194682	-1,006581	94,622914	1,715264	-9,582088
10:00:14,64	0,528021	3,421007	-0,064988	-0,213027	0,287987	1,301012	0,000989	1,191220	-1,008492	0,982390	1,857413	-9,558002	-1,646443	-2,099261	-2,060795	19,383665	62,042850	3,058980	0,000989	1,191220	-1,008492	94,493174	1,779812	-9,558002	0,000989	1,191220	-1,008492	94,493174	1,779812	-9,558002
10:00:14,69	0,528021	3,421007	-0,064988	-0,213027	0,287987	1,301012	0,001138	1,192026	-1,004651	0,836818	1,848810	-9,576902	-1,644902	-2,097884	-2,059269	19,299522	61,989549	3,077060	0,001138	1,192026	-1,004651	94,410871	1,759503	-9,576902	0,001138	1,192026	-1,004651	94,410871	1,759503	-9,576902
10:00:14,74	0,528021	3,421007	-0,064988	-0,213027	0,287987	1,301012	-0,000825	1,191380	-1,003125	0,782172	1,700510	-9,558822	-1,647269	-2,103730	-2,061937	19,312808	61,919342	3,108938	-0,000825	1,191380	-1,003125	94,305526	1,765305	-9,558822	-0,000825	1,191380	-1,003125	94,305526	1,765305	-9,558822
10:00:14,79	0,528021	3,421007	-0,064988	-0,213027	0,287987	1,301012	0,005421	1,190507	-1,005793	0,773409	2,071923	-9,526945	-1,640875	-2,098199	-2,057708	19,287277	61,886811	3,083284	0,005421	1,190507	-1,005793	94,228232	1,646389	-9,526945	0,005421	1,190507	-1,005793	94,228232	1,646389	-9,526945
10:00:14,84	0,528021	3,421007	-0,064988	-0,213027	0,287987	1,301012	-0,002566	1,187736	-1,001564	0,876592	1,650753	-9,552598	-1,645183	-2,103031	-2,061618	19,220306	61,814673	3,072890	-0,002566	1,187736	-1,001564	94,113848	1,852201	-9,552598	-0,002566	1,187736	-1,001564	94,113848	1,852201	-9,552598
10:00:14,89	0,528021	3,421007	-0,064988	-0,213027	0,287987	1,301012	0,003772	1,189050	-1,005474	0,712297	1,958424	-9,562993	-1,637052	-2,100021	-2,057728	19,194617	61,741996	3,094536	0,003772	1,189050	-1,005474	94,052715	1,662300	-9,562993	0,003772	1,189050	-1,005474	94,052715	1,662300	-9,562993
10:00:14,94	0,528021	3,421007	-0,064988	-0,213027	0,287987	1,301012	-0,002900	1,183513	-1,001584	0,924414	1,625554	-9,541346	-1,638807	-2,104840	-2,058854	19,212633	61,682076	3,111479	-0,002900	1,183513	-1,001584	93,830212	1,853209	-9,541346	-0,002900	1,183513	-1,001584	93,830212	1,853209	-9,541346
10:00:14,99	0,528021	3,421007	-0,064988	-0,213027	0,287987	1,301012	0,002151	1,182624	-1,002710	0,927756	1,933771	-9,524403	-1,642481	-2,104082	-2,062030	19,148090	61,691280	3,075086	0,002151	1,182624	-1,002710	93,763770	1,764918	-9,524403	0,002151	1,182624	-1,002710	93,763770	1,764918	-9,524403
10:00:15,04	0,528021	3,421007	-0,064988	-0,213027	0,287987	1,301012	0,003332	1,186184	-1,005886	0,718337	1,934694	-9,560797	-1,637762	-2,106069	-2,060049	19,150292	61,676843	3,102987	0,003332	1,186184	-1,005886	93,833808	1,673119	-9,560797	0,003332	1,186184	-1,005886	93,833808	1,673119	-9,560797
10:00:15,09	0,528021	3,421007	-0,064988	-0,213027	0,287987	1,301012	0,002693	1,181105	-1,003905	0,971072	1,910572	-9,532895	-1,636698	-2,103558	-2,059306	19,110921	61,648736	3,092906	0,002693	1,181105	-1,003905	93,687798	1,699188	-9,532895	0,002693	1,181105	-1,003905	93,687798	1,699188	-9,532895
10:00:15,14	0,528021	3,421007	-0,064988	-0,213027	0,287987	1,301012	-1,346928E-5	1,181438	-1,003162	0,909701	1,749804	-9,542977	-1,637419	-2,102188	-2,060893	19,072090	61,599368	3,083078	-1,346928E-5	1,181438	-1,003162	93,652610	1,750861	-9,542977	-1,346928E-5	1,181438	-1,003162	93,652610	1,750861	-9,542977
10:00:15,20	0,528021	3,421007	-0,064988	-0,213027	0,287987	1,301012	-0,000840	1,182748	-1,004749	0,779429	1,697895	-9,552805	-1,634484	-2,100734	-2,061262	19,090144	61,553659	3,101755	-0,000840	1,182748	-1,004749	93,625147	1,763813	-9,552805	-0,000840	1,182748	-1,004749	93,625147	1,763813	-9,552805
10:00:15,25	0,528021	3,421007	-0,064988	-0,213027	0,287987	1,301012	-0,003566	1,180933	-1,005117	0,843243	1,594598	-9,534127	-1,631483	-2,104458	-2,057732	19,101574	61,550492	3,109045	-0,003566	1,180933	-1,005117	93,546495	1,874559	-9,534127	-0,003566	1,180933	-1,005117	93,546495	1,874559	-9,534127
10:00:15,30	0,528021	3,421007	-0,064988	-0,213027	0,287987	1,301012	-0,001842	1,176472	-1,001588	1,078191	1,695742	-9,526837	-1,630367	-2,104446	-2,060858	19,084587	61,528894	3,096089	-0,001842	1,176472	-1,001588	93,431249	1,840348	-9,526837	-0,001842	1,176472	-1,001588	93,431249	1,840348	-9,526837
10:00:15,35	0,528021	3,421007	-0,064988	-0,213027	0,287987	1,301012	-0,002411	1,175512	-1,004714	1,100939	1,662273	-9,539793	-1,635851	-2,109487	-2,058935	19,005605	61,462232	3,096745	-0,002411	1,175512	-1,004714	93,378597	1,851498	-9,539793	-0,002411	1,175512	-1,004714	93,378597	1,851498	-9,539793
10:00:15,40	0,528021	3,421007	-0,064988	-0,213027	0,287987	1,301012	0,004698	1,177741	-1,002791	0,887799	1,996845	-9,539137	-1,638781	-2,105968	-2,060506	19,027440	61,452474	3,087490	0,004698	1,177741	-1,002791	93,340450	1,628053	-9,539137	0,004698	1,177741	-1,002791	93,340450	1,628053	-9,539137
10:00:15,45	0,528021	3,421007	-0,064988	-0,213027	0,287987	1,301012	0,003116	1,182038	-1,004362	0,666826	1,938355	-9,548393	-1,636996	-2,108451	-2,058145	19,033230	61,435049	3,104756	0,003116	1,182038	-1,004362	93,456784	1,693774	-9,548393	0,003116	1,182038	-1,004362	93,456784	1,693774	-9,548393
10:00:15,50	0,528021	3,421007	-0,064988	-0,213027	0,287987	1,301012	0,004373	1,179250	-1,002001	0,799600	2,017451	-9,531126	-1,630603	-2,103833	-2,060887	19,014308	61,421876	3,103142	0,004373	1,179250	-1,002001	93,370710	1,674187	-9,531126	0,004373	1,179250	-1,002001	93,370710	1,674187	-9,531126
10:00:15,55	0,528021	3,421007	-0,064988	-0,213027	0,287987	1,301012	-0,002823	1,176023	-1,004743	0,946548	1,633482	-9,532741	-1,633576	-2,105801	-2,058177	18,994348	61,409320	3,095644	-0,002823	1,176023	-1,004743	93,264319	1,855068	-9,532741	-0,002823	1,176023	-1,004743	93,264319	1,855068	-9,532741
10:00:15,60	0,528021	3,421007	-0,064988	-0,213027	0,287987	1,301012	0,000368	1,177614	-1,002033	0,842963	1,788411	-9,540238	-1,634292	-2,106023	-2,055858	18,954174	61,343959	3,102086	0,000368	1,177614	-1,002033	93,285626	1,759496	-9,540238	0,000368	1,177614	-1,002033	93,285626	1,759496	-9,540238
10:00:15,65	0,528021	3,421007	-0,064988	-0,213027	0,287987	1,301012	0,000918	1,178122	-0,999714	0,739825	1,814871	-9,533796	-1,631924	-2,111301	-2,059334	18,958321	61,323850	3,093451	0,000918	1,178122	-0,999714	93,222413	1,742825	-9,533796	0,000918	1,178122	-0,999714	93,222413	1,742825	-9,533796
10:00:15,70	0,528021	3,421007	-0,064988	-0,213027	0,287987	1,301012	0,004305	1,173432	-1,003190	0,968356	2,004651	-9,542431	-1,636678	-2,106270	-2,057016	18,953198	61,315614	3,115979	0,004305	1,173432	-1,003190	93,082790	1,666710	-9,542431	0,004305	1,173432	-1,003190	93,082790	1,666710	-9,542431
10:00:15,75	0,528021	3,421007	-0,064988	-0,213027	0,287987	1,301012	0,002326	1,180065	-1,000872	0,613740	1,901406	-9,519903	-1,631413	-2,109963	-2,058955	18,942026	61,275752	3,096979	0,002326	1,180065	-1,000872	93,248873	1,718844	-9,519903	0,002326	1,180065	-1,000872	93,248873	1,718844	-9,519903
10:00:15,80	0,528021	3,421007	-0,064988	-0,213027	0,287987	1,301012	0,002891	1,173659	-1,002811	0,906779	1,941043	-9,538903	-1,632597	-2,109946	-2,056220	18,930752	61,294131	3,124888	0,002891	1,173659	-1,002811	93,038989	1,714127	-9,538903	0,002891	1,173659	-1,002811	93,038989	1,714127	-9,538903
10:00:15,85	0,528021	3,421007	-0,064988	-0,213027	0,287987	1,301012	-0,002368	1,176108	-1,000503	0,778590	1,632963	-9,519138	-1,627984	-2,111381	-2,058959	18,901610	61,240547	3,101497	-0,002368	1,176108	-1,000503	93,103075	1,818863	-9,519138	-0,002368	1,176108	-1,000503	93,103075	1,818863	-9,519138
10:00:15,90	0,528021	3,421007	-0,064988	-0,213027	0,287987	1,301012	0,002405	1,169981	-1,002815	1,047348	1,898369	-9,534386	-1,628052	-2,110220	-2,058566	18,884330	61,214593	3,124990	0,002405	1,169981	-1,002815	92,890821	1,709609	-9,534386	0,002405	1,169981	-1,002815	92,890821	1,709609	-9,534386
10:00:15,95	0,528021	3,421007	-0,064988	-0,213027	0,287987	1,301012	0,001433	1,170620	-1,002422	0,983003	1,845860	-9,510893	-1,632955	-2,054151	-2,016171	21,552098	61,313738	2,893459	0,001433	1,170620	-1,002422	92,876638	1,733367	-9,510893	0,001433	1,170620	-1,002422	92,876638	1,733367	-9,510893
10:00:16,00	0,528021	3,421007	-0,064988	-0,213027	0,287987	1,301012	-0,044672	1,202900	-0,960027	0,724150	1,709165	-9,742423	-1,668938	-2,031957	-2,003093	22,679799	63,564122	2,744420	-0,044672	1,202900	-0,960027	95,151824	5,215940	-9,742423	-0,044672	1,202900	-0,960027	95,151824	5,215940	-9,742423
10:00:16,05	0,528085	3,421047	-0,064998	-0,213015	0,288003	1,351013	-0,045901	1,245160	-0,946949	1,039391	1,496690	-9,891462	-1,664071	-2,032234	-2,004307	22,583811	63,258189	2,727455	-0,048095	1,240807	-0,948163	98,356145	5,227916	-9,908427	-0,048095	1,240807	-0,948163	98,356145	5,227916	-9,908427
10:00:16,10	0,528085	3,421047	-0,064998	-0,213015	0,288003	1,351013	-0,048095	1,240807	-0,948163	0,952814	1,452427	-9,908427	-1,660484	-2,036763	-2,010166	22,405007	63,064803	2,765372	-0,048095	1,240807	-0,948163	98,356145	5,227916	-9,908427	-0,048095	1,240807	-0,948163	98,356145	5,227916	-9,908427
10:00:16,15	0,528085	3,421047	-0,064998	-0,213015	0,288003	1,351013	-0,045966	1,235436	-0,954022	0,975233	1,504979	-9,870510	-1,663612	-2,046251	-2,005137	22,323250	62,945696	2,733164	-0,045966	1,235436	-0,954022	97,956931	5,113341	-9,870510	-0,045966	1,235436	-0,954022	97,956931	5,113341	-9,870510
10:00:16,20	0,528085	3,421047	-0,064998	-0,213015	0,288003	1,351013	-0,036186	1,233400	-0,948993	0,937065	2,002324	-9,902719	-1,656252	-2,042270	-2,007507	22,239602	62,833282	2,743417	-0,036186	1,233400	-0,948993	97,758954	4,842903	-9,902719	-0,036186	1,233400	-0,948993	97,758954	4,842903	-9,902719
10:00:16,25	0,528085	3,421047	-0,064998	-0,213015	0,288003	1,351013	-0,043313	1,229017	-0,951363	1,025811	1,615461	-9,892465	-1,655835	-2,044691	-2,005185	22,183894	62,733577	2,748786	-0,043313	1,229017	-0,951363	97,503625	5,015548	-9,892465	-0,043313	1,229017	-0,951363	97,503625	5,015548	-9,892465
10:00:16,30	0,528085	3,421047	-0,064998	-0,213015	0,288003	1,351013	-0,041425	1,227445	-0,949041	0,993326	1,715271	-9,887096	-1,654802	-2,045929	-2,007145	22,121465	62,721862	2,755086	-0,041425	1,227445	-0,949041	97,347780	4,967109	-9,887096	-0,041425	1,227445	-0,949041	97,347780	4,967109	-9,887096
10:00:16,35	0,528085	3,421047	-0,064998	-0,213015	0,288003	1,351013	-0,040870	1,225932	-0,951001	1,030656	1,695920	-9,880797	-1,655064	-2,045265	-2,008721	22,045640	62,611584	2,777570	-0,040870	1,225932	-0,951001	97,266318	4,904197	-9,880797	-0,040870	1,225932	-0,951001	97,266318	4,904197	-9,880797
10:00:16,40	0,528085	3,421047	-0,064998	-0,213015	0,288003	1,351013	-0,038726	1,224237	-0,956464	1,014766	1,801128	-9,889691	-1,654406	-2,048633	-2,012608	22,064027	62,634913	2,746191	-0,038726	1,224237	-0,956464	97,117387	4,841118	-9,889691	-0,038726	1,224237	-0,956464	97,117387	4,841118	-9,889691
10:00:16,45	0,528085	3,421047	-0,064998	-0,213015	0,288003	1,351013	-0,038726	1,224237	-0,956464	1,014766	1,801128	-9,889691	-1,687577	-2,034706	-2,117097	22,813074	63,998839	2,536853	-0,038726	1,224237	-0,956464	97,117387	4,841118	-9,889691	-0,038726	1,224237	-0,956464	97,117387	4,841118	-9,889691
10:00:16,50	0,528085	3,421047	-0,064998	-0,213015	0,288003	1,351013	-0,034202	1,259927	-1,060953	0,714638	2,003127	-10,099029	-1,710143	-2,030896	-2,128771	23,141321	65,215399	2,392102	-0,034202	1,259927	-1,060953	99,618872	4,687953	-10,099029	-0,034202	1,259927	-1,060953	99,618872	4,687953	-10,099029
10:00:16,55	0,527990	3,420963	-0,064982	-0,213022	0,288018	1,401016	-0,026219	1,281375	-1,072627	0,817037	2,094238	-10,243781	-1,705791	-2,040394	-2,135910	22,747081	65,036444	2,379573	-0,026219	1,281375	-1,072627	101,404939	4,152391	-10,243781	-0,026219	1,281375	-1,072627	101,404939	4,152391	-10,243781
10:00:16,60	0,527990	3,420963	-0,064982	-0,213022	0,288018	1,401016	-0,020168	1,272857	-1,079766	0,907838	2,156896	-10,256309	-1,696847	-2,042901	-2,133980	22,594866	64,816132	2,422531	-0,020168	1,272857	-1,079766	100,827131	3,740121	-10,256309	-0,020168	1,272857	-1,079766	100,827131	3,740121	-10,256309
10:00:16,65	0,527990	3,420963	-0,064982	-0,213022	0,288018	1,401016	-0,022470	1,263857	-1,077836	1,108926	2,015554	-10,213351	-1,698302	-2,043929	-2,134782	22,517337	64,669074	2,433237	-0,022470	1,263857	-1,077836	100,321731	3,779443	-10,213351	-0,022470	1,263857	-1,077836	100,321731	3,779443	-10,213351
10:00:16,70	0,527990	3,420963	-0,064982	-0,213022	0,288018	1,401016	-0,020852	1,264603	-1,078638	0,904012	2,106081	-10,202645	-1,694965	-2,047697	-2,133216	22,443797	64,588698	2,464399	-0,020852	1,264603	-1,078638	100,175381	3,742950	-10,202645	-0,020852	1,264603	-1,078638	100,175381	3,742950	-10,202645
10:00:16,75	0,527990	3,420963	-0,064982	-0,213022	0,288018	1,401016	-0,019257	1,259830	-1,077072	1,045839	2,165508	-10,171484	-1,695218	-2,043181	-2,133295	22,374514	64,471659	2,428120	-0,019257	1,259830	-1,077072	99,942515	3,677191	-10,171484	-0,019257	1,259830	-1,077072	99,942515	3,677191	-10,171484
10:00:16,80	0,527990	3,420963	-0,064982	-0,213022	0,288018	1,401016	-0,023041	1,262307	-1,077151	0,781057	1,967261	-10,207762	-1,686565	-2,049561	-2,132061	22,328815	64,325525	2,491539	-0,023041	1,262307	-1,077151	99,872143	3,775984	-10,207762	-0,023041	1,262307	-1,077151	99,872143	3,775984	-10,207762
10:00:16,85	0,527990	3,420963	-0,064982	-0,213022	0,288018	1,401016	-0,021842	1,251623	-1,075917	1,187217	2,063083	-10,144343	-1,686733	-2,047337	-2,130587	22,265860	64,270243	2,436522	-0,021842	1,251623	-1,075917	99,439614	3,777710	-10,144343	-0,021842	1,251623	-1,075917	99,439614	3,777710	-10,144343
10:00:16,90	0,527990	3,420963	-0,064982	-0,213022	0,288018	1,401016	-0,023685	1,252881	-1,074443	1,042436	1,940402	-10,199360	-1,685753	-2,051316	-2,130209	22,197262	64,171175	2,438249	-0,023685	1,252881	-1,074443	99,393604	3,799652	-10,199360	-0,023685	1,252881	-1,074443	99,393604	3,799652	-10,199360
10:00:16,95	0,527990	3,420963	-0,064982	-0,213022	0,288018	1,401016	-0,020729	1,250043	-1,074065	1,069945	2,084221	-10,197634	-1,688256	-2,047635	-2,130614	22,157588	64,129697	2,466758	-0,020729	1,250043	-1,074065	99,198288	3,711454	-10,197634	-0,020729	1,250043	-1,074065	99,198288	3,711454	-10,197634
10:00:17,00	0,527990	3,420963	-0,064982	-0,213022	0,288018	1,401016	-0,022666	1,254050	-1,074470	0,805785	1,969896	-10,169124	-1,684199	-2,054190	-2,131778	22,127901	64,072596	2,441446	-0,022666	1,254050	-1,074470	99,248735	3,749155	-10,169124	-0,022666	1,254050	-1,074470	99,248735	3,749155	-10,169124
10:00:17,05	0,527990	3,420963	-0,064982	-0,213022	0,288018	1,401016	-0,019017	1,247260	-1,075634	1,094580	2,162473	-10,194436	-1,684912	-2,052745	-2,130986	22,118142	63,955242	2,476157	-0,019017	1,247260	-1,075634	99,004502	3,655304	-10,194436	-0,019017	1,247260	-1,075634	99,004502	3,655304	-10,194436
10:00:17,10	0,527990	3,420963	-0,064982	-0,213022	0,288018	1,401016	-0,019912	1,248599	-1,074842	0,918438	2,166180	-10,159725	-1,686281	-2,050719	-2,132974	22,042352	63,944177	2,477855	-0,019912	1,248599	-1,074842	98,933475	3,729235	-10,159725	-0,019912	1,248599	-1,074842	98,933475	3,729235	-10,159725
10:00:17,15	0,527990	3,420963	-0,064982	-0,213022	0,288018	1,401016	-0,020982	1,250798	-1,076830	0,756639	2,050419	-10,158027	-1,678612	-2,048367	-2,130627	22,058707	63,919503	2,486833	-0,020982	1,250798	-1,076830	98,944258	3,697496	-10,158027	-0,020982	1,250798	-1,076830	98,944258	3,697496	-10,158027
10:00:17,20	0,527990	3,420963	-0,064982	-0,213022	0,288018	1,401016	-0,026854	1,245333	-1,074483	1,027628	1,771593	-10,149049	-1,681687	-2,054744	-2,131008	22,013210	63,832553	2,492960	-0,026854	1,245333	-1,074483	98,786244	3,879596	-10,149049	-0,026854	1,245333	-1,074483	98,786244	3,879596	-10,149049
10:00:17,25	0,527990	3,420963	-0,064982	-0,213022	0,288018	1,401016	-0,019793	1,244808	-1,074864	0,956883	2,142801	-10,142922	-1,675842	-2,052756	-2,127895	21,999621	63,812621	2,506408	-0,019793	1,244808	-1,074864	98,674280	3,696573	-10,142922	-0,019793	1,244808	-1,074864	98,674280	3,696573	-10,142922
10:00:17,30	0,527990	3,420963	-0,064982	-0,213022	0,288018	1,401016	-0,024437	1,240740	-1,071751	1,144359	1,899510	-10,129475	-1,683639	-2,055134	-2,127160	21,944164	63,756296	2,483646	-0,024437	1,240740	-1,071751	98,542425	3,817836	-10,129475	-0,024437	1,240740	-1,071751	98,542425	3,817836	-10,129475
10:00:17,35	0,527990	3,420963	-0,064982	-0,213022	0,288018	1,401016	-0,018479	1,246303	-1,071016	0,778572	2,189475	-10,152237	-1,673628	-2,053856	-2,126760	21,949711	63,743757	2,484863	-0,018479	1,246303	-1,071016	98,613339	3,640077	-10,152237	-0,018479	1,246303	-1,071016	98,613339	3,640077	-10,152237
10:00:17,41	0,527990	3,420963	-0,064982	-0,213022	0,288018	1,401016	-0,024592	1,238272	-1,070616	1,188084	1,882689	-10,151019	-1,681397	-2,056283	-2,127558	21,916655	63,674435	2,476920	-0,024592	1,238272	-1,070616	98,392438	3,813137	-10,151019	-0,024592	1,238272	-1,070616	98,392438	3,813137	-10,151019
10:00:17,46	0,527990	3,420963	-0,064982	-0,213022	0,288018	1,401016	-0,018605	1,243786	-1,071414	0,824788	2,200027	-10,158962	-1,674430	-2,049489	-2,126759	21,902013	63,648970	2,540967	-0,018605	1,243786	-1,071414	98,462000	3,660524	-10,158962	-0,018605	1,243786	-1,071414	98,462000	3,660524	-10,158962
10:00:17,51	0,527990	3,420963	-0,064982	-0,213022	0,288018	1,401016	-0,027972	1,241150	-1,070615	0,932505	1,712988	-10,094915	-1,673293	-2,057975	-2,128306	21,886423	63,572729	2,509494	-0,027972	1,241150	-1,070615	98,362761	3,908806	-10,094915	-0,027972	1,241150	-1,070615	98,362761	3,908806	-10,094915
10:00:17,56	0,527990	3,420963	-0,064982	-0,213022	0,288018	1,401016	-0,021192	1,235922	-1,072162	1,130522	2,090166	-10,126389	-1,671541	-2,052426	-2,127540	21,900480	63,551541	2,514176	-0,021192	1,235922	-1,072162	98,150407	3,753756	-10,126389	-0,021192	1,235922	-1,072162	98,150407	3,753756	-10,126389
10:00:17,61	0,527990	3,420963	-0,064982	-0,213022	0,288018	1,401016	-0,026873	1,237179	-1,071396	1,053832	1,817510	-10,121707	-1,670987	-2,058829	-2,125582	21,865714	63,546090	2,517158	-0,026873	1,237179	-1,071396	98,172399	3,927077	-10,121707	-0,026873	1,237179	-1,071396	98,172399	3,927077	-10,121707
10:00:17,66	0,527990	3,420963	-0,064982	-0,213022	0,288018	1,401016	-0,021606	1,233498	-1,069438	1,223143	2,064040	-10,118725	-1,674614	-2,052477	-2,123703	21,838414	63,529172	2,491843	-0,021606	1,233498	-1,069438	98,052746	3,760103	-10,118725	-0,021606	1,233498	-1,069438	98,052746	3,760103	-10,118725
10:00:17,71	0,527990	3,420963	-0,064982	-0,213022	0,288018	1,401016	-0,025293	1,239815	-1,067558	0,866346	1,857127	-10,144040	-1,671169	-2,057161	-2,127158	21,811205	63,484380	2,531452	-0,025293	1,239815	-1,067558	98,191852	3,842628	-10,144040	-0,025293	1,239815	-1,067558	98,191852	3,842628	-10,144040
10:00:17,76	0,527990	3,420963	-0,064982	-0,213022	0,288018	1,401016	-0,022958	1,234490	-1,071014	1,090865	1,977355	-10,104431	-1,677188	-2,056616	-2,126425	21,774791	63,410227	2,508664	-0,022958	1,234490	-1,071014	97,998337	3,779595	-10,104431	-0,022958	1,234490	-1,071014	97,998337	3,779595	-10,104431
10:00:17,81	0,527990	3,420963	-0,064982	-0,213022	0,288018	1,401016	-0,020421	1,239975	-1,070281	0,723227	2,114853	-10,127218	-1,671911	-2,059697	-2,124868	21,760855	63,380161	2,492817	-0,020421	1,239975	-1,070281	98,061261	3,717889	-10,127218	-0,020421	1,239975	-1,070281	98,061261	3,717889	-10,127218
10:00:17,86	0,527990	3,420963	-0,064982	-0,213022	0,288018	1,401016	-0,020391	1,233864	-1,068724	1,007986	2,119351	-10,143066	-1,669465	-2,061426	-2,127559	21,797991	63,395551	2,494732	-0,020391	1,233864	-1,068724	97,866317	3,720071	-10,143066	-0,020391	1,233864	-1,068724	97,866317	3,720071	-10,143066
10:00:17,91	0,527990	3,420963	-0,064982	-0,213022	0,288018	1,401016	-0,020117	1,230882	-1,071415	1,194962	2,158076	-10,141150	-1,674922	-2,056940	-2,125680	21,745343	63,357500	2,478097	-0,020117	1,230882	-1,071415	97,819182	3,737271	-10,141150	-0,020117	1,230882	-1,071415	97,819182	3,737271	-10,141150
10:00:17,96	0,527990	3,420963	-0,064982	-0,213022	0,288018	1,401016	-0,027082	1,237312	-1,069937	0,758560	1,733820	-10,122418	-1,671551	-2,052179	-2,126082	21,693208	63,338208	2,513465	-0,027082	1,237312	-1,069937	97,887519	3,859771	-10,122418	-0,027082	1,237312	-1,069937	97,887519	3,859771	-10,122418
10:00:18,01	0,527990	3,420963	-0,064982	-0,213022	0,288018	1,401016	-0,027082	1,237312	-1,069937	0,758560	1,733820	-10,122418	-1,672650	-2,060009	-2,123704	21,720280	63,295339	2,513860	-0,027082	1,237312	-1,069937	97,887519	3,859771	-10,122418	-0,027082	1,237312	-1,069937	97,887519	3,859771	-10,122418
10:00:18,06	0,527990	3,420963	-0,064982	-0,213022	0,288018	1,401016	-0,019752	1,234348	-1,067560	0,889068	2,159854	-10,122022	-1,666256	-2,055392	-2,124106	21,695702	63,291984	2,525730	-0,019752	1,234348	-1,067560	97,785399	3,710409	-10,122022	-0,019752	1,234348	-1,067560	97,785399	3,710409	-10,122022
10:00:18,11	0,527990	3,420963	-0,064982	-0,213022	0,288018	1,401016	-0,026947	1,231119	-1,067962	1,041792	1,766109	-10,110152	-1,671118	-2,061027	-2,122605	21,608120	63,277772	2,484824	-0,026947	1,231119	-1,067962	97,684631	3,881468	-10,110152	-0,026947	1,231119	-1,067962	97,684631	3,881468	-10,110152
10:00:18,16	0,527990	3,420963	-0,064982	-0,213022	0,288018	1,401016	-0,019636	1,232512	-1,066460	0,913247	2,077544	-10,151058	-1,671912	-2,003816	-2,090546	24,534682	63,487178	2,304942	-0,019636	1,232512	-1,066460	97,665452	3,618981	-10,151058	-0,019636	1,232512	-1,066460	97,665452	3,618981	-10,151058
10:00:18,21	0,527990	3,420963	-0,064982	-0,213022	0,288018	1,401016	-0,068785	1,261806	-1,034402	1,034605	1,951551	-10,330941	-1,732009	-2,000608	-2,138492	24,847875	66,706167	2,084939	-0,068785	1,261806	-1,034402	100,086369	7,351212	-10,330941	-0,068785	1,261806	-1,034402	100,086369	7,351212	-10,330941
10:00:18,26	0,528058	3,420948	-0,064979	-0,213036	0,287972	1,451021	-0,041515	1,315455	-1,082348	1,189165	2,031332	-10,550943	-1,735332	-2,010914	-2,149654	24,160569	66,575208	2,082806	-0,041515	1,315455	-1,082348	104,452394	5,290294	-10,550943	-0,041515	1,315455	-1,082348	104,452394	5,290294	-10,550943
10:00:18,31	0,528058	3,420948	-0,064979	-0,213036	0,287972	1,451021	-0,030928	1,313180	-1,093510	0,850396	2,052138	-10,553076	-1,729380	-2,017533	-2,152778	24,006922	66,287090	2,106175	-0,030928	1,313180	-1,093510	103,935041	4,479979	-10,553076	-0,030928	1,313180	-1,093510	103,935041	4,479979	-10,553076
10:00:18,36	0,528058	3,420948	-0,064979	-0,213036	0,287972	1,451021	-0,028172	1,304715	-1,096634	0,964223	2,206438	-10,529707	-1,726784	-2,021482	-2,149711	23,876465	66,144508	2,100945	-0,028172	1,304715	-1,096634	103,384384	4,417947	-10,529707	-0,028172	1,304715	-1,096634	103,384384	4,417947	-10,529707
10:00:18,41	0,528058	3,420948	-0,064979	-0,213036	0,287972	1,451021	-0,026050	1,300493	-1,093567	0,995059	2,275099	-10,534937	-1,719480	-2,021578	-2,153982	23,774135	66,006407	2,154717	-0,026050	1,300493	-1,093567	103,083793	4,320023	-10,534937	-0,026050	1,300493	-1,093567	103,083793	4,320023	-10,534937
10:00:18,46	0,528058	3,420948	-0,064979	-0,213036	0,287972	1,451021	-0,029619	1,294120	-1,097838	1,155716	2,069932	-10,481165	-1,718408	-2,021958	-2,152438	23,767656	65,868196	2,139855	-0,029619	1,294120	-1,097838	102,744132	4,395037	-10,481165	-0,029619	1,294120	-1,097838	102,744132	4,395037	-10,481165
10:00:18,51	0,528058	3,420948	-0,064979	-0,213036	0,287972	1,451021	-0,029827	1,293001	-1,096294	1,090958	2,122638	-10,496027	-1,711539	-2,021470	-2,149742	23,690729	65,810634	2,143266	-0,029827	1,293001	-1,096294	102,591550	4,464029	-10,496027	-0,029827	1,293001	-1,096294	102,591550	4,464029	-10,496027
10:00:18,56	0,528058	3,420948	-0,064979	-0,213036	0,287972	1,451021	-0,033683	1,287296	-1,093598	1,299289	1,884261	-10,492616	-1,711067	-2,019456	-2,149757	23,660492	65,759258	2,152011	-0,033683	1,287296	-1,093598	102,352063	4,528388	-10,492616	-0,033683	1,287296	-1,093598	102,352063	4,528388	-10,492616
10:00:18,61	0,528058	3,420948	-0,064979	-0,213036	0,287972	1,451021	-0,035663	1,287895	-1,093613	1,208569	1,780798	-10,483871	-1,713765	-2,024173	-2,153684	23,537544	65,640310	2,150688	-0,035663	1,287895	-1,093613	102,308305	4,580361	-10,483871	-0,035663	1,287895	-1,093613	102,308305	4,580361	-10,483871
10:00:18,66	0,528058	3,420948	-0,064979	-0,213036	0,287972	1,451021	-0,030229	1,287873	-1,097540	1,045218	2,016373	-10,485194	-1,733754	-2,008024	-2,222589	24,679109	66,797045	1,969775	-0,030229	1,287873	-1,097540	102,143240	4,389354	-10,485194	-0,030229	1,287873	-1,097540	102,143240	4,389354	-10,485194
10:00:18,71	0,528058	3,420948	-0,064979	-0,213036	0,287972	1,451021	-0,034220	1,313258	-1,166445	1,297721	2,219081	-10,666107	-1,753813	-1,987613	-2,192454	25,676416	67,761696	1,792379	-0,034220	1,313258	-1,166445	104,388497	4,905379	-10,666107	-0,034220	1,313258	-1,166445	104,388497	4,905379	-10,666107
10:00:18,76	0,528080	3,421061	-0,064989	-0,213032	0,287983	1,501025	-0,041867	1,340836	-1,136310	1,197765	2,202825	-10,843503	-1,750918	-1,991614	-2,192694	25,137346	67,626872	1,774273	-0,041867	1,340836	-1,136310	106,453362	5,489382	-10,843503	-0,041867	1,340836	-1,136310	106,453362	5,489382	-10,843503
10:00:18,81	0,528080	3,421061	-0,064989	-0,213032	0,287983	1,501025	-0,039850	1,336328	-1,136550	1,045859	1,908275	-10,861609	-1,749632	-1,998600	-2,192689	24,976110	67,415192	1,836164	-0,039850	1,336328	-1,136550	105,947617	5,036495	-10,861609	-0,039850	1,336328	-1,136550	105,947617	5,036495	-10,861609
10:00:18,86	0,528080	3,421061	-0,064989	-0,213032	0,287983	1,501025	-0,034443	1,331721	-1,136545	1,021480	2,155637	-10,799718	-1,739325	-1,999570	-2,193094	24,904439	67,218525	1,832485	-0,034443	1,331721	-1,136545	105,561597	4,859418	-10,799718	-0,034443	1,331721	-1,136545	105,561597	4,859418	-10,799718
10:00:18,91	0,528080	3,421061	-0,064989	-0,213032	0,287983	1,501025	-0,038756	1,322310	-1,136950	1,304720	1,967627	-10,803397	-1,742015	-1,998694	-2,194714	24,807417	67,060367	1,814532	-0,038756	1,322310	-1,136950	105,106039	5,009977	-10,803397	-0,038756	1,322310	-1,136950	105,106039	5,009977	-10,803397
10:00:18,96	0,528080	3,421061	-0,064989	-0,213032	0,287983	1,501025	-0,038170	1,325078	-1,138570	0,975307	1,993146	-10,821351	-1,739943	-2,002888	-2,188116	24,692753	66,949771	1,841805	-0,038170	1,325078	-1,138570	104,993911	4,989508	-10,821351	-0,038170	1,325078	-1,138570	104,993911	4,989508	-10,821351
10:00:19,01	0,528080	3,421061	-0,064989	-0,213032	0,287983	1,501025	-0,035573	1,321186	-1,131972	1,024548	2,084188	-10,794078	-1,738938	-2,007856	-2,190820	24,659469	66,795542	1,852824	-0,035573	1,321186	-1,131972	104,737678	4,876682	-10,794078	-0,035573	1,321186	-1,131972	104,737678	4,876682	-10,794078
10:00:19,06	0,528080	3,421061	-0,064989	-0,213032	0,287983	1,501025	-0,031774	1,317833	-1,134676	1,048738	2,330034	-10,783058	-1,737414	-2,005656	-2,189271	24,596426	66,674117	1,892836	-0,031774	1,317833	-1,134676	104,498594	4,824294	-10,783058	-0,031774	1,317833	-1,134676	104,498594	4,824294	-10,783058
10:00:19,11	0,528080	3,421061	-0,064989	-0,213032	0,287983	1,501025	-0,034441	1,317612	-1,133127	0,923513	2,197451	-10,743046	-1,732852	-2,010315	-2,188917	24,518608	66,646747	1,858725	-0,034441	1,317612	-1,133127	104,356078	4,901093	-10,743046	-0,034441	1,317612	-1,133127	104,356078	4,901093	-10,743046
10:00:19,16	0,528080	3,421061	-0,064989	-0,213032	0,287983	1,501025	-0,032688	1,311332	-1,132773	1,187490	2,234922	-10,777157	-1,730649	-2,007533	-2,190462	24,497602	66,545243	1,896184	-0,032688	1,311332	-1,132773	104,127030	4,800919	-10,777157	-0,032688	1,311332	-1,132773	104,127030	4,800919	-10,777157
10:00:19,21	0,528080	3,421061	-0,064989	-0,213032	0,287983	1,501025	-0,036198	1,310814	-1,134318	1,115978	2,084946	-10,739698	-1,726797	-2,004521	-2,188587	24,409996	66,435817	1,869325	-0,036198	1,310814	-1,134318	104,014916	4,926503	-10,739698	-0,036198	1,310814	-1,134318	104,014916	4,926503	-10,739698
10:00:19,26	0,528080	3,421061	-0,064989	-0,213032	0,287983	1,501025	-0,040733	1,308985	-1,132443	1,072540	1,828004	-10,766558	-1,726946	-2,006062	-2,187829	24,346500	66,403527	1,873073	-0,040733	1,308985	-1,132443	103,827868	5,025507	-10,766558	-0,040733	1,308985	-1,132443	103,827868	5,025507	-10,766558
10:00:19,31	0,528080	3,421061	-0,064989	-0,213032	0,287983	1,501025	-0,039323	1,308344	-1,131685	1,046182	1,862460	-10,762810	-1,724067	-2,007916	-2,187051	24,350122	66,280144	1,854297	-0,039323	1,308344	-1,131685	103,751158	4,949308	-10,762810	-0,039323	1,308344	-1,131685	103,751158	4,949308	-10,762810
10:00:19,36	0,528080	3,421061	-0,064989	-0,213032	0,287983	1,501025	-0,039157	1,304924	-1,130907	1,118975	1,935901	-10,781585	-1,722928	-2,008824	-2,185878	24,340510	66,245773	1,862333	-0,039157	1,304924	-1,130907	103,555489	5,009747	-10,781585	-0,039157	1,304924	-1,130907	103,555489	5,009747	-10,781585
10:00:19,41	0,528080	3,421061	-0,064989	-0,213032	0,287983	1,501025	-0,038941	1,303483	-1,129734	1,159335	1,956030	-10,773549	-1,724814	-2,011344	-2,183160	24,307114	66,150155	1,866950	-0,038941	1,303483	-1,129734	103,482730	5,012866	-10,773549	-0,038941	1,303483	-1,129734	103,482730	5,012866	-10,773549
10:00:19,46	0,528080	3,421061	-0,064989	-0,213032	0,287983	1,501025	-0,035815	1,303857	-1,127016	1,040387	2,137441	-10,768932	-1,725019	-2,012207	-2,183552	24,229588	66,108128	1,905237	-0,035815	1,303857	-1,127016	103,393132	4,948929	-10,768932	-0,035815	1,303857	-1,127016	103,393132	4,948929	-10,768932
10:00:19,51	0,528080	3,421061	-0,064989	-0,213032	0,287983	1,501025	-0,034965	1,303602	-1,127408	0,978485	2,135522	-10,730645	-1,721556	-2,014470	-2,185899	24,213829	66,043653	1,875954	-0,034965	1,303602	-1,127408	103,311216	4,880274	-10,730645	-0,034965	1,303602	-1,127408	103,311216	4,880274	-10,730645
10:00:19,56	0,528080	3,421061	-0,064989	-0,213032	0,287983	1,501025	-0,034737	1,299471	-1,129755	1,129545	2,165952	-10,759929	-1,720387	-2,007955	-2,186663	24,243539	66,012079	1,910187	-0,034737	1,299471	-1,129755	103,138048	4,892831	-10,759929	-0,034737	1,299471	-1,129755	103,138048	4,892831	-10,759929
10:00:19,62	0,528080	3,421061	-0,064989	-0,213032	0,287983	1,501025	-0,040964	1,301716	-1,130519	1,000311	1,883683	-10,725696	-1,716973	-2,017415	-2,186245	24,177795	65,970886	1,927856	-0,040964	1,301716	-1,130519	103,185054	5,099353	-10,725696	-0,040964	1,301716	-1,130519	103,185054	5,099353	-10,725696
10:00:19,67	0,528080	3,421061	-0,064989	-0,213032	0,287983	1,501025	-0,034478	1,294030	-1,130101	1,331451	2,184614	-10,708027	-1,717603	-2,014247	-2,185112	24,181414	65,914958	1,901473	-0,034478	1,294030	-1,130101	102,912821	4,891136	-10,708027	-0,034478	1,294030	-1,130101	102,912821	4,891136	-10,708027
10:00:19,72	0,528080	3,421061	-0,064989	-0,213032	0,287983	1,501025	-0,037673	1,296158	-1,128228	1,088992	2,011014	-10,735660	-1,717218	-2,013584	-2,184372	24,105424	65,860439	1,900222	-0,037673	1,296158	-1,128228	102,837361	4,968355	-10,735660	-0,037673	1,296158	-1,128228	102,837361	4,968355	-10,735660
10:00:19,77	0,528080	3,421061	-0,064989	-0,213032	0,287983	1,501025	-0,040856	1,293979	-1,128219	1,147409	1,879658	-10,722372	-1,713740	-2,011917	-2,184363	24,107574	65,795868	1,913510	-0,040856	1,293979	-1,128219	102,724797	5,086846	-10,722372	-0,040856	1,293979	-1,128219	102,724797	5,086846	-10,722372
10:00:19,82	0,528080	3,421061	-0,064989	-0,213032	0,287983	1,501025	-0,040856	1,293979	-1,128219	1,147409	1,879658	-10,722372	-1,713884	-2,012795	-2,183979	24,052709	65,760315	1,936772	-0,040856	1,293979	-1,128219	102,724797	5,086846	-10,722372	-0,040856	1,293979	-1,128219	102,724797	5,086846	-10,722372
10:00:19,87	0,528080	3,421061	-0,064989	-0,213032	0,287983	1,501025	-0,034044	1,298444	-1,123949	0,800036	2,210130	-10,690022	-1,721013	-2,015584	-2,180093	24,029408	65,707981	1,945860	-0,034044	1,298444	-1,123949	102,727923	4,882579	-10,690022	-0,034044	1,298444	-1,123949	102,727923	4,882579	-10,690022
10:00:19,92	0,528080	3,421061	-0,064989	-0,213032	0,287983	1,501025	-0,032190	1,292684	-1,127835	1,039817	2,324050	-10,713635	-1,716951	-2,020069	-2,183979	24,014701	65,647444	1,922248	-0,032190	1,292684	-1,127835	102,515481	4,850990	-10,713635	-0,032190	1,292684	-1,127835	102,515481	4,850990	-10,713635
10:00:19,97	0,528080	3,421061	-0,064989	-0,213032	0,287983	1,501025	-0,032190	1,292684	-1,127835	1,039817	2,324050	-10,713635	-1,712855	-2,019587	-2,182056	23,994190	65,654899	1,902926	-0,032190	1,292684	-1,127835	102,515481	4,850990	-10,713635	-0,032190	1,292684	-1,127835	102,515481	4,850990	-10,713635
10:00:20,02	0,528080	3,421061	-0,064989	-0,213032	0,287983	1,501025	-0,034656	1,289378	-1,125912	1,207921	2,174358	-10,732956	-1,718835	-2,017658	-2,182816	23,992152	65,577482	1,948634	-0,034656	1,289378	-1,125912	102,424077	4,894833	-10,732956	-0,034656	1,289378	-1,125912	102,424077	4,894833	-10,732956
10:00:20,07	0,528080	3,421061	-0,064989	-0,213032	0,287983	1,501025	-0,033337	1,295521	-1,126672	0,820408	2,279883	-10,687249	-1,715985	-2,018099	-2,180130	23,945022	65,557863	1,923057	-0,033337	1,295521	-1,126672	102,518809	4,896826	-10,687249	-0,033337	1,295521	-1,126672	102,518809	4,896826	-10,687249
10:00:20,12	0,528080	3,421061	-0,064989	-0,213032	0,287983	1,501025	-0,034380	1,292832	-1,123986	0,919677	2,194649	-10,712826	-1,713111	-2,023367	-2,180882	23,921153	65,499558	1,936142	-0,034380	1,292832	-1,123986	102,406996	4,893455	-10,712826	-0,034380	1,292832	-1,123986	102,406996	4,893455	-10,712826
10:00:20,17	0,528080	3,421061	-0,064989	-0,213032	0,287983	1,501025	-0,031254	1,287709	-1,124738	1,123634	2,365646	-10,699740	-1,708995	-2,020664	-2,184384	23,927417	65,510002	1,934811	-0,031254	1,287709	-1,124738	102,208816	4,819116	-10,699740	-0,031254	1,287709	-1,124738	102,208816	4,819116	-10,699740
10:00:20,22	0,528080	3,421061	-0,064989	-0,213032	0,287983	1,501025	-0,035653	1,285497	-1,128240	1,250859	2,137099	-10,701071	-1,711421	-2,021041	-2,181677	23,926660	65,397399	1,919399	-0,035653	1,285497	-1,128240	102,162362	4,935893	-10,701071	-0,035653	1,285497	-1,128240	102,162362	4,935893	-10,701071
10:00:20,27	0,528080	3,421061	-0,064989	-0,213032	0,287983	1,501025	-0,034114	1,287409	-1,125532	1,053537	2,272787	-10,716484	-1,714396	-2,021309	-2,182825	23,913953	65,410654	1,954015	-0,034114	1,287409	-1,125532	102,115135	4,950748	-10,716484	-0,034114	1,287409	-1,125532	102,115135	4,950748	-10,716484
10:00:20,32	0,528080	3,421061	-0,064989	-0,213032	0,287983	1,501025	-0,032394	1,289851	-1,126681	0,931677	2,344603	-10,681868	-1,706808	-2,021626	-2,178951	23,878577	65,389404	1,942914	-0,032394	1,289851	-1,126681	102,184975	4,887532	-10,681868	-0,032394	1,289851	-1,126681	102,184975	4,887532	-10,681868
10:00:20,37	0,528080	3,421061	-0,064989	-0,213032	0,287983	1,501025	-0,035913	1,283122	-1,122807	1,245496	2,141585	-10,692968	-1,713378	-2,017758	-2,179391	23,857023	65,356589	1,922410	-0,035913	1,283122	-1,122807	101,970564	4,960784	-10,692968	-0,035913	1,283122	-1,122807	101,970564	4,960784	-10,692968
10:00:20,42	0,528080	3,421061	-0,064989	-0,213032	0,287983	1,501025	-0,035978	1,290745	-1,123247	0,809903	2,135947	-10,713472	-1,709353	-2,022267	-2,180521	23,825142	65,299470	1,955539	-0,035978	1,290745	-1,123247	102,133379	4,960247	-10,713472	-0,035978	1,290745	-1,123247	102,133379	4,960247	-10,713472
10:00:20,47	0,528080	3,421061	-0,064989	-0,213032	0,287983	1,501025	-0,034086	1,285005	-1,124377	1,042966	2,235298	-10,680344	-1,708186	-2,019602	-2,180913	23,831601	65,290789	1,960875	-0,034086	1,285005	-1,124377	101,915868	4,911050	-10,680344	-0,034086	1,285005	-1,124377	101,915868	4,911050	-10,680344
10:00:20,52	0,528080	3,421061	-0,064989	-0,213032	0,287983	1,501025	-0,036978	1,285327	-1,124769	1,021946	2,094845	-10,675008	-1,708901	-2,021989	-2,181727	23,769833	65,277315	1,936870	-0,036978	1,285327	-1,124769	101,920105	4,997624	-10,675008	-0,036978	1,285327	-1,124769	101,920105	4,997624	-10,675008
10:00:20,57	0,528080	3,421061	-0,064989	-0,213032	0,287983	1,501025	-0,039936	1,282303	-1,123993	1,165474	1,941360	-10,674934	-1,706547	-2,018806	-2,179770	23,784430	65,253680	1,959877	-0,039936	1,282303	-1,123993	101,826243	5,076311	-10,674934	-0,039936	1,282303	-1,123993	101,826243	5,076311	-10,674934
10:00:20,62	0,528080	3,421061	-0,064989	-0,213032	0,287983	1,501025	-0,038486	1,284305	-1,123626	1,019352	1,994128	-10,676005	-1,712437	-2,022037	-2,170489	23,695717	65,426485	1,944644	-0,038486	1,284305	-1,123626	101,837307	5,015292	-10,676005	-0,038486	1,284305	-1,123626	101,837307	5,015292	-10,676005
10:00:20,67	0,528080	3,421061	-0,064989	-0,213032	0,287983	1,501025	-0,032743	1,287791	-1,114344	0,943390	2,129522	-10,691239	-1,735602	-1,968736	-2,149561	26,270021	66,657261	1,677452	-0,032743	1,287791	-1,114344	102,034977	4,699878	-10,691239	-0,032743	1,287791	-1,114344	102,034977	4,699878	-10,691239
10:00:20,72	0,528080	3,421061	-0,064989	-0,213032	0,287983	1,501025	-0,032052	1,373814	-1,210673	1,081230	2,303985	-11,153832	-1,787281	-1,979624	-2,266817	26,121170	69,350514	1,482050	-0,032052	1,373814	-1,210673	108,925618	4,820033	-11,153832	-0,032052	1,373814	-1,210673	108,925618	4,820033	-11,153832
10:00:20,77	0,527981	3,420966	-0,064992	-0,213019	0,287989	1,551031	-0,032052	1,373814	-1,210673	1,081230	2,303985	-11,153832	-1,776887	-1,982685	-2,278128	25,886986	69,011735	1,535126	-0,032052	1,373814	-1,210673	108,925618	4,820033	-11,153832	-0,032052	1,373814	-1,210673	108,925618	4,820033	-11,153832
10:00:20,82	0,527981	3,420966	-0,064992	-0,213019	0,287989	1,551031	-0,034598	1,363283	-1,221984	1,218364	2,138147	-11,100756	-1,772093	-1,991634	-2,278546	25,734464	68,703107	1,526563	-0,034598	1,363283	-1,221984	108,236060	4,854095	-11,100756	-0,034598	1,363283	-1,221984	108,236060	4,854095	-11,100756
10:00:20,87	0,527981	3,420966	-0,064992	-0,213019	0,287989	1,551031	-0,029245	1,354656	-1,222402	1,323404	2,438737	-11,109319	-1,769471	-1,988994	-2,275840	25,645299	68,547233	1,570137	-0,029245	1,354656	-1,222402	107,663916	4,734463	-11,109319	-0,029245	1,354656	-1,222402	107,663916	4,734463	-11,109319
10:00:20,92	0,527981	3,420966	-0,064992	-0,213019	0,287989	1,551031	-0,032843	1,353706	-1,219696	1,193265	2,252378	-11,065746	-1,765668	-1,992903	-2,275517	25,532031	68,395972	1,522730	-0,032843	1,353706	-1,219696	107,459151	4,830518	-11,065746	-0,032843	1,353706	-1,219696	107,459151	4,830518	-11,065746
10:00:20,97	0,527981	3,420966	-0,064992	-0,213019	0,287989	1,551031	-0,031359	1,348457	-1,219373	1,278547	2,307075	-11,113153	-1,760620	-1,992264	-2,272386	25,473351	68,232909	1,580158	-0,031359	1,348457	-1,219373	107,132442	4,768735	-11,113153	-0,031359	1,348457	-1,219373	107,132442	4,768735	-11,113153
10:00:21,02	0,527981	3,420966	-0,064992	-0,213019	0,287989	1,551031	-0,034436	1,344405	-1,216242	1,318697	2,177778	-11,055724	-1,763779	-1,994354	-2,270871	25,408170	68,103573	1,560372	-0,034436	1,344405	-1,216242	106,854505	4,880991	-11,055724	-0,034436	1,344405	-1,216242	106,854505	4,880991	-11,055724
10:00:21,07	0,527981	3,420966	-0,064992	-0,213019	0,287989	1,551031	-0,031047	1,346096	-1,214727	1,086161	2,362234	-11,075510	-1,759920	-1,988989	-2,273238	25,336450	68,016672	1,580610	-0,031047	1,346096	-1,214727	106,754721	4,799397	-11,075510	-0,031047	1,346096	-1,214727	106,754721	4,799397	-11,075510
10:00:21,12	0,527981	3,420966	-0,064992	-0,213019	0,287989	1,551031	-0,037623	1,345436	-1,217094	1,009354	2,001628	-11,055273	-1,763669	-1,999084	-2,276397	25,216936	67,997313	1,537388	-0,037623	1,345436	-1,217094	106,626117	4,954997	-11,055273	-0,037623	1,345436	-1,217094	106,626117	4,954997	-11,055273
10:00:21,17	0,527981	3,420966	-0,064992	-0,213019	0,287989	1,551031	-0,027005	1,343636	-1,220253	1,026450	2,459902	-11,098495	-1,766122	-1,948954	-2,208857	27,436297	68,558081	1,382173	-0,027005	1,343636	-1,220253	106,501885	4,579819	-11,098495	-0,027005	1,343636	-1,220253	106,501885	4,579819	-11,098495
10:00:21,22	0,527981	3,420966	-0,064992	-0,213019	0,287989	1,551031	-0,069192	1,370825	-1,152713	1,207969	1,907808	-11,253710	-1,800511	-1,938784	-2,204883	28,184676	70,030370	1,172532	-0,069192	1,370825	-1,152713	108,817698	7,339415	-11,253710	-0,069192	1,370825	-1,152713	108,817698	7,339415	-11,253710
10:00:21,27	0,527992	3,421022	-0,064999	-0,212995	0,287979	1,601052	-0,060805	1,405692	-1,148739	1,044116	2,255911	-11,463350	-1,786462	-1,948250	-2,210809	27,746373	69,573162	1,230008	-0,060805	1,405692	-1,148739	111,390902	7,029127	-11,463350	-0,060805	1,405692	-1,148739	111,390902	7,029127	-11,463350
10:00:21,32	0,527992	3,421022	-0,064999	-0,212995	0,287979	1,601052	-0,059632	1,388792	-1,154665	1,307770	2,165946	-11,405874	-1,784031	-1,945982	-2,207771	27,582264	69,362168	1,243224	-0,059632	1,388792	-1,154665	110,327968	6,847056	-11,405874	-0,059632	1,388792	-1,154665	110,327968	6,847056	-11,405874
10:00:21,37	0,527992	3,421022	-0,064999	-0,212995	0,287979	1,601052	-0,062812	1,387820	-1,151627	1,093539	1,963985	-11,392658	-1,783387	-1,951856	-2,208578	27,420979	69,078387	1,264594	-0,062812	1,387820	-1,151627	110,037426	6,894688	-11,392658	-0,062812	1,387820	-1,151627	110,037426	6,894688	-11,392658
10:00:21,42	0,527992	3,421022	-0,064999	-0,212995	0,287979	1,601052	-0,058046	1,384326	-1,152434	0,948848	2,213992	-11,371288	-1,779541	-1,957806	-2,207791	27,332244	68,920874	1,288834	-0,058046	1,384326	-1,152434	109,618419	6,770622	-11,371288	-0,058046	1,384326	-1,152434	109,618419	6,770622	-11,371288
10:00:21,47	0,527992	3,421022	-0,064999	-0,212995	0,287979	1,601052	-0,054817	1,378020	-1,151647	1,095949	2,383847	-11,347048	-1,775762	-1,955537	-2,204379	27,207376	68,805052	1,256250	-0,054817	1,378020	-1,151647	109,270549	6,686945	-11,347048	-0,054817	1,378020	-1,151647	109,270549	6,686945	-11,347048
10:00:21,52	0,527992	3,421022	-0,064999	-0,212995	0,287979	1,601052	-0,058671	1,375882	-1,148235	1,044384	2,133161	-11,379632	-1,771822	-1,953815	-2,205558	27,170335	68,689165	1,264263	-0,058671	1,375882	-1,148235	109,051155	6,738874	-11,379632	-0,058671	1,375882	-1,148235	109,051155	6,738874	-11,379632
10:00:21,57	0,527992	3,421022	-0,064999	-0,212995	0,287979	1,601052	-0,062133	1,373331	-1,149414	1,058195	1,979050	-11,371619	-1,774438	-1,958332	-2,208305	27,099718	68,521547	1,250479	-0,062133	1,373331	-1,149414	108,864651	6,856457	-11,371619	-0,062133	1,373331	-1,149414	108,864651	6,856457	-11,371619
10:00:21,62	0,527992	3,421022	-0,064999	-0,212995	0,287979	1,601052	-0,056913	1,373338	-1,152161	0,877353	2,273111	-11,385404	-1,766883	-1,958527	-2,203988	27,082179	68,425800	1,299538	-0,056913	1,373338	-1,152161	108,684371	6,740796	-11,385404	-0,056913	1,373338	-1,152161	108,684371	6,740796	-11,385404
10:00:21,67	0,527992	3,421022	-0,064999	-0,212995	0,287979	1,601052	-0,060522	1,366698	-1,147844	1,130945	2,118153	-11,336344	-1,762542	-1,955930	-2,206337	26,952213	68,355971	1,364189	-0,060522	1,366698	-1,147844	108,416722	6,869106	-11,336344	-0,060522	1,366698	-1,147844	108,416722	6,869106	-11,336344
10:00:21,72	0,527992	3,421022	-0,064999	-0,212995	0,287979	1,601052	-0,064941	1,364237	-1,150193	1,133452	1,810710	-11,271694	-1,768523	-1,965292	-2,205975	26,927849	68,210943	1,299009	-0,064941	1,364237	-1,150193	108,226051	6,908578	-11,271694	-0,064941	1,364237	-1,150193	108,226051	6,908578	-11,271694
10:00:21,77	0,527992	3,421022	-0,064999	-0,212995	0,287979	1,601052	-0,053843	1,364735	-1,149831	0,969749	2,439229	-11,336873	-1,762711	-1,960029	-2,202870	26,912219	68,181114	1,322336	-0,053843	1,364735	-1,149831	108,101483	6,665891	-11,336873	-0,053843	1,364735	-1,149831	108,101483	6,665891	-11,336873
10:00:21,82	0,527992	3,421022	-0,064999	-0,212995	0,287979	1,601052	-0,061307	1,362334	-1,146726	1,060994	2,052482	-11,313547	-1,759417	-1,962593	-2,202906	26,827373	68,077851	1,305575	-0,061307	1,362334	-1,146726	108,004189	6,865063	-11,313547	-0,061307	1,362334	-1,146726	108,004189	6,865063	-11,313547
10:00:21,87	0,527992	3,421022	-0,064999	-0,212995	0,287979	1,601052	-0,060733	1,358199	-1,146761	1,144155	2,060470	-11,330307	-1,759535	-1,968564	-2,202920	26,783751	67,990597	1,278105	-0,060733	1,358199	-1,146761	107,762764	6,828012	-11,330307	-0,060733	1,358199	-1,146761	107,762764	6,828012	-11,330307
10:00:21,92	0,527992	3,421022	-0,064999	-0,212995	0,287979	1,601052	-0,055503	1,355316	-1,146776	1,196692	2,338264	-11,357777	-1,760342	-1,963243	-2,200985	26,717537	67,941229	1,339664	-0,055503	1,355316	-1,146776	107,588990	6,695275	-11,357777	-0,055503	1,355316	-1,146776	107,588990	6,695275	-11,357777
10:00:21,97	0,527992	3,421022	-0,064999	-0,212995	0,287979	1,601052	-0,059708	1,358674	-1,144841	0,946196	2,086971	-11,296219	-1,764533	-1,967349	-2,200991	26,687891	67,901577	1,332524	-0,059708	1,358674	-1,144841	107,602127	6,774035	-11,296219	-0,059708	1,358674	-1,144841	107,602127	6,774035	-11,296219
10:00:22,02	0,527992	3,421022	-0,064999	-0,212995	0,287979	1,601052	-0,054056	1,360252	-1,144847	0,815007	2,375007	-11,303359	-1,755788	-1,971072	-2,203298	26,665167	67,832936	1,342611	-0,054056	1,360252	-1,144847	107,594766	6,618418	-11,303359	-0,054056	1,360252	-1,144847	107,594766	6,618418	-11,303359
10:00:22,07	0,527992	3,421022	-0,064999	-0,212995	0,287979	1,601052	-0,055204	1,350817	-1,147154	1,234830	2,329955	-11,293271	-1,752987	-1,965061	-2,201386	26,630528	67,777308	1,351088	-0,055204	1,350817	-1,147154	107,273927	6,663480	-11,293271	-0,055204	1,350817	-1,147154	107,273927	6,663480	-11,293271
10:00:22,13	0,527992	3,421022	-0,064999	-0,212995	0,287979	1,601052	-0,061811	1,351397	-1,145242	1,139177	1,984221	-11,284794	-1,757223	-1,968056	-2,201793	26,594805	67,705145	1,338525	-0,061811	1,351397	-1,145242	107,223802	6,836375	-11,284794	-0,061811	1,351397	-1,145242	107,223802	6,836375	-11,284794
10:00:22,18	0,527992	3,421022	-0,064999	-0,212995	0,287979	1,601052	-0,057099	1,353568	-1,145649	0,945927	2,234364	-11,297357	-1,751323	-1,967410	-2,202951	26,614723	67,668907	1,329289	-0,057099	1,353568	-1,145649	107,200976	6,716663	-11,297357	-0,057099	1,353568	-1,145649	107,200976	6,716663	-11,297357
10:00:22,23	0,527992	3,421022	-0,064999	-0,212995	0,287979	1,601052	-0,060609	1,348781	-1,146807	1,173423	2,087245	-11,306593	-1,752161	-1,971123	-2,203344	26,530326	67,561559	1,355332	-0,060609	1,348781	-1,146807	107,052699	6,845031	-11,306593	-0,060609	1,348781	-1,146807	107,052699	6,845031	-11,306593
10:00:22,28	0,527992	3,421022	-0,064999	-0,212995	0,287979	1,601052	-0,056974	1,347650	-1,147200	1,097066	2,256833	-11,280550	-1,752828	-1,971629	-2,199497	26,483004	67,557824	1,328942	-0,056974	1,347650	-1,147200	106,887566	6,729295	-11,280550	-0,056974	1,347650	-1,147200	106,887566	6,729295	-11,280550
10:00:22,33	0,527992	3,421022	-0,064999	-0,212995	0,287979	1,601052	-0,056202	1,347975	-1,143353	1,053251	2,257839	-11,306940	-1,750576	-1,969193	-2,199865	26,465821	67,505035	1,376853	-0,056202	1,347975	-1,143353	106,869293	6,669735	-11,306940	-0,056202	1,347975	-1,143353	106,869293	6,669735	-11,306940
10:00:22,38	0,527992	3,421022	-0,064999	-0,212995	0,287979	1,601052	-0,059437	1,347242	-1,143721	1,037046	2,101140	-11,259029	-1,750031	-1,966551	-2,199498	26,466879	67,456823	1,361026	-0,059437	1,347242	-1,143721	106,795566	6,766972	-11,259029	-0,059437	1,347242	-1,143721	106,795566	6,766972	-11,259029
10:00:22,43	0,527992	3,421022	-0,064999	-0,212995	0,287979	1,601052	-0,061999	1,348091	-1,143354	0,951683	1,992953	-11,274856	-1,749577	-1,970605	-2,196794	26,403470	67,409094	1,353135	-0,061999	1,348091	-1,143354	106,776837	6,859879	-11,274856	-0,061999	1,348091	-1,143354	106,776837	6,859879	-11,274856
10:00:22,48	0,527992	3,421022	-0,064999	-0,212995	0,287979	1,601052	-0,058715	1,345671	-1,140650	1,004488	2,132695	-11,282747	-1,743672	-1,969521	-2,197153	26,432984	67,359916	1,368807	-0,058715	1,345671	-1,140650	106,639665	6,741793	-11,282747	-0,058715	1,345671	-1,140650	106,639665	6,741793	-11,282747
10:00:22,53	0,527992	3,421022	-0,064999	-0,212995	0,287979	1,601052	-0,062606	1,341099	-1,141009	1,214413	1,980494	-11,267075	-1,743701	-1,974340	-2,199077	26,426286	67,314739	1,371109	-0,062606	1,341099	-1,141009	106,490669	6,895062	-11,267075	-0,062606	1,341099	-1,141009	106,490669	6,895062	-11,267075
10:00:22,58	0,527992	3,421022	-0,064999	-0,212995	0,287979	1,601052	-0,058418	1,338715	-1,142933	1,295896	2,215060	-11,264773	-1,746848	-1,975406	-2,200304	26,359816	67,220912	1,330071	-0,058418	1,338715	-1,142933	106,385024	6,800867	-11,264773	-0,058418	1,338715	-1,142933	106,385024	6,800867	-11,264773
10:00:22,63	0,527992	3,421022	-0,064999	-0,212995	0,287979	1,601052	-0,055922	1,340907	-1,144160	1,067411	2,334220	-11,305812	-1,749964	-1,974396	-2,200729	26,256182	67,308735	1,358044	-0,055922	1,340907	-1,144160	106,328626	6,724061	-11,305812	-0,055922	1,340907	-1,144160	106,328626	6,724061	-11,305812
10:00:22,68	0,527992	3,421022	-0,064999	-0,212995	0,287979	1,601052	-0,055238	1,344111	-1,144585	0,925068	2,236079	-11,277838	-1,791437	-1,935092	-2,187766	28,333895	69,831906	1,103045	-0,055238	1,344111	-1,144585	106,437758	6,572299	-11,277838	-0,055238	1,344111	-1,144585	106,437758	6,572299	-11,277838
10:00:22,73	0,527992	3,421022	-0,064999	-0,212995	0,287979	1,601052	-0,068539	1,399679	-1,131622	1,259497	2,082196	-11,532838	-1,824661	-1,952428	-2,301595	27,844628	71,346299	0,941360	-0,068539	1,399679	-1,131622	111,134307	7,462540	-11,532838	-0,068539	1,399679	-1,131622	111,134307	7,462540	-11,532838
10:00:22,78	0,528042	3,420992	-0,064963	-0,213019	0,287972	1,651047	-0,036914	1,419784	-1,245451	1,280914	2,545784	-11,694522	-1,818748	-1,959652	-2,327000	27,466590	70,967452	0,933983	-0,036914	1,419784	-1,245451	112,733955	5,443562	-11,694522	-0,036914	1,419784	-1,245451	112,733955	5,443562	-11,694522
10:00:22,83	0,528042	3,420992	-0,064963	-0,213019	0,287972	1,651047	-0,033614	1,411051	-1,270856	1,217926	2,579411	-11,701899	-1,814017	-1,960295	-2,321583	27,283646	70,717022	0,997945	-0,033614	1,411051	-1,270856	111,985418	5,218149	-11,701899	-0,033614	1,411051	-1,270856	111,985418	5,218149	-11,701899
10:00:22,88	0,528042	3,420992	-0,064963	-0,213019	0,287972	1,651047	-0,035423	1,406632	-1,265439	1,139347	2,452142	-11,637937	-1,813747	-1,959886	-2,320459	27,195927	70,539294	0,997422	-0,035423	1,406632	-1,265439	111,559971	5,232859	-11,637937	-0,035423	1,406632	-1,265439	111,559971	5,232859	-11,637937
10:00:22,93	0,528042	3,420992	-0,064963	-0,213019	0,287972	1,651047	-0,035913	1,406603	-1,264315	0,943078	2,439571	-11,638460	-1,808236	-1,960577	-2,323565	27,085459	70,380003	1,054337	-0,035913	1,406603	-1,264315	111,361427	5,258734	-11,638460	-0,035913	1,406603	-1,264315	111,361427	5,258734	-11,638460
10:00:22,98	0,528042	3,420992	-0,064963	-0,213019	0,287972	1,651047	-0,038070	1,401485	-1,267421	1,016031	2,311382	-11,581546	-1,804862	-1,962235	-2,320880	27,044862	70,241032	1,015089	-0,038070	1,401485	-1,267421	111,032615	5,299874	-11,581546	-0,038070	1,401485	-1,267421	111,032615	5,299874	-11,581546
10:00:23,03	0,528042	3,420992	-0,064963	-0,213019	0,287972	1,651047	-0,038321	1,397735	-1,264735	1,070414	2,332648	-11,620793	-1,800920	-1,970533	-2,320099	26,973571	70,132238	1,006467	-0,038321	1,397735	-1,264735	110,792573	5,340858	-11,620793	-0,038321	1,397735	-1,264735	110,792573	5,340858	-11,620793
10:00:23,08	0,528042	3,420992	-0,064963	-0,213019	0,287972	1,651047	-0,033105	1,390172	-1,263955	1,333815	2,596533	-11,629415	-1,800667	-1,963171	-2,320892	26,900106	69,976869	1,071696	-0,033105	1,390172	-1,263955	110,462294	5,195294	-11,629415	-0,033105	1,390172	-1,263955	110,462294	5,195294	-11,629415
10:00:23,13	0,528042	3,420992	-0,064963	-0,213019	0,287972	1,651047	-0,039608	1,393634	-1,264748	0,982495	2,272465	-11,564186	-1,799664	-1,971117	-2,320922	26,824831	69,884432	1,029760	-0,039608	1,393634	-1,264748	110,382757	5,381671	-11,564186	-0,039608	1,393634	-1,264748	110,382757	5,381671	-11,564186
10:00:23,18	0,528042	3,420992	-0,064963	-0,213019	0,287972	1,651047	-0,033228	1,388792	-1,264778	1,116590	2,585253	-11,606122	-1,807078	-1,926695	-2,163037	28,624655	70,748088	0,812500	-0,033228	1,388792	-1,264778	110,136753	5,193631	-11,606122	-0,033228	1,388792	-1,264778	110,136753	5,193631	-11,606122
10:00:23,23	0,528042	3,420992	-0,064963	-0,213019	0,287972	1,651047	-0,067991	1,417424	-1,106893	1,275597	1,904417	-11,823382	-1,838571	-1,914098	-2,224646	29,539980	72,075540	0,651807	-0,067991	1,417424	-1,106893	112,543354	7,241726	-11,823382	-0,067991	1,417424	-1,106893	112,543354	7,241726	-11,823382
10:00:23,28	0,528050	3,420978	-0,064975	-0,213032	0,287961	1,701013	-0,063155	1,450995	-1,168502	1,137135	2,284881	-11,984075	-1,835099	-1,924101	-2,253954	29,074516	71,840354	0,666007	-0,063155	1,450995	-1,168502	115,040276	7,242529	-11,984075	-0,063155	1,450995	-1,168502	115,040276	7,242529	-11,984075
10:00:23,33	0,528050	3,420978	-0,064975	-0,213032	0,287961	1,701013	-0,056227	1,442987	-1,197810	1,117168	2,359588	-11,969875	-1,822120	-1,922879	-2,251626	28,928389	71,517061	0,730838	-0,056227	1,442987	-1,197810	114,391640	6,773446	-11,969875	-0,056227	1,442987	-1,197810	114,391640	6,773446	-11,969875
10:00:23,38	0,528050	3,420978	-0,064975	-0,213032	0,287961	1,701013	-0,063775	1,432358	-1,195482	1,316820	2,002189	-11,905044	-1,818407	-1,929842	-2,253612	28,795735	71,297850	0,706616	-0,063775	1,432358	-1,195482	113,756935	7,008564	-11,905044	-0,063775	1,432358	-1,195482	113,756935	7,008564	-11,905044
10:00:23,43	0,528050	3,420978	-0,064975	-0,213032	0,287961	1,701013	-0,059601	1,425662	-1,197468	1,408872	2,213971	-11,929266	-1,815784	-1,929324	-2,249370	28,697107	71,135606	0,719762	-0,059601	1,425662	-1,197468	113,323307	6,892673	-11,929266	-0,059601	1,425662	-1,197468	113,323307	6,892673	-11,929266
10:00:23,48	0,528050	3,420978	-0,064975	-0,213032	0,287961	1,701013	-0,055595	1,419328	-1,194022	1,342647	2,415173	-11,921128	-1,814926	-1,936478	-2,250166	28,591783	70,958854	0,714755	-0,055595	1,419328	-1,194022	112,759921	6,779373	-11,921128	-0,055595	1,419328	-1,194022	112,759921	6,779373	-11,921128
10:00:23,53	0,528050	3,420978	-0,064975	-0,213032	0,287961	1,701013	-0,055595	1,419328	-1,194022	1,342647	2,415173	-11,921128	-1,814692	-1,932297	-2,248261	28,481156	70,836145	0,755068	-0,055595	1,419328	-1,194022	112,759921	6,779373	-11,921128	-0,055595	1,419328	-1,194022	112,759921	6,779373	-11,921128
10:00:23,58	0,528050	3,420978	-0,064975	-0,213032	0,287961	1,701013	-0,059332	1,421216	-1,192117	1,082888	2,186379	-11,880814	-1,812537	-1,933129	-2,246716	28,427053	70,712197	0,765498	-0,059332	1,421216	-1,192117	112,648371	6,843963	-11,880814	-0,059332	1,421216	-1,192117	112,648371	6,843963	-11,880814
10:00:23,63	0,528050	3,420978	-0,064975	-0,213032	0,287961	1,701013	-0,059690	1,418934	-1,190572	1,067184	2,182893	-11,870384	-1,803255	-1,936839	-2,247490	28,387744	70,605253	0,754311	-0,059690	1,418934	-1,190572	112,453491	6,868564	-11,870384	-0,059690	1,418934	-1,190572	112,453491	6,868564	-11,870384
10:00:23,68	0,528050	3,420978	-0,064975	-0,213032	0,287961	1,701013	-0,061118	1,409041	-1,191346	1,469355	2,128072	-11,881571	-1,810091	-1,937999	-2,246752	28,281716	70,426911	0,772111	-0,061118	1,409041	-1,191346	112,079053	6,925833	-11,881571	-0,061118	1,409041	-1,191346	112,079053	6,925833	-11,881571
10:00:23,73	0,528050	3,420978	-0,064975	-0,213032	0,287961	1,701013	-0,056695	1,414381	-1,190608	0,984197	2,355415	-11,863771	-1,803672	-1,944313	-2,244783	28,270477	70,317172	0,762841	-0,056695	1,414381	-1,190608	112,013108	6,805972	-11,863771	-0,056695	1,414381	-1,190608	112,013108	6,805972	-11,863771
10:00:23,78	0,528050	3,420978	-0,064975	-0,213032	0,287961	1,701013	-0,054437	1,405664	-1,188639	1,336805	2,517987	-11,873041	-1,806848	-1,941124	-2,246010	28,194792	70,252348	0,752523	-0,054437	1,405664	-1,188639	111,681460	6,791261	-11,873041	-0,054437	1,405664	-1,188639	111,681460	6,791261	-11,873041
10:00:23,83	0,528050	3,420978	-0,064975	-0,213032	0,287961	1,701013	-0,055610	1,410010	-1,189866	1,016861	2,423848	-11,883359	-1,798146	-1,939407	-2,247948	28,162778	70,196404	0,773379	-0,055610	1,410010	-1,189866	111,702633	6,789217	-11,883359	-0,055610	1,410010	-1,189866	111,702633	6,789217	-11,883359
10:00:23,88	0,528050	3,420978	-0,064975	-0,213032	0,287961	1,701013	-0,061448	1,403332	-1,191804	1,299671	2,120499	-11,862504	-1,794673	-1,942495	-2,240557	28,126510	70,155005	0,777760	-0,061448	1,403332	-1,191804	111,461205	6,944181	-11,862504	-0,061448	1,403332	-1,191804	111,461205	6,944181	-11,862504
10:00:23,93	0,528050	3,420978	-0,064975	-0,213032	0,287961	1,701013	-0,060510	1,398780	-1,184413	1,482354	2,158565	-11,858122	-1,800144	-1,947229	-2,245982	28,099990	70,007061	0,799172	-0,060510	1,398780	-1,184413	111,286609	6,908616	-11,858122	-0,060510	1,398780	-1,184413	111,286609	6,908616	-11,858122
10:00:23,98	0,528050	3,420978	-0,064975	-0,213032	0,287961	1,701013	-0,053675	1,401152	-1,189838	1,217648	2,564974	-11,836710	-1,795095	-1,940385	-2,242560	28,006783	69,963548	0,784007	-0,053675	1,401152	-1,189838	111,208072	6,778501	-11,836710	-0,053675	1,401152	-1,189838	111,208072	6,778501	-11,836710
10:00:24,03	0,528050	3,420978	-0,064975	-0,213032	0,287961	1,701013	-0,062126	1,400201	-1,186416	1,182809	2,066563	-11,851875	-1,794045	-1,944629	-2,245254	27,993733	69,819007	0,800083	-0,062126	1,400201	-1,186416	111,098586	6,943488	-11,851875	-0,062126	1,400201	-1,186416	111,098586	6,943488	-11,851875
10:00:24,08	0,528050	3,420978	-0,064975	-0,213032	0,287961	1,701013	-0,058977	1,397170	-1,189110	1,208724	2,291317	-11,835799	-1,788122	-1,947805	-2,245236	28,001772	69,812210	0,790634	-0,058977	1,397170	-1,189110	110,886562	6,920988	-11,835799	-0,058977	1,397170	-1,189110	110,886562	6,920988	-11,835799
10:00:24,14	0,528050	3,420978	-0,064975	-0,213032	0,287961	1,701013	-0,059188	1,390452	-1,189092	1,556197	2,290702	-11,845249	-1,793060	-1,949249	-2,241751	27,916531	69,736317	0,824652	-0,059188	1,390452	-1,189092	110,706665	6,936943	-11,845249	-0,059188	1,390452	-1,189092	110,706665	6,936943	-11,845249
10:00:24,19	0,528050	3,420978	-0,064975	-0,213032	0,287961	1,701013	-0,055468	1,394007	-1,185607	1,262985	2,448254	-11,811230	-1,793166	-1,947704	-2,242581	27,890060	69,671283	0,779950	-0,055468	1,394007	-1,185607	110,692531	6,802496	-11,811230	-0,055468	1,394007	-1,185607	110,692531	6,802496	-11,811230
10:00:24,24	0,528050	3,420978	-0,064975	-0,213032	0,287961	1,701013	-0,056753	1,394871	-1,186437	1,148491	2,391047	-11,855932	-1,786203	-1,943485	-2,243356	27,863659	69,652358	0,810987	-0,056753	1,394871	-1,186437	110,645875	6,846130	-11,855932	-0,056753	1,394871	-1,186437	110,645875	6,846130	-11,855932
10:00:24,29	0,528050	3,420978	-0,064975	-0,213032	0,287961	1,701013	-0,063888	1,390950	-1,187212	1,322781	2,006600	-11,824895	-1,794001	-1,943707	-2,242995	27,812151	69,612164	0,818319	-0,063888	1,390950	-1,187212	110,512384	7,021820	-11,824895	-0,063888	1,390950	-1,187212	110,512384	7,021820	-11,824895
10:00:24,34	0,528050	3,420978	-0,064975	-0,213032	0,287961	1,701013	-0,059797	1,397592	-1,186851	0,916835	2,194852	-11,817563	-1,784077	-1,947855	-2,241422	27,793627	69,502663	0,810300	-0,059797	1,397592	-1,186851	110,627834	6,888882	-11,817563	-0,059797	1,397592	-1,186851	110,627834	6,888882	-11,817563
10:00:24,39	0,528050	3,420978	-0,064975	-0,213032	0,287961	1,701013	-0,061167	1,386923	-1,185278	1,367525	2,162315	-11,825583	-1,789421	-1,951407	-2,242198	27,783569	69,452026	0,807802	-0,061167	1,386923	-1,185278	110,241016	6,963898	-11,825583	-0,061167	1,386923	-1,185278	110,241016	6,963898	-11,825583
10:00:24,44	0,528050	3,420978	-0,064975	-0,213032	0,287961	1,701013	-0,055419	1,389776	-1,186054	1,170329	2,477809	-11,828080	-1,786618	-1,948700	-2,242952	27,756309	69,383616	0,865378	-0,055419	1,389776	-1,186054	110,267717	6,828189	-11,828080	-0,055419	1,389776	-1,186054	110,267717	6,828189	-11,828080
10:00:24,49	0,528050	3,420978	-0,064975	-0,213032	0,287961	1,701013	-0,059164	1,388702	-1,186808	1,153260	2,293641	-11,770505	-1,781411	-1,946425	-2,241806	27,727082	69,350018	0,860297	-0,059164	1,388702	-1,186808	110,166403	6,938041	-11,770505	-0,059164	1,388702	-1,186808	110,166403	6,938041	-11,770505
10:00:24,54	0,528050	3,420978	-0,064975	-0,213032	0,287961	1,701013	-0,063738	1,385330	-1,185662	1,284914	2,047319	-11,775586	-1,782667	-1,949447	-2,239109	27,685398	69,319852	0,838072	-0,063738	1,385330	-1,185662	110,033324	7,050720	-11,775586	-0,063738	1,385330	-1,185662	110,033324	7,050720	-11,775586
10:00:24,59	0,528050	3,420978	-0,064975	-0,213032	0,287961	1,701013	-0,060493	1,384907	-1,182965	1,259939	2,195027	-11,797810	-1,783986	-1,950477	-2,240311	27,635720	69,266773	0,817852	-0,060493	1,384907	-1,182965	109,975150	6,943720	-11,797810	-0,060493	1,384907	-1,182965	109,975150	6,943720	-11,797810
10:00:24,64	0,528050	3,420978	-0,064975	-0,213032	0,287961	1,701013	-0,058942	1,385534	-1,184167	1,156536	2,259189	-11,818030	-1,786964	-1,948582	-2,242642	27,650321	69,211714	0,826813	-0,058942	1,385534	-1,184167	109,920954	6,886139	-11,818030	-0,058942	1,385534	-1,184167	109,920954	6,886139	-11,818030
10:00:24,69	0,528050	3,420978	-0,064975	-0,213032	0,287961	1,701013	-0,059094	1,389061	-1,186498	0,932769	2,291483	-11,809069	-1,777581	-1,948546	-2,240691	27,639115	69,175987	0,826224	-0,059094	1,389061	-1,186498	109,974029	6,930330	-11,809069	-0,059094	1,389061	-1,186498	109,974029	6,930330	-11,809069
10:00:24,74	0,528050	3,420978	-0,064975	-0,213032	0,287961	1,701013	-0,063816	1,380953	-1,184547	1,317817	2,054063	-11,809658	-1,783570	-1,952534	-2,240696	27,604503	69,115081	0,827850	-0,063816	1,380953	-1,184547	109,722636	7,063639	-11,809658	-0,063816	1,380953	-1,184547	109,722636	7,063639	-11,809658
10:00:24,79	0,528050	3,420978	-0,064975	-0,213032	0,287961	1,701013	-0,057368	1,384146	-1,184552	1,081756	2,389838	-11,808032	-1,777627	-1,950843	-2,241828	27,634448	69,127486	0,854132	-0,057368	1,384146	-1,184552	109,737185	6,893244	-11,808032	-0,057368	1,384146	-1,184552	109,737185	6,893244	-11,808032
10:00:24,84	0,528050	3,420978	-0,064975	-0,213032	0,287961	1,701013	-0,061804	1,379844	-1,185684	1,331155	2,178898	-11,781750	-1,776643	-1,951873	-2,239520	27,556432	69,073721	0,861515	-0,061804	1,379844	-1,185684	109,648908	7,030529	-11,781750	-0,061804	1,379844	-1,185684	109,648908	7,030529	-11,781750
10:00:24,89	0,528050	3,420978	-0,064975	-0,213032	0,287961	1,701013	-0,061404	1,378476	-1,183376	1,316700	2,159037	-11,774367	-1,777357	-1,949981	-2,241088	27,531378	69,004890	0,870370	-0,061404	1,378476	-1,183376	109,527097	6,979236	-11,774367	-0,061404	1,378476	-1,183376	109,527097	6,979236	-11,774367
10:00:24,94	0,528050	3,420978	-0,064975	-0,213032	0,287961	1,701013	-0,062686	1,380041	-1,184944	1,163199	2,105088	-11,765512	-1,774578	-1,954263	-2,242651	27,455102	68,978950	0,875964	-0,062686	1,380041	-1,184944	109,496425	7,025929	-11,765512	-0,062686	1,380041	-1,184944	109,496425	7,025929	-11,765512
10:00:24,99	0,528050	3,420978	-0,064975	-0,213032	0,287961	1,701013	-0,060367	1,375493	-1,186507	1,339092	2,172599	-11,759918	-1,806097	-1,923002	-2,244595	29,076308	70,402040	0,648467	-0,060367	1,375493	-1,186507	109,315300	6,911385	-11,759918	-0,060367	1,375493	-1,186507	109,315300	6,911385	-11,759918
10:00:25,04	0,528050	3,420978	-0,064975	-0,213032	0,287961	1,701013	-0,071680	1,418421	-1,188451	1,149890	2,276757	-11,987415	-1,839029	-1,927090	-2,299407	29,380249	72,181107	0,506509	-0,071680	1,418421	-1,188451	112,495918	7,903652	-11,987415	-0,071680	1,418421	-1,188451	112,495918	7,903652	-11,987415
10:00:25,09	0,527973	3,420965	-0,064964	-0,212999	0,288001	1,751037	-0,051673	1,444896	-1,243263	1,465857	2,690796	-12,129373	-1,835409	-1,923720	-2,324009	29,207378	72,152053	0,474999	-0,051673	1,444896	-1,243263	114,890202	6,747159	-12,129373	-0,051673	1,444896	-1,243263	114,890202	6,747159	-12,129373
10:00:25,14	0,527973	3,420965	-0,064964	-0,212999	0,288001	1,751037	-0,056402	1,443446	-1,267865	1,429647	2,309729	-12,160883	-1,833396	-1,924728	-2,320914	29,095928	72,002282	0,513269	-0,056402	1,443446	-1,267865	114,740187	6,737282	-12,160883	-0,056402	1,443446	-1,267865	114,740187	6,737282	-12,160883
10:00:25,19	0,527973	3,420965	-0,064964	-0,212999	0,288001	1,751037	-0,056536	1,441199	-1,264770	1,361099	2,281134	-12,122614	-1,833215	-1,928312	-2,320595	28,956070	71,818247	0,483891	-0,056536	1,441199	-1,264770	114,495191	6,719197	-12,122614	-0,056536	1,441199	-1,264770	114,495191	6,719197	-12,122614
10:00:25,24	0,527973	3,420965	-0,064964	-0,212999	0,288001	1,751037	-0,053522	1,439250	-1,264451	1,233110	2,408748	-12,151992	-1,834673	-1,930254	-2,319079	28,874687	71,651811	0,473088	-0,053522	1,439250	-1,264451	114,214249	6,610228	-12,151992	-0,053522	1,439250	-1,264451	114,214249	6,610228	-12,151992
10:00:25,29	0,527973	3,420965	-0,064964	-0,212999	0,288001	1,751037	-0,051112	1,439542	-1,262935	1,033111	2,546805	-12,162794	-1,830197	-1,933445	-2,319430	28,803708	71,540177	0,538588	-0,051112	1,439542	-1,262935	114,037151	6,559102	-12,162794	-0,051112	1,439542	-1,262935	114,037151	6,559102	-12,162794
10:00:25,34	0,527973	3,420965	-0,064964	-0,212999	0,288001	1,751037	-0,050587	1,434070	-1,263286	1,185495	2,568474	-12,097295	-1,823254	-1,928416	-2,316374	28,770356	71,475800	0,503039	-0,050587	1,434070	-1,263286	113,759971	6,539526	-12,097295	-0,050587	1,434070	-1,263286	113,759971	6,539526	-12,097295
10:00:25,39	0,527973	3,420965	-0,064964	-0,212999	0,288001	1,751037	-0,058413	1,430571	-1,260230	1,294984	2,164824	-12,132843	-1,826498	-1,932416	-2,316400	28,667956	71,343352	0,513246	-0,058413	1,430571	-1,260230	113,594836	6,750222	-12,132843	-0,058413	1,430571	-1,260230	113,594836	6,750222	-12,132843
10:00:25,44	0,527973	3,420965	-0,064964	-0,212999	0,288001	1,751037	-0,053326	1,431381	-1,260256	1,086970	2,406855	-12,122637	-1,823630	-1,936668	-2,314866	28,614603	71,343380	0,488501	-0,053326	1,431381	-1,260256	113,450394	6,592978	-12,122637	-0,053326	1,431381	-1,260256	113,450394	6,592978	-12,122637
10:00:25,49	0,527973	3,420965	-0,064964	-0,212999	0,288001	1,751037	-0,051078	1,426771	-1,258722	1,300025	2,477530	-12,147382	-1,844905	-1,891861	-2,170989	30,491166	72,714738	0,321971	-0,051078	1,426771	-1,258722	113,301581	6,487187	-12,147382	-0,051078	1,426771	-1,258722	113,301581	6,487187	-12,147382
10:00:25,54	0,527973	3,420965	-0,064964	-0,212999	0,288001	1,751037	-0,079245	1,467600	-1,114845	1,302855	1,952347	-12,313911	-1,886752	-1,915278	-2,235504	29,702478	74,792390	0,173232	-0,079245	1,467600	-1,114845	116,509449	8,173069	-12,313911	-0,079245	1,467600	-1,114845	116,509449	8,173069	-12,313911
10:00:25,59	0,527945	3,420980	-0,064990	-0,213022	0,287996	1,801021	-0,038042	1,492131	-1,179360	1,432189	2,373067	-12,462650	-1,878744	-1,925026	-2,273757	29,244551	74,344432	0,167424	-0,038042	1,492131	-1,179360	118,564480	5,359333	-12,462650	-0,038042	1,492131	-1,179360	118,564480	5,359333	-12,462650
10:00:25,64	0,527945	3,420980	-0,064990	-0,213022	0,287996	1,801021	-0,033603	1,480322	-1,217613	1,429335	2,431258	-12,468459	-1,873401	-1,928110	-2,267617	29,056467	74,088140	0,148186	-0,033603	1,480322	-1,217613	117,634642	5,069123	-12,468459	-0,033603	1,480322	-1,217613	117,634642	5,069123	-12,468459
10:00:25,69	0,527945	3,420980	-0,064990	-0,213022	0,287996	1,801021	-0,038885	1,471046	-1,213454	1,276229	2,140396	-12,444353	-1,868069	-1,925090	-2,269598	28,912775	73,802179	0,191530	-0,038885	1,471046	-1,213454	116,753319	5,192895	-12,444353	-0,038885	1,471046	-1,213454	116,753319	5,192895	-12,444353
10:00:25,74	0,527945	3,420980	-0,064990	-0,213022	0,287996	1,801021	-0,038885	1,471046	-1,213454	1,276229	2,140396	-12,444353	-1,863142	-1,930290	-2,270380	28,787682	73,636081	0,221967	-0,038885	1,471046	-1,213454	116,753319	5,192895	-12,444353	-0,038885	1,471046	-1,213454	116,753319	5,192895	-12,444353
10:00:25,79	0,527945	3,420980	-0,064990	-0,213022	0,287996	1,801021	-0,036846	1,464178	-1,214236	1,426936	2,221179	-12,413916	-1,860310	-1,930677	-2,271163	28,775162	73,519085	0,214411	-0,036846	1,464178	-1,214236	116,364943	5,113557	-12,413916	-0,036846	1,464178	-1,214236	116,364943	5,113557	-12,413916
10:00:25,84	0,527945	3,420980	-0,064990	-0,213022	0,287996	1,801021	-0,037927	1,461533	-1,215019	1,456914	2,212618	-12,421471	-1,861769	-1,935229	-2,267704	28,676223	73,369063	0,197900	-0,037927	1,461533	-1,215019	116,187259	5,189861	-12,421471	-0,037927	1,461533	-1,215019	116,187259	5,189861	-12,421471
10:00:25,89	0,527945	3,420980	-0,064990	-0,213022	0,287996	1,801021	-0,033255	1,460520	-1,211560	1,330197	2,444872	-12,437982	-1,859148	-1,935936	-2,263045	28,571842	73,219929	0,245005	-0,033255	1,460520	-1,211560	115,981023	5,055389	-12,437982	-0,033255	1,460520	-1,211560	115,981023	5,055389	-12,437982
10:00:25,94	0,527945	3,420980	-0,064990	-0,213022	0,287996	1,801021	-0,033953	1,457897	-1,206901	1,285249	2,392734	-12,390877	-1,856378	-1,935458	-2,266534	28,540287	73,109365	0,273531	-0,033953	1,457897	-1,206901	115,730171	5,058063	-12,390877	-0,033953	1,457897	-1,206901	115,730171	5,058063	-12,390877
10:00:25,99	0,527945	3,420980	-0,064990	-0,213022	0,287996	1,801021	-0,035752	1,455737	-1,210390	1,286055	2,327163	-12,362351	-1,857185	-1,935117	-2,266193	28,468800	73,017948	0,256506	-0,035752	1,455737	-1,210390	115,561394	5,133680	-12,362351	-0,035752	1,455737	-1,210390	115,561394	5,133680	-12,362351
10:00:26,04	0,527945	3,420980	-0,064990	-0,213022	0,287996	1,801021	-0,035644	1,456606	-1,210049	1,125919	2,316560	-12,379376	-1,855545	-1,937249	-2,263489	28,419878	72,955091	0,248472	-0,035644	1,456606	-1,210049	115,469527	5,114625	-12,379376	-0,035644	1,456606	-1,210049	115,469527	5,114625	-12,379376
10:00:26,09	0,527945	3,420980	-0,064990	-0,213022	0,287996	1,801021	-0,034618	1,454120	-1,207345	1,176325	2,358961	-12,387410	-1,844521	-1,933981	-2,263110	28,389717	72,839880	0,252096	-0,034618	1,454120	-1,207345	115,324735	5,076503	-12,387410	-0,034618	1,454120	-1,207345	115,324735	5,076503	-12,387410
10:00:26,14	0,527945	3,420980	-0,064990	-0,213022	0,287996	1,801021	-0,042960	1,446207	-1,206966	1,472933	1,956665	-12,383786	-1,851140	-1,936061	-2,265443	28,369740	72,713348	0,262751	-0,042960	1,446207	-1,206966	115,000190	5,329050	-12,383786	-0,042960	1,446207	-1,206966	115,000190	5,329050	-12,383786
10:00:26,19	0,527945	3,420980	-0,064990	-0,213022	0,287996	1,801021	-0,037849	1,450899	-1,209299	1,109394	2,268409	-12,373132	-1,847739	-1,940462	-2,265477	28,316116	72,639317	0,217280	-0,037849	1,450899	-1,209299	115,004954	5,239571	-12,373132	-0,037849	1,450899	-1,209299	115,004954	5,239571	-12,373132
10:00:26,24	0,527945	3,420980	-0,064990	-0,213022	0,287996	1,801021	-0,035738	1,445753	-1,209333	1,286043	2,368758	-12,418602	-1,845542	-1,935563	-2,264296	28,258761	72,648118	0,296062	-0,035738	1,445753	-1,209333	114,777669	5,174205	-12,418602	-0,035738	1,445753	-1,209333	114,777669	5,174205	-12,418602
10:00:26,29	0,527945	3,420980	-0,064990	-0,213022	0,287996	1,801021	-0,041080	1,446300	-1,208152	1,236535	2,036937	-12,339821	-1,845183	-1,942444	-2,265844	28,200005	72,467482	0,300552	-0,041080	1,446300	-1,208152	114,771113	5,261679	-12,339821	-0,041080	1,446300	-1,208152	114,771113	5,261679	-12,339821
10:00:26,34	0,527945	3,420980	-0,064990	-0,213022	0,287996	1,801021	-0,035300	1,442549	-1,209700	1,245784	2,376921	-12,335330	-1,841008	-1,938303	-2,263533	28,236154	72,439016	0,265283	-0,035300	1,442549	-1,209700	114,485893	5,147948	-12,335330	-0,035300	1,442549	-1,209700	114,485893	5,147948	-12,335330
10:00:26,39	0,527945	3,420980	-0,064990	-0,213022	0,287996	1,801021	-0,040973	1,441004	-1,207389	1,319547	2,127427	-12,370599	-1,841623	-1,943021	-2,264291	28,231927	72,386776	0,268153	-0,040973	1,441004	-1,207389	114,438372	5,343840	-12,370599	-0,040973	1,441004	-1,207389	114,438372	5,343840	-12,370599
10:00:26,45	0,527945	3,420980	-0,064990	-0,213022	0,287996	1,801021	-0,036580	1,439177	-1,208147	1,367194	2,378357	-12,367730	-1,840594	-1,941915	-2,267026	28,191746	72,329500	0,278427	-0,036580	1,439177	-1,208147	114,342604	5,249867	-12,367730	-0,036580	1,439177	-1,208147	114,342604	5,249867	-12,367730
10:00:26,50	0,527945	3,420980	-0,064990	-0,213022	0,287996	1,801021	-0,038052	1,438839	-1,210882	1,315077	2,295637	-12,357455	-1,837171	-1,943568	-2,264698	28,150507	72,274909	0,280878	-0,038052	1,438839	-1,210882	114,263954	5,282723	-12,357455	-0,038052	1,438839	-1,210882	114,263954	5,282723	-12,357455
10:00:26,55	0,527945	3,420980	-0,064990	-0,213022	0,287996	1,801021	-0,038332	1,435048	-1,208554	1,444325	2,272635	-12,355004	-1,836149	-1,948119	-2,265856	28,101818	72,182327	0,293154	-0,038332	1,435048	-1,208554	114,095590	5,281736	-12,355004	-0,038332	1,435048	-1,208554	114,095590	5,281736	-12,355004
10:00:26,60	0,527945	3,420980	-0,064990	-0,213022	0,287996	1,801021	-0,034902	1,431887	-1,209712	1,504162	2,455146	-12,342728	-1,833903	-1,943038	-2,263549	28,074223	72,142373	0,301586	-0,034902	1,431887	-1,209712	113,907306	5,194953	-12,342728	-0,034902	1,431887	-1,209712	113,907306	5,194953	-12,342728
10:00:26,65	0,527945	3,420980	-0,064990	-0,213022	0,287996	1,801021	-0,040426	1,432483	-1,207405	1,424778	2,163995	-12,334296	-1,834583	-1,947167	-2,263140	28,044398	72,080444	0,323156	-0,040426	1,432483	-1,207405	113,874699	5,337409	-12,334296	-0,040426	1,432483	-1,207405	113,874699	5,337409	-12,334296
10:00:26,70	0,527945	3,420980	-0,064990	-0,213022	0,287996	1,801021	-0,036509	1,431007	-1,206996	1,432967	2,372773	-12,312726	-1,832919	-1,944944	-2,263178	28,009348	72,052917	0,303894	-0,036509	1,431007	-1,206996	113,767049	5,238765	-12,312726	-0,036509	1,431007	-1,206996	113,767049	5,238765	-12,312726
10:00:26,75	0,527945	3,420980	-0,064990	-0,213022	0,287996	1,801021	-0,039267	1,430678	-1,207034	1,408736	2,212816	-12,331988	-1,828837	-1,944078	-2,263202	28,002129	72,014872	0,274527	-0,039267	1,430678	-1,207034	113,716954	5,295236	-12,331988	-0,039267	1,430678	-1,207034	113,716954	5,295236	-12,331988
10:00:26,80	0,527945	3,420980	-0,064990	-0,213022	0,287996	1,801021	-0,042057	1,427575	-1,207057	1,533507	2,080462	-12,361355	-1,836516	-1,950689	-2,259275	27,995461	71,945968	0,306453	-0,042057	1,427575	-1,207057	113,598181	5,381966	-12,361355	-0,042057	1,427575	-1,207057	113,598181	5,381966	-12,361355
10:00:26,85	0,527945	3,420980	-0,064990	-0,213022	0,287996	1,801021	-0,032493	1,430921	-1,203131	1,296546	2,606477	-12,329430	-1,829063	-1,945587	-2,263173	27,944784	71,888604	0,338624	-0,032493	1,430921	-1,203131	113,623824	5,157192	-12,329430	-0,032493	1,430921	-1,203131	113,623824	5,157192	-12,329430
10:00:26,90	0,527945	3,420980	-0,064990	-0,213022	0,287996	1,801021	-0,040638	1,427017	-1,207029	1,424533	2,167742	-12,297259	-1,830985	-1,946324	-2,263219	27,885185	71,838177	0,312982	-0,040638	1,427017	-1,207029	113,445353	5,357822	-12,297259	-0,040638	1,427017	-1,207029	113,445353	5,357822	-12,297259
10:00:26,95	0,527945	3,420980	-0,064990	-0,213022	0,287996	1,801021	-0,039038	1,428313	-1,207075	1,283678	2,224529	-12,322901	-1,826768	-1,945786	-2,260848	27,921420	71,858660	0,336857	-0,039038	1,428313	-1,207075	113,406222	5,289028	-12,322901	-0,039038	1,428313	-1,207075	113,406222	5,289028	-12,322901
10:00:27,00	0,527945	3,420980	-0,064990	-0,213022	0,287996	1,801021	-0,041613	1,424930	-1,204704	1,495451	2,111785	-12,299025	-1,828779	-1,945294	-2,260531	27,827883	71,791963	0,306143	-0,041613	1,424930	-1,204704	113,352428	5,378397	-12,299025	-0,041613	1,424930	-1,204704	113,352428	5,378397	-12,299025
10:00:27,05	0,527945	3,420980	-0,064990	-0,213022	0,287996	1,801021	-0,041034	1,426917	-1,204387	1,287555	2,094246	-12,329739	-1,828750	-1,944993	-2,259363	27,852267	71,753030	0,294295	-0,041034	1,426917	-1,204387	113,300577	5,315391	-12,329739	-0,041034	1,426917	-1,204387	113,300577	5,315391	-12,329739
10:00:27,10	0,527945	3,420980	-0,064990	-0,213022	0,287996	1,801021	-0,041309	1,427043	-1,203219	1,259512	2,120521	-12,341588	-1,828234	-1,951440	-2,262039	27,851710	71,630718	0,315369	-0,041309	1,427043	-1,203219	113,282373	5,363267	-12,341588	-0,041309	1,427043	-1,203219	113,282373	5,363267	-12,341588
10:00:27,15	0,527945	3,420980	-0,064990	-0,213022	0,287996	1,801021	-0,035983	1,423372	-1,205895	1,344169	2,458138	-12,320513	-1,829474	-1,951248	-2,262034	27,818371	71,655513	0,345388	-0,035983	1,423372	-1,205895	113,078903	5,282806	-12,320513	-0,035983	1,423372	-1,205895	113,078903	5,282806	-12,320513
10:00:27,20	0,527945	3,420980	-0,064990	-0,213022	0,287996	1,801021	-0,035530	1,424542	-1,205890	1,288138	2,440436	-12,290494	-1,825923	-1,948744	-2,259709	27,835642	71,629829	0,334268	-0,035530	1,424542	-1,205890	113,114709	5,229525	-12,290494	-0,035530	1,424542	-1,205890	113,114709	5,229525	-12,290494
10:00:27,25	0,527945	3,420980	-0,064990	-0,213022	0,287996	1,801021	-0,039474	1,422719	-1,203564	1,369318	2,263159	-12,301615	-1,824862	-1,946024	-2,259371	27,785754	71,627628	0,310866	-0,039474	1,422719	-1,203564	113,052797	5,361835	-12,301615	-0,039474	1,422719	-1,203564	113,052797	5,361835	-12,301615
10:00:27,30	0,527945	3,420980	-0,064990	-0,213022	0,287996	1,801021	-0,042360	1,423160	-1,203227	1,319578	2,070971	-12,325017	-1,821381	-1,951024	-2,259721	27,774469	71,560200	0,333120	-0,042360	1,423160	-1,203227	113,037611	5,396216	-12,325017	-0,042360	1,423160	-1,203227	113,037611	5,396216	-12,325017
10:00:27,35	0,527945	3,420980	-0,064990	-0,213022	0,287996	1,801021	-0,039770	1,417645	-1,203577	1,542290	2,229582	-12,302762	-1,826233	-1,946825	-2,259361	27,737339	71,516290	0,351041	-0,039770	1,417645	-1,203577	112,827444	5,351526	-12,302762	-0,039770	1,417645	-1,203577	112,827444	5,351526	-12,302762
10:00:27,40	0,527945	3,420980	-0,064990	-0,213022	0,287996	1,801021	-0,040981	1,423947	-1,203217	1,157990	2,156413	-12,284841	-1,826976	-1,950764	-2,261297	27,679849	71,464031	0,374649	-0,040981	1,423947	-1,203217	112,937856	5,373416	-12,284841	-0,040981	1,423947	-1,203217	112,937856	5,373416	-12,284841
10:00:27,45	0,527945	3,420980	-0,064990	-0,213022	0,287996	1,801021	-0,037198	1,422621	-1,205152	1,152932	2,329474	-12,261233	-1,822133	-1,952119	-2,260111	27,736063	71,452669	0,349396	-0,037198	1,422621	-1,205152	112,828718	5,249506	-12,261233	-0,037198	1,422621	-1,205152	112,828718	5,249506	-12,261233
10:00:27,50	0,527945	3,420980	-0,064990	-0,213022	0,287996	1,801021	-0,038446	1,417749	-1,203967	1,424555	2,318922	-12,286486	-1,823428	-1,947655	-2,258580	27,699925	71,431843	0,367988	-0,038446	1,417749	-1,203967	112,717872	5,336951	-12,286486	-0,038446	1,417749	-1,203967	112,717872	5,336951	-12,286486
10:00:27,55	0,527945	3,420980	-0,064990	-0,213022	0,287996	1,801021	-0,041665	1,421103	-1,202436	1,214069	2,130684	-12,267895	-1,823549	-1,952070	-2,258984	27,651848	71,370455	0,351550	-0,041665	1,421103	-1,202436	112,770634	5,401354	-12,267895	-0,041665	1,421103	-1,202436	112,770634	5,401354	-12,267895
10:00:27,60	0,527945	3,420980	-0,064990	-0,213022	0,287996	1,801021	-0,037781	1,419001	-1,202840	1,246180	2,321714	-12,284332	-1,819704	-1,951657	-2,258273	27,721581	71,386330	0,344367	-0,037781	1,419001	-1,202840	112,637725	5,287485	-12,284332	-0,037781	1,419001	-1,202840	112,637725	5,287485	-12,284332
10:00:27,65	0,527945	3,420980	-0,064990	-0,213022	0,287996	1,801021	-0,040060	1,415876	-1,202129	1,457251	2,255618	-12,291515	-1,820643	-1,949014	-2,260923	27,654302	71,350561	0,367559	-0,040060	1,415876	-1,202129	112,603549	5,400353	-12,291515	-0,040060	1,415876	-1,202129	112,603549	5,400353	-12,291515
10:00:27,70	0,527945	3,420980	-0,064990	-0,213022	0,287996	1,801021	-0,041880	1,418011	-1,204779	1,281613	2,120620	-12,268324	-1,824768	-1,955296	-2,257815	27,643311	71,307836	0,343386	-0,041880	1,418011	-1,204779	112,595510	5,408191	-12,268324	-0,041880	1,418011	-1,204779	112,595510	5,408191	-12,268324
10:00:27,75	0,527945	3,420980	-0,064990	-0,213022	0,287996	1,801021	-0,034377	1,418442	-1,201671	1,216704	2,522613	-12,292496	-1,821878	-1,955376	-2,257804	27,643246	71,236269	0,351266	-0,034377	1,418442	-1,201671	112,564437	5,221209	-12,292496	-0,034377	1,418442	-1,201671	112,564437	5,221209	-12,292496
10:00:27,80	0,527945	3,420980	-0,064990	-0,213022	0,287996	1,801021	-0,035753	1,415900	-1,201660	1,286896	2,486778	-12,284616	-1,818961	-1,957394	-2,260539	27,622441	71,249019	0,329531	-0,035753	1,415900	-1,201660	112,435051	5,293405	-12,284616	-0,035753	1,415900	-1,201660	112,435051	5,293405	-12,284616
10:00:27,85	0,527945	3,420980	-0,064990	-0,213022	0,287996	1,801021	-0,035463	1,412365	-1,204395	1,471357	2,477464	-12,306352	-1,814269	-1,948081	-2,259765	27,647843	71,224167	0,354421	-0,035463	1,412365	-1,204395	112,342012	5,261328	-12,306352	-0,035463	1,412365	-1,204395	112,342012	5,261328	-12,306352
10:00:27,90	0,527945	3,420980	-0,064990	-0,213022	0,287996	1,801021	-0,045875	1,412958	-1,203621	1,431717	1,970502	-12,281461	-1,816064	-1,950545	-2,259372	27,631063	71,216040	0,358264	-0,045875	1,412958	-1,203621	112,348897	5,571651	-12,281461	-0,045875	1,412958	-1,203621	112,348897	5,571651	-12,281461
10:00:27,95	0,527945	3,420980	-0,064990	-0,213022	0,287996	1,801021	-0,042844	1,413280	-1,203228	1,399506	2,117622	-12,277618	-1,820961	-1,950351	-2,259797	27,564368	71,165836	0,361627	-0,042844	1,413280	-1,203228	112,342021	5,480874	-12,277618	-0,042844	1,413280	-1,203228	112,342021	5,480874	-12,277618
10:00:28,00	0,527945	3,420980	-0,064990	-0,213022	0,287996	1,801021	-0,040563	1,417618	-1,203653	1,097119	2,203570	-12,274255	-1,817439	-1,956604	-2,258616	27,553107	71,121159	0,344739	-0,040563	1,417618	-1,203653	112,380145	5,387772	-12,274255	-0,040563	1,417618	-1,203653	112,380145	5,387772	-12,274255
10:00:28,05	0,527945	3,420980	-0,064990	-0,213022	0,287996	1,801021	-0,036908	1,411442	-1,202472	1,373965	2,406198	-12,291144	-1,815702	-1,949129	-2,259014	27,547045	71,167990	0,377023	-0,036908	1,411442	-1,202472	112,172152	5,303511	-12,291144	-0,036908	1,411442	-1,202472	112,172152	5,303511	-12,291144
10:00:28,10	0,527945	3,420980	-0,064990	-0,213022	0,287996	1,801021	-0,044251	1,413675	-1,202870	1,295369	1,995733	-12,258859	-1,818180	-1,951069	-2,257872	27,504780	71,100859	0,364206	-0,044251	1,413675	-1,202870	112,268855	5,469416	-12,258859	-0,044251	1,413675	-1,202870	112,268855	5,469416	-12,258859
10:00:28,15	0,527945	3,420980	-0,064990	-0,213022	0,287996	1,801021	-0,041332	1,414851	-1,201727	1,154929	2,144495	-12,271677	-1,816935	-1,954616	-2,259012	27,539758	71,066524	0,353439	-0,041332	1,414851	-1,201727	112,220759	5,389020	-12,271677	-0,041332	1,414851	-1,201727	112,220759	5,389020	-12,271677
10:00:28,20	0,527945	3,420980	-0,064990	-0,213022	0,287996	1,801021	-0,038882	1,411999	-1,202868	1,290997	2,319324	-12,282443	-1,815165	-1,959180	-2,257410	27,541736	71,033005	0,384915	-0,038882	1,411999	-1,202868	112,132930	5,371570	-12,282443	-0,038882	1,411999	-1,202868	112,132930	5,371570	-12,282443
10:00:28,25	0,527945	3,420980	-0,064990	-0,213022	0,287996	1,801021	-0,035815	1,408184	-1,201266	1,461334	2,497266	-12,250967	-1,817003	-1,961312	-2,259737	27,503432	71,050768	0,406040	-0,035815	1,408184	-1,201266	112,003795	5,308775	-12,250967	-0,035815	1,408184	-1,201266	112,003795	5,308775	-12,250967
10:00:28,30	0,527945	3,420980	-0,064990	-0,213022	0,287996	1,801021	-0,033049	1,408710	-1,203593	1,430204	2,599067	-12,229842	-1,816431	-1,955280	-2,255925	27,503112	71,031567	0,341116	-0,033049	1,408710	-1,203593	112,013969	5,193410	-12,229842	-0,033049	1,408710	-1,203593	112,013969	5,193410	-12,229842
10:00:28,35	0,527945	3,420980	-0,064990	-0,213022	0,287996	1,801021	-0,038560	1,411231	-1,199781	1,282347	2,321835	-12,294766	-1,817635	-1,955563	-2,258995	27,518865	70,981714	0,384581	-0,038560	1,411231	-1,199781	112,063976	5,348766	-12,294766	-0,038560	1,411231	-1,199781	112,063976	5,348766	-12,294766
10:00:28,40	0,527945	3,420980	-0,064990	-0,213022	0,287996	1,801021	-0,037712	1,412132	-1,202851	1,200185	2,404492	-12,251301	-1,811192	-1,955492	-2,259391	27,496179	70,998042	0,377012	-0,037712	1,412132	-1,202851	112,052562	5,364868	-12,251301	-0,037712	1,412132	-1,202851	112,052562	5,364868	-12,251301
10:00:28,45	0,527945	3,420980	-0,064990	-0,213022	0,287996	1,801021	-0,040996	1,406588	-1,203247	1,491304	2,205918	-12,258870	-1,812446	-1,959179	-2,259776	27,468317	70,951650	0,380128	-0,040996	1,406588	-1,203247	111,908425	5,424080	-12,258870	-0,040996	1,406588	-1,203247	111,908425	5,424080	-12,258870
10:00:28,50	0,527945	3,420980	-0,064990	-0,213022	0,287996	1,801021	-0,037175	1,405830	-1,203632	1,476580	2,403646	-12,255754	-1,811264	-1,953868	-2,257477	27,475651	70,955823	0,360399	-0,037175	1,405830	-1,203632	111,834247	5,321907	-12,255754	-0,037175	1,405830	-1,203632	111,834247	5,321907	-12,255754
10:00:28,55	0,527945	3,420980	-0,064990	-0,213022	0,287996	1,801021	-0,042365	1,407462	-1,201332	1,398989	2,138021	-12,275483	-1,812509	-1,952565	-2,260180	27,464463	70,938328	0,400338	-0,042365	1,407462	-1,201332	111,884780	5,463712	-12,275483	-0,042365	1,407462	-1,201332	111,884780	5,463712	-12,275483
10:00:28,60	0,527945	3,420980	-0,064990	-0,213022	0,287996	1,801021	-0,042872	1,409191	-1,204036	1,288339	2,110762	-12,235545	-1,817316	-1,957270	-2,259031	27,426696	70,872179	0,381844	-0,042872	1,409191	-1,204036	111,909852	5,476182	-12,235545	-0,042872	1,409191	-1,204036	111,909852	5,476182	-12,235545
10:00:28,65	0,527945	3,420980	-0,064990	-0,213022	0,287996	1,801021	-0,036394	1,411002	-1,202887	1,118006	2,447986	-12,254039	-1,809537	-1,959192	-2,259762	27,474166	70,889806	0,388270	-0,036394	1,411002	-1,202887	111,881669	5,304882	-12,254039	-0,036394	1,411002	-1,202887	111,881669	5,304882	-12,254039
10:00:28,70	0,527945	3,420980	-0,064990	-0,213022	0,287996	1,801021	-0,038619	1,403304	-1,203618	1,557293	2,364553	-12,247612	-1,810772	-1,955874	-2,258239	27,449708	70,898189	0,383297	-0,038619	1,403304	-1,203618	111,716676	5,396156	-12,247612	-0,038619	1,403304	-1,203618	111,716676	5,396156	-12,247612
10:00:28,75	0,527945	3,420980	-0,064990	-0,213022	0,287996	1,801021	-0,040875	1,406033	-1,202095	1,410425	2,221888	-12,252586	-1,815579	-1,954974	-2,258268	27,420220	70,860897	0,376880	-0,040875	1,406033	-1,202095	111,784021	5,430557	-12,252586	-0,040875	1,406033	-1,202095	111,784021	5,430557	-12,252586
10:00:28,80	0,527945	3,420980	-0,064990	-0,213022	0,287996	1,801021	-0,039250	1,410646	-1,202124	1,123499	2,299482	-12,259002	-1,809063	-1,954500	-2,259394	27,450457	70,841538	0,402057	-0,039250	1,410646	-1,202124	111,859231	5,380611	-12,259002	-0,039250	1,410646	-1,202124	111,859231	5,380611	-12,259002
10:00:28,85	0,527945	3,420980	-0,064990	-0,213022	0,287996	1,801021	-0,042919	1,405240	-1,203250	1,402980	2,144580	-12,233826	-1,809134	-1,956663	-2,257495	27,406906	70,828684	0,356998	-0,042919	1,405240	-1,203250	111,714318	5,513695	-12,233826	-0,042919	1,405240	-1,203250	111,714318	5,513695	-12,233826
10:00:28,90	0,527945	3,420980	-0,064990	-0,213022	0,287996	1,801021	-0,041010	1,404220	-1,201351	1,423102	2,212527	-12,278885	-1,812753	-1,958028	-2,259423	27,401171	70,740816	0,378813	-0,041010	1,404220	-1,201351	111,654386	5,431833	-12,278885	-0,041010	1,404220	-1,201351	111,654386	5,431833	-12,278885
10:00:28,95	0,527945	3,420980	-0,064990	-0,213022	0,287996	1,801021	-0,038019	1,406672	-1,203279	1,216656	2,407060	-12,257069	-1,812792	-1,959992	-2,257063	27,375129	70,750801	0,421272	-0,038019	1,406672	-1,203279	111,640389	5,391521	-12,257069	-0,038019	1,406672	-1,203279	111,640389	5,391521	-12,257069
10:00:29,00	0,527945	3,420980	-0,064990	-0,213022	0,287996	1,801021	-0,036298	1,405723	-1,200919	1,261624	2,468977	-12,214610	-1,810434	-1,963350	-2,257842	27,371204	70,733878	0,396928	-0,036298	1,405723	-1,200919	111,610870	5,318385	-12,214610	-0,036298	1,405723	-1,200919	111,610870	5,318385	-12,214610
10:00:29,05	0,527945	3,420980	-0,064990	-0,213022	0,287996	1,801021	-0,034569	1,402002	-1,201698	1,438469	2,563957	-12,238954	-1,814420	-1,958947	-2,254750	27,419689	70,787826	0,376861	-0,034569	1,402002	-1,201698	111,495660	5,277624	-12,238954	-0,034569	1,402002	-1,201698	111,495660	5,277624	-12,238954
10:00:29,10	0,527945	3,420980	-0,064990	-0,213022	0,287996	1,801021	-0,036389	1,407656	-1,198606	1,215437	2,484327	-12,259022	-1,809774	-1,957624	-2,256701	27,408675	70,750348	0,373114	-0,036389	1,407656	-1,198606	111,716448	5,340872	-12,259022	-0,036389	1,407656	-1,198606	111,716448	5,340872	-12,259022
10:00:29,15	0,527945	3,420980	-0,064990	-0,213022	0,287996	1,801021	-0,039858	1,404294	-1,200557	1,352324	2,313150	-12,262768	-1,809278	-1,960806	-2,257082	27,371609	70,715482	0,386759	-0,039858	1,404294	-1,200557	111,589377	5,441996	-12,262768	-0,039858	1,404294	-1,200557	111,589377	5,441996	-12,262768
10:00:29,20	0,527945	3,420980	-0,064990	-0,213022	0,287996	1,801021	-0,037350	1,402273	-1,200938	1,408691	2,428886	-12,249123	-1,811096	-1,960145	-2,257056	27,369133	70,674793	0,428856	-0,037350	1,402273	-1,200938	111,487091	5,360872	-12,249123	-0,037350	1,402273	-1,200938	111,487091	5,360872	-12,249123
10:00:29,25	0,527945	3,420980	-0,064990	-0,213022	0,287996	1,801021	-0,037014	1,404178	-1,200912	1,273151	2,464562	-12,207026	-1,808738	-1,958859	-2,261741	27,363101	70,722375	0,409665	-0,037014	1,404178	-1,200912	111,501100	5,370166	-12,207026	-0,037014	1,404178	-1,200912	111,501100	5,370166	-12,207026
10:00:29,30	0,527945	3,420980	-0,064990	-0,213022	0,287996	1,801021	-0,039307	1,402779	-1,205597	1,384085	2,316333	-12,226217	-1,811217	-1,952091	-2,256355	27,326598	70,680817	0,401162	-0,039307	1,402779	-1,205597	111,502220	5,401905	-12,226217	-0,039307	1,402779	-1,205597	111,502220	5,401905	-12,226217
10:00:29,35	0,527945	3,420980	-0,064990	-0,213022	0,287996	1,801021	-0,043928	1,408310	-1,200211	1,042198	2,065171	-12,234720	-1,808311	-1,960639	-2,256734	27,299171	70,635618	0,375236	-0,043928	1,408310	-1,200211	111,594567	5,513546	-12,234720	-0,043928	1,408310	-1,200211	111,594567	5,513546	-12,234720
10:00:29,40	0,527945	3,420980	-0,064990	-0,213022	0,287996	1,801021	-0,037978	1,401519	-1,200590	1,342491	2,373430	-12,260647	-1,809379	-1,962470	-2,259803	27,347229	70,653900	0,391274	-0,037978	1,401519	-1,200590	111,361740	5,354713	-12,260647	-0,037978	1,401519	-1,200590	111,361740	5,354713	-12,260647
10:00:29,45	0,527945	3,420980	-0,064990	-0,213022	0,287996	1,801021	-0,035859	1,401529	-1,203659	1,381849	2,516116	-12,244608	-1,807067	-1,958073	-2,260176	27,361717	70,600963	0,424624	-0,035859	1,401529	-1,203659	111,401858	5,331028	-12,244608	-0,035859	1,401529	-1,203659	111,401858	5,331028	-12,244608
10:00:29,50	0,527945	3,420980	-0,064990	-0,213022	0,287996	1,801021	-0,040823	1,401725	-1,204032	1,333062	2,297003	-12,211258	-1,811326	-1,960578	-2,257106	27,282586	70,606721	0,412956	-0,040823	1,401725	-1,204032	111,368448	5,501590	-12,211258	-0,040823	1,401725	-1,204032	111,368448	5,501590	-12,211258
10:00:29,55	0,527945	3,420980	-0,064990	-0,213022	0,287996	1,801021	-0,036524	1,404160	-1,200962	1,171826	2,449131	-12,222926	-1,810772	-1,957006	-2,255202	27,270731	70,600651	0,388124	-0,036524	1,404160	-1,200962	111,398416	5,316264	-12,222926	-0,036524	1,404160	-1,200962	111,398416	5,316264	-12,222926
10:00:29,60	0,527945	3,420980	-0,064990	-0,213022	0,287996	1,801021	-0,039894	1,405467	-1,199058	1,092689	2,266660	-12,247758	-1,804852	-1,961863	-2,258252	27,276322	70,616643	0,424654	-0,039894	1,405467	-1,199058	111,421861	5,398336	-12,247758	-0,039894	1,405467	-1,199058	111,421861	5,398336	-12,247758
10:00:29,65	0,527945	3,420980	-0,064990	-0,213022	0,287996	1,801021	-0,038648	1,397911	-1,202108	1,502233	2,328310	-12,211228	-1,805976	-1,962876	-2,258626	27,311652	70,579787	0,418148	-0,038648	1,397911	-1,202108	111,238279	5,362157	-12,211228	-0,038648	1,397911	-1,202108	111,238279	5,362157	-12,211228
10:00:29,70	0,527945	3,420980	-0,064990	-0,213022	0,287996	1,801021	-0,037208	1,398379	-1,202482	1,463676	2,452184	-12,217734	-1,804268	-1,959438	-2,256345	27,293673	70,552213	0,378106	-0,037208	1,398379	-1,202482	111,236412	5,373038	-12,217734	-0,037208	1,398379	-1,202482	111,236412	5,373038	-12,217734
10:00:29,75	0,527945	3,420980	-0,064990	-0,213022	0,287996	1,801021	-0,041040	1,398618	-1,200201	1,418354	2,251153	-12,257777	-1,801892	-1,955739	-2,257485	27,310089	70,580385	0,419254	-0,041040	1,398618	-1,200201	111,209888	5,472794	-12,257777	-0,041040	1,398618	-1,200201	111,209888	5,472794	-12,257777
10:00:29,80	0,527945	3,420980	-0,064990	-0,213022	0,287996	1,801021	-0,045431	1,398410	-1,201341	1,461810	2,022937	-12,216628	-1,810895	-1,960074	-2,255590	27,228717	70,539225	0,396039	-0,045431	1,398410	-1,201341	111,236964	5,589294	-12,216628	-0,045431	1,398410	-1,201341	111,236964	5,589294	-12,216628
10:00:29,85	0,527945	3,420980	-0,064990	-0,213022	0,287996	1,801021	-0,037176	1,404039	-1,199446	1,092744	2,402345	-12,239843	-1,806091	-1,958597	-2,255172	27,274938	70,540717	0,406097	-0,037176	1,404039	-1,199446	111,309814	5,320627	-12,239843	-0,037176	1,404039	-1,199446	111,309814	5,320627	-12,239843
10:00:29,90	0,527945	3,420980	-0,064990	-0,213022	0,287996	1,801021	-0,040856	1,400618	-1,199028	1,295066	2,250225	-12,229785	-1,801478	-1,955199	-2,257901	27,256273	70,506373	0,417841	-0,040856	1,400618	-1,199028	111,243547	5,457450	-12,229785	-0,040856	1,400618	-1,199028	111,243547	5,457450	-12,229785
10:00:29,95	0,527945	3,420980	-0,064990	-0,213022	0,287996	1,801021	-0,046106	1,398321	-1,201757	1,375393	1,978248	-12,218041	-1,806136	-1,965729	-2,253980	27,254138	70,482794	0,412354	-0,046106	1,398321	-1,201757	111,143622	5,597576	-12,218041	-0,046106	1,398321	-1,201757	111,143622	5,597576	-12,218041
10:00:30,00	0,527945	3,420980	-0,064990	-0,213022	0,287996	1,801021	-0,034658	1,397090	-1,197836	1,417932	2,583509	-12,223528	-1,800264	-1,957738	-2,255939	27,255934	70,527246	0,426842	-0,034658	1,397090	-1,197836	111,089506	5,304131	-12,223528	-0,034658	1,397090	-1,197836	111,089506	5,304131	-12,223528
10:00:30,05	0,527945	3,420980	-0,064990	-0,213022	0,287996	1,801021	-0,044514	1,396001	-1,199794	1,513948	2,050305	-12,209040	-1,806223	-1,959500	-2,255185	27,225674	70,501886	0,414900	-0,044514	1,396001	-1,199794	111,100044	5,544656	-12,209040	-0,044514	1,396001	-1,199794	111,100044	5,544656	-12,209040
10:00:30,10	0,527945	3,420980	-0,064990	-0,213022	0,287996	1,801021	-0,040008	1,400280	-1,199041	1,254341	2,271067	-12,220982	-1,805686	-1,958885	-2,255977	27,223149	70,444030	0,399204	-0,040008	1,400280	-1,199041	111,176350	5,411734	-12,220982	-0,040008	1,400280	-1,199041	111,176350	5,411734	-12,220982
10:00:30,15	0,527945	3,420980	-0,064990	-0,213022	0,287996	1,801021	-0,040810	1,400123	-1,199833	1,211180	2,256125	-12,236678	-1,803272	-1,959679	-2,255187	27,224742	70,508132	0,405905	-0,040810	1,400123	-1,199833	111,120800	5,459717	-12,236678	-0,040810	1,400123	-1,199833	111,120800	5,459717	-12,236678
10:00:30,20	0,527945	3,420980	-0,064990	-0,213022	0,287996	1,801021	-0,041330	1,397635	-1,199043	1,396836	2,198423	-12,229977	-1,803912	-1,963139	-2,259423	27,231834	70,426575	0,434244	-0,041330	1,397635	-1,199043	111,111194	5,442821	-12,229977	-0,041330	1,397635	-1,199043	111,111194	5,442821	-12,229977
10:00:30,25	0,527945	3,420980	-0,064990	-0,213022	0,287996	1,801021	-0,038013	1,396460	-1,203279	1,390870	2,417827	-12,201638	-1,805640	-1,960667	-2,258293	27,237450	70,463523	0,400834	-0,038013	1,396460	-1,203279	111,012963	5,401840	-12,201638	-0,038013	1,396460	-1,203279	111,012963	5,401840	-12,201638
10:00:30,30	0,527945	3,420980	-0,064990	-0,213022	0,287996	1,801021	-0,039289	1,399192	-1,202149	1,283596	2,337845	-12,235048	-1,704364	-1,951671	-2,251238	27,447224	65,242156	0,696568	-0,039289	1,399192	-1,202149	111,120175	5,422054	-12,235048	-0,039289	1,399192	-1,202149	111,120175	5,422054	-12,235048
10:00:30,35	0,527945	3,420980	-0,064990	-0,213022	0,287996	1,801021	-0,097718	1,315983	-1,195094	1,193533	2,091880	-11,939314	-1,661664	-1,962621	-2,206493	26,906190	63,001240	0,928654	-0,097718	1,315983	-1,195094	104,498181	9,762781	-11,939314	-0,097718	1,315983	-1,195094	104,498181	9,762781	-11,939314
10:00:30,40	0,528008	3,420958	-0,064982	-0,213028	0,287995	1,751152	-0,109585	1,273528	-1,150349	1,189986	2,126722	-11,707228	-1,659125	-1,958647	-2,174463	27,313236	62,714826	0,901680	-0,109585	1,273528	-1,150349	101,161917	10,729157	-11,707228	-0,109585	1,273528	-1,150349	101,161917	10,729157	-11,707228
10:00:30,45	0,528008	3,420958	-0,064982	-0,213028	0,287995	1,751152	-0,114296	1,273316	-1,118319	1,156475	2,377459	-11,734202	-1,652468	-1,961271	-2,175563	27,385831	62,734527	0,917531	-0,114296	1,273316	-1,118319	101,111790	11,349723	-11,734202	-0,114296	1,273316	-1,118319	101,111790	11,349723	-11,734202
10:00:30,50	0,528008	3,420958	-0,064982	-0,213028	0,287995	1,751152	-0,115353	1,266240	-1,119419	1,577798	2,375543	-11,718351	-1,652469	-1,958954	-2,177152	27,379179	62,769988	0,890975	-0,115353	1,266240	-1,119419	100,977628	11,430736	-11,718351	-0,115353	1,266240	-1,119419	100,977628	11,430736	-11,718351
10:00:30,55	0,528008	3,420958	-0,064982	-0,213028	0,287995	1,751152	-0,117359	1,267398	-1,121008	1,544947	2,247746	-11,744908	-1,653595	-1,954858	-2,175594	27,403441	62,797798	0,905617	-0,117359	1,267398	-1,121008	101,035709	11,460401	-11,744908	-0,117359	1,267398	-1,121008	101,035709	11,460401	-11,744908
10:00:30,60	0,528008	3,420958	-0,064982	-0,213028	0,287995	1,751152	-0,120343	1,270421	-1,119450	1,423956	2,099661	-11,730265	-1,658952	-1,958243	-2,176364	27,382636	62,766640	0,918408	-0,120343	1,270421	-1,119450	101,152038	11,546595	-11,730265	-0,120343	1,270421	-1,119450	101,152038	11,546595	-11,730265
10:00:30,65	0,528008	3,420958	-0,064982	-0,213028	0,287995	1,751152	-0,114733	1,273368	-1,120220	1,233337	2,388965	-11,717474	-1,655446	-1,951792	-2,176426	27,366455	62,808742	0,877918	-0,114733	1,273368	-1,120220	101,192742	11,395480	-11,717474	-0,114733	1,273368	-1,120220	101,192742	11,395480	-11,717474
10:00:30,70	0,528008	3,420958	-0,064982	-0,213028	0,287995	1,751152	-0,122073	1,273558	-1,120282	1,251830	1,972221	-11,757965	-1,650663	-1,953797	-2,174043	27,396917	62,797547	0,905396	-0,122073	1,273558	-1,120282	101,226147	11,554926	-11,757965	-0,122073	1,273558	-1,120282	101,226147	11,554926	-11,757965
10:00:30,75	0,528008	3,420958	-0,064982	-0,213028	0,287995	1,751152	-0,122728	1,268413	-1,117899	1,524911	1,970118	-11,730486	-1,655279	-1,949724	-2,179827	27,495082	62,721013	0,939178	-0,122728	1,268413	-1,117899	101,095338	11,604274	-11,730486	-0,122728	1,268413	-1,117899	101,095338	11,604274	-11,730486
10:00:30,80	0,528008	3,420958	-0,064982	-0,213028	0,287995	1,751152	-0,123947	1,274447	-1,123683	1,193937	2,029995	-11,696705	-1,648879	-1,980462	-2,307676	26,246551	61,971320	1,041097	-0,123947	1,274447	-1,123683	101,238045	11,759864	-11,696705	-0,123947	1,274447	-1,123683	101,238045	11,759864	-11,696705
10:00:30,85	0,528008	3,420958	-0,064982	-0,213028	0,287995	1,751152	-0,113114	1,182224	-1,094422	1,402889	1,888048	-11,292074	-1,580828	-2,005218	-2,150566	24,590933	59,101478	1,343808	-0,113114	1,182224	-1,094422	94,207434	10,767475	-11,292074	-0,113114	1,182224	-1,094422	94,207434	10,767475	-11,292074
10:00:30,90	0,528099	3,420951	-0,064975	-0,213023	0,287978	1,701041	-0,113114	1,182224	-1,094422	1,402889	1,888048	-11,292074	-1,586082	-2,000464	-2,137640	24,885854	59,069453	1,331682	-0,113114	1,182224	-1,094422	94,207434	10,767475	-11,292074	-0,113114	1,182224	-1,094422	94,207434	10,767475	-11,292074
10:00:30,95	0,528099	3,420951	-0,064975	-0,213023	0,287978	1,701041	-0,114603	1,189151	-1,081496	1,162386	2,082010	-11,304200	-1,583123	-1,999708	-2,136469	24,877607	59,114632	1,342816	-0,114603	1,189151	-1,081496	94,510739	11,078370	-11,304200	-0,114603	1,189151	-1,081496	94,510739	11,078370	-11,304200
10:00:31,00	0,528099	3,420951	-0,064975	-0,213023	0,287978	1,701041	-0,116738	1,186966	-1,080324	1,311002	1,941275	-11,293067	-1,589136	-2,005499	-2,131858	24,795185	59,102548	1,299810	-0,116738	1,186966	-1,080324	94,487842	11,105208	-11,293067	-0,116738	1,186966	-1,080324	94,487842	11,105208	-11,293067
10:00:31,05	0,528099	3,420951	-0,064975	-0,213023	0,287978	1,701041	-0,108716	1,189278	-1,075714	1,139082	2,293065	-11,336072	-1,586169	-2,001699	-2,132593	24,852459	59,014548	1,336688	-0,108716	1,189278	-1,075714	94,497444	10,827296	-11,336072	-0,108716	1,189278	-1,075714	94,497444	10,827296	-11,336072
10:00:31,10	0,528099	3,420951	-0,064975	-0,213023	0,287978	1,701041	-0,113491	1,188608	-1,076449	1,126356	2,138395	-11,299194	-1,583298	-2,002046	-2,130272	24,788026	59,089042	1,353305	-0,113491	1,188608	-1,076449	94,432112	11,047419	-11,299194	-0,113491	1,188608	-1,076449	94,432112	11,047419	-11,299194
10:00:31,15	0,528099	3,420951	-0,064975	-0,213023	0,287978	1,701041	-0,114626	1,185949	-1,074128	1,296962	1,986332	-11,282578	-1,584469	-2,000861	-2,131854	24,799276	59,071454	1,319645	-0,114626	1,185949	-1,074128	94,393924	10,984447	-11,282578	-0,114626	1,185949	-1,074128	94,393924	10,984447	-11,282578
10:00:31,20	0,528099	3,420951	-0,064975	-0,213023	0,287978	1,701041	-0,115066	1,187556	-1,075710	1,203785	1,981987	-11,316237	-1,587259	-2,005821	-2,127144	24,862260	59,036394	1,318636	-0,115066	1,187556	-1,075710	94,426907	11,014644	-11,316237	-0,115066	1,187556	-1,075710	94,426907	11,014644	-11,316237
10:00:31,25	0,528099	3,420951	-0,064975	-0,213023	0,287978	1,701041	-0,109376	1,187492	-1,071000	1,208251	2,349940	-11,317247	-1,582536	-2,005569	-2,126748	24,863183	59,047689	1,319601	-0,109376	1,187492	-1,071000	94,426335	10,935937	-11,317247	-0,109376	1,187492	-1,071000	94,426335	10,935937	-11,317247
10:00:31,30	0,528099	3,420951	-0,064975	-0,213023	0,287978	1,701041	-0,117627	1,182816	-1,074128	1,474368	1,873160	-11,311508	-1,579084	-2,001013	-2,130272	24,832411	59,080154	1,324374	-0,117627	1,182816	-1,074128	94,325399	11,106857	-11,311508	-0,117627	1,182816	-1,074128	94,325399	11,106857	-11,311508
10:00:31,35	0,528099	3,420951	-0,064975	-0,213023	0,287978	1,701041	-0,117627	1,182816	-1,074128	1,474368	1,873160	-11,311508	-1,586238	-2,000369	-2,123669	24,796354	59,050447	1,357395	-0,117627	1,182816	-1,074128	94,325399	11,106857	-11,311508	-0,117627	1,182816	-1,074128	94,325399	11,106857	-11,311508
10:00:31,40	0,528099	3,420951	-0,064975	-0,213023	0,287978	1,701041	-0,114608	1,189333	-1,067525	1,091697	2,013763	-11,278487	-1,587296	-2,006883	-2,126373	24,828876	59,072173	1,324337	-0,114608	1,189333	-1,067525	94,454359	11,010486	-11,278487	-0,114608	1,189333	-1,067525	94,454359	11,010486	-11,278487
10:00:31,45	0,528099	3,420951	-0,064975	-0,213023	0,287978	1,701041	-0,108437	1,186992	-1,070229	1,248512	2,351942	-11,311545	-1,585551	-1,999535	-2,127578	24,828103	59,102700	1,312912	-0,108437	1,186992	-1,070229	94,427395	10,864265	-11,311545	-0,108437	1,186992	-1,070229	94,427395	10,864265	-11,311545
10:00:31,50	0,528099	3,420951	-0,064975	-0,213023	0,287978	1,701041	-0,115674	1,189155	-1,071434	1,162095	1,959721	-11,322970	-1,581314	-1,999527	-2,130639	24,884358	59,116567	1,334755	-0,115674	1,189155	-1,071434	94,510761	11,040093	-11,322970	-0,115674	1,189155	-1,071434	94,510761	11,040093	-11,322970
10:00:31,55	0,528099	3,420951	-0,064975	-0,213023	0,287978	1,701041	-0,117799	1,185491	-1,074495	1,392775	1,890978	-11,301127	-1,583665	-1,999141	-2,127132	24,886391	59,107775	1,351350	-0,117799	1,185491	-1,074495	94,453795	11,138205	-11,301127	-0,117799	1,185491	-1,074495	94,453795	11,138205	-11,301127
10:00:31,60	0,528099	3,420951	-0,064975	-0,213023	0,287978	1,701041	-0,116958	1,187720	-1,070988	1,270277	1,940869	-11,284532	-1,587904	-1,998270	-2,126813	24,828306	59,109964	1,307614	-0,116958	1,187720	-1,070988	94,506261	11,122074	-11,284532	-0,116958	1,187720	-1,070988	94,506261	11,122074	-11,284532
10:00:31,65	0,528099	3,420951	-0,064975	-0,213023	0,287978	1,701041	-0,115592	1,191825	-1,070669	1,029631	1,960481	-11,328269	-1,584811	-2,004846	-2,125584	24,889156	59,077678	1,309610	-0,115592	1,191825	-1,070669	94,587917	11,034488	-11,328269	-0,115592	1,191825	-1,070669	94,587917	11,034488	-11,328269
10:00:31,70	0,528099	3,420951	-0,064975	-0,213023	0,287978	1,701041	-0,111444	1,185859	-1,069440	1,342358	2,245028	-11,326272	-1,582592	-1,998766	-2,129474	24,836709	59,131645	1,368827	-0,111444	1,185859	-1,069440	94,432267	10,993403	-11,326272	-0,111444	1,185859	-1,069440	94,432267	10,993403	-11,326272
10:00:31,76	0,528099	3,420951	-0,064975	-0,213023	0,287978	1,701041	-0,117819	1,186977	-1,073330	1,304726	1,841148	-11,267055	-1,581283	-1,999731	-2,126373	24,889395	59,113421	1,317447	-0,117819	1,186977	-1,073330	94,482412	11,089923	-11,267055	-0,117819	1,186977	-1,073330	94,482412	11,089923	-11,267055
10:00:31,81	0,528099	3,420951	-0,064975	-0,213023	0,287978	1,701041	-0,117638	1,185361	-1,070229	1,399308	1,905295	-11,318436	-1,582516	-2,000752	-2,129865	24,861703	59,138174	1,339665	-0,117638	1,185361	-1,070229	94,450154	11,139869	-11,318436	-0,117638	1,185361	-1,070229	94,450154	11,139869	-11,318436
10:00:31,86	0,528099	3,420951	-0,064975	-0,213023	0,287978	1,701041	-0,116137	1,185919	-1,073721	1,377899	1,946961	-11,296217	-1,583175	-1,998091	-2,126779	24,840200	59,108324	1,337333	-0,116137	1,185919	-1,073721	94,472523	11,063747	-11,296217	-0,116137	1,185919	-1,073721	94,472523	11,063747	-11,296217
10:00:31,91	0,528099	3,420951	-0,064975	-0,213023	0,287978	1,701041	-0,118112	1,187820	-1,070635	1,242418	1,840573	-11,298549	-1,585470	-2,000147	-2,124825	24,853589	59,125537	1,335856	-0,118112	1,187820	-1,070635	94,486311	11,112384	-11,298549	-0,118112	1,187820	-1,070635	94,486311	11,112384	-11,298549
10:00:31,96	0,528099	3,420951	-0,064975	-0,213023	0,287978	1,701041	-0,115184	1,188779	-1,068681	1,214143	1,995821	-11,300026	-1,583104	-2,002778	-2,126366	24,858523	59,111825	1,331477	-0,115184	1,188779	-1,068681	94,533331	11,037778	-11,300026	-0,115184	1,188779	-1,068681	94,533331	11,037778	-11,300026
10:00:32,01	0,528099	3,420951	-0,064975	-0,213023	0,287978	1,701041	-0,114089	1,185415	-1,070222	1,379701	2,063906	-11,304405	-1,580163	-2,005194	-2,126383	24,853328	59,088960	1,292197	-0,114089	1,185415	-1,070222	94,434756	11,019882	-11,304405	-0,114089	1,185415	-1,070222	94,434756	11,019882	-11,304405
10:00:32,06	0,528099	3,420951	-0,064975	-0,213023	0,287978	1,701041	-0,113467	1,181660	-1,070239	1,552561	2,103169	-11,343685	-1,586660	-1,997908	-2,126793	24,846605	59,153327	1,323606	-0,113467	1,181660	-1,070239	94,312851	11,010339	-11,343685	-0,113467	1,181660	-1,070239	94,312851	11,010339	-11,343685
10:00:32,11	0,528099	3,420951	-0,064975	-0,213023	0,287978	1,701041	-0,116528	1,190929	-1,070649	1,122938	1,906008	-11,312276	-1,587970	-2,002823	-2,125640	24,779126	59,124889	1,320521	-0,116528	1,190929	-1,070649	94,610869	11,053443	-11,312276	-0,116528	1,190929	-1,070649	94,610869	11,053443	-11,312276
10:00:32,16	0,528099	3,420951	-0,064975	-0,213023	0,287978	1,701041	-0,111616	1,189607	-1,069496	1,133325	2,117178	-11,315362	-1,588363	-2,002620	-2,125971	24,876394	59,119393	1,340100	-0,111616	1,189607	-1,069496	94,517465	10,879072	-11,315362	-0,111616	1,189607	-1,069496	94,517465	10,879072	-11,315362
10:00:32,21	0,528099	3,420951	-0,064975	-0,213023	0,287978	1,701041	-0,111596	1,190048	-1,069827	1,154240	2,205242	-11,295782	-1,581894	-2,002594	-2,125185	24,864853	59,135772	1,346232	-0,111596	1,190048	-1,069827	94,573039	10,965507	-11,295782	-0,111596	1,190048	-1,069827	94,573039	10,965507	-11,295782
10:00:32,26	0,528099	3,420951	-0,064975	-0,213023	0,287978	1,701041	-0,114853	1,184459	-1,069041	1,453315	2,017700	-11,289650	-1,584282	-2,000101	-2,127949	24,865090	59,113631	1,308398	-0,114853	1,184459	-1,069041	94,433328	11,033629	-11,289650	-0,114853	1,184459	-1,069041	94,433328	11,033629	-11,289650
10:00:32,31	0,528099	3,420951	-0,064975	-0,213023	0,287978	1,701041	-0,115818	1,187774	-1,071805	1,261876	1,978769	-11,327484	-1,588423	-2,005152	-2,127533	24,842060	59,125988	1,336384	-0,115818	1,187774	-1,071805	94,502121	11,070492	-11,327484	-0,115818	1,187774	-1,071805	94,502121	11,070492	-11,327484
10:00:32,36	0,528099	3,420951	-0,064975	-0,213023	0,287978	1,701041	-0,109373	1,188834	-1,071389	1,205933	2,287788	-11,299498	-1,587222	-2,002201	-2,128300	24,855201	59,152978	1,357606	-0,109373	1,188834	-1,071389	94,529402	10,873575	-11,299498	-0,109373	1,188834	-1,071389	94,529402	10,873575	-11,299498
10:00:32,41	0,528099	3,420951	-0,064975	-0,213023	0,287978	1,701041	-0,112529	1,189269	-1,072156	1,213258	2,121566	-11,278277	-1,588532	-2,001985	-2,126426	24,800106	59,106343	1,302047	-0,112529	1,189269	-1,072156	94,570873	10,955091	-11,278277	-0,112529	1,189269	-1,072156	94,570873	10,955091	-11,278277
10:00:32,46	0,528099	3,420951	-0,064975	-0,213023	0,287978	1,701041	-0,112061	1,190512	-1,070282	1,080702	2,121503	-11,333835	-1,582576	-2,002224	-2,125211	24,821212	59,138404	1,341873	-0,112061	1,190512	-1,070282	94,535871	10,918295	-11,333835	-0,112061	1,190512	-1,070282	94,535871	10,918295	-11,333835
10:00:32,51	0,528099	3,420951	-0,064975	-0,213023	0,287978	1,701041	-0,114833	1,185234	-1,069067	1,393444	1,979617	-11,294009	-1,582381	-2,002074	-2,127126	24,906733	59,160987	1,328403	-0,114833	1,185234	-1,069067	94,434340	10,993996	-11,294009	-0,114833	1,185234	-1,069067	94,434340	10,993996	-11,294009
10:00:32,56	0,528099	3,420951	-0,064975	-0,213023	0,287978	1,701041	-0,115060	1,185140	-1,070982	1,460647	2,030594	-11,307479	-1,585994	-1,995074	-2,126006	24,893665	59,137552	1,322674	-0,115060	1,185140	-1,070982	94,494168	11,062778	-11,307479	-0,115060	1,185140	-1,070982	94,494168	11,062778	-11,307479
10:00:32,61	0,528099	3,420951	-0,064975	-0,213023	0,287978	1,701041	-0,119315	1,191770	-1,069861	1,089067	1,809695	-11,313208	-1,556039	-2,042508	-2,220126	23,036348	57,488471	1,533311	-0,119315	1,191770	-1,069861	94,643028	11,175956	-11,313208	-0,119315	1,191770	-1,069861	94,643028	11,175956	-11,313208
10:00:32,66	0,528099	3,420951	-0,064975	-0,213023	0,287978	1,701041	-0,092769	1,099570	-1,154537	1,331983	2,168803	-10,872720	-1,519420	-2,064164	-2,210681	21,733439	55,706487	1,763163	-0,092769	1,099570	-1,154537	87,648219	9,451176	-10,872720	-0,092769	1,099570	-1,154537	87,648219	9,451176	-10,872720
10:00:32,71	0,528054	3,420993	-0,064972	-0,213019	0,287994	1,651003	-0,092769	1,099570	-1,154537	1,331983	2,168803	-10,872720	-1,528260	-2,060624	-2,178735	21,926794	55,791520	1,777374	-0,092769	1,099570	-1,154537	87,648219	9,451176	-10,872720	-0,092769	1,099570	-1,154537	87,648219	9,451176	-10,872720
10:00:32,76	0,528054	3,420993	-0,064972	-0,213019	0,287994	1,651003	-0,091415	1,108995	-1,122591	1,012170	2,364167	-10,858509	-1,526435	-2,058051	-2,179535	21,949718	55,815797	1,745184	-0,091415	1,108995	-1,122591	88,068316	9,540217	-10,858509	-0,091415	1,108995	-1,122591	88,068316	9,540217	-10,858509
10:00:32,81	0,528054	3,420993	-0,064972	-0,213019	0,287994	1,651003	-0,094555	1,108701	-1,123391	1,059955	2,208559	-10,890699	-1,525668	-2,062153	-2,174430	21,993197	55,875154	1,762436	-0,094555	1,108701	-1,123391	88,093005	9,631162	-10,890699	-0,094555	1,108701	-1,123391	88,093005	9,631162	-10,890699
10:00:32,86	0,528054	3,420993	-0,064972	-0,213019	0,287994	1,651003	-0,091386	1,105987	-1,118286	1,274267	2,381323	-10,873446	-1,528572	-2,062454	-2,177903	22,020007	55,878579	1,783218	-0,091386	1,105987	-1,118286	88,094208	9,555159	-10,873446	-0,091386	1,105987	-1,118286	88,094208	9,555159	-10,873446
10:00:32,91	0,528054	3,420993	-0,064972	-0,213019	0,287994	1,651003	-0,089674	1,108351	-1,121759	1,167703	2,491870	-10,852664	-1,522630	-2,055482	-2,177150	22,051584	55,897143	1,760865	-0,089674	1,108351	-1,121759	88,173229	9,531289	-10,852664	-0,089674	1,108351	-1,121759	88,173229	9,531289	-10,852664
10:00:32,96	0,528054	3,420993	-0,064972	-0,213019	0,287994	1,651003	-0,098683	1,106690	-1,121006	1,285899	2,041496	-10,875017	-1,524472	-2,055245	-2,176384	22,018758	55,892132	1,769983	-0,098683	1,106690	-1,121006	88,161099	9,788077	-10,875017	-0,098683	1,106690	-1,121006	88,161099	9,788077	-10,875017
10:00:33,01	0,528054	3,420993	-0,064972	-0,213019	0,287994	1,651003	-0,097967	1,108404	-1,120240	1,176046	2,052802	-10,865899	-1,527848	-2,061043	-2,175966	22,083438	55,862843	1,742456	-0,097967	1,108404	-1,120240	88,185753	9,743182	-10,865899	-0,097967	1,108404	-1,120240	88,185753	9,743182	-10,865899
10:00:33,06	0,528054	3,420993	-0,064972	-0,213019	0,287994	1,651003	-0,091258	1,108429	-1,119822	1,181700	2,472329	-10,893426	-1,521960	-2,057894	-2,175928	22,114801	55,807110	1,780572	-0,091258	1,108429	-1,119822	88,193402	9,636052	-10,893426	-0,091258	1,108429	-1,119822	88,193402	9,636052	-10,893426
10:00:33,11	0,528054	3,420993	-0,064972	-0,213019	0,287994	1,651003	-0,096929	1,104904	-1,119784	1,332414	2,232440	-10,855311	-1,515188	-2,086781	-2,203369	20,670505	54,996561	1,913854	-0,096929	1,104904	-1,119784	88,067405	9,841373	-10,855311	-0,096929	1,104904	-1,119784	88,067405	9,841373	-10,855311
10:00:33,16	0,528054	3,420993	-0,064972	-0,213019	0,287994	1,651003	-0,075298	1,084597	-1,147225	0,964315	2,511751	-10,722029	-1,438426	-2,088833	-2,083368	20,084077	51,442968	2,206282	-0,075298	1,084597	-1,147225	86,105145	8,422619	-10,722029	-0,075298	1,084597	-1,147225	86,105145	8,422619	-10,722029
10:00:33,21	0,527997	3,421033	-0,064990	-0,213015	0,287989	1,601009	-0,111901	1,017092	-1,027224	1,103823	1,877298	-10,429601	-1,435699	-2,085864	-2,069277	20,262919	51,383943	2,238497	-0,111901	1,017092	-1,027224	80,945567	10,661551	-10,429601	-0,111901	1,017092	-1,027224	80,945567	10,661551	-10,429601
10:00:33,26	0,527997	3,421033	-0,064990	-0,213015	0,287989	1,601009	-0,115836	1,016215	-1,013133	1,187755	1,857075	-10,397386	-1,437728	-2,088015	-2,068078	20,395010	51,404261	2,192784	-0,115836	1,016215	-1,013133	80,960618	10,950221	-10,397386	-0,115836	1,016215	-1,013133	80,960618	10,950221	-10,397386
10:00:33,31	0,527997	3,421033	-0,064990	-0,213015	0,287989	1,601009	-0,112959	1,016897	-1,011934	1,235918	2,110916	-10,443098	-1,437707	-2,092125	-2,069251	20,370177	51,472551	2,175954	-0,112959	1,016897	-1,011934	81,062340	10,978213	-10,443098	-0,112959	1,016897	-1,011934	81,062340	10,978213	-10,443098
10:00:33,36	0,527997	3,421033	-0,064990	-0,213015	0,287989	1,601009	-0,109411	1,014824	-1,013107	1,390446	2,239789	-10,459929	-1,441225	-2,082487	-2,069246	20,391081	51,526858	2,231594	-0,109411	1,014824	-1,013107	81,054126	10,828527	-10,459929	-0,109411	1,014824	-1,013107	81,054126	10,828527	-10,459929
10:00:33,41	0,527997	3,421033	-0,064990	-0,213015	0,287989	1,601009	-0,115998	1,022689	-1,013102	1,038926	1,888199	-10,404288	-1,439904	-2,087847	-2,067666	20,434737	51,534831	2,205647	-0,115998	1,022689	-1,013102	81,320044	10,994041	-10,404288	-0,115998	1,022689	-1,013102	81,320044	10,994041	-10,404288
10:00:33,46	0,527997	3,421033	-0,064990	-0,213015	0,287989	1,601009	-0,112017	1,018865	-1,011521	1,266506	2,129026	-10,430236	-1,435780	-2,085761	-2,066890	20,426886	51,571390	2,212294	-0,112017	1,018865	-1,011521	81,247441	10,922368	-10,430236	-0,112017	1,018865	-1,011521	81,247441	10,922368	-10,430236
10:00:33,51	0,527997	3,421033	-0,064990	-0,213015	0,287989	1,601009	-0,115885	1,016337	-1,010746	1,425743	1,902812	-10,423588	-1,442709	-2,081441	-2,066916	20,497992	51,573562	2,172331	-0,115885	1,016337	-1,010746	81,208160	10,999790	-10,423588	-0,115885	1,016337	-1,010746	81,208160	10,999790	-10,423588
10:00:33,56	0,527997	3,421033	-0,064990	-0,213015	0,287989	1,601009	-0,116162	1,024498	-1,010772	1,038795	1,948921	-10,463552	-1,442147	-2,088806	-2,071139	20,475292	51,584270	2,213242	-0,116162	1,024498	-1,010772	81,461867	11,067615	-10,463552	-0,116162	1,024498	-1,010772	81,461867	11,067615	-10,463552
10:00:33,61	0,527997	3,421033	-0,064990	-0,213015	0,287989	1,601009	-0,110064	1,020328	-1,014995	1,253531	2,240968	-10,422640	-1,435538	-2,083143	-2,069611	20,517669	51,655386	2,172531	-0,110064	1,020328	-1,014995	81,349300	10,881023	-10,422640	-0,110064	1,020328	-1,014995	81,349300	10,881023	-10,422640
10:00:33,66	0,527997	3,421033	-0,064990	-0,213015	0,287989	1,601009	-0,118273	1,017436	-1,013467	1,486708	1,815255	-10,463351	-1,442638	-2,080808	-2,068055	20,511583	51,651378	2,204553	-0,118273	1,017436	-1,013467	81,355430	11,099696	-10,463351	-0,118273	1,017436	-1,013467	81,355430	11,099696	-10,463351
10:00:33,71	0,527997	3,421033	-0,064990	-0,213015	0,287989	1,601009	-0,116746	1,024753	-1,011911	1,099708	1,891410	-10,431329	-1,444387	-2,090234	-2,066479	20,503034	51,614447	2,186263	-0,116746	1,024753	-1,011911	81,542817	11,055955	-10,431329	-0,116746	1,024753	-1,011911	81,542817	11,055955	-10,431329
10:00:33,76	0,527997	3,421033	-0,064990	-0,213015	0,287989	1,601009	-0,107708	1,021554	-1,010335	1,229780	2,372435	-10,449619	-1,445455	-2,085763	-2,071536	20,556946	51,664706	2,176340	-0,107708	1,021554	-1,010335	81,421795	10,827517	-10,449619	-0,107708	1,021554	-1,010335	81,421795	10,827517	-10,449619
10:00:33,81	0,527997	3,421033	-0,064990	-0,213015	0,287989	1,601009	-0,111046	1,024715	-1,015392	1,135897	2,220432	-10,459543	-1,443793	-2,083934	-2,067315	20,491663	51,692454	2,151664	-0,111046	1,024715	-1,015392	81,576040	10,937527	-10,459543	-0,111046	1,024715	-1,015392	81,576040	10,937527	-10,459543
10:00:33,86	0,527997	3,421033	-0,064990	-0,213015	0,287989	1,601009	-0,113461	1,024190	-1,011171	1,154582	2,024452	-10,484219	-1,440171	-2,084320	-2,070000	20,534880	51,702499	2,163434	-0,113461	1,024190	-1,011171	81,553518	10,931107	-10,484219	-0,113461	1,024190	-1,011171	81,553518	10,931107	-10,484219
10:00:33,91	0,527997	3,421033	-0,064990	-0,213015	0,287989	1,601009	-0,114938	1,020860	-1,013856	1,358061	1,980041	-10,472448	-1,440210	-2,078325	-2,067711	20,522654	51,711934	2,148816	-0,114938	1,020860	-1,013856	81,495575	11,002658	-10,472448	-0,114938	1,020860	-1,013856	81,495575	11,002658	-10,472448
10:00:33,96	0,527997	3,421033	-0,064990	-0,213015	0,287989	1,601009	-0,120110	1,023892	-1,011567	1,202456	1,695789	-10,487066	-1,442491	-2,087373	-2,067246	20,549612	51,677665	2,184184	-0,120110	1,023892	-1,011567	81,577980	11,124413	-10,487066	-0,120110	1,023892	-1,011567	81,577980	11,124413	-10,487066
10:00:34,01	0,527997	3,421033	-0,064990	-0,213015	0,287989	1,601009	-0,111133	1,021343	-1,011102	1,318816	2,203054	-10,451699	-1,446637	-2,076809	-2,066525	20,546658	51,731253	2,181497	-0,111133	1,021343	-1,011102	81,494228	10,927012	-10,451699	-0,111133	1,021343	-1,011102	81,494228	10,927012	-10,451699
10:00:34,07	0,527997	3,421033	-0,064990	-0,213015	0,287989	1,601009	-0,118210	1,030216	-1,010380	0,902364	1,805722	-10,454385	-1,443114	-2,080909	-2,068432	20,550602	51,689659	2,195821	-0,118210	1,030216	-1,010380	81,774287	11,085189	-10,454385	-0,118210	1,030216	-1,010380	81,774287	11,085189	-10,454385
10:00:34,12	0,527997	3,421033	-0,064990	-0,213015	0,287989	1,601009	-0,116420	1,025114	-1,012288	1,133587	1,922978	-10,440061	-1,439584	-2,085139	-2,069964	20,530878	51,719437	2,207582	-0,116420	1,025114	-1,012288	81,605051	11,061986	-10,440061	-0,116420	1,025114	-1,012288	81,605051	11,061986	-10,440061
10:00:34,17	0,527997	3,421033	-0,064990	-0,213015	0,287989	1,601009	-0,114522	1,019943	-1,013820	1,418426	1,989722	-10,428300	-1,442557	-2,086431	-2,069955	20,525204	51,693825	2,220645	-0,114522	1,019943	-1,013820	81,483935	10,979708	-10,428300	-0,114522	1,019943	-1,013820	81,483935	10,979708	-10,428300
10:00:34,22	0,527997	3,421033	-0,064990	-0,213015	0,287989	1,601009	-0,111916	1,021871	-1,013811	1,293140	2,133134	-10,415238	-1,444808	-2,086395	-2,066084	20,548178	51,736866	2,189977	-0,111916	1,021871	-1,013811	81,510016	10,918537	-10,415238	-0,111916	1,021871	-1,013811	81,510016	10,918537	-10,415238
10:00:34,27	0,527997	3,421033	-0,064990	-0,213015	0,287989	1,601009	-0,110822	1,023839	-1,009940	1,239585	2,188403	-10,445905	-1,444193	-2,084424	-2,070752	20,568160	51,753427	2,183851	-0,110822	1,023839	-1,009940	81,610920	10,887919	-10,445905	-0,110822	1,023839	-1,009940	81,610920	10,887919	-10,445905
10:00:34,32	0,527997	3,421033	-0,064990	-0,213015	0,287989	1,601009	-0,112837	1,024291	-1,014608	1,240379	2,092638	-10,452031	-1,443057	-2,086707	-2,070382	20,552400	51,712565	2,153266	-0,112837	1,024291	-1,014608	81,647249	10,950346	-10,452031	-0,112837	1,024291	-1,014608	81,647249	10,950346	-10,452031
10:00:34,37	0,527997	3,421033	-0,064990	-0,213015	0,287989	1,601009	-0,111428	1,022166	-1,014238	1,307640	2,172704	-10,482616	-1,443661	-2,080207	-2,067674	20,547907	51,747387	2,177865	-0,111428	1,022166	-1,014238	81,547654	10,919782	-10,482616	-0,111428	1,022166	-1,014238	81,547654	10,919782	-10,482616
10:00:34,42	0,527997	3,421033	-0,064990	-0,213015	0,287989	1,601009	-0,116755	1,025939	-1,011530	1,139329	1,874410	-10,458017	-1,441772	-2,081558	-2,070754	20,598066	51,771860	2,175289	-0,116755	1,025939	-1,011530	81,675562	11,039640	-10,458017	-0,116755	1,025939	-1,011530	81,675562	11,039640	-10,458017
10:00:34,47	0,527997	3,421033	-0,064990	-0,213015	0,287989	1,601009	-0,116529	1,023628	-1,014610	1,305777	1,917337	-10,460594	-1,443675	-2,081274	-2,069602	20,537064	51,770136	2,199099	-0,116529	1,023628	-1,014610	81,660593	11,064866	-10,460594	-0,116529	1,023628	-1,014610	81,660593	11,064866	-10,460594
10:00:34,52	0,527997	3,421033	-0,064990	-0,213015	0,287989	1,601009	-0,115824	1,025418	-1,013458	1,180733	1,902032	-10,436784	-1,448348	-2,079077	-2,066483	20,564506	51,749084	2,215143	-0,115824	1,025418	-1,013458	81,676019	10,994216	-10,436784	-0,115824	1,025418	-1,013458	81,676019	10,994216	-10,436784
10:00:34,57	0,527997	3,421033	-0,064990	-0,213015	0,287989	1,601009	-0,115390	1,030564	-1,010339	0,908635	1,958914	-10,420739	-1,442932	-2,084205	-2,069585	20,591693	51,787047	2,169691	-0,115390	1,030564	-1,010339	81,807875	11,016995	-10,420739	-0,115390	1,030564	-1,010339	81,807875	11,016995	-10,420739
10:00:34,62	0,527997	3,421033	-0,064990	-0,213015	0,287989	1,601009	-0,113657	1,023309	-1,013441	1,332368	2,053569	-10,466191	-1,441786	-2,080192	-2,069978	20,592929	51,778308	2,184966	-0,113657	1,023309	-1,013441	81,662087	10,975646	-10,466191	-0,113657	1,023309	-1,013441	81,662087	10,975646	-10,466191
10:00:34,67	0,527997	3,421033	-0,064990	-0,213015	0,287989	1,601009	-0,117705	1,024323	-1,013834	1,272682	1,848491	-10,450916	-1,441802	-2,078186	-2,069987	20,590738	51,778197	2,185286	-0,117705	1,024323	-1,013834	81,682011	11,088368	-10,450916	-0,117705	1,024323	-1,013834	81,682011	11,088368	-10,450916
10:00:34,72	0,527997	3,421033	-0,064990	-0,213015	0,287989	1,601009	-0,119434	1,025340	-1,013843	1,218612	1,756752	-10,450596	-1,442357	-2,084687	-2,067251	20,583989	51,774775	2,172830	-0,119434	1,025340	-1,013843	81,707767	11,132340	-10,450596	-0,119434	1,025340	-1,013843	81,707767	11,132340	-10,450596
10:00:34,77	0,527997	3,421033	-0,064990	-0,213015	0,287989	1,601009	-0,113527	1,022569	-1,011107	1,356318	2,059807	-10,463052	-1,448308	-2,083996	-2,069591	20,558729	51,791405	2,193501	-0,113527	1,022569	-1,011107	81,628022	10,971658	-10,463052	-0,113527	1,022569	-1,011107	81,628022	10,971658	-10,463052
10:00:34,82	0,527997	3,421033	-0,064990	-0,213015	0,287989	1,601009	-0,111150	1,028069	-1,013447	1,072097	2,153211	-10,442382	-1,442956	-2,081301	-2,069975	20,582015	51,812857	2,190662	-0,111150	1,028069	-1,013447	81,775541	10,878481	-10,442382	-0,111150	1,028069	-1,013447	81,775541	10,878481	-10,442382
10:00:34,87	0,527997	3,421033	-0,064990	-0,213015	0,287989	1,601009	-0,116159	1,024782	-1,013831	1,273277	1,902180	-10,445220	-1,442758	-2,080062	-2,067225	20,667121	51,825786	2,183901	-0,116159	1,024782	-1,013831	81,718638	11,020662	-10,445220	-0,116159	1,024782	-1,013831	81,718638	11,020662	-10,445220
10:00:34,92	0,527997	3,421033	-0,064990	-0,213015	0,287989	1,601009	-0,078948	0,987670	-1,116961	1,288489	2,400707	-10,229197	-1,429422	-2,132083	-2,173105	18,380723	50,872994	2,406685	-0,078948	0,987670	-1,116961	78,820591	8,598129	-10,229197	-0,078948	0,987670	-1,116961	78,820591	8,598129	-10,229197
10:00:34,97	0,527997	3,421033	-0,064990	-0,213015	0,287989	1,601009	-0,078948	0,987670	-1,116961	1,288489	2,400707	-10,229197	-1,402290	-2,143085	-2,170820	17,538401	49,178207	2,604978	-0,078948	0,987670	-1,116961	78,820591	8,598129	-10,229197	-0,078948	0,987670	-1,116961	78,820591	8,598129	-10,229197
10:00:35,02	0,528065	3,420966	-0,064983	-0,213019	0,287999	1,550988	-0,082986	0,958672	-1,114676	0,907518	2,308668	-10,030904	-1,394802	-2,134963	-2,144419	17,977488	48,983120	2,584284	-0,093764	0,956248	-1,088275	76,149612	9,586478	-10,051598	-0,093764	0,956248	-1,088275	76,149612	9,586478	-10,051598
10:00:35,07	0,528065	3,420966	-0,064983	-0,213019	0,287999	1,550988	-0,093764	0,956248	-1,088275	1,084137	2,226002	-10,051598	-1,397598	-2,136655	-2,145573	18,008915	49,083934	2,577468	-0,093764	0,956248	-1,088275	76,149612	9,586478	-10,051598	-0,093764	0,956248	-1,088275	76,149612	9,586478	-10,051598
10:00:35,12	0,528065	3,420966	-0,064983	-0,213019	0,287999	1,550988	-0,090901	0,957823	-1,089429	1,105254	2,351703	-10,058414	-1,396799	-2,137964	-2,140856	18,070664	49,159340	2,600548	-0,090901	0,957823	-1,089429	76,294371	9,487410	-10,058414	-0,090901	0,957823	-1,089429	76,294371	9,487410	-10,058414
10:00:35,17	0,528065	3,420966	-0,064983	-0,213019	0,287999	1,550988	-0,090166	0,956477	-1,084712	1,271442	2,405661	-10,035334	-1,399023	-2,128119	-2,142865	18,126591	49,240527	2,541886	-0,090166	0,956477	-1,084712	76,354871	9,483723	-10,035334	-0,090166	0,956477	-1,084712	76,354871	9,483723	-10,035334
10:00:35,22	0,528065	3,420966	-0,064983	-0,213019	0,287999	1,550988	-0,097580	0,963326	-1,086721	1,013577	2,027971	-10,093997	-1,401946	-2,133878	-2,143591	18,128633	49,237886	2,579624	-0,097580	0,963326	-1,086721	76,634639	9,688036	-10,093997	-0,097580	0,963326	-1,086721	76,634639	9,688036	-10,093997
10:00:35,27	0,528065	3,420966	-0,064983	-0,213019	0,287999	1,550988	-0,091132	0,962978	-1,087447	1,030389	2,366402	-10,056258	-1,395199	-2,129462	-2,142781	18,233120	49,322054	2,572884	-0,091132	0,962978	-1,087447	76,624160	9,520230	-10,056258	-0,091132	0,962978	-1,087447	76,624160	9,520230	-10,056258
10:00:35,32	0,528065	3,420966	-0,064983	-0,213019	0,287999	1,550988	-0,098330	0,959343	-1,086637	1,344552	2,040511	-10,062998	-1,402367	-2,128874	-2,141250	18,179245	49,347330	2,591545	-0,098330	0,959343	-1,086637	76,652963	9,759381	-10,062998	-0,098330	0,959343	-1,086637	76,652963	9,759381	-10,062998
10:00:35,37	0,528065	3,420966	-0,064983	-0,213019	0,287999	1,550988	-0,096388	0,958053	-1,085615	1,416754	2,089038	-10,068978	-1,395053	-2,131788	-2,141759	18,190266	49,352691	2,566904	-0,096388	0,958053	-1,085615	76,623876	9,655500	-10,068978	-0,096388	0,958053	-1,085615	76,623876	9,655500	-10,068978
10:00:35,42	0,528065	3,420966	-0,064983	-0,213019	0,287999	1,550988	-0,096388	0,958053	-1,085615	1,416754	2,089038	-10,068978	-1,369542	-2,159030	-2,110624	16,344252	47,777703	2,843088	-0,096388	0,958053	-1,085615	76,623876	9,655500	-10,068978	-0,096388	0,958053	-1,085615	76,623876	9,655500	-10,068978
10:00:35,47	0,528065	3,420966	-0,064983	-0,213019	0,287999	1,550988	-0,085552	0,922339	-1,054480	0,986875	1,841329	-9,792794	-1,332087	-2,178332	-2,048307	15,451603	45,829502	2,972368	-0,085552	0,922339	-1,054480	73,390479	8,557137	-9,792794	-0,085552	0,922339	-1,054480	73,390479	8,557137	-9,792794
10:00:35,52	0,528001	3,421107	-0,064990	-0,213033	0,287983	1,500968	-0,087563	0,880251	-0,992163	1,041939	1,937780	-9,663515	-1,331252	-2,173548	-2,044849	16,001194	45,989213	2,996022	-0,087563	0,880251	-0,992163	70,141630	8,811482	-9,663515	-0,087563	0,880251	-0,992163	70,141630	8,811482	-9,663515
10:00:35,57	0,528001	3,421107	-0,064990	-0,213033	0,287983	1,500968	-0,092124	0,881919	-0,988705	1,368282	2,096721	-9,639860	-1,333520	-2,171176	-2,043195	16,063858	46,125969	2,979331	-0,092124	0,881919	-0,988705	70,598957	9,328448	-9,639860	-0,092124	0,881919	-0,988705	70,598957	9,328448	-9,639860
10:00:35,62	0,528001	3,421107	-0,064990	-0,213033	0,287983	1,500968	-0,093044	0,885070	-0,987051	1,354206	2,034787	-9,656551	-1,336007	-2,169533	-2,038608	16,171890	46,210620	2,953730	-0,093044	0,885070	-0,987051	70,832220	9,338712	-9,656551	-0,093044	0,885070	-0,987051	70,832220	9,338712	-9,656551
10:00:35,67	0,528001	3,421107	-0,064990	-0,213033	0,287983	1,500968	-0,093223	0,888045	-0,982464	1,326830	2,076716	-9,682153	-1,338967	-2,168145	-2,041321	16,160785	46,259409	2,985822	-0,093223	0,888045	-0,982464	71,038385	9,394686	-9,682153	-0,093223	0,888045	-0,982464	71,038385	9,394686	-9,682153
10:00:35,72	0,528001	3,421107	-0,064990	-0,213033	0,287983	1,500968	-0,092945	0,891303	-0,985177	1,194132	2,057129	-9,650060	-1,335313	-2,163488	-2,040914	16,204080	46,334126	3,003381	-0,092945	0,891303	-0,985177	71,161412	9,353322	-9,650060	-0,092945	0,891303	-0,985177	71,161412	9,353322	-9,650060
10:00:35,77	0,528001	3,421107	-0,064990	-0,213033	0,287983	1,500968	-0,098805	0,890467	-0,984770	1,323965	1,752536	-9,632501	-1,338786	-2,160891	-2,041324	16,233047	46,346524	2,979289	-0,098805	0,890467	-0,984770	71,225608	9,508754	-9,632501	-0,098805	0,890467	-0,984770	71,225608	9,508754	-9,632501
10:00:35,82	0,528001	3,421107	-0,064990	-0,213033	0,287983	1,500968	-0,099318	0,894773	-0,985180	1,125248	1,744780	-9,656593	-1,337530	-2,166231	-2,040145	16,248443	46,351254	2,953764	-0,099318	0,894773	-0,985180	71,364951	9,541219	-9,656593	-0,099318	0,894773	-0,985180	71,364951	9,541219	-9,656593
10:00:35,87	0,528001	3,421107	-0,064990	-0,213033	0,287983	1,500968	-0,095321	0,891015	-0,984001	1,332482	1,963588	-9,682118	-1,339214	-2,169574	-2,041636	16,272421	46,395081	3,008338	-0,095321	0,891015	-0,984001	71,277146	9,446267	-9,682118	-0,095321	0,891015	-0,984001	71,277146	9,446267	-9,682118
10:00:35,92	0,528001	3,421107	-0,064990	-0,213033	0,287983	1,500968	-0,091584	0,890802	-0,985491	1,393480	2,156769	-9,627544	-1,340992	-2,166120	-2,037789	16,265850	46,396389	2,982087	-0,091584	0,890802	-0,985491	71,321458	9,346088	-9,627544	-0,091584	0,890802	-0,985491	71,321458	9,346088	-9,627544
10:00:35,97	0,528001	3,421107	-0,064990	-0,213033	0,287983	1,500968	-0,093687	0,894069	-0,981645	1,221476	2,041064	-9,653796	-1,338593	-2,166069	-2,044375	16,282294	46,447280	2,997668	-0,093687	0,894069	-0,981645	71,405864	9,395474	-9,653796	-0,093687	0,894069	-0,981645	71,405864	9,395474	-9,653796
10:00:36,02	0,528001	3,421107	-0,064990	-0,213033	0,287983	1,500968	-0,094930	0,892017	-0,988231	1,380455	1,965207	-9,638215	-1,337916	-2,165128	-2,042418	16,320658	46,451106	2,996462	-0,094930	0,892017	-0,988231	71,403790	9,417219	-9,638215	-0,094930	0,892017	-0,988231	71,403790	9,417219	-9,638215
10:00:36,07	0,528001	3,421107	-0,064990	-0,213033	0,287983	1,500968	-0,096083	0,891901	-0,986273	1,408995	1,936568	-9,639421	-1,342060	-2,165779	-2,036636	16,289891	46,460005	2,953971	-0,096083	0,891901	-0,986273	71,423205	9,479081	-9,639421	-0,096083	0,891901	-0,986273	71,423205	9,479081	-9,639421
10:00:36,12	0,528001	3,421107	-0,064990	-0,213033	0,287983	1,500968	-0,093447	0,895164	-0,980492	1,231609	2,042525	-9,681911	-1,339135	-2,163788	-2,039357	16,287278	46,472570	2,961702	-0,093447	0,895164	-0,980492	71,502015	9,378143	-9,681911	-0,093447	0,895164	-0,980492	71,502015	9,378143	-9,681911
10:00:36,17	0,528001	3,421107	-0,064990	-0,213033	0,287983	1,500968	-0,096634	0,893627	-0,983213	1,321146	1,868292	-9,674180	-1,343183	-2,165633	-2,036595	16,312987	46,484802	2,997937	-0,096634	0,893627	-0,983213	71,470840	9,454033	-9,674180	-0,096634	0,893627	-0,983213	71,470840	9,454033	-9,674180
10:00:36,22	0,528001	3,421107	-0,064990	-0,213033	0,287983	1,500968	-0,093013	0,896210	-0,980451	1,210284	2,072709	-9,637946	-1,338511	-2,158864	-2,038963	16,321086	46,463184	2,976188	-0,093013	0,896210	-0,980451	71,562735	9,374238	-9,637946	-0,093013	0,896210	-0,980451	71,562735	9,374238	-9,637946
10:00:36,27	0,528001	3,421107	-0,064990	-0,213033	0,287983	1,500968	-0,101211	0,895548	-0,982818	1,229988	1,664244	-9,659695	-1,340796	-2,165624	-2,040875	16,341307	46,457847	2,970729	-0,101211	0,895548	-0,982818	71,530544	9,609305	-9,659695	-0,101211	0,895548	-0,982818	71,530544	9,609305	-9,659695
10:00:36,32	0,528001	3,421107	-0,064990	-0,213033	0,287983	1,500968	-0,094213	0,894147	-0,984730	1,308341	2,048303	-9,665153	-1,338376	-2,162652	-2,040091	16,365925	46,492537	2,976815	-0,094213	0,894147	-0,984730	71,498898	9,444046	-9,665153	-0,094213	0,894147	-0,984730	71,498898	9,444046	-9,665153
10:00:36,38	0,528001	3,421107	-0,064990	-0,213033	0,287983	1,500968	-0,097997	0,893538	-0,983947	1,382391	1,855501	-9,659067	-1,339513	-2,163969	-2,038537	16,371304	46,510890	2,966320	-0,097997	0,893538	-0,983947	71,525096	9,548301	-9,659067	-0,097997	0,893538	-0,983947	71,525096	9,548301	-9,659067
10:00:36,43	0,528001	3,421107	-0,064990	-0,213033	0,287983	1,500968	-0,096289	0,893863	-0,982393	1,384054	1,939847	-9,669562	-1,342490	-2,168406	-2,036615	16,334298	46,521131	2,940461	-0,096289	0,893863	-0,982393	71,552303	9,498497	-9,669562	-0,096289	0,893863	-0,982393	71,552303	9,498497	-9,669562
10:00:36,48	0,528001	3,421107	-0,064990	-0,213033	0,287983	1,500968	-0,090958	0,894223	-0,980471	1,355694	2,179868	-9,695422	-1,340661	-2,165898	-2,040481	16,379447	46,519447	2,952673	-0,090958	0,894223	-0,980471	71,552212	9,320068	-9,695422	-0,090958	0,894223	-0,980471	71,552212	9,320068	-9,695422
10:00:36,53	0,528001	3,421107	-0,064990	-0,213033	0,287983	1,500968	-0,094044	0,893893	-0,984337	1,393998	2,059331	-9,683209	-1,339440	-2,163757	-2,043182	16,411643	46,520469	2,969083	-0,094044	0,893893	-0,984337	71,564569	9,441793	-9,683209	-0,094044	0,893893	-0,984337	71,564569	9,441793	-9,683209
10:00:36,58	0,528001	3,421107	-0,064990	-0,213033	0,287983	1,500968	-0,096509	0,893907	-0,987038	1,410256	1,958535	-9,666800	-1,337744	-2,163289	-2,040085	16,368381	46,538580	2,978276	-0,096509	0,893907	-0,987038	71,581922	9,534481	-9,666800	-0,096509	0,893907	-0,987038	71,581922	9,534481	-9,666800
10:00:36,63	0,528001	3,421107	-0,064990	-0,213033	0,287983	1,500968	-0,097762	0,892671	-0,983941	1,468541	1,846873	-9,657607	-1,340626	-2,167629	-2,038534	16,371378	46,565005	2,952780	-0,097762	0,892671	-0,983941	71,543242	9,521156	-9,657607	-0,097762	0,892671	-0,983941	71,543242	9,521156	-9,657607
10:00:36,68	0,528001	3,421107	-0,064990	-0,213033	0,287983	1,500968	-0,092562	0,892997	-0,982389	1,475996	2,106618	-9,683103	-1,341306	-2,161360	-2,040091	16,360225	46,544619	2,992763	-0,092562	0,892997	-0,982389	71,576251	9,372758	-9,683103	-0,092562	0,892997	-0,982389	71,576251	9,372758	-9,683103
10:00:36,73	0,528001	3,421107	-0,064990	-0,213033	0,287983	1,500968	-0,097652	0,896721	-0,983947	1,259102	1,842507	-9,643119	-1,341816	-2,166434	-2,038520	16,376883	46,550799	2,976457	-0,097652	0,896721	-0,983947	71,651714	9,508160	-9,643119	-0,097652	0,896721	-0,983947	71,651714	9,508160	-9,643119
10:00:36,78	0,528001	3,421107	-0,064990	-0,213033	0,287983	1,500968	-0,093002	0,894625	-0,982376	1,381779	2,095602	-9,659425	-1,341798	-2,167711	-2,035818	16,365479	46,573609	2,951249	-0,093002	0,894625	-0,982376	71,609849	9,396291	-9,659425	-0,093002	0,894625	-0,982376	71,609849	9,396291	-9,659425
10:00:36,83	0,528001	3,421107	-0,064990	-0,213033	0,287983	1,500968	-0,091906	0,893971	-0,979674	1,429821	2,131349	-9,684634	-1,341204	-2,167595	-2,042003	16,376729	46,596797	2,989675	-0,091906	0,893971	-0,979674	71,606580	9,345947	-9,684634	-0,091906	0,893971	-0,979674	71,606580	9,345947	-9,684634
10:00:36,88	0,528001	3,421107	-0,064990	-0,213033	0,287983	1,500968	-0,092303	0,893514	-0,985859	1,479290	2,108832	-9,646207	-1,341775	-2,160738	-2,035812	16,385594	46,612184	2,987229	-0,092303	0,893514	-0,985859	71,620176	9,354629	-9,646207	-0,092303	0,893514	-0,985859	71,620176	9,354629	-9,646207
10:00:36,93	0,528001	3,421107	-0,064990	-0,213033	0,287983	1,500968	-0,097956	0,897438	-0,979668	1,293040	1,814870	-9,648654	-1,345888	-2,168306	-2,036562	16,391221	46,556483	2,984009	-0,097956	0,897438	-0,979668	71,741900	9,504411	-9,648654	-0,097956	0,897438	-0,979668	71,741900	9,504411	-9,648654
10:00:36,98	0,528001	3,421107	-0,064990	-0,213033	0,287983	1,500968	-0,089346	0,897216	-0,980417	1,259153	2,295332	-9,651873	-1,338773	-2,162419	-2,038132	16,417573	46,589234	2,968465	-0,089346	0,897216	-0,980417	71,690594	9,308961	-9,651873	-0,089346	0,897216	-0,980417	71,690594	9,308961	-9,651873
10:00:37,03	0,528001	3,421107	-0,064990	-0,213033	0,287983	1,500968	-0,092726	0,893908	-0,981133	1,444113	2,097255	-9,692009	-1,345277	-2,159978	-2,033482	16,412276	46,569653	2,978836	-0,092726	0,893908	-0,981133	71,615870	9,376267	-9,692009	-0,092726	0,893908	-0,981133	71,615870	9,376267	-9,692009
10:00:37,08	0,528001	3,421107	-0,064990	-0,213033	0,287983	1,500968	-0,096863	0,900851	-0,977338	1,092075	1,916064	-9,657046	-1,347434	-2,161343	-2,033825	16,496702	46,586744	2,982995	-0,096863	0,900851	-0,977338	71,808851	9,519828	-9,657046	-0,096863	0,900851	-0,977338	71,808851	9,519828	-9,657046
10:00:37,13	0,528001	3,421107	-0,064990	-0,213033	0,287983	1,500968	-0,094602	0,902036	-0,977681	1,087430	2,098230	-9,652887	-1,337266	-2,205572	-2,125577	14,187899	46,408095	3,152968	-0,094602	0,902036	-0,977681	71,897288	9,524467	-9,652887	-0,094602	0,902036	-0,977681	71,897288	9,524467	-9,652887
10:00:37,18	0,528001	3,421107	-0,064990	-0,213033	0,287983	1,500968	-0,061383	0,871116	-1,069433	1,386172	1,915465	-9,482914	-1,297376	-2,209083	-2,046066	14,011276	44,077291	3,349010	-0,061383	0,871116	-1,069433	69,768782	6,734005	-9,482914	-0,061383	0,871116	-1,069433	69,768782	6,734005	-9,482914
10:00:37,23	0,527990	3,420904	-0,064987	-0,213037	0,287993	1,450949	-0,078288	0,834815	-0,989922	1,166982	2,048853	-9,286872	-1,288470	-2,204528	-2,032680	14,408409	43,780772	3,339190	-0,078288	0,834815	-0,989922	66,699957	8,194428	-9,286872	-0,078288	0,834815	-0,989922	66,699957	8,194428	-9,286872
10:00:37,28	0,527990	3,420904	-0,064987	-0,213037	0,287993	1,450949	-0,086685	0,829380	-0,976536	1,391395	2,104397	-9,296692	-1,287020	-2,199069	-2,033013	14,517506	43,888697	3,376705	-0,086685	0,829380	-0,976536	66,497695	8,909134	-9,296692	-0,086685	0,829380	-0,976536	66,497695	8,909134	-9,296692
10:00:37,33	0,527990	3,420904	-0,064987	-0,213037	0,287993	1,450949	-0,092138	0,830853	-0,976868	1,462792	1,861325	-9,259177	-1,293436	-2,194595	-2,030730	14,526637	43,956424	3,343031	-0,092138	0,830853	-0,976868	66,684753	9,094174	-9,259177	-0,092138	0,830853	-0,976868	66,684753	9,094174	-9,259177
10:00:37,38	0,527990	3,420904	-0,064987	-0,213037	0,287993	1,450949	-0,092804	0,838647	-0,974586	1,120740	1,800748	-9,292851	-1,296698	-2,199597	-2,030657	14,616821	44,030928	3,362521	-0,092804	0,838647	-0,974586	66,954505	9,085862	-9,292851	-0,092804	0,838647	-0,974586	66,954505	9,085862	-9,292851
10:00:37,43	0,527990	3,420904	-0,064987	-0,213037	0,287993	1,450949	-0,086841	0,838971	-0,974513	1,213503	2,151657	-9,273362	-1,296679	-2,199536	-2,030290	14,617137	44,043860	3,333650	-0,086841	0,838971	-0,974513	67,072708	8,968701	-9,273362	-0,086841	0,838971	-0,974513	67,072708	8,968701	-9,273362
10:00:37,48	0,527990	3,420904	-0,064987	-0,213037	0,287993	1,450949	-0,086904	0,838985	-0,974146	1,224128	2,142206	-9,302232	-1,300170	-2,195544	-2,031893	14,612208	44,143718	3,303947	-0,086904	0,838985	-0,974146	67,084438	8,964168	-9,302232	-0,086904	0,838985	-0,974146	67,084438	8,964168	-9,302232
10:00:37,53	0,527990	3,420904	-0,064987	-0,213037	0,287993	1,450949	-0,088615	0,844004	-0,975749	1,047148	1,999052	-9,331935	-1,292960	-2,195288	-2,030642	14,680970	44,151020	3,362139	-0,088615	0,844004	-0,975749	67,301459	8,955305	-9,331935	-0,088615	0,844004	-0,975749	67,301459	8,955305	-9,331935
10:00:37,58	0,527990	3,420904	-0,064987	-0,213037	0,287993	1,450949	-0,092442	0,837888	-0,974498	1,405878	1,855918	-9,273743	-1,298339	-2,197482	-2,034164	14,636843	44,174830	3,354553	-0,092442	0,837888	-0,974498	67,180093	9,112633	-9,273743	-0,092442	0,837888	-0,974498	67,180093	9,112633	-9,273743
10:00:37,63	0,527990	3,420904	-0,064987	-0,213037	0,287993	1,450949	-0,087853	0,841449	-0,978020	1,219278	2,044455	-9,281329	-1,263572	-2,219958	-1,985953	13,196183	42,434266	3,529201	-0,087853	0,841449	-0,978020	67,273010	8,940890	-9,281329	-0,087853	0,841449	-0,978020	67,273010	8,940890	-9,281329
10:00:37,68	0,527990	3,420904	-0,064987	-0,213037	0,287993	1,450949	-0,085772	0,800102	-0,929809	1,141609	1,775300	-9,106681	-1,231682	-2,244203	-1,982629	12,078167	40,906244	3,772656	-0,085772	0,800102	-0,929809	63,949617	8,508378	-9,106681	-0,085772	0,800102	-0,929809	63,949617	8,508378	-9,106681
10:00:37,73	0,528056	3,420951	-0,064973	-0,213002	0,287996	1,400974	-0,080720	0,760362	-0,926485	1,325781	1,833780	-8,863227	-1,232342	-2,233541	-1,964948	12,581113	40,933298	3,778443	-0,080720	0,760362	-0,926485	61,014192	8,170284	-8,863227	-0,080720	0,760362	-0,926485	61,014192	8,170284	-8,863227
10:00:37,78	0,528056	3,420951	-0,064973	-0,213002	0,287996	1,400974	-0,089623	0,766264	-0,908804	1,293776	1,792863	-8,857440	-1,235484	-2,227614	-1,962992	12,726758	41,062263	3,746307	-0,089623	0,766264	-0,908804	61,445499	8,828249	-8,857440	-0,089623	0,766264	-0,908804	61,445499	8,828249	-8,857440
10:00:37,83	0,528056	3,420951	-0,064973	-0,213002	0,287996	1,400974	-0,093185	0,771950	-0,906848	1,182622	1,669272	-8,889575	-1,236434	-2,225751	-1,962207	12,773964	41,239321	3,741438	-0,093185	0,771950	-0,906848	61,780682	8,984301	-8,889575	-0,093185	0,771950	-0,906848	61,780682	8,984301	-8,889575
10:00:37,88	0,528056	3,420951	-0,064973	-0,213002	0,287996	1,400974	-0,094323	0,773703	-0,906063	1,268371	1,562462	-8,894445	-1,236759	-2,228783	-1,961381	12,879183	41,258300	3,725420	-0,094323	0,773703	-0,906063	62,004095	8,966804	-8,894445	-0,094323	0,773703	-0,906063	62,004095	8,966804	-8,894445
10:00:37,93	0,528056	3,420951	-0,064973	-0,213002	0,287996	1,400974	-0,091535	0,772469	-0,905237	1,401617	1,789084	-8,910463	-1,240264	-2,231949	-1,964511	12,875998	41,287158	3,688445	-0,091535	0,772469	-0,905237	62,040423	8,974547	-8,910463	-0,091535	0,772469	-0,905237	62,040423	8,974547	-8,910463
10:00:37,98	0,528056	3,420951	-0,064973	-0,213002	0,287996	1,400974	-0,087041	0,773922	-0,908367	1,349478	2,005577	-8,947437	-1,236620	-2,224869	-1,959827	12,919256	41,348908	3,722724	-0,087041	0,773922	-0,908367	62,102318	8,838273	-8,947437	-0,087041	0,773922	-0,908367	62,102318	8,838273	-8,947437
10:00:38,03	0,528056	3,420951	-0,064973	-0,213002	0,287996	1,400974	-0,094994	0,774306	-0,903683	1,404602	1,598590	-8,913158	-1,243645	-2,232276	-1,963685	12,925143	41,358226	3,727842	-0,094994	0,774306	-0,903683	62,187607	9,055625	-8,913158	-0,094994	0,774306	-0,903683	62,187607	9,055625	-8,913158
10:00:38,08	0,528056	3,420951	-0,064973	-0,213002	0,287996	1,400974	-0,085067	0,776686	-0,907541	1,291842	2,115231	-8,908040	-1,242499	-2,225456	-1,961016	12,910908	41,385029	3,704207	-0,085067	0,776686	-0,907541	62,261697	8,793000	-8,908040	-0,085067	0,776686	-0,907541	62,261697	8,793000	-8,908040
10:00:38,13	0,528056	3,420951	-0,064973	-0,213002	0,287996	1,400974	-0,091546	0,779103	-0,904872	1,182266	1,752599	-8,931675	-1,238847	-2,228610	-1,961738	12,958601	41,392051	3,723925	-0,091546	0,779103	-0,904872	62,341835	8,938961	-8,931675	-0,091546	0,779103	-0,904872	62,341835	8,938961	-8,931675
10:00:38,18	0,528056	3,420951	-0,064973	-0,213002	0,287996	1,400974	-0,090640	0,774363	-0,905594	1,458643	1,837483	-8,911957	-1,240484	-2,229983	-1,961744	12,991855	41,448633	3,690997	-0,090640	0,774363	-0,905594	62,246168	8,952755	-8,911957	-0,090640	0,774363	-0,905594	62,246168	8,952755	-8,911957
10:00:38,23	0,528056	3,420951	-0,064973	-0,213002	0,287996	1,400974	-0,088633	0,775095	-0,905600	1,486228	1,942365	-8,944885	-1,238777	-2,224176	-1,958266	12,967250	41,469705	3,710345	-0,088633	0,775095	-0,905600	62,331183	8,900072	-8,944885	-0,088633	0,775095	-0,905600	62,331183	8,900072	-8,944885
10:00:38,28	0,528056	3,420951	-0,064973	-0,213002	0,287996	1,400974	-0,094516	0,776520	-0,902122	1,418052	1,604617	-8,925537	-1,248134	-2,230962	-1,962533	12,981737	41,486257	3,691319	-0,094516	0,776520	-0,902122	62,374903	9,024120	-8,925537	-0,094516	0,776520	-0,902122	62,374903	9,024120	-8,925537
10:00:38,33	0,528056	3,420951	-0,064973	-0,213002	0,287996	1,400974	-0,083960	0,781230	-0,906389	1,194740	2,157776	-8,944564	-1,238046	-2,226769	-1,960186	13,011728	41,519008	3,697842	-0,083960	0,781230	-0,906389	62,521282	8,748668	-8,944564	-0,083960	0,781230	-0,906389	62,521282	8,748668	-8,944564
10:00:38,38	0,528056	3,420951	-0,064973	-0,213002	0,287996	1,400974	-0,092636	0,774590	-0,904042	1,583362	1,716266	-8,938040	-1,243973	-2,231151	-1,961302	13,003250	41,487361	3,754062	-0,092636	0,774590	-0,904042	62,388689	8,988157	-8,938040	-0,092636	0,774590	-0,904042	62,388689	8,988157	-8,938040
10:00:38,43	0,528056	3,420951	-0,064973	-0,213002	0,287996	1,400974	-0,085877	0,777533	-0,905158	1,398698	2,076167	-8,881820	-1,241519	-2,226176	-1,961342	13,042797	41,525059	3,702753	-0,085877	0,777533	-0,905158	62,435023	8,817550	-8,881820	-0,085877	0,777533	-0,905158	62,435023	8,817550	-8,881820
10:00:38,48	0,528056	3,420951	-0,064973	-0,213002	0,287996	1,400974	-0,091413	0,777894	-0,905197	1,432313	1,803727	-8,933130	-1,239136	-2,223869	-1,961332	13,053009	41,553302	3,718836	-0,091413	0,777894	-0,905197	62,497027	8,979637	-8,933130	-0,091413	0,777894	-0,905197	62,497027	8,979637	-8,933130
10:00:38,53	0,528056	3,420951	-0,064973	-0,213002	0,287996	1,400974	-0,094602	0,776985	-0,905187	1,509173	1,632608	-8,917046	-1,247384	-2,224424	-1,960210	13,051128	41,531896	3,672373	-0,094602	0,776985	-0,905187	62,502490	9,058874	-8,917046	-0,094602	0,776985	-0,905187	62,502490	9,058874	-8,917046
10:00:38,59	0,528056	3,420951	-0,064973	-0,213002	0,287996	1,400974	-0,089998	0,783850	-0,904066	1,132708	1,881113	-8,963509	-1,242004	-2,227973	-1,960553	13,074240	41,550489	3,688686	-0,089998	0,783850	-0,904066	62,664938	8,945931	-8,963509	-0,089998	0,783850	-0,904066	62,664938	8,945931	-8,963509
10:00:38,64	0,528056	3,420951	-0,064973	-0,213002	0,287996	1,400974	-0,089614	0,777417	-0,904409	1,494903	1,911774	-8,947196	-1,243246	-2,229587	-1,959772	13,032721	41,575400	3,712399	-0,089614	0,777417	-0,904409	62,522111	8,946487	-8,947196	-0,089614	0,777417	-0,904409	62,522111	8,946487	-8,947196
10:00:38,69	0,528056	3,420951	-0,064973	-0,213002	0,287996	1,400974	-0,087595	0,777685	-0,903628	1,481751	1,968352	-8,923483	-1,241990	-2,222900	-1,957830	13,080207	41,585995	3,717124	-0,087595	0,777685	-0,903628	62,530042	8,844571	-8,923483	-0,087595	0,777685	-0,903628	62,530042	8,844571	-8,923483
10:00:38,74	0,528056	3,420951	-0,064973	-0,213002	0,287996	1,400974	-0,094015	0,779940	-0,901686	1,397398	1,670364	-8,918759	-1,244944	-2,226100	-1,959377	13,077093	41,566911	3,716500	-0,094015	0,779940	-0,901686	62,622724	9,050514	-8,918759	-0,094015	0,779940	-0,901686	62,622724	9,050514	-8,918759
10:00:38,79	0,528056	3,420951	-0,064973	-0,213002	0,287996	1,400974	-0,089766	0,780899	-0,903233	1,329474	1,898162	-8,919382	-1,240819	-2,222644	-1,959774	13,075446	41,603352	3,719152	-0,089766	0,780899	-0,903233	62,630039	8,944758	-8,919382	-0,089766	0,780899	-0,903233	62,630039	8,944758	-8,919382
10:00:38,84	0,528056	3,420951	-0,064973	-0,213002	0,287996	1,400974	-0,094822	0,779054	-0,903630	1,456137	1,615594	-8,916731	-1,246755	-2,225537	-1,962867	13,062345	41,584490	3,743335	-0,094822	0,779054	-0,903630	62,611888	9,059101	-8,916731	-0,094822	0,779054	-0,903630	62,611888	9,059101	-8,916731
10:00:38,89	0,528056	3,420951	-0,064973	-0,213002	0,287996	1,400974	-0,089348	0,782748	-0,906723	1,241153	1,898287	-8,892547	-1,247877	-2,225721	-1,957059	13,067539	41,599615	3,710940	-0,089348	0,782748	-0,906723	62,686899	8,912144	-8,892547	-0,089348	0,782748	-0,906723	62,686899	8,912144	-8,892547
10:00:38,94	0,528056	3,420951	-0,064973	-0,213002	0,287996	1,400974	-0,088628	0,783628	-0,900915	1,211099	1,932697	-8,924942	-1,244829	-2,223895	-1,958200	13,120992	41,605718	3,716923	-0,088628	0,783628	-0,900915	62,725909	8,889982	-8,924942	-0,088628	0,783628	-0,900915	62,725909	8,889982	-8,924942
10:00:38,99	0,528056	3,420951	-0,064973	-0,213002	0,287996	1,400974	-0,091733	0,781902	-0,902056	1,332881	1,814448	-8,918959	-1,245507	-2,224800	-1,961334	13,082770	41,601836	3,704311	-0,091733	0,781902	-0,902056	62,712173	9,015520	-8,918959	-0,091733	0,781902	-0,902056	62,712173	9,015520	-8,918959
10:00:39,04	0,528056	3,420951	-0,064973	-0,213002	0,287996	1,400974	-0,090610	0,782036	-0,905190	1,303409	1,841706	-8,931571	-1,241939	-2,220736	-1,959745	13,112471	41,598830	3,747769	-0,090610	0,782036	-0,905190	62,693267	8,954590	-8,931571	-0,090610	0,782036	-0,905190	62,693267	8,954590	-8,931571
10:00:39,09	0,528056	3,420951	-0,064973	-0,213002	0,287996	1,400974	-0,095914	0,780978	-0,903601	1,370668	1,593137	-8,888113	-1,245453	-2,218131	-1,960551	13,124465	41,607981	3,723983	-0,095914	0,780978	-0,903601	62,677479	9,122363	-8,888113	-0,095914	0,780978	-0,903601	62,677479	9,122363	-8,888113
10:00:39,14	0,528056	3,420951	-0,064973	-0,213002	0,287996	1,400974	-0,096412	0,785324	-0,904407	1,158629	1,573014	-8,911899	-1,242381	-2,222250	-1,958978	13,156575	41,637154	3,699324	-0,096412	0,785324	-0,904407	62,806555	9,141390	-8,911899	-0,096412	0,785324	-0,904407	62,806555	9,141390	-8,911899
10:00:39,19	0,528056	3,420951	-0,064973	-0,213002	0,287996	1,400974	-0,094382	0,780604	-0,902834	1,445391	1,691825	-8,936558	-1,240670	-2,220538	-1,958600	13,136007	41,632403	3,704548	-0,094382	0,780604	-0,902834	62,722794	9,100803	-8,936558	-0,094382	0,780604	-0,902834	62,722794	9,100803	-8,936558
10:00:39,24	0,528056	3,420951	-0,064973	-0,213002	0,287996	1,400974	-0,096720	0,779979	-0,902456	1,463488	1,554812	-8,931334	-1,241215	-2,225225	-1,958172	13,131311	41,677532	3,734063	-0,096720	0,779979	-0,902456	62,691834	9,147322	-8,931334	-0,096720	0,779979	-0,902456	62,691834	9,147322	-8,931334
10:00:39,29	0,528056	3,420951	-0,064973	-0,213002	0,287996	1,400974	-0,092389	0,778107	-0,902028	1,597557	1,753403	-8,901819	-1,242380	-2,228206	-1,958161	13,140657	41,644051	3,727399	-0,092389	0,778107	-0,902028	62,678966	9,005914	-8,901819	-0,092389	0,778107	-0,902028	62,678966	9,005914	-8,901819
10:00:39,34	0,528056	3,420951	-0,064973	-0,213002	0,287996	1,400974	-0,089224	0,777625	-0,902017	1,598294	1,942777	-8,908483	-1,244257	-2,219769	-1,957855	13,099841	41,664447	3,695297	-0,089224	0,777625	-0,902017	62,641873	8,946897	-8,908483	-0,089224	0,777625	-0,902017	62,641873	8,946897	-8,908483
10:00:39,39	0,528056	3,420951	-0,064973	-0,213002	0,287996	1,400974	-0,095592	0,783470	-0,901711	1,291645	1,566100	-8,940586	-1,246513	-2,225441	-1,960880	13,159042	41,620170	3,742331	-0,095592	0,783470	-0,901711	62,794002	9,070101	-8,940586	-0,095592	0,783470	-0,901711	62,794002	9,070101	-8,940586
10:00:39,44	0,528056	3,420951	-0,064973	-0,213002	0,287996	1,400974	-0,089552	0,782587	-0,904736	1,328802	1,953607	-8,893552	-1,250050	-2,267600	-1,991971	10,951256	42,068060	3,920626	-0,089552	0,782587	-0,904736	62,761865	8,983440	-8,893552	-0,089552	0,782587	-0,904736	62,761865	8,983440	-8,893552
10:00:39,49	0,528056	3,420951	-0,064973	-0,213002	0,287996	1,400974	-0,051273	0,764570	-0,935826	1,549645	1,808189	-8,715257	-1,187209	-2,248960	-1,864857	11,346456	38,889507	4,086955	-0,051273	0,764570	-0,935826	61,568422	5,833095	-8,715257	-0,051273	0,764570	-0,935826	61,568422	5,833095	-8,715257
10:00:39,54	0,527998	3,421012	-0,064979	-0,213034	0,287991	1,350985	-0,098836	0,719469	-0,808713	1,339816	1,266402	-8,548927	-1,190655	-2,244249	-1,848396	11,698715	38,732890	4,082941	-0,098836	0,719469	-0,808713	57,818127	9,025065	-8,548927	-0,098836	0,719469	-0,808713	57,818127	9,025065	-8,548927
10:00:39,59	0,527998	3,421012	-0,064979	-0,213034	0,287991	1,350985	-0,101193	0,724808	-0,792252	1,102655	1,527220	-8,552942	-1,187334	-2,248469	-1,844446	11,809227	38,859411	4,068866	-0,101193	0,724808	-0,792252	58,000121	9,470895	-8,552942	-0,101193	0,724808	-0,792252	58,000121	9,470895	-8,552942
10:00:39,64	0,527998	3,421012	-0,064979	-0,213034	0,287991	1,350985	-0,099199	0,719822	-0,788302	1,526771	1,663378	-8,567016	-1,185859	-2,239120	-1,844067	11,930694	38,963768	4,033611	-0,099199	0,719822	-0,788302	58,032808	9,450486	-8,567016	-0,099199	0,719822	-0,788302	58,032808	9,450486	-8,567016
10:00:39,69	0,527998	3,421012	-0,064979	-0,213034	0,287991	1,350985	-0,108033	0,723220	-0,787923	1,501203	1,257025	-8,602271	-1,185846	-2,245285	-1,847926	11,913391	39,009444	4,046378	-0,108033	0,723220	-0,787923	58,273955	9,737602	-8,602271	-0,108033	0,723220	-0,787923	58,273955	9,737602	-8,602271
10:00:39,74	0,527998	3,421012	-0,064979	-0,213034	0,287991	1,350985	-0,102700	0,720126	-0,791782	1,692985	1,496492	-8,589504	-1,195785	-2,242645	-1,842479	11,937158	39,041410	4,071588	-0,102700	0,720126	-0,791782	58,222875	9,558468	-8,589504	-0,102700	0,720126	-0,791782	58,222875	9,558468	-8,589504
10:00:39,79	0,527998	3,421012	-0,064979	-0,213034	0,287991	1,350985	-0,100017	0,730053	-0,786335	1,216329	1,640605	-8,564294	-1,193939	-2,242406	-1,842478	11,949119	39,111290	4,064367	-0,100017	0,730053	-0,786335	58,525517	9,491970	-8,564294	-0,100017	0,730053	-0,786335	58,525517	9,491970	-8,564294
10:00:39,84	0,527998	3,421012	-0,064979	-0,213034	0,287991	1,350985	-0,101147	0,728574	-0,786334	1,359754	1,557275	-8,571515	-1,199105	-2,243176	-1,844792	11,996380	39,164217	4,065977	-0,101147	0,728574	-0,786334	58,552812	9,497328	-8,571515	-0,101147	0,728574	-0,786334	58,552812	9,497328	-8,571515
10:00:39,89	0,527998	3,421012	-0,064979	-0,213034	0,287991	1,350985	-0,097897	0,732663	-0,788648	1,216567	1,740728	-8,569905	-1,194969	-2,244208	-1,848667	12,019949	39,122945	4,052798	-0,097897	0,732663	-0,788648	58,730651	9,425675	-8,569905	-0,097897	0,732663	-0,788648	58,730651	9,425675	-8,569905
10:00:39,94	0,527998	3,421012	-0,064979	-0,213034	0,287991	1,350985	-0,099071	0,728565	-0,792523	1,405726	1,720723	-8,583085	-1,172025	-2,282414	-1,885913	9,666536	37,942011	4,282995	-0,099071	0,728565	-0,792523	58,598084	9,497835	-8,583085	-0,099071	0,728565	-0,792523	58,598084	9,497835	-8,583085
10:00:39,99	0,527998	3,421012	-0,064979	-0,213034	0,287991	1,350985	-0,077456	0,689592	-0,829769	1,232878	1,397087	-8,352887	-1,159494	-2,316828	-1,918940	8,151886	36,974959	4,483393	-0,077456	0,689592	-0,829769	55,365884	7,477374	-8,352887	-0,077456	0,689592	-0,829769	55,365884	7,477374	-8,352887
10:00:40,04	0,528019	3,420972	-0,064987	-0,213046	0,287986	1,300983	-0,053918	0,661533	-0,862795	1,097179	1,792834	-8,152489	-1,162437	-2,301451	-1,881758	8,869080	37,196987	4,476817	-0,053918	0,661533	-0,862795	53,027480	6,025434	-8,152489	-0,053918	0,661533	-0,862795	53,027480	6,025434	-8,152489
10:00:40,09	0,528019	3,420972	-0,064987	-0,213046	0,287986	1,300983	-0,065764	0,671770	-0,825614	1,115716	1,686982	-8,159065	-1,158374	-2,296653	-1,878627	9,066141	37,333178	4,405986	-0,065764	0,671770	-0,825614	53,849648	6,849423	-8,159065	-0,065764	0,671770	-0,825614	53,849648	6,849423	-8,159065
10:00:40,14	0,528019	3,420972	-0,064987	-0,213046	0,287986	1,300983	-0,071951	0,670650	-0,822483	1,390401	1,467809	-8,229896	-1,160268	-2,294303	-1,874660	9,246564	37,434473	4,419519	-0,071951	0,670650	-0,822483	54,036460	7,115949	-8,229896	-0,071951	0,670650	-0,822483	54,036460	7,115949	-8,229896
10:00:40,19	0,528019	3,420972	-0,064987	-0,213046	0,287986	1,300983	-0,073039	0,673466	-0,818516	1,421919	1,516845	-8,216363	-1,164899	-2,287572	-1,873860	9,294103	37,471524	4,468380	-0,073039	0,673466	-0,818516	54,289011	7,250381	-8,216363	-0,073039	0,673466	-0,818516	54,289011	7,250381	-8,216363
10:00:40,24	0,528019	3,420972	-0,064987	-0,213046	0,287986	1,300983	-0,076552	0,680842	-0,817716	1,094252	1,356802	-8,167502	-1,167094	-2,291518	-1,871505	9,338485	37,511520	4,452272	-0,076552	0,680842	-0,817716	54,540317	7,366125	-8,167502	-0,076552	0,680842	-0,817716	54,540317	7,366125	-8,167502
10:00:40,29	0,528019	3,420972	-0,064987	-0,213046	0,287986	1,300983	-0,072037	0,680770	-0,815361	1,154826	1,610013	-8,183610	-1,164690	-2,291581	-1,865282	9,344042	37,523820	4,449229	-0,072037	0,680770	-0,815361	54,595238	7,264920	-8,183610	-0,072037	0,680770	-0,815361	54,595238	7,264920	-8,183610
10:00:40,34	0,528019	3,420972	-0,064987	-0,213046	0,287986	1,300983	-0,073185	0,678656	-0,809138	1,278167	1,548999	-8,186654	-1,165653	-2,292914	-1,864081	9,428658	37,548615	4,438368	-0,073185	0,678656	-0,809138	54,552655	7,293994	-8,186654	-0,073185	0,678656	-0,809138	54,552655	7,293994	-8,186654
10:00:40,39	0,528019	3,420972	-0,064987	-0,213046	0,287986	1,300983	-0,071549	0,678824	-0,807937	1,333223	1,694933	-8,197514	-1,162079	-2,287645	-1,866427	9,446467	37,600494	4,432983	-0,071549	0,678824	-0,807937	54,620884	7,311532	-8,197514	-0,071549	0,678824	-0,807937	54,620884	7,311532	-8,197514
10:00:40,44	0,528019	3,420972	-0,064987	-0,213046	0,287986	1,300983	-0,077899	0,678363	-0,810283	1,411008	1,354240	-8,202899	-1,165526	-2,294332	-1,865612	9,461328	37,623237	4,441166	-0,077899	0,678363	-0,810283	54,662510	7,469279	-8,202899	-0,077899	0,678363	-0,810283	54,662510	7,469279	-8,202899
10:00:40,49	0,528019	3,420972	-0,064987	-0,213046	0,287986	1,300983	-0,070384	0,678004	-0,809468	1,456788	1,746492	-8,194716	-1,167146	-2,288362	-1,862890	9,516678	37,692504	4,446610	-0,070384	0,678004	-0,809468	54,680131	7,271644	-8,194716	-0,070384	0,678004	-0,809468	54,680131	7,271644	-8,194716
10:00:40,54	0,528019	3,420972	-0,064987	-0,213046	0,287986	1,300983	-0,074745	0,682393	-0,806746	1,316227	1,533052	-8,189272	-1,167170	-2,285416	-1,866005	9,541699	37,627372	4,441750	-0,074745	0,682393	-0,806746	54,884099	7,400496	-8,189272	-0,074745	0,682393	-0,806746	54,884099	7,400496	-8,189272
10:00:40,59	0,528019	3,420972	-0,064987	-0,213046	0,287986	1,300983	-0,077284	0,683887	-0,809861	1,194662	1,455230	-8,194133	-1,169974	-2,290258	-1,865595	9,576206	37,673257	4,426877	-0,077284	0,683887	-0,809861	54,879785	7,522028	-8,194133	-0,077284	0,683887	-0,809861	54,879785	7,522028	-8,194133
10:00:40,64	0,528019	3,420972	-0,064987	-0,213046	0,287986	1,300983	-0,071689	0,683894	-0,809450	1,251265	1,753126	-8,209006	-1,165218	-2,286522	-1,863694	9,581720	37,716748	4,379981	-0,071689	0,683894	-0,809450	54,936974	7,380695	-8,209006	-0,071689	0,683894	-0,809450	54,936974	7,380695	-8,209006
10:00:40,69	0,528019	3,420972	-0,064987	-0,213046	0,287986	1,300983	-0,077302	0,681643	-0,807550	1,408760	1,444281	-8,255901	-1,168759	-2,286687	-1,864412	9,621140	37,619158	4,439238	-0,077302	0,681643	-0,807550	54,917732	7,512468	-8,255901	-0,077302	0,681643	-0,807550	54,917732	7,512468	-8,255901
10:00:40,74	0,528019	3,420972	-0,064987	-0,213046	0,287986	1,300983	-0,075388	0,684627	-0,808268	1,188767	1,626714	-8,196645	-1,170462	-2,287866	-1,864048	9,615473	37,698459	4,407229	-0,075388	0,684627	-0,808268	54,932012	7,544695	-8,196645	-0,075388	0,684627	-0,808268	54,932012	7,544695	-8,196645
10:00:40,79	0,528019	3,420972	-0,064987	-0,213046	0,287986	1,300983	-0,073516	0,685513	-0,807904	1,208570	1,679537	-8,228653	-1,166249	-2,288987	-1,862855	9,632549	37,757909	4,418484	-0,073516	0,685513	-0,807904	55,021319	7,450510	-8,228653	-0,073516	0,685513	-0,807904	55,021319	7,450510	-8,228653
10:00:40,84	0,528019	3,420972	-0,064987	-0,213046	0,287986	1,300983	-0,074652	0,681304	-0,806711	1,487466	1,605516	-8,217398	-1,166850	-2,287749	-1,862854	9,620969	37,789700	4,434237	-0,074652	0,681304	-0,806711	54,969800	7,465684	-8,217398	-0,074652	0,681304	-0,806711	54,969800	7,465684	-8,217398
10:00:40,89	0,528019	3,420972	-0,064987	-0,213046	0,287986	1,300983	-0,075424	0,682443	-0,806710	1,449944	1,539454	-8,201646	-1,163892	-2,281862	-1,862471	9,665168	37,721007	4,427888	-0,075424	0,682443	-0,806710	55,021744	7,460214	-8,201646	-0,075424	0,682443	-0,806710	55,021744	7,460214	-8,201646
10:00:40,94	0,528019	3,420972	-0,064987	-0,213046	0,287986	1,300983	-0,082000	0,682824	-0,806327	1,392734	1,270093	-8,207994	-1,166151	-2,286684	-1,861598	9,682958	37,746397	4,391754	-0,082000	0,682824	-0,806327	54,994454	7,707119	-8,207994	-0,082000	0,682824	-0,806327	54,994454	7,707119	-8,207994
10:00:40,99	0,528019	3,420972	-0,064987	-0,213046	0,287986	1,300983	-0,076695	0,682370	-0,805454	1,447254	1,548666	-8,244128	-1,167465	-2,280942	-1,864430	9,640797	37,759476	4,434927	-0,076695	0,682370	-0,805454	55,013292	7,569248	-8,244128	-0,076695	0,682370	-0,805454	55,013292	7,569248	-8,244128
10:00:41,04	0,528019	3,420972	-0,064987	-0,213046	0,287986	1,300983	-0,081011	0,686379	-0,808286	1,229027	1,281183	-8,200955	-1,166763	-2,282559	-1,863254	9,678775	37,776367	4,414863	-0,081011	0,686379	-0,808286	55,109780	7,640570	-8,200955	-0,081011	0,686379	-0,808286	55,109780	7,640570	-8,200955
10:00:41,09	0,528019	3,420972	-0,064987	-0,213046	0,287986	1,300983	-0,079962	0,684962	-0,807110	1,336320	1,360196	-8,221019	-1,163197	-2,284035	-1,862476	9,694883	37,747600	4,389474	-0,079962	0,684962	-0,807110	55,105851	7,637205	-8,221019	-0,079962	0,684962	-0,807110	55,105851	7,637205	-8,221019
10:00:41,14	0,528019	3,420972	-0,064987	-0,213046	0,287986	1,300983	-0,078258	0,686630	-0,805153	1,279900	1,447562	-8,212295	-1,169059	-2,283201	-1,861298	9,692855	37,803247	4,423587	-0,078258	0,686630	-0,805153	55,180373	7,590800	-8,212295	-0,078258	0,686630	-0,805153	55,180373	7,590800	-8,212295
10:00:41,19	0,528019	3,420972	-0,064987	-0,213046	0,287986	1,300983	-0,078167	0,684586	-0,806717	1,354393	1,458433	-8,226617	-1,167334	-2,284302	-1,862861	9,682246	37,772621	4,409266	-0,078167	0,684586	-0,806717	55,094363	7,594507	-8,226617	-0,078167	0,684586	-0,806717	55,094363	7,594507	-8,226617
10:00:41,24	0,528019	3,420972	-0,064987	-0,213046	0,287986	1,300983	-0,078769	0,684861	-0,806302	1,358503	1,452593	-8,207598	-1,167272	-2,283643	-1,862446	9,713538	37,775856	4,428284	-0,078769	0,684861	-0,806302	55,120117	7,635951	-8,207598	-0,078769	0,684861	-0,806302	55,120117	7,635951	-8,207598
10:00:41,29	0,528019	3,420972	-0,064987	-0,213046	0,287986	1,300983	-0,077500	0,685419	-0,805127	1,338080	1,542207	-8,213868	-1,168389	-2,284463	-1,861271	9,738295	37,771467	4,422015	-0,077500	0,685419	-0,805127	55,143474	7,625962	-8,213868	-0,077500	0,685419	-0,805127	55,143474	7,625962	-8,213868
10:00:41,34	0,528019	3,420972	-0,064987	-0,213046	0,287986	1,300983	-0,077500	0,685419	-0,805127	1,338080	1,542207	-8,213868	-1,171353	-2,289483	-1,862042	9,715425	37,778461	4,421685	-0,077500	0,685419	-0,805127	55,143474	7,625962	-8,213868	-0,077500	0,685419	-0,805127	55,143474	7,625962	-8,213868
10:00:41,40	0,528019	3,420972	-0,064987	-0,213046	0,287986	1,300983	-0,071670	0,685476	-0,805898	1,329764	1,822054	-8,214197	-1,170244	-2,283151	-1,864794	9,698634	37,798704	4,425312	-0,071670	0,685476	-0,805898	55,139592	7,448169	-8,214197	-0,071670	0,685476	-0,805898	55,139592	7,448169	-8,214197
10:00:41,45	0,528019	3,420972	-0,064987	-0,213046	0,287986	1,300983	-0,077139	0,685483	-0,807576	1,338547	1,494498	-8,216309	-1,167225	-2,282223	-1,860907	9,725690	37,798483	4,408786	-0,077139	0,685483	-0,807576	55,148924	7,549916	-8,216309	-0,077139	0,685483	-0,807576	55,148924	7,549916	-8,216309
10:00:41,50	0,528019	3,420972	-0,064987	-0,213046	0,287986	1,300983	-0,080022	0,685531	-0,804763	1,349355	1,386664	-8,227097	-1,172040	-2,288157	-1,862473	9,658926	37,816695	4,409296	-0,080022	0,685531	-0,804763	55,163533	7,668359	-8,227097	-0,080022	0,685531	-0,804763	55,163533	7,668359	-8,227097
10:00:41,55	0,528019	3,420972	-0,064987	-0,213046	0,287986	1,300983	-0,072475	0,686734	-0,806329	1,269199	1,712156	-8,226587	-1,148292	-2,317042	-1,864030	8,114081	36,838932	4,617497	-0,072475	0,686734	-0,806329	55,177797	7,401450	-8,226587	-0,072475	0,686734	-0,806329	55,177797	7,401450	-8,226587
10:00:41,60	0,528019	3,420972	-0,064987	-0,213046	0,287986	1,300983	-0,059334	0,651724	-0,807886	1,470498	1,546517	-8,018386	-1,089128	-2,311411	-1,820568	8,249563	33,549247	4,853882	-0,059334	0,651724	-0,807886	52,630859	6,204210	-8,018386	-0,059334	0,651724	-0,807886	52,630859	6,204210	-8,018386
10:00:41,65	0,528085	3,420928	-0,064981	-0,213010	0,287988	1,250996	-0,093792	0,603303	-0,764424	1,207191	1,516839	-7,782000	-1,089518	-2,307917	-1,818895	8,536199	33,800742	4,858425	-0,093792	0,603303	-0,764424	48,566489	8,879539	-7,782000	-0,093792	0,603303	-0,764424	48,566489	8,879539	-7,782000
10:00:41,70	0,528085	3,420928	-0,064981	-0,213010	0,287988	1,250996	-0,096623	0,605387	-0,762751	1,459925	1,492109	-7,777457	-1,091076	-2,309419	-1,817346	8,574131	33,938445	4,822250	-0,096623	0,605387	-0,762751	48,982843	9,077049	-7,777457	-0,096623	0,605387	-0,762751	48,982843	9,077049	-7,777457
10:00:41,75	0,528085	3,420928	-0,064981	-0,213010	0,287988	1,250996	-0,094543	0,605986	-0,761202	1,567043	1,564277	-7,813632	-1,096730	-2,302094	-1,815801	8,652396	34,074713	4,815290	-0,094543	0,605986	-0,761202	49,136913	8,985923	-7,813632	-0,094543	0,605986	-0,761202	49,136913	8,985923	-7,813632
10:00:41,80	0,528085	3,420928	-0,064981	-0,213010	0,287988	1,250996	-0,098060	0,614545	-0,759657	1,279101	1,381042	-7,820592	-1,099354	-2,305134	-1,815336	8,756938	34,188640	4,840903	-0,098060	0,614545	-0,759657	49,520879	9,078766	-7,820592	-0,098060	0,614545	-0,759657	49,520879	9,078766	-7,820592
10:00:41,85	0,528085	3,420928	-0,064981	-0,213010	0,287988	1,250996	-0,094116	0,615297	-0,759191	1,390924	1,619721	-7,794979	-1,099898	-2,304715	-1,813795	8,764533	34,213967	4,821286	-0,094116	0,615297	-0,759191	49,691746	9,007813	-7,794979	-0,094116	0,615297	-0,759191	49,691746	9,007813	-7,794979
10:00:41,90	0,528085	3,420928	-0,064981	-0,213010	0,287988	1,250996	-0,094207	0,615978	-0,757651	1,381226	1,608917	-7,814596	-1,099307	-2,298540	-1,814593	8,763905	34,272589	4,829519	-0,094207	0,615978	-0,757651	49,735532	9,004133	-7,814596	-0,094207	0,615978	-0,757651	49,735532	9,004133	-7,814596
10:00:41,95	0,528085	3,420928	-0,064981	-0,213010	0,287988	1,250996	-0,099849	0,618553	-0,758449	1,297789	1,285637	-7,806363	-1,100956	-2,305056	-1,813769	8,802341	34,267919	4,832067	-0,099849	0,618553	-0,758449	49,854220	9,123811	-7,806363	-0,099849	0,618553	-0,758449	49,854220	9,123811	-7,806363
10:00:42,00	0,528085	3,420928	-0,064981	-0,213010	0,287988	1,250996	-0,093382	0,616723	-0,757625	1,408114	1,657558	-7,803815	-1,100460	-2,298181	-1,811075	8,806058	34,170911	4,833233	-0,093382	0,616723	-0,757625	49,820902	8,988050	-7,803815	-0,093382	0,616723	-0,757625	49,820902	8,988050	-7,803815
10:00:42,05	0,528085	3,420928	-0,064981	-0,213010	0,287988	1,250996	-0,099584	0,619732	-0,754931	1,169540	1,386781	-7,802649	-1,084517	-2,355606	-1,865911	6,107844	33,224085	5,047199	-0,099584	0,619732	-0,754931	49,818465	9,204122	-7,802649	-0,099584	0,619732	-0,754931	49,818465	9,204122	-7,802649
10:00:42,10	0,528085	3,420928	-0,064981	-0,213010	0,287988	1,250996	-0,057824	0,577212	-0,809767	1,211453	1,694997	-7,588683	-1,078522	-2,376666	-1,850226	5,049015	33,059732	5,225301	-0,057824	0,577212	-0,809767	46,522626	6,234174	-7,588683	-0,057824	0,577212	-0,809767	46,522626	6,234174	-7,588683
10:00:42,15	0,528004	3,420962	-0,064987	-0,213032	0,288011	1,200953	-0,042583	0,561490	-0,794082	1,357260	1,652740	-7,410582	-1,070381	-2,364862	-1,827124	5,581013	32,917412	5,175304	-0,042583	0,561490	-0,794082	45,434239	4,995488	-7,410582	-0,042583	0,561490	-0,794082	45,434239	4,995488	-7,410582
10:00:42,20	0,528004	3,420962	-0,064987	-0,213032	0,288011	1,200953	-0,056877	0,560342	-0,770980	1,559726	1,441333	-7,460578	-1,073247	-2,362101	-1,825263	5,720717	33,026367	5,174525	-0,056877	0,560342	-0,770980	45,546551	5,906163	-7,460578	-0,056877	0,560342	-0,770980	45,546551	5,906163	-7,460578
10:00:42,25	0,528004	3,420962	-0,064987	-0,213032	0,288011	1,200953	-0,057834	0,564205	-0,769119	1,523052	1,458050	-7,461357	-1,079360	-2,360127	-1,821662	5,721167	33,111906	5,161385	-0,057834	0,564205	-0,769119	45,813135	5,998049	-7,461357	-0,057834	0,564205	-0,769119	45,813135	5,998049	-7,461357
10:00:42,30	0,528004	3,420962	-0,064987	-0,213032	0,288011	1,200953	-0,056487	0,570486	-0,765518	1,270738	1,485708	-7,474497	-1,080835	-2,362054	-1,823555	5,830992	33,181448	5,153405	-0,056487	0,570486	-0,765518	46,053887	5,919976	-7,474497	-0,056487	0,570486	-0,765518	46,053887	5,919976	-7,474497
10:00:42,35	0,528004	3,420962	-0,064987	-0,213032	0,288011	1,200953	-0,054081	0,570799	-0,767411	1,369581	1,671195	-7,482478	-1,078373	-2,355932	-1,820849	5,852648	33,290593	5,151521	-0,054081	0,570799	-0,767411	46,177329	5,916539	-7,482478	-0,054081	0,570799	-0,767411	46,177329	5,916539	-7,482478
10:00:42,40	0,528004	3,420962	-0,064987	-0,213032	0,288011	1,200953	-0,060614	0,571728	-0,764705	1,426620	1,295661	-7,484362	-1,081768	-2,359436	-1,821587	5,910445	33,290387	5,155107	-0,060614	0,571728	-0,764705	46,307300	6,053847	-7,484362	-0,060614	0,571728	-0,764705	46,307300	6,053847	-7,484362
10:00:42,45	0,528004	3,420962	-0,064987	-0,213032	0,288011	1,200953	-0,055882	0,572917	-0,765443	1,393538	1,591877	-7,480775	-1,082420	-2,352569	-1,825115	5,890226	33,341226	5,169687	-0,055882	0,572917	-0,765443	46,367514	5,978608	-7,480775	-0,055882	0,572917	-0,765443	46,367514	5,978608	-7,480775
10:00:42,50	0,528004	3,420962	-0,064987	-0,213032	0,288011	1,200953	-0,061503	0,576914	-0,768971	1,219599	1,256659	-7,466196	-1,086348	-2,358597	-1,820796	5,953812	33,347159	5,160177	-0,061503	0,576914	-0,768971	46,507360	6,084633	-7,466196	-0,061503	0,576914	-0,768971	46,507360	6,084633	-7,466196
10:00:42,55	0,528004	3,420962	-0,064987	-0,213032	0,288011	1,200953	-0,054318	0,577303	-0,764652	1,236322	1,682350	-7,475705	-1,082095	-2,358698	-1,821548	6,009787	33,361046	5,151534	-0,054318	0,577303	-0,764652	46,554590	5,946345	-7,475705	-0,054318	0,577303	-0,764652	46,554590	5,946345	-7,475705
10:00:42,60	0,528004	3,420962	-0,064987	-0,213032	0,288011	1,200953	-0,056357	0,573568	-0,765404	1,470528	1,617855	-7,484349	-1,084343	-2,357855	-1,820781	6,041903	33,407208	5,127726	-0,056357	0,573568	-0,765404	46,495640	6,041911	-7,484349	-0,056357	0,573568	-0,765404	46,495640	6,041911	-7,484349
10:00:42,65	0,528004	3,420962	-0,064987	-0,213032	0,288011	1,200953	-0,055963	0,575937	-0,764636	1,403407	1,643095	-7,508156	-1,081553	-2,350842	-1,824675	5,988098	33,448752	5,186799	-0,055963	0,575937	-0,764636	46,614438	6,036192	-7,508156	-0,055963	0,575937	-0,764636	46,614438	6,036192	-7,508156
10:00:42,70	0,528004	3,420962	-0,064987	-0,213032	0,288011	1,200953	-0,063432	0,577027	-0,768531	1,355804	1,187347	-7,449083	-1,080397	-2,359560	-1,822880	6,020750	33,442202	5,174378	-0,063432	0,577027	-0,768531	46,652398	6,166748	-7,449083	-0,063432	0,577027	-0,768531	46,652398	6,166748	-7,449083
10:00:42,75	0,528004	3,420962	-0,064987	-0,213032	0,288011	1,200953	-0,056460	0,571667	-0,766736	1,645163	1,581425	-7,461505	-1,086983	-2,352785	-1,821002	6,045021	33,451229	5,124690	-0,056460	0,571667	-0,766736	46,521019	6,013551	-7,461505	-0,056460	0,571667	-0,766736	46,521019	6,013551	-7,461505
10:00:42,80	0,528004	3,420962	-0,064987	-0,213032	0,288011	1,200953	-0,059034	0,580758	-0,764858	1,192370	1,464078	-7,511193	-1,084943	-2,353839	-1,819247	6,025965	33,461572	5,134036	-0,059034	0,580758	-0,764858	46,781891	6,098271	-7,511193	-0,059034	0,580758	-0,764858	46,781891	6,098271	-7,511193
10:00:42,85	0,528004	3,420962	-0,064987	-0,213032	0,288011	1,200953	-0,059142	0,578465	-0,763103	1,311047	1,436828	-7,501847	-1,083018	-2,357135	-1,819611	6,072973	33,508906	5,115753	-0,059142	0,578465	-0,763103	46,720550	6,079437	-7,501847	-0,059142	0,578465	-0,763103	46,720550	6,079437	-7,501847
10:00:42,90	0,528004	3,420962	-0,064987	-0,213032	0,288011	1,200953	-0,055936	0,575161	-0,764242	1,513367	1,608106	-7,505864	-1,083684	-2,358266	-1,820386	6,045214	33,485681	5,130019	-0,055936	0,575161	-0,764242	46,663493	5,999120	-7,505864	-0,055936	0,575161	-0,764242	46,663493	5,999120	-7,505864
10:00:42,95	0,528004	3,420962	-0,064987	-0,213032	0,288011	1,200953	-0,055936	0,575161	-0,764242	1,513367	1,608106	-7,505864	-1,081276	-2,349906	-1,823482	6,094198	33,507023	5,162810	-0,055936	0,575161	-0,764242	46,663493	5,999120	-7,505864	-0,055936	0,575161	-0,764242	46,663493	5,999120	-7,505864
10:00:43,01	0,528004	3,420962	-0,064987	-0,213032	0,288011	1,200953	-0,064381	0,577255	-0,767338	1,447430	1,200720	-7,473072	-1,083909	-2,352244	-1,818026	6,082347	33,523277	5,179923	-0,064381	0,577255	-0,767338	46,761970	6,254661	-7,473072	-0,064381	0,577255	-0,767338	46,761970	6,254661	-7,473072
10:00:43,05	0,528004	3,420962	-0,064987	-0,213032	0,288011	1,200953	-0,061040	0,578366	-0,761882	1,397816	1,356091	-7,455960	-1,085920	-2,350494	-1,819203	6,097215	33,563992	5,170801	-0,061040	0,578366	-0,761882	46,799560	6,147719	-7,455960	-0,061040	0,578366	-0,761882	46,799560	6,147719	-7,455960
10:00:43,10	0,528004	3,420962	-0,064987	-0,213032	0,288011	1,200953	-0,061550	0,580983	-0,763059	1,304410	1,322097	-7,465082	-1,086604	-2,354453	-1,819998	6,056788	33,521415	5,150250	-0,061550	0,580983	-0,763059	46,911613	6,153749	-7,465082	-0,061550	0,580983	-0,763059	46,911613	6,153749	-7,465082
10:00:43,15	0,528004	3,420962	-0,064987	-0,213032	0,288011	1,200953	-0,057780	0,579596	-0,763854	1,319491	1,504419	-7,485632	-1,082930	-2,354702	-1,821548	6,106322	33,560598	5,118621	-0,057780	0,579596	-0,763854	46,817749	6,040119	-7,485632	-0,057780	0,579596	-0,763854	46,817749	6,040119	-7,485632
10:00:43,20	0,528004	3,420962	-0,064987	-0,213032	0,288011	1,200953	-0,059400	0,576290	-0,765404	1,550101	1,443451	-7,517261	-1,079445	-2,352167	-1,822691	6,112186	33,515438	5,152704	-0,059400	0,576290	-0,765404	46,788841	6,106373	-7,517261	-0,059400	0,576290	-0,765404	46,788841	6,106373	-7,517261
10:00:43,25	0,528004	3,420962	-0,064987	-0,213032	0,288011	1,200953	-0,063339	0,574539	-0,766547	1,604951	1,266318	-7,483178	-1,083539	-2,351541	-1,821929	6,103524	33,579317	5,148916	-0,063339	0,574539	-0,766547	46,706275	6,238396	-7,483178	-0,063339	0,574539	-0,766547	46,706275	6,238396	-7,483178
10:00:43,30	0,528004	3,420962	-0,064987	-0,213032	0,288011	1,200953	-0,061834	0,578397	-0,765785	1,455324	1,305123	-7,486966	-1,087044	-2,354443	-1,821522	6,113149	33,569406	5,156906	-0,061834	0,578397	-0,765785	46,859503	6,159080	-7,486966	-0,061834	0,578397	-0,765785	46,859503	6,159080	-7,486966
10:00:43,35	0,528004	3,420962	-0,064987	-0,213032	0,288011	1,200953	-0,057568	0,579982	-0,765378	1,369152	1,540257	-7,478976	-1,080496	-2,349079	-1,818437	6,137414	33,604934	5,128774	-0,057568	0,579982	-0,765378	46,897725	6,059317	-7,478976	-0,057568	0,579982	-0,765378	46,897725	6,059317	-7,478976
10:00:43,40	0,528004	3,420962	-0,064987	-0,213032	0,288011	1,200953	-0,065488	0,576993	-0,762293	1,567476	1,131670	-7,507108	-1,090509	-2,357079	-1,823852	6,135114	33,585302	5,138237	-0,065488	0,576993	-0,762293	46,861419	6,272444	-7,507108	-0,065488	0,576993	-0,762293	46,861419	6,272444	-7,507108
10:00:43,45	0,528004	3,420962	-0,064987	-0,213032	0,288011	1,200953	-0,053552	0,581665	-0,767708	1,306379	1,760141	-7,497646	-1,085156	-2,356657	-1,819934	6,146728	33,611104	5,164196	-0,053552	0,581665	-0,767708	46,967076	5,963978	-7,497646	-0,053552	0,581665	-0,767708	46,967076	5,963978	-7,497646
10:00:43,50	0,528004	3,420962	-0,064987	-0,213032	0,288011	1,200953	-0,056595	0,577240	-0,763790	1,564610	1,599083	-7,471686	-1,083022	-2,352838	-1,821912	6,128668	33,596856	5,147895	-0,056595	0,577240	-0,763790	46,877976	6,041764	-7,471686	-0,056595	0,577240	-0,763790	46,877976	6,041764	-7,471686
10:00:43,55	0,528004	3,420962	-0,064987	-0,213032	0,288011	1,200953	-0,060969	0,577301	-0,765768	1,540070	1,363114	-7,487987	-1,089993	-2,352794	-1,819203	6,103745	33,592324	5,160906	-0,060969	0,577301	-0,765768	46,858222	6,149160	-7,487987	-0,060969	0,577301	-0,765768	46,858222	6,149160	-7,487987
10:00:43,60	0,528004	3,420962	-0,064987	-0,213032	0,288011	1,200953	-0,057521	0,583360	-0,763059	1,208615	1,523077	-7,474977	-1,088610	-2,354750	-1,820599	6,153349	33,584481	5,155290	-0,057521	0,583360	-0,763059	47,002401	6,038478	-7,474977	-0,057521	0,583360	-0,763059	47,002401	6,038478	-7,474977
10:00:43,65	0,528004	3,420962	-0,064987	-0,213032	0,288011	1,200953	-0,056519	0,581185	-0,764455	1,339759	1,622041	-7,480592	-1,083424	-2,350774	-1,819567	6,146589	33,608538	5,167486	-0,056519	0,581185	-0,764455	46,962754	6,058815	-7,480592	-0,056519	0,581185	-0,764455	46,962754	6,058815	-7,480592
10:00:43,71	0,528004	3,420962	-0,064987	-0,213032	0,288011	1,200953	-0,062555	0,578681	-0,763423	1,487393	1,290300	-7,468396	-1,083331	-2,356139	-1,821490	6,178823	33,602248	5,143118	-0,062555	0,578681	-0,763423	46,913868	6,200880	-7,468396	-0,062555	0,578681	-0,763423	46,913868	6,200880	-7,468396
10:00:43,76	0,528004	3,420962	-0,064987	-0,213032	0,288011	1,200953	-0,057955	0,575918	-0,765346	1,641745	1,560548	-7,492764	-1,088659	-2,357125	-1,820729	6,151711	33,632598	5,142839	-0,057955	0,575918	-0,765346	46,851315	6,110047	-7,492764	-0,057955	0,575918	-0,765346	46,851315	6,110047	-7,492764
10:00:43,81	0,528004	3,420962	-0,064987	-0,213032	0,288011	1,200953	-0,054438	0,580040	-0,764585	1,440142	1,704799	-7,493044	-1,087849	-2,349433	-1,829652	6,271006	33,690838	5,135654	-0,054438	0,580040	-0,764585	46,973268	5,978180	-7,493044	-0,054438	0,580040	-0,764585	46,973268	5,978180	-7,493044
10:00:43,86	0,528004	3,420962	-0,064987	-0,213032	0,288011	1,200953	-0,061504	0,583185	-0,773508	1,386703	1,411538	-7,500229	-1,061429	-2,346064	-1,713382	5,964469	32,340948	5,344815	-0,061504	0,583185	-0,773508	47,166688	6,239633	-7,500229	-0,061504	0,583185	-0,773508	47,166688	6,239633	-7,500229
10:00:43,91	0,528004	3,420962	-0,064987	-0,213032	0,288011	1,200953	-0,077631	0,561988	-0,657238	1,166595	0,982415	-7,291067	-1,019764	-2,382798	-1,705541	4,454824	29,907452	5,536152	-0,077631	0,561988	-0,657238	45,282684	7,076471	-7,291067	-0,077631	0,561988	-0,657238	45,282684	7,076471	-7,291067
10:00:43,96	0,528009	3,420944	-0,064978	-0,213005	0,287975	1,150982	-0,066652	0,507538	-0,649397	1,135733	1,462716	-7,099730	-1,013068	-2,379116	-1,711920	4,677129	29,886372	5,540393	-0,066652	0,507538	-0,649397	40,977452	6,694868	-7,099730	-0,066652	0,507538	-0,649397	40,977452	6,694868	-7,099730
10:00:44,01	0,528009	3,420944	-0,064978	-0,213005	0,287975	1,150982	-0,073189	0,503581	-0,655776	1,434388	1,325855	-7,095490	-1,011785	-2,373766	-1,713571	4,845663	30,108324	5,512259	-0,073189	0,503581	-0,655776	40,965491	7,071160	-7,095490	-0,073189	0,503581	-0,655776	40,965491	7,071160	-7,095490
10:00:44,06	0,528009	3,420944	-0,064978	-0,213005	0,287975	1,150982	-0,078463	0,505144	-0,657427	1,629583	1,086550	-7,123623	-1,023373	-2,373427	-1,713165	4,897951	30,222773	5,527723	-0,078463	0,505144	-0,657427	41,283401	7,245917	-7,123623	-0,078463	0,505144	-0,657427	41,283401	7,245917	-7,123623
10:00:44,11	0,528009	3,420944	-0,064978	-0,213005	0,287975	1,150982	-0,072963	0,515349	-0,657020	1,224171	1,360624	-7,108159	-1,022064	-2,372705	-1,712750	4,928933	30,318013	5,545073	-0,072963	0,515349	-0,657020	41,679099	7,088216	-7,108159	-0,072963	0,515349	-0,657020	41,679099	7,088216	-7,108159
10:00:44,16	0,528009	3,420944	-0,064978	-0,213005	0,287975	1,150982	-0,074243	0,514577	-0,656606	1,362329	1,273275	-7,090810	-1,024193	-2,372412	-1,711187	5,003793	30,390146	5,516267	-0,074243	0,514577	-0,656606	41,756590	7,101349	-7,090810	-0,074243	0,514577	-0,656606	41,756590	7,101349	-7,090810
10:00:44,21	0,528009	3,420944	-0,064978	-0,213005	0,287975	1,150982	-0,073432	0,516567	-0,655043	1,358713	1,344220	-7,119615	-1,025314	-2,374852	-1,710391	5,009475	30,431277	5,526176	-0,073432	0,516567	-0,655043	41,909242	7,108616	-7,119615	-0,073432	0,516567	-0,655043	41,909242	7,108616	-7,119615
10:00:44,26	0,528009	3,420944	-0,064978	-0,213005	0,287975	1,150982	-0,070758	0,516318	-0,654247	1,410153	1,467592	-7,109706	-1,018826	-2,365582	-1,712336	5,045725	30,424358	5,543797	-0,070758	0,516318	-0,654247	41,941090	7,022126	-7,109706	-0,070758	0,516318	-0,654247	41,941090	7,022126	-7,109706
10:00:44,31	0,528009	3,420944	-0,064978	-0,213005	0,287975	1,150982	-0,082030	0,515334	-0,656192	1,473416	0,916323	-7,092085	-1,023878	-2,366077	-1,710360	5,145662	30,454639	5,531901	-0,082030	0,515334	-0,656192	41,927166	7,355676	-7,092085	-0,082030	0,515334	-0,656192	41,927166	7,355676	-7,092085
10:00:44,36	0,528009	3,420944	-0,064978	-0,213005	0,287975	1,150982	-0,079075	0,519461	-0,654216	1,335022	1,141379	-7,103981	-1,021558	-2,425021	-1,735670	2,404637	30,149438	5,770541	-0,079075	0,519461	-0,654216	42,112715	7,348782	-7,103981	-0,079075	0,519461	-0,654216	42,112715	7,348782	-7,103981
10:00:44,41	0,528009	3,420944	-0,064978	-0,213005	0,287975	1,150982	-0,029189	0,487980	-0,679526	1,337190	1,514290	-6,865342	-0,988029	-2,414255	-1,712219	2,738372	28,727059	5,857602	-0,029189	0,487980	-0,679526	39,643654	3,805590	-6,865342	-0,029189	0,487980	-0,679526	39,643654	3,805590	-6,865342
10:00:44,46	0,527959	3,420995	-0,064990	-0,213016	0,287983	1,100997	-0,055277	0,464327	-0,656075	1,502220	1,157911	-6,778281	-0,987958	-2,403684	-1,709614	3,196054	28,765185	5,871073	-0,055277	0,464327	-0,656075	37,951890	5,497142	-6,778281	-0,055277	0,464327	-0,656075	37,951890	5,497142	-6,778281
10:00:44,51	0,527959	3,420995	-0,064990	-0,213016	0,287983	1,100997	-0,064467	0,469550	-0,653470	1,492465	1,057303	-6,764809	-0,999363	-2,402193	-1,707639	3,304233	28,960653	5,878115	-0,064467	0,469550	-0,653470	38,352168	6,117992	-6,764809	-0,064467	0,469550	-0,653470	38,352168	6,117992	-6,764809
10:00:44,56	0,527959	3,420995	-0,064990	-0,213016	0,287983	1,100997	-0,060056	0,480173	-0,651495	1,163457	1,282670	-6,757767	-0,995576	-2,405660	-1,708766	3,389981	29,022722	5,850977	-0,060056	0,480173	-0,651495	38,857037	5,997030	-6,757767	-0,060056	0,480173	-0,651495	38,857037	5,997030	-6,757767
10:00:44,61	0,527959	3,420995	-0,064990	-0,213016	0,287983	1,100997	-0,063529	0,479122	-0,651850	1,394046	1,103998	-6,757642	-0,996716	-2,399710	-1,707994	3,393897	29,112056	5,878240	-0,063529	0,479122	-0,651850	39,005143	6,091029	-6,757642	-0,063529	0,479122	-0,651850	39,005143	6,091029	-6,757642
10:00:44,66	0,527959	3,420995	-0,064990	-0,213016	0,287983	1,100997	-0,063529	0,479122	-0,651850	1,394046	1,103998	-6,757642	-0,997787	-2,395589	-1,706461	3,435363	29,149515	5,849437	-0,063529	0,479122	-0,651850	39,005143	6,091029	-6,757642	-0,063529	0,479122	-0,651850	39,005143	6,091029	-6,757642
10:00:44,71	0,527959	3,420995	-0,064990	-0,213016	0,287983	1,100997	-0,066563	0,482110	-0,650317	1,291847	0,963422	-6,786445	-1,000576	-2,402016	-1,709930	3,467880	29,231065	5,837855	-0,066563	0,482110	-0,650317	39,137497	6,188605	-6,786445	-0,066563	0,482110	-0,650317	39,137497	6,188605	-6,786445
10:00:44,76	0,527959	3,420995	-0,064990	-0,213016	0,287983	1,100997	-0,059602	0,481312	-0,653786	1,420213	1,312751	-6,798028	-1,001061	-2,402375	-1,709128	3,511589	29,240223	5,841919	-0,059602	0,481312	-0,653786	39,203240	5,991538	-6,798028	-0,059602	0,481312	-0,653786	39,203240	5,991538	-6,798028
10:00:44,81	0,527959	3,420995	-0,064990	-0,213016	0,287983	1,100997	-0,062949	0,477618	-0,651433	1,680748	1,163340	-6,807219	-0,995703	-2,400965	-1,707577	3,523384	29,278003	5,828664	-0,062949	0,477618	-0,651433	39,173727	6,104816	-6,807219	-0,062949	0,477618	-0,651433	39,173727	6,104816	-6,807219
10:00:44,86	0,527959	3,420995	-0,064990	-0,213016	0,287983	1,100997	-0,062949	0,477618	-0,651433	1,680748	1,163340	-6,807219	-1,005605	-2,396810	-1,703286	3,565184	29,329322	5,864934	-0,062949	0,477618	-0,651433	39,173727	6,104816	-6,807219	-0,062949	0,477618	-0,651433	39,173727	6,104816	-6,807219
10:00:44,91	0,527959	3,420995	-0,064990	-0,213016	0,287983	1,100997	-0,061596	0,488270	-0,647142	1,192144	1,244212	-6,770949	-1,004486	-2,394776	-1,708385	3,528534	29,388619	5,836892	-0,061596	0,488270	-0,647142	39,521371	6,079514	-6,770949	-0,061596	0,488270	-0,647142	39,521371	6,079514	-6,770949
10:00:44,96	0,527959	3,420995	-0,064990	-0,213016	0,287983	1,100997	-0,063918	0,488318	-0,652241	1,222679	1,062102	-6,798991	-1,003132	-2,401171	-1,704041	3,596052	29,361098	5,846493	-0,063918	0,488318	-0,652241	39,555669	6,079647	-6,798991	-0,063918	0,488318	-0,652241	39,555669	6,079647	-6,798991
10:00:45,01	0,527959	3,420995	-0,064990	-0,213016	0,287983	1,100997	-0,059056	0,483948	-0,647897	1,459841	1,387157	-6,789389	-1,004381	-2,395818	-1,704079	3,575145	29,366081	5,842624	-0,059056	0,483948	-0,647897	39,449790	6,023038	-6,789389	-0,059056	0,483948	-0,647897	39,449790	6,023038	-6,789389
10:00:45,06	0,527959	3,420995	-0,064990	-0,213016	0,287983	1,100997	-0,063068	0,487707	-0,647935	1,258282	1,157936	-6,793258	-1,005520	-2,398935	-1,703312	3,566510	29,407201	5,818678	-0,063068	0,487707	-0,647935	39,543242	6,108758	-6,793258	-0,063068	0,487707	-0,647935	39,543242	6,108758	-6,793258
10:00:45,11	0,527959	3,420995	-0,064990	-0,213016	0,287983	1,100997	-0,059799	0,487134	-0,647168	1,319349	1,299886	-6,817204	-1,002446	-2,392897	-1,704464	3,633324	29,442251	5,826087	-0,059799	0,487134	-0,647168	39,559362	5,994092	-6,817204	-0,059799	0,487134	-0,647168	39,559362	5,994092	-6,817204
10:00:45,16	0,527959	3,420995	-0,064990	-0,213016	0,287983	1,100997	-0,066565	0,487491	-0,648320	1,364551	0,988384	-6,809795	-1,003582	-2,402776	-1,707909	3,633395	29,448023	5,841242	-0,066565	0,487491	-0,648320	39,632581	6,213732	-6,809795	-0,066565	0,487491	-0,648320	39,632581	6,213732	-6,809795
10:00:45,21	0,527959	3,420995	-0,064990	-0,213016	0,287983	1,100997	-0,057442	0,483535	-0,651765	1,575278	1,459965	-6,794641	-1,001838	-2,394393	-1,706765	3,643234	29,449398	5,851723	-0,057442	0,483535	-0,651765	39,532791	5,969143	-6,794641	-0,057442	0,483535	-0,651765	39,532791	5,969143	-6,794641
10:00:45,26	0,527959	3,420995	-0,064990	-0,213016	0,287983	1,100997	-0,065573	0,486216	-0,650621	1,441986	1,044979	-6,784159	-1,002949	-2,398575	-1,704022	3,658376	29,448495	5,849058	-0,065573	0,486216	-0,650621	39,609944	6,192451	-6,784159	-0,065573	0,486216	-0,650621	39,609944	6,192451	-6,784159
10:00:45,32	0,527959	3,420995	-0,064990	-0,213016	0,287983	1,100997	-0,061396	0,485087	-0,647878	1,507480	1,275751	-6,786825	-1,007709	-2,394008	-1,704086	3,639760	29,459585	5,810737	-0,061396	0,485087	-0,647878	39,586815	6,095324	-6,786825	-0,061396	0,485087	-0,647878	39,586815	6,095324	-6,786825
10:00:45,37	0,527959	3,420995	-0,064990	-0,213016	0,287983	1,100997	-0,062971	0,491493	-0,647942	1,174643	1,172156	-6,825145	-1,006476	-2,397144	-1,707542	3,664813	29,464138	5,831856	-0,062971	0,491493	-0,647942	39,756882	6,115410	-6,825145	-0,062971	0,491493	-0,647942	39,756882	6,115410	-6,825145
10:00:45,42	0,527959	3,420995	-0,064990	-0,213016	0,287983	1,100997	-0,060872	0,488857	-0,651398	1,328193	1,300751	-6,804026	-1,007029	-2,390609	-1,704848	3,677524	29,508633	5,827541	-0,060872	0,488857	-0,651398	39,703493	6,079192	-6,804026	-0,060872	0,488857	-0,651398	39,703493	6,079192	-6,804026
10:00:45,47	0,527959	3,420995	-0,064990	-0,213016	0,287983	1,100997	-0,066255	0,492604	-0,648704	1,178258	1,009594	-6,808342	-1,004068	-2,394180	-1,707524	3,689344	29,492346	5,852734	-0,066255	0,492604	-0,648704	39,847667	6,210603	-6,808342	-0,066255	0,492604	-0,648704	39,847667	6,210603	-6,808342
10:00:45,52	0,527959	3,420995	-0,064990	-0,213016	0,287983	1,100997	-0,064643	0,488254	-0,651380	1,396257	1,111798	-6,783149	-1,001694	-2,391721	-1,707209	3,704341	29,485949	5,841653	-0,064643	0,488254	-0,651380	39,724201	6,186265	-6,783149	-0,064643	0,488254	-0,651380	39,724201	6,186265	-6,783149
10:00:45,57	0,527959	3,420995	-0,064990	-0,213016	0,287983	1,100997	-0,067959	0,487427	-0,651065	1,441198	0,955543	-6,794230	-1,003962	-2,400977	-1,705156	3,715176	29,492770	5,845205	-0,067959	0,487427	-0,651065	39,704254	6,290329	-6,794230	-0,067959	0,487427	-0,651065	39,704254	6,290329	-6,794230
10:00:45,62	0,527959	3,420995	-0,064990	-0,213016	0,287983	1,100997	-0,058809	0,484764	-0,649012	1,591034	1,437311	-6,790677	-1,006921	-2,393601	-1,705183	3,708819	29,554240	5,862374	-0,058809	0,484764	-0,649012	39,644992	6,053830	-6,790677	-0,058809	0,484764	-0,649012	39,644992	6,053830	-6,790677
10:00:45,67	0,527959	3,420995	-0,064990	-0,213016	0,287983	1,100997	-0,063717	0,491015	-0,649039	1,316053	1,145840	-6,773508	-1,001561	-2,392680	-1,707124	3,752734	29,514079	5,833810	-0,063717	0,491015	-0,649039	39,860692	6,147659	-6,773508	-0,063717	0,491015	-0,649039	39,860692	6,147659	-6,773508
10:00:45,72	0,527959	3,420995	-0,064990	-0,213016	0,287983	1,100997	-0,067195	0,486833	-0,650980	1,520667	1,023140	-6,802073	-1,005738	-2,390625	-1,707153	3,710816	29,581131	5,840834	-0,067195	0,486833	-0,650980	39,737059	6,297916	-6,802073	-0,067195	0,486833	-0,650980	39,737059	6,297916	-6,802073
10:00:45,77	0,527959	3,420995	-0,064990	-0,213016	0,287983	1,100997	-0,066887	0,491478	-0,651009	1,316251	0,969329	-6,795048	-1,008967	-2,393490	-1,703626	3,710344	29,565153	5,868691	-0,066887	0,491478	-0,651009	39,897254	6,219925	-6,795048	-0,066887	0,491478	-0,651009	39,897254	6,219925	-6,795048
10:00:45,82	0,527959	3,420995	-0,064990	-0,213016	0,287983	1,100997	-0,062791	0,492842	-0,647482	1,231223	1,189892	-6,767191	-1,006243	-2,394928	-1,707509	3,736473	29,590488	5,845206	-0,062791	0,492842	-0,647482	39,919341	6,118967	-6,767191	-0,062791	0,492842	-0,647482	39,919341	6,118967	-6,767191
10:00:45,87	0,527959	3,420995	-0,064990	-0,213016	0,287983	1,100997	-0,062908	0,489764	-0,651364	1,426295	1,193778	-6,790676	-1,009814	-2,391789	-1,705994	3,722728	29,589959	5,824877	-0,062908	0,489764	-0,651364	39,872774	6,132024	-6,790676	-0,062908	0,489764	-0,651364	39,872774	6,132024	-6,790676
10:00:45,92	0,527959	3,420995	-0,064990	-0,213016	0,287983	1,100997	-0,063840	0,494426	-0,649850	1,176561	1,133627	-6,811005	-1,007428	-2,394209	-1,703992	3,726032	29,580076	5,796713	-0,063840	0,494426	-0,649850	39,988976	6,145106	-6,811005	-0,063840	0,494426	-0,649850	39,988976	6,145106	-6,811005
10:00:45,97	0,527959	3,420995	-0,064990	-0,213016	0,287983	1,100997	-0,062937	0,491150	-0,647848	1,339989	1,188386	-6,839169	-1,003845	-2,397093	-1,707121	3,755132	29,563781	5,814946	-0,062937	0,491150	-0,647848	39,895263	6,128980	-6,839169	-0,062937	0,491150	-0,647848	39,895263	6,128980	-6,839169
10:00:46,02	0,527959	3,420995	-0,064990	-0,213016	0,287983	1,100997	-0,062231	0,486605	-0,650977	1,576789	1,258469	-6,820937	-1,002123	-2,396433	-1,704799	3,718239	29,604561	5,825304	-0,062231	0,486605	-0,650977	39,775247	6,143609	-6,820937	-0,062231	0,486605	-0,650977	39,775247	6,143609	-6,820937
10:00:46,07	0,527959	3,420995	-0,064990	-0,213016	0,287983	1,100997	-0,058797	0,490854	-0,649821	1,363077	1,362829	-6,791615	-1,005604	-2,393922	-1,705972	3,752492	29,600749	5,815624	-0,058797	0,490854	-0,649821	39,895094	5,978369	-6,791615	-0,058797	0,490854	-0,649821	39,895094	5,978369	-6,791615
10:00:46,12	0,527959	3,420995	-0,064990	-0,213016	0,287983	1,100997	-0,064098	0,489713	-0,649828	1,445840	1,140606	-6,820258	-1,006226	-2,390131	-1,705566	3,746897	29,616243	5,864838	-0,064098	0,489713	-0,649828	39,888318	6,172318	-6,820258	-0,064098	0,489713	-0,649828	39,888318	6,172318	-6,820258
10:00:46,17	0,527959	3,420995	-0,064990	-0,213016	0,287983	1,100997	-0,067070	0,492147	-0,649422	1,329877	0,973457	-6,771045	-0,972078	-2,425233	-1,649242	2,057818	27,623770	6,051278	-0,067070	0,492147	-0,649422	39,963449	6,238490	-6,771045	-0,067070	0,492147	-0,649422	39,963449	6,238490	-6,771045
10:00:46,22	0,527959	3,420995	-0,064990	-0,213016	0,287983	1,100997	-0,053745	0,445024	-0,593098	1,210234	1,199843	-6,584604	-0,934256	-2,447944	-1,688201	1,225584	25,558697	6,228897	-0,053745	0,445024	-0,593098	36,144602	5,418811	-6,584604	-0,053745	0,445024	-0,593098	36,144602	5,418811	-6,584604
10:00:46,27	0,528036	3,421063	-0,065006	-0,213017	0,288007	1,050942	-0,052988	0,400913	-0,632057	1,299463	1,551017	-6,406985	-0,935090	-2,432603	-1,699312	1,650665	25,782639	6,274510	-0,052988	0,400913	-0,632057	32,771148	5,710547	-6,406985	-0,052988	0,400913	-0,632057	32,771148	5,710547	-6,406985
10:00:46,32	0,528036	3,421063	-0,065006	-0,213017	0,288007	1,050942	-0,065856	0,409305	-0,643168	1,269550	1,138014	-6,361372	-0,940458	-2,436529	-1,701203	1,801638	26,016670	6,241334	-0,065856	0,409305	-0,643168	33,400022	6,307723	-6,361372	-0,065856	0,409305	-0,643168	33,400022	6,307723	-6,361372
10:00:46,37	0,528036	3,421063	-0,065006	-0,213017	0,288007	1,050942	-0,059772	0,411992	-0,645059	1,408024	1,468127	-6,394548	-0,940311	-2,431680	-1,698475	1,834396	26,146210	6,258767	-0,059772	0,411992	-0,645059	33,749372	6,160222	-6,394548	-0,059772	0,411992	-0,645059	33,749372	6,160222	-6,394548
10:00:46,42	0,528036	3,421063	-0,065006	-0,213017	0,288007	1,050942	-0,064045	0,414289	-0,642331	1,417130	1,209541	-6,377115	-0,942987	-2,427646	-1,696138	1,931924	26,237010	6,235162	-0,064045	0,414289	-0,642331	33,938815	6,237049	-6,377115	-0,064045	0,414289	-0,642331	33,938815	6,237049	-6,377115
10:00:46,47	0,528036	3,421063	-0,065006	-0,213017	0,288007	1,050942	-0,066201	0,418623	-0,639994	1,319143	1,136470	-6,400721	-0,945345	-2,430745	-1,698461	1,917552	26,267164	6,241667	-0,066201	0,418623	-0,639994	34,181074	6,333256	-6,400721	-0,066201	0,418623	-0,639994	34,181074	6,333256	-6,400721
10:00:46,52	0,528036	3,421063	-0,065006	-0,213017	0,288007	1,050942	-0,062338	0,419116	-0,642317	1,312448	1,309813	-6,394215	-0,943428	-2,425246	-1,699628	1,981860	26,326957	6,230243	-0,062338	0,419116	-0,642317	34,213060	6,203367	-6,394215	-0,062338	0,419116	-0,642317	34,213060	6,203367	-6,394215
10:00:46,57	0,528036	3,421063	-0,065006	-0,213017	0,288007	1,050942	-0,068058	0,420205	-0,643484	1,339759	1,038165	-6,405639	-0,945598	-2,432374	-1,697622	2,028508	26,383394	6,248298	-0,068058	0,420205	-0,643484	34,325853	6,380744	-6,405639	-0,068058	0,420205	-0,643484	34,325853	6,380744	-6,405639
10:00:46,62	0,528036	3,421063	-0,065006	-0,213017	0,288007	1,050942	-0,063765	0,421726	-0,634863	1,316224	1,074905	-6,413288	-0,946891	-2,428204	-1,691007	1,848132	26,468314	6,222594	-0,063765	0,421726	-0,634863	34,421714	6,080493	-6,413288	-0,063765	0,421726	-0,634863	34,421714	6,080493	-6,413288
10:00:46,67	0,528036	3,421063	-0,065006	-0,213017	0,288007	1,050942	-0,063765	0,421726	-0,634863	1,316224	1,074905	-6,413288	-0,955124	-2,482133	-1,675322	-0,734390	27,007495	6,400870	-0,063765	0,421726	-0,634863	34,421714	6,080493	-6,413288	-0,063765	0,421726	-0,634863	34,421714	6,080493	-6,413288
[truncated: 180,704 more chars]
