# Supplementary material for: Characterization of interfragmentary motion associated with common osteosynthesis devices for rat fracture healing studies
Source: PLoS One. 2017 Apr 28;12(4):e0176735. doi: 10.1371/journal.pone.0176735 (PMC5409164; doi:10.1371/journal.pone.0176735)
Supplement: S1 Dataset — (ZIP) [file pone.0176735.s001.zip › S1_Dataset/RatFix/Specimen05/Plate_05X.txt]

%Tester: Sukopp Matthias
%Projekt: 
%Zeit: 11.03.2015 09:30:43
%Dateipfad: D:\Messungen\Fixator\Measurements\Fixator_20150311.txt
%Kommentar: Plate_05-X
%VI Version: D:\LVProjekte\Fixator\HauptVI\Fixator_v0.12.vi
%Virtueller Drehpunkt: 	0,0000	0,0000	0,0000
%Sensor zu Hexapod (Mitte): 	0,000000	0,000000	-26,500000
%Sensor zu Hexapod Trans (Mitte): 	-0,500000	-0,866025	0,000000	-0,866025	0,500000	0,000000	0,000000	0,000000	1,000000
%Hexapod zu Labor (Mitte): 	0,541078	3,360023	-0,068925
%Hexapod zu Labor Trans (Mitte): 	0,999984	0,003642	0,004261	-0,003665	0,999978	0,005448	-0,004241	-0,005463	0,999976
%Labor zu CR (Mitte): 	0,000000	0,000000	78,500000
%Labor zu CR Trans (Mitte): 	1,000000	0,000000	0,000000	0,000000	1,000000	0,000000	0,000000	0,000000	1,000000
%Zentrum Sensormasse: 	0,000000	0,000000	2,000000
%Sensormasse: 	200,000000E-3
--------------------------------------------------
Time	X	Y	Z	U	V	W	Exp_ Fx	Exp_ Fy	Exp_ Fz	Exp_ Mx	Exp_ My	Exp_ Mz	Sen_ Fx	Sen_ Fy	Sen_ Fz	Sen_ Mx	Sen_ My	Sen_ Mz	Hex_ Fx	Hex_ Fy	Hex_ Fz	Hex_ Mx	Hex_ My	Hex_ Mz	Lab_ Fx	Lab_ Fy	Lab_ Fz	Lab_ Mx	Lab_ My	Lab_ Mz	Laser
09:30:43,74	0,541078	3,360023	-0,068925	-0,313019	0,242989	-0,210007	-0,002562	-0,015809	0,052479	0,842331	-2,521732	0,178772	-0,601143	-2,693068	-1,008219	-15,661216	9,757121	12,848976	-0,002562	-0,015809	0,052479	-0,398671	-2,320585	0,178772	-0,002562	-0,015809	0,052479	-0,398671	-2,320585	0,178772
09:30:43,76	0,541078	3,360023	-0,068925	-0,313019	0,242989	-0,210007	-0,003219	-0,004924	0,048548	0,221041	-2,626423	0,225810	-0,607675	-2,693964	-1,007596	-15,724436	9,731262	12,861692	-0,003219	-0,004924	0,048548	-0,165505	-2,373753	0,225810	-0,003219	-0,004924	0,048548	-0,165505	-2,373753	0,225810
09:30:43,81	0,541078	3,360023	-0,068925	-0,313019	0,242989	-0,210007	0,000891	-0,005745	0,051961	0,279337	-2,373484	0,195638	-0,609018	-2,697933	-1,004183	-15,682648	9,725143	12,831520	0,000891	-0,005745	0,051961	-0,171672	-2,443402	0,195638	0,000891	-0,005745	0,051961	-0,171672	-2,443402	0,195638
09:30:43,86	0,541078	3,360023	-0,068925	-0,313019	0,242989	-0,210007	0,001306	-0,012506	0,048235	0,694478	-2,386533	0,246656	-0,603371	-2,701674	-1,007909	-15,680879	9,797533	12,882538	0,001306	-0,012506	0,048235	-0,287258	-2,489082	0,246656	0,001306	-0,012506	0,048235	-0,287258	-2,489082	0,246656
09:30:43,91	0,541078	3,360023	-0,068925	-0,313019	0,242989	-0,210007	0,001306	-0,012506	0,048235	0,694478	-2,386533	0,246656	-0,598564	-2,693325	-1,004416	-15,608495	9,756514	12,870734	0,001306	-0,012506	0,048235	-0,287258	-2,489082	0,246656	0,001306	-0,012506	0,048235	-0,287258	-2,489082	0,246656
09:30:43,96	0,541078	3,360023	-0,068925	-0,313019	0,242989	-0,210007	-0,006438	-0,010633	0,047789	0,537487	-2,766546	0,217467	-0,601121	-2,694030	-1,008355	-15,691001	9,734590	12,853349	-0,006438	-0,010633	0,047789	-0,297183	-2,261144	0,217467	-0,006438	-0,010633	0,047789	-0,297183	-2,261144	0,217467
09:30:44,01	0,541078	3,360023	-0,068925	-0,313019	0,242989	-0,210007	-0,006438	-0,010633	0,047789	0,537487	-2,766546	0,217467	-0,607009	-2,697694	-1,008358	-15,696042	9,722279	12,841757	-0,006438	-0,010633	0,047789	-0,297183	-2,261144	0,217467	-0,006438	-0,010633	0,047789	-0,297183	-2,261144	0,217467
09:30:44,06	0,541078	3,360023	-0,068925	-0,313019	0,242989	-0,210007	-0,000322	-0,007366	0,047786	0,354444	-2,446687	0,205875	-0,604579	-2,702881	-1,007933	-15,680177	9,734718	12,846229	-0,000322	-0,007366	0,047786	-0,223801	-2,421446	0,205875	-0,000322	-0,007366	0,047786	-0,223801	-2,421446	0,205875
09:30:44,11	0,541078	3,360023	-0,068925	-0,313019	0,242989	-0,210007	-0,008201	-0,012479	0,050139	0,659683	-2,811132	0,206284	-0,598641	-2,693427	-1,006005	-15,637154	9,733740	12,842167	-0,008201	-0,012479	0,050139	-0,319923	-2,167383	0,206284	-0,008201	-0,012479	0,050139	-0,319923	-2,167383	0,206284
09:30:44,16	0,541078	3,360023	-0,068925	-0,313019	0,242989	-0,210007	-0,009663	-0,011566	0,051010	0,590766	-2,895090	0,222669	-0,598700	-2,691704	-1,005134	-15,654724	9,719107	12,858552	-0,009663	-0,011566	0,051010	-0,317195	-2,136522	0,222669	-0,009663	-0,011566	0,051010	-0,317195	-2,136522	0,222669
09:30:44,21	0,541078	3,360023	-0,068925	-0,313019	0,242989	-0,210007	-0,002933	-0,007262	0,048935	0,388835	-2,600056	0,192530	-0,605793	-2,695380	-1,007209	-15,691359	9,765520	12,828413	-0,002933	-0,007262	0,048935	-0,181261	-2,369803	0,192530	-0,002933	-0,007262	0,048935	-0,181261	-2,369803	0,192530
09:30:44,26	0,541078	3,360023	-0,068925	-0,313019	0,242989	-0,210007	-0,000994	-0,012607	0,047860	0,649430	-2,400779	0,233933	-0,602133	-2,699732	-1,008284	-15,614776	9,701273	12,869815	-0,000994	-0,012607	0,047860	-0,340253	-2,322741	0,233933	-0,000994	-0,012607	0,047860	-0,340253	-2,322741	0,233933
09:30:44,31	0,541078	3,360023	-0,068925	-0,313019	0,242989	-0,210007	-0,007728	-0,010002	0,047423	0,541662	-2,801795	0,227652	-0,601023	-2,692597	-1,008721	-15,644935	9,750712	12,863535	-0,007728	-0,010002	0,047423	-0,243462	-2,195123	0,227652	-0,007728	-0,010002	0,047423	-0,243462	-2,195123	0,227652
09:30:44,36	0,541078	3,360023	-0,068925	-0,313019	0,242989	-0,210007	-0,002702	-0,009388	0,050927	0,461798	-2,572877	0,248344	-0,604067	-2,696643	-1,005217	-15,697022	9,725381	12,884226	-0,002702	-0,009388	0,050927	-0,275194	-2,360762	0,248344	-0,002702	-0,009388	0,050927	-0,275194	-2,360762	0,248344
09:30:44,41	0,541078	3,360023	-0,068925	-0,313019	0,242989	-0,210007	-0,005302	-0,013083	0,050975	0,634062	-2,737008	0,198551	-0,599568	-2,696239	-1,005169	-15,732015	9,722657	12,834433	-0,005302	-0,013083	0,050975	-0,392957	-2,320810	0,198551	-0,005302	-0,013083	0,050975	-0,392957	-2,320810	0,198551
09:30:44,46	0,541078	3,360023	-0,068925	-0,313019	0,242989	-0,210007	-0,005302	-0,013083	0,050975	0,634062	-2,737008	0,198551	-0,599852	-2,698871	-1,005996	-15,690786	9,807487	12,858593	-0,005302	-0,013083	0,050975	-0,392957	-2,320810	0,198551	-0,005302	-0,013083	0,050975	-0,392957	-2,320810	0,198551
09:30:44,55	0,541078	3,360023	-0,068925	-0,313019	0,242989	-0,210007	-0,002880	-0,014153	0,050148	0,783761	-2,617790	0,222711	-0,601680	-2,702558	-1,007517	-15,690135	9,715084	12,884760	-0,002880	-0,014153	0,050148	-0,327222	-2,391694	0,222711	-0,002880	-0,014153	0,050148	-0,327222	-2,391694	0,222711
09:30:44,60	0,541078	3,360023	-0,068925	-0,313019	0,242989	-0,210007	0,001226	-0,014413	0,048627	0,717603	-2,357488	0,248877	-0,604342	-2,696129	-1,005317	-15,670537	9,738314	12,836530	0,001226	-0,014413	0,048627	-0,413821	-2,453750	0,248877	0,001226	-0,014413	0,048627	-0,413821	-2,453750	0,248877
09:30:44,65	0,541078	3,360023	-0,068925	-0,313019	0,242989	-0,210007	-0,003010	-0,008893	0,050827	0,460500	-2,572420	0,200648	-0,608971	-2,694307	-1,004016	-15,651984	9,730348	12,839892	-0,003010	-0,008893	0,050827	-0,237634	-2,336129	0,200648	-0,003010	-0,008893	0,050827	-0,237634	-2,336129	0,200648
09:30:44,70	0,541078	3,360023	-0,068925	-0,313019	0,242989	-0,210007	-0,002274	-0,003973	0,052128	0,207023	-2,514088	0,204009	-0,601772	-2,693478	-1,006827	-15,733928	9,769685	12,849109	-0,002274	-0,003973	0,052128	-0,104868	-2,335589	0,204009	-0,002274	-0,003973	0,052128	-0,104868	-2,335589	0,204009
09:30:44,75	0,541078	3,360023	-0,068925	-0,313019	0,242989	-0,210007	-0,006591	-0,009793	0,049318	0,502774	-2,829236	0,213227	-0,607031	-2,694129	-1,006042	-15,713942	9,761083	12,851990	-0,006591	-0,009793	0,049318	-0,266012	-2,311806	0,213227	-0,006591	-0,009793	0,049318	-0,266012	-2,311806	0,213227
09:30:44,80	0,541078	3,360023	-0,068925	-0,313019	0,242989	-0,210007	-0,003397	-0,005565	0,050102	0,285413	-2,641532	0,216108	-0,604622	-2,695117	-1,004647	-15,684364	9,737653	12,869737	-0,003397	-0,005565	0,050102	-0,151403	-2,374843	0,216108	-0,003397	-0,005565	0,050102	-0,151403	-2,374843	0,216108
09:30:44,85	0,541078	3,360023	-0,068925	-0,313019	0,242989	-0,210007	-0,003747	-0,008144	0,051497	0,414051	-2,622372	0,233855	-0,608105	-2,697032	-1,006023	-15,641377	9,659420	12,818289	-0,003747	-0,008144	0,051497	-0,225264	-2,328252	0,233855	-0,003747	-0,008144	0,051497	-0,225264	-2,328252	0,233855
09:30:44,90	0,541078	3,360023	-0,068925	-0,313019	0,242989	-0,210007	0,001377	-0,007724	0,047590	0,387166	-2,350614	0,186402	-0,607548	-2,699344	-1,008554	-15,682285	9,730646	12,822285	0,001377	-0,007724	0,047590	-0,219154	-2,458737	0,186402	0,001377	-0,007724	0,047590	-0,219154	-2,458737	0,186402
09:30:44,95	0,541078	3,360023	-0,068925	-0,313019	0,242989	-0,210007	-0,003219	-0,009967	0,050898	0,579814	-2,597603	0,182617	-0,603307	-2,696485	-1,005246	-15,651213	9,800439	12,818500	-0,003219	-0,009967	0,050898	-0,202633	-2,344925	0,182617	-0,003219	-0,009967	0,050898	-0,202633	-2,344925	0,182617
09:30:45,00	0,541078	3,360023	-0,068925	-0,313019	0,242989	-0,210007	-0,007735	-0,012098	0,049745	0,658472	-2,792352	0,197261	-0,599204	-2,693639	-1,006399	-15,632537	9,752582	12,833143	-0,007735	-0,012098	0,049745	-0,291187	-2,185139	0,197261	-0,007735	-0,012098	0,049745	-0,291187	-2,185139	0,197261
09:30:45,05	0,541078	3,360023	-0,068925	-0,313019	0,242989	-0,210007	-0,007735	-0,012098	0,049745	0,658472	-2,792352	0,197261	-0,597948	-2,694668	-1,003190	-15,661047	9,720059	12,845041	-0,007735	-0,012098	0,049745	-0,291187	-2,185139	0,197261	-0,007735	-0,012098	0,049745	-0,291187	-2,185139	0,197261
09:30:45,10	0,541078	3,360023	-0,068925	-0,313019	0,242989	-0,210007	-0,007472	-0,013700	0,052954	0,699368	-2,787085	0,209159	-0,601129	-2,694089	-1,007591	-15,696828	9,731348	12,838295	-0,007472	-0,013700	0,052954	-0,376068	-2,200547	0,209159	-0,007472	-0,013700	0,052954	-0,376068	-2,200547	0,209159
09:30:45,15	0,541078	3,360023	-0,068925	-0,313019	0,242989	-0,210007	-0,010923	-0,012211	0,051283	0,618658	-2,949882	0,195781	-0,597512	-2,690935	-1,004862	-15,648264	9,708876	12,831663	-0,010923	-0,012211	0,051283	-0,339908	-2,092431	0,195781	-0,010923	-0,012211	0,051283	-0,339908	-2,092431	0,195781
09:30:45,20	0,541078	3,360023	-0,068925	-0,313019	0,242989	-0,210007	-0,008998	-0,009127	0,049218	0,479463	-2,866182	0,215851	-0,601146	-2,691060	-1,006926	-15,651866	9,735422	12,851733	-0,008998	-0,009127	0,049218	-0,236986	-2,159833	0,215851	-0,008998	-0,009127	0,049218	-0,236986	-2,159833	0,215851
09:30:45,25	0,541078	3,360023	-0,068925	-0,313019	0,242989	-0,210007	-0,000731	-0,007177	0,051668	0,345884	-2,452920	0,193549	-0,606968	-2,697245	-1,004476	-15,682372	9,715846	12,829432	-0,000731	-0,007177	0,051668	-0,217531	-2,395543	0,193549	-0,000731	-0,007177	0,051668	-0,217531	-2,395543	0,193549
09:30:45,30	0,541078	3,360023	-0,068925	-0,313019	0,242989	-0,210007	0,000841	-0,005363	0,048565	0,270751	-2,384931	0,205430	-0,609325	-2,697700	-1,007579	-15,684702	9,739348	12,841312	0,000841	-0,005363	0,048565	-0,150275	-2,450977	0,205430	0,000841	-0,005363	0,048565	-0,150275	-2,450977	0,205430
09:30:45,35	0,541078	3,360023	-0,068925	-0,313019	0,242989	-0,210007	-0,000588	-0,003830	0,050482	0,164206	-2,445910	0,184136	-0,609938	-2,695695	-1,005662	-15,686521	9,709463	12,820018	-0,000588	-0,003830	0,050482	-0,136421	-2,399721	0,184136	-0,000588	-0,003830	0,050482	-0,136421	-2,399721	0,184136
09:30:45,40	0,541078	3,360023	-0,068925	-0,313019	0,242989	-0,210007	-0,004212	-0,012323	0,045200	0,683462	-2,587837	0,195421	-0,600770	-2,696803	-1,010944	-15,607465	9,753403	12,831304	-0,004212	-0,012323	0,045200	-0,283925	-2,257204	0,195421	-0,004212	-0,012323	0,045200	-0,283925	-2,257204	0,195421
09:30:45,45	0,541078	3,360023	-0,068925	-0,313019	0,242989	-0,210007	-0,004212	-0,012323	0,045200	0,683462	-2,587837	0,195421	-0,600630	-2,693067	-1,004020	-15,656126	9,741486	12,829806	-0,004212	-0,012323	0,045200	-0,283925	-2,257204	0,195421	-0,004212	-0,012323	0,045200	-0,283925	-2,257204	0,195421
09:30:45,50	0,541078	3,360023	-0,068925	-0,313019	0,242989	-0,210007	-0,007518	-0,010577	0,052124	0,557976	-2,795926	0,193923	-0,606514	-2,695276	-1,004498	-15,747339	9,742344	12,850713	-0,007518	-0,010577	0,052124	-0,272284	-2,205782	0,193923	-0,007518	-0,010577	0,052124	-0,272284	-2,205782	0,193923
09:30:45,55	0,541078	3,360023	-0,068925	-0,313019	0,242989	-0,210007	-0,002663	-0,006585	0,051646	0,305564	-2,622889	0,214830	-0,606390	-2,697530	-1,007612	-15,683682	9,706590	12,792354	-0,002663	-0,006585	0,051646	-0,211378	-2,413860	0,214830	-0,002663	-0,006585	0,051646	-0,211378	-2,413860	0,214830
09:30:45,60	0,541078	3,360023	-0,068925	-0,313019	0,242989	-0,210007	-0,000773	-0,007820	0,048532	0,370638	-2,451613	0,156471	-0,605795	-2,698013	-1,005262	-15,680100	9,694336	12,809906	-0,000773	-0,007820	0,048532	-0,243236	-2,390934	0,156471	-0,000773	-0,007820	0,048532	-0,243236	-2,390934	0,156471
09:30:45,65	0,541078	3,360023	-0,068925	-0,313019	0,242989	-0,210007	-0,000652	-0,008577	0,050882	0,401197	-2,436094	0,174024	-0,609500	-2,694015	-1,005979	-15,664826	9,724353	12,824828	-0,000652	-0,008577	0,050882	-0,272125	-2,384911	0,174024	-0,000652	-0,008577	0,050882	-0,272125	-2,384911	0,174024
09:30:45,70	0,541078	3,360023	-0,068925	-0,313019	0,242989	-0,210007	-0,002262	-0,003370	0,050165	0,164023	-2,521591	0,188945	-0,610448	-2,695119	-1,007173	-15,650245	9,738027	12,860238	-0,002262	-0,003370	0,050165	-0,100486	-2,344030	0,188945	-0,002262	-0,003370	0,050165	-0,100486	-2,344030	0,188945
09:30:45,75	0,541078	3,360023	-0,068925	-0,313019	0,242989	-0,210007	-0,000832	-0,003100	0,048971	0,169150	-2,441439	0,224356	-0,608555	-2,697506	-1,004348	-15,709412	9,774297	12,845727	-0,000832	-0,003100	0,048971	-0,074216	-2,376134	0,224356	-0,000832	-0,003100	0,048971	-0,074216	-2,376134	0,224356
09:30:45,80	0,541078	3,360023	-0,068925	-0,313019	0,242989	-0,210007	0,000288	-0,005933	0,051796	0,318292	-2,452563	0,209844	-0,610436	-2,697589	-1,007206	-15,667202	9,767283	12,812554	0,000288	-0,005933	0,051796	-0,147462	-2,475195	0,209844	0,000288	-0,005933	0,051796	-0,147462	-2,475195	0,209844
09:30:45,85	0,541078	3,360023	-0,068925	-0,313019	0,242989	-0,210007	0,001301	-0,004346	0,048938	0,250776	-2,359825	0,176672	-0,597611	-2,696682	-1,004955	-15,635129	9,760893	12,838842	0,001301	-0,004346	0,048938	-0,090366	-2,461978	0,176672	0,001301	-0,004346	0,048938	-0,090366	-2,461978	0,176672
09:30:45,90	0,541078	3,360023	-0,068925	-0,313019	0,242989	-0,210007	-0,005897	-0,014999	0,051189	0,815237	-2,703156	0,202959	-0,602605	-2,697811	-1,007915	-15,677973	9,766644	12,807936	-0,005897	-0,014999	0,051189	-0,362168	-2,240257	0,202959	-0,005897	-0,014999	0,051189	-0,362168	-2,240257	0,202959
09:30:45,95	0,541078	3,360023	-0,068925	-0,313019	0,242989	-0,210007	-0,002422	-0,011238	0,048229	0,603232	-2,562462	0,172054	-0,600396	-2,694317	-1,006794	-15,641272	9,754646	12,828388	-0,002422	-0,011238	0,048229	-0,278948	-2,372310	0,172054	-0,002422	-0,011238	0,048229	-0,278948	-2,372310	0,172054
09:30:46,00	0,541078	3,360023	-0,068925	-0,313019	0,242989	-0,210007	-0,006552	-0,011404	0,049350	0,619851	-2,739419	0,192505	-0,601563	-2,699450	-1,007930	-15,653579	9,779685	12,848425	-0,006552	-0,011404	0,049350	-0,275400	-2,225093	0,192505	-0,006552	-0,011404	0,049350	-0,275400	-2,225093	0,192505
09:30:46,05	0,541078	3,360023	-0,068925	-0,313019	0,242989	-0,210007	-0,001523	-0,012961	0,048214	0,716304	-2,501118	0,212543	-0,600481	-2,692590	-1,005224	-15,661576	9,718994	12,870347	-0,001523	-0,012961	0,048214	-0,301108	-2,381524	0,212543	-0,001523	-0,012961	0,048214	-0,301108	-2,381524	0,212543
09:30:46,10	0,541078	3,360023	-0,068925	-0,313019	0,242989	-0,210007	-0,008006	-0,010467	0,050920	0,530098	-2,814775	0,234465	-0,602085	-2,690434	-1,005630	-15,612393	9,801298	12,834006	-0,008006	-0,010467	0,050920	-0,291597	-2,186324	0,234465	-0,008006	-0,010467	0,050920	-0,291597	-2,186324	0,234465
09:30:46,15	0,541078	3,360023	-0,068925	-0,313019	0,242989	-0,210007	-0,009071	-0,008000	0,050514	0,497651	-2,868723	0,198124	-0,606472	-2,700014	-1,006041	-15,734875	9,729559	12,831038	-0,009071	-0,008000	0,050514	-0,130335	-2,156654	0,198124	-0,009071	-0,008000	0,050514	-0,130335	-2,156654	0,198124
09:30:46,20	0,541078	3,360023	-0,068925	-0,313019	0,242989	-0,210007	0,001419	-0,008991	0,050103	0,425824	-2,393458	0,195156	-0,609902	-2,698103	-1,006068	-15,691965	9,745211	12,787199	0,001419	-0,008991	0,050103	-0,279971	-2,504836	0,195156	0,001419	-0,008991	0,050103	-0,279971	-2,504836	0,195156
09:30:46,25	0,541078	3,360023	-0,068925	-0,313019	0,242989	-0,210007	0,001479	-0,005065	0,050076	0,256664	-2,360989	0,151317	-0,602875	-2,702635	-1,009497	-15,696009	9,704035	12,841847	0,001479	-0,005065	0,050076	-0,140913	-2,477098	0,151317	0,001479	-0,005065	0,050076	-0,140913	-2,477098	0,151317
09:30:46,30	0,541078	3,360023	-0,068925	-0,313019	0,242989	-0,210007	0,001891	-0,013416	0,046647	0,653266	-2,322485	0,205964	-0,603879	-2,701030	-1,008556	-15,704463	9,762880	12,817874	0,001891	-0,013416	0,046647	-0,399912	-2,470927	0,205964	0,001891	-0,013416	0,046647	-0,399912	-2,470927	0,205964
09:30:46,35	0,541078	3,360023	-0,068925	-0,313019	0,242989	-0,210007	-0,000207	-0,012385	0,050533	0,683595	-2,428683	0,191263	-0,602720	-2,700303	-1,005611	-15,651536	9,775314	12,827146	-0,000207	-0,012385	0,050533	-0,288611	-2,412467	0,191263	-0,000207	-0,012385	0,050533	-0,288611	-2,412467	0,191263
09:30:46,40	0,541078	3,360023	-0,068925	-0,313019	0,242989	-0,210007	-0,000207	-0,012385	0,050533	0,683595	-2,428683	0,191263	-0,603893	-2,698475	-1,006003	-15,637397	9,757775	12,826745	-0,000207	-0,012385	0,050533	-0,288611	-2,412467	0,191263	-0,000207	-0,012385	0,050533	-0,288611	-2,412467	0,191263
09:30:46,45	0,541078	3,360023	-0,068925	-0,313019	0,242989	-0,210007	-0,001203	-0,010455	0,050141	0,575114	-2,459506	0,190863	-0,599091	-2,693009	-1,004965	-15,632610	9,775411	12,847651	-0,001203	-0,010455	0,050141	-0,245585	-2,365036	0,190863	-0,001203	-0,010455	0,050141	-0,245585	-2,365036	0,190863
09:30:46,50	0,541078	3,360023	-0,068925	-0,313019	0,242989	-0,210007	-0,008338	-0,011881	0,051179	0,666941	-2,835174	0,211769	-0,597485	-2,689084	-1,005615	-15,646038	9,770438	12,873111	-0,008338	-0,011881	0,051179	-0,265712	-2,180643	0,211769	-0,008338	-0,011881	0,051179	-0,265712	-2,180643	0,211769
09:30:46,55	0,541078	3,360023	-0,068925	-0,313019	0,242989	-0,210007	-0,012539	-0,011309	0,050529	0,626162	-3,062787	0,237228	-0,604718	-2,696196	-1,006814	-15,729005	9,734402	12,851853	-0,012539	-0,011309	0,050529	-0,261568	-2,078450	0,237228	-0,012539	-0,011309	0,050529	-0,261568	-2,078450	0,237228
09:30:46,60	0,541078	3,360023	-0,068925	-0,313019	0,242989	-0,210007	-0,002764	-0,008601	0,049330	0,412657	-2,608290	0,215971	-0,606985	-2,700060	-1,007564	-15,678187	9,680261	12,839397	-0,002764	-0,008601	0,049330	-0,262499	-2,391337	0,215971	-0,002764	-0,008601	0,049330	-0,262499	-2,391337	0,215971
09:30:46,65	0,541078	3,360023	-0,068925	-0,313019	0,242989	-0,210007	0,001716	-0,008570	0,048580	0,389580	-2,304274	0,203515	-0,602792	-2,699980	-1,005616	-15,666787	9,726661	12,830628	0,001716	-0,008570	0,048580	-0,283162	-2,438964	0,203515	0,001716	-0,008570	0,048580	-0,283162	-2,438964	0,203515
09:30:46,70	0,541078	3,360023	-0,068925	-0,313019	0,242989	-0,210007	-0,000450	-0,012161	0,050528	0,622196	-2,430230	0,194746	-0,601029	-2,701967	-1,007537	-15,676239	9,751267	12,852072	-0,000450	-0,012161	0,050528	-0,332441	-2,394894	0,194746	-0,000450	-0,012161	0,050528	-0,332441	-2,394894	0,194746
09:30:46,75	0,541078	3,360023	-0,068925	-0,313019	0,242989	-0,210007	0,000389	-0,014682	0,048607	0,769861	-2,407065	0,216190	-0,604675	-2,694801	-1,004087	-15,716996	9,757108	12,860703	0,000389	-0,014682	0,048607	-0,382659	-2,437629	0,216190	0,000389	-0,014682	0,048607	-0,382659	-2,437629	0,216190
09:30:46,80	0,541078	3,360023	-0,068925	-0,313019	0,242989	-0,210007	-0,003994	-0,007941	0,052057	0,404025	-2,673210	0,224820	-0,599282	-2,692355	-1,007174	-15,655048	9,736323	12,857728	-0,003994	-0,007941	0,052057	-0,219350	-2,359691	0,224820	-0,003994	-0,007941	0,052057	-0,219350	-2,359691	0,224820
09:30:46,85	0,541078	3,360023	-0,068925	-0,313019	0,242989	-0,210007	-0,008808	-0,011389	0,048970	0,596276	-2,859522	0,221846	-0,602675	-2,694321	-1,005607	-15,612960	9,774985	12,842167	-0,008808	-0,011389	0,048970	-0,297739	-2,168066	0,221846	-0,008808	-0,011389	0,048970	-0,297739	-2,168066	0,221846
09:30:46,90	0,541078	3,360023	-0,068925	-0,313019	0,242989	-0,210007	-0,005410	-0,009432	0,050537	0,549064	-2,665668	0,206285	-0,600376	-2,697767	-1,005974	-15,634316	9,741940	12,860818	-0,005410	-0,009432	0,050537	-0,191365	-2,241015	0,206285	-0,005410	-0,009432	0,050537	-0,191365	-2,241015	0,206285
09:30:46,95	0,541078	3,360023	-0,068925	-0,313019	0,242989	-0,210007	-0,003575	-0,013146	0,050171	0,702895	-2,572223	0,224935	-0,603901	-2,694859	-1,007540	-15,632616	9,783540	12,867753	-0,003575	-0,013146	0,050171	-0,329082	-2,291613	0,224935	-0,003575	-0,013146	0,050171	-0,329082	-2,291613	0,224935
09:30:47,00	0,541078	3,360023	-0,068925	-0,313019	0,242989	-0,210007	-0,004330	-0,008640	0,048604	0,505464	-2,630854	0,231871	-0,602261	-2,701015	-1,005235	-15,694129	9,717613	12,830325	-0,004330	-0,008640	0,048604	-0,172798	-2,290912	0,231871	-0,004330	-0,008640	0,048604	-0,172798	-2,290912	0,231871
09:30:47,05	0,541078	3,360023	-0,068925	-0,313019	0,242989	-0,210007	0,000180	-0,013138	0,050909	0,651520	-2,416597	0,194443	-0,602824	-2,691632	-1,007570	-15,663127	9,758621	12,863107	0,000180	-0,013138	0,050909	-0,379852	-2,430757	0,194443	0,000180	-0,013138	0,050909	-0,379852	-2,430757	0,194443
09:30:47,10	0,541078	3,360023	-0,068925	-0,313019	0,242989	-0,210007	-0,007664	-0,007959	0,048574	0,433222	-2,818146	0,227224	-0,606356	-2,695063	-1,004494	-15,689819	9,781179	12,822351	-0,007664	-0,007959	0,048574	-0,191591	-2,216545	0,227224	-0,007664	-0,007959	0,048574	-0,191591	-2,216545	0,227224
09:30:47,15	0,541078	3,360023	-0,068925	-0,313019	0,242989	-0,210007	-0,002927	-0,006616	0,051650	0,369550	-2,606221	0,186469	-0,604608	-2,702328	-1,007159	-15,688887	9,721746	12,850354	-0,002927	-0,006616	0,051650	-0,149799	-2,376468	0,186469	-0,002927	-0,006616	0,051650	-0,149799	-2,376468	0,186469
09:30:47,20	0,541078	3,360023	-0,068925	-0,313019	0,242989	-0,210007	0,002492	-0,011762	0,048985	0,586147	-2,293923	0,214472	-0,604053	-2,697803	-1,009113	-15,691148	9,731790	12,862346	0,002492	-0,011762	0,048985	-0,337176	-2,489541	0,214472	0,002492	-0,011762	0,048985	-0,337176	-2,489541	0,214472
09:30:47,25	0,541078	3,360023	-0,068925	-0,313019	0,242989	-0,210007	-0,001704	-0,009980	0,047031	0,501059	-2,519111	0,226464	-0,600342	-2,694491	-1,006403	-15,613551	9,738413	12,812793	-0,001704	-0,009980	0,047031	-0,282390	-2,385318	0,226464	-0,001704	-0,009980	0,047031	-0,282390	-2,385318	0,226464
09:30:47,30	0,541078	3,360023	-0,068925	-0,313019	0,242989	-0,210007	-0,006428	-0,011538	0,049741	0,626596	-2,700862	0,176911	-0,603700	-2,695175	-1,006303	-15,717810	9,752092	12,839401	-0,006428	-0,011538	0,049741	-0,279136	-2,196248	0,176911	-0,006428	-0,011538	0,049741	-0,279136	-2,196248	0,176911
09:30:47,35	0,541078	3,360023	-0,068925	-0,313019	0,242989	-0,210007	-0,004158	-0,008972	0,049841	0,452897	-2,679915	0,203519	-0,609391	-2,697076	-1,007590	-15,710159	9,729602	12,846195	-0,004158	-0,008972	0,049841	-0,251428	-2,353551	0,203519	-0,004158	-0,008972	0,049841	-0,251428	-2,353551	0,203519
09:30:47,40	0,541078	3,360023	-0,068925	-0,313019	0,242989	-0,210007	0,000334	-0,004994	0,048554	0,230362	-2,428463	0,210312	-0,601017	-2,699413	-1,005985	-15,664479	9,744680	12,856022	0,000334	-0,004994	0,048554	-0,161648	-2,454717	0,210312	0,000334	-0,004994	0,048554	-0,161648	-2,454717	0,210312
09:30:47,45	0,541078	3,360023	-0,068925	-0,313019	0,242989	-0,210007	-0,001828	-0,013414	0,050159	0,704118	-2,508914	0,220140	-0,601530	-2,696201	-1,004832	-15,638613	9,786056	12,842233	-0,001828	-0,013414	0,050159	-0,348891	-2,365378	0,220140	-0,001828	-0,013414	0,050159	-0,348891	-2,365378	0,220140
09:30:47,50	0,541078	3,360023	-0,068925	-0,313019	0,242989	-0,210007	-0,004354	-0,011364	0,051312	0,646298	-2,638523	0,206350	-0,602777	-2,698216	-1,006394	-15,670474	9,778452	12,842753	-0,004354	-0,011364	0,051312	-0,245807	-2,296742	0,206350	-0,004354	-0,011364	0,051312	-0,245807	-2,296742	0,206350
09:30:47,55	0,541078	3,360023	-0,068925	-0,313019	0,242989	-0,210007	-0,001985	-0,011292	0,049750	0,620010	-2,539135	0,206870	-0,602168	-2,689847	-1,007195	-15,638022	9,778541	12,839411	-0,001985	-0,011292	0,049750	-0,266399	-2,383307	0,206870	-0,001985	-0,011292	0,049750	-0,266399	-2,383307	0,206870
09:30:47,60	0,541078	3,360023	-0,068925	-0,313019	0,242989	-0,210007	-0,009538	-0,007634	0,048949	0,446119	-2,903814	0,203529	-0,602208	-2,691493	-1,005637	-15,650910	9,743011	12,842051	-0,009538	-0,007634	0,048949	-0,153171	-2,155101	0,203529	-0,009538	-0,007634	0,048949	-0,153171	-2,155101	0,203529
09:30:47,65	0,541078	3,360023	-0,068925	-0,313019	0,242989	-0,210007	-0,008093	-0,008423	0,050507	0,449933	-2,822063	0,206169	-0,605939	-2,696785	-1,007217	-15,754401	9,746198	12,847594	-0,008093	-0,008423	0,050507	-0,211293	-2,186794	0,206169	-0,008093	-0,008423	0,050507	-0,211293	-2,186794	0,206169
09:30:47,70	0,541078	3,360023	-0,068925	-0,313019	0,242989	-0,210007	-0,001643	-0,007838	0,048927	0,370508	-2,577917	0,211711	-0,608164	-2,696399	-1,008763	-15,684393	9,724199	12,822557	-0,001643	-0,007838	0,048927	-0,244766	-2,448921	0,211711	-0,001643	-0,007838	0,048927	-0,244766	-2,448921	0,211711
09:30:47,75	0,541078	3,360023	-0,068925	-0,313019	0,242989	-0,210007	-0,000865	-0,005718	0,047381	0,276217	-2,465818	0,186675	-0,605197	-2,700513	-1,009879	-15,680805	9,730706	12,857227	-0,000865	-0,005718	0,047381	-0,172632	-2,397916	0,186675	-0,000865	-0,005718	0,047381	-0,172632	-2,397916	0,186675
09:30:47,80	0,541078	3,360023	-0,068925	-0,313019	0,242989	-0,210007	0,001214	-0,010345	0,046265	0,524259	-2,357850	0,221344	-0,608098	-2,695153	-1,002925	-15,667206	9,743749	12,829341	0,001214	-0,010345	0,046265	-0,287824	-2,453160	0,221344	0,001214	-0,010345	0,046265	-0,287824	-2,453160	0,221344
09:30:47,85	0,541078	3,360023	-0,068925	-0,313019	0,242989	-0,210007	-0,001977	-0,005153	0,053219	0,272355	-2,518545	0,193459	-0,604651	-2,696833	-1,003735	-15,720402	9,760381	12,802189	-0,001977	-0,005153	0,053219	-0,132132	-2,363333	0,193459	-0,001977	-0,005153	0,053219	-0,132132	-2,363333	0,193459
09:30:47,90	0,541078	3,360023	-0,068925	-0,313019	0,242989	-0,210007	-0,002246	-0,008977	0,052409	0,459031	-2,586920	0,166307	-0,606872	-2,695842	-1,003290	-15,642047	9,735256	12,838832	-0,002246	-0,008977	0,052409	-0,245673	-2,410589	0,166307	-0,002246	-0,008977	0,052409	-0,245673	-2,410589	0,166307
09:30:47,95	0,541078	3,360023	-0,068925	-0,313019	0,242989	-0,210007	-0,001993	-0,006558	0,052854	0,350680	-2,493353	0,202950	-0,601616	-2,700365	-1,004434	-15,680150	9,760395	12,855498	-0,001993	-0,006558	0,052854	-0,164161	-2,336869	0,202950	-0,001993	-0,006558	0,052854	-0,164161	-2,336869	0,202950
09:30:48,00	0,541078	3,360023	-0,068925	-0,313019	0,242989	-0,210007	-0,000704	-0,013372	0,051710	0,707687	-2,471882	0,219616	-0,600961	-2,700762	-1,007552	-15,642225	9,741398	12,817691	-0,000704	-0,013372	0,051710	-0,341992	-2,416601	0,219616	-0,000704	-0,013372	0,051710	-0,341992	-2,416601	0,219616
09:30:48,05	0,541078	3,360023	-0,068925	-0,313019	0,242989	-0,210007	-0,000688	-0,014137	0,048592	0,750018	-2,428711	0,181808	-0,608163	-2,696088	-1,008757	-15,694598	9,763130	12,838488	-0,000688	-0,014137	0,048592	-0,359775	-2,374680	0,181808	-0,000688	-0,014137	0,048592	-0,359775	-2,374680	0,181808
09:30:48,10	0,541078	3,360023	-0,068925	-0,313019	0,242989	-0,210007	-0,001135	-0,005564	0,047387	0,296811	-2,508175	0,202605	-0,605795	-2,699246	-1,007196	-15,680196	9,697606	12,815850	-0,001135	-0,005564	0,047387	-0,139934	-2,419059	0,202605	-0,001135	-0,005564	0,047387	-0,139934	-2,419059	0,202605
09:30:48,15	0,541078	3,360023	-0,068925	-0,313019	0,242989	-0,210007	0,000416	-0,009194	0,048948	0,436025	-2,382282	0,179968	-0,604500	-2,693931	-1,006389	-15,610688	9,698541	12,839913	0,000416	-0,009194	0,048948	-0,285671	-2,414928	0,179968	0,000416	-0,009194	0,048948	-0,285671	-2,414928	0,179968
09:30:48,20	0,541078	3,360023	-0,068925	-0,313019	0,242989	-0,210007	-0,004835	-0,007657	0,049755	0,391687	-2,595580	0,204031	-0,606373	-2,695506	-1,007568	-15,663302	9,706563	12,850561	-0,004835	-0,007657	0,049755	-0,209389	-2,216061	0,204031	-0,004835	-0,007657	0,049755	-0,209389	-2,216061	0,204031
09:30:48,25	0,541078	3,360023	-0,068925	-0,313019	0,242989	-0,210007	-0,002534	-0,006823	0,048577	0,328955	-2,525536	0,214679	-0,603963	-2,700063	-1,007955	-15,655775	9,712400	12,816731	-0,002534	-0,006823	0,048577	-0,206645	-2,326598	0,214679	-0,002534	-0,006823	0,048577	-0,206645	-2,326598	0,214679
09:30:48,30	0,541078	3,360023	-0,068925	-0,313019	0,242989	-0,210007	0,000207	-0,011188	0,048189	0,564779	-2,379382	0,180849	-0,600397	-2,698686	-1,010257	-15,650248	9,774305	12,854795	0,000207	-0,011188	0,048189	-0,313513	-2,395646	0,180849	0,000207	-0,011188	0,048189	-0,313513	-2,395646	0,180849
09:30:48,37	0,541078	3,360023	-0,068925	-0,313019	0,242989	-0,210007	-0,002768	-0,013588	0,045887	0,745932	-2,560272	0,218912	-0,603933	-2,701531	-1,005967	-15,668680	9,787231	12,875980	-0,002768	-0,013588	0,045887	-0,320727	-2,342962	0,218912	-0,002768	-0,013588	0,045887	-0,320727	-2,342962	0,218912
09:30:48,42	0,541078	3,360023	-0,068925	-0,313019	0,242989	-0,210007	0,001463	-0,011948	0,050177	0,662629	-2,362659	0,240097	-0,609252	-2,693641	-1,007178	-15,643622	9,752109	12,856205	0,001463	-0,011948	0,050177	-0,275288	-2,477523	0,240097	0,001463	-0,011948	0,050177	-0,275288	-2,477523	0,240097
09:30:48,47	0,541078	3,360023	-0,068925	-0,313019	0,242989	-0,210007	-0,002709	-0,003397	0,048966	0,200085	-2,540369	0,220322	-0,602594	-2,682748	-0,992648	-15,206463	9,524170	12,833491	-0,002709	-0,003397	0,048966	-0,066571	-2,327689	0,220322	-0,002709	-0,003397	0,048966	-0,066571	-2,327689	0,220322
09:30:48,52	0,541078	3,360023	-0,068925	-0,313019	0,242989	-0,210007	-0,015472	-0,003717	0,063496	0,237908	-2,711489	0,197608	0,345087	-1,047976	-0,998384	70,338099	-38,542754	12,374815	-0,015472	-0,003717	0,063496	-0,053875	-1,496906	0,197608	-0,015472	-0,003717	0,063496	-0,053875	-1,496906	0,197608
09:30:48,57	0,590840	3,359974	-0,069003	-0,313002	0,242994	-0,209995	-1,905067	-0,007046	0,057761	1,556135	-2,853194	-0,261067	0,544562	-0,715392	-0,971808	87,487954	-48,465844	12,331099	-1,905067	-0,007046	0,057761	1,003031	146,694530	-0,261067	-1,905067	-0,007046	0,057761	1,003031	146,694530	-0,261067
09:30:48,62	0,590840	3,359974	-0,069003	-0,313002	0,242994	-0,209995	-2,292830	-0,013504	0,084336	1,873249	-3,203142	-0,304783	0,544833	-0,715077	-0,960634	87,250613	-48,266997	12,347738	-2,292830	-0,013504	0,084336	0,813171	176,784008	-0,304783	-2,292830	-0,013504	0,084336	0,813171	176,784008	-0,304783
09:30:48,67	0,590840	3,359974	-0,069003	-0,313002	0,242994	-0,209995	-2,293238	-0,013581	0,095510	1,930789	-3,529350	-0,288144	0,544055	-0,715388	-0,957605	87,118496	-48,170191	12,321103	-2,293238	-0,013581	0,095510	0,864666	176,489866	-0,288144	-2,293238	-0,013581	0,095510	0,864666	176,489866	-0,288144
09:30:48,72	0,590840	3,359974	-0,069003	-0,313002	0,242994	-0,209995	-2,292580	-0,013063	0,098539	1,921634	-3,657941	-0,314780	0,540374	-0,717334	-0,953739	87,001412	-48,053473	12,361528	-2,292580	-0,013063	0,098539	0,896169	176,309603	-0,314780	-2,292580	-0,013063	0,098539	0,896169	176,309603	-0,314780
09:30:48,77	0,590840	3,359974	-0,069003	-0,313002	0,242994	-0,209995	-2,289055	-0,010848	0,102405	1,849005	-3,634371	-0,274354	0,541949	-0,713434	-0,953434	86,911475	-48,038929	12,324823	-2,289055	-0,010848	0,102405	0,997400	176,056420	-0,274354	-2,289055	-0,010848	0,102405	0,997400	176,056420	-0,274354
09:30:48,82	0,590840	3,359974	-0,069003	-0,313002	0,242994	-0,209995	-2,293219	-0,010262	0,102710	1,786149	-3,936085	-0,311060	0,538892	-0,714234	-0,949997	86,828535	-47,986676	12,295540	-2,293219	-0,010262	0,102710	0,980561	176,081619	-0,311060	-2,293219	-0,010262	0,102710	0,980561	176,081619	-0,311060
09:30:48,87	0,590840	3,359974	-0,069003	-0,313002	0,242994	-0,209995	-2,290998	-0,008015	0,106147	1,673050	-3,918529	-0,340343	0,533999	-0,726284	-0,949971	86,716908	-47,984204	12,337723	-2,290998	-0,008015	0,106147	1,043908	175,924799	-0,340343	-2,290998	-0,008015	0,106147	1,043908	175,924799	-0,340343
09:30:48,92	0,590840	3,359974	-0,069003	-0,313002	0,242994	-0,209995	-2,278115	-0,009803	0,106173	1,712367	-3,346556	-0,298159	0,534533	-0,724789	-0,948451	86,695642	-48,003137	12,312499	-2,278115	-0,009803	0,106173	0,942846	175,485510	-0,298159	-2,278115	-0,009803	0,106173	0,942846	175,485510	-0,298159
09:30:48,97	0,590840	3,359974	-0,069003	-0,313002	0,242994	-0,209995	-2,279678	-0,009517	0,107693	1,670482	-3,436745	-0,323384	0,547351	-0,702683	-0,948466	87,689122	-48,505820	12,301380	-2,279678	-0,009517	0,107693	0,923387	175,517960	-0,323384	-2,279678	-0,009517	0,107693	0,923387	175,517960	-0,323384
09:30:49,02	0,590840	3,359974	-0,069003	-0,313002	0,242994	-0,209995	-2,305231	-0,009565	0,107678	1,734361	-3,653769	-0,334503	1,253832	0,541304	-0,853948	150,755772	-83,438154	11,951030	-2,305231	-0,009565	0,107678	0,983530	177,306829	-0,334503	-2,305231	-0,009565	0,107678	0,983530	177,306829	-0,334503
09:30:49,07	0,640946	3,359965	-0,068987	-0,313015	0,242983	-0,210011	-3,735795	0,000599	0,202196	2,486918	-5,959666	-0,684853	1,341411	0,785813	-0,583710	162,366028	-87,413657	11,857811	-3,735795	0,000599	0,202196	2,533908	287,300253	-0,684853	-3,735795	0,000599	0,202196	2,533908	287,300253	-0,684853
09:30:49,12	0,640946	3,359965	-0,068987	-0,313015	0,242983	-0,210011	-3,991336	0,047007	0,472434	2,435910	-7,205251	-0,778072	1,337333	0,777384	-0,553381	161,514608	-86,733972	11,838852	-3,991336	0,047007	0,472434	6,125983	306,114601	-0,778072	-3,991336	0,047007	0,472434	6,125983	306,114601	-0,778072
09:30:49,17	0,640946	3,359965	-0,068987	-0,313015	0,242983	-0,210011	-3,981997	0,046324	0,502763	2,634347	-7,796833	-0,797030	1,329761	0,777189	-0,543045	161,161275	-86,448831	11,858526	-3,981997	0,046324	0,502763	6,270793	304,789933	-0,797030	-3,981997	0,046324	0,502763	6,270793	304,789933	-0,797030
09:30:49,22	0,640946	3,359965	-0,068987	-0,313015	0,242983	-0,210011	-3,978042	0,052784	0,513099	2,368710	-8,039736	-0,777356	1,330062	0,766335	-0,536121	160,912500	-86,246259	11,852110	-3,978042	0,052784	0,513099	6,512250	304,236557	-0,777356	-3,978042	0,052784	0,513099	6,512250	304,236557	-0,777356
09:30:49,27	0,640946	3,359965	-0,068987	-0,313015	0,242983	-0,210011	-3,968793	0,047096	0,520023	2,715517	-7,875499	-0,783772	1,325632	0,762404	-0,529617	160,684328	-86,074863	11,840104	-3,968793	0,047096	0,520023	6,412570	303,674717	-0,783772	-3,968793	0,047096	0,520023	6,412570	303,674717	-0,783772
09:30:49,32	0,640946	3,359965	-0,068987	-0,313015	0,242983	-0,210011	-3,963173	0,048968	0,526527	2,652531	-7,866601	-0,795778	1,324295	0,759633	-0,526147	160,569307	-85,991411	11,860586	-3,963173	0,048968	0,526527	6,496521	303,242508	-0,795778	-3,963173	0,048968	0,526527	6,496521	303,242508	-0,795778
09:30:49,37	0,640946	3,359965	-0,068987	-0,313015	0,242983	-0,210011	-3,960105	0,048740	0,529997	2,679136	-7,848395	-0,775296	1,322708	0,758401	-0,525055	160,347760	-85,908044	11,893483	-3,960105	0,048740	0,529997	6,505245	303,019865	-0,775296	-3,960105	0,048740	0,529997	6,505245	303,019865	-0,775296
09:30:49,42	0,640946	3,359965	-0,068987	-0,313015	0,242983	-0,210011	-3,958244	0,049498	0,531089	2,601161	-7,985182	-0,742399	1,322625	0,759529	-0,522788	160,279041	-85,839971	11,856382	-3,958244	0,049498	0,531089	6,486748	302,737005	-0,742399	-3,958244	0,049498	0,531089	6,486748	302,737005	-0,742399
09:30:49,47	0,640946	3,359965	-0,068987	-0,313015	0,242983	-0,210011	-3,959180	0,050134	0,533356	2,592684	-8,127367	-0,779500	1,318324	0,747216	-0,522432	160,126122	-85,739651	11,843845	-3,959180	0,050134	0,533356	6,528195	302,668242	-0,779500	-3,959180	0,050134	0,533356	6,528195	302,668242	-0,779500
09:30:49,52	0,640946	3,359965	-0,068987	-0,313015	0,242983	-0,210011	-3,946366	0,047702	0,533712	2,729543	-7,643670	-0,792037	1,316384	0,750145	-0,519752	160,048934	-85,738249	11,857687	-3,946366	0,047702	0,533712	6,474180	302,146099	-0,792037	-3,946366	0,047702	0,533712	6,474180	302,146099	-0,792037
09:30:49,57	0,640946	3,359965	-0,068987	-0,313015	0,242983	-0,210011	-3,947933	0,050847	0,536392	2,528620	-7,792665	-0,778195	1,312101	0,749867	-0,519425	159,962750	-85,716491	11,834064	-3,947933	0,050847	0,536392	6,520144	302,120058	-0,778195	-3,947933	0,050847	0,536392	6,520144	302,120058	-0,778195
09:30:49,62	0,640946	3,359965	-0,068987	-0,313015	0,242983	-0,210011	-3,945550	0,054417	0,536719	2,318753	-7,754292	-0,801818	1,307830	0,747237	-0,514020	159,848607	-85,632770	11,848038	-3,945550	0,054417	0,536719	6,590489	301,971406	-0,801818	-3,945550	0,054417	0,536719	6,590489	301,971406	-0,801818
09:30:49,67	0,640946	3,359965	-0,068987	-0,313015	0,242983	-0,210011	-3,941137	0,056801	0,542124	2,210196	-7,665538	-0,787845	1,312972	0,748354	-0,516390	159,762349	-85,578799	11,848304	-3,941137	0,056801	0,542124	6,669109	301,713755	-0,787845	-3,941137	0,056801	0,542124	6,669109	301,713755	-0,787845
09:30:49,72	0,640946	3,359965	-0,068987	-0,313015	0,242983	-0,210011	-3,944676	0,052907	0,539754	2,416320	-7,951211	-0,787578	1,311876	0,746286	-0,511725	159,775788	-85,553848	11,831095	-3,944676	0,052907	0,539754	6,569517	301,705832	-0,787578	-3,944676	0,052907	0,539754	6,569517	301,705832	-0,787578
09:30:49,77	0,640946	3,359965	-0,068987	-0,313015	0,242983	-0,210011	-3,942337	0,052821	0,544419	2,449094	-7,830443	-0,804787	1,318785	0,750250	-0,514849	159,713859	-85,533892	11,860280	-3,942337	0,052821	0,544419	6,595578	301,643022	-0,804787	-3,942337	0,052821	0,544419	6,595578	301,643022	-0,804787
09:30:49,82	0,640946	3,359965	-0,068987	-0,313015	0,242983	-0,210011	-3,949225	0,048820	0,541295	2,643470	-8,252196	-0,775603	1,317010	0,744382	-0,511749	159,658509	-85,450952	11,850752	-3,949225	0,048820	0,541295	6,475866	301,761927	-0,775603	-3,949225	0,048820	0,541295	6,475866	301,761927	-0,775603
09:30:49,87	0,640946	3,359965	-0,068987	-0,313015	0,242983	-0,210011	-3,943255	0,047423	0,544395	2,760276	-8,031188	-0,785131	1,315636	0,745081	-0,511391	159,570998	-85,452114	11,870642	-3,943255	0,047423	0,544395	6,482995	301,514330	-0,785131	-3,943255	0,047423	0,544395	6,482995	301,514330	-0,785131
09:30:49,92	0,640946	3,359965	-0,068987	-0,313015	0,242983	-0,210011	-3,943173	0,048962	0,544753	2,635479	-8,102123	-0,765240	1,312508	0,742760	-0,509920	159,464309	-85,435533	11,817194	-3,943173	0,048962	0,544753	6,479021	301,436950	-0,765240	-3,943173	0,048962	0,544753	6,479021	301,436950	-0,765240
09:30:49,97	0,640946	3,359965	-0,068987	-0,313015	0,242983	-0,210011	-3,939599	0,050511	0,546224	2,515956	-8,016981	-0,818689	1,315873	0,745127	-0,513828	159,401010	-85,435349	11,835696	-3,939599	0,050511	0,546224	6,481078	301,241562	-0,818689	-3,939599	0,050511	0,546224	6,481078	301,241562	-0,818689
09:30:50,02	0,640946	3,359965	-0,068987	-0,313015	0,242983	-0,210011	-3,943332	0,048781	0,542316	2,574457	-8,265977	-0,800186	1,316583	0,737084	-0,510651	159,415063	-85,382271	11,868164	-3,943332	0,048781	0,542316	6,403727	301,285562	-0,800186	-3,943332	0,048781	0,542316	6,403727	301,285562	-0,800186
09:30:50,07	0,640946	3,359965	-0,068987	-0,313015	0,242983	-0,210011	-3,936721	0,044145	0,545493	2,868504	-7,936592	-0,767718	1,314207	0,743393	-0,510297	159,403940	-85,329881	11,870267	-3,936721	0,044145	0,545493	6,333876	301,096010	-0,767718	-3,936721	0,044145	0,545493	6,333876	301,096010	-0,767718
09:30:50,12	0,640946	3,359965	-0,068987	-0,313015	0,242983	-0,210011	-3,940997	0,049356	0,545847	2,637311	-8,194756	-0,765616	1,314444	0,741057	-0,513472	159,251631	-85,368099	11,862544	-3,940997	0,049356	0,545847	6,511793	301,173488	-0,765616	-3,940997	0,049356	0,545847	6,511793	301,173488	-0,765616
09:30:50,17	0,640946	3,359965	-0,068987	-0,313015	0,242983	-0,210011	-3,939092	0,047984	0,542672	2,599453	-8,208498	-0,773338	1,306330	0,739466	-0,508419	159,284433	-85,327681	11,849098	-3,939092	0,047984	0,542672	6,366158	301,010216	-0,773338	-3,939092	0,047984	0,542672	6,366158	301,010216	-0,773338
09:30:50,22	0,640946	3,359965	-0,068987	-0,313015	0,242983	-0,210011	-3,933657	0,054214	0,547725	2,326846	-7,917708	-0,786784	1,306791	0,732541	-0,511127	159,218709	-85,342925	11,864521	-3,933657	0,054214	0,547725	6,582682	300,874400	-0,786784	-3,933657	0,054214	0,547725	6,582682	300,874400	-0,786784
09:30:50,27	0,640946	3,359965	-0,068987	-0,313015	0,242983	-0,210011	-3,927890	0,050353	0,545017	2,481603	-7,667118	-0,771361	1,310296	0,736008	-0,509603	159,206148	-85,336253	11,845676	-3,927890	0,050353	0,545017	6,434277	300,672277	-0,771361	-3,927890	0,050353	0,545017	6,434277	300,672277	-0,771361
09:30:50,32	0,640946	3,359965	-0,068987	-0,313015	0,242983	-0,210011	-3,932645	0,049051	0,546541	2,548768	-7,928577	-0,790207	1,312158	0,738399	-0,506880	159,216491	-85,233965	11,852711	-3,932645	0,049051	0,546541	6,399290	300,784063	-0,790207	-3,932645	0,049051	0,546541	6,399290	300,784063	-0,790207
09:30:50,37	0,640946	3,359965	-0,068987	-0,313015	0,242983	-0,210011	-3,935647	0,048634	0,549264	2,664214	-8,126874	-0,783171	1,310793	0,743731	-0,506941	159,144521	-85,238688	11,849046	-3,935647	0,048634	0,549264	6,481992	300,821432	-0,783171	-3,935647	0,048634	0,549264	6,481992	300,821432	-0,783171
09:30:50,42	0,640946	3,359965	-0,068987	-0,313015	0,242983	-0,210011	-3,939582	0,052482	0,549203	2,424037	-8,391445	-0,786836	1,306040	0,737781	-0,505391	159,094762	-85,204185	11,848016	-3,939582	0,052482	0,549203	6,543891	300,865736	-0,786836	-3,939582	0,052482	0,549203	6,543891	300,865736	-0,786836
09:30:50,47	0,640946	3,359965	-0,068987	-0,313015	0,242983	-0,210011	-3,932053	0,053623	0,550753	2,369692	-8,060275	-0,787867	1,311871	0,729353	-0,506924	159,050424	-85,213940	11,844004	-3,932053	0,053623	0,550753	6,579136	300,605870	-0,787867	-3,932053	0,053623	0,550753	6,579136	300,605870	-0,787867
09:30:50,52	0,640946	3,359965	-0,068987	-0,313015	0,242983	-0,210011	-3,927670	0,044360	0,549220	2,820791	-7,865883	-0,791878	1,314157	0,737492	-0,508889	159,047664	-85,221747	11,861116	-3,927670	0,044360	0,549220	6,303029	300,456202	-0,791878	-3,927670	0,044360	0,549220	6,303029	300,456202	-0,791878
09:30:50,57	0,640946	3,359965	-0,068987	-0,313015	0,242983	-0,210011	-3,935861	0,046449	0,547255	2,703983	-8,290327	-0,774767	1,310634	0,726897	-0,506516	159,010642	-85,185724	11,883251	-3,935861	0,046449	0,547255	6,350266	300,674790	-0,774767	-3,935861	0,046449	0,547255	6,350266	300,674790	-0,774767
09:30:50,62	0,640946	3,359965	-0,068987	-0,313015	0,242983	-0,210011	-3,924924	0,044203	0,549629	2,833509	-7,771667	-0,752631	1,311156	0,740222	-0,508914	159,008794	-85,160009	11,873085	-3,924924	0,044203	0,549629	6,303409	300,334881	-0,752631	-3,924924	0,044203	0,549629	6,303409	300,334881	-0,752631
09:30:50,67	0,640946	3,359965	-0,068987	-0,313015	0,242983	-0,210011	-3,936725	0,050413	0,547230	2,531891	-8,399787	-0,762797	1,306867	0,735102	-0,507763	158,917588	-85,160595	11,886338	-3,936725	0,050413	0,547230	6,489342	300,633155	-0,762797	-3,936725	0,050413	0,547230	6,489342	300,633155	-0,762797
09:30:50,72	0,640946	3,359965	-0,068987	-0,313015	0,242983	-0,210011	-3,930146	0,051567	0,548381	2,425773	-8,136360	-0,749544	1,309743	0,735240	-0,508564	158,872503	-85,121935	11,879354	-3,930146	0,051567	0,548381	6,473812	300,380111	-0,749544	-3,930146	0,051567	0,548381	6,473812	300,380111	-0,749544
09:30:50,77	0,640946	3,359965	-0,068987	-0,313015	0,242983	-0,210011	-3,931704	0,049146	0,547580	2,562634	-8,275723	-0,756528	1,305132	0,736845	-0,503532	158,908690	-85,117041	11,846447	-3,931704	0,049146	0,547580	6,420578	300,363010	-0,756528	-3,931704	0,049146	0,547580	6,420578	300,363010	-0,756528
09:30:50,82	0,640946	3,359965	-0,068987	-0,313015	0,242983	-0,210011	-3,930788	0,053942	0,552612	2,335562	-8,199223	-0,789435	1,304481	0,730856	-0,505454	158,887252	-85,169224	11,854855	-3,930788	0,053942	0,552612	6,570010	300,367639	-0,789435	-3,930788	0,053942	0,552612	6,570010	300,367639	-0,789435
09:30:50,87	0,640946	3,359965	-0,068987	-0,313015	0,242983	-0,210011	-3,925276	0,051511	0,550690	2,406062	-7,905096	-0,781027	1,302650	0,726722	-0,506657	158,834341	-85,141678	11,817322	-3,925276	0,051511	0,550690	6,449678	300,229108	-0,781027	-3,925276	0,051511	0,550690	6,449678	300,229108	-0,781027
09:30:50,92	0,640946	3,359965	-0,068987	-0,313015	0,242983	-0,210011	-3,920780	0,051030	0,549487	2,428484	-7,730877	-0,818560	1,312110	0,734360	-0,506230	158,851154	-85,064265	11,885125	-3,920780	0,051030	0,549487	6,434327	300,050358	-0,818560	-3,920780	0,051030	0,549487	6,434327	300,050358	-0,818560
09:30:50,97	0,640946	3,359965	-0,068987	-0,313015	0,242983	-0,210011	-3,932126	0,046656	0,549914	2,731366	-8,345003	-0,750758	1,308998	0,733852	-0,508625	158,781075	-85,090042	11,847102	-3,932126	0,046656	0,549914	6,393871	300,326874	-0,750758	-3,932126	0,046656	0,549914	6,393871	300,326874	-0,750758
09:30:51,02	0,640946	3,359965	-0,068987	-0,313015	0,242983	-0,210011	-3,930130	0,049097	0,547519	2,547080	-8,289005	-0,788780	1,306707	0,730603	-0,506649	158,817755	-85,140865	11,852707	-3,930130	0,049097	0,547519	6,401190	300,226175	-0,788780	-3,930130	0,049097	0,547519	6,401190	300,226175	-0,788780
09:30:51,07	0,640946	3,359965	-0,068987	-0,313015	0,242983	-0,210011	-3,926170	0,049456	0,549495	2,502712	-8,025930	-0,783175	1,307243	0,726840	-0,507018	158,766041	-85,078360	11,888915	-3,926170	0,049456	0,549495	6,385043	300,178423	-0,783175	-3,926170	0,049456	0,549495	6,385043	300,178423	-0,783175
09:30:51,12	0,640946	3,359965	-0,068987	-0,313015	0,242983	-0,210011	-3,923179	0,047111	0,549126	2,652949	-7,946448	-0,746967	1,308495	0,731160	-0,504715	158,785595	-85,025502	11,860793	-3,923179	0,047111	0,549126	6,351162	300,023131	-0,746967	-3,923179	0,047111	0,549126	6,351162	300,023131	-0,746967
09:30:51,17	0,640946	3,359965	-0,068987	-0,313015	0,242983	-0,210011	-3,927547	0,048186	0,551429	2,652577	-8,183039	-0,775089	1,302963	0,732759	-0,505150	158,685286	-85,024455	11,880784	-3,927547	0,048186	0,551429	6,435215	300,129367	-0,775089	-3,927547	0,048186	0,551429	6,435215	300,129367	-0,775089
09:30:51,22	0,640946	3,359965	-0,068987	-0,313015	0,242983	-0,210011	-3,926166	0,053777	0,550994	2,312637	-8,198623	-0,755099	1,302383	0,728213	-0,506703	158,687430	-85,054072	11,855758	-3,926166	0,053777	0,550994	6,534110	300,005378	-0,755099	-3,926166	0,053777	0,550994	6,534110	300,005378	-0,755099
09:30:51,27	0,640946	3,359965	-0,068987	-0,313015	0,242983	-0,210011	-3,921939	0,052007	0,549441	2,380081	-7,962154	-0,780125	1,309416	0,724744	-0,506282	158,654073	-85,023882	11,886583	-3,921939	0,052007	0,549441	6,462637	299,910028	-0,780125	-3,921939	0,052007	0,549441	6,462637	299,910028	-0,780125
09:30:51,32	0,640946	3,359965	-0,068987	-0,313015	0,242983	-0,210011	-3,922451	0,044181	0,549862	2,796507	-8,032784	-0,749299	1,309354	0,729409	-0,504377	158,630096	-85,017612	11,876862	-3,922451	0,044181	0,549862	6,264711	299,879624	-0,749299	-3,922451	0,044181	0,549862	6,264711	299,879624	-0,749299
09:30:51,37	0,640946	3,359965	-0,068987	-0,313015	0,242983	-0,210011	-3,926460	0,046568	0,551767	2,665831	-8,265149	-0,759020	1,305120	0,731900	-0,505575	158,578981	-84,989523	11,888344	-3,926460	0,046568	0,551767	6,321404	299,961963	-0,759020	-3,926460	0,046568	0,551767	6,321404	299,961963	-0,759020
09:30:51,42	0,640946	3,359965	-0,068987	-0,313015	0,242983	-0,210011	-3,926500	0,051480	0,550569	2,409189	-8,325517	-0,747538	1,302870	0,729646	-0,503643	158,614406	-84,991840	11,842401	-3,926500	0,051480	0,550569	6,450334	299,904699	-0,747538	-3,926500	0,051480	0,550569	6,450334	299,904699	-0,747538
09:30:51,48	0,640946	3,359965	-0,068987	-0,313015	0,242983	-0,210011	-3,923423	0,052301	0,552501	2,382192	-8,133684	-0,793481	1,311166	0,731477	-0,505369	158,612033	-85,018018	11,869376	-3,923423	0,052301	0,552501	6,487803	299,855000	-0,793481	-3,923423	0,052301	0,552501	6,487803	299,855000	-0,793481
09:30:51,53	0,640946	3,359965	-0,068987	-0,313015	0,242983	-0,210011	-3,929157	0,046032	0,550775	2,684315	-8,420842	-0,766506	1,306375	0,724194	-0,507114	158,583298	-84,958787	11,860224	-3,929157	0,046032	0,550775	6,297820	300,017997	-0,766506	-3,929157	0,046032	0,550775	6,297820	300,017997	-0,766506
09:30:51,58	0,640946	3,359965	-0,068987	-0,313015	0,242983	-0,210011	-3,920454	0,046540	0,549030	2,694835	-8,022779	-0,775658	1,309498	0,735896	-0,502069	158,705287	-85,018013	11,836898	-3,920454	0,046540	0,549030	6,348207	299,732864	-0,775658	-3,920454	0,046540	0,549030	6,348207	299,732864	-0,775658
09:30:51,63	0,640946	3,359965	-0,068987	-0,313015	0,242983	-0,210011	-3,932149	0,049686	0,554075	2,540910	-8,495674	-0,798984	1,946726	1,942610	-0,350975	219,659690	-116,554598	11,443977	-3,932149	0,049686	0,554075	6,441296	300,178046	-0,798984	-3,932149	0,049686	0,554075	6,441296	300,178046	-0,798984
09:30:51,68	0,690979	3,360046	-0,068997	-0,313027	0,242982	-0,209970	-5,295808	0,101188	0,705169	3,028577	-10,849594	-1,191906	2,062319	2,185963	-0,159782	231,714489	-121,719684	11,346315	-5,295808	0,101188	0,705169	10,971809	404,871329	-1,191906	-5,295808	0,101188	0,705169	10,971809	404,871329	-1,191906
09:30:51,73	0,690979	3,360046	-0,068997	-0,313027	0,242982	-0,209970	-5,564355	0,122758	0,896362	3,461249	-11,791717	-1,289567	2,053403	2,168770	-0,140303	230,822912	-121,089952	11,354861	-5,564355	0,122758	0,896362	13,097718	425,010115	-1,289567	-5,564355	0,122758	0,896362	13,097718	425,010115	-1,289567
09:30:51,78	0,690979	3,360046	-0,068997	-0,313027	0,242982	-0,209970	-5,545007	0,121883	0,915841	3,606310	-11,872632	-1,281021	2,048731	2,164851	-0,128050	230,406875	-120,733446	11,352022	-5,545007	0,121883	0,915841	13,174113	423,410408	-1,281021	-5,545007	0,121883	0,915841	13,174113	423,410408	-1,281021
09:30:51,83	0,690979	3,360046	-0,068997	-0,313027	0,242982	-0,209970	-5,539277	0,123969	0,928094	3,598549	-12,113206	-1,283861	2,044538	2,159822	-0,123151	230,032090	-120,606746	11,355481	-5,539277	0,123969	0,928094	13,330124	422,720002	-1,283861	-5,539277	0,123969	0,928094	13,330124	422,720002	-1,283861
09:30:51,88	0,690979	3,360046	-0,068997	-0,313027	0,242982	-0,209970	-5,532825	0,125087	0,932993	3,462772	-12,165671	-1,280401	2,035536	2,155642	-0,116608	229,899846	-120,521265	11,343731	-5,532825	0,125087	0,932993	13,282070	422,161124	-1,280401	-5,532825	0,125087	0,932993	13,282070	422,161124	-1,280401
09:30:51,93	0,690979	3,360046	-0,068997	-0,313027	0,242982	-0,209970	-5,524705	0,130792	0,939536	3,174003	-11,900654	-1,292152	2,039304	2,154054	-0,115928	229,676223	-120,377408	11,336103	-5,524705	0,130792	0,939536	13,441167	421,788656	-1,292152	-5,524705	0,130792	0,939536	13,441167	421,788656	-1,292152
09:30:51,98	0,690979	3,360046	-0,068997	-0,313027	0,242982	-0,209970	-5,525212	0,126735	0,940216	3,397737	-12,192654	-1,299779	2,040212	2,152726	-0,113261	229,516692	-120,301370	11,353051	-5,525212	0,126735	0,940216	13,346429	421,536521	-1,299779	-5,525212	0,126735	0,940216	13,346429	421,536521	-1,299779
09:30:52,03	0,690979	3,360046	-0,068997	-0,313027	0,242982	-0,209970	-5,524517	0,125285	0,942883	3,459233	-12,332669	-1,282831	2,035926	2,146106	-0,112902	229,401267	-120,240282	11,354253	-5,524517	0,125285	0,942883	13,294085	421,341915	-1,282831	-5,524517	0,125285	0,942883	13,294085	421,341915	-1,282831
09:30:52,08	0,690979	3,360046	-0,068997	-0,313027	0,242982	-0,209970	-5,516641	0,125687	0,943242	3,433528	-12,053622	-1,281629	2,050488	2,172979	-0,111988	230,746544	-120,956190	11,352512	-5,516641	0,125687	0,943242	13,299924	421,002697	-1,281629	-5,516641	0,125687	0,943242	13,299924	421,002697	-1,281629
09:30:52,13	0,690979	3,360046	-0,068997	-0,313027	0,242982	-0,209970	-5,547195	0,126512	0,944156	3,443266	-12,119422	-1,283370	2,741890	3,458548	0,083334	295,443483	-154,984475	10,956584	-5,547195	0,126512	0,944156	13,374435	423,335370	-1,283370	-5,547195	0,126512	0,944156	13,374435	423,335370	-1,283370
09:30:52,18	0,740983	3,360055	-0,068991	-0,313029	0,242997	-0,209972	-7,006230	0,170524	1,139478	4,033727	-14,945944	-1,679299	2,869614	3,717594	0,232407	308,239554	-160,682177	10,801309	-7,006230	0,170524	1,139478	17,419897	535,043112	-1,679299	-7,006230	0,170524	1,139478	17,419897	535,043112	-1,679299
09:30:52,23	0,740983	3,360055	-0,068991	-0,313029	0,242997	-0,209972	-7,294433	0,189436	1,288551	4,514029	-16,001915	-1,834573	2,860449	3,701710	0,254527	307,200560	-159,971317	10,802822	-7,294433	0,189436	1,288551	19,384725	556,611051	-1,834573	-7,294433	0,189436	1,288551	19,384725	556,611051	-1,834573
09:30:52,28	0,740983	3,360055	-0,068991	-0,313029	0,242997	-0,209972	-7,276094	0,189431	1,310671	4,610406	-16,303514	-1,833060	2,856270	3,689639	0,262921	306,730076	-159,620282	10,820973	-7,276094	0,189431	1,310671	19,480723	554,869844	-1,833060	-7,276094	0,189431	1,310671	19,480723	554,869844	-1,833060
09:30:52,33	0,740983	3,360055	-0,068991	-0,313029	0,242997	-0,209972	-7,263551	0,187014	1,319065	4,804824	-16,234255	-1,814910	2,851033	3,679700	0,265552	306,394728	-159,439394	10,860149	-7,263551	0,187014	1,319065	19,485450	553,954492	-1,814910	-7,263551	0,187014	1,319065	19,485450	553,954492	-1,814910
09:30:52,38	0,740983	3,360055	-0,068991	-0,313029	0,242997	-0,209972	-7,252325	0,186580	1,321696	4,816371	-16,031361	-1,775733	2,848786	3,671937	0,266979	306,092213	-159,291446	10,836518	-7,252325	0,186580	1,321696	19,462929	553,276135	-1,775733	-7,252325	0,186580	1,321696	19,462929	553,276135	-1,775733
09:30:52,43	0,740983	3,360055	-0,068991	-0,313029	0,242997	-0,209972	-7,244479	0,184645	1,323123	4,893876	-15,959315	-1,799364	2,846050	3,665289	0,266133	305,874395	-159,218800	10,844985	-7,244479	0,184645	1,323123	19,388513	552,732250	-1,799364	-7,244479	0,184645	1,323123	19,388513	552,732250	-1,799364
09:30:52,48	0,740983	3,360055	-0,068991	-0,313029	0,242997	-0,209972	-7,237353	0,183690	1,322277	4,897540	-15,813739	-1,790897	2,837469	3,669930	0,267125	305,680042	-159,104243	10,776577	-7,237353	0,183690	1,322277	19,317210	552,318460	-1,790897	-7,237353	0,183690	1,322277	19,317210	552,318460	-1,790897
09:30:52,53	0,740983	3,360055	-0,068991	-0,313029	0,242997	-0,209972	-7,237081	0,193442	1,323269	4,392469	-16,025214	-1,859305	2,839990	3,664337	0,268640	305,449904	-159,045563	10,827958	-7,237081	0,193442	1,323269	19,577671	552,085673	-1,859305	-7,237081	0,193442	1,323269	19,577671	552,085673	-1,859305
09:30:52,58	0,740983	3,360055	-0,068991	-0,313029	0,242997	-0,209972	-7,233499	0,188462	1,324784	4,587181	-16,067583	-1,807925	2,844442	3,664428	0,269343	305,302460	-158,982323	10,812473	-7,233499	0,188462	1,324784	19,381448	551,762099	-1,807925	-7,233499	0,188462	1,324784	19,381448	551,762099	-1,807925
09:30:52,63	0,740983	3,360055	-0,068991	-0,313029	0,242997	-0,209972	-7,235804	0,184653	1,325487	4,766316	-16,346733	-1,823409	2,842001	3,655364	0,268231	305,238079	-158,951685	10,876013	-7,235804	0,184653	1,325487	19,261544	551,663860	-1,823409	-7,235804	0,184653	1,325487	19,261544	551,663860	-1,823409
09:30:52,68	0,740983	3,360055	-0,068991	-0,313029	0,242997	-0,209972	-7,226734	0,182235	1,324375	4,886398	-15,946163	-1,759869	2,839420	3,652432	0,268926	305,099897	-158,895531	10,839167	-7,226734	0,182235	1,324375	19,191809	551,352428	-1,759869	-7,226734	0,182235	1,324375	19,191809	551,352428	-1,759869
09:30:52,73	0,740983	3,360055	-0,068991	-0,313029	0,242997	-0,209972	-7,222904	0,183003	1,325070	4,825965	-15,894755	-1,796715	2,835603	3,656782	0,266513	304,972130	-158,860470	10,843057	-7,222904	0,183003	1,325070	19,191719	551,103190	-1,796715	-7,222904	0,183003	1,325070	19,191719	551,103190	-1,796715
09:30:52,78	0,740983	3,360055	-0,068991	-0,313029	0,242997	-0,209972	-7,224762	0,188484	1,322657	4,507446	-16,119585	-1,792825	2,834172	3,655169	0,264889	304,810953	-158,741558	10,844179	-7,224762	0,188484	1,322657	19,303438	551,024266	-1,792825	-7,224762	0,188484	1,322657	19,303438	551,024266	-1,792825
09:30:52,83	0,740983	3,360055	-0,068991	-0,313029	0,242997	-0,209972	-7,222650	0,188917	1,321033	4,507309	-16,208787	-1,791703	2,842986	3,655145	0,266067	304,799218	-158,742219	10,849927	-7,222650	0,188917	1,321033	19,337312	550,769252	-1,791703	-7,222650	0,188917	1,321033	19,337312	550,769252	-1,791703
09:30:52,88	0,740983	3,360055	-0,068991	-0,313029	0,242997	-0,209972	-7,227036	0,181271	1,322211	4,898450	-16,446681	-1,785955	2,839805	3,645708	0,264881	304,659679	-158,718704	10,860577	-7,227036	0,181271	1,322211	19,128259	550,875643	-1,785955	-7,227036	0,181271	1,322211	19,128259	550,875643	-1,785955
09:30:52,93	0,740983	3,360055	-0,068991	-0,313029	0,242997	-0,209972	-7,217274	0,179308	1,321025	4,951158	-16,071638	-1,775306	2,833722	3,645168	0,264060	304,560806	-158,688974	10,871603	-7,217274	0,179308	1,321025	19,026817	550,484337	-1,775306	-7,217274	0,179308	1,321025	19,026817	550,484337	-1,775306
09:30:52,98	0,740983	3,360055	-0,068991	-0,313029	0,242997	-0,209972	-7,213764	0,184306	1,320204	4,667574	-15,989612	-1,764279	2,839526	3,654274	0,264400	304,533983	-158,664005	10,865136	-7,213764	0,184306	1,320204	19,135572	550,290831	-1,764279	-7,213764	0,184306	1,320204	19,135572	550,290831	-1,764279
09:30:53,03	0,740983	3,360055	-0,068991	-0,313029	0,242997	-0,209972	-7,224552	0,183833	1,320544	4,700386	-16,586328	-1,770746	2,836381	3,651633	0,263942	304,414109	-158,614977	10,838211	-7,224552	0,183833	1,320544	19,131249	550,541013	-1,770746	-7,224552	0,183833	1,320544	19,131249	550,541013	-1,770746
09:30:53,08	0,740983	3,360055	-0,068991	-0,313029	0,242997	-0,209972	-7,220693	0,185236	1,320086	4,609944	-16,513960	-1,797672	2,835168	3,642262	0,261274	304,388268	-158,631873	10,871875	-7,220693	0,185236	1,320086	19,150955	550,310408	-1,797672	-7,220693	0,185236	1,320086	19,150955	550,310408	-1,797672
09:30:53,13	0,740983	3,360055	-0,068991	-0,313029	0,242997	-0,209972	-7,211970	0,181601	1,317418	4,771419	-16,074337	-1,764008	2,836826	3,648739	0,261966	304,315278	-158,536389	10,837749	-7,211970	0,181601	1,317418	19,027070	550,065339	-1,764008	-7,211970	0,181601	1,317418	19,027070	550,065339	-1,764008
09:30:53,18	0,740983	3,360055	-0,068991	-0,313029	0,242997	-0,209972	-7,218409	0,183403	1,318110	4,723881	-16,520091	-1,798133	2,839534	3,644456	0,261563	304,204999	-158,562260	10,857512	-7,218409	0,183403	1,318110	19,121036	550,125004	-1,798133	-7,218409	0,183403	1,318110	19,121036	550,125004	-1,798133
09:30:53,23	0,740983	3,360055	-0,068991	-0,313029	0,242997	-0,209972	-7,216053	0,178917	1,317708	4,879634	-16,480154	-1,778371	2,835265	3,641757	0,261927	304,113139	-158,511109	10,873270	-7,216053	0,178917	1,317708	18,924600	549,980005	-1,778371	-7,216053	0,178917	1,317708	18,924600	549,980005	-1,778371
09:30:53,28	0,740983	3,360055	-0,068991	-0,313029	0,242997	-0,209972	-7,211581	0,181264	1,318071	4,755924	-16,352746	-1,762612	2,829854	3,646040	0,262253	304,064823	-158,494062	10,854434	-7,211581	0,181264	1,318071	18,985180	549,756372	-1,762612	-7,211581	0,181264	1,318071	18,985180	549,756372	-1,762612
09:30:53,33	0,740983	3,360055	-0,068991	-0,313029	0,242997	-0,209972	-7,212585	0,188091	1,318397	4,391527	-16,455313	-1,781448	2,833229	3,642317	0,261059	303,979641	-158,490260	10,841654	-7,212585	0,188091	1,318397	19,156700	549,732609	-1,781448	-7,212585	0,188091	1,318397	19,156700	549,732609	-1,781448
09:30:53,38	0,740983	3,360055	-0,068991	-0,313029	0,242997	-0,209972	-7,211048	0,183307	1,317203	4,600991	-16,451082	-1,794229	2,834848	3,636316	0,257993	303,906445	-158,484820	10,906822	-7,211048	0,183307	1,317203	18,990628	549,616219	-1,794229	-7,211048	0,183307	1,317203	18,990628	549,616219	-1,794229
09:30:53,43	0,740983	3,360055	-0,068991	-0,313029	0,242997	-0,209972	-7,206661	0,178905	1,314137	4,798041	-16,289048	-1,729060	2,836030	3,641057	0,258725	303,911116	-158,474199	10,868815	-7,206661	0,178905	1,314137	18,842072	549,433843	-1,729060	-7,206661	0,178905	1,314137	18,842072	549,433843	-1,729060
09:30:53,48	0,740983	3,360055	-0,068991	-0,313029	0,242997	-0,209972	-7,211358	0,180251	1,314869	4,739561	-16,534539	-1,767067	2,834257	3,634171	0,260278	303,874053	-158,443151	10,853382	-7,211358	0,180251	1,314869	18,889286	549,557040	-1,767067	-7,211358	0,180251	1,314869	18,889286	549,557040	-1,767067
09:30:53,53	0,740983	3,360055	-0,068991	-0,313029	0,242997	-0,209972	-7,204508	0,178345	1,316423	4,847060	-16,225966	-1,782500	2,826405	3,636384	0,255606	303,810397	-158,457589	10,908685	-7,204508	0,178345	1,316423	18,847118	549,327896	-1,782500	-7,204508	0,178345	1,316423	18,847118	549,327896	-1,782500
09:30:53,58	0,740983	3,360055	-0,068991	-0,313029	0,242997	-0,209972	-7,202498	0,186251	1,311750	4,391622	-16,169370	-1,727197	2,835019	3,638593	0,257835	303,689920	-158,429228	10,843460	-7,202498	0,186251	1,311750	19,012293	549,226730	-1,727197	-7,202498	0,186251	1,311750	19,012293	549,226730	-1,727197
09:30:53,63	0,740983	3,360055	-0,068991	-0,313029	0,242997	-0,209972	-7,208718	0,179895	1,313979	4,686412	-16,611333	-1,792423	2,833811	3,641438	0,255503	303,685652	-158,414401	10,864991	-7,208718	0,179895	1,313979	18,808204	549,273046	-1,792423	-7,208718	0,179895	1,313979	18,808204	549,273046	-1,792423
09:30:53,68	0,740983	3,360055	-0,068991	-0,313029	0,242997	-0,209972	-7,210579	0,182364	1,311647	4,568762	-16,719182	-1,770891	2,834483	3,636186	0,254398	303,700883	-158,368070	10,905089	-7,210579	0,182364	1,311647	18,884323	549,311238	-1,770891	-7,210579	0,182364	1,311647	18,884323	549,311238	-1,770891
09:30:53,73	0,740983	3,360055	-0,068991	-0,313029	0,242997	-0,209972	-7,206365	0,179156	1,310542	4,783303	-16,510061	-1,730793	2,835492	3,626597	0,256308	303,600879	-158,405218	10,863756	-7,206365	0,179156	1,310542	18,847057	549,189607	-1,730793	-7,206365	0,179156	1,310542	18,847057	549,189607	-1,730793
09:30:53,78	0,740983	3,360055	-0,068991	-0,313029	0,242997	-0,209972	-7,198566	0,173488	1,312452	4,995868	-16,172547	-1,772126	2,825338	3,633426	0,254324	303,558448	-158,396354	10,894013	-7,198566	0,173488	1,312452	18,614682	548,914903	-1,772126	-7,198566	0,173488	1,312452	18,614682	548,914903	-1,772126
09:30:53,83	0,740983	3,360055	-0,068991	-0,313029	0,242997	-0,209972	-7,199403	0,185695	1,310468	4,347548	-16,257234	-1,741870	2,834089	3,627564	0,252012	303,508559	-158,396761	10,901407	-7,199403	0,185695	1,310468	18,924636	548,895897	-1,741870	-7,199403	0,185695	1,310468	18,924636	548,895897	-1,741870
09:30:53,88	0,740983	3,360055	-0,068991	-0,313029	0,242997	-0,209972	-7,198702	0,175186	1,308156	4,868761	-16,263773	-1,734475	2,825094	3,631302	0,254230	303,412501	-158,337871	10,848634	-7,198702	0,175186	1,308156	18,620830	548,834313	-1,734475	-7,198702	0,175186	1,308156	18,620830	548,834313	-1,734475
09:30:53,93	0,740983	3,360055	-0,068991	-0,313029	0,242997	-0,209972	-7,197441	0,184845	1,310375	4,369421	-16,310864	-1,787249	2,830380	3,634552	0,253849	303,415703	-158,335870	10,864828	-7,197441	0,184845	1,310375	18,879786	548,688278	-1,787249	-7,197441	0,184845	1,310375	18,879786	548,688278	-1,787249
09:30:53,98	0,740983	3,360055	-0,068991	-0,313029	0,242997	-0,209972	-7,202899	0,181893	1,309993	4,526300	-16,592890	-1,771054	2,831379	3,630770	0,252670	303,324571	-158,331178	10,880779	-7,202899	0,181893	1,309993	18,804870	548,834679	-1,771054	-7,202899	0,181893	1,309993	18,804870	548,834679	-1,771054
09:30:54,03	0,740983	3,360055	-0,068991	-0,313029	0,242997	-0,209972	-7,200123	0,179136	1,308815	4,628125	-16,529819	-1,755103	2,834327	3,631901	0,249545	303,335273	-158,341340	10,853852	-7,200123	0,179136	1,308815	18,690327	548,679852	-1,755103	-7,200123	0,179136	1,308815	18,690327	548,679852	-1,755103
09:30:54,08	0,740983	3,360055	-0,068991	-0,313029	0,242997	-0,209972	-7,202577	0,177148	1,305689	4,728047	-16,643068	-1,782030	2,833014	3,631781	0,250704	303,278137	-158,355407	10,882110	-7,202577	0,177148	1,305689	18,634197	548,759228	-1,782030	-7,202577	0,177148	1,305689	18,634197	548,759228	-1,782030
09:30:54,13	0,740983	3,360055	-0,068991	-0,313029	0,242997	-0,209972	-7,201817	0,178226	1,306849	4,631282	-16,645987	-1,753773	2,833042	3,633552	0,253033	303,268882	-158,287316	10,892927	-7,201817	0,178226	1,306849	18,621993	548,696635	-1,753773	-7,201817	0,178226	1,306849	18,621993	548,696635	-1,753773
09:30:54,18	0,740983	3,360055	-0,068991	-0,313029	0,242997	-0,209972	-7,203364	0,179086	1,309177	4,640859	-16,768517	-1,742955	2,833628	3,630573	0,251466	303,260989	-158,293118	10,864364	-7,203364	0,179086	1,309177	18,699147	548,695583	-1,742955	-7,203364	0,179086	1,309177	18,699147	548,695583	-1,742955
09:30:54,23	0,740983	3,360055	-0,068991	-0,313029	0,242997	-0,209972	-7,201078	0,177090	1,307610	4,735710	-16,653539	-1,771519	2,835897	3,631873	0,253410	303,227255	-158,306896	10,887897	-7,201078	0,177090	1,307610	18,637265	548,631049	-1,771519	-7,201078	0,177090	1,307610	18,637265	548,631049	-1,771519
09:30:54,28	0,740983	3,360055	-0,068991	-0,313029	0,242997	-0,209972	-7,203337	0,175775	1,309554	4,775267	-16,793374	-1,747985	2,832447	3,628147	0,251486	303,244009	-158,258461	10,889298	-7,203337	0,175775	1,309554	18,573631	548,668609	-1,747985	-7,203337	0,175775	1,309554	18,573631	548,668609	-1,747985
09:30:54,33	0,740983	3,360055	-0,068991	-0,313029	0,242997	-0,209972	-7,198386	0,176900	1,307630	4,767115	-16,545621	-1,746584	2,831121	3,623600	0,250685	303,160872	-158,249671	10,885173	-7,198386	0,176900	1,307630	18,653754	548,527695	-1,746584	-7,198386	0,176900	1,307630	18,653754	548,527695	-1,746584
09:30:54,39	0,740983	3,360055	-0,068991	-0,313029	0,242997	-0,209972	-7,193785	0,175774	1,306829	4,791688	-16,382742	-1,750710	2,826294	3,624432	0,250654	303,125470	-158,296687	10,878494	-7,193785	0,175774	1,306829	18,589971	548,329364	-1,750710	-7,193785	0,175774	1,306829	18,589971	548,329364	-1,750710
09:30:54,44	0,740983	3,360055	-0,068991	-0,313029	0,242997	-0,209972	-7,192092	0,180371	1,306798	4,494242	-16,301890	-1,757389	2,832145	3,623645	0,249868	303,093081	-158,261458	10,871638	-7,192092	0,180371	1,306798	18,653365	548,277365	-1,757389	-7,192092	0,180371	1,306798	18,653365	548,277365	-1,757389
09:30:54,49	0,740983	3,360055	-0,068991	-0,313029	0,242997	-0,209972	-7,194336	0,174910	1,306012	4,792532	-16,464222	-1,764245	2,826355	3,626260	0,248336	303,173542	-158,326061	10,878751	-7,194336	0,174910	1,306012	18,522961	548,291157	-1,764245	-7,194336	0,174910	1,306012	18,522961	548,291157	-1,764245
09:30:54,54	0,740983	3,360055	-0,068991	-0,313029	0,242997	-0,209972	-7,193706	0,181232	1,304480	4,448060	-16,329453	-1,757132	3,583099	5,004273	0,332661	373,135545	-195,912321	10,460577	-7,193706	0,181232	1,304480	18,674783	548,376431	-1,757132	-7,193706	0,181232	1,304480	18,674783	548,376431	-1,757132
09:30:54,59	0,791047	3,359882	-0,068991	-0,313032	0,242979	-0,210003	-8,765472	0,214879	1,388805	5,128789	-18,679313	-2,175305	3,708292	5,258082	0,508413	385,523800	-201,639773	10,339544	-8,765472	0,214879	1,388805	21,996782	669,410204	-2,175305	-8,765472	0,214879	1,388805	21,996782	669,410204	-2,175305
09:30:54,64	0,791047	3,359882	-0,068991	-0,313032	0,242979	-0,210003	-9,047873	0,233364	1,564557	5,401569	-19,771924	-2,296338	3,704306	5,238422	0,535605	384,393447	-200,871140	10,389548	-9,047873	0,233364	1,564557	23,720651	690,486107	-2,296338	-9,047873	0,233364	1,564557	23,720651	690,486107	-2,296338
09:30:54,69	0,791047	3,359882	-0,068991	-0,313032	0,242979	-0,210003	-9,028853	0,226986	1,591749	5,833730	-20,146139	-2,246335	3,698035	5,228818	0,549333	383,753021	-200,486190	10,387909	-9,028853	0,226986	1,591749	23,652099	688,618859	-2,246335	-9,028853	0,226986	1,591749	23,652099	688,618859	-2,246335
09:30:54,74	0,791047	3,359882	-0,068991	-0,313032	0,242979	-0,210003	-9,017401	0,227615	1,605477	5,814189	-20,297715	-2,247974	3,689153	5,209282	0,560470	383,312150	-200,285464	10,382815	-9,017401	0,227615	1,605477	23,681931	687,568270	-2,247974	-9,017401	0,227615	1,605477	23,681931	687,568270	-2,247974
09:30:54,79	0,791047	3,359882	-0,068991	-0,313032	0,242979	-0,210003	-8,996042	0,225538	1,616614	5,875547	-19,669192	-2,253068	3,682080	5,212420	0,563770	382,962899	-200,081240	10,365955	-8,996042	0,225538	1,616614	23,580310	686,520077	-2,253068	-8,996042	0,225538	1,616614	23,580310	686,520077	-2,253068
09:30:54,84	0,791047	3,359882	-0,068991	-0,313032	0,242979	-0,210003	-8,995223	0,233233	1,619914	5,477660	-20,031179	-2,269927	3,689494	5,211395	0,564497	382,804165	-199,962991	10,376907	-8,995223	0,233233	1,619914	23,786458	686,093803	-2,269927	-8,995223	0,233233	1,619914	23,786458	686,093803	-2,269927
09:30:54,89	0,791047	3,359882	-0,068991	-0,313032	0,242979	-0,210003	-8,998042	0,226300	1,620641	5,861215	-20,374358	-2,258976	3,683193	5,200886	0,563622	382,546071	-199,854848	10,356682	-8,998042	0,226300	1,620641	23,625773	685,971914	-2,258976	-8,998042	0,226300	1,620641	23,625773	685,971914	-2,258976
09:30:54,94	0,791047	3,359882	-0,068991	-0,313032	0,242979	-0,210003	-8,985790	0,226502	1,619766	5,815339	-20,014845	-2,279200	3,678068	5,202979	0,567418	382,317091	-199,742754	10,398502	-8,985790	0,226502	1,619766	23,595724	685,369651	-2,279200	-8,985790	0,226502	1,619766	23,595724	685,369651	-2,279200
09:30:54,99	0,791047	3,359882	-0,068991	-0,313032	0,242979	-0,210003	-8,985040	0,231987	1,623562	5,512685	-20,230197	-2,237380	3,681061	5,206386	0,568592	382,332260	-199,697727	10,414632	-8,985040	0,231987	1,623562	23,723672	685,095428	-2,237380	-8,985040	0,231987	1,623562	23,723672	685,095428	-2,237380
09:30:55,04	0,791047	3,359882	-0,068991	-0,313032	0,242979	-0,210003	-8,989488	0,231099	1,624737	5,605459	-20,470855	-2,221250	4,468667	6,561035	0,697682	451,149172	-238,818948	10,059659	-8,989488	0,231099	1,624737	23,746710	685,203915	-2,221250	-8,989488	0,231099	1,624737	23,746710	685,203915	-2,221250
09:30:55,09	0,840961	3,359970	-0,068995	-0,313016	0,242971	-0,209991	-10,556451	0,226337	1,753826	6,381592	-22,795153	-2,576223	4,606192	6,818626	0,897477	463,423172	-245,161881	9,927527	-10,556451	0,226337	1,753826	24,149013	805,886211	-2,576223	-10,556451	0,226337	1,753826	24,149013	805,886211	-2,576223
09:30:55,14	0,840961	3,359970	-0,068995	-0,313016	0,242971	-0,209991	-10,848293	0,236032	1,953621	6,521290	-24,169900	-2,708355	4,592372	6,793938	0,939028	462,287380	-244,266644	9,941388	-10,848293	0,236032	1,953621	25,049804	827,421091	-2,708355	-10,848293	0,236032	1,953621	25,049804	827,421091	-2,708355
09:30:55,19	0,840961	3,359970	-0,068995	-0,313016	0,242971	-0,209991	-10,820002	0,235656	1,995172	6,748234	-24,130043	-2,694494	4,585254	6,773952	0,948092	461,496974	-243,839555	9,972863	-10,820002	0,235656	1,995172	25,247246	825,240153	-2,694494	-10,820002	0,235656	1,995172	25,247246	825,240153	-2,694494
09:30:55,24	0,840961	3,359970	-0,068995	-0,313016	0,242971	-0,209991	-10,799135	0,231828	2,004236	6,921968	-23,943004	-2,663019	4,575616	6,765349	0,959897	460,975274	-243,562207	9,938222	-10,799135	0,231828	2,004236	25,120465	823,789117	-2,663019	-10,799135	0,231828	2,004236	25,120465	823,789117	-2,663019
09:30:55,29	0,840961	3,359970	-0,068995	-0,313016	0,242971	-0,209991	-10,786865	0,235872	2,016042	6,691001	-23,895453	-2,697660	4,571475	6,767009	0,968653	460,596513	-243,325507	9,943900	-10,786865	0,235872	2,016042	25,206981	822,873488	-2,697660	-10,786865	0,235872	2,016042	25,206981	822,873488	-2,697660
09:30:55,34	0,840961	3,359970	-0,068995	-0,313016	0,242971	-0,209991	-10,786233	0,240289	2,024797	6,476934	-24,308908	-2,691982	4,572826	6,764119	0,966216	460,320969	-243,099690	9,955253	-10,786233	0,240289	2,024797	25,339635	822,410349	-2,691982	-10,786233	0,240289	2,024797	25,339635	822,410349	-2,691982
09:30:55,39	0,840961	3,359970	-0,068995	-0,313016	0,242971	-0,209991	-10,784405	0,237674	2,022360	6,670715	-24,565425	-2,680629	4,568208	6,748539	0,966132	460,017129	-243,012096	9,948434	-10,784405	0,237674	2,022360	25,328123	822,010389	-2,680629	-10,784405	0,237674	2,022360	25,328123	822,010389	-2,680629
09:30:55,44	0,840961	3,359970	-0,068995	-0,313016	0,242971	-0,209991	-10,768604	0,233883	2,022276	6,791761	-24,050664	-2,687449	4,564235	6,746176	0,966832	459,796493	-242,979741	9,974500	-10,768604	0,233883	2,022276	25,151613	821,284713	-2,687449	-10,768604	0,233883	2,022276	25,151613	821,284713	-2,687449
09:30:55,49	0,840961	3,359970	-0,068995	-0,313016	0,242971	-0,209991	-10,764571	0,236142	2,022976	6,591994	-24,048203	-2,661382	4,569288	6,746362	0,968722	459,637734	-242,860676	9,994232	-10,764571	0,236142	2,022976	25,129179	820,970585	-2,661382	-10,764571	0,236142	2,022976	25,129179	820,970585	-2,661382
09:30:55,54	0,840961	3,359970	-0,068995	-0,313016	0,242971	-0,209991	-10,767259	0,231859	2,024867	6,838448	-24,385020	-2,641650	4,565365	6,738952	0,967847	459,410954	-242,792486	9,968431	-10,767259	0,231859	2,024867	25,039411	820,844805	-2,641650	-10,767259	0,231859	2,024867	25,039411	820,844805	-2,641650
09:30:55,59	0,840961	3,359970	-0,068995	-0,313016	0,242971	-0,209991	-10,758880	0,231552	2,023991	6,800098	-24,179794	-2,667451	4,556216	6,738515	0,969719	459,227252	-242,687791	9,999959	-10,758880	0,231552	2,023991	24,976929	820,392264	-2,667451	-10,758880	0,231552	2,023991	24,976929	820,392264	-2,667451
09:30:55,64	0,840961	3,359970	-0,068995	-0,313016	0,242971	-0,209991	-10,753927	0,239256	2,025863	6,398290	-24,133668	-2,635923	4,565453	6,739797	0,967735	459,112986	-242,590668	10,007239	-10,753927	0,239256	2,025863	25,179911	820,049567	-2,635923	-10,753927	0,239256	2,025863	25,179911	820,049567	-2,635923
09:30:55,69	0,840961	3,359970	-0,068995	-0,313016	0,242971	-0,209991	-10,759656	0,231898	2,023879	6,807897	-24,579093	-2,628644	4,559151	6,735227	0,965682	458,905224	-242,580227	9,975274	-10,759656	0,231898	2,023879	25,011896	820,053866	-2,628644	-10,759656	0,231898	2,023879	25,011896	820,053866	-2,628644
09:30:55,74	0,840961	3,359970	-0,068995	-0,313016	0,242971	-0,209991	-10,752547	0,235070	2,021826	6,548092	-24,394574	-2,660608	4,565388	6,734415	0,967170	458,759257	-242,508625	9,959740	-10,752547	0,235070	2,021826	25,001126	819,680331	-2,660608	-10,752547	0,235070	2,021826	25,001126	819,680331	-2,660608
09:30:55,79	0,840961	3,359970	-0,068995	-0,313016	0,242971	-0,209991	-10,754962	0,229264	2,023314	6,839059	-24,682402	-2,676143	4,561020	6,727047	0,965220	458,623337	-242,476673	10,000260	-10,754962	0,229264	2,023314	24,836278	819,582135	-2,676143	-10,754962	0,229264	2,023314	24,836278	819,582135	-2,676143
09:30:55,84	0,840961	3,359970	-0,068995	-0,313016	0,242971	-0,209991	-10,746397	0,229362	2,021364	6,793670	-24,370716	-2,635622	4,562004	6,728111	0,964021	458,502581	-242,365186	10,035201	-10,746397	0,229362	2,021364	24,798587	819,221480	-2,635622	-10,746397	0,229362	2,021364	24,798587	819,221480	-2,635622
09:30:55,89	0,840961	3,359970	-0,068995	-0,313016	0,242971	-0,209991	-10,747811	0,229042	2,020165	6,846470	-24,604542	-2,600682	4,553592	6,725893	0,963556	458,413504	-242,360555	9,991159	-10,747811	0,229042	2,020165	24,826287	819,098619	-2,600682	-10,747811	0,229042	2,020165	24,826287	819,098619	-2,600682
09:30:55,94	0,840961	3,359970	-0,068995	-0,313016	0,242971	-0,209991	-10,741684	0,235219	2,019700	6,484773	-24,365403	-2,644724	4,558693	6,718172	0,967046	458,275834	-242,305873	10,011318	-10,741684	0,235219	2,019700	24,949432	818,856797	-2,644724	-10,741684	0,235219	2,019700	24,949432	818,856797	-2,644724
09:30:55,99	0,840961	3,359970	-0,068995	-0,313016	0,242971	-0,209991	-10,737548	0,226940	2,023191	6,893786	-24,296870	-2,624565	4,556143	6,726161	0,966965	458,204689	-242,305479	9,998320	-10,737548	0,226940	2,023191	24,708567	818,600613	-2,624565	-10,737548	0,226940	2,023191	24,708567	818,600613	-2,624565
09:30:56,04	0,840961	3,359970	-0,068995	-0,313016	0,242971	-0,209991	-10,743191	0,233143	2,023109	6,535989	-24,652132	-2,637562	4,556543	6,725831	0,965389	458,100555	-242,243183	10,031436	-10,743191	0,233143	2,023109	24,837721	818,688350	-2,637562	-10,743191	0,233143	2,023109	24,837721	818,688350	-2,637562
09:30:56,09	0,840961	3,359970	-0,068995	-0,313016	0,242971	-0,209991	-10,743105	0,232632	2,021533	6,564461	-24,769003	-2,604447	4,554111	6,713551	0,962644	458,016016	-242,196363	9,984782	-10,743105	0,232632	2,021533	24,826054	818,564746	-2,604447	-10,743105	0,232632	2,021533	24,826054	818,564746	-2,604447
09:30:56,14	0,840961	3,359970	-0,068995	-0,313016	0,242971	-0,209991	-10,731255	0,228598	2,018788	6,772510	-24,249405	-2,651101	4,555649	6,723203	0,962584	457,917779	-242,136630	10,018510	-10,731255	0,228598	2,018788	24,717429	818,154087	-2,651101	-10,731255	0,228598	2,018788	24,717429	818,154087	-2,651101
09:30:56,19	0,840961	3,359970	-0,068995	-0,313016	0,242971	-0,209991	-10,740383	0,232092	2,018728	6,593442	-24,839017	-2,617373	4,550211	6,713197	0,964904	457,827223	-242,151120	10,010295	-10,740383	0,232092	2,018728	24,812627	818,281045	-2,617373	-10,740383	0,232092	2,018728	24,812627	818,281045	-2,617373
09:30:56,24	0,840961	3,359970	-0,068995	-0,313016	0,242971	-0,209991	-10,728998	0,231798	2,021048	6,550887	-24,318171	-2,625587	4,555901	6,714013	0,963660	457,711372	-242,090065	9,971697	-10,728998	0,231798	2,021048	24,747018	817,908161	-2,625587	-10,728998	0,231798	2,021048	24,747018	817,908161	-2,625587
09:30:56,29	0,840961	3,359970	-0,068995	-0,313016	0,242971	-0,209991	-10,732550	0,227279	2,019804	6,780827	-24,633714	-2,664185	4,552839	6,709223	0,962912	457,643891	-242,063509	10,030598	-10,732550	0,227279	2,019804	24,622212	817,871423	-2,664185	-10,732550	0,227279	2,019804	24,622212	817,871423	-2,664185
09:30:56,34	0,840961	3,359970	-0,068995	-0,313016	0,242971	-0,209991	-10,726871	0,227535	2,019056	6,756770	-24,410126	-2,605284	4,543339	6,713748	0,963632	457,608091	-242,034450	10,020798	-10,726871	0,227535	2,019056	24,618256	817,649211	-2,605284	-10,726871	0,227535	2,019056	24,618256	817,649211	-2,605284
09:30:56,39	0,840961	3,359970	-0,068995	-0,313016	0,242971	-0,209991	-10,726039	0,238025	2,019776	6,218552	-24,412428	-2,615085	4,551956	6,715508	0,958933	457,513370	-242,015875	10,026976	-10,726039	0,238025	2,019776	24,903509	817,581647	-2,615085	-10,726039	0,238025	2,019776	24,903509	817,581647	-2,615085
09:30:56,44	0,840961	3,359970	-0,068995	-0,313016	0,242971	-0,209991	-10,731872	0,231443	2,015077	6,529551	-24,807066	-2,608906	4,556151	6,714916	0,960503	457,527337	-241,972675	10,027898	-10,731872	0,231443	2,015077	24,697807	817,644904	-2,608906	-10,731872	0,231443	2,015077	24,697807	817,644904	-2,608906
09:30:56,49	0,840961	3,359970	-0,068995	-0,313016	0,242971	-0,209991	-10,733457	0,227513	2,016647	6,778299	-24,898972	-2,607984	4,550091	6,706155	0,960104	457,425169	-241,968419	10,036671	-10,733457	0,227513	2,016647	24,638061	817,677394	-2,607984	-10,733457	0,227513	2,016647	24,638061	817,677394	-2,607984
09:30:56,54	0,840961	3,359970	-0,068995	-0,313016	0,242971	-0,209991	-10,722840	0,228382	2,016248	6,685733	-24,437498	-2,599212	4,551003	6,715366	0,958854	457,313722	-241,925544	10,046319	-10,722840	0,228382	2,016248	24,613682	817,305437	-2,599212	-10,722840	0,228382	2,016248	24,613682	817,305437	-2,599212
09:30:56,59	0,840961	3,359970	-0,068995	-0,313016	0,242971	-0,209991	-10,731273	0,232197	2,014999	6,468738	-24,993966	-2,589563	4,555805	6,706330	0,962001	457,312002	-241,890967	10,035329	-10,731273	0,232197	2,014999	24,696198	817,410958	-2,589563	-10,731273	0,232197	2,014999	24,696198	817,410958	-2,589563
09:30:56,64	0,840961	3,359970	-0,068995	-0,313016	0,242971	-0,209991	-10,725848	0,223520	2,018145	6,949034	-24,730643	-2,600554	4,546812	6,706771	0,960006	457,257879	-241,935745	10,019640	-10,725848	0,223520	2,018145	24,495338	817,248416	-2,600554	-10,725848	0,223520	2,018145	24,495338	817,248416	-2,600554
09:30:56,69	0,840961	3,359970	-0,068995	-0,313016	0,242971	-0,209991	-10,721734	0,231529	2,016150	6,466738	-24,541219	-2,616242	4,544808	6,705723	0,961518	457,116622	-241,856265	10,046442	-10,721734	0,231529	2,016150	24,641730	817,114922	-2,616242	-10,721734	0,231529	2,016150	24,641730	817,114922	-2,616242
09:30:56,74	0,840961	3,359970	-0,068995	-0,313016	0,242971	-0,209991	-10,719824	0,232740	2,017662	6,401935	-24,603948	-2,589440	4,548935	6,701352	0,960346	457,113775	-241,884335	10,007589	-10,719824	0,232740	2,017662	24,672041	816,902224	-2,589440	-10,719824	0,232740	2,017662	24,672041	816,902224	-2,589440
09:30:56,79	0,840961	3,359970	-0,068995	-0,313016	0,242971	-0,209991	-10,718102	0,226981	2,016490	6,675662	-24,502860	-2,628293	4,551277	6,708070	0,960351	457,104027	-241,807633	10,055151	-10,718102	0,226981	2,016490	24,493701	816,868174	-2,628293	-10,718102	0,226981	2,016490	24,493701	816,868174	-2,628293
09:30:56,84	0,840961	3,359970	-0,068995	-0,313016	0,242971	-0,209991	-10,725092	0,228311	2,016495	6,668056	-24,913095	-2,580731	4,547638	6,701186	0,959931	457,038940	-241,823867	10,019989	-10,725092	0,228311	2,016495	24,590495	817,006596	-2,580731	-10,725092	0,228311	2,016495	24,590495	817,006596	-2,580731
09:30:56,89	0,840961	3,359970	-0,068995	-0,313016	0,242971	-0,209991	-10,717310	0,228021	2,016075	6,636530	-24,556708	-2,615893	4,551175	6,706491	0,957976	457,039861	-241,768705	10,029180	-10,717310	0,228021	2,016075	24,536210	816,752136	-2,615893	-10,717310	0,228021	2,016075	24,536210	816,752136	-2,615893
09:30:56,94	0,840961	3,359970	-0,068995	-0,313016	0,242971	-0,209991	-10,723702	0,230541	2,014093	6,532131	-24,993850	-2,581220	4,548651	6,707981	0,957949	456,961507	-241,748418	10,054662	-10,723702	0,230541	2,014093	24,629605	816,816728	-2,581220	-10,723702	0,230541	2,014093	24,629605	816,816728	-2,581220
09:30:56,99	0,840961	3,359970	-0,068995	-0,313016	0,242971	-0,209991	-10,723702	0,230541	2,014093	6,532131	-24,993850	-2,581220	4,546196	6,701294	0,956365	456,897119	-241,750517	10,020888	-10,723702	0,230541	2,014093	24,629605	816,816728	-2,581220	-10,723702	0,230541	2,014093	24,629605	816,816728	-2,581220
09:30:57,04	0,840961	3,359970	-0,068995	-0,313016	0,242971	-0,209991	-10,716682	0,229324	2,012509	6,561419	-24,683545	-2,614994	4,541411	6,702179	0,957524	456,849959	-241,700136	10,055501	-10,716682	0,229324	2,012509	24,563335	816,575998	-2,614994	-10,716682	0,229324	2,012509	24,563335	816,575998	-2,614994
09:30:57,09	0,840961	3,359970	-0,068995	-0,313016	0,242971	-0,209991	-10,715057	0,233911	2,013668	6,342955	-24,665055	-2,580381	4,547717	6,702410	0,957496	456,759863	-241,670781	10,063354	-10,715057	0,233911	2,013668	24,704937	816,466893	-2,580381	-10,715057	0,233911	2,013668	24,704937	816,466893	-2,580381
09:30:57,14	0,840961	3,359970	-0,068995	-0,313016	0,242971	-0,209991	-10,718409	0,228565	2,013640	6,601306	-24,932104	-2,572528	4,547740	6,701965	0,955907	456,757743	-241,644929	10,016657	-10,718409	0,228565	2,013640	24,543650	816,463038	-2,572528	-10,718409	0,228565	2,013640	24,543650	816,463038	-2,572528
09:30:57,19	0,840961	3,359970	-0,068995	-0,313016	0,242971	-0,209991	-10,718035	0,228322	2,012051	6,635265	-24,927395	-2,619225	4,545896	6,693224	0,955937	456,718191	-241,694843	10,033212	-10,718035	0,228322	2,012051	24,558542	816,438354	-2,619225	-10,718035	0,228322	2,012051	24,558542	816,438354	-2,619225
09:30:57,24	0,840961	3,359970	-0,068995	-0,313016	0,242971	-0,209991	-10,709543	0,225549	2,012081	6,716471	-24,495113	-2,602671	4,538170	6,700391	0,958997	456,677167	-241,625105	10,048269	-10,709543	0,225549	2,012081	24,422048	816,204022	-2,602671	-10,709543	0,225549	2,012081	24,422048	816,204022	-2,602671
09:30:57,29	0,840961	3,359970	-0,068995	-0,313016	0,242971	-0,209991	-10,711888	0,235823	2,015141	6,222090	-24,687437	-2,587613	4,544037	6,691644	0,956698	456,636706	-241,592685	10,055684	-10,711888	0,235823	2,015141	24,734200	816,195762	-2,587613	-10,711888	0,235823	2,015141	24,734200	816,195762	-2,587613
09:30:57,34	0,840961	3,359970	-0,068995	-0,313016	0,242971	-0,209991	-10,707246	0,226368	2,012842	6,721577	-24,497302	-2,580198	4,539221	6,697381	0,957793	456,600898	-241,601066	10,026065	-10,707246	0,226368	2,012842	24,491499	816,021498	-2,580198	-10,707246	0,226368	2,012842	24,491499	816,021498	-2,580198
09:30:57,39	0,840961	3,359970	-0,068995	-0,313016	0,242971	-0,209991	-10,709806	0,233408	2,013937	6,330381	-24,657254	-2,609818	4,550418	6,697860	0,955480	456,596617	-241,563766	10,035563	-10,709806	0,233408	2,013937	24,652872	816,062524	-2,609818	-10,709806	0,233408	2,013937	24,652872	816,062524	-2,609818
09:30:57,44	0,840961	3,359970	-0,068995	-0,313016	0,242971	-0,209991	-10,715820	0,223950	2,011624	6,852322	-24,992321	-2,600320	4,538474	6,699926	0,956992	456,532946	-241,585545	10,052222	-10,715820	0,223950	2,011624	24,432417	816,199528	-2,600320	-10,715820	0,223950	2,011624	24,432417	816,199528	-2,600320
09:30:57,49	0,840961	3,359970	-0,068995	-0,313016	0,242971	-0,209991	-10,711637	0,235328	2,013136	6,210006	-24,819068	-2,583660	4,550274	6,700678	0,955455	456,535649	-241,554136	10,056287	-10,711637	0,235328	2,013136	24,683218	816,044434	-2,583660	-10,711637	0,235328	2,013136	24,683218	816,044434	-2,583660
09:30:57,54	0,840961	3,359970	-0,068995	-0,313016	0,242971	-0,209991	-10,718188	0,225485	2,011599	6,750390	-25,173086	-2,579596	4,544297	6,692244	0,956197	456,475069	-241,579164	10,009765	-10,718188	0,225485	2,011599	24,450933	816,204672	-2,579596	-10,718188	0,225485	2,011599	24,450933	816,204672	-2,579596
09:30:57,59	0,840961	3,359970	-0,068995	-0,313016	0,242971	-0,209991	-10,707896	0,226443	2,012342	6,648572	-24,677830	-2,626117	4,547722	6,696150	0,957356	456,418665	-241,527005	10,051243	-10,707896	0,226443	2,012342	24,424375	815,891973	-2,626117	-10,707896	0,226443	2,012342	24,424375	815,891973	-2,626117
09:30:57,64	0,840961	3,359970	-0,068995	-0,313016	0,242971	-0,209991	-10,712990	0,225430	2,013500	6,718236	-25,017689	-2,584639	4,546015	6,690046	0,956572	456,413406	-241,486385	10,013114	-10,712990	0,225430	2,013500	24,414490	815,952060	-2,584639	-10,712990	0,225430	2,013500	24,414490	815,952060	-2,584639
09:30:57,69	0,840961	3,359970	-0,068995	-0,313016	0,242971	-0,209991	-10,706851	0,223856	2,012716	6,832619	-24,723318	-2,622768	4,537693	6,693703	0,954617	456,401963	-241,504741	10,042008	-10,706851	0,223856	2,012716	24,405334	815,764509	-2,622768	-10,706851	0,223856	2,012716	24,405334	815,764509	-2,622768
09:30:57,74	0,840961	3,359970	-0,068995	-0,313016	0,242971	-0,209991	-10,705857	0,232892	2,010761	6,341165	-24,672344	-2,593874	4,546318	6,692563	0,954608	456,299920	-241,495568	10,068904	-10,705857	0,232892	2,010761	24,623151	815,737426	-2,593874	-10,705857	0,232892	2,010761	24,623151	815,737426	-2,593874
09:30:57,79	0,840961	3,359970	-0,068995	-0,313016	0,242971	-0,209991	-10,709183	0,224853	2,010752	6,716095	-24,938231	-2,566978	4,545796	6,694592	0,953036	456,320232	-241,447723	10,047169	-10,709183	0,224853	2,010752	24,367051	815,732596	-2,566978	-10,709183	0,224853	2,010752	24,367051	815,732596	-2,566978
09:30:57,84	0,840961	3,359970	-0,068995	-0,313016	0,242971	-0,209991	-10,710678	0,226319	2,009180	6,691443	-25,022344	-2,588713	4,543915	6,685882	0,953822	456,258192	-241,491146	10,049166	-10,710678	0,226319	2,009180	24,457496	815,765902	-2,588713	-10,710678	0,226319	2,009180	24,457496	815,765902	-2,588713
09:30:57,89	0,840961	3,359970	-0,068995	-0,313016	0,242971	-0,209991	-10,702195	0,223593	2,009966	6,764586	-24,613214	-2,586717	4,539733	6,692923	0,955318	456,233709	-241,460050	10,035289	-10,702195	0,223593	2,009966	24,316623	815,509071	-2,586717	-10,702195	0,223593	2,009966	24,316623	815,509071	-2,586717
09:30:57,94	0,840961	3,359970	-0,068995	-0,313016	0,242971	-0,209991	-10,706201	0,230736	2,011462	6,407855	-24,858281	-2,600593	4,543116	6,690876	0,954922	456,144470	-241,410850	10,062530	-10,706201	0,230736	2,011462	24,520592	815,578481	-2,600593	-10,706201	0,230736	2,011462	24,520592	815,578481	-2,600593
09:30:57,99	0,840961	3,359970	-0,068995	-0,313016	0,242971	-0,209991	-10,706120	0,226782	2,011066	6,611427	-24,955972	-2,573352	4,545655	6,686885	0,958068	456,205667	-241,395215	10,045799	-10,706120	0,226782	2,011066	24,413813	815,474461	-2,573352	-10,706120	0,226782	2,011066	24,413813	815,474461	-2,573352
09:30:58,04	0,840961	3,359970	-0,068995	-0,313016	0,242971	-0,209991	-10,703933	0,222588	2,014212	6,873677	-24,797071	-2,590084	4,541441	6,686483	0,954932	456,169886	-241,402729	10,037356	-10,703933	0,222588	2,014212	24,346800	815,461689	-2,590084	-10,703933	0,222588	2,014212	24,346800	815,461689	-2,590084
09:30:58,09	0,840961	3,359970	-0,068995	-0,313016	0,242971	-0,209991	-10,701478	0,226036	2,011076	6,669934	-24,696645	-2,598526	4,536049	6,689388	0,956810	456,121052	-241,382337	10,007797	-10,701478	0,226036	2,011076	24,413798	815,369402	-2,598526	-10,701478	0,226036	2,011076	24,413798	815,369402	-2,598526
09:30:58,14	0,840961	3,359970	-0,068995	-0,313016	0,242971	-0,209991	-10,701298	0,232159	2,012954	6,344824	-24,739771	-2,628086	4,541245	6,693546	0,955619	456,077220	-241,357699	10,016121	-10,701298	0,232159	2,012954	24,569280	815,312143	-2,628086	-10,701298	0,232159	2,012954	24,569280	815,312143	-2,628086
09:30:58,19	0,840961	3,359970	-0,068995	-0,313016	0,242971	-0,209991	-10,707497	0,229738	2,011763	6,470143	-25,112374	-2,619761	4,543097	6,686104	0,955691	456,093976	-241,335959	10,054579	-10,707497	0,229738	2,011763	24,504540	815,426127	-2,619761	-10,707497	0,229738	2,011763	24,504540	815,426127	-2,619761
09:30:58,24	0,840961	3,359970	-0,068995	-0,313016	0,242971	-0,209991	-10,701978	0,224413	2,011835	6,774230	-24,821756	-2,581304	4,541750	6,686653	0,955262	456,051857	-241,441004	10,032376	-10,701978	0,224413	2,011835	24,390643	815,283520	-2,581304	-10,701978	0,224413	2,011835	24,390643	815,283520	-2,581304
09:30:58,29	0,840961	3,359970	-0,068995	-0,313016	0,242971	-0,209991	-10,701780	0,225853	2,011406	6,587301	-24,795402	-2,603507	4,544672	6,689623	0,958343	456,013960	-241,360233	10,029578	-10,701780	0,225853	2,011406	24,316782	815,294313	-2,603507	-10,701780	0,225853	2,011406	24,316782	815,294313	-2,603507
09:30:58,34	0,840961	3,359970	-0,068995	-0,313016	0,242971	-0,209991	-10,705813	0,224808	2,014487	6,692645	-25,078353	-2,606304	4,542342	6,686889	0,953302	456,006552	-241,294496	10,038864	-10,705813	0,224808	2,014487	24,340088	815,327997	-2,606304	-10,705813	0,224808	2,014487	24,340088	815,327997	-2,606304
09:30:58,39	0,840961	3,359970	-0,068995	-0,313016	0,242971	-0,209991	-10,702280	0,225459	2,009446	6,712015	-24,933912	-2,597018	4,538102	6,682035	0,954472	455,956529	-241,343757	10,055016	-10,702280	0,225459	2,009446	24,410568	815,195085	-2,597018	-10,702280	0,225459	2,009446	24,410568	815,195085	-2,597018
09:30:58,44	0,840961	3,359970	-0,068995	-0,313016	0,242971	-0,209991	-10,699931	0,229690	2,011363	6,426372	-24,825156	-2,595314	4,537503	6,686970	0,955219	455,962148	-241,344643	10,040569	-10,699931	0,229690	2,011363	24,457060	815,119460	-2,595314	-10,699931	0,229690	2,011363	24,457060	815,119460	-2,595314
09:30:58,49	0,840961	3,359970	-0,068995	-0,313016	0,242971	-0,209991	-10,699931	0,229690	2,011363	6,426372	-24,825156	-2,595314	4,542812	6,692700	0,954026	455,959326	-241,281223	10,030587	-10,699931	0,229690	2,011363	24,457060	815,119460	-2,595314	-10,699931	0,229690	2,011363	24,457060	815,119460	-2,595314
09:30:58,54	0,840961	3,359970	-0,068995	-0,313016	0,242971	-0,209991	-10,707548	0,227958	2,010170	6,569988	-25,255368	-2,605295	4,543930	6,690880	0,955606	455,922469	-241,263572	10,074099	-10,707548	0,227958	2,010170	24,464653	815,287143	-2,605295	-10,707548	0,227958	2,010170	24,464653	815,287143	-2,605295
09:30:58,59	0,840961	3,359970	-0,068995	-0,313016	0,242971	-0,209991	-10,706531	0,226079	2,011750	6,664521	-25,243211	-2,561783	4,540988	6,685951	0,953651	455,905655	-241,246935	10,045685	-10,706531	0,226079	2,011750	24,411733	815,219439	-2,561783	-10,706531	0,226079	2,011750	24,411733	815,219439	-2,561783
09:30:58,64	0,840961	3,359970	-0,068995	-0,313016	0,242971	-0,209991	-10,700791	0,226162	2,009795	6,666210	-24,967630	-2,590198	4,533827	6,685291	0,954758	455,869389	-241,293063	9,998964	-10,700791	0,226162	2,009795	24,419933	815,044460	-2,590198	-10,700791	0,226162	2,009795	24,419933	815,044460	-2,590198
09:30:58,69	0,840961	3,359970	-0,068995	-0,313016	0,242971	-0,209991	-10,696639	0,232034	2,010902	6,302798	-24,760076	-2,636918	4,537201	6,686650	0,953968	455,784251	-241,237564	10,036798	-10,696639	0,232034	2,010902	24,517453	814,926092	-2,636918	-10,696639	0,232034	2,010902	24,517453	814,926092	-2,636918
09:30:58,74	0,840961	3,359970	-0,068995	-0,313016	0,242971	-0,209991	-10,699502	0,229792	2,010113	6,424882	-25,010452	-2,599084	4,541294	6,685378	0,953200	455,761066	-241,213815	10,048473	-10,699502	0,229792	2,010113	24,463532	814,900490	-2,599084	-10,699502	0,229792	2,010113	24,463532	814,900490	-2,599084
09:30:58,79	0,840961	3,359970	-0,068995	-0,313016	0,242971	-0,209991	-10,700447	0,225611	2,009344	6,651250	-25,091536	-2,587409	4,540292	6,682248	0,952844	455,820294	-241,172731	10,039070	-10,700447	0,225611	2,009344	24,361719	814,893573	-2,587409	-10,700447	0,225611	2,009344	24,361719	814,893573	-2,587409
09:30:58,84	0,840961	3,359970	-0,068995	-0,313016	0,242971	-0,209991	-10,697236	0,224914	2,008988	6,752699	-24,893800	-2,596812	4,539030	6,680405	0,952819	455,795389	-241,235483	10,012614	-10,697236	0,224914	2,008988	24,408437	814,839226	-2,596812	-10,697236	0,224914	2,008988	24,408437	814,839226	-2,596812
09:30:58,89	0,840961	3,359970	-0,068995	-0,313016	0,242971	-0,209991	-10,695009	0,225085	2,008963	6,677016	-24,768186	-2,623269	4,536548	6,682662	0,953976	455,731753	-241,195723	10,057349	-10,695009	0,225085	2,008963	24,346168	814,790018	-2,623269	-10,695009	0,225085	2,008963	24,346168	814,790018	-2,623269
09:30:58,94	0,840961	3,359970	-0,068995	-0,313016	0,242971	-0,209991	-10,695723	0,228363	2,010120	6,509150	-24,880297	-2,578533	4,537273	6,682794	0,953989	455,771645	-241,130295	10,049482	-10,695723	0,228363	2,010120	24,435663	814,733945	-2,578533	-10,695723	0,228363	2,010120	24,435663	814,733945	-2,578533
09:30:58,99	0,840961	3,359970	-0,068995	-0,313016	0,242971	-0,209991	-10,696200	0,227801	2,010133	6,614985	-24,903253	-2,586400	4,534186	6,682006	0,954367	455,723086	-241,181846	10,066830	-10,696200	0,227801	2,010133	24,497377	814,748412	-2,586400	-10,696200	0,227801	2,010133	24,497377	814,748412	-2,586400
09:30:59,04	0,840961	3,359970	-0,068995	-0,313016	0,242971	-0,209991	-10,693974	0,230080	2,010512	6,427541	-24,803793	-2,569053	4,536443	6,684407	0,955890	455,665749	-241,140589	10,068561	-10,693974	0,230080	2,010512	24,488853	814,673152	-2,569053	-10,693974	0,230080	2,010512	24,488853	814,673152	-2,569053
09:30:59,09	0,840961	3,359970	-0,068995	-0,313016	0,242971	-0,209991	-10,697182	0,229326	2,012034	6,473812	-25,040891	-2,567322	4,540165	6,682306	0,954376	455,729300	-241,081800	10,066198	-10,697182	0,229326	2,012034	24,475931	814,687879	-2,567322	-10,697182	0,229326	2,012034	24,475931	814,687879	-2,567322
09:30:59,14	0,840961	3,359970	-0,068995	-0,313016	0,242971	-0,209991	-10,697223	0,225053	2,010520	6,778704	-25,017378	-2,569685	4,535217	6,683261	0,956645	455,626434	-241,109274	10,059436	-10,697223	0,225053	2,010520	24,445381	814,714607	-2,569685	-10,697223	0,225053	2,010520	24,445381	814,714607	-2,569685
09:30:59,19	0,840961	3,359970	-0,068995	-0,313016	0,242971	-0,209991	-10,695576	0,229816	2,012789	6,455824	-25,007097	-2,576446	4,536494	6,680917	0,953186	455,666349	-241,085327	10,071461	-10,695576	0,229816	2,012789	24,496364	814,595622	-2,576446	-10,695576	0,229816	2,012789	24,496364	814,595622	-2,576446
09:30:59,24	0,840961	3,359970	-0,068995	-0,313016	0,242971	-0,209991	-10,694184	0,227537	2,009330	6,615011	-24,912132	-2,564422	4,537605	6,676843	0,955105	455,619631	-241,093602	10,041025	-10,694184	0,227537	2,009330	24,476674	814,581334	-2,564422	-10,694184	0,227537	2,009330	24,476674	814,581334	-2,564422
09:30:59,29	0,840961	3,359970	-0,068995	-0,313016	0,242971	-0,209991	-10,691212	0,224538	2,011249	6,740428	-24,793889	-2,594857	4,533352	6,679769	0,955485	455,570637	-241,091388	10,084674	-10,691212	0,224538	2,011249	24,366679	814,466245	-2,594857	-10,691212	0,224538	2,011249	24,366679	814,466245	-2,594857
09:30:59,34	0,840961	3,359970	-0,068995	-0,313016	0,242971	-0,209991	-10,691619	0,229684	2,011629	6,450243	-24,858594	-2,551209	4,532185	6,682997	0,954709	455,591067	-241,102516	10,094547	-10,691619	0,229684	2,011629	24,480475	814,433495	-2,551209	-10,691619	0,229684	2,011629	24,480475	814,433495	-2,551209
09:30:59,39	0,840961	3,359970	-0,068995	-0,313016	0,242971	-0,209991	-10,693831	0,232309	2,010853	6,314344	-24,950363	-2,541335	4,542161	6,685314	0,955061	455,561497	-241,066513	10,059097	-10,693831	0,232309	2,010853	24,550603	814,515370	-2,541335	-10,693831	0,232309	2,010853	24,550603	814,515370	-2,541335
09:30:59,44	0,840961	3,359970	-0,068995	-0,313016	0,242971	-0,209991	-10,700826	0,224828	2,011205	6,719740	-25,357719	-2,576786	4,539220	6,677182	0,951589	455,541176	-241,043191	10,065296	-10,700826	0,224828	2,011205	24,368757	814,657131	-2,576786	-10,700826	0,224828	2,011205	24,368757	814,657131	-2,576786
09:30:59,49	0,840961	3,359970	-0,068995	-0,313016	0,242971	-0,209991	-10,692312	0,223309	2,007733	6,808769	-24,944266	-2,570587	4,530948	6,684005	0,956569	455,533306	-241,042189	10,028045	-10,692312	0,223309	2,007733	24,338538	814,402259	-2,570587	-10,692312	0,223309	2,007733	24,338538	814,402259	-2,570587
09:30:59,54	0,840961	3,359970	-0,068995	-0,313016	0,242971	-0,209991	-10,694086	0,233885	2,012713	6,255784	-25,043798	-2,607837	4,541495	6,683329	0,952344	455,518064	-241,037833	10,081086	-10,694086	0,233885	2,012713	24,615717	814,441936	-2,607837	-10,694086	0,233885	2,012713	24,615717	814,441936	-2,607837
09:30:59,59	0,840961	3,359970	-0,068995	-0,313016	0,242971	-0,209991	-10,698774	0,224413	2,008488	6,744473	-25,302963	-2,554796	4,536793	6,674144	0,954273	455,499477	-241,068097	10,028507	-10,698774	0,224413	2,008488	24,360864	814,550796	-2,554796	-10,698774	0,224413	2,008488	24,360864	814,550796	-2,554796
09:30:59,64	0,840961	3,359970	-0,068995	-0,313016	0,242971	-0,209991	-10,688468	0,223892	2,010417	6,736065	-24,768024	-2,607375	4,534461	6,677840	0,957758	455,516672	-241,077115	10,026066	-10,688468	0,223892	2,010417	24,311553	814,276726	-2,607375	-10,688468	0,223892	2,010417	24,311553	814,276726	-2,607375
09:30:59,69	0,840961	3,359970	-0,068995	-0,313016	0,242971	-0,209991	-10,690503	0,227760	2,013902	6,535710	-24,854451	-2,609816	4,536005	6,682049	0,956922	455,410753	-241,033350	10,034802	-10,690503	0,227760	2,013902	24,414846	814,350057	-2,609816	-10,690503	0,227760	2,013902	24,414846	814,350057	-2,609816
09:30:59,74	0,840961	3,359970	-0,068995	-0,313016	0,242971	-0,209991	-10,694921	0,228527	2,013066	6,480749	-25,197761	-2,601080	4,540304	6,680981	0,953100	455,484514	-240,987008	10,062664	-10,694921	0,228527	2,013066	24,420124	814,353504	-2,601080	-10,694921	0,228527	2,013066	24,420124	814,353504	-2,601080
09:30:59,79	0,840961	3,359970	-0,068995	-0,313016	0,242971	-0,209991	-10,696145	0,224269	2,009244	6,779167	-25,220712	-2,573218	4,541375	6,676920	0,954258	455,426421	-241,001737	10,061667	-10,696145	0,224269	2,009244	24,384307	814,426654	-2,573218	-10,696145	0,224269	2,009244	24,384307	814,426654	-2,573218
09:30:59,84	0,840961	3,359970	-0,068995	-0,313016	0,242971	-0,209991	-10,693164	0,221312	2,010402	6,891158	-25,108643	-2,574215	4,531275	6,680857	0,953821	455,399442	-241,008950	10,055973	-10,693164	0,221312	2,010402	24,264129	814,304711	-2,574215	-10,693164	0,221312	2,010402	24,264129	814,304711	-2,574215
09:30:59,89	0,840961	3,359970	-0,068995	-0,313016	0,242971	-0,209991	-10,691523	0,232027	2,009965	6,314213	-25,043074	-2,579910	4,530628	6,680166	0,953405	455,356420	-240,970608	10,043147	-10,691523	0,232027	2,009965	24,528355	814,241469	-2,579910	-10,691523	0,232027	2,009965	24,528355	814,241469	-2,579910
09:30:59,94	0,840961	3,359970	-0,068995	-0,313016	0,242971	-0,209991	-10,690601	0,232242	2,009549	6,314743	-25,051581	-2,592736	4,536525	6,683183	0,951104	455,375369	-240,968018	10,079817	-10,690601	0,232242	2,009549	24,545739	814,160618	-2,592736	-10,690601	0,232242	2,009549	24,545739	814,160618	-2,592736
09:30:59,99	0,840961	3,359970	-0,068995	-0,313016	0,242971	-0,209991	-10,696162	0,228643	2,007248	6,513608	-25,325641	-2,556065	4,538960	6,682493	0,956931	455,389409	-240,949242	10,057667	-10,696162	0,228643	2,007248	24,462084	814,323101	-2,556065	-10,696162	0,228643	2,007248	24,462084	814,323101	-2,556065
09:31:00,04	0,840961	3,359970	-0,068995	-0,313016	0,242971	-0,209991	-10,696782	0,226190	2,013075	6,664433	-25,355118	-2,578215	4,538831	6,679081	0,951877	455,345469	-240,991318	10,064163	-10,696782	0,226190	2,013075	24,420365	814,342307	-2,578215	-10,696782	0,226190	2,013075	24,420365	814,342307	-2,578215
09:31:00,09	0,840961	3,359970	-0,068995	-0,313016	0,242971	-0,209991	-10,693763	0,224596	2,008021	6,688934	-25,215123	-2,571720	4,535368	6,678759	0,952639	455,349470	-240,920326	10,045905	-10,693763	0,224596	2,008021	24,319704	814,245276	-2,571720	-10,693763	0,224596	2,008021	24,319704	814,245276	-2,571720
09:31:00,14	0,840961	3,359970	-0,068995	-0,313016	0,242971	-0,209991	-10,691752	0,227433	2,008783	6,604862	-25,142590	-2,589977	4,534071	6,669339	0,949567	455,289453	-240,950189	10,079729	-10,691752	0,227433	2,008783	24,458380	814,159958	-2,589977	-10,691752	0,227433	2,008783	24,458380	814,159958	-2,589977
09:31:00,19	0,840961	3,359970	-0,068995	-0,313016	0,242971	-0,209991	-10,682946	0,223847	2,005711	6,735470	-24,721728	-2,556153	4,529877	6,678658	0,953756	455,270135	-240,954869	10,039125	-10,682946	0,223847	2,005711	24,307478	813,889557	-2,556153	-10,682946	0,223847	2,005711	24,307478	813,889557	-2,556153
09:31:00,24	0,840961	3,359970	-0,068995	-0,313016	0,242971	-0,209991	-10,688920	0,232138	2,009900	6,290638	-25,046724	-2,596757	4,536975	6,681622	0,955707	455,283393	-240,941276	10,044749	-10,688920	0,232138	2,009900	24,513471	814,033457	-2,596757	-10,688920	0,232138	2,009900	24,513471	814,033457	-2,596757
09:31:00,29	0,840961	3,359970	-0,068995	-0,313016	0,242971	-0,209991	-10,695036	0,227474	2,011851	6,551589	-25,360076	-2,591134	4,532878	6,667311	0,954575	455,252145	-240,922012	10,033854	-10,695036	0,227474	2,011851	24,408265	814,200220	-2,591134	-10,695036	0,227474	2,011851	24,408265	814,200220	-2,591134
09:31:00,34	0,840961	3,359970	-0,068995	-0,313016	0,242971	-0,209991	-10,680593	0,223866	2,010719	6,740252	-24,645759	-2,602028	4,534636	6,675035	0,953405	455,275893	-240,930380	10,054885	-10,680593	0,223866	2,010719	24,313718	813,780798	-2,602028	-10,680593	0,223866	2,010719	24,313718	813,780798	-2,602028
09:31:00,39	0,840961	3,359970	-0,068995	-0,313016	0,242971	-0,209991	-10,688162	0,226206	2,009549	6,623198	-25,014573	-2,580997	4,528076	6,675957	0,957663	455,223574	-240,894705	10,082048	-10,688162	0,226206	2,009549	24,380355	814,006116	-2,580997	-10,688162	0,226206	2,009549	24,380355	814,006116	-2,580997
09:31:00,44	0,840961	3,359970	-0,068995	-0,313016	0,242971	-0,209991	-10,685680	0,232348	2,013807	6,308543	-24,948688	-2,553835	4,536316	6,681626	0,953350	455,243458	-240,909504	10,037808	-10,685680	0,232348	2,013807	24,547858	813,877212	-2,553835	-10,685680	0,232348	2,013807	24,547858	813,877212	-2,553835
09:31:00,49	0,840961	3,359970	-0,068995	-0,313016	0,242971	-0,209991	-10,694710	0,228046	2,009494	6,529379	-25,393601	-2,598075	4,529257	6,677987	0,956848	455,227231	-240,896953	10,039333	-10,694710	0,228046	2,009494	24,430977	814,141113	-2,598075	-10,694710	0,228046	2,009494	24,430977	814,141113	-2,598075
09:31:00,54	0,840961	3,359970	-0,068995	-0,313016	0,242971	-0,209991	-10,688029	0,232340	2,012992	6,308813	-25,066512	-2,596549	4,534552	6,671171	0,952641	455,200849	-240,839273	10,097213	-10,688029	0,232340	2,012992	24,547541	813,943735	-2,596549	-10,688029	0,232340	2,012992	24,547541	813,943735	-2,596549
09:31:00,59	0,840961	3,359970	-0,068995	-0,313016	0,242971	-0,209991	-10,684773	0,224347	2,008785	6,761257	-24,948896	-2,538670	4,530327	6,675559	0,954160	455,181764	-240,895576	10,094601	-10,684773	0,224347	2,008785	24,372465	813,805768	-2,538670	-10,684773	0,224347	2,008785	24,372465	813,805768	-2,538670
09:31:00,64	0,840961	3,359970	-0,068995	-0,313016	0,242971	-0,209991	-10,686460	0,230199	2,010304	6,398617	-25,025019	-2,541281	4,538540	6,682051	0,952168	455,176992	-240,881152	10,055101	-10,686460	0,230199	2,010304	24,469257	813,862108	-2,541281	-10,686460	0,230199	2,010304	24,469257	813,862108	-2,541281
09:31:00,69	0,840961	3,359970	-0,068995	-0,313016	0,242971	-0,209991	-10,696190	0,226333	2,008312	6,609793	-25,542293	-2,580781	4,536148	6,667951	0,950648	455,129769	-240,892516	10,053642	-10,696190	0,226333	2,008312	24,376894	814,108593	-2,580781	-10,696190	0,226333	2,008312	24,376894	814,108593	-2,580781
09:31:00,74	0,840961	3,359970	-0,068995	-0,313016	0,242971	-0,209991	-10,682783	0,221354	2,006792	6,835215	-24,880349	-2,582240	4,533730	6,673706	0,951389	455,093352	-240,827084	10,065788	-10,682783	0,221354	2,006792	24,211515	813,718096	-2,582240	-10,682783	0,221354	2,006792	24,211515	813,718096	-2,582240
09:31:00,79	0,840961	3,359970	-0,068995	-0,313016	0,242971	-0,209991	-10,686558	0,226325	2,007533	6,615172	-25,140895	-2,570095	4,533259	6,670502	0,954141	455,135625	-240,830696	10,063006	-10,686558	0,226325	2,007533	24,381708	813,753875	-2,570095	-10,686558	0,226325	2,007533	24,381708	813,753875	-2,570095
09:31:00,84	0,840961	3,359970	-0,068995	-0,313016	0,242971	-0,209991	-10,683547	0,225131	2,010285	6,695264	-24,945946	-2,572876	4,536683	6,679911	0,954868	455,110491	-240,840566	10,059649	-10,683547	0,225131	2,010285	24,368077	813,712519	-2,572876	-10,683547	0,225131	2,010285	24,368077	813,712519	-2,572876
09:31:00,89	0,840961	3,359970	-0,068995	-0,313016	0,242971	-0,209991	-10,693408	0,226871	2,011012	6,583710	-25,475517	-2,576234	4,536766	6,673576	0,951791	455,126595	-240,807872	10,056632	-10,693408	0,226871	2,011012	24,393052	813,956986	-2,576234	-10,693408	0,226871	2,011012	24,393052	813,956986	-2,576234
09:31:00,94	0,840961	3,359970	-0,068995	-0,313016	0,242971	-0,209991	-10,687963	0,223631	2,007935	6,788534	-25,194778	-2,579250	4,528936	6,672007	0,956045	455,046338	-240,834871	10,081489	-10,687963	0,223631	2,007935	24,343569	813,810294	-2,579250	-10,687963	0,223631	2,007935	24,343569	813,810294	-2,579250
09:31:00,99	0,840961	3,359970	-0,068995	-0,313016	0,242971	-0,209991	-10,682689	0,229628	2,012189	6,413187	-24,976536	-2,554394	4,537918	6,682298	0,953316	455,132342	-240,800627	10,062215	-10,682689	0,229628	2,012189	24,438975	813,614528	-2,554394	-10,682689	0,229628	2,012189	24,438975	813,614528	-2,554394
09:31:01,04	0,840961	3,359970	-0,068995	-0,313016	0,242971	-0,209991	-10,696093	0,226995	2,009460	6,622741	-25,616175	-2,573667	4,527243	6,673673	0,955631	455,076697	-240,820641	10,043077	-10,696093	0,226995	2,009460	24,441869	814,027089	-2,573667	-10,696093	0,226995	2,009460	24,441869	814,027089	-2,573667
09:31:01,09	0,840961	3,359970	-0,068995	-0,313016	0,242971	-0,209991	-10,683285	0,231927	2,011775	6,321145	-24,988378	-2,592805	4,530034	6,675455	0,953271	454,993436	-240,756110	10,062719	-10,683285	0,231927	2,011775	24,527401	813,649512	-2,592805	-10,683285	0,231927	2,011775	24,527401	813,649512	-2,592805
09:31:01,14	0,840961	3,359970	-0,068995	-0,313016	0,242971	-0,209991	-10,686224	0,230401	2,009415	6,414744	-25,245584	-2,573164	4,533698	6,667268	0,951370	455,046913	-240,797568	10,032345	-10,686224	0,230401	2,009415	24,501221	813,623028	-2,573164	-10,686224	0,230401	2,009415	24,501221	813,623028	-2,573164
09:31:01,19	0,840961	3,359970	-0,068995	-0,313016	0,242971	-0,209991	-10,680966	0,223134	2,007514	6,783452	-24,905129	-2,603537	4,533546	6,673316	0,952519	454,995049	-240,797783	10,076649	-10,680966	0,223134	2,007514	24,299486	813,550733	-2,603537	-10,680966	0,223134	2,007514	24,299486	813,550733	-2,603537
09:31:01,24	0,840961	3,359970	-0,068995	-0,313016	0,242971	-0,209991	-10,686128	0,226290	2,008663	6,593244	-25,218316	-2,559233	4,534423	6,674421	0,956418	455,102166	-240,748611	10,031461	-10,686128	0,226290	2,008663	24,356990	813,642696	-2,559233	-10,686128	0,226290	2,008663	24,356990	813,642696	-2,559233
09:31:01,29	0,840961	3,359970	-0,068995	-0,313016	0,242971	-0,209991	-10,687524	0,226083	2,012562	6,700129	-25,222733	-2,604422	4,526549	6,672909	0,953691	455,027586	-240,804964	10,074103	-10,687524	0,226083	2,012562	24,447659	813,747872	-2,604422	-10,687524	0,226083	2,012562	24,447659	813,747872	-2,604422
09:31:01,34	0,840961	3,359970	-0,068995	-0,313016	0,242971	-0,209991	-10,682277	0,232146	2,009835	6,298766	-24,986300	-2,561780	4,532385	6,673656	0,954817	454,973801	-240,734117	10,048288	-10,682277	0,232146	2,009835	24,522231	813,572414	-2,561780	-10,682277	0,232146	2,009835	24,522231	813,572414	-2,561780
09:31:01,39	0,840961	3,359970	-0,068995	-0,313016	0,242971	-0,209991	-10,685842	0,227465	2,010961	6,576629	-25,253709	-2,587594	4,533096	6,668714	0,953306	455,019159	-240,730054	10,048262	-10,685842	0,227465	2,010961	24,432654	813,584899	-2,587594	-10,685842	0,227465	2,010961	24,432654	813,584899	-2,587594
09:31:01,44	0,840961	3,359970	-0,068995	-0,313016	0,242971	-0,209991	-10,681918	0,224379	2,009450	6,763337	-25,012386	-2,587621	4,533635	6,672533	0,952134	455,008038	-240,723174	10,069349	-10,681918	0,224379	2,009450	24,377053	813,518150	-2,587621	-10,681918	0,224379	2,009450	24,377053	813,518150	-2,587621
09:31:01,49	0,840961	3,359970	-0,068995	-0,313016	0,242971	-0,209991	-10,685494	0,225821	2,008278	6,688704	-25,211423	-2,566533	4,531124	6,667053	0,952509	454,926542	-240,738192	10,073076	-10,685494	0,225821	2,008278	24,415687	813,599848	-2,566533	-10,685494	0,225821	2,008278	24,415687	813,599848	-2,566533
09:31:01,54	0,840961	3,359970	-0,068995	-0,313016	0,242971	-0,209991	-10,679493	0,225256	2,008653	6,664373	-24,962438	-2,562806	4,524665	6,674087	0,952477	454,941626	-240,699806	10,074098	-10,679493	0,225256	2,008653	24,346939	813,377753	-2,562806	-10,679493	0,225256	2,008653	24,346939	813,377753	-2,562806
09:31:01,59	0,840961	3,359970	-0,068995	-0,313016	0,242971	-0,209991	-10,682355	0,234367	2,008621	6,231390	-25,117413	-2,561785	4,533022	6,672159	0,956741	454,972632	-240,701003	10,014162	-10,682355	0,234367	2,008621	24,629164	813,447477	-2,561785	-10,682355	0,234367	2,008621	24,629164	813,447477	-2,561785
09:31:01,64	0,840961	3,359970	-0,068995	-0,313016	0,242971	-0,209991	-10,684864	0,226165	2,012885	6,672331	-25,220410	-2,621720	4,526900	6,670302	0,955948	454,885220	-240,758735	10,046276	-10,684864	0,226165	2,012885	24,426293	813,541405	-2,621720	-10,684864	0,226165	2,012885	24,426293	813,541405	-2,621720
09:31:01,69	0,840961	3,359970	-0,068995	-0,313016	0,242971	-0,209991	-10,680194	0,230539	2,012092	6,351197	-25,024412	-2,589606	4,530972	6,670337	0,956720	454,851070	-240,731779	10,052575	-10,680194	0,230539	2,012092	24,448492	813,370818	-2,589606	-10,680194	0,230539	2,012092	24,448492	813,370818	-2,589606
09:31:01,74	0,840961	3,359970	-0,068995	-0,313016	0,242971	-0,209991	-10,682261	0,227030	2,012864	6,539936	-25,174932	-2,583307	4,527462	6,673858	0,955571	454,866860	-240,696640	10,092915	-10,682261	0,227030	2,012864	24,361772	813,382533	-2,583307	-10,682261	0,227030	2,012864	24,361772	813,382533	-2,583307
09:31:01,79	0,840961	3,359970	-0,068995	-0,313016	0,242971	-0,209991	-10,683556	0,231830	2,011715	6,328654	-25,246168	-2,542968	4,529300	6,666086	0,955599	454,882538	-240,713896	10,071968	-10,683556	0,231830	2,011715	24,527302	813,412956	-2,542968	-10,683556	0,231830	2,011715	24,527302	813,412956	-2,542968
09:31:01,84	0,840961	3,359970	-0,068995	-0,313016	0,242971	-0,209991	-10,677744	0,226353	2,011743	6,606370	-24,921730	-2,563915	4,526373	6,670822	0,956315	454,898872	-240,723741	10,013104	-10,677744	0,226353	2,011743	24,375047	813,281139	-2,563915	-10,677744	0,226353	2,011743	24,375047	813,281139	-2,563915
09:31:01,89	0,840961	3,359970	-0,068995	-0,313016	0,242971	-0,209991	-10,680382	0,231255	2,012459	6,351088	-25,039854	-2,622778	4,533456	6,671629	0,954012	454,896045	-240,667928	10,046736	-10,680382	0,231255	2,012459	24,504602	813,370122	-2,622778	-10,680382	0,231255	2,012459	24,504602	813,370122	-2,622778
09:31:01,94	0,840961	3,359970	-0,068995	-0,313016	0,242971	-0,209991	-10,684621	0,225525	2,010157	6,695991	-25,290653	-2,589146	4,529888	6,667296	0,955193	454,876577	-240,690691	10,058765	-10,684621	0,225525	2,010157	24,399669	813,452110	-2,589146	-10,684621	0,225525	2,010157	24,399669	813,452110	-2,589146
09:31:01,99	0,840961	3,359970	-0,068995	-0,313016	0,242971	-0,209991	-10,679085	0,226448	2,011337	6,618549	-25,008275	-2,577117	4,533911	6,671328	0,956283	454,821163	-240,660793	10,007626	-10,679085	0,226448	2,011337	24,394679	813,299935	-2,577117	-10,679085	0,226448	2,011337	24,394679	813,299935	-2,577117
09:31:02,04	0,840961	3,359970	-0,068995	-0,313016	0,242971	-0,209991	-10,684589	0,224980	2,012427	6,693058	-25,357376	-2,628256	4,531648	6,671468	0,952414	454,866928	-240,643869	10,009681	-10,684589	0,224980	2,012427	24,353968	813,382829	-2,628256	-10,684589	0,224980	2,012427	24,353968	813,382829	-2,628256
09:31:02,09	0,840961	3,359970	-0,068995	-0,313016	0,242971	-0,209991	-10,683578	0,227010	2,008558	6,625046	-25,273675	-2,626201	4,533938	6,665862	0,953631	454,841477	-240,692919	10,055646	-10,683578	0,227010	2,008558	24,445298	813,387230	-2,626201	-10,683578	0,227010	2,008558	24,445298	813,387230	-2,626201
09:31:02,14	0,840961	3,359970	-0,068995	-0,313016	0,242971	-0,209991	-10,679868	0,222223	2,009775	6,818721	-25,078251	-2,580236	4,532150	6,669373	0,953983	454,840702	-240,701437	10,031154	-10,679868	0,222223	2,009775	24,263263	813,291390	-2,580236	-10,679868	0,222223	2,009775	24,263263	813,291390	-2,580236
09:31:02,19	0,840961	3,359970	-0,068995	-0,313016	0,242971	-0,209991	-10,682015	0,225527	2,010127	6,639177	-25,186304	-2,604729	4,523786	6,668028	0,957088	454,766597	-240,657698	10,078233	-10,682015	0,225527	2,010127	24,343038	813,351871	-2,604729	-10,682015	0,225527	2,010127	24,343038	813,351871	-2,604729
09:31:02,24	0,840961	3,359970	-0,068995	-0,313016	0,242971	-0,209991	-10,676668	0,232099	2,013233	6,298269	-24,994305	-2,557649	4,537888	6,676006	0,953581	454,779628	-240,663272	10,078830	-10,676668	0,232099	2,013233	24,518019	813,124129	-2,557649	-10,676668	0,232099	2,013233	24,518019	813,124129	-2,557649
09:31:02,29	0,840961	3,359970	-0,068995	-0,313016	0,242971	-0,209991	-10,690628	0,223875	2,009725	6,727592	-25,706182	-2,557052	4,533900	6,665331	0,955170	454,810671	-240,670140	10,050826	-10,690628	0,223875	2,009725	24,301777	813,508156	-2,557052	-10,690628	0,223875	2,009725	24,301777	813,508156	-2,557052
09:31:02,34	0,840961	3,359970	-0,068995	-0,313016	0,242971	-0,209991	-10,679389	0,221991	2,011315	6,835131	-25,091418	-2,585057	4,527863	6,665233	0,952802	454,747977	-240,672941	10,051764	-10,679389	0,221991	2,011315	24,261427	813,240631	-2,585057	-10,679389	0,221991	2,011315	24,261427	813,240631	-2,585057
09:31:02,39	0,840961	3,359970	-0,068995	-0,313016	0,242971	-0,209991	-10,676286	0,227170	2,008946	6,532056	-24,982944	-2,584119	4,534477	6,670896	0,953591	454,801551	-240,608264	10,054788	-10,676286	0,227170	2,008946	24,364895	813,105502	-2,584119	-10,676286	0,227170	2,008946	24,364895	813,105502	-2,584119
09:31:02,44	0,840961	3,359970	-0,068995	-0,313016	0,242971	-0,209991	-10,684498	0,224274	2,009735	6,765440	-25,395901	-2,581094	4,529085	6,668109	0,952429	454,772177	-240,652428	10,072417	-10,684498	0,224274	2,009735	24,370953	813,337173	-2,581094	-10,684498	0,224274	2,009735	24,370953	813,337173	-2,581094
09:31:02,49	0,840961	3,359970	-0,068995	-0,313016	0,242971	-0,209991	-10,679388	0,227550	2,008573	6,542182	-25,133541	-2,563465	4,528412	6,669228	0,953533	454,720685	-240,630409	10,029424	-10,679388	0,227550	2,008573	24,404819	813,198403	-2,563465	-10,679388	0,227550	2,008573	24,404819	813,198403	-2,563465
09:31:02,54	0,840961	3,359970	-0,068995	-0,313016	0,242971	-0,209991	-10,680021	0,228692	2,009677	6,476076	-25,222062	-2,606459	4,529614	6,664258	0,955532	454,732198	-240,667736	10,065125	-10,680021	0,228692	2,009677	24,428428	813,159575	-2,606459	-10,680021	0,228692	2,009677	24,428428	813,159575	-2,606459
09:31:02,59	0,840961	3,359970	-0,068995	-0,313016	0,242971	-0,209991	-10,676318	0,225167	2,011677	6,632845	-25,000856	-2,570758	4,527778	6,671170	0,956267	454,689592	-240,585548	10,078147	-10,676318	0,225167	2,011677	24,308426	813,090072	-2,570758	-10,676318	0,225167	2,011677	24,308426	813,090072	-2,570758
09:31:02,64	0,840961	3,359970	-0,068995	-0,313016	0,242971	-0,209991	-10,681385	0,230212	2,012411	6,420344	-25,342345	-2,557736	4,531935	6,672915	0,953941	454,720089	-240,604228	10,069937	-10,681385	0,230212	2,012411	24,492010	813,146363	-2,557736	-10,681385	0,230212	2,012411	24,492010	813,146363	-2,557736
09:31:02,69	0,840961	3,359970	-0,068995	-0,313016	0,242971	-0,209991	-10,684975	0,227484	2,010085	6,561273	-25,493275	-2,565945	4,530189	6,664216	0,953155	454,714857	-240,641327	10,014392	-10,684975	0,227484	2,010085	24,418788	813,277249	-2,565945	-10,684975	0,227484	2,010085	24,418788	813,277249	-2,565945
09:31:02,74	0,840961	3,359970	-0,068995	-0,313016	0,242971	-0,209991	-10,676568	0,224647	2,009299	6,674074	-25,042126	-2,621490	4,527686	6,669863	0,955856	454,643980	-240,588725	10,068864	-10,676568	0,224647	2,009299	24,308852	813,068499	-2,621490	-10,676568	0,224647	2,009299	24,308852	813,068499	-2,621490
09:31:02,79	0,840961	3,359970	-0,068995	-0,313016	0,242971	-0,209991	-10,680208	0,229639	2,012000	6,424614	-25,319042	-2,567018	4,531309	6,672256	0,954704	454,682839	-240,556106	10,071191	-10,680208	0,229639	2,012000	24,451252	813,077253	-2,567018	-10,680208	0,229639	2,012000	24,451252	813,077253	-2,567018
09:31:02,84	0,840961	3,359970	-0,068995	-0,313016	0,242971	-0,209991	-10,684091	0,227697	2,010848	6,573256	-25,503658	-2,564691	4,529508	6,660430	0,953576	454,646010	-240,576704	10,079221	-10,684091	0,227697	2,010848	24,447478	813,197519	-2,564691	-10,684091	0,227697	2,010848	24,447478	813,197519	-2,564691
09:31:02,89	0,840961	3,359970	-0,068995	-0,313016	0,242971	-0,209991	-10,672949	0,223344	2,009720	6,763363	-24,945840	-2,556661	4,533654	6,675494	0,955506	454,697577	-240,579751	10,109441	-10,672949	0,223344	2,009720	24,295868	812,880644	-2,556661	-10,672949	0,223344	2,009720	24,295868	812,880644	-2,556661
09:31:02,94	0,840961	3,359970	-0,068995	-0,313016	0,242971	-0,209991	-10,688068	0,227285	2,011650	6,581580	-25,685842	-2,526441	4,532443	6,663038	0,955883	454,658335	-240,628972	10,047839	-10,688068	0,227285	2,011650	24,423448	813,327477	-2,526441	-10,688068	0,227285	2,011650	24,423448	813,327477	-2,526441
09:31:03,00	0,840961	3,359970	-0,068995	-0,313016	0,242971	-0,209991	-10,676675	0,222106	2,012027	6,788646	-25,102797	-2,588043	4,528198	6,668014	0,955078	454,589763	-240,539334	10,090671	-10,676675	0,222106	2,012027	24,223953	813,016197	-2,588043	-10,676675	0,222106	2,012027	24,223953	813,016197	-2,588043
09:31:03,05	0,840961	3,359970	-0,068995	-0,313016	0,242971	-0,209991	-10,679628	0,228086	2,011596	6,469590	-25,333925	-2,561621	4,528740	6,668585	0,955452	454,587097	-240,597157	10,074262	-10,679628	0,228086	2,011596	24,374373	813,016836	-2,561621	-10,679628	0,228086	2,011596	24,374373	813,016836	-2,561621
09:31:03,10	0,840961	3,359970	-0,068995	-0,313016	0,242971	-0,209991	-10,679628	0,228086	2,011596	6,469590	-25,333925	-2,561621	4,528068	6,659747	0,956970	454,478280	-240,483713	10,042747	-10,679628	0,228086	2,011596	24,374373	813,016836	-2,561621	-10,679628	0,228086	2,011596	24,374373	813,016836	-2,561621
09:31:03,15	0,840961	3,359970	-0,068995	-0,313016	0,242971	-0,209991	-10,671637	0,224249	2,013114	6,712958	-25,069403	-2,593135	3,734773	5,366600	1,191969	387,778295	-200,840543	10,324633	-10,671637	0,224249	2,013114	24,316525	812,654139	-2,593135	-10,671637	0,224249	2,013114	24,316525	812,654139	-2,593135
09:31:03,20	0,791204	3,359973	-0,068966	-0,313032	0,242979	-0,209989	-9,155093	0,264690	2,248113	5,592031	-23,794513	-2,311249	3,457602	4,887158	1,217778	363,366499	-186,438591	10,407933	-9,155093	0,264690	2,248113	26,370185	694,880262	-2,311249	-9,155093	0,264690	2,248113	26,370185	694,880262	-2,311249
09:31:03,25	0,791204	3,359973	-0,068966	-0,313032	0,242979	-0,209989	-8,601298	0,265006	2,273922	5,842169	-23,339401	-2,227950	3,457953	4,890275	1,219031	363,568352	-186,526370	10,417342	-8,601298	0,265006	2,273922	26,645102	651,862507	-2,227950	-8,601298	0,265006	2,273922	26,645102	651,862507	-2,227950
09:31:03,30	0,791204	3,359973	-0,068966	-0,313032	0,242979	-0,209989	-8,604173	0,266260	2,275175	5,801833	-23,270195	-2,218541	3,458761	4,885108	1,217133	363,663920	-186,545077	10,387218	-8,604173	0,266260	2,275175	26,703260	652,157390	-2,218541	-8,604173	0,266260	2,275175	26,703260	652,157390	-2,218541
09:31:03,35	0,791204	3,359973	-0,068966	-0,313032	0,242979	-0,209989	-8,600103	0,262976	2,273277	6,004180	-22,966419	-2,248664	3,457698	4,888015	1,217952	363,768690	-186,669692	10,396434	-8,600103	0,262976	2,273277	26,647818	652,141644	-2,248664	-8,600103	0,262976	2,273277	26,647818	652,141644	-2,248664
09:31:03,40	0,791204	3,359973	-0,068966	-0,313032	0,242979	-0,209989	-8,602089	0,265351	2,274096	5,825174	-22,916645	-2,239449	3,459450	4,896443	1,221401	363,767504	-186,648842	10,377188	-8,602089	0,265351	2,274096	26,655207	652,347311	-2,239449	-8,602089	0,265351	2,274096	26,655207	652,347311	-2,239449
09:31:03,45	0,791204	3,359973	-0,068966	-0,313032	0,242979	-0,209989	-8,610264	0,268048	2,277545	5,702402	-23,353200	-2,258695	3,460945	4,896967	1,221097	363,922884	-186,657443	10,395217	-8,610264	0,268048	2,277545	26,744137	652,552497	-2,258695	-8,610264	0,268048	2,277545	26,744137	652,552497	-2,258695
09:31:03,50	0,791204	3,359973	-0,068966	-0,313032	0,242979	-0,209989	-8,611465	0,267015	2,277241	5,826352	-23,276814	-2,240666	3,461044	4,892824	1,223436	363,949559	-186,657209	10,363858	-8,611465	0,267015	2,277241	26,787007	652,723202	-2,240666	-8,611465	0,267015	2,277241	26,787007	652,723202	-2,240666
09:31:03,55	0,791204	3,359973	-0,068966	-0,313032	0,242979	-0,209989	-8,607926	0,264857	2,279580	5,952068	-23,069784	-2,272024	3,460526	4,891208	1,221162	364,016214	-186,742088	10,390580	-8,607926	0,264857	2,279580	26,743381	652,652393	-2,272024	-8,607926	0,264857	2,279580	26,743381	652,652393	-2,272024
09:31:03,60	0,791204	3,359973	-0,068966	-0,313032	0,242979	-0,209989	-8,606268	0,264498	2,277306	5,930575	-22,883421	-2,245302	3,447720	4,871149	1,212222	363,031322	-186,187895	10,389635	-8,606268	0,264498	2,277306	26,693678	652,708628	-2,245302	-8,606268	0,264498	2,277306	26,693678	652,708628	-2,245302
09:31:03,65	0,791204	3,359973	-0,068966	-0,313032	0,242979	-0,209989	-8,582493	0,265559	2,268366	5,862929	-22,777175	-2,246247	2,627482	3,488109	1,276101	292,053993	-144,885050	10,651279	-8,582493	0,265559	2,268366	26,709280	650,948562	-2,246247	-8,582493	0,265559	2,268366	26,709280	650,948562	-2,246247
09:31:03,70	0,741176	3,360027	-0,068982	-0,313020	0,242991	-0,209987	-6,974627	0,284386	2,332245	5,164548	-21,287673	-1,984603	2,358796	3,012570	1,265473	267,727290	-131,716726	10,815306	-6,974627	0,284386	2,332245	27,488831	526,220532	-1,984603	-6,974627	0,284386	2,332245	27,488831	526,220532	-1,984603
09:31:03,75	0,741176	3,360027	-0,068982	-0,313020	0,242991	-0,209987	-6,428455	0,279304	2,321617	4,669523	-20,538435	-1,820576	2,359346	3,019386	1,257467	268,105187	-131,960703	10,828965	-6,428455	0,279304	2,321617	26,594922	484,095284	-1,820576	-6,428455	0,279304	2,321617	26,594922	484,095284	-1,820576
09:31:03,80	0,741176	3,360027	-0,068982	-0,313020	0,242991	-0,209987	-6,434633	0,282237	2,313611	4,494696	-20,410455	-1,806917	2,364347	3,020044	1,251336	268,295512	-132,082669	10,822950	-6,434633	0,282237	2,313611	26,650289	484,708268	-1,806917	-6,434633	0,282237	2,313611	26,650289	484,708268	-1,806917
09:31:03,85	0,741176	3,360027	-0,068982	-0,313020	0,242991	-0,209987	-6,437703	0,278235	2,307480	4,692339	-20,344273	-1,812932	2,370566	3,024569	1,251800	268,498057	-132,193753	10,813928	-6,437703	0,278235	2,307480	26,533772	485,015428	-1,812932	-6,437703	0,278235	2,307480	26,533772	485,015428	-1,812932
09:31:03,90	0,741176	3,360027	-0,068982	-0,313020	0,242991	-0,209987	-6,444732	0,275111	2,307944	4,859839	-20,478798	-1,821954	2,366162	3,021627	1,247608	268,649047	-132,208291	10,822954	-6,444732	0,275111	2,307944	26,456067	485,432630	-1,821954	-6,444732	0,275111	2,307944	26,456067	485,432630	-1,821954
09:31:03,95	0,741176	3,360027	-0,068982	-0,313020	0,242991	-0,209987	-6,439982	0,277454	2,303752	4,800926	-20,093784	-1,812928	2,368111	3,018967	1,244916	268,744847	-132,258406	10,783184	-6,439982	0,277454	2,303752	26,581052	485,444794	-1,812928	-6,439982	0,277454	2,303752	26,581052	485,444794	-1,812928
09:31:04,00	0,741176	3,360027	-0,068982	-0,313020	0,242991	-0,209987	-6,438653	0,274436	2,301060	4,962354	-19,916639	-1,852699	2,367032	3,022652	1,243427	268,852929	-132,383070	10,827797	-6,438653	0,274436	2,301060	26,505577	485,517589	-1,852699	-6,438653	0,274436	2,301060	26,505577	485,517589	-1,852699
09:31:04,05	0,741176	3,360027	-0,068982	-0,313020	0,242991	-0,209987	-6,441304	0,277213	2,299571	4,764001	-19,898599	-1,808086	2,367273	3,027681	1,243415	268,978234	-132,402972	10,763680	-6,441304	0,277213	2,299571	26,525261	485,743797	-1,808086	-6,441304	0,277213	2,299571	26,525261	485,743797	-1,808086
09:31:04,10	0,741176	3,360027	-0,068982	-0,313020	0,242991	-0,209987	-6,445780	0,279519	2,299559	4,689546	-20,012860	-1,872203	2,362079	3,028528	1,242674	269,033139	-132,395457	10,792106	-6,445780	0,279519	2,299559	26,631767	485,980866	-1,872203	-6,445780	0,279519	2,299559	26,631767	485,980866	-1,872203
09:31:04,15	0,741176	3,360027	-0,068982	-0,313020	0,242991	-0,209987	-6,443917	0,284441	2,298818	4,467573	-19,872179	-1,843776	2,367905	3,028931	1,238422	269,017439	-132,399249	10,824871	-6,443917	0,284441	2,298818	26,796155	485,975282	-1,843776	-6,443917	0,284441	2,298818	26,796155	485,975282	-1,843776
09:31:04,20	0,741176	3,360027	-0,068982	-0,313020	0,242991	-0,209987	-6,447179	0,279596	2,294566	4,708338	-20,053499	-1,811012	2,366269	3,028768	1,242693	269,073949	-132,423718	10,786684	-6,447179	0,279596	2,294566	26,656649	486,050023	-1,811012	-6,447179	0,279596	2,294566	26,656649	486,050023	-1,811012
09:31:04,25	0,741176	3,360027	-0,068982	-0,313020	0,242991	-0,209987	-6,446219	0,280932	2,298837	4,645952	-19,942442	-1,849198	2,377009	3,033299	1,241197	269,179536	-132,494281	10,806158	-6,446219	0,280932	2,298837	26,699107	486,085774	-1,849198	-6,446219	0,280932	2,298837	26,699107	486,085774	-1,849198
09:31:04,30	0,741176	3,360027	-0,068982	-0,313020	0,242991	-0,209987	-6,455514	0,273897	2,297341	5,003452	-20,299027	-1,829725	2,374898	3,032796	1,237758	269,290304	-132,464348	10,817322	-6,455514	0,273897	2,297341	26,504366	486,458797	-1,829725	-6,455514	0,273897	2,297341	26,504366	486,458797	-1,829725
09:31:04,35	0,741176	3,360027	-0,068982	-0,313020	0,242991	-0,209987	-6,454022	0,275473	2,293902	5,002785	-20,140496	-1,818561	2,371934	3,026412	1,236612	269,295785	-132,548121	10,808975	-6,454022	0,275473	2,293902	26,627447	486,500229	-1,818561	-6,454022	0,275473	2,293902	26,627447	486,500229	-1,818561
09:31:04,40	0,741176	3,360027	-0,068982	-0,313020	0,242991	-0,209987	-6,447012	0,274848	2,292756	4,965502	-19,729347	-1,826907	2,369653	3,028208	1,239324	269,326913	-132,544109	10,792470	-6,447012	0,274848	2,292756	26,541062	486,361099	-1,826907	-6,447012	0,274848	2,292756	26,541062	486,361099	-1,826907
09:31:04,45	0,741176	3,360027	-0,068982	-0,313020	0,242991	-0,209987	-6,447427	0,277722	2,295468	4,835104	-19,725957	-1,843412	2,370267	3,034796	1,238514	269,345438	-132,514748	10,775416	-6,447427	0,277722	2,295468	26,636256	486,397039	-1,843412	-6,447427	0,277722	2,295468	26,636256	486,397039	-1,843412
09:31:04,50	0,741176	3,360027	-0,068982	-0,313020	0,242991	-0,209987	-6,453439	0,280483	2,294658	4,726188	-20,037253	-1,860466	2,378498	3,036492	1,236613	269,381571	-132,606982	10,803992	-6,453439	0,280483	2,294658	26,744129	486,557737	-1,860466	-6,453439	0,280483	2,294658	26,744129	486,557737	-1,860466
09:31:04,55	0,741176	3,360027	-0,068982	-0,313020	0,242991	-0,209987	-6,459023	0,274204	2,292757	4,990920	-20,250208	-1,831891	2,375260	3,035781	1,237829	269,503046	-132,571662	10,797625	-6,459023	0,274204	2,292757	26,515908	486,783120	-1,831891	-6,459023	0,274204	2,292757	26,515908	486,783120	-1,831891
09:31:04,60	0,741176	3,360027	-0,068982	-0,313020	0,242991	-0,209987	-6,456789	0,276652	2,293973	4,954940	-20,046481	-1,838258	2,372258	3,032642	1,237071	269,477442	-132,584185	10,826034	-6,456789	0,276652	2,293973	26,672110	486,811450	-1,838258	-6,456789	0,276652	2,293973	26,672110	486,811450	-1,838258
09:31:04,65	0,741176	3,360027	-0,068982	-0,313020	0,242991	-0,209987	-6,452569	0,277682	2,293215	4,877706	-19,842950	-1,809848	2,378147	3,041600	1,237047	269,524270	-132,659808	10,806111	-6,452569	0,277682	2,293215	26,675772	486,683706	-1,809848	-6,452569	0,277682	2,293215	26,675772	486,683706	-1,809848
09:31:04,70	0,741176	3,360027	-0,068982	-0,313020	0,242991	-0,209987	-6,463271	0,277062	2,293191	4,867901	-20,321102	-1,829771	2,374634	3,034961	1,236647	269,505414	-132,637156	10,771765	-6,463271	0,277062	2,293191	26,617248	487,045682	-1,829771	-6,463271	0,277062	2,293191	26,617248	487,045682	-1,829771
09:31:04,75	0,741176	3,360027	-0,068982	-0,313020	0,242991	-0,209987	-6,455765	0,276785	2,292791	4,892507	-19,958442	-1,864117	2,378330	3,040222	1,238633	269,597389	-132,646765	10,794949	-6,455765	0,276785	2,292791	26,620090	486,819114	-1,864117	-6,455765	0,276785	2,292791	26,620090	486,819114	-1,864117
09:31:04,80	0,741176	3,360027	-0,068982	-0,313020	0,242991	-0,209987	-6,462169	0,276214	2,294777	4,959854	-20,207009	-1,840933	2,375979	3,038812	1,235935	269,607917	-132,658865	10,814860	-6,462169	0,276214	2,294777	26,642630	487,073286	-1,840933	-6,462169	0,276214	2,294777	26,642630	487,073286	-1,840933
09:31:04,85	0,741176	3,360027	-0,068982	-0,313020	0,242991	-0,209987	-6,459773	0,277545	2,292079	4,885415	-20,067204	-1,821022	2,376072	3,041423	1,232848	269,670763	-132,675329	10,820814	-6,459773	0,277545	2,292079	26,672693	487,024938	-1,821022	-6,459773	0,277545	2,292079	26,672693	487,024938	-1,821022
09:31:04,90	0,741176	3,360027	-0,068982	-0,313020	0,242991	-0,209987	-6,462080	0,278770	2,288992	4,838882	-20,124548	-1,815068	2,377300	3,038146	1,235577	269,672852	-132,657671	10,809733	-6,462080	0,278770	2,288992	26,722319	487,148749	-1,815068	-6,462080	0,278770	2,288992	26,722319	487,148749	-1,815068
09:31:04,95	0,741176	3,360027	-0,068982	-0,313020	0,242991	-0,209987	-6,459857	0,276067	2,291721	4,995748	-20,015944	-1,826149	2,373886	3,039190	1,233640	269,740189	-132,677667	10,789763	-6,459857	0,276067	2,291721	26,667041	487,082807	-1,826149	-6,459857	0,276067	2,291721	26,667041	487,082807	-1,826149
09:31:05,00	0,741176	3,360027	-0,068982	-0,313020	0,242991	-0,209987	-6,459054	0,279546	2,289784	4,831195	-19,905884	-1,846119	2,372646	3,030954	1,235194	269,691590	-132,697830	10,772700	-6,459054	0,279546	2,289784	26,775583	487,129846	-1,846119	-6,459054	0,279546	2,289784	26,775583	487,129846	-1,846119
09:31:05,05	0,741176	3,360027	-0,068982	-0,313020	0,242991	-0,209987	-6,451301	0,276502	2,291338	4,947735	-19,534757	-1,863182	2,377364	3,034366	1,231722	269,723900	-132,728950	10,799031	-6,451301	0,276502	2,291338	26,653149	486,892396	-1,863182	-6,451301	0,276502	2,291338	26,653149	486,892396	-1,863182
09:31:05,10	0,741176	3,360027	-0,068982	-0,313020	0,242991	-0,209987	-6,456615	0,274122	2,287866	5,060693	-19,767537	-1,836852	2,378058	3,036046	1,234059	269,765610	-132,712200	10,788395	-6,456615	0,274122	2,287866	26,579286	487,076755	-1,836852	-6,456615	0,274122	2,287866	26,579286	487,076755	-1,836852
09:31:05,15	0,741176	3,360027	-0,068982	-0,313020	0,242991	-0,209987	-6,458417	0,274361	2,290203	5,083622	-19,833484	-1,847487	2,378126	3,036475	1,235596	269,796224	-132,728478	10,747939	-6,458417	0,274361	2,290203	26,620983	487,152250	-1,847487	-6,458417	0,274361	2,290203	26,620983	487,152250	-1,847487
09:31:05,20	0,741176	3,360027	-0,068982	-0,313020	0,242991	-0,209987	-6,458822	0,274517	2,291740	5,076725	-19,819918	-1,887944	2,377543	3,041493	1,235992	269,813355	-132,722824	10,777417	-6,458822	0,274517	2,291740	26,626325	487,197646	-1,887944	-6,458822	0,274517	2,291740	26,626325	487,197646	-1,887944
09:31:05,25	0,741176	3,360027	-0,068982	-0,313020	0,242991	-0,209987	-6,462877	0,277531	2,292136	4,933479	-20,018736	-1,858465	2,378123	3,043863	1,231348	269,835284	-132,745150	10,803980	-6,462877	0,277531	2,292136	26,719647	487,317096	-1,858465	-6,462877	0,277531	2,292136	26,719647	487,317096	-1,858465
09:31:05,30	0,741176	3,360027	-0,068982	-0,313020	0,242991	-0,209987	-6,465219	0,278214	2,287492	4,889588	-20,110398	-1,831903	2,382158	3,047775	1,230527	269,801956	-132,741204	10,782000	-6,465219	0,278214	2,287492	26,729379	487,409330	-1,831903	-6,465219	0,278214	2,287492	26,729379	487,409330	-1,831903
09:31:05,35	0,741176	3,360027	-0,068982	-0,313020	0,242991	-0,209987	-6,470625	0,276675	2,286672	4,956378	-20,422303	-1,853882	2,375246	3,035850	1,234462	269,838871	-132,754171	10,766157	-6,470625	0,276675	2,286672	26,675343	487,521731	-1,853882	-6,470625	0,276675	2,286672	26,675343	487,521731	-1,853882
09:31:05,40	0,741176	3,360027	-0,068982	-0,313020	0,242991	-0,209987	-6,456842	0,276699	2,290606	4,962367	-19,667138	-1,869725	2,374031	3,037347	1,232141	269,857354	-132,826856	10,779599	-6,456842	0,276699	2,290606	26,683203	487,194936	-1,869725	-6,456842	0,276699	2,290606	26,683203	487,194936	-1,869725
09:31:05,45	0,741176	3,360027	-0,068982	-0,313020	0,242991	-0,209987	-6,457531	0,278499	2,288285	4,815023	-19,650622	-1,856283	2,371012	3,038804	1,234046	269,795707	-132,748786	10,781269	-6,457531	0,278499	2,288285	26,677218	487,265547	-1,856283	-6,457531	0,278499	2,288285	26,677218	487,265547	-1,856283
09:31:05,50	0,741176	3,360027	-0,068982	-0,313020	0,242991	-0,209987	-6,457283	0,281843	2,290190	4,677963	-19,730138	-1,854614	2,376900	3,043533	1,232507	269,822757	-132,778732	10,802067	-6,457283	0,281843	2,290190	26,802600	487,166545	-1,854614	-6,457283	0,281843	2,290190	26,802600	487,166545	-1,854614
09:31:05,55	0,741176	3,360027	-0,068982	-0,313020	0,242991	-0,209987	-6,464322	0,279108	2,288651	4,807734	-20,057801	-1,833815	2,374020	3,042467	1,232483	269,840743	-132,765544	10,758058	-6,464322	0,279108	2,288651	26,717733	487,391496	-1,833815	-6,464322	0,279108	2,288651	26,717733	487,391496	-1,833815
09:31:05,60	0,741176	3,360027	-0,068982	-0,313020	0,242991	-0,209987	-6,461959	0,281069	2,288627	4,726191	-19,925932	-1,877825	2,373480	3,042410	1,230877	269,831981	-132,789826	10,781664	-6,461959	0,281069	2,288627	26,790107	487,337854	-1,877825	-6,461959	0,281069	2,288627	26,790107	487,337854	-1,877825
09:31:05,65	0,741176	3,360027	-0,068982	-0,313020	0,242991	-0,209987	-6,461639	0,281508	2,287021	4,677936	-19,904745	-1,854219	2,375899	3,040257	1,232906	269,881532	-132,750641	10,762700	-6,461639	0,281508	2,287021	26,776339	487,333929	-1,854219	-6,461639	0,281508	2,287021	26,776339	487,333929	-1,854219
09:31:05,71	0,741176	3,360027	-0,068982	-0,313020	0,242991	-0,209987	-6,460984	0,278337	2,289050	4,901568	-19,847376	-1,873182	2,375425	3,043660	1,233326	269,953866	-132,774126	10,780752	-6,460984	0,278337	2,289050	26,751004	487,339897	-1,873182	-6,460984	0,278337	2,289050	26,751004	487,339897	-1,873182
09:31:05,76	0,741176	3,360027	-0,068982	-0,313020	0,242991	-0,209987	-6,463694	0,280449	2,289470	4,807572	-19,913887	-1,855130	2,367617	3,040103	1,232568	269,956428	-132,801347	10,797819	-6,463694	0,280449	2,289470	26,822800	487,486086	-1,855130	-6,463694	0,280449	2,289470	26,822800	487,486086	-1,855130
09:31:05,81	0,741176	3,360027	-0,068982	-0,313020	0,242991	-0,209987	-6,456710	0,285432	2,288712	4,526138	-19,534870	-1,838063	2,365870	3,029176	1,226843	269,216937	-132,476672	10,817380	-6,456710	0,285432	2,288712	26,932569	487,316829	-1,838063	-6,456710	0,285432	2,288712	26,932569	487,316829	-1,838063
09:31:05,86	0,741176	3,360027	-0,068982	-0,313020	0,242991	-0,209987	-6,446374	0,281481	2,282987	4,643016	-19,800161	-1,818502	1,598612	1,677907	1,261967	199,922946	-94,020227	11,156953	-6,446374	0,281481	2,282987	26,739302	486,240174	-1,818502	-6,446374	0,281481	2,282987	26,739302	486,240174	-1,818502
09:31:05,91	0,691070	3,360002	-0,068953	-0,313027	0,243004	-0,209956	-4,892511	0,270312	2,318112	3,881076	-18,237860	-1,478930	1,405737	1,308746	1,039254	181,772853	-84,961994	11,283774	-4,892511	0,270312	2,318112	25,100558	365,824265	-1,478930	-4,892511	0,270312	2,318112	25,100558	365,824265	-1,478930
09:31:05,96	0,691070	3,360002	-0,068953	-0,313027	0,243004	-0,209956	-4,476372	0,252765	2,095398	3,563096	-16,846177	-1,352108	1,417009	1,315710	0,999236	182,667371	-85,560084	11,292444	-4,476372	0,252765	2,095398	23,405188	334,549028	-1,352108	-4,476372	0,252765	2,095398	23,405188	334,549028	-1,352108
09:31:06,01	0,691070	3,360002	-0,068953	-0,313027	0,243004	-0,209956	-4,488038	0,246486	2,055380	3,818949	-16,379101	-1,343438	1,418849	1,324152	0,983086	183,143502	-85,887578	11,278767	-4,488038	0,246486	2,055380	23,168070	335,931903	-1,343438	-4,488038	0,246486	2,055380	23,168070	335,931903	-1,343438
09:31:06,06	0,691070	3,360002	-0,068953	-0,313027	0,243004	-0,209956	-4,496269	0,249114	2,039230	3,636743	-16,231016	-1,357116	1,419344	1,333220	0,975058	183,491802	-86,102479	11,294000	-4,496269	0,249114	2,039230	23,192157	336,726109	-1,357116	-4,496269	0,249114	2,039230	23,192157	336,726109	-1,357116
09:31:06,11	0,691070	3,360002	-0,068953	-0,313027	0,243004	-0,209956	-4,504370	0,253219	2,031202	3,411311	-16,243155	-1,341883	1,421370	1,339066	0,967355	183,677248	-86,195326	11,304715	-4,504370	0,253219	2,031202	23,288987	337,349860	-1,341883	-4,504370	0,253219	2,031202	23,288987	337,349860	-1,341883
09:31:06,16	0,691070	3,360002	-0,068953	-0,313027	0,243004	-0,209956	-4,510446	0,254387	2,023499	3,362885	-16,352097	-1,331168	1,427520	1,336543	0,961235	183,870499	-86,390516	11,291198	-4,510446	0,254387	2,023499	23,332256	337,717904	-1,331168	-4,510446	0,254387	2,023499	23,332256	337,717904	-1,331168
09:31:06,21	0,691070	3,360002	-0,068953	-0,313027	0,243004	-0,209956	-4,511336	0,247799	2,017379	3,633016	-16,133442	-1,344684	1,428417	1,341762	0,958580	184,053186	-86,445486	11,294950	-4,511336	0,247799	2,017379	23,085276	338,006455	-1,344684	-4,511336	0,247799	2,017379	23,085276	338,006455	-1,344684
09:31:06,26	0,691070	3,360002	-0,068953	-0,313027	0,243004	-0,209956	-4,516304	0,249632	2,014724	3,581468	-16,206086	-1,340933	1,433498	1,350225	0,954380	184,273061	-86,493241	11,300694	-4,516304	0,249632	2,014724	23,177573	338,323806	-1,340933	-4,516304	0,249632	2,014724	23,177573	338,323806	-1,340933
09:31:06,31	0,691070	3,360002	-0,068953	-0,313027	0,243004	-0,209956	-4,526174	0,249464	2,010524	3,658796	-16,505020	-1,335188	1,433368	1,347082	0,951146	184,260539	-86,506765	11,297024	-4,526174	0,249464	2,010524	23,241696	338,799650	-1,335188	-4,526174	0,249464	2,010524	23,241696	338,799650	-1,335188
09:31:06,36	0,691070	3,360002	-0,068953	-0,313027	0,243004	-0,209956	-4,523387	0,248004	2,007290	3,716716	-16,364159	-1,338858	0,793773	0,163693	0,599338	124,777940	-55,940910	11,680886	-4,523387	0,248004	2,007290	23,185047	338,721703	-1,338858	-4,523387	0,248004	2,007290	23,185047	338,721703	-1,338858
09:31:06,41	0,640994	3,359993	-0,068961	-0,313024	0,242999	-0,209997	-3,178745	0,210215	1,655482	2,411225	-13,239109	-0,954996	0,690704	-0,065957	0,300822	114,206576	-51,476456	11,816012	-3,178745	0,210215	1,655482	18,913140	236,292338	-0,954996	-3,178745	0,210215	1,655482	18,913140	236,292338	-0,954996
09:31:06,46	0,640994	3,359993	-0,068961	-0,313024	0,242999	-0,209997	-2,928327	0,184651	1,356966	2,321246	-11,604709	-0,819871	0,707040	-0,044748	0,266333	115,394655	-52,362386	11,831449	-2,928327	0,184651	1,356966	16,816319	218,268991	-0,819871	-2,928327	0,184651	1,356966	16,816319	218,268991	-0,819871
09:31:06,51	0,640994	3,359993	-0,068961	-0,313024	0,242999	-0,209997	-2,954863	0,181108	1,322477	2,332279	-11,512691	-0,804433	0,721529	-0,038776	0,248706	116,018200	-52,758335	11,792557	-2,954863	0,181108	1,322477	16,549232	220,444056	-0,804433	-2,954863	0,181108	1,322477	16,549232	220,444056	-0,804433
09:31:06,56	0,640994	3,359993	-0,068961	-0,313024	0,242999	-0,209997	-2,967279	0,171546	1,304850	2,798365	-11,420360	-0,843326	0,722657	-0,030057	0,240693	116,387566	-52,975859	11,812383	-2,967279	0,171546	1,304850	16,264715	221,511069	-0,843326	-2,967279	0,171546	1,304850	16,264715	221,511069	-0,843326
09:31:06,61	0,640994	3,359993	-0,068961	-0,313024	0,242999	-0,209997	-2,975395	0,174929	1,296837	2,618756	-11,413719	-0,823500	0,728453	-0,032580	0,236973	116,694371	-53,187816	11,819866	-2,975395	0,174929	1,296837	16,350664	222,154770	-0,823500	-2,975395	0,174929	1,296837	16,350664	222,154770	-0,823500
09:31:06,66	0,640994	3,359993	-0,068961	-0,313024	0,242999	-0,209997	-2,976107	0,168648	1,293117	2,915203	-11,079097	-0,816016	0,727038	-0,025704	0,232751	116,942171	-53,362178	11,781163	-2,976107	0,168648	1,293117	16,154064	222,545334	-0,816016	-2,976107	0,168648	1,293117	16,154064	222,545334	-0,816016
09:31:06,71	0,640994	3,359993	-0,068961	-0,313024	0,242999	-0,209997	-2,981355	0,173311	1,288895	2,645624	-11,050176	-0,854720	0,733271	-0,021385	0,230516	117,143274	-53,427874	11,799450	-2,981355	0,173311	1,288895	16,250532	222,986171	-0,854720	-2,981355	0,173311	1,288895	16,250532	222,986171	-0,854720
09:31:06,76	0,640994	3,359993	-0,068961	-0,313024	0,242999	-0,209997	-2,988212	0,170073	1,286660	2,857675	-11,199769	-0,836432	0,733486	-0,021035	0,226305	117,298534	-53,561057	11,791394	-2,988212	0,170073	1,286660	16,208373	223,374907	-0,836432	-2,988212	0,170073	1,286660	16,208373	223,374907	-0,836432
09:31:06,81	0,640994	3,359993	-0,068961	-0,313024	0,242999	-0,209997	-2,988622	0,170061	1,282449	2,820553	-11,020027	-0,844488	0,733642	-0,009545	0,224383	117,430553	-53,626653	11,805373	-2,988622	0,170061	1,282449	16,170364	223,586817	-0,844488	-2,988622	0,170061	1,282449	16,170364	223,586817	-0,844488
09:31:06,86	0,640994	3,359993	-0,068961	-0,313024	0,242999	-0,209997	-2,998651	0,175671	1,280527	2,538060	-11,394398	-0,830510	0,733739	-0,010170	0,219773	117,518707	-53,724054	11,818611	-2,998651	0,175671	1,280527	16,328217	223,999712	-0,830510	-2,998651	0,175671	1,280527	16,328217	223,999712	-0,830510
09:31:06,91	0,640994	3,359993	-0,068961	-0,313024	0,242999	-0,209997	-2,998158	0,175275	1,275917	2,518364	-11,243733	-0,817271	0,733936	-0,008327	0,217859	117,623529	-53,740494	11,803944	-2,998158	0,175275	1,275917	16,277457	224,111699	-0,817271	-2,998158	0,175275	1,275917	16,277457	224,111699	-0,817271
09:31:06,96	0,640994	3,359993	-0,068961	-0,313024	0,242999	-0,209997	-2,999853	0,176026	1,274003	2,517512	-11,232859	-0,831938	0,737162	-0,003335	0,219487	117,794085	-53,818851	11,819369	-2,999853	0,176026	1,274003	16,335517	224,255608	-0,831938	-2,999853	0,176026	1,274003	16,335517	224,255608	-0,831938
09:31:07,01	0,640994	3,359993	-0,068961	-0,313024	0,242999	-0,209997	-3,005789	0,175728	1,275631	2,550410	-11,354648	-0,816513	0,738527	-0,005552	0,216847	117,897301	-53,856511	11,847686	-3,005789	0,175728	1,275631	16,345047	224,599796	-0,816513	-3,005789	0,175728	1,275631	16,345047	224,599796	-0,816513
09:31:07,06	0,640994	3,359993	-0,068961	-0,313024	0,242999	-0,209997	-3,004552	0,173437	1,272991	2,688506	-11,182094	-0,788196	0,737416	-0,000810	0,216826	117,959155	-53,919687	11,811635	-3,004552	0,173437	1,272991	16,303345	224,675227	-0,788196	-3,004552	0,173437	1,272991	16,303345	224,675227	-0,788196
09:31:07,11	0,640994	3,359993	-0,068961	-0,313024	0,242999	-0,209997	-3,008103	0,176771	1,272970	2,491400	-11,281602	-0,824247	0,732950	-0,003524	0,215323	118,089013	-53,979604	11,793585	-3,008103	0,176771	1,272970	16,367887	224,854489	-0,824247	-3,008103	0,176771	1,272970	16,367887	224,854489	-0,824247
09:31:07,16	0,640994	3,359993	-0,068961	-0,313024	0,242999	-0,209997	-3,003519	0,179281	1,271467	2,373888	-10,900823	-0,842297	0,740737	-0,005488	0,212679	118,153196	-53,978202	11,829551	-3,003519	0,179281	1,271467	16,447457	224,875436	-0,842297	-3,003519	0,179281	1,271467	16,447457	224,875436	-0,842297
09:31:07,21	0,640994	3,359993	-0,068961	-0,313024	0,242999	-0,209997	-3,005712	0,171555	1,268823	2,808953	-10,959970	-0,806332	0,736876	0,002287	0,211918	118,308115	-54,015403	11,808335	-3,005712	0,171555	1,268823	16,276020	224,988430	-0,806332	-3,005712	0,171555	1,268823	16,276020	224,988430	-0,806332
09:31:07,26	0,640994	3,359993	-0,068961	-0,313024	0,242999	-0,209997	-3,010515	0,178787	1,268062	2,478118	-11,056960	-0,827547	0,744024	0,001638	0,210019	118,361675	-54,053612	11,818545	-3,010515	0,178787	1,268062	16,512917	225,268474	-0,827547	-3,010515	0,178787	1,268062	16,512917	225,268474	-0,827547
09:31:07,31	0,640994	3,359993	-0,068961	-0,313024	0,242999	-0,209997	-3,013527	0,172272	1,266163	2,810591	-11,148094	-0,817337	0,743419	-0,001551	0,210816	118,352938	-54,073446	11,831473	-3,013527	0,172272	1,266163	16,333959	225,413779	-0,817337	-3,013527	0,172272	1,266163	16,333959	225,413779	-0,817337
09:31:07,36	0,640994	3,359993	-0,068961	-0,313024	0,242999	-0,209997	-3,010463	0,171201	1,266960	2,844730	-10,986397	-0,804409	0,743050	0,003271	0,208144	118,482596	-54,093882	11,846298	-3,010463	0,171201	1,266960	16,284036	225,334925	-0,804409	-3,010463	0,171201	1,266960	16,284036	225,334925	-0,804409
09:31:07,41	0,640994	3,359993	-0,068961	-0,313024	0,242999	-0,209997	-3,014454	0,173932	1,264288	2,749860	-11,071446	-0,789584	0,745417	0,006744	0,206187	118,527203	-54,179358	11,816146	-3,014454	0,173932	1,264288	16,403533	225,563201	-0,789584	-3,014454	0,173932	1,264288	16,403533	225,563201	-0,789584
09:31:07,46	0,640994	3,359993	-0,068961	-0,313024	0,242999	-0,209997	-3,018645	0,173618	1,262331	2,714469	-11,208023	-0,819736	0,744311	0,007669	0,209303	118,565834	-54,206504	11,808085	-3,018645	0,173618	1,262331	16,343489	225,755640	-0,819736	-3,018645	0,173618	1,262331	16,343489	225,755640	-0,819736
09:31:07,51	0,640994	3,359993	-0,068961	-0,313024	0,242999	-0,209997	-3,018893	0,175039	1,265447	2,636405	-11,173889	-0,827798	0,745044	0,008506	0,208558	118,643400	-54,225463	11,807384	-3,018893	0,175039	1,265447	16,376942	225,809240	-0,827798	-3,018893	0,175039	1,265447	16,376942	225,809240	-0,827798
09:31:07,56	0,640994	3,359993	-0,068961	-0,313024	0,242999	-0,209997	-3,018915	0,176160	1,260462	2,623586	-11,060976	-0,807276	0,746837	0,010028	0,208957	118,667439	-54,249683	11,811499	-3,018915	0,176160	1,260462	16,452174	225,923841	-0,807276	-3,018915	0,176160	1,260462	16,452174	225,923841	-0,807276
09:31:07,61	0,640994	3,359993	-0,068961	-0,313024	0,242999	-0,209997	-3,018915	0,176160	1,260462	2,623586	-11,060976	-0,807276	0,746176	0,006133	0,205450	118,644181	-54,295585	11,792329	-3,018915	0,176160	1,260462	16,452174	225,923841	-0,807276	-3,018915	0,176160	1,260462	16,452174	225,923841	-0,807276
09:31:07,66	0,640994	3,359993	-0,068961	-0,313024	0,242999	-0,209997	-3,018496	0,172656	1,261594	2,722345	-11,040811	-0,843553	0,741654	0,006023	0,207444	118,723066	-54,267894	11,819465	-3,018496	0,172656	1,261594	16,275821	225,911087	-0,843553	-3,018496	0,172656	1,261594	16,275821	225,911087	-0,843553
09:31:07,71	0,640994	3,359993	-0,068961	-0,313024	0,242999	-0,209997	-3,016139	0,176516	1,263588	2,585026	-10,863811	-0,816417	0,739430	0,008243	0,205508	118,807230	-54,312716	11,794062	-3,016139	0,176516	1,263588	16,441546	225,903116	-0,816417	-3,016139	0,176516	1,263588	16,441546	225,903116	-0,816417
09:31:07,76	0,640994	3,359993	-0,068961	-0,313024	0,242999	-0,209997	-3,016950	0,179553	1,261652	2,430399	-10,810697	-0,841820	0,737246	0,009939	0,205186	118,905732	-54,334658	11,836023	-3,016950	0,179553	1,261652	16,525276	226,019914	-0,841820	-3,016950	0,179553	1,261652	16,525276	226,019914	-0,841820
09:31:07,81	0,640994	3,359993	-0,068961	-0,313024	0,242999	-0,209997	-3,017327	0,182292	1,261330	2,318201	-10,734002	-0,799859	0,743713	0,007466	0,202836	118,911617	-54,392919	11,782980	-3,017327	0,182292	1,261330	16,628116	226,126169	-0,799859	-3,017327	0,182292	1,261330	16,628116	226,126169	-0,799859
09:31:07,86	0,640994	3,359993	-0,068961	-0,313024	0,242999	-0,209997	-3,018419	0,175455	1,258980	2,626220	-10,756541	-0,852902	0,740883	0,006081	0,204064	118,973523	-54,418477	11,823690	-3,018419	0,175455	1,258980	16,399419	226,189325	-0,852902	-3,018419	0,175455	1,258980	16,399419	226,189325	-0,852902
09:31:07,91	0,640994	3,359993	-0,068961	-0,313024	0,242999	-0,209997	-3,015804	0,177213	1,260208	2,543597	-10,554211	-0,812192	0,742708	0,005936	0,204421	118,984178	-54,394043	11,771143	-3,015804	0,177213	1,260208	16,454839	226,186438	-0,812192	-3,015804	0,177213	1,260208	16,454839	226,186438	-0,812192
09:31:07,96	0,640994	3,359993	-0,068961	-0,313024	0,242999	-0,209997	-3,016591	0,175561	1,260565	2,656012	-10,598119	-0,864739	0,744531	0,006448	0,202900	119,014574	-54,385794	11,796637	-3,016591	0,175561	1,260565	16,437536	226,204302	-0,864739	-3,016591	0,175561	1,260565	16,437536	226,204302	-0,864739
09:31:08,01	0,640994	3,359993	-0,068961	-0,313024	0,242999	-0,209997	-3,017946	0,174238	1,259044	2,747139	-10,646344	-0,839245	0,748262	0,007829	0,204503	119,105785	-54,379002	11,805482	-3,017946	0,174238	1,259044	16,424825	226,262391	-0,839245	-3,017946	0,174238	1,259044	16,424825	226,262391	-0,839245
09:31:08,06	0,640994	3,359993	-0,068961	-0,313024	0,242999	-0,209997	-3,021007	0,171697	1,260647	2,930762	-10,729942	-0,830400	0,743315	0,012031	0,201328	119,034678	-54,442497	11,796189	-3,021007	0,171697	1,260647	16,408974	226,419113	-0,830400	-3,021007	0,171697	1,260647	16,408974	226,419113	-0,830400
09:31:08,11	0,640994	3,359993	-0,068961	-0,313024	0,242999	-0,209997	-3,022173	0,178083	1,257472	2,508160	-10,820413	-0,839693	0,741098	0,006877	0,199832	119,107833	-54,493320	11,803262	-3,022173	0,178083	1,257472	16,487655	226,420182	-0,839693	-3,022173	0,178083	1,257472	16,487655	226,420182	-0,839693
09:31:08,16	0,640994	3,359993	-0,068961	-0,313024	0,242999	-0,209997	-3,016601	0,177426	1,255976	2,534892	-10,441900	-0,832620	0,746528	0,009129	0,203336	119,140347	-54,419861	11,794731	-3,016601	0,177426	1,255976	16,462806	226,361287	-0,832620	-3,016601	0,177426	1,255976	16,462806	226,361287	-0,832620
09:31:08,21	0,640994	3,359993	-0,068961	-0,313024	0,242999	-0,209997	-3,022826	0,173314	1,256790	2,815386	-10,701829	-0,831549	0,747771	0,010212	0,200646	119,196376	-54,467448	11,804333	-3,022826	0,173314	1,256790	16,420520	226,589981	-0,831549	-3,022826	0,173314	1,256790	16,420520	226,589981	-0,831549
09:31:08,26	0,640994	3,359993	-0,068961	-0,313024	0,242999	-0,209997	-3,022826	0,173314	1,256790	2,815386	-10,701829	-0,831549	0,746125	0,012506	0,198729	119,263453	-54,466202	11,814597	-3,022826	0,173314	1,256790	16,420520	226,589981	-0,831549	-3,022826	0,173314	1,256790	16,420520	226,589981	-0,831549
09:31:08,31	0,640994	3,359993	-0,068961	-0,313024	0,242999	-0,209997	-3,023989	0,175887	1,254873	2,716208	-10,704876	-0,821286	0,746670	0,016595	0,202600	119,254031	-54,485169	11,822121	-3,023989	0,175887	1,254873	16,523321	226,678288	-0,821286	-3,023989	0,175887	1,254873	16,523321	226,678288	-0,821286
09:31:08,36	0,640994	3,359993	-0,068961	-0,313024	0,242999	-0,209997	-3,027803	0,177459	1,258744	2,613320	-10,901878	-0,813761	0,741358	0,013185	0,204919	119,238947	-54,500079	11,804428	-3,027803	0,177459	1,258744	16,543845	226,780682	-0,813761	-3,027803	0,177459	1,258744	16,543845	226,780682	-0,813761
09:31:08,41	0,640994	3,359993	-0,068961	-0,313024	0,242999	-0,209997	-3,022194	0,180354	1,261064	2,442319	-10,615804	-0,831454	0,741985	0,014753	0,199862	119,280108	-54,535431	11,782065	-3,022194	0,180354	1,261064	16,600112	226,626427	-0,831454	-3,022194	0,180354	1,261064	16,600112	226,626427	-0,831454
09:31:08,46	0,640994	3,359993	-0,068961	-0,313024	0,242999	-0,209997	-3,023865	0,180595	1,256007	2,419749	-10,649368	-0,853818	0,750345	0,011316	0,198377	119,320459	-54,507365	11,813459	-3,023865	0,180595	1,256007	16,596464	226,724028	-0,853818	-3,023865	0,180595	1,256007	16,596464	226,724028	-0,853818
09:31:08,51	0,640994	3,359993	-0,068961	-0,313024	0,242999	-0,209997	-3,025068	0,171637	1,254521	2,930067	-10,691040	-0,822423	0,749234	0,017324	0,201453	119,376894	-54,564050	11,771130	-3,025068	0,171637	1,254521	16,403548	226,776834	-0,822423	-3,025068	0,171637	1,254521	16,403548	226,776834	-0,822423
09:31:08,56	0,640994	3,359993	-0,068961	-0,313024	0,242999	-0,209997	-3,029716	0,175602	1,257597	2,702977	-10,855517	-0,864753	0,747393	0,013855	0,199121	119,332526	-54,546226	11,782433	-3,029716	0,175602	1,257597	16,487766	226,977223	-0,864753	-3,029716	0,175602	1,257597	16,487766	226,977223	-0,864753
09:31:08,61	0,640994	3,359993	-0,068961	-0,313024	0,242999	-0,209997	-3,025791	0,175463	1,255265	2,703488	-10,698743	-0,853449	0,742200	0,017803	0,201086	119,396169	-54,555043	11,804215	-3,025791	0,175463	1,255265	16,477320	226,825868	-0,853449	-3,025791	0,175463	1,255265	16,477320	226,825868	-0,853449
09:31:08,66	0,640994	3,359993	-0,068961	-0,313024	0,242999	-0,209997	-3,026614	0,181934	1,257230	2,391195	-10,682017	-0,831668	0,746969	0,010389	0,196445	119,424716	-54,605147	11,766103	-3,026614	0,181934	1,257230	16,672980	226,907204	-0,831668	-3,026614	0,181934	1,257230	16,672980	226,907204	-0,831668
09:31:08,71	0,640994	3,359993	-0,068961	-0,313024	0,242999	-0,209997	-3,022578	0,174097	1,252589	2,769600	-10,422362	-0,869779	0,738157	0,015167	0,198359	119,435448	-54,578718	11,764861	-3,022578	0,174097	1,252589	16,436183	226,850021	-0,869779	-3,022578	0,174097	1,252589	16,436183	226,850021	-0,869779
09:31:08,76	0,640994	3,359993	-0,068961	-0,313024	0,242999	-0,209997	-3,022310	0,184117	1,254503	2,276780	-10,412317	-0,871022	0,742279	0,016461	0,197987	119,464266	-54,649190	11,768283	-3,022310	0,184117	1,254503	16,729984	226,838983	-0,871022	-3,022310	0,184117	1,254503	16,729984	226,838983	-0,871022
09:31:08,81	0,640994	3,359993	-0,068961	-0,313024	0,242999	-0,209997	-3,025492	0,181194	1,254131	2,382162	-10,517586	-0,867599	0,748260	0,011310	0,199211	119,491554	-54,646077	11,787008	-3,025492	0,181194	1,254131	16,605898	226,983498	-0,867599	-3,025492	0,181194	1,254131	16,605898	226,983498	-0,867599
09:31:08,86	0,640994	3,359993	-0,068961	-0,313024	0,242999	-0,209997	-3,024021	0,173439	1,255355	2,801768	-10,419058	-0,848874	0,748995	0,016923	0,199214	119,544957	-54,561488	11,790127	-3,024021	0,173439	1,255355	16,416729	226,966613	-0,848874	-3,024021	0,173439	1,255355	16,416729	226,966613	-0,848874
09:31:08,91	0,640994	3,359993	-0,068961	-0,313024	0,242999	-0,209997	-3,033594	0,180165	1,252656	2,533058	-10,857000	-0,806581	0,747222	0,022963	0,196512	119,583908	-54,605819	11,829301	-3,033594	0,180165	1,252656	16,676008	227,280148	-0,806581	-3,033594	0,180165	1,252656	16,676008	227,280148	-0,806581
09:31:08,96	0,640994	3,359993	-0,068961	-0,313024	0,242999	-0,209997	-3,033594	0,180165	1,252656	2,533058	-10,857000	-0,806581	0,741211	0,017666	0,200353	119,515178	-54,643896	11,790710	-3,033594	0,180165	1,252656	16,676008	227,280148	-0,806581	-3,033594	0,180165	1,252656	16,676008	227,280148	-0,806581
09:31:09,02	0,640994	3,359993	-0,068961	-0,313024	0,242999	-0,209997	-3,026001	0,182722	1,256497	2,332754	-10,502657	-0,845172	0,745890	0,019030	0,200348	119,510023	-54,665112	11,786252	-3,026001	0,182722	1,256497	16,676428	227,038455	-0,845172	-3,026001	0,182722	1,256497	16,676428	227,038455	-0,845172
09:31:09,07	0,640994	3,359993	-0,068961	-0,313024	0,242999	-0,209997	-3,029522	0,179351	1,256492	2,487080	-10,679560	-0,849630	0,750284	0,019052	0,197706	119,634315	-54,638291	11,807585	-3,029522	0,179351	1,256492	16,566153	227,137882	-0,849630	-3,029522	0,179351	1,256492	16,566153	227,137882	-0,849630
09:31:09,12	0,640994	3,359993	-0,068961	-0,313024	0,242999	-0,209997	-3,027143	0,175968	1,249667	2,758845	-10,571770	-0,795931	0,747631	0,015279	0,193523	119,544204	-54,574171	11,839951	-3,027143	0,175968	1,249667	16,572351	227,058995	-0,795931	-3,027143	0,175968	1,249667	16,572351	227,058995	-0,795931
09:31:09,17	0,640994	3,359993	-0,068961	-0,313024	0,242999	-0,209997	-3,027143	0,175968	1,249667	2,758845	-10,571770	-0,795931	0,100246	-1,116963	-0,207640	62,800799	-23,329501	12,120030	-3,027143	0,175968	1,249667	16,572351	227,058995	-0,795931	-3,027143	0,175968	1,249667	16,572351	227,058995	-0,795931
09:31:09,22	0,590991	3,359985	-0,068986	-0,313022	0,242983	-0,209994	-1,722902	0,170499	0,848504	1,730184	-7,514730	-0,515852	0,015027	-1,322590	-0,504973	53,449891	-19,846141	12,230842	-1,722902	0,170499	0,848504	15,114391	127,733040	-0,515852	-1,722902	0,170499	0,848504	15,114391	127,733040	-0,515852
09:31:09,27	0,590991	3,359985	-0,068986	-0,313022	0,242983	-0,209994	-1,502214	0,141488	0,551171	1,580006	-5,878766	-0,405040	0,032537	-1,301549	-0,523992	54,552303	-20,597521	12,193783	-1,502214	0,141488	0,551171	12,686809	112,045014	-0,405040	-1,502214	0,141488	0,551171	12,686809	112,045014	-0,405040
09:31:09,32	0,590991	3,359985	-0,068986	-0,313022	0,242983	-0,209994	-1,529191	0,136844	0,532152	1,721993	-5,951192	-0,442099	0,040376	-1,291804	-0,532719	55,068452	-20,918858	12,200831	-1,529191	0,136844	0,532152	12,464231	114,090325	-0,442099	-1,529191	0,136844	0,532152	12,464231	114,090325	-0,442099
09:31:09,37	0,590991	3,359985	-0,068986	-0,313022	0,242983	-0,209994	-1,541550	0,134928	0,523425	1,801421	-5,986155	-0,435051	0,043657	-1,286715	-0,536105	55,336663	-21,175785	12,207762	-1,541550	0,134928	0,523425	12,393242	115,025485	-0,435051	-1,541550	0,134928	0,523425	12,393242	115,025485	-0,435051
09:31:09,42	0,590991	3,359985	-0,068986	-0,313022	0,242983	-0,209994	-1,547597	0,134631	0,520039	1,728472	-5,939905	-0,428120	0,052301	-1,278403	-0,539508	55,607524	-21,339943	12,199672	-1,547597	0,134631	0,520039	12,296968	115,546496	-0,428120	-1,547597	0,134631	0,520039	12,296968	115,546496	-0,428120
09:31:09,47	0,590991	3,359985	-0,068986	-0,313022	0,242983	-0,209994	-1,559118	0,131300	0,516636	1,894914	-6,222313	-0,436210	0,043248	-1,283618	-0,544023	55,822455	-21,453180	12,252387	-1,559118	0,131300	0,516636	12,201981	116,168437	-0,436210	-1,559118	0,131300	0,516636	12,201981	116,168437	-0,436210
09:31:09,52	0,590991	3,359985	-0,068986	-0,313022	0,242983	-0,209994	-1,550075	0,136534	0,512121	1,632175	-5,509316	-0,383496	0,050622	-1,271737	-0,545566	56,007039	-21,488985	12,209713	-1,550075	0,136534	0,512121	12,350065	116,171549	-0,383496	-1,550075	0,136534	0,512121	12,350065	116,171549	-0,383496
09:31:09,57	0,590991	3,359985	-0,068986	-0,313022	0,242983	-0,209994	-1,564052	0,136088	0,510578	1,716654	-6,058353	-0,426170	0,043690	-1,273932	-0,545888	56,122878	-21,645294	12,226413	-1,564052	0,136088	0,510578	12,399529	116,719691	-0,426170	-1,564052	0,136088	0,510578	12,399529	116,719691	-0,426170
09:31:09,62	0,590991	3,359985	-0,068986	-0,313022	0,242983	-0,209994	-1,558684	0,140993	0,510256	1,384100	-5,600773	-0,409470	0,052016	-1,268110	-0,546672	56,165993	-21,621053	12,210145	-1,558684	0,140993	0,510256	12,452086	116,755928	-0,409470	-1,558684	0,140993	0,510256	12,452086	116,755928	-0,409470
09:31:09,67	0,590991	3,359985	-0,068986	-0,313022	0,242983	-0,209994	-1,567889	0,136694	0,509472	1,650231	-6,054203	-0,425737	-0,634214	-2,544647	-1,172704	-8,576363	11,666773	12,633941	-1,567889	0,136694	0,509472	12,380698	117,025073	-0,425737	-1,567889	0,136694	0,509472	12,380698	117,025073	-0,425737
09:31:09,72	0,541048	3,359949	-0,068977	-0,313009	0,243005	-0,210007	-0,119261	0,092718	-0,116560	0,393893	-3,437991	-0,001941	-0,758891	-2,771824	-1,294718	-20,401072	17,924496	12,689055	-0,119261	0,092718	-0,116560	7,672246	5,924036	-0,001941	-0,119261	0,092718	-0,116560	7,672246	5,924036	-0,001941
09:31:09,77	0,541048	3,359949	-0,068977	-0,313009	0,243005	-0,210007	0,139818	0,087103	-0,238574	0,192851	-3,335217	0,053173	-0,750178	-2,753298	-1,293009	-19,030584	17,115441	12,657113	0,139818	0,087103	-0,238574	7,030445	-14,310925	0,053173	0,139818	0,087103	-0,238574	7,030445	-14,310925	0,053173
09:31:09,82	0,541048	3,359949	-0,068977	-0,313009	0,243005	-0,210007	0,119417	0,088820	-0,236865	0,088158	-2,804649	0,021231	-0,736726	-2,734625	-1,289261	-18,382828	16,834983	12,673357	0,119417	0,088820	-0,236865	7,060523	-12,178901	0,021231	0,119417	0,088820	-0,236865	7,060523	-12,178901	0,021231
09:31:09,87	0,541048	3,359949	-0,068977	-0,313009	0,243005	-0,210007	0,096520	0,086507	-0,233117	0,289403	-3,294096	0,037475	-0,733580	-2,737681	-1,289023	-17,924718	16,561721	12,684066	0,096520	0,086507	-0,233117	7,080237	-10,870927	0,037475	0,096520	0,086507	-0,233117	7,080237	-10,870927	0,037475
09:31:09,92	0,541048	3,359949	-0,068977	-0,313009	0,243005	-0,210007	0,097594	0,082254	-0,232879	0,502960	-2,704886	0,048184	-0,731842	-2,719059	-1,287774	-17,566774	16,419045	12,678120	0,097594	0,082254	-0,232879	6,959935	-10,366020	0,048184	0,097594	0,082254	-0,232879	6,959935	-10,366020	0,048184
09:31:09,97	0,541048	3,359949	-0,068977	-0,313009	0,243005	-0,210007	0,080598	0,090061	-0,231630	0,152453	-3,207372	0,042238	-0,731940	-2,722431	-1,289582	-17,303783	16,308203	12,677295	0,080598	0,090061	-0,231630	7,222209	-9,534289	0,042238	0,080598	0,090061	-0,231630	7,222209	-9,534289	0,042238
09:31:10,02	0,541048	3,359949	-0,068977	-0,313009	0,243005	-0,210007	0,083567	0,088460	-0,233438	0,271212	-2,769797	0,041412	-0,726925	-2,710555	-1,288752	-17,096077	16,205257	12,678831	0,083567	0,088460	-0,233438	7,215284	-9,329795	0,041412	0,083567	0,088460	-0,233438	7,215284	-9,329795	0,041412
09:31:10,07	0,541048	3,359949	-0,068977	-0,313009	0,243005	-0,210007	0,070775	0,090054	-0,232608	0,203012	-3,203636	0,042949	-0,730039	-2,711794	-1,290200	-16,857145	16,081569	12,672572	0,070775	0,090054	-0,232608	7,272230	-8,759451	0,042949	0,070775	0,090054	-0,232608	7,272230	-8,759451	0,042949
09:31:10,12	0,541048	3,359949	-0,068977	-0,313009	0,243005	-0,210007	0,073405	0,092131	-0,234056	0,107350	-2,798114	0,036690	-0,719718	-2,706374	-1,287396	-16,685006	16,029897	12,689410	0,073405	0,092131	-0,234056	7,339623	-8,560380	0,036690	0,073405	0,092131	-0,234056	7,339623	-8,560380	0,036690
09:31:10,17	0,541048	3,359949	-0,068977	-0,313009	0,243005	-0,210007	0,063550	0,085903	-0,231252	0,472511	-3,135626	0,053528	-0,724914	-2,703477	-1,287401	-16,608759	15,965866	12,661884	0,063550	0,085903	-0,231252	7,215910	-8,124328	0,053528	0,063550	0,085903	-0,231252	7,215910	-8,124328	0,053528
09:31:10,22	0,541048	3,359949	-0,068977	-0,313009	0,243005	-0,210007	0,063640	0,091852	-0,231257	0,145861	-3,032936	0,026002	-0,721081	-2,708861	-1,290374	-16,434652	15,856170	12,697015	0,063640	0,091852	-0,231257	7,356216	-8,028647	0,026002	0,063640	0,091852	-0,231257	7,356216	-8,028647	0,026002
09:31:10,27	0,541048	3,359949	-0,068977	-0,313009	0,243005	-0,210007	0,066386	0,085840	-0,234230	0,450543	-2,684507	0,061133	-0,720809	-2,700998	-1,287261	-16,302248	15,871920	12,666407	0,066386	0,085840	-0,234230	7,188950	-7,895790	0,061133	0,066386	0,085840	-0,234230	7,188950	-7,895790	0,061133
09:31:10,32	0,541048	3,359949	-0,068977	-0,313009	0,243005	-0,210007	0,059440	0,089536	-0,231117	0,338169	-2,938877	0,030525	-0,719478	-2,703607	-1,290312	-16,200426	15,782332	12,664190	0,059440	0,089536	-0,231117	7,366747	-7,604948	0,030525	0,059440	0,089536	-0,231117	7,366747	-7,604948	0,030525
09:31:10,37	0,541048	3,359949	-0,068977	-0,313009	0,243005	-0,210007	0,061034	0,087079	-0,234167	0,439268	-2,723053	0,028308	-0,719759	-2,699696	-1,286755	-16,046245	15,765334	12,670119	0,061034	0,087079	-0,234167	7,274957	-7,514194	0,028308	0,061034	0,087079	-0,234167	7,274957	-7,514194	0,028308
09:31:10,42	0,541048	3,359949	-0,068977	-0,313009	0,243005	-0,210007	0,057787	0,089278	-0,230611	0,387303	-2,749834	0,034237	-0,719082	-2,702200	-1,287517	-15,977597	15,658940	12,632298	0,057787	0,089278	-0,230611	7,395594	-7,286145	0,034237	0,057787	0,089278	-0,230611	7,395594	-7,286145	0,034237
09:31:10,47	0,541048	3,359949	-0,068977	-0,313009	0,243005	-0,210007	0,059617	0,087440	-0,231373	0,425064	-2,542026	-0,003584	-0,718835	-2,696534	-1,286270	-15,861564	15,717094	12,700925	0,059617	0,087440	-0,231373	7,289071	-7,221993	-0,003584	0,059617	0,087440	-0,231373	7,289071	-7,221993	-0,003584
09:31:10,52	0,541048	3,359949	-0,068977	-0,313009	0,243005	-0,210007	0,054587	0,090058	-0,230126	0,397261	-2,732197	0,065043	-0,714730	-2,690125	-1,288989	-15,809289	15,607335	12,700187	0,054587	0,090058	-0,230126	7,466850	-7,017277	0,065043	0,054587	0,090058	-0,230126	7,466850	-7,017277	0,065043
09:31:10,57	0,541048	3,359949	-0,068977	-0,313009	0,243005	-0,210007	0,046984	0,089707	-0,232845	0,346595	-3,027415	0,064305	-0,714897	-2,688484	-1,287181	-15,751486	15,602587	12,667062	0,046984	0,089707	-0,232845	7,388633	-6,715639	0,064305	0,046984	0,089707	-0,232845	7,388633	-6,715639	0,064305
09:31:10,62	0,541048	3,359949	-0,068977	-0,313009	0,243005	-0,210007	0,045646	0,090673	-0,231037	0,321170	-3,044523	0,031179	-0,710247	-2,686255	-1,288174	-15,621206	15,556050	12,649013	0,045646	0,090673	-0,231037	7,439013	-6,627767	0,031179	0,045646	0,090673	-0,231037	7,439013	-6,627767	0,031179
09:31:10,67	0,541048	3,359949	-0,068977	-0,313009	0,243005	-0,210007	0,041391	0,087761	-0,232030	0,497451	-3,129716	0,013130	-0,716659	-2,695556	-1,289293	-15,606741	15,546700	12,661293	0,041391	0,087761	-0,232030	7,386673	-6,378902	0,013130	0,041391	0,087761	-0,232030	7,386673	-6,378902	0,013130
09:31:10,72	0,541048	3,359949	-0,068977	-0,313009	0,243005	-0,210007	0,052652	0,088663	-0,233149	0,449691	-2,526959	0,025410	-0,715484	-2,685280	-1,289699	-15,559605	15,488922	12,665777	0,052652	0,088663	-0,233149	7,409706	-6,660108	0,025410	0,052652	0,088663	-0,233149	7,409706	-6,660108	0,025410
09:31:10,77	0,541048	3,359949	-0,068977	-0,313009	0,243005	-0,210007	0,043166	0,092783	-0,233555	0,208956	-2,950521	0,029895	-0,716389	-2,691759	-1,290805	-15,435746	15,445788	12,633607	0,043166	0,092783	-0,233555	7,492432	-6,339019	0,029895	0,043166	0,092783	-0,233555	7,492432	-6,339019	0,029895
09:31:10,82	0,541048	3,359949	-0,068977	-0,313009	0,243005	-0,210007	0,049229	0,090328	-0,234661	0,361219	-2,506390	-0,002275	-0,713441	-2,679443	-1,286548	-15,407893	15,448243	12,657372	0,049229	0,090328	-0,234661	7,451933	-6,370868	-0,002275	0,049229	0,090328	-0,234661	7,451933	-6,370868	-0,002275
09:31:10,87	0,541048	3,359949	-0,068977	-0,313009	0,243005	-0,210007	0,037089	0,093932	-0,230404	0,189829	-3,114802	0,021489	-0,722663	-2,684537	-1,286872	-15,323154	15,448626	12,678586	0,037089	0,093932	-0,230404	7,563509	-6,026251	0,021489	0,037089	0,093932	-0,230404	7,563509	-6,026251	0,021489
09:31:10,92	0,541048	3,359949	-0,068977	-0,313009	0,243005	-0,210007	0,046111	0,099372	-0,230728	-0,050330	-2,572449	0,042704	-0,711394	-2,692295	-1,284883	-15,296109	15,395634	12,656816	0,046111	0,099372	-0,230728	7,750361	-6,192147	0,042704	0,046111	0,099372	-0,230728	7,750361	-6,192147	0,042704
09:31:10,97	0,541048	3,359949	-0,068977	-0,313009	0,243005	-0,210007	0,047195	0,085734	-0,228739	0,626481	-2,466127	0,020934	-0,721294	-2,683070	-1,283358	-15,225247	15,404341	12,645407	0,047195	0,085734	-0,228739	7,356582	-6,170973	0,020934	0,047195	0,085734	-0,228739	7,356582	-6,170973	0,020934
09:31:11,02	0,541048	3,359949	-0,068977	-0,313009	0,243005	-0,210007	0,044156	0,098919	-0,227214	-0,016198	-2,567153	0,009524	-0,714082	-2,687755	-1,287958	-15,144764	15,353280	12,641449	0,044156	0,098919	-0,227214	7,748970	-6,033419	0,009524	0,044156	0,098919	-0,227214	7,748970	-6,033419	0,009524
09:31:11,07	0,541048	3,359949	-0,068977	-0,313009	0,243005	-0,210007	0,044608	0,090332	-0,231814	0,426391	-2,448444	0,005566	-0,719363	-2,682650	-1,285252	-15,115286	15,321698	12,643177	0,044608	0,090332	-0,231814	7,517414	-5,950153	0,005566	0,044608	0,090332	-0,231814	7,517414	-5,950153	0,005566
09:31:11,12	0,541048	3,359949	-0,068977	-0,313009	0,243005	-0,210007	0,042827	0,097457	-0,229107	0,043248	-2,499699	0,007295	-0,711487	-2,683020	-1,286736	-14,998079	15,284050	12,647821	0,042827	0,097457	-0,229107	7,693631	-5,861655	0,007295	0,042827	0,097457	-0,229107	7,693631	-5,861655	0,007295
09:31:11,17	0,541048	3,359949	-0,068977	-0,313009	0,243005	-0,210007	0,039210	0,090452	-0,230592	0,433509	-2,567498	0,011939	-0,709834	-2,677285	-1,286382	-15,034316	15,279079	12,653801	0,039210	0,090452	-0,230592	7,533996	-5,645455	0,011939	0,039210	0,090452	-0,230592	7,533996	-5,645455	0,011939
09:31:11,22	0,541048	3,359949	-0,068977	-0,313009	0,243005	-0,210007	0,033416	0,091888	-0,230238	0,336441	-2,897642	0,017919	-0,716884	-2,677771	-1,285632	-15,024666	15,258882	12,622237	0,033416	0,091888	-0,230238	7,549614	-5,520832	0,017919	0,033416	0,091888	-0,230238	7,549614	-5,520832	0,017919
09:31:11,27	0,541048	3,359949	-0,068977	-0,313009	0,243005	-0,210007	0,037362	0,097750	-0,229488	0,018951	-2,673993	-0,013646	-0,716094	-2,680884	-1,286730	-14,931206	15,246638	12,635762	0,037362	0,097750	-0,229488	7,692290	-5,606945	-0,013646	0,037362	0,097750	-0,229488	7,692290	-5,606945	-0,013646
09:31:11,32	0,541048	3,359949	-0,068977	-0,313009	0,243005	-0,210007	0,039663	0,095510	-0,230586	0,171552	-2,467293	-0,000120	-0,708968	-2,684806	-1,287068	-14,903922	15,221647	12,650072	0,039663	0,095510	-0,230586	7,669060	-5,580854	-0,000120	0,039663	0,095510	-0,230586	7,669060	-5,580854	-0,000120
09:31:11,37	0,541048	3,359949	-0,068977	-0,313009	0,243005	-0,210007	0,034168	0,086866	-0,230502	0,656502	-2,640626	0,023889	-0,705861	-2,680447	-1,286646	-14,816135	15,221155	12,659771	0,034168	0,086866	-0,230502	7,475462	-5,322847	0,023889	0,034168	0,086866	-0,230502	7,475462	-5,322847	0,023889
09:31:11,42	0,541048	3,359949	-0,068977	-0,313009	0,243005	-0,210007	0,034168	0,086866	-0,230502	0,656502	-2,640626	0,023889	-0,710074	-2,676447	-1,285156	-14,848455	15,203744	12,624588	0,034168	0,086866	-0,230502	7,475462	-5,322847	0,023889	0,034168	0,086866	-0,230502	7,475462	-5,322847	0,023889
09:31:11,47	0,541048	3,359949	-0,068977	-0,313009	0,243005	-0,210007	0,032811	0,092515	-0,229012	0,331524	-2,730504	-0,011294	-0,712213	-2,681646	-1,284308	-14,747094	15,162702	12,630265	0,032811	0,092515	-0,229012	7,593918	-5,306155	-0,011294	0,032811	0,092515	-0,229012	7,593918	-5,306155	-0,011294
09:31:11,52	0,541048	3,359949	-0,068977	-0,313009	0,243005	-0,210007	0,038383	0,091767	-0,228164	0,385521	-2,332441	-0,005617	-0,710941	-2,677924	-1,287423	-14,702148	15,199240	12,614261	0,038383	0,091767	-0,228164	7,589252	-5,345520	-0,005617	0,038383	0,091767	-0,228164	7,589252	-5,345520	-0,005617
09:31:11,57	0,541048	3,359949	-0,068977	-0,313009	0,243005	-0,210007	0,034523	0,092527	-0,231279	0,400144	-2,512494	-0,021621	-0,710532	-2,680496	-1,287722	-14,696918	15,193314	12,629231	0,034523	0,092527	-0,231279	7,663493	-5,222581	-0,021621	0,034523	0,092527	-0,231279	7,663493	-5,222581	-0,021621
09:31:11,62	0,541048	3,359949	-0,068977	-0,313009	0,243005	-0,210007	0,036546	0,090887	-0,231578	0,482916	-2,399800	-0,006651	-0,706188	-2,668699	-1,285495	-14,654311	15,174366	12,609144	0,036546	0,090887	-0,231578	7,617512	-5,268700	-0,006651	0,036546	0,090887	-0,231578	7,617512	-5,268700	-0,006651
09:31:11,67	0,541048	3,359949	-0,068977	-0,313009	0,243005	-0,210007	0,024157	0,093023	-0,229351	0,376732	-2,997657	-0,026738	-0,709803	-2,671603	-1,286674	-14,690006	15,151437	12,603593	0,024157	0,093023	-0,229351	7,679013	-4,894019	-0,026738	0,024157	0,093023	-0,229351	7,679013	-4,894019	-0,026738
09:31:11,72	0,541048	3,359949	-0,068977	-0,313009	0,243005	-0,210007	0,028480	0,094701	-0,230530	0,251737	-2,792316	-0,032289	-0,714368	-2,673309	-1,284651	-14,618269	15,140356	12,663215	0,028480	0,094701	-0,230530	7,685793	-5,028022	-0,032289	0,028480	0,094701	-0,230530	7,685793	-5,028022	-0,032289
09:31:11,77	0,541048	3,359949	-0,068977	-0,313009	0,243005	-0,210007	0,032240	0,097802	-0,228507	0,116779	-2,529125	0,027332	-0,709459	-2,679691	-1,283846	-14,533613	15,087036	12,601907	0,032240	0,097802	-0,228507	7,794231	-5,059999	0,027332	0,032240	0,097802	-0,228507	7,794231	-5,059999	0,027332
09:31:11,82	0,541048	3,359949	-0,068977	-0,313009	0,243005	-0,210007	0,035313	0,090360	-0,227702	0,499936	-2,269396	-0,033976	-0,708867	-2,676754	-1,287324	-14,532235	15,142581	12,645087	0,035313	0,090360	-0,227702	7,593159	-5,041438	-0,033976	0,035313	0,090360	-0,227702	7,593159	-5,041438	-0,033976
09:31:11,87	0,541048	3,359949	-0,068977	-0,313009	0,243005	-0,210007	0,032473	0,091316	-0,231180	0,498995	-2,443647	0,009205	-0,709962	-2,672961	-1,284990	-14,486393	15,137962	12,643421	0,032473	0,091316	-0,231180	7,667296	-4,992761	0,009205	0,032473	0,091316	-0,231180	7,667296	-4,992761	0,009205
09:31:11,92	0,541048	3,359949	-0,068977	-0,313009	0,243005	-0,210007	0,029736	0,094160	-0,228846	0,370006	-2,543943	0,007539	-0,710741	-2,671050	-1,286960	-14,539708	15,065889	12,652698	0,029736	0,094160	-0,228846	7,761593	-4,878231	0,007539	0,029736	0,094160	-0,228846	7,761593	-4,878231	0,007539
09:31:11,97	0,541048	3,359949	-0,068977	-0,313009	0,243005	-0,210007	0,028470	0,095791	-0,230816	0,196159	-2,619911	0,016816	-0,715247	-2,671898	-1,284199	-14,458394	15,090365	12,659752	0,028470	0,095791	-0,230816	7,715720	-4,854816	0,016816	0,028470	0,095791	-0,230816	7,715720	-4,854816	0,016816
09:31:12,02	0,541048	3,359949	-0,068977	-0,313009	0,243005	-0,210007	0,031458	0,099269	-0,228055	0,077150	-2,406365	0,023870	-0,713486	-2,669223	-1,282271	-14,445860	15,049877	12,643319	0,031458	0,099269	-0,228055	7,869744	-4,875811	0,023870	0,031458	0,099269	-0,228055	7,869744	-4,875811	0,023870
09:31:12,07	0,541048	3,359949	-0,068977	-0,313009	0,243005	-0,210007	0,028261	0,099081	-0,226127	0,058097	-2,541504	0,007437	-0,713451	-2,671586	-1,284581	-14,439965	15,079153	12,654948	0,028261	0,099081	-0,226127	7,835982	-4,759994	0,007437	0,028261	0,099081	-0,226127	7,835982	-4,759994	0,007437
09:31:12,12	0,541048	3,359949	-0,068977	-0,313009	0,243005	-0,210007	0,030289	0,097869	-0,228437	0,149415	-2,445578	0,019066	-0,713996	-2,670876	-1,285370	-14,408103	15,045996	12,624979	0,030289	0,097869	-0,228437	7,832169	-4,823270	0,019066	0,030289	0,097869	-0,228437	7,832169	-4,823270	0,019066
09:31:12,17	0,541048	3,359949	-0,068977	-0,313009	0,243005	-0,210007	0,029947	0,098697	-0,229226	0,093615	-2,419198	-0,010903	-0,712199	-2,669788	-1,284965	-14,391930	15,051010	12,639734	0,029947	0,098697	-0,229226	7,841306	-4,770032	-0,010903	0,029947	0,098697	-0,229226	7,841306	-4,770032	-0,010903
09:31:12,22	0,541048	3,359949	-0,068977	-0,313009	0,243005	-0,210007	0,028107	0,097684	-0,228821	0,158711	-2,503400	0,003852	-0,713974	-2,669712	-1,283407	-14,391349	15,033040	12,647599	0,028107	0,097684	-0,228821	7,826896	-4,709762	0,003852	0,028107	0,097684	-0,228821	7,826896	-4,709762	0,003852
09:31:12,27	0,541048	3,359949	-0,068977	-0,313009	0,243005	-0,210007	0,028928	0,099260	-0,227263	0,061485	-2,451193	0,011717	-0,712656	-2,666925	-1,284194	-14,327684	15,050191	12,609853	0,028928	0,099260	-0,227263	7,853389	-4,722045	0,011717	0,028928	0,099260	-0,227263	7,853389	-4,722045	0,011717
09:31:12,32	0,541048	3,359949	-0,068977	-0,313009	0,243005	-0,210007	0,025855	0,099512	-0,228050	0,095071	-2,564413	-0,026029	-0,711938	-2,670452	-1,282947	-14,252791	14,989438	12,649586	0,025855	0,099512	-0,228050	7,906751	-4,594058	-0,026029	0,025855	0,099512	-0,228050	7,906751	-4,594058	-0,026029
09:31:12,37	0,541048	3,359949	-0,068977	-0,313009	0,243005	-0,210007	0,028551	0,097126	-0,226803	0,203958	-2,329011	0,013703	-0,710776	-2,666971	-1,285692	-14,248389	14,990341	12,632576	0,028551	0,097126	-0,226803	7,828364	-4,570252	0,013703	0,028551	0,097126	-0,226803	7,828364	-4,570252	0,013703
09:31:12,42	0,541048	3,359949	-0,068977	-0,313009	0,243005	-0,210007	0,024955	0,097861	-0,229548	0,168749	-2,512621	-0,003306	-0,706581	-2,672178	-1,282925	-14,249876	15,043607	12,656793	0,024955	0,097861	-0,229548	7,850810	-4,471609	-0,003306	0,024955	0,097861	-0,229548	7,850810	-4,471609	-0,003306
09:31:12,47	0,541048	3,359949	-0,068977	-0,313009	0,243005	-0,210007	0,027367	0,091624	-0,226781	0,538447	-2,415113	0,020910	-0,709714	-2,668906	-1,282617	-14,319472	15,001471	12,617153	0,027367	0,091624	-0,226781	7,730921	-4,563450	0,020910	0,027367	0,091624	-0,226781	7,730921	-4,563450	0,020910
09:31:12,52	0,541048	3,359949	-0,068977	-0,313009	0,243005	-0,210007	0,026100	0,095973	-0,226473	0,240996	-2,520207	-0,018729	-0,713559	-2,666976	-1,281384	-14,180071	14,990674	12,638472	0,026100	0,095973	-0,226473	7,774888	-4,569075	-0,018729	0,026100	0,095973	-0,226473	7,774888	-4,569075	-0,018729
09:31:12,57	0,541048	3,359949	-0,068977	-0,313009	0,243005	-0,210007	0,026351	0,100268	-0,225240	0,078013	-2,381031	0,002590	-0,709376	-2,668955	-1,284098	-14,161084	15,007851	12,616682	0,026351	0,100268	-0,225240	7,949052	-4,449604	0,002590	0,026351	0,100268	-0,225240	7,949052	-4,449604	0,002590
09:31:12,62	0,541048	3,359949	-0,068977	-0,313009	0,243005	-0,210007	0,025974	0,095656	-0,227954	0,342211	-2,392810	-0,019200	-0,712962	-2,668065	-1,286819	-14,156726	14,952241	12,625715	0,025974	0,095656	-0,227954	7,851201	-4,431744	-0,019200	0,025974	0,095656	-0,227954	7,851201	-4,431744	-0,019200
09:31:12,67	0,541048	3,359949	-0,068977	-0,313009	0,243005	-0,210007	0,026995	0,099207	-0,230675	0,111597	-2,308107	-0,010168	-0,705247	-2,674729	-1,286000	-14,153425	14,963699	12,625894	0,026995	0,099207	-0,230675	7,899312	-4,427238	-0,010168	0,026995	0,099207	-0,230675	7,899312	-4,427238	-0,010168
09:31:12,72	0,541048	3,359949	-0,068977	-0,313009	0,243005	-0,210007	0,028909	0,089193	-0,229856	0,643874	-2,211454	-0,009988	-0,707623	-2,661498	-1,284101	-14,132645	14,970336	12,635980	0,028909	0,089193	-0,229856	7,645528	-4,480826	-0,009988	0,028909	0,089193	-0,229856	7,645528	-4,480826	-0,009988
09:31:12,77	0,541048	3,359949	-0,068977	-0,313009	0,243005	-0,210007	0,018640	0,097867	-0,227957	0,208991	-2,730796	9,726486E-5	-0,712815	-2,668162	-1,281740	-14,077099	14,887461	12,610051	0,018640	0,097867	-0,227957	7,891512	-4,194004	9,726486E-5	0,018640	0,097867	-0,227957	7,891512	-4,194004	9,726486E-5
09:31:12,82	0,541048	3,359949	-0,068977	-0,313009	0,243005	-0,210007	0,027006	0,099030	-0,225596	0,104479	-2,206178	-0,025831	-0,706886	-2,671494	-1,285212	-14,075960	14,929250	12,614021	0,027006	0,099030	-0,225596	7,878352	-4,326184	-0,025831	0,027006	0,099030	-0,225596	7,878352	-4,326184	-0,025831
09:31:12,87	0,541048	3,359949	-0,068977	-0,313009	0,243005	-0,210007	0,026928	0,092230	-0,229068	0,494845	-2,230178	-0,021861	-0,706298	-2,660969	-1,284063	-14,056501	14,955268	12,639844	0,026928	0,092230	-0,229068	7,734909	-4,344006	-0,021861	0,026928	0,092230	-0,229068	7,734909	-4,344006	-0,021861
09:31:12,92	0,541048	3,359949	-0,068977	-0,313009	0,243005	-0,210007	0,017518	0,096983	-0,227919	0,279964	-2,715627	0,003962	-0,710958	-2,667579	-1,285207	-14,029445	14,898867	12,622134	0,017518	0,096983	-0,227919	7,893118	-4,090812	0,003962	0,017518	0,096983	-0,227919	7,893118	-4,090812	0,003962
09:31:12,97	0,541048	3,359949	-0,068977	-0,313009	0,243005	-0,210007	0,025573	0,097714	-0,229063	0,206648	-2,245168	-0,013748	-0,705578	-2,669203	-1,287099	-14,009277	14,956263	12,659522	0,025573	0,097714	-0,229063	7,877167	-4,252623	-0,013748	0,025573	0,097714	-0,229063	7,877167	-4,252623	-0,013748
09:31:13,02	0,541048	3,359949	-0,068977	-0,313009	0,243005	-0,210007	0,024289	0,092243	-0,230955	0,550933	-2,323151	0,023639	-0,706304	-2,661938	-1,284060	-14,049328	14,916391	12,633533	0,024289	0,092243	-0,230955	7,791975	-4,229837	0,023639	0,024289	0,092243	-0,230955	7,791975	-4,229837	0,023639
09:31:13,07	0,541048	3,359949	-0,068977	-0,313009	0,243005	-0,210007	0,018361	0,096504	-0,227916	0,274775	-2,646155	-0,002349	-0,709687	-2,665881	-1,284010	-13,970494	14,864327	12,634700	0,018361	0,096504	-0,227916	7,850351	-4,087494	-0,002349	0,018361	0,096504	-0,227916	7,850351	-4,087494	-0,002349
09:31:13,12	0,541048	3,359949	-0,068977	-0,313009	0,243005	-0,210007	0,023467	0,097463	-0,227866	0,219262	-2,286356	-0,001182	-0,705555	-2,668572	-1,281669	-13,988652	14,894705	12,634751	0,023467	0,097463	-0,227866	7,870079	-4,128490	-0,001182	0,023467	0,097463	-0,227866	7,870079	-4,128490	-0,001182
09:31:13,17	0,541048	3,359949	-0,068977	-0,313009	0,243005	-0,210007	0,023731	0,092538	-0,225525	0,492562	-2,303531	-0,001132	-0,705973	-2,666668	-1,280877	-13,923475	14,942622	12,625654	0,023731	0,092538	-0,225525	7,756811	-4,166407	-0,001132	0,023731	0,092538	-0,225525	7,756811	-4,166407	-0,001132
09:31:13,22	0,541048	3,359949	-0,068977	-0,313009	0,243005	-0,210007	0,022291	0,093853	-0,224733	0,498287	-2,345905	-0,010229	-0,707372	-2,660210	-1,283277	-13,990180	14,898845	12,617423	0,022291	0,093853	-0,224733	7,865734	-4,095771	-0,010229	0,022291	0,093853	-0,224733	7,865734	-4,095771	-0,010229
09:31:13,27	0,541048	3,359949	-0,068977	-0,313009	0,243005	-0,210007	0,017398	0,098293	-0,227132	0,196155	-2,636248	-0,018459	-0,710134	-2,666384	-1,282046	-13,910264	14,863762	12,623026	0,017398	0,098293	-0,227132	7,912122	-4,001972	-0,018459	0,017398	0,098293	-0,227132	7,912122	-4,001972	-0,018459
09:31:13,32	0,541048	3,359949	-0,068977	-0,313009	0,243005	-0,210007	0,024126	0,097598	-0,225902	0,241851	-2,199647	-0,012856	-0,704818	-2,662108	-1,282439	-13,908320	14,914340	12,631264	0,024126	0,097598	-0,225902	7,903291	-4,093510	-0,012856	0,024126	0,097598	-0,225902	7,903291	-4,093510	-0,012856
09:31:13,37	0,541048	3,359949	-0,068977	-0,313009	0,243005	-0,210007	0,017765	0,095132	-0,226295	0,414855	-2,554031	-0,004619	-0,708986	-2,658650	-1,284036	-13,914989	14,900127	12,607415	0,017765	0,095132	-0,226295	7,882716	-3,948545	-0,004619	0,017765	0,095132	-0,226295	7,882716	-3,948545	-0,004619
09:31:13,42	0,541048	3,359949	-0,068977	-0,313009	0,243005	-0,210007	0,016854	0,100471	-0,227892	0,121585	-2,600033	-0,028467	-0,705363	-2,666923	-1,282792	-13,878913	14,855615	12,633332	0,016854	0,100471	-0,227892	8,008555	-3,923092	-0,028467	0,016854	0,100471	-0,227892	8,008555	-3,923092	-0,028467
09:31:13,47	0,541048	3,359949	-0,068977	-0,313009	0,243005	-0,210007	0,022207	0,093196	-0,226648	0,479352	-2,268173	-0,002551	-0,705940	-2,663799	-1,282827	-13,876020	14,877491	12,605317	0,022207	0,093196	-0,226648	7,795269	-4,011450	-0,002551	0,022207	0,093196	-0,226648	7,795269	-4,011450	-0,002551
09:31:13,52	0,541048	3,359949	-0,068977	-0,313009	0,243005	-0,210007	0,019790	0,095258	-0,226682	0,392534	-2,402299	-0,030566	-0,704216	-2,658876	-1,283226	-13,868562	14,840095	12,610966	0,019790	0,095258	-0,226682	7,870297	-3,955829	-0,030566	0,019790	0,095258	-0,226682	7,870297	-3,955829	-0,030566
09:31:13,57	0,541048	3,359949	-0,068977	-0,313009	0,243005	-0,210007	0,014665	0,096227	-0,227082	0,313519	-2,643671	-0,024916	-0,705669	-2,658833	-1,281021	-13,862396	14,844766	12,634701	0,014665	0,096227	-0,227082	7,867303	-3,794845	-0,024916	0,014665	0,096227	-0,227082	7,867303	-3,794845	-0,024916
09:31:13,62	0,541048	3,359949	-0,068977	-0,313009	0,243005	-0,210007	0,015354	0,097507	-0,224877	0,254075	-2,604817	-0,001181	-0,710063	-2,657413	-1,280481	-13,840777	14,827632	12,645771	0,015354	0,097507	-0,224877	7,908357	-3,810109	-0,001181	0,015354	0,097507	-0,224877	7,908357	-3,810109	-0,001181
09:31:13,67	0,541048	3,359949	-0,068977	-0,313009	0,243005	-0,210007	0,016321	0,102022	-0,224337	0,015269	-2,527240	0,009889	-0,704076	-2,667727	-1,283530	-13,820206	14,834130	12,642283	0,016321	0,102022	-0,224337	8,023973	-3,808447	0,009889	0,016321	0,102022	-0,224337	8,023973	-3,808447	0,009889
09:31:13,72	0,541048	3,359949	-0,068977	-0,313009	0,243005	-0,210007	0,022260	0,091680	-0,227386	0,568955	-2,203833	0,006400	-0,701748	-2,659080	-1,283977	-13,809012	14,819755	12,604903	0,022260	0,091680	-0,227386	7,765829	-3,951272	0,006400	0,022260	0,091680	-0,227386	7,765829	-3,951272	0,006400
09:31:13,77	0,541048	3,359949	-0,068977	-0,313009	0,243005	-0,210007	0,013607	0,093987	-0,227832	0,442138	-2,636901	-0,030979	-0,706187	-2,660061	-1,281598	-13,878619	14,846338	12,625913	0,013607	0,093987	-0,227832	7,820113	-3,705088	-0,030979	0,013607	0,093987	-0,227832	7,820113	-3,705088	-0,030979
09:31:13,82	0,541048	3,359949	-0,068977	-0,313009	0,243005	-0,210007	0,016677	0,097341	-0,225454	0,255952	-2,550884	-0,009970	-0,710523	-2,662789	-1,282796	-13,779942	14,781767	12,600602	0,016677	0,097341	-0,225454	7,897210	-3,859991	-0,009970	0,016677	0,097341	-0,225454	7,897210	-3,859991	-0,009970
09:31:13,87	0,541048	3,359949	-0,068977	-0,313009	0,243005	-0,210007	0,021208	0,099733	-0,226652	0,125004	-2,197524	-0,035280	-0,707463	-2,659994	-1,282339	-13,728119	14,830124	12,670116	0,021208	0,099733	-0,226652	7,954008	-3,862322	-0,035280	0,021208	0,099733	-0,226652	7,954008	-3,862322	-0,035280
09:31:13,92	0,541048	3,359949	-0,068977	-0,313009	0,243005	-0,210007	0,017257	0,098479	-0,226195	0,257959	-2,382265	0,034234	-0,703448	-2,657009	-1,282845	-13,776530	14,808039	12,555067	0,017257	0,098479	-0,226195	7,988588	-3,736925	0,034234	0,017257	0,098479	-0,226195	7,988588	-3,736925	0,034234
09:31:13,97	0,541048	3,359949	-0,068977	-0,313009	0,243005	-0,210007	0,012664	0,096495	-0,226700	0,317798	-2,651966	-0,080816	-0,711595	-2,662567	-1,284309	-13,733903	14,812972	12,630968	0,012664	0,096495	-0,226700	7,892680	-3,646102	-0,080816	0,012664	0,096495	-0,226700	7,892680	-3,646102	-0,080816
09:31:14,02	0,541048	3,359949	-0,068977	-0,313009	0,243005	-0,210007	0,021551	0,100772	-0,228165	0,121018	-2,155391	-0,004915	-0,705027	-2,666367	-1,283883	-13,717721	14,855491	12,637320	0,021551	0,100772	-0,228165	8,031586	-3,847158	-0,004915	0,021551	0,100772	-0,228165	8,031586	-3,847158	-0,004915
09:31:14,07	0,541048	3,359949	-0,068977	-0,313009	0,243005	-0,210007	0,021558	0,093183	-0,227739	0,560523	-2,162290	0,001438	-0,701563	-2,658081	-1,282740	-13,707963	14,790559	12,641118	0,021558	0,093183	-0,227739	7,875410	-3,854580	0,001438	0,021558	0,093183	-0,227739	7,875410	-3,854580	0,001438
09:31:14,12	0,541048	3,359949	-0,068977	-0,313009	0,243005	-0,210007	0,012650	0,094327	-0,226596	0,449694	-2,584577	0,005236	-0,704556	-2,658291	-1,283930	-13,737327	14,813476	12,632639	0,012650	0,094327	-0,226596	7,854366	-3,577608	0,005236	0,012650	0,094327	-0,226596	7,854366	-3,577608	0,005236
09:31:14,17	0,541048	3,359949	-0,068977	-0,313009	0,243005	-0,210007	0,014328	0,096814	-0,227786	0,325552	-2,534206	-0,003243	-0,709203	-2,662561	-1,282753	-13,693592	14,727791	12,603067	0,014328	0,096814	-0,227786	7,925427	-3,658965	-0,003243	0,014328	0,096814	-0,227786	7,925427	-3,658965	-0,003243
09:31:14,22	0,541048	3,359949	-0,068977	-0,313009	0,243005	-0,210007	0,020350	0,098703	-0,226609	0,174967	-2,140370	-0,032816	-0,702700	-2,655413	-1,281587	-13,690077	14,805429	12,631218	0,020350	0,098703	-0,226609	7,923157	-3,737818	-0,032816	0,020350	0,098703	-0,226609	7,923157	-3,737818	-0,032816
09:31:14,27	0,541048	3,359949	-0,068977	-0,313009	0,243005	-0,210007	0,010908	0,096645	-0,225443	0,350967	-2,667122	-0,004665	-0,705769	-2,660123	-1,282781	-13,745171	14,760476	12,605616	0,010908	0,096645	-0,225443	7,937619	-3,523382	-0,004665	0,010908	0,096645	-0,225443	7,937619	-3,523382	-0,004665
09:31:14,32	0,541048	3,359949	-0,068977	-0,313009	0,243005	-0,210007	0,016521	0,096948	-0,226637	0,268762	-2,400446	-0,030266	-0,707374	-2,664608	-1,282732	-13,680523	14,758903	12,608773	0,016521	0,096948	-0,226637	7,879157	-3,697382	-0,030266	0,016521	0,096948	-0,226637	7,879157	-3,697382	-0,030266
09:31:14,37	0,541048	3,359949	-0,068977	-0,313009	0,243005	-0,210007	0,021208	0,096096	-0,226588	0,344014	-2,099998	-0,027109	-0,706168	-2,655317	-1,281191	-13,643798	14,756381	12,618655	0,021208	0,096096	-0,226588	7,887548	-3,764790	-0,027109	0,021208	0,096096	-0,226588	7,887548	-3,764790	-0,027109
09:31:14,42	0,541048	3,359949	-0,068977	-0,313009	0,243005	-0,210007	0,012559	0,099697	-0,225047	0,172953	-2,516670	-0,017227	-0,706252	-2,657945	-1,283545	-13,684131	14,746724	12,600407	0,012559	0,099697	-0,225047	7,999147	-3,502529	-0,017227	0,012559	0,099697	-0,225047	7,999147	-3,502529	-0,017227
09:31:14,47	0,541048	3,359949	-0,068977	-0,313009	0,243005	-0,210007	0,014876	0,098455	-0,227400	0,208971	-2,426274	-0,035475	-0,707957	-2,653461	-1,280041	-13,663790	14,793439	12,624159	0,014876	0,098455	-0,227400	7,937722	-3,594038	-0,035475	0,014876	0,098455	-0,227400	7,937722	-3,594038	-0,035475
09:31:14,52	0,541048	3,359949	-0,068977	-0,313009	0,243005	-0,210007	0,011846	0,102175	-0,223897	0,066205	-2,589584	-0,011724	-0,704396	-2,665073	-1,284650	-13,648623	14,719718	12,613649	0,011846	0,102175	-0,223897	8,086904	-3,519480	-0,011724	0,011846	0,102175	-0,223897	8,086904	-3,519480	-0,011724
09:31:14,57	0,541048	3,359949	-0,068977	-0,313009	0,243005	-0,210007	0,020121	0,093285	-0,228506	0,472215	-2,109257	-0,022234	-0,704294	-2,658649	-1,281541	-13,613992	14,794043	12,629288	0,020121	0,093285	-0,228506	7,795064	-3,688788	-0,022234	0,020121	0,093285	-0,228506	7,795064	-3,688788	-0,022234
09:31:14,62	0,541048	3,359949	-0,068977	-0,313009	0,243005	-0,210007	0,014507	0,096408	-0,225397	0,391497	-2,408367	-0,006595	-0,706758	-2,655716	-1,283514	-13,634294	14,739529	12,624115	0,014507	0,096408	-0,225397	7,959508	-3,547183	-0,006595	0,014507	0,096408	-0,225397	7,959508	-3,547183	-0,006595
09:31:14,67	0,541048	3,359949	-0,068977	-0,313009	0,243005	-0,210007	0,013199	0,100009	-0,227370	0,146895	-2,466718	-0,011768	-0,707309	-2,656623	-1,281967	-13,632764	14,764940	12,609206	0,013199	0,100009	-0,227370	7,997567	-3,502841	-0,011768	0,013199	0,100009	-0,227370	7,997567	-3,502841	-0,011768
09:31:14,72	0,541048	3,359949	-0,068977	-0,313009	0,243005	-0,210007	0,014260	0,100032	-0,225823	0,168424	-2,422920	-0,026676	-0,709647	-2,658876	-1,279629	-13,631430	14,756234	12,606753	0,014260	0,100032	-0,225823	8,020973	-3,542341	-0,026676	0,014260	0,100032	-0,225823	8,020973	-3,542341	-0,026676
09:31:14,77	0,541048	3,359949	-0,068977	-0,313009	0,243005	-0,210007	0,017380	0,100930	-0,223485	0,114885	-2,255184	-0,029129	-0,706710	-2,656413	-1,280802	-13,626007	14,752576	12,603321	0,017380	0,100930	-0,223485	8,037882	-3,619507	-0,029129	0,017380	0,100930	-0,223485	8,037882	-3,619507	-0,029129
09:31:14,82	0,541048	3,359949	-0,068977	-0,313009	0,243005	-0,210007	0,013779	0,099618	-0,224658	0,182645	-2,435897	-0,032561	-0,709035	-2,659947	-1,282686	-13,602457	14,727684	12,650954	0,013779	0,099618	-0,224658	8,002662	-3,517561	-0,032561	0,013779	0,099618	-0,224658	8,002662	-3,517561	-0,032561
09:31:14,87	0,541048	3,359949	-0,068977	-0,313009	0,243005	-0,210007	0,018001	0,099865	-0,226542	0,160024	-2,183498	0,015072	-0,704832	-2,664951	-1,282258	-13,574304	14,712715	12,649908	0,018001	0,099865	-0,226542	7,999423	-3,596611	0,015072	0,018001	0,099865	-0,226542	7,999423	-3,596611	0,015072
09:31:14,92	0,541048	3,359949	-0,068977	-0,313009	0,243005	-0,210007	0,020234	0,093723	-0,226114	0,480539	-2,035525	0,014026	-0,701177	-2,657405	-1,283056	-13,506040	14,728768	12,618042	0,020234	0,093723	-0,226114	7,837764	-3,623916	0,014026	0,020234	0,093723	-0,226114	7,837764	-3,623916	0,014026
09:31:14,97	0,541048	3,359949	-0,068977	-0,313009	0,243005	-0,210007	0,011872	0,094330	-0,226911	0,496972	-2,419293	-0,017841	-0,704169	-2,663001	-1,281860	-13,548659	14,752134	12,655915	0,011872	0,094330	-0,226911	7,901902	-3,351211	-0,017841	0,011872	0,094330	-0,226911	7,901902	-3,351211	-0,017841
09:31:15,02	0,541048	3,359949	-0,068977	-0,313009	0,243005	-0,210007	0,018214	0,094124	-0,225716	0,506622	-2,138104	0,020032	-0,703471	-2,655511	-1,280324	-13,480286	14,742555	12,630977	0,018214	0,094124	-0,225716	7,895362	-3,567867	0,020032	0,018214	0,094124	-0,225716	7,895362	-3,567867	0,020032
09:31:15,07	0,541048	3,359949	-0,068977	-0,313009	0,243005	-0,210007	0,011378	0,097264	-0,224180	0,369240	-2,429556	-0,004906	-0,706524	-2,659122	-1,280323	-13,542156	14,756034	12,655206	0,011378	0,097264	-0,224180	8,004460	-3,322719	-0,004906	0,011378	0,097264	-0,224180	8,004460	-3,322719	-0,004906
09:31:15,12	0,541048	3,359949	-0,068977	-0,313009	0,243005	-0,210007	0,016032	0,098103	-0,224179	0,306342	-2,247881	0,019324	-0,711262	-2,657583	-1,279959	-13,540350	14,721929	12,638748	0,016032	0,098103	-0,224179	8,007436	-3,506363	0,019324	0,016032	0,098103	-0,224179	8,007436	-3,506363	0,019324
09:31:15,17	0,541048	3,359949	-0,068977	-0,313009	0,243005	-0,210007	0,017068	0,102975	-0,223815	0,024357	-2,175383	0,002865	-0,710646	-2,654378	-1,282693	-13,520272	14,735221	12,626677	0,017068	0,102975	-0,223815	8,107916	-3,515206	0,002865	0,017068	0,102975	-0,223815	8,107916	-3,515206	0,002865
09:31:15,22	0,541048	3,359949	-0,068977	-0,313009	0,243005	-0,210007	0,013985	0,104044	-0,226549	-0,009677	-2,324960	-0,009205	-0,708877	-2,655028	-1,283453	-13,500357	14,681905	12,630281	0,013985	0,104044	-0,226549	8,157792	-3,422762	-0,009205	0,013985	0,104044	-0,226549	8,157792	-3,422762	-0,009205
09:31:15,27	0,541048	3,359949	-0,068977	-0,313009	0,243005	-0,210007	0,013663	0,102187	-0,227309	0,050686	-2,297789	-0,005601	-0,707668	-2,659103	-1,281079	-13,496243	14,676957	12,657311	0,013663	0,102187	-0,227309	8,072358	-3,370330	-0,005601	0,013663	0,102187	-0,227309	8,072358	-3,370330	-0,005601
09:31:15,32	0,541048	3,359949	-0,068977	-0,313009	0,243005	-0,210007	0,016587	0,099103	-0,224935	0,208836	-2,139711	0,021429	-0,698793	-2,652170	-1,283451	-13,470774	14,704900	12,613499	0,016587	0,099103	-0,224935	7,988400	-3,441776	0,021429	0,016587	0,099103	-0,224935	7,988400	-3,441776	0,021429
09:31:15,37	0,541048	3,359949	-0,068977	-0,313009	0,243005	-0,210007	0,006146	0,094883	-0,227307	0,465172	-2,674551	-0,022384	-0,709432	-2,657364	-1,280709	-13,499661	14,697754	12,648050	0,006146	0,094883	-0,227307	7,913522	-3,157008	-0,022384	0,006146	0,094883	-0,227307	7,913522	-3,157008	-0,022384
09:31:15,42	0,541048	3,359949	-0,068977	-0,313009	0,243005	-0,210007	0,015964	0,101500	-0,224565	0,100461	-2,185472	0,012168	-0,704583	-2,658241	-1,279940	-13,435353	14,663584	12,583548	0,015964	0,101500	-0,224565	8,068238	-3,438621	0,012168	0,015964	0,101500	-0,224565	8,068238	-3,438621	0,012168
09:31:15,47	0,541048	3,359949	-0,068977	-0,313009	0,243005	-0,210007	0,014298	0,096862	-0,223796	0,344219	-2,199293	-0,052334	-0,704135	-2,656918	-1,283021	-13,486500	14,673903	12,659230	0,014298	0,096862	-0,223796	7,947883	-3,321713	-0,052334	0,014298	0,096862	-0,223796	7,947883	-3,321713	-0,052334
09:31:15,52	0,541048	3,359949	-0,068977	-0,313009	0,243005	-0,210007	0,012928	0,097136	-0,226877	0,313320	-2,319985	0,023348	-0,707583	-2,656342	-1,281468	-13,455398	14,692975	12,648375	0,012928	0,097136	-0,226877	7,938514	-3,334862	0,023348	0,012928	0,097136	-0,226877	7,938514	-3,334862	0,023348
09:31:15,57	0,541048	3,359949	-0,068977	-0,313009	0,243005	-0,210007	0,014154	0,100410	-0,225324	0,175176	-2,238842	0,012493	-0,703382	-2,662150	-1,282028	-13,433765	14,686098	12,624719	0,014154	0,100410	-0,225324	8,057324	-3,349948	0,012493	0,014154	0,100410	-0,225324	8,057324	-3,349948	0,012493
09:31:15,62	0,541048	3,359949	-0,068977	-0,313009	0,243005	-0,210007	0,017083	0,093867	-0,225883	0,520231	-2,064395	-0,011163	-0,709332	-2,655303	-1,279532	-13,456303	14,717109	12,647832	0,017083	0,093867	-0,225883	7,888817	-3,405376	-0,011163	0,017083	0,093867	-0,225883	7,888817	-3,405376	-0,011163
09:31:15,67	0,541048	3,359949	-0,068977	-0,313009	0,243005	-0,210007	0,014129	0,102444	-0,223388	0,089852	-2,253019	0,011949	-0,700371	-2,659807	-1,281066	-13,391671	14,654877	12,593691	0,014129	0,102444	-0,223388	8,131676	-3,362123	0,011949	0,014129	0,102444	-0,223388	8,131676	-3,362123	0,011949
09:31:15,72	0,541048	3,359949	-0,068977	-0,313009	0,243005	-0,210007	0,013548	0,092431	-0,224922	0,588922	-2,196106	-0,042191	-0,705120	-2,652968	-1,279952	-13,411538	14,704839	12,585321	0,013548	0,092431	-0,224922	7,844767	-3,259657	-0,042191	0,013548	0,092431	-0,224922	7,844767	-3,259657	-0,042191
09:31:15,77	0,541048	3,359949	-0,068977	-0,313009	0,243005	-0,210007	0,010001	0,099964	-0,223808	0,230565	-2,422765	-0,050561	-0,702172	-2,658332	-1,281038	-13,390575	14,633609	12,641340	0,010001	0,099964	-0,223808	8,077714	-3,207832	-0,050561	0,010001	0,099964	-0,223808	8,077714	-3,207832	-0,050561
09:31:15,82	0,541048	3,359949	-0,068977	-0,313009	0,243005	-0,210007	0,013172	0,094729	-0,224894	0,451578	-2,204084	0,005458	-0,697540	-2,652233	-1,278761	-13,419391	14,631617	12,612822	0,013172	0,094729	-0,224894	7,887782	-3,238104	0,005458	0,013172	0,094729	-0,224894	7,887782	-3,238104	0,005458
09:31:15,87	0,541048	3,359949	-0,068977	-0,313009	0,243005	-0,210007	0,005574	0,093767	-0,222617	0,485437	-2,623175	-0,023061	-0,708092	-2,655179	-1,278000	-13,415467	14,656617	12,591478	0,005574	0,093767	-0,222617	7,846172	-3,060700	-0,023061	0,005574	0,093767	-0,222617	7,846172	-3,060700	-0,023061
09:31:15,92	0,541048	3,359949	-0,068977	-0,313009	0,243005	-0,210007	0,013401	0,101432	-0,221856	0,110504	-2,225259	-0,044405	-0,705028	-2,655563	-1,280247	-13,367009	14,711578	12,667257	0,013401	0,101432	-0,221856	8,072889	-3,277222	-0,044405	0,013401	0,101432	-0,221856	8,072889	-3,277222	-0,044405
09:31:15,97	0,541048	3,359949	-0,068977	-0,313009	0,243005	-0,210007	0,012202	0,098586	-0,224102	0,330283	-2,273136	0,031375	-0,706360	-2,653289	-1,282252	-13,412899	14,651773	12,628379	0,012202	0,098586	-0,224102	8,069317	-3,230957	0,031375	0,012202	0,098586	-0,224102	8,069317	-3,230957	0,031375
09:31:16,02	0,541048	3,359949	-0,068977	-0,313009	0,243005	-0,210007	0,010899	0,100877	-0,226108	0,136428	-2,350722	-0,007503	-0,709262	-2,655674	-1,283389	-13,395467	14,655379	12,647533	0,010899	0,100877	-0,226108	8,055283	-3,206271	-0,007503	0,010899	0,100877	-0,226108	8,055283	-3,206271	-0,007503
09:31:16,07	0,541048	3,359949	-0,068977	-0,313009	0,243005	-0,210007	0,014415	0,102198	-0,227245	0,079606	-2,154582	0,011651	-0,704432	-2,655936	-1,280634	-13,334100	14,618088	12,644827	0,014415	0,102198	-0,227245	8,102113	-3,286159	0,011651	0,014415	0,102198	-0,227245	8,102113	-3,286159	0,011651
09:31:16,12	0,541048	3,359949	-0,068977	-0,313009	0,243005	-0,210007	0,012227	0,097884	-0,224490	0,302280	-2,196587	0,008945	-0,702055	-2,654756	-1,281033	-13,340470	14,672298	12,637768	0,012227	0,097884	-0,224490	7,986202	-3,156376	0,008945	0,012227	0,097884	-0,224490	7,986202	-3,156376	0,008945
09:31:16,17	0,541048	3,359949	-0,068977	-0,313009	0,243005	-0,210007	0,007723	0,096314	-0,226056	0,433130	-2,423571	-0,012309	-0,702842	-2,651115	-1,282364	-13,364310	14,640000	12,628501	0,007723	0,096314	-0,226056	7,993802	-3,029842	-0,012309	0,007723	0,096314	-0,226056	7,993802	-3,029842	-0,012309
09:31:16,22	0,541048	3,359949	-0,068977	-0,313009	0,243005	-0,210007	0,007723	0,096314	-0,226056	0,433130	-2,423571	-0,012309	-0,706811	-2,656170	-1,280651	-13,340589	14,599457	12,629326	0,007723	0,096314	-0,226056	7,993802	-3,029842	-0,012309	0,007723	0,096314	-0,226056	7,993802	-3,029842	-0,012309
09:31:16,27	0,541048	3,359949	-0,068977	-0,313009	0,243005	-0,210007	0,013619	0,099827	-0,224507	0,181870	-2,120466	-0,006556	-0,701557	-2,651382	-1,282216	-13,353214	14,620800	12,642400	0,013619	0,099827	-0,224507	8,018310	-3,189588	-0,006556	0,013619	0,099827	-0,224507	8,018310	-3,189588	-0,006556
09:31:16,32	0,541048	3,359949	-0,068977	-0,313009	0,243005	-0,210007	0,006845	0,097671	-0,226071	0,306144	-2,494317	0,006518	-0,710953	-2,652838	-1,282220	-13,354042	14,653427	12,646462	0,006845	0,097671	-0,226071	7,973351	-3,031685	0,006518	0,006845	0,097671	-0,226071	7,973351	-3,031685	0,006518
09:31:16,37	0,541048	3,359949	-0,068977	-0,313009	0,243005	-0,210007	0,012804	0,105080	-0,226076	-0,051280	-2,201506	0,010579	-0,701211	-2,655716	-1,280034	-13,290508	14,595863	12,636623	0,012804	0,105080	-0,226076	8,197531	-3,206615	0,010579	0,012804	0,105080	-0,226076	8,197531	-3,206615	0,010579
09:31:16,42	0,541048	3,359949	-0,068977	-0,313009	0,243005	-0,210007	0,010426	0,095204	-0,223889	0,444205	-2,241377	0,000741	-0,705452	-2,653743	-1,281402	-13,267588	14,655608	12,631426	0,010426	0,095204	-0,223889	7,917722	-3,059784	0,000741	0,010426	0,095204	-0,223889	7,917722	-3,059784	0,000741
09:31:16,47	0,541048	3,359949	-0,068977	-0,313009	0,243005	-0,210007	0,010837	0,099864	-0,225258	0,265089	-2,229996	-0,004456	-0,706104	-2,656381	-1,282563	-13,285065	14,609734	12,635184	0,010837	0,099864	-0,225258	8,104411	-3,080716	-0,004456	0,010837	0,099864	-0,225258	8,104411	-3,080716	-0,004456
09:31:16,52	0,541048	3,359949	-0,068977	-0,313009	0,243005	-0,210007	0,013448	0,099109	-0,226419	0,255864	-2,086431	-0,000699	-0,701926	-2,652460	-1,281015	-13,261700	14,633199	12,626367	0,013448	0,099109	-0,226419	8,035946	-3,142101	-0,000699	0,013448	0,099109	-0,226419	8,035946	-3,142101	-0,000699
09:31:16,57	0,541048	3,359949	-0,068977	-0,313009	0,243005	-0,210007	0,007964	0,097452	-0,224871	0,374072	-2,363112	-0,009515	-0,700177	-2,646703	-1,280654	-13,258161	14,637916	12,617728	0,007964	0,097452	-0,224871	8,024019	-2,988265	-0,009515	0,007964	0,097452	-0,224871	8,024019	-2,988265	-0,009515
09:31:16,62	0,541048	3,359949	-0,068977	-0,313009	0,243005	-0,210007	0,002103	0,098815	-0,224510	0,309013	-2,667188	-0,018154	-0,707234	-2,653905	-1,279488	-13,267774	14,611644	12,594607	0,002103	0,098815	-0,224510	8,066013	-2,832236	-0,018154	0,002103	0,098815	-0,224510	8,066013	-2,832236	-0,018154
09:31:16,67	0,541048	3,359949	-0,068977	-0,313009	0,243005	-0,210007	0,011869	0,101327	-0,223344	0,150869	-2,154535	-0,041275	-0,703054	-2,655829	-1,281757	-13,243105	14,632189	12,645281	0,011869	0,101327	-0,223344	8,105002	-3,086230	-0,041275	0,011869	0,101327	-0,223344	8,105002	-3,086230	-0,041275
09:31:16,72	0,541048	3,359949	-0,068977	-0,313009	0,243005	-0,210007	0,011445	0,096744	-0,225612	0,419287	-2,165457	0,009398	-0,700857	-2,651691	-1,281823	-13,309258	14,631100	12,617889	0,011445	0,096744	-0,225612	8,013692	-3,063920	0,009398	0,011445	0,096744	-0,225612	8,013692	-3,063920	0,009398
09:31:16,77	0,541048	3,359949	-0,068977	-0,313009	0,243005	-0,210007	0,006763	0,096910	-0,225679	0,376640	-2,465685	-0,017994	-0,701872	-2,656647	-1,281752	-13,235373	14,607480	12,639645	0,006763	0,096910	-0,225679	7,984069	-2,996584	-0,017994	0,006763	0,096910	-0,225679	7,984069	-2,996584	-0,017994
09:31:16,82	0,541048	3,359949	-0,068977	-0,313009	0,243005	-0,210007	0,011563	0,095311	-0,225608	0,476259	-2,140314	0,003762	-0,702532	-2,648811	-1,281803	-13,256405	14,629134	12,631943	0,011563	0,095311	-0,225608	7,958191	-3,047975	0,003762	0,011563	0,095311	-0,225608	7,958191	-3,047975	0,003762
09:31:16,87	0,541048	3,359949	-0,068977	-0,313009	0,243005	-0,210007	0,005106	0,099801	-0,225659	0,251015	-2,505081	-0,003939	-0,702423	-2,656382	-1,280961	-13,217120	14,606892	12,648591	0,005106	0,099801	-0,225659	8,085413	-2,905925	-0,003939	0,005106	0,099801	-0,225659	8,085413	-2,905925	-0,003939
09:31:16,92	0,541048	3,359949	-0,068977	-0,313009	0,243005	-0,210007	0,011609	0,095921	-0,224817	0,453168	-2,121822	0,012709	-0,705580	-2,654199	-1,277939	-13,320155	14,607074	12,613680	0,011609	0,095921	-0,224817	7,982967	-3,033091	0,012709	0,011609	0,095921	-0,224817	7,982967	-3,033091	0,012709
09:31:16,97	0,541048	3,359949	-0,068977	-0,313009	0,243005	-0,210007	0,011296	0,099746	-0,221795	0,202896	-2,227383	-0,022203	-0,700676	-2,651894	-1,278278	-13,230672	14,631192	12,629464	0,011296	0,099746	-0,221795	8,032976	-3,114138	-0,022203	0,011296	0,099746	-0,221795	8,032976	-3,114138	-0,022203
09:31:17,02	0,541048	3,359949	-0,068977	-0,313009	0,243005	-0,210007	0,006848	0,096652	-0,222134	0,429437	-2,393238	-0,006419	-0,704252	-2,653912	-1,278660	-13,227979	14,556340	12,631199	0,006848	0,096652	-0,222134	8,016601	-2,930833	-0,006419	0,006848	0,096652	-0,222134	8,016601	-2,930833	-0,006419
09:31:17,07	0,541048	3,359949	-0,068977	-0,313009	0,243005	-0,210007	0,010384	0,098740	-0,222516	0,257394	-2,169637	-0,004684	-0,701398	-2,649573	-1,280645	-13,276762	14,614195	12,626208	0,010384	0,098740	-0,222516	8,008450	-2,984764	-0,004684	0,010384	0,098740	-0,222516	8,008450	-2,984764	-0,004684
09:31:17,12	0,541048	3,359949	-0,068977	-0,313009	0,243005	-0,210007	0,005199	0,098438	-0,224501	0,298783	-2,510398	-0,009675	-0,704857	-2,652736	-1,280611	-13,234131	14,571840	12,633015	0,005199	0,098438	-0,224501	8,026173	-2,918553	-0,009675	0,005199	0,098438	-0,224501	8,026173	-2,918553	-0,009675
09:31:17,17	0,541048	3,359949	-0,068977	-0,313009	0,243005	-0,210007	0,009668	0,099852	-0,224467	0,209873	-2,219950	-0,002867	-0,705190	-2,650430	-1,282927	-13,181377	14,597937	12,637425	0,009668	0,099852	-0,224467	8,048289	-2,978866	-0,002867	0,009668	0,099852	-0,224467	8,048289	-2,978866	-0,002867
09:31:17,22	0,541048	3,359949	-0,068977	-0,313009	0,243005	-0,210007	0,007838	0,101294	-0,226782	0,183909	-2,282479	0,001543	-0,699383	-2,653314	-1,279418	-13,174770	14,616188	12,619425	0,007838	0,101294	-0,226782	8,135458	-2,897729	0,001543	0,007838	0,101294	-0,226782	8,135458	-2,897729	0,001543
09:31:17,27	0,541048	3,359949	-0,068977	-0,313009	0,243005	-0,210007	0,007431	0,094823	-0,223274	0,539500	-2,307013	-0,016458	-0,700016	-2,657504	-1,279798	-13,182105	14,547697	12,611961	0,007431	0,094823	-0,223274	7,983091	-2,890365	-0,016458	0,007431	0,094823	-0,223274	7,983091	-2,890365	-0,016458
09:31:17,32	0,541048	3,359949	-0,068977	-0,313009	0,243005	-0,210007	0,011376	0,093275	-0,223654	0,556998	-2,073967	-0,023921	-0,700571	-2,650955	-1,282512	-13,146886	14,566141	12,638943	0,011376	0,093275	-0,223654	7,879095	-2,967021	-0,023921	0,011376	0,093275	-0,223654	7,879095	-2,967021	-0,023921
09:31:17,37	0,541048	3,359949	-0,068977	-0,313009	0,243005	-0,210007	0,005982	0,097030	-0,226368	0,395301	-2,333186	0,003060	-0,705474	-2,650871	-1,281799	-13,248450	14,593797	12,625068	0,005982	0,097030	-0,226368	8,012194	-2,802796	0,003060	0,005982	0,097030	-0,226368	8,012194	-2,802796	0,003060
09:31:17,42	0,541048	3,359949	-0,068977	-0,313009	0,243005	-0,210007	0,008362	0,101319	-0,225655	0,145493	-2,311250	-0,010814	-0,703473	-2,653664	-1,280587	-13,136101	14,547051	12,597384	0,008362	0,101319	-0,225655	8,098995	-2,967632	-0,010814	0,008362	0,101319	-0,225655	8,098995	-2,967632	-0,010814
09:31:17,47	0,541048	3,359949	-0,068977	-0,313009	0,243005	-0,210007	0,009779	0,098190	-0,224443	0,323870	-2,116851	-0,038498	-0,699335	-2,653040	-1,282102	-13,122331	14,554488	12,637972	0,009779	0,098190	-0,224443	8,031779	-2,884534	-0,038498	0,009779	0,098190	-0,224443	8,031779	-2,884534	-0,038498
09:31:17,52	0,541048	3,359949	-0,068977	-0,313009	0,243005	-0,210007	0,007170	0,094918	-0,225958	0,507342	-2,244333	0,002089	-0,704233	-2,650786	-1,282961	-13,219803	14,598172	12,611313	0,007170	0,094918	-0,225958	7,958396	-2,807179	0,002089	0,007170	0,094918	-0,225958	7,958396	-2,807179	0,002089
09:31:17,57	0,541048	3,359949	-0,068977	-0,313009	0,243005	-0,210007	0,007667	0,100286	-0,226817	0,217274	-2,324747	-0,024569	-0,702922	-2,657922	-1,281263	-13,158525	14,545240	12,633770	0,007667	0,100286	-0,226817	8,089758	-2,926603	-0,024569	0,007667	0,100286	-0,226817	8,089758	-2,926603	-0,024569
09:31:17,62	0,541048	3,359949	-0,068977	-0,313009	0,243005	-0,210007	0,013191	0,095583	-0,225119	0,446647	-1,957937	-0,002112	-0,697602	-2,650461	-1,282121	-13,139099	14,575607	12,634669	0,013191	0,095583	-0,225119	7,949918	-2,993469	-0,002112	0,013191	0,095583	-0,225119	7,949918	-2,993469	-0,002112
09:31:17,67	0,541048	3,359949	-0,068977	-0,313009	0,243005	-0,210007	0,004070	0,094706	-0,225977	0,528273	-2,430601	-0,001213	-0,703616	-2,650674	-1,282555	-13,196473	14,569593	12,619724	0,004070	0,094706	-0,225977	7,962683	-2,750116	-0,001213	0,004070	0,094706	-0,225977	7,962683	-2,750116	-0,001213
09:31:17,72	0,541048	3,359949	-0,068977	-0,313009	0,243005	-0,210007	0,007262	0,099809	-0,226411	0,229036	-2,311315	-0,016159	-0,708118	-2,650016	-1,277099	-13,179011	14,586958	12,639115	0,007262	0,099809	-0,226411	8,064010	-2,881377	-0,016159	0,007262	0,099809	-0,226411	8,064010	-2,881377	-0,016159
09:31:17,77	0,541048	3,359949	-0,068977	-0,313009	0,243005	-0,210007	0,008943	0,104036	-0,220955	0,032991	-2,217461	0,003233	-0,701223	-2,655468	-1,281741	-13,184259	14,546354	12,627752	0,008943	0,104036	-0,220955	8,199801	-2,919483	0,003233	0,008943	0,104036	-0,220955	8,199801	-2,919483	0,003233
09:31:17,82	0,541048	3,359949	-0,068977	-0,313009	0,243005	-0,210007	0,010217	0,095339	-0,225597	0,447449	-2,135448	-0,008131	-0,701131	-2,646119	-1,280168	-13,119064	14,558878	12,666689	0,010217	0,095339	-0,225597	7,931540	-2,937491	-0,008131	0,010217	0,095339	-0,225597	7,931540	-2,937491	-0,008131
09:31:17,87	0,541048	3,359949	-0,068977	-0,313009	0,243005	-0,210007	0,002075	0,099933	-0,224024	0,251982	-2,508655	0,030807	-0,707013	-2,650191	-1,278637	-13,143081	14,588770	12,636271	0,002075	0,099933	-0,224024	8,096736	-2,671518	0,030807	0,002075	0,099933	-0,224024	8,096736	-2,671518	0,030807
09:31:17,92	0,541048	3,359949	-0,068977	-0,313009	0,243005	-0,210007	0,008542	0,102992	-0,222493	0,106806	-2,208107	0,000389	-0,701598	-2,649518	-1,281706	-13,083776	14,597299	12,648528	0,008542	0,102992	-0,222493	8,191672	-2,878645	0,000389	0,008542	0,102992	-0,222493	8,191672	-2,878645	0,000389
09:31:17,97	0,541048	3,359949	-0,068977	-0,313009	0,243005	-0,210007	0,005251	0,098638	-0,225562	0,370225	-2,332127	0,012645	-0,697506	-2,645956	-1,280568	-13,084380	14,568868	12,623941	0,005251	0,098638	-0,225562	8,113344	-2,744347	0,012645	0,005251	0,098638	-0,225562	8,113344	-2,744347	0,012645
09:31:18,02	0,541048	3,359949	-0,068977	-0,313009	0,243005	-0,210007	0,000121	0,096876	-0,224424	0,436973	-2,585212	-0,011941	-0,705308	-2,649388	-1,280621	-13,156192	14,545006	12,593018	0,000121	0,096876	-0,224424	8,041702	-2,594700	-0,011941	0,000121	0,096876	-0,224424	8,041702	-2,594700	-0,011941
09:31:18,07	0,541048	3,359949	-0,068977	-0,313009	0,243005	-0,210007	0,006995	0,101917	-0,224477	0,118265	-2,278038	-0,042864	-0,700432	-2,657813	-1,279348	-13,104309	14,563362	12,645188	0,006995	0,101917	-0,224477	8,118720	-2,827114	-0,042864	0,006995	0,101917	-0,224477	8,118720	-2,827114	-0,042864
09:31:18,12	0,541048	3,359949	-0,068977	-0,313009	0,243005	-0,210007	0,011852	0,093481	-0,223204	0,598761	-1,989705	0,009305	-0,702882	-2,652624	-1,279789	-13,131460	14,550903	12,626302	0,011852	0,093481	-0,223204	7,937012	-2,920078	0,009305	0,011852	0,093481	-0,223204	7,937012	-2,920078	0,009305
09:31:18,17	0,541048	3,359949	-0,068977	-0,313009	0,243005	-0,210007	0,008584	0,098197	-0,223645	0,329159	-2,176941	-0,009580	-0,703408	-2,652477	-1,279779	-13,096632	14,534054	12,620484	0,008584	0,098197	-0,223645	8,037624	-2,850752	-0,009580	0,008584	0,098197	-0,223645	8,037624	-2,850752	-0,009580
09:31:18,22	0,541048	3,359949	-0,068977	-0,313009	0,243005	-0,210007	0,008719	0,098727	-0,223635	0,304440	-2,131295	-0,015399	-0,700993	-2,652775	-1,282099	-13,075691	14,562346	12,618114	0,008719	0,098727	-0,223635	8,054481	-2,815762	-0,015399	0,008719	0,098727	-0,223635	8,054481	-2,815762	-0,015399
09:31:18,27	0,541048	3,359949	-0,068977	-0,313009	0,243005	-0,210007	0,007770	0,096486	-0,225955	0,455935	-2,176669	-0,017768	-0,698142	-2,644471	-1,279425	-13,100064	14,551987	12,613286	0,007770	0,096486	-0,225955	8,030071	-2,786618	-0,017768	0,007770	0,096486	-0,225955	8,030071	-2,786618	-0,017768
09:31:18,32	0,541048	3,359949	-0,068977	-0,313009	0,243005	-0,210007	-0,000847	0,098169	-0,223281	0,347255	-2,640674	-0,022597	-0,704642	-2,652202	-1,280986	-13,135199	14,568450	12,593473	-0,000847	0,098169	-0,223281	8,053516	-2,574198	-0,022597	-0,000847	0,098169	-0,223281	8,053516	-2,574198	-0,022597
09:31:18,37	0,541048	3,359949	-0,068977	-0,313009	0,243005	-0,210007	0,009099	0,099933	-0,224842	0,252219	-2,162173	-0,042409	-0,705725	-2,654558	-1,281708	-13,077760	14,528462	12,620575	0,009099	0,099933	-0,224842	8,096951	-2,876411	-0,042409	0,009099	0,099933	-0,224842	8,096951	-2,876411	-0,042409
09:31:18,42	0,541048	3,359949	-0,068977	-0,313009	0,243005	-0,210007	0,011680	0,099692	-0,225564	0,258832	-1,958202	-0,015307	-0,698057	-2,648510	-1,279770	-13,067509	14,548971	12,627016	0,011680	0,099692	-0,225564	8,084658	-2,875081	-0,015307	0,011680	0,099692	-0,225564	8,084658	-2,875081	-0,015307
09:31:18,47	0,541048	3,359949	-0,068977	-0,313009	0,243005	-0,210007	0,002608	0,096076	-0,223626	0,469756	-2,431327	-0,008867	-0,697017	-2,649264	-1,282512	-13,116245	14,511239	12,623199	0,002608	0,096076	-0,223626	8,011717	-2,636047	-0,008867	0,002608	0,096076	-0,223626	8,011717	-2,636047	-0,008867
09:31:18,52	0,541048	3,359949	-0,068977	-0,313009	0,243005	-0,210007	0,002741	0,094799	-0,226368	0,479118	-2,447754	-0,012684	-0,706886	-2,653145	-1,283656	-13,065744	14,536846	12,617070	0,002741	0,094799	-0,226368	7,920830	-2,662911	-0,012684	0,002741	0,094799	-0,226368	7,920830	-2,662911	-0,012684
09:31:18,57	0,541048	3,359949	-0,068977	-0,313009	0,243005	-0,210007	0,011037	0,101404	-0,227512	0,183064	-1,985430	-0,018813	-0,706727	-2,653804	-1,280630	-13,092165	14,535534	12,604082	0,011037	0,101404	-0,227512	8,143300	-2,851823	-0,018813	0,011037	0,101404	-0,227512	8,143300	-2,851823	-0,018813
09:31:18,62	0,541048	3,359949	-0,068977	-0,313009	0,243005	-0,210007	0,011528	0,100938	-0,224486	0,192975	-1,982115	-0,031800	-0,701606	-2,656296	-1,279746	-13,079964	14,506892	12,628857	0,011528	0,100938	-0,224486	8,116591	-2,887065	-0,031800	0,011528	0,100938	-0,224486	8,116591	-2,887065	-0,031800
09:31:18,67	0,541048	3,359949	-0,068977	-0,313009	0,243005	-0,210007	0,011125	0,095257	-0,223601	0,469687	-1,978171	-0,007025	-0,699284	-2,658145	-1,280156	-13,105457	14,512599	12,600608	0,011125	0,095257	-0,223601	7,947340	-2,851505	-0,007025	0,011125	0,095257	-0,223601	7,947340	-2,851505	-0,007025
09:31:18,72	0,541048	3,359949	-0,068977	-0,313009	0,243005	-0,210007	0,011566	0,092321	-0,224012	0,614547	-1,980198	-0,035274	-0,702127	-2,651763	-1,284045	-13,036809	14,522066	12,598183	0,011566	0,092321	-0,224012	7,861735	-2,888108	-0,035274	0,011566	0,092321	-0,224012	7,861735	-2,888108	-0,035274
09:31:18,77	0,541048	3,359949	-0,068977	-0,313009	0,243005	-0,210007	0,007460	0,097974	-0,227901	0,363101	-2,138980	-0,037700	-0,702165	-2,652277	-1,281703	-13,038715	14,463801	12,609363	0,007460	0,097974	-0,227901	8,054069	-2,724588	-0,037700	0,007460	0,097974	-0,227901	8,054069	-2,724588	-0,037700
09:31:18,82	0,541048	3,359949	-0,068977	-0,313009	0,243005	-0,210007	0,007924	0,097750	-0,225559	0,323331	-2,087346	-0,026519	-0,705052	-2,651201	-1,280902	-13,016924	14,493224	12,638326	0,007924	0,097750	-0,225559	7,996724	-2,709414	-0,026519	0,007924	0,097750	-0,225559	7,996724	-2,709414	-0,026519
09:31:18,87	0,541048	3,359949	-0,068977	-0,313009	0,243005	-0,210007	0,008437	0,100788	-0,224758	0,201732	-2,056554	0,002444	-0,700339	-2,654315	-1,279330	-13,031303	14,504754	12,643084	0,008437	0,100788	-0,224758	8,113608	-2,718826	0,002444	0,008437	0,100788	-0,224758	8,113608	-2,718826	0,002444
09:31:18,92	0,541048	3,359949	-0,068977	-0,313009	0,243005	-0,210007	0,008776	0,095150	-0,223186	0,497739	-2,057123	0,007202	-0,702056	-2,653657	-1,280112	-13,022902	14,554773	12,640031	0,008776	0,095150	-0,223186	7,966977	-2,746038	0,007202	0,008776	0,095150	-0,223186	7,966977	-2,746038	0,007202
09:31:18,97	0,541048	3,359949	-0,068977	-0,313009	0,243005	-0,210007	0,009065	0,096966	-0,223968	0,450804	-2,059807	0,004149	-0,701451	-2,651848	-1,282087	-13,014715	14,564885	12,603085	0,009065	0,096966	-0,223968	8,062631	-2,771442	0,004149	0,009065	0,096966	-0,223968	8,062631	-2,771442	0,004149
09:31:19,02	0,541048	3,359949	-0,068977	-0,313009	0,243005	-0,210007	0,007196	0,097346	-0,225943	0,443877	-2,155002	-0,032798	-0,703925	-2,649601	-1,277444	-13,060703	14,536579	12,619112	0,007196	0,097346	-0,225943	8,085561	-2,719858	-0,032798	0,007196	0,097346	-0,225943	8,085561	-2,719858	-0,032798
09:31:19,07	0,541048	3,359949	-0,068977	-0,313009	0,243005	-0,210007	0,006487	0,100612	-0,221300	0,226542	-2,217538	-0,016770	-0,706869	-2,651156	-1,280540	-13,033401	14,465455	12,617697	0,006487	0,100612	-0,221300	8,124599	-2,726746	-0,016770	0,006487	0,100612	-0,221300	8,124599	-2,726746	-0,016770
09:31:19,12	0,541048	3,359949	-0,068977	-0,313009	0,243005	-0,210007	0,009306	0,102384	-0,224395	0,086444	-2,011750	-0,018185	-0,703685	-2,652013	-1,279295	-13,022312	14,476307	12,617597	0,009306	0,102384	-0,224395	8,123619	-2,742241	-0,018185	0,009306	0,102384	-0,224395	8,123619	-2,742241	-0,018185
09:31:19,17	0,541048	3,359949	-0,068977	-0,313009	0,243005	-0,210007	0,008456	0,099199	-0,223151	0,267050	-2,051745	-0,018285	-0,704508	-2,649584	-1,280534	-13,032135	14,484006	12,628607	0,008456	0,099199	-0,223151	8,054136	-2,715552	-0,018285	0,008456	0,099199	-0,223151	8,054136	-2,715552	-0,018285
09:31:19,22	0,541048	3,359949	-0,068977	-0,313009	0,243005	-0,210007	0,006763	0,101125	-0,224390	0,168604	-2,152125	-0,007275	-0,700679	-2,652288	-1,277667	-13,009606	14,509091	12,613967	0,006763	0,101125	-0,224390	8,106956	-2,683051	-0,007275	0,006763	0,101125	-0,224390	8,106956	-2,683051	-0,007275
09:31:19,27	0,541048	3,359949	-0,068977	-0,313009	0,243005	-0,210007	0,007191	0,096457	-0,221523	0,444342	-2,122919	-0,021915	-0,701527	-2,656269	-1,282833	-13,034620	14,500304	12,630077	0,007191	0,096457	-0,221523	8,016238	-2,687415	-0,021915	0,007191	0,096457	-0,221523	8,016238	-2,687415	-0,021915
09:31:19,32	0,541048	3,359949	-0,068977	-0,313009	0,243005	-0,210007	0,011063	0,095202	-0,226689	0,489517	-1,938848	-0,005806	-0,702068	-2,653768	-1,277792	-13,005655	14,467223	12,611394	0,011063	0,095202	-0,226689	7,962846	-2,807289	-0,005806	0,011063	0,095202	-0,226689	7,962846	-2,807289	-0,005806
09:31:19,37	0,541048	3,359949	-0,068977	-0,313009	0,243005	-0,210007	0,009167	0,096920	-0,221648	0,385970	-1,995818	-0,024488	-0,697368	-2,652768	-1,277414	-13,018359	14,488196	12,603236	0,009167	0,096920	-0,221648	7,994229	-2,715420	-0,024488	0,009167	0,096920	-0,221648	7,994229	-2,715420	-0,024488
09:31:19,42	0,541048	3,359949	-0,068977	-0,313009	0,243005	-0,210007	0,005952	0,093350	-0,221270	0,583424	-2,184504	-0,032646	-0,697325	-2,653230	-1,283582	-12,981227	14,484865	12,645201	0,005952	0,093350	-0,221270	7,911434	-2,651702	-0,032646	0,005952	0,093350	-0,221270	7,911434	-2,651702	-0,032646
09:31:19,47	0,541048	3,359949	-0,068977	-0,313009	0,243005	-0,210007	0,006330	0,093082	-0,227438	0,613059	-2,131003	0,009319	-0,694967	-2,645979	-1,278182	-12,976263	14,490214	12,624139	0,006330	0,093082	-0,227438	7,920004	-2,627908	0,009319	0,006330	0,093082	-0,227438	7,920004	-2,627908	0,009319
09:31:19,52	0,541048	3,359949	-0,068977	-0,313009	0,243005	-0,210007	-0,001129	0,094666	-0,222038	0,537808	-2,517246	-0,011744	-0,696086	-2,646825	-1,280874	-12,934737	14,463039	12,633851	-0,001129	0,094666	-0,222038	7,969094	-2,428620	-0,011744	-0,001129	0,094666	-0,222038	7,969094	-2,428620	-0,011744
09:31:19,57	0,541048	3,359949	-0,068977	-0,313009	0,243005	-0,210007	0,000163	0,095212	-0,224730	0,506660	-2,400506	-0,002031	-0,698460	-2,644298	-1,276665	-12,956837	14,479983	12,578728	0,000163	0,095212	-0,224730	7,980784	-2,413311	-0,002031	0,000163	0,095212	-0,224730	7,980784	-2,413311	-0,002031
09:31:19,62	0,541048	3,359949	-0,068977	-0,313009	0,243005	-0,210007	-0,000838	0,098531	-0,220521	0,337707	-2,480188	-0,057155	-0,699793	-2,646598	-1,283250	-13,018889	14,488582	12,636373	-0,000838	0,098531	-0,220521	8,072356	-2,414386	-0,057155	-0,000838	0,098531	-0,220521	8,072356	-2,414386	-0,057155
09:31:19,67	0,541048	3,359949	-0,068977	-0,313009	0,243005	-0,210007	0,001820	0,098536	-0,227106	0,313858	-2,399994	0,000490	-0,703772	-2,651328	-1,280888	-12,966384	14,478172	12,622983	0,001820	0,098536	-0,227106	8,048914	-2,542869	0,000490	0,001820	0,098536	-0,227106	8,048914	-2,542869	0,000490
09:31:19,72	0,541048	3,359949	-0,068977	-0,313009	0,243005	-0,210007	0,007906	0,099617	-0,224744	0,274892	-2,032830	-0,012900	-0,698163	-2,654468	-1,281181	-12,958124	14,452172	12,630015	0,007906	0,099617	-0,224744	8,094793	-2,653481	-0,012900	0,007906	0,099617	-0,224744	8,094793	-2,653481	-0,012900
09:31:19,77	0,541048	3,359949	-0,068977	-0,313009	0,243005	-0,210007	0,007821	0,093189	-0,225037	0,590755	-2,017100	-0,005868	-0,698517	-2,643439	-1,279746	-12,970272	14,483183	12,629412	0,007821	0,093189	-0,225037	7,906067	-2,631073	-0,005868	0,007821	0,093189	-0,225037	7,906067	-2,631073	-0,005868
09:31:19,82	0,541048	3,359949	-0,068977	-0,313009	0,243005	-0,210007	-0,001554	0,099010	-0,223602	0,308846	-2,530634	-0,006470	-0,704082	-2,650794	-1,281224	-12,964711	14,454026	12,609502	-0,001554	0,099010	-0,223602	8,081106	-2,408657	-0,006470	-0,001554	0,099010	-0,223602	8,081106	-2,408657	-0,006470
09:31:19,87	0,541048	3,359949	-0,068977	-0,313009	0,243005	-0,210007	0,007599	0,100152	-0,225080	0,226977	-2,035286	-0,026381	-0,700967	-2,648436	-1,278940	-12,916732	14,548834	12,611544	0,007599	0,100152	-0,225080	8,088907	-2,631816	-0,026381	0,007599	0,100152	-0,225080	8,088907	-2,631816	-0,026381
09:31:19,92	0,541048	3,359949	-0,068977	-0,313009	0,243005	-0,210007	0,003999	0,098633	-0,222795	0,412038	-2,228335	-0,024339	-0,698995	-2,648477	-1,278205	-12,947697	14,499016	12,569778	0,003999	0,098633	-0,222795	8,154760	-2,542272	-0,024339	0,003999	0,098633	-0,222795	8,154760	-2,542272	-0,024339
09:31:19,97	0,541048	3,359949	-0,068977	-0,313009	0,243005	-0,210007	0,003048	0,096905	-0,222061	0,443290	-2,279681	-0,066105	-0,706697	-2,649830	-1,280512	-12,953700	14,475068	12,612551	0,003048	0,096905	-0,222061	8,050330	-2,518984	-0,066105	0,003048	0,096905	-0,222061	8,050330	-2,518984	-0,066105
09:31:20,02	0,541048	3,359949	-0,068977	-0,313009	0,243005	-0,210007	0,008072	0,102899	-0,224368	0,107884	-2,011700	-0,023332	-0,702574	-2,651640	-1,278912	-12,944932	14,440562	12,649586	0,008072	0,102899	-0,224368	8,185419	-2,645323	-0,023332	0,008072	0,102899	-0,224368	8,185419	-2,645323	-0,023332
09:31:20,07	0,541048	3,359949	-0,068977	-0,313009	0,243005	-0,210007	0,007577	0,098422	-0,222767	0,315139	-2,012567	0,013704	-0,707259	-2,650184	-1,280514	-12,943937	14,477710	12,602696	0,007577	0,098422	-0,222767	8,041305	-2,607373	0,013704	0,007577	0,098422	-0,222767	8,041305	-2,607373	0,013704
09:31:20,12	0,541048	3,359949	-0,068977	-0,313009	0,243005	-0,210007	0,008659	0,103208	-0,224370	0,098955	-1,974038	-0,033186	-0,705501	-2,651245	-1,280132	-12,948686	14,463346	12,587663	0,008659	0,103208	-0,224370	8,200792	-2,653746	-0,033186	0,008659	0,103208	-0,224370	8,200792	-2,653746	-0,033186
09:31:20,17	0,541048	3,359949	-0,068977	-0,313009	0,243005	-0,210007	0,008699	0,101155	-0,223988	0,190886	-1,968893	-0,048219	-0,698337	-2,652877	-1,280839	-12,905625	14,473934	12,632592	0,008699	0,101155	-0,223988	8,131579	-2,651735	-0,048219	0,008699	0,101155	-0,223988	8,131579	-2,651735	-0,048219
09:31:20,22	0,541048	3,359949	-0,068977	-0,313009	0,243005	-0,210007	0,006530	0,094135	-0,224695	0,586632	-2,049659	-0,003290	-0,705580	-2,646968	-1,280142	-12,980475	14,492357	12,618617	0,006530	0,094135	-0,224695	7,976246	-2,562271	-0,003290	0,006530	0,094135	-0,224695	7,976246	-2,562271	-0,003290
09:31:20,27	0,541048	3,359949	-0,068977	-0,313009	0,243005	-0,210007	0,005034	0,103362	-0,223998	0,085379	-2,201495	-0,017265	-0,706675	-2,651982	-1,280487	-12,940764	14,455748	12,626003	0,005034	0,103362	-0,223998	8,199281	-2,596655	-0,017265	0,005034	0,103362	-0,223998	8,199281	-2,596655	-0,017265
09:31:20,32	0,541048	3,359949	-0,068977	-0,313009	0,243005	-0,210007	0,009924	0,101804	-0,224343	0,154547	-1,894514	-0,009879	-0,701203	-2,645615	-1,280092	-12,872660	14,532122	12,619709	0,009924	0,101804	-0,224343	8,146144	-2,673549	-0,009879	0,009924	0,101804	-0,224343	8,146144	-2,673549	-0,009879
09:31:20,37	0,541048	3,359949	-0,068977	-0,313009	0,243005	-0,210007	0,001674	0,100248	-0,223948	0,335629	-2,302744	-0,016173	-0,699574	-2,645539	-1,280892	-12,917435	14,478777	12,614395	0,001674	0,100248	-0,223948	8,205116	-2,434119	-0,016173	0,001674	0,100248	-0,223948	8,205116	-2,434119	-0,016173
09:31:20,42	0,541048	3,359949	-0,068977	-0,313009	0,243005	-0,210007	0,000794	0,098875	-0,224748	0,338441	-2,360597	-0,021487	-0,702574	-2,646645	-1,282456	-12,939400	14,469314	12,614587	0,000794	0,098875	-0,224748	8,100146	-2,422908	-0,021487	0,000794	0,098875	-0,224748	8,100146	-2,422908	-0,021487
09:31:20,47	0,541048	3,359949	-0,068977	-0,313009	0,243005	-0,210007	0,003251	0,100920	-0,226312	0,212918	-2,247100	-0,021295	-0,704877	-2,649065	-1,280108	-12,916033	14,441147	12,611259	0,003251	0,100920	-0,226312	8,135163	-2,502321	-0,021295	0,003251	0,100920	-0,226312	8,135163	-2,502321	-0,021295
09:31:20,52	0,541048	3,359949	-0,068977	-0,313009	0,243005	-0,210007	0,006499	0,101705	-0,223964	0,159410	-2,043893	-0,024624	-0,698372	-2,654261	-1,280085	-12,928803	14,470758	12,607833	0,006499	0,101705	-0,223964	8,143245	-2,554070	-0,024624	0,006499	0,101705	-0,223964	8,143245	-2,554070	-0,024624
09:31:20,57	0,541048	3,359949	-0,068977	-0,313009	0,243005	-0,210007	0,007746	0,093473	-0,223941	0,606714	-2,004929	-0,028049	-0,698346	-2,642386	-1,278926	-12,880280	14,460418	12,637135	0,007746	0,093473	-0,223941	7,944365	-2,612972	-0,028049	0,007746	0,093473	-0,223941	7,944365	-2,612972	-0,028049
09:31:20,62	0,541048	3,359949	-0,068977	-0,313009	0,243005	-0,210007	-0,002551	0,099388	-0,222782	0,314432	-2,493191	0,001253	-0,706102	-2,650314	-1,278162	-12,950118	14,462815	12,630103	-0,002551	0,099388	-0,222782	8,116423	-2,292904	0,001253	-0,002551	0,099388	-0,222782	8,116423	-2,292904	0,001253
09:31:20,67	0,541048	3,359949	-0,068977	-0,313009	0,243005	-0,210007	0,008193	0,102141	-0,222018	0,138443	-1,996182	-0,005779	-0,706013	-2,644879	-1,280882	-12,891489	14,468892	12,627326	0,008193	0,102141	-0,222018	8,156530	-2,639300	-0,005779	0,008193	0,102141	-0,222018	8,156530	-2,639300	-0,005779
09:31:20,72	0,541048	3,359949	-0,068977	-0,313009	0,243005	-0,210007	0,003442	0,104782	-0,224738	0,035725	-2,195483	-0,008556	-0,704258	-2,648789	-1,278940	-12,903362	14,438507	12,605636	0,003442	0,104782	-0,224738	8,261075	-2,465671	-0,008556	0,003442	0,104782	-0,224738	8,261075	-2,465671	-0,008556
09:31:20,77	0,541048	3,359949	-0,068977	-0,313009	0,243005	-0,210007	0,005950	0,101307	-0,222796	0,184152	-2,060128	-0,030246	-0,701241	-2,652765	-1,281261	-12,887802	14,464335	12,583422	0,005950	0,101307	-0,222796	8,136748	-2,527237	-0,030246	0,005950	0,101307	-0,222796	8,136748	-2,527237	-0,030246
09:31:20,82	0,541048	3,359949	-0,068977	-0,313009	0,243005	-0,210007	0,007886	0,096706	-0,225117	0,453549	-1,958941	-0,052461	-0,698868	-2,645961	-1,279320	-12,868248	14,479406	12,603322	0,007886	0,096706	-0,225117	8,044970	-2,577956	-0,052461	0,007886	0,096706	-0,225117	8,044970	-2,577956	-0,052461
09:31:20,87	0,541048	3,359949	-0,068977	-0,313009	0,243005	-0,210007	0,000806	0,098052	-0,223176	0,406373	-2,317675	-0,032560	-0,700109	-2,645304	-1,280873	-12,887981	14,471679	12,623486	0,000806	0,098052	-0,223176	8,103475	-2,380951	-0,032560	0,000806	0,098052	-0,223176	8,103475	-2,380951	-0,032560
09:31:20,92	0,541048	3,359949	-0,068977	-0,313009	0,243005	-0,210007	0,000857	0,099456	-0,224729	0,316803	-2,328233	-0,012396	-0,706099	-2,648666	-1,276256	-12,942155	14,430264	12,584457	0,000857	0,099456	-0,224729	8,124125	-2,395537	-0,012396	0,000857	0,099456	-0,224729	8,124125	-2,395537	-0,012396
09:31:20,97	0,541048	3,359949	-0,068977	-0,313009	0,243005	-0,210007	0,006764	0,102963	-0,220112	0,071528	-2,047290	-0,051425	-0,700665	-2,655459	-1,281608	-12,877230	14,409993	12,615399	0,006764	0,102963	-0,220112	8,154086	-2,578275	-0,051425	0,006764	0,102963	-0,220112	8,154086	-2,578275	-0,051425
09:31:21,02	0,541048	3,359949	-0,068977	-0,313009	0,243005	-0,210007	0,009930	0,094860	-0,225464	0,507760	-1,816290	-0,020483	-0,700042	-2,652833	-1,281605	-12,865528	14,446134	12,626622	0,009930	0,094860	-0,225464	7,954278	-2,595814	-0,020483	0,009930	0,094860	-0,225464	7,954278	-2,595814	-0,020483
