# Supplementary material for: Characterization of interfragmentary motion associated with common osteosynthesis devices for rat fracture healing studies
Source: PLoS One. 2017 Apr 28;12(4):e0176735. doi: 10.1371/journal.pone.0176735 (PMC5409164; doi:10.1371/journal.pone.0176735)
Supplement: S1 Dataset — (ZIP) [file pone.0176735.s001.zip › S1_Dataset/RatFix/Specimen05/Plate_05Y.txt]

%Tester: Sukopp Matthias
%Projekt: 
%Zeit: 11.03.2015 09:36:36
%Dateipfad: D:\Messungen\Fixator\Measurements\Fixator_20150311.txt
%Kommentar: Plate_05-Y
%VI Version: D:\LVProjekte\Fixator\HauptVI\Fixator_v0.12.vi
%Virtueller Drehpunkt: 	0,0000	0,0000	0,0000
%Sensor zu Hexapod (Mitte): 	0,000000	0,000000	-26,500000
%Sensor zu Hexapod Trans (Mitte): 	-0,500000	-0,866025	0,000000	-0,866025	0,500000	0,000000	0,000000	0,000000	1,000000
%Hexapod zu Labor (Mitte): 	0,525940	3,461969	-0,071977
%Hexapod zu Labor Trans (Mitte): 	0,999980	0,003637	0,005116	-0,003665	0,999978	0,005445	-0,005096	-0,005463	0,999972
%Labor zu CR (Mitte): 	0,000000	0,000000	78,500000
%Labor zu CR Trans (Mitte): 	1,000000	0,000000	0,000000	0,000000	1,000000	0,000000	0,000000	0,000000	1,000000
%Zentrum Sensormasse: 	0,000000	0,000000	2,000000
%Sensormasse: 	200,000000E-3
--------------------------------------------------
Time	X	Y	Z	U	V	W	Exp_ Fx	Exp_ Fy	Exp_ Fz	Exp_ Mx	Exp_ My	Exp_ Mz	Sen_ Fx	Sen_ Fy	Sen_ Fz	Sen_ Mx	Sen_ My	Sen_ Mz	Hex_ Fx	Hex_ Fy	Hex_ Fz	Hex_ Mx	Hex_ My	Hex_ Mz	Lab_ Fx	Lab_ Fy	Lab_ Fz	Lab_ Mx	Lab_ My	Lab_ Mz	Laser
09:36:36,16	0,525940	3,461969	-0,071977	-0,313025	0,291990	-0,210008	0,029182	-0,051671	-0,131501	-0,573855	-0,941879	-0,149170	-0,583391	-2,745397	-1,187645	-17,337553	6,937848	12,486712	0,029182	-0,051671	-0,131501	-4,630017	-3,232663	-0,149170	0,029182	-0,051671	-0,131501	-4,630017	-3,232663	-0,149170
09:36:36,21	0,525940	3,461969	-0,071977	-0,313025	0,291990	-0,210008	0,029182	-0,051671	-0,131501	-0,573855	-0,941879	-0,149170	-0,582160	-2,747391	-1,187175	-17,431404	6,874691	12,509510	0,029182	-0,051671	-0,131501	-4,630017	-3,232663	-0,149170	0,029182	-0,051671	-0,131501	-4,630017	-3,232663	-0,149170
09:36:36,26	0,525940	3,461969	-0,071977	-0,313025	0,291990	-0,210008	0,030293	-0,053735	-0,131031	-0,568164	-0,933798	-0,126372	-0,586702	-2,746316	-1,187561	-17,429490	6,916201	12,526176	0,030293	-0,053735	-0,131031	-4,786326	-3,311807	-0,126372	0,030293	-0,053735	-0,131031	-4,786326	-3,311807	-0,126372
09:36:36,31	0,525940	3,461969	-0,071977	-0,313025	0,291990	-0,210008	0,031633	-0,049263	-0,131417	-0,763756	-0,883206	-0,109706	-0,584899	-2,747826	-1,186412	-17,430728	6,937525	12,492345	0,031633	-0,049263	-0,131417	-4,630936	-3,366419	-0,109706	0,031633	-0,049263	-0,131417	-4,630936	-3,366419	-0,109706
09:36:36,36	0,525940	3,461969	-0,071977	-0,313025	0,291990	-0,210008	0,032039	-0,051579	-0,130268	-0,625480	-0,873848	-0,143538	-0,592996	-2,748247	-1,183776	-17,356832	6,904006	12,475333	0,032039	-0,051579	-0,130268	-4,674460	-3,388904	-0,143538	0,032039	-0,051579	-0,130268	-4,674460	-3,388904	-0,143538
09:36:36,41	0,525940	3,461969	-0,071977	-0,313025	0,291990	-0,210008	0,036452	-0,044778	-0,127632	-0,971227	-0,563593	-0,160549	-0,589568	-2,753107	-1,188318	-17,397697	6,874581	12,499248	0,036452	-0,044778	-0,127632	-4,486306	-3,425105	-0,160549	0,036452	-0,044778	-0,127632	-4,486306	-3,425105	-0,160549
09:36:36,46	0,525940	3,461969	-0,071977	-0,313025	0,291990	-0,210008	0,038948	-0,050177	-0,132174	-0,736423	-0,454513	-0,136634	-0,588975	-2,748627	-1,185621	-17,399980	6,904184	12,494501	0,038948	-0,050177	-0,132174	-4,675281	-3,511907	-0,136634	0,038948	-0,050177	-0,132174	-4,675281	-3,511907	-0,136634
09:36:36,51	0,525940	3,461969	-0,071977	-0,313025	0,291990	-0,210008	0,034771	-0,048450	-0,129477	-0,801689	-0,688487	-0,141381	-0,589053	-2,746889	-1,189121	-17,432187	6,933239	12,522362	0,034771	-0,048450	-0,129477	-4,605041	-3,418001	-0,141381	0,034771	-0,048450	-0,129477	-4,605041	-3,418001	-0,141381
09:36:36,56	0,525940	3,461969	-0,071977	-0,313025	0,291990	-0,210008	0,033305	-0,047513	-0,132977	-0,841349	-0,807120	-0,113520	-0,589103	-2,748284	-1,186054	-17,472306	6,939838	12,482143	0,033305	-0,047513	-0,132977	-4,571155	-3,421581	-0,113520	0,033305	-0,047513	-0,132977	-4,571155	-3,421581	-0,113520
09:36:36,61	0,525940	3,461969	-0,071977	-0,313025	0,291990	-0,210008	0,034538	-0,048167	-0,129910	-0,821683	-0,781074	-0,153739	-0,584335	-2,754312	-1,189881	-17,437611	6,896248	12,497184	0,034538	-0,048167	-0,129910	-4,602831	-3,492286	-0,153739	0,034538	-0,048167	-0,129910	-4,602831	-3,492286	-0,153739
09:36:36,66	0,525940	3,461969	-0,071977	-0,313025	0,291990	-0,210008	0,037374	-0,055312	-0,133737	-0,470595	-0,581728	-0,138698	-0,588407	-2,750748	-1,188341	-17,386631	6,830200	12,474052	0,037374	-0,055312	-0,133737	-4,812551	-3,515615	-0,138698	0,037374	-0,055312	-0,133737	-4,812551	-3,515615	-0,138698
09:36:36,71	0,525940	3,461969	-0,071977	-0,313025	0,291990	-0,210008	0,031290	-0,054019	-0,130616	-0,463922	-0,864030	-0,133722	-0,582412	-2,748397	-1,186760	-17,371150	6,943187	12,502161	0,031290	-0,054019	-0,130616	-4,704420	-3,320290	-0,133722	0,031290	-0,054019	-0,130616	-4,704420	-3,320290	-0,133722
09:36:36,76	0,525940	3,461969	-0,071977	-0,313025	0,291990	-0,210008	0,031290	-0,054019	-0,130616	-0,463922	-0,864030	-0,133722	-0,581377	-2,747343	-1,185625	-17,422727	6,898969	12,496074	0,031290	-0,054019	-0,130616	-4,704420	-3,320290	-0,133722	0,031290	-0,054019	-0,130616	-4,704420	-3,320290	-0,133722
09:36:36,81	0,525940	3,461969	-0,071977	-0,313025	0,291990	-0,210008	0,029860	-0,054388	-0,129481	-0,508811	-0,960966	-0,139808	-0,584296	-2,752934	-1,186775	-17,402385	6,834589	12,478633	0,029860	-0,054388	-0,129481	-4,778284	-3,304944	-0,139808	0,029860	-0,054388	-0,129481	-4,778284	-3,304944	-0,139808
09:36:36,86	0,525940	3,461969	-0,071977	-0,313025	0,291990	-0,210008	0,036162	-0,054656	-0,130630	-0,540458	-0,583447	-0,157250	-0,585427	-2,751589	-1,188719	-17,402524	6,920838	12,487429	0,036162	-0,054656	-0,130630	-4,830970	-3,422145	-0,157250	0,036162	-0,054656	-0,130630	-4,830970	-3,422145	-0,157250
09:36:36,91	0,525940	3,461969	-0,071977	-0,313025	0,291990	-0,210008	0,035562	-0,053003	-0,132575	-0,551778	-0,657879	-0,148453	-0,586154	-2,747031	-1,185252	-17,443647	6,874706	12,499350	0,035562	-0,053003	-0,132575	-4,712548	-3,449496	-0,148453	0,035562	-0,053003	-0,132575	-4,712548	-3,449496	-0,148453
09:36:36,96	0,525940	3,461969	-0,071977	-0,313025	0,291990	-0,210008	0,031978	-0,050095	-0,129108	-0,763513	-0,856800	-0,136532	-0,590780	-2,750504	-1,185615	-17,414042	6,883047	12,503065	0,031978	-0,050095	-0,129108	-4,695995	-3,367065	-0,136532	0,031978	-0,050095	-0,129108	-4,695995	-3,367065	-0,136532
09:36:37,01	0,525940	3,461969	-0,071977	-0,313025	0,291990	-0,210008	0,037298	-0,047826	-0,129471	-0,859514	-0,558660	-0,132817	-0,587910	-2,755991	-1,186193	-17,399412	6,885317	12,464259	0,037298	-0,047826	-0,129471	-4,613821	-3,486592	-0,132817	0,037298	-0,047826	-0,129471	-4,613821	-3,486592	-0,132817
09:36:37,06	0,525940	3,461969	-0,071977	-0,313025	0,291990	-0,210008	0,040616	-0,053055	-0,130049	-0,578303	-0,374613	-0,171623	-0,582400	-2,746055	-1,186779	-17,348815	6,904086	12,476814	0,040616	-0,053055	-0,130049	-4,743120	-3,562973	-0,171623	0,040616	-0,053055	-0,130049	-4,743120	-3,562973	-0,171623
09:36:37,11	0,525940	3,461969	-0,071977	-0,313025	0,291990	-0,210008	0,029256	-0,052858	-0,130635	-0,546968	-0,930877	-0,159069	-0,583106	-2,745734	-1,189501	-17,387116	6,883992	12,502371	0,029256	-0,052858	-0,130635	-4,696360	-3,227510	-0,159069	0,029256	-0,052858	-0,130635	-4,696360	-3,227510	-0,159069
09:36:37,16	0,525940	3,461969	-0,071977	-0,313025	0,291990	-0,210008	0,029331	-0,052087	-0,133356	-0,623656	-0,950104	-0,133511	-0,587295	-2,747444	-1,183287	-17,416855	6,837912	12,510978	0,029331	-0,052087	-0,133356	-4,712458	-3,252618	-0,133511	0,029331	-0,052087	-0,133356	-4,712458	-3,252618	-0,133511
09:36:37,21	0,525940	3,461969	-0,071977	-0,313025	0,291990	-0,210008	0,032906	-0,049313	-0,127142	-0,822635	-0,766931	-0,124905	-0,588733	-2,746540	-1,188658	-17,398770	6,855600	12,472117	0,032906	-0,049313	-0,127142	-4,693745	-3,350064	-0,124905	0,032906	-0,049313	-0,127142	-4,693745	-3,350064	-0,124905
09:36:37,26	0,525940	3,461969	-0,071977	-0,313025	0,291990	-0,210008	0,032843	-0,047617	-0,132514	-0,886507	-0,763405	-0,163765	-0,592464	-2,750828	-1,185633	-17,387092	6,900644	12,464262	0,032843	-0,047617	-0,132514	-4,624420	-3,341569	-0,163765	0,032843	-0,047617	-0,132514	-4,624420	-3,341569	-0,163765
09:36:37,31	0,525940	3,461969	-0,071977	-0,313025	0,291990	-0,210008	0,038422	-0,046529	-0,129489	-0,898213	-0,485698	-0,171620	-0,588397	-2,751149	-1,187911	-17,388812	6,862755	12,528094	0,038422	-0,046529	-0,129489	-4,550752	-3,501825	-0,171620	0,038422	-0,046529	-0,129489	-4,550752	-3,501825	-0,171620
09:36:37,36	0,525940	3,461969	-0,071977	-0,313025	0,291990	-0,210008	0,036666	-0,050212	-0,131767	-0,740379	-0,559534	-0,107788	-0,589621	-2,743006	-1,184518	-17,419501	6,906484	12,456065	0,036666	-0,050212	-0,131767	-4,682019	-3,437846	-0,107788	0,036666	-0,050212	-0,131767	-4,682019	-3,437846	-0,107788
09:36:37,41	0,525940	3,461969	-0,071977	-0,313025	0,291990	-0,210008	0,030226	-0,045080	-0,128374	-0,984701	-0,942852	-0,179817	-0,587251	-2,751167	-1,185998	-17,411422	6,863971	12,498326	0,030226	-0,045080	-0,128374	-4,523504	-3,315631	-0,179817	0,030226	-0,045080	-0,128374	-4,523504	-3,315631	-0,179817
09:36:37,46	0,525940	3,461969	-0,071977	-0,313025	0,291990	-0,210008	0,036109	-0,051214	-0,129854	-0,698534	-0,608725	-0,137556	-0,590238	-2,748246	-1,186033	-17,426307	6,867268	12,483988	0,036109	-0,051214	-0,129854	-4,718820	-3,443255	-0,137556	0,036109	-0,051214	-0,129854	-4,718820	-3,443255	-0,137556
09:36:37,51	0,525940	3,461969	-0,071977	-0,313025	0,291990	-0,210008	0,035073	-0,047166	-0,129889	-0,913618	-0,677125	-0,151895	-0,584783	-2,752904	-1,185970	-17,374254	6,892406	12,499007	0,035073	-0,047166	-0,129889	-4,616135	-3,430346	-0,151895	0,035073	-0,047166	-0,129889	-4,616135	-3,430346	-0,151895
09:36:37,56	0,525940	3,461969	-0,071977	-0,313025	0,291990	-0,210008	0,036379	-0,054219	-0,129826	-0,499069	-0,576689	-0,136876	-0,583645	-2,743419	-1,186399	-17,370793	6,902786	12,496323	0,036379	-0,054219	-0,129826	-4,755241	-3,432452	-0,136876	0,036379	-0,054219	-0,129826	-4,755241	-3,432452	-0,136876
09:36:37,61	0,525940	3,461969	-0,071977	-0,313025	0,291990	-0,210008	0,027595	-0,050462	-0,130255	-0,683690	-1,035642	-0,139559	-0,583802	-2,745442	-1,187200	-17,442326	6,886694	12,496703	0,027595	-0,050462	-0,130255	-4,644973	-3,201872	-0,139559	0,027595	-0,050462	-0,130255	-4,644973	-3,201872	-0,139559
09:36:37,66	0,525940	3,461969	-0,071977	-0,313025	0,291990	-0,210008	0,029426	-0,051338	-0,131056	-0,687856	-0,994334	-0,139179	-0,585454	-2,753685	-1,187541	-17,417677	6,911287	12,500782	0,029426	-0,051338	-0,131056	-4,717881	-3,304296	-0,139179	0,029426	-0,051338	-0,131056	-4,717881	-3,304296	-0,139179
09:36:37,71	0,525940	3,461969	-0,071977	-0,313025	0,291990	-0,210008	0,037390	-0,054029	-0,131397	-0,514319	-0,571153	-0,135100	-0,583210	-2,752296	-1,189504	-17,427856	6,806515	12,484783	0,037390	-0,054029	-0,131397	-4,755562	-3,506294	-0,135100	0,037390	-0,054029	-0,131397	-4,755562	-3,506294	-0,135100
09:36:37,76	0,525940	3,461969	-0,071977	-0,313025	0,291990	-0,210008	0,035066	-0,055278	-0,133360	-0,545192	-0,648453	-0,151099	-0,581944	-2,743236	-1,187574	-17,386852	6,865629	12,491489	0,035066	-0,055278	-0,133360	-4,884486	-3,401126	-0,151099	0,035066	-0,055278	-0,133360	-4,884486	-3,401126	-0,151099
09:36:37,81	0,525940	3,461969	-0,071977	-0,313025	0,291990	-0,210008	0,026587	-0,051843	-0,131430	-0,652086	-1,083423	-0,144393	-0,582565	-2,745626	-1,184854	-17,414643	6,871740	12,494699	0,026587	-0,051843	-0,131430	-4,721778	-3,170472	-0,144393	0,026587	-0,051843	-0,131430	-4,721778	-3,170472	-0,144393
09:36:37,86	0,525940	3,461969	-0,071977	-0,313025	0,291990	-0,210008	0,028967	-0,052501	-0,128710	-0,626464	-0,986779	-0,141183	-0,592551	-2,748156	-1,184479	-17,420254	6,900571	12,483661	0,028967	-0,052501	-0,128710	-4,747823	-3,260668	-0,141183	0,028967	-0,052501	-0,128710	-4,747823	-3,260668	-0,141183
09:36:37,91	0,525940	3,461969	-0,071977	-0,313025	0,291990	-0,210008	0,036150	-0,045118	-0,128335	-0,988244	-0,632498	-0,152222	-0,588945	-2,749767	-1,188323	-17,359518	6,832798	12,488433	0,036150	-0,045118	-0,128335	-4,529997	-3,470312	-0,152222	0,036150	-0,045118	-0,128335	-4,529997	-3,470312	-0,152222
09:36:37,96	0,525940	3,461969	-0,071977	-0,313025	0,291990	-0,210008	0,035743	-0,049046	-0,132178	-0,812311	-0,567205	-0,147449	-0,583589	-2,749767	-1,188293	-17,366119	6,935564	12,521772	0,035743	-0,049046	-0,132178	-4,662414	-3,373028	-0,147449	0,035743	-0,049046	-0,132178	-4,662414	-3,373028	-0,147449
09:36:38,01	0,525940	3,461969	-0,071977	-0,313025	0,291990	-0,210008	0,033065	-0,053685	-0,132149	-0,485373	-0,763545	-0,114111	-0,583722	-2,742850	-1,182931	-17,413332	6,902847	12,485033	0,033065	-0,053685	-0,132149	-4,699657	-3,359167	-0,114111	0,033065	-0,053685	-0,132149	-4,699657	-3,359167	-0,114111
09:36:38,06	0,525940	3,461969	-0,071977	-0,313025	0,291990	-0,210008	0,027142	-0,050111	-0,126787	-0,723149	-1,096106	-0,150849	-0,581390	-2,745307	-1,187186	-17,419176	6,895569	12,497178	0,027142	-0,050111	-0,126787	-4,656892	-3,226719	-0,150849	0,027142	-0,050111	-0,126787	-4,656892	-3,226719	-0,150849
09:36:38,11	0,525940	3,461969	-0,071977	-0,313025	0,291990	-0,210008	0,028103	-0,053359	-0,131042	-0,563502	-1,047522	-0,138704	-0,586148	-2,747640	-1,186017	-17,440852	6,877978	12,509493	0,028103	-0,053359	-0,131042	-4,752177	-3,253625	-0,138704	0,028103	-0,053359	-0,131042	-4,752177	-3,253625	-0,138704
09:36:38,16	0,525940	3,461969	-0,071977	-0,313025	0,291990	-0,210008	0,032503	-0,050405	-0,129873	-0,743158	-0,828722	-0,126389	-0,583645	-2,751662	-1,184806	-17,385516	6,877374	12,508004	0,032503	-0,050405	-0,129873	-4,699981	-3,380190	-0,126389	0,032503	-0,050405	-0,129873	-4,699981	-3,380190	-0,126389
09:36:38,21	0,525940	3,461969	-0,071977	-0,313025	0,291990	-0,210008	0,034734	-0,054583	-0,128662	-0,498763	-0,664466	-0,127878	-0,584791	-2,748865	-1,185185	-17,367264	6,898731	12,528328	0,034734	-0,054583	-0,128662	-4,783550	-3,391096	-0,127878	0,034734	-0,054583	-0,128662	-4,783550	-3,391096	-0,127878
09:36:38,26	0,525940	3,461969	-0,071977	-0,313025	0,291990	-0,210008	0,032885	-0,052193	-0,129041	-0,595446	-0,755481	-0,107554	-0,590192	-2,745342	-1,187584	-17,401982	6,893008	12,490790	0,032885	-0,052193	-0,129041	-4,692581	-3,336972	-0,107554	0,032885	-0,052193	-0,129041	-4,692581	-3,336972	-0,107554
09:36:38,31	0,525940	3,461969	-0,071977	-0,313025	0,291990	-0,210008	0,032534	-0,045754	-0,131440	-0,952569	-0,800940	-0,145092	-0,582619	-2,745022	-1,185626	-17,428900	6,855507	12,514256	0,032534	-0,045754	-0,131440	-4,544273	-3,354875	-0,145092	0,032534	-0,045754	-0,131440	-4,544273	-3,354875	-0,145092
09:36:38,36	0,525940	3,461969	-0,071977	-0,313025	0,291990	-0,210008	0,028471	-0,052152	-0,129482	-0,665816	-1,016811	-0,121626	-0,590230	-2,749104	-1,187849	-17,453597	6,962426	12,493141	0,028471	-0,052152	-0,129482	-4,759752	-3,251749	-0,121626	0,028471	-0,052152	-0,129482	-4,759752	-3,251749	-0,121626
09:36:38,41	0,525940	3,461969	-0,071977	-0,313025	0,291990	-0,210008	0,035812	-0,047602	-0,131705	-0,822170	-0,709908	-0,142742	-0,591183	-2,747764	-1,186871	-17,404226	6,861336	12,480759	0,035812	-0,047602	-0,131705	-4,558931	-3,521143	-0,142742	0,035812	-0,047602	-0,131705	-4,558931	-3,521143	-0,142742
09:36:38,46	0,525940	3,461969	-0,071977	-0,313025	0,291990	-0,210008	0,035127	-0,046107	-0,130727	-0,962793	-0,652218	-0,155124	-0,587967	-2,751956	-1,188159	-17,402178	6,856651	12,459099	0,035127	-0,046107	-0,130727	-4,582162	-3,409693	-0,155124	0,035127	-0,046107	-0,130727	-4,582162	-3,409693	-0,155124
09:36:38,51	0,525940	3,461969	-0,071977	-0,313025	0,291990	-0,210008	0,037150	-0,050988	-0,132015	-0,712001	-0,542916	-0,176784	-0,584827	-2,751057	-1,186382	-17,382672	6,869568	12,484343	0,037150	-0,050988	-0,132015	-4,714550	-3,459182	-0,176784	0,037150	-0,050988	-0,132015	-4,714550	-3,459182	-0,176784
09:36:38,56	0,525940	3,461969	-0,071977	-0,313025	0,291990	-0,210008	0,034801	-0,053258	-0,130237	-0,573039	-0,654606	-0,151539	-0,587829	-2,748248	-1,185253	-17,403612	6,863174	12,469029	0,034801	-0,053258	-0,130237	-4,753756	-3,386511	-0,151539	0,034801	-0,053258	-0,130237	-4,753756	-3,386511	-0,151539
09:36:38,61	0,525940	3,461969	-0,071977	-0,313025	0,291990	-0,210008	0,033870	-0,049253	-0,129109	-0,797295	-0,717995	-0,166853	-0,589622	-2,748525	-1,186786	-17,410701	6,867890	12,503751	0,033870	-0,049253	-0,129109	-4,663636	-3,376756	-0,166853	0,033870	-0,049253	-0,129109	-4,663636	-3,376756	-0,166853
09:36:38,66	0,525940	3,461969	-0,071977	-0,313025	0,291990	-0,210008	0,035006	-0,047839	-0,130642	-0,870285	-0,667405	-0,132131	-0,585498	-2,744537	-1,186415	-17,409769	6,891331	12,495881	0,035006	-0,047839	-0,130642	-4,625625	-3,415366	-0,132131	0,035006	-0,047839	-0,130642	-4,625625	-3,415366	-0,132131
09:36:38,71	0,525940	3,461969	-0,071977	-0,313025	0,291990	-0,210008	0,029490	-0,049417	-0,130271	-0,767472	-0,965142	-0,140002	-0,587837	-2,749427	-1,186002	-17,409224	6,876252	12,503701	0,029490	-0,049417	-0,130271	-4,646671	-3,280110	-0,140002	0,029490	-0,049417	-0,130271	-4,646671	-3,280110	-0,140002
09:36:38,76	0,525940	3,461969	-0,071977	-0,313025	0,291990	-0,210008	0,034895	-0,049836	-0,129858	-0,758454	-0,676083	-0,132181	-0,587361	-2,746334	-1,189914	-17,440609	6,860376	12,506437	0,034895	-0,049836	-0,129858	-4,670569	-3,415323	-0,132181	0,034895	-0,049836	-0,129858	-4,670569	-3,415323	-0,132181
09:36:38,82	0,525940	3,461969	-0,071977	-0,313025	0,291990	-0,210008	0,031979	-0,048701	-0,133770	-0,846886	-0,846966	-0,129445	-0,586176	-2,746953	-1,186748	-17,403384	6,876718	12,482521	0,031979	-0,048701	-0,133770	-4,669949	-3,357288	-0,129445	0,031979	-0,048701	-0,133770	-4,669949	-3,357288	-0,129445
09:36:38,87	0,525940	3,461969	-0,071977	-0,313025	0,291990	-0,210008	0,031921	-0,050038	-0,130604	-0,744641	-0,825886	-0,153361	-0,587864	-2,750965	-1,187582	-17,415999	6,843804	12,464699	0,031921	-0,050038	-0,130604	-4,672590	-3,331699	-0,153361	0,031921	-0,050038	-0,130604	-4,672590	-3,331699	-0,153361
09:36:38,92	0,525940	3,461969	-0,071977	-0,313025	0,291990	-0,210008	0,036240	-0,050582	-0,131438	-0,751140	-0,595759	-0,171183	-0,575766	-2,755458	-1,193345	-17,559470	6,248528	12,504525	0,036240	-0,050582	-0,131438	-4,721832	-3,440624	-0,171183	0,036240	-0,050582	-0,131438	-4,721832	-3,440624	-0,171183
09:36:38,97	0,525940	3,461969	-0,071977	-0,313025	0,291990	-0,210008	0,034082	-0,063306	-0,137201	-0,676775	-0,534582	-0,131357	0,266279	-3,257300	-1,214843	-43,052380	-36,842965	14,607596	0,034082	-0,063306	-0,137201	-5,646265	-3,210050	-0,131357	0,034082	-0,063306	-0,137201	-5,646265	-3,210050	-0,131357
09:36:39,02	0,526112	3,511738	-0,071984	-0,313011	0,291987	-0,209976	0,047668	-1,043458	-0,158699	0,226384	-0,359888	1,971714	0,362880	-3,311315	-1,261644	-46,028720	-41,637389	14,838723	0,047668	-1,043458	-0,158699	-81,685069	-4,101817	1,971714	0,047668	-1,043458	-0,158699	-81,685069	-4,101817	1,971714
09:36:39,07	0,526112	3,511738	-0,071984	-0,313011	0,291987	-0,209976	0,051678	-1,132909	-0,202891	-0,006799	-0,359493	2,173838	0,341740	-3,305499	-1,259035	-45,674950	-40,969097	14,809720	0,051678	-1,132909	-0,202891	-88,940131	-4,416237	2,173838	0,051678	-1,132909	-0,202891	-88,940131	-4,416237	2,173838
09:36:39,12	0,526112	3,511738	-0,071984	-0,313011	0,291987	-0,209976	0,051678	-1,132909	-0,202891	-0,006799	-0,359493	2,173838	0,336383	-3,306664	-1,255098	-45,534046	-40,696114	14,794141	0,051678	-1,132909	-0,202891	-88,940131	-4,416237	2,173838	0,051678	-1,132909	-0,202891	-88,940131	-4,416237	2,173838
09:36:39,17	0,526112	3,511738	-0,071984	-0,313011	0,291987	-0,209976	0,055366	-1,128852	-0,198954	0,089116	-0,182202	2,158259	0,336275	-3,307775	-1,257606	-45,443836	-40,515861	14,759147	0,055366	-1,128852	-0,198954	-88,525767	-4,528424	2,158259	0,055366	-1,128852	-0,198954	-88,525767	-4,528424	2,158259
09:36:39,22	0,526112	3,511738	-0,071984	-0,313011	0,291987	-0,209976	0,056382	-1,129314	-0,201462	0,314360	-0,141352	2,123265	0,335720	-3,306288	-1,257398	-45,380703	-40,447818	14,748563	0,056382	-1,129314	-0,201462	-88,336806	-4,567361	2,123265	0,056382	-1,129314	-0,201462	-88,336806	-4,567361	2,123265
09:36:39,27	0,526112	3,511738	-0,071984	-0,313011	0,291987	-0,209976	0,055372	-1,128090	-0,201254	0,341201	-0,173245	2,112681	0,326428	-3,302733	-1,256635	-45,341935	-40,360349	14,744578	0,055372	-1,128090	-0,201254	-88,213875	-4,519929	2,112681	0,055372	-1,128090	-0,201254	-88,213875	-4,519929	2,112681
09:36:39,32	0,526112	3,511738	-0,071984	-0,313011	0,291987	-0,209976	0,056939	-1,118265	-0,200490	-0,074571	-0,101885	2,108696	0,329522	-3,302556	-1,255439	-45,296237	-40,295710	14,750858	0,056939	-1,118265	-0,200490	-87,858375	-4,571633	2,108696	0,056939	-1,118265	-0,200490	-87,858375	-4,571633	2,108696
09:36:39,37	0,526112	3,511738	-0,071984	-0,313011	0,291987	-0,209976	0,055239	-1,120856	-0,199295	0,139004	-0,183042	2,114976	0,324920	-3,299639	-1,254296	-45,266032	-40,226113	14,727493	0,055239	-1,120856	-0,199295	-87,848215	-4,519321	2,114976	0,055239	-1,120856	-0,199295	-87,848215	-4,519321	2,114976
09:36:39,42	0,526112	3,511738	-0,071984	-0,313011	0,291987	-0,209976	0,055014	-1,115413	-0,198152	-0,068683	-0,203411	2,091611	0,368279	-3,328926	-1,245043	-46,777468	-42,334812	14,858729	0,055014	-1,115413	-0,198152	-87,628588	-4,521984	2,091611	0,055014	-1,115413	-0,198152	-87,628588	-4,521984	2,091611
09:36:39,47	0,526112	3,511738	-0,071984	-0,313011	0,291987	-0,209976	0,058698	-1,167606	-0,188899	0,063457	-0,266443	2,222847	0,909393	-3,675145	-1,144155	-64,818210	-70,382905	16,198570	0,058698	-1,167606	-0,188899	-91,593610	-4,874198	2,222847	0,058698	-1,167606	-0,188899	-91,593610	-4,874198	2,222847
09:36:39,52	0,525934	3,561861	-0,071962	-0,313025	0,291990	-0,209987	0,087975	-1,809334	-0,088011	0,122585	-0,343722	3,562687	0,979062	-3,716534	-1,157738	-67,239649	-73,670599	16,288968	0,087975	-1,809334	-0,088011	-141,910119	-7,249727	3,562687	0,087975	-1,809334	-0,088011	-141,910119	-7,249727	3,562687
09:36:39,57	0,525934	3,561861	-0,071962	-0,313025	0,291990	-0,209987	0,088984	-1,890363	-0,101594	0,278180	-0,744409	3,653086	0,969200	-3,712543	-1,157588	-66,858810	-72,952683	16,300387	0,088984	-1,890363	-0,101594	-148,115349	-7,729658	3,653086	0,088984	-1,890363	-0,101594	-148,115349	-7,729658	3,653086
09:36:39,62	0,525934	3,561861	-0,071962	-0,313025	0,291990	-0,209987	0,090458	-1,879827	-0,101444	0,542424	-0,696891	3,664505	0,959331	-3,705224	-1,157970	-66,628561	-72,597667	16,231483	0,090458	-1,879827	-0,101444	-147,023973	-7,797867	3,664505	0,090458	-1,879827	-0,101444	-147,023973	-7,797867	3,664505
09:36:39,67	0,525934	3,561861	-0,071962	-0,313025	0,291990	-0,209987	0,089054	-1,867621	-0,101826	0,330293	-0,748003	3,595601	0,957947	-3,705893	-1,156363	-66,513422	-72,430798	16,229484	0,089054	-1,867621	-0,101826	-146,277939	-7,738770	3,595601	0,089054	-1,867621	-0,101826	-146,277939	-7,738770	3,595601
09:36:39,72	0,525934	3,561861	-0,071962	-0,313025	0,291990	-0,209987	0,090326	-1,866757	-0,100219	0,487443	-0,665580	3,593601	0,947551	-3,708410	-1,151312	-66,473808	-72,321401	16,207957	0,090326	-1,866757	-0,100219	-146,052959	-7,756198	3,593601	0,090326	-1,866757	-0,100219	-146,052959	-7,756198	3,593601
09:36:39,77	0,525934	3,561861	-0,071962	-0,313025	0,291990	-0,209987	0,097704	-1,859012	-0,095168	0,199264	-0,302340	3,572074	0,948121	-3,708368	-1,152947	-66,377999	-72,216856	16,214650	0,097704	-1,859012	-0,095168	-145,733175	-7,972095	3,572074	0,097704	-1,859012	-0,095168	-145,733175	-7,972095	3,572074
09:36:39,82	0,525934	3,561861	-0,071962	-0,313025	0,291990	-0,209987	0,097383	-1,859484	-0,096803	0,362269	-0,288332	3,578768	0,948030	-3,704776	-1,151274	-66,299329	-72,166066	16,172977	0,097383	-1,859484	-0,096803	-145,607249	-7,932887	3,578768	0,097383	-1,859484	-0,096803	-145,607249	-7,932887	3,578768
09:36:39,87	0,525934	3,561861	-0,071962	-0,313025	0,291990	-0,209987	0,094317	-1,857610	-0,095130	0,348117	-0,405012	3,537094	0,945399	-3,703114	-1,151325	-66,312163	-72,076906	16,213741	0,094317	-1,857610	-0,095130	-145,474255	-7,808912	3,537094	0,094317	-1,857610	-0,095130	-145,474255	-7,808912	3,537094
09:36:39,92	0,525934	3,561861	-0,071962	-0,313025	0,291990	-0,209987	0,094193	-1,854500	-0,095181	0,257188	-0,467147	3,577859	0,942819	-3,700783	-1,149334	-66,304603	-71,999708	16,205942	0,094193	-1,854500	-0,095181	-145,321040	-7,861325	3,577859	0,094193	-1,854500	-0,095181	-145,321040	-7,861325	3,577859
09:36:39,97	0,525934	3,561861	-0,071962	-0,313025	0,291990	-0,209987	0,093465	-1,851100	-0,093190	0,151055	-0,537095	3,570059	0,947580	-3,702142	-1,149670	-66,256616	-71,942481	16,229103	0,093465	-1,851100	-0,093190	-145,160320	-7,874064	3,570059	0,093465	-1,851100	-0,093190	-145,160320	-7,874064	3,570059
09:36:40,02	0,525934	3,561861	-0,071962	-0,313025	0,291990	-0,209987	0,092261	-1,855903	-0,093526	0,474328	-0,586729	3,593221	0,947810	-3,702239	-1,149948	-66,172497	-71,872236	16,238758	0,092261	-1,855903	-0,093526	-145,214028	-7,829228	3,593221	0,092261	-1,855903	-0,093526	-145,214028	-7,829228	3,593221
09:36:40,07	0,525934	3,561861	-0,071962	-0,313025	0,291990	-0,209987	0,092230	-1,856150	-0,093804	0,590089	-0,550614	3,602876	0,947375	-3,703067	-1,150785	-66,163338	-71,826777	16,235587	0,092230	-1,856150	-0,093804	-145,117691	-7,790682	3,602876	0,092230	-1,856150	-0,093804	-145,117691	-7,790682	3,602876
09:36:40,12	0,525934	3,561861	-0,071962	-0,313025	0,291990	-0,209987	0,093165	-1,856187	-0,094641	0,635981	-0,516802	3,599704	0,943901	-3,703188	-1,150038	-66,146640	-71,814223	16,191138	0,093165	-1,856187	-0,094641	-145,074734	-7,830250	3,599704	0,093165	-1,856187	-0,094641	-145,074734	-7,830250	3,599704
09:36:40,17	0,525934	3,561861	-0,071962	-0,313025	0,291990	-0,209987	0,095006	-1,853239	-0,093894	0,501894	-0,412860	3,555256	0,942257	-3,699938	-1,153078	-66,143163	-71,820224	16,174789	0,095006	-1,853239	-0,093894	-144,977384	-7,870866	3,555256	0,095006	-1,853239	-0,093894	-144,977384	-7,870866	3,555256
09:36:40,22	0,525934	3,561861	-0,071962	-0,313025	0,291990	-0,209987	0,093014	-1,850191	-0,096934	0,339914	-0,510466	3,538906	0,939441	-3,702694	-1,149651	-66,098778	-71,814900	16,171522	0,093014	-1,850191	-0,096934	-144,900058	-7,812050	3,538906	0,093014	-1,850191	-0,096934	-144,900058	-7,812050	3,538906
09:36:40,27	0,525934	3,561861	-0,071962	-0,313025	0,291990	-0,209987	0,096809	-1,849130	-0,093507	0,311573	-0,277344	3,535640	0,939198	-3,698523	-1,150061	-66,165585	-71,705749	16,209236	0,096809	-1,849130	-0,093507	-144,845152	-7,876843	3,535640	0,096809	-1,849130	-0,093507	-144,845152	-7,876843	3,535640
09:36:40,32	0,525934	3,561861	-0,071962	-0,313025	0,291990	-0,209987	0,093318	-1,846834	-0,093917	0,253300	-0,571289	3,573354	0,942836	-3,695702	-1,150839	-66,113173	-71,699138	16,186204	0,093318	-1,846834	-0,093917	-144,723183	-7,896773	3,573354	0,093318	-1,846834	-0,093917	-144,723183	-7,896773	3,573354
09:36:40,37	0,525934	3,561861	-0,071962	-0,313025	0,291990	-0,209987	0,089056	-1,848575	-0,094695	0,375735	-0,750857	3,550322	0,944149	-3,697339	-1,150010	-66,070024	-71,649143	16,215913	0,089056	-1,848575	-0,094695	-144,737374	-7,741732	3,550322	0,089056	-1,848575	-0,094695	-144,737374	-7,741732	3,550322
09:36:40,42	0,525934	3,561861	-0,071962	-0,313025	0,291990	-0,209987	0,089817	-1,850531	-0,093866	0,542317	-0,698880	3,580030	0,938272	-3,697610	-1,149663	-66,070875	-71,648719	16,171061	0,089817	-1,850531	-0,093866	-144,724335	-7,749545	3,580030	0,089817	-1,850531	-0,093866	-144,724335	-7,749545	3,580030
09:36:40,47	0,525934	3,561861	-0,071962	-0,313025	0,291990	-0,209987	0,092991	-1,845576	-0,093519	0,284603	-0,534813	3,535179	0,946065	-3,696528	-1,151942	-66,015741	-71,595597	16,199317	0,092991	-1,845576	-0,093519	-144,593088	-7,834588	3,535179	0,092991	-1,845576	-0,093519	-144,593088	-7,834588	3,535179
09:36:40,52	0,525934	3,561861	-0,071962	-0,313025	0,291990	-0,209987	0,088157	-1,851784	-0,095798	0,680995	-0,764993	3,563434	0,936552	-3,699027	-1,148097	-66,071853	-71,598494	16,180911	0,088157	-1,851784	-0,095798	-144,684030	-7,685302	3,563434	0,088157	-1,851784	-0,095798	-144,684030	-7,685302	3,563434
09:36:40,57	0,525934	3,561861	-0,071962	-0,313025	0,291990	-0,209987	0,095077	-1,844795	-0,091953	0,286994	-0,452276	3,545028	0,933043	-3,698282	-1,149634	-66,058697	-71,578634	16,208499	0,095077	-1,844795	-0,091953	-144,529383	-7,915840	3,545028	0,095077	-1,844795	-0,091953	-144,529383	-7,915840	3,545028
09:36:40,62	0,525934	3,561861	-0,071962	-0,313025	0,291990	-0,209987	0,096187	-1,841383	-0,093489	0,133387	-0,393092	3,572616	0,937880	-3,699594	-1,150760	-65,995351	-71,597323	16,206153	0,096187	-1,841383	-0,093489	-144,415207	-7,943791	3,572616	0,096187	-1,841383	-0,093489	-144,415207	-7,943791	3,572616
09:36:40,67	0,525934	3,561861	-0,071962	-0,313025	0,291990	-0,209987	0,094904	-1,846229	-0,094616	0,400825	-0,395612	3,570271	0,934869	-3,699877	-1,149248	-66,041884	-71,571105	16,181763	0,094904	-1,846229	-0,094616	-144,528117	-7,845584	3,570271	0,094904	-1,846229	-0,094616	-144,528117	-7,845584	3,570271
09:36:40,72	0,525934	3,561861	-0,071962	-0,313025	0,291990	-0,209987	0,096655	-1,843763	-0,093104	0,272042	-0,357952	3,545881	0,937652	-3,704223	-1,151529	-66,008528	-71,504959	16,199299	0,096655	-1,843763	-0,093104	-144,463334	-7,945401	3,545881	0,096655	-1,843763	-0,093104	-144,463334	-7,945401	3,545881
09:36:40,77	0,525934	3,561861	-0,071962	-0,313025	0,291990	-0,209987	0,099027	-1,848345	-0,095385	0,584304	-0,238796	3,563416	0,939760	-3,698578	-1,148824	-65,979870	-71,501507	16,188980	0,099027	-1,848345	-0,095385	-144,510814	-8,012443	3,563416	0,099027	-1,848345	-0,095385	-144,510814	-8,012443	3,563416
09:36:40,82	0,525934	3,561861	-0,071962	-0,313025	0,291990	-0,209987	0,093085	-1,847348	-0,092680	0,549780	-0,524692	3,553098	0,939210	-3,696391	-1,147677	-65,967994	-71,479534	16,170520	0,093085	-1,847348	-0,092680	-144,467076	-7,831887	3,553098	0,093085	-1,847348	-0,092680	-144,467076	-7,831887	3,553098
09:36:40,87	0,525934	3,561861	-0,071962	-0,313025	0,291990	-0,209987	0,091466	-1,845779	-0,091533	0,493114	-0,609590	3,534638	0,942187	-3,695693	-1,150389	-65,944222	-71,486386	16,166672	0,091466	-1,845779	-0,091533	-144,400507	-7,789680	3,534638	0,091466	-1,845779	-0,091533	-144,400507	-7,789680	3,534638
09:36:40,92	0,525934	3,561861	-0,071962	-0,313025	0,291990	-0,209987	0,089373	-1,848008	-0,094245	0,614973	-0,694437	3,530790	0,936983	-3,702196	-1,149554	-65,917126	-71,475154	16,198297	0,089373	-1,848008	-0,094245	-144,453622	-7,710190	3,530790	0,089373	-1,848008	-0,094245	-144,453622	-7,710190	3,530790
09:36:40,97	0,525934	3,561861	-0,071962	-0,313025	0,291990	-0,209987	0,097607	-1,846753	-0,093410	0,573010	-0,248424	3,562415	0,939270	-3,699283	-1,150348	-65,943743	-71,463182	16,205110	0,097607	-1,846753	-0,093410	-144,397101	-7,910540	3,562415	0,097607	-1,846753	-0,093410	-144,397101	-7,910540	3,562415
09:36:41,02	0,525934	3,561861	-0,071962	-0,313025	0,291990	-0,209987	0,093940	-1,847277	-0,094204	0,597301	-0,468133	3,569228	0,932719	-3,694370	-1,150038	-65,977755	-71,440933	16,161974	0,093940	-1,847277	-0,094204	-144,413919	-7,842407	3,569228	0,093940	-1,847277	-0,094204	-144,413919	-7,842407	3,569228
09:36:41,07	0,525934	3,561861	-0,071962	-0,313025	0,291990	-0,209987	0,092961	-1,839147	-0,093894	0,176795	-0,559630	3,526092	0,933363	-3,694908	-1,148319	-65,942211	-71,474831	16,182119	0,092961	-1,839147	-0,093894	-144,196208	-7,857038	3,526092	0,092961	-1,839147	-0,093894	-144,196208	-7,857038	3,526092
09:36:41,12	0,525934	3,561861	-0,071962	-0,313025	0,291990	-0,209987	0,093104	-1,839974	-0,092175	0,208226	-0,504419	3,546237	0,937735	-3,692020	-1,150139	-65,974434	-71,420556	16,160236	0,093104	-1,839974	-0,092175	-144,229713	-7,813119	3,546237	0,093104	-1,839974	-0,092175	-144,229713	-7,813119	3,546237
09:36:41,17	0,525934	3,561861	-0,071962	-0,313025	0,291990	-0,209987	0,088417	-1,842316	-0,093995	0,360916	-0,803195	3,524353	0,937105	-3,702163	-1,149546	-65,894878	-71,377873	16,196360	0,088417	-1,842316	-0,093995	-144,260891	-7,743952	3,524353	0,088417	-1,842316	-0,093995	-144,260891	-7,743952	3,524353
09:36:41,22	0,525934	3,561861	-0,071962	-0,313025	0,291990	-0,209987	0,097517	-1,846841	-0,093401	0,672963	-0,282468	3,560478	0,932235	-3,692546	-1,153138	-65,924297	-71,425541	16,154301	0,097517	-1,846841	-0,093401	-144,304065	-7,937532	3,560478	0,097517	-1,846841	-0,093401	-144,304065	-7,937532	3,560478
09:36:41,27	0,525934	3,561861	-0,071962	-0,313025	0,291990	-0,209987	0,091624	-1,837816	-0,096994	0,147642	-0,590552	3,518418	0,939448	-3,691131	-1,150875	-65,869286	-71,377219	16,195739	0,091624	-1,837816	-0,096994	-144,120877	-7,783009	3,518418	0,091624	-1,837816	-0,096994	-144,120877	-7,783009	3,518418
09:36:41,32	0,525934	3,561861	-0,071962	-0,313025	0,291990	-0,209987	0,086791	-1,843355	-0,094731	0,505052	-0,818373	3,559857	0,937075	-3,699326	-1,151523	-65,904726	-71,365146	16,174262	0,086791	-1,843355	-0,094731	-144,198321	-7,631462	3,559857	0,086791	-1,843355	-0,094731	-144,198321	-7,631462	3,559857
09:36:41,37	0,525934	3,561861	-0,071962	-0,313025	0,291990	-0,209987	0,095076	-1,845397	-0,095379	0,603977	-0,424301	3,538380	0,937068	-3,698677	-1,152298	-65,901781	-71,371683	16,179435	0,095076	-1,845397	-0,095379	-144,259702	-7,887733	3,538380	0,095076	-1,845397	-0,095379	-144,259702	-7,887733	3,538380
09:36:41,42	0,525934	3,561861	-0,071962	-0,313025	0,291990	-0,209987	0,094516	-1,845066	-0,096154	0,582586	-0,447567	3,543552	0,938881	-3,694237	-1,148401	-65,881616	-71,347292	16,202835	0,094516	-1,845066	-0,096154	-144,255123	-7,867092	3,543552	0,094516	-1,845066	-0,096154	-144,255123	-7,867092	3,543552
09:36:41,47	0,525934	3,561861	-0,071962	-0,313025	0,291990	-0,209987	0,089764	-1,844417	-0,092257	0,580030	-0,689391	3,566953	0,940703	-3,696449	-1,148401	-65,869086	-71,335678	16,178840	0,089764	-1,844417	-0,092257	-144,206712	-7,735902	3,566953	0,089764	-1,844417	-0,092257	-144,206712	-7,735902	3,566953
09:36:41,52	0,525934	3,561861	-0,071962	-0,313025	0,291990	-0,209987	0,090769	-1,847101	-0,092257	0,735891	-0,632109	3,542957	0,938068	-3,689954	-1,149919	-65,849946	-71,313946	16,172696	0,090769	-1,847101	-0,092257	-144,261501	-7,757479	3,542957	0,090769	-1,847101	-0,092257	-144,261501	-7,757479	3,542957
09:36:41,57	0,525934	3,561861	-0,071962	-0,313025	0,291990	-0,209987	0,086462	-1,841571	-0,093775	0,476747	-0,850382	3,536813	0,938927	-3,694959	-1,148095	-65,818576	-71,285838	16,179645	0,086462	-1,841571	-0,093775	-144,086578	-7,637624	3,536813	0,086462	-1,841571	-0,093775	-144,086578	-7,637624	3,536813
09:36:41,62	0,525934	3,561861	-0,071962	-0,313025	0,291990	-0,209987	0,090367	-1,844818	-0,091951	0,685594	-0,634167	3,543762	0,936638	-3,692457	-1,151139	-65,845503	-71,281831	16,172188	0,090367	-1,844818	-0,091951	-144,132585	-7,728015	3,543762	0,090367	-1,844818	-0,091951	-144,132585	-7,728015	3,543762
09:36:41,67	0,525934	3,561861	-0,071962	-0,313025	0,291990	-0,209987	0,089344	-1,841584	-0,094995	0,507477	-0,712690	3,536305	0,938980	-3,689678	-1,150744	-65,844315	-71,279539	16,192206	0,089344	-1,841584	-0,094995	-144,056899	-7,726226	3,536305	0,089344	-1,841584	-0,094995	-144,056899	-7,726226	3,536305
09:36:41,72	0,525934	3,561861	-0,071962	-0,313025	0,291990	-0,209987	0,085767	-1,842223	-0,094600	0,543252	-0,898806	3,556323	0,935567	-3,695546	-1,150719	-65,791236	-71,321802	16,164605	0,085767	-1,842223	-0,094600	-144,071238	-7,631555	3,556323	0,085767	-1,842223	-0,094600	-144,071238	-7,631555	3,556323
09:36:41,77	0,525934	3,561861	-0,071962	-0,313025	0,291990	-0,209987	0,092555	-1,842202	-0,094575	0,532088	-0,478737	3,528723	0,936216	-3,694285	-1,148279	-65,827231	-71,275147	16,163669	0,092555	-1,842202	-0,094575	-144,080737	-7,744335	3,528723	0,092555	-1,842202	-0,094575	-144,080737	-7,744335	3,528723
09:36:41,83	0,525934	3,561861	-0,071962	-0,313025	0,291990	-0,209987	0,091139	-1,842133	-0,092135	0,550912	-0,606892	3,527787	0,932425	-3,692860	-1,151936	-65,886941	-71,279528	16,177230	0,091139	-1,842133	-0,092135	-144,056504	-7,761299	3,527787	0,091139	-1,842133	-0,092135	-144,056504	-7,761299	3,527787
09:36:41,88	0,525934	3,561861	-0,071962	-0,313025	0,291990	-0,209987	0,091800	-1,838137	-0,095792	0,309511	-0,622040	3,541347	0,933755	-3,699589	-1,150166	-65,832679	-71,280020	16,215994	0,091800	-1,838137	-0,095792	-143,984278	-7,828336	3,541347	0,091800	-1,838137	-0,095792	-143,984278	-7,828336	3,541347
09:36:41,93	0,525934	3,561861	-0,071962	-0,313025	0,291990	-0,209987	0,096963	-1,842653	-0,094022	0,571042	-0,306303	3,580112	0,959326	-3,715001	-1,151354	-66,719057	-72,454183	16,241223	0,096963	-1,842653	-0,094022	-144,077245	-7,917928	3,580112	0,096963	-1,842653	-0,094022	-144,077245	-7,917928	3,580112
09:36:41,98	0,525934	3,561861	-0,071962	-0,313025	0,291990	-0,209987	0,097524	-1,872505	-0,095210	0,663260	-0,457680	3,605340	1,607215	-4,126945	-1,051661	-88,749711	-106,160900	17,907299	0,097524	-1,872505	-0,095210	-146,328345	-8,113336	3,605340	0,097524	-1,872505	-0,095210	-146,328345	-8,113336	3,605340
09:36:42,03	0,526062	3,611975	-0,071983	-0,313020	0,291982	-0,209997	0,130333	-2,639564	0,004483	0,344183	-0,977343	5,271416	1,697004	-4,197363	-1,101300	-91,974791	-111,319225	18,137534	0,130333	-2,639564	0,004483	-206,861616	-11,208517	5,271416	0,130333	-2,639564	0,004483	-206,861616	-11,208517	5,271416
09:36:42,08	0,526062	3,611975	-0,071983	-0,313020	0,291982	-0,209997	0,146423	-2,752533	-0,045156	0,138783	-0,354519	5,501652	1,680429	-4,187581	-1,104141	-91,545291	-110,626626	18,065985	0,146423	-2,752533	-0,045156	-215,935069	-11,848730	5,501652	0,146423	-2,752533	-0,045156	-215,935069	-11,848730	5,501652
09:36:42,13	0,526062	3,611975	-0,071983	-0,313020	0,291982	-0,209997	0,146240	-2,733288	-0,047996	-0,047412	-0,338401	5,430103	1,675186	-4,182069	-1,100989	-91,363191	-110,263244	18,054367	0,146240	-2,733288	-0,047996	-214,610511	-11,818210	5,430103	0,146240	-2,733288	-0,047996	-214,610511	-11,818210	5,430103
09:36:42,18	0,526062	3,611975	-0,071983	-0,313020	0,291982	-0,209997	0,144087	-2,725991	-0,044845	-0,021098	-0,474336	5,418485	1,673198	-4,174710	-1,105272	-91,263331	-109,987349	18,031617	0,144087	-2,725991	-0,044845	-214,011398	-11,785149	5,418485	0,144087	-2,725991	-0,044845	-214,011398	-11,785149	5,418485
09:36:42,23	0,526062	3,611975	-0,071983	-0,313020	0,291982	-0,209997	0,138708	-2,720590	-0,049128	-0,013107	-0,805508	5,395734	1,667455	-4,178822	-1,103086	-91,122758	-109,854035	17,996786	0,138708	-2,720590	-0,049128	-213,579399	-11,694072	5,395734	0,138708	-2,720590	-0,049128	-213,579399	-11,694072	5,395734
09:36:42,28	0,526062	3,611975	-0,071983	-0,313020	0,291982	-0,209997	0,145140	-2,717672	-0,046942	0,020917	-0,415939	5,360904	1,664605	-4,169968	-1,105689	-91,097539	-109,708933	18,023768	0,145140	-2,717672	-0,046942	-213,316343	-11,809449	5,360904	0,145140	-2,717672	-0,046942	-213,316343	-11,809449	5,360904
09:36:42,33	0,526062	3,611975	-0,071983	-0,313020	0,291982	-0,209997	0,138898	-2,710777	-0,049545	-0,199362	-0,791263	5,387886	1,661591	-4,173479	-1,108677	-91,027321	-109,611047	18,041494	0,138898	-2,710777	-0,049545	-212,995350	-11,694731	5,387886	0,138898	-2,710777	-0,049545	-212,995350	-11,694731	5,387886
09:36:42,38	0,526062	3,611975	-0,071983	-0,313020	0,291982	-0,209997	0,143445	-2,709923	-0,052533	-0,123866	-0,542909	5,405612	1,664250	-4,172250	-1,107492	-90,920104	-109,524463	18,004325	0,143445	-2,709923	-0,052533	-212,852849	-11,803380	5,405612	0,143445	-2,709923	-0,052533	-212,852849	-11,803380	5,405612
09:36:42,43	0,526062	3,611975	-0,071983	-0,313020	0,291982	-0,209997	0,141052	-2,711611	-0,051348	0,092497	-0,617824	5,368442	1,710226	-4,205951	-1,089276	-92,677125	-111,823206	18,197403	0,141052	-2,711611	-0,051348	-212,768987	-11,690385	5,368442	0,141052	-2,711611	-0,051348	-212,768987	-11,690385	5,368442
09:36:42,48	0,526062	3,611975	-0,071983	-0,313020	0,291982	-0,209997	0,220047	-3,586269	-0,119675	-0,526309	-0,091267	7,304399	2,382228	-4,677992	-1,175820	-117,072036	-147,658500	19,940282	0,220047	-3,586269	-0,119675	-282,048406	-17,364974	7,304399	0,220047	-3,586269	-0,119675	-282,048406	-17,364974	7,304399
09:36:42,53	0,526004	3,661981	-0,071985	-0,313025	0,291991	-0,209994	0,220047	-3,586269	-0,119675	-0,526309	-0,091267	7,304399	2,420976	-4,713294	-1,262590	-118,977208	-149,995861	20,053110	0,220047	-3,586269	-0,119675	-282,048406	-17,364974	7,304399	0,220047	-3,586269	-0,119675	-282,048406	-17,364974	7,304399
09:36:42,58	0,526004	3,661981	-0,071985	-0,313025	0,291991	-0,209994	0,231247	-3,637477	-0,206446	-0,840303	0,009863	7,417228	2,407351	-4,695032	-1,276360	-118,249163	-148,826835	20,043356	0,231247	-3,637477	-0,206446	-286,382210	-18,143008	7,417228	0,231247	-3,637477	-0,206446	-286,382210	-18,143008	7,417228
09:36:42,63	0,526004	3,661981	-0,071985	-0,313025	0,291991	-0,209994	0,222243	-3,616546	-0,220216	-0,552267	-0,412315	7,407474	2,392062	-4,688470	-1,281337	-117,888085	-148,192542	19,993491	0,222243	-3,616546	-0,220216	-284,451120	-17,858429	7,407474	0,222243	-3,616546	-0,220216	-284,451120	-17,858429	7,407474
09:36:42,68	0,526004	3,661981	-0,071985	-0,313025	0,291991	-0,209994	0,224205	-3,600024	-0,225193	-0,681549	-0,314772	7,357609	2,385707	-4,694253	-1,286671	-117,678409	-147,855900	19,988874	0,224205	-3,600024	-0,225193	-283,283440	-17,914848	7,357609	0,224205	-3,600024	-0,225193	-283,283440	-17,914848	7,357609
09:36:42,73	0,526004	3,661981	-0,071985	-0,313025	0,291991	-0,209994	0,232391	-3,597412	-0,230527	-0,420997	0,124153	7,352991	2,374938	-4,688092	-1,287072	-117,549144	-147,624566	19,950646	0,232391	-3,597412	-0,230527	-282,817842	-18,118507	7,352991	0,232391	-3,597412	-0,230527	-282,817842	-18,118507	7,352991
09:36:42,78	0,526004	3,661981	-0,071985	-0,313025	0,291991	-0,209994	0,232440	-3,585006	-0,230928	-0,801143	0,122981	7,314763	2,377094	-4,678564	-1,289774	-117,422322	-147,383433	19,950806	0,232440	-3,585006	-0,230928	-282,224107	-18,123527	7,314763	0,232440	-3,585006	-0,230928	-282,224107	-18,123527	7,314763
09:36:42,83	0,526004	3,661981	-0,071985	-0,313025	0,291991	-0,209994	0,223111	-3,582108	-0,233630	-0,679575	-0,372862	7,314924	2,372705	-4,686472	-1,292527	-117,331556	-147,256573	19,945202	0,223111	-3,582108	-0,233630	-281,875084	-17,887043	7,314924	0,223111	-3,582108	-0,233630	-281,875084	-17,887043	7,314924
09:36:42,88	0,526004	3,661981	-0,071985	-0,313025	0,291991	-0,209994	0,232153	-3,582262	-0,236383	-0,516352	0,112494	7,309319	2,370537	-4,685835	-1,292009	-117,249131	-147,107787	19,946506	0,232153	-3,582262	-0,236383	-281,723903	-18,111479	7,309319	0,232153	-3,582262	-0,236383	-281,723903	-18,111479	7,309319
09:36:42,93	0,526004	3,661981	-0,071985	-0,313025	0,291991	-0,209994	0,232686	-3,580066	-0,235865	-0,460458	0,137200	7,310624	2,370214	-4,676264	-1,294631	-117,187388	-146,981938	19,924599	0,232686	-3,580066	-0,235865	-281,495654	-18,128614	7,310624	0,232686	-3,580066	-0,235865	-281,495654	-18,128614	7,310624
09:36:42,98	0,526004	3,661981	-0,071985	-0,313025	0,291991	-0,209994	0,224558	-3,575001	-0,238487	-0,584007	-0,294874	7,288717	2,357952	-4,674633	-1,294956	-117,109344	-146,855694	19,907992	0,224558	-3,575001	-0,238487	-281,221556	-17,922694	7,288717	0,224558	-3,575001	-0,238487	-281,221556	-17,922694	7,288717
09:36:43,03	0,526004	3,661981	-0,071985	-0,313025	0,291991	-0,209994	0,229277	-3,563566	-0,238812	-1,030280	-0,045033	7,272110	2,359907	-4,675178	-1,297861	-117,109663	-146,786478	19,915871	0,229277	-3,563566	-0,238812	-280,770174	-18,043276	7,272110	0,229277	-3,563566	-0,238812	-280,770174	-18,043276	7,272110
09:36:43,08	0,526004	3,661981	-0,071985	-0,313025	0,291991	-0,209994	0,228771	-3,565531	-0,241717	-0,868291	-0,106220	7,279989	2,360227	-4,676401	-1,293922	-116,990596	-146,734483	19,904100	0,228771	-3,565531	-0,241717	-280,762477	-18,064755	7,279989	0,228771	-3,565531	-0,241717	-280,762477	-18,064755	7,279989
09:36:43,13	0,526004	3,661981	-0,071985	-0,313025	0,291991	-0,209994	0,229670	-3,566420	-0,237778	-0,717513	0,017650	7,268218	2,356208	-4,677332	-1,295236	-116,976301	-146,645760	19,874461	0,229670	-3,566420	-0,237778	-280,681466	-18,011464	7,268218	0,229670	-3,566420	-0,237778	-280,681466	-18,011464	7,268218
09:36:43,18	0,526004	3,661981	-0,071985	-0,313025	0,291991	-0,209994	0,232486	-3,563405	-0,239092	-0,790290	0,132089	7,238578	2,355144	-4,674777	-1,300128	-116,933374	-146,558558	19,907440	0,232486	-3,563405	-0,239092	-280,517594	-18,118064	7,238578	0,232486	-3,563405	-0,239092	-280,517594	-18,118064	7,238578
09:36:43,23	0,526004	3,661981	-0,071985	-0,313025	0,291991	-0,209994	0,230805	-3,561206	-0,243984	-0,807645	0,038270	7,271558	2,359477	-4,674902	-1,298539	-116,878008	-146,447293	19,910199	0,230805	-3,561206	-0,243984	-280,362343	-18,079951	7,271558	0,230805	-3,561206	-0,243984	-280,362343	-18,079951	7,271558
09:36:43,28	0,526004	3,661981	-0,071985	-0,313025	0,291991	-0,209994	0,228747	-3,565021	-0,242395	-0,485254	-0,076439	7,274317	2,361914	-4,673339	-1,299706	-116,842738	-146,428835	19,892410	0,228747	-3,565021	-0,242395	-280,339384	-18,033094	7,274317	0,228747	-3,565021	-0,242395	-280,339384	-18,033094	7,274317
09:36:43,33	0,526004	3,661981	-0,071985	-0,313025	0,291991	-0,209994	0,226175	-3,566350	-0,243562	-0,382538	-0,188868	7,256528	2,356000	-4,663880	-1,299259	-116,779714	-146,381263	19,869170	0,226175	-3,566350	-0,243562	-280,340977	-17,943620	7,256528	0,226175	-3,566350	-0,243562	-280,340977	-17,943620	7,256528
09:36:43,38	0,526004	3,661981	-0,071985	-0,313025	0,291991	-0,209994	0,220940	-3,556499	-0,243115	-0,822055	-0,430307	7,233287	2,353229	-4,668401	-1,298561	-116,809304	-146,292180	19,890134	0,220940	-3,556499	-0,243115	-280,007227	-17,774090	7,233287	0,220940	-3,556499	-0,243115	-280,007227	-17,774090	7,233287
09:36:43,43	0,526004	3,661981	-0,071985	-0,313025	0,291991	-0,209994	0,226241	-3,556359	-0,242417	-0,766958	-0,224813	7,254251	2,353132	-4,679454	-1,299197	-116,801376	-146,330662	19,880282	0,226241	-3,556359	-0,242417	-279,941176	-17,984740	7,254251	0,226241	-3,556359	-0,242417	-279,941176	-17,984740	7,254251
09:36:43,48	0,526004	3,661981	-0,071985	-0,313025	0,291991	-0,209994	0,235862	-3,561802	-0,243052	-0,513299	0,301566	7,244400	2,353931	-4,670804	-1,299339	-116,792372	-146,213679	19,863642	0,235862	-3,561802	-0,243052	-280,114771	-18,213580	7,244400	0,235862	-3,561802	-0,243052	-280,114771	-18,213580	7,244400
09:36:43,53	0,526004	3,661981	-0,071985	-0,313025	0,291991	-0,209994	0,227971	-3,558169	-0,243195	-0,596420	-0,159420	7,227760	2,351661	-4,666531	-1,298569	-116,761757	-146,157939	19,864885	0,227971	-3,558169	-0,243195	-279,912675	-18,055182	7,227760	0,227971	-3,558169	-0,243195	-279,912675	-18,055182	7,227760
09:36:43,58	0,526004	3,661981	-0,071985	-0,313025	0,291991	-0,209994	0,225406	-3,554066	-0,242425	-0,746172	-0,294174	7,229003	2,351756	-4,669180	-1,299310	-116,722911	-146,154568	19,874359	0,225406	-3,554066	-0,242425	-279,740378	-17,988558	7,229003	0,225406	-3,554066	-0,242425	-279,740378	-17,988558	7,229003
09:36:43,63	0,526004	3,661981	-0,071985	-0,313025	0,291991	-0,209994	0,227653	-3,555473	-0,243166	-0,650674	-0,145401	7,238476	2,344224	-4,666796	-1,301664	-116,672349	-146,110769	19,841811	0,227653	-3,555473	-0,243166	-279,755317	-18,016132	7,238476	0,227653	-3,555473	-0,243166	-279,755317	-18,016132	7,238476
09:36:43,68	0,526004	3,661981	-0,071985	-0,313025	0,291991	-0,209994	0,229354	-3,547758	-0,245520	-0,988631	-0,035055	7,205928	2,349143	-4,674625	-1,301609	-116,667250	-146,100476	19,857490	0,229354	-3,547758	-0,245520	-279,487662	-18,039323	7,205928	0,229354	-3,547758	-0,245520	-279,487662	-18,039323	7,205928
09:36:43,73	0,526004	3,661981	-0,071985	-0,313025	0,291991	-0,209994	0,233674	-3,555933	-0,245465	-0,552101	0,188861	7,221608	2,352445	-4,663695	-1,300657	-116,610747	-146,038380	19,854455	0,233674	-3,555933	-0,245465	-279,692820	-18,154538	7,221608	0,233674	-3,555933	-0,245465	-279,692820	-18,154538	7,221608
09:36:43,78	0,526004	3,661981	-0,071985	-0,313025	0,291991	-0,209994	0,222558	-3,553327	-0,244513	-0,605574	-0,371301	7,218572	2,347342	-4,666807	-1,300052	-116,633663	-145,984418	19,888623	0,222558	-3,553327	-0,244513	-279,541739	-17,842071	7,218572	0,222558	-3,553327	-0,244513	-279,541739	-17,842071	7,218572
09:36:43,83	0,526004	3,661981	-0,071985	-0,313025	0,291991	-0,209994	0,227805	-3,550464	-0,243908	-0,719158	-0,145277	7,252741	2,342745	-4,667176	-1,301594	-116,593962	-145,937377	19,888196	0,227805	-3,550464	-0,243908	-279,430603	-18,027947	7,252741	0,227805	-3,550464	-0,243908	-279,430603	-18,027947	7,252741
09:36:43,88	0,526004	3,661981	-0,071985	-0,313025	0,291991	-0,209994	0,230423	-3,546668	-0,245450	-0,855973	0,001713	7,252314	2,344015	-4,666478	-1,302388	-116,558710	-145,920102	19,847202	0,230423	-3,546668	-0,245450	-279,269414	-18,086458	7,252314	0,230423	-3,546668	-0,245450	-279,269414	-18,086458	7,252314
09:36:43,93	0,526004	3,661981	-0,071985	-0,313025	0,291991	-0,209994	0,229183	-3,547419	-0,246244	-0,784340	-0,040861	7,211319	2,345934	-4,669368	-1,303508	-116,510003	-145,869520	19,858596	0,229183	-3,547419	-0,246244	-279,256725	-18,031714	7,211319	0,229183	-3,547419	-0,246244	-279,256725	-18,031714	7,211319
09:36:43,98	0,526004	3,661981	-0,071985	-0,313025	0,291991	-0,209994	0,230726	-3,550525	-0,247364	-0,554655	0,056291	7,222714	2,349508	-4,662857	-1,302347	-116,480476	-145,856521	19,864431	0,230726	-3,550525	-0,247364	-279,270883	-18,055727	7,222714	0,230726	-3,550525	-0,247364	-279,270883	-18,055727	7,222714
09:36:44,03	0,526004	3,661981	-0,071985	-0,313025	0,291991	-0,209994	0,223301	-3,550365	-0,246203	-0,536968	-0,310763	7,228549	2,345857	-4,665346	-1,303142	-116,548637	-145,827532	19,875234	0,223301	-3,550365	-0,246203	-279,240615	-17,839879	7,228549	0,223301	-3,550365	-0,246203	-279,240615	-17,839879	7,228549
09:36:44,08	0,526004	3,661981	-0,071985	-0,313025	0,291991	-0,209994	0,227282	-3,548448	-0,246998	-0,645624	-0,177277	7,239352	2,342489	-4,666370	-1,301889	-116,534550	-145,783894	19,896794	0,227282	-3,548448	-0,246998	-279,198791	-18,018898	7,239352	0,227282	-3,548448	-0,246998	-279,198791	-18,018898	7,239352
09:36:44,13	0,526004	3,661981	-0,071985	-0,313025	0,291991	-0,209994	0,229852	-3,546043	-0,245745	-0,725848	-0,053225	7,260912	2,341661	-4,666477	-1,303499	-116,461733	-145,789068	19,866418	0,229852	-3,546043	-0,245745	-279,090224	-18,096638	7,260912	0,229852	-3,546043	-0,245745	-279,090224	-18,096638	7,260912
09:36:44,18	0,526004	3,661981	-0,071985	-0,313025	0,291991	-0,209994	0,230359	-3,545380	-0,247355	-0,728423	0,038776	7,230536	2,345715	-4,670889	-1,303113	-116,432861	-145,726654	19,898214	0,230359	-3,545380	-0,247355	-279,040714	-18,044419	7,230536	0,230359	-3,545380	-0,247355	-279,040714	-18,044419	7,230536
09:36:44,23	0,526004	3,661981	-0,071985	-0,313025	0,291991	-0,209994	0,232152	-3,551096	-0,246969	-0,362657	0,125820	7,262332	2,347893	-4,666142	-1,304284	-116,439063	-145,796642	19,832420	0,232152	-3,551096	-0,246969	-279,123723	-18,098144	7,262332	0,232152	-3,551096	-0,246969	-279,123723	-18,098144	7,262332
09:36:44,28	0,526004	3,661981	-0,071985	-0,313025	0,291991	-0,209994	0,226953	-3,550609	-0,248140	-0,451710	-0,114932	7,196538	2,339716	-4,662222	-1,303127	-116,438659	-145,672239	19,859091	0,226953	-3,550609	-0,248140	-279,174522	-17,930732	7,196538	0,226953	-3,550609	-0,248140	-279,174522	-17,930732	7,196538
09:36:44,33	0,526004	3,661981	-0,071985	-0,313025	0,291991	-0,209994	0,227647	-3,541567	-0,246983	-0,813935	-0,140703	7,223208	2,346641	-4,663036	-1,306073	-116,454277	-145,666712	19,895406	0,227647	-3,541567	-0,246983	-278,826981	-18,010971	7,223208	0,227647	-3,541567	-0,246983	-278,826981	-18,010971	7,223208
09:36:44,38	0,526004	3,661981	-0,071985	-0,313025	0,291991	-0,209994	0,224214	-3,547914	-0,246373	-0,474658	-0,330984	7,247572	2,346928	-4,662423	-1,302517	-116,444228	-145,658315	19,883454	0,224214	-3,547914	-0,246373	-278,985882	-17,931791	7,247572	0,224214	-3,547914	-0,246373	-278,985882	-17,931791	7,247572
09:36:44,44	0,526004	3,661981	-0,071985	-0,313025	0,291991	-0,209994	0,224214	-3,547914	-0,246373	-0,474658	-0,330984	7,247572	2,339257	-4,667918	-1,302300	-116,396633	-145,662772	19,867225	0,224214	-3,547914	-0,246373	-278,985882	-17,931791	7,247572	0,224214	-3,547914	-0,246373	-278,985882	-17,931791	7,247572
09:36:44,49	0,526004	3,661981	-0,071985	-0,313025	0,291991	-0,209994	0,232809	-3,544019	-0,246155	-0,657270	0,159402	7,231342	2,344644	-4,659895	-1,302297	-116,343403	-145,638364	19,874424	0,232809	-3,544019	-0,246155	-278,862722	-18,116112	7,231342	0,232809	-3,544019	-0,246155	-278,862722	-18,116112	7,231342
09:36:44,54	0,526004	3,661981	-0,071985	-0,313025	0,291991	-0,209994	0,223168	-3,544672	-0,246153	-0,575526	-0,308064	7,238542	2,340820	-4,671455	-1,309316	-116,475329	-145,699844	19,866015	0,223168	-3,544672	-0,246153	-278,832291	-17,826717	7,238542	0,223168	-3,544672	-0,246153	-278,832291	-17,826717	7,238542
09:36:44,59	0,526004	3,661981	-0,071985	-0,313025	0,291991	-0,209994	0,235091	-3,547140	-0,253172	-0,566408	0,228429	7,230133	3,074962	-5,186025	-1,383848	-143,410785	-184,612209	21,826690	0,235091	-3,547140	-0,253172	-279,016893	-18,226191	7,230133	0,235091	-3,547140	-0,253172	-279,016893	-18,226191	7,230133
09:36:44,64	0,526018	3,711988	-0,071980	-0,313030	0,291990	-0,209990	0,313650	-4,440211	-0,327704	-1,293532	0,442926	9,190808	3,156178	-5,240900	-1,494019	-146,278736	-188,607576	22,091827	0,320565	-4,537983	-0,437875	-357,335098	-24,847895	9,455945	0,320565	-4,537983	-0,437875	-357,335098	-24,847895	9,455945
09:36:44,69	0,526018	3,711988	-0,071980	-0,313030	0,291990	-0,209990	0,320565	-4,537983	-0,437875	-1,103455	0,316473	9,455945	3,128454	-5,230748	-1,508222	-145,581677	-187,378028	22,022812	0,320565	-4,537983	-0,437875	-357,335098	-24,847895	9,455945	0,320565	-4,537983	-0,437875	-357,335098	-24,847895	9,455945
09:36:44,74	0,526018	3,711988	-0,071980	-0,313030	0,291990	-0,209990	0,325635	-4,508897	-0,452077	-1,202574	0,569020	9,386929	3,121949	-5,224327	-1,516304	-145,227165	-186,780203	21,965542	0,325635	-4,508897	-0,452077	-355,150974	-24,993358	9,386929	0,325635	-4,508897	-0,452077	-355,150974	-24,993358	9,386929
09:36:44,79	0,526018	3,711988	-0,071980	-0,313030	0,291990	-0,209990	0,323327	-4,500054	-0,460160	-0,967427	0,457080	9,329660	3,114036	-5,228589	-1,522890	-145,069700	-186,515845	21,976822	0,323327	-4,500054	-0,460160	-354,221645	-24,924079	9,329660	0,323327	-4,500054	-0,460160	-354,221645	-24,924079	9,329660
09:36:44,84	0,526018	3,711988	-0,071980	-0,313030	0,291990	-0,209990	0,330974	-4,495331	-0,466746	-0,905330	0,858934	9,340940	3,111117	-5,224544	-1,520454	-144,947537	-186,286489	21,983949	0,330974	-4,495331	-0,466746	-353,788822	-25,122546	9,340940	0,330974	-4,495331	-0,466746	-353,788822	-25,122546	9,340940
09:36:44,89	0,526018	3,711988	-0,071980	-0,313030	0,291990	-0,209990	0,328931	-4,490781	-0,464310	-0,882217	0,743810	9,348067	3,097268	-5,217542	-1,526324	-144,882962	-186,009658	21,960454	0,328931	-4,490781	-0,464310	-353,408539	-25,077284	9,348067	0,328931	-4,490781	-0,464310	-353,408539	-25,077284	9,348067
09:36:44,94	0,526018	3,711988	-0,071980	-0,313030	0,291990	-0,209990	0,329792	-4,475286	-0,470180	-1,415915	0,706084	9,324572	3,101838	-5,212673	-1,527067	-144,720080	-185,850196	21,927091	0,329792	-4,475286	-0,470180	-352,725898	-25,182589	9,324572	0,329792	-4,475286	-0,470180	-352,725898	-25,182589	9,324572
09:36:44,99	0,526018	3,711988	-0,071980	-0,313030	0,291990	-0,209990	0,323290	-4,476810	-0,470923	-1,117163	0,429292	9,291209	3,100323	-5,219215	-1,525456	-144,653937	-185,760808	21,927062	0,323290	-4,476810	-0,470923	-352,546727	-24,948949	9,291209	0,323290	-4,476810	-0,470923	-352,546727	-24,948949	9,291209
09:36:45,04	0,526018	3,711988	-0,071980	-0,313030	0,291990	-0,209990	0,329712	-4,478769	-0,469312	-0,904810	0,775857	9,291180	3,101125	-5,222844	-1,520257	-144,852204	-186,003239	21,959762	0,329712	-4,478769	-0,469312	-352,488157	-25,106562	9,291180	0,329712	-4,478769	-0,469312	-352,488157	-25,106562	9,291180
09:36:45,09	0,526018	3,711988	-0,071980	-0,313030	0,291990	-0,209990	0,332455	-4,481277	-0,464113	-1,083441	0,868003	9,323880	3,880147	-5,701589	-1,493356	-170,047586	-227,180073	23,967096	0,332455	-4,481277	-0,464113	-352,863723	-25,229740	9,323880	0,332455	-4,481277	-0,464113	-352,863723	-25,229740	9,323880
09:36:45,14	0,525995	3,762057	-0,071994	-0,313025	0,291995	-0,210030	0,357548	-5,395303	-0,437212	-1,811974	0,941427	11,331214	3,955101	-5,749422	-1,582535	-172,265477	-230,671533	24,151359	0,357548	-5,395303	-0,437212	-425,343257	-27,126119	11,331214	0,357548	-5,395303	-0,437212	-425,343257	-27,126119	11,331214
09:36:45,19	0,525995	3,762057	-0,071994	-0,313025	0,291995	-0,210030	0,361497	-5,484131	-0,526391	-1,325529	0,971725	11,515477	3,923262	-5,737666	-1,592461	-171,549080	-229,494818	24,087068	0,361497	-5,484131	-0,526391	-431,829850	-27,405770	11,515477	0,361497	-5,484131	-0,526391	-431,829850	-27,405770	11,515477
09:36:45,24	0,525995	3,762057	-0,071994	-0,313025	0,291995	-0,210030	0,367235	-5,450680	-0,536317	-1,687745	1,302178	11,451186	3,917347	-5,721636	-1,599791	-171,167707	-228,903401	24,035232	0,367235	-5,450680	-0,536317	-429,566122	-27,525775	11,451186	0,367235	-5,450680	-0,536317	-429,566122	-27,525775	11,451186
09:36:45,29	0,525995	3,762057	-0,071994	-0,313025	0,291995	-0,210030	0,356310	-5,437542	-0,543647	-1,668028	0,768659	11,399350	3,914006	-5,723009	-1,600055	-170,971118	-228,546379	24,081173	0,356310	-5,437542	-0,543647	-428,515109	-27,201699	11,399350	0,356310	-5,437542	-0,543647	-428,515109	-27,201699	11,399350
09:36:45,34	0,525995	3,762057	-0,071994	-0,313025	0,291995	-0,210030	0,359170	-5,435335	-0,543911	-1,375326	0,909082	11,445291	3,901027	-5,727378	-1,607323	-170,817357	-228,307591	24,014078	0,359170	-5,435335	-0,543911	-428,049130	-27,285730	11,445291	0,359170	-5,435335	-0,543911	-428,049130	-27,285730	11,445291
09:36:45,39	0,525995	3,762057	-0,071994	-0,313025	0,291995	-0,210030	0,369443	-5,426280	-0,551179	-1,562536	1,457057	11,378195	3,894845	-5,722497	-1,606297	-170,668576	-228,099773	24,036406	0,369443	-5,426280	-0,551179	-427,525481	-27,544204	11,378195	0,369443	-5,426280	-0,551179	-427,525481	-27,544204	11,378195
09:36:45,44	0,525995	3,762057	-0,071994	-0,313025	0,291995	-0,210030	0,368307	-5,418486	-0,550153	-1,713445	1,422936	11,400524	3,892866	-5,719103	-1,608126	-170,555070	-227,893321	24,014057	0,368307	-5,418486	-0,550153	-427,064580	-27,489166	11,400524	0,368307	-5,418486	-0,550153	-427,064580	-27,489166	11,400524
09:36:45,49	0,525995	3,762057	-0,071994	-0,313025	0,291995	-0,210030	0,366356	-5,415075	-0,551982	-1,655284	1,316577	11,378174	3,891882	-5,718155	-1,606169	-170,517492	-227,745350	24,017190	0,366356	-5,415075	-0,551982	-426,738637	-27,442402	11,378174	0,366356	-5,415075	-0,551982	-426,738637	-27,442402	11,378174
09:36:45,54	0,525995	3,762057	-0,071994	-0,313025	0,291995	-0,210030	0,366028	-5,413748	-0,550025	-1,577319	1,258058	11,381308	3,895681	-5,712515	-1,610417	-170,407708	-227,641689	24,013770	0,366028	-5,413748	-0,550025	-426,556553	-27,475142	11,381308	0,366028	-5,413748	-0,550025	-426,556553	-27,475142	11,381308
09:36:45,59	0,525995	3,762057	-0,071994	-0,313025	0,291995	-0,210030	0,359244	-5,414218	-0,554273	-1,408208	0,948546	11,377887	3,890689	-5,718542	-1,612716	-170,333968	-227,481496	23,988714	0,359244	-5,414218	-0,554273	-426,424347	-27,252126	11,377887	0,359244	-5,414218	-0,554273	-426,424347	-27,252126	11,377887
09:36:45,64	0,525995	3,762057	-0,071994	-0,313025	0,291995	-0,210030	0,366960	-5,412908	-0,556572	-1,300723	1,333520	11,352832	3,884283	-5,711725	-1,612567	-170,325994	-227,358790	23,975419	0,366960	-5,412908	-0,556572	-426,214031	-27,472824	11,352832	0,366960	-5,412908	-0,556572	-426,214031	-27,472824	11,352832
09:36:45,69	0,525995	3,762057	-0,071994	-0,313025	0,291995	-0,210030	0,364258	-5,403953	-0,556423	-1,656166	1,138592	11,339536	3,888146	-5,712828	-1,613813	-170,195880	-227,274035	24,033778	0,364258	-5,403953	-0,556423	-425,866453	-27,455681	11,339536	0,364258	-5,403953	-0,556423	-425,866453	-27,455681	11,339536
09:36:45,74	0,525995	3,762057	-0,071994	-0,313025	0,291995	-0,210030	0,363283	-5,407850	-0,557669	-1,315062	1,158173	11,397895	3,886653	-5,704372	-1,612192	-170,165834	-227,219411	23,983547	0,363283	-5,407850	-0,557669	-425,831268	-27,359527	11,397895	0,363283	-5,407850	-0,557669	-425,831268	-27,359527	11,397895
09:36:45,79	0,525995	3,762057	-0,071994	-0,313025	0,291995	-0,210030	0,356706	-5,402328	-0,556048	-1,539859	0,814895	11,347665	3,881300	-5,709988	-1,615015	-170,114903	-227,203752	23,967334	0,356706	-5,402328	-0,556048	-425,622616	-27,186536	11,347665	0,356706	-5,402328	-0,556048	-425,622616	-27,186536	11,347665
09:36:45,84	0,525995	3,762057	-0,071994	-0,313025	0,291995	-0,210030	0,364246	-5,400500	-0,558871	-1,595885	1,243254	11,331452	3,885054	-5,709758	-1,617769	-170,042674	-227,087504	24,002957	0,364246	-5,400500	-0,558871	-425,535149	-27,350069	11,331452	0,364246	-5,400500	-0,558871	-425,535149	-27,350069	11,331452
09:36:45,89	0,525995	3,762057	-0,071994	-0,313025	0,291995	-0,210030	0,362169	-5,403637	-0,561625	-1,295996	1,139690	11,367074	3,883295	-5,704373	-1,611893	-170,062007	-227,020563	23,981627	0,362169	-5,403637	-0,561625	-425,481479	-27,290606	11,367074	0,362169	-5,403637	-0,561625	-425,481479	-27,290606	11,367074
09:36:45,94	0,525995	3,762057	-0,071994	-0,313025	0,291995	-0,210030	0,358386	-5,399421	-0,555748	-1,466893	0,892734	11,345744	3,884162	-5,711983	-1,617239	-169,967188	-226,941844	24,004828	0,358386	-5,399421	-0,555748	-425,321463	-27,240556	11,345744	0,358386	-5,399421	-0,555748	-425,321463	-27,240556	11,345744
09:36:45,99	0,525995	3,762057	-0,071994	-0,313025	0,291995	-0,210030	0,364543	-5,403976	-0,561095	-1,114456	1,255644	11,368946	3,880400	-5,703249	-1,616000	-169,983237	-226,880712	23,997960	0,364543	-5,403976	-0,561095	-425,326586	-27,360956	11,368946	0,364543	-5,403976	-0,561095	-425,326586	-27,360956	11,368946
09:36:46,04	0,525995	3,762057	-0,071994	-0,313025	0,291995	-0,210030	0,358860	-5,396352	-0,559856	-1,466020	0,915678	11,362078	3,874540	-5,703364	-1,614074	-169,983556	-226,854258	23,984497	0,358860	-5,396352	-0,559856	-425,079616	-27,254829	11,362078	0,358860	-5,396352	-0,559856	-425,079616	-27,254829	11,362078
09:36:46,09	0,525995	3,762057	-0,071994	-0,313025	0,291995	-0,210030	0,361890	-5,391335	-0,557930	-1,704148	1,059721	11,348614	3,877418	-5,701663	-1,617735	-169,908163	-226,784090	24,029323	0,361890	-5,391335	-0,557930	-424,923918	-27,348620	11,348614	0,361890	-5,391335	-0,557930	-424,923918	-27,348620	11,348614
09:36:46,14	0,525995	3,762057	-0,071994	-0,313025	0,291995	-0,210030	0,358977	-5,392976	-0,561590	-1,520332	0,938475	11,393440	3,880408	-5,701139	-1,616470	-169,839313	-226,742411	23,986169	0,358977	-5,392976	-0,561590	-424,868950	-27,241228	11,393440	0,358977	-5,392976	-0,561590	-424,868950	-27,241228	11,393440
09:36:46,19	0,525995	3,762057	-0,071994	-0,313025	0,291995	-0,210030	0,357028	-5,395304	-0,560326	-1,328767	0,875912	11,350287	3,876427	-5,708166	-1,616840	-169,803259	-226,717111	23,956033	0,357028	-5,395304	-0,560326	-424,860117	-27,150793	11,350287	0,357028	-5,395304	-0,560326	-424,860117	-27,150793	11,350287
09:36:46,24	0,525995	3,762057	-0,071994	-0,313025	0,291995	-0,210030	0,365105	-5,395370	-0,560696	-1,285410	1,314469	11,320150	3,872130	-5,702477	-1,616579	-169,801389	-226,635822	23,998936	0,365105	-5,395370	-0,560696	-424,821922	-27,346249	11,320150	0,365105	-5,395370	-0,560696	-424,821922	-27,346249	11,320150
09:36:46,29	0,525995	3,762057	-0,071994	-0,313025	0,291995	-0,210030	0,362327	-5,388804	-0,560435	-1,555494	1,130996	11,363054	3,877114	-5,697034	-1,616471	-169,764520	-226,610096	23,970298	0,362327	-5,388804	-0,560435	-424,576598	-27,311661	11,363054	0,362327	-5,388804	-0,560435	-424,576598	-27,311661	11,363054
09:36:46,34	0,525995	3,762057	-0,071994	-0,313025	0,291995	-0,210030	0,355121	-5,390399	-0,560327	-1,431834	0,775338	11,334416	3,875787	-5,704603	-1,619146	-169,738682	-226,530980	23,975265	0,355121	-5,390399	-0,560327	-424,578154	-27,101629	11,334416	0,355121	-5,390399	-0,560327	-424,578154	-27,101629	11,334416
09:36:46,39	0,525995	3,762057	-0,071994	-0,313025	0,291995	-0,210030	0,362339	-5,393034	-0,563002	-1,213388	1,133509	11,339382	3,875647	-5,701939	-1,617168	-169,674289	-226,491641	23,996834	0,362339	-5,393034	-0,563002	-424,566542	-27,310096	11,339382	0,362339	-5,393034	-0,563002	-424,566542	-27,310096	11,339382
09:36:46,44	0,525995	3,762057	-0,071994	-0,313025	0,291995	-0,210030	0,360102	-5,391581	-0,561024	-1,222672	1,053281	11,360952	3,870886	-5,705681	-1,617966	-169,696599	-226,525484	23,970861	0,360102	-5,391581	-0,561024	-424,461776	-27,214719	11,360952	0,360102	-5,391581	-0,561024	-424,461776	-27,214719	11,360952
09:36:46,49	0,525995	3,762057	-0,071994	-0,313025	0,291995	-0,210030	0,365723	-5,389328	-0,561822	-1,380270	1,343176	11,334978	3,873346	-5,697011	-1,616814	-169,657614	-226,439226	23,974234	0,365723	-5,389328	-0,561822	-424,442547	-27,366077	11,334978	0,365723	-5,389328	-0,561822	-424,442547	-27,366077	11,334978
09:36:46,54	0,525995	3,762057	-0,071994	-0,313025	0,291995	-0,210030	0,356985	-5,387123	-0,560670	-1,400736	0,879417	11,338351	3,873986	-5,699965	-1,617172	-169,597795	-226,371371	23,959936	0,356985	-5,387123	-0,560670	-424,289920	-27,143879	11,338351	0,356985	-5,387123	-0,560670	-424,289920	-27,143879	11,338351
09:36:46,59	0,525995	3,762057	-0,071994	-0,313025	0,291995	-0,210030	0,359223	-5,389155	-0,561028	-1,206426	1,013712	11,324054	3,871747	-5,698879	-1,616018	-169,615480	-226,356613	23,965719	0,359223	-5,389155	-0,561028	-424,255081	-27,185330	11,324054	0,359223	-5,389155	-0,561028	-424,255081	-27,185330	11,324054
09:36:46,64	0,525995	3,762057	-0,071994	-0,313025	0,291995	-0,210030	0,359402	-5,386673	-0,559874	-1,331549	1,000305	11,329836	3,872573	-5,701362	-1,616674	-169,590220	-226,324127	23,966673	0,359402	-5,386673	-0,559874	-424,185370	-27,212757	11,329836	0,359402	-5,386673	-0,559874	-424,185370	-27,212757	11,329836
09:36:46,69	0,525995	3,762057	-0,071994	-0,313025	0,291995	-0,210030	0,361139	-5,388630	-0,560530	-1,189030	1,096281	11,330791	3,870001	-5,697146	-1,617607	-169,607554	-226,342407	23,928254	0,361139	-5,388630	-0,560530	-424,196463	-27,253164	11,330791	0,361139	-5,388630	-0,560530	-424,196463	-27,253164	11,330791
09:36:46,74	0,525995	3,762057	-0,071994	-0,313025	0,291995	-0,210030	0,358774	-5,384294	-0,561463	-1,438987	0,967408	11,292372	3,871383	-5,701749	-1,618334	-169,555539	-226,246923	23,935621	0,358774	-5,384294	-0,561463	-424,106062	-27,196353	11,292372	0,358774	-5,384294	-0,561463	-424,106062	-27,196353	11,292372
09:36:46,79	0,525995	3,762057	-0,071994	-0,313025	0,291995	-0,210030	0,362069	-5,387793	-0,562190	-1,148345	1,136061	11,299739	3,866057	-5,704802	-1,614433	-169,563130	-226,297436	23,949715	0,362069	-5,387793	-0,562190	-424,090084	-27,286371	11,299739	0,362069	-5,387793	-0,562190	-424,090084	-27,286371	11,299739
09:36:46,85	0,525995	3,762057	-0,071994	-0,313025	0,291995	-0,210030	0,367376	-5,384706	-0,558289	-1,356387	1,430706	11,313832	3,868572	-5,701878	-1,615605	-169,493306	-226,269372	23,912716	0,367376	-5,384706	-0,558289	-424,055832	-27,408324	11,313832	0,367376	-5,384706	-0,558289	-424,055832	-27,408324	11,313832
09:36:46,90	0,525995	3,762057	-0,071994	-0,313025	0,291995	-0,210030	0,363857	-5,378778	-0,562966	-1,602592	1,253980	11,316618	3,864503	-5,698686	-1,617943	-169,467611	-226,231672	23,914853	0,363857	-5,378778	-0,562966	-423,836698	-27,308829	11,316618	0,363857	-5,378778	-0,562966	-423,836698	-27,308829	11,316618
09:36:46,95	0,525995	3,762057	-0,071994	-0,313025	0,291995	-0,210030	0,362856	-5,380303	-0,561799	-1,480641	1,245510	11,278971	3,889766	-5,707721	-1,609524	-170,054349	-227,088272	23,993095	0,362856	-5,380303	-0,561799	-423,834434	-27,238705	11,278971	0,362856	-5,380303	-0,561799	-423,834434	-27,238705	11,278971
09:36:47,00	0,525995	3,762057	-0,071994	-0,313025	0,291995	-0,210030	0,358050	-5,406699	-0,553380	-1,143236	0,915742	11,357213	4,682228	-6,207514	-1,484398	-196,310190	-268,674045	26,081399	0,358050	-5,406699	-0,553380	-425,569144	-27,191164	11,357213	0,358050	-5,406699	-0,553380	-425,569144	-27,191164	11,357213
09:36:47,05	0,526003	3,811963	-0,071988	-0,313011	0,291983	-0,209997	0,394652	-6,342887	-0,428254	-1,603733	0,873728	13,445517	4,787336	-6,289974	-1,566154	-199,971916	-274,423169	26,412081	0,394652	-6,342887	-0,428254	-499,520348	-30,106449	13,445517	0,394652	-6,342887	-0,428254	-499,520348	-30,106449	13,445517
09:36:47,10	0,526003	3,811963	-0,071988	-0,313011	0,291983	-0,209997	0,413510	-6,475144	-0,510010	-1,536131	1,557761	13,776199	4,767082	-6,264580	-1,579345	-199,181273	-273,185241	26,411527	0,413510	-6,475144	-0,510010	-509,834899	-30,902771	13,776199	0,413510	-6,475144	-0,510010	-509,834899	-30,902771	13,776199
09:36:47,15	0,526003	3,811963	-0,071988	-0,313011	0,291983	-0,209997	0,401645	-6,444906	-0,523201	-1,641070	1,006561	13,775644	4,753813	-6,267212	-1,587223	-198,841154	-272,608429	26,338175	0,401645	-6,444906	-0,523201	-507,566215	-30,522610	13,775644	0,401645	-6,444906	-0,523201	-507,566215	-30,522610	13,775644
09:36:47,20	0,526003	3,811963	-0,071988	-0,313011	0,291983	-0,209997	0,400578	-6,426375	-0,534180	-1,502296	0,975367	13,652036	4,751568	-6,254390	-1,590324	-198,609037	-272,242704	26,287919	0,400578	-6,426375	-0,534180	-505,972769	-30,470026	13,652036	0,400578	-6,426375	-0,534180	-505,972769	-30,470026	13,652036
09:36:47,25	0,526003	3,811963	-0,071988	-0,313011	0,291983	-0,209997	0,400578	-6,426375	-0,534180	-1,502296	0,975367	13,652036	4,741607	-6,256273	-1,594487	-198,392322	-271,987648	26,313774	0,400578	-6,426375	-0,534180	-505,972769	-30,470026	13,652036	0,400578	-6,426375	-0,534180	-505,972769	-30,470026	13,652036
09:36:47,30	0,526003	3,811963	-0,071988	-0,313011	0,291983	-0,209997	0,407190	-6,418690	-0,538343	-1,572680	1,379307	13,677892	4,733101	-6,248454	-1,595031	-198,312563	-271,719360	26,294114	0,407190	-6,418690	-0,538343	-505,439870	-30,585072	13,677892	0,407190	-6,418690	-0,538343	-505,439870	-30,585072	13,677892
09:36:47,35	0,526003	3,811963	-0,071988	-0,313011	0,291983	-0,209997	0,404671	-6,407415	-0,538887	-1,886758	1,183260	13,658231	4,733632	-6,252292	-1,599075	-198,133029	-271,530139	26,298697	0,404671	-6,407415	-0,538887	-504,868859	-30,583395	13,658231	0,404671	-6,407415	-0,538887	-504,868859	-30,583395	13,658231
09:36:47,40	0,526003	3,811963	-0,071988	-0,313011	0,291983	-0,209997	0,407729	-6,409793	-0,542930	-1,509462	1,403137	13,662815	4,729671	-6,251227	-1,599083	-198,100377	-271,404723	26,282477	0,407729	-6,409793	-0,542930	-504,678239	-30,603558	13,662815	0,407729	-6,409793	-0,542930	-504,678239	-30,603558	13,662815
09:36:47,45	0,526003	3,811963	-0,071988	-0,313011	0,291983	-0,209997	0,408787	-6,405830	-0,542938	-1,590600	1,423731	13,646595	4,730110	-6,247362	-1,600951	-198,118848	-271,315339	26,286105	0,408787	-6,405830	-0,542938	-504,448280	-30,666030	13,646595	0,408787	-6,405830	-0,542938	-504,448280	-30,666030	13,646595
09:36:47,50	0,526003	3,811963	-0,071988	-0,313011	0,291983	-0,209997	0,405220	-6,404278	-0,544807	-1,603130	1,177594	13,650223	5,547349	-6,788097	-1,406690	-226,589000	-313,901505	28,546965	0,405220	-6,404278	-0,544807	-504,338980	-30,632210	13,650223	0,405220	-6,404278	-0,544807	-504,338980	-30,632210	13,650223
09:36:47,55	0,525992	3,861999	-0,071976	-0,313025	0,292011	-0,210023	0,464891	-7,382396	-0,350546	-1,856791	0,917671	15,911082	5,652362	-6,858564	-1,485391	-230,198547	-319,343063	28,844875	0,464891	-7,382396	-0,350546	-581,374849	-35,576255	15,911082	0,464891	-7,382396	-0,350546	-581,374849	-35,576255	15,911082
09:36:47,60	0,525992	3,861999	-0,071976	-0,313025	0,292011	-0,210023	0,473411	-7,508573	-0,429247	-1,812885	0,955529	16,208992	5,627036	-6,848996	-1,502515	-229,326631	-318,005065	28,824863	0,473411	-7,508573	-0,429247	-591,235837	-36,207212	16,208992	0,473411	-7,508573	-0,429247	-591,235837	-36,207212	16,208992
09:36:47,65	0,525992	3,861999	-0,071976	-0,313025	0,292011	-0,210023	0,477788	-7,481856	-0,446371	-1,607473	1,269252	16,188981	5,604381	-6,839247	-1,506767	-229,001172	-317,453712	28,759353	0,477788	-7,481856	-0,446371	-588,933139	-36,237109	16,188981	0,477788	-7,481856	-0,446371	-588,933139	-36,237109	16,188981
09:36:47,70	0,525992	3,861999	-0,071976	-0,313025	0,292011	-0,210023	0,480672	-7,457361	-0,450623	-2,240986	1,425392	16,123471	5,608388	-6,834093	-1,510925	-228,691236	-317,061114	28,750928	0,480672	-7,457361	-0,450623	-587,643811	-36,307353	16,123471	0,480672	-7,457361	-0,450623	-587,643811	-36,307353	16,123471
09:36:47,75	0,525992	3,861999	-0,071976	-0,313025	0,292011	-0,210023	0,474205	-7,458254	-0,454781	-1,699550	1,161207	16,115046	5,599173	-6,836876	-1,514080	-228,545259	-316,830053	28,689719	0,474205	-7,458254	-0,454781	-587,172525	-36,063857	16,115046	0,474205	-7,458254	-0,454781	-587,172525	-36,063857	16,115046
09:36:47,80	0,525992	3,861999	-0,071976	-0,313025	0,292011	-0,210023	0,481223	-7,451666	-0,457936	-1,769061	1,537043	16,053837	5,599988	-6,830766	-1,516648	-228,372927	-316,552331	28,737407	0,481223	-7,451666	-0,457936	-586,724836	-36,238949	16,053837	0,481223	-7,451666	-0,457936	-586,724836	-36,238949	16,053837
09:36:47,85	0,525992	3,861999	-0,071976	-0,313025	0,292011	-0,210023	0,475524	-7,449316	-0,460504	-1,564552	1,251076	16,101525	5,597703	-6,827066	-1,515797	-228,321296	-316,397860	28,701489	0,475524	-7,449316	-0,460504	-586,335896	-36,077543	16,101525	0,475524	-7,449316	-0,460504	-586,335896	-36,077543	16,101525
09:36:47,90	0,525992	3,861999	-0,071976	-0,313025	0,292011	-0,210023	0,473462	-7,445487	-0,459653	-1,604069	1,111317	16,065606	5,594063	-6,821181	-1,521691	-228,212406	-316,177024	28,722175	0,473462	-7,445487	-0,459653	-586,074836	-36,055414	16,065606	0,473462	-7,445487	-0,459653	-586,074836	-36,055414	16,065606
09:36:47,95	0,525992	3,861999	-0,071976	-0,313025	0,292011	-0,210023	0,470185	-7,439393	-0,465547	-1,675295	0,924843	16,086293	5,585511	-6,823367	-1,518552	-228,126048	-316,082112	28,710926	0,470185	-7,439393	-0,465547	-585,667633	-35,984714	16,086293	0,470185	-7,439393	-0,465547	-585,667633	-35,984714	16,086293
09:36:48,00	0,525992	3,861999	-0,071976	-0,313025	0,292011	-0,210023	0,476355	-7,433080	-0,462408	-1,878197	1,272984	16,075043	5,587006	-6,822283	-1,520040	-227,969285	-315,895559	28,709347	0,476355	-7,433080	-0,462408	-585,374963	-36,120871	16,075043	0,476355	-7,433080	-0,462408	-585,374963	-36,120871	16,075043
09:36:48,05	0,525992	3,861999	-0,071976	-0,313025	0,292011	-0,210023	0,474668	-7,433832	-0,463896	-1,599120	1,227775	16,073465	5,587888	-6,815993	-1,522764	-227,895622	-315,853939	28,695708	0,474668	-7,433832	-0,463896	-585,154967	-36,033697	16,073465	0,474668	-7,433832	-0,463896	-585,154967	-36,033697	16,073465
09:36:48,10	0,525992	3,861999	-0,071976	-0,313025	0,292011	-0,210023	0,468780	-7,431451	-0,466619	-1,650066	0,964557	16,059826	5,580625	-6,818016	-1,520726	-227,912787	-315,709447	28,662186	0,468780	-7,431451	-0,466619	-585,018991	-35,834668	16,059826	0,468780	-7,431451	-0,466619	-585,018991	-35,834668	16,059826
09:36:48,15	0,525992	3,861999	-0,071976	-0,313025	0,292011	-0,210023	0,474163	-7,426173	-0,464582	-1,807995	1,157383	16,026304	5,577248	-6,820771	-1,525360	-227,793615	-315,638903	28,663030	0,474163	-7,426173	-0,464582	-584,762559	-36,064439	16,026304	0,474163	-7,426173	-0,464582	-584,762559	-36,064439	16,026304
09:36:48,20	0,525992	3,861999	-0,071976	-0,313025	0,292011	-0,210023	0,478238	-7,424625	-0,469216	-1,767788	1,437191	16,027148	5,579105	-6,818572	-1,525038	-227,722076	-315,510089	28,670506	0,478238	-7,424625	-0,469216	-584,600872	-36,104480	16,027148	0,478238	-7,424625	-0,469216	-584,600872	-36,104480	16,027148
09:36:48,25	0,525992	3,861999	-0,071976	-0,313025	0,292011	-0,210023	0,475405	-7,425134	-0,468894	-1,594009	1,287423	16,034624	5,578485	-6,812780	-1,526601	-227,718517	-315,501296	28,691835	0,475405	-7,425134	-0,468894	-584,467026	-36,031857	16,034624	0,475405	-7,425134	-0,468894	-584,467026	-36,031857	16,034624
09:36:48,30	0,525992	3,861999	-0,071976	-0,313025	0,292011	-0,210023	0,470699	-7,421701	-0,470457	-1,763106	1,041397	16,055953	5,575859	-6,820897	-1,526165	-227,619619	-315,435835	28,652231	0,470699	-7,421701	-0,470457	-584,366670	-35,908464	16,055953	0,470699	-7,421701	-0,470457	-584,366670	-35,908464	16,055953
09:36:48,35	0,525992	3,861999	-0,071976	-0,313025	0,292011	-0,210023	0,479041	-7,423485	-0,470021	-1,564214	1,528120	16,016349	5,577631	-6,810464	-1,526190	-227,618070	-315,347015	28,676310	0,479041	-7,423485	-0,470021	-584,307798	-36,076619	16,016349	0,479041	-7,423485	-0,470021	-584,307798	-36,076619	16,016349
09:36:48,40	0,525992	3,861999	-0,071976	-0,313025	0,292011	-0,210023	0,469121	-7,419804	-0,470046	-1,677955	0,969181	16,040427	5,579654	-6,816380	-1,528846	-227,526474	-315,299597	28,668285	0,469121	-7,419804	-0,470046	-584,132545	-35,856793	16,040427	0,469121	-7,419804	-0,470046	-584,132545	-35,856793	16,040427
09:36:48,45	0,525992	3,861999	-0,071976	-0,313025	0,292011	-0,210023	0,473232	-7,424514	-0,472702	-1,346158	1,238577	16,032403	5,569721	-6,815091	-1,523790	-227,503170	-315,270825	28,683746	0,473232	-7,424514	-0,472702	-584,170504	-35,910122	16,032403	0,473232	-7,424514	-0,472702	-584,170504	-35,910122	16,032403
09:36:48,50	0,525992	3,861999	-0,071976	-0,313025	0,292011	-0,210023	0,477082	-7,415267	-0,467646	-1,790446	1,444599	16,047864	5,577559	-6,814122	-1,525746	-227,465787	-315,136723	28,637049	0,477082	-7,415267	-0,467646	-583,888881	-36,006366	16,047864	0,477082	-7,415267	-0,467646	-583,888881	-36,006366	16,047864
09:36:48,55	0,525992	3,861999	-0,071976	-0,313025	0,292011	-0,210023	0,472324	-7,421570	-0,469601	-1,327839	1,162508	16,001167	5,569513	-6,814256	-1,525732	-227,386895	-315,099790	28,621467	0,472324	-7,421570	-0,469601	-583,921095	-35,914956	16,001167	0,472324	-7,421570	-0,469601	-583,921095	-35,914956	16,001167
09:36:48,60	0,525992	3,861999	-0,071976	-0,313025	0,292011	-0,210023	0,476463	-7,414669	-0,469588	-1,615263	1,427578	15,985585	5,567400	-6,810079	-1,526246	-227,414886	-315,051038	28,629940	0,476463	-7,414669	-0,469588	-583,666787	-35,974777	15,985585	0,476463	-7,414669	-0,469588	-583,666787	-35,974777	15,985585
09:36:48,65	0,525992	3,861999	-0,071976	-0,313025	0,292011	-0,210023	0,473903	-7,410751	-0,470102	-1,790779	1,245822	15,994058	5,571334	-6,808295	-1,526128	-227,383229	-314,984791	28,641089	0,473903	-7,410751	-0,470102	-583,534733	-35,955543	15,994058	0,473903	-7,410751	-0,470102	-583,534733	-35,955543	15,994058
09:36:48,70	0,525992	3,861999	-0,071976	-0,313025	0,292011	-0,210023	0,470390	-7,413266	-0,469984	-1,586803	1,057465	16,005206	5,564352	-6,809584	-1,530010	-227,349510	-314,956393	28,632926	0,470390	-7,413266	-0,469984	-583,528178	-35,868171	16,005206	0,470390	-7,413266	-0,469984	-583,528178	-35,868171	16,005206
09:36:48,75	0,525992	3,861999	-0,071976	-0,313025	0,292011	-0,210023	0,474998	-7,407864	-0,473866	-1,826270	1,312047	15,997044	5,564249	-6,807281	-1,526388	-227,324902	-314,907464	28,623478	0,474998	-7,407864	-0,473866	-583,343565	-35,975261	15,997044	0,474998	-7,407864	-0,473866	-583,343565	-35,975261	15,997044
09:36:48,80	0,525992	3,861999	-0,071976	-0,313025	0,292011	-0,210023	0,473055	-7,406624	-0,470244	-1,836074	1,207868	15,987595	5,570148	-6,805579	-1,528132	-227,225732	-314,834337	28,613002	0,473055	-7,406624	-0,470244	-583,256026	-35,926931	15,987595	0,473055	-7,406624	-0,470244	-583,256026	-35,926931	15,987595
09:36:48,85	0,525992	3,861999	-0,071976	-0,313025	0,292011	-0,210023	0,468631	-7,410881	-0,471988	-1,501779	1,027165	15,977120	5,570016	-6,811977	-1,524885	-227,230551	-314,859951	28,632298	0,468631	-7,410881	-0,471988	-583,255930	-35,760387	15,977120	0,468631	-7,410881	-0,471988	-583,255930	-35,760387	15,977120
09:36:48,90	0,525992	3,861999	-0,071976	-0,313025	0,292011	-0,210023	0,474583	-7,404663	-0,470310	-1,841573	1,370331	16,000999	5,570111	-6,802024	-1,527262	-227,185652	-314,782807	28,603331	0,474583	-7,404663	-0,470310	-583,107591	-35,884425	16,000999	0,474583	-7,404663	-0,470310	-583,107591	-35,884425	16,000999
09:36:48,95	0,525992	3,861999	-0,071976	-0,313025	0,292011	-0,210023	0,465571	-7,409071	-0,471118	-1,531204	0,876956	15,967448	5,561289	-6,807867	-1,527614	-227,195209	-314,765498	28,640567	0,465571	-7,409071	-0,471118	-583,143312	-35,670334	15,967448	0,465571	-7,409071	-0,471118	-583,143312	-35,670334	15,967448
09:36:49,00	0,525992	3,861999	-0,071976	-0,313025	0,292011	-0,210023	0,475042	-7,404353	-0,471469	-1,766361	1,352522	16,004685	5,568232	-6,802098	-1,526649	-227,132619	-314,690845	28,613906	0,475042	-7,404353	-0,471469	-583,008058	-35,938249	16,004685	0,475042	-7,404353	-0,471469	-583,008058	-35,938249	16,004685
09:36:49,05	0,525992	3,861999	-0,071976	-0,313025	0,292011	-0,210023	0,466575	-7,407481	-0,470505	-1,507724	0,929108	15,978023	5,559670	-6,805715	-1,526070	-227,157368	-314,676627	28,617900	0,466575	-7,407481	-0,470505	-582,995020	-35,696992	15,978023	0,466575	-7,407481	-0,470505	-582,995020	-35,696992	15,978023
09:36:49,10	0,525992	3,861999	-0,071976	-0,313025	0,292011	-0,210023	0,473988	-7,401875	-0,469926	-1,799329	1,286082	15,982017	5,564470	-6,810753	-1,528732	-227,124073	-314,671583	28,638801	0,473988	-7,401875	-0,469926	-582,846507	-35,921999	15,982017	0,473988	-7,401875	-0,469926	-582,846507	-35,921999	15,982017
09:36:49,15	0,525992	3,861999	-0,071976	-0,313025	0,292011	-0,210023	0,475951	-7,408550	-0,472588	-1,431184	1,414451	16,002919	5,563220	-6,801808	-1,528578	-227,089185	-314,611054	28,618384	0,475951	-7,408550	-0,472588	-583,002395	-35,947696	16,002919	0,475951	-7,408550	-0,472588	-583,002395	-35,947696	16,002919
09:36:49,20	0,525992	3,861999	-0,071976	-0,313025	0,292011	-0,210023	0,468830	-7,402996	-0,472434	-1,650168	1,044087	15,982502	5,564151	-6,805877	-1,526002	-227,028539	-314,568675	28,620743	0,468830	-7,402996	-0,472434	-582,785329	-35,759030	15,982502	0,468830	-7,402996	-0,472434	-582,785329	-35,759030	15,982502
09:36:49,26	0,525992	3,861999	-0,071976	-0,313025	0,292011	-0,210023	0,471888	-7,405837	-0,469858	-1,435413	1,234465	15,984860	5,563641	-6,807470	-1,526882	-227,039793	-314,557697	28,656144	0,471888	-7,405837	-0,469858	-582,793591	-35,808750	15,984860	0,471888	-7,405837	-0,469858	-582,793591	-35,808750	15,984860
09:36:49,31	0,525992	3,861999	-0,071976	-0,313025	0,292011	-0,210023	0,473523	-7,406191	-0,470738	-1,413113	1,304234	16,020262	5,561310	-6,807583	-1,531045	-227,002917	-314,490663	28,615612	0,473523	-7,406191	-0,470738	-582,799097	-35,867306	16,020262	0,473523	-7,406191	-0,470738	-582,799097	-35,867306	16,020262
09:36:49,36	0,525992	3,861999	-0,071976	-0,313025	0,292011	-0,210023	0,474786	-7,404229	-0,474901	-1,438654	1,368360	15,979730	5,572052	-6,810660	-1,518935	-227,368468	-314,920662	28,619815	0,474786	-7,404229	-0,474901	-582,670609	-35,902373	15,979730	0,474786	-7,404229	-0,474901	-582,670609	-35,902373	15,979730
09:36:49,41	0,525992	3,861999	-0,071976	-0,313025	0,292011	-0,210023	0,472080	-7,415070	-0,462791	-1,430079	1,126035	15,983932	6,431591	-7,387343	-1,307189	-257,337545	-359,521640	31,013049	0,472080	-7,415070	-0,462791	-583,513065	-35,932222	15,983932	0,472080	-7,415070	-0,462791	-583,513065	-35,932222	15,983932
09:36:49,46	0,526030	3,911979	-0,071988	-0,313021	0,291984	-0,209990	0,541731	-8,447794	-0,251045	-1,338532	1,094445	18,377167	6,549953	-7,464620	-1,377452	-261,476698	-365,871603	31,412670	0,541731	-8,447794	-0,251045	-664,490352	-41,431473	18,377167	0,541731	-8,447794	-0,251045	-664,490352	-41,431473	18,377167
09:36:49,51	0,526030	3,911979	-0,071988	-0,313021	0,291984	-0,209990	0,549474	-8,588937	-0,321308	-1,567903	1,087446	18,776788	6,528199	-7,455956	-1,394317	-260,718469	-364,700884	31,362954	0,549474	-8,588937	-0,321308	-675,799442	-42,046288	18,776788	0,549474	-8,588937	-0,321308	-675,799442	-42,046288	18,776788
09:36:49,56	0,526030	3,911979	-0,071988	-0,313021	0,291984	-0,209990	0,552848	-8,565765	-0,338173	-1,379849	1,334172	18,727072	6,515179	-7,444422	-1,400472	-260,357157	-364,135829	31,322405	0,552848	-8,565765	-0,338173	-673,792404	-42,064410	18,727072	0,552848	-8,565765	-0,338173	-673,792404	-42,064410	18,727072
09:36:49,61	0,526030	3,911979	-0,071988	-0,313021	0,291984	-0,209990	0,549370	-8,548723	-0,344328	-1,596021	1,183684	18,686523	6,513116	-7,437163	-1,401172	-260,053912	-363,779459	31,288244	0,549370	-8,548723	-0,344328	-672,670786	-41,941860	18,686523	0,549370	-8,548723	-0,344328	-672,670786	-41,941860	18,686523
09:36:49,66	0,526030	3,911979	-0,071988	-0,313021	0,291984	-0,209990	0,544115	-8,543307	-0,345028	-1,417437	0,994839	18,652362	6,499318	-7,434233	-1,404642	-259,973955	-363,502249	31,320689	0,544115	-8,543307	-0,345028	-672,066998	-41,718161	18,652362	0,544115	-8,543307	-0,345028	-672,066998	-41,718161	18,652362
09:36:49,71	0,526030	3,911979	-0,071988	-0,313021	0,291984	-0,209990	0,548476	-8,529892	-0,348498	-1,834935	1,152261	18,684807	6,502862	-7,433011	-1,408855	-259,760055	-363,298514	31,275078	0,548476	-8,529892	-0,348498	-671,431467	-41,903093	18,684807	0,548476	-8,529892	-0,348498	-671,431467	-41,903093	18,684807
09:36:49,76	0,526030	3,911979	-0,071988	-0,313021	0,291984	-0,209990	0,545646	-8,532351	-0,352711	-1,423682	1,088497	18,639196	6,495548	-7,437402	-1,412314	-259,650245	-363,176542	31,248975	0,545646	-8,532351	-0,352711	-671,213239	-41,744732	18,639196	0,545646	-8,532351	-0,352711	-671,213239	-41,744732	18,639196
09:36:49,81	0,526030	3,911979	-0,071988	-0,313021	0,291984	-0,209990	0,553106	-8,528212	-0,356170	-1,478360	1,510502	18,613093	6,495253	-7,429277	-1,413480	-259,575038	-362,931178	31,253080	0,553106	-8,528212	-0,356170	-670,943026	-41,908297	18,613093	0,553106	-8,528212	-0,356170	-670,943026	-41,908297	18,613093
09:36:49,86	0,526030	3,911979	-0,071988	-0,313021	0,291984	-0,209990	0,546216	-8,523894	-0,357336	-1,452826	1,094704	18,617198	6,496896	-7,437332	-1,413850	-259,628480	-363,000244	31,260421	0,546216	-8,523894	-0,357336	-670,578491	-41,783279	18,617198	0,546216	-8,523894	-0,357336	-670,578491	-41,783279	18,617198
09:36:49,91	0,526030	3,911979	-0,071988	-0,313021	0,291984	-0,209990	0,552371	-8,529345	-0,357706	-1,255915	1,403017	18,624539	7,338368	-8,014629	-1,210420	-290,362652	-406,679610	33,693695	0,552371	-8,529345	-0,357706	-670,809474	-41,958138	18,624539	0,552371	-8,529345	-0,357706	-670,809474	-41,958138	18,624539
09:36:49,96	0,526013	3,962005	-0,071977	-0,313016	0,292002	-0,210015	0,631589	-9,546729	-0,154276	-1,546463	0,745460	21,057812	7,443042	-8,098693	-1,267454	-294,360532	-412,200841	34,014931	0,631589	-9,546729	-0,154276	-750,964655	-48,834285	21,057812	0,631589	-9,546729	-0,154276	-750,964655	-48,834285	21,057812
09:36:50,01	0,526013	3,962005	-0,071977	-0,313016	0,292002	-0,210015	0,652053	-9,679411	-0,211310	-1,427430	1,107955	21,379048	7,428367	-8,089338	-1,279596	-293,679351	-411,068476	33,995530	0,652053	-9,679411	-0,211310	-761,261209	-50,078237	21,379048	0,652053	-9,679411	-0,211310	-761,261209	-50,078237	21,379048
09:36:50,06	0,526013	3,962005	-0,071977	-0,313016	0,292002	-0,210015	0,651289	-9,662025	-0,223452	-1,010277	1,091944	21,359648	7,412147	-8,085125	-1,287371	-293,355941	-410,525184	33,941100	0,651289	-9,662025	-0,223452	-759,479222	-50,034243	21,359648	0,651289	-9,662025	-0,223452	-759,479222	-50,034243	21,359648
09:36:50,11	0,526013	3,962005	-0,071977	-0,313016	0,292002	-0,210015	0,655751	-9,645871	-0,231227	-1,218073	1,332387	21,305218	7,408837	-8,072659	-1,289248	-293,086160	-410,105403	33,944504	0,655751	-9,645871	-0,231227	-758,418933	-50,144043	21,305218	0,655751	-9,645871	-0,231227	-758,418933	-50,144043	21,305218
09:36:50,16	0,526013	3,962005	-0,071977	-0,313016	0,292002	-0,210015	0,646609	-9,636772	-0,233104	-1,192795	0,880788	21,308621	7,394676	-8,070852	-1,297747	-292,892263	-409,848443	33,934353	0,646609	-9,636772	-0,233104	-757,679375	-49,878053	21,308621	0,646609	-9,636772	-0,233104	-757,679375	-49,878053	21,308621
09:36:50,21	0,526013	3,962005	-0,071977	-0,313016	0,292002	-0,210015	0,652125	-9,623604	-0,241603	-1,558034	1,207059	21,298471	7,396923	-8,071197	-1,300391	-292,753947	-409,587274	33,948089	0,652125	-9,623604	-0,241603	-757,010948	-49,984787	21,298471	0,652125	-9,623604	-0,241603	-757,010948	-49,984787	21,298471
09:36:50,26	0,526013	3,962005	-0,071977	-0,313016	0,292002	-0,210015	0,651301	-9,625723	-0,244247	-1,152511	1,153374	21,312206	7,387170	-8,068910	-1,301197	-292,681539	-409,442090	33,897843	0,651301	-9,625723	-0,244247	-756,771765	-49,973732	21,312206	0,651301	-9,625723	-0,244247	-756,771765	-49,973732	21,312206
09:36:50,31	0,526013	3,962005	-0,071977	-0,313016	0,292002	-0,210015	0,654197	-9,616133	-0,245053	-1,489262	1,294098	21,261960	7,394687	-8,062283	-1,305233	-292,522646	-409,231122	33,886710	0,654197	-9,616133	-0,245053	-756,355688	-50,060369	21,261960	0,654197	-9,616133	-0,245053	-756,355688	-50,060369	21,261960
09:36:50,36	0,526013	3,962005	-0,071977	-0,313016	0,292002	-0,210015	0,644699	-9,619329	-0,249089	-1,060913	0,832333	21,250828	7,382023	-8,064278	-1,301503	-292,435408	-409,117679	33,895998	0,644699	-9,619329	-0,249089	-756,178235	-49,776555	21,250828	0,644699	-9,619329	-0,249089	-756,178235	-49,776555	21,250828
09:36:50,41	0,526013	3,962005	-0,071977	-0,313016	0,292002	-0,210015	0,652759	-9,609359	-0,245359	-1,437473	1,270262	21,260116	7,384074	-8,064477	-1,303030	-292,340645	-409,012206	33,870586	0,652759	-9,609359	-0,245359	-755,772176	-49,971307	21,260116	0,652759	-9,609359	-0,245359	-755,772176	-49,971307	21,260116
09:36:50,46	0,526013	3,962005	-0,071977	-0,313016	0,292002	-0,210015	0,651905	-9,611235	-0,246886	-1,201229	1,255201	21,234704	7,385585	-8,056821	-1,304960	-292,210251	-408,878603	33,851871	0,651905	-9,611235	-0,246886	-755,683149	-49,919353	21,234704	0,651905	-9,611235	-0,246886	-755,683149	-49,919353	21,234704
09:36:50,51	0,526013	3,962005	-0,071977	-0,313016	0,292002	-0,210015	0,644520	-9,608716	-0,248816	-1,151300	0,917285	21,215989	7,380368	-8,060875	-1,306870	-292,195040	-408,822192	33,872562	0,644520	-9,608716	-0,248816	-755,435504	-49,677518	21,215989	0,644520	-9,608716	-0,248816	-755,435504	-49,677518	21,215989
09:36:50,56	0,526013	3,962005	-0,071977	-0,313016	0,292002	-0,210015	0,650639	-9,606225	-0,250726	-1,224380	1,220468	21,236680	7,382895	-8,053054	-1,308446	-292,143325	-408,680864	33,854888	0,650639	-9,606225	-0,250726	-755,313029	-49,854718	21,236680	0,650639	-9,606225	-0,250726	-755,313029	-49,854718	21,236680
09:36:50,61	0,526013	3,962005	-0,071977	-0,313016	0,292002	-0,210015	0,642602	-9,604503	-0,252302	-1,165683	0,776635	21,219005	7,378426	-8,060893	-1,308785	-292,071512	-408,623678	33,839717	0,642602	-9,604503	-0,252302	-755,119141	-49,667599	21,219005	0,642602	-9,604503	-0,252302	-755,119141	-49,667599	21,219005
09:36:50,66	0,526013	3,962005	-0,071977	-0,313016	0,292002	-0,210015	0,651626	-9,604552	-0,252641	-1,077680	1,279476	21,203835	7,376959	-8,054902	-1,309504	-291,960173	-408,476623	33,887962	0,651626	-9,604552	-0,252641	-755,035021	-49,873133	21,203835	0,651626	-9,604552	-0,252641	-755,035021	-49,873133	21,203835
09:36:50,71	0,526013	3,962005	-0,071977	-0,313016	0,292002	-0,210015	0,647171	-9,600286	-0,253360	-1,116520	1,070740	21,252080	7,377553	-8,060549	-1,305633	-291,991419	-408,456185	33,851932	0,647171	-9,600286	-0,253360	-754,738933	-49,732197	21,252080	0,647171	-9,600286	-0,253360	-754,738933	-49,732197	21,252080
09:36:50,76	0,526013	3,962005	-0,071977	-0,313016	0,292002	-0,210015	0,651764	-9,603624	-0,249489	-0,940848	1,272263	21,216049	7,377796	-8,056725	-1,307947	-291,889427	-408,388427	33,835690	0,651764	-9,603624	-0,249489	-754,825323	-49,891172	21,216049	0,651764	-9,603624	-0,249489	-754,825323	-49,891172	21,216049
09:36:50,81	0,526013	3,962005	-0,071977	-0,313016	0,292002	-0,210015	0,648331	-9,601922	-0,251803	-0,919659	1,148243	21,199808	7,371357	-8,049278	-1,309148	-291,878492	-408,301442	33,839087	0,648331	-9,601922	-0,251803	-754,670553	-49,745774	21,199808	0,648331	-9,601922	-0,251803	-754,670553	-49,745774	21,199808
09:36:50,86	0,526013	3,962005	-0,071977	-0,313016	0,292002	-0,210015	0,645102	-9,592622	-0,253004	-1,322459	0,946272	21,203205	7,370243	-8,049086	-1,306802	-291,866423	-408,257170	33,853325	0,645102	-9,592622	-0,253004	-754,343305	-49,694207	21,203205	0,645102	-9,592622	-0,253004	-754,343305	-49,694207	21,203205
09:36:50,91	0,526013	3,962005	-0,071977	-0,313016	0,292002	-0,210015	0,645492	-9,591561	-0,250658	-1,333265	0,954886	21,217443	7,363392	-8,048132	-1,307952	-291,788632	-408,176953	33,845062	0,645492	-9,591561	-0,250658	-754,270808	-49,716235	21,217443	0,645492	-9,591561	-0,250658	-754,270808	-49,716235	21,217443
09:36:50,96	0,526013	3,962005	-0,071977	-0,313016	0,292002	-0,210015	0,648091	-9,585152	-0,251808	-1,558183	1,117311	21,209180	7,373096	-8,048795	-1,307880	-291,678985	-408,121922	33,852078	0,648091	-9,585152	-0,251808	-753,992597	-49,757856	21,209180	0,648091	-9,585152	-0,251808	-753,992597	-49,757856	21,209180
09:36:51,01	0,526013	3,962005	-0,071977	-0,313016	0,292002	-0,210015	0,643813	-9,593887	-0,251736	-1,001478	0,962294	21,216196	7,371354	-8,046960	-1,309060	-291,670747	-408,094690	33,843864	0,643813	-9,593887	-0,251736	-754,121594	-49,577046	21,216196	0,643813	-9,593887	-0,251736	-754,121594	-49,577046	21,216196
09:36:51,06	0,526013	3,962005	-0,071977	-0,313016	0,292002	-0,210015	0,643095	-9,591460	-0,252915	-1,099953	0,918460	21,207982	7,363262	-8,050852	-1,309436	-291,631854	-408,031592	33,829204	0,643095	-9,591460	-0,252915	-754,029590	-49,564492	21,207982	0,643095	-9,591460	-0,252915	-754,029590	-49,564492	21,207982
09:36:51,11	0,526013	3,962005	-0,071977	-0,313016	0,292002	-0,210015	0,650512	-9,586398	-0,253292	-1,289093	1,306263	21,193321	7,368728	-8,053078	-1,309409	-291,591654	-407,948253	33,817523	0,650512	-9,586398	-0,253292	-753,821352	-49,758902	21,193321	0,650512	-9,586398	-0,253292	-753,821352	-49,758902	21,193321
09:36:51,16	0,526013	3,962005	-0,071977	-0,313016	0,292002	-0,210015	0,649707	-9,592246	-0,253265	-0,892757	1,257550	21,181640	7,360587	-8,047348	-1,307867	-291,536904	-407,927792	33,816120	0,649707	-9,592246	-0,253265	-753,884033	-49,744426	21,181640	0,649707	-9,592246	-0,253265	-753,884033	-49,744426	21,181640
09:36:51,21	0,526013	3,962005	-0,071977	-0,313016	0,292002	-0,210015	0,648815	-9,582331	-0,251723	-1,363228	1,248361	21,180238	7,368539	-8,041644	-1,308219	-291,409534	-407,858757	33,804922	0,648815	-9,582331	-0,251723	-753,576198	-49,683609	21,180238	0,648815	-9,582331	-0,251723	-753,576198	-49,683609	21,180238
09:36:51,26	0,526013	3,962005	-0,071977	-0,313016	0,292002	-0,210015	0,639899	-9,586365	-0,252075	-1,029967	0,860512	21,169040	7,358984	-8,045884	-1,307826	-291,479697	-407,851816	33,846952	0,639899	-9,586365	-0,252075	-753,559640	-49,371545	21,169040	0,639899	-9,586365	-0,252075	-753,559640	-49,371545	21,169040
09:36:51,31	0,526013	3,962005	-0,071977	-0,313016	0,292002	-0,210015	0,648349	-9,580210	-0,251682	-1,379131	1,235665	21,211070	7,359683	-8,051410	-1,311307	-291,442688	-407,844580	33,814306	0,648349	-9,580210	-0,251682	-753,425585	-49,659697	21,211070	0,648349	-9,580210	-0,251682	-753,425585	-49,659697	21,211070
09:36:51,36	0,526013	3,962005	-0,071977	-0,313016	0,292002	-0,210015	0,652785	-9,583578	-0,255163	-1,179193	1,494777	21,178424	7,364414	-8,041940	-1,312872	-291,428617	-407,772203	33,839035	0,652785	-9,583578	-0,255163	-753,490081	-49,748821	21,178424	0,652785	-9,583578	-0,255163	-753,490081	-49,748821	21,178424
09:36:51,41	0,526013	3,962005	-0,071977	-0,313016	0,292002	-0,210015	0,642218	-9,582940	-0,256728	-1,142647	0,921311	21,203153	7,358005	-8,043755	-1,307460	-291,430852	-407,726740	33,801929	0,642218	-9,582940	-0,256728	-753,403462	-49,492808	21,203153	0,642218	-9,582940	-0,256728	-753,403462	-49,492808	21,203153
09:36:51,46	0,526013	3,962005	-0,071977	-0,313016	0,292002	-0,210015	0,646994	-9,578298	-0,251316	-1,345783	1,145010	21,166047	7,362951	-8,046934	-1,312838	-291,344210	-407,657060	33,806926	0,646994	-9,578298	-0,251316	-753,242191	-49,644047	21,166047	0,646994	-9,578298	-0,251316	-753,242191	-49,644047	21,166047
09:36:51,51	0,526013	3,962005	-0,071977	-0,313016	0,292002	-0,210015	0,647275	-9,584170	-0,256694	-0,936773	1,199777	21,171044	7,363102	-8,043771	-1,308163	-291,278551	-407,647423	33,799365	0,647275	-9,584170	-0,256694	-753,294134	-49,611280	21,171044	0,647275	-9,584170	-0,256694	-753,294134	-49,611280	21,171044
09:36:51,56	0,526013	3,962005	-0,071977	-0,313016	0,292002	-0,210015	0,644460	-9,582719	-0,252019	-0,971036	1,105445	21,163483	7,354253	-8,042691	-1,310481	-291,285138	-407,607844	33,844349	0,644460	-9,582719	-0,252019	-753,214513	-49,484640	21,163483	0,644460	-9,582719	-0,252019	-753,214513	-49,484640	21,163483
09:36:51,61	0,526013	3,962005	-0,071977	-0,313016	0,292002	-0,210015	0,647948	-9,574517	-0,254337	-1,366606	1,261349	21,208466	7,360290	-8,045305	-1,307320	-291,229114	-407,608095	33,852187	0,647948	-9,574517	-0,254337	-752,966153	-49,602577	21,208466	0,647948	-9,574517	-0,254337	-752,966153	-49,602577	21,208466
09:36:51,66	0,526013	3,962005	-0,071977	-0,313016	0,292002	-0,210015	0,647194	-9,581051	-0,251176	-0,999006	1,270766	21,216305	7,356640	-8,039663	-1,310129	-291,282863	-407,566743	33,807528	0,647194	-9,581051	-0,251176	-753,111528	-49,533944	21,216305	0,647194	-9,581051	-0,251176	-753,111528	-49,533944	21,216305
09:36:51,71	0,526013	3,962005	-0,071977	-0,313016	0,292002	-0,210015	0,644133	-9,575069	-0,253985	-1,301135	1,044385	21,171646	7,353949	-8,044263	-1,308933	-291,184510	-407,563082	33,765998	0,644133	-9,575069	-0,253985	-752,944066	-49,520059	21,171646	0,644133	-9,575069	-0,253985	-752,944066	-49,520059	21,171646
09:36:51,76	0,526013	3,962005	-0,071977	-0,313016	0,292002	-0,210015	0,649462	-9,575039	-0,252789	-1,250360	1,404817	21,130116	7,355246	-8,038680	-1,310451	-291,142995	-407,455141	33,819457	0,649462	-9,575039	-0,252789	-752,890918	-49,577920	21,130116	0,649462	-9,575039	-0,252789	-752,890918	-49,577920	21,130116
09:36:51,81	0,526013	3,962005	-0,071977	-0,313016	0,292002	-0,210015	0,643979	-9,573371	-0,254307	-1,222871	1,101711	21,183574	7,354620	-8,040540	-1,306224	-291,179406	-407,455591	33,768409	0,643979	-9,573371	-0,254307	-752,732473	-49,450653	21,183574	0,643979	-9,573371	-0,254307	-752,732473	-49,450653	21,183574
09:36:51,86	0,526013	3,962005	-0,071977	-0,313016	0,292002	-0,210015	0,645903	-9,573758	-0,250080	-1,221308	1,170429	21,132526	7,355840	-8,040748	-1,308500	-291,135044	-407,499791	33,811708	0,645903	-9,573758	-0,250080	-752,761342	-49,532935	21,132526	0,645903	-9,573758	-0,250080	-752,761342	-49,532935	21,132526
09:36:51,91	0,526013	3,962005	-0,071977	-0,313016	0,292002	-0,210015	0,645473	-9,574919	-0,252356	-1,177043	1,208586	21,175826	7,355365	-8,041597	-1,310034	-291,116985	-407,393346	33,825348	0,645473	-9,574919	-0,252356	-752,808200	-49,461021	21,175826	0,645473	-9,574919	-0,252356	-752,808200	-49,461021	21,175826
09:36:51,96	0,526013	3,962005	-0,071977	-0,313016	0,292002	-0,210015	0,646445	-9,574932	-0,253890	-1,075178	1,221570	21,189465	7,358278	-8,039443	-1,306174	-291,129554	-407,413088	33,803938	0,646445	-9,574932	-0,253890	-752,707319	-49,524373	21,189465	0,646445	-9,574932	-0,253890	-752,707319	-49,524373	21,189465
09:36:52,01	0,526013	3,962005	-0,071977	-0,313016	0,292002	-0,210015	0,643123	-9,576377	-0,250030	-1,023380	1,047817	21,168056	7,355360	-8,045253	-1,310425	-291,116340	-407,435355	33,799465	0,643123	-9,576377	-0,250030	-752,769013	-49,437356	21,168056	0,643123	-9,576377	-0,250030	-752,769013	-49,437356	21,168056
09:36:52,06	0,526013	3,962005	-0,071977	-0,313016	0,292002	-0,210015	0,649614	-9,576756	-0,254281	-1,016358	1,407924	21,163583	7,358631	-8,039001	-1,308826	-290,980689	-407,348382	33,806221	0,649614	-9,576756	-0,254281	-752,791728	-49,586790	21,163583	0,649614	-9,576756	-0,254281	-752,791728	-49,586790	21,163583
09:36:52,11	0,526013	3,962005	-0,071977	-0,313016	0,292002	-0,210015	0,642564	-9,576463	-0,252682	-0,888487	1,115309	21,170339	7,349704	-8,036156	-1,308882	-291,024147	-407,328382	33,791687	0,642564	-9,576463	-0,252682	-752,640797	-49,325971	21,170339	0,642564	-9,576463	-0,252682	-752,640797	-49,325971	21,170339
09:36:52,16	0,526013	3,962005	-0,071977	-0,313016	0,292002	-0,210015	0,644564	-9,567309	-0,252738	-1,368860	1,171676	21,155804	7,352722	-8,042484	-1,308438	-291,002077	-407,337958	33,809846	0,644564	-9,567309	-0,252738	-752,402647	-49,426608	21,155804	0,644564	-9,567309	-0,252738	-752,402647	-49,426608	21,155804
09:36:52,21	0,526013	3,962005	-0,071977	-0,313016	0,292002	-0,210015	0,648535	-9,573087	-0,252293	-1,065679	1,402042	21,173964	7,352163	-8,042706	-1,308842	-290,997458	-407,319139	33,786292	0,648535	-9,573087	-0,252293	-752,553014	-49,507924	21,173964	0,648535	-9,573087	-0,252293	-752,553014	-49,507924	21,173964
09:36:52,26	0,526013	3,962005	-0,071977	-0,313016	0,292002	-0,210015	0,649007	-9,572714	-0,252698	-1,066474	1,421193	21,150410	7,352950	-8,040296	-1,309193	-290,930502	-407,218137	33,808927	0,649007	-9,572714	-0,252698	-752,524520	-49,525850	21,150410	0,649007	-9,572714	-0,252698	-752,524520	-49,525850	21,150410
09:36:52,31	0,526013	3,962005	-0,071977	-0,313016	0,292002	-0,210015	0,646526	-9,572191	-0,253048	-0,972732	1,299660	21,173045	7,354671	-8,035325	-1,310777	-290,930481	-407,239379	33,795709	0,646526	-9,572191	-0,253048	-752,389706	-49,452616	21,173045	0,646526	-9,572191	-0,253048	-752,389706	-49,452616	21,173045
09:36:52,36	0,526013	3,962005	-0,071977	-0,313016	0,292002	-0,210015	0,641361	-9,571195	-0,254632	-1,042907	1,041705	21,159827	7,350533	-8,041904	-1,308444	-290,960169	-407,239920	33,783197	0,641361	-9,571195	-0,254632	-752,381700	-49,305097	21,159827	0,641361	-9,571195	-0,254632	-752,381700	-49,305097	21,159827
09:36:52,41	0,526013	3,962005	-0,071977	-0,313016	0,292002	-0,210015	0,649127	-9,570901	-0,252300	-1,073475	1,420139	21,147314	7,354228	-8,036659	-1,309602	-290,891438	-407,178301	33,776895	0,649127	-9,570901	-0,252300	-752,389237	-49,536358	21,147314	0,649127	-9,570901	-0,252300	-752,389237	-49,536358	21,147314
09:36:52,46	0,526013	3,962005	-0,071977	-0,313016	0,292002	-0,210015	0,642737	-9,571479	-0,253458	-0,955724	1,116547	21,141013	7,350043	-8,031685	-1,308463	-290,914046	-407,160025	33,791570	0,642737	-9,571479	-0,253458	-752,316808	-49,338297	21,141013	0,642737	-9,571479	-0,253458	-752,316808	-49,338297	21,141013
09:36:52,51	0,526013	3,962005	-0,071977	-0,313016	0,292002	-0,210015	0,640522	-9,565367	-0,252319	-1,269009	0,972670	21,155687	7,353699	-8,038522	-1,311129	-290,883409	-407,120430	33,798608	0,640522	-9,565367	-0,252319	-752,150324	-49,308327	21,155687	0,640522	-9,565367	-0,252319	-752,150324	-49,308327	21,155687
09:36:52,56	0,526013	3,962005	-0,071977	-0,313016	0,292002	-0,210015	0,644615	-9,571952	-0,254985	-0,877009	1,192237	21,162726	7,353744	-8,035789	-1,310738	-290,859679	-407,107602	33,803795	0,644615	-9,571952	-0,254985	-752,275202	-49,410054	21,162726	0,644615	-9,571952	-0,254985	-752,275202	-49,410054	21,162726
09:36:52,61	0,526013	3,962005	-0,071977	-0,313016	0,292002	-0,210015	0,642226	-9,570624	-0,254594	-0,923058	1,082120	21,167913	7,352016	-8,041271	-1,308005	-290,850176	-407,144733	33,785198	0,642226	-9,570624	-0,254594	-752,217054	-49,332596	21,167913	0,642226	-9,570624	-0,254594	-752,217054	-49,332596	21,167913
09:36:52,66	0,526013	3,962005	-0,071977	-0,313016	0,292002	-0,210015	0,647837	-9,571869	-0,251861	-0,885731	1,400722	21,149316	7,353359	-8,038813	-1,307984	-290,788376	-407,082071	33,787154	0,647837	-9,571869	-0,251861	-752,277446	-49,454510	21,149316	0,647837	-9,571869	-0,251861	-752,277446	-49,454510	21,149316
09:36:52,71	0,526013	3,962005	-0,071977	-0,313016	0,292002	-0,210015	0,645038	-9,571804	-0,251840	-0,803965	1,277319	21,151272	7,351970	-8,031289	-1,311951	-290,861885	-407,080556	33,771868	0,645038	-9,571804	-0,251840	-752,190547	-49,358125	21,151272	0,645038	-9,571804	-0,251840	-752,190547	-49,358125	21,151272
09:36:52,76	0,526013	3,962005	-0,071977	-0,313016	0,292002	-0,210015	0,639215	-9,566838	-0,255807	-1,097618	0,910151	21,135986	7,342725	-8,034866	-1,311140	-290,798628	-407,051060	33,774386	0,639215	-9,566838	-0,255807	-752,094401	-49,268257	21,135986	0,639215	-9,566838	-0,255807	-752,094401	-49,268257	21,135986
09:36:52,81	0,526013	3,962005	-0,071977	-0,313016	0,292002	-0,210015	0,646936	-9,560620	-0,254996	-1,363775	1,351648	21,138504	7,351087	-8,037708	-1,312246	-290,755471	-407,029521	33,795709	0,646936	-9,560620	-0,254996	-751,872454	-49,432813	21,138504	0,646936	-9,560620	-0,254996	-751,872454	-49,432813	21,138504
09:36:52,86	0,526013	3,962005	-0,071977	-0,313016	0,292002	-0,210015	0,645216	-9,569283	-0,256102	-0,873085	1,288833	21,159827	7,347404	-8,034456	-1,309182	-290,825481	-407,016970	33,804502	0,645216	-9,569283	-0,256102	-752,061783	-49,360639	21,159827	0,645216	-9,569283	-0,256102	-752,061783	-49,360639	21,159827
09:36:52,91	0,526013	3,962005	-0,071977	-0,313016	0,292002	-0,210015	0,644241	-9,564467	-0,253038	-1,147629	1,171240	21,168620	7,345676	-8,034054	-1,311124	-290,806734	-407,005890	33,800762	0,644241	-9,564467	-0,253038	-751,958306	-49,401714	21,168620	0,644241	-9,564467	-0,253038	-751,958306	-49,401714	21,168620
09:36:52,96	0,526013	3,962005	-0,071977	-0,313016	0,292002	-0,210015	0,644758	-9,562770	-0,254980	-1,216922	1,208788	21,164880	7,348741	-8,029129	-1,308803	-290,744455	-407,009660	33,770778	0,644758	-9,562770	-0,254980	-751,894359	-49,404703	21,164880	0,644758	-9,562770	-0,254980	-751,894359	-49,404703	21,164880
09:36:53,01	0,526013	3,962005	-0,071977	-0,313016	0,292002	-0,210015	0,638960	-9,562962	-0,252658	-1,179058	0,963107	21,134896	7,340631	-8,034010	-1,311110	-290,721778	-406,914084	33,777730	0,638960	-9,562962	-0,252658	-751,871575	-49,195233	21,134896	0,638960	-9,562962	-0,252658	-751,871575	-49,195233	21,134896
09:36:53,06	0,526013	3,962005	-0,071977	-0,313016	0,292002	-0,210015	0,647242	-9,558378	-0,254966	-1,323296	1,365623	21,141848	7,348335	-8,034015	-1,307202	-290,687482	-406,974295	33,769557	0,647242	-9,558378	-0,254966	-751,655999	-49,442856	21,141848	0,647242	-9,558378	-0,254966	-751,655999	-49,442856	21,141848
09:36:53,11	0,526013	3,962005	-0,071977	-0,313016	0,292002	-0,210015	0,643394	-9,565053	-0,251058	-1,011186	1,225361	21,133674	7,349596	-8,031368	-1,307202	-290,670290	-406,892164	33,772621	0,643394	-9,565053	-0,251058	-751,867885	-49,281091	21,133674	0,643394	-9,565053	-0,251058	-751,867885	-49,281091	21,133674
09:36:53,16	0,526013	3,962005	-0,071977	-0,313016	0,292002	-0,210015	0,640471	-9,564822	-0,251058	-0,943500	1,047186	21,136739	7,346123	-8,036803	-1,309502	-290,649709	-406,895530	33,777141	0,640471	-9,564822	-0,251058	-751,782028	-49,229806	21,136739	0,640471	-9,564822	-0,251058	-751,782028	-49,229806	21,136739
09:36:53,21	0,526013	3,962005	-0,071977	-0,313016	0,292002	-0,210015	0,646914	-9,564532	-0,253358	-0,951229	1,401719	21,141258	7,340708	-8,032442	-1,309179	-290,703398	-406,868755	33,758684	0,646914	-9,564532	-0,253358	-751,766955	-49,381035	21,141258	0,646914	-9,564532	-0,253358	-751,766955	-49,381035	21,141258
09:36:53,26	0,526013	3,962005	-0,071977	-0,313016	0,292002	-0,210015	0,645845	-9,557661	-0,253035	-1,312130	1,286243	21,122802	7,344357	-8,032864	-1,307175	-290,631390	-406,926678	33,784508	0,645845	-9,557661	-0,253035	-751,588555	-49,412587	21,122802	0,645845	-9,557661	-0,253035	-751,588555	-49,412587	21,122802
09:36:53,31	0,526013	3,962005	-0,071977	-0,313016	0,292002	-0,210015	0,644386	-9,561033	-0,251031	-1,150994	1,301696	21,148626	7,340290	-8,032225	-1,307596	-290,628622	-406,862883	33,752255	0,644386	-9,561033	-0,251031	-751,692046	-49,282602	21,148626	0,644386	-9,561033	-0,251031	-751,692046	-49,282602	21,148626
09:36:53,36	0,526013	3,962005	-0,071977	-0,313016	0,292002	-0,210015	0,645866	-9,557191	-0,251452	-1,294114	1,349144	21,116373	7,346295	-8,032708	-1,311449	-290,592011	-406,795324	33,762198	0,645866	-9,557191	-0,251452	-751,533617	-49,351315	21,116373	0,645866	-9,557191	-0,251452	-751,533617	-49,351315	21,116373
09:36:53,41	0,526013	3,962005	-0,071977	-0,313016	0,292002	-0,210015	0,643282	-9,562633	-0,255305	-0,934327	1,212732	21,126316	7,342131	-8,034642	-1,306800	-290,599888	-406,873924	33,741391	0,643282	-9,562633	-0,255305	-751,601012	-49,284928	21,126316	0,643282	-9,562633	-0,255305	-751,601012	-49,284928	21,126316
09:36:53,46	0,526013	3,962005	-0,071977	-0,313016	0,292002	-0,210015	0,647039	-9,559993	-0,250656	-1,143586	1,440561	21,105509	7,347388	-8,028244	-1,309154	-290,616740	-406,820264	33,751418	0,647039	-9,559993	-0,250656	-751,603074	-49,352003	21,105509	0,647039	-9,559993	-0,250656	-751,603074	-49,352003	21,105509
09:36:53,51	0,526013	3,962005	-0,071977	-0,313016	0,292002	-0,210015	0,638870	-9,561348	-0,253010	-1,035099	0,974344	21,115536	7,345092	-8,034156	-1,307915	-290,580991	-406,877380	33,795645	0,638870	-9,561348	-0,253010	-751,600927	-49,176947	21,115536	0,638870	-9,561348	-0,253010	-751,600927	-49,176947	21,115536
09:36:53,56	0,526013	3,962005	-0,071977	-0,313016	0,292002	-0,210015	0,645137	-9,562315	-0,251771	-1,016393	1,359752	21,159763	7,346957	-8,034239	-1,311410	-290,565183	-406,778391	33,786555	0,645137	-9,562315	-0,251771	-751,658148	-49,283508	21,159763	0,645137	-9,562315	-0,251771	-751,658148	-49,283508	21,159763
09:36:53,61	0,526013	3,962005	-0,071977	-0,313016	0,292002	-0,210015	0,644277	-9,563971	-0,255266	-0,836652	1,279226	21,150672	7,341581	-8,030828	-1,307560	-290,600295	-406,770901	33,789235	0,644277	-9,563971	-0,255266	-751,608401	-49,296521	21,150672	0,644277	-9,563971	-0,255266	-751,608401	-49,296521	21,150672
09:36:53,66	0,526013	3,962005	-0,071977	-0,313016	0,292002	-0,210015	0,644011	-9,557610	-0,251416	-1,178488	1,231220	21,153352	7,344709	-8,034033	-1,307142	-290,547269	-406,712620	33,770987	0,644011	-9,557610	-0,251416	-751,450906	-49,323615	21,153352	0,644011	-9,557610	-0,251416	-751,450906	-49,323615	21,153352
09:36:53,71	0,526013	3,962005	-0,071977	-0,313016	0,292002	-0,210015	0,645223	-9,561921	-0,250998	-0,877333	1,311019	21,135105	7,344027	-8,028617	-1,308746	-290,561991	-406,752521	33,747296	0,645223	-9,561921	-0,250998	-751,488161	-49,338948	21,135105	0,645223	-9,561921	-0,250998	-751,488161	-49,338948	21,135105
09:36:53,76	0,526013	3,962005	-0,071977	-0,313016	0,292002	-0,210015	0,640873	-9,558623	-0,252602	-1,090762	1,092048	21,111414	7,346593	-8,033677	-1,307496	-290,489065	-406,714098	33,780625	0,640873	-9,558623	-0,252602	-751,442671	-49,216487	21,111414	0,640873	-9,558623	-0,252602	-751,442671	-49,216487	21,111414
09:36:53,81	0,526013	3,962005	-0,071977	-0,313016	0,292002	-0,210015	0,643972	-9,563376	-0,251352	-0,773890	1,297131	21,144743	7,339488	-8,029399	-1,307145	-290,491825	-406,728050	33,769710	0,643972	-9,563376	-0,251352	-751,498876	-49,254662	21,144743	0,643972	-9,563376	-0,251352	-751,498876	-49,254662	21,144743
09:36:53,86	0,526013	3,962005	-0,071977	-0,313016	0,292002	-0,210015	0,643820	-9,555083	-0,251001	-1,218558	1,293819	21,133827	7,350240	-8,028125	-1,308289	-290,429897	-406,697929	33,748556	0,643820	-9,555083	-0,251001	-751,292590	-49,246050	21,133827	0,643820	-9,555083	-0,251001	-751,292590	-49,246050	21,133827
09:36:53,91	0,526013	3,962005	-0,071977	-0,313016	0,292002	-0,210015	0,637340	-9,563758	-0,252145	-0,710410	0,995451	21,112674	7,344223	-8,026715	-1,306786	-290,502754	-406,658554	33,743975	0,637340	-9,563758	-0,252145	-751,465428	-49,035771	21,112674	0,637340	-9,563758	-0,252145	-751,465428	-49,035771	21,112674
09:36:53,96	0,526013	3,962005	-0,071977	-0,313016	0,292002	-0,210015	0,639129	-9,557842	-0,250642	-1,020384	1,005659	21,108093	7,342606	-8,033318	-1,309034	-290,430804	-406,689213	33,776279	0,639129	-9,557842	-0,250642	-751,310976	-49,165945	21,108093	0,639129	-9,557842	-0,250642	-751,310976	-49,165945	21,108093
09:36:54,01	0,526013	3,962005	-0,071977	-0,313016	0,292002	-0,210015	0,645655	-9,559743	-0,252890	-0,912101	1,422675	21,140396	7,345573	-8,026661	-1,307525	-290,423273	-406,650922	33,744094	0,645655	-9,559743	-0,252890	-751,351933	-49,261255	21,140396	0,645655	-9,559743	-0,252890	-751,351933	-49,261255	21,140396
09:36:54,06	0,526013	3,962005	-0,071977	-0,313016	0,292002	-0,210015	0,638406	-9,558984	-0,251381	-0,914624	1,033112	21,108212	7,338455	-8,029485	-1,307544	-290,458619	-406,638515	33,738372	0,638406	-9,558984	-0,251381	-751,294901	-49,081785	21,108212	0,638406	-9,558984	-0,251381	-751,294901	-49,081785	21,108212
09:36:54,11	0,526013	3,962005	-0,071977	-0,313016	0,292002	-0,210015	0,644411	-9,554232	-0,251400	-1,168687	1,308525	21,102490	7,345020	-8,033381	-1,307892	-290,437150	-406,612229	33,744607	0,644411	-9,554232	-0,251400	-751,175886	-49,277714	21,102490	0,644411	-9,554232	-0,251400	-751,175886	-49,277714	21,102490
09:36:54,16	0,526013	3,962005	-0,071977	-0,313016	0,292002	-0,210015	0,644503	-9,561865	-0,251748	-0,738249	1,318755	21,108724	7,340808	-8,027020	-1,307555	-290,470439	-406,590835	33,740800	0,644503	-9,561865	-0,251748	-751,344674	-49,274701	21,108724	0,644503	-9,561865	-0,251748	-751,344674	-49,274701	21,108724
09:36:54,21	0,526013	3,962005	-0,071977	-0,313016	0,292002	-0,210015	0,641100	-9,555037	-0,251411	-1,091443	1,102308	21,104917	7,341510	-8,030731	-1,307107	-290,396172	-406,677593	33,751091	0,641100	-9,555037	-0,251411	-751,161838	-49,224065	21,104917	0,641100	-9,555037	-0,251411	-751,161838	-49,224065	21,104917
09:36:54,26	0,526013	3,962005	-0,071977	-0,313016	0,292002	-0,210015	0,643963	-9,557501	-0,250963	-1,001314	1,358841	21,115209	7,346326	-8,022102	-1,307137	-290,351637	-406,611710	33,725803	0,643963	-9,557501	-0,250963	-751,265136	-49,192218	21,115209	0,643963	-9,557501	-0,250963	-751,265136	-49,192218	21,115209
09:36:54,31	0,526013	3,962005	-0,071977	-0,313016	0,292002	-0,210015	0,634082	-9,557356	-0,250993	-0,929504	0,850656	21,089921	7,341586	-8,029864	-1,306341	-290,375309	-406,641994	33,727467	0,634082	-9,557356	-0,250993	-751,181982	-48,924745	21,089921	0,634082	-9,557356	-0,250993	-751,181982	-48,924745	21,089921
09:36:54,36	0,526013	3,962005	-0,071977	-0,313016	0,292002	-0,210015	0,643174	-9,557133	-0,250197	-0,979171	1,318104	21,091585	7,337398	-8,027188	-1,307934	-290,414367	-406,588008	33,725395	0,643174	-9,557133	-0,250197	-751,214132	-49,171053	21,091585	0,643174	-9,557133	-0,250197	-751,214132	-49,171053	21,091585
09:36:54,41	0,526013	3,962005	-0,071977	-0,313016	0,292002	-0,210015	0,642950	-9,552168	-0,251790	-1,210133	1,245619	21,089513	7,344607	-8,022180	-1,307907	-290,340896	-406,571364	33,731990	0,642950	-9,552168	-0,251790	-751,055332	-49,225927	21,089513	0,642950	-9,552168	-0,251790	-751,055332	-49,225927	21,089513
09:36:54,46	0,526013	3,962005	-0,071977	-0,313016	0,292002	-0,210015	0,635009	-9,555908	-0,251763	-0,964530	0,887996	21,096108	7,342359	-8,028409	-1,306303	-290,306780	-406,576614	33,743719	0,635009	-9,555908	-0,251763	-751,103278	-48,960185	21,096108	0,635009	-9,555908	-0,251763	-751,103278	-48,960185	21,096108
09:36:54,51	0,526013	3,962005	-0,071977	-0,313016	0,292002	-0,210015	0,641527	-9,557074	-0,250159	-0,891345	1,259106	21,107836	7,335299	-8,024228	-1,306721	-290,310495	-406,519210	33,745250	0,641527	-9,557074	-0,250159	-751,121687	-49,100745	21,107836	0,641527	-9,557074	-0,250159	-751,121687	-49,100745	21,107836
09:36:54,56	0,526013	3,962005	-0,071977	-0,313016	0,292002	-0,210015	0,641436	-9,548870	-0,250577	-1,270111	1,222462	21,109368	7,339432	-8,032830	-1,308626	-290,304216	-406,582694	33,734059	0,641436	-9,548870	-0,250577	-750,856418	-49,130255	21,109368	0,641436	-9,548870	-0,250577	-750,856418	-49,130255	21,109368
09:36:54,61	0,526013	3,962005	-0,071977	-0,313016	0,292002	-0,210015	0,646819	-9,556751	-0,252482	-0,912159	1,539583	21,098177	7,332292	-8,029237	-1,305173	-290,361594	-406,502414	33,744108	0,646819	-9,556751	-0,252482	-751,117094	-49,235739	21,098177	0,646819	-9,556751	-0,252482	-751,117094	-49,235739	21,098177
09:36:54,66	0,526013	3,962005	-0,071977	-0,313016	0,292002	-0,210015	0,647278	-9,548771	-0,249029	-1,286283	1,473602	21,108226	7,337649	-8,024479	-1,307915	-290,328928	-406,481191	33,713837	0,647278	-9,548771	-0,249029	-750,864789	-49,337723	21,108226	0,647278	-9,548771	-0,249029	-750,864789	-49,337723	21,108226
09:36:54,71	0,526013	3,962005	-0,071977	-0,313016	0,292002	-0,210015	0,640479	-9,551031	-0,251771	-1,134013	1,137720	21,077954	7,338903	-8,028995	-1,307478	-290,310049	-406,463475	33,737717	0,640479	-9,551031	-0,251771	-750,889984	-49,139865	21,077954	0,640479	-9,551031	-0,251771	-750,889984	-49,139865	21,077954
09:36:54,76	0,526013	3,962005	-0,071977	-0,313016	0,292002	-0,210015	0,643763	-9,554374	-0,251334	-0,935400	1,315980	21,101834	7,334810	-8,025815	-1,307478	-290,272480	-406,503551	33,740657	0,643763	-9,554374	-0,251334	-750,953790	-49,219399	21,101834	0,643763	-9,554374	-0,251334	-750,953790	-49,219399	21,101834
09:36:54,81	0,526013	3,962005	-0,071977	-0,313016	0,292002	-0,210015	0,643055	-9,549240	-0,251334	-1,218296	1,331734	21,104774	7,335411	-8,030853	-1,307034	-290,272869	-406,512313	33,783073	0,643055	-9,549240	-0,251334	-750,833658	-49,148063	21,104774	0,643055	-9,549240	-0,251334	-750,833658	-49,148063	21,104774
09:36:54,86	0,526013	3,962005	-0,071977	-0,313016	0,292002	-0,210015	0,647117	-9,552280	-0,250890	-1,068029	1,547034	21,147190	7,342552	-8,022764	-1,308998	-290,236652	-406,453753	33,768824	0,647117	-9,552280	-0,250890	-750,921986	-49,251678	21,147190	0,647117	-9,552280	-0,250890	-750,921986	-49,251678	21,147190
09:36:54,91	0,526013	3,962005	-0,071977	-0,313016	0,292002	-0,210015	0,636542	-9,554419	-0,252854	-0,887948	0,999199	21,132942	7,340168	-8,027185	-1,305120	-290,261984	-406,478526	33,750329	0,636542	-9,554419	-0,252854	-750,909861	-48,969345	21,132942	0,636542	-9,554419	-0,252854	-750,909861	-48,969345	21,132942
09:36:54,96	0,526013	3,962005	-0,071977	-0,313016	0,292002	-0,210015	0,641563	-9,554566	-0,248976	-0,914446	1,250727	21,114446	7,334249	-8,026899	-1,307833	-290,254779	-406,513791	33,769176	0,641563	-9,554566	-0,248976	-750,947866	-49,111946	21,114446	0,641563	-9,554566	-0,248976	-750,947866	-49,111946	21,114446
09:36:55,01	0,526013	3,962005	-0,071977	-0,313016	0,292002	-0,210015	0,644275	-9,549296	-0,251689	-1,215422	1,415613	21,133293	7,343266	-8,023067	-1,305499	-290,198264	-406,427154	33,743006	0,644275	-9,549296	-0,251689	-750,835149	-49,159937	21,133293	0,644275	-9,549296	-0,251689	-750,835149	-49,159937	21,133293
09:36:55,06	0,526013	3,962005	-0,071977	-0,313016	0,292002	-0,210015	0,636447	-9,555189	-0,249355	-0,805689	1,014206	21,107123	7,335019	-8,029405	-1,307843	-290,209811	-406,438567	33,712749	0,636447	-9,555189	-0,249355	-750,888031	-48,946884	21,107123	0,636447	-9,555189	-0,249355	-750,888031	-48,946884	21,107123
09:36:55,11	0,526013	3,962005	-0,071977	-0,313016	0,292002	-0,210015	0,646059	-9,551216	-0,251699	-1,027929	1,509741	21,076867	7,339774	-8,025477	-1,308603	-290,192506	-406,388556	33,740265	0,646059	-9,551216	-0,251699	-750,798412	-49,205897	21,076867	0,646059	-9,551216	-0,251699	-750,798412	-49,205897	21,076867
09:36:55,16	0,526013	3,962005	-0,071977	-0,313016	0,292002	-0,210015	0,640280	-9,553370	-0,252459	-0,863959	1,199211	21,104383	7,336203	-8,026702	-1,306681	-290,203180	-406,434237	33,717563	0,640280	-9,553370	-0,252459	-750,803528	-49,062770	21,104383	0,640280	-9,553370	-0,252459	-750,803528	-49,062770	21,104383
09:36:55,21	0,526013	3,962005	-0,071977	-0,313016	0,292002	-0,210015	0,643127	-9,550890	-0,250537	-1,037808	1,360847	21,081680	7,339810	-8,023603	-1,304708	-290,178147	-406,385299	33,752672	0,643127	-9,550890	-0,250537	-750,782711	-49,124617	21,081680	0,643127	-9,550890	-0,250537	-750,782711	-49,124617	21,081680
09:36:55,26	0,526013	3,962005	-0,071977	-0,313016	0,292002	-0,210015	0,638640	-9,552464	-0,248564	-0,901081	1,124724	21,116789	7,338040	-8,029500	-1,307034	-290,182171	-406,416053	33,732582	0,638640	-9,552464	-0,248564	-750,769514	-49,008496	21,116789	0,638640	-9,552464	-0,248564	-750,769514	-49,008496	21,116789
09:36:55,31	0,526013	3,962005	-0,071977	-0,313016	0,292002	-0,210015	0,644631	-9,553880	-0,250890	-0,856125	1,448178	21,096700	7,335057	-8,023665	-1,303961	-290,206615	-406,367397	33,737717	0,644631	-9,553880	-0,250890	-750,835668	-49,155381	21,096700	0,644631	-9,553880	-0,250890	-750,835668	-49,155381	21,096700
09:36:55,36	0,526013	3,962005	-0,071977	-0,313016	0,292002	-0,210015	0,641070	-9,548379	-0,247817	-1,112240	1,217479	21,101835	7,337426	-8,020132	-1,305123	-290,190739	-406,358723	33,749163	0,641070	-9,548379	-0,247817	-750,659988	-49,106498	21,101835	0,641070	-9,548379	-0,247817	-750,659988	-49,106498	21,101835
09:36:55,41	0,526013	3,962005	-0,071977	-0,313016	0,292002	-0,210015	0,636825	-9,548664	-0,248979	-1,081970	1,006174	21,113281	7,336402	-8,024631	-1,304324	-290,149003	-406,317540	33,729342	0,636825	-9,548664	-0,248979	-750,652091	-48,984603	21,113281	0,636825	-9,548664	-0,248979	-750,652091	-48,984603	21,113281
09:36:55,46	0,526013	3,962005	-0,071977	-0,313016	0,292002	-0,210015	0,641234	-9,550027	-0,248180	-0,954556	1,250983	21,093459	7,336227	-8,022096	-1,307053	-290,199799	-406,359839	33,764431	0,641234	-9,550027	-0,248180	-750,631679	-49,085884	21,093459	0,641234	-9,550027	-0,248180	-750,631679	-49,085884	21,093459
09:36:55,51	0,526013	3,962005	-0,071977	-0,313016	0,292002	-0,210015	0,639126	-9,548608	-0,250909	-1,090402	1,118521	21,128549	7,339376	-8,033340	-1,305806	-290,155128	-406,304278	33,773560	0,639126	-9,548608	-0,250909	-750,656091	-49,052860	21,128549	0,639126	-9,548608	-0,250909	-750,656091	-49,052860	21,128549
09:36:55,56	0,526013	3,962005	-0,071977	-0,313016	0,292002	-0,210015	0,647289	-9,556957	-0,249662	-0,585769	1,553921	21,137677	7,333999	-8,020412	-1,305495	-290,164025	-406,287726	33,760446	0,647289	-9,556957	-0,249662	-750,806902	-49,258283	21,137677	0,647289	-9,556957	-0,249662	-750,806902	-49,258283	21,137677
09:36:55,61	0,526013	3,962005	-0,071977	-0,313016	0,292002	-0,210015	0,638781	-9,545836	-0,249351	-1,154171	1,095515	21,124563	7,335808	-8,028587	-1,303549	-290,155396	-406,347118	33,707918	0,638781	-9,545836	-0,249351	-750,502313	-49,048797	21,124563	0,638781	-9,545836	-0,249351	-750,502313	-49,048797	21,124563
09:36:55,66	0,526013	3,962005	-0,071977	-0,313016	0,292002	-0,210015	0,644957	-9,551491	-0,247405	-0,907261	1,453820	21,072036	7,331804	-8,029252	-1,305841	-290,113493	-406,289700	33,739002	0,644957	-9,551491	-0,247405	-750,699276	-49,175284	21,072036	0,644957	-9,551491	-0,247405	-750,699276	-49,175284	21,072036
09:36:55,71	0,526013	3,962005	-0,071977	-0,313016	0,292002	-0,210015	0,647535	-9,548355	-0,249697	-0,999638	1,595457	21,103120	7,338749	-8,021765	-1,305504	-290,147445	-406,308855	33,721463	0,647535	-9,548355	-0,249697	-750,545504	-49,236022	21,103120	0,647535	-9,548355	-0,249697	-750,545504	-49,236022	21,103120
09:36:55,76	0,526013	3,962005	-0,071977	-0,313016	0,292002	-0,210015	0,637578	-9,550627	-0,249360	-0,915074	1,057884	21,085581	7,331120	-8,025564	-1,306269	-290,147659	-406,290520	33,730326	0,637578	-9,550627	-0,249360	-750,639269	-48,991996	21,085581	0,637578	-9,550627	-0,249360	-750,639269	-48,991996	21,085581
09:36:55,81	0,526013	3,962005	-0,071977	-0,313016	0,292002	-0,210015	0,644683	-9,545919	-0,250125	-1,144079	1,417969	21,094444	7,339521	-8,020655	-1,304295	-290,068852	-406,282349	33,735602	0,644683	-9,545919	-0,250125	-750,498756	-49,189620	21,094444	0,644683	-9,545919	-0,250125	-750,498756	-49,189620	21,094444
09:36:55,86	0,526013	3,962005	-0,071977	-0,313016	0,292002	-0,210015	0,636231	-9,550740	-0,248151	-0,846910	1,042625	21,099720	7,328845	-8,021592	-1,305494	-290,106839	-406,273688	33,730170	0,636231	-9,550740	-0,248151	-750,580031	-48,901477	21,099720	0,636231	-9,550740	-0,248151	-750,580031	-48,901477	21,099720
09:36:55,91	0,526013	3,962005	-0,071977	-0,313016	0,292002	-0,210015	0,642381	-9,541963	-0,249350	-1,314841	1,325201	21,094288	7,334856	-8,025471	-1,308942	-290,074330	-406,212405	33,744051	0,642381	-9,541963	-0,249350	-750,358916	-49,101682	21,094288	0,642381	-9,541963	-0,249350	-750,358916	-49,101682	21,094288
09:36:55,96	0,526013	3,962005	-0,071977	-0,313016	0,292002	-0,210015	0,642734	-9,549108	-0,252798	-0,873981	1,341103	21,108168	7,336055	-8,018562	-1,302346	-290,048034	-406,240604	33,749786	0,642734	-9,549108	-0,252798	-750,478928	-49,113542	21,108168	0,642734	-9,549108	-0,252798	-750,478928	-49,113542	21,108168
09:36:56,01	0,526013	3,962005	-0,071977	-0,313016	0,292002	-0,210015	0,636152	-9,546692	-0,246202	-1,010845	1,035669	21,113903	7,334306	-8,028032	-1,305440	-290,068714	-406,219277	33,731477	0,636152	-9,546692	-0,246202	-750,426198	-48,902224	21,113903	0,636152	-9,546692	-0,246202	-750,426198	-48,902224	21,113903
09:36:56,06	0,526013	3,962005	-0,071977	-0,313016	0,292002	-0,210015	0,645227	-9,549912	-0,249296	-0,835317	1,479020	21,095594	7,337183	-8,021751	-1,305857	-290,074040	-406,245828	33,727519	0,645227	-9,549912	-0,249296	-750,503376	-49,171297	21,095594	0,645227	-9,549912	-0,249296	-750,503376	-49,171297	21,095594
09:36:56,11	0,526013	3,962005	-0,071977	-0,313016	0,292002	-0,210015	0,638349	-9,549264	-0,249713	-0,894665	1,130031	21,091636	7,327301	-8,022190	-1,305857	-290,030552	-406,200929	33,717047	0,638349	-9,549264	-0,249713	-750,511864	-48,980369	21,091636	0,638349	-9,549264	-0,249713	-750,511864	-48,980369	21,091636
09:36:56,16	0,526013	3,962005	-0,071977	-0,313016	0,292002	-0,210015	0,643670	-9,540924	-0,249713	-1,267675	1,421947	21,081164	7,330865	-8,027437	-1,305449	-290,031870	-406,203516	33,706876	0,643670	-9,540924	-0,249713	-750,230248	-49,106169	21,081164	0,643670	-9,540924	-0,249713	-750,230248	-49,106169	21,081164
09:36:56,21	0,526013	3,962005	-0,071977	-0,313016	0,292002	-0,210015	0,646432	-9,546634	-0,249305	-0,973667	1,565718	21,070994	7,336741	-8,019067	-1,303919	-290,028005	-406,178472	33,708965	0,646432	-9,546634	-0,249305	-750,384456	-49,179208	21,070994	0,646432	-9,546634	-0,249305	-750,384456	-49,179208	21,070994
09:36:56,26	0,526013	3,962005	-0,071977	-0,313016	0,292002	-0,210015	0,636245	-9,547538	-0,247775	-0,903029	1,026824	21,073083	7,331890	-8,022631	-1,305879	-290,089410	-406,202561	33,713495	0,636245	-9,547538	-0,247775	-750,384795	-48,918429	21,073083	0,636245	-9,547538	-0,247775	-750,384795	-48,918429	21,073083
09:36:56,31	0,526013	3,962005	-0,071977	-0,313016	0,292002	-0,210015	0,641758	-9,545119	-0,249735	-1,080382	1,272359	21,077613	7,334345	-8,026419	-1,308161	-290,050312	-406,193508	33,729170	0,641758	-9,545119	-0,249735	-750,372254	-49,105655	21,077613	0,641758	-9,545119	-0,249735	-750,372254	-49,105655	21,077613
09:36:56,36	0,526013	3,962005	-0,071977	-0,313016	0,292002	-0,210015	0,643811	-9,549139	-0,252017	-0,843974	1,408425	21,093287	7,338429	-8,021291	-1,307402	-290,055372	-406,196049	33,730145	0,643811	-9,549139	-0,252017	-750,451384	-49,130713	21,093287	0,643811	-9,549139	-0,252017	-750,451384	-49,130713	21,093287
09:36:56,41	0,526013	3,962005	-0,071977	-0,313016	0,292002	-0,210015	0,637328	-9,550113	-0,251258	-0,798067	1,068203	21,094263	7,333250	-8,023123	-1,307772	-290,006906	-406,185183	33,724208	0,637328	-9,550113	-0,251258	-750,481921	-48,962028	21,094263	0,637328	-9,550113	-0,251258	-750,481921	-48,962028	21,094263
09:36:56,46	0,526013	3,962005	-0,071977	-0,313016	0,292002	-0,210015	0,641504	-9,546543	-0,251628	-0,950044	1,321916	21,088326	7,333324	-8,017907	-1,302720	-289,971613	-406,172371	33,731658	0,641504	-9,546543	-0,251628	-750,353684	-49,036164	21,088326	0,641504	-9,546543	-0,251628	-750,353684	-49,036164	21,088326
09:36:56,51	0,526013	3,962005	-0,071977	-0,313016	0,292002	-0,210015	0,636950	-9,544000	-0,246576	-1,053569	1,109234	21,095776	7,336290	-8,028723	-1,304619	-289,987145	-406,172042	33,731892	0,636950	-9,544000	-0,246576	-750,257536	-48,891307	21,095776	0,636950	-9,544000	-0,246576	-750,257536	-48,891307	21,095776
09:36:56,56	0,526013	3,962005	-0,071977	-0,313016	0,292002	-0,210015	0,644833	-9,551976	-0,248475	-0,646283	1,505569	21,096010	7,328640	-8,024449	-1,305050	-289,984518	-406,141227	33,713046	0,644833	-9,551976	-0,248475	-750,476388	-49,113840	21,096010	0,644833	-9,551976	-0,248475	-750,476388	-49,113840	21,096010
09:36:56,61	0,526013	3,962005	-0,071977	-0,313016	0,292002	-0,210015	0,644957	-9,543214	-0,248906	-1,073921	1,498896	21,077164	7,334628	-8,015203	-1,305052	-289,931563	-406,090339	33,721385	0,644957	-9,543214	-0,248906	-750,216188	-49,130265	21,077164	0,644957	-9,543214	-0,248906	-750,216188	-49,130265	21,077164
09:36:56,66	0,526013	3,962005	-0,071977	-0,313016	0,292002	-0,210015	0,633956	-9,543776	-0,248908	-0,974115	0,947228	21,085502	7,329176	-8,022911	-1,308150	-289,983190	-406,179681	33,733388	0,633956	-9,543776	-0,248908	-750,160551	-48,818306	21,085502	0,633956	-9,543776	-0,248908	-750,160551	-48,818306	21,085502
09:36:56,71	0,526013	3,962005	-0,071977	-0,313016	0,292002	-0,210015	0,643357	-9,542909	-0,252006	-1,122412	1,436053	21,097506	7,334580	-8,024831	-1,306175	-289,958297	-406,138434	33,738746	0,643357	-9,542909	-0,252006	-750,240748	-49,067477	21,097506	0,643357	-9,542909	-0,252006	-750,240748	-49,067477	21,097506
09:36:56,76	0,526013	3,962005	-0,071977	-0,313016	0,292002	-0,210015	0,642318	-9,548549	-0,250031	-0,780973	1,382953	21,102864	7,333354	-8,019678	-1,300832	-289,990964	-406,126926	33,659230	0,642318	-9,548549	-0,250031	-750,342035	-49,039005	21,102864	0,642318	-9,548549	-0,250031	-750,342035	-49,039005	21,102864
09:36:56,81	0,526013	3,962005	-0,071977	-0,313016	0,292002	-0,210015	0,638468	-9,544911	-0,244688	-0,976518	1,148727	21,023347	7,331065	-8,023637	-1,304268	-289,958250	-406,125900	33,703640	0,638468	-9,544911	-0,244688	-750,251996	-48,971035	21,023347	0,638468	-9,544911	-0,244688	-750,251996	-48,971035	21,023347
09:36:56,86	0,526013	3,962005	-0,071977	-0,313016	0,292002	-0,210015	0,643042	-9,544908	-0,248124	-0,959402	1,414372	21,067758	7,332114	-8,022722	-1,303507	-290,022297	-406,105208	33,724196	0,643042	-9,544908	-0,248124	-750,234683	-49,064416	21,067758	0,643042	-9,544908	-0,248124	-750,234683	-49,064416	21,067758
09:36:56,91	0,526013	3,962005	-0,071977	-0,313016	0,292002	-0,210015	0,641724	-9,545359	-0,247363	-0,950052	1,280054	21,088314	7,332441	-8,019158	-1,303447	-289,875982	-406,056806	33,734482	0,641724	-9,545359	-0,247363	-750,260740	-49,095317	21,088314	0,641724	-9,545359	-0,247363	-750,260740	-49,095317	21,088314
09:36:56,96	0,526013	3,962005	-0,071977	-0,313016	0,292002	-0,210015	0,638475	-9,543860	-0,247303	-0,912919	1,213568	21,098600	7,326916	-8,019548	-1,305826	-289,974045	-406,062208	33,740597	0,638475	-9,543860	-0,247303	-750,105945	-48,906683	21,098600	0,638475	-9,543860	-0,247303	-750,105945	-48,906683	21,098600
09:36:57,01	0,526013	3,962005	-0,071977	-0,313016	0,292002	-0,210015	0,641575	-9,539271	-0,249682	-1,205291	1,292564	21,104714	7,334728	-8,020369	-1,305790	-289,904304	-406,067369	33,726386	0,641575	-9,539271	-0,249682	-750,038029	-49,071066	21,104714	0,641575	-9,539271	-0,249682	-750,038029	-49,071066	21,104714
09:36:57,06	0,526013	3,962005	-0,071977	-0,313016	0,292002	-0,210015	0,638380	-9,546447	-0,249646	-0,801733	1,189409	21,090503	7,330564	-8,023157	-1,303084	-289,927854	-406,094062	33,713302	0,638380	-9,546447	-0,249646	-750,197794	-48,923425	21,090503	0,638380	-9,546447	-0,249646	-750,197794	-48,923425	21,090503
09:36:57,11	0,526013	3,962005	-0,071977	-0,313016	0,292002	-0,210015	0,642876	-9,544234	-0,246939	-0,951659	1,416155	21,077420	7,328186	-8,023403	-1,304268	-289,957644	-406,034856	33,710933	0,642876	-9,544234	-0,246939	-750,174063	-49,049619	21,077420	0,642876	-9,544234	-0,246939	-750,174063	-49,049619	21,077420
09:36:57,16	0,526013	3,962005	-0,071977	-0,313016	0,292002	-0,210015	0,644278	-9,542298	-0,248124	-1,015992	1,433668	21,075050	7,336508	-8,015232	-1,306190	-289,886683	-406,059384	33,727773	0,644278	-9,542298	-0,248124	-750,086360	-49,142178	21,075050	0,644278	-9,542298	-0,248124	-750,086360	-49,142178	21,075050
09:36:57,21	0,526013	3,962005	-0,071977	-0,313016	0,292002	-0,210015	0,633041	-9,545420	-0,250046	-0,839413	0,923062	21,091891	7,325400	-8,020184	-1,306555	-289,852055	-406,080284	33,729161	0,633041	-9,545420	-0,250046	-750,154851	-48,770680	21,091891	0,633041	-9,545420	-0,250046	-750,154851	-48,770680	21,091891
09:36:57,26	0,526013	3,962005	-0,071977	-0,313016	0,292002	-0,210015	0,642883	-9,538275	-0,250411	-1,211710	1,475292	21,093278	7,333130	-8,019097	-1,303829	-289,847691	-406,004352	33,726541	0,642883	-9,538275	-0,250411	-749,966310	-48,991059	21,093278	0,642883	-9,538275	-0,250411	-749,966310	-48,991059	21,093278
09:36:57,31	0,526013	3,962005	-0,071977	-0,313016	0,292002	-0,210015	0,638077	-9,544426	-0,247684	-0,823903	1,191155	21,090659	7,333602	-8,013103	-1,303880	-289,871020	-406,056003	33,706748	0,638077	-9,544426	-0,247684	-750,061379	-48,897866	21,090659	0,638077	-9,544426	-0,247684	-750,061379	-48,897866	21,090659
09:36:57,36	0,526013	3,962005	-0,071977	-0,313016	0,292002	-0,210015	0,632650	-9,541838	-0,247735	-1,014908	0,914609	21,070865	7,334299	-8,023772	-1,304217	-289,863298	-406,012651	33,706800	0,632650	-9,541838	-0,247735	-750,049175	-48,748447	21,070865	0,632650	-9,541838	-0,247735	-750,049175	-48,748447	21,070865
09:36:57,41	0,526013	3,962005	-0,071977	-0,313016	0,292002	-0,210015	0,641542	-9,547776	-0,248073	-0,664703	1,361963	21,070918	7,323670	-8,017358	-1,304245	-289,862160	-405,994620	33,725878	0,641542	-9,547776	-0,248073	-750,165139	-48,999052	21,070918	0,641542	-9,547776	-0,248073	-750,165139	-48,999052	21,070918
09:36:57,46	0,526013	3,962005	-0,071977	-0,313016	0,292002	-0,210015	0,641301	-9,535364	-0,248101	-1,293961	1,341424	21,089996	7,330709	-8,015694	-1,306978	-289,866229	-406,000568	33,709475	0,641301	-9,535364	-0,248101	-749,820027	-49,000707	21,089996	0,641301	-9,535364	-0,248101	-749,820027	-49,000707	21,089996
09:36:57,51	0,526013	3,962005	-0,071977	-0,313016	0,292002	-0,210015	0,636340	-9,540629	-0,250834	-1,027386	1,082923	21,073593	7,326611	-8,026504	-1,304233	-289,881017	-406,026814	33,695114	0,636340	-9,540629	-0,250834	-749,966725	-48,869801	21,073593	0,636340	-9,540629	-0,250834	-749,966725	-48,869801	21,073593
09:36:57,56	0,526013	3,962005	-0,071977	-0,313016	0,292002	-0,210015	0,647752	-9,542484	-0,248089	-0,961030	1,676628	21,059231	7,327858	-8,019332	-1,303828	-289,819928	-406,048694	33,719044	0,647752	-9,542484	-0,248089	-750,046017	-49,171885	21,059231	0,647752	-9,542484	-0,248089	-750,046017	-49,171885	21,059231
09:36:57,61	0,526013	3,962005	-0,071977	-0,313016	0,292002	-0,210015	0,640917	-9,539978	-0,247683	-1,079752	1,385042	21,083161	7,333857	-8,017170	-1,302666	-289,799384	-405,958483	33,702992	0,640917	-9,539978	-0,247683	-749,968009	-48,926907	21,083161	0,640917	-9,539978	-0,247683	-749,968009	-48,926907	21,083161
09:36:57,66	0,526013	3,962005	-0,071977	-0,313016	0,292002	-0,210015	0,636045	-9,544093	-0,246522	-0,777369	1,104402	21,067110	7,335003	-8,018381	-1,304228	-289,816350	-405,957261	33,694484	0,636045	-9,544093	-0,246522	-749,988663	-48,825123	21,067110	0,636045	-9,544093	-0,246522	-749,988663	-48,825123	21,067110
09:36:57,71	0,526013	3,962005	-0,071977	-0,313016	0,292002	-0,210015	0,636521	-9,545690	-0,248084	-0,701732	1,113836	21,058602	7,328471	-8,020170	-1,306137	-289,806985	-406,041601	33,735060	0,636521	-9,545690	-0,248084	-750,038416	-48,853033	21,058602	0,636521	-9,545690	-0,248084	-750,038416	-48,853033	21,058602
09:36:57,76	0,526013	3,962005	-0,071977	-0,313016	0,292002	-0,210015	0,641336	-9,540928	-0,249993	-1,017723	1,414522	21,099178	7,326150	-8,019154	-1,303437	-289,819532	-405,969408	33,725918	0,641336	-9,540928	-0,249993	-749,980577	-48,930364	21,099178	0,641336	-9,540928	-0,249993	-749,980577	-48,930364	21,099178
09:36:57,81	0,526013	3,962005	-0,071977	-0,313016	0,292002	-0,210015	0,641617	-9,538410	-0,247293	-1,092421	1,382148	21,090036	7,332000	-8,014689	-1,303866	-289,839177	-405,940989	33,699894	0,641617	-9,538410	-0,247293	-749,857597	-48,984762	21,090036	0,641617	-9,538410	-0,247293	-749,857597	-48,984762	21,090036
09:36:57,86	0,526013	3,962005	-0,071977	-0,313016	0,292002	-0,210015	0,634825	-9,541244	-0,247722	-0,930282	0,997732	21,064012	7,331498	-8,019659	-1,304963	-289,805353	-405,938040	33,743090	0,634825	-9,541244	-0,247722	-749,917900	-48,835991	21,064012	0,634825	-9,541244	-0,247722	-749,917900	-48,835991	21,064012
09:36:57,91	0,526013	3,962005	-0,071977	-0,313016	0,292002	-0,210015	0,639380	-9,543294	-0,248819	-0,804211	1,262424	21,107208	7,329103	-8,022399	-1,303826	-289,811414	-406,014929	33,695572	0,639380	-9,543294	-0,248819	-749,952763	-48,928888	21,107208	0,639380	-9,543294	-0,248819	-749,952763	-48,928888	21,107208
09:36:57,96	0,526013	3,962005	-0,071977	-0,313016	0,292002	-0,210015	0,642950	-9,542590	-0,247682	-0,910423	1,481281	21,059689	7,330988	-8,016417	-1,305362	-289,773746	-405,899952	33,730086	0,642950	-9,542590	-0,247682	-750,003731	-48,990308	21,059689	0,642950	-9,542590	-0,247682	-750,003731	-48,990308	21,059689
09:36:58,01	0,526013	3,962005	-0,071977	-0,313016	0,292002	-0,210015	0,636827	-9,541232	-0,249218	-0,862653	1,137999	21,094204	7,326737	-8,015833	-1,304652	-289,827227	-405,933415	33,684877	0,636827	-9,541232	-0,249218	-749,849327	-48,852906	21,094204	0,636827	-9,541232	-0,249218	-749,849327	-48,852906	21,094204
09:36:58,06	0,526013	3,962005	-0,071977	-0,313016	0,292002	-0,210015	0,638447	-9,537257	-0,248508	-1,125035	1,192661	21,048995	7,330461	-8,022435	-1,303390	-289,755517	-405,929371	33,721927	0,638447	-9,537257	-0,248508	-749,799730	-48,925423	21,048995	0,638447	-9,537257	-0,248508	-749,799730	-48,925423	21,048995
09:36:58,11	0,526013	3,962005	-0,071977	-0,313016	0,292002	-0,210015	0,642303	-9,543784	-0,247246	-0,746307	1,453259	21,086045	7,325040	-8,015584	-1,304597	-289,786506	-405,935164	33,737409	0,642303	-9,543784	-0,247246	-749,933320	-48,967530	21,086045	0,642303	-9,543784	-0,247246	-749,933320	-48,967530	21,086045
09:36:58,16	0,526013	3,962005	-0,071977	-0,313016	0,292002	-0,210015	0,639080	-9,535664	-0,248452	-1,189039	1,261724	21,101527	7,329858	-8,020075	-1,304218	-289,761656	-405,923716	33,674470	0,639080	-9,535664	-0,248452	-749,738661	-48,906062	21,101527	0,639080	-9,535664	-0,248452	-749,738661	-48,906062	21,101527
09:36:58,21	0,526013	3,962005	-0,071977	-0,313016	0,292002	-0,210015	0,640560	-9,542082	-0,248074	-0,832980	1,354469	21,038587	7,327396	-8,016685	-1,304600	-289,797367	-405,916490	33,728675	0,640560	-9,542082	-0,248074	-749,886391	-48,929479	21,038587	0,640560	-9,542082	-0,248074	-749,886391	-48,929479	21,038587
09:36:58,26	0,526013	3,962005	-0,071977	-0,313016	0,292002	-0,210015	0,638855	-9,538254	-0,248456	-1,043597	1,231296	21,092792	7,333439	-8,022488	-1,304154	-289,744708	-405,910159	33,728248	0,638855	-9,538254	-0,248456	-749,796566	-48,918851	21,092792	0,638855	-9,538254	-0,248456	-749,796566	-48,918851	21,092792
09:36:58,31	0,526013	3,962005	-0,071977	-0,313016	0,292002	-0,210015	0,640859	-9,546390	-0,248010	-0,588757	1,377948	21,092366	7,333973	-8,013049	-1,304960	-289,729848	-405,949028	33,733679	0,640859	-9,546390	-0,248010	-749,980336	-48,929520	21,092366	0,640859	-9,546390	-0,248010	-749,980336	-48,929520	21,092366
09:36:58,36	0,526013	3,962005	-0,071977	-0,313016	0,292002	-0,210015	0,632419	-9,542132	-0,248816	-0,836370	0,971326	21,097797	7,326813	-8,014960	-1,304250	-289,800766	-405,901024	33,690386	0,632419	-9,542132	-0,248816	-749,893747	-48,673534	21,097797	0,632419	-9,542132	-0,248816	-749,893747	-48,673534	21,097797
09:36:58,41	0,526013	3,962005	-0,071977	-0,313016	0,292002	-0,210015	0,637653	-9,536887	-0,248106	-1,102996	1,158116	21,054504	7,332929	-8,021031	-1,302196	-289,703871	-405,920532	33,731278	0,637653	-9,536887	-0,248106	-749,748641	-48,897674	21,054504	0,637653	-9,536887	-0,248106	-749,748641	-48,897674	21,054504
09:36:58,46	0,526013	3,962005	-0,071977	-0,313016	0,292002	-0,210015	0,639853	-9,545219	-0,246052	-0,638198	1,366152	21,095396	7,325781	-8,021465	-1,304170	-289,728114	-405,953739	33,715830	0,639853	-9,545219	-0,246052	-749,937876	-48,862290	21,095396	0,639853	-9,545219	-0,246052	-749,937876	-48,862290	21,095396
09:36:58,51	0,526013	3,962005	-0,071977	-0,313016	0,292002	-0,210015	0,643803	-9,539246	-0,248026	-0,989665	1,567165	21,079947	7,329954	-8,021139	-1,304560	-289,727179	-405,887948	33,709244	0,643803	-9,539246	-0,248026	-749,820475	-48,971360	21,079947	0,643803	-9,539246	-0,248026	-749,820475	-48,971360	21,079947
09:36:58,56	0,526013	3,962005	-0,071977	-0,313016	0,292002	-0,210015	0,641434	-9,542697	-0,248416	-0,752752	1,411885	21,073361	7,331740	-8,011320	-1,304569	-289,693933	-405,876948	33,730406	0,632037	-9,539334	-0,248425	-749,739219	-48,668369	21,094523	0,632037	-9,539334	-0,248425	-749,739219	-48,668369	21,094523
09:36:58,61	0,526013	3,962005	-0,071977	-0,313016	0,292002	-0,210015	0,632037	-9,539334	-0,248425	-0,901488	0,946568	21,094523	7,331669	-8,015386	-1,302266	-289,746268	-405,876684	33,699865	0,632037	-9,539334	-0,248425	-749,739219	-48,668369	21,094523	0,632037	-9,539334	-0,248425	-749,739219	-48,668369	21,094523
09:36:58,66	0,526013	3,962005	-0,071977	-0,313016	0,292002	-0,210015	0,635594	-9,541305	-0,246122	-0,824941	1,086037	21,063982	7,326390	-8,019493	-1,303044	-289,736242	-405,907871	33,678334	0,635594	-9,541305	-0,246122	-749,817385	-48,808065	21,063982	0,635594	-9,541305	-0,246122	-749,817385	-48,808065	21,063982
09:36:58,71	0,526013	3,962005	-0,071977	-0,313016	0,292002	-0,210015	0,641790	-9,538788	-0,246900	-0,977837	1,432526	21,042452	7,332419	-8,013068	-1,303006	-289,662097	-405,876254	33,709628	0,641790	-9,538788	-0,246900	-749,772673	-48,947992	21,042452	0,641790	-9,538788	-0,246900	-749,772673	-48,947992	21,042452
09:36:58,76	0,526013	3,962005	-0,071977	-0,313016	0,292002	-0,210015	0,633211	-9,540796	-0,246862	-0,808939	1,034811	21,073745	7,322934	-8,014035	-1,302271	-289,700121	-405,866361	33,688725	0,633211	-9,540796	-0,246862	-749,761445	-48,672242	21,073745	0,633211	-9,540796	-0,246862	-749,761445	-48,672242	21,073745
09:36:58,81	0,526013	3,962005	-0,071977	-0,313016	0,292002	-0,210015	0,638791	-9,533065	-0,246127	-1,221391	1,287128	21,052842	7,327642	-8,024743	-1,304936	-289,709367	-405,909646	33,697970	0,638791	-9,533065	-0,246127	-749,567020	-48,858005	21,052842	0,638791	-9,533065	-0,246127	-749,567020	-48,858005	21,052842
09:36:58,86	0,526013	3,962005	-0,071977	-0,313016	0,292002	-0,210015	0,645711	-9,542496	-0,248792	-0,773091	1,660586	21,062088	7,328246	-8,019795	-1,304562	-289,715660	-405,831454	33,710840	0,645711	-9,542496	-0,248792	-749,859049	-49,027740	21,062088	0,645711	-9,542496	-0,248792	-749,859049	-49,027740	21,062088
09:36:58,91	0,526013	3,962005	-0,071977	-0,313016	0,292002	-0,210015	0,641124	-9,540546	-0,248418	-0,809937	1,377493	21,074958	7,327653	-8,014202	-1,303824	-289,707007	-405,832394	33,686774	0,641124	-9,540546	-0,248418	-749,742796	-48,950719	21,074958	0,641124	-9,540546	-0,248418	-749,742796	-48,950719	21,074958
09:36:58,96	0,526013	3,962005	-0,071977	-0,313016	0,292002	-0,210015	0,636576	-9,537235	-0,247680	-0,978589	1,148996	21,050892	7,323623	-8,021887	-1,302590	-289,662203	-405,891251	33,710912	0,636576	-9,537235	-0,247680	-749,651546	-48,822252	21,050892	0,636576	-9,537235	-0,247680	-749,651546	-48,822252	21,050892
09:36:59,01	0,526013	3,962005	-0,071977	-0,313016	0,292002	-0,210015	0,645247	-9,537588	-0,246446	-0,988812	1,668111	21,075029	7,327813	-8,019979	-1,301826	-289,665548	-405,786605	33,700305	0,645247	-9,537588	-0,246446	-749,689465	-48,983799	21,075029	0,645247	-9,537588	-0,246446	-749,689465	-48,983799	21,075029
09:36:59,06	0,526013	3,962005	-0,071977	-0,313016	0,292002	-0,210015	0,641499	-9,540263	-0,245681	-0,760767	1,417996	21,064422	7,324767	-8,014473	-1,303038	-289,691279	-405,802932	33,691384	0,641499	-9,540263	-0,245681	-749,671396	-48,939698	21,064422	0,641499	-9,540263	-0,245681	-749,671396	-48,939698	21,064422
09:36:59,11	0,526013	3,962005	-0,071977	-0,313016	0,292002	-0,210015	0,638254	-9,534871	-0,246894	-1,068131	1,235133	21,055502	7,323107	-8,019195	-1,304535	-289,633260	-405,846668	33,708691	0,638254	-9,534871	-0,246894	-749,555525	-48,867824	21,055502	0,638254	-9,534871	-0,246894	-749,555525	-48,867824	21,055502
09:36:59,16	0,526013	3,962005	-0,071977	-0,313016	0,292002	-0,210015	0,643174	-9,535795	-0,248391	-1,028973	1,563075	21,072808	7,330605	-8,013565	-1,304579	-289,704455	-405,813186	33,712653	0,643174	-9,535795	-0,248391	-749,588867	-48,926084	21,072808	0,643174	-9,535795	-0,248391	-749,588867	-48,926084	21,072808
09:36:59,21	0,526013	3,962005	-0,071977	-0,313016	0,292002	-0,210015	0,634549	-9,539473	-0,248435	-0,844299	1,036176	21,076771	7,320186	-8,014856	-1,303014	-289,624706	-405,820726	33,689267	0,634549	-9,539473	-0,248435	-749,692944	-48,775918	21,076771	0,634549	-9,539473	-0,248435	-749,692944	-48,775918	21,076771
09:36:59,26	0,526013	3,962005	-0,071977	-0,313016	0,292002	-0,210015	0,640876	-9,531095	-0,246870	-1,246595	1,438026	21,053384	7,330188	-8,011982	-1,303804	-289,629071	-405,804223	33,673096	0,640876	-9,531095	-0,246870	-749,437590	-48,870756	21,053384	0,640876	-9,531095	-0,246870	-749,437590	-48,870756	21,053384
09:36:59,31	0,526013	3,962005	-0,071977	-0,313016	0,292002	-0,210015	0,633386	-9,538321	-0,247660	-0,858752	1,036530	21,037213	7,327177	-8,014336	-1,305365	-289,662474	-405,803873	33,678375	0,633386	-9,538321	-0,247660	-749,616961	-48,684310	21,037213	0,633386	-9,538321	-0,247660	-749,616961	-48,684310	21,037213
09:36:59,36	0,526013	3,962005	-0,071977	-0,313016	0,292002	-0,210015	0,636931	-9,536890	-0,249220	-0,949553	1,191720	21,042493	7,323694	-8,015668	-1,301475	-289,662785	-405,765136	33,681298	0,636931	-9,536890	-0,249220	-749,595442	-48,807330	21,042493	0,636931	-9,536890	-0,249220	-749,595442	-48,807330	21,042493
09:36:59,41	0,526013	3,962005	-0,071977	-0,313016	0,292002	-0,210015	0,639825	-9,534540	-0,245331	-1,038403	1,322615	21,045415	7,323610	-8,013813	-1,302283	-289,688176	-405,791220	33,666940	0,639825	-9,534540	-0,245331	-749,499754	-48,903682	21,045415	0,639825	-9,534540	-0,245331	-749,499754	-48,903682	21,045415
09:36:59,46	0,526013	3,962005	-0,071977	-0,313016	0,292002	-0,210015	0,638261	-9,533539	-0,246139	-1,125694	1,232331	21,031058	7,327261	-8,021722	-1,303756	-289,645135	-405,800150	33,695637	0,638261	-9,533539	-0,246139	-749,508536	-48,871179	21,031058	0,638261	-9,533539	-0,246139	-749,508536	-48,871179	21,031058
09:36:59,51	0,526013	3,962005	-0,071977	-0,313016	0,292002	-0,210015	0,643285	-9,540656	-0,247612	-0,741862	1,535289	21,059754	7,328553	-8,013066	-1,305696	-289,589312	-405,724887	33,714697	0,643285	-9,540656	-0,247612	-749,683330	-48,962561	21,059754	0,643285	-9,540656	-0,247612	-749,683330	-48,962561	21,059754
09:36:59,56	0,526013	3,962005	-0,071977	-0,313016	0,292002	-0,210015	0,635142	-9,537447	-0,249552	-0,815625	1,122596	21,078815	7,324323	-8,017028	-1,302630	-289,629030	-405,816420	33,665383	0,635142	-9,537447	-0,249552	-749,505208	-48,736075	21,078815	0,635142	-9,537447	-0,249552	-749,505208	-48,736075	21,078815
09:36:59,61	0,526013	3,962005	-0,071977	-0,313016	0,292002	-0,210015	0,640689	-9,535765	-0,246486	-1,002197	1,422395	21,029500	7,326187	-8,018081	-1,304522	-289,600508	-405,752931	33,707201	0,640689	-9,535765	-0,246486	-749,559774	-48,871693	21,029500	0,640689	-9,535765	-0,246486	-749,559774	-48,871693	21,029500
09:36:59,67	0,526013	3,962005	-0,071977	-0,313016	0,292002	-0,210015	0,640669	-9,537906	-0,248378	-0,821662	1,414322	21,071319	7,322644	-8,020421	-1,302591	-289,610791	-405,769352	33,690111	0,640669	-9,537906	-0,248378	-749,547245	-48,878211	21,071319	0,640669	-9,537906	-0,248378	-749,547245	-48,878211	21,071319
09:36:59,72	0,526013	3,962005	-0,071977	-0,313016	0,292002	-0,210015	0,644467	-9,536007	-0,246447	-0,939747	1,611135	21,054229	7,324999	-8,020389	-1,304150	-289,605015	-405,783231	33,676432	0,644467	-9,536007	-0,246447	-749,516297	-48,979560	21,054229	0,644467	-9,536007	-0,246447	-749,516297	-48,979560	21,054229
09:36:59,77	0,526013	3,962005	-0,071977	-0,313016	0,292002	-0,210015	0,643261	-9,538030	-0,248006	-0,843665	1,560365	21,040550	7,323566	-8,010381	-1,305674	-289,469653	-405,633237	33,696545	0,643261	-9,538030	-0,248006	-749,579047	-48,935659	21,040550	0,643261	-9,538030	-0,248006	-749,579047	-48,935659	21,040550
09:36:59,82	0,526013	3,962005	-0,071977	-0,313016	0,292002	-0,210015	0,635311	-9,531786	-0,249530	-0,970818	1,189160	21,060663	6,309685	-7,257368	-1,390381	-250,244868	-353,243946	30,778241	0,635311	-9,531786	-0,249530	-749,215979	-48,682737	21,060663	0,635311	-9,531786	-0,249530	-749,215979	-48,682737	21,060663
09:36:59,87	0,526108	3,912296	-0,071992	-0,313021	0,291984	-0,209962	0,490123	-8,277232	-0,334237	-1,224749	1,414412	18,142359	6,154953	-7,144912	-1,401668	-244,559703	-344,910174	30,339168	0,490123	-8,277232	-0,334237	-650,987495	-37,060271	18,142359	0,490123	-8,277232	-0,334237	-650,987495	-37,060271	18,142359
09:36:59,92	0,526108	3,912296	-0,071992	-0,313021	0,291984	-0,209962	0,470100	-8,087003	-0,345524	-1,056844	1,129816	17,703286	6,155730	-7,157069	-1,403725	-244,884433	-345,390876	30,312155	0,470100	-8,087003	-0,345524	-635,886577	-35,773047	17,703286	0,470100	-8,087003	-0,345524	-635,886577	-35,773047	17,703286
09:36:59,97	0,526108	3,912296	-0,071992	-0,313021	0,291984	-0,209962	0,480239	-8,093755	-0,347581	-1,284408	1,616176	17,676273	6,170715	-7,151137	-1,402584	-244,958863	-345,576559	30,329128	0,480239	-8,093755	-0,347581	-636,644168	-36,082607	17,676273	0,480239	-8,093755	-0,347581	-636,644168	-36,082607	17,676273
09:37:00,02	0,526108	3,912296	-0,071992	-0,313021	0,291984	-0,209962	0,467610	-8,103765	-0,346440	-0,961881	0,987830	17,693246	6,168706	-7,165231	-1,402199	-245,061806	-345,720247	30,308376	0,467610	-8,103765	-0,346440	-637,107469	-35,719544	17,693246	0,467610	-8,103765	-0,346440	-637,107469	-35,719544	17,693246
09:37:00,07	0,526108	3,912296	-0,071992	-0,313021	0,291984	-0,209962	0,480820	-8,109073	-0,346055	-0,861815	1,657462	17,672493	6,163745	-7,156910	-1,399536	-245,148207	-345,744824	30,341149	0,480820	-8,109073	-0,346055	-637,424019	-36,086926	17,672493	0,480820	-8,109073	-0,346055	-637,424019	-36,086926	17,672493
09:37:00,12	0,526108	3,912296	-0,071992	-0,313021	0,291984	-0,209962	0,476094	-8,100616	-0,343392	-1,366056	1,349174	17,705267	6,172605	-7,166527	-1,400647	-245,117942	-345,871546	30,323024	0,476094	-8,100616	-0,343392	-637,264397	-36,024225	17,705267	0,476094	-8,100616	-0,343392	-637,264397	-36,024225	17,705267
09:37:00,17	0,526108	3,912296	-0,071992	-0,313021	0,291984	-0,209962	0,479993	-8,113098	-0,344503	-0,811617	1,641457	17,687142	6,170004	-7,159545	-1,404165	-245,176663	-345,939190	30,377484	0,479993	-8,113098	-0,344503	-637,689775	-36,037958	17,687142	0,479993	-8,113098	-0,344503	-637,689775	-36,037958	17,687142
09:37:00,22	0,526108	3,912296	-0,071992	-0,313021	0,291984	-0,209962	0,475246	-8,107354	-0,348021	-1,198237	1,377628	17,741602	6,176475	-7,165338	-1,401433	-245,191564	-345,974364	30,355727	0,475246	-8,107354	-0,348021	-637,625506	-35,929218	17,741602	0,475246	-8,107354	-0,348021	-637,625506	-35,929218	17,741602
09:37:00,27	0,526108	3,912296	-0,071992	-0,313021	0,291984	-0,209962	0,477028	-8,115855	-0,345289	-0,794095	1,474942	17,719844	6,144250	-7,144499	-1,399295	-244,376412	-344,801700	30,303611	0,477028	-8,115855	-0,345289	-637,888695	-35,971743	17,719844	0,477028	-8,115855	-0,345289	-637,888695	-35,971743	17,719844
09:37:00,32	0,526108	3,912296	-0,071992	-0,313021	0,291984	-0,209962	0,475094	-8,077528	-0,343151	-1,363951	1,493975	17,667729	5,313742	-6,578152	-1,638405	-214,487481	-301,251810	27,892013	0,475094	-8,077528	-0,343151	-635,449906	-35,800876	17,667729	0,475094	-8,077528	-0,343151	-635,449906	-35,800876	17,667729
09:37:00,37	0,525986	3,862100	-0,071985	-0,313044	0,292000	-0,210008	0,399877	-7,075114	-0,582261	-0,829745	1,692315	15,256130	5,105895	-6,436740	-1,629849	-207,143671	-290,677072	27,258152	0,399877	-7,075114	-0,582261	-556,226163	-29,698014	15,256130	0,399877	-7,075114	-0,582261	-556,226163	-29,698014	15,256130
09:37:00,42	0,525986	3,862100	-0,071985	-0,313044	0,292000	-0,210008	0,381334	-6,824407	-0,573705	-1,036602	1,800637	14,622270	5,111970	-6,440167	-1,629958	-207,457344	-291,126793	27,271803	0,381334	-6,824407	-0,573705	-536,752542	-28,134073	14,622270	0,381334	-6,824407	-0,573705	-536,752542	-28,134073	14,622270
09:37:00,47	0,525986	3,862100	-0,071985	-0,313044	0,292000	-0,210008	0,381264	-6,831381	-0,573814	-1,220251	1,750226	14,635921	5,124113	-6,441490	-1,631080	-207,485447	-291,337812	27,316369	0,381264	-6,831381	-0,573814	-537,483664	-28,179014	14,635921	0,381264	-6,831381	-0,573814	-537,483664	-28,179014	14,635921
09:37:00,52	0,525986	3,862100	-0,071985	-0,313044	0,292000	-0,210008	0,376338	-6,842559	-0,574935	-0,835813	1,575241	14,680487	5,116809	-6,447644	-1,633446	-207,575120	-291,432293	27,303838	0,376338	-6,842559	-0,574935	-537,976671	-27,967302	14,680487	0,376338	-6,842559	-0,574935	-537,976671	-27,967302	14,680487
09:37:00,57	0,525986	3,862100	-0,071985	-0,313044	0,292000	-0,210008	0,385320	-6,839310	-0,577301	-1,131382	2,011862	14,667956	5,124231	-6,441362	-1,634287	-207,648414	-291,492956	27,285994	0,385320	-6,839310	-0,577301	-538,017252	-28,235730	14,667956	0,385320	-6,839310	-0,577301	-538,017252	-28,235730	14,667956
09:37:00,62	0,525986	3,862100	-0,071985	-0,313044	0,292000	-0,210008	0,376169	-6,842597	-0,578143	-1,049677	1,502879	14,650112	5,123049	-6,447823	-1,635390	-207,637971	-291,555382	27,327002	0,376169	-6,842597	-0,578143	-538,193520	-28,026378	14,650112	0,376169	-6,842597	-0,578143	-538,193520	-28,026378	14,650112
09:37:00,67	0,525986	3,862100	-0,071985	-0,313044	0,292000	-0,210008	0,382355	-6,844804	-0,579246	-0,983750	1,864803	14,691120	5,117531	-6,444967	-1,637377	-207,692285	-291,655033	27,329892	0,382355	-6,844804	-0,579246	-538,300849	-28,150048	14,691120	0,382355	-6,844804	-0,579246	-538,300849	-28,150048	14,691120
09:37:00,72	0,525986	3,862100	-0,071985	-0,313044	0,292000	-0,210008	0,382641	-6,838597	-0,581232	-1,419954	1,882475	14,694010	5,119235	-6,449092	-1,635829	-207,716300	-291,717844	27,307487	0,382641	-6,838597	-0,581232	-538,249830	-28,154845	14,694010	0,382641	-6,838597	-0,581232	-538,249830	-28,154845	14,694010
09:37:00,77	0,525986	3,862100	-0,071985	-0,313044	0,292000	-0,210008	0,385361	-6,842136	-0,579685	-1,302361	2,034539	14,671605	5,127402	-6,447289	-1,635809	-207,748272	-291,706201	27,348617	0,385361	-6,842136	-0,579685	-538,410000	-28,216325	14,671605	0,385361	-6,842136	-0,579685	-538,410000	-28,216325	14,671605
09:37:00,82	0,525986	3,862100	-0,071985	-0,313044	0,292000	-0,210008	0,379716	-6,848307	-0,579665	-0,987367	1,707487	14,712735	5,126066	-6,450140	-1,636208	-207,788893	-291,820753	27,344954	0,379716	-6,848307	-0,579665	-538,579437	-28,100241	14,712735	0,379716	-6,848307	-0,579665	-538,579437	-28,100241	14,712735
09:37:00,87	0,525986	3,862100	-0,071985	-0,313044	0,292000	-0,210008	0,382854	-6,848575	-0,580064	-1,092912	1,892720	14,709072	5,131870	-6,452772	-1,636621	-207,829195	-291,850314	27,311369	0,382854	-6,848575	-0,580064	-538,706072	-28,161281	14,709072	0,382854	-6,848575	-0,580064	-538,706072	-28,161281	14,709072
09:37:00,92	0,525986	3,862100	-0,071985	-0,313044	0,292000	-0,210008	0,382231	-6,854918	-0,580477	-0,808840	1,840207	14,675487	5,133614	-6,449954	-1,635840	-207,821895	-291,881060	27,325089	0,382231	-6,854918	-0,580477	-538,919907	-28,164897	14,675487	0,382231	-6,854918	-0,580477	-538,919907	-28,164897	14,675487
09:37:00,97	0,525986	3,862100	-0,071985	-0,313044	0,292000	-0,210008	0,378918	-6,855019	-0,579696	-0,826575	1,689663	14,689206	5,123476	-6,446644	-1,636251	-207,863196	-291,888166	27,358191	0,378918	-6,855019	-0,579696	-538,945554	-28,055425	14,689206	0,378918	-6,855019	-0,579696	-538,945554	-28,055425	14,689206
09:37:01,02	0,525986	3,862100	-0,071985	-0,313044	0,292000	-0,210008	0,381120	-6,844584	-0,580107	-1,395970	1,771952	14,722309	5,134646	-6,446742	-1,637418	-207,863867	-291,918963	27,335612	0,381120	-6,844584	-0,580107	-538,695848	-28,145992	14,722309	0,381120	-6,844584	-0,580107	-538,695848	-28,145992	14,722309
09:37:01,07	0,525986	3,862100	-0,071985	-0,313044	0,292000	-0,210008	0,375621	-6,854307	-0,581274	-0,917398	1,500790	14,699729	5,128671	-6,452058	-1,637401	-207,893257	-291,979764	27,356360	0,375621	-6,854307	-0,581274	-538,980504	-27,985435	14,699729	0,375621	-6,854307	-0,581274	-538,980504	-27,985435	14,699729
09:37:01,12	0,525986	3,862100	-0,071985	-0,313044	0,292000	-0,210008	0,383211	-6,851790	-0,581257	-1,115624	1,900447	14,720478	5,126080	-6,447940	-1,636693	-207,999169	-291,962876	27,357722	0,383211	-6,851790	-0,581257	-538,981159	-28,181637	14,720478	0,383211	-6,851790	-0,581257	-538,981159	-28,181637	14,720478
09:37:01,17	0,525986	3,862100	-0,071985	-0,313044	0,292000	-0,210008	0,380941	-6,847487	-0,580549	-1,377701	1,682208	14,721840	5,133293	-6,453765	-1,637033	-207,946578	-291,968359	27,343060	0,380941	-6,847487	-0,580549	-538,905465	-28,221632	14,721840	0,380941	-6,847487	-0,580549	-538,905465	-28,221632	14,721840
09:37:01,22	0,525986	3,862100	-0,071985	-0,313044	0,292000	-0,210008	0,382379	-6,856647	-0,580889	-0,879872	1,805290	14,707177	5,130239	-6,455276	-1,636225	-207,975825	-292,026290	27,398402	0,382379	-6,856647	-0,580889	-539,126638	-28,211463	14,707177	0,382379	-6,856647	-0,580889	-539,126638	-28,211463	14,707177
09:37:01,27	0,525986	3,862100	-0,071985	-0,313044	0,292000	-0,210008	0,385215	-6,854757	-0,580081	-1,042916	1,956397	14,762520	5,133783	-6,445755	-1,634336	-207,960782	-292,007011	27,365825	0,385215	-6,854757	-0,580081	-539,141361	-28,282979	14,762520	0,385215	-6,854757	-0,580081	-539,141361	-28,282979	14,762520
09:37:01,32	0,525986	3,862100	-0,071985	-0,313044	0,292000	-0,210008	0,375197	-6,853065	-0,578192	-1,106681	1,438852	14,729942	5,129566	-6,450239	-1,635507	-208,009439	-292,017458	27,370154	0,375197	-6,853065	-0,578192	-539,072306	-28,014114	14,729942	0,375197	-6,853065	-0,578192	-539,072306	-28,014114	14,729942
09:37:01,37	0,525986	3,862100	-0,071985	-0,313044	0,292000	-0,210008	0,381189	-6,851656	-0,579363	-1,213323	1,713523	14,734272	5,134316	-6,445944	-1,634364	-207,966792	-292,077806	27,329784	0,381189	-6,851656	-0,579363	-539,068344	-28,209818	14,734272	0,381189	-6,851656	-0,579363	-539,068344	-28,209818	14,734272
09:37:01,42	0,525986	3,862100	-0,071985	-0,313044	0,292000	-0,210008	0,375095	-6,853622	-0,578220	-1,142051	1,463714	14,693902	5,130226	-6,452606	-1,637051	-207,951624	-292,110902	27,333353	0,375095	-6,853622	-0,578220	-539,151372	-27,981206	14,693902	0,375095	-6,853622	-0,578220	-539,151372	-27,981206	14,693902
09:37:01,47	0,525986	3,862100	-0,071985	-0,313044	0,292000	-0,210008	0,382909	-6,853410	-0,580907	-1,174140	1,899734	14,697471	5,129996	-6,450404	-1,633993	-208,066340	-292,084924	27,348326	0,382909	-6,853410	-0,580907	-539,166838	-28,158596	14,697471	0,382909	-6,853410	-0,580907	-539,166838	-28,158596	14,697471
09:37:01,52	0,525986	3,862100	-0,071985	-0,313044	0,292000	-0,210008	0,381117	-6,852110	-0,577849	-1,276585	1,694224	14,712444	5,132472	-6,455539	-1,636275	-208,022019	-292,075814	27,354062	0,381117	-6,852110	-0,577849	-539,167257	-28,223450	14,712444	0,381117	-6,852110	-0,577849	-539,167257	-28,223450	14,712444
09:37:01,57	0,525986	3,862100	-0,071985	-0,313044	0,292000	-0,210008	0,384326	-6,856822	-0,580131	-1,001512	1,894914	14,718180	5,127560	-6,451159	-1,638270	-208,086813	-292,110078	27,359491	0,384326	-6,856822	-0,580131	-539,262074	-28,274657	14,718180	0,384326	-6,856822	-0,580131	-539,262074	-28,274657	14,718180
09:37:01,62	0,525986	3,862100	-0,071985	-0,313044	0,292000	-0,210008	0,382989	-6,850379	-0,582126	-1,398644	1,786400	14,723608	5,138257	-6,445774	-1,636673	-208,017083	-292,144908	27,383560	0,382989	-6,850379	-0,582126	-539,153392	-28,278203	14,723608	0,382989	-6,850379	-0,582126	-539,153392	-28,278203	14,723608
09:37:01,67	0,525986	3,862100	-0,071985	-0,313044	0,292000	-0,210008	0,372977	-6,856950	-0,580529	-1,052258	1,343582	14,747677	5,135279	-6,456661	-1,638219	-208,066787	-292,124643	27,368995	0,372977	-6,856950	-0,580529	-539,322818	-27,935084	14,747677	0,372977	-6,856950	-0,580529	-539,322818	-27,935084	14,747677
09:37:01,72	0,525986	3,862100	-0,071985	-0,313044	0,292000	-0,210008	0,383894	-6,859815	-0,582075	-0,910573	1,858119	14,733113	5,131042	-6,452148	-1,635153	-208,102360	-292,158202	27,366357	0,383894	-6,859815	-0,582075	-539,406047	-28,277578	14,733113	0,383894	-6,859815	-0,582075	-539,406047	-28,277578	14,733113
09:37:01,78	0,525986	3,862100	-0,071985	-0,313044	0,292000	-0,210008	0,382104	-6,853888	-0,579009	-1,265598	1,750994	14,730475	5,134654	-6,455088	-1,639391	-208,070903	-292,141570	27,374178	0,382104	-6,853888	-0,579009	-539,295845	-28,244161	14,730475	0,382104	-6,853888	-0,579009	-539,295845	-28,244161	14,730475
09:37:01,83	0,525986	3,862100	-0,071985	-0,313044	0,292000	-0,210008	0,384548	-6,857357	-0,580155	-1,111804	1,905996	14,724768	5,135181	-6,457290	-1,637878	-208,120566	-292,121387	27,335418	0,384548	-6,857357	-0,580155	-539,414293	-28,281024	14,724768	0,384548	-6,857357	-0,580155	-539,414293	-28,281024	14,724768
09:37:01,88	0,525986	3,862100	-0,071985	-0,313044	0,292000	-0,210008	0,384488	-6,860044	-0,581734	-0,922745	1,840806	14,699536	5,117089	-6,440575	-1,640845	-207,604439	-291,652751	27,341439	0,384488	-6,860044	-0,581734	-539,436180	-28,341521	14,699536	0,384488	-6,860044	-0,581734	-539,436180	-28,341521	14,699536
09:37:01,93	0,525986	3,862100	-0,071985	-0,313044	0,292000	-0,210008	0,379058	-6,836019	-0,584701	-1,508134	1,771103	14,705556	4,269932	-5,877588	-1,915398	-177,928526	-247,517115	24,978673	0,379058	-6,836019	-0,584701	-538,135602	-27,984964	14,705556	0,379058	-6,836019	-0,584701	-538,135602	-27,984964	14,705556
09:37:01,98	0,526009	3,812009	-0,071980	-0,313011	0,291994	-0,210012	0,315075	-5,820866	-0,859254	-1,235578	2,076263	12,342791	4,084017	-5,761085	-1,922966	-171,504041	-238,118775	24,466992	0,315075	-5,820866	-0,859254	-458,173523	-22,657155	12,342791	0,315075	-5,820866	-0,859254	-458,173523	-22,657155	12,342791
09:37:02,03	0,526009	3,812009	-0,071980	-0,313011	0,291994	-0,210012	0,307139	-5,601607	-0,866822	-1,285573	2,528188	11,831110	4,104579	-5,760973	-1,923084	-171,880917	-238,673598	24,500342	0,307139	-5,601607	-0,866822	-441,011735	-21,582257	11,831110	0,307139	-5,601607	-0,866822	-441,011735	-21,582257	11,831110
09:37:02,08	0,526009	3,812009	-0,071980	-0,313011	0,291994	-0,210012	0,296761	-5,619359	-0,866940	-1,031430	1,939528	11,864459	4,104641	-5,771531	-1,922339	-172,046168	-238,990149	24,494736	0,296761	-5,619359	-0,866940	-442,151076	-21,356198	11,864459	0,296761	-5,619359	-0,866940	-442,151076	-21,356198	11,864459
09:37:02,13	0,526009	3,812009	-0,071980	-0,313011	0,291994	-0,210012	0,305873	-5,624691	-0,866195	-1,110931	2,428547	11,858854	4,109133	-5,771979	-1,921564	-172,115903	-239,082512	24,521804	0,305873	-5,624691	-0,866195	-442,649141	-21,582517	11,858854	0,305873	-5,624691	-0,866195	-442,649141	-21,582517	11,858854
09:37:02,18	0,526009	3,812009	-0,071980	-0,313011	0,291994	-0,210012	0,304015	-5,628805	-0,865420	-1,011827	2,317691	11,885922	4,112918	-5,767249	-1,919715	-172,218067	-239,230972	24,479568	0,304015	-5,628805	-0,865420	-442,873034	-21,547475	11,885922	0,304015	-5,628805	-0,865420	-442,873034	-21,547475	11,885922
09:37:02,23	0,526009	3,812009	-0,071980	-0,313011	0,291994	-0,210012	0,298027	-5,629719	-0,863571	-1,143979	1,992063	11,843685	4,105092	-5,774247	-1,921645	-172,283498	-239,299989	24,510729	0,298027	-5,629719	-0,863571	-443,076893	-21,403038	11,843685	0,298027	-5,629719	-0,863571	-443,076893	-21,403038	11,843685
09:37:02,28	0,526009	3,812009	-0,071980	-0,313011	0,291994	-0,210012	0,308001	-5,626440	-0,865501	-1,406980	2,488545	11,874847	4,113745	-5,779200	-1,920869	-172,339560	-239,430120	24,497735	0,308001	-5,626440	-0,865501	-443,082482	-21,689500	11,874847	0,308001	-5,626440	-0,865501	-443,082482	-21,689500	11,874847
09:37:02,33	0,526009	3,812009	-0,071980	-0,313011	0,291994	-0,210012	0,307963	-5,636409	-0,864725	-1,029275	2,503090	11,861853	4,114729	-5,771629	-1,924393	-172,396064	-239,435832	24,540332	0,307963	-5,636409	-0,864725	-443,487412	-21,671981	11,861853	0,307963	-5,636409	-0,864725	-443,487412	-21,671981	11,861853
09:37:02,38	0,526009	3,812009	-0,071980	-0,313011	0,291994	-0,210012	0,300914	-5,633477	-0,868249	-1,214979	2,090477	11,904449	4,107408	-5,770771	-1,922789	-172,256009	-239,388585	24,538292	0,300914	-5,633477	-0,868249	-443,442891	-21,531268	11,904449	0,300914	-5,633477	-0,868249	-443,442891	-21,531268	11,904449
09:37:02,43	0,526009	3,812009	-0,071980	-0,313011	0,291994	-0,210012	0,292519	-4,633156	-1,169272	-0,888523	3,046567	9,572019	3,252624	-5,264198	-2,225416	-145,018427	-194,801673	22,207901	0,292519	-4,633156	-1,169272	-364,591284	-19,916158	9,572019	0,292519	-4,633156	-1,169272	-364,591284	-19,916158	9,572019
09:37:02,48	0,525996	3,761967	-0,071992	-0,313025	0,291995	-0,210001	0,292519	-4,633156	-1,169272	-0,888523	3,046567	9,572019	3,088717	-5,155501	-2,194029	-139,591943	-186,430003	21,807578	0,292519	-4,633156	-1,169272	-364,591284	-19,916158	9,572019	0,292519	-4,633156	-1,169272	-364,591284	-19,916158	9,572019
09:37:02,53	0,525996	3,761967	-0,071992	-0,313025	0,291995	-0,210001	0,280338	-4,436861	-1,137885	-1,132572	2,926808	9,171695	3,102584	-5,162042	-2,191053	-140,031664	-187,162857	21,831843	0,280338	-4,436861	-1,137885	-349,426136	-19,079734	9,171695	0,280338	-4,436861	-1,137885	-349,426136	-19,079734	9,171695
09:37:02,58	0,525996	3,761967	-0,071992	-0,313025	0,291995	-0,210001	0,279069	-4,452140	-1,134909	-1,192596	2,846426	9,195961	3,112830	-5,166363	-2,188301	-140,112454	-187,440247	21,876540	0,279069	-4,452140	-1,134909	-350,685559	-19,060481	9,195961	0,279069	-4,452140	-1,134909	-350,685559	-19,060481	9,195961
09:37:02,63	0,525996	3,761967	-0,071992	-0,313025	0,291995	-0,210001	0,277688	-4,463174	-1,132157	-0,899448	2,843364	9,240657	3,111117	-5,167972	-2,188387	-140,259454	-187,755939	21,843230	0,277688	-4,463174	-1,132157	-351,258583	-18,955168	9,240657	0,277688	-4,463174	-1,132157	-351,258583	-18,955168	9,240657
09:37:02,68	0,525996	3,761967	-0,071992	-0,313025	0,291995	-0,210001	0,279938	-4,462495	-1,132243	-1,281662	2,990891	9,207348	3,121390	-5,163388	-2,188028	-140,368919	-187,839310	21,877838	0,279938	-4,462495	-1,132243	-351,587482	-18,984246	9,207348	0,279938	-4,462495	-1,132243	-351,587482	-18,984246	9,207348
09:37:02,73	0,525996	3,761967	-0,071992	-0,313025	0,291995	-0,210001	0,270832	-4,469100	-1,131884	-1,065136	2,464253	9,241956	3,125972	-5,173534	-2,184528	-140,425716	-187,957097	21,847579	0,270832	-4,469100	-1,131884	-351,889448	-18,796043	9,241956	0,270832	-4,469100	-1,131884	-351,889448	-18,796043	9,241956
09:37:02,78	0,525996	3,761967	-0,071992	-0,313025	0,291995	-0,210001	0,277328	-4,478141	-1,128384	-0,725382	2,811740	9,211697	3,117460	-5,170201	-2,184183	-140,488717	-188,101858	21,861784	0,277328	-4,478141	-1,128384	-352,259453	-18,958476	9,211697	0,277328	-4,478141	-1,128384	-352,259453	-18,958476	9,211697
09:37:02,83	0,525996	3,761967	-0,071992	-0,313025	0,291995	-0,210001	0,278697	-4,469102	-1,128039	-1,352264	2,900756	9,225902	3,121476	-5,173138	-2,184160	-140,507350	-188,207714	21,878210	0,278697	-4,469102	-1,128039	-352,176793	-18,976940	9,225902	0,278697	-4,469102	-1,128039	-352,176793	-18,976940	9,225902
09:37:02,88	0,525996	3,761967	-0,071992	-0,313025	0,291995	-0,210001	0,279232	-4,474049	-1,128016	-1,196014	2,965386	9,242328	3,131243	-5,170283	-2,181844	-140,590597	-188,281828	21,906464	0,279232	-4,474049	-1,128016	-352,408878	-18,954335	9,242328	0,279232	-4,474049	-1,128016	-352,408878	-18,954335	9,242328
09:37:02,93	0,525996	3,761967	-0,071992	-0,313025	0,291995	-0,210001	0,271876	-4,481080	-1,125699	-0,936225	2,547846	9,270582	3,123575	-5,179748	-2,177578	-140,604243	-188,366904	21,859793	0,271876	-4,481080	-1,125699	-352,701000	-18,794442	9,270582	0,271876	-4,481080	-1,125699	-352,701000	-18,794442	9,270582
09:37:02,98	0,525996	3,761967	-0,071992	-0,313025	0,291995	-0,210001	0,283907	-4,479172	-1,121434	-1,115962	3,204177	9,223911	3,132780	-5,179467	-2,181452	-140,677097	-188,412428	21,906679	0,283907	-4,479172	-1,121434	-352,730929	-19,082544	9,223911	0,283907	-4,479172	-1,121434	-352,730929	-19,082544	9,223911
09:37:03,03	0,525996	3,761967	-0,071992	-0,313025	0,291995	-0,210001	0,279062	-4,487004	-1,125308	-0,784542	2,911880	9,270797	3,124448	-5,173640	-2,181498	-140,678086	-188,482817	21,894197	0,279062	-4,487004	-1,125308	-353,014332	-18,994469	9,270797	0,279062	-4,487004	-1,125308	-353,014332	-18,994469	9,270797
09:37:03,08	0,525996	3,761967	-0,071992	-0,313025	0,291995	-0,210001	0,278181	-4,476874	-1,125354	-1,372748	2,900427	9,258315	3,135608	-5,171840	-2,181860	-140,670119	-188,526605	21,914509	0,278181	-4,476874	-1,125354	-352,807345	-18,936795	9,258315	0,278181	-4,476874	-1,125354	-352,807345	-18,936795	9,258315
09:37:03,13	0,525996	3,761967	-0,071992	-0,313025	0,291995	-0,210001	0,271042	-4,485639	-1,125716	-0,950915	2,558008	9,278627	3,132551	-5,178752	-2,179914	-140,723761	-188,584280	21,915321	0,271042	-4,485639	-1,125716	-353,073550	-18,718825	9,278627	0,271042	-4,485639	-1,125716	-353,073550	-18,718825	9,278627
09:37:03,18	0,525996	3,761967	-0,071992	-0,313025	0,291995	-0,210001	0,278557	-4,486447	-1,123770	-0,985631	2,931132	9,279438	3,131740	-5,176290	-2,178032	-140,802639	-188,653069	21,898472	0,278557	-4,486447	-1,123770	-353,171749	-18,935571	9,279438	0,278557	-4,486447	-1,123770	-353,171749	-18,935571	9,279438
09:37:03,23	0,525996	3,761967	-0,071992	-0,313025	0,291995	-0,210001	0,276830	-4,484514	-1,121887	-1,185199	2,807439	9,262590	3,136506	-5,179463	-2,177987	-140,783331	-188,654540	21,917933	0,276830	-4,484514	-1,121887	-353,219517	-18,923736	9,262590	0,276830	-4,484514	-1,121887	-353,219517	-18,923736	9,262590
09:37:03,28	0,525996	3,761967	-0,071992	-0,313025	0,291995	-0,210001	0,277196	-4,490228	-1,121843	-0,879677	2,843895	9,282051	3,139292	-5,182907	-2,177995	-140,838332	-188,735641	21,915876	0,277196	-4,490228	-1,121843	-353,362565	-18,915961	9,282051	0,277196	-4,490228	-1,121843	-353,362565	-18,915961	9,282051
09:37:03,33	0,525996	3,761967	-0,071992	-0,313025	0,291995	-0,210001	0,278784	-4,494363	-1,121851	-0,762390	2,919424	9,279993	3,132157	-5,176529	-2,179610	-140,848599	-188,746539	21,892102	0,278784	-4,494363	-1,121851	-353,569880	-18,965143	9,279993	0,278784	-4,494363	-1,121851	-353,569880	-18,965143	9,279993
09:37:03,38	0,525996	3,761967	-0,071992	-0,313025	0,291995	-0,210001	0,276829	-4,484994	-1,123466	-1,264136	2,814303	9,256220	3,135658	-5,179627	-2,180348	-140,839814	-188,827065	21,914253	0,276829	-4,484994	-1,123466	-353,336180	-18,916769	9,256220	0,276829	-4,484994	-1,123466	-353,336180	-18,916769	9,256220
09:37:03,43	0,525996	3,761967	-0,071992	-0,313025	0,291995	-0,210001	0,277762	-4,489576	-1,124204	-1,091240	2,910671	9,278370	3,137843	-5,176447	-2,175346	-140,915707	-188,844141	21,907446	0,277762	-4,489576	-1,124204	-353,522937	-18,893612	9,278370	0,277762	-4,489576	-1,124204	-353,522937	-18,893612	9,278370
09:37:03,48	0,525996	3,761967	-0,071992	-0,313025	0,291995	-0,210001	0,273914	-4,489878	-1,119202	-1,128250	2,653426	9,271564	3,134207	-5,177194	-2,176915	-140,958739	-188,850958	21,917576	0,273914	-4,489878	-1,119202	-353,583685	-18,848847	9,271564	0,273914	-4,489878	-1,119202	-353,583685	-18,848847	9,271564
09:37:03,53	0,525996	3,761967	-0,071992	-0,313025	0,291995	-0,210001	0,276380	-4,487102	-1,120771	-1,300012	2,747773	9,281693	3,140778	-5,181757	-2,176848	-140,905802	-188,908941	21,934973	0,276380	-4,487102	-1,120771	-353,537545	-18,948040	9,281693	0,276380	-4,487102	-1,120771	-353,537545	-18,948040	9,281693
09:37:03,58	0,525996	3,761967	-0,071992	-0,313025	0,291995	-0,210001	0,277046	-4,495074	-1,120704	-0,909207	2,857227	9,299090	3,133059	-5,179849	-2,175339	-140,930610	-188,920093	21,913521	0,277046	-4,495074	-1,120704	-353,772553	-18,890846	9,299090	0,277046	-4,495074	-1,120704	-353,772553	-18,890846	9,299090
09:37:03,63	0,525996	3,761967	-0,071992	-0,313025	0,291995	-0,210001	0,279253	-4,487436	-1,119195	-1,328459	2,956113	9,277639	3,135251	-5,180521	-2,180813	-140,984733	-188,966449	21,896822	0,279253	-4,487436	-1,119195	-353,592202	-18,965255	9,277639	0,279253	-4,487436	-1,119195	-353,592202	-18,965255	9,277639
09:37:03,68	0,525996	3,761967	-0,071992	-0,313025	0,291995	-0,210001	0,278739	-4,489670	-1,124669	-1,279530	2,905676	9,260939	3,141224	-5,175042	-2,180782	-140,925989	-188,973700	21,922038	0,278739	-4,489670	-1,124669	-353,718592	-18,975320	9,260939	0,278739	-4,489670	-1,124669	-353,718592	-18,975320	9,260939
09:37:03,73	0,525996	3,761967	-0,071992	-0,313025	0,291995	-0,210001	0,271007	-4,492104	-1,124638	-1,129870	2,558130	9,286156	3,141674	-5,187826	-2,178419	-141,006558	-189,033874	21,937062	0,271007	-4,492104	-1,124638	-353,760001	-18,715933	9,286156	0,271007	-4,492104	-1,124638	-353,760001	-18,715933	9,286156
09:37:03,78	0,525996	3,761967	-0,071992	-0,313025	0,291995	-0,210001	0,281854	-4,498885	-1,122275	-0,869636	3,082466	9,301180	3,135127	-5,177230	-2,176533	-141,008819	-189,047524	21,935941	0,281854	-4,498885	-1,122275	-354,032104	-19,043054	9,301180	0,281854	-4,498885	-1,122275	-354,032104	-19,043054	9,301180
09:37:03,83	0,525996	3,761967	-0,071992	-0,313025	0,291995	-0,210001	0,275951	-4,487917	-1,120389	-1,452916	2,780391	9,300058	3,143312	-5,174512	-2,174205	-141,024801	-189,074855	21,940476	0,275951	-4,487917	-1,120389	-353,754407	-18,881766	9,300058	0,275951	-4,487917	-1,120389	-353,754407	-18,881766	9,300058
09:37:03,89	0,525996	3,761967	-0,071992	-0,313025	0,291995	-0,210001	0,269504	-4,493647	-1,118061	-1,186631	2,444972	9,304594	3,134404	-5,180769	-2,176569	-141,087312	-189,034951	21,917142	0,269504	-4,493647	-1,118061	-353,937905	-18,711096	9,304594	0,269504	-4,493647	-1,118061	-353,937905	-18,711096	9,304594
09:37:03,94	0,525996	3,761967	-0,071992	-0,313025	0,291995	-0,210001	0,279377	-4,489061	-1,120425	-1,421807	2,884296	9,281259	3,134894	-5,183292	-2,174217	-141,103787	-189,144373	21,936311	0,279377	-4,489061	-1,120425	-353,813070	-19,046827	9,281259	0,279377	-4,489061	-1,120425	-353,813070	-19,046827	9,281259
09:37:03,99	0,525996	3,761967	-0,071992	-0,313025	0,291995	-0,210001	0,278392	-4,495532	-1,121147	-1,029042	2,898900	9,277185	3,140501	-5,183151	-2,177291	-141,002149	-189,019136	21,913068	0,278392	-4,495532	-1,121147	-353,928271	-18,954867	9,277185	0,278392	-4,495532	-1,121147	-353,928271	-18,954867	9,277185
09:37:04,04	0,525996	3,761967	-0,071992	-0,313025	0,291995	-0,210001	0,278392	-4,495532	-1,121147	-1,029042	2,898900	9,277185	2,343341	-4,665666	-2,344175	-114,020408	-147,565176	19,782160	0,278392	-4,495532	-1,121147	-353,928271	-18,954867	9,277185	0,278392	-4,495532	-1,121147	-353,928271	-18,954867	9,277185
09:37:04,09	0,526018	3,711988	-0,071980	-0,313030	0,291990	-0,209990	0,228816	-3,546429	-1,288031	-0,991334	2,960856	7,146277	2,185348	-4,535825	-2,231481	-107,331313	-139,144731	19,325106	0,228816	-3,546429	-1,288031	-279,386020	-15,001235	7,146277	0,228816	-3,546429	-1,288031	-279,386020	-15,001235	7,146277
09:37:04,14	0,526018	3,711988	-0,071980	-0,313030	0,291990	-0,209990	0,195367	-3,344683	-1,175337	-0,845292	2,804185	6,689224	2,215449	-4,546016	-2,203539	-107,726641	-140,501973	19,383819	0,195367	-3,344683	-1,175337	-263,402874	-12,532122	6,689224	0,195367	-3,344683	-1,175337	-263,402874	-12,532122	6,689224
09:37:04,19	0,526018	3,711988	-0,071980	-0,313030	0,291990	-0,209990	0,189142	-3,375846	-1,147395	-0,597871	2,816769	6,747937	2,225021	-4,548033	-2,190396	-108,003806	-141,158587	19,421979	0,189142	-3,375846	-1,147395	-265,601769	-12,030917	6,747937	0,189142	-3,375846	-1,147395	-265,601769	-12,030917	6,747937
09:37:04,24	0,526018	3,711988	-0,071980	-0,313030	0,291990	-0,209990	0,186104	-3,385144	-1,134252	-0,821603	2,747027	6,786097	2,239401	-4,543735	-2,184909	-108,010467	-141,578129	19,481070	0,186104	-3,385144	-1,134252	-266,555392	-11,862114	6,786097	0,186104	-3,385144	-1,134252	-266,555392	-11,862114	6,786097
09:37:04,29	0,526018	3,711988	-0,071980	-0,313030	0,291990	-0,209990	0,175191	-3,395448	-1,128765	-0,652451	2,383575	6,845188	2,242472	-4,553379	-2,177183	-108,136700	-141,966218	19,430419	0,175191	-3,395448	-1,128765	-267,195117	-11,368927	6,845188	0,175191	-3,395448	-1,128765	-267,195117	-11,368927	6,845188
09:37:04,34	0,526018	3,711988	-0,071980	-0,313030	0,291990	-0,209990	0,182007	-3,402930	-1,121039	-0,662580	2,822742	6,794537	2,243977	-4,551621	-2,171758	-108,178032	-142,210814	19,439609	0,182007	-3,402930	-1,121039	-267,792611	-11,464834	6,794537	0,182007	-3,402930	-1,121039	-267,792611	-11,464834	6,794537
09:37:04,39	0,526018	3,711988	-0,071980	-0,313030	0,291990	-0,209990	0,179732	-3,403354	-1,115614	-0,873027	2,790949	6,803727	2,245978	-4,552145	-2,167120	-108,292732	-142,376803	19,466832	0,179732	-3,403354	-1,115614	-268,036337	-11,318045	6,803727	0,179732	-3,403354	-1,115614	-268,036337	-11,318045	6,803727
09:37:04,44	0,526018	3,711988	-0,071980	-0,313030	0,291990	-0,209990	0,179186	-3,405349	-1,110976	-0,970376	2,746223	6,830950	2,255272	-4,550261	-2,166326	-108,294916	-142,529396	19,482750	0,179186	-3,405349	-1,110976	-268,290312	-11,319916	6,830950	0,179186	-3,405349	-1,110976	-268,290312	-11,319916	6,830950
09:37:04,49	0,526018	3,711988	-0,071980	-0,313030	0,291990	-0,209990	0,172907	-3,412456	-1,110182	-0,734060	2,494105	6,846868	2,245488	-4,543764	-2,168605	-108,011752	-142,200314	19,437745	0,172173	-3,400735	-1,112461	-267,874684	-10,978977	6,801862	0,172173	-3,400735	-1,112461	-267,874684	-10,978977	6,801862
09:37:04,54	0,526018	3,711988	-0,071980	-0,313030	0,291990	-0,209990	0,172173	-3,400735	-1,112461	-0,917015	2,536628	6,801862	1,515910	-4,046563	-2,201330	-81,614562	-104,045045	17,468529	0,172173	-3,400735	-1,112461	-267,874684	-10,978977	6,801862	0,172173	-3,400735	-1,112461	-267,874684	-10,978977	6,801862
09:37:04,59	0,526011	3,661936	-0,071976	-0,313025	0,292002	-0,209980	0,106373	-2,520301	-1,145186	-0,457560	2,898027	4,832647	1,437729	-3,939292	-2,021291	-76,337168	-99,535466	17,185110	0,106373	-2,520301	-1,145186	-198,301176	-5,452288	4,832647	0,106373	-2,520301	-1,145186	-198,301176	-5,452288	4,832647
09:37:04,64	0,526011	3,661936	-0,071976	-0,313025	0,292002	-0,209980	0,052564	-2,398959	-0,965147	-0,223232	2,415521	4,549228	1,470888	-3,942952	-1,996964	-76,877674	-101,054958	17,209899	0,052564	-2,398959	-0,965147	-188,541512	-1,710781	4,549228	0,052564	-2,398959	-0,965147	-188,541512	-1,710781	4,549228
09:37:04,69	0,526011	3,661936	-0,071976	-0,313025	0,292002	-0,209980	0,039155	-2,429506	-0,940820	-0,220957	2,009888	4,574017	1,487270	-3,951112	-1,984162	-77,227708	-101,872534	17,307112	0,039155	-2,429506	-0,940820	-190,937179	-1,063779	4,574017	0,039155	-2,429506	-0,940820	-190,937179	-1,063779	4,574017
09:37:04,74	0,526011	3,661936	-0,071976	-0,313025	0,292002	-0,209980	0,038030	-2,447772	-0,928018	-0,154159	2,057051	4,671230	1,492941	-3,954651	-1,974904	-77,444464	-102,406975	17,311268	0,038030	-2,447772	-0,928018	-192,304299	-0,928323	4,671230	0,038030	-2,447772	-0,928018	-192,304299	-0,928323	4,671230
09:37:04,79	0,526011	3,661936	-0,071976	-0,313025	0,292002	-0,209980	0,038260	-2,454453	-0,918759	-0,377991	2,148484	4,675386	1,507196	-3,956063	-1,971809	-77,562838	-102,719258	17,327078	0,038260	-2,454453	-0,918759	-193,052550	-0,854898	4,675386	0,038260	-2,454453	-0,918759	-193,052550	-0,854898	4,675386
09:37:04,84	0,526011	3,661936	-0,071976	-0,313025	0,292002	-0,209980	0,032355	-2,467505	-0,915665	-0,028917	1,895089	4,691196	1,508571	-3,956663	-1,964857	-77,659865	-103,009087	17,319555	0,032355	-2,467505	-0,915665	-193,728061	-0,644808	4,691196	0,032355	-2,467505	-0,915665	-193,728061	-0,644808	4,691196
09:37:04,89	0,526011	3,661936	-0,071976	-0,313025	0,292002	-0,209980	0,032187	-2,468996	-0,908713	-0,250908	1,947209	4,683673	1,511839	-3,959185	-1,962107	-77,727156	-103,186757	17,376060	0,032187	-2,468996	-0,908713	-194,067079	-0,579454	4,683673	0,032187	-2,468996	-0,908713	-194,067079	-0,579454	4,683673
09:37:04,94	0,526011	3,661936	-0,071976	-0,313025	0,292002	-0,209980	0,032737	-2,473087	-0,905963	-0,225695	2,006391	4,740178	1,516755	-3,964937	-1,959460	-77,859663	-103,401525	17,315631	0,032737	-2,473087	-0,905963	-194,363000	-0,563481	4,740178	0,032737	-2,473087	-0,905963	-194,363000	-0,563481	4,740178
09:37:04,99	0,526011	3,661936	-0,071976	-0,313025	0,292002	-0,209980	0,035261	-2,480220	-0,903316	-0,107006	2,130252	4,679749	1,514761	-3,968008	-1,957117	-77,912199	-103,578149	17,347048	0,035261	-2,480220	-0,903316	-194,804282	-0,637730	4,679749	0,035261	-2,480220	-0,903316	-194,804282	-0,637730	4,679749
09:37:05,04	0,526011	3,661936	-0,071976	-0,313025	0,292002	-0,209980	0,038918	-2,480029	-0,900973	-0,296174	2,363220	4,711166	1,517312	-3,961614	-1,956024	-78,041185	-103,688906	17,360086	0,038918	-2,480029	-0,900973	-194,978446	-0,691820	4,711166	0,038918	-2,480029	-0,900973	-194,978446	-0,691820	4,711166
09:37:05,09	0,526011	3,661936	-0,071976	-0,313025	0,292002	-0,209980	0,032104	-2,479041	-0,899880	-0,507967	1,952599	4,724204	1,525562	-3,964256	-1,955974	-78,001807	-103,813304	17,371236	0,032104	-2,479041	-0,899880	-195,112673	-0,567592	4,724204	0,032104	-2,479041	-0,899880	-195,112673	-0,567592	4,724204
09:37:05,14	0,526011	3,661936	-0,071976	-0,313025	0,292002	-0,209980	0,030267	-2,487507	-0,899830	-0,155794	1,953360	4,735353	1,523493	-3,972035	-1,956014	-78,127213	-103,921671	17,353030	0,030267	-2,487507	-0,899830	-195,425056	-0,422602	4,735353	0,030267	-2,487507	-0,899830	-195,425056	-0,422602	4,735353
09:37:05,19	0,526011	3,661936	-0,071976	-0,313025	0,292002	-0,209980	0,038039	-2,489605	-0,899870	-0,203227	2,303072	4,717148	1,528623	-3,963141	-1,952156	-78,148335	-104,039860	17,368701	0,038039	-2,489605	-0,899870	-195,637216	-0,682976	4,717148	0,038039	-2,489605	-0,899870	-195,637216	-0,682976	4,717148
09:37:05,24	0,526011	3,661936	-0,071976	-0,313025	0,292002	-0,209980	0,027772	-2,489600	-0,896012	-0,316412	1,809983	4,732818	1,529027	-3,973747	-1,954075	-78,207314	-104,184621	17,374024	0,027772	-2,489600	-0,896012	-195,749995	-0,370094	4,732818	0,027772	-2,489600	-0,896012	-195,749995	-0,370094	4,732818
09:37:05,29	0,526011	3,661936	-0,071976	-0,313025	0,292002	-0,209980	0,036755	-2,495253	-0,897931	-0,177286	2,298398	4,738142	1,530116	-3,972019	-1,952140	-78,233200	-104,222349	17,386884	0,036755	-2,495253	-0,897931	-196,054668	-0,586839	4,738142	0,036755	-2,495253	-0,897931	-196,054668	-0,586839	4,738142
09:37:05,34	0,526011	3,661936	-0,071976	-0,313025	0,292002	-0,209980	0,034713	-2,495332	-0,895996	-0,218791	2,188686	4,751002	1,533447	-3,966861	-1,951779	-78,294585	-104,274089	17,411204	0,034713	-2,495332	-0,895996	-196,102379	-0,536293	4,751002	0,034713	-2,495332	-0,895996	-196,102379	-0,536293	4,751002
09:37:05,39	0,526011	3,661936	-0,071976	-0,313025	0,292002	-0,209980	0,028581	-2,495637	-0,895634	-0,278438	1,842514	4,775322	1,534585	-3,971289	-1,951763	-78,303097	-104,337499	17,408791	0,028581	-2,495637	-0,895634	-196,185959	-0,401077	4,775322	0,028581	-2,495637	-0,895634	-196,185959	-0,401077	4,775322
09:37:05,44	0,526011	3,661936	-0,071976	-0,313025	0,292002	-0,209980	0,031847	-2,498837	-0,895619	-0,171228	2,036680	4,772909	1,528463	-3,969197	-1,947545	-78,371696	-104,460260	17,397404	0,031847	-2,498837	-0,895619	-196,329921	-0,463293	4,772909	0,031847	-2,498837	-0,895619	-196,329921	-0,463293	4,772909
09:37:05,49	0,526011	3,661936	-0,071976	-0,313025	0,292002	-0,209980	0,033096	-2,492489	-0,891401	-0,641910	2,103613	4,761522	1,527900	-3,970252	-1,948712	-78,359451	-104,467349	17,382972	0,033096	-2,492489	-0,891401	-196,302326	-0,494426	4,761522	0,033096	-2,492489	-0,891401	-196,302326	-0,494426	4,761522
09:37:05,54	0,526011	3,661936	-0,071976	-0,313025	0,292002	-0,209980	0,034291	-2,492529	-0,892568	-0,639864	2,179918	4,747090	1,538899	-3,967363	-1,949498	-78,408622	-104,553355	17,398066	0,034291	-2,492529	-0,892568	-196,303394	-0,511953	4,747090	0,034291	-2,492529	-0,892568	-196,303394	-0,511953	4,747090
09:37:05,59	0,526011	3,661936	-0,071976	-0,313025	0,292002	-0,209980	0,026290	-2,500610	-0,893354	-0,318709	1,764258	4,762183	1,538876	-3,972555	-1,947894	-78,409268	-104,617824	17,433018	0,026290	-2,500610	-0,893354	-196,616615	-0,299493	4,762183	0,026290	-2,500610	-0,893354	-196,616615	-0,299493	4,762183
09:37:05,64	0,526011	3,661936	-0,071976	-0,313025	0,292002	-0,209980	0,030798	-2,503186	-0,891750	-0,240919	2,030334	4,797136	1,535819	-3,976582	-1,951024	-78,449988	-104,669351	17,413184	0,030798	-2,503186	-0,891750	-196,741031	-0,387272	4,797136	0,030798	-2,503186	-0,891750	-196,741031	-0,387272	4,797136
09:37:05,69	0,526011	3,661936	-0,071976	-0,313025	0,292002	-0,209980	0,035813	-2,502553	-0,894880	-0,338839	2,281644	4,777302	1,533909	-3,975741	-1,945210	-78,496366	-104,748839	17,426752	0,035813	-2,502553	-0,894880	-196,789230	-0,529686	4,777302	0,035813	-2,502553	-0,894880	-196,789230	-0,529686	4,777302
09:37:05,74	0,526011	3,661936	-0,071976	-0,313025	0,292002	-0,209980	0,036041	-2,500478	-0,889066	-0,538760	2,293066	4,790870	1,544313	-3,969517	-1,947190	-78,553251	-104,793522	17,429832	0,036041	-2,500478	-0,889066	-196,826273	-0,536142	4,790870	0,036041	-2,500478	-0,889066	-196,826273	-0,536142	4,790870
09:37:05,79	0,526011	3,661936	-0,071976	-0,313025	0,292002	-0,209980	0,025448	-2,506376	-0,891046	-0,299194	1,715337	4,793950	1,542650	-3,967511	-1,945637	-78,498424	-104,811672	17,408372	0,025448	-2,506376	-0,891046	-197,049714	-0,282365	4,793950	0,025448	-2,506376	-0,891046	-197,049714	-0,282365	4,793950
09:37:05,84	0,526011	3,661936	-0,071976	-0,313025	0,292002	-0,209980	0,024543	-2,503933	-0,889493	-0,414539	1,724806	4,772489	1,543113	-3,975255	-1,950308	-78,556377	-104,852926	17,390038	0,024543	-2,503933	-0,889493	-196,973277	-0,201811	4,772489	0,024543	-2,503933	-0,889493	-196,973277	-0,201811	4,772489
09:37:05,89	0,526011	3,661936	-0,071976	-0,313025	0,292002	-0,209980	0,031017	-2,508206	-0,894163	-0,257041	2,031912	4,754156	1,541262	-3,979188	-1,948340	-78,596793	-104,877081	17,426341	0,031017	-2,508206	-0,894163	-197,151218	-0,402944	4,754156	0,031017	-2,508206	-0,894163	-197,151218	-0,402944	4,754156
09:37:05,94	0,526011	3,661936	-0,071976	-0,313025	0,292002	-0,209980	0,035349	-2,508569	-0,892196	-0,279277	2,234222	4,790459	1,538278	-3,972242	-1,946820	-78,575785	-104,948574	17,413734	0,035349	-2,508569	-0,892196	-197,201971	-0,540651	4,790459	0,035349	-2,508569	-0,892196	-197,201971	-0,540651	4,790459
09:37:05,99	0,526011	3,661936	-0,071976	-0,313025	0,292002	-0,209980	0,030825	-2,502512	-0,890676	-0,645672	2,052946	4,777852	1,535173	-3,973148	-1,946070	-78,659299	-104,928748	17,428636	0,030825	-2,502512	-0,890676	-197,092862	-0,366840	4,777852	0,030825	-2,502512	-0,890676	-197,092862	-0,366840	4,777852
09:37:06,04	0,526011	3,661936	-0,071976	-0,313025	0,292002	-0,209980	0,033163	-2,500276	-0,889926	-0,786523	2,092243	4,792753	1,542233	-3,971413	-1,944929	-78,645407	-104,989783	17,383714	0,033163	-2,500276	-0,889926	-197,058199	-0,511016	4,792753	0,033163	-2,500276	-0,889926	-197,058199	-0,511016	4,792753
09:37:06,10	0,526011	3,661936	-0,071976	-0,313025	0,292002	-0,209980	0,028130	-2,505522	-0,888785	-0,559624	1,873123	4,747832	1,541617	-3,975589	-1,945646	-78,635859	-105,061439	17,434328	0,028130	-2,505522	-0,888785	-197,243140	-0,335117	4,747832	0,028130	-2,505522	-0,888785	-197,243140	-0,335117	4,747832
09:37:06,15	0,526011	3,661936	-0,071976	-0,313025	0,292002	-0,209980	0,032054	-2,507078	-0,889502	-0,536036	2,121270	4,798446	1,539675	-3,974640	-1,944160	-78,721999	-105,060025	17,405089	0,032054	-2,507078	-0,889502	-197,341634	-0,395006	4,798446	0,032054	-2,507078	-0,889502	-197,341634	-0,395006	4,798446
09:37:06,20	0,526011	3,661936	-0,071976	-0,313025	0,292002	-0,209980	0,028088	-2,501209	-0,890250	-0,611021	1,965147	4,783884	1,538518	-3,969219	-1,946394	-78,477336	-104,887146	17,419766	0,028088	-2,501209	-0,890250	-196,955901	-0,239755	4,783884	0,028088	-2,501209	-0,890250	-196,955901	-0,239755	4,783884
09:37:06,25	0,526011	3,661936	-0,071976	-0,313025	0,292002	-0,209980	0,028088	-2,501209	-0,890250	-0,611021	1,965147	4,783884	0,783015	-3,453366	-1,955572	-51,236346	-65,231456	15,396376	0,028088	-2,501209	-0,890250	-196,955901	-0,239755	4,783884	0,028088	-2,501209	-0,890250	-196,955901	-0,239755	4,783884
09:37:06,30	0,526062	3,611975	-0,071983	-0,313020	0,291982	-0,209997	-0,040903	-1,588998	-0,899428	-0,082685	2,141174	2,760494	0,770723	-3,403987	-1,811895	-49,257617	-64,143432	15,338357	-0,040903	-1,588998	-0,899428	-124,818992	5,352027	2,760494	-0,040903	-1,588998	-0,899428	-124,818992	5,352027	2,760494
09:37:06,35	0,526062	3,611975	-0,071983	-0,313020	0,291982	-0,209997	-0,077520	-1,553662	-0,755751	0,011503	1,406673	2,702475	0,802305	-3,419345	-1,791473	-49,975901	-65,747787	15,382004	-0,077520	-1,553662	-0,755751	-121,950988	7,492011	2,702475	-0,077520	-1,553662	-0,755751	-121,950988	7,492011	2,702475
09:37:06,40	0,526062	3,611975	-0,071983	-0,313020	0,291982	-0,209997	-0,080010	-1,588692	-0,735329	0,084505	1,457310	2,746121	0,821375	-3,430338	-1,784163	-50,406453	-66,682368	15,440921	-0,080010	-1,588692	-0,735329	-124,627835	7,738126	2,746121	-0,080010	-1,588692	-0,735329	-124,627835	7,738126	2,746121
09:37:06,45	0,526062	3,611975	-0,071983	-0,313020	0,291982	-0,209997	-0,080025	-1,610704	-0,728019	0,204468	1,550962	2,805039	0,828797	-3,427071	-1,778784	-50,638665	-67,101885	15,501041	-0,080025	-1,610704	-0,728019	-126,235793	7,832940	2,805039	-0,080025	-1,610704	-0,728019	-126,235793	7,832940	2,805039
09:37:06,50	0,526062	3,611975	-0,071983	-0,313020	0,291982	-0,209997	-0,086566	-1,615498	-0,722640	-0,025646	1,219492	2,865159	0,834121	-3,431445	-1,771073	-50,815113	-67,432650	15,487839	-0,086566	-1,615498	-0,722640	-126,842260	8,014932	2,865159	-0,086566	-1,615498	-0,722640	-126,842260	8,014932	2,865159
09:37:06,55	0,526062	3,611975	-0,071983	-0,313020	0,291982	-0,209997	-0,085440	-1,622296	-0,714929	-0,046830	1,290608	2,851957	0,839691	-3,434750	-1,770293	-50,897174	-67,646890	15,510888	-0,085440	-1,622296	-0,714929	-127,397079	7,997671	2,851957	-0,085440	-1,622296	-0,714929	-127,397079	7,997671	2,851957
09:37:06,60	0,526062	3,611975	-0,071983	-0,313020	0,291982	-0,209997	-0,085363	-1,628772	-0,714149	0,063363	1,330678	2,875006	0,844377	-3,436056	-1,769591	-51,094411	-67,916962	15,514143	-0,085363	-1,628772	-0,714149	-127,795265	8,031677	2,875006	-0,085363	-1,628772	-0,714149	-127,795265	8,031677	2,875006
09:37:06,65	0,526062	3,611975	-0,071983	-0,313020	0,291982	-0,209997	-0,086575	-1,633483	-0,713446	-0,024166	1,231889	2,878261	0,848357	-3,437015	-1,766885	-51,108959	-68,097521	15,488028	-0,086575	-1,633483	-0,713446	-128,252617	8,028015	2,878261	-0,086575	-1,633483	-0,713446	-128,252617	8,028015	2,878261
09:37:06,70	0,526062	3,611975	-0,071983	-0,313020	0,291982	-0,209997	-0,087734	-1,637410	-0,710741	0,016366	1,249294	2,852145	0,827917	-3,431570	-1,758499	-50,509951	-67,219109	15,492491	-0,087734	-1,637410	-0,710741	-128,520310	8,136411	2,852145	-0,087734	-1,637410	-0,710741	-128,520310	8,136411	2,852145
09:37:06,75	0,526062	3,611975	-0,071983	-0,313020	0,291982	-0,209997	-0,082229	-1,616986	-0,702355	0,014564	1,615092	2,856609	0,252624	-3,025096	-1,783767	-29,479451	-37,144038	13,972674	-0,082229	-1,616986	-0,702355	-126,918852	8,070086	2,856609	-0,082229	-1,616986	-0,702355	-126,918852	8,070086	2,856609
09:37:06,80	0,525976	3,561969	-0,071972	-0,313015	0,291995	-0,210001	-0,146599	-0,915531	-0,727623	0,099886	1,443257	1,336792	0,236921	-2,981856	-1,617794	-28,095092	-35,933968	13,919296	-0,146599	-0,915531	-0,727623	-71,769265	12,951293	1,336792	-0,146599	-0,915531	-0,727623	-71,769265	12,951293	1,336792
09:37:06,85	0,525976	3,561969	-0,071972	-0,313015	0,291995	-0,210001	-0,176195	-0,880311	-0,561650	0,008605	0,498150	1,283414	0,267349	-3,009862	-1,604772	-29,023435	-37,732849	14,000059	-0,176195	-0,880311	-0,561650	-69,095819	14,329425	1,283414	-0,176195	-0,880311	-0,561650	-69,095819	14,329425	1,283414
09:37:06,90	0,525976	3,561969	-0,071972	-0,313015	0,291995	-0,210001	-0,167155	-0,920666	-0,548628	0,084997	1,063691	1,364177	0,273620	-3,010244	-1,593989	-29,440599	-38,415162	14,102930	-0,167155	-0,920666	-0,548628	-72,187263	14,185343	1,364177	-0,167155	-0,920666	-0,548628	-72,187263	14,185343	1,364177
09:37:06,95	0,525976	3,561969	-0,071972	-0,313015	0,291995	-0,210001	-0,169960	-0,926288	-0,537845	-0,422144	0,897697	1,467048	0,291666	-3,014368	-1,589035	-29,649015	-38,972847	14,038249	-0,169960	-0,926288	-0,537845	-73,135726	14,239566	1,467048	-0,169960	-0,926288	-0,537845	-73,135726	14,239566	1,467048
09:37:07,00	0,525976	3,561969	-0,071972	-0,313015	0,291995	-0,210001	-0,175411	-0,943978	-0,532891	-0,089418	0,712607	1,402367	0,294505	-3,017882	-1,582862	-29,878537	-39,286519	14,089760	-0,175411	-0,943978	-0,532891	-74,191700	14,482360	1,402367	-0,175411	-0,943978	-0,532891	-74,191700	14,482360	1,402367
09:37:07,05	0,525976	3,561969	-0,071972	-0,313015	0,291995	-0,210001	-0,173787	-0,948194	-0,526718	-0,256618	0,755091	1,453878	0,305887	-3,019319	-1,580172	-29,985871	-39,540241	14,082853	-0,173787	-0,948194	-0,526718	-74,689822	14,397404	1,453878	-0,173787	-0,948194	-0,526718	-74,689822	14,397404	1,453878
09:37:07,10	0,525976	3,561969	-0,071972	-0,313015	0,291995	-0,210001	-0,178235	-0,958769	-0,524028	0,019909	0,557748	1,446971	0,306129	-3,019311	-1,581364	-30,087088	-39,698501	14,108663	-0,178235	-0,958769	-0,524028	-75,243468	14,549159	1,446971	-0,178235	-0,958769	-0,524028	-75,243468	14,549159	1,446971
09:37:07,15	0,525976	3,561969	-0,071972	-0,313015	0,291995	-0,210001	-0,178362	-0,958975	-0,525220	-0,157073	0,542597	1,472781	0,310517	-3,024517	-1,577092	-30,194804	-39,878058	14,130476	-0,178362	-0,958975	-0,525220	-75,436578	14,544009	1,472781	-0,178362	-0,958975	-0,525220	-75,436578	14,544009	1,472781
09:37:07,20	0,525976	3,561969	-0,071972	-0,313015	0,291995	-0,210001	-0,176047	-0,965378	-0,520948	-0,033445	0,659447	1,494594	0,309061	-3,032342	-1,580191	-30,274967	-40,053967	14,150364	-0,176047	-0,965378	-0,520948	-75,815633	14,479167	1,494594	-0,176047	-0,965378	-0,520948	-75,815633	14,479167	1,494594
09:37:07,25	0,525976	3,561969	-0,071972	-0,313015	0,291995	-0,210001	-0,168543	-0,968030	-0,524046	-0,087975	1,068228	1,514482	0,318716	-3,028064	-1,578291	-30,379542	-40,209269	14,162147	-0,168543	-0,968030	-0,524046	-76,078328	14,298820	1,514482	-0,168543	-0,968030	-0,524046	-76,078328	14,298820	1,514482
09:37:07,30	0,525976	3,561969	-0,071972	-0,313015	0,291995	-0,210001	-0,177075	-0,974252	-0,522147	0,048770	0,611620	1,526264	0,313180	-3,031591	-1,572884	-30,468133	-40,324571	14,159439	-0,177075	-0,974252	-0,522147	-76,429986	14,512021	1,526264	-0,177075	-0,974252	-0,522147	-76,429986	14,512021	1,526264
09:37:07,35	0,525976	3,561969	-0,071972	-0,313015	0,291995	-0,210001	-0,171253	-0,971221	-0,516739	-0,252951	0,895301	1,523556	0,317307	-3,027315	-1,577557	-30,431680	-40,372662	14,142334	-0,171253	-0,971221	-0,516739	-76,493834	14,338662	1,523556	-0,171253	-0,971221	-0,516739	-76,493834	14,338662	1,523556
09:37:07,40	0,525976	3,561969	-0,071972	-0,313015	0,291995	-0,210001	-0,177019	-0,972657	-0,521413	-0,201706	0,651088	1,506452	0,317084	-3,035854	-1,577519	-30,521297	-40,459617	14,197283	-0,177019	-0,972657	-0,521413	-76,555307	14,547074	1,506452	-0,177019	-0,972657	-0,521413	-76,555307	14,547074	1,506452
09:37:07,45	0,525976	3,561969	-0,071972	-0,313015	0,291995	-0,210001	-0,169513	-0,976733	-0,521375	-0,109867	1,007273	1,561401	0,324532	-3,034700	-1,577583	-30,583490	-40,571924	14,142526	-0,169513	-0,976733	-0,521375	-76,783435	14,314028	1,561401	-0,169513	-0,976733	-0,521375	-76,783435	14,314028	1,561401
09:37:07,50	0,525976	3,561969	-0,071972	-0,313015	0,291995	-0,210001	-0,174237	-0,982606	-0,521439	0,067175	0,763930	1,506644	0,318468	-3,038361	-1,574880	-30,644609	-40,668434	14,146517	-0,174237	-0,982606	-0,521439	-77,067429	14,441502	1,506644	-0,174237	-0,982606	-0,521439	-77,067429	14,441502	1,506644
09:37:07,55	0,525976	3,561969	-0,071972	-0,313015	0,291995	-0,210001	-0,168033	-0,979186	-0,518736	-0,224819	1,081818	1,510634	0,323001	-3,030227	-1,578813	-30,687055	-40,703081	14,150226	-0,168033	-0,979186	-0,518736	-77,090931	14,272443	1,510634	-0,168033	-0,979186	-0,518736	-77,090931	14,272443	1,510634
09:37:07,60	0,525976	3,561969	-0,071972	-0,313015	0,291995	-0,210001	-0,177345	-0,979044	-0,522669	-0,283435	0,578191	1,514344	0,329510	-3,032909	-1,575671	-30,664991	-40,764343	14,151697	-0,177345	-0,979044	-0,522669	-77,138394	14,499759	1,514344	-0,177345	-0,979044	-0,522669	-77,138394	14,499759	1,514344
09:37:07,65	0,525976	3,561969	-0,071972	-0,313015	0,291995	-0,210001	-0,178276	-0,986022	-0,519526	0,037412	0,579515	1,515815	0,326952	-3,037687	-1,574137	-30,742728	-40,857220	14,147437	-0,178276	-0,986022	-0,519526	-77,365340	14,574170	1,515815	-0,178276	-0,986022	-0,519526	-77,365340	14,574170	1,515815
09:37:07,70	0,525976	3,561969	-0,071972	-0,313015	0,291995	-0,210001	-0,172859	-0,986196	-0,517993	-0,072864	0,840318	1,511555	0,324529	-3,033652	-1,575368	-30,769573	-40,846971	14,105364	-0,172859	-0,986196	-0,517993	-77,489242	14,409735	1,511555	-0,172859	-0,986196	-0,517993	-77,489242	14,409735	1,511555
09:37:07,75	0,525976	3,561969	-0,071972	-0,313015	0,291995	-0,210001	-0,175142	-0,982080	-0,519224	-0,291443	0,693223	1,469482	0,327820	-3,034153	-1,574576	-30,845240	-40,943726	14,161197	-0,175142	-0,982080	-0,519224	-77,384714	14,441864	1,469482	-0,175142	-0,982080	-0,519224	-77,384714	14,441864	1,469482
09:37:07,80	0,525976	3,561969	-0,071972	-0,313015	0,291995	-0,210001	-0,176354	-0,985181	-0,518432	-0,251835	0,613043	1,525315	0,330027	-3,036003	-1,572231	-30,892954	-41,022161	14,191771	-0,176354	-0,985181	-0,518432	-77,588508	14,456832	1,525315	-0,176354	-0,985181	-0,518432	-77,588508	14,456832	1,525315
09:37:07,85	0,525976	3,561969	-0,071972	-0,313015	0,291995	-0,210001	-0,175855	-0,988017	-0,516087	-0,196100	0,636885	1,555889	0,332482	-3,037430	-1,573772	-30,842720	-41,045724	14,167424	-0,175855	-0,988017	-0,516087	-77,755470	14,441507	1,555889	-0,175855	-0,988017	-0,516087	-77,755470	14,441507	1,555889
09:37:07,90	0,525976	3,561969	-0,071972	-0,313015	0,291995	-0,210001	-0,175847	-0,990856	-0,517628	-0,043775	0,692604	1,531542	0,328109	-3,042026	-1,572642	-30,936480	-41,153400	14,157968	-0,175847	-0,990856	-0,517628	-77,825984	14,496570	1,531542	-0,175847	-0,990856	-0,517628	-77,825984	14,496570	1,531542
09:37:07,95	0,525976	3,561969	-0,071972	-0,313015	0,291995	-0,210001	-0,169680	-0,989368	-0,516498	-0,261308	0,985892	1,522086	0,323297	-3,036894	-1,573832	-30,987197	-41,083857	14,195287	-0,169680	-0,989368	-0,516498	-77,926669	14,305801	1,522086	-0,169680	-0,989368	-0,516498	-77,926669	14,305801	1,522086
09:37:08,00	0,525976	3,561969	-0,071972	-0,313015	0,291995	-0,210001	-0,171718	-0,982634	-0,517688	-0,576592	0,801232	1,559405	0,332771	-3,034418	-1,573026	-30,936153	-41,148961	14,199036	-0,171718	-0,982634	-0,517688	-77,713359	14,281111	1,559405	-0,171718	-0,982634	-0,517688	-77,713359	14,281111	1,559405
09:37:08,05	0,525976	3,561969	-0,071972	-0,313015	0,291995	-0,210001	-0,178599	-0,989601	-0,516882	-0,245176	0,520167	1,563154	0,332095	-3,040328	-1,574966	-30,974250	-41,191435	14,193409	-0,178599	-0,989601	-0,516882	-77,928840	14,540219	1,563154	-0,178599	-0,989601	-0,516882	-77,928840	14,540219	1,563154
09:37:08,10	0,525976	3,561969	-0,071972	-0,313015	0,291995	-0,210001	-0,173144	-0,991970	-0,518822	-0,177788	0,792105	1,557527	0,324907	-3,045126	-1,574225	-31,023651	-41,260014	14,160245	-0,173144	-0,991970	-0,518822	-78,047467	14,383889	1,557527	-0,173144	-0,991970	-0,518822	-78,047467	14,383889	1,557527
09:37:08,15	0,525976	3,561969	-0,071972	-0,313015	0,291995	-0,210001	-0,165395	-0,988145	-0,518081	-0,460811	1,186567	1,524362	0,331184	-3,041976	-1,573101	-31,105723	-41,279454	14,161333	-0,165395	-0,988145	-0,518081	-78,030180	14,170044	1,524362	-0,165395	-0,988145	-0,518081	-78,030180	14,170044	1,524362
09:37:08,20	0,525976	3,561969	-0,071972	-0,313015	0,291995	-0,210001	-0,171261	-0,992005	-0,516957	-0,317938	0,820172	1,525451	0,338348	-3,040250	-1,574594	-31,024145	-41,353443	14,189599	-0,171261	-0,992005	-0,516957	-78,190354	14,264140	1,525451	-0,171261	-0,992005	-0,516957	-78,190354	14,264140	1,525451
09:37:08,25	0,525976	3,561969	-0,071972	-0,313015	0,291995	-0,210001	-0,176338	-0,997347	-0,518450	-0,063460	0,663793	1,553716	0,328243	-3,041348	-1,571547	-31,067938	-41,389519	14,146368	-0,176338	-0,997347	-0,518450	-78,355195	14,506333	1,553716	-0,176338	-0,997347	-0,518450	-78,355195	14,506333	1,553716
09:37:08,30	0,525976	3,561969	-0,071972	-0,313015	0,291995	-0,210001	-0,170334	-0,989144	-0,515402	-0,543130	0,956100	1,510486	0,326949	-3,038582	-1,570391	-31,117778	-41,374554	14,180760	-0,170334	-0,989144	-0,515402	-78,190968	14,327345	1,510486	-0,170334	-0,989144	-0,515402	-78,190968	14,327345	1,510486
09:37:08,35	0,525976	3,561969	-0,071972	-0,313015	0,291995	-0,210001	-0,172083	-0,986641	-0,514247	-0,685249	0,814530	1,544877	0,330439	-3,042158	-1,572313	-31,122629	-41,435650	14,184939	-0,172083	-0,986641	-0,514247	-78,136596	14,323037	1,544877	-0,172083	-0,986641	-0,514247	-78,136596	14,323037	1,544877
09:37:08,41	0,525976	3,561969	-0,071972	-0,313015	0,291995	-0,210001	-0,170731	-0,991451	-0,516169	-0,490472	0,911186	1,549057	0,335768	-3,046325	-1,572282	-31,119147	-41,439724	14,189902	-0,170731	-0,991451	-0,516169	-78,319393	14,313553	1,549057	-0,170731	-0,991451	-0,516169	-78,319393	14,313553	1,549057
09:37:08,46	0,525976	3,561969	-0,071972	-0,313015	0,291995	-0,210001	-0,169787	-0,998149	-0,516138	-0,143963	0,965325	1,554020	0,333130	-3,042493	-1,574669	-31,220573	-41,478015	14,205819	-0,169787	-0,998149	-0,516138	-78,498678	14,293591	1,554020	-0,169787	-0,998149	-0,516138	-78,498678	14,293591	1,554020
09:37:08,51	0,525976	3,561969	-0,071972	-0,313015	0,291995	-0,210001	-0,171786	-0,993949	-0,518525	-0,446252	0,792672	1,569936	0,337383	-3,034593	-1,571861	-30,912998	-41,364696	14,172570	-0,171786	-0,993949	-0,518525	-78,471245	14,277878	1,569936	-0,171786	-0,993949	-0,518525	-78,471245	14,277878	1,569936
09:37:08,56	0,525976	3,561969	-0,071972	-0,313015	0,291995	-0,210001	-0,180755	-0,993683	-0,515717	-0,208182	0,536010	1,536687	-0,245526	-2,681843	-1,592434	-12,173471	-11,372635	12,763245	-0,180755	-0,993683	-0,515717	-78,212259	14,725256	1,536687	-0,180755	-0,993683	-0,515717	-78,212259	14,725256	1,536687
09:37:08,61	0,526027	3,511918	-0,071995	-0,313011	0,291976	-0,209990	-0,194791	-0,312494	-0,536290	-0,286357	1,039010	0,127363	-0,217348	-2,668849	-1,413184	-12,144943	-12,442223	12,834757	-0,194791	-0,312494	-0,536290	-24,817120	16,330077	0,127363	-0,194791	-0,312494	-0,536290	-24,817120	16,330077	0,127363
09:37:08,66	0,526027	3,511918	-0,071995	-0,313011	0,291976	-0,209990	-0,220132	-0,330400	-0,357040	-0,267280	0,280736	0,198874	-0,182432	-2,691515	-1,388152	-13,161521	-14,307544	12,937629	-0,220132	-0,330400	-0,357040	-26,203650	17,561135	0,198874	-0,220132	-0,330400	-0,357040	-26,203650	17,561135	0,198874
09:37:08,71	0,526027	3,511918	-0,071995	-0,313011	0,291976	-0,209990	-0,217961	-0,371970	-0,332008	-0,229302	0,445934	0,301747	-0,169699	-2,694761	-1,380139	-13,591721	-15,012477	12,955074	-0,217961	-0,371970	-0,332008	-29,428981	17,555868	0,301747	-0,217961	-0,371970	-0,332008	-29,428981	17,555868	0,301747
09:37:08,76	0,526027	3,511918	-0,071995	-0,313011	0,291976	-0,209990	-0,221517	-0,384621	-0,323995	-0,397061	0,240930	0,319192	-0,161831	-2,698552	-1,376302	-13,866896	-15,544525	13,016845	-0,221517	-0,384621	-0,323995	-30,589810	17,630001	0,319192	-0,221517	-0,384621	-0,323995	-30,589810	17,630001	0,319192
09:37:08,81	0,526027	3,511918	-0,071995	-0,313011	0,291976	-0,209990	-0,222167	-0,393331	-0,320158	-0,542512	0,234824	0,380962	-0,150628	-2,701434	-1,375566	-14,043132	-15,833831	13,029830	-0,222167	-0,393331	-0,320158	-31,418972	17,674953	0,380962	-0,222167	-0,393331	-0,320158	-31,418972	17,674953	0,380962
09:37:08,86	0,526027	3,511918	-0,071995	-0,313011	0,291976	-0,209990	-0,225273	-0,404473	-0,319422	-0,301751	0,065345	0,393948	-0,145244	-2,704163	-1,369398	-14,195407	-16,129046	13,028401	-0,225273	-0,404473	-0,319422	-32,052920	17,749287	0,393948	-0,225273	-0,404473	-0,319422	-32,052920	17,749287	0,393948
09:37:08,91	0,526027	3,511918	-0,071995	-0,313011	0,291976	-0,209990	-0,225602	-0,410501	-0,313254	-0,320139	0,063989	0,392519	-0,137270	-2,704891	-1,365149	-14,259811	-16,344248	13,011164	-0,225602	-0,410501	-0,313254	-32,544440	17,773731	0,392519	-0,225602	-0,410501	-0,313254	-32,544440	17,773731	0,392519
09:37:08,96	0,526027	3,511918	-0,071995	-0,313011	0,291976	-0,209990	-0,228958	-0,417770	-0,309005	-0,160714	-0,058726	0,375282	-0,135814	-2,716053	-1,365129	-14,354855	-16,565523	13,027862	-0,228958	-0,417770	-0,309005	-32,955647	17,914504	0,375282	-0,228958	-0,417770	-0,309005	-32,955647	17,914504	0,375282
09:37:09,01	0,526027	3,511918	-0,071995	-0,313011	0,291976	-0,209990	-0,220020	-0,424612	-0,308985	-0,044081	0,434398	0,391980	-0,158405	-2,698579	-1,364227	-13,830611	-15,858430	13,019038	-0,220020	-0,424612	-0,308985	-33,376112	17,705964	0,391980	-0,220020	-0,424612	-0,308985	-33,376112	17,705964	0,391980
09:37:09,06	0,526027	3,511918	-0,071995	-0,313011	0,291976	-0,209990	-0,223857	-0,396310	-0,308083	-0,641287	0,335343	0,383155	-0,605358	-2,389362	-1,206661	1,698219	8,393555	11,889549	-0,223857	-0,396310	-0,308083	-31,751634	17,908103	0,383155	-0,223857	-0,396310	-0,308083	-31,751634	17,908103	0,383155
09:37:09,11	0,525983	3,461987	-0,071986	-0,313015	0,291996	-0,209994	-0,268170	0,145370	-0,150517	-0,041417	-0,646585	-0,746333	-0,587352	-2,392236	-1,035773	1,538015	7,787095	11,999404	-0,268170	0,145370	-0,150517	11,370131	20,404766	-0,746333	-0,268170	0,145370	-0,150517	11,370131	20,404766	-0,746333
09:37:09,16	0,525983	3,461987	-0,071986	-0,313015	0,291996	-0,209994	-0,274685	0,128339	0,020371	0,238862	-0,820858	-0,636478	-0,558893	-2,410086	-1,018145	0,566110	5,898433	12,090638	-0,274685	0,128339	0,020371	10,313509	20,741894	-0,636478	-0,274685	0,128339	0,020371	10,313509	20,741894	-0,636478
09:37:09,21	0,525983	3,461987	-0,071986	-0,313015	0,291996	-0,209994	-0,273455	0,094768	0,037999	-0,137018	-0,654300	-0,545244	-0,543010	-2,415171	-1,014742	0,194380	5,316492	12,129034	-0,273455	0,094768	0,037999	7,302292	20,811956	-0,545244	-0,273455	0,094768	0,037999	7,302292	20,811956	-0,545244
09:37:09,26	0,525983	3,461987	-0,071986	-0,313015	0,291996	-0,209994	-0,276993	0,078471	0,041402	0,020609	-0,869217	-0,506848	-0,534398	-2,420171	-1,011700	-0,012321	4,765484	12,117249	-0,276993	0,078471	0,041402	6,180570	20,874749	-0,506848	-0,276993	0,078471	0,041402	6,180570	20,874749	-0,506848
09:37:09,31	0,525983	3,461987	-0,071986	-0,313015	0,291996	-0,209994	-0,276969	0,068512	0,044444	-0,042091	-0,771463	-0,518633	-0,529712	-2,424123	-1,007878	-0,227255	4,511881	12,128613	-0,276969	0,068512	0,044444	5,336134	20,970604	-0,518633	-0,276969	0,068512	0,044444	5,336134	20,970604	-0,518633
09:37:09,36	0,525983	3,461987	-0,071986	-0,313015	0,291996	-0,209994	-0,275890	0,062478	0,048266	-0,055406	-0,774675	-0,507269	-0,521925	-2,423740	-1,005943	-0,372192	4,325909	12,192203	-0,275890	0,062478	0,048266	4,849134	20,882663	-0,507269	-0,275890	0,062478	0,048266	4,849134	20,882663	-0,507269
09:37:09,41	0,525983	3,461987	-0,071986	-0,313015	0,291996	-0,209994	-0,280114	0,055926	0,050201	0,051769	-1,026877	-0,443679	-0,523907	-2,431844	-1,004779	-0,418945	4,100805	12,173529	-0,280114	0,055926	0,050201	4,441983	20,962077	-0,443679	-0,280114	0,055926	0,050201	4,441983	20,962077	-0,443679
09:37:09,46	0,525983	3,461987	-0,071986	-0,313015	0,291996	-0,209994	-0,272105	0,053590	0,051365	-0,045068	-0,538337	-0,462353	-0,520599	-2,431600	-1,002076	-0,473563	3,942346	12,177668	-0,272105	0,053590	0,051365	4,161751	20,821898	-0,462353	-0,272105	0,053590	0,051365	4,161751	20,821898	-0,462353
09:37:09,51	0,525983	3,461987	-0,071986	-0,313015	0,291996	-0,209994	-0,273970	0,050848	0,054068	-0,067043	-0,603411	-0,458214	-0,514964	-2,424576	-1,002487	-0,537733	3,853992	12,216525	-0,273970	0,050848	0,054068	3,924559	20,903261	-0,458214	-0,273970	0,050848	0,054068	3,924559	20,903261	-0,458214
09:37:09,56	0,525983	3,461987	-0,071986	-0,313015	0,291996	-0,209994	-0,282871	0,049480	0,053657	-0,104475	-1,077632	-0,419357	-0,507518	-2,428274	-1,001738	-0,604947	3,719317	12,184113	-0,282871	0,049480	0,053657	3,779689	21,127728	-0,419357	-0,282871	0,049480	0,053657	3,779689	21,127728	-0,419357
09:37:09,61	0,525983	3,461987	-0,071986	-0,313015	0,291996	-0,209994	-0,283391	0,041183	0,054406	0,176731	-1,095548	-0,451769	-0,509552	-2,436284	-1,002118	-0,697349	3,578578	12,208317	-0,283391	0,041183	0,054406	3,409578	21,150639	-0,451769	-0,283391	0,041183	0,054406	3,409578	21,150639	-0,451769
09:37:09,66	0,525983	3,461987	-0,071986	-0,313015	0,291996	-0,209994	-0,275438	0,038939	0,054026	0,125314	-0,691636	-0,427565	-0,504473	-2,438165	-1,003311	-0,779431	3,506256	12,203323	-0,275438	0,038939	0,054026	3,182038	20,930226	-0,427565	-0,275438	0,038939	0,054026	3,182038	20,930226	-0,427565
09:37:09,71	0,525983	3,461987	-0,071986	-0,313015	0,291996	-0,209994	-0,276348	0,033600	0,052834	0,299259	-0,773907	-0,432559	-0,509771	-2,431717	-1,000980	-0,749577	3,471384	12,229593	-0,276348	0,033600	0,052834	2,936885	20,919431	-0,432559	-0,276348	0,033600	0,052834	2,936885	20,919431	-0,432559
09:37:09,76	0,525983	3,461987	-0,071986	-0,313015	0,291996	-0,209994	-0,279283	0,041412	0,055164	-0,122237	-0,883223	-0,406289	-0,506592	-2,430393	-0,998721	-0,878861	3,358253	12,212134	-0,279283	0,041412	0,055164	3,128631	21,040492	-0,406289	-0,279283	0,041412	0,055164	3,128631	21,040492	-0,406289
09:37:09,81	0,525983	3,461987	-0,071986	-0,313015	0,291996	-0,209994	-0,282019	0,039321	0,057423	-0,176115	-1,080907	-0,423748	-0,501915	-2,439637	-0,999851	-0,909816	3,337630	12,216761	-0,282019	0,039321	0,057423	2,910599	21,057606	-0,423748	-0,282019	0,039321	0,057423	2,910599	21,057606	-0,423748
09:37:09,86	0,525983	3,461987	-0,071986	-0,313015	0,291996	-0,209994	-0,276352	0,030648	0,056293	0,241549	-0,802704	-0,419121	-0,503369	-2,431580	-1,001472	-0,980250	3,241916	12,221194	-0,276352	0,030648	0,056293	2,647425	20,890925	-0,419121	-0,276352	0,030648	0,056293	2,647425	20,890925	-0,419121
09:37:09,91	0,525983	3,461987	-0,071986	-0,313015	0,291996	-0,209994	-0,282603	0,035936	0,054672	-0,151549	-1,140878	-0,414688	-0,499769	-2,436037	-1,001041	-0,937893	3,171171	12,218192	-0,282603	0,035936	0,054672	2,669456	21,043428	-0,414688	-0,282603	0,035936	0,054672	2,669456	21,043428	-0,414688
09:37:09,96	0,525983	3,461987	-0,071986	-0,313015	0,291996	-0,209994	-0,280543	0,030591	0,055103	0,086345	-0,961716	-0,417691	-0,498197	-2,433915	-1,001084	-1,007346	3,124229	12,213169	-0,280543	0,030591	0,055103	2,487704	21,060898	-0,417691	-0,280543	0,030591	0,055103	2,487704	21,060898	-0,417691
09:37:10,01	0,525983	3,461987	-0,071986	-0,313015	0,291996	-0,209994	-0,283167	0,030290	0,055060	0,026609	-1,134833	-0,422713	-0,503033	-2,434930	-1,001866	-1,051392	3,090322	12,236251	-0,283167	0,030290	0,055060	2,404352	21,093752	-0,422713	-0,283167	0,030290	0,055060	2,404352	21,093752	-0,422713
09:37:10,06	0,525983	3,461987	-0,071986	-0,313015	0,291996	-0,209994	-0,275614	0,033658	0,055070	-0,296768	-0,726798	-0,389566	-0,504891	-2,438772	-1,001074	-1,068224	2,988242	12,246317	-0,275614	0,033658	0,055070	2,345414	20,908867	-0,389566	-0,275614	0,033658	0,055070	2,345414	20,908867	-0,389566
09:37:10,11	0,525983	3,461987	-0,071986	-0,313015	0,291996	-0,209994	-0,275614	0,033658	0,055070	-0,296768	-0,726798	-0,389566	-0,504436	-2,438189	-0,999571	-1,144994	3,018043	12,227930	-0,275614	0,033658	0,055070	2,345414	20,908867	-0,389566	-0,275614	0,033658	0,055070	2,345414	20,908867	-0,389566
09:37:10,16	0,525983	3,461987	-0,071986	-0,313015	0,291996	-0,209994	-0,276345	0,033555	0,056573	-0,303994	-0,846234	-0,407952	-0,497418	-2,436328	-1,001109	-1,136510	2,953784	12,242745	-0,276345	0,033555	0,056573	2,330111	20,846874	-0,407952	-0,276345	0,033555	0,056573	2,330111	20,846874	-0,407952
09:37:10,21	0,525983	3,461987	-0,071986	-0,313015	0,291996	-0,209994	-0,281467	0,028408	0,055035	-0,087749	-1,073061	-0,393138	-0,493313	-2,434232	-1,004237	-1,115435	2,889622	12,209481	-0,281467	0,028408	0,055035	2,142304	21,022062	-0,393138	-0,281467	0,028408	0,055035	2,142304	21,022062	-0,393138
09:37:10,26	0,525983	3,461987	-0,071986	-0,313015	0,291996	-0,209994	-0,285334	0,025902	0,051907	-0,002439	-1,223831	-0,426402	-0,497478	-2,444413	-1,001867	-1,150081	2,850422	12,229134	-0,285334	0,025902	0,051907	2,030852	21,174880	-0,426402	-0,285334	0,025902	0,051907	2,030852	21,174880	-0,426402
09:37:10,31	0,525983	3,461987	-0,071986	-0,313015	0,291996	-0,209994	-0,274434	0,024418	0,054277	0,023425	-0,667466	-0,406748	-0,493518	-2,443451	-1,003457	-1,207995	2,809134	12,215666	-0,274434	0,024418	0,054277	1,940272	20,875640	-0,406748	-0,274434	0,024418	0,054277	1,940272	20,875640	-0,406748
09:37:10,36	0,525983	3,461987	-0,071986	-0,313015	0,291996	-0,209994	-0,277248	0,021470	0,052687	0,112038	-0,843266	-0,420216	-0,492910	-2,445539	-0,999927	-1,194500	2,767815	12,236077	-0,277248	0,021470	0,052687	1,797421	20,920681	-0,420216	-0,277248	0,021470	0,052687	1,797421	20,920681	-0,420216
09:37:10,41	0,525983	3,461987	-0,071986	-0,313015	0,291996	-0,209994	-0,275743	0,019899	0,056217	0,164681	-0,732666	-0,399805	-0,496015	-2,444293	-1,000370	-1,250705	2,719305	12,210793	-0,275743	0,019899	0,056217	1,726760	20,913149	-0,399805	-0,275743	0,019899	0,056217	1,726760	20,913149	-0,399805
09:37:10,46	0,525983	3,461987	-0,071986	-0,313015	0,291996	-0,209994	-0,275270	0,023211	0,055774	-0,077661	-0,732520	-0,425089	-0,495469	-2,444780	-1,001898	-1,252929	2,684274	12,244561	-0,275270	0,023211	0,055774	1,744416	20,876209	-0,425089	-0,275270	0,023211	0,055774	1,744416	20,876209	-0,425089
09:37:10,51	0,525983	3,461987	-0,071986	-0,313015	0,291996	-0,209994	-0,275121	0,022495	0,054246	-0,071876	-0,709179	-0,391321	-0,494242	-2,443617	-1,002293	-1,248029	2,743763	12,237351	-0,275121	0,022495	0,054246	1,693991	20,887849	-0,391321	-0,275121	0,022495	0,054246	1,693991	20,887849	-0,391321
09:37:10,56	0,525983	3,461987	-0,071986	-0,313015	0,291996	-0,209994	-0,282425	0,022827	0,056123	-0,150361	-1,117279	-0,415823	-0,492105	-2,438289	-1,000021	-1,308074	2,645390	12,220060	-0,282425	0,022827	0,056123	1,641529	21,053078	-0,415823	-0,282425	0,022827	0,056123	1,641529	21,053078	-0,415823
09:37:10,61	0,525983	3,461987	-0,071986	-0,313015	0,291996	-0,209994	-0,282425	0,022827	0,056123	-0,150361	-1,117279	-0,415823	-0,493364	-2,442991	-1,000394	-1,352206	2,638013	12,243814	-0,282425	0,022827	0,056123	1,641529	21,053078	-0,415823	-0,282425	0,022827	0,056123	1,641529	21,053078	-0,415823
09:37:10,66	0,525983	3,461987	-0,071986	-0,313015	0,291996	-0,209994	-0,277723	0,021566	0,055750	-0,113264	-0,907306	-0,392068	-0,491540	-2,445127	-1,003851	-1,322596	2,639866	12,265051	-0,277723	0,021566	0,055750	1,579669	20,893944	-0,392068	-0,277723	0,021566	0,055750	1,579669	20,893944	-0,392068
09:37:10,71	0,525983	3,461987	-0,071986	-0,313015	0,291996	-0,209994	-0,276785	0,018918	0,052293	0,040835	-0,833836	-0,370831	-0,492045	-2,443827	-1,001149	-1,282211	2,616478	12,223587	-0,276785	0,018918	0,052293	1,525910	20,893815	-0,370831	-0,276785	0,018918	0,052293	1,525910	20,893815	-0,370831
09:37:10,76	0,525983	3,461987	-0,071986	-0,313015	0,291996	-0,209994	-0,277659	0,020006	0,054995	-0,015806	-0,832571	-0,412295	-0,491688	-2,446765	-1,000371	-1,363159	2,523300	12,254503	-0,277659	0,020006	0,054995	1,554681	20,963623	-0,412295	-0,277659	0,020006	0,054995	1,554681	20,963623	-0,412295
09:37:10,81	0,525983	3,461987	-0,071986	-0,313015	0,291996	-0,209994	-0,275292	0,018227	0,055773	-0,044474	-0,733047	-0,381379	-0,490619	-2,449266	-1,005022	-1,403196	2,508363	12,281306	-0,275292	0,018227	0,055773	1,386373	20,877406	-0,381379	-0,275292	0,018227	0,055773	1,386373	20,877406	-0,381379
09:37:10,86	0,525983	3,461987	-0,071986	-0,313015	0,291996	-0,209994	-0,273661	0,016051	0,051122	0,035746	-0,675433	-0,354577	-0,494760	-2,446247	-1,000021	-1,405651	2,471617	12,238082	-0,273661	0,016051	0,051122	1,295743	20,806976	-0,354577	-0,273661	0,016051	0,051122	1,295743	20,806976	-0,354577
09:37:10,91	0,525983	3,461987	-0,071986	-0,313015	0,291996	-0,209994	-0,274205	0,021147	0,056123	-0,262313	-0,687446	-0,397800	-0,491843	-2,447892	-1,003851	-1,396423	2,435781	12,292726	-0,274205	0,021147	0,056123	1,397745	20,837624	-0,397800	-0,274205	0,021147	0,056123	1,397745	20,837624	-0,397800
09:37:10,96	0,525983	3,461987	-0,071986	-0,313015	0,291996	-0,209994	-0,274239	0,017798	0,052293	-0,114579	-0,663311	-0,343156	-0,497224	-2,442862	-1,002379	-1,441305	2,472234	12,249670	-0,274239	0,017798	0,052293	1,282572	20,864439	-0,343156	-0,274239	0,017798	0,052293	1,282572	20,864439	-0,343156
09:37:11,01	0,525983	3,461987	-0,071986	-0,313015	0,291996	-0,209994	-0,275905	0,024974	0,053765	-0,478602	-0,807035	-0,386213	-0,489625	-2,448160	-1,001953	-1,453960	2,392823	12,262059	-0,275905	0,024974	0,053765	1,481864	20,851491	-0,386213	-0,275905	0,024974	0,053765	1,481864	20,851491	-0,386213
09:37:11,06	0,525983	3,461987	-0,071986	-0,313015	0,291996	-0,209994	-0,275116	0,015743	0,054191	-0,073696	-0,737285	-0,373823	-0,493111	-2,447089	-1,001201	-1,431739	2,385865	12,226791	-0,275116	0,015743	0,054191	1,162148	20,859340	-0,373823	-0,275116	0,015743	0,054191	1,162148	20,859340	-0,373823
09:37:11,11	0,525983	3,461987	-0,071986	-0,313015	0,291996	-0,209994	-0,274301	0,019298	0,054943	-0,253442	-0,672149	-0,409091	-0,490308	-2,446448	-1,001599	-1,497136	2,398625	12,252920	-0,274301	0,019298	0,054943	1,261424	20,860450	-0,409091	-0,274301	0,019298	0,054943	1,261424	20,860450	-0,409091
09:37:11,16	0,525983	3,461987	-0,071986	-0,313015	0,291996	-0,209994	-0,276257	0,017191	0,054545	-0,165521	-0,836905	-0,382963	-0,494492	-2,443351	-1,003584	-1,522729	2,420122	12,240280	-0,276257	0,017191	0,054545	1,183938	20,849282	-0,382963	-0,276257	0,017191	0,054545	1,183938	20,849282	-0,382963
09:37:11,21	0,525983	3,461987	-0,071986	-0,313015	0,291996	-0,209994	-0,276847	0,022363	0,052560	-0,428674	-0,900492	-0,395603	-0,489760	-2,452442	-1,003514	-1,507269	2,341154	12,261244	-0,276847	0,022363	0,052560	1,326832	20,832002	-0,395603	-0,276847	0,022363	0,052560	1,326832	20,832002	-0,395603
09:37:11,26	0,525983	3,461987	-0,071986	-0,313015	0,291996	-0,209994	-0,271341	0,013719	0,052630	-0,039852	-0,561289	-0,374639	-0,494511	-2,449436	-1,001224	-1,521486	2,332963	12,239978	-0,271341	0,013719	0,052630	1,037111	20,738956	-0,374639	-0,271341	0,013719	0,052630	1,037111	20,738956	-0,374639
09:37:11,31	0,525983	3,461987	-0,071986	-0,313015	0,291996	-0,209994	-0,271568	0,019337	0,054920	-0,346175	-0,581331	-0,395904	-0,491142	-2,447252	-1,000860	-1,591035	2,330028	12,255819	-0,271568	0,019337	0,054920	1,171778	20,736765	-0,395904	-0,271568	0,019337	0,054920	1,171778	20,736765	-0,395904
09:37:11,36	0,525983	3,461987	-0,071986	-0,313015	0,291996	-0,209994	-0,275144	0,017512	0,055284	-0,288580	-0,826032	-0,380063	-0,491695	-2,447688	-1,001235	-1,570300	2,319710	12,260189	-0,275144	0,017512	0,055284	1,086093	20,772758	-0,380063	-0,275144	0,017512	0,055284	1,086093	20,772758	-0,380063
09:37:11,41	0,525983	3,461987	-0,071986	-0,313015	0,291996	-0,209994	-0,274490	0,017772	0,054909	-0,300695	-0,768897	-0,375694	-0,485118	-2,448529	-1,003505	-1,512125	2,300390	12,290436	-0,274490	0,017772	0,054909	1,094429	20,778538	-0,375694	-0,274490	0,017772	0,054909	1,094429	20,778538	-0,375694
09:37:11,46	0,525983	3,461987	-0,071986	-0,313015	0,291996	-0,209994	-0,277050	0,011655	0,052639	0,029736	-0,841994	-0,345447	-0,484143	-2,451632	-1,002790	-1,599408	2,233636	12,240017	-0,277050	0,011655	0,052639	0,944690	20,906428	-0,345447	-0,277050	0,011655	0,052639	0,944690	20,906428	-0,345447
09:37:11,51	0,525983	3,461987	-0,071986	-0,313015	0,291996	-0,209994	-0,274851	0,009260	0,053354	0,052848	-0,769839	-0,395866	-0,489340	-2,446093	-1,002391	-1,540078	2,250630	12,259013	-0,274851	0,009260	0,053354	0,779758	20,805933	-0,395866	-0,274851	0,009260	0,053354	0,779758	20,805933	-0,395866
09:37:11,56	0,525983	3,461987	-0,071986	-0,313015	0,291996	-0,209994	-0,277049	0,016530	0,053753	-0,280803	-0,841259	-0,376870	-0,488885	-2,446275	-1,002404	-1,603395	2,257788	12,279332	-0,277049	0,016530	0,053753	1,016791	20,907069	-0,376870	-0,277049	0,016530	0,053753	1,016791	20,907069	-0,376870
09:37:11,61	0,525983	3,461987	-0,071986	-0,313015	0,291996	-0,209994	-0,277119	0,016045	0,053740	-0,281069	-0,903321	-0,356550	-0,481270	-2,443995	-1,003182	-1,598672	2,207071	12,274942	-0,277119	0,016045	0,053740	0,978492	20,850515	-0,356550	-0,277119	0,016045	0,053740	0,978492	20,850515	-0,356550
09:37:11,66	0,525983	3,461987	-0,071986	-0,313015	0,291996	-0,209994	-0,282901	0,010590	0,052962	-0,038972	-1,174545	-0,360941	-0,486008	-2,445490	-1,003198	-1,616632	2,208820	12,264461	-0,282901	0,010590	0,052962	0,792375	21,033191	-0,360941	-0,282901	0,010590	0,052962	0,792375	21,033191	-0,360941
09:37:11,71	0,525983	3,461987	-0,071986	-0,313015	0,291996	-0,209994	-0,279236	0,013946	0,052946	-0,220948	-1,000407	-0,371421	-0,484907	-2,447426	-1,002430	-1,659486	2,210171	12,264381	-0,279236	0,013946	0,052946	0,873844	20,919647	-0,371421	-0,279236	0,013946	0,052946	0,873844	20,919647	-0,371421
09:37:11,76	0,525983	3,461987	-0,071986	-0,313015	0,291996	-0,209994	-0,278111	0,012024	0,053714	-0,141260	-0,979656	-0,371501	-0,486737	-2,447215	-1,002062	-1,686711	2,201882	12,259041	-0,278111	0,012024	0,053714	0,802653	20,852026	-0,371501	-0,278111	0,012024	0,053714	0,802653	20,852026	-0,371501
09:37:11,81	0,525983	3,461987	-0,071986	-0,313015	0,291996	-0,209994	-0,277379	0,013715	0,054082	-0,249971	-0,961042	-0,376841	-0,481808	-2,445626	-1,006275	-1,572204	2,203217	12,271249	-0,277379	0,013715	0,054082	0,826667	20,813204	-0,376841	-0,277379	0,013715	0,054082	0,826667	20,813204	-0,376841
09:37:11,86	0,525983	3,461987	-0,071986	-0,313015	0,291996	-0,209994	-0,281220	0,010241	0,049869	-0,010894	-1,062262	-0,364634	-0,482597	-2,454055	-1,004719	-1,655305	2,102639	12,276237	-0,281220	0,010241	0,049869	0,793007	21,013482	-0,364634	-0,281220	0,010241	0,049869	0,793007	21,013482	-0,364634
09:37:11,91	0,525983	3,461987	-0,071986	-0,313015	0,291996	-0,209994	-0,273525	0,006710	0,051425	0,044045	-0,683805	-0,359645	-0,481956	-2,454742	-1,003923	-1,647391	2,145483	12,291588	-0,273525	0,006710	0,051425	0,570791	20,787887	-0,359645	-0,273525	0,006710	0,051425	0,570791	20,787887	-0,359645
09:37:11,96	0,525983	3,461987	-0,071986	-0,313015	0,291996	-0,209994	-0,273251	0,005811	0,052221	0,131854	-0,684116	-0,344294	-0,486268	-2,448506	-1,004004	-1,720768	2,144164	12,273149	-0,273251	0,005811	0,052221	0,588030	20,766054	-0,344294	-0,273251	0,005811	0,052221	0,588030	20,766054	-0,344294
09:37:12,01	0,525983	3,461987	-0,071986	-0,313015	0,291996	-0,209994	-0,276495	0,012664	0,052140	-0,262312	-0,915695	-0,362734	-0,480272	-2,445013	-1,005526	-1,654091	2,133714	12,284300	-0,276495	0,012664	0,052140	0,731793	20,789135	-0,362734	-0,276495	0,012664	0,052140	0,731793	20,789135	-0,362734
09:37:12,06	0,525983	3,461987	-0,071986	-0,313015	0,291996	-0,209994	-0,282518	0,009217	0,050618	-0,058786	-1,165946	-0,351582	-0,486175	-2,446560	-1,000882	-1,654563	2,072738	12,258895	-0,282518	0,009217	0,050618	0,664738	21,011725	-0,351582	-0,282518	0,009217	0,050618	0,664738	21,011725	-0,351582
09:37:12,11	0,525983	3,461987	-0,071986	-0,313015	0,291996	-0,209994	-0,278226	0,013556	0,055262	-0,337443	-0,912689	-0,376987	-0,482103	-2,446866	-0,999304	-1,673050	2,057611	12,292215	-0,278226	0,013556	0,055262	0,726672	20,928071	-0,376987	-0,278226	0,013556	0,055262	0,726672	20,928071	-0,376987
09:37:12,16	0,525983	3,461987	-0,071986	-0,313015	0,291996	-0,209994	-0,279998	0,009876	0,056840	-0,168470	-1,013279	-0,343668	-0,479737	-2,450349	-1,005126	-1,678134	2,085987	12,282075	-0,279998	0,009876	0,056840	0,606830	20,966581	-0,343668	-0,279998	0,009876	0,056840	0,606830	20,966581	-0,343668
09:37:12,21	0,525983	3,461987	-0,071986	-0,313015	0,291996	-0,209994	-0,278164	0,006086	0,051018	0,050645	-0,936500	-0,353807	-0,481087	-2,455467	-1,003379	-1,706549	2,017444	12,268426	-0,278164	0,006086	0,051018	0,528425	20,899388	-0,353807	-0,278164	0,006086	0,051018	0,528425	20,899388	-0,353807
09:37:12,26	0,525983	3,461987	-0,071986	-0,313015	0,291996	-0,209994	-0,273057	0,004696	0,052765	0,049399	-0,661269	-0,367456	-0,478638	-2,452947	-1,002829	-1,706318	2,012741	12,234819	-0,273057	0,004696	0,052765	0,418002	20,773715	-0,367456	-0,273057	0,004696	0,052765	0,418002	20,773715	-0,367456
09:37:12,31	0,525983	3,461987	-0,071986	-0,313015	0,291996	-0,209994	-0,276463	0,003835	0,053315	0,090182	-0,835848	-0,401063	-0,483395	-2,453060	-1,004762	-1,718161	2,007936	12,264195	-0,276463	0,003835	0,053315	0,391244	20,866536	-0,401063	-0,276463	0,003835	0,053315	0,391244	20,866536	-0,401063
09:37:12,36	0,525983	3,461987	-0,071986	-0,313015	0,291996	-0,209994	-0,273988	0,007898	0,051382	-0,131184	-0,714958	-0,371687	-0,489429	-2,452397	-1,000935	-1,805619	2,047413	12,253395	-0,273988	0,007898	0,051382	0,488836	20,793071	-0,371687	-0,273988	0,007898	0,051382	0,488836	20,793071	-0,371687
09:37:12,41	0,525983	3,461987	-0,071986	-0,313015	0,291996	-0,209994	-0,272352	0,004345	0,048299	0,020230	-0,653924	-0,336134	-0,481135	-2,456254	-1,007845	-1,755669	1,991054	12,299749	-0,272352	0,004345	0,048299	0,361290	20,725673	-0,336134	-0,272352	0,004345	0,048299	0,361290	20,725673	-0,336134
09:37:12,46	0,525983	3,461987	-0,071986	-0,313015	0,291996	-0,209994	-0,272352	0,004345	0,048299	0,020230	-0,653924	-0,336134	-0,483415	-2,454672	-1,004364	-1,719621	1,972369	12,267432	-0,272352	0,004345	0,048299	0,361290	20,725673	-0,336134	-0,272352	0,004345	0,048299	0,361290	20,725673	-0,336134
09:37:12,51	0,525983	3,461987	-0,071986	-0,313015	0,291996	-0,209994	-0,272581	0,007109	0,051780	-0,121695	-0,625308	-0,368451	-0,481688	-2,454264	-1,005017	-1,738719	1,981717	12,272721	-0,272581	0,007109	0,051780	0,436399	20,772321	-0,368451	-0,272581	0,007109	0,051780	0,436399	20,772321	-0,368451
09:37:12,56	0,525983	3,461987	-0,071986	-0,313015	0,291996	-0,209994	-0,273798	0,005818	0,051128	-0,055988	-0,709814	-0,363162	-0,481202	-2,451188	-1,004770	-1,771923	1,968146	12,293206	-0,273798	0,005818	0,051128	0,400720	20,783363	-0,363162	-0,273798	0,005818	0,051128	0,400720	20,783363	-0,363162
09:37:12,61	0,525983	3,461987	-0,071986	-0,313015	0,291996	-0,209994	-0,276705	0,006935	0,051374	-0,142432	-0,882948	-0,342677	-0,481274	-2,450497	-1,004055	-1,813949	1,974544	12,240201	-0,276705	0,006935	0,051374	0,401967	20,838429	-0,342677	-0,276705	0,006935	0,051374	0,401967	20,838429	-0,342677
09:37:12,66	0,525983	3,461987	-0,071986	-0,313015	0,291996	-0,209994	-0,277268	0,007343	0,052089	-0,179117	-0,951775	-0,395681	-0,476515	-2,447690	-1,002831	-1,778782	1,972832	12,303266	-0,277268	0,007343	0,052089	0,397305	20,813731	-0,395681	-0,277268	0,007343	0,052089	0,397305	20,813731	-0,395681
09:37:12,71	0,525983	3,461987	-0,071986	-0,313015	0,291996	-0,209994	-0,282078	0,004624	0,053313	-0,021656	-1,170597	-0,332617	-0,481188	-2,447297	-1,003213	-1,754099	1,961497	12,306978	-0,282078	0,004624	0,053313	0,341367	20,972515	-0,332617	-0,282078	0,004624	0,053313	0,341367	20,972515	-0,332617
09:37:12,76	0,525983	3,461987	-0,071986	-0,313015	0,291996	-0,209994	-0,280082	0,008868	0,052931	-0,239815	-1,039770	-0,328905	-0,482514	-2,449166	-1,005970	-1,825052	1,963578	12,294409	-0,280082	0,008868	0,052931	0,456357	20,946669	-0,328905	-0,280082	0,008868	0,052931	0,456357	20,946669	-0,328905
09:37:12,81	0,525983	3,461987	-0,071986	-0,313015	0,291996	-0,209994	-0,277801	0,009082	0,050174	-0,284612	-0,983626	-0,341473	-0,477693	-2,451705	-1,003585	-1,785793	1,971861	12,317502	-0,277801	0,009082	0,050174	0,428351	20,823725	-0,341473	-0,277801	0,009082	0,050174	0,428351	20,823725	-0,341473
09:37:12,86	0,525983	3,461987	-0,071986	-0,313015	0,291996	-0,209994	-0,278012	0,003637	0,052559	0,025331	-0,964758	-0,318381	-0,478304	-2,450942	-1,005952	-1,782050	1,935406	12,274137	-0,278012	0,003637	0,052559	0,310861	20,859183	-0,318381	-0,278012	0,003637	0,052559	0,310861	20,859183	-0,318381
09:37:12,91	0,525983	3,461987	-0,071986	-0,313015	0,291996	-0,209994	-0,278368	0,004548	0,050192	-0,051748	-0,961777	-0,361745	-0,485535	-2,452938	-1,004427	-1,847185	1,882969	12,275498	-0,278368	0,004548	0,050192	0,305305	20,890074	-0,361745	-0,278368	0,004548	0,050192	0,305305	20,890074	-0,361745
09:37:12,96	0,525983	3,461987	-0,071986	-0,313015	0,291996	-0,209994	-0,273023	0,009812	0,051717	-0,403450	-0,714066	-0,360384	-0,479021	-2,449749	-1,003631	-1,821533	1,879710	12,290780	-0,273023	0,009812	0,051717	0,366820	20,718261	-0,360384	-0,273023	0,009812	0,051717	0,366820	20,718261	-0,360384
09:37:13,01	0,525983	3,461987	-0,071986	-0,313015	0,291996	-0,209994	-0,279042	0,005766	0,052513	-0,183031	-1,003199	-0,345102	-0,480180	-2,459060	-1,007501	-1,830029	1,872407	12,267181	-0,279042	0,005766	0,052513	0,269593	20,901604	-0,345102	-0,279042	0,005766	0,052513	0,269593	20,901604	-0,345102
09:37:13,06	0,525983	3,461987	-0,071986	-0,313015	0,291996	-0,209994	-0,270399	0,002114	0,048643	-0,003697	-0,557449	-0,368701	-0,479087	-2,458006	-1,003603	-1,859003	1,841295	12,303217	-0,270399	0,002114	0,048643	0,162241	20,668848	-0,368701	-0,270399	0,002114	0,048643	0,162241	20,668848	-0,368701
09:37:13,11	0,525983	3,461987	-0,071986	-0,313015	0,291996	-0,209994	-0,271858	0,001694	0,052541	-0,023294	-0,642885	-0,332665	-0,478505	-2,447260	-1,005187	-1,844406	1,883425	12,316765	-0,271858	0,001694	0,052541	0,109684	20,697992	-0,332665	-0,271858	0,001694	0,052541	0,109684	20,697992	-0,332665
09:37:13,16	0,525983	3,461987	-0,071986	-0,313015	0,291996	-0,209994	-0,281455	0,006564	0,050957	-0,232736	-1,150350	-0,319117	-0,476138	-2,449434	-1,003242	-1,842777	1,860033	12,300367	-0,281455	0,006564	0,050957	0,282515	20,943886	-0,319117	-0,281455	0,006564	0,050957	0,282515	20,943886	-0,319117
09:37:13,21	0,525983	3,461987	-0,071986	-0,313015	0,291996	-0,209994	-0,280756	0,003427	0,052902	-0,089060	-1,100865	-0,335515	-0,476790	-2,449020	-1,006003	-1,869246	1,859293	12,268328	-0,280756	0,003427	0,052902	0,179944	20,938455	-0,335515	-0,280756	0,003427	0,052902	0,179944	20,938455	-0,335515
09:37:13,26	0,525983	3,461987	-0,071986	-0,313015	0,291996	-0,209994	-0,280788	0,004198	0,050142	-0,143045	-1,125121	-0,367555	-0,476775	-2,453876	-1,002094	-1,879835	1,853201	12,274835	-0,280788	0,004198	0,050142	0,186509	20,916771	-0,367555	-0,280788	0,004198	0,050142	0,186509	20,916771	-0,367555
09:37:13,31	0,525983	3,461987	-0,071986	-0,313015	0,291996	-0,209994	-0,276590	0,001758	0,054050	-0,026703	-0,912948	-0,361047	-0,477362	-2,449144	-1,006388	-1,870002	1,887886	12,274213	-0,276590	0,001758	0,054050	0,111262	20,799398	-0,361047	-0,276590	0,001758	0,054050	0,111262	20,799398	-0,361047
09:37:13,36	0,525983	3,461987	-0,071986	-0,313015	0,291996	-0,209994	-0,280395	0,004631	0,049757	-0,141175	-1,119622	-0,361669	-0,477331	-2,457686	-1,004382	-1,857547	1,826837	12,298719	-0,280395	0,004631	0,049757	0,222367	20,891397	-0,361669	-0,280395	0,004631	0,049757	0,222367	20,891397	-0,361669
09:37:13,41	0,525983	3,461987	-0,071986	-0,313015	0,291996	-0,209994	-0,273014	0,000334	0,051762	0,035649	-0,694466	-0,337164	-0,477394	-2,449459	-1,005200	-1,871227	1,849063	12,301278	-0,273014	0,000334	0,051762	0,061842	20,737094	-0,337164	-0,273014	0,000334	0,051762	0,061842	20,737094	-0,337164
09:37:13,46	0,525983	3,461987	-0,071986	-0,313015	0,291996	-0,209994	-0,280107	0,004502	0,050944	-0,168691	-1,086280	-0,334604	-0,475739	-2,447957	-1,004841	-1,909538	1,815117	12,291185	-0,280107	0,004502	0,050944	0,184709	20,902107	-0,334604	-0,280107	0,004502	0,050944	0,184709	20,902107	-0,334604
09:37:13,51	0,525983	3,461987	-0,071986	-0,313015	0,291996	-0,209994	-0,282235	0,003819	0,051303	-0,181740	-1,213149	-0,344698	-0,474619	-2,449004	-1,005632	-1,919634	1,754709	12,270493	-0,282235	0,003819	0,051303	0,118063	20,942299	-0,344698	-0,282235	0,003819	0,051303	0,118063	20,942299	-0,344698
09:37:13,56	0,525983	3,461987	-0,071986	-0,313015	0,291996	-0,209994	-0,281888	0,002326	0,050512	-0,161485	-1,173641	-0,365390	-0,476925	-2,460446	-1,006350	-1,920782	1,749715	12,288066	-0,281888	0,002326	0,050512	0,021143	20,954562	-0,365390	-0,281888	0,002326	0,050512	0,021143	20,954562	-0,365390
09:37:13,61	0,525983	3,461987	-0,071986	-0,313015	0,291996	-0,209994	-0,270826	-0,001398	0,049794	0,027299	-0,596910	-0,347816	-0,483983	-2,450725	-1,004061	-1,898798	1,761459	12,287045	-0,270826	-0,001398	0,049794	-0,082459	20,662920	-0,347816	-0,270826	-0,001398	0,049794	-0,082459	20,662920	-0,347816
09:37:13,66	0,525983	3,461987	-0,071986	-0,313015	0,291996	-0,209994	-0,275716	0,009575	0,052083	-0,522168	-0,838007	-0,348837	-0,477198	-2,452030	-1,004432	-1,864535	1,794780	12,268778	-0,275716	0,009575	0,052083	0,229505	20,805662	-0,348837	-0,275716	0,009575	0,052083	0,229505	20,805662	-0,348837
09:37:13,71	0,525983	3,461987	-0,071986	-0,313015	0,291996	-0,209994	-0,277978	0,003047	0,051712	-0,136679	-0,942652	-0,367105	-0,476354	-2,456659	-1,007538	-1,920615	1,756543	12,279976	-0,277978	0,003047	0,051712	0,102478	20,878634	-0,367105	-0,277978	0,003047	0,051712	0,102478	20,878634	-0,367105
09:37:13,76	0,525983	3,461987	-0,071986	-0,313015	0,291996	-0,209994	-0,274391	1,342361E-6	0,048606	-0,039480	-0,785551	-0,355906	-0,475687	-2,458878	-1,007524	-1,896816	1,773460	12,270360	-0,274391	1,342361E-6	0,048606	-0,039374	20,754118	-0,355906	-0,274391	1,342361E-6	0,048606	-0,039374	20,754118	-0,355906
09:37:13,81	0,525983	3,461987	-0,071986	-0,313015	0,291996	-0,209994	-0,272803	-0,001687	0,048620	0,074846	-0,690827	-0,365522	-0,480538	-2,459970	-1,008320	-1,946775	1,729806	12,278650	-0,272803	-0,001687	0,048620	-0,057557	20,724190	-0,365522	-0,272803	-0,001687	0,048620	-0,057557	20,724190	-0,365522
09:37:13,86	0,525983	3,461987	-0,071986	-0,313015	0,291996	-0,209994	-0,269431	0,001969	0,047824	-0,178043	-0,536948	-0,357233	-0,477605	-2,459050	-1,006377	-1,948153	1,713354	12,277598	-0,269431	0,001969	0,047824	-0,023461	20,613407	-0,357233	-0,269431	0,001969	0,047824	-0,023461	20,613407	-0,357233
09:37:13,91	0,525983	3,461987	-0,071986	-0,313015	0,291996	-0,209994	-0,271695	-0,000111	0,049767	-0,084808	-0,647609	-0,358284	-0,478619	-2,455102	-1,007361	-1,930191	1,719339	12,276192	-0,271695	-0,000111	0,049767	-0,093525	20,680418	-0,358284	-0,271695	-0,000111	0,049767	-0,093525	20,680418	-0,358284
09:37:13,96	0,525983	3,461987	-0,071986	-0,313015	0,291996	-0,209994	-0,274607	0,002741	0,048784	-0,218952	-0,786468	-0,359691	-0,482370	-2,450408	-1,007572	-1,948438	1,724273	12,298517	-0,274607	0,002741	0,048784	-0,003780	20,770148	-0,359691	-0,274607	0,002741	0,048784	-0,003780	20,770148	-0,359691
09:37:14,01	0,525983	3,461987	-0,071986	-0,313015	0,291996	-0,209994	-0,276797	0,008336	0,048572	-0,514747	-0,918619	-0,337365	-0,478330	-2,451887	-1,006383	-1,989422	1,725437	12,337492	-0,276797	0,008336	0,048572	0,139639	20,809915	-0,337365	-0,276797	0,008336	0,048572	0,139639	20,809915	-0,337365
09:37:14,06	0,525983	3,461987	-0,071986	-0,313015	0,291996	-0,209994	-0,277536	0,004098	0,049761	-0,313853	-0,993141	-0,298390	-0,480623	-2,455615	-1,006437	-1,971832	1,697125	12,238585	-0,277536	0,004098	0,049761	0,007846	20,793432	-0,298390	-0,277536	0,004098	0,049761	0,007846	20,793432	-0,298390
09:37:14,11	0,525983	3,461987	-0,071986	-0,313015	0,291996	-0,209994	-0,273161	0,004220	0,049707	-0,335922	-0,736237	-0,397297	-0,476565	-2,451388	-1,007600	-1,998482	1,736813	12,276082	-0,273161	0,004220	0,049707	-0,004643	20,706876	-0,397297	-0,273161	0,004220	0,049707	-0,004643	20,706876	-0,397297
09:37:14,16	0,525983	3,461987	-0,071986	-0,313015	0,291996	-0,209994	-0,278850	0,002819	0,048544	-0,242033	-1,075026	-0,359800	-0,473549	-2,453823	-1,006354	-1,958676	1,714129	12,337336	-0,278850	0,002819	0,048544	-0,020720	20,814732	-0,359800	-0,278850	0,002819	0,048544	-0,020720	20,814732	-0,359800
09:37:14,21	0,525983	3,461987	-0,071986	-0,313015	0,291996	-0,209994	-0,278250	-0,001010	0,049790	-0,042637	-0,998006	-0,298547	-0,477112	-2,457882	-1,004811	-1,965132	1,645884	12,308833	-0,278250	-0,001010	0,049790	-0,121946	20,844644	-0,298547	-0,278250	-0,001010	0,049790	-0,121946	20,844644	-0,298547
09:37:14,26	0,525983	3,461987	-0,071986	-0,313015	0,291996	-0,209994	-0,272954	4,581205E-5	0,051333	-0,159885	-0,694041	-0,327049	-0,480736	-2,452750	-1,007220	-2,015686	1,709992	12,274246	-0,272954	4,581205E-5	0,051333	-0,156288	20,732810	-0,327049	-0,272954	4,581205E-5	0,051333	-0,156288	20,732810	-0,327049
09:37:14,31	0,525983	3,461987	-0,071986	-0,313015	0,291996	-0,209994	-0,275586	0,005751	0,048924	-0,426295	-0,906759	-0,361636	-0,475421	-2,449975	-1,004883	-1,991501	1,666651	12,272517	-0,275586	0,005751	0,048924	0,025133	20,726732	-0,361636	-0,275586	0,005751	0,048924	0,025133	20,726732	-0,361636
09:37:14,36	0,525983	3,461987	-0,071986	-0,313015	0,291996	-0,209994	-0,280647	0,002535	0,051261	-0,284513	-1,127299	-0,363365	-0,475335	-2,460895	-1,008315	-1,985109	1,706124	12,293579	-0,280647	0,002535	0,051261	-0,085529	20,903456	-0,363365	-0,280647	0,002535	0,051261	-0,085529	20,903456	-0,363365
09:37:14,41	0,525983	3,461987	-0,071986	-0,313015	0,291996	-0,209994	-0,271232	-0,002999	0,047830	0,040641	-0,651961	-0,342303	-0,475993	-2,459921	-1,004437	-1,997012	1,634228	12,293916	-0,271232	-0,002999	0,047830	-0,194802	20,639779	-0,342303	-0,271232	-0,002999	0,047830	-0,194802	20,639779	-0,342303
09:37:14,46	0,525983	3,461987	-0,071986	-0,313015	0,291996	-0,209994	-0,271747	-0,001942	0,051707	-0,082550	-0,653074	-0,341967	-0,473152	-2,453084	-1,004862	-2,039950	1,675796	12,307142	-0,271747	-0,001942	0,051707	-0,235000	20,679051	-0,341967	-0,271747	-0,001942	0,051707	-0,235000	20,679051	-0,341967
09:37:14,51	0,525983	3,461987	-0,071986	-0,313015	0,291996	-0,209994	-0,279088	-0,000984	0,051282	-0,117840	-1,092799	-0,328740	-0,475465	-2,460270	-1,006747	-2,010068	1,612148	12,328703	-0,279088	-0,000984	0,051282	-0,195082	20,815630	-0,328740	-0,279088	-0,000984	0,051282	-0,195082	20,815630	-0,328740
09:37:14,56	0,525983	3,461987	-0,071986	-0,313015	0,291996	-0,209994	-0,271708	-0,002574	0,049397	-0,075343	-0,651331	-0,307179	-0,476107	-2,451563	-1,006820	-2,032898	1,662903	12,297873	-0,271708	-0,002574	0,049397	-0,277396	20,677761	-0,307179	-0,271708	-0,002574	0,049397	-0,277396	20,677761	-0,307179
09:37:14,61	0,525983	3,461987	-0,071986	-0,313015	0,291996	-0,209994	-0,278928	0,002335	0,049324	-0,298064	-1,071917	-0,338009	-0,474850	-2,454219	-1,007961	-1,999720	1,657716	12,293038	-0,278928	0,002335	0,049324	-0,114770	20,823940	-0,338009	-0,278928	0,002335	0,049324	-0,114770	20,823940	-0,338009
09:37:14,66	0,525983	3,461987	-0,071986	-0,313015	0,291996	-0,209994	-0,277256	-8,165337E-5	0,048183	-0,160303	-0,953651	-0,342844	-0,476658	-2,458514	-1,006778	-2,007442	1,588093	12,298908	-0,277256	-8,165337E-5	0,048183	-0,166713	20,810960	-0,342844	-0,277256	-8,165337E-5	0,048183	-0,166713	20,810960	-0,342844
09:37:14,71	0,525983	3,461987	-0,071986	-0,313015	0,291996	-0,209994	-0,272632	-0,000663	0,049366	-0,194240	-0,685089	-0,336975	-0,477963	-2,454257	-1,004884	-2,073162	1,628893	12,300144	-0,272632	-0,000663	0,049366	-0,246270	20,716554	-0,336975	-0,272632	-0,000663	0,049366	-0,246270	20,716554	-0,336975
09:37:14,76	0,525983	3,461987	-0,071986	-0,313015	0,291996	-0,209994	-0,275667	0,002596	0,051260	-0,361215	-0,920208	-0,335738	-0,481969	-2,457672	-1,007183	-2,038013	1,676707	12,311204	-0,275667	0,002596	0,051260	-0,157443	20,719659	-0,335738	-0,275667	0,002596	0,051260	-0,157443	20,719659	-0,335738
09:37:14,81	0,525983	3,461987	-0,071986	-0,313015	0,291996	-0,209994	-0,270706	0,004357	0,048961	-0,393806	-0,655715	-0,324678	-0,476823	-2,456052	-1,006815	-2,092934	1,636666	12,316237	-0,270706	0,004357	0,048961	-0,051793	20,594731	-0,324678	-0,270706	0,004357	0,048961	-0,051793	20,594731	-0,324678
09:37:14,86	0,525983	3,461987	-0,071986	-0,313015	0,291996	-0,209994	-0,274682	0,000711	0,049329	-0,266366	-0,890004	-0,319645	-0,472130	-2,454689	-1,008405	-2,092344	1,612091	12,268973	-0,274682	0,000711	0,049329	-0,210541	20,672550	-0,319645	-0,274682	0,000711	0,049329	-0,210541	20,672550	-0,319645
09:37:14,91	0,525983	3,461987	-0,071986	-0,313015	0,291996	-0,209994	-0,278209	-0,002672	0,047739	-0,111414	-1,060608	-0,366909	-0,473221	-2,460668	-1,004457	-2,079987	1,640582	12,309887	-0,278209	-0,002672	0,047739	-0,321190	20,778813	-0,366909	-0,278209	-0,002672	0,047739	-0,321190	20,778813	-0,366909
09:37:14,96	0,525983	3,461987	-0,071986	-0,313015	0,291996	-0,209994	-0,272486	-0,004717	0,051687	0,025765	-0,766536	-0,325995	-0,477381	-2,453313	-1,006462	-2,068776	1,613134	12,271724	-0,272486	-0,004717	0,051687	-0,344524	20,623598	-0,325995	-0,272486	-0,004717	0,051687	-0,344524	20,623598	-0,325995
09:37:15,01	0,525983	3,461987	-0,071986	-0,313015	0,291996	-0,209994	-0,276775	0,002563	0,049682	-0,370977	-0,966148	-0,364158	-0,475683	-2,457234	-1,002509	-2,097911	1,579733	12,350627	-0,276775	0,002563	0,049682	-0,169760	20,760700	-0,364158	-0,276775	0,002563	0,049682	-0,169760	20,760700	-0,364158
09:37:15,06	0,525983	3,461987	-0,071986	-0,313015	0,291996	-0,209994	-0,274229	-0,000867	0,053635	-0,236084	-0,842258	-0,285255	-0,477972	-2,453705	-1,004094	-2,070585	1,615939	12,318683	-0,274229	-0,000867	0,053635	-0,304162	20,684683	-0,285255	-0,274229	-0,000867	0,053635	-0,304162	20,684683	-0,285255
09:37:15,11	0,525983	3,461987	-0,071986	-0,313015	0,291996	-0,209994	-0,276141	0,002880	0,052050	-0,385897	-0,936120	-0,317200	-0,470362	-2,452223	-1,006811	-2,058094	1,539259	12,309596	-0,276141	0,002880	0,052050	-0,159854	20,740913	-0,317200	-0,276141	0,002880	0,052050	-0,159854	20,740913	-0,317200
09:37:15,16	0,525983	3,461987	-0,071986	-0,313015	0,291996	-0,209994	-0,281229	-0,002970	0,049333	-0,141891	-1,151570	-0,326286	-0,472040	-2,452235	-1,007563	-2,030152	1,589347	12,330460	-0,281229	-0,002970	0,049333	-0,375025	20,924920	-0,326286	-0,281229	-0,002970	0,049333	-0,375025	20,924920	-0,326286
09:37:15,21	0,525983	3,461987	-0,071986	-0,313015	0,291996	-0,209994	-0,280379	-0,001523	0,048581	-0,159788	-1,108208	-0,305423	-0,472655	-2,456971	-1,009123	-2,063279	1,618152	12,317328	-0,280379	-0,001523	0,048581	-0,279330	20,901544	-0,305423	-0,280379	-0,001523	0,048581	-0,279330	20,901544	-0,305423
09:37:15,26	0,525983	3,461987	-0,071986	-0,313015	0,291996	-0,209994	-0,275971	-0,003358	0,047021	-0,055961	-0,922079	-0,318554	-0,473824	-2,460264	-1,010274	-2,067029	1,623600	12,322396	-0,275971	-0,003358	0,047021	-0,319588	20,741639	-0,318554	-0,275971	-0,003358	0,047021	-0,319588	20,741639	-0,318554
09:37:15,31	0,525983	3,461987	-0,071986	-0,313015	0,291996	-0,209994	-0,272534	-0,003992	0,045870	-0,020156	-0,749327	-0,313486	-0,469747	-2,454912	-1,008378	-2,064905	1,572359	12,282316	-0,272534	-0,003992	0,045870	-0,333542	20,644588	-0,313486	-0,272534	-0,003992	0,045870	-0,333542	20,644588	-0,313486
09:37:15,36	0,525983	3,461987	-0,071986	-0,313015	0,291996	-0,209994	-0,279208	-0,004847	0,047767	-0,019006	-1,068926	-0,353566	-0,475059	-2,460955	-1,006007	-2,080835	1,557686	12,317514	-0,279208	-0,004847	0,047767	-0,399515	20,848914	-0,353566	-0,279208	-0,004847	0,047767	-0,399515	20,848914	-0,353566
09:37:15,41	0,525983	3,461987	-0,071986	-0,313015	0,291996	-0,209994	-0,271318	-0,003268	0,050137	-0,121778	-0,665113	-0,318368	-0,474576	-2,462464	-1,007581	-2,133186	1,561590	12,314150	-0,271318	-0,003268	0,050137	-0,378348	20,633374	-0,318368	-0,271318	-0,003268	0,050137	-0,378348	20,633374	-0,318368
09:37:15,46	0,525983	3,461987	-0,071986	-0,313015	0,291996	-0,209994	-0,270253	-0,004441	0,048563	-0,083584	-0,656995	-0,321733	-0,479180	-2,458328	-1,009544	-2,057159	1,517477	12,274206	-0,270253	-0,004441	0,048563	-0,432224	20,557848	-0,321733	-0,270253	-0,004441	0,048563	-0,432224	20,557848	-0,321733
09:37:15,51	0,525983	3,461987	-0,071986	-0,313015	0,291996	-0,209994	-0,271533	0,001615	0,046600	-0,398675	-0,635667	-0,361676	-0,472760	-2,461694	-1,006802	-2,101119	1,530901	12,298255	-0,271533	0,001615	0,046600	-0,271935	20,679670	-0,361676	-0,271533	0,001615	0,046600	-0,271935	20,679670	-0,361676
09:37:15,56	0,525983	3,461987	-0,071986	-0,313015	0,291996	-0,209994	-0,271827	-0,005629	0,049342	-0,032369	-0,695753	-0,337627	-0,478118	-2,453063	-1,006081	-2,101031	1,512024	12,283030	-0,271827	-0,005629	0,049342	-0,474241	20,642687	-0,337627	-0,271827	-0,005629	0,049342	-0,474241	20,642687	-0,337627
09:37:15,61	0,525983	3,461987	-0,071986	-0,313015	0,291996	-0,209994	-0,276623	0,003327	0,050063	-0,514367	-0,935631	-0,352852	-0,473480	-2,453912	-1,007616	-2,139440	1,536377	12,319730	-0,276623	0,003327	0,050063	-0,253221	20,779297	-0,352852	-0,276623	0,003327	0,050063	-0,253221	20,779297	-0,352852
09:37:15,66	0,525983	3,461987	-0,071986	-0,313015	0,291996	-0,209994	-0,278207	-0,001114	0,048528	-0,281559	-1,063436	-0,316152	-0,469804	-2,453941	-1,006802	-2,071581	1,527006	12,318869	-0,278207	-0,001114	0,048528	-0,369016	20,775831	-0,316152	-0,278207	-0,001114	0,048528	-0,369016	20,775831	-0,316152
09:37:15,71	0,525983	3,461987	-0,071986	-0,313015	0,291996	-0,209994	-0,280020	-0,004313	0,049342	-0,089411	-1,094235	-0,317014	-0,474011	-2,458481	-1,006819	-2,120378	1,516568	12,307955	-0,280020	-0,004313	0,049342	-0,427968	20,887318	-0,317014	-0,280020	-0,004313	0,049342	-0,427968	20,887318	-0,317014
09:37:15,76	0,525983	3,461987	-0,071986	-0,313015	0,291996	-0,209994	-0,273984	-0,002939	0,049325	-0,194290	-0,817440	-0,327927	-0,475130	-2,462402	-1,008351	-2,104359	1,528511	12,308330	-0,273984	-0,002939	0,049325	-0,424999	20,690341	-0,327927	-0,273984	-0,002939	0,049325	-0,424999	20,690341	-0,327927
09:37:15,81	0,525983	3,461987	-0,071986	-0,313015	0,291996	-0,209994	-0,270029	-0,003930	0,047793	-0,124394	-0,603872	-0,327552	-0,472825	-2,462592	-1,007600	-2,121979	1,495232	12,278288	-0,270029	-0,003930	0,047793	-0,432913	20,593432	-0,327552	-0,270029	-0,003930	0,047793	-0,432913	20,593432	-0,327552
09:37:15,86	0,525983	3,461987	-0,071986	-0,313015	0,291996	-0,209994	-0,271018	-0,006022	0,048544	-0,053265	-0,653901	-0,357595	-0,481107	-2,459578	-1,007997	-2,124994	1,489914	12,301631	-0,271018	-0,006022	0,048544	-0,525970	20,621011	-0,357595	-0,271018	-0,006022	0,048544	-0,525970	20,621011	-0,357595
09:37:15,91	0,525983	3,461987	-0,071986	-0,313015	0,291996	-0,209994	-0,269487	0,002658	0,048147	-0,510733	-0,574230	-0,334251	-0,478404	-2,455363	-1,006439	-2,093067	1,493229	12,306399	-0,269487	0,002658	0,048147	-0,302066	20,580482	-0,334251	-0,269487	0,002658	0,048147	-0,302066	20,580482	-0,334251
09:37:15,96	0,525983	3,461987	-0,071986	-0,313015	0,291996	-0,209994	-0,274489	0,002425	0,049706	-0,479764	-0,808341	-0,329483	-0,478791	-2,456794	-1,007243	-2,140692	1,495418	12,292633	-0,274489	0,002425	0,049706	-0,289414	20,739026	-0,329483	-0,274489	0,002425	0,049706	-0,289414	20,739026	-0,329483
09:37:16,01	0,525983	3,461987	-0,071986	-0,313015	0,291996	-0,209994	-0,273056	0,002044	0,048901	-0,481877	-0,776191	-0,343249	-0,474779	-2,457587	-1,008022	-2,189875	1,489969	12,308549	-0,273056	0,002044	0,048901	-0,321423	20,658727	-0,343249	-0,273056	0,002044	0,048901	-0,321423	20,658727	-0,343249
09:37:16,06	0,525983	3,461987	-0,071986	-0,313015	0,291996	-0,209994	-0,274375	-0,001827	0,048122	-0,309916	-0,884640	-0,327333	-0,468747	-2,458717	-1,007212	-2,132877	1,499272	12,298953	-0,274375	-0,001827	0,048122	-0,453305	20,653806	-0,327333	-0,274375	-0,001827	0,048122	-0,453305	20,653806	-0,327333
09:37:16,11	0,525983	3,461987	-0,071986	-0,313015	0,291996	-0,209994	-0,276412	-0,007616	0,048932	0,027675	-0,945866	-0,336929	-0,471726	-2,464697	-1,007229	-2,159773	1,473853	12,263108	-0,276412	-0,007616	0,048932	-0,570162	20,752504	-0,336929	-0,276412	-0,007616	0,048932	-0,570162	20,752504	-0,336929
09:37:16,16	0,525983	3,461987	-0,071986	-0,313015	0,291996	-0,209994	-0,269744	-0,008026	0,048915	0,013549	-0,609676	-0,372774	-0,474726	-2,454947	-1,007274	-2,166370	1,496253	12,269694	-0,269744	-0,008026	0,048915	-0,616497	20,565200	-0,372774	-0,269744	-0,008026	0,048915	-0,616497	20,565200	-0,372774
09:37:16,21	0,525983	3,461987	-0,071986	-0,313015	0,291996	-0,209994	-0,276687	-0,000553	0,048870	-0,358942	-0,987669	-0,366189	-0,473000	-2,456864	-1,009980	-2,192568	1,524085	12,291895	-0,276687	-0,000553	0,048870	-0,402363	20,732297	-0,366189	-0,276687	-0,000553	0,048870	-0,402363	20,732297	-0,366189
09:37:16,26	0,525983	3,461987	-0,071986	-0,313015	0,291996	-0,209994	-0,275891	-0,003006	0,046164	-0,220376	-0,982844	-0,343987	-0,467599	-2,459607	-1,005261	-2,142403	1,471406	12,306728	-0,275891	-0,003006	0,046164	-0,456367	20,674580	-0,343987	-0,275891	-0,003006	0,046164	-0,456367	20,674580	-0,343987
09:37:16,31	0,525983	3,461987	-0,071986	-0,313015	0,291996	-0,209994	-0,276216	-0,009055	0,050883	0,073606	-0,929958	-0,329154	-0,472359	-2,461155	-1,010688	-2,143768	1,437381	12,327283	-0,276216	-0,009055	0,050883	-0,637190	20,752976	-0,329154	-0,276216	-0,009055	0,050883	-0,637190	20,752976	-0,329154
09:37:16,36	0,525983	3,461987	-0,071986	-0,313015	0,291996	-0,209994	-0,272495	-0,005706	0,045456	-0,130652	-0,720624	-0,308600	-0,474742	-2,460929	-1,006844	-2,159160	1,412303	12,285159	-0,272495	-0,005706	0,045456	-0,578610	20,670194	-0,308600	-0,272495	-0,005706	0,045456	-0,578610	20,670194	-0,308600
09:37:16,41	0,525983	3,461987	-0,071986	-0,313015	0,291996	-0,209994	-0,271499	-0,003530	0,049300	-0,273256	-0,669668	-0,350723	-0,468884	-2,453893	-1,006074	-2,161447	1,430950	12,306748	-0,271499	-0,003530	0,049300	-0,550342	20,643033	-0,350723	-0,271499	-0,003530	0,049300	-0,550342	20,643033	-0,350723
09:37:16,46	0,525983	3,461987	-0,071986	-0,313015	0,291996	-0,209994	-0,280521	-0,005085	0,050070	-0,177379	-1,150112	-0,329134	-0,471067	-2,457439	-1,006029	-2,115702	1,509830	12,322409	-0,280521	-0,005085	0,050070	-0,576550	20,870810	-0,329134	-0,280521	-0,005085	0,050070	-0,576550	20,870810	-0,329134
09:37:16,51	0,525983	3,461987	-0,071986	-0,313015	0,291996	-0,209994	-0,276359	-0,004968	0,050115	-0,092298	-0,933482	-0,313473	-0,478330	-2,457573	-1,006854	-2,177912	1,428012	12,309964	-0,276359	-0,004968	0,050115	-0,482255	20,760677	-0,313473	-0,276359	-0,004968	0,050115	-0,482255	20,760677	-0,313473
09:37:16,56	0,525983	3,461987	-0,071986	-0,313015	0,291996	-0,209994	-0,272611	0,001256	0,049290	-0,517864	-0,751568	-0,325918	-0,471888	-2,457434	-1,007263	-2,205971	1,454044	12,288244	-0,272611	0,001256	0,049290	-0,419303	20,648396	-0,325918	-0,272611	0,001256	0,049290	-0,419303	20,648396	-0,325918
09:37:16,61	0,525983	3,461987	-0,071986	-0,313015	0,291996	-0,209994	-0,275953	-0,004254	0,048881	-0,222834	-0,962680	-0,347638	-0,471821	-2,454034	-1,006853	-2,167924	1,466860	12,312756	-0,275953	-0,004254	0,048881	-0,556800	20,699650	-0,347638	-0,275953	-0,004254	0,048881	-0,556800	20,699650	-0,347638
09:37:16,66	0,525983	3,461987	-0,071986	-0,313015	0,291996	-0,209994	-0,278931	-0,002612	0,049291	-0,278094	-1,091003	-0,323126	-0,471317	-2,456188	-1,010366	-2,193705	1,423690	12,296585	-0,278931	-0,002612	0,049291	-0,483165	20,805114	-0,323126	-0,278931	-0,002612	0,049291	-0,483165	20,805114	-0,323126
09:37:16,71	0,525983	3,461987	-0,071986	-0,313015	0,291996	-0,209994	-0,277317	-0,004126	0,045778	-0,249687	-1,007812	-0,339298	-0,468273	-2,454596	-1,008411	-2,159248	1,457452	12,294462	-0,277317	-0,004126	0,045778	-0,573541	20,761598	-0,339298	-0,277317	-0,004126	0,045778	-0,573541	20,761598	-0,339298
