# Supplementary material for: Characterization of interfragmentary motion associated with common osteosynthesis devices for rat fracture healing studies
Source: PLoS One. 2017 Apr 28;12(4):e0176735. doi: 10.1371/journal.pone.0176735 (PMC5409164; doi:10.1371/journal.pone.0176735)
Supplement: S1 Dataset — (ZIP) [file pone.0176735.s001.zip › S1_Dataset/RatFix/Specimen05/Plate_05Z.txt]

%Tester: Sukopp Matthias
%Projekt: 
%Zeit: 11.03.2015 09:40:59
%Dateipfad: D:\Messungen\Fixator\Measurements\Fixator_20150311.txt
%Kommentar: Plate_05-Z
%VI Version: D:\LVProjekte\Fixator\HauptVI\Fixator_v0.12.vi
%Virtueller Drehpunkt: 	0,0000	0,0000	0,0000
%Sensor zu Hexapod (Mitte): 	0,000000	0,000000	-26,500000
%Sensor zu Hexapod Trans (Mitte): 	-0,500000	-0,866025	0,000000	-0,866025	0,500000	0,000000	0,000000	0,000000	1,000000
%Hexapod zu Labor (Mitte): 	0,522928	3,451973	-0,066992
%Hexapod zu Labor Trans (Mitte): 	0,999980	0,003637	0,005116	-0,003665	0,999978	0,005444	-0,005096	-0,005463	0,999972
%Labor zu CR (Mitte): 	0,000000	0,000000	78,500000
%Labor zu CR Trans (Mitte): 	1,000000	0,000000	0,000000	0,000000	1,000000	0,000000	0,000000	0,000000	1,000000
%Zentrum Sensormasse: 	0,000000	0,000000	2,000000
%Sensormasse: 	200,000000E-3
--------------------------------------------------
Time	X	Y	Z	U	V	W	Exp_ Fx	Exp_ Fy	Exp_ Fz	Exp_ Mx	Exp_ My	Exp_ Mz	Sen_ Fx	Sen_ Fy	Sen_ Fz	Sen_ Mx	Sen_ My	Sen_ Mz	Hex_ Fx	Hex_ Fy	Hex_ Fz	Hex_ Mx	Hex_ My	Hex_ Mz	Lab_ Fx	Lab_ Fy	Lab_ Fz	Lab_ Mx	Lab_ My	Lab_ Mz	Laser
09:40:59,49	0,522928	3,451973	-0,066992	-0,313012	0,291986	-0,209994	-0,010377	-0,031824	-0,026130	-0,148277	-1,075006	-0,160715	-0,581545	-2,704083	-1,081694	-14,954091	7,229497	12,463198	-0,010377	-0,031824	-0,026130	-2,646489	-0,260414	-0,160715	-0,010377	-0,031824	-0,026130	-2,646489	-0,260414	-0,160715
09:40:59,54	0,522928	3,451973	-0,066992	-0,313012	0,291986	-0,209994	-0,010377	-0,031824	-0,026130	-0,148277	-1,075006	-0,160715	-0,587863	-2,705568	-1,081298	-14,881031	7,213163	12,431300	-0,010377	-0,031824	-0,026130	-2,646489	-0,260414	-0,160715	-0,010377	-0,031824	-0,026130	-2,646489	-0,260414	-0,160715
09:40:59,59	0,522928	3,451973	-0,066992	-0,313012	0,291986	-0,209994	-0,003076	-0,027884	-0,025154	-0,344101	-0,629520	-0,204582	-0,584356	-2,704810	-1,082059	-14,883408	7,200527	12,451482	-0,003076	-0,027884	-0,025154	-2,532965	-0,388086	-0,204582	-0,003076	-0,027884	-0,025154	-2,532965	-0,388086	-0,204582
09:40:59,64	0,522928	3,451973	-0,066992	-0,313012	0,291986	-0,209994	-0,005485	-0,030542	-0,025915	-0,217979	-0,750554	-0,184400	-0,579917	-2,705174	-1,080772	-14,882537	7,222964	12,472713	-0,005485	-0,030542	-0,025915	-2,615553	-0,319975	-0,184400	-0,005485	-0,030542	-0,025915	-2,615553	-0,319975	-0,184400
09:40:59,69	0,522928	3,451973	-0,066992	-0,313012	0,291986	-0,209994	-0,007389	-0,034568	-0,024628	0,011241	-0,860044	-0,163169	-0,584838	-2,706567	-1,080900	-14,874803	7,290823	12,429011	-0,007389	-0,034568	-0,024628	-2,702376	-0,279974	-0,163169	-0,007389	-0,034568	-0,024628	-2,702376	-0,279974	-0,163169
09:40:59,74	0,522928	3,451973	-0,066992	-0,313012	0,291986	-0,209994	-0,003723	-0,031003	-0,024756	-0,111511	-0,696604	-0,206872	-0,580433	-2,704543	-1,081288	-14,898543	7,233189	12,447279	-0,003723	-0,031003	-0,024756	-2,545265	-0,404376	-0,206872	-0,003723	-0,031003	-0,024756	-2,545265	-0,404376	-0,206872
09:40:59,79	0,522928	3,451973	-0,066992	-0,313012	0,291986	-0,209994	-0,007677	-0,033806	-0,025144	-0,027565	-0,893993	-0,188603	-0,579331	-2,703727	-1,079369	-14,960992	7,243947	12,455485	-0,007677	-0,033806	-0,025144	-2,681313	-0,291317	-0,188603	-0,007677	-0,033806	-0,025144	-2,681313	-0,291317	-0,188603
09:40:59,84	0,522928	3,451973	-0,066992	-0,313012	0,291986	-0,209994	-0,008936	-0,034353	-0,023225	-0,021029	-1,018890	-0,180397	-0,583878	-2,707394	-1,083272	-14,901671	7,199960	12,385872	-0,008936	-0,034353	-0,023225	-2,717716	-0,317432	-0,180397	-0,008936	-0,034353	-0,023225	-2,717716	-0,317432	-0,180397
09:40:59,89	0,522928	3,451973	-0,066992	-0,313012	0,291986	-0,209994	-0,003486	-0,032248	-0,027128	-0,138882	-0,662154	-0,250011	-0,583706	-2,705512	-1,081649	-14,869893	7,240116	12,466905	-0,003486	-0,032248	-0,027128	-2,670388	-0,388474	-0,250011	-0,003486	-0,032248	-0,027128	-2,670388	-0,388474	-0,250011
09:40:59,94	0,522928	3,451973	-0,066992	-0,313012	0,291986	-0,209994	-0,005202	-0,031456	-0,025505	-0,129443	-0,743929	-0,168977	-0,582096	-2,699627	-1,084422	-14,922593	7,238282	12,460537	-0,005202	-0,031456	-0,025505	-2,598713	-0,335564	-0,168977	-0,005202	-0,031456	-0,025505	-2,598713	-0,335564	-0,168977
09:40:59,99	0,522928	3,451973	-0,066992	-0,313012	0,291986	-0,209994	-0,011104	-0,029907	-0,028278	-0,237891	-1,095547	-0,175345	-0,585612	-2,704561	-1,079755	-14,939060	7,244801	12,451890	-0,011104	-0,029907	-0,028278	-2,585622	-0,223889	-0,175345	-0,011104	-0,029907	-0,028278	-2,585622	-0,223889	-0,175345
09:41:00,04	0,522928	3,451973	-0,066992	-0,313012	0,291986	-0,209994	-0,005073	-0,029330	-0,023611	-0,270515	-0,799478	-0,183992	-0,583858	-2,703421	-1,081592	-14,879106	7,213430	12,474470	-0,005073	-0,029330	-0,023611	-2,572905	-0,401219	-0,183992	-0,005073	-0,029330	-0,023611	-2,572905	-0,401219	-0,183992
09:41:00,09	0,522928	3,451973	-0,066992	-0,313012	0,291986	-0,209994	-0,006938	-0,030279	-0,025448	-0,218367	-0,828813	-0,161413	-0,582621	-2,706079	-1,084785	-14,906572	7,228281	12,449534	-0,006938	-0,030279	-0,025448	-2,595239	-0,284208	-0,161413	-0,006938	-0,030279	-0,025448	-2,595239	-0,284208	-0,161413
09:41:00,14	0,522928	3,451973	-0,066992	-0,313012	0,291986	-0,209994	-0,005254	-0,032679	-0,028641	-0,094402	-0,772472	-0,186348	-0,583870	-2,708607	-1,080655	-14,902412	7,197440	12,412291	-0,005254	-0,032679	-0,028641	-2,659730	-0,360038	-0,186348	-0,005254	-0,032679	-0,028641	-2,659730	-0,360038	-0,186348
09:41:00,19	0,522928	3,451973	-0,066992	-0,313012	0,291986	-0,209994	-0,002440	-0,032861	-0,024511	-0,109577	-0,607111	-0,223591	-0,580405	-2,705683	-1,081921	-14,884857	7,227832	12,451226	-0,002440	-0,032861	-0,024511	-2,689176	-0,415591	-0,223591	-0,002440	-0,032861	-0,024511	-2,689176	-0,415591	-0,223591
09:41:00,24	0,522928	3,451973	-0,066992	-0,313012	0,291986	-0,209994	-0,006705	-0,034400	-0,025777	0,005521	-0,828888	-0,184656	-0,581368	-2,704999	-1,083699	-14,874811	7,241612	12,456618	-0,006705	-0,034400	-0,025777	-2,694848	-0,302559	-0,184656	-0,006705	-0,034400	-0,025777	-2,694848	-0,302559	-0,184656
09:41:00,29	0,522928	3,451973	-0,066992	-0,313012	0,291986	-0,209994	-0,006815	-0,033224	-0,027555	-0,038638	-0,832829	-0,179264	-0,581936	-2,703677	-1,082594	-14,908801	7,237013	12,448171	-0,006815	-0,033224	-0,027555	-2,646746	-0,297819	-0,179264	-0,006815	-0,033224	-0,027555	-2,646746	-0,297819	-0,179264
09:41:00,34	0,522928	3,451973	-0,066992	-0,313012	0,291986	-0,209994	-0,007677	-0,032071	-0,026449	-0,119573	-0,904759	-0,187712	-0,576579	-2,697770	-1,083266	-14,905552	7,215129	12,437535	-0,007677	-0,032071	-0,026449	-2,637169	-0,302128	-0,187712	-0,007677	-0,032071	-0,026449	-2,637169	-0,302128	-0,187712
09:41:00,39	0,522928	3,451973	-0,066992	-0,313012	0,291986	-0,209994	-0,015471	-0,033757	-0,027122	-0,049220	-1,296278	-0,198348	-0,580521	-2,700234	-1,080360	-14,925925	7,216741	12,430943	-0,015471	-0,033757	-0,027122	-2,699178	-0,081838	-0,198348	-0,015471	-0,033757	-0,027122	-2,699178	-0,081838	-0,198348
09:41:00,44	0,522928	3,451973	-0,066992	-0,313012	0,291986	-0,209994	-0,011366	-0,031575	-0,024216	-0,171477	-1,101280	-0,204939	-0,582917	-2,708986	-1,080614	-14,913883	7,209374	12,469402	-0,011366	-0,031575	-0,024216	-2,650146	-0,209063	-0,204939	-0,011366	-0,031575	-0,024216	-2,650146	-0,209063	-0,204939
09:41:00,49	0,522928	3,451973	-0,066992	-0,313012	0,291986	-0,209994	-0,002588	-0,033877	-0,024470	-0,052177	-0,630738	-0,166481	-0,579963	-2,708742	-1,082726	-14,898588	7,182540	12,448009	-0,002588	-0,033877	-0,024470	-2,711485	-0,427555	-0,166481	-0,002588	-0,033877	-0,024470	-2,711485	-0,427555	-0,166481
09:41:00,54	0,522928	3,451973	-0,066992	-0,313012	0,291986	-0,209994	-0,004276	-0,036312	-0,026582	0,058896	-0,691851	-0,187873	-0,579633	-2,702945	-1,082078	-14,892311	7,247370	12,434798	-0,004276	-0,036312	-0,026582	-2,791627	-0,356161	-0,187873	-0,004276	-0,036312	-0,026582	-2,791627	-0,356161	-0,187873
09:41:00,59	0,522928	3,451973	-0,066992	-0,313012	0,291986	-0,209994	-0,009462	-0,033700	-0,025934	-0,017690	-0,988495	-0,201085	-0,588702	-2,703943	-1,079842	-14,862217	7,221925	12,428175	-0,009462	-0,033700	-0,025934	-2,663103	-0,245714	-0,201085	-0,009462	-0,033700	-0,025934	-2,663103	-0,245714	-0,201085
09:41:00,64	0,522928	3,451973	-0,066992	-0,313012	0,291986	-0,209994	-0,004063	-0,026345	-0,023698	-0,407132	-0,668942	-0,207708	-0,582902	-2,703773	-1,079836	-14,897067	7,207706	12,447271	-0,004063	-0,026345	-0,023698	-2,475187	-0,350012	-0,207708	-0,004063	-0,026345	-0,023698	-2,475187	-0,350012	-0,207708
09:41:00,69	0,522928	3,451973	-0,066992	-0,313012	0,291986	-0,209994	-0,007110	-0,031282	-0,023692	-0,180120	-0,850485	-0,188611	-0,585909	-2,705900	-1,081968	-14,923097	7,187163	12,421098	-0,007110	-0,031282	-0,023692	-2,635770	-0,292325	-0,188611	-0,007110	-0,031282	-0,023692	-2,635770	-0,292325	-0,188611
09:41:00,74	0,522928	3,451973	-0,066992	-0,313012	0,291986	-0,209994	-0,003764	-0,029742	-0,025824	-0,291003	-0,688771	-0,214784	-0,581460	-2,707737	-1,080516	-14,919411	7,200488	12,436442	-0,003764	-0,029742	-0,025824	-2,625768	-0,393261	-0,214784	-0,003764	-0,029742	-0,025824	-2,625768	-0,393261	-0,214784
09:41:00,79	0,522928	3,451973	-0,066992	-0,313012	0,291986	-0,209994	-0,004398	-0,034513	-0,024372	-0,029540	-0,725201	-0,199440	-0,579047	-2,703333	-1,082423	-14,882849	7,231842	12,482908	-0,004398	-0,034513	-0,024372	-2,738810	-0,379936	-0,199440	-0,004398	-0,034513	-0,024372	-2,738810	-0,379936	-0,199440
09:41:00,84	0,522928	3,451973	-0,066992	-0,313012	0,291986	-0,209994	-0,009419	-0,034401	-0,026279	0,010069	-0,970288	-0,152974	-0,585048	-2,703752	-1,081322	-14,935216	7,209614	12,437359	-0,009419	-0,034401	-0,026279	-2,690406	-0,230901	-0,152974	-0,009419	-0,034401	-0,026279	-2,690406	-0,230901	-0,152974
09:41:00,89	0,522928	3,451973	-0,066992	-0,313012	0,291986	-0,209994	-0,006055	-0,029414	-0,025178	-0,294709	-0,829623	-0,198523	-0,581494	-2,707709	-1,082475	-14,930643	7,193930	12,423003	-0,006055	-0,029414	-0,025178	-2,603675	-0,354272	-0,198523	-0,006055	-0,029414	-0,025178	-2,603675	-0,354272	-0,198523
09:41:00,94	0,522928	3,451973	-0,066992	-0,313012	0,291986	-0,209994	-0,004405	-0,034470	-0,026331	-0,043068	-0,732012	-0,212880	-0,581332	-2,703478	-1,081744	-14,853583	7,233479	12,467295	-0,004405	-0,034470	-0,026331	-2,748968	-0,386198	-0,212880	-0,004405	-0,034470	-0,026331	-2,748968	-0,386198	-0,212880
09:41:00,99	0,522928	3,451973	-0,066992	-0,313012	0,291986	-0,209994	-0,008151	-0,032495	-0,025600	-0,073004	-0,879824	-0,168588	-0,588838	-2,704344	-1,080821	-14,935308	7,262546	12,461022	-0,008151	-0,032495	-0,025600	-2,623842	-0,239978	-0,168588	-0,008151	-0,032495	-0,025600	-2,623842	-0,239978	-0,168588
09:41:01,04	0,522928	3,451973	-0,066992	-0,313012	0,291986	-0,209994	-0,003648	-0,026427	-0,024677	-0,404217	-0,730976	-0,174860	-0,585884	-2,705268	-1,081620	-14,910904	7,197988	12,449469	-0,003648	-0,026427	-0,024677	-2,478736	-0,444617	-0,174860	-0,003648	-0,026427	-0,024677	-2,478736	-0,444617	-0,174860
09:41:01,09	0,522928	3,451973	-0,066992	-0,313012	0,291986	-0,209994	-0,004325	-0,029447	-0,025476	-0,290864	-0,712748	-0,186413	-0,581409	-2,702887	-1,081282	-14,878971	7,201016	12,454196	-0,004325	-0,029447	-0,025476	-2,602483	-0,373273	-0,186413	-0,004325	-0,029447	-0,025476	-2,602483	-0,373273	-0,186413
09:41:01,14	0,522928	3,451973	-0,066992	-0,313012	0,291986	-0,209994	-0,008624	-0,032133	-0,025138	-0,132620	-0,910172	-0,181686	-0,585028	-2,702682	-1,084678	-14,871537	7,286354	12,464382	-0,008624	-0,032133	-0,025138	-2,655063	-0,233200	-0,181686	-0,008624	-0,032133	-0,025138	-2,655063	-0,233200	-0,181686
09:41:01,19	0,522928	3,451973	-0,066992	-0,313012	0,291986	-0,209994	-0,006992	-0,028896	-0,028534	-0,223341	-0,861554	-0,171501	-0,579836	-2,702728	-1,081247	-14,835948	7,218739	12,472765	-0,006992	-0,028896	-0,028534	-2,491652	-0,312672	-0,171501	-0,006992	-0,028896	-0,028534	-2,491652	-0,312672	-0,171501
09:41:01,24	0,522928	3,451973	-0,066992	-0,313012	0,291986	-0,209994	-0,009548	-0,033415	-0,025103	-0,029098	-0,929855	-0,163117	-0,585622	-2,705314	-1,082861	-14,931151	7,218804	12,447907	-0,009548	-0,033415	-0,025103	-2,652176	-0,180300	-0,163117	-0,009548	-0,033415	-0,025103	-2,652176	-0,180300	-0,163117
09:41:01,29	0,522928	3,451973	-0,066992	-0,313012	0,291986	-0,209994	-0,004416	-0,029698	-0,026717	-0,269953	-0,745457	-0,187975	-0,582644	-2,707694	-1,081308	-14,924887	7,208971	12,422519	-0,004416	-0,029698	-0,026717	-2,601207	-0,398785	-0,187975	-0,004416	-0,029698	-0,026717	-2,601207	-0,398785	-0,187975
09:41:01,34	0,522928	3,451973	-0,066992	-0,313012	0,291986	-0,209994	-0,003844	-0,033467	-0,025164	-0,079343	-0,705355	-0,213363	-0,583306	-2,702774	-1,079786	-14,947670	7,204899	12,422312	-0,003844	-0,033467	-0,025164	-2,706473	-0,403610	-0,213363	-0,003844	-0,033467	-0,025164	-2,706473	-0,403610	-0,213363
09:41:01,39	0,522928	3,451973	-0,066992	-0,313012	0,291986	-0,209994	-0,007773	-0,030433	-0,023642	-0,252004	-0,927375	-0,213570	-0,583377	-2,706984	-1,083569	-14,895285	7,211292	12,418798	-0,007773	-0,030433	-0,023642	-2,641003	-0,317179	-0,213570	-0,007773	-0,030433	-0,023642	-2,641003	-0,317179	-0,213570
09:41:01,44	0,522928	3,451973	-0,066992	-0,313012	0,291986	-0,209994	-0,004093	-0,032477	-0,027425	-0,113993	-0,693808	-0,217084	-0,579976	-2,707485	-1,085144	-14,907487	7,222991	12,475278	-0,004093	-0,032477	-0,027425	-2,663437	-0,372546	-0,217084	-0,004093	-0,032477	-0,027425	-2,663437	-0,372546	-0,217084
09:41:01,49	0,522928	3,451973	-0,066992	-0,313012	0,291986	-0,209994	-0,005359	-0,035673	-0,029000	0,056215	-0,776069	-0,160604	-0,579759	-2,699105	-1,079009	-14,942577	7,234283	12,433576	-0,005359	-0,035673	-0,029000	-2,744093	-0,355409	-0,160604	-0,005359	-0,035673	-0,029000	-2,744093	-0,355409	-0,160604
09:41:01,54	0,522928	3,451973	-0,066992	-0,313012	0,291986	-0,209994	-0,012725	-0,031670	-0,022865	-0,159679	-1,195129	-0,202307	-0,589161	-2,704170	-1,083650	-14,925764	7,208613	12,442718	-0,012725	-0,031670	-0,022865	-2,645793	-0,196248	-0,202307	-0,012725	-0,031670	-0,022865	-2,645793	-0,196248	-0,202307
09:41:01,59	0,522928	3,451973	-0,066992	-0,313012	0,291986	-0,209994	-0,003637	-0,026061	-0,027506	-0,465199	-0,695184	-0,193164	-0,580323	-2,704132	-1,082845	-14,925986	7,214444	12,463331	-0,003637	-0,026061	-0,027506	-2,510965	-0,409671	-0,193164	-0,003637	-0,026061	-0,027506	-2,510965	-0,409671	-0,193164
09:41:01,64	0,522928	3,451973	-0,066992	-0,313012	0,291986	-0,209994	-0,008089	-0,033696	-0,026701	-0,063226	-0,929771	-0,172551	-0,584543	-2,700576	-1,082115	-14,966258	7,219784	12,453580	-0,008089	-0,033696	-0,026701	-2,708360	-0,294813	-0,172551	-0,008089	-0,033696	-0,026701	-2,708360	-0,294813	-0,172551
09:41:01,69	0,522928	3,451973	-0,066992	-0,313012	0,291986	-0,209994	-0,009059	-0,028263	-0,025971	-0,361273	-1,017761	-0,182302	-0,588039	-2,706107	-1,082866	-14,957333	7,209983	12,457052	-0,009059	-0,028263	-0,025971	-2,579887	-0,306653	-0,182302	-0,009059	-0,028263	-0,025971	-2,579887	-0,306653	-0,182302
09:41:01,74	0,522928	3,451973	-0,066992	-0,313012	0,291986	-0,209994	-0,002521	-0,028001	-0,026722	-0,378901	-0,665154	-0,178830	-0,583257	-2,706922	-1,081325	-14,926801	7,182356	12,407169	-0,002521	-0,028001	-0,026722	-2,576981	-0,467280	-0,178830	-0,002521	-0,028001	-0,026722	-2,576981	-0,467280	-0,178830
09:41:01,79	0,522928	3,451973	-0,066992	-0,313012	0,291986	-0,209994	-0,004206	-0,032549	-0,025181	-0,151061	-0,712522	-0,228713	-0,585558	-2,703601	-1,080921	-14,894702	7,196015	12,431352	-0,004206	-0,032549	-0,025181	-2,706165	-0,382372	-0,228713	-0,004206	-0,032549	-0,025181	-2,706165	-0,382372	-0,228713
09:41:01,84	0,522928	3,451973	-0,066992	-0,313012	0,291986	-0,209994	-0,005931	-0,028896	-0,024776	-0,313130	-0,781263	-0,204531	-0,581423	-2,703900	-1,083624	-14,902432	7,252093	12,450078	-0,005931	-0,028896	-0,024776	-2,581485	-0,315685	-0,204531	-0,005931	-0,028896	-0,024776	-2,581485	-0,315685	-0,204531
09:41:01,89	0,522928	3,451973	-0,066992	-0,313012	0,291986	-0,209994	-0,007740	-0,032627	-0,027480	-0,074444	-0,910046	-0,185804	-0,581571	-2,704597	-1,079350	-14,957558	7,193129	12,477520	-0,007740	-0,032627	-0,027480	-2,635644	-0,302489	-0,185804	-0,007740	-0,032627	-0,027480	-2,635644	-0,302489	-0,185804
09:41:01,94	0,522928	3,451973	-0,066992	-0,313012	0,291986	-0,209994	-0,007062	-0,032847	-0,023206	-0,141603	-0,893050	-0,158363	-0,582666	-2,708661	-1,082060	-14,917802	7,163635	12,445530	-0,007062	-0,032847	-0,023206	-2,720115	-0,338714	-0,158363	-0,007062	-0,032847	-0,023206	-2,720115	-0,338714	-0,158363
09:41:01,99	0,522928	3,451973	-0,066992	-0,313012	0,291986	-0,209994	-0,002995	-0,033931	-0,025916	-0,090934	-0,632406	-0,190352	-0,582176	-2,702041	-1,081709	-14,955856	7,193097	12,457408	-0,002995	-0,033931	-0,025916	-2,754489	-0,397304	-0,190352	-0,002995	-0,033931	-0,025916	-2,754489	-0,397304	-0,190352
09:41:02,04	0,522928	3,451973	-0,066992	-0,313012	0,291986	-0,209994	-0,008973	-0,031046	-0,025564	-0,234454	-0,990951	-0,178474	-0,586400	-2,699739	-1,082278	-14,914296	7,226924	12,471750	-0,008973	-0,031046	-0,025564	-2,671555	-0,286573	-0,178474	-0,008973	-0,031046	-0,025564	-2,671555	-0,286573	-0,178474
09:41:02,09	0,522928	3,451973	-0,066992	-0,313012	0,291986	-0,209994	-0,008854	-0,026236	-0,026134	-0,434493	-0,965708	-0,164132	-0,580165	-2,704655	-1,082829	-14,866126	7,243605	12,444210	-0,008854	-0,026236	-0,026134	-2,494017	-0,270636	-0,164132	-0,008854	-0,026236	-0,026134	-2,494017	-0,270636	-0,164132
09:41:02,14	0,522928	3,451973	-0,066992	-0,313012	0,291986	-0,209994	-0,007715	-0,034094	-0,026685	0,012668	-0,873079	-0,191672	-0,586748	-2,704075	-1,082095	-14,908355	7,220753	12,427878	-0,007715	-0,034094	-0,026685	-2,663730	-0,267457	-0,191672	-0,007715	-0,034094	-0,026685	-2,663730	-0,267457	-0,191672
09:41:02,19	0,522928	3,451973	-0,066992	-0,313012	0,291986	-0,209994	-0,004926	-0,028102	-0,025951	-0,339809	-0,753184	-0,208004	-0,580960	-2,707754	-1,080918	-14,941856	7,145946	12,430410	-0,004926	-0,028102	-0,025951	-2,545854	-0,366517	-0,208004	-0,004926	-0,028102	-0,025951	-2,545854	-0,366517	-0,208004
09:41:02,24	0,522928	3,451973	-0,066992	-0,313012	0,291986	-0,209994	-0,004634	-0,034954	-0,024774	-0,065047	-0,729615	-0,205473	-0,581490	-2,699780	-1,079689	-14,914387	7,210365	12,458375	-0,004634	-0,034954	-0,024774	-2,808964	-0,365861	-0,205473	-0,004634	-0,034954	-0,024774	-2,808964	-0,365861	-0,205473
09:41:02,29	0,522928	3,451973	-0,066992	-0,313012	0,291986	-0,209994	-0,011274	-0,030509	-0,023545	-0,226658	-1,083338	-0,177507	-0,581585	-2,701930	-1,083258	-14,952657	7,196900	12,462192	-0,011274	-0,030509	-0,023545	-2,621651	-0,198311	-0,177507	-0,011274	-0,030509	-0,023545	-2,621651	-0,198311	-0,177507
09:41:02,34	0,522928	3,451973	-0,066992	-0,313012	0,291986	-0,209994	-0,009364	-0,031502	-0,027114	-0,205854	-1,010437	-0,173690	-0,577501	-2,702175	-1,080977	-14,902014	7,238763	12,440087	-0,009364	-0,031502	-0,027114	-2,678743	-0,275331	-0,173690	-0,009364	-0,031502	-0,027114	-2,678743	-0,275331	-0,173690
09:41:02,39	0,522928	3,451973	-0,066992	-0,313012	0,291986	-0,209994	-0,011195	-0,035160	-0,024833	0,045973	-1,082697	-0,195795	-0,579209	-2,700167	-1,082479	-14,941864	7,202468	12,463669	-0,011195	-0,035160	-0,024833	-2,714122	-0,203897	-0,195795	-0,011195	-0,035160	-0,024833	-2,714122	-0,203897	-0,195795
09:41:02,44	0,522928	3,451973	-0,066992	-0,313012	0,291986	-0,209994	-0,012080	-0,032678	-0,026335	-0,134471	-1,145091	-0,172213	-0,580062	-2,701804	-1,082247	-14,931029	7,210635	12,498415	-0,012080	-0,032678	-0,026335	-2,699695	-0,196802	-0,172213	-0,012080	-0,032678	-0,026335	-2,699695	-0,196802	-0,172213
09:41:02,49	0,522928	3,451973	-0,066992	-0,313012	0,291986	-0,209994	-0,010235	-0,032758	-0,026103	-0,117818	-1,043853	-0,137467	-0,586993	-2,703151	-1,085229	-14,972474	7,237322	12,441567	-0,010235	-0,032758	-0,026103	-2,689326	-0,240393	-0,137467	-0,010235	-0,032758	-0,026103	-2,689326	-0,240393	-0,137467
09:41:02,54	0,522928	3,451973	-0,066992	-0,313012	0,291986	-0,209994	-0,005604	-0,027429	-0,029085	-0,392555	-0,852243	-0,194315	-0,581463	-2,712041	-1,081760	-14,927771	7,197466	12,441395	-0,005604	-0,027429	-0,029085	-2,545709	-0,412367	-0,194315	-0,005604	-0,027429	-0,029085	-2,545709	-0,412367	-0,194315
09:41:02,59	0,522928	3,451973	-0,066992	-0,313012	0,291986	-0,209994	-0,000669	-0,036663	-0,025616	0,075483	-0,537019	-0,194487	-0,582688	-2,706610	-1,083236	-14,919851	7,163490	12,446562	-0,000669	-0,036663	-0,025616	-2,802593	-0,484484	-0,194487	-0,000669	-0,036663	-0,025616	-2,802593	-0,484484	-0,194487
09:41:02,64	0,522928	3,451973	-0,066992	-0,313012	0,291986	-0,209994	-0,004760	-0,032887	-0,027092	-0,146352	-0,725898	-0,189320	-0,582089	-2,698368	-1,084415	-14,911156	7,228493	12,469980	-0,004760	-0,032887	-0,027092	-2,727983	-0,352229	-0,189320	-0,004760	-0,032887	-0,027092	-2,727983	-0,352229	-0,189320
09:41:02,70	0,522928	3,451973	-0,066992	-0,313012	0,291986	-0,209994	-0,012197	-0,029285	-0,028271	-0,273028	-1,137611	-0,165903	-0,590322	-2,704129	-1,082086	-14,925609	7,226932	12,456693	-0,012197	-0,029285	-0,028271	-2,571882	-0,180111	-0,165903	-0,012197	-0,029285	-0,028271	-2,571882	-0,180111	-0,165903
09:41:02,75	0,522928	3,451973	-0,066992	-0,313012	0,291986	-0,209994	-0,003091	-0,025035	-0,025942	-0,502617	-0,675834	-0,179189	-0,582176	-2,707746	-1,082720	-14,922916	7,265425	12,480958	-0,003091	-0,025035	-0,025942	-2,467830	-0,433157	-0,179189	-0,003091	-0,025035	-0,025942	-2,467830	-0,433157	-0,179189
09:41:02,80	0,522928	3,451973	-0,066992	-0,313012	0,291986	-0,209994	-0,004032	-0,033898	-0,026576	-0,007038	-0,741676	-0,154924	-0,584966	-2,695274	-1,136930	-14,358426	7,239001	12,490495	-0,004032	-0,033898	-0,026576	-2,668026	-0,425136	-0,154924	-0,004032	-0,033898	-0,026576	-2,668026	-0,425136	-0,154924
09:41:02,85	0,522928	3,451973	-0,066992	-0,313012	0,291986	-0,209994	-0,013439	-0,025245	-0,080786	-0,197612	-0,728726	-0,145387	-0,516452	-2,732887	-6,032838	-4,932186	-3,721924	12,629531	-0,013439	-0,025245	-0,080786	-2,179372	0,326203	-0,145387	-0,013439	-0,025245	-0,080786	-2,179372	0,326203	-0,145387
09:41:02,90	0,523050	3,451919	-0,057005	-0,313020	0,291990	-0,210015	-0,015122	-0,103387	-4,976693	-0,913564	12,827554	-0,006351	-0,514052	-2,742635	-6,136241	-4,861560	-4,150888	12,642633	-0,015122	-0,103387	-4,976693	-9,029439	14,014638	-0,006351	-0,015122	-0,103387	-4,976693	-9,029439	14,014638	-0,006351
09:41:02,95	0,523050	3,451919	-0,057005	-0,313020	0,291990	-0,210015	-0,007879	-0,110339	-5,080097	-0,888223	13,479824	0,006751	-0,513449	-2,742286	-6,116298	-5,051202	-4,084493	12,660571	-0,007879	-0,110339	-5,080097	-9,549856	14,098351	0,006751	-0,007879	-0,110339	-5,080097	-9,549856	14,098351	0,006751
09:41:03,00	0,523050	3,451919	-0,057005	-0,313020	0,291990	-0,210015	-0,008484	-0,110687	-5,060154	-0,907465	13,250959	0,024688	-0,515771	-2,745977	-6,108097	-5,050509	-4,102632	12,692805	-0,008484	-0,110687	-5,060154	-9,596391	13,916937	0,024688	-0,008484	-0,110687	-5,060154	-9,596391	13,916937	0,024688
09:41:03,05	0,523050	3,451919	-0,057005	-0,313020	0,291990	-0,210015	-0,004125	-0,110522	-5,051953	-0,931426	13,487260	0,056922	-0,516989	-2,746176	-6,099552	-5,096567	-4,064622	12,713282	-0,004125	-0,110522	-5,051953	-9,607372	13,811111	0,056922	-0,004125	-0,110522	-5,051953	-9,607372	13,811111	0,056922
09:41:03,10	0,523050	3,451919	-0,057005	-0,313020	0,291990	-0,210015	-0,003345	-0,109567	-5,043408	-0,971194	13,468944	0,077400	-0,510588	-2,750201	-6,090981	-5,142855	-4,109388	12,731843	-0,003345	-0,109567	-5,043408	-9,572177	13,731541	0,077400	-0,003345	-0,109567	-5,043408	-9,572177	13,731541	0,077400
09:41:03,15	0,523050	3,451919	-0,057005	-0,313020	0,291990	-0,210015	-0,003059	-0,117123	-5,034837	-0,640199	13,466120	0,095961	-0,516893	-2,747523	-6,085465	-5,189163	-4,021761	12,714926	-0,003059	-0,117123	-5,034837	-9,834321	13,706254	0,095961	-0,003059	-0,117123	-5,034837	-9,834321	13,706254	0,095961
09:41:03,20	0,523050	3,451919	-0,057005	-0,313020	0,291990	-0,210015	-0,002226	-0,110323	-5,029321	-0,941031	13,425510	0,079044	-0,513076	-2,748938	-6,083685	-5,233023	-4,076037	12,680704	-0,002226	-0,110323	-5,029321	-9,601406	13,600266	0,079044	-0,002226	-0,110323	-5,029321	-9,601406	13,600266	0,079044
09:41:03,25	0,523050	3,451919	-0,057005	-0,313020	0,291990	-0,210015	-0,002909	-0,114336	-5,027541	-0,801284	13,379157	0,044822	-0,515981	-2,745014	-6,078058	-5,229223	-4,028823	12,694984	-0,002909	-0,114336	-5,027541	-9,776689	13,607516	0,044822	-0,002909	-0,114336	-5,027541	-9,776689	13,607516	0,044822
09:41:03,30	0,523050	3,451919	-0,057005	-0,313020	0,291990	-0,210015	-0,004855	-0,109859	-5,021913	-0,991322	13,257648	0,059102	-0,507662	-2,749971	-6,076292	-5,232440	-3,979568	12,675227	-0,004855	-0,109859	-5,021913	-9,615247	13,638770	0,059102	-0,004855	-0,109859	-5,021913	-9,615247	13,638770	0,059102
09:41:03,35	0,523050	3,451919	-0,057005	-0,313020	0,291990	-0,210015	-0,004721	-0,119541	-5,020148	-0,446807	13,237186	0,039345	-0,505902	-2,743305	-6,075128	-5,201801	-4,026747	12,688521	-0,004721	-0,119541	-5,020148	-9,830774	13,607813	0,039345	-0,004721	-0,119541	-5,020148	-9,830774	13,607813	0,039345
09:41:03,40	0,523050	3,451919	-0,057005	-0,313020	0,291990	-0,210015	-0,011374	-0,117733	-5,018984	-0,566355	12,941348	0,052639	-0,511612	-2,741495	-6,067897	-5,269501	-4,016144	12,674748	-0,011374	-0,117733	-5,018984	-9,808404	13,834245	0,052639	-0,011374	-0,117733	-5,018984	-9,808404	13,834245	0,052639
09:41:03,45	0,523050	3,451919	-0,057005	-0,313020	0,291990	-0,210015	-0,010087	-0,111883	-5,011753	-0,895232	12,944368	0,038866	-0,509643	-2,743709	-6,068563	-5,305137	-4,043066	12,698895	-0,010087	-0,111883	-5,011753	-9,678043	13,736194	0,038866	-0,010087	-0,111883	-5,011753	-9,678043	13,736194	0,038866
09:41:03,50	0,523050	3,451919	-0,057005	-0,313020	0,291990	-0,210015	-0,009154	-0,114695	-5,012419	-0,790145	12,975475	0,063013	-0,509664	-2,746314	-6,067001	-5,328381	-4,029880	12,707906	-0,009154	-0,114695	-5,012419	-9,793692	13,694073	0,063013	-0,009154	-0,114695	-5,012419	-9,793692	13,694073	0,063013
09:41:03,55	0,523050	3,451919	-0,057005	-0,313020	0,291990	-0,210015	-0,006888	-0,115979	-5,010857	-0,723576	13,066585	0,072024	-0,504955	-2,742758	-6,067410	-5,323669	-4,025311	12,690213	-0,006888	-0,115979	-5,010857	-9,827922	13,607300	0,072024	-0,006888	-0,115979	-5,010857	-9,827922	13,607300	0,072024
09:41:03,60	0,523050	3,451919	-0,057005	-0,313020	0,291990	-0,210015	-0,012322	-0,118279	-5,011266	-0,597640	12,785825	0,054331	-0,519063	-2,748112	-6,063119	-5,330400	-4,023078	12,708737	-0,012322	-0,118279	-5,011266	-9,882571	13,753091	0,054331	-0,012322	-0,118279	-5,011266	-9,882571	13,753091	0,054331
09:41:03,65	0,523050	3,451919	-0,057005	-0,313020	0,291990	-0,210015	-0,000631	-0,108739	-5,006975	-1,095196	13,386792	0,072854	-0,511419	-2,752518	-6,061547	-5,339080	-4,063631	12,697547	-0,000631	-0,108739	-5,006975	-9,631170	13,436344	0,072854	-0,000631	-0,108739	-5,006975	-9,631170	13,436344	0,072854
09:41:03,70	0,523050	3,451919	-0,057005	-0,313020	0,291990	-0,210015	-0,000638	-0,117561	-5,005403	-0,675899	13,399218	0,061665	-0,505520	-2,750542	-6,063493	-5,341998	-4,018863	12,696663	-0,000638	-0,117561	-5,005403	-9,904419	13,449273	0,061665	-0,000638	-0,117561	-5,005403	-9,904419	13,449273	0,061665
09:41:03,75	0,523050	3,451919	-0,057005	-0,313020	0,291990	-0,210015	-0,005298	-0,121682	-5,007349	-0,424280	13,131954	0,060781	-0,506698	-2,742741	-6,060001	-5,323255	-4,023617	12,724218	-0,005298	-0,121682	-5,007349	-9,976323	13,547869	0,060781	-0,005298	-0,121682	-5,007349	-9,976323	13,547869	0,060781
09:41:03,80	0,523050	3,451919	-0,057005	-0,313020	0,291990	-0,210015	-0,011465	-0,116761	-5,003857	-0,674942	12,829884	0,088335	-0,511995	-2,744416	-6,055751	-5,324465	-4,061307	12,690202	-0,011465	-0,116761	-5,003857	-9,840650	13,729901	0,088335	-0,011465	-0,116761	-5,003857	-9,840650	13,729901	0,088335
09:41:03,85	0,523050	3,451919	-0,057005	-0,313020	0,291990	-0,210015	-0,007366	-0,113011	-4,999607	-0,903169	13,060849	0,054320	-0,509787	-2,746005	-6,055367	-5,405770	-4,029528	12,721039	-0,007366	-0,113011	-4,999607	-9,774529	13,639065	0,054320	-0,007366	-0,113011	-4,999607	-9,774529	13,639065	0,054320
09:41:03,90	0,523050	3,451919	-0,057005	-0,313020	0,291990	-0,210015	-0,007094	-0,115719	-4,999223	-0,775504	12,988690	0,085156	-0,515007	-2,748672	-6,056907	-5,366651	-4,047839	12,709999	-0,007094	-0,115719	-4,999223	-9,859412	13,545556	0,085156	-0,007094	-0,115719	-4,999223	-9,859412	13,545556	0,085156
09:41:03,95	0,523050	3,451919	-0,057005	-0,313020	0,291990	-0,210015	-0,002174	-0,112531	-5,000763	-0,937546	13,287561	0,074117	-0,512692	-2,751417	-6,050298	-5,407312	-4,041829	12,716271	-0,002174	-0,112531	-5,000763	-9,771246	13,458210	0,074117	-0,002174	-0,112531	-5,000763	-9,771246	13,458210	0,074117
09:41:04,00	0,523050	3,451919	-0,057005	-0,313020	0,291990	-0,210015	-0,000954	-0,115909	-4,994154	-0,777048	13,312768	0,080389	-0,514384	-2,748300	-6,054965	-5,359267	-4,034246	12,704495	-0,000954	-0,115909	-4,994154	-9,875872	13,387669	0,080389	-0,000954	-0,115909	-4,994154	-9,875872	13,387669	0,080389
09:41:04,05	0,523050	3,451919	-0,057005	-0,313020	0,291990	-0,210015	-0,002808	-0,112884	-4,998821	-0,903737	13,254197	0,068612	-0,511720	-2,750580	-6,053321	-5,359563	-4,051682	12,676413	-0,002808	-0,112884	-4,998821	-9,765130	13,474607	0,068612	-0,002808	-0,112884	-4,998821	-9,765130	13,474607	0,068612
09:41:04,10	0,523050	3,451919	-0,057005	-0,313020	0,291990	-0,210015	-0,002165	-0,116331	-4,997177	-0,739717	13,296084	0,040530	-0,507224	-2,747294	-6,047954	-5,343528	-3,987980	12,707780	-0,002165	-0,116331	-4,997177	-9,871736	13,466034	0,040530	-0,002165	-0,116331	-4,997177	-9,871736	13,466034	0,040530
09:41:04,15	0,523050	3,451919	-0,057005	-0,313020	0,291990	-0,210015	-0,007259	-0,118582	-4,991809	-0,559515	13,013234	0,071898	-0,509678	-2,755630	-6,047947	-5,398231	-4,025570	12,705474	-0,007259	-0,118582	-4,991809	-9,868184	13,583060	0,071898	-0,007259	-0,118582	-4,991809	-9,868184	13,583060	0,071898
09:41:04,20	0,523050	3,451919	-0,057005	-0,313020	0,291990	-0,210015	0,001187	-0,120625	-4,991803	-0,513196	13,423851	0,069591	-0,510896	-2,747871	-6,047467	-5,354795	-3,945455	12,719144	0,001187	-0,120625	-4,991803	-9,982224	13,330659	0,069591	0,001187	-0,120625	-4,991803	-9,982224	13,330659	0,069591
09:41:04,25	0,523050	3,451919	-0,057005	-0,313020	0,291990	-0,210015	-0,004923	-0,115691	-4,991323	-0,678652	13,103682	0,083261	-0,507369	-2,744588	-6,048400	-5,404806	-3,991399	12,684723	-0,004923	-0,115691	-4,991323	-9,760379	13,490137	0,083261	-0,004923	-0,115691	-4,991323	-9,760379	13,490137	0,083261
09:41:04,30	0,523050	3,451919	-0,057005	-0,313020	0,291990	-0,210015	-0,009530	-0,117103	-4,992256	-0,669994	12,843778	0,048841	-0,507824	-2,744949	-6,046357	-5,398131	-3,962573	12,725386	-0,009530	-0,117103	-4,992256	-9,862606	13,591885	0,048841	-0,009530	-0,117103	-4,992256	-9,862606	13,591885	0,048841
09:41:04,35	0,523050	3,451919	-0,057005	-0,313020	0,291990	-0,210015	-0,008990	-0,116890	-4,990213	-0,652802	12,863233	0,089504	-0,511110	-2,747458	-6,042181	-5,451540	-3,985858	12,703538	-0,008990	-0,116890	-4,990213	-9,828642	13,568938	0,089504	-0,008990	-0,116890	-4,990213	-9,828642	13,568938	0,089504
09:41:04,40	0,523050	3,451919	-0,057005	-0,313020	0,291990	-0,210015	-0,005174	-0,115299	-4,986037	-0,782395	13,027050	0,067656	-0,508471	-2,750722	-6,044463	-5,392990	-3,982383	12,710465	-0,005174	-0,115299	-4,986037	-9,833356	13,433207	0,067656	-0,005174	-0,115299	-4,986037	-9,833356	13,433207	0,067656
09:41:04,45	0,523050	3,451919	-0,057005	-0,313020	0,291990	-0,210015	-0,003667	-0,119216	-4,988319	-0,546416	13,154389	0,074582	-0,519123	-2,745607	-6,041208	-5,414532	-3,965837	12,708153	-0,003667	-0,119216	-4,988319	-9,904877	13,442236	0,074582	-0,003667	-0,119216	-4,988319	-9,904877	13,442236	0,074582
09:41:04,50	0,523050	3,451919	-0,057005	-0,313020	0,291990	-0,210015	-0,002771	-0,107433	-4,985064	-1,155563	13,174065	0,072271	-0,511827	-2,746645	-6,040877	-5,438256	-3,996071	12,712372	-0,002771	-0,107433	-4,985064	-9,589074	13,391556	0,072271	-0,002771	-0,107433	-4,985064	-9,589074	13,391556	0,072271
09:41:04,55	0,523050	3,451919	-0,057005	-0,313020	0,291990	-0,210015	-0,005519	-0,114271	-4,984733	-0,838026	13,025706	0,076490	-0,510917	-2,748217	-6,043323	-5,426726	-3,991364	12,714625	-0,005519	-0,114271	-4,984733	-9,808330	13,458968	0,076490	-0,005519	-0,114271	-4,984733	-9,808330	13,458968	0,076490
09:41:04,60	0,523050	3,451919	-0,057005	-0,313020	0,291990	-0,210015	-0,004613	-0,115845	-4,987179	-0,746338	13,080452	0,078742	-0,512519	-2,742377	-6,044612	-5,407250	-3,975568	12,705403	-0,004613	-0,115845	-4,987179	-9,840200	13,442589	0,078742	-0,004613	-0,115845	-4,987179	-9,840200	13,442589	0,078742
09:41:04,65	0,523050	3,451919	-0,057005	-0,313020	0,291990	-0,210015	-0,008869	-0,111538	-4,988468	-0,946908	12,868110	0,069520	-0,508537	-2,748905	-6,040999	-5,424091	-3,992135	12,694087	-0,008869	-0,111538	-4,988468	-9,702634	13,564341	0,069520	-0,008869	-0,111538	-4,988468	-9,702634	13,564341	0,069520
09:41:04,70	0,523050	3,451919	-0,057005	-0,313020	0,291990	-0,210015	-0,005207	-0,118251	-4,984855	-0,620597	13,052232	0,058205	-0,511030	-2,746727	-6,038265	-5,419778	-3,977664	12,725440	-0,005207	-0,118251	-4,984855	-9,903297	13,460996	0,058205	-0,005207	-0,118251	-4,984855	-9,903297	13,460996	0,058205
09:41:04,75	0,523050	3,451919	-0,057005	-0,313020	0,291990	-0,210015	-0,005847	-0,115003	-4,982121	-0,774797	13,015461	0,089558	-0,506852	-2,743695	-6,038918	-5,406073	-3,985768	12,720552	-0,005847	-0,115003	-4,982121	-9,802541	13,474452	0,089558	-0,005847	-0,115003	-4,982121	-9,802541	13,474452	0,089558
09:41:04,80	0,523050	3,451919	-0,057005	-0,313020	0,291990	-0,210015	-0,010562	-0,117105	-4,982774	-0,665684	12,786207	0,084670	-0,515566	-2,747941	-6,037092	-5,408035	-3,986277	12,729422	-0,010562	-0,117105	-4,982774	-9,858396	13,615318	0,084670	-0,010562	-0,117105	-4,982774	-9,858396	13,615318	0,084670
09:41:04,85	0,523050	3,451919	-0,057005	-0,313020	0,291990	-0,210015	-0,002528	-0,111682	-4,980948	-0,949106	13,202539	0,093539	-0,513967	-2,750614	-6,036814	-5,415684	-4,025053	12,697687	-0,002528	-0,111682	-4,980948	-9,716107	13,400967	0,093539	-0,002528	-0,111682	-4,980948	-9,716107	13,400967	0,093539
09:41:04,90	0,523050	3,451919	-0,057005	-0,313020	0,291990	-0,210015	-0,001012	-0,114403	-4,980670	-0,845001	13,294108	0,061804	-0,507788	-2,748163	-6,036640	-5,407463	-3,970257	12,710777	-0,001012	-0,114403	-4,980670	-9,825628	13,373571	0,061804	-0,001012	-0,114403	-4,980670	-9,825628	13,373571	0,061804
09:41:04,95	0,523050	3,451919	-0,057005	-0,313020	0,291990	-0,210015	-0,006224	-0,118528	-4,980496	-0,578911	13,002812	0,074895	-0,504935	-2,750914	-6,035164	-5,416099	-3,978558	12,676678	-0,006224	-0,118528	-4,980496	-9,883387	13,491407	0,074895	-0,006224	-0,118528	-4,980496	-9,883387	13,491407	0,074895
09:41:05,00	0,523050	3,451919	-0,057005	-0,313020	0,291990	-0,210015	-0,005268	-0,122375	-4,979020	-0,390403	13,049194	0,040796	-0,506756	-2,746421	-6,035575	-5,435422	-3,954655	12,687935	-0,005268	-0,122375	-4,979020	-9,996825	13,462746	0,040796	-0,005268	-0,122375	-4,979020	-9,996825	13,462746	0,040796
09:41:05,05	0,523050	3,451919	-0,057005	-0,313020	0,291990	-0,210015	-0,005215	-0,116696	-4,980851	-0,699520	12,999229	0,075581	-0,509880	-2,748121	-6,036995	-5,468665	-3,964138	12,711463	-0,005215	-0,116696	-4,980851	-9,860120	13,408601	0,075581	-0,005215	-0,116696	-4,980851	-9,860120	13,408601	0,075581
09:41:05,10	0,523050	3,451919	-0,057005	-0,313020	0,291990	-0,210015	-0,005215	-0,116696	-4,980851	-0,699520	12,999229	0,075581	-0,513267	-2,748480	-6,033248	-5,455748	-3,964315	12,694678	-0,005215	-0,116696	-4,980851	-9,860120	13,408601	0,075581	-0,005215	-0,116696	-4,980851	-9,860120	13,408601	0,075581
09:41:05,15	0,523050	3,451919	-0,057005	-0,313020	0,291990	-0,210015	-0,003210	-0,113942	-4,977104	-0,836410	13,114735	0,058795	-0,507834	-2,751043	-6,032029	-5,387957	-4,007397	12,697264	-0,003210	-0,113942	-4,977104	-9,780840	13,366758	0,058795	-0,003210	-0,113942	-4,977104	-9,780840	13,366758	0,058795
09:41:05,20	0,523050	3,451919	-0,057005	-0,313020	0,291990	-0,210015	-0,003708	-0,119929	-4,975885	-0,528512	13,169129	0,061381	-0,504452	-2,744560	-6,030929	-5,460717	-3,965194	12,685705	-0,003708	-0,119929	-4,975885	-9,942904	13,460184	0,061381	-0,003708	-0,119929	-4,975885	-9,942904	13,460184	0,061381
09:41:05,25	0,523050	3,451919	-0,057005	-0,313020	0,291990	-0,210015	-0,011013	-0,119615	-4,974785	-0,544623	12,705137	0,049822	-0,504301	-2,744773	-6,030882	-5,382250	-3,984652	12,698776	-0,011013	-0,119615	-4,974785	-9,934439	13,569663	0,049822	-0,011013	-0,119615	-4,974785	-9,934439	13,569663	0,049822
09:41:05,30	0,523050	3,451919	-0,057005	-0,313020	0,291990	-0,210015	-0,010904	-0,119853	-4,974738	-0,509886	12,788493	0,062894	-0,506469	-2,744795	-6,034415	-5,462662	-4,006704	12,705513	-0,010904	-0,119853	-4,974738	-9,918352	13,644456	0,062894	-0,010904	-0,119853	-4,974738	-9,918352	13,644456	0,062894
09:41:05,35	0,523050	3,451919	-0,057005	-0,313020	0,291990	-0,210015	-0,009800	-0,117986	-4,978271	-0,666256	12,787282	0,069631	-0,509719	-2,752632	-6,033609	-5,446257	-4,002649	12,693570	-0,009800	-0,117986	-4,978271	-9,928191	13,556590	0,069631	-0,009800	-0,117986	-4,978271	-9,928191	13,556590	0,069631
09:41:05,40	0,523050	3,451919	-0,057005	-0,313020	0,291990	-0,210015	-0,001389	-0,119091	-4,977465	-0,597126	13,236829	0,057687	-0,506642	-2,745397	-6,029311	-5,385145	-3,960995	12,722337	-0,001389	-0,119091	-4,977465	-9,945735	13,345880	0,057687	-0,001389	-0,119091	-4,977465	-9,945735	13,345880	0,057687
09:41:05,45	0,523050	3,451919	-0,057005	-0,313020	0,291990	-0,210015	-0,009193	-0,118138	-4,973167	-0,580043	12,863120	0,086454	-0,512522	-2,745849	-6,030528	-5,404236	-3,905465	12,675517	-0,009193	-0,118138	-4,973167	-9,853856	13,584783	0,086454	-0,009193	-0,118138	-4,973167	-9,853856	13,584783	0,086454
09:41:05,50	0,523050	3,451919	-0,057005	-0,313020	0,291990	-0,210015	-0,005862	-0,113271	-4,974384	-0,794555	12,992054	0,039635	-0,510390	-2,744721	-6,029085	-5,488217	-3,952450	12,709660	-0,005862	-0,113271	-4,974384	-9,686350	13,452202	0,039635	-0,005862	-0,113271	-4,974384	-9,686350	13,452202	0,039635
09:41:05,55	0,523050	3,451919	-0,057005	-0,313020	0,291990	-0,210015	-0,007904	-0,114554	-4,972941	-0,810548	12,836603	0,073778	-0,512250	-2,750202	-6,028250	-5,444281	-3,993365	12,688086	-0,007904	-0,114554	-4,972941	-9,803016	13,457094	0,073778	-0,007904	-0,114554	-4,972941	-9,803016	13,457094	0,073778
09:41:05,60	0,523050	3,451919	-0,057005	-0,313020	0,291990	-0,210015	-0,002228	-0,115683	-4,972106	-0,765294	13,190293	0,052204	-0,505562	-2,748033	-6,029725	-5,436803	-3,969393	12,703265	-0,002228	-0,115683	-4,972106	-9,846406	13,365171	0,052204	-0,002228	-0,115683	-4,972106	-9,846406	13,365171	0,052204
09:41:05,65	0,523050	3,451919	-0,057005	-0,313020	0,291990	-0,210015	-0,007450	-0,120391	-4,973581	-0,495986	12,913234	0,067383	-0,508049	-2,749275	-6,029530	-5,438203	-3,954036	12,703039	-0,007450	-0,120391	-4,973581	-9,946664	13,498047	0,067383	-0,007450	-0,120391	-4,973581	-9,946664	13,498047	0,067383
09:41:05,70	0,523050	3,451919	-0,057005	-0,313020	0,291990	-0,210015	-0,005131	-0,118858	-4,973386	-0,563110	13,024928	0,067156	-0,514365	-2,749485	-6,027046	-5,437153	-3,965364	12,656424	-0,005131	-0,118858	-4,973386	-9,893437	13,427705	0,067156	-0,005131	-0,118858	-4,973386	-9,893437	13,427705	0,067156
09:41:05,75	0,523050	3,451919	-0,057005	-0,313020	0,291990	-0,210015	-0,001791	-0,113493	-4,970902	-0,851338	13,205165	0,020542	-0,507261	-2,750810	-6,025158	-5,423580	-3,969337	12,681477	-0,001791	-0,113493	-4,970902	-9,760568	13,345775	0,020542	-0,001791	-0,113493	-4,970902	-9,760568	13,345775	0,020542
09:41:05,80	0,523050	3,451919	-0,057005	-0,313020	0,291990	-0,210015	-0,004196	-0,120308	-4,969014	-0,493632	13,093868	0,045595	-0,506804	-2,747914	-6,024699	-5,438764	-3,955482	12,672212	-0,004196	-0,120308	-4,969014	-9,937810	13,423238	0,045595	-0,004196	-0,120308	-4,969014	-9,937810	13,423238	0,045595
09:41:05,85	0,523050	3,451919	-0,057005	-0,313020	0,291990	-0,210015	-0,006932	-0,119256	-4,968555	-0,543944	12,931509	0,036330	-0,506133	-2,746468	-6,024691	-5,440768	-3,953749	12,691187	-0,006932	-0,119256	-4,968555	-9,905517	13,475670	0,036330	-0,006932	-0,119256	-4,968555	-9,905517	13,475670	0,036330
09:41:05,90	0,523050	3,451919	-0,057005	-0,313020	0,291990	-0,210015	-0,008520	-0,119114	-4,968546	-0,550826	12,846320	0,055305	-0,515620	-2,746149	-6,026631	-5,456102	-3,966624	12,724436	-0,008520	-0,119114	-4,968546	-9,901257	13,515156	0,055305	-0,008520	-0,119114	-4,968546	-9,901257	13,515156	0,055305
09:41:05,95	0,523050	3,451919	-0,057005	-0,313020	0,291990	-0,210015	-0,004052	-0,110739	-4,970487	-1,005127	13,071798	0,088554	-0,514432	-2,748258	-6,024326	-5,465461	-3,971796	12,679251	-0,004052	-0,110739	-4,970487	-9,698145	13,389919	0,088554	-0,004052	-0,110739	-4,970487	-9,698145	13,389919	0,088554
09:41:06,00	0,523050	3,451919	-0,057005	-0,313020	0,291990	-0,210015	-0,002820	-0,112822	-4,968182	-0,905995	13,130344	0,043368	-0,513270	-2,749511	-6,022759	-5,473942	-3,983429	12,691350	-0,002820	-0,112822	-4,968182	-9,762491	13,351752	0,043368	-0,002820	-0,112822	-4,968182	-9,762491	13,351752	0,043368
09:41:06,05	0,523050	3,451919	-0,057005	-0,313020	0,291990	-0,210015	-0,002316	-0,114454	-4,966615	-0,835419	13,155038	0,055468	-0,509140	-2,747687	-6,028546	-5,446334	-3,992392	12,735258	-0,002316	-0,114454	-4,966615	-9,820067	13,336861	0,055468	-0,002316	-0,114454	-4,966615	-9,820067	13,336861	0,055468
09:41:06,10	0,523050	3,451919	-0,057005	-0,313020	0,291990	-0,210015	-0,005960	-0,117119	-4,972401	-0,690780	12,993926	0,099375	-0,518127	-2,750204	-6,024410	-5,467672	-3,942572	12,650263	-0,005960	-0,117119	-4,972401	-9,884656	13,461824	0,099375	-0,005960	-0,117119	-4,972401	-9,884656	13,461824	0,099375
09:41:06,15	0,523050	3,451919	-0,057005	-0,313020	0,291990	-0,210015	0,000713	-0,110595	-4,968266	-0,997597	13,297560	0,014380	-0,515631	-2,750825	-6,021591	-5,494237	-3,943542	12,702425	0,000713	-0,110595	-4,968266	-9,679271	13,241587	0,014380	0,000713	-0,110595	-4,968266	-9,679271	13,241587	0,014380
09:41:06,20	0,523050	3,451919	-0,057005	-0,313020	0,291990	-0,210015	2,434438E-6	-0,113067	-4,965447	-0,883142	13,238088	0,066543	-0,512070	-2,749572	-6,024300	-5,460206	-3,982259	12,698439	2,434438E-6	-0,113067	-4,965447	-9,758919	13,237897	0,066543	2,434438E-6	-0,113067	-4,965447	-9,758919	13,237897	0,066543
09:41:06,25	0,523050	3,451919	-0,057005	-0,313020	0,291990	-0,210015	-0,002863	-0,115525	-4,968156	-0,771872	13,137900	0,062557	-0,513384	-2,747977	-6,022404	-5,538054	-3,941313	12,694562	-0,002863	-0,115525	-4,968156	-9,840554	13,362669	0,062557	-0,002863	-0,115525	-4,968156	-9,840554	13,362669	0,062557
09:41:06,30	0,523050	3,451919	-0,057005	-0,313020	0,291990	-0,210015	-0,003587	-0,113589	-4,966260	-0,875980	13,012356	0,058680	-0,512815	-2,748311	-6,022758	-5,487468	-3,977561	12,706066	-0,003587	-0,113589	-4,966260	-9,792728	13,293966	0,058680	-0,003587	-0,113589	-4,966260	-9,792728	13,293966	0,058680
09:41:06,35	0,523050	3,451919	-0,057005	-0,313020	0,291990	-0,210015	-0,003583	-0,114249	-4,966614	-0,847767	13,074515	0,070183	-0,509115	-2,755654	-6,023145	-5,488026	-3,956227	12,659704	-0,003583	-0,114249	-4,966614	-9,816312	13,355783	0,070183	-0,003583	-0,114249	-4,966614	-9,816312	13,355783	0,070183
09:41:06,40	0,523050	3,451919	-0,057005	-0,313020	0,291990	-0,210015	0,000926	-0,121125	-4,967001	-0,472043	13,297849	0,023822	-0,509665	-2,750735	-6,022752	-5,454234	-3,960329	12,674156	0,000926	-0,121125	-4,967001	-9,980317	13,225137	0,023822	0,000926	-0,121125	-4,967001	-9,980317	13,225137	0,023822
09:41:06,45	0,523050	3,451919	-0,057005	-0,313020	0,291990	-0,210015	-0,003058	-0,118189	-4,966608	-0,611345	13,121963	0,038274	-0,515438	-2,752607	-6,021298	-5,466590	-3,985497	12,677373	-0,003058	-0,118189	-4,966608	-9,889184	13,362046	0,038274	-0,003058	-0,118189	-4,966608	-9,889184	13,362046	0,038274
09:41:06,50	0,523050	3,451919	-0,057005	-0,313020	0,291990	-0,210015	0,001449	-0,114125	-4,965154	-0,850639	13,358255	0,041490	-0,515014	-2,746321	-6,020065	-5,485091	-3,913999	12,683743	0,001449	-0,114125	-4,965154	-9,809464	13,244470	0,041490	0,001449	-0,114125	-4,965154	-9,809464	13,244470	0,041490
09:41:06,55	0,523050	3,451919	-0,057005	-0,313020	0,291990	-0,210015	-0,004206	-0,111349	-4,963921	-0,942316	13,012385	0,047861	-0,508574	-2,754300	-6,019633	-5,498604	-3,987983	12,690869	-0,004206	-0,111349	-4,963921	-9,683236	13,342576	0,047861	-0,004206	-0,111349	-4,963921	-9,683236	13,342576	0,047861
09:41:06,60	0,523050	3,451919	-0,057005	-0,313020	0,291990	-0,210015	-0,000517	-0,120916	-4,963489	-0,515663	13,229524	0,054986	-0,505529	-2,746024	-6,018463	-5,455755	-3,914044	12,713219	-0,000517	-0,120916	-4,963489	-10,007589	13,270096	0,054986	-0,000517	-0,120916	-4,963489	-10,007589	13,270096	0,054986
09:41:06,65	0,523050	3,451919	-0,057005	-0,313020	0,291990	-0,210015	-0,009207	-0,119415	-4,962319	-0,508266	12,777779	0,077337	-0,507901	-2,746238	-6,020042	-5,456501	-3,935986	12,683972	-0,009207	-0,119415	-4,962319	-9,882350	13,500522	0,077337	-0,009207	-0,119415	-4,962319	-9,882350	13,500522	0,077337
09:41:06,70	0,523050	3,451919	-0,057005	-0,313020	0,291990	-0,210015	-0,007835	-0,117468	-4,963898	-0,628882	12,859456	0,048090	-0,508799	-2,750136	-6,019484	-5,472518	-3,927389	12,726138	-0,007835	-0,117468	-4,963898	-9,850133	13,474485	0,048090	-0,007835	-0,117468	-4,963898	-9,850133	13,474485	0,048090
09:41:06,75	0,523050	3,451919	-0,057005	-0,313020	0,291990	-0,210015	-0,004010	-0,118639	-4,963340	-0,568543	13,040174	0,090256	-0,509754	-2,744378	-6,020365	-5,557238	-3,931169	12,718019	-0,004010	-0,118639	-4,963340	-9,881732	13,354959	0,090256	-0,004010	-0,118639	-4,963340	-9,881732	13,354959	0,090256
09:41:06,80	0,523050	3,451919	-0,057005	-0,313020	0,291990	-0,210015	-0,008519	-0,114934	-4,964221	-0,806878	12,734202	0,082137	-0,511114	-2,747189	-6,022286	-5,498976	-3,965054	12,698682	-0,008519	-0,114934	-4,964221	-9,829161	13,402981	0,082137	-0,008519	-0,114934	-4,964221	-9,829161	13,402981	0,082137
09:41:06,85	0,523050	3,451919	-0,057005	-0,313020	0,291990	-0,210015	-0,005405	-0,115161	-4,966142	-0,795277	12,963562	0,062800	-0,515658	-2,751267	-6,022367	-5,513475	-3,920809	12,713443	-0,005405	-0,115161	-4,966142	-9,835397	13,387841	0,062800	-0,005405	-0,115161	-4,966142	-9,835397	13,387841	0,062800
09:41:06,90	0,523050	3,451919	-0,057005	-0,313020	0,291990	-0,210015	0,000399	-0,113264	-4,966223	-0,862819	13,230696	0,077561	-0,510445	-2,746327	-6,018508	-5,541829	-3,941506	12,712357	0,000399	-0,113264	-4,966223	-9,754077	13,199354	0,077561	0,000399	-0,113264	-4,966223	-9,754077	13,199354	0,077561
09:41:06,95	0,523050	3,451919	-0,057005	-0,313020	0,291990	-0,210015	-0,006486	-0,115310	-4,962364	-0,788566	12,858459	0,076475	-0,514028	-2,747203	-6,018876	-5,498980	-3,935509	12,715218	-0,006486	-0,115310	-4,962364	-9,840377	13,367604	0,076475	-0,006486	-0,115310	-4,962364	-9,840377	13,367604	0,076475
09:41:07,00	0,523050	3,451919	-0,057005	-0,313020	0,291990	-0,210015	-0,003936	-0,112644	-4,962732	-0,900545	13,025143	0,079335	-0,511833	-2,747291	-6,014689	-5,510845	-3,954799	12,686296	-0,003936	-0,112644	-4,962732	-9,743129	13,334153	0,079335	-0,003936	-0,112644	-4,962732	-9,743129	13,334153	0,079335
09:41:07,05	0,523050	3,451919	-0,057005	-0,313020	0,291990	-0,210015	-0,004957	-0,114589	-4,958545	-0,822055	12,971442	0,050413	-0,508791	-2,752811	-6,017883	-5,467674	-3,974564	12,682831	-0,004957	-0,114589	-4,958545	-9,817302	13,360568	0,050413	-0,004957	-0,114589	-4,958545	-9,817302	13,360568	0,050413
09:41:07,11	0,523050	3,451919	-0,057005	-0,313020	0,291990	-0,210015	-0,001697	-0,119984	-4,961739	-0,537068	13,188219	0,046949	-0,507281	-2,743602	-6,020028	-5,444799	-3,899822	12,709726	-0,001697	-0,119984	-4,961739	-9,955790	13,321454	0,046949	-0,001697	-0,119984	-4,961739	-9,955790	13,321454	0,046949
09:41:07,16	0,523050	3,451919	-0,057005	-0,313020	0,291990	-0,210015	-0,010428	-0,116687	-4,963884	-0,632356	12,716652	0,073844	-0,505518	-2,744172	-6,015736	-5,447169	-3,920544	12,726076	-0,010428	-0,116687	-4,963884	-9,792249	13,535262	0,073844	-0,010428	-0,116687	-4,963884	-9,792249	13,535262	0,073844
09:41:07,21	0,523050	3,451919	-0,057005	-0,313020	0,291990	-0,210015	-0,010816	-0,118499	-4,959592	-0,557255	12,704797	0,090193	-0,513117	-2,745969	-6,099773	-5,268577	-3,915529	12,692396	-0,010816	-0,118499	-4,959592	-9,859401	13,553846	0,090193	-0,010816	-0,118499	-4,959592	-9,859401	13,553846	0,090193
09:41:07,26	0,523050	3,451919	-0,057005	-0,313020	0,291990	-0,210015	-0,005460	-0,112816	-5,043629	-0,759115	13,135472	0,056514	-0,475782	-2,844030	-10,644249	0,348971	-12,589917	12,952227	-0,005460	-0,112816	-5,043629	-9,615171	13,564067	0,056514	-0,005460	-0,112816	-5,043629	-9,615171	13,564067	0,056514
09:41:07,31	0,522968	3,451929	-0,046993	-0,313019	0,291977	-0,209993	0,060795	-0,194180	-9,588105	-1,231660	25,782869	0,316345	-0,449840	-2,977046	-10,130213	-7,737559	-13,660952	13,162355	0,060795	-0,194180	-9,588105	-16,474774	21,010438	0,316345	0,060795	-0,194180	-9,588105	-16,474774	21,010438	0,316345
09:41:07,36	0,522968	3,451929	-0,046993	-0,313019	0,291977	-0,209993	0,163020	-0,283155	-9,074069	-1,575776	24,630933	0,526472	-0,429138	-3,007317	-9,981384	-9,297740	-14,058539	13,194098	0,163020	-0,283155	-9,074069	-23,803416	11,833864	0,526472	0,163020	-0,283155	-9,074069	-23,803416	11,833864	0,526472
09:41:07,41	0,522968	3,451929	-0,046993	-0,313019	0,291977	-0,209993	0,178884	-0,316218	-8,925240	-0,980872	24,303508	0,558215	-0,428423	-3,016443	-9,909234	-9,991585	-14,194242	13,234521	0,178884	-0,316218	-8,925240	-25,804017	10,261101	0,558215	0,178884	-0,316218	-8,925240	-25,804017	10,261101	0,558215
09:41:07,46	0,522968	3,451929	-0,046993	-0,313019	0,291977	-0,209993	0,186430	-0,321401	-8,853090	-1,175837	24,162865	0,598638	-0,423521	-3,020986	-9,857516	-10,455511	-14,240601	13,250921	0,186430	-0,321401	-8,853090	-26,405793	9,528096	0,598638	0,186430	-0,321401	-8,853090	-26,405793	9,528096	0,598638
09:41:07,51	0,522968	3,451929	-0,046993	-0,313019	0,291977	-0,209993	0,187913	-0,327917	-8,801372	-1,109118	23,861397	0,615039	-0,425117	-3,026024	-9,825508	-10,791167	-14,260679	13,221115	0,187913	-0,327917	-8,801372	-26,850577	9,110200	0,615039	0,187913	-0,327917	-8,801372	-26,850577	9,110200	0,615039
09:41:07,56	0,522968	3,451929	-0,046993	-0,313019	0,291977	-0,209993	0,187682	-0,334709	-8,736330	-1,154613	23,392995	0,602609	-0,422472	-3,023403	-9,797188	-11,148657	-14,356135	13,246529	0,187682	-0,334709	-8,736330	-27,429245	8,659995	0,602609	0,187682	-0,334709	-8,736330	-27,429245	8,659995	0,602609
09:41:07,61	0,522968	3,451929	-0,046993	-0,313019	0,291977	-0,209993	0,187682	-0,334709	-8,736330	-1,154613	23,392995	0,602609	-0,417274	-3,027499	-9,772256	-11,304792	-14,412023	13,250844	0,187682	-0,334709	-8,736330	-27,429245	8,659995	0,602609	0,187682	-0,334709	-8,736330	-27,429245	8,659995	0,602609
09:41:07,66	0,522968	3,451929	-0,046993	-0,313019	0,291977	-0,209993	0,189956	-0,339239	-8,695682	-1,188871	23,189368	0,603877	-0,414738	-3,028416	-9,751826	-11,463747	-14,430404	13,239759	0,189956	-0,339239	-8,695682	-27,819099	8,277809	0,603877	0,189956	-0,339239	-8,695682	-27,819099	8,277809	0,603877
09:41:07,71	0,522968	3,451929	-0,046993	-0,313019	0,291977	-0,209993	0,189956	-0,339239	-8,695682	-1,188871	23,189368	0,603877	-0,418516	-3,032450	-9,737878	-11,605892	-14,452789	13,250145	0,189956	-0,339239	-8,695682	-27,819099	8,277809	0,603877	0,189956	-0,339239	-8,695682	-27,819099	8,277809	0,603877
09:41:07,76	0,522968	3,451929	-0,046993	-0,313019	0,291977	-0,209993	0,195339	-0,337984	-8,681734	-1,344574	23,357369	0,614263	-0,414614	-3,032431	-9,721972	-11,735597	-14,454530	13,281182	0,195339	-0,337984	-8,681734	-27,876308	8,023254	0,614263	0,195339	-0,337984	-8,681734	-27,876308	8,023254	0,614263
09:41:07,81	0,522968	3,451929	-0,046993	-0,313019	0,291977	-0,209993	0,193372	-0,341354	-8,665828	-1,235697	23,143612	0,645300	-0,415503	-3,037370	-9,710767	-11,898939	-14,493425	13,264220	0,193372	-0,341354	-8,665828	-28,031972	7,963930	0,645300	0,193372	-0,341354	-8,665828	-28,031972	7,963930	0,645300
09:41:07,86	0,522968	3,451929	-0,046993	-0,313019	0,291977	-0,209993	0,198093	-0,343053	-8,654623	-1,262703	23,267121	0,628338	-0,418352	-3,043835	-9,700568	-11,948814	-14,526444	13,256018	0,198093	-0,343053	-8,654623	-28,192351	7,716800	0,628338	0,198093	-0,343053	-8,654623	-28,192351	7,716800	0,628338
09:41:07,91	0,522968	3,451929	-0,046993	-0,313019	0,291977	-0,209993	0,205116	-0,343818	-8,644424	-1,276454	23,605643	0,620135	-0,416817	-3,044996	-9,691341	-12,006168	-14,529284	13,275220	0,205116	-0,343818	-8,644424	-28,266157	7,504001	0,620135	0,205116	-0,343818	-8,644424	-28,266157	7,504001	0,620135
09:41:07,96	0,522968	3,451929	-0,046993	-0,313019	0,291977	-0,209993	0,205355	-0,345728	-8,635197	-1,208283	23,569791	0,639338	-0,413975	-3,040125	-9,680082	-12,063038	-14,516429	13,314186	0,205355	-0,345728	-8,635197	-28,347902	7,449433	0,639338	0,205355	-0,345728	-8,635197	-28,347902	7,449433	0,639338
09:41:08,01	0,522968	3,451929	-0,046993	-0,313019	0,291977	-0,209993	0,199716	-0,345754	-8,623938	-1,224237	23,220873	0,678303	-0,409991	-3,048166	-9,669600	-12,161468	-14,543891	13,302590	0,199716	-0,345754	-8,623938	-28,365893	7,543194	0,678303	0,199716	-0,345754	-8,623938	-28,365893	7,543194	0,678303
09:41:08,06	0,522968	3,451929	-0,046993	-0,313019	0,291977	-0,209993	0,204687	-0,353224	-8,613456	-0,908761	23,407870	0,666708	-0,414910	-3,043147	-9,664248	-12,257080	-14,545592	13,280775	0,204687	-0,353224	-8,613456	-28,636862	7,339943	0,666708	0,204687	-0,353224	-8,613456	-28,636862	7,339943	0,666708
09:41:08,11	0,522968	3,451929	-0,046993	-0,313019	0,291977	-0,209993	0,202800	-0,346455	-8,608104	-1,310059	23,227812	0,644893	-0,411364	-3,040013	-9,656516	-12,299975	-14,563485	13,261674	0,202800	-0,346455	-8,608104	-28,506747	7,307987	0,644893	0,202800	-0,346455	-8,608104	-28,506747	7,307987	0,644893
09:41:08,16	0,522968	3,451929	-0,046993	-0,313019	0,291977	-0,209993	0,198312	-0,347959	-8,600372	-1,268783	22,966244	0,625791	-0,416939	-3,044978	-9,649920	-12,394729	-14,592242	13,285890	0,198312	-0,347959	-8,600372	-28,583551	7,398713	0,625791	0,198312	-0,347959	-8,600372	-28,583551	7,398713	0,625791
09:41:08,21	0,522968	3,451929	-0,046993	-0,313019	0,291977	-0,209993	0,205401	-0,345613	-8,593776	-1,463038	23,267153	0,650008	-0,414552	-3,051814	-9,644857	-12,408606	-14,599076	13,262751	0,205401	-0,345613	-8,593776	-28,593674	7,143192	0,650008	0,205401	-0,345613	-8,593776	-28,593674	7,143192	0,650008
09:41:08,26	0,522968	3,451929	-0,046993	-0,313019	0,291977	-0,209993	0,210127	-0,351098	-8,588713	-1,190661	23,504328	0,626869	-0,417017	-3,043087	-9,637098	-12,452267	-14,574888	13,324320	0,210127	-0,351098	-8,588713	-28,751889	7,009340	0,626869	0,210127	-0,351098	-8,588713	-28,751889	7,009340	0,626869
09:41:08,31	0,522968	3,451929	-0,046993	-0,313019	0,291977	-0,209993	0,203802	-0,344600	-8,580954	-1,529463	23,125506	0,688438	-0,413514	-3,050524	-9,633605	-12,498839	-14,568359	13,296948	0,203802	-0,344600	-8,580954	-28,580565	7,127056	0,688438	0,203802	-0,344600	-8,580954	-28,580565	7,127056	0,688438
09:41:08,36	0,522968	3,451929	-0,046993	-0,313019	0,291977	-0,209993	0,208490	-0,351352	-8,577461	-1,195970	23,325711	0,661065	-0,417086	-3,047836	-9,626650	-12,514144	-14,601153	13,272224	0,208490	-0,351352	-8,577461	-28,777134	6,959214	0,661065	0,208490	-0,351352	-8,577461	-28,777134	6,959214	0,661065
09:41:08,41	0,522968	3,451929	-0,046993	-0,313019	0,291977	-0,209993	0,207949	-0,346915	-8,570506	-1,462775	23,300683	0,636341	-0,413715	-3,047855	-9,624822	-12,527242	-14,653229	13,292768	0,207949	-0,346915	-8,570506	-28,695593	6,976712	0,636341	0,207949	-0,346915	-8,570506	-28,695593	6,976712	0,636341
09:41:08,46	0,522968	3,451929	-0,046993	-0,313019	0,291977	-0,209993	0,206279	-0,349844	-8,568678	-1,362109	23,228566	0,656886	-0,417166	-3,050780	-9,619650	-12,566896	-14,610472	13,291983	0,206279	-0,349844	-8,568678	-28,824862	7,035647	0,656886	0,206279	-0,349844	-8,568678	-28,824862	7,035647	0,656886
09:41:08,51	0,522968	3,451929	-0,046993	-0,313019	0,291977	-0,209993	0,210539	-0,348318	-8,563506	-1,424245	23,394332	0,656101	-0,412553	-3,054118	-9,614591	-12,627389	-14,618255	13,308959	0,210539	-0,348318	-8,563506	-28,767229	6,867056	0,656101	0,210539	-0,348318	-8,563506	-28,767229	6,867056	0,656101
09:41:08,56	0,522968	3,451929	-0,046993	-0,313019	0,291977	-0,209993	0,211123	-0,353982	-8,558447	-1,166724	23,376209	0,673077	-0,410277	-3,046421	-9,610365	-12,642908	-14,651864	13,292471	0,211123	-0,353982	-8,558447	-28,954301	6,803079	0,673077	0,211123	-0,353982	-8,558447	-28,954301	6,803079	0,673077
09:41:08,61	0,522968	3,451929	-0,046993	-0,313019	0,291977	-0,209993	0,203319	-0,352104	-8,554221	-1,301226	22,973758	0,656588	-0,411563	-3,046750	-9,608071	-12,718252	-14,597827	13,288464	0,203319	-0,352104	-8,554221	-28,941410	7,013254	0,656588	0,203319	-0,352104	-8,554221	-28,941410	7,013254	0,656588
09:41:08,66	0,522968	3,451929	-0,046993	-0,313019	0,291977	-0,209993	0,204247	-0,351155	-8,551927	-1,341470	22,929760	0,652582	-0,409240	-3,047204	-9,604160	-12,719953	-14,653624	13,313719	0,204247	-0,351155	-8,551927	-28,907125	6,896386	0,652582	0,204247	-0,351155	-8,551927	-28,907125	6,896386	0,652582
09:41:08,71	0,522968	3,451929	-0,046993	-0,313019	0,291977	-0,209993	0,203479	-0,353394	-8,548016	-1,274226	22,916255	0,677837	-0,409988	-3,048119	-9,601089	-12,809088	-14,634595	13,313111	0,203479	-0,353394	-8,548016	-29,015626	6,943161	0,677837	0,203479	-0,353394	-8,548016	-29,015626	6,943161	0,677837
09:41:08,76	0,522968	3,451929	-0,046993	-0,313019	0,291977	-0,209993	0,204645	-0,353204	-8,544945	-1,312182	22,890195	0,677229	-0,415275	-3,048260	-9,595650	-12,809209	-14,643087	13,318287	0,204645	-0,353204	-8,544945	-29,038684	6,825547	0,677229	0,204645	-0,353204	-8,544945	-29,038684	6,825547	0,677229
09:41:08,81	0,522968	3,451929	-0,046993	-0,313019	0,291977	-0,209993	0,207410	-0,348696	-8,539506	-1,554020	23,038119	0,682404	-0,409987	-3,048551	-9,589078	-12,838671	-14,631049	13,277086	0,207410	-0,348696	-8,539506	-28,926633	6,756414	0,682404	0,207410	-0,348696	-8,539506	-28,926633	6,756414	0,682404
09:41:08,86	0,522968	3,451929	-0,046993	-0,313019	0,291977	-0,209993	0,205019	-0,353420	-8,532934	-1,312648	22,882223	0,641203	-0,415900	-3,053630	-9,590969	-12,838979	-14,669175	13,328539	0,205019	-0,353420	-8,532934	-29,056140	6,788257	0,641203	0,205019	-0,353420	-8,532934	-29,056140	6,788257	0,641203
09:41:08,91	0,522968	3,451929	-0,046993	-0,313019	0,291977	-0,209993	0,212374	-0,350839	-8,534825	-1,480038	23,283483	0,692657	-0,408800	-3,052549	-9,589438	-12,839960	-14,639336	13,291200	0,212374	-0,350839	-8,534825	-29,020913	6,612144	0,692657	0,212374	-0,350839	-8,534825	-29,020913	6,612144	0,692657
09:41:08,96	0,522968	3,451929	-0,046993	-0,313019	0,291977	-0,209993	0,207888	-0,356447	-8,533293	-1,163076	23,034452	0,655317	-0,408739	-3,048362	-9,581279	-12,808976	-14,658825	13,290769	0,207888	-0,356447	-8,533293	-29,144172	6,715248	0,655317	0,207888	-0,356447	-8,533293	-29,144172	6,715248	0,655317
09:41:09,01	0,522968	3,451929	-0,046993	-0,313019	0,291977	-0,209993	0,204231	-0,354407	-8,525135	-1,270548	22,880875	0,654887	-0,408354	-3,051165	-9,580538	-12,918196	-14,645025	13,291534	0,204231	-0,354407	-8,525135	-29,091495	6,848731	0,654887	0,204231	-0,354407	-8,525135	-29,091495	6,848731	0,654887
09:41:09,06	0,522968	3,451929	-0,046993	-0,313019	0,291977	-0,209993	0,206466	-0,356141	-8,524394	-1,223033	22,895583	0,655652	-0,414221	-3,052631	-9,576229	-12,895870	-14,699443	13,324469	0,206466	-0,356141	-8,524394	-29,180107	6,688028	0,655652	0,206466	-0,356141	-8,524394	-29,180107	6,688028	0,655652
09:41:09,11	0,522968	3,451929	-0,046993	-0,313019	0,291977	-0,209993	0,210669	-0,351793	-8,520085	-1,485080	23,160683	0,688587	-0,409401	-3,055144	-9,575069	-12,902617	-14,703049	13,296721	0,210669	-0,351793	-8,520085	-29,100856	6,623193	0,688587	0,210669	-0,351793	-8,520085	-29,100856	6,623193	0,688587
09:41:09,16	0,522968	3,451929	-0,046993	-0,313019	0,291977	-0,209993	0,210435	-0,357224	-8,518925	-1,209162	23,144513	0,660839	-0,410184	-3,058706	-9,573928	-12,968962	-14,678645	13,285521	0,210435	-0,357224	-8,518925	-29,251275	6,625335	0,660839	0,210435	-0,357224	-8,518925	-29,251275	6,625335	0,660839
09:41:09,21	0,522968	3,451929	-0,046993	-0,313019	0,291977	-0,209993	0,213912	-0,358327	-8,517784	-1,163855	23,255616	0,649639	-0,409486	-3,061612	-9,569606	-12,942621	-14,645298	13,312449	0,213912	-0,358327	-8,517784	-29,292537	6,463557	0,649639	0,213912	-0,358327	-8,517784	-29,292537	6,463557	0,649639
09:41:09,26	0,522968	3,451929	-0,046993	-0,313019	0,291977	-0,209993	0,216080	-0,360385	-8,513462	-1,014821	23,374491	0,676567	-0,409654	-3,048358	-9,567326	-12,926039	-14,633174	13,309584	0,216080	-0,360385	-8,513462	-29,305009	6,412245	0,676567	0,216080	-0,360385	-8,513462	-29,305009	6,412245	0,676567
09:41:09,31	0,522968	3,451929	-0,046993	-0,313019	0,291977	-0,209993	0,204685	-0,353612	-8,511182	-1,348180	22,790271	0,673701	-0,404825	-3,051443	-9,564609	-12,958586	-14,624726	13,298011	0,204685	-0,353612	-8,511182	-29,106756	6,722499	0,673701	0,204685	-0,353612	-8,511182	-29,106756	6,722499	0,673701
09:41:09,36	0,522968	3,451929	-0,046993	-0,313019	0,291977	-0,209993	0,204943	-0,359337	-8,508465	-1,059484	22,771254	0,662128	-0,409129	-3,051597	-9,562710	-13,032444	-14,667774	13,290624	0,204943	-0,359337	-8,508465	-29,267404	6,683262	0,662128	0,204943	-0,359337	-8,508465	-29,267404	6,683262	0,662128
09:41:09,41	0,522968	3,451929	-0,046993	-0,313019	0,291977	-0,209993	0,207228	-0,355687	-8,506566	-1,323489	22,847646	0,654741	-0,413858	-3,053082	-9,559245	-13,061572	-14,646494	13,264233	0,207228	-0,355687	-8,506566	-29,244890	6,580266	0,654741	0,207228	-0,355687	-8,506566	-29,244890	6,580266	0,654741
09:41:09,46	0,522968	3,451929	-0,046993	-0,313019	0,291977	-0,209993	0,210878	-0,352333	-8,503101	-1,494014	23,001594	0,628351	-0,410882	-3,054739	-9,557244	-13,046594	-14,652990	13,316218	0,210878	-0,352333	-8,503101	-29,152152	6,447668	0,628351	0,210878	-0,352333	-8,503101	-29,152152	6,447668	0,628351
09:41:09,51	0,522968	3,451929	-0,046993	-0,313019	0,291977	-0,209993	0,210825	-0,355740	-8,501100	-1,315004	23,015067	0,680336	-0,412721	-3,054399	-9,558408	-13,073452	-14,654793	13,341103	0,210825	-0,355740	-8,501100	-29,240566	6,465287	0,680336	0,210825	-0,355740	-8,501100	-29,240566	6,465287	0,680336
09:41:09,56	0,522968	3,451929	-0,046993	-0,313019	0,291977	-0,209993	0,211450	-0,353977	-8,502264	-1,421671	23,025212	0,705221	-0,410946	-3,054790	-9,553397	-13,063034	-14,727539	13,272879	0,211450	-0,353977	-8,502264	-29,208837	6,426364	0,705221	0,211450	-0,353977	-8,502264	-29,208837	6,426364	0,705221
09:41:09,61	0,522968	3,451929	-0,046993	-0,313019	0,291977	-0,209993	0,210901	-0,355709	-8,497253	-1,389354	23,042032	0,636996	-0,414561	-3,055935	-9,553405	-13,113758	-14,692111	13,293126	0,210901	-0,355709	-8,497253	-29,312549	6,486323	0,636996	0,210901	-0,355709	-8,497253	-29,312549	6,486323	0,636996
09:41:09,66	0,522968	3,451929	-0,046993	-0,313019	0,291977	-0,209993	0,213701	-0,353151	-8,497261	-1,517056	23,125976	0,657243	-0,406814	-3,055218	-9,550644	-13,082531	-14,664773	13,317671	0,213701	-0,353151	-8,497261	-29,239439	6,350487	0,657243	0,213701	-0,353151	-8,497261	-29,239439	6,350487	0,657243
09:41:09,71	0,522968	3,451929	-0,046993	-0,313019	0,291977	-0,209993	0,209206	-0,359501	-8,494500	-1,147561	22,905642	0,681789	-0,410375	-3,055797	-9,546402	-13,095827	-14,700714	13,284303	0,209206	-0,359501	-8,494500	-29,368428	6,482963	0,681789	0,209206	-0,359501	-8,494500	-29,368428	6,482963	0,681789
09:41:09,76	0,522968	3,451929	-0,046993	-0,313019	0,291977	-0,209993	0,211488	-0,356707	-8,490258	-1,330623	23,030758	0,648421	-0,412830	-3,052824	-9,547601	-13,144859	-14,661126	13,291667	0,211488	-0,356707	-8,490258	-29,332161	6,428947	0,648421	0,211488	-0,356707	-8,490258	-29,332161	6,428947	0,648421
09:41:09,81	0,522968	3,451929	-0,046993	-0,313019	0,291977	-0,209993	0,210140	-0,353094	-8,491457	-1,508734	22,898423	0,655785	-0,412180	-3,057780	-9,547181	-13,104601	-14,738108	13,278218	0,210140	-0,353094	-8,491457	-29,226646	6,402404	0,655785	0,210140	-0,353094	-8,491457	-29,226646	6,402404	0,655785
09:41:09,86	0,522968	3,451929	-0,046993	-0,313019	0,291977	-0,209993	0,214108	-0,356136	-8,491037	-1,397099	23,178087	0,642336	-0,409850	-3,058795	-9,542513	-13,143435	-14,690068	13,296949	0,214108	-0,356136	-8,491037	-29,353794	6,370621	0,642336	0,214108	-0,356136	-8,491037	-29,353794	6,370621	0,642336
09:41:09,91	0,522968	3,451929	-0,046993	-0,313019	0,291977	-0,209993	0,213822	-0,358661	-8,486369	-1,243632	23,105546	0,661066	-0,408682	-3,058525	-9,540575	-13,136149	-14,737498	13,284727	0,213822	-0,358661	-8,486369	-29,398510	6,320558	0,661066	0,213822	-0,358661	-8,486369	-29,398510	6,320558	0,661066
09:41:09,96	0,522968	3,451929	-0,046993	-0,313019	0,291977	-0,209993	0,213004	-0,359537	-8,484431	-1,235504	23,093043	0,648844	-0,412786	-3,057513	-9,537444	-13,137232	-14,702693	13,326995	0,213004	-0,359537	-8,484431	-29,459161	6,372255	0,648844	0,213004	-0,359537	-8,484431	-29,459161	6,372255	0,648844
09:41:10,01	0,522968	3,451929	-0,046993	-0,313019	0,291977	-0,209993	0,214179	-0,355477	-8,481300	-1,417016	23,135828	0,691112	-0,409350	-3,062835	-9,535920	-13,201039	-14,714997	13,287372	0,214179	-0,355477	-8,481300	-29,321974	6,322765	0,691112	0,214179	-0,355477	-8,481300	-29,321974	6,322765	0,691112
09:41:10,06	0,522968	3,451929	-0,046993	-0,313019	0,291977	-0,209993	0,217071	-0,361114	-8,479776	-1,166470	23,237095	0,651490	-0,411757	-3,059058	-9,536696	-13,200710	-14,740291	13,316246	0,217071	-0,361114	-8,479776	-29,513903	6,197026	0,651490	0,217071	-0,361114	-8,479776	-29,513903	6,197026	0,651490
09:41:10,11	0,522968	3,451929	-0,046993	-0,313019	0,291977	-0,209993	0,215003	-0,357141	-8,480552	-1,394814	23,142494	0,680363	-0,410589	-3,062394	-9,534365	-13,221508	-14,735603	13,305208	0,215003	-0,357141	-8,480552	-29,430356	6,264758	0,680363	0,215003	-0,357141	-8,480552	-29,430356	6,264758	0,680363
09:41:10,16	0,522968	3,451929	-0,046993	-0,313019	0,291977	-0,209993	0,217308	-0,359821	-8,478221	-1,261791	23,241988	0,669326	-0,404028	-3,057434	-9,533565	-13,188169	-14,680569	13,332237	0,217308	-0,359821	-8,478221	-29,507717	6,183325	0,669326	0,217308	-0,359821	-8,478221	-29,507717	6,183325	0,669326
09:41:10,21	0,522968	3,451929	-0,046993	-0,313019	0,291977	-0,209993	0,209732	-0,363023	-8,477421	-1,030962	22,849381	0,696355	-0,408228	-3,054437	-9,533219	-13,196516	-14,746598	13,305490	0,209732	-0,363023	-8,477421	-29,528236	6,385449	0,696355	0,209732	-0,363023	-8,477421	-29,528236	6,385449	0,696355
09:41:10,26	0,522968	3,451929	-0,046993	-0,313019	0,291977	-0,209993	0,209236	-0,357887	-8,477075	-1,359365	22,849412	0,669608	-0,408213	-3,062474	-9,528935	-13,227324	-14,729829	13,288012	0,209236	-0,357887	-8,477075	-29,453502	6,424361	0,669608	0,209236	-0,357887	-8,477075	-29,453502	6,424361	0,669608
09:41:10,31	0,522968	3,451929	-0,046993	-0,313019	0,291977	-0,209993	0,216190	-0,361918	-8,472791	-1,150629	23,175915	0,652130	-0,404686	-3,054003	-9,529327	-13,217526	-14,690985	13,320331	0,216190	-0,361918	-8,472791	-29,561207	6,205035	0,652130	0,216190	-0,361918	-8,472791	-29,561207	6,205035	0,652130
09:41:10,36	0,522968	3,451929	-0,046993	-0,313019	0,291977	-0,209993	0,207090	-0,360737	-8,473183	-1,173509	22,691813	0,684449	-0,405751	-3,056692	-9,525423	-13,190006	-14,662766	13,313148	0,207090	-0,360737	-8,473183	-29,491369	6,435231	0,684449	0,207090	-0,360737	-8,473183	-29,491369	6,435231	0,684449
09:41:10,41	0,522968	3,451929	-0,046993	-0,313019	0,291977	-0,209993	0,209951	-0,361159	-8,469279	-1,113356	22,850310	0,677266	-0,402933	-3,054423	-9,524676	-13,236240	-14,689044	13,308306	0,209951	-0,361159	-8,469279	-29,464359	6,369137	0,677266	0,209951	-0,361159	-8,469279	-29,464359	6,369137	0,677266
09:41:10,46	0,522968	3,451929	-0,046993	-0,313019	0,291977	-0,209993	0,206577	-0,362465	-8,468532	-1,091312	22,647947	0,672424	-0,408829	-3,060108	-9,528542	-13,233609	-14,724024	13,312494	0,206577	-0,362465	-8,468532	-29,544845	6,431654	0,672424	0,206577	-0,362465	-8,468532	-29,544845	6,431654	0,672424
09:41:10,51	0,522968	3,451929	-0,046993	-0,313019	0,291977	-0,209993	0,214448	-0,360201	-8,472398	-1,238032	23,077019	0,676611	-0,410612	-3,062702	-9,521938	-13,262068	-14,719004	13,313081	0,214448	-0,360201	-8,472398	-29,513820	6,242836	0,676611	0,214448	-0,360201	-8,472398	-29,513820	6,242836	0,676611
09:41:10,56	0,522968	3,451929	-0,046993	-0,313019	0,291977	-0,209993	0,217587	-0,359955	-8,465794	-1,260734	23,213056	0,677198	-0,404224	-3,061495	-9,522338	-13,296433	-14,731909	13,314547	0,217587	-0,359955	-8,465794	-29,517169	6,132514	0,677198	0,217587	-0,359955	-8,465794	-29,517169	6,132514	0,677198
09:41:10,61	0,522968	3,451929	-0,046993	-0,313019	0,291977	-0,209993	0,213347	-0,364883	-8,466194	-1,032818	22,969281	0,678664	-0,406413	-3,057277	-9,519234	-13,237611	-14,666412	13,299864	0,213347	-0,364883	-8,466194	-29,676129	6,221559	0,678664	0,213347	-0,364883	-8,466194	-29,676129	6,221559	0,678664
09:41:10,66	0,522968	3,451929	-0,046993	-0,313019	0,291977	-0,209993	0,210789	-0,360879	-8,463090	-1,154891	22,854450	0,663981	-0,404739	-3,060390	-9,520001	-13,274433	-14,700089	13,313993	0,210789	-0,360879	-8,463090	-29,483891	6,307543	0,663981	0,210789	-0,360879	-8,463090	-29,483891	6,307543	0,663981
09:41:10,71	0,522968	3,451929	-0,046993	-0,313019	0,291977	-0,209993	0,212647	-0,363885	-8,463857	-1,046157	22,936051	0,678111	-0,405921	-3,056257	-9,518068	-13,278345	-14,669015	13,328797	0,212647	-0,363885	-8,463857	-29,611125	6,243237	0,678111	0,212647	-0,363885	-8,463857	-29,611125	6,243237	0,678111
09:41:10,76	0,522968	3,451929	-0,046993	-0,313019	0,291977	-0,209993	0,209659	-0,360794	-8,461924	-1,181922	22,761727	0,692915	-0,403660	-3,056288	-9,515754	-13,323741	-14,679500	13,327906	0,209659	-0,360794	-8,461924	-29,504265	6,303506	0,692915	0,209659	-0,360794	-8,461924	-29,504265	6,303506	0,692915
09:41:10,81	0,522968	3,451929	-0,046993	-0,313019	0,291977	-0,209993	0,208556	-0,362769	-8,459610	-1,111035	22,670301	0,692023	-0,405425	-3,055282	-9,511502	-13,312772	-14,733188	13,299104	0,208556	-0,362769	-8,459610	-29,588363	6,298662	0,692023	0,208556	-0,362769	-8,459610	-29,588363	6,298662	0,692023
09:41:10,86	0,522968	3,451929	-0,046993	-0,313019	0,291977	-0,209993	0,208567	-0,360737	-8,455358	-1,257697	22,707203	0,663222	-0,404208	-3,058818	-9,516144	-13,306728	-14,699476	13,302632	0,208567	-0,360737	-8,455358	-29,575532	6,334722	0,663222	0,208567	-0,360737	-8,455358	-29,575532	6,334722	0,663222
09:41:10,91	0,522968	3,451929	-0,046993	-0,313019	0,291977	-0,209993	0,211020	-0,363558	-8,460000	-1,078769	22,823177	0,666750	-0,406665	-3,055189	-9,514987	-13,329569	-14,737675	13,330124	0,211020	-0,363558	-8,460000	-29,618081	6,258076	0,666750	0,211020	-0,363558	-8,460000	-29,618081	6,258076	0,666750
09:41:10,96	0,522968	3,451929	-0,046993	-0,313019	0,291977	-0,209993	0,209106	-0,359616	-8,458842	-1,328260	22,722971	0,694241	-0,402449	-3,061326	-9,509532	-13,329221	-14,700584	13,303582	0,209106	-0,359616	-8,458842	-29,558117	6,308113	0,694241	0,209106	-0,359616	-8,458842	-29,558117	6,308113	0,694241
09:41:11,01	0,522968	3,451929	-0,046993	-0,313019	0,291977	-0,209993	0,212313	-0,366336	-8,453388	-0,946519	22,871468	0,667700	-0,411362	-3,054657	-9,510358	-13,343827	-14,706754	13,303486	0,212313	-0,366336	-8,453388	-29,703904	6,204895	0,667700	0,212313	-0,366336	-8,453388	-29,703904	6,204895	0,667700
09:41:11,06	0,522968	3,451929	-0,046993	-0,313019	0,291977	-0,209993	0,210994	-0,355282	-8,454214	-1,533963	22,793327	0,667603	-0,406593	-3,062590	-9,511441	-13,323572	-14,727408	13,346529	0,210994	-0,355282	-8,454214	-29,423624	6,230279	0,667603	0,210994	-0,355282	-8,454214	-29,423624	6,230279	0,667603
09:41:11,11	0,522968	3,451929	-0,046993	-0,313019	0,291977	-0,209993	0,215479	-0,363379	-8,455297	-1,120674	23,054419	0,710646	-0,412608	-3,059454	-9,508774	-13,382642	-14,717296	13,340417	0,215479	-0,363379	-8,455297	-29,645957	6,139293	0,710646	0,215479	-0,363379	-8,455297	-29,645957	6,139293	0,710646
09:41:11,16	0,522968	3,451929	-0,046993	-0,313019	0,291977	-0,209993	0,215771	-0,356602	-8,452630	-1,493860	23,013368	0,704535	-0,409598	-3,057941	-9,510327	-13,335956	-14,753394	13,316246	0,215771	-0,356602	-8,452630	-29,487141	6,075355	0,704535	0,215771	-0,356602	-8,452630	-29,487141	6,075355	0,704535
09:41:11,21	0,522968	3,451929	-0,046993	-0,313019	0,291977	-0,209993	0,212956	-0,358452	-8,454183	-1,405578	22,925480	0,680363	-0,407878	-3,063513	-9,508370	-13,378419	-14,744704	13,324930	0,212956	-0,358452	-8,454183	-29,544085	6,208426	0,680363	0,212956	-0,358452	-8,454183	-29,544085	6,208426	0,680363
09:41:11,26	0,522968	3,451929	-0,046993	-0,313019	0,291977	-0,209993	0,216921	-0,362728	-8,452226	-1,196950	23,090542	0,689048	-0,411457	-3,058952	-9,503764	-13,408329	-14,719286	13,299081	0,216921	-0,362728	-8,452226	-29,671096	6,062233	0,689048	0,216921	-0,362728	-8,452226	-29,671096	6,062233	0,689048
09:41:11,31	0,522968	3,451929	-0,046993	-0,313019	0,291977	-0,209993	0,214761	-0,357348	-8,447620	-1,469675	22,939605	0,663199	-0,413216	-3,057387	-9,504905	-13,389889	-14,730891	13,333059	0,214761	-0,357348	-8,447620	-29,521457	6,080866	0,663199	0,214761	-0,357348	-8,447620	-29,521457	6,080866	0,663199
09:41:11,36	0,522968	3,451929	-0,046993	-0,313019	0,291977	-0,209993	0,214285	-0,355042	-8,448761	-1,590406	22,936640	0,697176	-0,407901	-3,059836	-9,503737	-13,383904	-14,764271	13,307547	0,214285	-0,355042	-8,448761	-29,461184	6,115243	0,697176	0,214285	-0,355042	-8,448761	-29,461184	6,115243	0,697176
09:41:11,41	0,522968	3,451929	-0,046993	-0,313019	0,291977	-0,209993	0,213749	-0,360869	-8,447593	-1,313302	22,930611	0,671665	-0,406753	-3,063059	-9,501002	-13,415678	-14,746553	13,325877	0,213749	-0,360869	-8,447593	-29,641523	6,151335	0,671665	0,213749	-0,360869	-8,447593	-29,641523	6,151335	0,671665
09:41:11,46	0,522968	3,451929	-0,046993	-0,313019	0,291977	-0,209993	0,215966	-0,363475	-8,444858	-1,178339	23,009517	0,689995	-0,410832	-3,056779	-9,501036	-13,386930	-14,728459	13,307028	0,215966	-0,363475	-8,444858	-29,711121	6,056210	0,689995	0,215966	-0,363475	-8,444858	-29,711121	6,056210	0,689995
09:41:11,51	0,522968	3,451929	-0,046993	-0,313019	0,291977	-0,209993	0,212567	-0,356802	-8,444892	-1,495270	22,848635	0,671146	-0,409229	-3,057723	-9,501475	-13,464860	-14,739598	13,278806	0,212567	-0,356802	-8,444892	-29,504254	6,162124	0,671146	0,212567	-0,356802	-8,444892	-29,504254	6,162124	0,671146
09:41:11,56	0,522968	3,451929	-0,046993	-0,313019	0,291977	-0,209993	0,212583	-0,358663	-8,445331	-1,447143	22,787554	0,642924	-0,412032	-3,058219	-9,499493	-13,404667	-14,729549	13,296125	0,212583	-0,358663	-8,445331	-29,602166	6,099777	0,642924	0,212583	-0,358663	-8,445331	-29,602166	6,099777	0,642924
09:41:11,61	0,522968	3,451929	-0,046993	-0,313019	0,291977	-0,209993	0,214414	-0,356483	-8,443349	-1,521673	22,929845	0,660243	-0,408558	-3,056994	-9,499531	-13,450480	-14,677378	13,274847	0,214414	-0,356483	-8,443349	-29,505611	6,098373	0,660243	0,214414	-0,356483	-8,443349	-29,505611	6,098373	0,660243
09:41:11,66	0,522968	3,451929	-0,046993	-0,313019	0,291977	-0,209993	0,211616	-0,358880	-8,443387	-1,374780	22,718599	0,638965	-0,410807	-3,057244	-9,498305	-13,365948	-14,773778	13,303635	0,211616	-0,358880	-8,443387	-29,546844	6,106754	0,638965	0,211616	-0,358880	-8,443387	-29,546844	6,106754	0,638965
09:41:11,71	0,522968	3,451929	-0,046993	-0,313019	0,291977	-0,209993	0,212957	-0,357057	-8,442161	-1,510783	22,909750	0,667753	-0,411525	-3,059806	-9,495994	-13,457270	-14,712488	13,319161	0,212957	-0,357057	-8,442161	-29,539758	6,192618	0,667753	0,212957	-0,357057	-8,442161	-29,539758	6,192618	0,667753
09:41:11,76	0,522968	3,451929	-0,046993	-0,313019	0,291977	-0,209993	0,215534	-0,357715	-8,439850	-1,469124	22,934035	0,683279	-0,403199	-3,064197	-9,494767	-13,432289	-14,710245	13,343243	0,215534	-0,357715	-8,439850	-29,549791	6,014587	0,683279	0,215534	-0,357715	-8,439850	-29,549791	6,014587	0,683279
09:41:11,81	0,522968	3,451929	-0,046993	-0,313019	0,291977	-0,209993	0,215175	-0,367122	-8,438623	-0,965555	22,935842	0,707361	-0,402636	-3,064561	-9,495577	-13,445168	-14,719431	13,304856	0,215175	-0,367122	-8,438623	-29,784630	6,044633	0,707361	0,215175	-0,367122	-8,438623	-29,784630	6,044633	0,707361
09:41:11,86	0,522968	3,451929	-0,046993	-0,313019	0,291977	-0,209993	0,215208	-0,367792	-8,439433	-0,945129	22,931003	0,668974	-0,403179	-3,061418	-9,495557	-13,419705	-14,697470	13,334729	0,215208	-0,367792	-8,439433	-29,816770	6,037197	0,668974	0,215208	-0,367792	-8,439433	-29,816770	6,037197	0,668974
09:41:11,91	0,522968	3,451929	-0,046993	-0,313019	0,291977	-0,209993	0,212758	-0,365750	-8,439413	-1,019560	22,814693	0,698847	-0,406686	-3,061189	-9,495596	-13,401142	-14,730378	13,279639	0,212758	-0,365750	-8,439413	-29,730907	6,113182	0,698847	0,212758	-0,365750	-8,439413	-29,730907	6,113182	0,698847
09:41:11,96	0,522968	3,451929	-0,046993	-0,313019	0,291977	-0,209993	0,214313	-0,362598	-8,439452	-1,202657	22,928075	0,643757	-0,405009	-3,062056	-9,493259	-13,450556	-14,718664	13,308332	0,214313	-0,362598	-8,439452	-29,666611	6,104509	0,643757	0,214313	-0,362598	-8,439452	-29,666611	6,104509	0,643757
09:41:12,01	0,522968	3,451929	-0,046993	-0,313019	0,291977	-0,209993	0,214225	-0,364484	-8,437115	-1,119133	22,874864	0,672450	-0,404932	-3,061291	-9,493643	-13,418808	-14,702531	13,299193	0,214225	-0,364484	-8,437115	-29,731159	6,058182	0,672450	0,214225	-0,364484	-8,437115	-29,731159	6,058182	0,672450
09:41:12,06	0,522968	3,451929	-0,046993	-0,313019	0,291977	-0,209993	0,213524	-0,364168	-8,437499	-1,105746	22,857821	0,663311	-0,411535	-3,061474	-9,492101	-13,464527	-14,738228	13,320639	0,213524	-0,364168	-8,437499	-29,692925	6,096196	0,663311	0,213524	-0,364168	-8,437499	-29,692925	6,096196	0,663311
09:41:12,11	0,522968	3,451929	-0,046993	-0,313019	0,291977	-0,209993	0,216985	-0,358541	-8,435957	-1,452095	23,016034	0,684757	-0,412744	-3,058176	-9,492923	-13,472041	-14,739690	13,287534	0,216985	-0,358541	-8,435957	-29,597599	5,982742	0,684757	0,216985	-0,358541	-8,435957	-29,597599	5,982742	0,684757
09:41:12,16	0,522968	3,451929	-0,046993	-0,313019	0,291977	-0,209993	0,214733	-0,355846	-8,436779	-1,597300	22,893167	0,651651	-0,404571	-3,057268	-9,489808	-13,507780	-14,740920	13,306894	0,214733	-0,355846	-8,436779	-29,531183	6,036636	0,651651	0,214733	-0,355846	-8,436779	-29,531183	6,036636	0,651651
09:41:12,21	0,522968	3,451929	-0,046993	-0,313019	0,291977	-0,209993	0,209860	-0,362469	-8,433664	-1,271820	22,609425	0,671012	-0,404443	-3,057052	-9,488975	-13,456093	-14,705185	13,350661	0,209860	-0,362469	-8,433664	-29,725636	6,135440	0,671012	0,209860	-0,362469	-8,433664	-29,725636	6,135440	0,671012
09:41:12,26	0,522968	3,451929	-0,046993	-0,313019	0,291977	-0,209993	0,209609	-0,362472	-8,432831	-1,214862	22,623272	0,714778	-0,406126	-3,064322	-9,488194	-13,437887	-14,719614	13,304561	0,209609	-0,362472	-8,432831	-29,668932	6,168985	0,714778	0,209609	-0,362472	-8,432831	-29,668932	6,168985	0,714778
09:41:12,31	0,522968	3,451929	-0,046993	-0,313019	0,291977	-0,209993	0,216746	-0,364650	-8,432050	-1,105015	23,017400	0,668678	-0,404488	-3,066562	-9,487432	-13,504824	-14,720869	13,309541	0,216746	-0,364650	-8,432050	-29,730034	6,002824	0,668678	0,216746	-0,364650	-8,432050	-29,730034	6,002824	0,668678
09:41:12,36	0,522968	3,451929	-0,046993	-0,313019	0,291977	-0,209993	0,217867	-0,367188	-8,431288	-1,007600	23,018324	0,673658	-0,405009	-3,064132	-9,488572	-13,465592	-14,708642	13,334719	0,217867	-0,367188	-8,431288	-29,831843	5,915790	0,673658	0,217867	-0,367188	-8,431288	-29,831843	5,915790	0,673658
09:41:12,41	0,522968	3,451929	-0,046993	-0,313019	0,291977	-0,209993	0,216023	-0,365522	-8,432428	-1,064030	22,950309	0,698837	-0,406812	-3,062065	-9,485086	-13,478544	-14,720180	13,342047	0,216023	-0,365522	-8,432428	-29,757486	5,992512	0,698837	0,216023	-0,365522	-8,432428	-29,757486	5,992512	0,698837
09:41:12,46	0,522968	3,451929	-0,046993	-0,313019	0,291977	-0,209993	0,215134	-0,362927	-8,428942	-1,215433	22,898656	0,706164	-0,404441	-3,061927	-9,485104	-13,477967	-14,711343	13,313694	0,215134	-0,362927	-8,428942	-29,705190	6,010612	0,706164	0,215134	-0,362927	-8,428942	-29,705190	6,010612	0,706164
09:41:12,51	0,522968	3,451929	-0,046993	-0,313019	0,291977	-0,209993	0,213830	-0,364911	-8,428960	-1,104297	22,826908	0,677812	-0,407406	-3,060099	-9,483952	-13,469161	-14,756599	13,306366	0,213830	-0,364911	-8,428960	-29,749838	6,041260	0,677812	0,213830	-0,364911	-8,428960	-29,749838	6,041260	0,677812
09:41:12,56	0,522968	3,451929	-0,046993	-0,313019	0,291977	-0,209993	0,213729	-0,361430	-8,427807	-1,320109	22,851921	0,670484	-0,406821	-3,064667	-9,482393	-13,507299	-14,697303	13,307133	0,213729	-0,361430	-8,427807	-29,692376	6,074185	0,670484	0,213729	-0,361430	-8,427807	-29,692376	6,074185	0,670484
09:41:12,61	0,522968	3,451929	-0,046993	-0,313019	0,291977	-0,209993	0,217392	-0,364220	-8,426249	-1,142774	22,979725	0,671251	-0,413371	-3,056318	-9,481272	-13,502624	-14,746526	13,304933	0,217392	-0,364220	-8,426249	-29,734015	5,914437	0,671251	0,217392	-0,364220	-8,426249	-29,734015	5,914437	0,671251
09:41:12,66	0,522968	3,451929	-0,046993	-0,313019	0,291977	-0,209993	0,213436	-0,354373	-8,425128	-1,695067	22,802687	0,669050	-0,405125	-3,060907	-9,482409	-13,501015	-14,783290	13,300329	0,213436	-0,354373	-8,425128	-29,513381	6,047923	0,669050	0,213436	-0,354373	-8,425128	-29,513381	6,047923	0,669050
09:41:12,71	0,522968	3,451929	-0,046993	-0,313019	0,291977	-0,209993	0,213288	-0,363809	-8,426265	-1,235444	22,814763	0,664447	-0,406765	-3,060685	-9,482006	-13,472132	-14,694289	13,307232	0,213288	-0,363809	-8,426265	-29,794462	6,071623	0,664447	0,213288	-0,363809	-8,426265	-29,794462	6,071623	0,664447
09:41:12,76	0,522968	3,451929	-0,046993	-0,313019	0,291977	-0,209993	0,213916	-0,362278	-8,425861	-1,223545	22,827916	0,671350	-0,406921	-3,059647	-9,480900	-13,535011	-14,733266	13,272168	0,213916	-0,362278	-8,425861	-29,662368	6,035502	0,671350	0,213916	-0,362278	-8,425861	-29,662368	6,035502	0,671350
09:41:12,81	0,522968	3,451929	-0,046993	-0,313019	0,291977	-0,209993	0,213095	-0,361624	-8,424755	-1,322771	22,750234	0,636286	-0,405666	-3,065884	-9,478495	-13,506674	-14,757538	13,312534	0,213095	-0,361624	-8,424755	-29,710219	6,022304	0,636286	0,213095	-0,361624	-8,424755	-29,710219	6,022304	0,636286
09:41:12,86	0,522968	3,451929	-0,046993	-0,313019	0,291977	-0,209993	0,217868	-0,365829	-8,422350	-1,110934	23,035150	0,676652	-0,402154	-3,062325	-9,476570	-13,518923	-14,737864	13,308409	0,217868	-0,365829	-8,422350	-29,828518	5,932473	0,676652	0,217868	-0,365829	-8,422350	-29,828518	5,932473	0,676652
09:41:12,91	0,522968	3,451929	-0,046993	-0,313019	0,291977	-0,209993	0,213030	-0,367091	-8,420426	-1,034391	22,763126	0,672527	-0,403366	-3,065747	-9,477352	-13,540101	-14,748632	13,298350	0,213030	-0,367091	-8,420426	-29,851050	6,040238	0,672527	0,213030	-0,367091	-8,420426	-29,851050	6,040238	0,672527
09:41:12,96	0,522968	3,451929	-0,046993	-0,313019	0,291977	-0,209993	0,216601	-0,367752	-8,421208	-1,019939	22,935828	0,662468	-0,406883	-3,065171	-9,477716	-13,526148	-14,745747	13,331914	0,216601	-0,367752	-8,421208	-29,888477	5,932667	0,662468	0,216601	-0,367752	-8,421208	-29,888477	5,932667	0,662468
09:41:13,01	0,522968	3,451929	-0,046993	-0,313019	0,291977	-0,209993	0,217860	-0,364419	-8,421572	-1,183792	23,011931	0,696032	-0,404576	-3,062582	-9,475432	-13,548126	-14,756453	13,292429	0,217860	-0,364419	-8,421572	-29,790673	5,909947	0,696032	0,217860	-0,364419	-8,421572	-29,790673	5,909947	0,696032
09:41:13,06	0,522968	3,451929	-0,046993	-0,313019	0,291977	-0,209993	0,214464	-0,365122	-8,419288	-1,167502	22,821696	0,656547	-0,409369	-3,061012	-9,476224	-13,592198	-14,712666	13,318397	0,214464	-0,365122	-8,419288	-29,829561	5,986242	0,656547	0,214464	-0,365122	-8,419288	-29,829561	5,986242	0,656547
09:41:13,11	0,522968	3,451929	-0,046993	-0,313019	0,291977	-0,209993	0,215501	-0,360186	-8,420080	-1,408289	22,815540	0,682514	-0,404058	-3,061408	-9,473500	-13,588232	-14,733123	13,307212	0,215501	-0,360186	-8,420080	-29,682871	5,898710	0,682514	0,215501	-0,360186	-8,420080	-29,682871	5,898710	0,682514
09:41:13,16	0,522968	3,451929	-0,046993	-0,313019	0,291977	-0,209993	0,213189	-0,364984	-8,417356	-1,174530	22,708958	0,671330	-0,401629	-3,057352	-9,473482	-13,541518	-14,734184	13,322244	0,213189	-0,364984	-8,417356	-29,825749	5,973651	0,671330	0,213189	-0,364984	-8,417356	-29,825749	5,973651	0,671330
09:41:13,21	0,522968	3,451929	-0,046993	-0,313019	0,291977	-0,209993	0,208461	-0,365059	-8,417338	-1,148181	22,504130	0,686361	-0,407045	-3,057644	-9,472761	-13,610745	-14,703895	13,298282	0,208461	-0,365059	-8,417338	-29,805304	6,139908	0,686361	0,208461	-0,365059	-8,417338	-29,805304	6,139908	0,686361
09:41:13,26	0,522968	3,451929	-0,046993	-0,313019	0,291977	-0,209993	0,211423	-0,360515	-8,416617	-1,392871	22,583032	0,662399	-0,399302	-3,056801	-9,473090	-13,544593	-14,760979	13,326508	0,211423	-0,360515	-8,416617	-29,693261	5,986332	0,662399	0,211423	-0,360515	-8,416617	-29,693261	5,986332	0,662399
09:41:13,31	0,522968	3,451929	-0,046993	-0,313019	0,291977	-0,209993	0,206821	-0,366799	-8,416946	-1,082457	22,429549	0,690626	-0,405234	-3,060079	-9,472759	-13,593383	-14,721461	13,273265	0,206821	-0,366799	-8,416946	-29,876150	6,194120	0,690626	0,206821	-0,366799	-8,416946	-29,876150	6,194120	0,690626
09:41:13,36	0,522968	3,451929	-0,046993	-0,313019	0,291977	-0,209993	0,212626	-0,363301	-8,416614	-1,254522	22,669390	0,637383	-0,402786	-3,061334	-9,473056	-13,542756	-14,725374	13,350560	0,212626	-0,363301	-8,416614	-29,773626	5,978279	0,637383	0,212626	-0,363301	-8,416614	-29,773626	5,978279	0,637383
09:41:13,41	0,522968	3,451929	-0,046993	-0,313019	0,291977	-0,209993	0,212489	-0,366048	-8,416912	-1,089741	22,708093	0,714678	-0,408736	-3,060094	-9,473111	-13,576550	-14,708799	13,316711	0,212489	-0,366048	-8,416912	-29,824503	6,027698	0,714678	0,212489	-0,366048	-8,416912	-29,824503	6,027698	0,714678
09:41:13,46	0,522968	3,451929	-0,046993	-0,313019	0,291977	-0,209993	0,214389	-0,360275	-8,416967	-1,392450	22,769350	0,680829	-0,413492	-3,060950	-9,472329	-13,597307	-14,710251	13,339679	0,214389	-0,360275	-8,416967	-29,674075	5,939788	0,680829	0,214389	-0,360275	-8,416967	-29,674075	5,939788	0,680829
09:41:13,51	0,522968	3,451929	-0,046993	-0,313019	0,291977	-0,209993	0,217508	-0,356584	-8,416185	-1,596028	22,914295	0,703797	-0,405143	-3,061338	-9,472310	-13,553989	-14,708344	13,321288	0,217508	-0,356584	-8,416185	-29,587896	5,839880	0,703797	0,217508	-0,356584	-8,416185	-29,587896	5,839880	0,703797
09:41:13,56	0,522968	3,451929	-0,046993	-0,313019	0,291977	-0,209993	0,213671	-0,364009	-8,416166	-1,186652	22,751289	0,685405	-0,403312	-3,067088	-9,469174	-13,546071	-14,709389	13,313883	0,213671	-0,364009	-8,416166	-29,761329	5,978144	0,685405	0,213671	-0,364009	-8,416166	-29,761329	5,978144	0,685405
09:41:13,61	0,522968	3,451929	-0,046993	-0,313019	0,291977	-0,209993	0,217735	-0,368469	-8,413030	-0,951660	22,969991	0,678001	-0,403411	-3,061711	-9,469580	-13,572650	-14,712894	13,339297	0,217735	-0,368469	-8,413030	-29,876476	5,877830	0,678001	0,217735	-0,368469	-8,413030	-29,876476	5,877830	0,678001
09:41:13,66	0,522968	3,451929	-0,046993	-0,313019	0,291977	-0,209993	0,213127	-0,365696	-8,413436	-1,112204	22,709148	0,703415	-0,406316	-3,062341	-9,469626	-13,558085	-14,728958	13,270234	0,213127	-0,365696	-8,413436	-29,819303	5,978657	0,703415	0,213127	-0,365696	-8,413436	-29,819303	5,978657	0,703415
09:41:13,71	0,522968	3,451929	-0,046993	-0,313019	0,291977	-0,209993	0,215125	-0,363495	-8,413482	-1,233274	22,833697	0,634352	-0,408744	-3,061910	-9,468464	-13,584259	-14,747532	13,288225	0,215125	-0,363495	-8,413482	-29,767613	5,946351	0,634352	0,215125	-0,363495	-8,413482	-29,767613	5,946351	0,634352
09:41:13,76	0,522968	3,451929	-0,046993	-0,313019	0,291977	-0,209993	0,215966	-0,361176	-8,412320	-1,383036	22,864038	0,652343	-0,406454	-3,061293	-9,470389	-13,621784	-14,696472	13,335512	0,215966	-0,361176	-8,412320	-29,735330	5,910691	0,652343	0,215966	-0,361176	-8,412320	-29,735330	5,910691	0,652343
09:41:13,81	0,522968	3,451929	-0,046993	-0,313019	0,291977	-0,209993	0,214287	-0,362852	-8,414245	-1,270439	22,718702	0,699629	-0,401094	-3,052514	-9,466157	-13,575734	-14,723965	13,290205	0,214287	-0,362852	-8,414245	-29,754282	5,897157	0,699629	0,214287	-0,362852	-8,414245	-29,754282	5,897157	0,699629
09:41:13,86	0,522968	3,451929	-0,046993	-0,313019	0,291977	-0,209993	0,204005	-0,363103	-8,410013	-1,258135	22,237635	0,654322	-0,405329	-3,058194	-9,466139	-13,641345	-14,714791	13,328349	0,204005	-0,363103	-8,410013	-29,761737	6,223273	0,654322	0,204005	-0,363103	-8,410013	-29,761737	6,223273	0,654322
09:41:13,91	0,522968	3,451929	-0,046993	-0,313019	0,291977	-0,209993	0,211041	-0,362275	-8,409995	-1,326042	22,542099	0,692467	-0,405667	-3,063069	-9,465689	-13,550369	-14,679472	13,327489	0,211041	-0,362275	-8,409995	-29,764661	5,975411	0,692467	0,211041	-0,362275	-8,409995	-29,764661	5,975411	0,692467
09:41:13,96	0,522968	3,451929	-0,046993	-0,313019	0,291977	-0,209993	0,215432	-0,364420	-8,409545	-1,138445	22,831555	0,691607	-0,403339	-3,055119	-9,465324	-13,536750	-14,696968	13,328149	0,215432	-0,364420	-8,409545	-29,745418	5,920179	0,691607	0,215432	-0,364420	-8,409545	-29,745418	5,920179	0,691607
09:41:14,01	0,522968	3,451929	-0,046993	-0,313019	0,291977	-0,209993	0,207383	-0,362462	-8,409180	-1,248614	22,433548	0,692267	-0,401126	-3,059241	-9,467638	-13,589573	-14,746213	13,357364	0,207383	-0,362462	-8,409180	-29,701869	6,154021	0,692267	0,207383	-0,362462	-8,409180	-29,701869	6,154021	0,692267
09:41:14,06	0,522968	3,451929	-0,046993	-0,313019	0,291977	-0,209993	0,209846	-0,366439	-8,411494	-1,110866	22,540530	0,721482	-0,407604	-3,064978	-9,463394	-13,632434	-14,700541	13,320798	0,209846	-0,366439	-8,411494	-29,876319	6,067613	0,721482	0,209846	-0,366439	-8,411494	-29,876319	6,067613	0,721482
09:41:14,11	0,522968	3,451929	-0,046993	-0,313019	0,291977	-0,209993	0,218053	-0,363697	-8,407249	-1,235305	22,907349	0,684916	-0,406948	-3,065376	-9,464172	-13,600166	-14,709721	13,296475	0,218053	-0,363697	-8,407249	-29,785545	5,790166	0,684916	0,218053	-0,363697	-8,407249	-29,785545	5,790166	0,684916
09:41:14,16	0,522968	3,451929	-0,046993	-0,313019	0,291977	-0,209993	0,218070	-0,364465	-8,408028	-1,187197	22,940744	0,660593	-0,403633	-3,059318	-9,460737	-13,691492	-14,716051	13,296592	0,218070	-0,364465	-8,408028	-29,797707	5,822264	0,660593	0,218070	-0,364465	-8,408028	-29,797707	5,822264	0,660593
09:41:14,21	0,522968	3,451929	-0,046993	-0,313019	0,291977	-0,209993	0,211166	-0,364306	-8,404593	-1,246607	22,505825	0,660710	-0,401736	-3,059552	-9,463419	-13,624751	-14,717568	13,302628	0,211166	-0,364306	-8,404593	-29,844640	5,929288	0,660710	0,211166	-0,364306	-8,404593	-29,844640	5,929288	0,660710
09:41:14,26	0,522968	3,451929	-0,046993	-0,313019	0,291977	-0,209993	0,210420	-0,366066	-8,407275	-1,123015	22,525570	0,666746	-0,407602	-3,067163	-9,462207	-13,630927	-14,719824	13,333655	0,210420	-0,366066	-8,407275	-29,859231	6,007625	0,666746	0,210420	-0,366066	-8,407275	-29,859231	6,007625	0,666746
09:41:14,31	0,522968	3,451929	-0,046993	-0,313019	0,291977	-0,209993	0,219944	-0,364792	-8,406063	-1,194319	23,016637	0,697773	-0,407605	-3,060847	-9,460313	-13,613026	-14,752634	13,293443	0,219944	-0,364792	-8,406063	-29,830505	5,750998	0,697773	0,219944	-0,364792	-8,406063	-29,830505	5,750998	0,697773
09:41:14,36	0,522968	3,451929	-0,046993	-0,313019	0,291977	-0,209993	0,214477	-0,361631	-8,404169	-1,378171	22,764214	0,657561	-0,403401	-3,065607	-9,462205	-13,584051	-14,748194	13,308994	0,214477	-0,361631	-8,404169	-29,766194	5,927804	0,657561	0,214477	-0,361631	-8,404169	-29,766194	5,927804	0,657561
09:41:14,41	0,522968	3,451929	-0,046993	-0,313019	0,291977	-0,209993	0,216497	-0,367652	-8,406061	-1,046751	22,892144	0,673112	-0,405308	-3,064152	-9,461071	-13,639528	-14,769478	13,312924	0,216497	-0,367652	-8,406061	-29,907415	5,897138	0,673112	0,216497	-0,367652	-8,406061	-29,907415	5,897138	0,673112
09:41:14,46	0,522968	3,451929	-0,046993	-0,313019	0,291977	-0,209993	0,216190	-0,365273	-8,404926	-1,216621	22,838776	0,677041	-0,406574	-3,061870	-9,463043	-13,680374	-14,741653	13,315555	0,216190	-0,365273	-8,404926	-29,890547	5,867872	0,677041	0,216190	-0,365273	-8,404926	-29,890547	5,867872	0,677041
09:41:14,51	0,522968	3,451929	-0,046993	-0,313019	0,291977	-0,209993	0,214847	-0,363035	-8,406899	-1,329314	22,719637	0,679672	-0,405899	-3,058672	-9,460310	-13,648948	-14,702230	13,329958	0,214847	-0,363035	-8,406899	-29,827570	5,854185	0,679672	0,214847	-0,363035	-8,406899	-29,827570	5,854185	0,679672
09:41:14,56	0,522968	3,451929	-0,046993	-0,313019	0,291977	-0,209993	0,211740	-0,362021	-8,404166	-1,332177	22,565590	0,694076	-0,405258	-3,058014	-9,455263	-13,628521	-14,721027	13,311748	0,211740	-0,362021	-8,404166	-29,750851	5,944018	0,694076	0,211740	-0,362021	-8,404166	-29,750851	5,944018	0,694076
09:41:14,61	0,522968	3,451929	-0,046993	-0,313019	0,291977	-0,209993	0,210849	-0,362247	-8,399119	-1,326516	22,546380	0,675866	-0,403611	-3,060236	-9,458778	-13,678460	-14,738642	13,304100	0,210849	-0,362247	-8,399119	-29,762891	5,994701	0,675866	0,210849	-0,362247	-8,399119	-29,762891	5,994701	0,675866
09:41:14,66	0,522968	3,451929	-0,046993	-0,313019	0,291977	-0,209993	0,211951	-0,364785	-8,402634	-1,234772	22,569199	0,668218	-0,404776	-3,060678	-9,455277	-13,668695	-14,772167	13,300529	0,211951	-0,364785	-8,402634	-29,870370	5,931080	0,668218	0,211951	-0,364785	-8,402634	-29,870370	5,931080	0,668218
09:41:14,71	0,522968	3,451929	-0,046993	-0,313019	0,291977	-0,209993	0,212916	-0,363997	-8,399133	-1,299882	22,644604	0,664647	-0,405354	-3,057904	-9,458012	-13,667786	-14,724354	13,299182	0,212916	-0,363997	-8,399133	-29,873647	5,930723	0,664647	0,212916	-0,363997	-8,399133	-29,873647	5,930723	0,664647
09:41:14,76	0,522968	3,451929	-0,046993	-0,313019	0,291977	-0,209993	0,210802	-0,362110	-8,401868	-1,356167	22,511576	0,663300	-0,402310	-3,059059	-9,454852	-13,621968	-14,740632	13,325692	0,210802	-0,362110	-8,401868	-29,781769	5,963615	0,663300	0,210802	-0,362110	-8,401868	-29,781769	5,963615	0,663300
09:41:14,81	0,522968	3,451929	-0,046993	-0,313019	0,291977	-0,209993	0,210280	-0,365323	-8,398708	-1,180247	22,532271	0,689810	-0,402959	-3,057877	-9,454120	-13,661948	-14,712120	13,297564	0,210280	-0,365323	-8,398708	-29,858117	6,025256	0,689810	0,210280	-0,365323	-8,398708	-29,858117	6,025256	0,689810
09:41:14,86	0,522968	3,451929	-0,046993	-0,313019	0,291977	-0,209993	0,209582	-0,364170	-8,397976	-1,235521	22,447057	0,661681	-0,399469	-3,059762	-9,454858	-13,676455	-14,724563	13,341693	0,209582	-0,364170	-8,397976	-29,822851	5,994894	0,661681	0,209582	-0,364170	-8,397976	-29,822851	5,994894	0,661681
09:41:14,91	0,522968	3,451929	-0,046993	-0,313019	0,291977	-0,209993	0,209469	-0,368135	-8,398714	-1,047363	22,434855	0,705810	-0,409411	-3,061813	-9,452152	-13,662655	-14,705453	13,319114	0,209469	-0,368135	-8,398714	-29,945957	5,991538	0,705810	0,209469	-0,368135	-8,398714	-29,945957	5,991538	0,705810
09:41:14,96	0,522968	3,451929	-0,046993	-0,313019	0,291977	-0,209993	0,216216	-0,360550	-8,396008	-1,418324	22,788086	0,683232	-0,410634	-3,062003	-9,456439	-13,663417	-14,745700	13,305666	0,216216	-0,360550	-8,396008	-29,721508	5,815143	0,683232	0,216216	-0,360550	-8,396008	-29,721508	5,815143	0,683232
09:41:15,01	0,522968	3,451929	-0,046993	-0,313019	0,291977	-0,209993	0,216992	-0,359586	-8,400295	-1,503701	22,847917	0,669784	-0,406445	-3,058001	-9,454503	-13,639738	-14,709256	13,297040	0,216992	-0,359586	-8,400295	-29,731192	5,814035	0,669784	0,216992	-0,359586	-8,400295	-29,731192	5,814035	0,669784
09:41:15,06	0,522968	3,451929	-0,046993	-0,313019	0,291977	-0,209993	0,211431	-0,361213	-8,398359	-1,375698	22,561042	0,661157	-0,406417	-3,066260	-9,453280	-13,637574	-14,737904	13,323206	0,211431	-0,361213	-8,398359	-29,730906	5,963680	0,661157	0,211431	-0,361213	-8,398359	-29,730906	5,963680	0,661157
09:41:15,11	0,522968	3,451929	-0,046993	-0,313019	0,291977	-0,209993	0,218570	-0,365366	-8,397136	-1,183436	22,948434	0,687323	-0,402345	-3,057478	-9,454860	-13,643311	-14,711505	13,336769	0,218570	-0,365366	-8,397136	-29,864705	5,790711	0,687323	0,218570	-0,365366	-8,397136	-29,864705	5,790711	0,687323
09:41:15,16	0,522968	3,451929	-0,046993	-0,313019	0,291977	-0,209993	0,208928	-0,364501	-8,398716	-1,208424	22,428918	0,700886	-0,404193	-3,061499	-9,452162	-13,689551	-14,738972	13,314426	0,208928	-0,364501	-8,398716	-29,821789	6,028039	0,700886	0,208928	-0,364501	-8,398716	-29,821789	6,028039	0,700886
09:41:15,21	0,522968	3,451929	-0,046993	-0,313019	0,291977	-0,209993	0,213335	-0,364913	-8,396018	-1,233947	22,631752	0,678544	-0,409525	-3,061843	-9,447132	-13,730628	-14,692317	13,317154	0,213335	-0,364913	-8,396018	-29,879592	5,884951	0,678544	0,213335	-0,364913	-8,396018	-29,879592	5,884951	0,678544
09:41:15,26	0,522968	3,451929	-0,046993	-0,313019	0,291977	-0,209993	0,216299	-0,360466	-8,390988	-1,445285	22,726992	0,681272	-0,407094	-3,066675	-9,451765	-13,684614	-14,741705	13,298241	0,216299	-0,360466	-8,390988	-29,741902	5,747496	0,681272	0,216299	-0,360466	-8,390988	-29,741902	5,747496	0,681272
09:41:15,31	0,522968	3,451929	-0,046993	-0,313019	0,291977	-0,209993	0,219269	-0,364988	-8,395621	-1,229947	22,945935	0,662359	-0,400482	-3,059732	-9,453287	-13,613949	-14,696589	13,326285	0,219269	-0,364988	-8,395621	-29,881478	5,733356	0,662359	0,219269	-0,364988	-8,395621	-29,881478	5,733356	0,662359
09:41:15,36	0,522968	3,451929	-0,046993	-0,313019	0,291977	-0,209993	0,209949	-0,367242	-8,397143	-1,038308	22,499948	0,690403	-0,399539	-3,055189	-9,453353	-13,700745	-14,731296	13,317252	0,209949	-0,367242	-8,397143	-29,866818	6,018968	0,690403	0,209949	-0,367242	-8,397143	-29,866818	6,018968	0,690403
09:41:15,41	0,522968	3,451929	-0,046993	-0,313019	0,291977	-0,209993	0,205543	-0,365787	-8,397208	-1,187417	22,213054	0,681369	-0,409470	-3,061377	-9,448267	-13,688763	-14,721549	13,335937	0,205543	-0,365787	-8,397208	-29,901719	6,077897	0,681369	0,205543	-0,365787	-8,397208	-29,901719	6,077897	0,681369
09:41:15,46	0,522968	3,451929	-0,046993	-0,313019	0,291977	-0,209993	0,215868	-0,360281	-8,392122	-1,459309	22,755412	0,700055	-0,407143	-3,060412	-9,449059	-13,707275	-14,699765	13,328163	0,215868	-0,360281	-8,392122	-29,741372	5,809811	0,700055	0,215868	-0,360281	-8,392122	-29,741372	5,809811	0,700055
09:41:15,51	0,522968	3,451929	-0,046993	-0,313019	0,291977	-0,209993	0,213869	-0,361814	-8,392915	-1,370012	22,624556	0,692280	-0,409458	-3,061435	-9,449827	-13,677648	-14,734589	13,321813	0,213869	-0,361814	-8,392915	-29,772373	5,835853	0,692280	0,213869	-0,361814	-8,392915	-29,772373	5,835853	0,692280
09:41:15,56	0,522968	3,451929	-0,046993	-0,313019	0,291977	-0,209993	0,215912	-0,360320	-8,393683	-1,463011	22,773877	0,685930	-0,403461	-3,059857	-9,447877	-13,636608	-14,715687	13,302700	0,215912	-0,360320	-8,393683	-29,748143	5,824775	0,685930	0,215912	-0,360320	-8,393683	-29,748143	5,824775	0,685930
09:41:15,61	0,522968	3,451929	-0,046993	-0,313019	0,291977	-0,209993	0,211547	-0,364725	-8,391733	-1,197076	22,572987	0,666818	-0,402933	-3,060146	-9,447496	-13,666291	-14,715038	13,307688	0,211547	-0,364725	-8,391733	-29,827980	5,966538	0,666818	0,211547	-0,364725	-8,391733	-29,827980	5,966538	0,666818
09:41:15,66	0,522968	3,451929	-0,046993	-0,313019	0,291977	-0,209993	0,211533	-0,365326	-8,391352	-1,180077	22,546224	0,671805	-0,403996	-3,058003	-9,448636	-13,611382	-14,690446	13,323274	0,211533	-0,365326	-8,391352	-29,858199	5,940881	0,671805	0,211533	-0,365326	-8,391352	-29,858199	5,940881	0,671805
09:41:15,71	0,522968	3,451929	-0,046993	-0,313019	0,291977	-0,209993	0,210209	-0,363334	-8,392492	-1,234917	22,512614	0,687392	-0,402518	-3,063257	-9,445615	-13,759530	-14,730459	13,263011	0,210209	-0,363334	-8,392492	-29,756654	6,011233	0,687392	0,210209	-0,363334	-8,392492	-29,756654	6,011233	0,687392
09:41:15,76	0,522968	3,451929	-0,046993	-0,313019	0,291977	-0,209993	0,214020	-0,367242	-8,389471	-1,140456	22,602528	0,627129	-0,407652	-3,061179	-9,446715	-13,665015	-14,735974	13,315250	0,214020	-0,367242	-8,389471	-29,968928	5,801931	0,627129	0,214020	-0,367242	-8,389471	-29,968928	5,801931	0,627129
09:41:15,81	0,522968	3,451929	-0,046993	-0,313019	0,291977	-0,209993	0,214787	-0,361756	-8,390571	-1,383207	22,727011	0,679367	-0,411786	-3,063710	-9,445171	-13,681969	-14,733525	13,303783	0,214787	-0,361756	-8,390571	-29,781088	5,866221	0,679367	0,214787	-0,361756	-8,390571	-29,781088	5,866221	0,679367
09:41:15,86	0,522968	3,451929	-0,046993	-0,313019	0,291977	-0,209993	0,219046	-0,359441	-8,389027	-1,509943	22,932580	0,667901	-0,402953	-3,064198	-9,447099	-13,684712	-14,721279	13,306831	0,219046	-0,359441	-8,389027	-29,726096	5,737446	0,667901	0,219046	-0,359441	-8,389027	-29,726096	5,737446	0,667901
09:41:15,91	0,522968	3,451929	-0,046993	-0,313019	0,291977	-0,209993	0,215052	-0,367336	-8,390955	-1,090207	22,716374	0,670949	-0,402342	-3,057057	-9,447858	-13,652413	-14,711311	13,352051	0,215052	-0,367336	-8,390955	-29,926061	5,834798	0,670949	0,215052	-0,367336	-8,390955	-29,926061	5,834798	0,670949
09:41:15,96	0,522968	3,451929	-0,046993	-0,313019	0,291977	-0,209993	0,208563	-0,364294	-8,391714	-1,223597	22,401923	0,716169	-0,398938	-3,060580	-9,449034	-13,702325	-14,765908	13,341907	0,208563	-0,364294	-8,391714	-29,820672	6,029750	0,716169	0,208563	-0,364294	-8,391714	-29,820672	6,029750	0,716169
09:41:16,01	0,522968	3,451929	-0,046993	-0,313019	0,291977	-0,209993	0,209911	-0,369004	-8,392890	-1,050931	22,456123	0,706024	-0,406585	-3,060977	-9,446375	-13,726490	-14,718577	13,287376	0,209911	-0,369004	-8,392890	-30,017717	5,978085	0,706024	0,209911	-0,369004	-8,392890	-30,017717	5,978085	0,706024
09:41:16,06	0,522968	3,451929	-0,046993	-0,313019	0,291977	-0,209993	0,214079	-0,362580	-8,390231	-1,356063	22,628231	0,651493	-0,403558	-3,064211	-9,446314	-13,678827	-14,760766	13,314611	0,214079	-0,362580	-8,390231	-29,818579	5,823057	0,651493	0,214079	-0,362580	-8,390231	-29,818579	5,823057	0,651493
09:41:16,11	0,522968	3,451929	-0,046993	-0,313019	0,291977	-0,209993	0,215366	-0,366819	-8,390170	-1,148356	22,757548	0,678729	-0,401816	-3,057523	-9,445170	-13,688290	-14,720367	13,326290	0,215366	-0,366819	-8,390170	-29,943610	5,851313	0,678729	0,215366	-0,366819	-8,390170	-29,943610	5,851313	0,678729
09:41:16,16	0,522968	3,451929	-0,046993	-0,313019	0,291977	-0,209993	0,208703	-0,364982	-8,389026	-1,213592	22,382666	0,690408	-0,401147	-3,059074	-9,445154	-13,661459	-14,703481	13,321586	0,208703	-0,364982	-8,389026	-29,864690	5,999495	0,690408	0,208703	-0,364982	-8,389026	-29,864690	5,999495	0,690408
09:41:16,21	0,522968	3,451929	-0,046993	-0,313019	0,291977	-0,209993	0,209711	-0,366337	-8,389010	-1,115087	22,449903	0,685704	-0,408403	-3,062190	-9,444418	-13,748863	-14,733178	13,314524	0,209711	-0,366337	-8,389010	-29,872562	5,987562	0,685704	0,209711	-0,366337	-8,389010	-29,872562	5,987562	0,685704
09:41:16,26	0,522968	3,451929	-0,046993	-0,313019	0,291977	-0,209993	0,216039	-0,361612	-8,388274	-1,430230	22,718080	0,678642	-0,411256	-3,060049	-9,441674	-13,704942	-14,726485	13,336667	0,216039	-0,361612	-8,388274	-29,816759	5,759041	0,678642	0,216039	-0,361612	-8,388274	-29,816759	5,759041	0,678642
09:41:16,31	0,522968	3,451929	-0,046993	-0,313019	0,291977	-0,209993	0,215611	-0,358070	-8,385530	-1,586625	22,730530	0,700785	-0,402912	-3,062364	-9,442403	-13,664895	-14,721197	13,347658	0,215611	-0,358070	-8,385530	-29,695156	5,805065	0,700785	0,215611	-0,358070	-8,385530	-29,695156	5,805065	0,700785
09:41:16,36	0,522968	3,451929	-0,046993	-0,313019	0,291977	-0,209993	0,213443	-0,366454	-8,386258	-1,126084	22,649832	0,711775	-0,398258	-3,057043	-9,443612	-13,668914	-14,752445	13,315111	0,213443	-0,366454	-8,386258	-29,892713	5,894555	0,711775	0,213443	-0,366454	-8,386258	-29,892713	5,894555	0,711775
09:41:16,41	0,522968	3,451929	-0,046993	-0,313019	0,291977	-0,209993	0,206508	-0,367824	-8,387468	-1,083912	22,301349	0,679229	-0,406061	-3,060764	-9,443674	-13,759336	-14,727640	13,281056	0,206508	-0,367824	-8,387468	-29,958090	6,090478	0,679229	0,206508	-0,367824	-8,387468	-29,958090	6,090478	0,679229
09:41:16,46	0,522968	3,451929	-0,046993	-0,313019	0,291977	-0,209993	0,213632	-0,362927	-8,387530	-1,362294	22,581116	0,645174	-0,410077	-3,057771	-9,442095	-13,711719	-14,696275	13,309431	0,213632	-0,362927	-8,387530	-29,852045	5,810968	0,645174	0,213632	-0,362927	-8,387530	-29,852045	5,810968	0,645174
09:41:16,51	0,522968	3,451929	-0,046993	-0,313019	0,291977	-0,209993	0,213049	-0,357952	-8,385950	-1,569984	22,576322	0,673549	-0,406550	-3,064277	-9,441683	-13,706946	-14,776642	13,291667	0,213049	-0,357952	-8,385950	-29,669255	5,851990	0,673549	0,213049	-0,357952	-8,385950	-29,669255	5,851990	0,673549
09:41:16,56	0,522968	3,451929	-0,046993	-0,313019	0,291977	-0,209993	0,216919	-0,364260	-8,385539	-1,309198	22,821899	0,655785	-0,409561	-3,060821	-9,440146	-13,753899	-14,701896	13,322672	0,216919	-0,364260	-8,385539	-29,903622	5,793741	0,655785	0,216919	-0,364260	-8,385539	-29,903622	5,793741	0,655785
09:41:16,61	0,522968	3,451929	-0,046993	-0,313019	0,291977	-0,209993	0,215431	-0,359924	-8,384002	-1,493409	22,666488	0,686789	-0,402501	-3,060637	-9,440136	-13,753256	-14,714147	13,323514	0,215431	-0,359924	-8,384002	-29,747466	5,755138	0,686789	0,215431	-0,359924	-8,384002	-29,747466	5,755138	0,686789
09:41:16,66	0,522968	3,451929	-0,046993	-0,313019	0,291977	-0,209993	0,211742	-0,365947	-8,383992	-1,190527	22,481346	0,687632	-0,400715	-3,058855	-9,441672	-13,733996	-14,715702	13,344154	0,211742	-0,365947	-8,383992	-29,917350	5,859576	0,687632	0,211742	-0,365947	-8,383992	-29,917350	5,859576	0,687632
09:41:16,71	0,522968	3,451929	-0,046993	-0,313019	0,291977	-0,209993	0,209306	-0,366602	-8,385528	-1,148171	22,372126	0,708272	-0,401868	-3,060395	-9,441717	-13,729327	-14,729906	13,275419	0,209306	-0,366602	-8,385528	-29,926431	5,941591	0,708272	0,209306	-0,366602	-8,385528	-29,926431	5,941591	0,708272
09:41:16,76	0,522968	3,451929	-0,046993	-0,313019	0,291977	-0,209993	0,211216	-0,366374	-8,385573	-1,170004	22,482567	0,639536	-0,401856	-3,057768	-9,438202	-13,722996	-14,720180	13,307835	0,211216	-0,366374	-8,385573	-29,930350	5,902134	0,639536	0,211216	-0,366374	-8,385573	-29,930350	5,902134	0,639536
09:41:16,81	0,522968	3,451929	-0,046993	-0,313019	0,291977	-0,209993	0,208935	-0,365071	-8,382058	-1,226163	22,364597	0,671952	-0,400081	-3,057201	-9,438571	-13,720688	-14,702161	13,333229	0,208935	-0,365071	-8,382058	-29,884236	5,963188	0,671952	0,208935	-0,365071	-8,382058	-29,884236	5,963188	0,671952
09:41:16,86	0,522968	3,451929	-0,046993	-0,313019	0,291977	-0,209993	0,207557	-0,366324	-8,382427	-1,144240	22,285913	0,697346	-0,412467	-3,060086	-9,436215	-13,733387	-14,704757	13,377726	0,207557	-0,366324	-8,382427	-29,900686	5,992704	0,697346	0,207557	-0,366324	-8,382427	-29,900686	5,992704	0,697346
09:41:16,91	0,522968	3,451929	-0,046993	-0,313019	0,291977	-0,209993	0,216248	-0,357040	-8,380071	-1,635606	22,728154	0,741843	-0,408317	-3,055759	-9,440533	-13,696617	-14,739940	13,317220	0,216248	-0,357040	-8,380071	-29,663258	5,752687	0,741843	0,216248	-0,357040	-8,380071	-29,663258	5,752687	0,741843
09:41:16,96	0,522968	3,451929	-0,046993	-0,313019	0,291977	-0,209993	0,210426	-0,358470	-8,384389	-1,573321	22,474863	0,681338	-0,406631	-3,061900	-9,438575	-13,758774	-14,721464	13,336020	0,210426	-0,358470	-8,384389	-29,713242	5,956396	0,681338	0,210426	-0,358470	-8,384389	-29,713242	5,956396	0,681338
09:41:17,01	0,522968	3,451929	-0,046993	-0,313019	0,291977	-0,209993	0,214901	-0,363001	-8,382431	-1,352816	22,644479	0,700138	-0,408369	-3,057715	-9,436683	-13,745056	-14,717053	13,286739	0,214901	-0,363001	-8,382431	-29,848376	5,774750	0,700138	0,214901	-0,363001	-8,382431	-29,848376	5,774750	0,700138
09:41:17,06	0,522968	3,451929	-0,046993	-0,313019	0,291977	-0,209993	0,212146	-0,359404	-8,380539	-1,529183	22,510894	0,650856	-0,411359	-3,060138	-9,438213	-13,761800	-14,726388	13,320583	0,212146	-0,359404	-8,380539	-29,742375	5,857432	0,650856	0,212146	-0,359404	-8,380539	-29,742375	5,857432	0,650856
09:41:17,11	0,522968	3,451929	-0,046993	-0,313019	0,291977	-0,209993	0,215739	-0,358026	-8,382069	-1,617287	22,687901	0,684700	-0,410760	-3,061651	-9,436237	-13,768888	-14,702881	13,358846	0,215739	-0,358026	-8,382069	-29,722320	5,752383	0,684700	0,215739	-0,358026	-8,382069	-29,722320	5,752383	0,684700
09:41:17,16	0,522968	3,451929	-0,046993	-0,313019	0,291977	-0,209993	0,216750	-0,359301	-8,380093	-1,534182	22,722601	0,722964	-0,401180	-3,067402	-9,436207	-13,715948	-14,706000	13,315380	0,216750	-0,359301	-8,380093	-29,739288	5,707689	0,722964	0,216750	-0,359301	-8,380093	-29,739288	5,707689	0,722964
09:41:17,21	0,522968	3,451929	-0,046993	-0,313019	0,291977	-0,209993	0,216941	-0,370473	-8,380063	-0,929441	22,779907	0,679498	-0,404759	-3,066632	-9,435044	-13,717613	-14,758255	13,322202	0,216941	-0,370473	-8,380063	-30,011591	5,750051	0,679498	0,216941	-0,370473	-8,380063	-30,011591	5,750051	0,679498
09:41:17,26	0,522968	3,451929	-0,046993	-0,313019	0,291977	-0,209993	0,218063	-0,366988	-8,378900	-1,156737	22,862932	0,686320	-0,403598	-3,066538	-9,434295	-13,734168	-14,747348	13,293409	0,218063	-0,366988	-8,378900	-29,965332	5,745006	0,686320	0,218063	-0,366988	-8,378900	-29,965332	5,745006	0,686320
09:41:17,31	0,522968	3,451929	-0,046993	-0,313019	0,291977	-0,209993	0,217401	-0,367947	-8,378151	-1,105720	22,808731	0,657527	-0,409521	-3,059700	-9,433547	-13,748453	-14,695311	13,314139	0,217401	-0,367947	-8,378151	-29,989567	5,742751	0,657527	0,217401	-0,367947	-8,378151	-29,989567	5,742751	0,657527
09:41:17,36	0,522968	3,451929	-0,046993	-0,313019	0,291977	-0,209993	0,214441	-0,359398	-8,377403	-1,512325	22,616428	0,678257	-0,404866	-3,065967	-9,434288	-13,765557	-14,761487	13,327056	0,214441	-0,359398	-8,377403	-29,725106	5,782798	0,678257	0,214441	-0,359398	-8,377403	-29,725106	5,782798	0,678257
09:41:17,41	0,522968	3,451929	-0,046993	-0,313019	0,291977	-0,209993	0,217541	-0,366564	-8,378144	-1,205605	22,795876	0,691174	-0,407121	-3,066907	-9,437001	-13,736202	-14,705560	13,319977	0,217541	-0,366564	-8,378144	-29,980842	5,718937	0,691174	0,217541	-0,366564	-8,378144	-29,980842	5,718937	0,691174
09:41:17,46	0,522968	3,451929	-0,046993	-0,313019	0,291977	-0,209993	0,219483	-0,365080	-8,380856	-1,219618	22,894318	0,684095	-0,400030	-3,065203	-9,432717	-13,740037	-14,672361	13,329642	0,219483	-0,365080	-8,380856	-29,878427	5,664934	0,684095	0,219483	-0,365080	-8,380856	-29,878427	5,664934	0,684095
09:41:17,51	0,522968	3,451929	-0,046993	-0,313019	0,291977	-0,209993	0,214461	-0,370369	-8,376573	-0,917754	22,613254	0,693760	-0,408971	-3,067075	-9,434300	-13,764791	-14,752687	13,311928	0,214461	-0,370369	-8,376573	-29,991752	5,778096	0,693760	0,214461	-0,370369	-8,376573	-29,991752	5,778096	0,693760
09:41:17,56	0,522968	3,451929	-0,046993	-0,313019	0,291977	-0,209993	0,220553	-0,363562	-8,378156	-1,353667	22,948770	0,676046	-0,411284	-3,061023	-9,433928	-13,737221	-14,729489	13,312660	0,220553	-0,363562	-8,378156	-29,893304	5,635380	0,676046	0,220553	-0,363562	-8,378156	-29,893304	5,635380	0,676046
09:41:17,61	0,522968	3,451929	-0,046993	-0,313019	0,291977	-0,209993	0,216468	-0,358533	-8,377784	-1,581301	22,748637	0,676778	-0,407324	-3,061047	-9,434718	-13,811320	-14,725233	13,334100	0,216468	-0,358533	-8,377784	-29,726161	5,755905	0,676778	0,216468	-0,358533	-8,377784	-29,726161	5,755905	0,676778
09:41:17,66	0,522968	3,451929	-0,046993	-0,313019	0,291977	-0,209993	0,214509	-0,361975	-8,378574	-1,435712	22,580489	0,698217	-0,400071	-3,059970	-9,434283	-13,733154	-14,695386	13,340246	0,214509	-0,361975	-8,378574	-29,850720	5,741508	0,698217	0,214509	-0,361975	-8,378574	-29,850720	5,741508	0,698217
09:41:17,71	0,522968	3,451929	-0,046993	-0,313019	0,291977	-0,209993	0,209950	-0,367717	-8,378139	-1,072175	22,396152	0,704364	-0,401340	-3,059796	-9,430837	-13,771417	-14,738719	13,298200	0,209950	-0,367717	-8,378139	-29,937964	5,915113	0,704364	0,209950	-0,367717	-8,378139	-29,937964	5,915113	0,704364
09:41:17,76	0,522968	3,451929	-0,046993	-0,313019	0,291977	-0,209993	0,210433	-0,366532	-8,374693	-1,190477	22,409837	0,662317	-0,402525	-3,058539	-9,428872	-13,771341	-14,736635	13,335813	0,210433	-0,366532	-8,374693	-29,963208	5,890823	0,662317	0,210433	-0,366532	-8,374693	-29,963208	5,890823	0,662317
09:41:17,81	0,522968	3,451929	-0,046993	-0,313019	0,291977	-0,209993	0,209937	-0,364877	-8,372728	-1,274695	22,383072	0,699931	-0,399547	-3,060360	-9,434313	-13,763148	-14,707763	13,315983	0,209937	-0,364877	-8,372728	-29,917507	5,902989	0,699931	0,209937	-0,364877	-8,372728	-29,917507	5,902989	0,699931
09:41:17,86	0,522968	3,451929	-0,046993	-0,313019	0,291977	-0,209993	0,210026	-0,368366	-8,378169	-1,064138	22,380326	0,680101	-0,404842	-3,066681	-9,433109	-13,757444	-14,761404	13,335846	0,210026	-0,368366	-8,378169	-29,980880	5,893306	0,680101	0,210026	-0,368366	-8,378169	-29,980880	5,893306	0,680101
09:41:17,91	0,522968	3,451929	-0,046993	-0,313019	0,291977	-0,209993	0,218147	-0,366941	-8,376965	-1,181828	22,834395	0,699964	-0,405336	-3,063277	-9,432705	-13,696396	-14,784909	13,339485	0,218147	-0,366941	-8,376965	-29,986727	5,709852	0,699964	0,218147	-0,366941	-8,376965	-29,986727	5,709852	0,699964
09:41:17,96	0,522968	3,451929	-0,046993	-0,313019	0,291977	-0,209993	0,215447	-0,364811	-8,376561	-1,282433	22,758603	0,703602	-0,403610	-3,068482	-9,428426	-13,760093	-14,717790	13,348903	0,215447	-0,364811	-8,376561	-29,920107	5,846030	0,703602	0,215447	-0,364811	-8,376561	-29,920107	5,846030	0,703602
09:41:18,01	0,522968	3,451929	-0,046993	-0,313019	0,291977	-0,209993	0,219091	-0,368908	-8,372282	-1,043107	22,859367	0,713020	-0,403765	-3,059793	-9,432372	-13,794200	-14,741084	13,342480	0,219091	-0,368908	-8,372282	-30,002400	5,660743	0,713020	0,219091	-0,368908	-8,372282	-30,002400	5,660743	0,713020
09:41:18,06	0,522968	3,451929	-0,046993	-0,313019	0,291977	-0,209993	0,211643	-0,364430	-8,376228	-1,313201	22,454185	0,706598	-0,412529	-3,063637	-9,428851	-13,788855	-14,701114	13,363703	0,211643	-0,364430	-8,376228	-29,920955	5,840221	0,706598	0,211643	-0,364430	-8,376228	-29,920955	5,840221	0,706598
09:41:18,11	0,522968	3,451929	-0,046993	-0,313019	0,291977	-0,209993	0,219355	-0,358762	-8,372707	-1,570631	22,839839	0,727821	-0,402608	-3,059615	-9,431989	-13,810530	-14,723657	13,343200	0,219355	-0,358762	-8,372707	-29,733475	5,620504	0,727821	0,219355	-0,358762	-8,372707	-29,733475	5,620504	0,727821
09:41:18,16	0,522968	3,451929	-0,046993	-0,313019	0,291977	-0,209993	0,210911	-0,365343	-8,375845	-1,258791	22,393268	0,707317	-0,407902	-3,061438	-9,428880	-13,824297	-14,702920	13,350618	0,210911	-0,365343	-8,375845	-29,938225	5,836763	0,707317	0,210911	-0,365343	-8,375845	-29,938225	5,836763	0,707317
09:41:18,21	0,522968	3,451929	-0,046993	-0,313019	0,291977	-0,209993	0,215136	-0,361669	-8,372736	-1,438766	22,590700	0,714736	-0,406148	-3,058582	-9,428145	-13,822366	-14,724031	13,306595	0,215136	-0,361669	-8,372736	-29,829788	5,702497	0,714736	0,215136	-0,361669	-8,372736	-29,829788	5,702497	0,714736
09:41:18,26	0,522968	3,451929	-0,046993	-0,313019	0,291977	-0,209993	0,211786	-0,361760	-8,372001	-1,451343	22,428733	0,670713	-0,402950	-3,060071	-9,429605	-13,704839	-14,711237	13,345779	0,211786	-0,361760	-8,372001	-29,849521	5,803498	0,670713	0,211786	-0,361760	-8,372001	-29,849521	5,803498	0,670713
09:41:18,31	0,522968	3,451929	-0,046993	-0,313019	0,291977	-0,209993	0,211477	-0,365275	-8,373461	-1,198727	22,508018	0,709896	-0,405425	-3,063544	-9,430417	-13,765808	-14,726455	13,321243	0,211477	-0,365275	-8,373461	-29,872821	5,907086	0,709896	0,211477	-0,365275	-8,373461	-29,872821	5,907086	0,709896
09:41:18,36	0,522968	3,451929	-0,046993	-0,313019	0,291977	-0,209993	0,215722	-0,364867	-8,374273	-1,263596	22,683557	0,685361	-0,404765	-3,063672	-9,427309	-13,755142	-14,683623	13,311019	0,215722	-0,364867	-8,374273	-29,905679	5,749407	0,685361	0,215722	-0,364867	-8,374273	-29,905679	5,749407	0,685361
09:41:18,41	0,522968	3,451929	-0,046993	-0,313019	0,291977	-0,209993	0,215503	-0,365504	-8,371165	-1,188082	22,660007	0,675137	-0,404171	-3,058583	-9,429640	-13,732110	-14,686598	13,327498	0,215503	-0,365504	-8,371165	-29,880113	5,743023	0,675137	0,215503	-0,365504	-8,371165	-29,880113	5,743023	0,675137
09:41:18,46	0,522968	3,451929	-0,046993	-0,313019	0,291977	-0,209993	0,210799	-0,363473	-8,373496	-1,284737	22,436829	0,691616	-0,397839	-3,060504	-9,426146	-13,791625	-14,744605	13,334626	0,210799	-0,363473	-8,373496	-29,817361	5,889113	0,691616	0,210799	-0,363473	-8,373496	-29,817361	5,889113	0,691616
09:41:18,51	0,522968	3,451929	-0,046993	-0,313019	0,291977	-0,209993	0,209297	-0,369918	-8,370002	-1,029607	22,336170	0,698743	-0,403017	-3,058504	-9,427692	-13,748809	-14,675587	13,341584	0,209297	-0,369918	-8,370002	-30,068138	5,906389	0,698743	0,209297	-0,369918	-8,370002	-30,068138	5,906389	0,698743
09:41:18,56	0,522968	3,451929	-0,046993	-0,313019	0,291977	-0,209993	0,210153	-0,364433	-8,371548	-1,233618	22,383266	0,705702	-0,398433	-3,060089	-9,428483	-13,789835	-14,742056	13,331225	0,210153	-0,364433	-8,371548	-29,841622	5,886268	0,705702	0,210153	-0,364433	-8,371548	-29,841622	5,886268	0,705702
09:41:18,61	0,522968	3,451929	-0,046993	-0,313019	0,291977	-0,209993	0,209234	-0,369195	-8,372339	-1,064077	22,333189	0,695342	-0,401464	-3,063146	-9,426545	-13,843353	-14,731821	13,344481	0,209234	-0,369195	-8,372339	-30,045888	5,908324	0,695342	0,209234	-0,369195	-8,372339	-30,045888	5,908324	0,695342
09:41:18,66	0,522968	3,451929	-0,046993	-0,313019	0,291977	-0,209993	0,213397	-0,368099	-8,370401	-1,138958	22,498190	0,708599	-0,404328	-3,058420	-9,423077	-13,804415	-14,728583	13,313210	0,213397	-0,368099	-8,370401	-30,034743	5,746543	0,708599	0,213397	-0,368099	-8,370401	-30,034743	5,746543	0,708599
09:41:18,71	0,522968	3,451929	-0,046993	-0,313019	0,291977	-0,209993	0,210736	-0,363256	-8,366933	-1,368532	22,391937	0,677328	-0,405522	-3,062332	-9,423436	-13,822400	-14,716547	13,342283	0,210736	-0,363256	-8,366933	-29,884124	5,849153	0,677328	0,210736	-0,363256	-8,366933	-29,884124	5,849153	0,677328
09:41:18,76	0,522968	3,451929	-0,046993	-0,313019	0,291977	-0,209993	0,214721	-0,364177	-8,367292	-1,319191	22,577559	0,706401	-0,408950	-3,061228	-9,426153	-13,760522	-14,733322	13,322954	0,214721	-0,364177	-8,367292	-29,907108	5,721960	0,706401	0,214721	-0,364177	-8,367292	-29,907108	5,721960	0,706401
09:41:18,81	0,522968	3,451929	-0,046993	-0,313019	0,291977	-0,209993	0,215479	-0,360657	-8,370009	-1,485819	22,678931	0,687071	-0,409030	-3,067286	-9,426186	-13,816298	-14,742759	13,278726	0,215479	-0,360657	-8,370009	-29,797418	5,763857	0,687071	0,215479	-0,360657	-8,370009	-29,797418	5,763857	0,687071
09:41:18,86	0,522968	3,451929	-0,046993	-0,313019	0,291977	-0,209993	0,220766	-0,363616	-8,370042	-1,368002	22,910264	0,642843	-0,400105	-3,061734	-9,423787	-13,768977	-14,704696	13,353043	0,220766	-0,363616	-8,370042	-29,911896	5,580171	0,642843	0,220766	-0,363616	-8,370042	-29,911896	5,580171	0,642843
09:41:18,91	0,522968	3,451929	-0,046993	-0,313019	0,291977	-0,209993	0,211494	-0,368570	-8,367643	-1,053803	22,450108	0,717160	-0,401354	-3,059199	-9,423818	-13,791267	-14,719022	13,343301	0,211494	-0,368570	-8,367643	-29,986538	5,847809	0,717160	0,211494	-0,368570	-8,367643	-29,986538	5,847809	0,717160
09:41:18,96	0,522968	3,451929	-0,046993	-0,313019	0,291977	-0,209993	0,209923	-0,366221	-8,367674	-1,199489	22,356280	0,707419	-0,410858	-3,059604	-9,423882	-13,832257	-14,725436	13,298247	0,209923	-0,366221	-8,367674	-29,947847	5,877298	0,707419	0,209923	-0,366221	-8,367674	-29,947847	5,877298	0,707419
09:41:19,01	0,522968	3,451929	-0,046993	-0,313019	0,291977	-0,209993	0,215026	-0,358193	-8,367738	-1,643022	22,589331	0,662365	-0,409596	-3,062589	-9,424232	-13,812232	-14,685132	13,318701	0,215026	-0,358193	-8,367738	-29,761141	5,709783	0,662365	0,215026	-0,358193	-8,367738	-29,761141	5,709783	0,662365
09:41:19,06	0,522968	3,451929	-0,046993	-0,313019	0,291977	-0,209993	0,216980	-0,360777	-8,368087	-1,463692	22,688134	0,682819	-0,400780	-3,060144	-9,424605	-13,801265	-14,718407	13,329327	0,216980	-0,360777	-8,368087	-29,784723	5,655190	0,682819	0,216980	-0,360777	-8,368087	-29,784723	5,655190	0,682819
09:41:19,11	0,522968	3,451929	-0,046993	-0,313019	0,291977	-0,209993	0,210454	-0,367190	-8,368461	-1,153552	22,374925	0,693444	-0,406093	-3,057552	-9,425008	-13,789093	-14,746686	13,328007	0,210454	-0,367190	-8,368461	-29,978000	5,854260	0,693444	0,210454	-0,367190	-8,368461	-29,978000	5,854260	0,693444
09:41:19,16	0,522968	3,451929	-0,046993	-0,313019	0,291977	-0,209993	0,210867	-0,361293	-8,368864	-1,478598	22,421052	0,692125	-0,407831	-3,062917	-9,423079	-13,790419	-14,770913	13,281368	0,210867	-0,361293	-8,368864	-29,840135	5,868013	0,692125	0,210867	-0,361293	-8,368864	-29,840135	5,868013	0,692125
09:41:19,21	0,522968	3,451929	-0,046993	-0,313019	0,291977	-0,209993	0,216382	-0,362471	-8,366935	-1,439018	22,718799	0,645486	-0,404864	-3,063709	-9,424962	-13,771759	-14,771067	13,340854	0,216382	-0,362471	-8,366935	-29,892981	5,732828	0,645486	0,216382	-0,362471	-8,366935	-29,892981	5,732828	0,645486
09:41:19,26	0,522968	3,451929	-0,046993	-0,313019	0,291977	-0,209993	0,215584	-0,365436	-8,368818	-1,275650	22,693555	0,704972	-0,404878	-3,064999	-9,420338	-13,805791	-14,741732	13,300375	0,215584	-0,365436	-8,368818	-29,962351	5,770204	0,704972	0,215584	-0,365436	-8,368818	-29,962351	5,770204	0,704972
09:41:19,31	0,522968	3,451929	-0,046993	-0,313019	0,291977	-0,209993	0,216709	-0,366069	-8,364194	-1,234322	22,707902	0,664493	-0,401395	-3,067937	-9,424202	-13,830998	-14,731528	13,322859	0,216709	-0,366069	-8,364194	-29,970749	5,696259	0,664493	0,216709	-0,366069	-8,364194	-29,970749	5,696259	0,664493
09:41:19,36	0,522968	3,451929	-0,046993	-0,313019	0,291977	-0,209993	0,217511	-0,370554	-8,368058	-1,004861	22,722684	0,686977	-0,400142	-3,058640	-9,423464	-13,777155	-14,730907	13,289556	0,217511	-0,370554	-8,368058	-30,093373	5,648069	0,686977	0,217511	-0,370554	-8,368058	-30,093373	5,648069	0,686977
09:41:19,41	0,522968	3,451929	-0,046993	-0,313019	0,291977	-0,209993	0,208833	-0,366991	-8,367320	-1,162702	22,317742	0,653674	-0,399523	-3,060121	-9,420308	-13,778471	-14,697620	13,341899	0,208833	-0,366991	-8,367320	-29,971481	5,924358	0,653674	0,208833	-0,366991	-8,367320	-29,971481	5,924358	0,653674
09:41:19,46	0,522968	3,451929	-0,046993	-0,313019	0,291977	-0,209993	0,209806	-0,368267	-8,364164	-1,068144	22,350564	0,706017	-0,399629	-3,058223	-9,425013	-13,803751	-14,736805	13,314959	0,209806	-0,368267	-8,364164	-29,977143	5,880785	0,706017	0,209806	-0,368267	-8,364164	-29,977143	5,880785	0,706017
09:41:19,51	0,522968	3,451929	-0,046993	-0,313019	0,291977	-0,209993	0,208216	-0,367226	-8,368869	-1,168857	22,265589	0,679077	-0,407306	-3,059965	-9,421539	-13,839812	-14,692536	13,308204	0,208216	-0,367226	-8,368869	-29,996130	5,920616	0,679077	0,208216	-0,367226	-8,368869	-29,996130	5,920616	0,679077
09:41:19,56	0,522968	3,451929	-0,046993	-0,313019	0,291977	-0,209993	0,213562	-0,361449	-8,365395	-1,448959	22,490220	0,672322	-0,401423	-3,064316	-9,421885	-13,825456	-14,770594	13,320673	0,213562	-0,361449	-8,365395	-29,822729	5,725581	0,672322	0,213562	-0,361449	-8,365395	-29,822729	5,725581	0,672322
09:41:19,61	0,522968	3,451929	-0,046993	-0,313019	0,291977	-0,209993	0,214389	-0,368720	-8,365740	-1,131316	22,584694	0,684790	-0,401294	-3,060625	-9,420328	-13,780552	-14,709165	13,316957	0,214389	-0,368720	-8,365740	-30,075819	5,755123	0,684790	0,214389	-0,368720	-8,365740	-30,075819	5,755123	0,684790
09:41:19,66	0,522968	3,451929	-0,046993	-0,313019	0,291977	-0,209993	0,211128	-0,366986	-8,364184	-1,145844	22,423275	0,681074	-0,408488	-3,061965	-9,421537	-13,848926	-14,687136	13,307968	0,211128	-0,366986	-8,364184	-29,954211	5,849724	0,681074	0,211128	-0,366986	-8,364184	-29,954211	5,849724	0,681074
09:41:19,71	0,522968	3,451929	-0,046993	-0,313019	0,291977	-0,209993	0,215886	-0,361426	-8,365393	-1,450057	22,600471	0,672086	-0,404453	-3,061782	-9,418056	-13,887548	-14,715269	13,301225	0,215886	-0,361426	-8,365393	-29,821989	5,653405	0,672086	0,215886	-0,361426	-8,365393	-29,821989	5,653405	0,672086
09:41:19,76	0,522968	3,451929	-0,046993	-0,313019	0,291977	-0,209993	0,213710	-0,364828	-8,361912	-1,316805	22,467905	0,665343	-0,401422	-3,055437	-9,419584	-13,819099	-14,732107	13,326603	0,213710	-0,364828	-8,361912	-29,955828	5,691704	0,665343	0,213710	-0,364828	-8,361912	-29,955828	5,691704	0,665343
09:41:19,81	0,522968	3,451929	-0,046993	-0,313019	0,291977	-0,209993	0,206699	-0,364280	-8,363440	-1,325666	22,171072	0,690720	-0,400081	-3,061684	-9,421092	-13,774316	-14,681971	13,323126	0,206699	-0,364280	-8,363440	-29,921661	5,945173	0,690720	0,206699	-0,364280	-8,363440	-29,921661	5,945173	0,690720
09:41:19,86	0,522968	3,451929	-0,046993	-0,313019	0,291977	-0,209993	0,211439	-0,368566	-8,364948	-1,036987	22,431253	0,687244	-0,400085	-3,056695	-9,417590	-13,756939	-14,711318	13,344842	0,211439	-0,368566	-8,364948	-29,969427	5,833284	0,687244	0,211439	-0,368566	-8,364948	-29,969427	5,833284	0,687244
09:41:19,91	0,522968	3,451929	-0,046993	-0,313019	0,291977	-0,209993	0,207121	-0,366068	-8,361446	-1,183630	22,236414	0,708960	-0,399502	-3,056986	-9,418762	-13,758305	-14,713989	13,335851	0,207121	-0,366068	-8,361446	-29,919946	5,977448	0,708960	0,207121	-0,366068	-8,361446	-29,919946	5,977448	0,708960
09:41:19,96	0,522968	3,451929	-0,046993	-0,313019	0,291977	-0,209993	0,207081	-0,366718	-8,362618	-1,152788	22,234509	0,699968	-0,400079	-3,061792	-9,419537	-13,774685	-14,688411	13,321962	0,207081	-0,366718	-8,362618	-29,940187	5,978649	0,699968	0,207081	-0,366718	-8,362618	-29,940187	5,978649	0,699968
09:41:20,01	0,522968	3,451929	-0,046993	-0,313019	0,291977	-0,209993	0,211532	-0,368622	-8,363393	-1,039862	22,438979	0,686080	-0,405460	-3,062315	-9,419157	-13,810908	-14,690495	13,340409	0,211532	-0,368622	-8,363393	-29,976659	5,833726	0,686080	0,211532	-0,368622	-8,363393	-29,976659	5,833726	0,686080
09:41:20,06	0,522968	3,451929	-0,046993	-0,313019	0,291977	-0,209993	0,214675	-0,364222	-8,363013	-1,288536	22,572081	0,704526	-0,402539	-3,057491	-9,418003	-13,800094	-14,723409	13,339762	0,214675	-0,364222	-8,363013	-29,879998	5,720111	0,704526	0,214675	-0,364222	-8,363013	-29,879998	5,720111	0,704526
09:41:20,11	0,522968	3,451929	-0,046993	-0,313019	0,291977	-0,209993	0,209037	-0,364341	-8,361859	-1,305485	22,304722	0,703879	-0,410262	-3,061997	-9,418424	-13,848714	-14,711546	13,314669	0,209037	-0,364341	-8,361859	-29,906228	5,895344	0,703879	0,209037	-0,364341	-8,361859	-29,906228	5,895344	0,703879
09:41:20,16	0,522968	3,451929	-0,046993	-0,313019	0,291977	-0,209993	0,216800	-0,359905	-8,362280	-1,550158	22,660403	0,678787	-0,408408	-3,065429	-9,419940	-13,819308	-14,693368	13,325373	0,216800	-0,359905	-8,362280	-29,802728	5,641565	0,678787	0,216800	-0,359905	-8,362280	-29,802728	5,641565	0,678787
09:41:20,21	0,522968	3,451929	-0,046993	-0,313019	0,291977	-0,209993	0,218845	-0,363227	-8,363796	-1,346979	22,783121	0,689490	-0,399643	-3,058375	-9,414914	-13,838114	-14,710548	13,324519	0,218845	-0,363227	-8,363796	-29,860312	5,603749	0,689490	0,218845	-0,363227	-8,363796	-29,860312	5,603749	0,689490
09:41:20,26	0,522968	3,451929	-0,046993	-0,313019	0,291977	-0,209993	0,208355	-0,367290	-8,358770	-1,159976	22,229894	0,688637	-0,409076	-3,063811	-9,417630	-13,857167	-14,690733	13,329410	0,208355	-0,367290	-8,358770	-29,992266	5,874063	0,688637	0,208355	-0,367290	-8,358770	-29,992266	5,874063	0,688637
09:41:20,31	0,522968	3,451929	-0,046993	-0,313019	0,291977	-0,209993	0,217779	-0,361839	-8,361486	-1,435796	22,693570	0,693528	-0,403798	-3,058644	-9,418030	-13,850782	-14,698595	13,331015	0,217779	-0,361839	-8,361486	-29,840179	5,597901	0,693528	0,217779	-0,361839	-8,361486	-29,840179	5,597901	0,693528
09:41:20,36	0,522968	3,451929	-0,046993	-0,313019	0,291977	-0,209993	0,210665	-0,363827	-8,361886	-1,336068	22,333085	0,695133	-0,406201	-3,064466	-9,417238	-13,871237	-14,749286	13,332686	0,210665	-0,363827	-8,361886	-29,896461	5,795892	0,695133	0,210665	-0,363827	-8,361886	-29,896461	5,795892	0,695133
09:41:20,41	0,522968	3,451929	-0,046993	-0,313019	0,291977	-0,209993	0,216908	-0,364657	-8,361094	-1,347014	22,665376	0,696804	-0,401936	-3,065975	-9,418382	-13,839168	-14,660724	13,326712	0,216908	-0,364657	-8,361094	-29,972595	5,638071	0,696804	0,216908	-0,364657	-8,361094	-29,972595	5,638071	0,696804
09:41:20,46	0,522968	3,451929	-0,046993	-0,313019	0,291977	-0,209993	0,216083	-0,369105	-8,362238	-1,023015	22,605935	0,690830	-0,403751	-3,062823	-9,415677	-13,841310	-14,708033	13,328572	0,216083	-0,369105	-8,362238	-29,997721	5,643441	0,690830	0,216083	-0,369105	-8,362238	-29,997721	5,643441	0,690830
09:41:20,51	0,522968	3,451929	-0,046993	-0,313019	0,291977	-0,209993	0,214260	-0,365957	-8,359532	-1,228728	22,532978	0,692689	-0,407324	-3,061512	-9,416476	-13,857956	-14,698764	13,324258	0,214260	-0,365957	-8,359532	-29,956353	5,713531	0,692689	0,214260	-0,365957	-8,359532	-29,956353	5,713531	0,692689
09:41:20,56	0,522968	3,451929	-0,046993	-0,313019	0,291977	-0,209993	0,214912	-0,362207	-8,360332	-1,424005	22,547781	0,688375	-0,406670	-3,070211	-9,415636	-13,835039	-14,743038	13,340296	0,214912	-0,362207	-8,360332	-29,857284	5,677227	0,688375	0,214912	-0,362207	-8,360332	-29,857284	5,677227	0,688375
09:41:20,61	0,522968	3,451929	-0,046993	-0,313019	0,291977	-0,209993	0,222118	-0,367123	-8,359492	-1,195298	22,964518	0,704414	-0,407818	-3,064806	-9,414879	-13,816085	-14,721838	13,336078	0,222118	-0,367123	-8,359492	-30,014420	5,528231	0,704414	0,222118	-0,367123	-8,359492	-30,014420	5,528231	0,704414
09:41:20,66	0,522968	3,451929	-0,046993	-0,313019	0,291977	-0,209993	0,218011	-0,363426	-8,358735	-1,359694	22,756773	0,700195	-0,409127	-3,060744	-9,417249	-13,859976	-14,726554	13,338197	0,218011	-0,363426	-8,358735	-29,888618	5,642879	0,700195	0,218011	-0,363426	-8,358735	-29,888618	5,642879	0,700195
09:41:20,71	0,522968	3,451929	-0,046993	-0,313019	0,291977	-0,209993	0,215149	-0,360261	-8,361105	-1,550268	22,572254	0,702314	-0,410868	-3,061273	-9,412595	-13,862081	-14,718493	13,325575	0,215149	-0,360261	-8,361105	-29,830795	5,683091	0,702314	0,215149	-0,360261	-8,361105	-29,830795	5,683091	0,702314
09:41:20,76	0,522968	3,451929	-0,046993	-0,313019	0,291977	-0,209993	0,216476	-0,359018	-8,356451	-1,608975	22,635437	0,689693	-0,407877	-3,063466	-9,414923	-13,843880	-14,721957	13,302659	0,216476	-0,359018	-8,356451	-29,791927	5,642056	0,689693	0,216476	-0,359018	-8,356451	-29,791927	5,642056	0,689693
09:41:20,81	0,522968	3,451929	-0,046993	-0,313019	0,291977	-0,209993	0,216881	-0,362705	-8,358779	-1,411161	22,673960	0,666777	-0,403010	-3,062960	-9,414480	-13,785441	-14,671733	13,333385	0,216881	-0,362705	-8,358779	-29,883525	5,648834	0,666777	0,216881	-0,362705	-8,358779	-29,883525	5,648834	0,666777
09:41:20,86	0,522968	3,451929	-0,046993	-0,313019	0,291977	-0,209993	0,214009	-0,366667	-8,358335	-1,132451	22,550131	0,697502	-0,401356	-3,057433	-9,416061	-13,805504	-14,712426	13,339201	0,214009	-0,366667	-8,358335	-29,915790	5,750431	0,697502	0,214009	-0,366667	-8,358335	-29,915790	5,750431	0,697502
09:41:20,91	0,522968	3,451929	-0,046993	-0,313019	0,291977	-0,209993	0,208395	-0,365336	-8,359917	-1,246926	22,261182	0,703318	-0,410808	-3,061637	-9,414519	-13,841403	-14,686083	13,337218	0,208395	-0,365336	-8,359917	-29,925796	5,902169	0,703318	0,208395	-0,365336	-8,359917	-29,925796	5,902169	0,703318
09:41:20,96	0,522968	3,451929	-0,046993	-0,313019	0,291977	-0,209993	0,216762	-0,359252	-8,358375	-1,558406	22,651990	0,701336	-0,405501	-3,069396	-9,415285	-13,848334	-14,725712	13,302336	0,216762	-0,359252	-8,358375	-29,759717	5,636191	0,701336	0,216762	-0,359252	-8,358375	-29,759717	5,636191	0,701336
09:41:21,01	0,522968	3,451929	-0,046993	-0,313019	0,291977	-0,209993	0,220828	-0,367728	-8,359141	-1,155463	22,877230	0,666453	-0,401433	-3,056268	-9,414553	-13,839581	-14,728709	13,304355	0,220828	-0,367728	-8,359141	-30,022104	5,542256	0,666453	0,220828	-0,367728	-8,359141	-30,022104	5,542256	0,666453
09:41:21,06	0,522968	3,451929	-0,046993	-0,313019	0,291977	-0,209993	0,207425	-0,364687	-8,358409	-1,311790	22,189352	0,668473	-0,401309	-3,059682	-9,412584	-13,798361	-14,722014	13,292773	0,207425	-0,364687	-8,358409	-29,939750	5,906514	0,668473	0,207425	-0,364687	-8,358409	-29,939750	5,906514	0,668473
09:41:21,11	0,522968	3,451929	-0,046993	-0,313019	0,291977	-0,209993	0,210319	-0,366501	-8,356440	-1,191062	22,372203	0,656891	-0,401304	-3,064759	-9,412909	-13,810567	-14,695682	13,356173	0,210319	-0,366501	-8,356440	-29,961408	5,862166	0,656891	0,210319	-0,366501	-8,356440	-29,961408	5,862166	0,656891
09:41:21,16	0,522968	3,451929	-0,046993	-0,313019	0,291977	-0,209993	0,214714	-0,369044	-8,356765	-1,042141	22,577006	0,720291	-0,403078	-3,062474	-9,411384	-13,817007	-14,684631	13,336318	0,214714	-0,369044	-8,356765	-30,012088	5,721963	0,720291	0,214714	-0,369044	-8,356765	-30,012088	5,721963	0,720291
09:41:21,21	0,522968	3,451929	-0,046993	-0,313019	0,291977	-0,209993	0,213622	-0,366365	-8,355240	-1,175094	22,509140	0,700436	-0,406765	-3,061575	-9,412210	-13,869138	-14,733728	13,315899	0,213622	-0,366365	-8,355240	-29,934747	5,739787	0,700436	0,213622	-0,366365	-8,355240	-29,934747	5,739787	0,700436
09:41:21,26	0,522968	3,451929	-0,046993	-0,313019	0,291977	-0,209993	0,214686	-0,362723	-8,356066	-1,433079	22,543861	0,680017	-0,401869	-3,064367	-9,412911	-13,803145	-14,683344	13,351609	0,214686	-0,362723	-8,356066	-29,906809	5,690998	0,680017	0,214686	-0,362723	-8,356066	-29,906809	5,690998	0,680017
09:41:21,31	0,522968	3,451929	-0,046993	-0,313019	0,291977	-0,209993	0,214656	-0,368358	-8,356767	-1,063396	22,574272	0,715727	-0,406214	-3,057681	-9,410289	-13,891200	-14,700844	13,321528	0,214656	-0,368358	-8,356767	-29,979524	5,723746	0,715727	0,214656	-0,368358	-8,356767	-29,979524	5,723746	0,715727
09:41:21,36	0,522968	3,451929	-0,046993	-0,313019	0,291977	-0,209993	0,211039	-0,361253	-8,354145	-1,492039	22,318662	0,685646	-0,405604	-3,063271	-9,410636	-13,894165	-14,696653	13,345406	0,211039	-0,361253	-8,354145	-29,850424	5,752098	0,685646	0,211039	-0,361253	-8,354145	-29,850424	5,752098	0,685646
09:41:21,41	0,522968	3,451929	-0,046993	-0,313019	0,291977	-0,209993	0,215575	-0,364576	-8,354492	-1,317089	22,549875	0,709524	-0,411504	-3,064940	-9,410659	-13,901395	-14,709099	13,319603	0,215575	-0,364576	-8,354492	-29,936340	5,627229	0,709524	0,215575	-0,364576	-8,354492	-29,936340	5,627229	0,709524
09:41:21,46	0,522968	3,451929	-0,046993	-0,313019	0,291977	-0,209993	0,219970	-0,360301	-8,354515	-1,553787	22,778365	0,683721	-0,407799	-3,064661	-9,411383	-13,797897	-14,770428	13,322542	0,219970	-0,360301	-8,354515	-29,837444	5,510728	0,683721	0,219970	-0,360301	-8,354515	-29,837444	5,510728	0,683721
09:41:21,51	0,522968	3,451929	-0,046993	-0,313019	0,291977	-0,209993	0,217877	-0,363370	-8,355239	-1,395561	22,789809	0,686659	-0,403727	-3,064989	-9,410243	-13,850883	-14,701303	13,310727	0,217877	-0,363370	-8,355239	-29,920137	5,686498	0,686659	0,217877	-0,363370	-8,355239	-29,920137	5,686498	0,686659
09:41:21,56	0,522968	3,451929	-0,046993	-0,313019	0,291977	-0,209993	0,216124	-0,367061	-8,354099	-1,170304	22,618226	0,674844	-0,402038	-3,059277	-9,413349	-13,853379	-14,725790	13,346913	0,216124	-0,367061	-8,354099	-29,984554	5,652491	0,674844	0,216124	-0,367061	-8,354099	-29,984554	5,652491	0,674844
09:41:21,61	0,522968	3,451929	-0,046993	-0,313019	0,291977	-0,209993	0,210334	-0,365668	-8,357205	-1,265191	22,327203	0,711031	-0,401472	-3,062886	-9,411795	-13,881161	-14,715210	13,341309	0,210334	-0,365668	-8,357205	-29,970095	5,816021	0,711031	0,210334	-0,365668	-8,357205	-29,970095	5,816021	0,711031
09:41:21,66	0,522968	3,451929	-0,046993	-0,313019	0,291977	-0,209993	0,213176	-0,367962	-8,355651	-1,150611	22,445648	0,705427	-0,406158	-3,066771	-9,408683	-13,875635	-14,745689	13,327306	0,213176	-0,367962	-8,355651	-30,035626	5,711353	0,705427	0,213176	-0,367962	-8,355651	-30,035626	5,711353	0,705427
09:41:21,71	0,522968	3,451929	-0,046993	-0,313019	0,291977	-0,209993	0,218883	-0,365847	-8,352538	-1,284236	22,762446	0,691423	-0,405527	-3,064962	-9,411380	-13,844963	-14,741998	13,348508	0,218883	-0,365847	-8,352538	-30,003204	5,580138	0,691423	0,218883	-0,365847	-8,352538	-30,003204	5,580138	0,691423
09:41:21,76	0,522968	3,451929	-0,046993	-0,313019	0,291977	-0,209993	0,217001	-0,365488	-8,355236	-1,284347	22,689288	0,712626	-0,406067	-3,059719	-9,409840	-13,826889	-14,697455	13,349497	0,217001	-0,365488	-8,355236	-29,975171	5,654733	0,712626	0,217001	-0,365488	-8,355236	-29,975171	5,654733	0,712626
09:41:21,81	0,522968	3,451929	-0,046993	-0,313019	0,291977	-0,209993	0,212731	-0,362399	-8,353696	-1,397380	22,460632	0,713614	-0,401286	-3,063430	-9,411785	-13,810014	-14,686077	13,307541	0,212731	-0,362399	-8,353696	-29,845692	5,761268	0,713614	0,212731	-0,362399	-8,353696	-29,845692	5,761268	0,713614
09:41:21,86	0,522968	3,451929	-0,046993	-0,313019	0,291977	-0,209993	0,213554	-0,368395	-8,355641	-1,067277	22,512362	0,671658	-0,402661	-3,061731	-9,410240	-13,881397	-14,726152	13,349671	0,213554	-0,368395	-8,355641	-29,986304	5,748379	0,671658	0,213554	-0,368395	-8,355641	-29,986304	5,748379	0,671658
09:41:21,91	0,522968	3,451929	-0,046993	-0,313019	0,291977	-0,209993	0,212770	-0,366355	-8,354096	-1,243792	22,429820	0,713789	-0,402692	-3,059570	-9,409516	-13,905531	-14,700368	13,307013	0,212770	-0,366355	-8,354096	-30,002622	5,727369	0,713789	0,212770	-0,366355	-8,354096	-30,002622	5,727369	0,713789
09:41:21,96	0,522968	3,451929	-0,046993	-0,313019	0,291977	-0,209993	0,210914	-0,365248	-8,353372	-1,291077	22,299505	0,671131	-0,402015	-3,059399	-9,408711	-13,859314	-14,715977	13,315381	0,210914	-0,365248	-8,353372	-29,963033	5,742766	0,671131	0,210914	-0,365248	-8,353372	-29,963033	5,742766	0,671131
09:41:22,01	0,522968	3,451929	-0,046993	-0,313019	0,291977	-0,209993	0,210428	-0,365748	-8,352566	-1,255472	22,322047	0,679499	-0,398474	-3,058045	-9,407946	-13,853111	-14,725431	13,295981	0,210428	-0,365748	-8,352566	-29,966699	5,803483	0,679499	0,210428	-0,365748	-8,352566	-29,966699	5,803483	0,679499
09:41:22,06	0,522968	3,451929	-0,046993	-0,313019	0,291977	-0,209993	0,207485	-0,368138	-8,351802	-1,136280	22,179109	0,660099	-0,399065	-3,057874	-9,408701	-13,840945	-14,748731	13,319719	0,207485	-0,368138	-8,351802	-30,035119	5,891572	0,660099	0,207485	-0,368138	-8,351802	-30,035119	5,891572	0,660099
09:41:22,11	0,522968	3,451929	-0,046993	-0,313019	0,291977	-0,209993	0,207631	-0,367541	-8,352557	-1,181448	22,208928	0,683836	-0,399090	-3,060897	-9,409087	-13,871998	-14,712873	13,325813	0,207631	-0,367541	-8,352557	-30,033379	5,909867	0,683836	0,207631	-0,367541	-8,352557	-30,033379	5,909867	0,683836
09:41:22,16	0,522968	3,451929	-0,046993	-0,313019	0,291977	-0,209993	0,210262	-0,369030	-8,352943	-1,088464	22,300917	0,689931	-0,409174	-3,062991	-9,407573	-13,915034	-14,713226	13,303889	0,210262	-0,369030	-8,352943	-30,057325	5,795325	0,689931	0,210262	-0,369030	-8,352943	-30,057325	5,795325	0,689931
09:41:22,21	0,522968	3,451929	-0,046993	-0,313019	0,291977	-0,209993	0,217118	-0,361345	-8,351429	-1,509912	22,620305	0,668007	-0,398538	-3,059997	-9,407930	-13,884784	-14,725259	13,325073	0,217118	-0,361345	-8,351429	-29,875493	5,576563	0,668007	0,217118	-0,361345	-8,351429	-29,875493	5,576563	0,668007
09:41:22,26	0,522968	3,451929	-0,046993	-0,313019	0,291977	-0,209993	0,209207	-0,369058	-8,351786	-1,104113	22,241150	0,689191	-0,407914	-3,065717	-9,406361	-13,882140	-14,718300	13,326690	0,209207	-0,369058	-8,351786	-30,075194	5,818417	0,689191	0,209207	-0,369058	-8,351786	-30,075194	5,818417	0,689191
09:41:22,31	0,522968	3,451929	-0,046993	-0,313019	0,291977	-0,209993	0,218849	-0,363798	-8,350217	-1,370287	22,741332	0,690808	-0,402585	-3,059659	-9,409068	-13,849326	-14,706792	13,349569	0,218849	-0,363798	-8,350217	-29,928453	5,561720	0,690808	0,218849	-0,363798	-8,350217	-29,928453	5,561720	0,690808
09:41:22,36	0,522968	3,451929	-0,046993	-0,313019	0,291977	-0,209993	0,210938	-0,365385	-8,352924	-1,261425	22,352621	0,713687	-0,400268	-3,059767	-9,407929	-13,866633	-14,727093	13,319717	0,210938	-0,365385	-8,352924	-29,944118	5,794027	0,713687	0,210938	-0,365385	-8,352924	-29,944118	5,794027	0,713687
09:41:22,41	0,522968	3,451929	-0,046993	-0,313019	0,291977	-0,209993	0,209872	-0,367445	-8,351785	-1,180503	22,292397	0,683835	-0,399624	-3,059570	-9,406743	-13,837303	-14,739442	13,328129	0,209872	-0,367445	-8,351785	-30,024961	5,817415	0,683835	0,209872	-0,367445	-8,351785	-30,024961	5,817415	0,683835
09:41:22,46	0,522968	3,451929	-0,046993	-0,313019	0,291977	-0,209993	0,209380	-0,367905	-8,350599	-1,152649	22,298352	0,692247	-0,408474	-3,061592	-9,407533	-13,846179	-14,745134	13,321844	0,209380	-0,367905	-8,350599	-30,033162	5,862047	0,692247	0,209380	-0,367905	-8,350599	-30,033162	5,862047	0,692247
09:41:22,51	0,522968	3,451929	-0,046993	-0,313019	0,291977	-0,209993	0,215556	-0,361251	-8,351389	-1,507991	22,614655	0,685962	-0,409657	-3,064646	-9,409056	-13,860449	-14,713711	13,357183	0,215556	-0,361251	-8,351389	-29,866216	5,693546	0,685962	0,215556	-0,361251	-8,351389	-29,866216	5,693546	0,685962
09:41:22,56	0,522968	3,451929	-0,046993	-0,313019	0,291977	-0,209993	0,218792	-0,361753	-8,352912	-1,461802	22,754872	0,721300	-0,407957	-3,061662	-9,406807	-13,897578	-14,712117	13,284306	0,218792	-0,361753	-8,352912	-29,859444	5,579713	0,721300	0,218792	-0,361753	-8,352912	-29,859444	5,579713	0,721300
09:41:22,61	0,522968	3,451929	-0,046993	-0,313019	0,291977	-0,209993	0,215358	-0,361734	-8,350663	-1,479983	22,543343	0,648424	-0,404944	-3,067440	-9,408287	-13,861676	-14,747695	13,322122	0,215358	-0,361734	-8,350663	-29,876120	5,637768	0,648424	0,215358	-0,361734	-8,350663	-29,876120	5,637768	0,648424
09:41:22,66	0,522968	3,451929	-0,046993	-0,313019	0,291977	-0,209993	0,218856	-0,367232	-8,352143	-1,206949	22,774137	0,686240	-0,408559	-3,065450	-9,406765	-13,903520	-14,728655	13,321907	0,218856	-0,367232	-8,352143	-30,034677	5,593944	0,686240	0,218856	-0,367232	-8,352143	-30,034677	5,593944	0,686240
09:41:22,71	0,522968	3,451929	-0,046993	-0,313019	0,291977	-0,209993	0,218940	-0,363107	-8,350621	-1,425904	22,732747	0,686025	-0,407888	-3,063967	-9,406368	-13,856923	-14,747623	13,311225	0,218940	-0,363107	-8,350621	-29,929786	5,545960	0,686025	0,218940	-0,363107	-8,350621	-29,929786	5,545960	0,686025
09:41:22,76	0,522968	3,451929	-0,046993	-0,313019	0,291977	-0,209993	0,217320	-0,362946	-8,350224	-1,427407	22,698343	0,675343	-0,403742	-3,067706	-9,407502	-13,868896	-14,697788	13,333176	0,217320	-0,362946	-8,350224	-29,918647	5,638728	0,675343	0,217320	-0,362946	-8,350224	-29,918647	5,638728	0,675343
09:41:22,81	0,522968	3,451929	-0,046993	-0,313019	0,291977	-0,209993	0,218485	-0,368406	-8,351358	-1,106299	22,723627	0,697294	-0,400794	-3,060177	-9,405160	-13,840182	-14,721046	13,366254	0,218485	-0,368406	-8,351358	-30,026173	5,572575	0,697294	0,218485	-0,368406	-8,351358	-30,026173	5,572575	0,697294
09:41:22,86	0,522968	3,451929	-0,046993	-0,313019	0,291977	-0,209993	0,210491	-0,367195	-8,349016	-1,175078	22,344444	0,730371	-0,398475	-3,058914	-9,405193	-13,851282	-14,741465	13,332406	0,210491	-0,367195	-8,349016	-29,999854	5,820907	0,730371	0,210491	-0,367195	-8,349016	-29,999854	5,820907	0,730371
09:41:22,91	0,522968	3,451929	-0,046993	-0,313019	0,291977	-0,209993	0,208238	-0,368571	-8,349049	-1,126729	22,227867	0,696523	-0,409098	-3,063135	-9,403663	-13,887197	-14,709861	13,315859	0,208238	-0,368571	-8,349049	-30,059568	5,881217	0,696523	0,208238	-0,368571	-8,349049	-30,059568	5,881217	0,696523
09:41:22,96	0,522968	3,451929	-0,046993	-0,313019	0,291977	-0,209993	0,217204	-0,361482	-8,347519	-1,485938	22,647209	0,679977	-0,407345	-3,061439	-9,405240	-13,885135	-14,721207	13,292763	0,217204	-0,361482	-8,347519	-29,862301	5,596706	0,679977	0,217204	-0,361482	-8,347519	-29,862301	5,596706	0,679977
09:41:23,01	0,522968	3,451929	-0,046993	-0,313019	0,291977	-0,209993	0,214859	-0,362153	-8,349096	-1,459880	22,532710	0,656880	-0,405627	-3,061570	-9,405221	-13,908661	-14,709598	13,327558	0,214859	-0,362153	-8,349096	-29,888856	5,666315	0,656880	0,214859	-0,362153	-8,349096	-29,888856	5,666315	0,656880
09:41:23,06	0,522968	3,451929	-0,046993	-0,313019	0,291977	-0,209993	0,214114	-0,363706	-8,349077	-1,380824	22,467811	0,691676	-0,401519	-3,059312	-9,405249	-13,903901	-14,738005	13,293745	0,214114	-0,363706	-8,349077	-29,931726	5,659870	0,691676	0,214114	-0,363706	-8,349077	-29,931726	5,659870	0,691676
09:41:23,11	0,522968	3,451929	-0,046993	-0,313019	0,291977	-0,209993	0,210104	-0,366134	-8,349105	-1,276758	22,277597	0,657863	-0,406843	-3,064627	-9,403656	-13,922258	-14,749487	13,334494	0,210104	-0,366134	-8,349105	-30,018304	5,784471	0,657863	0,210104	-0,366134	-8,349105	-30,018304	5,784471	0,657863
09:41:23,16	0,522968	3,451929	-0,046993	-0,313019	0,291977	-0,209993	0,217369	-0,364182	-8,347512	-1,397425	22,645235	0,698612	-0,403343	-3,063555	-9,403297	-13,951638	-14,713521	13,312269	0,217369	-0,364182	-8,347512	-29,985678	5,581784	0,698612	0,217369	-0,364182	-8,347512	-29,985678	5,581784	0,698612
09:41:23,21	0,522968	3,451929	-0,046993	-0,313019	0,291977	-0,209993	0,214690	-0,366677	-8,347153	-1,251228	22,462523	0,676386	-0,402156	-3,063289	-9,407554	-13,939457	-14,705939	13,329756	0,214690	-0,366677	-8,347153	-30,035339	5,609339	0,676386	0,214690	-0,366677	-8,347153	-30,035339	5,609339	0,676386
09:41:23,26	0,522968	3,451929	-0,046993	-0,313019	0,291977	-0,209993	0,213866	-0,367571	-8,351410	-1,192072	22,426437	0,693874	-0,409148	-3,060498	-9,402901	-13,903470	-14,713218	13,320683	0,213866	-0,367571	-8,351410	-30,046378	5,637930	0,693874	0,213866	-0,367571	-8,351410	-30,046378	5,637930	0,693874
09:41:23,31	0,522968	3,451929	-0,046993	-0,313019	0,291977	-0,209993	0,214946	-0,360120	-8,346757	-1,567803	22,517368	0,684801	-0,410227	-3,063930	-9,402092	-13,868041	-14,710972	13,324048	0,214946	-0,360120	-8,346757	-29,837252	5,644133	0,684801	0,214946	-0,360120	-8,346757	-29,837252	5,644133	0,684801
09:41:23,36	0,522968	3,451929	-0,046993	-0,313019	0,291977	-0,209993	0,218457	-0,360902	-8,345948	-1,507504	22,729515	0,688165	-0,408463	-3,065634	-9,403638	-13,864481	-14,731824	13,319491	0,218457	-0,360902	-8,345948	-29,838303	5,580643	0,688165	0,218457	-0,360902	-8,345948	-29,838303	5,580643	0,688165
09:41:23,41	0,522968	3,451929	-0,046993	-0,313019	0,291977	-0,209993	0,219051	-0,363281	-8,347494	-1,400061	22,773895	0,683609	-0,409626	-3,064392	-9,403644	-13,853060	-14,736354	13,314370	0,219051	-0,363281	-8,347494	-29,917633	5,578420	0,683609	0,219051	-0,363281	-8,347494	-29,917633	5,578420	0,683609
09:41:23,46	0,522968	3,451929	-0,046993	-0,313019	0,291977	-0,209993	0,218557	-0,361653	-8,347500	-1,482927	22,760365	0,678488	-0,401372	-3,063795	-9,404436	-13,862149	-14,702082	13,288488	0,218557	-0,361653	-8,347500	-29,872704	5,603665	0,678488	0,218557	-0,361653	-8,347500	-29,872704	5,603665	0,678488
09:41:23,51	0,522968	3,451929	-0,046993	-0,313019	0,291977	-0,209993	0,213913	-0,368503	-8,348292	-1,101615	22,493873	0,652605	-0,400768	-3,062848	-9,404022	-13,846534	-14,711212	13,317098	0,213913	-0,368503	-8,348292	-30,029081	5,701723	0,652605	0,213913	-0,368503	-8,348292	-30,029081	5,701723	0,652605
09:41:23,56	0,522968	3,451929	-0,046993	-0,313019	0,291977	-0,209993	0,212791	-0,368553	-8,347878	-1,099096	22,453629	0,681216	-0,399598	-3,064694	-9,405146	-13,849562	-14,706619	13,361495	0,212791	-0,368553	-8,347878	-30,030515	5,749538	0,681216	0,212791	-0,368553	-8,347878	-30,030515	5,749538	0,681216
09:41:23,61	0,522968	3,451929	-0,046993	-0,313019	0,291977	-0,209993	0,213805	-0,370489	-8,349002	-0,995979	22,501430	0,725613	-0,398505	-3,058958	-9,402458	-13,868454	-14,738093	13,360086	0,213805	-0,370489	-8,349002	-30,079345	5,717753	0,725613	0,213805	-0,370489	-8,349002	-30,079345	5,717753	0,725613
09:41:23,66	0,522968	3,451929	-0,046993	-0,313019	0,291977	-0,209993	0,208290	-0,368567	-8,346314	-1,132615	22,214041	0,724203	-0,402081	-3,064917	-9,400553	-13,923793	-14,705688	13,315425	0,208290	-0,368567	-8,346314	-30,065120	5,863268	0,724203	0,208290	-0,368567	-8,346314	-30,065120	5,863268	0,724203
09:41:23,71	0,522968	3,451929	-0,046993	-0,313019	0,291977	-0,209993	0,215238	-0,368450	-8,344409	-1,138296	22,511227	0,679543	-0,398540	-3,057913	-9,402871	-13,897972	-14,692758	13,352551	0,215238	-0,368450	-8,344409	-30,061632	5,615009	0,679543	0,215238	-0,368450	-8,344409	-30,061632	5,615009	0,679543
09:41:23,76	0,522968	3,451929	-0,046993	-0,313019	0,291977	-0,209993	0,207403	-0,368015	-8,346727	-1,136837	22,119665	0,716669	-0,399823	-3,059542	-9,401341	-13,944738	-14,723015	13,340978	0,207403	-0,368015	-8,346727	-30,025982	5,838553	0,716669	0,207403	-0,368015	-8,346727	-30,025982	5,838553	0,716669
09:41:23,81	0,522968	3,451929	-0,046993	-0,313019	0,291977	-0,209993	0,209455	-0,367718	-8,345197	-1,201825	22,200996	0,705096	-0,401894	-3,063937	-9,402835	-13,840389	-14,666888	13,336757	0,209455	-0,367718	-8,345197	-30,067718	5,758804	0,705096	0,209455	-0,367718	-8,345197	-30,067718	5,758804	0,705096
09:41:23,86	0,522968	3,451929	-0,046993	-0,313019	0,291977	-0,209993	0,214297	-0,368123	-8,346691	-1,080024	22,515092	0,700875	-0,400307	-3,061742	-9,404840	-13,903871	-14,710692	13,303910	0,214297	-0,368123	-8,346691	-29,977648	5,692794	0,700875	0,214297	-0,368123	-8,346691	-29,977648	5,692794	0,700875
09:41:23,91	0,522968	3,451929	-0,046993	-0,313019	0,291977	-0,209993	0,211603	-0,368399	-8,348696	-1,135327	22,341929	0,668028	-0,400152	-3,065705	-9,401670	-13,853998	-14,684416	13,330820	0,211603	-0,368399	-8,348696	-30,054650	5,731109	0,668028	0,211603	-0,368399	-8,348696	-30,054650	5,731109	0,668028
09:41:23,96	0,522968	3,451929	-0,046993	-0,313019	0,291977	-0,209993	0,214957	-0,370514	-8,345526	-0,977637	22,546389	0,694938	-0,402535	-3,064422	-9,402875	-13,865026	-14,683733	13,297551	0,214957	-0,370514	-8,345526	-30,063013	5,672281	0,694938	0,214957	-0,370514	-8,345526	-30,063013	5,672281	0,694938
09:41:24,01	0,522968	3,451929	-0,046993	-0,313019	0,291977	-0,209993	0,215038	-0,367809	-8,346731	-1,123213	22,540709	0,661669	-0,409746	-3,062322	-9,401313	-13,906057	-14,726584	13,357702	0,215038	-0,367809	-8,346731	-29,996256	5,660243	0,661669	0,215038	-0,367809	-8,346731	-29,996256	5,660243	0,661669
09:41:24,06	0,522968	3,451929	-0,046993	-0,313019	0,291977	-0,209993	0,216824	-0,360515	-8,345168	-1,560149	22,619500	0,721819	-0,401906	-3,060676	-9,399759	-13,847996	-14,660533	13,316268	0,216824	-0,360515	-8,345168	-29,860581	5,598792	0,721819	0,216824	-0,360515	-8,345168	-29,860581	5,598792	0,721819
09:41:24,11	0,522968	3,451929	-0,046993	-0,313019	0,291977	-0,209993	0,211478	-0,366481	-8,343615	-1,163663	22,358755	0,680386	-0,408047	-3,061858	-9,400930	-13,938064	-14,721522	13,368013	0,211478	-0,366481	-8,343615	-29,932458	5,757723	0,680386	0,211478	-0,366481	-8,343615	-29,932458	5,757723	0,680386
09:41:24,16	0,522968	3,451929	-0,046993	-0,313019	0,291977	-0,209993	0,215573	-0,361754	-8,344786	-1,507330	22,524178	0,732131	-0,396119	-3,059943	-9,403234	-13,867573	-14,706477	13,352137	0,215573	-0,361754	-8,344786	-29,905039	5,601704	0,732131	0,215573	-0,361754	-8,344786	-29,905039	5,601704	0,732131
09:41:24,21	0,522968	3,451929	-0,046993	-0,313019	0,291977	-0,209993	0,207950	-0,371126	-8,347090	-0,971703	22,181319	0,716255	-0,400358	-3,057693	-9,401736	-13,925110	-14,694565	13,332420	0,207950	-0,371126	-8,347090	-30,105127	5,857231	0,716255	0,207950	-0,371126	-8,347090	-30,105127	5,857231	0,716255
09:41:24,26	0,522968	3,451929	-0,046993	-0,313019	0,291977	-0,209993	0,208121	-0,366330	-8,345592	-1,239561	22,134430	0,696537	-0,403209	-3,057006	-9,397453	-13,887620	-14,694274	13,329046	0,208121	-0,366330	-8,345592	-29,996478	5,796914	0,696537	0,208121	-0,366330	-8,345592	-29,996478	5,796914	0,696537
09:41:24,31	0,522968	3,451929	-0,046993	-0,313019	0,291977	-0,209993	0,208952	-0,363518	-8,341309	-1,366775	22,209950	0,693164	-0,402086	-3,062332	-9,398229	-13,923234	-14,705765	13,319230	0,208952	-0,363518	-8,341309	-29,902969	5,807220	0,693164	0,208952	-0,363518	-8,341309	-29,902969	5,807220	0,693164
09:41:24,36	0,522968	3,451929	-0,046993	-0,313019	0,291977	-0,209993	0,213003	-0,367154	-8,342085	-1,205492	22,395506	0,683348	-0,407313	-3,060688	-9,399778	-13,887415	-14,685374	13,324643	0,213003	-0,367154	-8,342085	-30,027066	5,674772	0,683348	0,213003	-0,367154	-8,342085	-30,027066	5,674772	0,683348
09:41:24,41	0,522968	3,451929	-0,046993	-0,313019	0,291977	-0,209993	0,214193	-0,361805	-8,343634	-1,448057	22,478193	0,688761	-0,406230	-3,061699	-9,400178	-13,914400	-14,742500	13,318526	0,214193	-0,361805	-8,343634	-29,849756	5,664071	0,688761	0,214193	-0,361805	-8,343634	-29,849756	5,664071	0,688761
09:41:24,46	0,522968	3,451929	-0,046993	-0,313019	0,291977	-0,209993	0,214526	-0,363248	-8,344034	-1,435968	22,500741	0,682644	-0,410289	-3,062541	-9,401326	-13,895752	-14,704515	13,333959	0,214526	-0,363248	-8,344034	-29,950969	5,660420	0,682644	0,214526	-0,363248	-8,344034	-29,950969	5,660420	0,682644
09:41:24,51	0,522968	3,451929	-0,046993	-0,313019	0,291977	-0,209993	0,217285	-0,360154	-8,345182	-1,554647	22,641366	0,698076	-0,408577	-3,067528	-9,397415	-13,941153	-14,699017	13,360849	0,217285	-0,360154	-8,345182	-29,826753	5,584463	0,698076	0,217285	-0,360154	-8,345182	-29,826753	5,584463	0,698076
09:41:24,56	0,522968	3,451929	-0,046993	-0,313019	0,291977	-0,209993	0,220748	-0,364130	-8,341271	-1,365857	22,779360	0,724966	-0,406150	-3,065586	-9,400903	-13,886992	-14,729292	13,347617	0,220748	-0,364130	-8,341271	-29,950046	5,450633	0,724966	0,220748	-0,364130	-8,341271	-29,950046	5,450633	0,724966
09:41:24,61	0,522968	3,451929	-0,046993	-0,313019	0,291977	-0,209993	0,217853	-0,365261	-8,344759	-1,306163	22,690834	0,711735	-0,400718	-3,063018	-9,395862	-13,846980	-14,691530	13,312752	0,217853	-0,365261	-8,344759	-29,979165	5,589408	0,711735	0,217853	-0,365261	-8,344759	-29,979165	5,589408	0,711735
09:41:24,66	0,522968	3,451929	-0,046993	-0,313019	0,291977	-0,209993	0,212913	-0,368681	-8,339718	-1,075645	22,449729	0,676869	-0,398537	-3,068957	-9,399755	-13,925189	-14,724533	13,314363	0,212913	-0,368681	-8,339718	-30,017071	5,736086	0,676869	0,212913	-0,368681	-8,339718	-30,017071	5,736086	0,676869
09:41:24,71	0,522968	3,451929	-0,046993	-0,313019	0,291977	-0,209993	0,216966	-0,373539	-8,343611	-0,890672	22,609256	0,678480	-0,400151	-3,060488	-9,397796	-13,847052	-14,681352	13,338954	0,216966	-0,373539	-8,343611	-30,213516	5,577452	0,678480	0,216966	-0,373539	-8,343611	-30,213516	5,577452	0,678480
09:41:24,76	0,522968	3,451929	-0,046993	-0,313019	0,291977	-0,209993	0,210438	-0,367907	-8,341652	-1,107079	22,315909	0,703072	-0,399611	-3,066406	-9,396634	-13,879412	-14,712838	13,317406	0,210438	-0,367907	-8,341652	-29,987799	5,796506	0,703072	0,210438	-0,367907	-8,341652	-29,987799	5,796506	0,703072
09:41:24,81	0,522968	3,451929	-0,046993	-0,313019	0,291977	-0,209993	0,215293	-0,371334	-8,340490	-0,972344	22,556083	0,681524	-0,399667	-3,066470	-9,397408	-13,896701	-14,729040	13,332052	0,215293	-0,371334	-8,340490	-30,122052	5,655569	0,681524	0,215293	-0,371334	-8,340490	-30,122052	5,655569	0,681524
09:41:24,86	0,522968	3,451929	-0,046993	-0,313019	0,291977	-0,209993	0,215376	-0,371317	-8,341264	-0,995875	22,553538	0,696170	-0,402578	-3,068420	-9,397813	-13,882602	-14,748227	13,296830	0,215376	-0,371317	-8,341264	-30,144291	5,646493	0,696170	0,215376	-0,371317	-8,341264	-30,144291	5,646493	0,696170
09:41:24,91	0,522968	3,451929	-0,046993	-0,313019	0,291977	-0,209993	0,218521	-0,369772	-8,341669	-1,085823	22,738881	0,660948	-0,406815	-3,071909	-9,399346	-13,944122	-14,722978	13,351251	0,218521	-0,369772	-8,341669	-30,112895	5,584954	0,660948	0,218521	-0,369772	-8,341669	-30,112895	5,584954	0,660948
09:41:24,96	0,522968	3,451929	-0,046993	-0,313019	0,291977	-0,209993	0,223661	-0,367847	-8,343201	-1,194821	22,940251	0,715368	-0,405013	-3,059268	-9,398971	-13,903807	-14,689418	13,378096	0,223661	-0,367847	-8,343201	-30,070774	5,382846	0,715368	0,223661	-0,367847	-8,343201	-30,070774	5,382846	0,715368
09:41:25,01	0,522968	3,451929	-0,046993	-0,313019	0,291977	-0,209993	0,211813	-0,363086	-8,342827	-1,393134	22,342256	0,742214	-0,404505	-3,062944	-9,400166	-13,948821	-14,701650	13,344521	0,211813	-0,363086	-8,342827	-29,895407	5,714968	0,742214	0,211813	-0,363086	-8,342827	-29,895407	5,714968	0,742214
09:41:25,06	0,522968	3,451929	-0,046993	-0,313019	0,291977	-0,209993	0,214742	-0,365365	-8,344022	-1,307757	22,461739	0,708638	-0,399652	-3,065442	-9,398175	-13,898047	-14,686922	13,353417	0,214742	-0,365365	-8,344022	-29,988884	5,604460	0,708638	0,214742	-0,365365	-8,344022	-29,988884	5,604460	0,708638
09:41:25,11	0,522968	3,451929	-0,046993	-0,313019	0,291977	-0,209993	0,214479	-0,370816	-8,342031	-0,986152	22,484658	0,717535	-0,404903	-3,067461	-9,397428	-13,884122	-14,695532	13,302885	0,214479	-0,370816	-8,342031	-30,095199	5,648045	0,717535	0,214479	-0,370816	-8,342031	-30,095199	5,648045	0,717535
09:41:25,16	0,522968	3,451929	-0,046993	-0,313019	0,291977	-0,209993	0,218853	-0,367278	-8,341284	-1,170625	22,728450	0,667003	-0,405062	-3,066027	-9,396683	-13,956982	-14,689058	13,313264	0,218853	-0,367278	-8,341284	-30,001935	5,548508	0,667003	0,218853	-0,367278	-8,341284	-30,001935	5,548508	0,667003
09:41:25,21	0,522968	3,451929	-0,046993	-0,313019	0,291977	-0,209993	0,217691	-0,366424	-8,340539	-1,245865	22,601696	0,677381	-0,403789	-3,067546	-9,398988	-13,901479	-14,723547	13,303296	0,217691	-0,366424	-8,340539	-30,010123	5,512964	0,677381	0,217691	-0,366424	-8,340539	-30,010123	5,512964	0,677381
09:41:25,26	0,522968	3,451929	-0,046993	-0,313019	0,291977	-0,209993	0,218370	-0,368285	-8,342844	-1,151167	22,702335	0,667413	-0,406778	-3,065991	-9,398215	-13,916971	-14,723340	13,322085	0,218370	-0,368285	-8,342844	-30,061578	5,560270	0,667413	0,218370	-0,368285	-8,342844	-30,061578	5,560270	0,667413
09:41:25,31	0,522968	3,451929	-0,046993	-0,313019	0,291977	-0,209993	0,218518	-0,364919	-8,342071	-1,333781	22,696482	0,686203	-0,399678	-3,065569	-9,395074	-13,915444	-14,690070	13,351585	0,218518	-0,364919	-8,342071	-29,979938	5,542843	0,686203	0,218518	-0,364919	-8,342071	-29,979938	5,542843	0,686203
09:41:25,36	0,522968	3,451929	-0,046993	-0,313019	0,291977	-0,209993	0,214602	-0,370857	-8,338930	-0,995431	22,477548	0,715703	-0,402124	-3,066832	-9,395487	-13,937647	-14,760547	13,329816	0,214602	-0,370857	-8,338930	-30,107717	5,631300	0,715703	0,214602	-0,370857	-8,338930	-30,107717	5,631300	0,715703
09:41:25,41	0,522968	3,451929	-0,046993	-0,313019	0,291977	-0,209993	0,216919	-0,369371	-8,339343	-1,144872	22,614031	0,693934	-0,404953	-3,065661	-9,397804	-13,887169	-14,728027	13,331434	0,216919	-0,369371	-8,339343	-30,140458	5,585915	0,693934	0,216919	-0,369371	-8,339343	-30,140458	5,585915	0,693934
09:41:25,46	0,522968	3,451929	-0,046993	-0,313019	0,291977	-0,209993	0,217319	-0,366335	-8,341660	-1,249337	22,662328	0,695551	-0,409162	-3,063222	-9,397456	-13,932737	-14,696678	13,327484	0,217319	-0,366335	-8,341660	-30,006605	5,602749	0,695551	0,217319	-0,366335	-8,341660	-30,006605	5,602749	0,695551
09:41:25,51	0,522968	3,451929	-0,046993	-0,313019	0,291977	-0,209993	0,217312	-0,361470	-8,341312	-1,497918	22,606799	0,691601	-0,409064	-3,065657	-9,395469	-13,881164	-14,738652	13,338591	0,217312	-0,361470	-8,341312	-29,873334	5,547810	0,691601	0,217312	-0,361470	-8,341312	-29,873334	5,547810	0,691601
09:41:25,56	0,522968	3,451929	-0,046993	-0,313019	0,291977	-0,209993	0,217214	-0,366130	-8,336658	-1,265393	22,562878	0,680199	-0,405078	-3,065468	-9,392802	-13,971260	-14,685731	13,316081	0,217214	-0,366130	-8,336658	-30,006598	5,511567	0,680199	0,217214	-0,366130	-8,336658	-30,006598	5,511567	0,680199
09:41:25,61	0,522968	3,451929	-0,046993	-0,313019	0,291977	-0,209993	0,217214	-0,366130	-8,336658	-1,265393	22,562878	0,680199	-0,402020	-3,062279	-9,395865	-13,900403	-14,686209	13,347274	0,217214	-0,366130	-8,336658	-30,006598	5,511567	0,680199	0,217214	-0,366130	-8,336658	-30,006598	5,511567	0,680199
09:41:25,66	0,522968	3,451929	-0,046993	-0,313019	0,291977	-0,209993	0,212924	-0,367184	-8,339721	-1,175562	22,401404	0,711391	-0,403259	-3,061803	-9,395487	-13,920730	-14,706872	13,351292	0,212924	-0,367184	-8,339721	-29,999519	5,686854	0,711391	0,212924	-0,367184	-8,339721	-29,999519	5,686854	0,711391
09:41:25,71	0,522968	3,451929	-0,046993	-0,313019	0,291977	-0,209993	0,213132	-0,365873	-8,339343	-1,271815	22,404916	0,715410	-0,400248	-3,061816	-9,394305	-13,904062	-14,671399	13,356901	0,213132	-0,365873	-8,339343	-29,992825	5,674085	0,715410	0,213132	-0,365873	-8,339343	-29,992825	5,674085	0,715410
09:41:25,76	0,522968	3,451929	-0,046993	-0,313019	0,291977	-0,209993	0,211637	-0,368487	-8,338161	-1,096826	22,323880	0,721019	-0,404359	-3,065731	-9,396638	-13,899023	-14,691702	13,336947	0,211637	-0,368487	-8,338161	-30,023044	5,710399	0,721019	0,211637	-0,368487	-8,338161	-30,023044	5,710399	0,721019
09:41:25,81	0,522968	3,451929	-0,046993	-0,313019	0,291977	-0,209993	0,217082	-0,366885	-8,340494	-1,195205	22,621571	0,701065	-0,402089	-3,066364	-9,396638	-13,907068	-14,789799	13,334186	0,217082	-0,366885	-8,340494	-29,995648	5,580603	0,701065	0,217082	-0,366885	-8,340494	-29,995648	5,580603	0,701065
09:41:25,86	0,522968	3,451929	-0,046993	-0,313019	0,291977	-0,209993	0,216496	-0,369167	-8,340494	-1,165505	22,633171	0,698303	-0,406727	-3,068523	-9,395851	-13,911641	-14,693910	13,345394	0,216496	-0,369167	-8,340494	-30,145105	5,638219	0,698303	0,216496	-0,369167	-8,340494	-30,145105	5,638219	0,698303
09:41:25,91	0,522968	3,451929	-0,046993	-0,313019	0,291977	-0,209993	0,220684	-0,366230	-8,339707	-1,237488	22,799045	0,709512	-0,400269	-3,064593	-9,395854	-13,910990	-14,693992	13,351931	0,220684	-0,366230	-8,339707	-29,986511	5,475329	0,709512	0,220684	-0,366230	-8,339707	-29,986511	5,475329	0,709512
09:41:25,96	0,522968	3,451929	-0,046993	-0,313019	0,291977	-0,209993	0,214053	-0,369857	-8,339710	-1,048597	22,454806	0,716049	-0,403797	-3,069568	-9,393117	-13,922031	-14,703717	13,358410	0,214053	-0,369857	-8,339710	-30,082389	5,651672	0,716049	0,214053	-0,369857	-8,339710	-30,082389	5,651672	0,716049
09:41:26,01	0,522968	3,451929	-0,046993	-0,313019	0,291977	-0,209993	0,220125	-0,369290	-8,336973	-1,092051	22,765880	0,722527	-0,399093	-3,063986	-9,395837	-13,902569	-14,709011	13,371027	0,220125	-0,369290	-8,336973	-30,081291	5,486050	0,722527	0,220125	-0,369290	-8,336973	-30,081291	5,486050	0,722527
09:41:26,06	0,522968	3,451929	-0,046993	-0,313019	0,291977	-0,209993	0,212939	-0,370573	-8,339693	-1,020185	22,411694	0,735144	-0,400794	-3,065614	-9,393112	-13,892942	-14,678232	13,364875	0,212939	-0,370573	-8,339693	-30,110147	5,695988	0,735144	0,212939	-0,370573	-8,339693	-30,110147	5,695988	0,735144
09:41:26,11	0,522968	3,451929	-0,046993	-0,313019	0,291977	-0,209993	0,215199	-0,369913	-8,336967	-1,023023	22,522173	0,728992	-0,400925	-3,059659	-9,395531	-13,933630	-14,698166	13,308846	0,215199	-0,369913	-8,336967	-30,061195	5,629041	0,728992	0,215199	-0,369913	-8,336967	-30,061195	5,629041	0,728992
09:41:26,16	0,522968	3,451929	-0,046993	-0,313019	0,291977	-0,209993	0,210108	-0,366822	-8,339387	-1,221358	22,232148	0,672963	-0,409190	-3,064720	-9,393183	-13,956340	-14,699707	13,329647	0,210108	-0,366822	-8,339387	-30,016893	5,738694	0,672963	0,210108	-0,366822	-8,339387	-30,016893	5,738694	0,672963
09:41:26,21	0,522968	3,451929	-0,046993	-0,313019	0,291977	-0,209993	0,218623	-0,362196	-8,337039	-1,474623	22,656043	0,693765	-0,406246	-3,062098	-9,393970	-13,955976	-14,680658	13,326785	0,218623	-0,362196	-8,337039	-29,906982	5,494144	0,693765	0,218623	-0,362196	-8,337039	-29,906982	5,494144	0,693765
09:41:26,26	0,522968	3,451929	-0,046993	-0,313019	0,291977	-0,209993	0,214880	-0,363434	-8,337826	-1,393573	22,452227	0,690903	-0,400323	-3,068126	-9,395107	-13,943805	-14,716526	13,311797	0,214880	-0,363434	-8,337826	-29,923107	5,584109	0,690903	0,214880	-0,363434	-8,337826	-29,923107	5,584109	0,690903
09:41:26,31	0,522968	3,451929	-0,046993	-0,313019	0,291977	-0,209993	0,217139	-0,371577	-8,338963	-0,995069	22,598162	0,675915	-0,409133	-3,065600	-9,394333	-13,920538	-14,728901	13,324078	0,217139	-0,371577	-8,338963	-30,163896	5,552724	0,675915	0,217139	-0,371577	-8,338963	-30,163896	5,552724	0,675915
09:41:26,36	0,522968	3,451929	-0,046993	-0,313019	0,291977	-0,209993	0,219357	-0,362684	-8,338189	-1,456590	22,739808	0,688196	-0,406177	-3,065047	-9,394721	-13,918211	-14,716214	13,320445	0,219357	-0,362684	-8,338189	-29,927315	5,520298	0,688196	0,219357	-0,362684	-8,338189	-29,927315	5,520298	0,688196
09:41:26,41	0,522968	3,451929	-0,046993	-0,313019	0,291977	-0,209993	0,217400	-0,364968	-8,338577	-1,325693	22,633705	0,684562	-0,402024	-3,067316	-9,390041	-13,922873	-14,705256	13,323222	0,217400	-0,364968	-8,338577	-29,975678	5,567836	0,684562	0,217400	-0,364968	-8,338577	-29,975678	5,567836	0,684562
09:41:26,46	0,522968	3,451929	-0,046993	-0,313019	0,291977	-0,209993	0,217288	-0,369699	-8,333897	-1,072511	22,618367	0,687340	-0,400816	-3,067973	-9,391974	-13,903259	-14,717057	13,319085	0,217288	-0,369699	-8,333897	-30,093898	5,561286	0,687340	0,217288	-0,369699	-8,333897	-30,093898	5,561286	0,687340
09:41:26,51	0,522968	3,451929	-0,046993	-0,313019	0,291977	-0,209993	0,217253	-0,371074	-8,335830	-1,001416	22,639462	0,683203	-0,399577	-3,059602	-9,393555	-13,865404	-14,677485	13,307846	0,217253	-0,371074	-8,335830	-30,130751	5,585085	0,683203	0,217253	-0,371074	-8,335830	-30,130751	5,585085	0,683203
09:41:26,56	0,522968	3,451929	-0,046993	-0,313019	0,291977	-0,209993	0,209384	-0,367961	-8,337411	-1,110134	22,243260	0,671964	-0,402764	-3,060838	-9,392427	-13,972803	-14,703026	13,321247	0,209384	-0,367961	-8,337411	-29,995040	5,806618	0,671964	0,209384	-0,367961	-8,337411	-29,995040	5,806618	0,671964
09:41:26,61	0,522968	3,451929	-0,046993	-0,313019	0,291977	-0,209993	0,212048	-0,365819	-8,336283	-1,297290	22,301561	0,685364	-0,397341	-3,059225	-9,392791	-13,903109	-14,730192	13,311368	0,212048	-0,365819	-8,336283	-30,014119	5,655776	0,685364	0,212048	-0,365819	-8,336283	-30,014119	5,655776	0,685364
09:41:26,66	0,522968	3,451929	-0,046993	-0,313019	0,291977	-0,209993	0,207940	-0,369709	-8,336647	-1,083722	22,161864	0,675485	-0,400832	-3,060397	-9,394325	-13,891656	-14,698073	13,331816	0,207940	-0,369709	-8,336647	-30,105867	5,838587	0,675485	0,207940	-0,369709	-8,336647	-30,105867	5,838587	0,675485
09:41:26,71	0,522968	3,451929	-0,046993	-0,313019	0,291977	-0,209993	0,210700	-0,367271	-8,338181	-1,176924	22,299250	0,695933	-0,400830	-3,057760	-9,392400	-13,890869	-14,691700	13,321542	0,210700	-0,367271	-8,338181	-30,007733	5,759302	0,695933	0,210700	-0,367271	-8,338181	-30,007733	5,759302	0,695933
09:41:26,76	0,522968	3,451929	-0,046993	-0,313019	0,291977	-0,209993	0,208415	-0,365955	-8,336256	-1,239481	22,177927	0,685660	-0,401516	-3,059281	-9,392011	-13,943294	-14,675927	13,346231	0,208415	-0,365955	-8,336256	-29,966927	5,817350	0,685660	0,208415	-0,365955	-8,336256	-29,966927	5,817350	0,685660
09:41:26,81	0,522968	3,451929	-0,046993	-0,313019	0,291977	-0,209993	0,210076	-0,366122	-8,335867	-1,243343	22,210996	0,710348	-0,400333	-3,059939	-9,393221	-13,946164	-14,681306	13,283944	0,210076	-0,366122	-8,335867	-29,983908	5,720053	0,710348	0,210076	-0,366122	-8,335867	-29,983908	5,720053	0,710348
09:41:26,86	0,522968	3,451929	-0,046993	-0,313019	0,291977	-0,209993	0,210054	-0,367475	-8,337077	-1,179065	22,210054	0,648062	-0,404286	-3,063621	-9,393928	-13,878066	-14,659350	13,321909	0,210054	-0,367475	-8,337077	-30,025865	5,720841	0,648062	0,210054	-0,367475	-8,337077	-30,025865	5,720841	0,648062
09:41:26,91	0,522968	3,451929	-0,046993	-0,313019	0,291977	-0,209993	0,215219	-0,365892	-8,337784	-1,208306	22,526651	0,686027	-0,402634	-3,069270	-9,393147	-13,943504	-14,670136	13,330899	0,215219	-0,365892	-8,337784	-29,930857	5,631955	0,686027	0,215219	-0,365892	-8,337784	-29,930857	5,631955	0,686027
09:41:26,96	0,522968	3,451929	-0,046993	-0,313019	0,291977	-0,209993	0,219285	-0,370148	-8,337003	-1,029091	22,686824	0,695017	-0,403223	-3,066886	-9,390065	-13,926311	-14,729226	13,298135	0,219285	-0,370148	-8,337003	-30,085682	5,472918	0,695017	0,219285	-0,370148	-8,337003	-30,085682	5,472918	0,695017
09:41:27,01	0,522968	3,451929	-0,046993	-0,313019	0,291977	-0,209993	0,217515	-0,368445	-8,333921	-1,160182	22,639210	0,662253	-0,408541	-3,067006	-9,393171	-13,938455	-14,692514	13,319770	0,217515	-0,368445	-8,333921	-30,083151	5,564261	0,662253	0,217515	-0,368445	-8,333921	-30,083151	5,564261	0,662253
09:41:27,06	0,522968	3,451929	-0,046993	-0,313019	0,291977	-0,209993	0,220278	-0,363900	-8,337027	-1,370817	22,754025	0,683887	-0,408555	-3,065182	-9,391249	-13,941241	-14,705562	13,303943	0,220278	-0,363900	-8,337027	-29,936979	5,462163	0,683887	0,220278	-0,363900	-8,337027	-29,936979	5,462163	0,683887
09:41:27,11	0,522968	3,451929	-0,046993	-0,313019	0,291977	-0,209993	0,218706	-0,362976	-8,335105	-1,431571	22,676355	0,668061	-0,402033	-3,069621	-9,390043	-13,921764	-14,744071	13,307089	0,218706	-0,362976	-8,335105	-29,925179	5,507952	0,668061	0,218706	-0,362976	-8,335105	-29,925179	5,507952	0,668061
09:41:27,16	0,522968	3,451929	-0,046993	-0,313019	0,291977	-0,209993	0,219289	-0,370844	-8,333899	-1,046059	22,742812	0,671207	-0,400917	-3,067990	-9,393946	-13,942979	-14,733330	13,305616	0,219289	-0,370844	-8,333899	-30,157286	5,528615	0,671207	0,219289	-0,370844	-8,333899	-30,157286	5,528615	0,671207
09:41:27,21	0,522968	3,451929	-0,046993	-0,313019	0,291977	-0,209993	0,217319	-0,370995	-8,337802	-1,039513	22,616605	0,669734	-0,406219	-3,069056	-9,390826	-13,959088	-14,702872	13,332856	0,217319	-0,370995	-8,337802	-30,162592	5,557088	0,669734	0,217319	-0,370995	-8,337802	-30,162592	5,557088	0,669734
09:41:27,26	0,522968	3,451929	-0,046993	-0,313019	0,291977	-0,209993	0,220893	-0,366936	-8,334682	-1,232227	22,773270	0,696973	-0,399114	-3,068121	-9,389279	-13,949325	-14,692465	13,309288	0,220893	-0,366936	-8,334682	-30,036722	5,433199	0,696973	0,220893	-0,366936	-8,334682	-30,036722	5,433199	0,696973
09:41:27,31	0,522968	3,451929	-0,046993	-0,313019	0,291977	-0,209993	0,216530	-0,372622	-8,333135	-0,922673	22,549686	0,673406	-0,399076	-3,061517	-9,391578	-13,896691	-14,712300	13,358949	0,216530	-0,372622	-8,333135	-30,173501	5,552051	0,673406	0,216530	-0,372622	-8,333135	-30,173501	5,552051	0,673406
09:41:27,36	0,522968	3,451929	-0,046993	-0,313019	0,291977	-0,209993	0,210792	-0,369353	-8,335434	-1,083543	22,306785	0,723066	-0,402788	-3,061994	-9,392040	-13,995214	-14,680230	13,326641	0,210792	-0,369353	-8,335434	-30,077722	5,759620	0,723066	0,210792	-0,369353	-8,335434	-30,077722	5,759620	0,723066
09:41:27,41	0,522968	3,451929	-0,046993	-0,313019	0,291977	-0,209993	0,213061	-0,366376	-8,335896	-1,259798	22,323408	0,690759	-0,402098	-3,062419	-9,390859	-13,951713	-14,682852	13,315757	0,213061	-0,366376	-8,335896	-30,020338	5,598136	0,690759	0,213061	-0,366376	-8,335896	-30,020338	5,598136	0,690759
09:41:27,46	0,522968	3,451929	-0,046993	-0,313019	0,291977	-0,209993	0,213084	-0,367187	-8,334715	-1,198164	22,363614	0,679875	-0,401424	-3,062742	-9,389284	-13,919187	-14,672468	13,319711	0,213084	-0,367187	-8,334715	-30,022342	5,636497	0,679875	0,213084	-0,367187	-8,334715	-30,022342	5,636497	0,679875
09:41:27,51	0,522968	3,451929	-0,046993	-0,313019	0,291977	-0,209993	0,213027	-0,367932	-8,333140	-1,134175	22,383604	0,683829	-0,402601	-3,062918	-9,389683	-13,914144	-14,689915	13,304578	0,213027	-0,367932	-8,333140	-30,016825	5,660995	0,683829	0,213027	-0,367932	-8,333140	-30,016825	5,660995	0,683829
09:41:27,56	0,522968	3,451929	-0,046993	-0,313019	0,291977	-0,209993	0,213768	-0,367000	-8,333539	-1,195193	22,435241	0,668696	-0,399156	-3,068843	-9,392368	-13,952704	-14,718411	13,334483	0,213768	-0,367000	-8,333539	-30,004731	5,654442	0,668696	0,213768	-0,367000	-8,333539	-30,004731	5,654442	0,668696
09:41:27,61	0,522968	3,451929	-0,046993	-0,313019	0,291977	-0,209993	0,217176	-0,372946	-8,336224	-0,929966	22,593312	0,698600	-0,406802	-3,064848	-9,390041	-13,939844	-14,713388	13,356593	0,217176	-0,372946	-8,336224	-30,206255	5,544984	0,698600	0,217176	-0,372946	-8,336224	-30,206255	5,544984	0,698600
09:41:27,66	0,522968	3,451929	-0,046993	-0,313019	0,291977	-0,209993	0,217539	-0,364327	-8,333897	-1,367371	22,620820	0,720710	-0,407997	-3,061470	-9,388135	-13,952700	-14,692054	13,337162	0,217539	-0,364327	-8,333897	-29,967073	5,543987	0,720710	0,217539	-0,364327	-8,333897	-29,967073	5,543987	0,720710
09:41:27,71	0,522968	3,451929	-0,046993	-0,313019	0,291977	-0,209993	0,215212	-0,361603	-8,331991	-1,497006	22,477984	0,701280	-0,401479	-3,062773	-9,388895	-13,941990	-14,678909	13,334024	0,215212	-0,361603	-8,331991	-29,882822	5,583868	0,701280	0,215212	-0,361603	-8,331991	-29,882822	5,583868	0,701280
09:41:27,76	0,522968	3,451929	-0,046993	-0,313019	0,291977	-0,209993	0,213081	-0,367899	-8,332751	-1,152862	22,369902	0,698141	-0,400910	-3,057645	-9,389704	-13,941358	-14,668911	13,321153	0,213081	-0,367899	-8,332751	-30,032934	5,643028	0,698141	0,213081	-0,367899	-8,332751	-30,032934	5,643028	0,698141
09:41:27,81	0,522968	3,451929	-0,046993	-0,313019	0,291977	-0,209993	0,208356	-0,365828	-8,333559	-1,251593	22,119723	0,685271	-0,400782	-3,061057	-9,388474	-13,888940	-14,668655	13,353306	0,208356	-0,365828	-8,333559	-29,969071	5,763802	0,685271	0,208356	-0,365828	-8,333559	-29,969071	5,763802	0,685271
09:41:27,86	0,522968	3,451929	-0,046993	-0,313019	0,291977	-0,209993	0,211247	-0,367645	-8,332330	-1,130658	22,315331	0,717424	-0,396814	-3,058106	-9,389704	-13,943356	-14,706852	13,310908	0,211247	-0,367645	-8,332330	-29,990801	5,732454	0,717424	0,211247	-0,367645	-8,332330	-29,990801	5,732454	0,717424
09:41:27,91	0,522968	3,451929	-0,046993	-0,313019	0,291977	-0,209993	0,206707	-0,369606	-8,333560	-1,088987	22,051250	0,675026	-0,402627	-3,070194	-9,389239	-13,941815	-14,686160	13,352080	0,206707	-0,369606	-8,333560	-30,103047	5,824724	0,675026	0,206707	-0,369606	-8,333560	-30,103047	5,824724	0,675026
09:41:27,96	0,522968	3,451929	-0,046993	-0,313019	0,291977	-0,209993	0,220082	-0,370616	-8,333095	-1,017777	22,737707	0,716198	-0,403301	-3,063983	-9,391618	-13,953051	-14,713145	13,334203	0,220082	-0,370616	-8,333095	-30,111122	5,461290	0,716198	0,220082	-0,370616	-8,333095	-30,111122	5,461290	0,716198
09:41:28,01	0,522968	3,451929	-0,046993	-0,313019	0,291977	-0,209993	0,215040	-0,366927	-8,335474	-1,238581	22,479303	0,698321	-0,398604	-3,060535	-9,388888	-13,954452	-14,711658	13,358153	0,215040	-0,366927	-8,335474	-30,042358	5,598657	0,698321	0,215040	-0,366927	-8,335474	-30,042358	5,598657	0,698321
09:41:28,06	0,522968	3,451929	-0,046993	-0,313019	0,291977	-0,209993	0,209706	-0,369270	-8,332744	-1,116146	22,199971	0,722271	-0,403161	-3,059255	-9,386582	-13,903045	-14,671178	13,308469	0,209706	-0,369270	-8,332744	-30,103866	5,738055	0,722271	0,209706	-0,369270	-8,332744	-30,103866	5,738055	0,722271
09:41:28,11	0,522968	3,451929	-0,046993	-0,313019	0,291977	-0,209993	0,210876	-0,364684	-8,330438	-1,293893	22,285078	0,672587	-0,402046	-3,068546	-9,386937	-13,951167	-14,679139	13,327119	0,210876	-0,364684	-8,330438	-29,921559	5,731336	0,672587	0,210876	-0,364684	-8,330438	-29,921559	5,731336	0,672587
09:41:28,16	0,522968	3,451929	-0,046993	-0,313019	0,291977	-0,209993	0,218364	-0,370295	-8,330792	-1,033051	22,636783	0,691237	-0,400871	-3,063739	-9,388088	-13,935158	-14,674945	13,362622	0,218364	-0,370295	-8,330792	-30,101219	5,495198	0,691237	0,218364	-0,370295	-8,330792	-30,101219	5,495198	0,691237
09:41:28,21	0,522968	3,451929	-0,046993	-0,313019	0,291977	-0,209993	0,213614	-0,368909	-8,331944	-1,093502	22,401552	0,726739	-0,402071	-3,063304	-9,388476	-13,932998	-14,702122	13,366668	0,213614	-0,368909	-8,331944	-30,052845	5,632837	0,726739	0,213614	-0,368909	-8,331944	-30,052845	5,632837	0,726739
09:41:28,26	0,522968	3,451929	-0,046993	-0,313019	0,291977	-0,209993	0,213837	-0,367653	-8,332332	-1,181277	22,428589	0,730785	-0,404409	-3,059890	-9,386965	-13,934356	-14,669059	13,333008	0,213837	-0,367653	-8,332332	-30,042013	5,642397	0,730785	0,213837	-0,367653	-8,332332	-30,042013	5,642397	0,730785
09:41:28,31	0,522968	3,451929	-0,046993	-0,313019	0,291977	-0,209993	0,212050	-0,363921	-8,330821	-1,347394	22,317965	0,697125	-0,399034	-3,060874	-9,387748	-13,899136	-14,689643	13,289639	0,212050	-0,363921	-8,330821	-29,915158	5,672041	0,697125	0,212050	-0,363921	-8,330821	-29,915158	5,672041	0,697125
09:41:28,36	0,522968	3,451929	-0,046993	-0,313019	0,291977	-0,209993	0,210214	-0,369068	-8,331603	-1,079953	22,263311	0,653757	-0,397966	-3,067856	-9,388888	-13,971028	-14,665287	13,324917	0,210214	-0,369068	-8,331603	-30,051776	5,761476	0,653757	0,210214	-0,369068	-8,331603	-30,051776	5,761476	0,653757
09:41:28,41	0,522968	3,451929	-0,046993	-0,313019	0,291977	-0,209993	0,215726	-0,373484	-8,332744	-0,865182	22,475488	0,689035	-0,396120	-3,069113	-9,386520	-13,931227	-14,692534	13,336862	0,215726	-0,373484	-8,332744	-30,183649	5,540974	0,689035	0,215726	-0,373484	-8,332744	-30,183649	5,540974	0,689035
09:41:28,46	0,522968	3,451929	-0,046993	-0,313019	0,291977	-0,209993	0,215892	-0,375710	-8,330376	-0,753083	22,532194	0,700980	-0,402112	-3,068062	-9,388896	-13,965821	-14,714903	13,317687	0,215892	-0,375710	-8,330376	-30,246356	5,584677	0,700980	0,215892	-0,375710	-8,330376	-30,246356	5,584677	0,700980
09:41:28,51	0,522968	3,451929	-0,046993	-0,313019	0,291977	-0,209993	0,217978	-0,369995	-8,332752	-1,086936	22,621909	0,681804	-0,404404	-3,064624	-9,384225	-13,950178	-14,665456	13,340607	0,217978	-0,369995	-8,332752	-30,131577	5,510614	0,681804	0,217978	-0,369995	-8,332752	-30,131577	5,510614	0,681804
09:41:28,56	0,522968	3,451929	-0,046993	-0,313019	0,291977	-0,209993	0,216146	-0,366291	-8,328081	-1,228903	22,515477	0,704725	-0,399771	-3,060529	-9,387749	-13,959981	-14,696660	13,328725	0,216146	-0,366291	-8,328081	-29,982774	5,547982	0,704725	0,216146	-0,366291	-8,328081	-29,982774	5,547982	0,704725
09:41:28,61	0,522968	3,451929	-0,046993	-0,313019	0,291977	-0,209993	0,210284	-0,368257	-8,331604	-1,158616	22,217720	0,692843	-0,410963	-3,063140	-9,388144	-13,971610	-14,678752	13,332183	0,210284	-0,368257	-8,331604	-30,066789	5,710461	0,692843	0,210284	-0,368257	-8,331604	-30,066789	5,710461	0,692843
09:41:28,66	0,522968	3,451929	-0,046993	-0,313019	0,291977	-0,209993	0,218141	-0,359870	-8,332000	-1,585046	22,607269	0,696300	-0,403792	-3,066869	-9,387345	-13,914567	-14,752474	13,290674	0,218141	-0,359870	-8,332000	-29,834837	5,483219	0,696300	0,218141	-0,359870	-8,332000	-29,834837	5,483219	0,696300
09:41:28,71	0,522968	3,451929	-0,046993	-0,313019	0,291977	-0,209993	0,217785	-0,367945	-8,331201	-1,200477	22,675030	0,654791	-0,406784	-3,065734	-9,386180	-13,943524	-14,719778	13,320032	0,217785	-0,367945	-8,331201	-30,084145	5,578909	0,654791	0,217785	-0,367945	-8,331201	-30,084145	5,578909	0,654791
09:41:28,76	0,522968	3,451929	-0,046993	-0,313019	0,291977	-0,209993	0,218298	-0,364786	-8,330036	-1,350899	22,660280	0,684149	-0,406214	-3,057782	-9,387360	-13,935912	-14,693679	13,342166	0,218298	-0,364786	-8,330036	-29,986600	5,523889	0,684149	0,218298	-0,364786	-8,330036	-29,986600	5,523889	0,684149
09:41:28,81	0,522968	3,451929	-0,046993	-0,313019	0,291977	-0,209993	0,211126	-0,361303	-8,331215	-1,505609	22,280901	0,706284	-0,404357	-3,068346	-9,385781	-13,921443	-14,717256	13,300294	0,211126	-0,361303	-8,331215	-29,867890	5,707480	0,706284	0,211126	-0,361303	-8,331215	-29,867890	5,707480	0,706284
09:41:28,86	0,522968	3,451929	-0,046993	-0,313019	0,291977	-0,209993	0,219346	-0,368194	-8,329637	-1,160462	22,732662	0,664412	-0,399028	-3,067299	-9,388087	-13,917405	-14,663273	13,328687	0,219346	-0,368194	-8,329637	-30,063685	5,513967	0,664412	0,219346	-0,368194	-8,329637	-30,063685	5,513967	0,664412
09:41:28,91	0,522968	3,451929	-0,046993	-0,313019	0,291977	-0,209993	0,215775	-0,372285	-8,331943	-0,898975	22,523459	0,692805	-0,401605	-3,063448	-9,388535	-14,001685	-14,685330	13,329245	0,215775	-0,372285	-8,331943	-30,123320	5,585112	0,692805	0,215775	-0,372285	-8,331943	-30,123320	5,585112	0,692805
09:41:28,96	0,522968	3,451929	-0,046993	-0,313019	0,291977	-0,209993	0,213729	-0,368128	-8,332391	-1,176385	22,355104	0,693363	-0,403557	-3,062238	-9,387627	-13,993222	-14,686831	13,335668	0,213729	-0,368128	-8,332391	-30,074398	5,577373	0,693363	0,213729	-0,368128	-8,332391	-30,074398	5,577373	0,693363
09:41:29,01	0,522968	3,451929	-0,046993	-0,313019	0,291977	-0,209993	0,213657	-0,365833	-8,331483	-1,292791	22,359438	0,699785	-0,404022	-3,063036	-9,388133	-14,016658	-14,710390	13,361911	0,213657	-0,365833	-8,331483	-30,010651	5,587360	0,699785	0,213657	-0,365833	-8,331483	-30,010651	5,587360	0,699785
09:41:29,06	0,522968	3,451929	-0,046993	-0,313019	0,291977	-0,209993	0,214581	-0,365829	-8,331989	-1,325109	22,398945	0,726029	-0,403252	-3,066931	-9,384991	-13,949139	-14,716036	13,339300	0,214581	-0,365829	-8,331989	-30,042671	5,554371	0,726029	0,214581	-0,365829	-8,331989	-30,042671	5,554371	0,726029
09:41:29,11	0,522968	3,451929	-0,046993	-0,313019	0,291977	-0,209993	0,217568	-0,368443	-8,328847	-1,160292	22,615608	0,703417	-0,407996	-3,067114	-9,385416	-13,966720	-14,717646	13,309769	0,217568	-0,368443	-8,328847	-30,083082	5,536490	0,703417	0,217568	-0,368443	-8,328847	-30,083082	5,536490	0,703417
09:41:29,16	0,522968	3,451929	-0,046993	-0,313019	0,291977	-0,209993	0,220099	-0,364426	-8,329272	-1,379376	22,732801	0,673887	-0,402680	-3,066778	-9,387314	-13,965943	-14,670058	13,361861	0,220099	-0,364426	-8,329272	-29,986809	5,454997	0,673887	0,220099	-0,364426	-8,329272	-29,986809	5,454997	0,673887
09:41:29,21	0,522968	3,451929	-0,046993	-0,313019	0,291977	-0,209993	0,217150	-0,368862	-8,331170	-1,107123	22,556314	0,725978	-0,400859	-3,062432	-9,383062	-13,946003	-14,652211	13,341219	0,217150	-0,368862	-8,331170	-30,062752	5,510033	0,725978	0,217150	-0,368862	-8,331170	-30,062752	5,510033	0,725978
09:41:29,26	0,522968	3,451929	-0,046993	-0,313019	0,291977	-0,209993	0,212475	-0,368266	-8,326917	-1,112656	22,321578	0,705336	-0,396779	-3,060117	-9,384260	-13,952389	-14,680646	13,308235	0,212475	-0,368266	-8,326917	-30,021548	5,642256	0,705336	0,212475	-0,368266	-8,326917	-30,021548	5,642256	0,705336
09:41:29,31	0,522968	3,451929	-0,046993	-0,313019	0,291977	-0,209993	0,208431	-0,370641	-8,328116	-1,016962	22,119960	0,672353	-0,401373	-3,061071	-9,381878	-13,899879	-14,678817	13,344131	0,208431	-0,370641	-8,328116	-30,112311	5,758118	0,672353	0,208431	-0,370641	-8,328116	-30,112311	5,758118	0,672353
09:41:29,36	0,522968	3,451929	-0,046993	-0,313019	0,291977	-0,209993	0,211554	-0,367141	-8,325734	-1,171164	22,326911	0,708248	-0,400342	-3,060430	-9,383055	-13,953667	-14,703571	13,364260	0,211554	-0,367141	-8,325734	-29,991701	5,719921	0,708248	0,211554	-0,367141	-8,325734	-29,991701	5,719921	0,708248
09:41:29,41	0,522968	3,451929	-0,046993	-0,313019	0,291977	-0,209993	0,210484	-0,367713	-8,326911	-1,189742	22,237047	0,728378	-0,399157	-3,062396	-9,383482	-13,962515	-14,702360	13,306421	0,210484	-0,367713	-8,326911	-30,055196	5,714082	0,728378	0,210484	-0,367713	-8,326911	-30,055196	5,714082	0,728378
09:41:29,46	0,522968	3,451929	-0,046993	-0,313019	0,291977	-0,209993	0,211593	-0,369721	-8,327338	-1,088667	22,286486	0,670539	-0,400831	-3,063222	-9,384219	-13,926861	-14,671673	13,336145	0,211593	-0,369721	-8,327338	-30,111800	5,676405	0,670539	0,211593	-0,369721	-8,327338	-30,111800	5,676405	0,670539
09:41:29,51	0,522968	3,451929	-0,046993	-0,313019	0,291977	-0,209993	0,213147	-0,368685	-8,328075	-1,098151	22,382782	0,700263	-0,399652	-3,065270	-9,383433	-13,930481	-14,680063	13,335335	0,213147	-0,368685	-8,328075	-30,039935	5,650781	0,700263	0,213147	-0,368685	-8,328075	-30,039935	5,650781	0,700263
09:41:29,56	0,522968	3,451929	-0,046993	-0,313019	0,291977	-0,209993	0,214330	-0,370730	-8,327289	-1,000886	22,445396	0,699453	-0,403111	-3,068729	-9,380705	-13,917714	-14,660725	13,323362	0,214330	-0,370730	-8,327289	-30,103204	5,620472	0,699453	0,214330	-0,370730	-8,327289	-30,103204	5,620472	0,699453
09:41:29,61	0,522968	3,451929	-0,046993	-0,313019	0,291977	-0,209993	0,219055	-0,369464	-8,324561	-1,043590	22,692468	0,687480	-0,404999	-3,067842	-9,385802	-13,953255	-14,695177	13,296460	0,219055	-0,369464	-8,324561	-30,046524	5,496656	0,687480	0,219055	-0,369464	-8,324561	-30,046524	5,496656	0,687480
09:41:29,66	0,522968	3,451929	-0,046993	-0,313019	0,291977	-0,209993	0,219231	-0,367385	-8,329658	-1,199293	22,688065	0,660577	-0,402726	-3,065375	-9,384990	-13,964666	-14,738187	13,358451	0,219231	-0,367385	-8,329658	-30,039043	5,478439	0,660577	0,219231	-0,367385	-8,329658	-30,039043	5,478439	0,660577
09:41:29,71	0,522968	3,451929	-0,046993	-0,313019	0,291977	-0,209993	0,215958	-0,368120	-8,328846	-1,204045	22,529488	0,722569	-0,408099	-3,067230	-9,383483	-14,012465	-14,730519	13,323151	0,215958	-0,368120	-8,328846	-30,101464	5,576797	0,722569	0,215958	-0,368120	-8,328846	-30,101464	5,576797	0,722569
09:41:29,76	0,522968	3,451929	-0,046993	-0,313019	0,291977	-0,209993	0,220251	-0,364395	-8,327339	-1,414987	22,707522	0,687269	-0,400836	-3,065930	-9,383051	-13,939130	-14,671493	13,330319	0,220251	-0,364395	-8,327339	-30,020018	5,417791	0,687269	0,220251	-0,364395	-8,327339	-30,020018	5,417791	0,687269
09:41:29,81	0,522968	3,451929	-0,046993	-0,313019	0,291977	-0,209993	0,215493	-0,370035	-8,326907	-1,033936	22,494109	0,694436	-0,399070	-3,057099	-9,383095	-13,909996	-14,699435	13,301696	0,215493	-0,370035	-8,326907	-30,081686	5,577871	0,694436	0,215493	-0,370035	-8,326907	-30,081686	5,577871	0,694436
09:41:29,86	0,522968	3,451929	-0,046993	-0,313019	0,291977	-0,209993	0,206963	-0,367149	-8,326951	-1,193639	22,089727	0,665813	-0,405782	-3,063324	-9,385452	-14,034826	-14,679731	13,322341	0,206963	-0,367149	-8,326951	-30,014839	5,843130	0,665813	0,206963	-0,367149	-8,326951	-30,014839	5,843130	0,665813
09:41:29,91	0,522968	3,451929	-0,046993	-0,313019	0,291977	-0,209993	0,215710	-0,364449	-8,329308	-1,379415	22,426611	0,686458	-0,409765	-3,063183	-9,381542	-13,982958	-14,657909	13,329150	0,215710	-0,364449	-8,329308	-29,988626	5,493378	0,686458	0,215710	-0,364449	-8,329308	-29,988626	5,493378	0,686458
09:41:29,96	0,522968	3,451929	-0,046993	-0,313019	0,291977	-0,209993	0,217579	-0,360929	-8,325398	-1,517600	22,557830	0,693268	-0,409787	-3,062219	-9,385406	-13,984650	-14,641791	13,366090	0,217579	-0,360929	-8,325398	-29,850526	5,477846	0,693268	0,217579	-0,360929	-8,325398	-29,850526	5,477846	0,693268
09:41:30,01	0,522968	3,451929	-0,046993	-0,313019	0,291977	-0,209993	0,216755	-0,360427	-8,329262	-1,530576	22,505461	0,730208	-0,402085	-3,069555	-9,381485	-13,972420	-14,701595	13,347370	0,216755	-0,360427	-8,329262	-29,824119	5,490156	0,730208	0,216755	-0,360427	-8,329262	-29,824119	5,490156	0,730208
09:41:30,06	0,522968	3,451929	-0,046993	-0,313019	0,291977	-0,209993	0,219258	-0,370766	-8,325341	-1,038661	22,676088	0,711488	-0,405012	-3,068619	-9,380325	-13,968056	-14,688411	13,346675	0,219258	-0,370766	-8,325341	-30,143761	5,464331	0,711488	0,219258	-0,370766	-8,325341	-30,143761	5,464331	0,711488
09:41:30,11	0,522968	3,451929	-0,046993	-0,313019	0,291977	-0,209993	0,219910	-0,367763	-8,324181	-1,181196	22,707202	0,710793	-0,404522	-3,070778	-9,381125	-14,023353	-14,677970	13,338138	0,219910	-0,367763	-8,324181	-30,050591	5,444229	0,710793	0,219910	-0,367763	-8,324181	-30,050591	5,444229	0,710793
09:41:30,16	0,522968	3,451929	-0,046993	-0,313019	0,291977	-0,209993	0,221535	-0,369267	-8,324980	-1,121611	22,738586	0,702256	-0,399185	-3,057965	-9,381553	-13,959087	-14,725255	13,309976	0,221535	-0,369267	-8,324980	-30,109045	5,348061	0,702256	0,221535	-0,369267	-8,324980	-30,109045	5,348061	0,702256
09:41:30,21	0,522968	3,451929	-0,046993	-0,313019	0,291977	-0,209993	0,207771	-0,367482	-8,325409	-1,223223	22,102128	0,674094	-0,397927	-3,059071	-9,383459	-13,924765	-14,707807	13,330776	0,207771	-0,367482	-8,325409	-30,070573	5,792120	0,674094	0,207771	-0,367482	-8,325409	-30,070573	5,792120	0,674094
09:41:30,26	0,522968	3,451929	-0,046993	-0,313019	0,291977	-0,209993	0,208099	-0,369124	-8,327315	-1,105577	22,140194	0,694894	-0,402090	-3,070287	-9,381098	-13,975680	-14,708037	13,342008	0,208099	-0,369124	-8,327315	-30,081809	5,804423	0,694894	0,208099	-0,369124	-8,327315	-30,081809	5,804423	0,694894
09:41:30,31	0,522968	3,451929	-0,046993	-0,313019	0,291977	-0,209993	0,219894	-0,371127	-8,324954	-1,027063	22,709547	0,706125	-0,403242	-3,066960	-9,379970	-13,966047	-14,693241	13,308074	0,219894	-0,371127	-8,324954	-30,160553	5,447881	0,706125	0,219894	-0,371127	-8,324954	-30,160553	5,447881	0,706125
09:41:30,36	0,522968	3,451929	-0,046993	-0,313019	0,291977	-0,209993	0,217588	-0,368466	-8,323825	-1,147804	22,590607	0,672192	-0,403190	-3,060886	-9,379567	-13,927159	-14,680568	13,337817	0,217588	-0,368466	-8,323825	-30,072407	5,509919	0,672192	0,217588	-0,368466	-8,323825	-30,072407	5,509919	0,672192
09:41:30,41	0,522968	3,451929	-0,046993	-0,313019	0,291977	-0,209993	0,212302	-0,365475	-8,323423	-1,272956	22,343057	0,701934	-0,401406	-3,061713	-9,381500	-13,919799	-14,675527	13,339264	0,212302	-0,365475	-8,323423	-29,962706	5,677351	0,701934	0,212302	-0,365475	-8,323423	-29,962706	5,677351	0,701934
09:41:30,46	0,522968	3,451929	-0,046993	-0,313019	0,291977	-0,209993	0,212127	-0,367433	-8,325356	-1,163095	22,337810	0,703382	-0,402055	-3,062530	-9,381878	-13,952077	-14,656571	13,369271	0,212127	-0,367433	-8,325356	-30,006547	5,685842	0,703382	0,212127	-0,367433	-8,325356	-30,006547	5,685842	0,703382
09:41:30,51	0,522968	3,451929	-0,046993	-0,313019	0,291977	-0,209993	0,213158	-0,367279	-8,325734	-1,170803	22,354007	0,733389	-0,400971	-3,062035	-9,381137	-13,989256	-14,684589	13,344340	0,213158	-0,367279	-8,325734	-30,002200	5,621080	0,733389	0,213158	-0,367279	-8,325734	-30,002200	5,621080	0,733389
09:41:30,56	0,522968	3,451929	-0,046993	-0,313019	0,291977	-0,209993	0,212188	-0,367971	-8,324993	-1,177688	22,285350	0,708457	-0,398536	-3,063328	-9,378041	-13,972365	-14,669127	13,304245	0,212188	-0,367971	-8,324993	-30,063384	5,628610	0,708457	0,212188	-0,367971	-8,324993	-30,063384	5,628610	0,708457
09:41:30,61	0,522968	3,451929	-0,046993	-0,313019	0,291977	-0,209993	0,212090	-0,370726	-8,321897	-1,012596	22,287162	0,668363	-0,403280	-3,059872	-9,379591	-13,979480	-14,641674	13,344595	0,212090	-0,370726	-8,321897	-30,114553	5,638099	0,668363	0,212090	-0,370726	-8,321897	-30,114553	5,638099	0,668363
09:41:30,66	0,522968	3,451929	-0,046993	-0,313019	0,291977	-0,209993	0,211469	-0,364889	-8,323447	-1,295865	22,234979	0,708712	-0,401432	-3,064273	-9,381103	-13,942901	-14,662373	13,348988	0,211469	-0,364889	-8,323447	-29,939676	5,634669	0,708712	0,211469	-0,364889	-8,323447	-29,939676	5,634669	0,708712
09:41:30,71	0,522968	3,451929	-0,046993	-0,313019	0,291977	-0,209993	0,214357	-0,368690	-8,324959	-1,097873	22,427168	0,713105	-0,399280	-3,057826	-9,381146	-13,944506	-14,692140	13,326391	0,214357	-0,368690	-8,324959	-30,040027	5,600172	0,713105	0,214357	-0,368690	-8,324959	-30,040027	5,600172	0,713105
09:41:30,76	0,522968	3,451929	-0,046993	-0,313019	0,291977	-0,209993	0,207697	-0,367331	-8,325002	-1,195140	22,094370	0,690508	-0,404484	-3,060637	-9,380010	-13,994128	-14,649381	13,310516	0,207697	-0,367331	-8,325002	-30,030584	5,790141	0,690508	0,207697	-0,367331	-8,325002	-30,030584	5,790141	0,690508
09:41:30,81	0,522968	3,451929	-0,046993	-0,313019	0,291977	-0,209993	0,212734	-0,364229	-8,323866	-1,344175	22,291913	0,674634	-0,406870	-3,063983	-9,377664	-13,997450	-14,716388	13,315758	0,212734	-0,364229	-8,323866	-29,936188	5,592321	0,674634	0,212734	-0,364229	-8,323866	-29,936188	5,592321	0,674634
09:41:30,86	0,522968	3,451929	-0,046993	-0,313019	0,291977	-0,209993	0,216825	-0,363835	-8,321520	-1,424359	22,535265	0,679875	-0,405676	-3,068765	-9,379561	-13,985286	-14,747364	13,339517	0,216825	-0,363835	-8,321520	-29,985435	5,514538	0,679875	0,216825	-0,363835	-8,321520	-29,985435	5,514538	0,679875
09:41:30,91	0,522968	3,451929	-0,046993	-0,313019	0,291977	-0,209993	0,220369	-0,367261	-8,323417	-1,266995	22,745612	0,703635	-0,401483	-3,067172	-9,379177	-13,972826	-14,684882	13,327583	0,220369	-0,367261	-8,323417	-30,096946	5,446628	0,703635	0,220369	-0,367261	-8,323417	-30,096946	5,446628	0,703635
09:41:30,96	0,522968	3,451929	-0,046993	-0,313019	0,291977	-0,209993	0,216893	-0,370096	-8,323033	-1,059234	22,544419	0,691700	-0,400271	-3,065156	-9,376047	-13,957996	-14,673940	13,355455	0,216893	-0,370096	-8,323033	-30,111732	5,518286	0,691700	0,216893	-0,370096	-8,323033	-30,111732	5,518286	0,691700
09:41:31,01	0,522968	3,451929	-0,046993	-0,313019	0,291977	-0,209993	0,214541	-0,370137	-8,319903	-1,040180	22,429452	0,719573	-0,399146	-3,067208	-9,378399	-13,978620	-14,698667	13,327126	0,214541	-0,370137	-8,319903	-30,095943	5,588004	0,719573	0,214541	-0,370137	-8,319903	-30,095943	5,588004	0,719573
09:41:31,06	0,522968	3,451929	-0,046993	-0,313019	0,291977	-0,209993	0,215756	-0,372137	-8,322255	-0,967896	22,487131	0,691243	-0,404377	-3,063405	-9,377607	-13,950107	-14,649096	13,361515	0,215756	-0,372137	-8,322255	-30,180675	5,550312	0,691243	0,215756	-0,372137	-8,322255	-30,180675	5,550312	0,691243
09:41:31,11	0,522968	3,451929	-0,046993	-0,313019	0,291977	-0,209993	0,215077	-0,365706	-8,321463	-1,245153	22,451764	0,725632	-0,400372	-3,059246	-9,378023	-13,976341	-14,700261	13,356863	0,215077	-0,365706	-8,321463	-29,953050	5,568195	0,725632	0,215077	-0,365706	-8,321463	-29,953050	5,568195	0,725632
09:41:31,16	0,522968	3,451929	-0,046993	-0,313019	0,291977	-0,209993	0,209473	-0,367095	-8,321879	-1,230352	22,163216	0,720981	-0,396797	-3,058455	-9,378044	-13,961427	-14,696767	13,318808	0,209473	-0,367095	-8,321879	-30,047287	5,719566	0,720981	0,209473	-0,367095	-8,321879	-30,047287	5,719566	0,720981
09:41:31,21	0,522968	3,451929	-0,046993	-0,313019	0,291977	-0,209993	0,207001	-0,369795	-8,321900	-1,079453	22,045842	0,682926	-0,403905	-3,060660	-9,377269	-13,988282	-14,687590	13,331886	0,207001	-0,369795	-8,321900	-30,108362	5,796242	0,682926	0,207001	-0,369795	-8,321900	-30,108362	5,796242	0,682926
09:41:31,26	0,522968	3,451929	-0,046993	-0,313019	0,291977	-0,209993	0,212465	-0,364742	-8,321125	-1,347677	22,302085	0,696004	-0,402203	-3,062148	-9,377293	-14,029156	-14,675985	13,313386	0,212465	-0,364742	-8,321125	-29,979943	5,623620	0,696004	0,212465	-0,364742	-8,321125	-29,979943	5,623620	0,696004
09:41:31,31	0,522968	3,451929	-0,046993	-0,313019	0,291977	-0,209993	0,212902	-0,366960	-8,321149	-1,242758	22,283622	0,677503	-0,406857	-3,064613	-9,378452	-13,994654	-14,713162	13,296840	0,212902	-0,366960	-8,321149	-30,049093	5,570833	0,677503	0,212902	-0,366960	-8,321149	-30,049093	5,570833	0,677503
09:41:31,36	0,522968	3,451929	-0,046993	-0,313019	0,291977	-0,209993	0,217363	-0,364162	-8,322308	-1,403174	22,564086	0,660957	-0,402066	-3,067378	-9,379951	-13,973896	-14,669267	13,333278	0,217363	-0,364162	-8,322308	-29,989904	5,501073	0,660957	0,217363	-0,364162	-8,322308	-29,989904	5,501073	0,660957
09:41:31,41	0,522968	3,451929	-0,046993	-0,313019	0,291977	-0,209993	0,217363	-0,369693	-8,323807	-1,067157	22,560111	0,697396	-0,399114	-3,064522	-9,379573	-13,955062	-14,698875	13,318305	0,217363	-0,369693	-8,323807	-30,088088	5,497104	0,697396	0,217363	-0,369693	-8,323807	-30,088088	5,497104	0,697396
09:41:31,46	0,522968	3,451929	-0,046993	-0,313019	0,291977	-0,209993	0,213413	-0,370822	-8,323429	-1,024671	22,385827	0,682423	-0,401407	-3,061082	-9,377242	-13,933763	-14,659244	13,327742	0,213413	-0,370822	-8,323429	-30,134232	5,632893	0,682423	0,213413	-0,370822	-8,323429	-30,134232	5,632893	0,682423
09:41:31,51	0,522968	3,451929	-0,046993	-0,313019	0,291977	-0,209993	0,211581	-0,367116	-8,321098	-1,172414	22,289171	0,691859	-0,405165	-3,057751	-9,377295	-13,972375	-14,633211	13,307046	0,211581	-0,367116	-8,321098	-29,991051	5,680083	0,691859	0,211581	-0,367116	-8,321098	-29,991051	5,680083	0,691859
09:41:31,56	0,522968	3,451929	-0,046993	-0,313019	0,291977	-0,209993	0,210575	-0,362196	-8,321151	-1,425048	22,190415	0,671164	-0,401437	-3,068465	-9,376845	-13,967344	-14,665307	13,316860	0,210575	-0,362196	-8,321151	-29,857414	5,660279	0,671164	0,210575	-0,362196	-8,321151	-29,857414	5,660279	0,671164
09:41:31,61	0,522968	3,451929	-0,046993	-0,313019	0,291977	-0,209993	0,217990	-0,370782	-8,320701	-1,003856	22,596382	0,680978	-0,399816	-3,060020	-9,378430	-14,002685	-14,676936	13,343574	0,217990	-0,370782	-8,320701	-30,110224	5,484197	0,680978	0,217990	-0,370782	-8,320701	-30,110224	5,484197	0,680978
09:41:31,66	0,522968	3,451929	-0,046993	-0,313019	0,291977	-0,209993	0,209865	-0,367963	-8,322286	-1,178150	22,149108	0,707692	-0,406304	-3,064454	-9,378815	-14,022802	-14,660594	13,347605	0,209865	-0,367963	-8,322286	-30,063280	5,674708	0,707692	0,209865	-0,367963	-8,322286	-30,063280	5,674708	0,707692
09:41:31,71	0,522968	3,451929	-0,046993	-0,313019	0,291977	-0,209993	0,216950	-0,364562	-8,322671	-1,350941	22,491929	0,711722	-0,403333	-3,062172	-9,376910	-14,012198	-14,667479	13,298516	0,216950	-0,364562	-8,322671	-29,969043	5,461366	0,711722	0,216950	-0,364562	-8,322671	-29,969043	5,461366	0,711722
09:41:31,76	0,522968	3,451929	-0,046993	-0,313019	0,291977	-0,209993	0,213488	-0,365993	-8,320765	-1,277165	22,324523	0,662634	-0,406370	-3,064011	-9,379234	-14,043197	-14,693094	13,322857	0,213488	-0,365993	-8,320765	-30,007637	5,565738	0,662634	0,213488	-0,365993	-8,320765	-30,007637	5,565738	0,662634
09:41:31,81	0,522968	3,451929	-0,046993	-0,313019	0,291977	-0,209993	0,216598	-0,364283	-8,323090	-1,403790	22,472243	0,686974	-0,406309	-3,060889	-9,376927	-14,011656	-14,703008	13,287369	0,216598	-0,364283	-8,323090	-29,999994	5,469266	0,686974	0,216598	-0,364283	-8,323090	-29,999994	5,469266	0,686974
09:41:31,86	0,522968	3,451929	-0,046993	-0,313019	0,291977	-0,209993	0,213865	-0,362775	-8,320783	-1,475008	22,362362	0,651487	-0,406814	-3,065499	-9,375313	-13,975850	-14,725973	13,318428	0,213865	-0,362775	-8,320783	-29,952854	5,573982	0,651487	0,213865	-0,362775	-8,320783	-29,952854	5,573982	0,651487
09:41:31,91	0,522968	3,451929	-0,046993	-0,313019	0,291977	-0,209993	0,218110	-0,364643	-8,319169	-1,379886	22,625583	0,682546	-0,400362	-3,068166	-9,376470	-14,022908	-14,638116	13,332839	0,218110	-0,364643	-8,319169	-30,004326	5,503985	0,682546	0,218110	-0,364643	-8,319169	-30,004326	5,503985	0,682546
09:41:31,96	0,522968	3,451929	-0,046993	-0,313019	0,291977	-0,209993	0,217193	-0,371564	-8,320326	-0,967438	22,493229	0,696957	-0,401587	-3,061087	-9,375327	-14,018742	-14,662376	13,341853	0,217193	-0,371564	-8,320326	-30,135175	5,443598	0,696957	0,217193	-0,371564	-8,320326	-30,135175	5,443598	0,696957
09:41:32,01	0,522968	3,451929	-0,046993	-0,313019	0,291977	-0,209993	0,211675	-0,366963	-8,319183	-1,225601	22,222028	0,705971	-0,404584	-3,065360	-9,378428	-14,020770	-14,743072	13,335179	0,211675	-0,366963	-8,319183	-30,032183	5,605565	0,705971	0,211675	-0,366963	-8,319183	-30,032183	5,605565	0,705971
09:41:32,06	0,522968	3,451929	-0,046993	-0,313019	0,291977	-0,209993	0,216874	-0,366504	-8,322284	-1,320376	22,530996	0,699296	-0,399682	-3,063449	-9,374508	-13,961521	-14,663678	13,345548	0,216874	-0,366504	-8,322284	-30,090913	5,506368	0,699296	0,216874	-0,366504	-8,322284	-30,090913	5,506368	0,699296
09:41:32,11	0,522968	3,451929	-0,046993	-0,313019	0,291977	-0,209993	0,212769	-0,369794	-8,318364	-1,050919	22,329118	0,709666	-0,397931	-3,064777	-9,375297	-13,955923	-14,717006	13,315298	0,212769	-0,369794	-8,318364	-30,079715	5,626782	0,709666	0,212769	-0,369794	-8,318364	-30,079715	5,626782	0,709666
09:41:32,16	0,522968	3,451929	-0,046993	-0,313019	0,291977	-0,209993	0,213042	-0,371974	-8,319153	-0,980929	22,374868	0,679415	-0,400967	-3,059115	-9,376499	-13,981113	-14,713857	13,321549	0,213042	-0,371974	-8,319153	-30,180876	5,651037	0,679415	0,213042	-0,371974	-8,319153	-30,180876	5,651037	0,679415
09:41:32,21	0,522968	3,451929	-0,046993	-0,313019	0,291977	-0,209993	0,209658	-0,366514	-8,320355	-1,274691	22,175466	0,685667	-0,399663	-3,061480	-9,374909	-13,946823	-14,667073	13,331293	0,209658	-0,366514	-8,320355	-30,046068	5,717346	0,685667	0,209658	-0,366514	-8,320355	-30,046068	5,717346	0,685667
09:41:32,26	0,522968	3,451929	-0,046993	-0,313019	0,291977	-0,209993	0,211053	-0,368826	-8,318765	-1,096824	22,254338	0,695411	-0,400481	-3,061298	-9,378450	-14,030897	-14,713154	13,327876	0,211053	-0,368826	-8,318765	-30,049665	5,686669	0,695411	0,211053	-0,368826	-8,318765	-30,049665	5,686669	0,695411
09:41:32,31	0,522968	3,451929	-0,046993	-0,313019	0,291977	-0,209993	0,211304	-0,368026	-8,322306	-1,220365	22,217635	0,691994	-0,406265	-3,065550	-9,376872	-13,999023	-14,702688	13,325293	0,211304	-0,368026	-8,322306	-30,110411	5,630239	0,691994	0,211304	-0,368026	-8,322306	-30,110411	5,630239	0,691994
09:41:32,36	0,522968	3,451929	-0,046993	-0,313019	0,291977	-0,209993	0,217879	-0,365143	-8,320728	-1,345268	22,581864	0,689411	-0,403232	-3,066056	-9,373748	-13,961457	-14,719062	13,313240	0,217879	-0,365143	-8,320728	-30,009017	5,478394	0,689411	0,217879	-0,365143	-8,320728	-30,009017	5,478394	0,689411
09:41:32,41	0,522968	3,451929	-0,046993	-0,313019	0,291977	-0,209993	0,216801	-0,368023	-8,317604	-1,190947	22,566535	0,677358	-0,400321	-3,063826	-9,376841	-13,974592	-14,680522	13,351242	0,216801	-0,368023	-8,317604	-30,080714	5,547678	0,677358	0,216801	-0,368023	-8,317604	-30,080714	5,547678	0,677358
09:41:32,46	0,522968	3,451929	-0,046993	-0,313019	0,291977	-0,209993	0,213414	-0,369429	-8,320697	-1,091025	22,359768	0,715360	-0,399783	-3,057619	-9,375743	-13,985690	-14,693288	13,302841	0,213414	-0,369429	-8,320697	-30,091164	5,606788	0,715360	0,213414	-0,369429	-8,320697	-30,091164	5,606788	0,715360
09:41:32,51	0,522968	3,451929	-0,046993	-0,313019	0,291977	-0,209993	0,207769	-0,366791	-8,319599	-1,244794	22,063035	0,666959	-0,402155	-3,060724	-9,373778	-14,017061	-14,646750	13,336504	0,207769	-0,366791	-8,319599	-30,037868	5,753133	0,666959	0,207769	-0,366791	-8,319599	-30,037868	5,753133	0,666959
09:41:32,56	0,522968	3,451929	-0,046993	-0,313019	0,291977	-0,209993	0,211645	-0,366290	-8,317634	-1,246234	22,214110	0,700622	-0,406266	-3,065754	-9,376093	-13,994104	-14,725361	13,324011	0,211645	-0,366290	-8,317634	-29,999970	5,600002	0,700622	0,211645	-0,366290	-8,317634	-29,999970	5,600002	0,700622
09:41:32,61	0,522968	3,451929	-0,046993	-0,313019	0,291977	-0,209993	0,218057	-0,365244	-8,319949	-1,357210	22,606720	0,688129	-0,402653	-3,059895	-9,374948	-13,967771	-14,663714	13,307132	0,218057	-0,365244	-8,319949	-30,028861	5,489272	0,688129	0,218057	-0,365244	-8,319949	-30,028861	5,489272	0,688129
09:41:32,66	0,522968	3,451929	-0,046993	-0,313019	0,291977	-0,209993	0,211176	-0,365444	-8,318804	-1,280266	22,240911	0,671250	-0,401552	-3,061088	-9,376896	-14,001711	-14,665715	13,313460	0,211176	-0,365444	-8,318804	-29,967602	5,663589	0,671250	0,211176	-0,365444	-8,318804	-29,967602	5,663589	0,671250
09:41:32,71	0,522968	3,451929	-0,046993	-0,313019	0,291977	-0,209993	0,211659	-0,366994	-8,320752	-1,218367	22,237606	0,677578	-0,398579	-3,061269	-9,374542	-13,997013	-14,649633	13,332363	0,211659	-0,366994	-8,320752	-30,027381	5,622411	0,677578	0,211659	-0,366994	-8,320752	-30,027381	5,622411	0,677578
09:41:32,76	0,522968	3,451929	-0,046993	-0,313019	0,291977	-0,209993	0,210328	-0,369659	-8,318398	-1,063486	22,164466	0,696481	-0,400823	-3,064125	-9,376080	-13,947539	-14,661703	13,312211	0,210328	-0,369659	-8,318398	-30,081738	5,653688	0,696481	0,210328	-0,369659	-8,318398	-30,081738	5,653688	0,696481
09:41:32,81	0,522968	3,451929	-0,046993	-0,313019	0,291977	-0,209993	0,213925	-0,369144	-8,319936	-1,076009	22,400346	0,676329	-0,400305	-3,063934	-9,376871	-13,969216	-14,690321	13,307271	0,213925	-0,369144	-8,319936	-30,053793	5,607271	0,676329	0,213925	-0,369144	-8,319936	-30,053793	5,607271	0,676329
09:41:32,86	0,522968	3,451929	-0,046993	-0,313019	0,291977	-0,209993	0,213500	-0,369497	-8,320727	-1,093275	22,373792	0,671389	-0,400959	-3,061736	-9,375306	-13,987471	-14,703907	13,345046	0,213500	-0,369497	-8,320727	-30,098769	5,614065	0,671389	0,213500	-0,369497	-8,320727	-30,098769	5,614065	0,671389
09:41:32,91	0,522968	3,451929	-0,046993	-0,313019	0,291977	-0,209993	0,211923	-0,367831	-8,319162	-1,200787	22,282792	0,709164	-0,402042	-3,061078	-9,373064	-14,011035	-14,652565	13,332558	0,211923	-0,367831	-8,319162	-30,075521	5,646829	0,709164	0,211923	-0,367831	-8,319162	-30,075521	5,646829	0,709164
09:41:32,96	0,522968	3,451929	-0,046993	-0,313019	0,291977	-0,209993	0,211895	-0,366564	-8,316920	-1,233982	22,235243	0,696676	-0,405676	-3,065383	-9,375297	-13,992495	-14,721478	13,348018	0,211895	-0,366564	-8,316920	-30,009268	5,601501	0,696676	0,211895	-0,366564	-8,316920	-30,009268	5,601501	0,696676
09:41:33,01	0,522968	3,451929	-0,046993	-0,313019	0,291977	-0,209993	0,217440	-0,365570	-8,319153	-1,336101	22,574117	0,712136	-0,399812	-3,061822	-9,373381	-14,004709	-14,712394	13,329430	0,217440	-0,365570	-8,319153	-30,033327	5,505059	0,712136	0,217440	-0,365570	-8,319153	-30,033327	5,505059	0,712136
09:41:33,06	0,522968	3,451929	-0,046993	-0,313019	0,291977	-0,209993	0,211424	-0,368868	-8,317237	-1,162854	22,246139	0,693547	-0,408104	-3,061057	-9,374960	-14,035288	-14,668986	13,335621	0,211424	-0,368868	-8,317237	-30,118960	5,649378	0,693547	0,211424	-0,368868	-8,317237	-30,118960	5,649378	0,693547
09:41:33,11	0,522968	3,451929	-0,046993	-0,313019	0,291977	-0,209993	0,214908	-0,361304	-8,318816	-1,533881	22,379110	0,699739	-0,403465	-3,064028	-9,374958	-14,083161	-14,651004	13,341894	0,214908	-0,361304	-8,318816	-29,896211	5,508871	0,699739	0,214908	-0,361304	-8,318816	-29,896211	5,508871	0,699739
09:41:33,16	0,522968	3,451929	-0,046993	-0,313019	0,291977	-0,209993	0,215161	-0,366807	-8,318814	-1,256071	22,341861	0,706012	-0,405762	-3,061947	-9,372627	-14,039109	-14,698909	13,328710	0,215161	-0,366807	-8,318814	-30,050412	5,451693	0,706012	0,215161	-0,366807	-8,318814	-30,050412	5,451693	0,706012
09:41:33,21	0,522968	3,451929	-0,046993	-0,313019	0,291977	-0,209993	0,214507	-0,363777	-8,316483	-1,433093	22,369943	0,692828	-0,409247	-3,061792	-9,374168	-14,021592	-14,666875	13,344450	0,214507	-0,363777	-8,316483	-29,989577	5,531132	0,692828	0,214507	-0,363777	-8,316483	-29,989577	5,531132	0,692828
09:41:33,26	0,522968	3,451929	-0,046993	-0,313019	0,291977	-0,209993	0,216115	-0,360682	-8,318024	-1,557521	22,452727	0,708567	-0,406836	-3,059618	-9,374585	-14,000403	-14,651708	13,302104	0,216115	-0,360682	-8,318024	-29,871064	5,487667	0,708567	0,216115	-0,360682	-8,318024	-29,871064	5,487667	0,708567
09:41:33,31	0,522968	3,451929	-0,046993	-0,313019	0,291977	-0,209993	0,213028	-0,361683	-8,318441	-1,481769	22,302941	0,666222	-0,402124	-3,069037	-9,373001	-14,020579	-14,678766	13,290208	0,213028	-0,361683	-8,318441	-29,873847	5,580254	0,666222	0,213028	-0,361683	-8,318441	-29,873847	5,580254	0,666222
09:41:33,36	0,522968	3,451929	-0,046993	-0,313019	0,291977	-0,209993	0,218829	-0,370473	-8,316857	-1,058192	22,600645	0,654325	-0,402631	-3,063883	-9,372192	-13,974648	-14,650395	13,334436	0,218829	-0,370473	-8,316857	-30,140311	5,422584	0,654325	0,218829	-0,370473	-8,316857	-30,140311	5,422584	0,654325
09:41:33,42	0,522968	3,451929	-0,046993	-0,313019	0,291977	-0,209993	0,214619	-0,367457	-8,316048	-1,167490	22,407307	0,698553	-0,408589	-3,064133	-9,373002	-14,003847	-14,659672	13,319329	0,214619	-0,367457	-8,316048	-30,012851	5,559748	0,698553	0,214619	-0,367457	-8,316048	-30,012851	5,559748	0,698553
09:41:33,47	0,522968	3,451929	-0,046993	-0,313019	0,291977	-0,209993	0,217814	-0,362422	-8,316858	-1,451952	22,552833	0,683446	-0,402717	-3,069628	-9,370217	-14,011873	-14,701842	13,365018	0,217814	-0,362422	-8,316858	-29,902053	5,454413	0,683446	0,217814	-0,362422	-8,316858	-29,902053	5,454413	0,683446
09:41:33,52	0,522968	3,451929	-0,046993	-0,313019	0,291977	-0,209993	0,219636	-0,370255	-8,314073	-1,085159	22,661722	0,729135	-0,398504	-3,066842	-9,368683	-13,988115	-14,649164	13,332752	0,219636	-0,370255	-8,314073	-30,150166	5,420260	0,729135	0,219636	-0,370255	-8,314073	-30,150166	5,420260	0,729135
09:41:33,57	0,522968	3,451929	-0,046993	-0,313019	0,291977	-0,209993	0,215117	-0,372511	-8,312538	-0,910356	22,420961	0,696870	-0,475887	-3,061265	-4,780564	-24,756726	-3,960109	13,166619	0,215117	-0,372511	-8,312538	-30,152446	5,534253	0,696870	0,215117	-0,372511	-8,312538	-30,152446	5,534253	0,696870
09:41:33,62	0,523093	3,451994	-0,056910	-0,313030	0,291996	-0,209972	0,248979	-0,302707	-3,724419	-0,667475	9,511368	0,530737	-0,485013	-3,054528	-4,381741	-25,389664	-3,132757	13,106569	0,248979	-0,302707	-3,724419	-24,429960	-10,033502	0,530737	0,248979	-0,302707	-3,724419	-24,429960	-10,033502	0,530737
09:41:33,67	0,523093	3,451994	-0,056910	-0,313030	0,291996	-0,209972	0,247707	-0,291435	-3,325597	-0,853597	8,483411	0,470686	-0,483271	-3,055683	-4,395666	-25,216619	-3,207894	13,081915	0,247707	-0,291435	-3,325597	-23,731206	-10,961611	0,470686	0,247707	-0,291435	-3,325597	-23,731206	-10,961611	0,470686
09:41:33,72	0,523093	3,451994	-0,056910	-0,313030	0,291996	-0,209972	0,247837	-0,293521	-3,339522	-0,723663	8,677562	0,446033	-0,478674	-3,054469	-4,408408	-25,113106	-3,169710	13,129564	0,247837	-0,293521	-3,339522	-23,765037	-10,777608	0,446033	0,247837	-0,293521	-3,339522	-23,765037	-10,777608	0,446033
09:41:33,77	0,523093	3,451994	-0,056910	-0,313030	0,291996	-0,209972	0,244487	-0,296895	-3,352264	-0,463384	8,573955	0,493682	-0,483960	-3,049949	-4,413465	-25,063866	-3,227425	13,130043	0,244487	-0,296895	-3,352264	-23,769626	-10,618299	0,493682	0,244487	-0,296895	-3,352264	-23,769626	-10,618299	0,493682
09:41:33,82	0,523093	3,451994	-0,056910	-0,313030	0,291996	-0,209972	0,243216	-0,290057	-3,357321	-0,844332	8,579363	0,494161	-0,480349	-3,051747	-4,415752	-24,998126	-3,311365	13,133272	0,243216	-0,290057	-3,357321	-23,613777	-10,513118	0,494161	0,243216	-0,290057	-3,357321	-23,613777	-10,513118	0,494161
09:41:33,87	0,523093	3,451994	-0,056910	-0,313030	0,291996	-0,209972	0,242967	-0,294083	-3,359607	-0,674770	8,665291	0,497390	-0,479107	-3,047576	-4,421218	-24,950947	-3,313874	13,093261	0,242967	-0,294083	-3,359607	-23,760307	-10,407603	0,497390	0,242967	-0,294083	-3,359607	-23,760307	-10,407603	0,497390
09:41:33,92	0,523093	3,451994	-0,056910	-0,313030	0,291996	-0,209972	0,238734	-0,293073	-3,365074	-0,705865	8,487324	0,457378	-0,479585	-3,051888	-4,424648	-24,897148	-3,320778	13,127767	0,238734	-0,293073	-3,365074	-23,712129	-10,253334	0,457378	0,238734	-0,293073	-3,365074	-23,712129	-10,253334	0,457378
09:41:33,97	0,523093	3,451994	-0,056910	-0,313030	0,291996	-0,209972	0,242707	-0,294815	-3,368504	-0,594367	8,743957	0,491885	-0,477260	-3,042388	-4,424309	-24,893582	-3,309199	13,110326	0,242707	-0,294815	-3,368504	-23,737369	-10,308572	0,491885	0,242707	-0,294815	-3,368504	-23,737369	-10,308572	0,491885
09:41:34,02	0,523093	3,451994	-0,056910	-0,313030	0,291996	-0,209972	0,233318	-0,292079	-3,368165	-0,724857	8,252992	0,474443	-0,486053	-3,043218	-4,427412	-24,886235	-3,256614	13,126715	0,233318	-0,292079	-3,368165	-23,653041	-10,062447	0,474443	0,233318	-0,292079	-3,368165	-23,653041	-10,062447	0,474443
09:41:34,07	0,523093	3,451994	-0,056910	-0,313030	0,291996	-0,209972	0,238433	-0,284879	-3,371268	-1,050056	8,499084	0,490833	-0,480551	-3,051492	-4,428118	-24,810735	-3,267019	13,116069	0,238433	-0,284879	-3,371268	-23,413020	-10,217945	0,490833	0,238433	-0,284879	-3,371268	-23,413020	-10,217945	0,490833
09:41:34,12	0,523093	3,451994	-0,056910	-0,313030	0,291996	-0,209972	0,242848	-0,293780	-3,371974	-0,558415	8,799204	0,480187	-0,480544	-3,047124	-4,430449	-24,773650	-3,315984	13,121032	0,242848	-0,293780	-3,371974	-23,620184	-10,264331	0,480187	0,242848	-0,293780	-3,371974	-23,620184	-10,264331	0,480187
09:41:34,17	0,523093	3,451994	-0,056910	-0,313030	0,291996	-0,209972	0,239062	-0,291603	-3,374305	-0,695530	8,658930	0,485149	-0,480583	-3,044949	-4,429338	-24,803385	-3,286945	13,078302	0,239062	-0,291603	-3,374305	-23,586330	-10,107403	0,485149	0,239062	-0,291603	-3,374305	-23,586330	-10,107403	0,485149
09:41:34,22	0,523093	3,451994	-0,056910	-0,313030	0,291996	-0,209972	0,237197	-0,290482	-3,373194	-0,743542	8,521679	0,442419	-0,481720	-3,048078	-4,426955	-24,777663	-3,330022	13,113308	0,237197	-0,290482	-3,373194	-23,546343	-10,098250	0,442419	0,237197	-0,290482	-3,373194	-23,546343	-10,098250	0,442419
09:41:34,27	0,523093	3,451994	-0,056910	-0,313030	0,291996	-0,209972	0,240476	-0,291062	-3,370811	-0,737827	8,736003	0,477426	-0,484793	-3,043653	-4,430498	-24,819922	-3,326873	13,111279	0,240476	-0,291062	-3,370811	-23,586157	-10,141331	0,477426	0,240476	-0,291062	-3,370811	-23,586157	-10,141331	0,477426
09:41:34,32	0,523093	3,451994	-0,056910	-0,313030	0,291996	-0,209972	0,238179	-0,286188	-3,374354	-1,009668	8,578419	0,475397	-0,476463	-3,042060	-4,429301	-24,778937	-3,324998	13,121556	0,238179	-0,286188	-3,374354	-23,475404	-10,118649	0,475397	0,238179	-0,286188	-3,374354	-23,475404	-10,118649	0,475397
09:41:34,37	0,523093	3,451994	-0,056910	-0,313030	0,291996	-0,209972	0,232635	-0,292605	-3,373157	-0,653846	8,324682	0,485673	-0,486049	-3,045791	-4,428569	-24,863493	-3,334373	13,109778	0,232635	-0,292605	-3,373157	-23,623349	-9,937173	0,485673	0,232635	-0,292605	-3,373157	-23,623349	-9,937173	0,485673
09:41:34,42	0,523093	3,451994	-0,056910	-0,313030	0,291996	-0,209972	0,240660	-0,286169	-3,372424	-1,038936	8,673413	0,473896	-0,474216	-3,043867	-4,434771	-24,821382	-3,342121	13,095821	0,240660	-0,286169	-3,372424	-23,503181	-10,218361	0,473896	0,240660	-0,286169	-3,372424	-23,503181	-10,218361	0,473896
09:41:34,47	0,523093	3,451994	-0,056910	-0,313030	0,291996	-0,209972	0,233077	-0,295455	-3,378627	-0,541715	8,319444	0,459939	-0,474177	-3,041991	-4,433955	-24,790168	-3,355121	13,138479	0,233077	-0,295455	-3,378627	-23,734916	-9,977070	0,459939	0,233077	-0,295455	-3,378627	-23,734916	-9,977070	0,459939
09:41:34,52	0,523093	3,451994	-0,056910	-0,313030	0,291996	-0,209972	0,231433	-0,294550	-3,377811	-0,584405	8,267491	0,502596	-0,477199	-3,049300	-4,434373	-24,840102	-3,383725	13,093117	0,231433	-0,294550	-3,377811	-23,706596	-9,899974	0,502596	0,231433	-0,294550	-3,377811	-23,706596	-9,899974	0,502596
09:41:34,57	0,523093	3,451994	-0,056910	-0,313030	0,291996	-0,209972	0,239274	-0,295587	-3,378229	-0,580212	8,646287	0,457235	-0,484861	-3,043824	-4,435528	-24,820756	-3,378839	13,141717	0,239274	-0,295587	-3,378229	-23,783819	-10,136705	0,457235	0,239274	-0,295587	-3,378229	-23,783819	-10,136705	0,457235
09:41:34,62	0,523093	3,451994	-0,056910	-0,313030	0,291996	-0,209972	0,238362	-0,286214	-3,379384	-1,053717	8,613193	0,505835	-0,481873	-3,048517	-4,433596	-24,807695	-3,424260	13,085476	0,238362	-0,286214	-3,379384	-23,521524	-10,098235	0,505835	0,238362	-0,286214	-3,379384	-23,521524	-10,098235	0,505835
09:41:34,67	0,523093	3,451994	-0,056910	-0,313030	0,291996	-0,209972	0,240932	-0,291148	-3,377452	-0,829942	8,780827	0,449594	-0,478915	-3,052547	-4,436680	-24,809424	-3,414611	13,092438	0,240932	-0,291148	-3,377452	-23,685087	-10,132305	0,449594	0,240932	-0,291148	-3,377452	-23,685087	-10,132305	0,449594
09:41:34,72	0,523093	3,451994	-0,056910	-0,313030	0,291996	-0,209972	0,242943	-0,295724	-3,380536	-0,584491	8,879097	0,456556	-0,483659	-3,047824	-4,435132	-24,821958	-3,380668	13,126509	0,242943	-0,295724	-3,380536	-23,798862	-10,191929	0,456556	0,242943	-0,295724	-3,380536	-23,798862	-10,191929	0,456556
09:41:34,77	0,523093	3,451994	-0,056910	-0,313030	0,291996	-0,209972	0,241225	-0,289256	-3,378988	-0,897743	8,761945	0,490627	-0,480110	-3,040948	-4,438258	-24,790847	-3,384042	13,119926	0,241225	-0,289256	-3,378988	-23,604308	-10,174233	0,490627	0,241225	-0,289256	-3,378988	-23,604308	-10,174233	0,490627
09:41:34,82	0,523093	3,451994	-0,056910	-0,313030	0,291996	-0,209972	0,233495	-0,288890	-3,382114	-0,904104	8,388628	0,484044	-0,477099	-3,047507	-4,440161	-24,758288	-3,432639	13,109050	0,233495	-0,288890	-3,382114	-23,581995	-9,940765	0,484044	0,233495	-0,288890	-3,382114	-23,581995	-9,940765	0,484044
09:41:34,87	0,523093	3,451994	-0,056910	-0,313030	0,291996	-0,209972	0,237670	-0,294777	-3,384017	-0,623797	8,658217	0,473168	-0,475358	-3,043743	-4,439796	-24,763845	-3,427806	13,100209	0,237670	-0,294777	-3,384017	-23,763802	-9,998904	0,473168	0,237670	-0,294777	-3,384017	-23,763802	-9,998904	0,473168
09:41:34,92	0,523093	3,451994	-0,056910	-0,313030	0,291996	-0,209972	0,233540	-0,294404	-3,383652	-0,641810	8,436229	0,464327	-0,483601	-3,045753	-4,439031	-24,784261	-3,384193	13,099628	0,233540	-0,294404	-3,383652	-23,752498	-9,896689	0,464327	0,233540	-0,294404	-3,383652	-23,752498	-9,896689	0,464327
09:41:34,97	0,523093	3,451994	-0,056910	-0,313030	0,291996	-0,209972	0,239403	-0,288269	-3,382887	-0,933226	8,701583	0,463745	-0,478731	-3,046206	-4,440159	-24,712907	-3,376181	13,095766	0,239403	-0,288269	-3,382887	-23,562381	-10,091527	0,463745	0,239403	-0,288269	-3,382887	-23,562381	-10,091527	0,463745
09:41:35,02	0,523093	3,451994	-0,056910	-0,313030	0,291996	-0,209972	0,237360	-0,292714	-3,384015	-0,659494	8,653152	0,459884	-0,476467	-3,043489	-4,442893	-24,734637	-3,399927	13,102532	0,237360	-0,292714	-3,384015	-23,637545	-9,979607	0,459884	0,237360	-0,292714	-3,384015	-23,637545	-9,979607	0,459884
09:41:35,07	0,523093	3,451994	-0,056910	-0,313030	0,291996	-0,209972	0,233875	-0,293316	-3,386749	-0,659635	8,464986	0,466650	-0,481877	-3,045581	-4,440202	-24,789034	-3,421354	13,094677	0,233875	-0,293316	-3,386749	-23,684920	-9,894201	0,466650	0,233875	-0,293316	-3,386749	-23,684920	-9,894201	0,466650
09:41:35,12	0,523093	3,451994	-0,056910	-0,313030	0,291996	-0,209972	0,238392	-0,289677	-3,384058	-0,894598	8,663453	0,458795	-0,479392	-3,049526	-4,442463	-24,727903	-3,431738	13,124007	0,238392	-0,289677	-3,384058	-23,634252	-10,050286	0,458795	0,238392	-0,289677	-3,384058	-23,634252	-10,050286	0,458795
09:41:35,17	0,523093	3,451994	-0,056910	-0,313030	0,291996	-0,209972	0,240565	-0,293801	-3,386319	-0,658573	8,834617	0,488125	-0,480554	-3,047616	-4,442466	-24,713451	-3,436299	13,123797	0,240565	-0,293801	-3,386319	-23,721968	-10,049756	0,488125	0,240565	-0,293801	-3,386319	-23,721968	-10,049756	0,488125
09:41:35,22	0,523093	3,451994	-0,056910	-0,313030	0,291996	-0,209972	0,239492	-0,291840	-3,386322	-0,757260	8,793601	0,487915	-0,473185	-3,040971	-4,443377	-24,660016	-3,400676	13,111052	0,239492	-0,291840	-3,386322	-23,666728	-10,006516	0,487915	0,239492	-0,291840	-3,386322	-23,666728	-10,006516	0,487915
09:41:35,27	0,523093	3,451994	-0,056910	-0,313030	0,291996	-0,209972	0,230053	-0,294899	-3,387233	-0,540629	8,331232	0,475170	-0,482940	-3,049499	-4,443650	-24,739099	-3,415939	13,110206	0,230053	-0,294899	-3,387233	-23,690223	-9,727916	0,475170	0,230053	-0,294899	-3,387233	-23,690223	-9,727916	0,475170
09:41:35,33	0,523093	3,451994	-0,056910	-0,313030	0,291996	-0,209972	0,242316	-0,290715	-3,387506	-0,810962	8,908073	0,474323	-0,477195	-3,045869	-4,446058	-24,691664	-3,435062	13,133367	0,242316	-0,290715	-3,387506	-23,632103	-10,113752	0,474323	0,242316	-0,290715	-3,387506	-23,632103	-10,113752	0,474323
09:41:35,38	0,523093	3,451994	-0,056910	-0,313030	0,291996	-0,209972	0,236300	-0,293875	-3,389914	-0,639471	8,645852	0,497485	-0,476348	-3,046646	-4,445574	-24,686940	-3,383616	13,108593	0,236300	-0,293875	-3,389914	-23,708694	-9,903671	0,497485	0,236300	-0,293875	-3,389914	-23,708694	-9,903671	0,497485
09:41:35,43	0,523093	3,451994	-0,056910	-0,313030	0,291996	-0,209972	0,236549	-0,294998	-3,389430	-0,534194	8,637198	0,472711	-0,473574	-3,042668	-4,434738	-24,770269	-3,403200	13,112989	0,236549	-0,294998	-3,389430	-23,691521	-9,931916	0,472711	0,236549	-0,294998	-3,389430	-23,691521	-9,931916	0,472711
09:41:35,48	0,523093	3,451994	-0,056910	-0,313030	0,291996	-0,209972	0,231717	-0,295411	-3,378594	-0,571355	8,323567	0,477107	-0,472810	-2,995687	0,381876	-33,850443	3,621288	12,925295	0,231717	-0,295411	-3,378594	-23,761083	-9,866245	0,477107	0,231717	-0,295411	-3,378594	-23,761083	-9,866245	0,477107
09:41:35,53	0,523048	3,452001	-0,066975	-0,313021	0,291991	-0,210023	0,190649	-0,272582	1,438020	-0,215149	-5,187897	0,289413	-0,477887	-3,000219	0,451078	-33,913211	3,699168	12,962299	0,190649	-0,272582	1,438020	-21,612829	-20,153832	0,289413	0,190649	-0,272582	1,438020	-21,612829	-20,153832	0,289413
09:41:35,58	0,523048	3,452001	-0,066975	-0,313021	0,291991	-0,210023	0,197112	-0,270451	1,507222	-0,289878	-4,945121	0,326416	-0,478347	-2,995677	0,428969	-33,774210	3,632799	12,967946	0,197112	-0,270451	1,507222	-21,520307	-20,418398	0,326416	0,197112	-0,270451	1,507222	-21,520307	-20,418398	0,326416
09:41:35,63	0,523048	3,452001	-0,066975	-0,313021	0,291991	-0,210023	0,193408	-0,267782	1,485114	-0,416657	-4,984144	0,332064	-0,473130	-2,996660	0,410730	-33,768398	3,602131	12,988448	0,193408	-0,267782	1,485114	-21,437547	-20,166691	0,332064	0,193408	-0,267782	1,485114	-21,437547	-20,166691	0,332064
09:41:35,68	0,523048	3,452001	-0,066975	-0,313021	0,291991	-0,210023	0,191651	-0,272791	1,466874	-0,179843	-5,055130	0,352566	-0,472525	-2,992418	0,402576	-33,715184	3,550363	12,990728	0,191651	-0,272791	1,466874	-21,593939	-20,099769	0,352566	0,191651	-0,272791	1,466874	-21,593939	-20,099769	0,352566
09:41:35,73	0,523048	3,452001	-0,066975	-0,313021	0,291991	-0,210023	0,187675	-0,271195	1,458720	-0,281073	-5,189932	0,354845	-0,476548	-2,997174	0,392524	-33,634763	3,474770	12,993406	0,187675	-0,271195	1,458720	-21,569864	-19,922427	0,354845	0,187675	-0,271195	1,458720	-21,569864	-19,922427	0,354845
09:41:35,78	0,523048	3,452001	-0,066975	-0,313021	0,291991	-0,210023	0,193805	-0,270088	1,448668	-0,363889	-4,763721	0,357524	-0,471215	-2,990110	0,386297	-33,603324	3,515280	12,995295	0,193805	-0,270088	1,448668	-21,565784	-19,977432	0,357524	0,193805	-0,270088	1,448668	-21,565784	-19,977432	0,357524
09:41:35,83	0,523048	3,452001	-0,066975	-0,313021	0,291991	-0,210023	0,185021	-0,271175	1,442441	-0,256548	-5,213509	0,359412	-0,470136	-2,995319	0,381230	-33,649887	3,497165	12,973464	0,185021	-0,271175	1,442441	-21,543795	-19,737689	0,359412	0,185021	-0,271175	1,442441	-21,543795	-19,737689	0,359412
09:41:35,88	0,523048	3,452001	-0,066975	-0,313021	0,291991	-0,210023	0,188993	-0,274714	1,437374	-0,111487	-5,038270	0,337582	-0,470050	-2,995998	0,375863	-33,585263	3,471175	13,028444	0,188993	-0,274714	1,437374	-21,676549	-19,874195	0,337582	0,188993	-0,274714	1,437374	-21,676549	-19,874195	0,337582
09:41:35,93	0,523048	3,452001	-0,066975	-0,313021	0,291991	-0,210023	0,189537	-0,275128	1,432007	-0,080161	-4,940982	0,392562	-0,477789	-2,996226	0,371956	-33,597199	3,414613	13,022915	0,189537	-0,275128	1,432007	-21,677713	-19,819670	0,392562	0,189537	-0,275128	1,432007	-21,677713	-19,819670	0,392562
09:41:35,98	0,523048	3,452001	-0,066975	-0,313021	0,291991	-0,210023	0,193605	-0,268539	1,428100	-0,477729	-4,711532	0,387033	-0,470115	-2,998730	0,368060	-33,597711	3,425646	12,982993	0,193605	-0,268539	1,428100	-21,558063	-19,909513	0,387033	0,193605	-0,268539	1,428100	-21,558063	-19,909513	0,387033
09:41:36,03	0,523048	3,452001	-0,066975	-0,313021	0,291991	-0,210023	0,191936	-0,276437	1,424204	-0,057739	-4,804253	0,347111	-0,472474	-2,993529	0,363406	-33,562720	3,396903	13,009135	0,191936	-0,276437	1,424204	-21,758060	-19,871257	0,347111	0,191936	-0,276437	1,424204	-21,758060	-19,871257	0,347111
09:41:36,08	0,523048	3,452001	-0,066975	-0,313021	0,291991	-0,210023	0,188611	-0,271794	1,419550	-0,306577	-4,932473	0,373252	-0,471847	-2,996263	0,361560	-33,507319	3,406663	13,002436	0,188611	-0,271794	1,419550	-21,642413	-19,738473	0,373252	0,188611	-0,271794	1,419550	-21,642413	-19,738473	0,373252
09:41:36,13	0,523048	3,452001	-0,066975	-0,313021	0,291991	-0,210023	0,190666	-0,273704	1,417704	-0,171120	-4,782524	0,366553	-0,475409	-2,993761	0,357589	-33,518098	3,312646	13,004130	0,190666	-0,273704	1,417704	-21,656868	-19,749827	0,366553	0,190666	-0,273704	1,417704	-21,656868	-19,749827	0,366553
09:41:36,18	0,523048	3,452001	-0,066975	-0,313021	0,291991	-0,210023	0,190280	-0,269369	1,413733	-0,483366	-4,764946	0,368247	-0,470009	-2,999689	0,351417	-33,477631	3,314955	12,997907	0,190280	-0,269369	1,413733	-21,628793	-19,701912	0,368247	0,190280	-0,269369	1,413733	-21,628793	-19,701912	0,368247
09:41:36,23	0,523048	3,452001	-0,066975	-0,313021	0,291991	-0,210023	0,192714	-0,277009	1,407561	-0,063814	-4,604477	0,362024	-0,469387	-2,992132	0,350605	-33,466280	3,383193	12,987163	0,192714	-0,277009	1,407561	-21,809039	-19,732528	0,362024	0,192714	-0,277009	1,407561	-21,809039	-19,732528	0,362024
09:41:36,28	0,523048	3,452001	-0,066975	-0,313021	0,291991	-0,210023	0,185859	-0,273769	1,406749	-0,167541	-4,985244	0,351281	-0,471293	-2,990002	0,349038	-33,507470	3,348852	13,011653	0,185859	-0,273769	1,406749	-21,658399	-19,575148	0,351281	0,185859	-0,273769	1,406749	-21,658399	-19,575148	0,351281
09:41:36,33	0,523048	3,452001	-0,066975	-0,313021	0,291991	-0,210023	0,184967	-0,271053	1,405182	-0,359112	-5,050130	0,375770	-0,478868	-2,995494	0,345536	-33,469711	3,315214	12,966588	0,184967	-0,271053	1,405182	-21,636758	-19,570012	0,375770	0,184967	-0,271053	1,405182	-21,636758	-19,570012	0,375770
09:41:36,38	0,523048	3,452001	-0,066975	-0,313021	0,291991	-0,210023	0,193511	-0,267240	1,401680	-0,567656	-4,556328	0,330705	-0,468844	-2,986377	0,342059	-33,440366	3,347592	13,011285	0,193511	-0,267240	1,401680	-21,545958	-19,746906	0,330705	0,193511	-0,267240	1,401680	-21,545958	-19,746906	0,330705
09:41:36,43	0,523048	3,452001	-0,066975	-0,313021	0,291991	-0,210023	0,180603	-0,271362	1,398203	-0,310565	-5,218310	0,375403	-0,469355	-2,994089	0,341706	-33,424496	3,347399	13,005253	0,180603	-0,271362	1,398203	-21,612495	-19,395625	0,375403	0,180603	-0,271362	1,398203	-21,612495	-19,395625	0,375403
09:41:36,48	0,523048	3,452001	-0,066975	-0,313021	0,291991	-0,210023	0,187537	-0,274775	1,397850	-0,125331	-4,843891	0,369371	-0,472946	-2,995805	0,341303	-33,443294	3,311435	12,993974	0,187537	-0,274775	1,397850	-21,695166	-19,565540	0,369371	0,187537	-0,274775	1,397850	-21,695166	-19,565540	0,369371
09:41:36,53	0,523048	3,452001	-0,066975	-0,313021	0,291991	-0,210023	0,190818	-0,272523	1,397447	-0,282974	-4,671555	0,358092	-0,470012	-2,992351	0,337809	-33,439389	3,336883	13,012430	0,190818	-0,272523	1,397447	-21,676037	-19,650795	0,358092	0,190818	-0,272523	1,397447	-21,676037	-19,650795	0,358092
09:41:36,58	0,523048	3,452001	-0,066975	-0,313021	0,291991	-0,210023	0,186360	-0,273338	1,393953	-0,216632	-4,912707	0,376548	-0,469533	-2,990317	0,336231	-33,463884	3,282196	13,007429	0,186360	-0,273338	1,393953	-21,673627	-19,542004	0,376548	0,186360	-0,273338	1,393953	-21,673627	-19,542004	0,376548
09:41:36,63	0,523048	3,452001	-0,066975	-0,313021	0,291991	-0,210023	0,184360	-0,272735	1,392375	-0,307557	-5,010614	0,371547	-0,472424	-2,997554	0,331983	-33,440073	3,250260	12,992638	0,184360	-0,272735	1,392375	-21,717276	-19,482854	0,371547	0,184360	-0,272735	1,392375	-21,717276	-19,482854	0,371547
09:41:36,68	0,523048	3,452001	-0,066975	-0,313021	0,291991	-0,210023	0,192072	-0,273850	1,388127	-0,265366	-4,572973	0,356756	-0,473677	-2,992402	0,335440	-33,467318	3,245618	12,986368	0,192072	-0,273850	1,388127	-21,762557	-19,650648	0,356756	0,192072	-0,273850	1,388127	-21,762557	-19,650648	0,356756
09:41:36,73	0,523048	3,452001	-0,066975	-0,313021	0,291991	-0,210023	0,188237	-0,270188	1,391584	-0,473403	-4,793680	0,350486	-0,468780	-2,997742	0,328898	-33,396087	3,286205	12,990971	0,188237	-0,270188	1,391584	-21,683171	-19,570288	0,350486	0,188237	-0,270188	1,391584	-21,683171	-19,570288	0,350486
09:41:36,78	0,523048	3,452001	-0,066975	-0,313021	0,291991	-0,210023	0,190413	-0,277100	1,385042	-0,043232	-4,639152	0,355089	-0,468196	-2,992033	0,327344	-33,375852	3,279982	13,011838	0,190413	-0,277100	1,385042	-21,795565	-19,586548	0,355089	0,190413	-0,277100	1,385042	-21,795565	-19,586548	0,355089
09:41:36,83	0,523048	3,452001	-0,066975	-0,313021	0,291991	-0,210023	0,185177	-0,274751	1,383488	-0,160657	-4,890780	0,375956	-0,473014	-2,998495	0,329620	-33,444345	3,252823	12,950354	0,185177	-0,274751	1,383488	-21,728586	-19,427162	0,375956	0,185177	-0,274751	1,383488	-21,728586	-19,427162	0,375956
09:41:36,88	0,523048	3,452001	-0,066975	-0,313021	0,291991	-0,210023	0,193182	-0,273810	1,385764	-0,267364	-4,520238	0,314472	-0,471196	-2,991905	0,327714	-33,397720	3,267248	13,006085	0,193182	-0,273810	1,385764	-21,761412	-19,685043	0,314472	0,193182	-0,273810	1,385764	-21,761412	-19,685043	0,314472
09:41:36,93	0,523048	3,452001	-0,066975	-0,313021	0,291991	-0,210023	0,186566	-0,272089	1,383858	-0,321008	-4,831094	0,370203	-0,471832	-2,990877	0,325371	-33,410100	3,260047	13,007449	0,186566	-0,272089	1,383858	-21,680023	-19,476558	0,370203	0,186566	-0,272089	1,383858	-21,680023	-19,476558	0,370203
09:41:36,98	0,523048	3,452001	-0,066975	-0,313021	0,291991	-0,210023	0,184635	-0,277747	1,380767	-0,046808	-4,919847	0,377027	-0,465330	-2,993061	0,324623	-33,397590	3,244066	13,012910	0,184635	-0,277747	1,380767	-21,849968	-19,413661	0,377027	0,184635	-0,277747	1,380767	-21,849968	-19,413661	0,377027
09:41:37,03	0,523048	3,452001	-0,066975	-0,313021	0,291991	-0,210023	0,188481	-0,271169	1,377645	-0,392779	-4,684715	0,357260	-0,472950	-2,993103	0,321501	-33,369123	3,223149	12,993143	0,188481	-0,271169	1,377645	-21,679515	-19,480481	0,357260	0,188481	-0,271169	1,377645	-21,679515	-19,480481	0,357260
09:41:37,08	0,523048	3,452001	-0,066975	-0,313021	0,291991	-0,210023	0,188878	-0,276840	1,376890	-0,106460	-4,662970	0,362686	-0,468237	-2,996283	0,320746	-33,372474	3,215157	12,998568	0,188878	-0,276840	1,376890	-21,838406	-19,489912	0,362686	0,188878	-0,276840	1,376890	-21,838406	-19,489912	0,362686
09:41:37,13	0,523048	3,452001	-0,066975	-0,313021	0,291991	-0,210023	0,186524	-0,271989	1,376048	-0,354460	-4,829758	0,330624	-0,476525	-2,992527	0,318373	-33,377773	3,212927	12,984585	0,186524	-0,271989	1,376048	-21,705608	-19,471914	0,330624	0,186524	-0,271989	1,376048	-21,705608	-19,471914	0,330624
09:41:37,18	0,523048	3,452001	-0,066975	-0,313021	0,291991	-0,210023	0,186524	-0,271989	1,376048	-0,354460	-4,829758	0,330624	-0,470683	-2,995084	0,320330	-33,406533	3,202950	12,993691	0,186524	-0,271989	1,376048	-21,705608	-19,471914	0,330624	0,186524	-0,271989	1,376048	-21,705608	-19,471914	0,330624
09:41:37,23	0,523048	3,452001	-0,066975	-0,313021	0,291991	-0,210023	0,189063	-0,274123	1,376474	-0,275361	-4,676750	0,357808	-0,468321	-2,991683	0,320308	-33,396709	3,201885	12,975101	0,189063	-0,274123	1,376474	-21,793998	-19,518202	0,357808	0,189063	-0,274123	1,376474	-21,793998	-19,518202	0,357808
09:41:37,28	0,523048	3,452001	-0,066975	-0,313021	0,291991	-0,210023	0,192779	-0,278993	1,372223	-0,015986	-4,497619	0,360453	-0,468323	-3,000738	0,316079	-33,415710	3,215297	12,996336	0,192779	-0,278993	1,372223	-21,916964	-19,630807	0,360453	0,192779	-0,278993	1,372223	-21,916964	-19,630807	0,360453
09:41:37,33	0,523048	3,452001	-0,066975	-0,313021	0,291991	-0,210023	0,189160	-0,276354	1,373013	-0,101609	-4,653076	0,370593	-0,468800	-2,996284	0,316869	-33,361521	3,243647	13,006475	0,189160	-0,276354	1,373013	-21,795363	-19,502138	0,370593	0,189160	-0,276354	1,373013	-21,795363	-19,502138	0,370593
09:41:37,38	0,523048	3,452001	-0,066975	-0,313021	0,291991	-0,210023	0,187718	-0,269863	1,372570	-0,484103	-4,782941	0,375878	-0,473699	-2,991789	0,316426	-33,431515	3,232123	13,011760	0,187718	-0,269863	1,372570	-21,668336	-19,518766	0,375878	0,187718	-0,269863	1,372570	-21,668336	-19,518766	0,375878
09:41:37,43	0,523048	3,452001	-0,066975	-0,313021	0,291991	-0,210023	0,182388	-0,274413	1,371811	-0,233573	-4,983888	0,356864	-0,467094	-2,989448	0,315667	-33,358544	3,206092	12,992747	0,182388	-0,274413	1,371811	-21,774963	-19,301313	0,356864	0,182388	-0,274413	1,371811	-21,774963	-19,301313	0,356864
09:41:37,48	0,523048	3,452001	-0,066975	-0,313021	0,291991	-0,210023	0,182388	-0,274413	1,371811	-0,233573	-4,983888	0,356864	-0,472473	-2,992010	0,311424	-33,375896	3,174851	13,041648	0,187296	-0,271036	1,367568	-21,721215	-19,430786	0,405766	0,187296	-0,271036	1,367568	-21,721215	-19,430786	0,405766
09:41:37,53	0,523048	3,452001	-0,066975	-0,313021	0,291991	-0,210023	0,182972	-0,274039	1,369469	-0,262743	-4,956125	0,348290	-0,467710	-2,989768	0,313325	-33,365700	3,198948	12,984172	0,182972	-0,274039	1,369469	-21,774839	-19,319425	0,348290	0,182972	-0,274039	1,369469	-21,774839	-19,319425	0,348290
09:41:37,58	0,523048	3,452001	-0,066975	-0,313021	0,291991	-0,210023	0,182972	-0,274039	1,369469	-0,262743	-4,956125	0,348290	-0,467694	-2,991700	0,312957	-33,363283	3,205556	12,998834	0,182972	-0,274039	1,369469	-21,774839	-19,319425	0,348290	0,182972	-0,274039	1,369469	-21,774839	-19,319425	0,348290
09:41:37,63	0,523048	3,452001	-0,066975	-0,313021	0,291991	-0,210023	0,184637	-0,275019	1,369101	-0,204865	-4,870730	0,362952	-0,474213	-2,994414	0,310614	-33,375330	3,176316	12,988228	0,184637	-0,275019	1,369101	-21,793871	-19,364772	0,362952	0,184637	-0,275019	1,369101	-21,793871	-19,364772	0,362952
09:41:37,68	0,523048	3,452001	-0,066975	-0,313021	0,291991	-0,210023	0,190247	-0,270730	1,366758	-0,459239	-4,574823	0,352345	-0,471843	-2,992148	0,308695	-33,359692	3,188316	13,019436	0,190247	-0,270730	1,366758	-21,711558	-19,509249	0,352345	0,190247	-0,270730	1,366758	-21,711558	-19,509249	0,352345
09:41:37,73	0,523048	3,452001	-0,066975	-0,313021	0,291991	-0,210023	0,187100	-0,271650	1,364839	-0,393209	-4,730936	0,383553	-0,466436	-2,993408	0,308321	-33,326109	3,219692	13,001690	0,187100	-0,271650	1,364839	-21,717716	-19,418304	0,383553	0,187100	-0,271650	1,364839	-21,717716	-19,418304	0,383553
09:41:37,78	0,523048	3,452001	-0,066975	-0,313021	0,291991	-0,210023	0,185488	-0,276963	1,364465	-0,072952	-4,801374	0,365808	-0,472451	-2,992767	0,309829	-33,367810	3,161773	12,979021	0,185488	-0,276963	1,364465	-21,814557	-19,362186	0,365808	0,185488	-0,276963	1,364465	-21,814557	-19,362186	0,365808
09:41:37,83	0,523048	3,452001	-0,066975	-0,313021	0,291991	-0,210023	0,187940	-0,271433	1,365973	-0,431522	-4,681005	0,343139	-0,478312	-2,993587	0,305568	-33,343185	3,152453	12,989618	0,187940	-0,271433	1,365973	-21,739021	-19,434328	0,343139	0,187940	-0,271433	1,365973	-21,739021	-19,434328	0,343139
09:41:37,88	0,523048	3,452001	-0,066975	-0,313021	0,291991	-0,210023	0,191580	-0,266767	1,361712	-0,669916	-4,465735	0,353736	-0,469389	-2,996789	0,306366	-33,324162	3,177854	12,971436	0,191580	-0,266767	1,361712	-21,611129	-19,504804	0,353736	0,191580	-0,266767	1,361712	-21,611129	-19,504804	0,353736
09:41:37,93	0,523048	3,452001	-0,066975	-0,313021	0,291991	-0,210023	0,189893	-0,276095	1,362511	-0,153336	-4,549730	0,335554	-0,466991	-2,989717	0,304816	-33,292357	3,212274	12,994000	0,189893	-0,276095	1,362511	-21,826819	-19,456303	0,335554	0,189893	-0,276095	1,362511	-21,826819	-19,456303	0,335554
09:41:37,98	0,523048	3,452001	-0,066975	-0,313021	0,291991	-0,210023	0,182569	-0,274636	1,360960	-0,183514	-4,920236	0,358118	-0,475886	-2,993702	0,304786	-33,332817	3,213189	12,972954	0,182569	-0,274636	1,360960	-21,742434	-19,251886	0,358118	0,182569	-0,274636	1,360960	-21,742434	-19,251886	0,358118
09:41:38,03	0,523048	3,452001	-0,066975	-0,313021	0,291991	-0,210023	0,190468	-0,268926	1,360930	-0,499871	-4,544997	0,337072	-0,468253	-2,993959	0,303250	-33,328481	3,175584	12,978766	0,190468	-0,268926	1,360930	-21,610556	-19,496700	0,337072	0,190468	-0,268926	1,360930	-21,610556	-19,496700	0,337072
09:41:38,08	0,523048	3,452001	-0,066975	-0,313021	0,291991	-0,210023	0,186874	-0,275665	1,359394	-0,179853	-4,709312	0,342884	-0,471315	-2,991237	0,302452	-33,361197	3,143251	12,992962	0,186874	-0,275665	1,359394	-21,819534	-19,378910	0,342884	0,186874	-0,275665	1,359394	-21,819534	-19,378910	0,342884
09:41:38,13	0,523048	3,452001	-0,066975	-0,313021	0,291991	-0,210023	0,186047	-0,271651	1,358596	-0,432900	-4,764462	0,357080	-0,471231	-2,992841	0,302471	-33,317280	3,114116	12,981652	0,186047	-0,271651	1,358596	-21,757542	-19,369171	0,357080	0,186047	-0,271651	1,358596	-21,757542	-19,369171	0,357080
09:41:38,18	0,523048	3,452001	-0,066975	-0,313021	0,291991	-0,210023	0,187394	-0,272526	1,358615	-0,390675	-4,641806	0,345770	-0,468277	-2,987981	0,301699	-33,312653	3,162275	13,009074	0,187394	-0,272526	1,358615	-21,784002	-19,352272	0,345770	0,187394	-0,272526	1,358615	-21,784002	-19,352272	0,345770
09:41:38,23	0,523048	3,452001	-0,066975	-0,313021	0,291991	-0,210023	0,181709	-0,272655	1,357843	-0,339989	-4,957530	0,373192	-0,471803	-2,998250	0,298226	-33,319611	3,129941	12,993555	0,181709	-0,272655	1,357843	-21,743378	-19,221676	0,373192	0,181709	-0,272655	1,357843	-21,743378	-19,221676	0,373192
09:41:38,28	0,523048	3,452001	-0,066975	-0,313021	0,291991	-0,210023	0,192365	-0,274735	1,354370	-0,263274	-4,393290	0,357673	-0,467025	-2,992569	0,300174	-33,288344	3,163677	13,004488	0,192365	-0,274735	1,354370	-21,829998	-19,493912	0,357673	0,192365	-0,274735	1,354370	-21,829998	-19,493912	0,357673
09:41:38,33	0,523048	3,452001	-0,066975	-0,313021	0,291991	-0,210023	0,185056	-0,276033	1,356318	-0,150959	-4,763149	0,368606	-0,474742	-2,992880	0,301705	-33,306131	3,123481	12,996227	0,185056	-0,276033	1,356318	-21,819529	-19,290014	0,368606	0,185056	-0,276033	1,356318	-21,819529	-19,290014	0,368606
09:41:38,38	0,523048	3,452001	-0,066975	-0,313021	0,291991	-0,210023	0,189183	-0,269506	1,357849	-0,534069	-4,543818	0,360344	-0,467606	-2,996226	0,297489	-33,282489	3,153518	13,029319	0,189183	-0,269506	1,357849	-21,690268	-19,394701	0,360344	0,189183	-0,269506	1,357849	-21,690268	-19,394701	0,360344
09:41:38,43	0,523048	3,452001	-0,066975	-0,313021	0,291991	-0,210023	0,188513	-0,277358	1,353633	-0,087913	-4,573200	0,393436	-0,472445	-2,993432	0,298614	-33,320222	3,106424	13,022247	0,188513	-0,277358	1,353633	-21,860521	-19,371491	0,393436	0,188513	-0,277358	1,353633	-21,860521	-19,371491	0,393436
09:41:38,48	0,523048	3,452001	-0,066975	-0,313021	0,291991	-0,210023	0,188513	-0,271771	1,354758	-0,438081	-4,582336	0,386364	-0,465860	-2,994550	0,297476	-33,286170	3,145484	13,019968	0,188513	-0,271771	1,354758	-21,772121	-19,380619	0,386364	0,188513	-0,271771	1,354758	-21,772121	-19,380619	0,386364
09:41:38,53	0,523048	3,452001	-0,066975	-0,313021	0,291991	-0,210023	0,186189	-0,278032	1,353620	-0,061649	-4,693254	0,384085	-0,471861	-2,991374	0,297017	-33,333755	3,148974	12,986365	0,186189	-0,278032	1,353620	-21,887186	-19,309058	0,384085	0,186189	-0,278032	1,353620	-21,887186	-19,309058	0,384085
09:41:38,58	0,523048	3,452001	-0,066975	-0,313021	0,291991	-0,210023	0,186439	-0,271247	1,353161	-0,435246	-4,723195	0,350483	-0,463482	-2,992696	0,298610	-33,271804	3,125035	12,975554	0,186439	-0,271247	1,353161	-21,728151	-19,358644	0,350483	0,186439	-0,271247	1,353161	-21,728151	-19,358644	0,350483
09:41:38,63	0,523048	3,452001	-0,066975	-0,313021	0,291991	-0,210023	0,183394	-0,279164	1,354754	-0,013309	-4,815891	0,339672	-0,473123	-2,992998	0,298199	-33,363636	3,115528	13,018339	0,183394	-0,279164	1,354754	-21,927712	-19,212344	0,339672	0,183394	-0,279164	1,354754	-21,927712	-19,212344	0,339672
09:41:38,68	0,523048	3,452001	-0,066975	-0,313021	0,291991	-0,210023	0,188477	-0,270967	1,354343	-0,493730	-4,626391	0,382456	-0,475372	-2,992461	0,298597	-33,315716	3,119551	13,007734	0,188477	-0,270967	1,354343	-21,764627	-19,421797	0,382456	0,188477	-0,270967	1,354343	-21,764627	-19,421797	0,382456
09:41:38,73	0,523048	3,452001	-0,066975	-0,313021	0,291991	-0,210023	0,189136	-0,268750	1,354741	-0,581549	-4,552602	0,371852	-0,464757	-2,988484	0,293552	-33,292614	3,126764	13,008377	0,189136	-0,268750	1,354741	-21,678442	-19,399789	0,371852	0,189136	-0,268750	1,354741	-21,678442	-19,399789	0,371852
09:41:38,78	0,523048	3,452001	-0,066975	-0,313021	0,291991	-0,210023	0,180384	-0,275954	1,349696	-0,189138	-4,991327	0,372494	-0,471837	-2,996167	0,294743	-33,316007	3,120049	13,024694	0,180384	-0,275954	1,349696	-21,851554	-19,151449	0,372494	0,180384	-0,275954	1,349696	-21,851554	-19,151449	0,372494
09:41:38,83	0,523048	3,452001	-0,066975	-0,313021	0,291991	-0,210023	0,190578	-0,273665	1,350887	-0,325715	-4,478121	0,388812	-0,460134	-2,988697	0,294336	-33,316117	3,073264	13,021730	0,190578	-0,273665	1,350887	-21,808389	-19,438503	0,388812	0,190578	-0,273665	1,350887	-21,808389	-19,438503	0,388812
09:41:38,88	0,523048	3,452001	-0,066975	-0,313021	0,291991	-0,210023	0,178257	-0,280065	1,350480	-0,033489	-5,095539	0,385848	-0,473025	-2,996962	0,293552	-33,319454	3,105833	12,990760	0,178257	-0,280065	1,350480	-22,018560	-19,088686	0,385848	0,178257	-0,280065	1,350480	-22,018560	-19,088686	0,385848
09:41:38,93	0,523048	3,452001	-0,066975	-0,313021	0,291991	-0,210023	0,191860	-0,273033	1,349696	-0,372572	-4,407314	0,354878	-0,467154	-2,992526	0,291612	-33,316700	3,121302	13,008616	0,191860	-0,273033	1,349696	-21,805698	-19,468363	0,354878	0,191860	-0,273033	1,349696	-21,805698	-19,468363	0,354878
09:41:38,98	0,523048	3,452001	-0,066975	-0,313021	0,291991	-0,210023	0,185083	-0,275899	1,347756	-0,208773	-4,765100	0,372734	-0,471255	-2,993818	0,290817	-33,305274	3,104116	12,978461	0,185083	-0,275899	1,347756	-21,866870	-19,294105	0,372734	0,185083	-0,275899	1,347756	-21,866870	-19,294105	0,372734
09:41:39,03	0,523048	3,452001	-0,066975	-0,313021	0,291991	-0,210023	0,188252	-0,272995	1,346961	-0,368983	-4,581796	0,342578	-0,474058	-2,994665	0,294334	-33,240614	3,078499	12,964534	0,188252	-0,272995	1,346961	-21,799067	-19,359609	0,342578	0,188252	-0,272995	1,346961	-21,799067	-19,359609	0,342578
09:41:39,08	0,523048	3,452001	-0,066975	-0,313021	0,291991	-0,210023	0,190388	-0,270990	1,350478	-0,463070	-4,401961	0,328652	-0,468193	-2,992476	0,290473	-33,254227	3,136255	13,008974	0,190388	-0,270990	1,350478	-21,735804	-19,347387	0,328652	0,190388	-0,270990	1,350478	-21,735804	-19,347387	0,328652
09:41:39,13	0,523048	3,452001	-0,066975	-0,313021	0,291991	-0,210023	0,185559	-0,274976	1,346617	-0,212623	-4,693690	0,373091	-0,471337	-2,991546	0,290800	-33,346158	3,133220	12,994681	0,185559	-0,274976	1,346617	-21,798203	-19,260108	0,373091	0,185559	-0,274976	1,346617	-21,798203	-19,260108	0,373091
09:41:39,18	0,523048	3,452001	-0,066975	-0,313021	0,291991	-0,210023	0,186326	-0,271787	1,346944	-0,427029	-4,731938	0,358799	-0,467918	-2,988835	0,289404	-33,258479	3,148722	12,988852	0,186326	-0,271787	1,346944	-21,762297	-19,358513	0,358799	0,186326	-0,271787	1,346944	-21,762297	-19,358513	0,358799
09:41:39,23	0,523048	3,452001	-0,066975	-0,313021	0,291991	-0,210023	0,192372	-0,274037	1,346601	-0,319195	-4,360332	0,356246	-0,472412	-2,997907	0,290457	-33,301224	3,096669	12,992128	0,192372	-0,274037	1,346601	-21,831120	-19,461555	0,356246	0,192372	-0,274037	1,346601	-21,831120	-19,461555	0,356246
09:41:39,28	0,523048	3,452001	-0,066975	-0,313021	0,291991	-0,210023	0,192372	-0,274037	1,346601	-0,319195	-4,360332	0,356246	-0,471273	-2,996849	0,287342	-33,319472	3,123694	13,000276	0,192372	-0,274037	1,346601	-21,831120	-19,461555	0,356246	0,192372	-0,274037	1,346601	-21,831120	-19,461555	0,356246
09:41:39,33	0,523048	3,452001	-0,066975	-0,313021	0,291991	-0,210023	0,190887	-0,274494	1,343486	-0,281153	-4,466902	0,364394	-0,468769	-2,994677	0,288119	-33,258649	3,148627	12,971660	0,190887	-0,274494	1,343486	-21,828948	-19,451500	0,364394	0,190887	-0,274494	1,343486	-21,828948	-19,451500	0,364394
09:41:39,38	0,523048	3,452001	-0,066975	-0,313021	0,291991	-0,210023	0,187754	-0,275576	1,344263	-0,172875	-4,589611	0,335778	-0,474778	-2,991509	0,286156	-33,295124	3,139195	12,996585	0,187754	-0,275576	1,344263	-21,805622	-19,328269	0,335778	0,187754	-0,275576	1,344263	-21,805622	-19,328269	0,335778
09:41:39,43	0,523048	3,452001	-0,066975	-0,313021	0,291991	-0,210023	0,188014	-0,268789	1,342300	-0,552251	-4,602945	0,360703	-0,465882	-2,988446	0,288492	-33,258517	3,118878	12,981593	0,188014	-0,268789	1,342300	-21,652149	-19,362039	0,360703	0,188014	-0,268789	1,342300	-21,652149	-19,362039	0,360703
09:41:39,48	0,523048	3,452001	-0,066975	-0,313021	0,291991	-0,210023	0,180914	-0,274961	1,344637	-0,230564	-4,930283	0,345710	-0,471822	-2,998372	0,287774	-33,280733	3,061596	13,026375	0,180914	-0,274961	1,344637	-21,815017	-19,132029	0,345710	0,180914	-0,274961	1,344637	-21,815017	-19,132029	0,345710
09:41:39,53	0,523048	3,452001	-0,066975	-0,313021	0,291991	-0,210023	0,192480	-0,274780	1,343918	-0,300709	-4,319441	0,390493	-0,472424	-2,995916	0,286565	-33,315461	3,161344	13,006698	0,192480	-0,274780	1,343918	-21,870926	-19,429131	0,390493	0,192480	-0,274780	1,343918	-21,870926	-19,429131	0,390493
09:41:39,58	0,523048	3,452001	-0,066975	-0,313021	0,291991	-0,210023	0,190654	-0,273030	1,342709	-0,322655	-4,494339	0,370816	-0,467602	-2,992955	0,285804	-33,233677	3,094550	12,986073	0,190654	-0,273030	1,342709	-21,755549	-19,460693	0,370816	0,190654	-0,273030	1,342709	-21,755549	-19,460693	0,370816
09:41:39,63	0,523048	3,452001	-0,066975	-0,313021	0,291991	-0,210023	0,185679	-0,275727	1,341948	-0,199394	-4,648843	0,350191	-0,471777	-2,994233	0,285817	-33,250656	3,074249	13,013749	0,185679	-0,275727	1,341948	-21,843958	-19,224617	0,350191	0,185679	-0,275727	1,341948	-21,843958	-19,224617	0,350191
09:41:39,68	0,523048	3,452001	-0,066975	-0,313021	0,291991	-0,210023	0,188873	-0,272750	1,341961	-0,380264	-4,487292	0,377867	-0,466546	-2,987465	0,286169	-33,276812	3,102000	13,011755	0,188873	-0,272750	1,341961	-21,791140	-19,313820	0,377867	0,188873	-0,272750	1,341961	-21,791140	-19,313820	0,377867
09:41:39,73	0,523048	3,452001	-0,066975	-0,313021	0,291991	-0,210023	0,180396	-0,273895	1,342314	-0,309751	-4,964630	0,375873	-0,466437	-2,995928	0,284270	-33,253285	3,125110	13,007327	0,180396	-0,273895	1,342314	-21,810537	-19,125704	0,375873	0,180396	-0,273895	1,342314	-21,810537	-19,125704	0,375873
09:41:39,78	0,523048	3,452001	-0,066975	-0,313021	0,291991	-0,210023	0,187671	-0,278222	1,340414	-0,053005	-4,577489	0,371445	-0,465213	-2,988155	0,285415	-33,206276	3,099915	12,992170	0,187671	-0,278222	1,340414	-21,893407	-19,309683	0,371445	0,187671	-0,278222	1,340414	-21,893407	-19,309683	0,371445
09:41:39,83	0,523048	3,452001	-0,066975	-0,313021	0,291991	-0,210023	0,180327	-0,275396	1,341559	-0,198275	-4,906062	0,356288	-0,474778	-2,991073	0,285410	-33,276061	3,103521	13,029681	0,180327	-0,275396	1,341559	-21,816830	-19,061762	0,356288	0,180327	-0,275396	1,341559	-21,816830	-19,061762	0,356288
09:41:39,88	0,523048	3,452001	-0,066975	-0,313021	0,291991	-0,210023	0,187636	-0,268570	1,341554	-0,584962	-4,588226	0,393799	-0,475929	-2,999194	0,281561	-33,267748	3,076723	13,029676	0,187636	-0,268570	1,341554	-21,667729	-19,317691	0,393799	0,187636	-0,268570	1,341554	-21,667729	-19,317691	0,393799
09:41:39,93	0,523048	3,452001	-0,066975	-0,313021	0,291991	-0,210023	0,195245	-0,271634	1,337705	-0,444678	-4,172002	0,393793	-0,468246	-2,997729	0,279219	-33,255809	3,090835	13,003904	0,195245	-0,271634	1,337705	-21,767980	-19,498710	0,393793	0,195245	-0,271634	1,337705	-21,767980	-19,498710	0,393793
09:41:39,98	0,523048	3,452001	-0,066975	-0,313021	0,291991	-0,210023	0,190134	-0,277556	1,335363	-0,118575	-4,434455	0,368022	-0,465947	-2,991916	0,283041	-33,274281	3,073492	12,958866	0,190134	-0,277556	1,335363	-21,906706	-19,360003	0,368022	0,190134	-0,277556	1,335363	-21,906706	-19,360003	0,368022
09:41:40,03	0,523048	3,452001	-0,066975	-0,313021	0,291991	-0,210023	0,183951	-0,276640	1,339185	-0,190456	-4,763305	0,322984	-0,471835	-2,994964	0,282701	-33,265320	3,048261	13,010000	0,183951	-0,276640	1,339185	-21,906691	-19,203475	0,322984	0,183951	-0,276640	1,339185	-21,906691	-19,203475	0,322984
09:41:40,08	0,523048	3,452001	-0,066975	-0,313021	0,291991	-0,210023	0,189535	-0,273064	1,338845	-0,393750	-4,452574	0,374117	-0,467132	-2,987667	0,280716	-33,266571	3,097980	12,990482	0,189535	-0,273064	1,338845	-21,829311	-19,331069	0,374117	0,189535	-0,273064	1,338845	-21,829311	-19,331069	0,374117
09:41:40,13	0,523048	3,452001	-0,066975	-0,313021	0,291991	-0,210023	0,180864	-0,273489	1,336860	-0,329227	-4,929385	0,354600	-0,471850	-2,994060	0,280355	-33,272751	3,067596	13,002564	0,180864	-0,273489	1,336860	-21,798137	-19,127242	0,354600	0,180864	-0,273489	1,336860	-21,798137	-19,127242	0,354600
09:41:40,18	0,523048	3,452001	-0,066975	-0,313021	0,291991	-0,210023	0,188759	-0,272600	1,336499	-0,404858	-4,509012	0,366682	-0,466479	-2,988156	0,278799	-33,223417	3,069358	12,995174	0,188759	-0,272600	1,336499	-21,803981	-19,326617	0,366682	0,188759	-0,272600	1,336499	-21,803981	-19,326617	0,366682
09:41:40,23	0,523048	3,452001	-0,066975	-0,313021	0,291991	-0,210023	0,180961	-0,274300	1,334943	-0,290291	-4,872668	0,359292	-0,471215	-2,996592	0,279217	-33,244521	3,035873	13,006529	0,180961	-0,274300	1,334943	-21,822826	-19,078124	0,359292	0,180961	-0,274300	1,334943	-21,822826	-19,078124	0,359292
09:41:40,28	0,523048	3,452001	-0,066975	-0,313021	0,291991	-0,210023	0,190635	-0,274416	1,335361	-0,323826	-4,371170	0,370647	-0,474762	-2,990868	0,283046	-33,275235	3,122836	12,988157	0,190635	-0,274416	1,335361	-21,865443	-19,336012	0,370647	0,190635	-0,274416	1,335361	-21,865443	-19,336012	0,370647
09:41:40,33	0,523048	3,452001	-0,066975	-0,313021	0,291991	-0,210023	0,187452	-0,268482	1,339190	-0,572395	-4,606783	0,352274	-0,467027	-2,994564	0,279595	-33,224197	3,069121	12,983954	0,187452	-0,268482	1,339190	-21,648258	-19,321734	0,352274	0,187452	-0,268482	1,339190	-21,648258	-19,321734	0,352274
09:41:40,38	0,523048	3,452001	-0,066975	-0,313021	0,291991	-0,210023	0,186785	-0,277029	1,335739	-0,148982	-4,570402	0,348072	-0,473052	-2,990523	0,279178	-33,279500	3,092129	13,014143	0,186785	-0,277029	1,335739	-21,895737	-19,233005	0,348072	0,186785	-0,277029	1,335739	-21,895737	-19,233005	0,348072
09:41:40,43	0,523048	3,452001	-0,066975	-0,313021	0,291991	-0,210023	0,186298	-0,269791	1,335322	-0,533070	-4,655133	0,378261	-0,466360	-2,991164	0,278452	-33,189299	3,114935	13,011816	0,186298	-0,269791	1,335322	-21,711663	-19,279492	0,378261	0,186298	-0,269791	1,335322	-21,711663	-19,279492	0,378261
09:41:40,48	0,523048	3,452001	-0,066975	-0,313021	0,291991	-0,210023	0,183507	-0,275906	1,334596	-0,150220	-4,733544	0,375933	-0,472381	-2,991825	0,280745	-33,239800	3,063614	12,997255	0,183507	-0,275906	1,334596	-21,808870	-19,138820	0,375933	0,183507	-0,275906	1,334596	-21,808870	-19,138820	0,375933
09:41:40,53	0,523048	3,452001	-0,066975	-0,313021	0,291991	-0,210023	0,187090	-0,271023	1,336889	-0,473854	-4,565300	0,361373	-0,463557	-2,992820	0,278445	-33,250722	3,092138	13,025284	0,187090	-0,271023	1,336889	-21,749155	-19,251846	0,361373	0,187090	-0,271023	1,336889	-21,749155	-19,251846	0,361373
09:41:40,58	0,523048	3,452001	-0,066975	-0,313021	0,291991	-0,210023	0,183539	-0,279161	1,334589	-0,031409	-4,773646	0,389401	-0,471760	-2,993884	0,277643	-33,232465	3,083691	12,989822	0,183539	-0,279161	1,334589	-21,945584	-19,181479	0,389401	0,183539	-0,279161	1,334589	-21,945584	-19,181479	0,389401
09:41:40,63	0,523048	3,452001	-0,066975	-0,313021	0,291991	-0,210023	0,188562	-0,272590	1,333787	-0,371322	-4,492421	0,353940	-0,467726	-2,989362	0,276848	-33,257391	3,077925	13,001435	0,188562	-0,272590	1,333787	-21,769622	-19,294552	0,353940	0,188562	-0,272590	1,333787	-21,769622	-19,294552	0,353940
09:41:40,68	0,523048	3,452001	-0,066975	-0,313021	0,291991	-0,210023	0,182629	-0,273822	1,332992	-0,324680	-4,819648	0,365553	-0,473531	-2,995192	0,277647	-33,226834	3,052767	12,988271	0,182629	-0,273822	1,332992	-21,819745	-19,156026	0,365553	0,182629	-0,273822	1,332992	-21,819745	-19,156026	0,365553
09:41:40,73	0,523048	3,452001	-0,066975	-0,313021	0,291991	-0,210023	0,190580	-0,271710	1,333791	-0,441025	-4,367149	0,352389	-0,467842	-2,990731	0,276810	-33,314516	3,068256	12,977288	0,190580	-0,271710	1,333791	-21,770279	-19,327689	0,352389	0,190580	-0,271710	1,333791	-21,770279	-19,327689	0,352389
09:41:40,78	0,523048	3,452001	-0,066975	-0,313021	0,291991	-0,210023	0,183872	-0,274407	1,332954	-0,331240	-4,799652	0,341405	-0,467616	-2,993625	0,274937	-33,202974	3,042390	12,985752	0,183872	-0,274407	1,332954	-21,872159	-19,233602	0,341405	0,183872	-0,274407	1,332954	-21,872159	-19,233602	0,341405
09:41:40,83	0,523048	3,452001	-0,066975	-0,313021	0,291991	-0,210023	0,186266	-0,276049	1,331081	-0,212458	-4,565646	0,349870	-0,467734	-2,990023	0,279936	-33,277277	3,094236	12,980804	0,186266	-0,276049	1,331081	-21,882318	-19,187505	0,349870	0,186266	-0,276049	1,331081	-21,882318	-19,187505	0,349870
09:41:40,88	0,523048	3,452001	-0,066975	-0,313021	0,291991	-0,210023	0,183205	-0,274145	1,336080	-0,303705	-4,815066	0,344921	-0,470659	-2,998035	0,273753	-33,256986	3,036363	12,975964	0,183205	-0,274145	1,336080	-21,824119	-19,196672	0,344921	0,183205	-0,274145	1,336080	-21,824119	-19,196672	0,344921
09:41:40,93	0,523048	3,452001	-0,066975	-0,313021	0,291991	-0,210023	0,191607	-0,275619	1,329898	-0,267044	-4,331675	0,340081	-0,468798	-2,991149	0,274953	-33,214848	3,105991	13,031671	0,191607	-0,275619	1,329898	-21,903147	-19,372805	0,340081	0,191607	-0,275619	1,329898	-21,903147	-19,372805	0,340081
09:41:40,98	0,523048	3,452001	-0,066975	-0,313021	0,291991	-0,210023	0,184713	-0,273788	1,331098	-0,280892	-4,688490	0,395788	-0,472448	-2,994941	0,276473	-33,271284	3,066943	13,004656	0,184713	-0,273788	1,331098	-21,773255	-19,188432	0,395788	0,184713	-0,273788	1,331098	-21,773255	-19,188432	0,395788
09:41:41,03	0,523048	3,452001	-0,066975	-0,313021	0,291991	-0,210023	0,189821	-0,272523	1,332618	-0,408724	-4,452208	0,368774	-0,466947	-2,992317	0,273405	-33,169020	3,075320	13,002235	0,189821	-0,272523	1,332618	-21,801759	-19,353154	0,368774	0,189821	-0,272523	1,332618	-21,801759	-19,353154	0,368774
09:41:41,08	0,523048	3,452001	-0,066975	-0,313021	0,291991	-0,210023	0,184799	-0,275974	1,329549	-0,170863	-4,628990	0,366353	-0,471809	-2,993505	0,277629	-33,241802	3,044738	12,979037	0,184799	-0,275974	1,329549	-21,834835	-19,135690	0,366353	0,184799	-0,275974	1,329549	-21,834835	-19,135690	0,366353
09:41:41,13	0,523048	3,452001	-0,066975	-0,313021	0,291991	-0,210023	0,188258	-0,272358	1,333773	-0,421785	-4,496854	0,343154	-0,470687	-2,995615	0,275300	-33,257055	3,010329	12,979389	0,188258	-0,272358	1,333773	-21,801879	-19,275096	0,343154	0,188258	-0,272358	1,333773	-21,801879	-19,275096	0,343154
09:41:41,18	0,523048	3,452001	-0,066975	-0,313021	0,291991	-0,210023	0,189524	-0,274384	1,331444	-0,353828	-4,427009	0,343506	-0,464182	-2,989947	0,274139	-33,243202	3,058779	12,998005	0,189524	-0,274384	1,331444	-21,893008	-19,304660	0,343506	0,189524	-0,274384	1,331444	-21,893008	-19,304660	0,343506
09:41:41,23	0,523048	3,452001	-0,066975	-0,313021	0,291991	-0,210023	0,181364	-0,277184	1,330283	-0,159371	-4,863566	0,362123	-0,467086	-2,997231	0,275720	-33,242131	3,046491	12,995056	0,181364	-0,277184	1,330283	-21,918309	-19,100644	0,362123	0,181364	-0,277184	1,330283	-21,918309	-19,100644	0,362123
09:41:41,28	0,523048	3,452001	-0,066975	-0,313021	0,291991	-0,210023	0,189123	-0,278311	1,331864	-0,110888	-4,453004	0,359174	-0,465255	-2,994592	0,271452	-33,202126	3,060984	12,993569	0,189123	-0,278311	1,331864	-21,958273	-19,299197	0,359174	0,189123	-0,278311	1,331864	-21,958273	-19,299197	0,359174
09:41:41,33	0,523048	3,452001	-0,066975	-0,313021	0,291991	-0,210023	0,185923	-0,278578	1,327596	-0,064449	-4,592051	0,357687	-0,464760	-2,989416	0,272615	-33,235415	3,077628	13,038197	0,185923	-0,278578	1,327596	-21,932796	-19,186975	0,357687	0,185923	-0,278578	1,327596	-21,932796	-19,186975	0,357687
09:41:41,38	0,523048	3,452001	-0,066975	-0,313021	0,291991	-0,210023	0,181193	-0,276418	1,328759	-0,178996	-4,875140	0,402314	-0,471342	-2,989904	0,272176	-33,288399	3,083983	13,013776	0,181193	-0,276418	1,328759	-21,877787	-19,098792	0,402314	0,181193	-0,276418	1,328759	-21,877787	-19,098792	0,402314
09:41:41,43	0,523048	3,452001	-0,066975	-0,313021	0,291991	-0,210023	0,184907	-0,270962	1,328320	-0,483667	-4,731101	0,377894	-0,467152	-2,995229	0,271833	-33,250127	3,023601	13,011592	0,184907	-0,270962	1,328320	-21,754206	-19,246263	0,377894	0,184907	-0,270962	1,328320	-21,754206	-19,246263	0,377894
09:41:41,48	0,523048	3,452001	-0,066975	-0,313021	0,291991	-0,210023	0,187423	-0,277253	1,327977	-0,189732	-4,536921	0,375709	-0,467648	-2,995680	0,271078	-33,230033	3,097616	13,028598	0,187423	-0,277253	1,327977	-21,954054	-19,249608	0,375709	0,187423	-0,277253	1,327977	-21,954054	-19,249608	0,375709
09:41:41,53	0,523048	3,452001	-0,066975	-0,313021	0,291991	-0,210023	0,188062	-0,277049	1,327222	-0,126151	-4,523311	0,392716	-0,463482	-2,999321	0,269733	-33,212668	3,077633	13,009397	0,188062	-0,277049	1,327222	-21,874523	-19,286140	0,392716	0,188062	-0,277049	1,327222	-21,874523	-19,286140	0,392716
09:41:41,58	0,523048	3,452001	-0,066975	-0,313021	0,291991	-0,210023	0,189132	-0,282478	1,325877	0,147491	-4,442632	0,373515	-0,464810	-2,989182	0,271016	-33,239548	3,015865	12,983963	0,189132	-0,282478	1,325877	-22,026995	-19,289471	0,373515	0,189132	-0,282478	1,325877	-22,026995	-19,289471	0,373515
09:41:41,63	0,523048	3,452001	-0,066975	-0,313021	0,291991	-0,210023	0,181015	-0,276258	1,327160	-0,242851	-4,857108	0,348081	-0,464186	-2,989341	0,272190	-33,234742	3,042458	12,988981	0,181015	-0,276258	1,327160	-21,929113	-19,066766	0,348081	0,181015	-0,276258	1,327160	-21,929113	-19,066766	0,348081
09:41:41,68	0,523048	3,452001	-0,066975	-0,313021	0,291991	-0,210023	0,180840	-0,276878	1,328334	-0,185191	-4,875303	0,353098	-0,472453	-2,992702	0,272574	-33,238094	2,995308	12,980499	0,180840	-0,276878	1,328334	-21,920102	-19,071282	0,353098	0,180840	-0,276878	1,328334	-21,920102	-19,071282	0,353098
09:41:41,73	0,523048	3,452001	-0,066975	-0,313021	0,291991	-0,210023	0,187885	-0,271399	1,328718	-0,512599	-4,488300	0,344616	-0,464194	-2,991792	0,268708	-33,240534	3,052253	13,000798	0,187885	-0,271399	1,328718	-21,817422	-19,237299	0,344616	0,187885	-0,271399	1,328718	-21,817422	-19,237299	0,344616
09:41:41,78	0,523048	3,452001	-0,066975	-0,313021	0,291991	-0,210023	0,182967	-0,278096	1,324852	-0,116262	-4,774615	0,364915	-0,471347	-2,992087	0,269422	-33,286777	3,051505	12,955929	0,182967	-0,278096	1,324852	-21,946795	-19,137561	0,364915	0,182967	-0,278096	1,324852	-21,946795	-19,137561	0,364915
09:41:41,83	0,523048	3,452001	-0,066975	-0,313021	0,291991	-0,210023	0,186800	-0,272050	1,325566	-0,454441	-4,615019	0,320046	-0,465830	-2,995125	0,272627	-33,193046	3,044230	12,996891	0,186800	-0,272050	1,325566	-21,810337	-19,278786	0,320046	0,186800	-0,272050	1,325566	-21,810337	-19,278786	0,320046
09:41:41,88	0,523048	3,452001	-0,066975	-0,313021	0,291991	-0,210023	0,186672	-0,278346	1,328771	-0,086464	-4,536842	0,361009	-0,466489	-2,989506	0,270259	-33,201401	3,027022	12,988896	0,186672	-0,278346	1,328771	-21,936627	-19,190594	0,361009	0,186672	-0,278346	1,328771	-21,936627	-19,190594	0,361009
09:41:41,93	0,523048	3,452001	-0,066975	-0,313021	0,291991	-0,210023	0,182135	-0,274965	1,326403	-0,281342	-4,771389	0,353014	-0,470650	-2,995126	0,269091	-33,238380	3,045808	12,984190	0,182135	-0,274965	1,326403	-21,866116	-19,068999	0,353014	0,182135	-0,274965	1,326403	-21,866116	-19,068999	0,353014
09:41:41,98	0,523048	3,452001	-0,066975	-0,313021	0,291991	-0,210023	0,189083	-0,274173	1,325235	-0,324782	-4,451517	0,348308	-0,465454	-2,988569	0,269441	-33,270992	3,044384	12,981293	0,189083	-0,274173	1,325235	-21,847331	-19,294535	0,348308	0,189083	-0,274173	1,325235	-21,847331	-19,294535	0,348308
09:41:42,03	0,523048	3,452001	-0,066975	-0,313021	0,291991	-0,210023	0,180806	-0,275394	1,325585	-0,278806	-4,909431	0,345410	-0,465924	-2,994726	0,269887	-33,213702	2,992236	12,987457	0,180806	-0,275394	1,325585	-21,897239	-19,102736	0,345410	0,180806	-0,275394	1,325585	-21,897239	-19,102736	0,345410
09:41:42,08	0,523048	3,452001	-0,066975	-0,313021	0,291991	-0,210023	0,186374	-0,278065	1,326031	-0,156440	-4,544238	0,351575	-0,473609	-2,994933	0,269479	-33,243048	3,042817	12,993114	0,186374	-0,278065	1,326031	-21,984531	-19,174584	0,351575	0,186374	-0,278065	1,326031	-21,984531	-19,174584	0,351575
09:41:42,13	0,523048	3,452001	-0,066975	-0,313021	0,291991	-0,210023	0,190396	-0,271513	1,325623	-0,468004	-4,385809	0,357231	-0,470146	-2,991419	0,269067	-33,266843	3,042978	12,989889	0,190396	-0,271513	1,325623	-21,781776	-19,331867	0,357231	0,190396	-0,271513	1,325623	-21,781776	-19,331867	0,357231
09:41:42,18	0,523048	3,452001	-0,066975	-0,313021	0,291991	-0,210023	0,185620	-0,272755	1,325211	-0,415197	-4,654823	0,354007	-0,467777	-2,990424	0,264415	-33,251385	3,051695	12,998243	0,185620	-0,272755	1,325211	-21,826437	-19,226003	0,354007	0,185620	-0,272755	1,325211	-21,826437	-19,226003	0,354007
09:41:42,23	0,523048	3,452001	-0,066975	-0,313021	0,291991	-0,210023	0,183575	-0,274309	1,320559	-0,319079	-4,752160	0,362360	-0,464722	-2,994707	0,266811	-33,214359	3,058288	13,030424	0,183575	-0,274309	1,320559	-21,852356	-19,162769	0,362360	0,183575	-0,274309	1,320559	-21,852356	-19,162769	0,362360
09:41:42,28	0,523048	3,452001	-0,066975	-0,313021	0,291991	-0,210023	0,185756	-0,279096	1,322955	-0,045921	-4,609980	0,394541	-0,472444	-2,995402	0,265218	-33,239813	3,040707	13,005428	0,185756	-0,279096	1,322955	-21,954995	-19,191797	0,394541	0,185756	-0,279096	1,322955	-21,954995	-19,191797	0,394541
09:41:42,33	0,523048	3,452001	-0,066975	-0,313021	0,291991	-0,210023	0,190219	-0,272757	1,321362	-0,403548	-4,391151	0,369546	-0,471881	-2,993074	0,266779	-33,246222	3,041261	13,029230	0,190219	-0,272757	1,321362	-21,814941	-19,323322	0,369546	0,190219	-0,272757	1,321362	-21,814941	-19,323322	0,369546
09:41:42,38	0,523048	3,452001	-0,066975	-0,313021	0,291991	-0,210023	0,187921	-0,272080	1,322923	-0,441459	-4,516456	0,393348	-0,472991	-2,994255	0,268738	-33,205801	2,994743	13,020920	0,187921	-0,272080	1,322923	-21,799735	-19,268262	0,393348	0,187921	-0,272080	1,322923	-21,799735	-19,268262	0,393348
09:41:42,43	0,523048	3,452001	-0,066975	-0,313021	0,291991	-0,210023	0,189498	-0,271709	1,324882	-0,480817	-4,376169	0,385038	-0,463485	-2,992324	0,266780	-33,174804	3,023576	12,976195	0,189498	-0,271709	1,324882	-21,809983	-19,251796	0,385038	0,189498	-0,271709	1,324882	-21,809983	-19,251796	0,385038
09:41:42,48	0,523048	3,452001	-0,066975	-0,313021	0,291991	-0,210023	0,183073	-0,278976	1,322924	-0,062447	-4,697851	0,340313	-0,468000	-2,998344	0,268411	-33,216819	2,964896	12,989847	0,183073	-0,278976	1,322924	-21,962099	-19,069102	0,340313	0,183073	-0,278976	1,322924	-21,962099	-19,069102	0,340313
09:41:42,53	0,523048	3,452001	-0,066975	-0,313021	0,291991	-0,210023	0,190545	-0,278076	1,324555	-0,181071	-4,316384	0,353964	-0,472358	-2,992750	0,266384	-33,199336	3,050284	12,995328	0,190545	-0,278076	1,324555	-22,010075	-19,274140	0,353964	0,190545	-0,278076	1,324555	-22,010075	-19,274140	0,353964
09:41:42,58	0,523048	3,452001	-0,066975	-0,313021	0,291991	-0,210023	0,187879	-0,271505	1,322528	-0,440083	-4,482556	0,359445	-0,465879	-2,990089	0,265640	-33,187637	3,053548	13,036040	0,187879	-0,271505	1,322528	-21,753249	-19,231052	0,359445	0,187879	-0,271505	1,322528	-21,753249	-19,231052	0,359445
09:41:42,63	0,523048	3,452001	-0,066975	-0,313021	0,291991	-0,210023	0,182335	-0,275786	1,321784	-0,208822	-4,762323	0,400158	-0,470569	-2,989286	0,263682	-33,184076	3,087542	13,027902	0,182335	-0,275786	1,321784	-21,858005	-19,075647	0,400158	0,182335	-0,275786	1,321784	-21,858005	-19,075647	0,400158
09:41:42,68	0,523048	3,452001	-0,066975	-0,313021	0,291991	-0,210023	0,183984	-0,271322	1,319826	-0,409706	-4,690487	0,392020	-0,467088	-2,997886	0,265255	-33,205743	2,997605	13,009077	0,183984	-0,271322	1,319826	-21,708502	-19,133259	0,392020	0,183984	-0,271322	1,319826	-21,708502	-19,133259	0,392020
09:41:42,73	0,523048	3,452001	-0,066975	-0,313021	0,291991	-0,210023	0,189692	-0,278637	1,321399	-0,118070	-4,367463	0,373195	-0,469602	-2,995968	0,266341	-33,281742	2,998325	12,965464	0,189692	-0,278637	1,321399	-21,991059	-19,258317	0,373195	0,189692	-0,278637	1,321399	-21,991059	-19,258317	0,373195
09:41:42,78	0,523048	3,452001	-0,066975	-0,313021	0,291991	-0,210023	0,189288	-0,275501	1,322485	-0,318501	-4,454663	0,329582	-0,466480	-2,995800	0,264463	-33,207903	3,046704	13,001878	0,189288	-0,275501	1,322485	-21,945339	-19,313782	0,329582	0,189288	-0,275501	1,322485	-21,945339	-19,313782	0,329582
09:41:42,83	0,523048	3,452001	-0,066975	-0,313021	0,291991	-0,210023	0,187582	-0,278121	1,320607	-0,103471	-4,503635	0,365996	-0,467142	-2,988270	0,264042	-33,213131	3,026219	13,007380	0,187582	-0,278121	1,320607	-21,935939	-19,228807	0,365996	0,187582	-0,278121	1,320607	-21,935939	-19,228807	0,365996
09:41:42,88	0,523048	3,452001	-0,066975	-0,313021	0,291991	-0,210023	0,181391	-0,273782	1,320186	-0,349413	-4,819852	0,371497	-0,466527	-2,995027	0,267584	-33,209573	2,985159	13,022357	0,181391	-0,273782	1,320186	-21,841331	-19,059030	0,371497	0,181391	-0,273782	1,320186	-21,841331	-19,059030	0,371497
09:41:42,93	0,523048	3,452001	-0,066975	-0,313021	0,291991	-0,210023	0,186935	-0,277693	1,323728	-0,179832	-4,507938	0,386475	-0,469552	-2,993698	0,265212	-33,254765	3,027417	13,010758	0,186935	-0,277693	1,323728	-21,978747	-19,182343	0,386475	0,186935	-0,277693	1,323728	-21,978747	-19,182343	0,386475
09:41:42,98	0,523048	3,452001	-0,066975	-0,313021	0,291991	-0,210023	0,187297	-0,274410	1,321356	-0,336580	-4,549391	0,374875	-0,473206	-2,995454	0,260459	-33,222893	2,982246	12,998870	0,187297	-0,274410	1,321356	-21,877729	-19,252197	0,374875	0,187297	-0,274410	1,321356	-21,877729	-19,252197	0,374875
09:41:43,03	0,523048	3,452001	-0,066975	-0,313021	0,291991	-0,210023	0,190645	-0,272123	1,316603	-0,478665	-4,325108	0,362988	-0,463000	-2,989001	0,260161	-33,199767	3,023853	12,995600	0,190645	-0,272123	1,316603	-21,840320	-19,290731	0,362988	0,190645	-0,272123	1,316603	-21,840320	-19,290731	0,362988
09:41:43,08	0,523048	3,452001	-0,066975	-0,313021	0,291991	-0,210023	0,179953	-0,277735	1,316305	-0,139246	-4,881841	0,359718	-0,471808	-2,991350	0,264806	-33,198374	3,005320	12,970914	0,179953	-0,277735	1,316305	-21,941440	-19,008183	0,359718	0,179953	-0,277735	1,316305	-21,941440	-19,008183	0,359718
09:41:43,13	0,523048	3,452001	-0,066975	-0,313021	0,291991	-0,210023	0,186392	-0,271281	1,320950	-0,490202	-4,536559	0,335032	-0,472382	-2,993335	0,260944	-33,196518	3,033950	12,993149	0,186392	-0,271281	1,320950	-21,785766	-19,168333	0,335032	0,186392	-0,271281	1,320950	-21,785766	-19,168333	0,335032
09:41:43,18	0,523048	3,452001	-0,066975	-0,313021	0,291991	-0,210023	0,188398	-0,271776	1,317088	-0,438720	-4,444949	0,357267	-0,467084	-2,995676	0,262142	-33,195909	3,010368	13,011608	0,188398	-0,271776	1,317088	-21,773171	-19,234203	0,357267	0,188398	-0,271776	1,317088	-21,773171	-19,234203	0,357267
09:41:43,23	0,523048	3,452001	-0,066975	-0,313021	0,291991	-0,210023	0,187776	-0,277536	1,318286	-0,159366	-4,465002	0,375725	-0,470018	-2,994368	0,263684	-33,183907	2,987846	12,999821	0,187776	-0,277536	1,318286	-21,945904	-19,205388	0,375725	0,187776	-0,277536	1,318286	-21,945904	-19,205388	0,375725
09:41:43,28	0,523048	3,452001	-0,066975	-0,313021	0,291991	-0,210023	0,188497	-0,273088	1,320575	-0,399225	-4,479346	0,365249	-0,471296	-2,994077	0,264431	-33,245105	3,028836	13,001131	0,188497	-0,273088	1,320575	-21,836658	-19,276335	0,365249	0,188497	-0,273088	1,320575	-21,836658	-19,276335	0,365249
09:41:43,33	0,523048	3,452001	-0,066975	-0,313021	0,291991	-0,210023	0,188497	-0,273088	1,320575	-0,399225	-4,479346	0,365249	-0,468820	-2,984716	0,264439	-33,162845	3,027453	13,011743	0,188497	-0,273088	1,320575	-21,836658	-19,276335	0,365249	0,188497	-0,273088	1,320575	-21,836658	-19,276335	0,365249
09:41:43,38	0,523048	3,452001	-0,066975	-0,313021	0,291991	-0,210023	0,179153	-0,270552	1,320583	-0,491170	-4,893299	0,375861	-0,464123	-2,995127	0,261378	-33,187982	3,019825	13,022577	0,179153	-0,270552	1,320583	-21,729519	-18,956791	0,375861	0,179153	-0,270552	1,320583	-21,729519	-18,956791	0,375861
09:41:43,43	0,523048	3,452001	-0,066975	-0,313021	0,291991	-0,210023	0,185820	-0,279825	1,317522	-0,028157	-4,564541	0,386695	-0,467054	-2,999517	0,260957	-33,202130	3,029945	12,968848	0,185820	-0,279825	1,317522	-21,994425	-19,151436	0,386695	0,185820	-0,279825	1,317522	-21,994425	-19,151436	0,386695
09:41:43,48	0,523048	3,452001	-0,066975	-0,313021	0,291991	-0,210023	0,191087	-0,279481	1,317102	-0,044334	-4,307979	0,332966	-0,471878	-2,994847	0,261726	-33,243239	3,047690	13,017683	0,191087	-0,279481	1,317102	-21,983629	-19,308319	0,332966	0,191087	-0,279481	1,317102	-21,983629	-19,308319	0,332966
09:41:43,53	0,523048	3,452001	-0,066975	-0,313021	0,291991	-0,210023	0,189455	-0,272970	1,317870	-0,388141	-4,437328	0,381800	-0,462373	-2,992234	0,263652	-33,197164	3,011706	12,963618	0,189455	-0,272970	1,317870	-21,816249	-19,309540	0,381800	0,189455	-0,272970	1,317870	-21,816249	-19,309540	0,381800
09:41:43,58	0,523048	3,452001	-0,066975	-0,313021	0,291991	-0,210023	0,182440	-0,279894	1,319796	-0,036202	-4,744229	0,327736	-0,469460	-2,996583	0,261748	-33,199830	2,988537	13,005798	0,182440	-0,279894	1,319796	-22,007870	-19,065740	0,327736	0,182440	-0,279894	1,319796	-22,007870	-19,065740	0,327736
09:41:43,63	0,523048	3,452001	-0,066975	-0,313021	0,291991	-0,210023	0,189750	-0,275931	1,317892	-0,263644	-4,354830	0,369916	-0,467069	-2,992824	0,261713	-33,194296	3,036080	12,974340	0,189750	-0,275931	1,317892	-21,924264	-19,250180	0,369916	0,189750	-0,275931	1,317892	-21,924264	-19,250180	0,369916
09:41:43,68	0,523048	3,452001	-0,066975	-0,313021	0,291991	-0,210023	0,185299	-0,276122	1,317857	-0,209771	-4,605254	0,338458	-0,469524	-2,991074	0,262087	-33,225778	3,010919	12,988001	0,185299	-0,276122	1,317857	-21,885386	-19,151213	0,338458	0,185299	-0,276122	1,317857	-21,885386	-19,151213	0,338458
09:41:43,73	0,523048	3,452001	-0,066975	-0,313021	0,291991	-0,210023	0,185010	-0,273121	1,318231	-0,403354	-4,634946	0,352119	-0,466496	-2,992947	0,257469	-33,189555	3,036631	13,010889	0,185010	-0,273121	1,318231	-21,843390	-19,158248	0,352119	0,185010	-0,273121	1,318231	-21,843390	-19,158248	0,352119
09:41:43,78	0,523048	3,452001	-0,066975	-0,313021	0,291991	-0,210023	0,185118	-0,276680	1,313613	-0,177921	-4,610815	0,375006	-0,475393	-2,995367	0,260557	-33,216824	2,995394	13,001227	0,185118	-0,276680	1,313613	-21,897318	-19,142596	0,375006	0,185118	-0,276680	1,313613	-21,897318	-19,142596	0,375006
09:41:43,83	0,523048	3,452001	-0,066975	-0,313021	0,291991	-0,210023	0,191663	-0,270185	1,316701	-0,565004	-4,273508	0,365345	-0,471233	-2,994166	0,260530	-33,205758	3,005948	12,958758	0,191663	-0,270185	1,316701	-21,774549	-19,319018	0,365345	0,191663	-0,270185	1,316701	-21,774549	-19,319018	0,365345
09:41:43,88	0,523048	3,452001	-0,066975	-0,313021	0,291991	-0,210023	0,188543	-0,273187	1,316674	-0,394239	-4,431430	0,322876	-0,466455	-2,989979	0,260610	-33,153101	3,004160	13,046771	0,188543	-0,273187	1,316674	-21,839423	-19,232037	0,322876	0,188543	-0,273187	1,316674	-21,839423	-19,232037	0,322876
09:41:43,93	0,523048	3,452001	-0,066975	-0,313021	0,291991	-0,210023	0,182528	-0,275231	1,316754	-0,263158	-4,697698	0,410889	-0,465922	-2,992088	0,260182	-33,196795	3,027528	13,009247	0,182528	-0,275231	1,316754	-21,868815	-19,026150	0,410889	0,182528	-0,275231	1,316754	-21,868815	-19,026150	0,410889
09:41:43,98	0,523048	3,452001	-0,066975	-0,313021	0,291991	-0,210023	0,184088	-0,276748	1,316326	-0,185924	-4,666114	0,373364	-0,471256	-2,991041	0,260164	-33,191455	2,973387	12,997012	0,184088	-0,276748	1,316326	-21,910605	-19,117009	0,373364	0,184088	-0,276748	1,316326	-21,910605	-19,117009	0,373364
09:41:44,03	0,523048	3,452001	-0,066975	-0,313021	0,291991	-0,210023	0,185848	-0,271605	1,316308	-0,497568	-4,542874	0,361130	-0,474215	-2,990570	0,259395	-33,200815	2,999566	13,022199	0,185848	-0,271605	1,316308	-21,818538	-19,131966	0,361130	0,185848	-0,271605	1,316308	-21,818538	-19,131966	0,361130
09:41:44,08	0,523048	3,452001	-0,066975	-0,313021	0,291991	-0,210023	0,186920	-0,268807	1,315539	-0,625040	-4,508367	0,386317	-0,466668	-2,987888	0,258583	-33,245530	2,997473	13,005407	0,186920	-0,268807	1,315539	-21,726416	-19,181549	0,386317	0,186920	-0,268807	1,315539	-21,726416	-19,181549	0,386317
09:41:44,13	0,523048	3,452001	-0,066975	-0,313021	0,291991	-0,210023	0,180823	-0,274002	1,314727	-0,379095	-4,863067	0,369525	-0,467056	-2,997037	0,259417	-33,179429	2,997354	12,988257	0,180823	-0,274002	1,314727	-21,888240	-19,057668	0,369525	0,180823	-0,274002	1,314727	-21,888240	-19,057668	0,369525
09:41:44,18	0,523048	3,452001	-0,066975	-0,313021	0,291991	-0,210023	0,188940	-0,278240	1,315561	-0,125750	-4,383666	0,352374	-0,464661	-2,993683	0,257124	-33,136008	2,976853	13,028222	0,188940	-0,278240	1,315561	-21,967612	-19,215470	0,352374	0,188940	-0,278240	1,315561	-21,967612	-19,215470	0,352374
09:41:44,23	0,523048	3,452001	-0,066975	-0,313021	0,291991	-0,210023	0,184839	-0,278638	1,313268	-0,101124	-4,549088	0,392339	-0,467069	-2,996653	0,257471	-33,166137	2,951853	12,978211	0,184839	-0,278638	1,313268	-21,974189	-19,058926	0,392339	0,184839	-0,278638	1,313268	-21,974189	-19,058926	0,392339
09:41:44,28	0,523048	3,452001	-0,066975	-0,313021	0,291991	-0,210023	0,188615	-0,278037	1,313615	-0,169083	-4,366327	0,342329	-0,471234	-2,990978	0,257451	-33,174285	2,970061	12,998393	0,188615	-0,278037	1,313615	-21,994981	-19,172584	0,342329	0,188615	-0,278037	1,313615	-21,994981	-19,172584	0,342329
09:41:44,33	0,523048	3,452001	-0,066975	-0,313021	0,291991	-0,210023	0,185782	-0,271592	1,313596	-0,492512	-4,529792	0,362510	-0,465930	-2,987179	0,255874	-33,185977	3,040069	12,988660	0,185782	-0,271592	1,313596	-21,812502	-19,113676	0,362510	0,185782	-0,271592	1,313596	-21,812502	-19,113676	0,362510
09:41:44,38	0,523048	3,452001	-0,066975	-0,313021	0,291991	-0,210023	0,179840	-0,274286	1,312018	-0,297628	-4,883888	0,352778	-0,470701	-2,995363	0,257072	-33,205587	2,954705	13,002740	0,179840	-0,274286	1,312018	-21,829117	-19,001352	0,352778	0,179840	-0,274286	1,312018	-21,829117	-19,001352	0,352778
09:41:44,43	0,523048	3,452001	-0,066975	-0,313021	0,291991	-0,210023	0,189313	-0,274246	1,313216	-0,383463	-4,365597	0,366858	-0,467773	-2,989960	0,257063	-33,209669	2,989868	13,019757	0,189313	-0,274246	1,313216	-21,911779	-19,226684	0,366858	0,189313	-0,274246	1,313216	-21,911779	-19,226684	0,366858
09:41:44,48	0,523048	3,452001	-0,066975	-0,313021	0,291991	-0,210023	0,183170	-0,274081	1,313207	-0,363653	-4,706141	0,383875	-0,467089	-2,991082	0,257453	-33,169286	2,980747	12,989693	0,183170	-0,274081	1,313207	-21,878985	-19,085016	0,383875	0,183170	-0,274081	1,313207	-21,878985	-19,085016	0,383875
09:41:44,53	0,523048	3,452001	-0,066975	-0,313021	0,291991	-0,210023	0,183800	-0,275235	1,313597	-0,291353	-4,633856	0,353811	-0,474254	-2,991909	0,258983	-33,223852	2,996358	12,998152	0,183800	-0,275235	1,313597	-21,897273	-19,062174	0,353811	0,183800	-0,275235	1,313597	-21,897273	-19,062174	0,353811
09:41:44,58	0,523048	3,452001	-0,066975	-0,313021	0,291991	-0,210023	0,188099	-0,269443	1,315127	-0,606305	-4,465389	0,362270	-0,468308	-2,996714	0,257445	-33,194641	2,947398	12,963619	0,188099	-0,269443	1,315127	-21,757546	-19,231147	0,362270	0,188099	-0,269443	1,315127	-21,757546	-19,231147	0,362270
09:41:44,63	0,523048	3,452001	-0,066975	-0,313021	0,291991	-0,210023	0,189287	-0,276995	1,313589	-0,241381	-4,353839	0,327736	-0,470775	-2,992130	0,254701	-33,247988	3,012844	12,997258	0,189287	-0,276995	1,313589	-21,985476	-19,212851	0,327736	0,189287	-0,276995	1,313589	-21,985476	-19,212851	0,327736
09:41:44,68	0,523048	3,452001	-0,066975	-0,313021	0,291991	-0,210023	0,186550	-0,272566	1,310845	-0,441681	-4,575063	0,361375	-0,463538	-2,995850	0,255533	-33,185901	3,026753	12,997257	0,186550	-0,272566	1,310845	-21,838105	-19,219254	0,361375	0,186550	-0,272566	1,310845	-21,838105	-19,219254	0,361375
09:41:44,73	0,523048	3,452001	-0,066975	-0,313021	0,291991	-0,210023	0,186154	-0,280694	1,311677	0,024051	-4,548855	0,361375	-0,471276	-2,992023	0,255529	-33,196416	2,992839	13,034273	0,186154	-0,280694	1,311677	-22,010402	-19,161939	0,361375	0,186154	-0,280694	1,311677	-22,010402	-19,161939	0,361375
09:41:44,78	0,523048	3,452001	-0,066975	-0,313021	0,291991	-0,210023	0,186708	-0,272079	1,311673	-0,458547	-4,512193	0,398391	-0,469512	-2,992085	0,255096	-33,213795	3,020503	12,982600	0,186708	-0,272079	1,311673	-21,816738	-19,168770	0,398391	0,186708	-0,272079	1,311673	-21,816738	-19,168770	0,398391
09:41:44,83	0,523048	3,452001	-0,066975	-0,313021	0,291991	-0,210023	0,185881	-0,273637	1,311240	-0,362255	-4,584093	0,346718	-0,465039	-2,991656	0,254654	-33,185276	3,030698	13,017656	0,185881	-0,273637	1,311240	-21,842760	-19,175731	0,346718	0,185881	-0,273637	1,311240	-21,842760	-19,175731	0,346718
09:41:44,88	0,523048	3,452001	-0,066975	-0,313021	0,291991	-0,210023	0,183272	-0,277296	1,310798	-0,148874	-4,700141	0,381773	-0,471258	-2,992869	0,257850	-33,194356	2,983184	13,013027	0,183272	-0,277296	1,310798	-21,916647	-19,087001	0,381773	0,183272	-0,277296	1,310798	-21,916647	-19,087001	0,381773
09:41:44,93	0,523048	3,452001	-0,066975	-0,313021	0,291991	-0,210023	0,187432	-0,272517	1,313994	-0,443112	-4,467920	0,377145	-0,462409	-2,992192	0,256285	-33,185887	2,979097	12,981476	0,187432	-0,272517	1,313994	-21,835671	-19,181352	0,377145	0,187432	-0,272517	1,313994	-21,835671	-19,181352	0,377145
09:41:44,98	0,523048	3,452001	-0,066975	-0,313021	0,291991	-0,210023	0,182421	-0,279842	1,312429	-0,061490	-4,719103	0,345593	-0,470087	-2,997441	0,255532	-33,203995	2,978093	13,009053	0,182421	-0,279842	1,312429	-22,029102	-19,039188	0,345593	0,182421	-0,279842	1,312429	-22,029102	-19,039188	0,345593
09:41:45,03	0,523048	3,452001	-0,066975	-0,313021	0,291991	-0,210023	0,190806	-0,275817	1,311676	-0,280726	-4,298273	0,373171	-0,471679	-2,991558	0,254622	-33,191543	3,023887	12,992162	0,190806	-0,275817	1,311676	-21,932357	-19,276566	0,373171	0,190806	-0,275817	1,311676	-21,932357	-19,276566	0,373171
09:41:45,08	0,523048	3,452001	-0,066975	-0,313021	0,291991	-0,210023	0,186507	-0,271497	1,310766	-0,459465	-4,533929	0,356280	-0,463519	-2,992251	0,255522	-33,152129	2,977862	12,981353	0,186507	-0,271497	1,310766	-21,772001	-19,174758	0,356280	0,186507	-0,271497	1,310766	-21,772001	-19,174758	0,356280
09:41:45,13	0,523048	3,452001	-0,066975	-0,313021	0,291991	-0,210023	0,183027	-0,278910	1,311666	-0,094132	-4,657765	0,345471	-0,467092	-2,997168	0,256333	-33,174404	2,961650	13,017983	0,183027	-0,278910	1,311666	-21,988601	-19,025381	0,345471	0,183027	-0,278910	1,311666	-21,988601	-19,025381	0,345471
09:41:45,18	0,523048	3,452001	-0,066975	-0,313021	0,291991	-0,210023	0,189072	-0,278275	1,312477	-0,152360	-4,354617	0,382101	-0,468876	-2,992817	0,254744	-33,171551	2,966013	13,000017	0,189072	-0,278275	1,312477	-21,996936	-19,196753	0,382101	0,189072	-0,278275	1,312477	-21,996936	-19,196753	0,382101
09:41:45,23	0,523048	3,452001	-0,066975	-0,313021	0,291991	-0,210023	0,186196	-0,274554	1,310888	-0,340626	-4,503855	0,364134	-0,465947	-2,990776	0,254703	-33,190791	3,001284	12,963418	0,186196	-0,274554	1,310888	-21,893135	-19,120264	0,364134	0,186196	-0,274554	1,310888	-21,893135	-19,120264	0,364134
09:41:45,28	0,523048	3,452001	-0,066975	-0,313021	0,291991	-0,210023	0,182964	-0,276070	1,310847	-0,240882	-4,706222	0,327535	-0,468827	-2,995559	0,258251	-33,166902	2,975978	12,992911	0,182964	-0,276070	1,310847	-21,912377	-19,068910	0,327535	0,182964	-0,276070	1,310847	-21,912377	-19,068910	0,327535
09:41:45,33	0,523048	3,452001	-0,066975	-0,313021	0,291991	-0,210023	0,188546	-0,275968	1,314396	-0,256171	-4,382629	0,357028	-0,466644	-2,990477	0,254299	-33,234746	2,990960	12,973398	0,188546	-0,275968	1,314396	-21,919637	-19,183486	0,357028	0,188546	-0,275968	1,314396	-21,919637	-19,183486	0,357028
09:41:45,38	0,523048	3,452001	-0,066975	-0,313021	0,291991	-0,210023	0,183053	-0,275317	1,310443	-0,310963	-4,734483	0,337516	-0,468945	-2,988463	0,253147	-33,202969	3,001394	12,988544	0,183053	-0,275317	1,310443	-21,923336	-19,104181	0,337516	0,183053	-0,275317	1,310443	-21,923336	-19,104181	0,337516
09:41:45,43	0,523048	3,452001	-0,066975	-0,313021	0,291991	-0,210023	0,182460	-0,272317	1,309291	-0,442012	-4,743067	0,352661	-0,464755	-2,992023	0,253610	-33,174128	2,996161	13,041290	0,182460	-0,272317	1,309291	-21,818926	-19,066138	0,352661	0,182460	-0,272317	1,309291	-21,818926	-19,066138	0,352661
09:41:45,48	0,523048	3,452001	-0,066975	-0,313021	0,291991	-0,210023	0,183448	-0,277726	1,309754	-0,150888	-4,664091	0,405408	-0,464697	-2,997331	0,256310	-33,181149	3,019149	12,986382	0,183448	-0,277726	1,309754	-21,952359	-19,064730	0,405408	0,183448	-0,277726	1,309754	-21,952359	-19,064730	0,405408
09:41:45,53	0,523048	3,452001	-0,066975	-0,313021	0,291991	-0,210023	0,188016	-0,280430	1,312454	0,006126	-4,444122	0,350500	-0,467059	-2,993566	0,255556	-33,158247	2,993869	13,029552	0,188016	-0,280430	1,312454	-22,007622	-19,203360	0,350500	0,188016	-0,280430	1,312454	-22,007622	-19,203360	0,350500
09:41:45,58	0,523048	3,452001	-0,066975	-0,313021	0,291991	-0,210023	0,185936	-0,276502	1,311700	-0,208585	-4,519791	0,393670	-0,464358	-2,988831	0,250283	-33,179540	2,990653	13,031623	0,185936	-0,276502	1,311700	-21,913965	-19,115775	0,393670	0,185936	-0,276502	1,311700	-21,913965	-19,115775	0,393670
09:41:45,63	0,523048	3,452001	-0,066975	-0,313021	0,291991	-0,210023	0,180485	-0,276474	1,306427	-0,223465	-4,820055	0,395741	-0,464102	-2,991713	0,252033	-33,144285	2,990125	12,993457	0,180485	-0,276474	1,306427	-21,926658	-18,988166	0,395741	0,180485	-0,276474	1,306427	-21,926658	-18,988166	0,395741
09:41:45,68	0,523048	3,452001	-0,066975	-0,313021	0,291991	-0,210023	0,182853	-0,278136	1,308177	-0,119845	-4,666128	0,357575	-0,470689	-2,991158	0,253954	-33,186657	2,967352	13,005474	0,182853	-0,278136	1,308177	-21,953544	-19,020120	0,357575	0,182853	-0,278136	1,308177	-21,953544	-19,020120	0,357575
09:41:45,73	0,523048	3,452001	-0,066975	-0,313021	0,291991	-0,210023	0,185665	-0,272155	1,310098	-0,471805	-4,545224	0,369591	-0,464767	-2,989297	0,253943	-33,184256	3,008907	12,988706	0,185665	-0,272155	1,310098	-21,835935	-19,119941	0,369591	0,185665	-0,272155	1,310098	-21,835935	-19,119941	0,369591
09:41:45,78	0,523048	3,452001	-0,066975	-0,313021	0,291991	-0,210023	0,181093	-0,276352	1,310087	-0,216348	-4,801676	0,352824	-0,468854	-2,997274	0,249688	-33,169409	2,972562	12,968708	0,181093	-0,276352	1,310087	-21,909980	-19,017477	0,352824	0,181093	-0,276352	1,310087	-21,909980	-19,017477	0,352824
09:41:45,83	0,523048	3,452001	-0,066975	-0,313021	0,291991	-0,210023	0,190045	-0,276802	1,305832	-0,217001	-4,305128	0,332826	-0,467144	-2,989707	0,255494	-33,185741	2,974132	12,986192	0,190045	-0,276802	1,305832	-21,945957	-19,223680	0,332826	0,190045	-0,276802	1,305832	-21,945957	-19,223680	0,332826
09:41:45,88	0,523048	3,452001	-0,066975	-0,313021	0,291991	-0,210023	0,182637	-0,274499	1,311638	-0,343545	-4,705292	0,350310	-0,465342	-2,997861	0,253226	-33,183563	2,976390	13,020639	0,182637	-0,274499	1,311638	-21,891743	-19,042288	0,350310	0,182637	-0,274499	1,311638	-21,891743	-19,042288	0,350310
09:41:45,93	0,523048	3,452001	-0,066975	-0,313021	0,291991	-0,210023	0,188798	-0,280136	1,309370	-0,047374	-4,384177	0,384757	-0,471187	-2,991784	0,253167	-33,167101	3,021846	12,978247	0,188798	-0,280136	1,309370	-22,038081	-19,204790	0,384757	0,188798	-0,280136	1,309370	-22,038081	-19,204790	0,384757
09:41:45,98	0,523048	3,452001	-0,066975	-0,313021	0,291991	-0,210023	0,186458	-0,272036	1,309311	-0,420995	-4,514332	0,342365	-0,463693	-2,988606	0,253138	-33,226441	2,997081	12,979849	0,186458	-0,272036	1,309311	-21,775825	-19,151249	0,342365	0,186458	-0,272036	1,309311	-21,775825	-19,151249	0,342365
09:41:46,03	0,523048	3,452001	-0,066975	-0,313021	0,291991	-0,210023	0,179958	-0,276937	1,309282	-0,217277	-4,891339	0,343966	-0,468212	-2,992804	0,249328	-33,132265	2,985923	13,008509	0,179958	-0,276937	1,309282	-21,956810	-19,018007	0,343966	0,179958	-0,276937	1,309282	-21,956810	-19,018007	0,343966
09:41:46,08	0,523048	3,452001	-0,066975	-0,313021	0,291991	-0,210023	0,185853	-0,275122	1,305472	-0,274203	-4,497637	0,372626	-0,472412	-2,997147	0,254731	-33,179589	2,943142	12,969050	0,185853	-0,275122	1,305472	-21,871302	-19,087099	0,372626	0,185853	-0,275122	1,305472	-21,871302	-19,087099	0,372626
09:41:46,13	0,523048	3,452001	-0,066975	-0,313021	0,291991	-0,210023	0,191714	-0,273656	1,310875	-0,411144	-4,212463	0,333168	-0,470940	-2,992366	0,253684	-33,166672	2,963876	13,014789	0,191714	-0,273656	1,310875	-21,893165	-19,262007	0,333168	0,191714	-0,273656	1,310875	-21,893165	-19,262007	0,333168
09:41:46,18	0,523048	3,452001	-0,066975	-0,313021	0,291991	-0,210023	0,186837	-0,272541	1,309828	-0,444711	-4,465227	0,378907	-0,461275	-2,987941	0,250466	-33,178260	2,973467	13,014655	0,186837	-0,272541	1,309828	-21,839203	-19,131958	0,378907	0,186837	-0,272541	1,309828	-21,839203	-19,131958	0,378907
09:41:46,23	0,523048	3,452001	-0,066975	-0,313021	0,291991	-0,210023	0,178173	-0,278698	1,306610	-0,122033	-4,930599	0,378773	-0,467638	-2,996077	0,253196	-33,152464	2,967311	12,976309	0,178173	-0,278698	1,306610	-21,999852	-18,917187	0,378773	0,178173	-0,278698	1,306610	-21,999852	-18,917187	0,378773
09:41:46,28	0,523048	3,452001	-0,066975	-0,313021	0,291991	-0,210023	0,188401	-0,277257	1,309340	-0,189431	-4,373355	0,340426	-0,474220	-2,992434	0,251602	-33,192489	2,983176	12,982446	0,188401	-0,277257	1,309340	-21,954083	-19,162794	0,340426	0,188401	-0,277257	1,309340	-21,954083	-19,162794	0,340426
09:41:46,33	0,523048	3,452001	-0,066975	-0,313021	0,291991	-0,210023	0,188536	-0,269734	1,307747	-0,586877	-4,408897	0,346564	-0,470150	-2,990733	0,251587	-33,207422	2,964579	12,973279	0,188536	-0,269734	1,307747	-21,761007	-19,208984	0,346564	0,188536	-0,269734	1,307747	-21,761007	-19,208984	0,346564
09:41:46,38	0,523048	3,452001	-0,066975	-0,313021	0,291991	-0,210023	0,185029	-0,272409	1,307731	-0,471349	-4,594927	0,337397	-0,466498	-2,996594	0,251294	-33,160801	2,965341	13,030906	0,185029	-0,272409	1,307731	-21,855467	-19,119666	0,337397	0,185029	-0,272409	1,307731	-21,855467	-19,119666	0,337397
09:41:46,43	0,523048	3,452001	-0,066975	-0,313021	0,291991	-0,210023	0,188278	-0,278502	1,307438	-0,130550	-4,385958	0,395023	-0,474212	-2,989731	0,250060	-33,174620	2,979764	13,002875	0,188278	-0,278502	1,307438	-21,992957	-19,165784	0,395023	0,188278	-0,278502	1,307438	-21,992957	-19,165784	0,395023
09:41:46,48	0,523048	3,452001	-0,066975	-0,313021	0,291991	-0,210023	0,186191	-0,268390	1,306204	-0,650780	-4,513659	0,366993	-0,462324	-2,988751	0,252830	-33,125157	2,978850	13,022232	0,186191	-0,268390	1,306204	-21,719414	-19,129659	0,366993	0,186191	-0,268390	1,306204	-21,719414	-19,129659	0,366993
09:41:46,53	0,523048	3,452001	-0,066975	-0,313021	0,291991	-0,210023	0,179399	-0,278196	1,308974	-0,116955	-4,823558	0,386350	-0,466467	-2,988521	0,252790	-33,140899	2,987550	12,988099	0,179399	-0,278196	1,308974	-21,955320	-18,906373	0,386350	0,179399	-0,278196	1,308974	-21,955320	-18,906373	0,386350
09:41:46,58	0,523048	3,452001	-0,066975	-0,313021	0,291991	-0,210023	0,181271	-0,274492	1,308934	-0,309876	-4,744198	0,352217	-0,465395	-2,991210	0,252776	-33,192786	2,972702	12,983107	0,181271	-0,274492	1,308934	-21,857513	-18,973964	0,352217	0,181271	-0,274492	1,308934	-21,857513	-18,973964	0,352217
09:41:46,63	0,523048	3,452001	-0,066975	-0,313021	0,291991	-0,210023	0,183064	-0,276766	1,308920	-0,230458	-4,688483	0,347224	-0,465263	-2,991914	0,250498	-33,122442	2,962961	13,007602	0,183064	-0,276766	1,308920	-21,956561	-19,058985	0,347224	0,183064	-0,276766	1,308920	-21,956561	-19,058985	0,347224
09:41:46,68	0,523048	3,452001	-0,066975	-0,313021	0,291991	-0,210023	0,183607	-0,277231	1,306642	-0,179515	-4,594426	0,371719	-0,470616	-2,995276	0,250880	-33,148760	2,941540	13,005529	0,183607	-0,277231	1,306642	-21,942163	-19,007600	0,371719	0,183607	-0,277231	1,306642	-21,942163	-19,007600	0,371719
09:41:46,73	0,523048	3,452001	-0,066975	-0,313021	0,291991	-0,210023	0,189196	-0,274276	1,307024	-0,364874	-4,315907	0,369647	-0,465810	-2,989197	0,251274	-33,116043	3,020619	13,018909	0,189196	-0,274276	1,307024	-21,895570	-19,167776	0,369647	0,189196	-0,274276	1,307024	-21,895570	-19,167776	0,369647
09:41:46,78	0,523048	3,452001	-0,066975	-0,313021	0,291991	-0,210023	0,181528	-0,275399	1,307418	-0,221650	-4,725825	0,383027	-0,464168	-2,992882	0,247793	-33,161303	2,983680	13,044273	0,181528	-0,275399	1,307418	-21,840478	-18,975792	0,383027	0,181528	-0,275399	1,307418	-21,840478	-18,975792	0,383027
09:41:46,83	0,523048	3,452001	-0,066975	-0,313021	0,291991	-0,210023	0,189728	-0,275902	1,305851	-0,293461	-4,300501	0,360688	-0,469474	-2,996550	0,249707	-33,165953	2,936289	12,996570	0,189728	-0,275902	1,305851	-21,951805	-19,194142	0,360688	0,189728	-0,275902	1,305851	-21,951805	-19,194142	0,360688
09:41:46,88	0,523048	3,452001	-0,066975	-0,313021	0,291991	-0,210023	0,189728	-0,275902	1,305851	-0,293461	-4,300501	0,360688	-0,464833	-2,988880	0,251997	-33,193539	2,963439	12,993425	0,189728	-0,275902	1,305851	-21,951805	-19,194142	0,360688	0,189728	-0,275902	1,305851	-21,951805	-19,194142	0,360688
09:41:46,93	0,523048	3,452001	-0,066975	-0,313021	0,291991	-0,210023	0,180765	-0,276087	1,308141	-0,274145	-4,804012	0,357542	-0,464146	-2,990284	0,248934	-33,149313	2,983519	13,019613	0,180765	-0,276087	1,308141	-21,946976	-18,994102	0,357542	0,180765	-0,276087	1,308141	-21,946976	-18,994102	0,357542
09:41:46,98	0,523048	3,452001	-0,066975	-0,313021	0,291991	-0,210023	0,181637	-0,277384	1,305078	-0,167192	-4,730408	0,383731	-0,467700	-2,992779	0,250854	-33,160137	2,947624	12,987351	0,181637	-0,277384	1,305078	-21,941847	-18,988950	0,383731	0,181637	-0,277384	1,305078	-21,941847	-18,988950	0,383731
09:41:47,03	0,523048	3,452001	-0,066975	-0,313021	0,291991	-0,210023	0,185575	-0,275554	1,306999	-0,298879	-4,517057	0,351468	-0,469502	-2,989831	0,248520	-33,158065	2,935886	13,003036	0,185575	-0,275554	1,306999	-21,929835	-19,084733	0,351468	0,185575	-0,275554	1,306999	-21,929835	-19,084733	0,351468
09:41:47,08	0,523048	3,452001	-0,066975	-0,313021	0,291991	-0,210023	0,183923	-0,272519	1,304664	-0,465817	-4,595307	0,367153	-0,464919	-2,993224	0,247751	-33,236463	2,976628	13,034974	0,183923	-0,272519	1,304664	-21,858543	-19,033286	0,367153	0,183923	-0,272519	1,304664	-21,858543	-19,033286	0,367153
09:41:47,13	0,523048	3,452001	-0,066975	-0,313021	0,291991	-0,210023	0,184570	-0,278184	1,303895	-0,175124	-4,649971	0,399091	-0,464775	-2,985928	0,249671	-33,163386	2,992397	13,000751	0,184570	-0,278184	1,303895	-22,012596	-19,138677	0,399091	0,184570	-0,278184	1,303895	-22,012596	-19,138677	0,399091
09:41:47,18	0,523048	3,452001	-0,066975	-0,313021	0,291991	-0,210023	0,178179	-0,274661	1,305815	-0,308146	-4,926864	0,364869	-0,465771	-2,996305	0,248860	-33,171171	2,997636	13,031274	0,178179	-0,274661	1,305815	-21,869031	-18,913932	0,364869	0,178179	-0,274661	1,305815	-21,869031	-18,913932	0,364869
