# Supplementary material for: Characterization of interfragmentary motion associated with common osteosynthesis devices for rat fracture healing studies
Source: PLoS One. 2017 Apr 28;12(4):e0176735. doi: 10.1371/journal.pone.0176735 (PMC5409164; doi:10.1371/journal.pone.0176735)
Supplement: S1 Dataset — (ZIP) [file pone.0176735.s001.zip › S1_Dataset/RatFix/Specimen06/Plate_06U.txt]

%Tester: Sukopp Matthias
%Projekt: 
%Zeit: 11.03.2015 10:34:49
%Dateipfad: D:\Messungen\Fixator\Measurements\Fixator_20150311.txt
%Kommentar: Plate_06-U
%VI Version: D:\LVProjekte\Fixator\HauptVI\Fixator_v0.12.vi
%Virtueller Drehpunkt: 	0,0000	0,0000	0,0000
%Sensor zu Hexapod (Mitte): 	0,000000	0,000000	-26,500000
%Sensor zu Hexapod Trans (Mitte): 	-0,500000	-0,866025	0,000000	-0,866025	0,500000	0,000000	0,000000	0,000000	1,000000
%Hexapod zu Labor (Mitte): 	0,492037	3,498077	-0,141999
%Hexapod zu Labor Trans (Mitte): 	0,999985	5,036849E-6	0,005393	1,764502E-5	0,999991	-0,004206	-0,005393	0,004206	0,999977
%Labor zu CR (Mitte): 	0,000000	0,000000	78,500000
%Labor zu CR Trans (Mitte): 	1,000000	0,000000	0,000000	0,000000	1,000000	0,000000	0,000000	0,000000	1,000000
%Zentrum Sensormasse: 	0,000000	0,000000	2,000000
%Sensormasse: 	200,000000E-3
--------------------------------------------------
Time	X	Y	Z	U	V	W	Exp_ Fx	Exp_ Fy	Exp_ Fz	Exp_ Mx	Exp_ My	Exp_ Mz	Sen_ Fx	Sen_ Fy	Sen_ Fz	Sen_ Mx	Sen_ My	Sen_ Mz	Hex_ Fx	Hex_ Fy	Hex_ Fz	Hex_ Mx	Hex_ My	Hex_ Mz	Lab_ Fx	Lab_ Fy	Lab_ Fz	Lab_ Mx	Lab_ My	Lab_ Mz	Laser
10:34:49,22	0,492037	3,498077	-0,141999	0,240976	0,308998	0,001011	0,085012	-0,049320	0,030214	0,704798	0,365385	0,462142	-0,572934	-2,863778	-1,062202	-13,129642	2,984886	13,030259	0,085012	-0,049320	0,030214	-3,166842	-6,308095	0,462142	0,085012	-0,049320	0,030214	-3,166842	-6,308095	0,462142
10:34:49,27	0,492037	3,498077	-0,141999	0,240976	0,308998	0,001011	0,085012	-0,049320	0,030214	0,704798	0,365385	0,462142	-0,574724	-2,866040	-1,065304	-13,140084	2,986383	13,036502	0,085012	-0,049320	0,030214	-3,166842	-6,308095	0,462142	0,085012	-0,049320	0,030214	-3,166842	-6,308095	0,462142
10:34:49,32	0,492037	3,498077	-0,141999	0,240976	0,308998	0,001011	0,090917	-0,052082	0,030985	0,836417	0,671652	0,421599	-0,575324	-2,863637	-1,063357	-13,146197	3,005200	13,060461	0,090917	-0,052082	0,030985	-3,252051	-6,465369	0,421599	0,090917	-0,052082	0,030985	-3,252051	-6,465369	0,421599
10:34:49,37	0,492037	3,498077	-0,141999	0,240976	0,308998	0,001011	0,089136	-0,050361	0,032933	0,760155	0,564315	0,445559	-0,578253	-2,866013	-1,061421	-13,156906	3,025068	13,049481	0,089136	-0,050361	0,032933	-3,193201	-6,432862	0,445559	0,089136	-0,050361	0,032933	-3,193201	-6,432862	0,445559
10:34:49,42	0,492037	3,498077	-0,141999	0,240976	0,308998	0,001011	0,092658	-0,049013	0,034869	0,701878	0,728271	0,434578	-0,576432	-2,859684	-1,060653	-13,116701	3,023268	13,044951	0,092658	-0,049013	0,034869	-3,145610	-6,545414	0,434578	0,092658	-0,049013	0,034869	-3,145610	-6,545414	0,434578
10:34:49,47	0,492037	3,498077	-0,141999	0,240976	0,308998	0,001011	0,086267	-0,047425	0,035637	0,637847	0,431636	0,430048	-0,575319	-2,865691	-1,062573	-13,149834	3,002094	13,059618	0,086267	-0,047425	0,035637	-3,084985	-6,340323	0,430048	0,086267	-0,047425	0,035637	-3,084985	-6,340323	0,430048
10:34:49,52	0,492037	3,498077	-0,141999	0,240976	0,308998	0,001011	0,090912	-0,051393	0,033717	0,809276	0,655092	0,444716	-0,576620	-2,862844	-1,066100	-13,193735	3,007153	13,067420	0,090912	-0,051393	0,033717	-3,225039	-6,481534	0,444716	0,090912	-0,051393	0,033717	-3,225039	-6,481534	0,444716
10:34:49,57	0,492037	3,498077	-0,141999	0,240976	0,308998	0,001011	0,089097	-0,048842	0,030190	0,659100	0,520165	0,452518	-0,578242	-2,864329	-1,062170	-13,126405	2,979581	13,077489	0,089097	-0,048842	0,030190	-3,175030	-6,473986	0,452518	0,089097	-0,048842	0,030190	-3,175030	-6,473986	0,452518
10:34:49,62	0,492037	3,498077	-0,141999	0,240976	0,308998	0,001011	0,091194	-0,048180	0,034120	0,634445	0,701296	0,462586	-0,575193	-2,863503	-1,064497	-13,089079	3,024597	13,061232	0,091194	-0,048180	0,034120	-3,147691	-6,457459	0,462586	0,091194	-0,048180	0,034120	-3,147691	-6,457459	0,462586
10:34:49,67	0,492037	3,498077	-0,141999	0,240976	0,308998	0,001011	0,088955	-0,050408	0,031793	0,807945	0,594654	0,446329	-0,579532	-2,864164	-1,064403	-13,136084	2,991135	13,046817	0,088955	-0,050408	0,031793	-3,149083	-6,388291	0,446329	0,088955	-0,050408	0,031793	-3,149083	-6,388291	0,446329
10:34:49,72	0,492037	3,498077	-0,141999	0,240976	0,308998	0,001011	0,091697	-0,046980	0,031887	0,577203	0,713254	0,431915	-0,573010	-2,866910	-1,062196	-13,178124	3,004575	13,050287	0,091697	-0,046980	0,031887	-3,110720	-6,484927	0,431915	0,091697	-0,046980	0,031887	-3,110720	-6,484927	0,431915
10:34:49,77	0,492037	3,498077	-0,141999	0,240976	0,308998	0,001011	0,090814	-0,054002	0,034094	0,932951	0,624243	0,435384	-0,575811	-2,866951	-1,061782	-13,104323	2,982080	13,043221	0,090814	-0,054002	0,034094	-3,306175	-6,504672	0,435384	0,090814	-0,054002	0,034094	-3,306175	-6,504672	0,435384
10:34:49,82	0,492037	3,498077	-0,141999	0,240976	0,308998	0,001011	0,092250	-0,051596	0,034508	0,825297	0,774050	0,428318	-0,574713	-2,861833	-1,063367	-13,138066	3,021897	13,051602	0,087269	-0,049989	0,032923	-3,164806	-6,384686	0,436699	0,087269	-0,049989	0,032923	-3,164806	-6,384686	0,436699
10:34:49,87	0,492037	3,498077	-0,141999	0,240976	0,308998	0,001011	0,087269	-0,049989	0,032923	0,759316	0,465908	0,436699	-0,576437	-2,861019	-1,062997	-13,117108	3,013513	13,021645	0,087269	-0,049989	0,032923	-3,164806	-6,384686	0,436699	0,087269	-0,049989	0,032923	-3,164806	-6,384686	0,436699
10:34:49,92	0,492037	3,498077	-0,141999	0,240976	0,308998	0,001011	0,087350	-0,052140	0,031380	0,861905	0,515386	0,421910	-0,572891	-2,862980	-1,064910	-13,103526	2,991254	13,036813	0,087350	-0,052140	0,031380	-3,231079	-6,341615	0,421910	0,087350	-0,052140	0,031380	-3,231079	-6,341615	0,421910
10:34:49,97	0,492037	3,498077	-0,141999	0,240976	0,308998	0,001011	0,087350	-0,052140	0,031380	0,861905	0,515386	0,421910	-0,574726	-2,861700	-1,064524	-13,143299	3,031616	13,067224	0,087350	-0,052140	0,031380	-3,231079	-6,341615	0,421910	0,087350	-0,052140	0,031380	-3,231079	-6,341615	0,421910
10:34:50,02	0,492037	3,498077	-0,141999	0,240976	0,308998	0,001011	0,087160	-0,049911	0,031765	0,761049	0,450875	0,452321	-0,576447	-2,862362	-1,064507	-13,112062	3,000652	13,070350	0,087160	-0,049911	0,031765	-3,156934	-6,391202	0,452321	0,087160	-0,049911	0,031765	-3,156934	-6,391202	0,452321
10:34:50,07	0,492037	3,498077	-0,141999	0,240976	0,308998	0,001011	0,088594	-0,048751	0,031783	0,689574	0,567965	0,455447	-0,575264	-2,861601	-1,063740	-13,114298	3,011548	13,060882	0,088594	-0,048751	0,031783	-3,137411	-6,386663	0,455447	0,088594	-0,048751	0,031783	-3,137411	-6,386663	0,455447
10:34:50,12	0,492037	3,498077	-0,141999	0,240976	0,308998	0,001011	0,087344	-0,049395	0,032550	0,731380	0,495557	0,445979	-0,579445	-2,861227	-1,064942	-13,146561	3,029970	13,042488	0,087344	-0,049395	0,032550	-3,146160	-6,360911	0,445979	0,087344	-0,049395	0,032550	-3,146160	-6,360911	0,445979
10:34:50,17	0,492037	3,498077	-0,141999	0,240976	0,308998	0,001011	0,089109	-0,045587	0,031348	0,533168	0,550233	0,427585	-0,577628	-2,863588	-1,063717	-13,123431	3,022279	13,089673	0,089109	-0,045587	0,031348	-3,045415	-6,444859	0,427585	0,089109	-0,045587	0,031348	-3,045415	-6,444859	0,427585
10:34:50,22	0,492037	3,498077	-0,141999	0,240976	0,308998	0,001011	0,090246	-0,048342	0,032573	0,681308	0,633227	0,474770	-0,576455	-2,865172	-1,063750	-13,124643	2,987807	13,035273	0,090246	-0,048342	0,032573	-3,113507	-6,451109	0,474770	0,090246	-0,048342	0,032573	-3,113507	-6,451109	0,474770
10:34:50,27	0,492037	3,498077	-0,141999	0,240976	0,308998	0,001011	0,091031	-0,050149	0,032540	0,744826	0,690229	0,420370	-0,575788	-2,863969	-1,061012	-13,102313	3,027346	13,049473	0,091031	-0,050149	0,032540	-3,191859	-6,455723	0,420370	0,091031	-0,050149	0,032540	-3,191859	-6,455723	0,420370
10:34:50,32	0,492037	3,498077	-0,141999	0,240976	0,308998	0,001011	0,086832	-0,047704	0,031347	0,633949	0,461715	0,412744	-0,576473	-2,860313	-1,064943	-13,125309	3,006947	13,027646	0,086832	-0,047704	0,031347	-3,110833	-6,354587	0,412744	0,086832	-0,047704	0,031347	-3,110833	-6,354587	0,412744
10:34:50,37	0,492037	3,498077	-0,141999	0,240976	0,308998	0,001011	0,086832	-0,047704	0,031347	0,633949	0,461715	0,412744	-0,578200	-2,863254	-1,062956	-13,121836	3,031376	13,070055	0,086832	-0,047704	0,031347	-3,110833	-6,354587	0,412744	0,086832	-0,047704	0,031347	-3,110833	-6,354587	0,412744
10:34:50,42	0,492037	3,498077	-0,141999	0,240976	0,308998	0,001011	0,090243	-0,047679	0,033334	0,655519	0,629902	0,455152	-0,575246	-2,864212	-1,064121	-13,114912	3,018164	13,056103	0,090243	-0,047679	0,033334	-3,087267	-6,454195	0,455152	0,090243	-0,047679	0,033334	-3,087267	-6,454195	0,455152
10:34:50,47	0,492037	3,498077	-0,141999	0,240976	0,308998	0,001011	0,089595	-0,050716	0,032169	0,805495	0,608811	0,441200	-0,575323	-2,864124	-1,061795	-13,130987	2,950125	13,057518	0,089595	-0,050716	0,032169	-3,175744	-6,424423	0,441200	0,089595	-0,050716	0,032169	-3,175744	-6,424423	0,441200
10:34:50,52	0,492037	3,498077	-0,141999	0,240976	0,308998	0,001011	0,088394	-0,049950	0,031758	0,757419	0,519281	0,437293	-0,575309	-2,862789	-1,064531	-13,142482	3,024564	13,052196	0,088394	-0,049950	0,031758	-3,163686	-6,419672	0,437293	0,088394	-0,049950	0,031758	-3,163686	-6,419672	0,437293
10:34:50,57	0,492037	3,498077	-0,141999	0,240976	0,308998	0,001011	0,088394	-0,049950	0,031758	0,757419	0,519281	0,437293	-0,574690	-2,863919	-1,061015	-13,136158	3,022098	13,064387	0,088394	-0,049950	0,031758	-3,163686	-6,419672	0,437293	0,088394	-0,049950	0,031758	-3,163686	-6,419672	0,437293
10:34:50,62	0,492037	3,498077	-0,141999	0,240976	0,308998	0,001011	0,089063	-0,051051	0,035275	0,815666	0,560781	0,449485	-0,577668	-2,863654	-1,063735	-13,140631	3,012536	13,074997	0,089063	-0,051051	0,035275	-3,191821	-6,430693	0,449485	0,089063	-0,051051	0,035275	-3,191821	-6,430693	0,449485
10:34:50,67	0,492037	3,498077	-0,141999	0,240976	0,308998	0,001011	0,090323	-0,048340	0,032554	0,664178	0,627205	0,460094	-0,576498	-2,860824	-1,063366	-13,144831	3,029792	13,066300	0,090323	-0,048340	0,032554	-3,130498	-6,463173	0,460094	0,090323	-0,048340	0,032554	-3,130498	-6,463173	0,460094
10:34:50,72	0,492037	3,498077	-0,141999	0,240976	0,308998	0,001011	0,087288	-0,047938	0,032924	0,656137	0,457085	0,451397	-0,572946	-2,866219	-1,065673	-13,135435	2,994705	13,056606	0,087288	-0,047938	0,032924	-3,107009	-6,394993	0,451397	0,087288	-0,047938	0,032924	-3,107009	-6,394993	0,451397
10:34:50,77	0,492037	3,498077	-0,141999	0,240976	0,308998	0,001011	0,090184	-0,053712	0,030617	0,930663	0,633363	0,441703	-0,581709	-2,863904	-1,063748	-13,119090	3,050452	13,051037	0,090184	-0,053712	0,030617	-3,285692	-6,446059	0,441703	0,090184	-0,053712	0,030617	-3,285692	-6,446059	0,441703
10:34:50,82	0,492037	3,498077	-0,141999	0,240976	0,308998	0,001011	0,092560	-0,044965	0,032541	0,532272	0,743211	0,436134	-0,575307	-2,864980	-1,062981	-13,146573	3,008489	13,035920	0,092560	-0,044965	0,032541	-2,997446	-6,522748	0,436134	0,092560	-0,044965	0,032541	-2,997446	-6,522748	0,436134
10:34:50,87	0,492037	3,498077	-0,141999	0,240976	0,308998	0,001011	0,090290	-0,051048	0,033309	0,798509	0,622376	0,421017	-0,571128	-2,859821	-1,059864	-13,117513	3,025476	13,050292	0,090290	-0,051048	0,033309	-3,208730	-6,465425	0,421017	0,090290	-0,051048	0,033309	-3,208730	-6,465425	0,421017
10:34:50,93	0,492037	3,498077	-0,141999	0,240976	0,308998	0,001011	0,083733	-0,052087	0,036426	0,881786	0,298075	0,435389	-0,577217	-2,864747	-1,063769	-13,202147	2,990498	13,060324	0,083733	-0,052087	0,036426	-3,207027	-6,274987	0,435389	0,083733	-0,052087	0,036426	-3,207027	-6,274987	0,435389
10:34:50,98	0,492037	3,498077	-0,141999	0,240976	0,308998	0,001011	0,091044	-0,049277	0,032520	0,663051	0,622448	0,445422	-0,580021	-2,864538	-1,065301	-13,133123	2,990643	13,055253	0,091044	-0,049277	0,032520	-3,205166	-6,524538	0,445422	0,091044	-0,049277	0,032520	-3,205166	-6,524538	0,445422
10:34:51,03	0,492037	3,498077	-0,141999	0,240976	0,308998	0,001011	0,092265	-0,046744	0,030989	0,565992	0,745648	0,440350	-0,579446	-2,865623	-1,053692	-13,240768	3,202456	13,046328	0,092265	-0,046744	0,030989	-3,103414	-6,497192	0,440350	0,092265	-0,046744	0,030989	-3,103414	-6,497192	0,440350
10:34:51,08	0,492037	3,498077	-0,141999	0,240976	0,308998	0,001011	0,092917	-0,047784	0,042598	0,749673	0,580409	0,431425	-0,348241	-3,015319	-0,897235	-21,209494	-8,386030	13,716430	0,092917	-0,047784	0,042598	-3,001356	-6,713594	0,431425	0,092917	-0,047784	0,042598	-3,001356	-6,713594	0,431425
10:34:51,13	0,492037	3,498077	-0,141999	0,240976	0,308998	0,001011	0,056619	-0,020068	0,238981	1,551132	0,114870	0,415261	-0,585300	-2,820329	-0,857309	-10,887953	4,433668	13,030164	0,056619	-0,020068	0,238981	-0,024225	-4,329689	0,415261	0,056619	-0,020068	0,238981	-0,024225	-4,329689	0,415261
10:34:51,18	0,492037	3,498077	-0,141999	0,240976	0,308998	0,001011	0,056619	-0,020068	0,238981	1,551132	0,114870	0,415261	-0,623037	-2,808474	-1,035062	-9,890152	6,490923	12,937258	0,056619	-0,020068	0,238981	-0,024225	-4,329689	0,415261	0,056619	-0,020068	0,238981	-0,024225	-4,329689	0,415261
10:34:51,23	0,492004	3,497906	-0,141987	0,290986	0,308990	0,001009	0,065220	0,018541	0,061227	1,823964	0,397654	0,322355	-0,594265	-2,848116	-1,101327	-11,777758	4,788897	13,038454	0,065220	0,018541	0,061227	3,279464	-4,722142	0,322355	0,065220	0,018541	0,061227	3,279464	-4,722142	0,322355
10:34:51,28	0,492004	3,497906	-0,141987	0,290986	0,308990	0,001009	0,085165	-0,026197	-0,005038	1,732544	0,651084	0,423551	-0,595527	-2,851935	-1,100571	-11,811673	4,732767	13,011534	0,085165	-0,026197	-0,005038	-0,323894	-6,034382	0,423551	0,085165	-0,026197	-0,005038	-0,323894	-6,034382	0,423551
10:34:51,33	0,492004	3,497906	-0,141987	0,290986	0,308990	0,001009	0,089103	-0,027014	-0,004281	1,709478	0,854565	0,396631	-0,593110	-2,852654	-1,099002	-11,786551	4,725506	13,005555	0,089103	-0,027014	-0,004281	-0,411121	-6,140050	0,396631	0,089103	-0,027014	-0,004281	-0,411121	-6,140050	0,396631
10:34:51,38	0,492004	3,497906	-0,141987	0,290986	0,308990	0,001009	0,088518	-0,029467	-0,002713	1,843281	0,849497	0,390652	-0,591969	-2,848703	-1,101346	-11,779887	4,700477	13,006894	0,088518	-0,029467	-0,002713	-0,469840	-6,099143	0,390652	0,088518	-0,029467	-0,002713	-0,469840	-6,099143	0,390652
10:34:51,43	0,492004	3,497906	-0,141987	0,290986	0,308990	0,001009	0,084525	-0,028479	-0,005056	1,773596	0,660169	0,391991	-0,597296	-2,847881	-1,102502	-11,781731	4,695034	13,035714	0,084525	-0,028479	-0,005056	-0,462020	-5,975054	0,391991	0,084525	-0,028479	-0,005056	-0,462020	-5,975054	0,391991
10:34:51,48	0,492004	3,497906	-0,141987	0,290986	0,308990	0,001009	0,086477	-0,023455	-0,006213	1,506708	0,762785	0,420812	-0,594406	-2,847480	-1,101350	-11,808261	4,691567	13,030888	0,086477	-0,023455	-0,006213	-0,334517	-6,025652	0,420812	0,086477	-0,023455	-0,006213	-0,334517	-6,025652	0,420812
10:34:51,53	0,492004	3,497906	-0,141987	0,290986	0,308990	0,001009	0,084685	-0,025757	-0,005060	1,610161	0,648361	0,415986	-0,576769	-2,864141	-1,099565	-12,401411	3,853250	13,048383	0,084685	-0,025757	-0,005060	-0,411796	-5,999406	0,415986	0,084685	-0,025757	-0,005060	-0,411796	-5,999406	0,415986
10:34:51,58	0,492004	3,497906	-0,141987	0,290986	0,308990	0,001009	0,090296	-0,049362	-0,003276	1,815018	0,845600	0,433480	-0,347578	-3,004174	-0,986106	-19,794281	-7,860348	13,624369	0,090296	-0,049362	-0,003276	-2,059894	-6,242617	0,433480	0,090296	-0,049362	-0,003276	-2,059894	-6,242617	0,433480
10:34:51,63	0,492004	3,497906	-0,141987	0,290986	0,308990	0,001009	0,096973	-0,317863	0,110184	1,936380	0,647183	1,009466	-0,568705	-2,833064	-0,978089	-10,867285	4,299412	13,056517	0,096973	-0,317863	0,110184	-23,015882	-6,965164	1,009466	0,096973	-0,317863	0,110184	-23,015882	-6,965164	1,009466
10:34:51,68	0,492004	3,497906	-0,141987	0,290986	0,308990	0,001009	0,059350	-0,040807	0,118201	2,523612	0,341906	0,441614	-0,613909	-2,797902	-1,193097	-8,574588	6,424571	12,919171	0,059350	-0,040807	0,118201	-0,679738	-4,317033	0,441614	0,059350	-0,040807	0,118201	-0,679738	-4,317033	0,441614
10:34:51,73	0,491965	3,497945	-0,141990	0,340988	0,309003	0,000965	0,051501	0,015922	-0,096807	2,560504	0,856742	0,304269	-0,590294	-2,847139	-1,270354	-10,791897	5,061916	13,034156	0,051501	0,015922	-0,096807	3,810364	-3,186096	0,304269	0,051501	0,015922	-0,096807	3,810364	-3,186096	0,304269
10:34:51,78	0,491965	3,497945	-0,141990	0,340988	0,309003	0,000965	0,082334	-0,029148	-0,174064	2,615362	1,221136	0,419253	-0,587973	-2,845695	-1,268823	-10,784756	4,986391	13,002276	0,082334	-0,029148	-0,174064	0,327280	-5,242085	0,419253	0,082334	-0,029148	-0,174064	0,327280	-5,242085	0,419253
10:34:51,83	0,491965	3,497945	-0,141990	0,340988	0,309003	0,000965	0,079923	-0,030436	-0,172533	2,620509	1,139692	0,387373	-0,589142	-2,849340	-1,270334	-10,796145	5,027593	13,047497	0,079923	-0,030436	-0,172533	0,231307	-5,134238	0,387373	0,079923	-0,030436	-0,172533	0,231307	-5,134238	0,387373
10:34:51,88	0,491965	3,497945	-0,141990	0,340988	0,309003	0,000965	0,083664	-0,031246	-0,174045	2,692624	1,303766	0,432594	-0,589786	-2,848650	-1,268416	-10,815316	4,997797	13,031027	0,083664	-0,031246	-0,174045	0,239825	-5,263842	0,432594	0,083664	-0,031246	-0,174045	0,239825	-5,263842	0,432594
10:34:51,93	0,491965	3,497945	-0,141990	0,340988	0,309003	0,000965	0,083388	-0,030343	-0,172126	2,610281	1,287737	0,416125	-0,589758	-2,848704	-1,269585	-10,798514	4,988009	13,016714	0,083388	-0,030343	-0,172126	0,228365	-5,258246	0,416125	0,083388	-0,030343	-0,172126	0,228365	-5,258246	0,416125
10:34:51,98	0,491965	3,497945	-0,141990	0,340988	0,309003	0,000965	0,083422	-0,030394	-0,173295	2,612877	1,308917	0,401811	-0,589787	-2,843754	-1,268055	-10,815809	5,029950	13,022879	0,083422	-0,030394	-0,173295	0,226928	-5,239684	0,401811	0,083422	-0,030394	-0,173295	0,226928	-5,239684	0,401811
10:34:52,03	0,491965	3,497945	-0,141990	0,340988	0,309003	0,000965	0,079149	-0,027894	-0,171765	2,510545	1,050782	0,407976	-0,592791	-2,848868	-1,270372	-10,844767	5,014232	13,037340	0,079149	-0,027894	-0,171765	0,320854	-5,162403	0,407976	0,079149	-0,027894	-0,171765	0,320854	-5,162403	0,407976
10:34:52,08	0,491965	3,497945	-0,141990	0,340988	0,309003	0,000965	0,085080	-0,027850	-0,174082	2,480153	1,341956	0,422437	-0,587405	-2,848078	-1,271921	-10,813234	5,045462	13,020626	0,085080	-0,027850	-0,174082	0,293936	-5,336785	0,422437	0,085080	-0,027850	-0,174082	0,293936	-5,336785	0,422437
10:34:52,13	0,491965	3,497945	-0,141990	0,340988	0,309003	0,000965	0,081702	-0,032120	-0,175631	2,744992	1,178026	0,405724	-0,586860	-2,850083	-1,271520	-10,822117	4,997557	13,028427	0,081702	-0,032120	-0,175631	0,223601	-5,235592	0,405724	0,081702	-0,032120	-0,175631	0,223601	-5,235592	0,405724
10:34:52,18	0,491965	3,497945	-0,141990	0,340988	0,309003	0,000965	0,083166	-0,033594	-0,175231	2,775736	1,270410	0,413524	-0,592152	-2,847883	-1,273067	-10,806382	4,998498	13,052873	0,083166	-0,033594	-0,175231	0,138599	-5,258126	0,413524	0,083166	-0,033594	-0,175231	0,138599	-5,258126	0,413524
10:34:52,23	0,491965	3,497945	-0,141990	0,340988	0,309003	0,000965	0,083907	-0,027910	-0,176777	2,488869	1,322103	0,437970	-0,585663	-2,848673	-1,271512	-10,810122	5,001935	13,038545	0,083907	-0,027910	-0,176777	0,297898	-5,264608	0,437970	0,083907	-0,027910	-0,176777	0,297898	-5,264608	0,437970
10:34:52,28	0,491965	3,497945	-0,141990	0,340988	0,309003	0,000965	0,081347	-0,033926	-0,175222	2,802759	1,184017	0,423642	-0,591039	-2,847404	-1,272695	-10,826675	4,967244	13,042428	0,081347	-0,033926	-0,175222	0,139605	-5,201721	0,423642	0,081347	-0,033926	-0,175222	0,139605	-5,201721	0,423642
10:34:52,33	0,491965	3,497945	-0,141990	0,340988	0,309003	0,000965	0,082936	-0,028635	-0,176406	2,489320	1,269662	0,427525	-0,593416	-2,851247	-1,269980	-10,866903	5,010548	13,041596	0,082936	-0,028635	-0,176406	0,241490	-5,240823	0,427525	0,082936	-0,028635	-0,176406	0,241490	-5,240823	0,427525
10:34:52,38	0,491965	3,497945	-0,141990	0,340988	0,309003	0,000965	0,087452	-0,028498	-0,173691	2,499582	1,448005	0,426693	-0,589816	-2,844502	-1,269201	-10,819243	5,010543	13,047099	0,087452	-0,028498	-0,173691	0,262511	-5,416989	0,426693	0,087452	-0,028498	-0,173691	0,262511	-5,416989	0,426693
10:34:52,43	0,491965	3,497945	-0,141990	0,340988	0,309003	0,000965	0,079811	-0,028243	-0,172912	2,510170	1,091940	0,432197	-0,587596	-2,848298	-1,272707	-10,882127	5,000126	13,049366	0,079811	-0,028243	-0,172912	0,293082	-5,173219	0,432197	0,079811	-0,028243	-0,172912	0,293082	-5,173219	0,432197
10:34:52,48	0,491965	3,497945	-0,141990	0,340988	0,309003	0,000965	0,081989	-0,032064	-0,176418	2,668411	1,155927	0,434463	-0,588087	-2,848326	-1,269983	-10,836521	4,976842	13,027024	0,081989	-0,032064	-0,176418	0,151355	-5,280178	0,434463	0,081989	-0,032064	-0,176418	0,151355	-5,280178	0,434463
10:34:52,53	0,491965	3,497945	-0,141990	0,340988	0,309003	0,000965	0,082258	-0,031652	-0,173693	2,649605	1,221074	0,412121	-0,586901	-2,846223	-1,269575	-10,827095	4,984467	13,056511	0,082258	-0,031652	-0,173693	0,164923	-5,236178	0,412121	0,082258	-0,031652	-0,173693	0,164923	-5,236178	0,412121
10:34:52,58	0,491965	3,497945	-0,141990	0,340988	0,309003	0,000965	0,079844	-0,031628	-0,173285	2,659665	1,099886	0,441608	-0,588722	-2,846669	-1,270782	-10,851609	4,972874	13,017984	0,079844	-0,031628	-0,173285	0,176879	-5,167853	0,441608	0,079844	-0,031628	-0,173285	0,176879	-5,167853	0,441608
10:34:52,63	0,491965	3,497945	-0,141990	0,340988	0,309003	0,000965	0,081141	-0,030274	-0,174492	2,566985	1,151913	0,403081	-0,584524	-2,849514	-1,270352	-10,825106	4,977268	13,032430	0,081141	-0,030274	-0,174492	0,190451	-5,217663	0,403081	0,081141	-0,030274	-0,174492	0,190451	-5,217663	0,403081
10:34:52,68	0,491965	3,497945	-0,141990	0,340988	0,309003	0,000965	0,081505	-0,035332	-0,174062	2,847031	1,191609	0,417527	-0,589205	-2,851545	-1,270349	-10,822983	4,998515	13,031976	0,081505	-0,035332	-0,174062	0,073485	-5,206561	0,417527	0,081505	-0,035332	-0,174062	0,073485	-5,206561	0,417527
10:34:52,73	0,491965	3,497945	-0,141990	0,340988	0,309003	0,000965	0,085605	-0,032294	-0,174059	2,708525	1,395998	0,417073	-0,585654	-2,848305	-1,268034	-10,808052	4,982504	13,011615	0,085605	-0,032294	-0,174059	0,173449	-5,323983	0,417073	0,085605	-0,032294	-0,174059	0,173449	-5,323983	0,417073
10:34:52,78	0,491965	3,497945	-0,141990	0,340988	0,309003	0,000965	0,081023	-0,033749	-0,171745	2,777796	1,178698	0,396713	-0,589810	-2,849102	-1,269203	-10,834553	5,020506	13,027515	0,081023	-0,033749	-0,171745	0,128486	-5,181638	0,396713	0,081023	-0,033749	-0,171745	0,128486	-5,181638	0,396713
10:34:52,83	0,491965	3,497945	-0,141990	0,340988	0,309003	0,000965	0,083792	-0,030548	-0,172913	2,631020	1,280716	0,412612	-0,589289	-2,847887	-1,267656	-10,845616	4,962713	13,029951	0,083792	-0,030548	-0,172913	0,232965	-5,296959	0,412612	0,083792	-0,030548	-0,172913	0,232965	-5,296959	0,412612
10:34:52,88	0,491965	3,497945	-0,141990	0,340988	0,309003	0,000965	0,082479	-0,030392	-0,171366	2,567294	1,231769	0,415049	-0,588620	-2,846312	-1,269617	-10,827551	5,031229	13,004432	0,082479	-0,030392	-0,171366	0,181533	-5,242856	0,415049	0,082479	-0,030392	-0,171366	0,181533	-5,242856	0,415049
10:34:52,93	0,491965	3,497945	-0,141990	0,340988	0,309003	0,000965	0,080781	-0,030184	-0,173327	2,624847	1,124840	0,389529	-0,584536	-2,845973	-1,270773	-10,831749	5,002976	13,014720	0,080781	-0,030184	-0,173327	0,255414	-5,216462	0,389529	0,080781	-0,030184	-0,173327	0,255414	-5,216462	0,389529
10:34:52,98	0,491965	3,497945	-0,141990	0,340988	0,309003	0,000965	0,078445	-0,033551	-0,174483	2,773365	1,013848	0,399817	-0,586439	-2,847161	-1,269598	-10,888071	4,981905	13,057010	0,078445	-0,033551	-0,174483	0,139621	-5,144061	0,399817	0,078445	-0,033551	-0,174483	0,139621	-5,144061	0,399817
10:34:53,03	0,491965	3,497945	-0,141990	0,340988	0,309003	0,000965	0,080425	-0,032497	-0,173308	2,672139	1,078591	0,442107	-0,590975	-2,848562	-1,270374	-10,820650	5,006247	13,017817	0,080425	-0,032497	-0,173308	0,121148	-5,234783	0,442107	0,080425	-0,032497	-0,173308	0,121148	-5,234783	0,442107
10:34:53,08	0,491965	3,497945	-0,141990	0,340988	0,309003	0,000965	0,083906	-0,029270	-0,174084	2,559130	1,305830	0,402914	-0,591018	-2,850667	-1,269223	-10,847088	4,996653	13,002225	0,083906	-0,029270	-0,174084	0,261453	-5,280818	0,402914	0,083906	-0,029270	-0,174084	0,261453	-5,280818	0,402914
10:34:53,14	0,491965	3,497945	-0,141990	0,340988	0,309003	0,000965	0,080520	-0,032051	-0,171739	2,680050	1,145121	0,420886	-0,588060	-2,848943	-1,268028	-10,833694	4,993158	13,035932	0,080520	-0,032051	-0,171739	0,164029	-5,175734	0,420886	0,080520	-0,032051	-0,171739	0,164029	-5,175734	0,420886
10:34:53,19	0,491965	3,497945	-0,141990	0,340988	0,309003	0,000965	0,080520	-0,032051	-0,171739	2,680050	1,145121	0,420886	-0,591640	-2,844123	-1,271150	-10,840272	5,011935	13,057977	0,080520	-0,032051	-0,171739	0,164029	-5,175734	0,420886	0,080520	-0,032051	-0,171739	0,164029	-5,175734	0,420886
10:34:53,24	0,491965	3,497945	-0,141990	0,340988	0,309003	0,000965	0,080395	-0,026474	-0,174861	2,408869	1,103419	0,443075	-0,584844	-2,848347	-1,273110	-10,915499	4,837732	13,045220	0,080395	-0,026474	-0,174861	0,330653	-5,207613	0,443075	0,080395	-0,026474	-0,174861	0,330653	-5,207613	0,443075
10:34:53,29	0,491965	3,497945	-0,141990	0,340988	0,309003	0,000965	0,080655	-0,034472	-0,176820	2,636264	1,138883	0,430317	-0,337452	-3,004398	-1,209803	-18,724612	-7,928997	13,729630	0,080655	-0,034472	-0,176820	-0,069760	-5,192546	0,430317	0,080655	-0,034472	-0,176820	-0,069760	-5,192546	0,430317
10:34:53,34	0,491965	3,497945	-0,141990	0,340988	0,309003	0,000965	0,092103	-0,326745	-0,113514	2,873603	1,354674	1,114727	-0,551615	-2,838359	-1,087703	-10,162733	3,654961	13,078118	0,092103	-0,326745	-0,113514	-22,775860	-5,875448	1,114727	0,092103	-0,326745	-0,113514	-22,775860	-5,875448	1,114727
10:34:53,39	0,491965	3,497945	-0,141990	0,340988	0,309003	0,000965	0,055390	-0,058255	0,008587	3,225061	1,068414	0,463215	-0,609691	-2,813893	-1,359271	-8,375293	6,785155	12,955469	0,055390	-0,058255	0,008587	-1,347939	-3,279729	0,463215	0,055390	-0,058255	0,008587	-1,347939	-3,279729	0,463215
10:34:53,44	0,492056	3,497957	-0,141987	0,391000	0,308994	0,000991	0,063240	0,004273	-0,262982	3,578155	1,459469	0,340566	-0,583290	-2,855490	-1,444235	-10,336674	5,356006	13,042926	0,063240	0,004273	-0,262982	3,913598	-3,504874	0,340566	0,063240	0,004273	-0,262982	3,913598	-3,504874	0,340566
10:34:53,49	0,492056	3,497957	-0,141987	0,391000	0,308994	0,000991	0,086063	-0,039389	-0,347945	3,630220	1,662257	0,428024	-0,584452	-2,852307	-1,443845	-10,316385	5,344911	13,052087	0,086063	-0,039389	-0,347945	0,538180	-5,093725	0,428024	0,086063	-0,039389	-0,347945	0,538180	-5,093725	0,428024
10:34:53,54	0,492056	3,497957	-0,141987	0,391000	0,308994	0,000991	0,083888	-0,036791	-0,347556	3,495669	1,572240	0,437184	-0,582683	-2,859520	-1,441100	-10,332047	5,321252	13,049055	0,083888	-0,036791	-0,347556	0,607558	-5,012952	0,437184	0,083888	-0,036791	-0,347556	0,607558	-5,012952	0,437184
10:34:53,59	0,492056	3,497957	-0,141987	0,391000	0,308994	0,000991	0,089250	-0,041930	-0,344810	3,734548	1,849343	0,434152	-0,585184	-2,856136	-1,443865	-10,384673	5,318600	13,046418	0,089250	-0,041930	-0,344810	0,443070	-5,156786	0,434152	0,089250	-0,041930	-0,344810	0,443070	-5,156786	0,434152
10:34:53,64	0,492056	3,497957	-0,141987	0,391000	0,308994	0,000991	0,087571	-0,038072	-0,347576	3,505353	1,717758	0,431516	-0,585158	-2,853787	-1,445014	-10,374355	5,357401	13,077678	0,087571	-0,038072	-0,347576	0,516680	-5,156529	0,431516	0,087571	-0,038072	-0,347576	0,516680	-5,156529	0,431516
10:34:53,69	0,492056	3,497957	-0,141987	0,391000	0,308994	0,000991	0,085523	-0,036919	-0,348724	3,484162	1,600841	0,462775	-0,583906	-2,853798	-1,441140	-10,357245	5,374867	13,046848	0,085523	-0,036919	-0,348724	0,585995	-5,112744	0,462775	0,085523	-0,036919	-0,348724	0,585995	-5,112744	0,462775
10:34:53,74	0,492056	3,497957	-0,141987	0,391000	0,308994	0,000991	0,084907	-0,038009	-0,344850	3,564519	1,574879	0,431945	-0,576151	-2,863621	-1,448585	-10,688964	4,865560	13,096498	0,084907	-0,038009	-0,344850	0,580794	-5,090327	0,431945	0,084907	-0,038009	-0,344850	0,580794	-5,090327	0,431945
10:34:53,79	0,492056	3,497957	-0,141987	0,391000	0,308994	0,000991	0,089536	-0,049637	-0,352295	3,562207	1,782965	0,481595	-0,334310	-2,991725	-1,412232	-17,488591	-7,649200	13,677063	0,089536	-0,049637	-0,352295	-0,334262	-5,245620	0,481595	0,089536	-0,049637	-0,352295	-0,334262	-5,245620	0,481595
10:34:53,84	0,492056	3,497957	-0,141987	0,391000	0,308994	0,000991	0,079557	-0,323129	-0,315943	3,545926	1,632792	1,062160	-0,553849	-2,853649	-1,326689	-10,232960	4,445499	13,135491	0,079557	-0,323129	-0,315943	-21,819730	-4,612444	1,062160	0,079557	-0,323129	-0,315943	-21,819730	-4,612444	1,062160
10:34:53,89	0,492056	3,497957	-0,141987	0,391000	0,308994	0,000991	0,069749	-0,063965	-0,230399	4,171493	1,358993	0,520588	-0,613353	-2,805368	-1,541842	-7,216629	7,525690	12,986948	0,069749	-0,063965	-0,230399	-0,849741	-4,116329	0,520588	0,069749	-0,063965	-0,230399	-0,849741	-4,116329	0,520588
10:34:53,94	0,492059	3,497941	-0,141978	0,441024	0,308995	0,001004	0,057688	0,011707	-0,445552	4,412241	1,803947	0,372045	-0,587487	-2,850515	-1,617069	-9,118728	5,908221	13,041839	0,057688	0,011707	-0,445552	5,331252	-2,724592	0,372045	0,057688	0,011707	-0,445552	5,331252	-2,724592	0,372045
10:34:53,99	0,492059	3,497941	-0,141978	0,441024	0,308995	0,001004	0,083854	-0,033266	-0,520780	4,399051	2,326030	0,426937	-0,582806	-2,846609	-1,619003	-9,100954	5,860887	13,057241	0,083854	-0,033266	-0,520780	1,787634	-4,256512	0,426937	0,083854	-0,033266	-0,520780	1,787634	-4,256512	0,426937
10:34:54,04	0,492059	3,497941	-0,141978	0,441024	0,308995	0,001004	0,078131	-0,035367	-0,522714	4,476184	2,067467	0,442339	-0,581097	-2,848345	-1,617821	-9,125853	5,843411	13,080482	0,078131	-0,035367	-0,522714	1,699859	-4,065779	0,442339	0,078131	-0,035367	-0,522714	1,699859	-4,065779	0,442339
10:34:54,09	0,492059	3,497941	-0,141978	0,441024	0,308995	0,001004	0,078779	-0,037716	-0,521531	4,570716	2,088369	0,465579	-0,585226	-2,846803	-1,618253	-9,129930	5,848770	13,041712	0,078779	-0,037716	-0,521531	1,610042	-4,095792	0,465579	0,078779	-0,037716	-0,521531	1,610042	-4,095792	0,465579
10:34:54,14	0,492059	3,497941	-0,141978	0,441024	0,308995	0,001004	0,079508	-0,033369	-0,521964	4,347296	2,120064	0,426810	-0,583527	-2,848274	-1,618631	-9,165206	5,857190	13,066875	0,079508	-0,033369	-0,521964	1,727830	-4,121320	0,426810	0,079508	-0,033369	-0,521964	1,727830	-4,121320	0,426810
10:34:54,19	0,492059	3,497941	-0,141978	0,441024	0,308995	0,001004	0,079933	-0,035576	-0,522341	4,451696	2,107423	0,451972	-0,587649	-2,851244	-1,616300	-9,161123	5,807782	13,052989	0,079933	-0,035576	-0,522341	1,659007	-4,167352	0,451972	0,079933	-0,035576	-0,522341	1,659007	-4,167352	0,451972
10:34:54,24	0,492059	3,497941	-0,141978	0,441024	0,308995	0,001004	0,084566	-0,033491	-0,520010	4,302529	2,376574	0,438086	-0,582335	-2,849048	-1,613982	-9,174158	5,861773	13,044996	0,084566	-0,033491	-0,520010	1,673512	-4,261884	0,438086	0,084566	-0,033491	-0,520010	1,673512	-4,261884	0,438086
10:34:54,29	0,492059	3,497941	-0,141978	0,441024	0,308995	0,001004	0,080007	-0,036994	-0,517692	4,524963	2,101219	0,430093	-0,583542	-2,850010	-1,616326	-9,172633	5,818368	13,025284	0,080007	-0,036994	-0,517692	1,620904	-4,179352	0,430093	0,080007	-0,036994	-0,517692	1,620904	-4,179352	0,430093
10:34:54,34	0,492059	3,497941	-0,141978	0,441024	0,308995	0,001004	0,081444	-0,036431	-0,520036	4,458830	2,198977	0,410381	-0,585395	-2,852853	-1,620584	-9,208542	5,819918	13,056623	0,081444	-0,036431	-0,520036	1,599011	-4,194415	0,410381	0,081444	-0,036431	-0,520036	1,599011	-4,194415	0,410381
10:34:54,39	0,492059	3,497941	-0,141978	0,441024	0,308995	0,001004	0,084832	-0,036248	-0,524295	4,432690	2,343270	0,441720	-0,581246	-2,851226	-1,619783	-9,184157	5,798133	13,075526	0,084832	-0,036248	-0,524295	1,587254	-4,316066	0,441720	0,084832	-0,036248	-0,524295	1,587254	-4,316066	0,441720
10:34:54,44	0,492059	3,497941	-0,141978	0,441024	0,308995	0,001004	0,081349	-0,039027	-0,523493	4,570534	2,194139	0,460623	-0,583050	-2,846942	-1,621374	-9,187219	5,792773	13,057297	0,081349	-0,039027	-0,523493	1,506932	-4,191743	0,460623	0,081349	-0,039027	-0,523493	1,506932	-4,191743	0,460623
10:34:54,49	0,492059	3,497941	-0,141978	0,441024	0,308995	0,001004	0,078541	-0,035323	-0,525084	4,371748	2,048159	0,442394	-0,582421	-2,848446	-1,620955	-9,177278	5,812965	13,081698	0,078541	-0,035323	-0,525084	1,598918	-4,117306	0,442394	0,078541	-0,035323	-0,525084	1,598918	-4,117306	0,442394
10:34:54,54	0,492059	3,497941	-0,141978	0,441024	0,308995	0,001004	0,079529	-0,036620	-0,524665	4,461671	2,098066	0,466795	-0,584132	-2,850091	-1,621346	-9,162081	5,827420	13,062323	0,079529	-0,036620	-0,524665	1,586993	-4,144983	0,466795	0,079529	-0,036620	-0,524665	1,586993	-4,144983	0,466795
10:34:54,59	0,492059	3,497941	-0,141978	0,441024	0,308995	0,001004	0,081809	-0,035960	-0,525057	4,447486	2,222542	0,447420	-0,584835	-2,851861	-1,619028	-9,221015	5,820534	13,070604	0,081809	-0,035960	-0,525057	1,624592	-4,199462	0,447420	0,081809	-0,035960	-0,525057	1,624592	-4,199462	0,447420
10:34:54,64	0,492059	3,497941	-0,141978	0,441024	0,308995	0,001004	0,083693	-0,036237	-0,522739	4,426420	2,272938	0,455701	-0,581264	-2,852534	-1,616675	-9,207078	5,814522	13,079044	0,083693	-0,036237	-0,522739	1,581840	-4,296995	0,455701	0,083693	-0,036237	-0,522739	1,581840	-4,296995	0,455701
10:34:54,69	0,492059	3,497941	-0,141978	0,441024	0,308995	0,001004	0,082491	-0,039666	-0,520386	4,606498	2,225464	0,464141	-0,581277	-2,847919	-1,616287	-9,197368	5,807814	13,098556	0,082491	-0,039666	-0,520386	1,492730	-4,250043	0,464141	0,082491	-0,039666	-0,520386	1,492730	-4,250043	0,464141
10:34:54,74	0,492059	3,497941	-0,141978	0,441024	0,308995	0,001004	0,078501	-0,037346	-0,519998	4,484922	2,029751	0,483653	-0,580045	-2,847467	-1,616703	-9,166682	5,779690	13,044576	0,078501	-0,037346	-0,519998	1,553246	-4,132547	0,483653	0,078501	-0,037346	-0,519998	1,553246	-4,132547	0,483653
10:34:54,79	0,492059	3,497941	-0,141978	0,441024	0,308995	0,001004	0,077493	-0,038188	-0,520413	4,519665	2,017995	0,429673	-0,582920	-2,849598	-1,615924	-9,159508	5,828696	13,035095	0,077493	-0,038188	-0,520413	1,521934	-4,065210	0,429673	0,077493	-0,038188	-0,520413	1,521934	-4,065210	0,429673
10:34:54,84	0,492059	3,497941	-0,141978	0,441024	0,308995	0,001004	0,080776	-0,036763	-0,519635	4,491602	2,170425	0,420192	-0,579512	-2,850273	-1,616320	-9,207952	5,799938	13,045091	0,080776	-0,036763	-0,519635	1,605720	-4,170501	0,420192	0,080776	-0,036763	-0,519635	1,605720	-4,170501	0,420192
10:34:54,89	0,492059	3,497941	-0,141978	0,441024	0,308995	0,001004	0,082776	-0,037846	-0,519636	4,503590	2,275195	0,418823	-0,582982	-2,851871	-1,615925	-9,180974	5,789914	13,033726	0,082776	-0,037846	-0,519636	1,532704	-4,222684	0,418823	0,082776	-0,037846	-0,519636	1,532704	-4,222684	0,418823
10:34:54,94	0,492059	3,497941	-0,141978	0,441024	0,308995	0,001004	0,082776	-0,037846	-0,519636	4,503590	2,275195	0,418823	-0,582449	-2,851496	-1,615917	-9,202025	5,787300	13,058227	0,082776	-0,037846	-0,519636	1,532704	-4,222684	0,418823	0,082776	-0,037846	-0,519636	1,532704	-4,222684	0,418823
10:34:54,99	0,492059	3,497941	-0,141978	0,441024	0,308995	0,001004	0,082184	-0,038120	-0,519628	4,505081	2,227510	0,443324	-0,581893	-2,847820	-1,615942	-9,207913	5,784438	13,049162	0,082184	-0,038120	-0,519628	1,512638	-4,223932	0,443324	0,082184	-0,038120	-0,519628	1,512638	-4,223932	0,443324
10:34:55,04	0,492059	3,497941	-0,141978	0,441024	0,308995	0,001004	0,078723	-0,036764	-0,519652	4,429129	2,043878	0,434259	-0,585405	-2,852512	-1,616310	-9,212302	5,797317	13,058231	0,078723	-0,036764	-0,519652	1,543159	-4,135888	0,434259	0,078723	-0,036764	-0,519652	1,543159	-4,135888	0,434259
10:34:55,09	0,492059	3,497941	-0,141978	0,441024	0,308995	0,001004	0,084543	-0,036069	-0,520021	4,401946	2,336245	0,443328	-0,580028	-2,848770	-1,617868	-9,161318	5,779715	13,035350	0,084543	-0,036069	-0,520021	1,570535	-4,300342	0,443328	0,084543	-0,036069	-0,520021	1,570535	-4,300342	0,443328
10:34:55,14	0,492059	3,497941	-0,141978	0,441024	0,308995	0,001004	0,078613	-0,038853	-0,521578	4,556983	2,080867	0,420447	-0,584789	-2,852226	-1,615132	-9,199632	5,794700	13,067139	0,078613	-0,038853	-0,521578	1,506998	-4,090256	0,420447	0,078613	-0,038853	-0,521578	1,506998	-4,090256	0,420447
10:34:55,19	0,492059	3,497941	-0,141978	0,441024	0,308995	0,001004	0,083987	-0,036458	-0,518842	4,426272	2,319638	0,452236	-0,582478	-2,854648	-1,618240	-9,222277	5,797164	13,064537	0,083987	-0,036458	-0,518842	1,564281	-4,273339	0,452236	0,083987	-0,036458	-0,518842	1,564281	-4,273339	0,452236
10:34:55,24	0,492059	3,497941	-0,141978	0,441024	0,308995	0,001004	0,084929	-0,039671	-0,521951	4,584154	2,347785	0,449634	-0,580668	-2,849893	-1,612067	-9,205813	5,792297	13,017868	0,084929	-0,039671	-0,521951	1,469950	-4,319148	0,449634	0,084929	-0,039671	-0,521951	1,469950	-4,319148	0,449634
10:34:55,29	0,492059	3,497941	-0,141978	0,441024	0,308995	0,001004	0,079906	-0,038861	-0,515777	4,546012	2,103262	0,402965	-0,581840	-2,853172	-1,618626	-9,187054	5,771694	13,054233	0,079906	-0,038861	-0,515777	1,495453	-4,169337	0,402965	0,079906	-0,038861	-0,515777	1,495453	-4,169337	0,402965
10:34:55,34	0,492059	3,497941	-0,141978	0,441024	0,308995	0,001004	0,083332	-0,039486	-0,522336	4,570056	2,307951	0,439330	-0,581298	-2,850736	-1,616296	-9,210037	5,788486	13,078270	0,083332	-0,039486	-0,522336	1,470424	-4,233574	0,439330	0,083332	-0,039486	-0,522336	1,470424	-4,233574	0,439330
10:34:55,39	0,492059	3,497941	-0,141978	0,441024	0,308995	0,001004	0,080951	-0,038737	-0,520007	4,534188	2,155864	0,463367	-0,583114	-2,849140	-1,616698	-9,225370	5,783353	13,083276	0,080951	-0,038737	-0,520007	1,493308	-4,198790	0,463367	0,080951	-0,038737	-0,520007	1,493308	-4,198790	0,463367
10:34:55,44	0,492059	3,497941	-0,141978	0,441024	0,308995	0,001004	0,080476	-0,036366	-0,520408	4,398785	2,120468	0,468373	-0,581917	-2,847446	-1,616315	-9,200364	5,742273	13,067393	0,080476	-0,036366	-0,520408	1,544026	-4,196923	0,468373	0,080476	-0,036366	-0,520408	1,544026	-4,196923	0,468373
10:34:55,49	0,492059	3,497941	-0,141978	0,441024	0,308995	0,001004	0,078411	-0,036556	-0,520025	4,385587	2,055290	0,452490	-0,583642	-2,851530	-1,615123	-9,207872	5,789413	13,086731	0,078411	-0,036556	-0,520025	1,515921	-4,100007	0,452490	0,078411	-0,036556	-0,520025	1,515921	-4,100007	0,452490
10:34:55,54	0,492059	3,497941	-0,141978	0,441024	0,308995	0,001004	0,082810	-0,037104	-0,518833	4,451156	2,253966	0,471828	-0,583692	-2,852382	-1,619410	-9,211648	5,743913	13,068405	0,082810	-0,037104	-0,518833	1,538469	-4,246653	0,471828	0,082810	-0,037104	-0,518833	1,538469	-4,246653	0,471828
10:34:55,59	0,492059	3,497941	-0,141978	0,441024	0,308995	0,001004	0,083573	-0,037487	-0,523120	4,429744	2,313121	0,453503	-0,582505	-2,853574	-1,616709	-9,228408	5,771168	13,043610	0,083573	-0,037487	-0,523120	1,487044	-4,247392	0,453503	0,083573	-0,037487	-0,523120	1,487044	-4,247392	0,453503
10:34:55,65	0,492059	3,497941	-0,141978	0,441024	0,308995	0,001004	0,084012	-0,039111	-0,520419	4,529427	2,307796	0,428707	-0,586048	-2,849495	-1,616708	-9,226928	5,796566	13,073471	0,084012	-0,039111	-0,520419	1,459226	-4,287163	0,428707	0,084012	-0,039111	-0,520419	1,459226	-4,287163	0,428707
10:34:55,70	0,492059	3,497941	-0,141978	0,441024	0,308995	0,001004	0,082251	-0,034003	-0,520419	4,286543	2,204803	0,458569	-0,585969	-2,850217	-1,616717	-9,196097	5,796537	13,039149	0,082251	-0,034003	-0,520419	1,617325	-4,251911	0,458569	0,082251	-0,034003	-0,520419	1,617325	-4,251911	0,458569
10:34:55,75	0,492059	3,497941	-0,141978	0,441024	0,308995	0,001004	0,082837	-0,034432	-0,520427	4,324267	2,261988	0,424246	-0,576437	-2,854488	-1,620277	-9,368098	5,625330	13,019232	0,082837	-0,034432	-0,520427	1,621334	-4,240724	0,424246	0,082837	-0,034432	-0,520427	1,621334	-4,240724	0,424246
10:34:55,80	0,492059	3,497941	-0,141978	0,441024	0,308995	0,001004	0,081770	-0,044823	-0,523987	4,630318	2,143128	0,404330	-0,350864	-3,011854	-1,523022	-17,640597	-6,056576	13,684615	0,081770	-0,044823	-0,523987	1,111709	-4,275792	0,404330	0,081770	-0,044823	-0,523987	1,111709	-4,275792	0,404330
10:34:55,85	0,492059	3,497941	-0,141978	0,441024	0,308995	0,001004	0,105266	-0,318858	-0,426732	4,627053	2,041687	1,069712	-0,596985	-2,867041	-1,400702	-10,415997	7,414631	13,059734	0,105266	-0,318858	-0,426732	-20,403285	-6,221676	1,069712	0,105266	-0,318858	-0,426732	-20,403285	-6,221676	1,069712
10:34:55,90	0,492059	3,497941	-0,141978	0,441024	0,308995	0,001004	0,102915	-0,033304	-0,304412	5,056968	1,440525	0,444831	-0,647580	-2,832163	-1,655488	-7,594703	9,710307	12,950495	0,102915	-0,033304	-0,304412	2,442588	-6,638299	0,444831	0,102915	-0,033304	-0,304412	2,442588	-6,638299	0,444831
10:34:55,95	0,492039	3,497964	-0,141981	0,491020	0,308985	0,001031	0,098007	0,027951	-0,559199	5,270472	2,480803	0,335592	-0,614153	-2,874473	-1,742107	-9,831586	8,233986	13,055924	0,098007	0,027951	-0,559199	7,464603	-5,212775	0,335592	0,098007	0,027951	-0,559199	7,464603	-5,212775	0,335592
10:34:56,00	0,492039	3,497964	-0,141981	0,491020	0,308985	0,001031	0,117935	-0,022152	-0,645817	5,478859	2,318011	0,441021	-0,619462	-2,878946	-1,741325	-9,851827	8,245077	13,059275	0,117935	-0,022152	-0,645817	3,739899	-6,939896	0,441021	0,117935	-0,022152	-0,645817	3,739899	-6,939896	0,441021
10:34:56,05	0,492039	3,497964	-0,141981	0,491020	0,308985	0,001031	0,124464	-0,019791	-0,645035	5,355560	2,634422	0,444372	-0,620768	-2,874967	-1,738274	-9,912855	8,256706	13,044247	0,124464	-0,019791	-0,645035	3,801956	-7,135977	0,444372	0,124464	-0,019791	-0,645035	3,801956	-7,135977	0,444372
10:34:56,10	0,492039	3,497964	-0,141981	0,491020	0,308985	0,001031	0,121670	-0,016670	-0,641984	5,172835	2,430503	0,429344	-0,620783	-2,874939	-1,742556	-9,907144	8,240350	13,031737	0,121670	-0,016670	-0,641984	3,864215	-7,120621	0,429344	0,121670	-0,016670	-0,641984	3,864215	-7,120621	0,429344
10:34:56,15	0,492039	3,497964	-0,141981	0,491020	0,308985	0,001031	0,121653	-0,016644	-0,646267	5,160140	2,442747	0,416834	-0,621942	-2,878423	-1,742526	-9,900290	8,226399	13,049864	0,121653	-0,016644	-0,646267	3,853612	-7,107049	0,416834	0,121653	-0,016644	-0,646267	3,853612	-7,107049	0,416834
10:34:56,20	0,492039	3,497964	-0,141981	0,491020	0,308985	0,001031	0,125250	-0,017382	-0,646236	5,189884	2,642698	0,434961	-0,623177	-2,878287	-1,740627	-9,944967	8,257643	13,020905	0,125250	-0,017382	-0,646236	3,825387	-7,189456	0,434961	0,125250	-0,017382	-0,646236	3,825387	-7,189456	0,434961
10:34:56,25	0,492039	3,497964	-0,141981	0,491020	0,308985	0,001031	0,125750	-0,016244	-0,644337	5,135409	2,614362	0,406002	-0,595116	-2,890572	-1,753589	-10,518381	7,247922	13,063511	0,125750	-0,016244	-0,644337	3,860274	-7,257008	0,406002	0,125750	-0,016244	-0,644337	3,860274	-7,257008	0,406002
10:34:56,30	0,492039	3,497964	-0,141981	0,491020	0,308985	0,001031	0,122359	-0,046689	-0,657300	5,557389	2,446296	0,448608	-0,381956	-3,035663	-1,669015	-18,200826	-3,681189	13,662276	0,122359	-0,046689	-0,657300	1,892336	-7,158875	0,448608	0,122359	-0,046689	-0,657300	1,892336	-7,158875	0,448608
10:34:56,35	0,492039	3,497964	-0,141981	0,491020	0,308985	0,001031	0,141431	-0,303836	-0,572725	5,622945	2,249422	1,047374	-0,581759	-2,853876	-1,581018	-8,566653	7,038168	13,065450	0,141431	-0,303836	-0,572725	-18,228174	-8,852925	1,047374	0,141431	-0,303836	-0,572725	-18,228174	-8,852925	1,047374
10:34:56,40	0,492039	3,497964	-0,141981	0,491020	0,308985	0,001031	0,083901	-0,039908	-0,484728	5,999009	2,241611	0,450548	-0,655347	-2,836262	-1,820818	-7,100159	10,611470	12,990562	0,083901	-0,039908	-0,484728	2,866233	-4,344619	0,450548	0,083901	-0,039908	-0,484728	2,866233	-4,344619	0,450548
10:34:56,45	0,492013	3,497960	-0,141971	0,541027	0,308994	0,001001	0,105441	0,032628	-0,724528	6,054950	2,845052	0,375659	-0,621240	-2,885209	-1,912956	-9,502199	8,909559	13,054192	0,105441	0,032628	-0,724528	8,616255	-5,432056	0,375659	0,105441	0,032628	-0,724528	8,616255	-5,432056	0,375659
10:34:56,50	0,492013	3,497960	-0,141971	0,541027	0,308994	0,001001	0,130776	-0,021383	-0,816666	6,188609	2,933216	0,439289	-0,621102	-2,881243	-1,911775	-9,433085	8,919066	13,053680	0,130776	-0,021383	-0,816666	4,510044	-7,332713	0,439289	0,130776	-0,021383	-0,816666	4,510044	-7,332713	0,439289
10:34:56,55	0,492013	3,497960	-0,141971	0,541027	0,308994	0,001001	0,127273	-0,019519	-0,815485	6,134481	2,806141	0,438777	-0,624761	-2,886519	-1,911374	-9,479329	8,850957	13,074540	0,127273	-0,019519	-0,815485	4,602226	-7,184772	0,438777	0,127273	-0,019519	-0,815485	4,602226	-7,184772	0,438777
10:34:56,60	0,492013	3,497960	-0,141971	0,541027	0,308994	0,001001	0,133672	-0,018989	-0,815084	6,024793	3,132885	0,459637	-0,623042	-2,883416	-1,913731	-9,487950	8,842776	13,062023	0,133672	-0,018989	-0,815084	4,534176	-7,360334	0,459637	0,133672	-0,018989	-0,815084	4,534176	-7,360334	0,459637
10:34:56,65	0,492013	3,497960	-0,141971	0,541027	0,308994	0,001001	0,130125	-0,018926	-0,817441	6,010111	2,945073	0,447120	-0,622488	-2,884354	-1,914898	-9,503635	8,840164	13,062767	0,130125	-0,018926	-0,817441	4,524456	-7,269718	0,447120	0,130125	-0,018926	-0,817441	4,524456	-7,269718	0,447120
10:34:56,70	0,492013	3,497960	-0,141971	0,541027	0,308994	0,001001	0,130660	-0,019874	-0,818609	6,049334	2,960632	0,447865	-0,617790	-2,883940	-1,911392	-9,501500	8,799645	13,065033	0,130660	-0,019874	-0,818609	4,489212	-7,296182	0,447865	0,130660	-0,019874	-0,818609	4,489212	-7,296182	0,447865
10:34:56,75	0,492013	3,497960	-0,141971	0,541027	0,308994	0,001001	0,127952	-0,023736	-0,815103	6,216116	2,841919	0,450130	-0,622467	-2,887884	-1,910997	-9,508160	8,833987	13,064567	0,127952	-0,023736	-0,815103	4,352856	-7,202309	0,450130	0,127952	-0,023736	-0,815103	4,352856	-7,202309	0,450130
10:34:56,80	0,492013	3,497960	-0,141971	0,541027	0,308994	0,001001	0,133706	-0,021657	-0,814707	6,134451	3,118203	0,449664	-0,620171	-2,885902	-1,910233	-9,527432	8,820094	13,064547	0,133706	-0,021657	-0,814707	4,434344	-7,377736	0,449664	0,133706	-0,021657	-0,814707	4,434344	-7,377736	0,449664
10:34:56,85	0,492013	3,497960	-0,141971	0,541027	0,308994	0,001001	0,130842	-0,022656	-0,813944	6,164694	2,959524	0,449644	-0,622518	-2,881155	-1,909849	-9,517215	8,843405	13,084633	0,130842	-0,022656	-0,813944	4,386222	-7,311579	0,449644	0,130842	-0,022656	-0,813944	4,386222	-7,311579	0,449644
10:34:56,90	0,492013	3,497960	-0,141971	0,541027	0,308994	0,001001	0,127905	-0,018249	-0,813559	5,960847	2,803969	0,469731	-0,620185	-2,887069	-1,915651	-9,521732	8,813561	13,086780	0,127905	-0,018249	-0,813559	4,528293	-7,236544	0,469731	0,127905	-0,018249	-0,813559	4,528293	-7,236544	0,469731
10:34:56,95	0,492013	3,497960	-0,141971	0,541027	0,308994	0,001001	0,131859	-0,023226	-0,819361	6,191567	3,020617	0,471877	-0,621345	-2,890067	-1,912947	-9,523639	8,793082	13,049937	0,131859	-0,023226	-0,819361	4,368288	-7,330330	0,471877	0,131859	-0,023226	-0,819361	4,368288	-7,330330	0,471877
10:34:57,00	0,492013	3,497960	-0,141971	0,541027	0,308994	0,001001	0,135036	-0,023721	-0,816657	6,198601	3,194393	0,435034	-0,621956	-2,885769	-1,912170	-9,521055	8,792298	13,074170	0,135036	-0,023721	-0,816657	4,336491	-7,405925	0,435034	0,135036	-0,023721	-0,816657	4,336491	-7,405925	0,435034
10:34:57,05	0,492013	3,497960	-0,141971	0,541027	0,308994	0,001001	0,131620	-0,021043	-0,815880	6,059928	3,019383	0,459267	-0,620262	-2,886110	-1,911024	-9,556547	8,784422	13,064137	0,131620	-0,021043	-0,815880	4,408086	-7,312766	0,459267	0,131620	-0,021043	-0,815880	4,408086	-7,312766	0,459267
10:34:57,10	0,492013	3,497960	-0,141971	0,541027	0,308994	0,001001	0,131067	-0,022681	-0,814734	6,120538	2,963866	0,449235	-0,623713	-2,882739	-1,910630	-9,518550	8,813065	13,074018	0,131067	-0,022681	-0,814734	4,340111	-7,324930	0,449235	0,131067	-0,022681	-0,814734	4,340111	-7,324930	0,449235
10:34:57,15	0,492013	3,497960	-0,141971	0,541027	0,308994	0,001001	0,129874	-0,018006	-0,814340	5,921260	2,920401	0,459116	-0,620776	-2,885038	-1,909851	-9,529033	8,806481	13,063917	0,129874	-0,018006	-0,814340	4,507794	-7,274724	0,459116	0,129874	-0,018006	-0,814340	4,507794	-7,274724	0,459116
10:34:57,20	0,492013	3,497960	-0,141971	0,541027	0,308994	0,001001	0,130397	-0,021699	-0,813561	6,102355	2,941792	0,449015	-0,617283	-2,887079	-1,912184	-9,538337	8,771205	13,050068	0,130397	-0,021699	-0,813561	4,398985	-7,294361	0,449015	0,130397	-0,021699	-0,813561	4,398985	-7,294361	0,449015
10:34:57,25	0,492013	3,497960	-0,141971	0,541027	0,308994	0,001001	0,130417	-0,025745	-0,815894	6,277537	2,952426	0,435166	-0,619063	-2,887281	-1,910624	-9,556367	8,801925	13,069332	0,130417	-0,025745	-0,815894	4,256569	-7,285317	0,435166	0,130417	-0,025745	-0,815894	4,256569	-7,285317	0,435166
10:34:57,30	0,492013	3,497960	-0,141971	0,541027	0,308994	0,001001	0,131483	-0,024304	-0,814335	6,220222	2,976854	0,454429	-0,625538	-2,887998	-1,912564	-9,542344	8,775839	13,073152	0,131483	-0,024304	-0,814335	4,312330	-7,344526	0,454429	0,131483	-0,024304	-0,814335	4,312330	-7,344526	0,454429
10:34:57,35	0,492013	3,497960	-0,141971	0,541027	0,308994	0,001001	0,135341	-0,019056	-0,816274	5,931708	3,202667	0,458249	-0,623652	-2,881515	-1,908283	-9,490194	8,813061	13,082182	0,135341	-0,019056	-0,816274	4,435842	-7,421581	0,458249	0,135341	-0,019056	-0,816274	4,435842	-7,421581	0,458249
10:34:57,40	0,492013	3,497960	-0,141971	0,541027	0,308994	0,001001	0,128783	-0,017447	-0,811994	5,906363	2,888236	0,467279	-0,619040	-2,886756	-1,910215	-9,536904	8,785713	13,087826	0,128783	-0,017447	-0,811994	4,536784	-7,221257	0,467279	0,128783	-0,017447	-0,811994	4,536784	-7,221257	0,467279
10:34:57,45	0,492013	3,497960	-0,141971	0,541027	0,308994	0,001001	0,131015	-0,024062	-0,813925	6,203291	2,977529	0,472923	-0,623819	-2,886764	-1,913354	-9,565263	8,790538	13,074819	0,131015	-0,024062	-0,813925	4,314454	-7,307187	0,472923	0,131015	-0,024062	-0,813925	4,314454	-7,307187	0,472923
10:34:57,50	0,492013	3,497960	-0,141971	0,541027	0,308994	0,001001	0,133413	-0,019927	-0,817064	5,978294	3,075221	0,459916	-0,620274	-2,885655	-1,911008	-9,548684	8,755235	13,082558	0,133413	-0,019927	-0,817064	4,414018	-7,397690	0,459916	0,133413	-0,019927	-0,817064	4,414018	-7,397690	0,459916
10:34:57,55	0,492013	3,497960	-0,141971	0,541027	0,308994	0,001001	0,130679	-0,022442	-0,814718	6,086789	2,965084	0,467655	-0,620860	-2,884067	-1,909892	-9,552537	8,757731	13,028836	0,130679	-0,022442	-0,814718	4,325087	-7,293241	0,467655	0,130679	-0,022442	-0,814718	4,325087	-7,293241	0,467655
10:34:57,60	0,492013	3,497960	-0,141971	0,541027	0,308994	0,001001	0,129597	-0,021141	-0,813602	6,019358	2,904222	0,413934	-0,620891	-2,889897	-1,912599	-9,579317	8,764486	13,030105	0,129597	-0,021141	-0,813602	4,359807	-7,269146	0,413934	0,129597	-0,021141	-0,813602	4,359807	-7,269146	0,413934
10:34:57,65	0,492013	3,497960	-0,141971	0,541027	0,308994	0,001001	0,134662	-0,024029	-0,816309	6,162025	3,141008	0,415202	-0,624361	-2,884122	-1,908704	-9,541444	8,773658	13,056967	0,134662	-0,024029	-0,816309	4,275719	-7,429927	0,415202	0,134662	-0,024029	-0,816309	4,275719	-7,429927	0,415202
10:34:57,70	0,492013	3,497960	-0,141971	0,541027	0,308994	0,001001	0,131395	-0,018136	-0,812414	5,882467	2,999370	0,442065	-0,618527	-2,886061	-1,911026	-9,556088	8,737566	13,058095	0,131395	-0,018136	-0,812414	4,458764	-7,315153	0,442065	0,131395	-0,018136	-0,812414	4,458764	-7,315153	0,442065
10:34:57,75	0,492013	3,497960	-0,141971	0,541027	0,308994	0,001001	0,130158	-0,024158	-0,814736	6,157018	2,940398	0,443192	-0,619628	-2,890160	-1,910234	-9,534976	8,739823	13,042135	0,130158	-0,024158	-0,814736	4,260610	-7,277003	0,443192	0,130158	-0,024158	-0,814736	4,260610	-7,277003	0,443192
10:34:57,80	0,492013	3,497960	-0,141971	0,541027	0,308994	0,001001	0,134258	-0,025254	-0,813944	6,226529	3,170752	0,427232	-0,618454	-2,890544	-1,911392	-9,542683	8,763741	13,053521	0,134258	-0,025254	-0,813944	4,244072	-7,368498	0,427232	0,134258	-0,025254	-0,813944	4,244072	-7,368498	0,427232
10:34:57,85	0,492013	3,497960	-0,141971	0,541027	0,308994	0,001001	0,134003	-0,026463	-0,815102	6,306244	3,138876	0,438618	-0,620891	-2,887312	-1,911014	-9,567560	8,757970	13,077646	0,134003	-0,026463	-0,815102	4,228900	-7,380382	0,438618	0,134003	-0,026463	-0,815102	4,228900	-7,380382	0,438618
10:34:57,90	0,492013	3,497960	-0,141971	0,541027	0,308994	0,001001	0,132423	-0,022737	-0,814724	6,095036	3,038044	0,462743	-0,624982	-2,886165	-1,909495	-9,573643	8,808825	13,048805	0,132423	-0,022737	-0,814724	4,310213	-7,357165	0,462743	0,132423	-0,022737	-0,814724	4,310213	-7,357165	0,462743
10:34:57,96	0,492013	3,497960	-0,141971	0,541027	0,308994	0,001001	0,133475	-0,018620	-0,813205	5,921973	3,062052	0,433902	-0,620410	-2,890928	-1,911405	-9,623777	8,752319	13,087517	0,133475	-0,018620	-0,813205	4,460304	-7,415738	0,433902	0,133475	-0,018620	-0,813205	4,460304	-7,415738	0,433902
10:34:58,01	0,492013	3,497960	-0,141971	0,541027	0,308994	0,001001	0,135314	-0,024961	-0,815115	6,177713	3,142540	0,472614	-0,621396	-2,883684	-1,910629	-9,522630	8,763625	13,067891	0,135314	-0,024961	-0,815115	4,218258	-7,479648	0,472614	0,135314	-0,024961	-0,815115	4,218258	-7,479648	0,472614
10:34:58,06	0,492013	3,497960	-0,141971	0,541027	0,308994	0,001001	0,129534	-0,020485	-0,814339	6,005335	2,923897	0,452988	-0,611070	-2,892579	-1,913424	-9,816686	8,399412	13,075948	0,129534	-0,020485	-0,814339	4,397233	-7,244522	0,452988	0,129534	-0,020485	-0,814339	4,397233	-7,244522	0,452988
10:34:58,11	0,492013	3,497960	-0,141971	0,541027	0,308994	0,001001	0,132074	-0,033875	-0,817134	6,239156	2,983403	0,461046	-0,391239	-3,016101	-1,740812	-16,919281	-2,675787	13,682689	0,132074	-0,033875	-0,817134	3,579959	-7,384375	0,461046	0,132074	-0,033875	-0,817134	3,579959	-7,384375	0,461046
10:34:58,16	0,492013	3,497960	-0,141971	0,541027	0,308994	0,001001	0,129132	-0,286015	-0,644522	6,207754	2,217005	1,067787	-0,628787	-2,880618	-1,689082	-9,464981	10,105666	13,047334	0,129132	-0,286015	-0,644522	-16,244455	-7,919843	1,067787	0,129132	-0,286015	-0,644522	-16,244455	-7,919843	1,067787
10:34:58,21	0,492013	3,497960	-0,141971	0,541027	0,308994	0,001001	0,130574	-0,012551	-0,592793	6,783834	2,356895	0,432431	-0,665642	-2,837565	-1,871906	-6,492308	11,891195	12,933292	0,130574	-0,012551	-0,592793	5,798549	-7,893184	0,432431	0,130574	-0,012551	-0,592793	5,798549	-7,893184	0,432431
10:34:58,26	0,492002	3,497966	-0,141990	0,591016	0,308987	0,001014	0,111716	0,040892	-0,775616	7,037426	3,057927	0,318389	-0,639500	-2,888973	-1,971864	-9,071065	10,324246	13,044840	0,111716	0,040892	-0,775616	10,247448	-5,711805	0,318389	0,111716	0,040892	-0,775616	10,247448	-5,711805	0,318389
10:34:58,31	0,492002	3,497966	-0,141990	0,591016	0,308987	0,001014	0,143166	-0,007451	-0,875574	6,904875	3,243493	0,429937	-0,636507	-2,887329	-1,971496	-9,046466	10,314124	13,006039	0,143166	-0,007451	-0,875574	6,319959	-7,995002	0,429937	0,143166	-0,007451	-0,875574	6,319959	-7,995002	0,429937
10:34:58,36	0,492002	3,497966	-0,141990	0,591016	0,308987	0,001014	0,140246	-0,009221	-0,875206	7,000459	3,118038	0,391136	-0,638856	-2,886766	-1,970296	-9,038239	10,315036	13,053383	0,140246	-0,009221	-0,875206	6,276582	-7,891268	0,391136	0,140246	-0,009221	-0,875206	6,276582	-7,891268	0,391136
10:34:58,41	0,492002	3,497966	-0,141990	0,591016	0,308987	0,001014	0,140933	-0,006906	-0,874006	6,884956	3,160424	0,438480	-0,638451	-2,886673	-1,973448	-9,099949	10,257166	13,034784	0,140933	-0,006906	-0,874006	6,342846	-7,902801	0,438480	0,140933	-0,006906	-0,874006	6,342846	-7,902801	0,438480
10:34:58,46	0,492002	3,497966	-0,141990	0,591016	0,308987	0,001014	0,140650	-0,007210	-0,877158	6,819799	3,121206	0,419881	-0,633161	-2,887916	-1,975386	-9,111689	10,275571	13,032559	0,140650	-0,007210	-0,877158	6,253815	-7,919812	0,419881	0,140650	-0,007210	-0,877158	6,253815	-7,919812	0,419881
10:34:58,51	0,492002	3,497966	-0,141990	0,591016	0,308987	0,001014	0,139081	-0,012413	-0,879096	7,100403	3,020231	0,417656	-0,639638	-2,892039	-1,973007	-9,113167	10,256361	13,082077	0,139081	-0,012413	-0,879096	6,126015	-7,897594	0,417656	0,139081	-0,012413	-0,879096	6,126015	-7,897594	0,417656
10:34:58,56	0,492002	3,497966	-0,141990	0,591016	0,308987	0,001014	0,145890	-0,008865	-0,876718	6,898528	3,382655	0,467174	-0,623225	-2,893857	-1,967229	-9,254477	9,713013	13,055485	0,145890	-0,008865	-0,876718	6,202663	-8,069724	0,467174	0,145890	-0,008865	-0,876718	6,202663	-8,069724	0,467174
10:34:58,61	0,492002	3,497966	-0,141990	0,591016	0,308987	0,001014	0,139258	-0,023988	-0,870939	7,143735	3,187086	0,440582	-0,409289	-3,036300	-1,919461	-16,722096	-1,343149	13,695122	0,139258	-0,023988	-0,870939	5,260687	-7,744678	0,440582	0,139258	-0,023988	-0,870939	5,260687	-7,744678	0,440582
10:34:58,66	0,492002	3,497966	-0,141990	0,591016	0,308987	0,001014	0,155649	-0,280483	-0,823172	7,172767	3,100366	1,080219	-0,611596	-2,879953	-1,764895	-8,811914	9,617557	13,112949	0,155649	-0,280483	-0,823172	-14,845160	-9,118110	1,080219	0,155649	-0,280483	-0,823172	-14,845160	-9,118110	1,080219
10:34:58,71	0,492002	3,497966	-0,141990	0,591016	0,308987	0,001014	0,121402	-0,027107	-0,668606	7,444531	2,689576	0,498046	-0,674302	-2,858199	-2,076492	-6,954193	12,842457	12,952778	0,121402	-0,027107	-0,668606	5,316651	-6,840498	0,498046	0,121402	-0,027107	-0,668606	5,316651	-6,840498	0,498046
10:34:58,76	0,491973	3,498035	-0,141987	0,641017	0,308978	0,000984	0,133916	0,038075	-0,980202	7,776763	3,336679	0,337875	-0,645810	-2,906835	-2,169737	-9,276414	11,303164	13,059307	0,133916	0,038075	-0,980202	10,765682	-7,175732	0,337875	0,133916	0,038075	-0,980202	10,765682	-7,175732	0,337875
10:34:58,81	0,491973	3,498035	-0,141987	0,641017	0,308978	0,000984	0,161790	-0,010917	-1,073447	7,830215	3,544669	0,444404	-0,644115	-2,910804	-2,168194	-9,311175	11,259809	13,037661	0,161790	-0,010917	-1,073447	6,973195	-9,155847	0,444404	0,161790	-0,010917	-1,073447	6,973195	-9,155847	0,444404
10:34:58,86	0,491973	3,498035	-0,141987	0,641017	0,308978	0,000984	0,164380	-0,014370	-1,071905	7,954800	3,670914	0,422758	-0,650132	-2,910969	-2,172873	-9,351555	11,237506	13,053679	0,164380	-0,014370	-1,071905	6,826786	-9,232904	0,422758	0,164380	-0,014370	-1,071905	6,826786	-9,232904	0,422758
10:34:58,91	0,491973	3,498035	-0,141987	0,641017	0,308978	0,000984	0,167531	-0,009242	-1,076583	7,648646	3,810982	0,438776	-0,645376	-2,906301	-2,169772	-9,324542	11,232379	13,043175	0,167531	-0,009242	-1,076583	6,923169	-9,340241	0,438776	0,167531	-0,009242	-1,076583	6,923169	-9,340241	0,438776
10:34:58,96	0,491973	3,498035	-0,141987	0,641017	0,308978	0,000984	0,161111	-0,011026	-1,073483	7,750511	3,503067	0,428272	-0,642444	-2,913238	-2,168949	-9,344967	11,226125	13,071232	0,161111	-0,011026	-1,073483	6,884944	-9,144138	0,428272	0,161111	-0,011026	-1,073483	6,884944	-9,144138	0,428272
10:34:59,01	0,491973	3,498035	-0,141987	0,641017	0,308978	0,000984	0,165652	-0,017034	-1,072659	8,047298	3,724657	0,456329	-0,648437	-2,907353	-2,173654	-9,363428	11,213178	13,073707	0,165652	-0,017034	-1,072659	6,710104	-9,279045	0,456329	0,165652	-0,017034	-1,072659	6,710104	-9,279045	0,456329
10:34:59,06	0,491973	3,498035	-0,141987	0,641017	0,308978	0,000984	0,163552	-0,008901	-1,077364	7,603917	3,605923	0,458804	-0,648463	-2,906904	-2,169350	-9,372564	11,200374	13,119285	0,163552	-0,008901	-1,077364	6,905196	-9,232899	0,458804	0,163552	-0,008901	-1,077364	6,905196	-9,232899	0,458804
10:34:59,11	0,491973	3,498035	-0,141987	0,641017	0,308978	0,000984	0,163176	-0,008654	-1,073060	7,575423	3,584873	0,504383	-0,648507	-2,909857	-2,168609	-9,396972	11,168058	13,069153	0,163176	-0,008654	-1,073060	6,896083	-9,224452	0,504383	0,163176	-0,008654	-1,073060	6,896083	-9,224452	0,504383
10:34:59,16	0,491973	3,498035	-0,141987	0,641017	0,308978	0,000984	0,165756	-0,010093	-1,072319	7,610049	3,714024	0,454250	-0,646170	-2,909920	-2,169358	-9,391654	11,141304	13,098163	0,165756	-0,010093	-1,072319	6,817763	-9,297787	0,454250	0,165756	-0,010093	-1,072319	6,817763	-9,297787	0,454250
10:34:59,21	0,491973	3,498035	-0,141987	0,641017	0,308978	0,000984	0,164642	-0,012149	-1,073068	7,696440	3,674086	0,483260	-0,646775	-2,910022	-2,171338	-9,409240	11,166547	13,061476	0,164642	-0,012149	-1,073068	6,742775	-9,250286	0,483260	0,164642	-0,012149	-1,073068	6,742775	-9,250286	0,483260
10:34:59,26	0,491973	3,498035	-0,141987	0,641017	0,308978	0,000984	0,165033	-0,011675	-1,075048	7,684887	3,666580	0,446573	-0,644999	-2,912126	-2,171298	-9,384559	11,100390	13,083299	0,165033	-0,011675	-1,075048	6,768390	-9,288507	0,446573	0,165033	-0,011675	-1,075048	6,768390	-9,288507	0,446573
10:34:59,31	0,491973	3,498035	-0,141987	0,641017	0,308978	0,000984	0,165967	-0,014266	-1,075008	7,774638	3,769579	0,468397	-0,647439	-2,910705	-2,170978	-9,434647	11,123802	13,035707	0,165967	-0,014266	-1,075008	6,654790	-9,258793	0,468397	0,165967	-0,014266	-1,075008	6,654790	-9,258793	0,468397
10:34:59,36	0,491973	3,498035	-0,141987	0,641017	0,308978	0,000984	0,165956	-0,011442	-1,074688	7,623043	3,713965	0,420804	-0,644984	-2,910748	-2,169364	-9,383922	11,116572	13,077996	0,165956	-0,011442	-1,074688	6,724846	-9,313607	0,420804	0,165956	-0,011442	-1,074688	6,724846	-9,313607	0,420804
10:34:59,41	0,491973	3,498035	-0,141987	0,641017	0,308978	0,000984	0,164766	-0,013590	-1,073074	7,753827	3,699600	0,463094	-0,649126	-2,912209	-2,172484	-9,402112	11,148038	13,075312	0,164766	-0,013590	-1,073074	6,687031	-9,234512	0,463094	0,164766	-0,013590	-1,073074	6,687031	-9,234512	0,463094
10:34:59,46	0,491973	3,498035	-0,141987	0,641017	0,308978	0,000984	0,168102	-0,010732	-1,076194	7,623393	3,841597	0,460409	-0,646887	-2,911842	-2,171730	-9,439816	11,095308	13,064303	0,168102	-0,010732	-1,076194	6,780911	-9,354408	0,460409	0,168102	-0,010732	-1,076194	6,780911	-9,354408	0,460409
10:34:59,51	0,491973	3,498035	-0,141987	0,641017	0,308978	0,000984	0,166665	-0,012489	-1,075441	7,650220	3,760572	0,449400	-0,644468	-2,912000	-2,170945	-9,406375	11,071758	13,048586	0,166665	-0,012489	-1,075441	6,669842	-9,322609	0,449400	0,166665	-0,012489	-1,075441	6,669842	-9,322609	0,449400
10:34:59,56	0,491973	3,498035	-0,141987	0,641017	0,308978	0,000984	0,165592	-0,014662	-1,074656	7,759550	3,745520	0,433683	-0,641560	-2,909656	-2,166667	-9,424005	11,074794	13,071337	0,165592	-0,014662	-1,074656	6,608580	-9,253442	0,433683	0,165592	-0,014662	-1,074656	6,608580	-9,253442	0,433683
10:34:59,61	0,491973	3,498035	-0,141987	0,641017	0,308978	0,000984	0,162108	-0,016009	-1,070377	7,823393	3,547549	0,456434	-0,645165	-2,912906	-2,171755	-9,461538	11,077674	13,035045	0,162108	-0,016009	-1,070377	6,566705	-9,177894	0,456434	0,162108	-0,016009	-1,070377	6,566705	-9,177894	0,456434
10:34:59,66	0,491973	3,498035	-0,141987	0,641017	0,308978	0,000984	0,166725	-0,014511	-1,075466	7,729245	3,753722	0,420143	-0,646281	-2,911512	-2,170979	-9,438203	11,099098	13,030188	0,166725	-0,014511	-1,075466	6,590120	-9,334206	0,420143	0,166725	-0,014511	-1,075466	6,590120	-9,334206	0,420143
10:34:59,71	0,491973	3,498035	-0,141987	0,641017	0,308978	0,000984	0,166076	-0,012848	-1,074689	7,672991	3,729456	0,415285	-0,645142	-2,913933	-2,168242	-9,448875	11,048643	13,041389	0,166076	-0,012848	-1,074689	6,664410	-9,307503	0,415285	0,166076	-0,012848	-1,074689	6,664410	-9,307503	0,415285
10:34:59,76	0,491973	3,498035	-0,141987	0,641017	0,308978	0,000984	0,167602	-0,015045	-1,071952	7,738205	3,824822	0,426486	-0,642744	-2,911661	-2,168640	-9,433061	11,073584	13,028484	0,167602	-0,015045	-1,071952	6,557158	-9,331972	0,426486	0,167602	-0,015045	-1,071952	6,557158	-9,331972	0,426486
10:34:59,81	0,491973	3,498035	-0,141987	0,641017	0,308978	0,000984	0,164436	-0,015986	-1,072350	7,816623	3,661383	0,413581	-0,643321	-2,913988	-2,168616	-9,432396	11,076389	13,047488	0,164436	-0,015986	-1,072350	6,561739	-9,246832	0,413581	0,164436	-0,015986	-1,072350	6,561739	-9,246832	0,413581
10:34:59,86	0,491973	3,498035	-0,141987	0,641017	0,308978	0,000984	0,166740	-0,016650	-1,072326	7,853908	3,780389	0,432585	-0,643335	-2,909300	-2,168605	-9,422460	11,076177	13,081982	0,166740	-0,016650	-1,072326	6,546906	-9,308728	0,432585	0,166740	-0,016650	-1,072326	6,546906	-9,308728	0,432585
10:34:59,91	0,491973	3,498035	-0,141987	0,641017	0,308978	0,000984	0,162687	-0,014293	-1,072316	7,736140	3,578332	0,467079	-0,646842	-2,913613	-2,172880	-9,402214	11,036965	13,052802	0,162687	-0,014293	-1,072316	6,614145	-9,192606	0,467079	0,162687	-0,014293	-1,072316	6,614145	-9,192606	0,467079
10:34:59,96	0,491973	3,498035	-0,141987	0,641017	0,308978	0,000984	0,168176	-0,013413	-1,076590	7,666560	3,900900	0,437899	-0,642777	-2,912292	-2,168989	-9,441783	11,070458	13,081883	0,168176	-0,013413	-1,076590	6,613622	-9,300924	0,437899	0,168176	-0,013413	-1,076590	6,613622	-9,300924	0,437899
10:35:00,01	0,491973	3,498035	-0,141987	0,641017	0,308978	0,000984	0,164999	-0,016273	-1,072699	7,824484	3,684667	0,466981	-0,643944	-2,908366	-2,170576	-9,423778	11,062451	13,053717	0,164999	-0,016273	-1,072699	6,547062	-9,267742	0,466981	0,164999	-0,016273	-1,072699	6,547062	-9,267742	0,466981
10:35:00,06	0,491973	3,498035	-0,141987	0,641017	0,308978	0,000984	0,162183	-0,013300	-1,074286	7,671936	3,557838	0,438814	-0,644513	-2,909895	-2,167456	-9,407580	11,013360	13,049754	0,162183	-0,013300	-1,074286	6,627925	-9,173524	0,438814	0,162183	-0,013300	-1,074286	6,627925	-9,173524	0,438814
10:35:00,11	0,491973	3,498035	-0,141987	0,641017	0,308978	0,000984	0,163791	-0,013571	-1,071166	7,651652	3,680051	0,434851	-0,642723	-2,911796	-2,170936	-9,405375	11,044377	13,057716	0,163791	-0,013571	-1,071166	6,586309	-9,177574	0,434851	0,163791	-0,013571	-1,071166	6,586309	-9,177574	0,434851
10:35:00,16	0,491973	3,498035	-0,141987	0,641017	0,308978	0,000984	0,164543	-0,016072	-1,074646	7,809632	3,705514	0,442813	-0,645761	-2,913740	-2,168991	-9,447998	11,025371	13,079774	0,164543	-0,016072	-1,074646	6,548015	-9,211080	0,442813	0,164543	-0,016072	-1,074646	6,548015	-9,211080	0,442813
10:35:00,21	0,491973	3,498035	-0,141987	0,641017	0,308978	0,000984	0,167745	-0,014413	-1,072702	7,685597	3,844618	0,464871	-0,645170	-2,910735	-2,168247	-9,445543	11,029018	13,050889	0,167745	-0,014413	-1,072702	6,554206	-9,323347	0,464871	0,167745	-0,014413	-1,072702	6,554206	-9,323347	0,464871
10:35:00,26	0,491973	3,498035	-0,141987	0,641017	0,308978	0,000984	0,159729	-0,010478	-1,069644	7,493009	3,441864	0,435286	-0,645160	-2,904831	-2,165934	-9,429822	11,028740	13,050189	0,159729	-0,010478	-1,069644	6,670474	-9,096879	0,435286	0,159729	-0,010478	-1,069644	6,670474	-9,096879	0,435286
10:35:00,31	0,491973	3,498035	-0,141987	0,641017	0,308978	0,000984	0,159729	-0,010478	-1,069644	7,493009	3,441864	0,435286	-0,642899	-2,910175	-2,169007	-9,465681	10,992518	13,084781	0,159729	-0,010478	-1,069644	6,670474	-9,096879	0,435286	0,159729	-0,010478	-1,069644	6,670474	-9,096879	0,435286
10:35:00,37	0,491973	3,498035	-0,141987	0,641017	0,308978	0,000984	0,163227	-0,015108	-1,072717	7,684477	3,610805	0,469878	-0,643469	-2,909704	-2,169012	-9,463632	11,014584	13,080596	0,163227	-0,015108	-1,072717	6,498477	-9,202513	0,469878	0,163227	-0,015108	-1,072717	6,498477	-9,202513	0,469878
10:35:00,42	0,491973	3,498035	-0,141987	0,641017	0,308978	0,000984	0,163104	-0,014380	-1,072723	7,666719	3,595162	0,465694	-0,643399	-2,910968	-2,168216	-9,441122	11,030890	13,085072	0,163104	-0,014380	-1,072723	6,537922	-9,208518	0,465694	0,163104	-0,014380	-1,072723	6,537922	-9,208518	0,465694
10:35:00,47	0,491973	3,498035	-0,141987	0,641017	0,308978	0,000984	0,164164	-0,015072	-1,071926	7,728085	3,661588	0,470169	-0,638959	-2,916467	-2,174056	-9,539867	10,941856	13,091586	0,164164	-0,015072	-1,071926	6,544958	-9,225249	0,470169	0,164164	-0,015072	-1,071926	6,544958	-9,225249	0,470169
10:35:00,52	0,491973	3,498035	-0,141987	0,641017	0,308978	0,000984	0,166706	-0,021666	-1,077766	7,944525	3,752803	0,476683	-0,416556	-3,050934	-2,110263	-16,606669	-0,239805	13,633612	0,166706	-0,021666	-1,077766	6,243723	-9,333625	0,476683	0,166706	-0,021666	-1,077766	6,243723	-9,333625	0,476683
10:35:00,57	0,491973	3,498035	-0,141987	0,641017	0,308978	0,000984	0,171956	-0,281507	-1,013974	8,239241	3,496618	1,018709	-0,615410	-2,923870	-2,031446	-9,932829	10,452195	13,180250	0,171956	-0,281507	-1,013974	-13,859053	-10,001953	1,018709	0,171956	-0,281507	-1,013974	-13,859053	-10,001953	1,018709
10:35:00,62	0,491973	3,498035	-0,141987	0,641017	0,308978	0,000984	0,161343	-0,045762	-0,935156	8,576965	3,378423	0,565347	-0,683649	-2,861504	-2,291928	-6,230674	13,594240	12,909447	0,161343	-0,045762	-0,935156	4,984645	-9,286981	0,565347	0,161343	-0,045762	-0,935156	4,984645	-9,286981	0,565347
10:35:00,67	0,492027	3,498009	-0,141984	0,690990	0,309003	0,001012	0,141452	0,044517	-1,195638	8,454627	3,979228	0,294544	-0,654918	-2,904505	-2,388586	-8,367921	11,918295	13,046568	0,141452	0,044517	-1,195638	11,949204	-7,124734	0,294544	0,141452	0,044517	-1,195638	11,949204	-7,124734	0,294544
10:35:00,72	0,492027	3,498009	-0,141984	0,690990	0,309003	0,001012	0,164326	-0,001865	-1,292296	8,346467	4,155756	0,431666	-0,652006	-2,909158	-2,390530	-8,400770	11,937722	13,033989	0,164326	-0,001865	-1,292296	8,200043	-8,743840	0,431666	0,164326	-0,001865	-1,292296	8,200043	-8,743840	0,431666
10:35:00,77	0,492027	3,498009	-0,141984	0,690990	0,309003	0,001012	0,166900	-0,006713	-1,294240	8,598950	4,251425	0,419086	-0,648073	-2,909080	-2,393239	-8,451373	11,857617	13,073044	0,166900	-0,006713	-1,294240	8,071977	-8,850203	0,419086	0,166900	-0,006713	-1,294240	8,071977	-8,850203	0,419086
10:35:00,82	0,492027	3,498009	-0,141984	0,690990	0,309003	0,001012	0,164865	-0,010080	-1,296949	8,679365	4,141858	0,458141	-0,652220	-2,913560	-2,392857	-8,477282	11,860150	13,062087	0,164865	-0,010080	-1,296949	7,888075	-8,800059	0,458141	0,164865	-0,010080	-1,296949	7,888075	-8,800059	0,458141
10:35:00,87	0,492027	3,498009	-0,141984	0,690990	0,309003	0,001012	0,170819	-0,008729	-1,296567	8,598328	4,427763	0,447184	-0,651029	-2,913261	-2,392454	-8,452969	11,809451	13,065063	0,170819	-0,008729	-1,296567	7,913127	-8,981546	0,447184	0,170819	-0,008729	-1,296567	7,913127	-8,981546	0,447184
10:35:00,92	0,492027	3,498009	-0,141984	0,690990	0,309003	0,001012	0,169965	-0,009611	-1,296164	8,612443	4,429723	0,450161	-0,651645	-2,911297	-2,390152	-8,483830	11,860690	13,056116	0,169965	-0,009611	-1,296164	7,858004	-8,912490	0,450161	0,169965	-0,009611	-1,296164	7,858004	-8,912490	0,450161
10:35:00,97	0,492027	3,498009	-0,141984	0,690990	0,309003	0,001012	0,168572	-0,008095	-1,293863	8,562595	4,304953	0,441213	-0,642699	-2,921702	-2,384422	-8,892142	11,505417	13,093899	0,168572	-0,008095	-1,293863	7,927101	-8,927928	0,441213	0,168572	-0,008095	-1,293863	7,927101	-8,927928	0,441213
10:35:01,02	0,492027	3,498009	-0,141984	0,690990	0,309003	0,001012	0,173110	-0,021045	-1,288132	8,724157	4,364947	0,478996	-0,428186	-3,056607	-2,224754	-16,261957	0,354387	13,652930	0,173110	-0,021045	-1,288132	7,072098	-9,224150	0,478996	0,173110	-0,021045	-1,288132	7,072098	-9,224150	0,478996
10:35:01,07	0,492027	3,498009	-0,141984	0,690990	0,309003	0,001012	0,182684	-0,274271	-1,128464	8,549928	4,055904	1,038027	-0,667271	-2,905568	-2,135989	-8,509138	13,308648	13,072225	0,182684	-0,274271	-1,128464	-12,980368	-10,284810	1,038027	0,182684	-0,274271	-1,128464	-12,980368	-10,284810	1,038027
10:35:01,12	0,492027	3,498009	-0,141984	0,690990	0,309003	0,001012	0,171424	0,008302	-1,039699	8,951241	3,707357	0,457322	-0,683646	-2,867658	-2,394277	-5,764370	14,365600	12,951968	0,171424	0,008302	-1,039699	9,602948	-9,749400	0,457322	0,171424	0,008302	-1,039699	9,602948	-9,749400	0,457322
10:35:01,17	0,492050	3,498024	-0,141980	0,741013	0,309003	0,000996	0,146779	0,041438	-1,297987	9,515919	4,274422	0,337065	-0,663530	-2,915777	-2,513612	-8,148546	12,976087	13,054211	0,146779	0,041438	-1,297987	12,768772	-7,247767	0,337065	0,146779	0,041438	-1,297987	12,768772	-7,247767	0,337065
10:35:01,22	0,492050	3,498024	-0,141980	0,741013	0,309003	0,000996	0,178394	-4,260389E-5	-1,417322	9,277450	4,548368	0,439308	-0,661797	-2,922558	-2,509679	-8,167774	12,923302	13,083534	0,178394	-4,260389E-5	-1,417322	9,274106	-9,455546	0,439308	0,178394	-4,260389E-5	-1,417322	9,274106	-9,455546	0,439308
10:35:01,27	0,492050	3,498024	-0,141980	0,741013	0,309003	0,000996	0,183400	-0,004934	-1,413389	9,476488	4,818418	0,468631	-0,655342	-2,919720	-2,510111	-8,160260	12,871271	13,025448	0,183400	-0,004934	-1,413389	9,089151	-9,578464	0,468631	0,183400	-0,004934	-1,413389	9,089151	-9,578464	0,468631
10:35:01,32	0,492050	3,498024	-0,141980	0,741013	0,309003	0,000996	0,177715	-0,009105	-1,413822	9,652059	4,555330	0,410545	-0,660061	-2,917158	-2,510889	-8,154200	12,876053	13,044957	0,177715	-0,009105	-1,413822	8,937325	-9,395293	0,410545	0,177715	-0,009105	-1,413822	8,937325	-9,395293	0,410545
10:35:01,37	0,492050	3,498024	-0,141980	0,741013	0,309003	0,000996	0,177856	-0,003737	-1,414599	9,380108	4,565511	0,430054	-0,658858	-2,919613	-2,510893	-8,159856	12,900068	13,026251	0,177856	-0,003737	-1,414599	9,086741	-9,396170	0,430054	0,177856	-0,003737	-1,414599	9,086741	-9,396170	0,430054
10:35:01,42	0,492050	3,498024	-0,141980	0,741013	0,309003	0,000996	0,179380	-0,006006	-1,414604	9,516072	4,627871	0,411348	-0,658471	-2,920113	-2,515180	-8,224460	12,842267	13,047045	0,179380	-0,006006	-1,414604	9,044579	-9,453470	0,411348	0,179380	-0,006006	-1,414604	9,044579	-9,453470	0,411348
10:35:01,47	0,492050	3,498024	-0,141980	0,741013	0,309003	0,000996	0,179620	-0,006591	-1,418891	9,464142	4,613272	0,432142	-0,663142	-2,917472	-2,514798	-8,206712	12,866506	13,051836	0,179620	-0,006591	-1,418891	8,946713	-9,486862	0,432142	0,179620	-0,006591	-1,418891	8,946713	-9,486862	0,432142
10:35:01,52	0,492050	3,498024	-0,141980	0,741013	0,309003	0,000996	0,179668	-0,001226	-1,418508	9,214996	4,619063	0,436933	-0,660840	-2,917585	-2,511710	-8,235361	12,852771	13,035657	0,179668	-0,001226	-1,418508	9,118766	-9,484907	0,436933	0,179668	-0,001226	-1,418508	9,118766	-9,484907	0,436933
10:35:01,57	0,492050	3,498024	-0,141980	0,741013	0,309003	0,000996	0,178615	-0,003276	-1,415420	9,295397	4,546348	0,420754	-0,662598	-2,920543	-2,512855	-8,237605	12,860858	13,050429	0,178615	-0,003276	-1,415420	9,038212	-9,474938	0,420754	0,178615	-0,003276	-1,415420	9,038212	-9,474938	0,420754
10:35:01,62	0,492050	3,498024	-0,141980	0,741013	0,309003	0,000996	0,182055	-0,003233	-1,416566	9,299012	4,719252	0,435526	-0,662663	-2,918325	-2,508960	-8,249785	12,815489	13,080965	0,182055	-0,003233	-1,416566	9,045248	-9,572088	0,435526	0,182055	-0,003233	-1,416566	9,045248	-9,572088	0,435526
10:35:01,67	0,492050	3,498024	-0,141980	0,741013	0,309003	0,000996	0,180167	-0,002068	-1,412671	9,193052	4,633194	0,466062	-0,660328	-2,921077	-2,509365	-8,262191	12,792043	13,046667	0,180167	-0,002068	-1,412671	9,030740	-9,509912	0,466062	0,180167	-0,002068	-1,412671	9,030740	-9,509912	0,466062
10:35:01,72	0,492050	3,498024	-0,141980	0,741013	0,309003	0,000996	0,181382	-0,005466	-1,413076	9,343244	4,697381	0,431764	-0,662016	-2,919410	-2,510518	-8,220634	12,799834	13,051991	0,181382	-0,005466	-1,413076	8,914183	-9,541145	0,431764	0,181382	-0,005466	-1,413076	8,914183	-9,541145	0,431764
10:35:01,77	0,492050	3,498024	-0,141980	0,741013	0,309003	0,000996	0,180783	-0,003170	-1,414228	9,251409	4,698296	0,437089	-0,660936	-2,920841	-2,510525	-8,261084	12,775196	13,056442	0,180783	-0,003170	-1,414228	9,002536	-9,493161	0,437089	0,180783	-0,003170	-1,414228	9,002536	-9,493161	0,437089
10:35:01,82	0,492050	3,498024	-0,141980	0,741013	0,309003	0,000996	0,181482	-0,004821	-1,414236	9,295690	4,711948	0,441539	-0,658528	-2,919496	-2,509730	-8,232326	12,771064	13,065836	0,181482	-0,004821	-1,414236	8,917228	-9,534405	0,441539	0,181482	-0,004821	-1,414236	8,917228	-9,534405	0,441539
10:35:01,87	0,492050	3,498024	-0,141980	0,741013	0,309003	0,000996	0,179113	-0,006234	-1,413440	9,379956	4,615732	0,450933	-0,657376	-2,922516	-2,512829	-8,252107	12,788590	13,073082	0,179113	-0,006234	-1,413440	8,890590	-9,444656	0,450933	0,179113	-0,006234	-1,413440	8,890590	-9,444656	0,450933
10:35:01,92	0,492050	3,498024	-0,141980	0,741013	0,309003	0,000996	0,181153	-0,008741	-1,416539	9,515619	4,695899	0,458180	-0,659741	-2,920445	-2,509348	-8,242058	12,740731	13,059536	0,181153	-0,008741	-1,416539	8,829435	-9,524599	0,458180	0,181153	-0,008741	-1,416539	8,829435	-9,524599	0,458180
10:35:01,97	0,492050	3,498024	-0,141980	0,741013	0,309003	0,000996	0,180542	-0,005658	-1,413058	9,318872	4,696778	0,444633	-0,658031	-2,915664	-2,509766	-8,242719	12,700070	13,044965	0,180542	-0,005658	-1,413058	8,874717	-9,475785	0,444633	0,180542	-0,005658	-1,413058	8,874717	-9,475785	0,444633
10:35:02,02	0,492050	3,498024	-0,141980	0,741013	0,309003	0,000996	0,175546	-0,004748	-1,413477	9,236029	4,456743	0,430062	-0,655082	-2,919075	-2,509733	-8,252900	12,716288	13,069798	0,175546	-0,004748	-1,413477	8,863277	-9,323632	0,430062	0,175546	-0,004748	-1,413477	8,863277	-9,323632	0,430062
10:35:02,07	0,492050	3,498024	-0,141980	0,741013	0,309003	0,000996	0,177026	-0,009008	-1,413444	9,466486	4,516788	0,454895	-0,663916	-2,918810	-2,512883	-8,257227	12,739546	13,037101	0,177026	-0,009008	-1,413444	8,759351	-9,379784	0,454895	0,177026	-0,009008	-1,413444	8,759351	-9,379784	0,454895
10:35:02,12	0,492050	3,498024	-0,141980	0,741013	0,309003	0,000996	0,181214	-0,001225	-1,416594	9,079746	4,719166	0,422198	-0,662217	-2,920635	-2,509386	-8,293694	12,722117	13,044502	0,181214	-0,001225	-1,416594	8,983580	-9,506132	0,422198	0,181214	-0,001225	-1,416594	8,983580	-9,506132	0,422198
10:35:02,17	0,492050	3,498024	-0,141980	0,741013	0,309003	0,000996	0,181945	-0,003609	-1,413096	9,170365	4,734293	0,429599	-0,657979	-2,920418	-2,509356	-8,230310	12,693847	13,038847	0,181945	-0,003609	-1,413096	8,887087	-9,548361	0,429599	0,181945	-0,003609	-1,413096	8,887087	-9,548361	0,429599
10:35:02,22	0,492050	3,498024	-0,141980	0,741013	0,309003	0,000996	0,179637	-0,007170	-1,413066	9,362792	4,683334	0,423944	-0,657425	-2,923504	-2,505460	-8,261258	12,694761	13,050996	0,179637	-0,007170	-1,413066	8,799908	-9,418187	0,423944	0,179637	-0,007170	-1,413066	8,799908	-9,418187	0,423944
10:35:02,27	0,492050	3,498024	-0,141980	0,741013	0,309003	0,000996	0,182033	-0,009194	-1,409170	9,453310	4,780683	0,436093	-0,663386	-2,919978	-2,509760	-8,285080	12,724138	13,063982	0,182033	-0,009194	-1,409170	8,731613	-9,508947	0,436093	0,182033	-0,009194	-1,409170	8,731613	-9,508947	0,436093
10:35:02,32	0,492050	3,498024	-0,141980	0,741013	0,309003	0,000996	0,181960	-0,002268	-1,413471	9,106712	4,741533	0,449080	-0,661472	-2,919757	-2,508201	-8,221555	12,719401	13,028677	0,181960	-0,002268	-1,413471	8,928671	-9,542314	0,449080	0,181960	-0,002268	-1,413471	8,928671	-9,542314	0,449080
10:35:02,37	0,492050	3,498024	-0,141980	0,741013	0,309003	0,000996	0,180811	-0,003815	-1,411911	9,214823	4,739201	0,413774	-0,661028	-2,921288	-2,509359	-8,285424	12,716907	13,068569	0,180811	-0,003815	-1,411911	8,915331	-9,454499	0,413774	0,180811	-0,003815	-1,411911	8,915331	-9,454499	0,413774
10:35:02,42	0,492050	3,498024	-0,141980	0,741013	0,309003	0,000996	0,181915	-0,004965	-1,413070	9,240523	4,742525	0,453666	-0,659222	-2,919758	-2,505854	-8,266954	12,708987	13,071376	0,181915	-0,004965	-1,413070	8,850764	-9,537811	0,453666	0,181915	-0,004965	-1,413070	8,850764	-9,537811	0,453666
10:35:02,47	0,492050	3,498024	-0,141980	0,741013	0,309003	0,000996	0,179688	-0,005764	-1,409565	9,284463	4,646660	0,456474	-0,660348	-2,921259	-2,505823	-8,239717	12,694915	13,089590	0,179688	-0,005764	-1,409565	8,831959	-9,458832	0,456474	0,179688	-0,005764	-1,409565	8,831959	-9,458832	0,456474
10:35:02,52	0,492050	3,498024	-0,141980	0,741013	0,309003	0,000996	0,181551	-0,005539	-1,409533	9,274185	4,774174	0,474687	-0,658073	-2,919036	-2,509372	-8,269394	12,693803	13,049136	0,181551	-0,005539	-1,409533	8,839358	-9,477584	0,474687	0,181551	-0,005539	-1,409533	8,839358	-9,477584	0,474687
10:35:02,57	0,492050	3,498024	-0,141980	0,741013	0,309003	0,000996	0,178488	-0,006398	-1,413082	9,303054	4,589754	0,434233	-0,658692	-2,918392	-2,506272	-8,277420	12,664059	13,046368	0,178488	-0,006398	-1,413082	8,800792	-9,421561	0,434233	0,178488	-0,006398	-1,413082	8,800792	-9,421561	0,434233
10:35:02,62	0,492050	3,498024	-0,141980	0,741013	0,309003	0,000996	0,178240	-0,005540	-1,409982	9,228667	4,584758	0,431465	-0,655171	-2,917489	-2,509373	-8,273600	12,661057	13,053707	0,178240	-0,005540	-1,409982	8,793757	-9,407056	0,431465	0,178240	-0,005540	-1,409982	8,793757	-9,407056	0,431465
10:35:02,68	0,492050	3,498024	-0,141980	0,741013	0,309003	0,000996	0,175697	-0,008137	-1,413083	9,363029	4,457333	0,438804	-0,659774	-2,918014	-2,509370	-8,293361	12,736960	13,076461	0,175697	-0,008137	-1,413083	8,724242	-9,334859	0,438804	0,175697	-0,008137	-1,413083	8,724242	-9,334859	0,438804
10:35:02,73	0,492050	3,498024	-0,141980	0,741013	0,309003	0,000996	0,178453	-0,004414	-1,413080	9,225259	4,545580	0,461559	-0,659881	-2,922768	-2,503917	-8,285708	12,630757	13,057634	0,178453	-0,004414	-1,413080	8,878769	-9,462957	0,461559	0,178453	-0,004414	-1,413080	8,878769	-9,462957	0,461559
10:35:02,78	0,492050	3,498024	-0,141980	0,741013	0,309003	0,000996	0,182624	-0,006698	-1,407628	9,255886	4,822215	0,442731	-0,649460	-2,922088	-2,508401	-8,395028	12,348319	13,089871	0,182624	-0,006698	-1,407628	8,730092	-9,513767	0,442731	0,182624	-0,006698	-1,407628	8,730092	-9,513767	0,442731
10:35:02,83	0,492050	3,498024	-0,141980	0,741013	0,309003	0,000996	0,176825	-0,015383	-1,412111	9,408241	4,567203	0,474968	-0,435997	-3,064976	-2,383633	-16,063665	1,172286	13,640357	0,176825	-0,015383	-1,412111	8,200684	-9,313543	0,474968	0,176825	-0,015383	-1,412111	8,200684	-9,313543	0,474968
10:35:02,88	0,492050	3,498024	-0,141980	0,741013	0,309003	0,000996	0,193837	-0,271692	-1,287343	9,223255	4,398634	1,025454	-0,632960	-2,890513	-2,286461	-6,901138	12,217248	13,081701	0,193837	-0,271692	-1,287343	-12,104541	-10,817588	1,025454	0,193837	-0,271692	-1,287343	-12,104541	-10,817588	1,025454
10:35:02,93	0,492050	3,498024	-0,141980	0,741013	0,309003	0,000996	0,141230	-0,013885	-1,190171	9,963795	4,075548	0,466798	-0,681266	-2,884546	-2,571437	-5,812817	14,611355	13,003057	0,141230	-0,013885	-1,190171	8,873807	-7,010996	0,466798	0,141230	-0,013885	-1,190171	8,873807	-7,010996	0,466798
10:35:02,98	0,492053	3,497987	-0,141984	0,791010	0,308993	0,001024	0,160215	0,030932	-1,475147	10,250794	4,808256	0,388154	-0,654056	-2,932562	-2,698096	-8,035949	12,826581	13,072456	0,160215	0,030932	-1,475147	12,678992	-7,768653	0,388154	0,160215	0,030932	-1,475147	12,678992	-7,768653	0,388154
10:35:03,03	0,492053	3,497987	-0,141984	0,791010	0,308993	0,001024	0,188193	-0,016639	-1,601807	10,067310	5,230199	0,457553	-0,652390	-2,933724	-2,697719	-8,075101	12,792802	13,071662	0,188193	-0,016639	-1,601807	8,761111	-9,542965	0,457553	0,188193	-0,016639	-1,601807	8,761111	-9,542965	0,457553
10:35:03,08	0,492053	3,497987	-0,141984	0,791010	0,308993	0,001024	0,188366	-0,018664	-1,601429	10,123737	5,222184	0,456760	-0,655420	-2,932617	-2,700827	-8,104263	12,799442	13,102778	0,188366	-0,018664	-1,601429	8,658641	-9,564571	0,456760	0,188366	-0,018664	-1,601429	8,658641	-9,564571	0,456760
10:35:03,13	0,492053	3,497987	-0,141984	0,791010	0,308993	0,001024	0,188923	-0,015486	-1,604538	9,949684	5,222564	0,487875	-0,653100	-2,933370	-2,698538	-8,130114	12,788909	13,053151	0,188923	-0,015486	-1,604538	8,734010	-9,607901	0,487875	0,188923	-0,015486	-1,604538	8,734010	-9,607901	0,487875
10:35:03,18	0,492053	3,497987	-0,141984	0,791010	0,308993	0,001024	0,188415	-0,017872	-1,602248	10,051686	5,179042	0,438248	-0,652552	-2,935596	-2,698900	-8,151780	12,792935	13,087403	0,188415	-0,017872	-1,602248	8,648745	-9,611568	0,438248	0,188415	-0,017872	-1,602248	8,648745	-9,611568	0,438248
10:35:03,23	0,492053	3,497987	-0,141984	0,791010	0,308993	0,001024	0,190069	-0,019459	-1,602611	10,126875	5,244239	0,472501	-0,649055	-2,936936	-2,697728	-8,169222	12,777206	13,091616	0,190069	-0,019459	-1,602611	8,599337	-9,676158	0,472501	0,190069	-0,019459	-1,602611	8,599337	-9,676158	0,472501
10:35:03,28	0,492053	3,497987	-0,141984	0,791010	0,308993	0,001024	0,189481	-0,023158	-1,601439	10,296857	5,206454	0,476713	-0,642767	-2,941861	-2,683801	-8,403780	12,298726	13,104497	0,189481	-0,023158	-1,601439	8,478983	-9,667832	0,476713	0,189481	-0,023158	-1,601439	8,478983	-9,667832	0,476713
10:35:03,33	0,492053	3,497987	-0,141984	0,791010	0,308993	0,001024	0,190602	-0,031066	-1,587511	10,176443	5,300821	0,489595	-0,425451	-3,062656	-2,544042	-14,973941	1,244500	13,653722	0,190602	-0,031066	-1,587511	7,737755	-9,661415	0,489595	0,190602	-0,031066	-1,587511	7,737755	-9,661415	0,489595
10:35:03,38	0,492053	3,497987	-0,141984	0,791010	0,308993	0,001024	0,186556	-0,279664	-1,447752	10,245240	4,927612	1,038819	-0,633009	-2,923495	-2,433915	-7,593267	12,350287	13,139138	0,186556	-0,279664	-1,447752	-11,708418	-9,717005	1,038819	0,186556	-0,279664	-1,447752	-11,708418	-9,717005	1,038819
10:35:03,43	0,492053	3,497987	-0,141984	0,791010	0,308993	0,001024	0,169817	-0,030334	-1,337625	10,588272	4,896174	0,524235	-0,675234	-2,862261	-2,719467	-3,746098	14,588116	12,978592	0,169817	-0,030334	-1,337625	8,207071	-8,434484	0,524235	0,169817	-0,030334	-1,337625	8,207071	-8,434484	0,524235
10:35:03,48	0,492037	3,498012	-0,141968	0,841017	0,308981	0,001008	0,137900	0,036852	-1,623178	10,956234	5,449293	0,363689	-0,643250	-2,918147	-2,882385	-6,432714	12,805915	13,132699	0,137900	0,036852	-1,623178	13,849083	-5,375839	0,363689	0,137900	0,036852	-1,623178	13,849083	-5,375839	0,363689
10:35:03,53	0,492037	3,498012	-0,141968	0,841017	0,308981	0,001008	0,170307	-0,018790	-1,786096	10,962877	5,698869	0,517796	-0,645141	-2,920986	-2,885520	-6,467893	12,729567	13,107549	0,170307	-0,018790	-1,786096	9,487832	-7,670194	0,517796	0,170307	-0,018790	-1,786096	9,487832	-7,670194	0,517796
10:35:03,58	0,492037	3,498012	-0,141968	0,841017	0,308981	0,001008	0,173710	-0,018573	-1,789230	10,867858	5,883581	0,492646	-0,639410	-2,921735	-2,884352	-6,527960	12,683829	13,131096	0,173710	-0,018573	-1,789230	9,409888	-7,752692	0,492646	0,173710	-0,018573	-1,789230	9,409888	-7,752692	0,492646
10:35:03,63	0,492037	3,498012	-0,141968	0,841017	0,308981	0,001008	0,171494	-0,023911	-1,788063	11,075779	5,739173	0,516193	-0,642879	-2,920159	-2,881629	-6,492017	12,663969	13,128067	0,171494	-0,023911	-1,788063	9,198793	-7,723104	0,516193	0,171494	-0,023911	-1,788063	9,198793	-7,723104	0,516193
10:35:03,68	0,492037	3,498012	-0,141968	0,841017	0,308981	0,001008	0,171863	-0,020118	-1,785339	10,879308	5,799430	0,513164	-0,641908	-2,918887	-2,881311	-6,582372	12,642391	13,094552	0,171863	-0,020118	-1,785339	9,300083	-7,691832	0,513164	0,171863	-0,020118	-1,785339	9,300083	-7,691832	0,513164
10:35:03,73	0,492037	3,498012	-0,141968	0,841017	0,308981	0,001008	0,170276	-0,020323	-1,785022	10,826119	5,649427	0,479649	-0,643651	-2,921799	-2,885946	-6,567532	12,640646	13,110966	0,170276	-0,020323	-1,785022	9,230778	-7,717227	0,479649	0,170276	-0,020323	-1,785022	9,230778	-7,717227	0,479649
10:35:03,78	0,492037	3,498012	-0,141968	0,841017	0,308981	0,001008	0,173670	-0,020269	-1,789656	10,829219	5,839634	0,496063	-0,639561	-2,921478	-2,882069	-6,588640	12,635212	13,104559	0,173670	-0,020269	-1,789656	9,238118	-7,793441	0,496063	0,173670	-0,020269	-1,789656	9,238118	-7,793441	0,496063
10:35:03,83	0,492037	3,498012	-0,141968	0,841017	0,308981	0,001008	0,171347	-0,023651	-1,785780	10,989809	5,703268	0,489656	-0,637298	-2,921088	-2,882487	-6,614915	12,582421	13,079616	0,171347	-0,023651	-1,785780	9,133242	-7,747441	0,489656	0,171347	-0,023651	-1,785780	9,133242	-7,747441	0,489656
10:35:03,88	0,492037	3,498012	-0,141968	0,841017	0,308981	0,001008	0,169878	-0,025415	-1,786198	11,022728	5,630515	0,464713	-0,640196	-2,921724	-2,882465	-6,612511	12,644362	13,110037	0,169878	-0,025415	-1,786198	9,027617	-7,704869	0,464713	0,169878	-0,025415	-1,786198	9,027617	-7,704869	0,464713
10:35:03,93	0,492037	3,498012	-0,141968	0,841017	0,308981	0,001008	0,171878	-0,023224	-1,786175	10,963614	5,705631	0,495134	-0,642056	-2,922049	-2,877436	-6,647297	12,587578	13,100301	0,171878	-0,023224	-1,786175	9,140536	-7,786761	0,495134	0,171878	-0,023224	-1,786175	9,140536	-7,786761	0,495134
10:35:03,98	0,492037	3,498012	-0,141968	0,841017	0,308981	0,001008	0,173088	-0,021776	-1,781146	10,821740	5,766845	0,485398	-0,640333	-2,921769	-2,880160	-6,651700	12,556857	13,096514	0,173088	-0,021776	-1,781146	9,112343	-7,820572	0,485398	0,173088	-0,021776	-1,781146	9,112343	-7,820572	0,485398
10:35:04,03	0,492037	3,498012	-0,141968	0,841017	0,308981	0,001008	0,171984	-0,023128	-1,783871	10,863244	5,720990	0,481611	-0,637357	-2,917861	-2,880136	-6,628528	12,572665	13,131778	0,171984	-0,023128	-1,783871	9,047704	-7,779773	0,481611	0,171984	-0,023128	-1,783871	9,047704	-7,779773	0,481611
10:35:04,08	0,492037	3,498012	-0,141968	0,841017	0,308981	0,001008	0,167112	-0,023751	-1,783846	10,920921	5,479798	0,516875	-0,639632	-2,924148	-2,882840	-6,594614	12,541288	13,101672	0,167112	-0,023751	-1,783846	9,056469	-7,638494	0,516875	0,167112	-0,023751	-1,783846	9,056469	-7,638494	0,516875
10:35:04,13	0,492037	3,498012	-0,141968	0,841017	0,308981	0,001008	0,173695	-0,024924	-1,786550	10,971721	5,867153	0,486770	-0,640279	-2,924548	-2,878191	-6,635937	12,553830	13,104344	0,173695	-0,024924	-1,786550	9,015158	-7,767875	0,486770	0,173695	-0,024924	-1,786550	9,015158	-7,767875	0,486770
10:35:04,18	0,492037	3,498012	-0,141968	0,841017	0,308981	0,001008	0,174365	-0,024564	-1,781902	10,943166	5,859937	0,489441	-0,641459	-2,920390	-2,877446	-6,639707	12,584824	13,090800	0,174365	-0,024564	-1,781902	9,014915	-7,827689	0,489441	0,174365	-0,024564	-1,781902	9,014915	-7,827689	0,489441
10:35:04,23	0,492037	3,498012	-0,141968	0,841017	0,308981	0,001008	0,171354	-0,021463	-1,781156	10,806884	5,684605	0,475897	-0,639767	-2,924417	-2,875879	-6,669097	12,531788	13,097835	0,171354	-0,021463	-1,781156	9,122042	-7,766660	0,475897	0,171354	-0,021463	-1,781156	9,122042	-7,766660	0,475897
10:35:04,28	0,492037	3,498012	-0,141968	0,841017	0,308981	0,001008	0,173995	-0,024941	-1,779589	10,927142	5,823016	0,482932	-0,640297	-2,925214	-2,878949	-6,639058	12,547402	13,128755	0,173995	-0,024941	-1,779589	8,969236	-7,835588	0,482932	0,173995	-0,024941	-1,779589	8,969236	-7,835588	0,482932
10:35:04,33	0,492037	3,498012	-0,141968	0,841017	0,308981	0,001008	0,174950	-0,024882	-1,782659	10,952585	5,890901	0,513852	-0,637485	-2,924345	-2,877818	-6,691583	12,514714	13,113640	0,174950	-0,024882	-1,782659	8,999356	-7,842696	0,513852	0,174950	-0,024882	-1,782659	8,999356	-7,842696	0,513852
10:35:04,38	0,492037	3,498012	-0,141968	0,841017	0,308981	0,001008	0,172791	-0,026883	-1,781528	11,002048	5,749484	0,498737	-0,642067	-2,922934	-2,877800	-6,639898	12,555221	13,123502	0,172791	-0,026883	-1,781528	8,891767	-7,814625	0,498737	0,172791	-0,026883	-1,781528	8,891767	-7,814625	0,498737
10:35:04,43	0,492037	3,498012	-0,141968	0,841017	0,308981	0,001008	0,173861	-0,022209	-1,781510	10,819944	5,829600	0,508599	-0,639786	-2,919477	-2,880154	-6,658282	12,544399	13,120839	0,173861	-0,022209	-1,781510	9,076541	-7,818457	0,508599	0,173861	-0,022209	-1,781510	9,076541	-7,818457	0,508599
10:35:04,48	0,492037	3,498012	-0,141968	0,841017	0,308981	0,001008	0,169727	-0,022455	-1,783864	10,814192	5,604126	0,505936	-0,635728	-2,919371	-2,878995	-6,674589	12,496741	13,114647	0,169727	-0,022455	-1,783864	9,051448	-7,719418	0,505936	0,169727	-0,022455	-1,783864	9,051448	-7,719418	0,505936
10:35:04,53	0,492037	3,498012	-0,141968	0,841017	0,308981	0,001008	0,167605	-0,025917	-1,782705	10,944780	5,503525	0,499744	-0,640330	-2,920852	-2,878608	-6,635799	12,511424	13,089242	0,167605	-0,025917	-1,782705	8,910282	-7,653498	0,499744	0,167605	-0,025917	-1,782705	8,910282	-7,653498	0,499744
10:35:04,58	0,492037	3,498012	-0,141968	0,841017	0,308981	0,001008	0,171189	-0,022672	-1,782318	10,808134	5,716099	0,474339	-0,637480	-2,923290	-2,879371	-6,669572	12,472433	13,108316	0,171189	-0,022672	-1,782318	9,028395	-7,722199	0,474339	0,171189	-0,022672	-1,782318	9,028395	-7,722199	0,474339
10:35:04,63	0,492037	3,498012	-0,141968	0,841017	0,308981	0,001008	0,171875	-0,026359	-1,783082	10,949191	5,742051	0,493413	-0,639936	-2,920588	-2,879778	-6,708314	12,479643	13,128550	0,171875	-0,026359	-1,783082	8,880041	-7,750147	0,493413	0,171875	-0,026359	-1,783082	8,880041	-7,750147	0,493413
10:35:04,68	0,492037	3,498012	-0,141968	0,841017	0,308981	0,001008	0,170764	-0,022881	-1,783488	10,755226	5,647108	0,513647	-0,642200	-2,919214	-2,876658	-6,679364	12,516164	13,137026	0,170764	-0,022881	-1,783488	8,959073	-7,757854	0,513647	0,170764	-0,022881	-1,783488	8,959073	-7,757854	0,513647
10:35:04,73	0,492037	3,498012	-0,141968	0,841017	0,308981	0,001008	0,170705	-0,020233	-1,780368	10,663628	5,650881	0,522123	-0,638072	-2,922877	-2,877028	-6,679094	12,494616	13,131884	0,170705	-0,020233	-1,780368	9,075350	-7,749495	0,522123	0,170705	-0,020233	-1,780368	9,075350	-7,749495	0,522123
10:35:04,79	0,492037	3,498012	-0,141968	0,841017	0,308981	0,001008	0,171814	-0,025640	-1,780739	10,926274	5,719518	0,516981	-0,642234	-2,924088	-2,878613	-6,695701	12,480662	13,102602	0,171814	-0,025640	-1,780739	8,913535	-7,767857	0,516981	0,171814	-0,025640	-1,780739	8,913535	-7,767857	0,516981
10:35:04,84	0,492037	3,498012	-0,141968	0,841017	0,308981	0,001008	0,174943	-0,022641	-1,782324	10,749941	5,874831	0,487699	-0,638700	-2,922640	-2,878204	-6,689274	12,477751	13,127245	0,174943	-0,022641	-1,782324	8,972618	-7,858184	0,487699	0,174943	-0,022641	-1,782324	8,972618	-7,858184	0,487699
10:35:04,89	0,492037	3,498012	-0,141968	0,841017	0,308981	0,001008	0,171923	-0,024977	-1,781915	10,872111	5,724805	0,512342	-0,634717	-2,924144	-2,875095	-6,735358	12,397845	13,138268	0,171923	-0,024977	-1,781915	8,911405	-7,771129	0,512342	0,171923	-0,024977	-1,781915	8,911405	-7,771129	0,512342
10:35:04,94	0,492037	3,498012	-0,141968	0,841017	0,308981	0,001008	0,171233	-0,029179	-1,778805	10,998346	5,688996	0,523365	-0,412231	-3,085867	-2,778573	-14,817642	0,715596	13,728273	0,171233	-0,029179	-1,778805	8,707823	-7,752815	0,523365	0,171233	-0,029179	-1,778805	8,707823	-7,752815	0,523365
10:35:04,99	0,492037	3,498012	-0,141968	0,841017	0,308981	0,001008	0,200046	-0,302719	-1,682283	11,064189	6,028934	1,113370	-0,611449	-2,914641	-2,604096	-6,670678	11,996218	13,197836	0,200046	-0,302719	-1,682283	-12,699261	-9,674694	1,113370	0,200046	-0,302719	-1,682283	-12,699261	-9,674694	1,113370
10:35:05,04	0,492037	3,498012	-0,141968	0,841017	0,308981	0,001008	0,151370	-0,044578	-1,507806	11,483635	4,912931	0,582933	-0,667585	-2,877245	-2,929371	-3,968285	14,689757	13,014052	0,151370	-0,044578	-1,507806	7,984260	-6,969608	0,582933	0,151370	-0,044578	-1,507806	7,984260	-6,969608	0,582933
10:35:05,09	0,491980	3,498095	-0,142000	0,891008	0,308995	0,000979	0,147052	0,022735	-1,833081	11,667209	5,681965	0,399149	-0,639978	-2,933033	-3,066861	-6,244151	12,821524	13,140122	0,147052	0,022735	-1,833081	13,451932	-5,861611	0,399149	0,147052	0,022735	-1,833081	13,451932	-5,861611	0,399149
10:35:05,14	0,491980	3,498095	-0,142000	0,891008	0,308995	0,000979	0,181562	-0,029068	-1,970571	11,605099	6,439663	0,525219	-0,636442	-2,933710	-3,069970	-6,230275	12,789376	13,121971	0,181562	-0,029068	-1,970571	9,323281	-7,812976	0,525219	0,181562	-0,029068	-1,970571	9,323281	-7,812976	0,525219
10:35:05,19	0,491980	3,498095	-0,142000	0,891008	0,308995	0,000979	0,180381	-0,032468	-1,973680	11,761030	6,406311	0,507068	-0,638401	-2,933735	-3,067271	-6,309387	12,752041	13,143830	0,180381	-0,032468	-1,973680	9,212261	-7,753573	0,507068	0,180381	-0,032468	-1,973680	9,212261	-7,753573	0,507068
10:35:05,24	0,491980	3,498095	-0,142000	0,891008	0,308995	0,000979	0,181381	-0,030784	-1,970982	11,601549	6,408504	0,528927	-0,633707	-2,933533	-3,068832	-6,314323	12,747050	13,130977	0,181381	-0,030784	-1,970982	9,185010	-7,829939	0,528927	0,181381	-0,030784	-1,970982	9,185010	-7,829939	0,528927
10:35:05,29	0,491980	3,498095	-0,142000	0,891008	0,308995	0,000979	0,178860	-0,034748	-1,972543	11,800913	6,275591	0,516074	-0,634404	-2,932882	-3,068876	-6,350639	12,700973	13,100805	0,178860	-0,034748	-1,972543	9,073161	-7,764890	0,516074	0,178860	-0,034748	-1,972543	9,073161	-7,764890	0,516074
10:35:05,34	0,491980	3,498095	-0,142000	0,891008	0,308995	0,000979	0,178645	-0,033819	-1,972586	11,694521	6,256008	0,485902	-0,633830	-2,935115	-3,067257	-6,361076	12,711604	13,177558	0,178645	-0,033819	-1,972586	9,039729	-7,767609	0,485902	0,178645	-0,033819	-1,972586	9,039729	-7,767609	0,485902
10:35:05,39	0,491980	3,498095	-0,142000	0,891008	0,308995	0,000979	0,180291	-0,035432	-1,970967	11,782407	6,327273	0,562656	-0,625512	-2,940201	-3,067679	-6,495894	12,367441	13,168859	0,180291	-0,035432	-1,970967	9,000961	-7,825595	0,562656	0,180291	-0,035432	-1,970967	9,000961	-7,825595	0,562656
10:35:05,44	0,491980	3,498095	-0,142000	0,891008	0,308995	0,000979	0,180537	-0,045179	-1,971389	11,923769	6,395366	0,553957	-0,415506	-3,061238	-2,905900	-13,316724	1,579118	13,704789	0,180537	-0,045179	-1,971389	8,377212	-7,776777	0,553957	0,180537	-0,045179	-1,971389	8,377212	-7,776777	0,553957
10:35:05,49	0,491980	3,498095	-0,142000	0,891008	0,308995	0,000979	0,180355	-0,287568	-1,809610	11,774619	5,873064	1,089887	-0,646511	-2,915702	-2,706637	-6,249490	14,047135	13,116730	0,180355	-0,287568	-1,809610	-10,799465	-8,284806	1,089887	0,180355	-0,287568	-1,809610	-10,799465	-8,284806	1,089887
10:35:05,54	0,491980	3,498095	-0,142000	0,891008	0,308995	0,000979	0,169820	-0,014744	-1,610347	11,919003	5,211628	0,501827	-0,666369	-2,878290	-3,006428	-3,372709	15,034531	13,036847	0,169820	-0,014744	-1,610347	10,761602	-8,119232	0,501827	0,169820	-0,014744	-1,610347	10,761602	-8,119232	0,501827
10:35:05,59	0,492017	3,497941	-0,141978	0,941020	0,308993	0,000978	0,147348	0,021159	-1,910138	12,345540	6,040782	0,421944	-0,646005	-2,933442	-3,111754	-5,761063	13,850085	13,121642	0,147348	0,021159	-1,910138	14,006535	-5,526074	0,421944	0,147348	0,021159	-1,910138	14,006535	-5,526074	0,421944
10:35:05,64	0,492017	3,497941	-0,141978	0,941020	0,308993	0,000978	0,184930	-0,024052	-2,015464	12,476582	6,518859	0,506739	-0,644846	-2,930331	-3,112141	-5,746741	13,812193	13,130868	0,184930	-0,024052	-2,015464	10,588503	-7,998130	0,506739	0,184930	-0,024052	-2,015464	10,588503	-7,998130	0,506739
10:35:05,69	0,492017	3,497941	-0,141978	0,941020	0,308993	0,000978	0,181656	-0,023500	-2,015851	12,422228	6,379996	0,515965	-0,642160	-2,932314	-3,114507	-5,840543	13,730958	13,125995	0,181656	-0,023500	-2,015851	10,577475	-7,880037	0,515965	0,181656	-0,023500	-2,015851	10,577475	-7,880037	0,515965
10:35:05,74	0,492017	3,497941	-0,141978	0,941020	0,308993	0,000978	0,182030	-0,026818	-2,018218	12,477496	6,358812	0,511092	-0,643896	-2,929855	-3,114519	-5,829415	13,758192	13,121979	0,182030	-0,026818	-2,018218	10,372303	-7,930559	0,511092	0,182030	-0,026818	-2,018218	10,372303	-7,930559	0,511092
10:35:05,79	0,492017	3,497941	-0,141978	0,941020	0,308993	0,000978	0,180769	-0,024085	-2,018229	12,364548	6,289244	0,507077	-0,645175	-2,934173	-3,111044	-5,888364	13,734621	13,104319	0,180769	-0,024085	-2,018229	10,473868	-7,901113	0,507077	0,180769	-0,024085	-2,018229	10,473868	-7,901113	0,507077
10:35:05,84	0,492017	3,497941	-0,141978	0,941020	0,308993	0,000978	0,185148	-0,025137	-2,014754	12,369345	6,477681	0,489416	-0,643979	-2,929481	-3,110260	-5,867036	13,735604	13,123938	0,185148	-0,025137	-2,014754	10,396112	-8,056420	0,489416	0,185148	-0,025137	-2,014754	10,396112	-8,056420	0,489416
10:35:05,89	0,492017	3,497941	-0,141978	0,941020	0,308993	0,000978	0,180486	-0,023827	-2,013970	12,312731	6,253263	0,509035	-0,644029	-2,932732	-3,116089	-5,882032	13,716165	13,116835	0,180486	-0,023827	-2,013970	10,442346	-7,914912	0,509035	0,180486	-0,023827	-2,013970	10,442346	-7,914912	0,509035
10:35:05,94	0,492017	3,497941	-0,141978	0,941020	0,308993	0,000978	0,183327	-0,025409	-2,019799	12,370663	6,397729	0,501932	-0,641161	-2,934818	-3,111421	-5,913792	13,664306	13,122536	0,183327	-0,025409	-2,019799	10,376091	-7,993467	0,501932	0,183327	-0,025409	-2,019799	10,376091	-7,993467	0,501932
10:35:05,99	0,492017	3,497941	-0,141978	0,941020	0,308993	0,000978	0,183700	-0,028935	-2,015132	12,493261	6,415522	0,507633	-0,639941	-2,934938	-3,109480	-5,897168	13,655805	13,106569	0,183700	-0,028935	-2,015132	10,221841	-8,004911	0,507633	0,183700	-0,028935	-2,015132	10,221841	-8,004911	0,507633
10:35:06,04	0,492017	3,497941	-0,141978	0,941020	0,308993	0,000978	0,183193	-0,030052	-2,013190	12,552267	6,407824	0,491667	-0,641829	-2,934999	-3,112977	-5,948810	13,673451	13,143374	0,183193	-0,030052	-2,013190	10,193205	-7,972839	0,491667	0,183193	-0,030052	-2,013190	10,193205	-7,972839	0,491667
10:35:06,09	0,492017	3,497941	-0,141978	0,941020	0,308993	0,000978	0,184190	-0,028447	-2,016687	12,458278	6,406109	0,528471	-0,640576	-2,934688	-3,107930	-5,918604	13,652012	13,115343	0,184190	-0,028447	-2,016687	10,225193	-8,052800	0,528471	0,184190	-0,028447	-2,016687	10,225193	-8,052800	0,528471
10:35:06,14	0,492017	3,497941	-0,141978	0,941020	0,308993	0,000978	0,183294	-0,029377	-2,011641	12,503153	6,396398	0,500440	-0,641781	-2,932158	-3,110643	-5,907066	13,624676	13,135547	0,183294	-0,029377	-2,011641	10,197095	-7,992177	0,500440	0,183294	-0,029377	-2,011641	10,197095	-7,992177	0,500440
10:35:06,19	0,492017	3,497941	-0,141978	0,941020	0,308993	0,000978	0,181706	-0,027068	-2,014354	12,365220	6,337470	0,520644	-0,645373	-2,935574	-3,108343	-5,956420	13,640760	13,109817	0,181706	-0,027068	-2,014354	10,240359	-7,926429	0,520644	0,181706	-0,027068	-2,014354	10,240359	-7,926429	0,520644
10:35:06,24	0,492017	3,497941	-0,141978	0,941020	0,308993	0,000978	0,186461	-0,025665	-2,012054	12,281514	6,533940	0,494914	-0,641823	-2,933488	-3,108704	-5,935760	13,631308	13,139515	0,186461	-0,025665	-2,012054	10,266792	-8,103218	0,494914	0,186461	-0,025665	-2,012054	10,266792	-8,103218	0,494914
10:35:06,29	0,492017	3,497941	-0,141978	0,941020	0,308993	0,000978	0,182879	-0,027697	-2,012415	12,389316	6,370300	0,524612	-0,639443	-2,935610	-3,112953	-5,905792	13,585060	13,140407	0,182879	-0,027697	-2,012415	10,215092	-7,985679	0,524612	0,182879	-0,027697	-2,012415	10,215092	-7,985679	0,524612
10:35:06,34	0,492017	3,497941	-0,141978	0,941020	0,308993	0,000978	0,183526	-0,030819	-2,016663	12,526596	6,453057	0,525505	-0,644894	-2,933502	-3,109122	-5,980830	13,592626	13,133616	0,183526	-0,030819	-2,016663	10,107288	-7,953767	0,525505	0,183526	-0,030819	-2,016663	10,107288	-7,953767	0,525505
10:35:06,39	0,492017	3,497941	-0,141978	0,941020	0,308993	0,000978	0,184426	-0,025044	-2,012833	12,195329	6,431070	0,518713	-0,639480	-2,934273	-3,110641	-5,927957	13,594777	13,134887	0,184426	-0,025044	-2,012833	10,229359	-8,046374	0,518713	0,184426	-0,025044	-2,012833	10,229359	-8,046374	0,518713
10:35:06,44	0,492017	3,497941	-0,141978	0,941020	0,308993	0,000978	0,182387	-0,030119	-2,014351	12,487514	6,369748	0,519984	-0,641408	-2,936118	-3,109473	-5,998597	13,573741	13,172382	0,182387	-0,030119	-2,014351	10,123179	-7,947623	0,519984	0,182387	-0,030119	-2,014351	10,123179	-7,947623	0,519984
10:35:06,49	0,492017	3,497941	-0,141978	0,941020	0,308993	0,000978	0,184949	-0,029371	-2,013184	12,395085	6,452327	0,557480	-0,638430	-2,934274	-3,110277	-5,984603	13,583042	13,135052	0,184949	-0,029371	-2,013184	10,089461	-8,066181	0,557480	0,184949	-0,029371	-2,013184	10,089461	-8,066181	0,557480
10:35:06,54	0,492017	3,497941	-0,141978	0,941020	0,308993	0,000978	0,181863	-0,031028	-2,013987	12,496314	6,299301	0,520150	-0,638932	-2,936594	-3,110621	-5,921034	13,504709	13,141359	0,181863	-0,031028	-2,013987	10,060595	-7,976921	0,520150	0,181863	-0,031028	-2,013987	10,060595	-7,976921	0,520150
10:35:06,59	0,492017	3,497941	-0,141978	0,941020	0,308993	0,000978	0,184123	-0,031754	-2,014332	12,497975	6,511054	0,526456	-0,639575	-2,937891	-3,109089	-5,972516	13,559372	13,137558	0,184123	-0,031754	-2,014332	10,005322	-7,942600	0,526456	0,184123	-0,031754	-2,014332	10,005322	-7,942600	0,526456
10:35:06,64	0,492017	3,497941	-0,141978	0,941020	0,308993	0,000978	0,185568	-0,031845	-2,012799	12,524325	6,514285	0,522655	-0,643776	-2,935355	-3,108705	-6,012173	13,600516	13,177461	0,185568	-0,031845	-2,012799	10,024498	-8,052812	0,522655	0,185568	-0,031845	-2,012799	10,024498	-8,052812	0,522655
10:35:06,69	0,492017	3,497941	-0,141978	0,941020	0,308993	0,000978	0,185472	-0,026939	-2,012416	12,285018	6,454384	0,562558	-0,640183	-2,936216	-3,111435	-5,970575	13,552112	13,129186	0,185472	-0,026939	-2,012416	10,170309	-8,105187	0,562558	0,185472	-0,026939	-2,012416	10,170309	-8,105187	0,562558
10:35:06,74	0,492017	3,497941	-0,141978	0,941020	0,308993	0,000978	0,184421	-0,030481	-2,015145	12,448109	6,459960	0,514283	-0,640159	-2,935228	-3,107903	-5,948818	13,523012	13,164793	0,184421	-0,030481	-2,015145	10,055313	-8,017110	0,514283	0,184421	-0,030481	-2,015145	10,055313	-8,017110	0,514283
10:35:06,80	0,492017	3,497941	-0,141978	0,941020	0,308993	0,000978	0,183553	-0,030008	-2,011614	12,409191	6,448228	0,549891	-0,642213	-2,935265	-3,108713	-5,971630	13,536652	13,139987	0,183553	-0,030008	-2,011614	10,053524	-7,960721	0,549891	0,183553	-0,030008	-2,011614	10,053524	-7,960721	0,549891
10:35:06,85	0,492017	3,497941	-0,141978	0,941020	0,308993	0,000978	0,184613	-0,028247	-2,012423	12,318021	6,476749	0,525084	-0,642013	-2,935368	-3,107172	-6,006166	13,556897	13,141456	0,184613	-0,028247	-2,012423	10,100600	-8,015375	0,525084	0,184613	-0,028247	-2,012423	10,100600	-8,015375	0,525084
10:35:06,90	0,492017	3,497941	-0,141978	0,941020	0,308993	0,000978	0,184602	-0,028472	-2,010882	12,329975	6,436127	0,526553	-0,635431	-2,936936	-3,109822	-5,887791	13,359159	13,141268	0,184602	-0,028472	-2,010882	10,094907	-8,055106	0,526553	0,184602	-0,028472	-2,010882	10,094907	-8,055106	0,526553
10:35:06,95	0,492017	3,497941	-0,141978	0,941020	0,308993	0,000978	0,182668	-0,034957	-2,013532	12,555113	6,536981	0,526365	-0,430356	-3,083939	-2,955938	-14,082325	2,910844	13,702308	0,182668	-0,034957	-2,013532	9,811008	-7,802490	0,526365	0,182668	-0,034957	-2,013532	9,811008	-7,802490	0,526365
10:35:07,00	0,492017	3,497941	-0,141978	0,941020	0,308993	0,000978	0,207440	-0,286058	-1,859648	12,466606	5,952589	1,087405	-0,632394	-2,895426	-2,760314	-4,488589	14,155146	13,115976	0,207440	-0,286058	-1,859648	-9,988942	-10,331450	1,087405	0,207440	-0,286058	-1,859648	-9,988942	-10,331450	1,087405
10:35:07,05	0,492017	3,497941	-0,141978	0,941020	0,308993	0,000978	0,145201	-0,016831	-1,664024	13,001543	5,402429	0,501073	-0,678657	-2,898842	-3,114124	-3,505354	15,941196	12,996793	0,145201	-0,016831	-1,664024	11,680275	-5,995854	0,501073	0,145201	-0,016831	-1,664024	11,680275	-5,995854	0,501073
10:35:07,10	0,491953	3,497961	-0,141971	0,991005	0,308979	0,000991	0,171292	0,021525	-2,017834	13,045384	6,717623	0,381891	-0,653430	-2,940792	-3,236527	-5,772659	14,815483	13,109951	0,171292	0,021525	-2,017834	14,735104	-6,728775	0,381891	0,171292	0,021525	-2,017834	14,735104	-6,728775	0,381891
10:35:07,15	0,491953	3,497961	-0,141971	0,991005	0,308979	0,000991	0,195008	-0,021297	-2,140237	13,163578	6,550170	0,495048	-0,651434	-2,947361	-3,237333	-5,944394	14,789163	13,134960	0,195008	-0,021297	-2,140237	11,491774	-8,757936	0,495048	0,195008	-0,021297	-2,140237	11,491774	-8,757936	0,495048
10:35:07,20	0,491953	3,497961	-0,141971	0,991005	0,308979	0,000991	0,199698	-0,026310	-2,141044	13,315613	6,658512	0,520057	-0,652052	-2,950106	-3,235793	-5,956465	14,746559	13,108042	0,199698	-0,026310	-2,141044	11,250258	-9,017803	0,520057	0,199698	-0,026310	-2,141044	11,250258	-9,017803	0,520057
10:35:07,25	0,491953	3,497961	-0,141971	0,991005	0,308979	0,000991	0,202384	-0,027147	-2,139503	13,316212	6,809041	0,493139	-0,651481	-2,948696	-3,238083	-5,933019	14,695197	13,156309	0,202384	-0,027147	-2,139503	11,185142	-9,078137	0,493139	0,202384	-0,027147	-2,139503	11,185142	-9,078137	0,493139
10:35:07,30	0,491953	3,497961	-0,141971	0,991005	0,308979	0,000991	0,200878	-0,026937	-2,141793	13,272493	6,776704	0,541406	-0,653335	-2,947844	-3,238516	-5,968583	14,680328	13,127197	0,200878	-0,026937	-2,141793	11,157971	-8,992237	0,541406	0,200878	-0,026937	-2,141793	11,157971	-8,992237	0,541406
10:35:07,35	0,491953	3,497961	-0,141971	0,991005	0,308979	0,000991	0,201067	-0,024905	-2,142227	13,136197	6,763144	0,512294	-0,656955	-2,950569	-3,238549	-6,020537	14,686592	13,107540	0,201067	-0,024905	-2,142227	11,181146	-9,020599	0,512294	0,201067	-0,024905	-2,142227	11,181146	-9,020599	0,512294
10:35:07,40	0,491953	3,497961	-0,141971	0,991005	0,308979	0,000991	0,200874	-0,040958	-2,125959	13,064200	6,854917	0,582366	-0,639336	-2,955703	-3,222248	-6,333783	13,844171	13,197268	0,200874	-0,040958	-2,125959	9,849019	-8,913679	0,582366	0,200874	-0,040958	-2,125959	9,849019	-8,913679	0,582366
10:35:07,45	0,491953	3,497961	-0,141971	0,991005	0,308979	0,000991	0,200874	-0,040958	-2,125959	13,064200	6,854917	0,582366	-0,436573	-3,087678	-3,065605	-13,306139	3,963041	13,672008	0,200874	-0,040958	-2,125959	9,849019	-8,913679	0,582366	0,200874	-0,040958	-2,125959	9,849019	-8,913679	0,582366
10:35:07,50	0,491953	3,497961	-0,141971	0,991005	0,308979	0,000991	0,213786	-0,282544	-1,969316	13,583193	6,428695	1,057106	-0,655636	-2,932979	-2,928192	-5,464731	15,635675	13,091573	0,213786	-0,282544	-1,969316	-8,596497	-10,353530	1,057106	0,213786	-0,282544	-1,969316	-8,596497	-10,353530	1,057106
10:35:07,55	0,491953	3,497961	-0,141971	0,991005	0,308979	0,000991	0,189344	-0,015480	-1,831903	13,725353	6,112240	0,476670	-0,669447	-2,895296	-3,195863	-2,945061	16,112419	13,028994	0,189344	-0,015480	-1,831903	12,510202	-8,751273	0,476670	0,189344	-0,015480	-1,831903	12,510202	-8,751273	0,476670
10:35:07,60	0,491968	3,497989	-0,141969	1,041022	0,308997	0,000976	0,163615	0,015322	-2,099573	13,796360	6,718054	0,414091	-0,638366	-2,950315	-3,324870	-5,366229	14,533434	13,151686	0,163615	0,015322	-2,099573	14,999159	-6,125728	0,414091	0,163615	0,015322	-2,099573	14,999159	-6,125728	0,414091
10:35:07,65	0,491968	3,497989	-0,141969	1,041022	0,308997	0,000976	0,195722	-0,039104	-2,228581	14,048490	7,080339	0,536783	-0,640268	-2,942970	-3,325279	-5,389218	14,489109	13,185427	0,195722	-0,039104	-2,228581	10,978845	-8,283873	0,536783	0,195722	-0,039104	-2,228581	10,978845	-8,283873	0,536783
10:35:07,70	0,491968	3,497989	-0,141969	1,041022	0,308997	0,000976	0,190313	-0,033785	-2,228989	13,722011	6,801314	0,570525	-0,637372	-2,952239	-3,327600	-5,414248	14,427674	13,155184	0,190313	-0,033785	-2,228989	11,069922	-8,138275	0,570525	0,190313	-0,033785	-2,228989	11,069922	-8,138275	0,570525
10:35:07,75	0,491968	3,497989	-0,141969	1,041022	0,308997	0,000976	0,196892	-0,040927	-2,231311	14,027710	7,152437	0,540281	-0,640447	-2,946114	-3,325713	-5,459717	14,417897	13,149722	0,196892	-0,040927	-2,231311	10,814922	-8,303566	0,540281	0,196892	-0,040927	-2,231311	10,814922	-8,303566	0,540281
10:35:07,80	0,491968	3,497989	-0,141969	1,041022	0,308997	0,000976	0,193125	-0,035201	-2,229423	13,698744	6,922068	0,534819	-0,641112	-2,955664	-3,323327	-5,497195	14,353115	13,188655	0,193125	-0,035201	-2,229423	10,935466	-8,238230	0,534819	0,193125	-0,035201	-2,229423	10,935466	-8,238230	0,534819
10:35:07,85	0,491968	3,497989	-0,141969	1,041022	0,308997	0,000976	0,201728	-0,039401	-2,227038	13,842283	7,369345	0,573752	-0,634705	-2,948076	-3,324546	-5,496490	14,304075	13,151290	0,201728	-0,039401	-2,227038	10,749334	-8,466270	0,573752	0,201728	-0,039401	-2,227038	10,749334	-8,466270	0,573752
10:35:07,90	0,491968	3,497989	-0,141969	1,041022	0,308997	0,000976	0,191954	-0,041155	-2,228256	13,891402	6,886231	0,536387	-0,639486	-2,948888	-3,322605	-5,534049	14,312388	13,174041	0,191954	-0,041155	-2,228256	10,660721	-8,182130	0,536387	0,191954	-0,041155	-2,228256	10,660721	-8,182130	0,536387
10:35:07,95	0,491968	3,497989	-0,141969	1,041022	0,308997	0,000976	0,195046	-0,037421	-2,226316	13,685644	7,010368	0,559138	-0,639989	-2,951999	-3,324541	-5,497125	14,298873	13,144787	0,195046	-0,037421	-2,226316	10,748097	-8,300770	0,559138	0,195046	-0,037421	-2,226316	10,748097	-8,300770	0,559138
10:35:08,00	0,491968	3,497989	-0,141969	1,041022	0,308997	0,000976	0,197993	-0,038541	-2,228251	13,750655	7,202308	0,529884	-0,636573	-2,951164	-3,320664	-5,532518	14,227972	13,150925	0,197993	-0,038541	-2,228251	10,725169	-8,340111	0,529884	0,197993	-0,038541	-2,228251	10,725169	-8,340111	0,529884
10:35:08,05	0,491968	3,497989	-0,141969	1,041022	0,308997	0,000976	0,196539	-0,043697	-2,226301	13,944727	7,130069	0,542178	-0,634797	-2,953318	-3,322591	-5,531223	14,233099	13,157080	0,196539	-0,043697	-2,226301	10,514538	-8,298228	0,542178	0,196539	-0,043697	-2,226301	10,514538	-8,298228	0,542178
10:35:08,10	0,491968	3,497989	-0,141969	1,041022	0,308997	0,000976	0,196539	-0,043697	-2,226301	13,944727	7,130069	0,542178	-0,637239	-2,950466	-3,321466	-5,551720	14,185132	13,135691	0,196539	-0,043697	-2,226301	10,514538	-8,298228	0,542178	0,196539	-0,043697	-2,226301	10,514538	-8,298228	0,542178
10:35:08,15	0,491968	3,497989	-0,141969	1,041022	0,308997	0,000976	0,195290	-0,040156	-2,225176	13,708807	7,071374	0,520788	-0,635516	-2,953255	-3,323394	-5,576032	14,190321	13,151699	0,195290	-0,040156	-2,225176	10,556585	-8,258908	0,520788	0,195290	-0,040156	-2,225176	10,556585	-8,258908	0,520788
10:35:08,20	0,491968	3,497989	-0,141969	1,041022	0,308997	0,000976	0,196844	-0,043042	-2,227104	13,851251	7,128541	0,536797	-0,630207	-2,951065	-3,321425	-5,554653	14,153531	13,174571	0,196844	-0,043042	-2,227104	10,472427	-8,323742	0,536797	0,196844	-0,043042	-2,227104	10,472427	-8,323742	0,536797
10:35:08,25	0,491968	3,497989	-0,141969	1,041022	0,308997	0,000976	0,192293	-0,046546	-2,225135	14,012246	6,928771	0,559669	-0,631938	-2,951503	-3,321426	-5,539534	14,151728	13,164305	0,192293	-0,046546	-2,225135	10,358420	-8,166217	0,559669	0,192293	-0,046546	-2,225135	10,358420	-8,166217	0,559669
10:35:08,30	0,491968	3,497989	-0,141969	1,041022	0,308997	0,000976	0,193538	-0,045265	-2,225137	13,951675	7,007505	0,549402	-0,634462	-2,950392	-3,321446	-5,602310	14,123380	13,188008	0,193538	-0,045265	-2,225137	10,398343	-8,185214	0,549402	0,193538	-0,045265	-2,225137	10,398343	-8,185214	0,549402
10:35:08,35	0,491968	3,497989	-0,141969	1,041022	0,308997	0,000976	0,193838	-0,042523	-2,225156	13,753152	6,982909	0,573105	-0,635064	-2,950806	-3,321831	-5,604148	14,113070	13,192611	0,193838	-0,042523	-2,225156	10,415068	-8,233353	0,573105	0,193838	-0,042523	-2,225156	10,415068	-8,233353	0,573105
10:35:08,40	0,491968	3,497989	-0,141969	1,041022	0,308997	0,000976	0,194497	-0,042210	-2,225541	13,726988	7,020741	0,577708	-0,636869	-2,951209	-3,324187	-5,617234	14,101463	13,169210	0,194497	-0,042210	-2,225541	10,413535	-8,247255	0,577708	0,194497	-0,042210	-2,225541	10,413535	-8,247255	0,577708
10:35:08,45	0,491968	3,497989	-0,141969	1,041022	0,308997	0,000976	0,195748	-0,040848	-2,227898	13,639569	7,080296	0,554307	-0,632728	-2,950417	-3,321070	-5,602076	14,070028	13,166983	0,195748	-0,040848	-2,227898	10,433033	-8,285952	0,554307	0,195748	-0,040848	-2,227898	10,433033	-8,285952	0,554307
10:35:08,50	0,491968	3,497989	-0,141969	1,041022	0,308997	0,000976	0,192992	-0,044038	-2,224780	13,785824	6,965786	0,552081	-0,630348	-2,949050	-3,320269	-5,584606	14,065923	13,191025	0,192992	-0,044038	-2,224780	10,328843	-8,184051	0,552081	0,192992	-0,044038	-2,224780	10,328843	-8,184051	0,552081
10:35:08,55	0,491968	3,497989	-0,141969	1,041022	0,308997	0,000976	0,190618	-0,045416	-2,223979	13,862651	6,859547	0,576122	-0,633305	-2,952360	-3,319522	-5,599287	14,046839	13,145501	0,190618	-0,045416	-2,223979	10,297512	-8,103972	0,576122	0,190618	-0,045416	-2,223979	10,297512	-8,103972	0,576122
10:35:08,60	0,491968	3,497989	-0,141969	1,041022	0,308997	0,000976	0,194963	-0,044509	-2,223232	13,791643	7,082313	0,530599	-0,630418	-2,953356	-3,321064	-5,615253	14,020704	13,160653	0,194963	-0,044509	-2,223232	10,297668	-8,222285	0,530599	0,194963	-0,044509	-2,223232	10,297668	-8,222285	0,530599
10:35:08,65	0,491968	3,497989	-0,141969	1,041022	0,308997	0,000976	0,194560	-0,042078	-2,224391	13,624855	7,033977	0,579428	-0,635209	-2,950795	-3,320681	-5,643197	14,025555	13,194331	0,194560	-0,042078	-2,224391	10,321695	-8,238994	0,579428	0,194560	-0,042078	-2,224391	10,321695	-8,238994	0,579428
10:35:08,70	0,491968	3,497989	-0,141969	1,041022	0,308997	0,000976	0,194560	-0,042078	-2,224391	13,624855	7,033977	0,579428	-0,632814	-2,950842	-3,316412	-5,637585	14,031293	13,177730	0,194560	-0,042078	-2,224391	10,321695	-8,238994	0,579428	0,194560	-0,042078	-2,224391	10,321695	-8,238994	0,579428
10:35:08,75	0,491968	3,497989	-0,141969	1,041022	0,308997	0,000976	0,193403	-0,044176	-2,220122	13,741693	6,975803	0,562828	-0,631646	-2,954305	-3,319098	-5,630729	13,993729	13,197160	0,193403	-0,044176	-2,220122	10,273890	-8,206341	0,562828	0,193403	-0,044176	-2,220122	10,273890	-8,206341	0,562828
10:35:08,80	0,491968	3,497989	-0,141969	1,041022	0,308997	0,000976	0,195818	-0,046919	-2,222808	13,855237	7,126117	0,582257	-0,633473	-2,953366	-3,321091	-5,654637	13,985272	13,154565	0,195818	-0,046919	-2,222808	10,172092	-8,245627	0,582257	0,195818	-0,046919	-2,222808	10,172092	-8,245627	0,582257
10:35:08,85	0,491968	3,497989	-0,141969	1,041022	0,308997	0,000976	0,195919	-0,044867	-2,224802	13,729256	7,114854	0,539662	-0,632791	-2,950143	-3,320285	-5,611869	14,018176	13,184356	0,195919	-0,044867	-2,224802	10,207192	-8,264760	0,539662	0,195919	-0,044867	-2,224802	10,207192	-8,264760	0,539662
10:35:08,90	0,491968	3,497989	-0,141969	1,041022	0,308997	0,000976	0,192786	-0,043847	-2,223995	13,726084	6,972556	0,569453	-0,632778	-2,950832	-3,318708	-5,609358	14,021537	13,207604	0,192786	-0,043847	-2,223995	10,284106	-8,161166	0,569453	0,192786	-0,043847	-2,223995	10,284106	-8,161166	0,569453
10:35:08,95	0,491968	3,497989	-0,141969	1,041022	0,308997	0,000976	0,193377	-0,044202	-2,222419	13,748719	7,003767	0,592701	-0,635301	-2,952414	-3,318758	-5,684259	13,993266	13,182602	0,193377	-0,044202	-2,222419	10,278862	-8,176325	0,592701	0,193377	-0,044202	-2,222419	10,278862	-8,176325	0,592701
10:35:09,00	0,491968	3,497989	-0,141969	1,041022	0,308997	0,000976	0,196008	-0,042808	-2,222468	13,614309	7,089861	0,567699	-0,631750	-2,952021	-3,317963	-5,659598	13,944978	13,185835	0,196008	-0,042808	-2,222468	10,253862	-8,296784	0,567699	0,196008	-0,042808	-2,222468	10,253862	-8,296784	0,567699
10:35:09,05	0,491968	3,497989	-0,141969	1,041022	0,308997	0,000976	0,193892	-0,045687	-2,221674	13,734506	7,025303	0,570933	-0,631771	-2,952616	-3,316020	-5,679346	13,961303	13,194977	0,193892	-0,045687	-2,221674	10,148092	-8,195195	0,570933	0,193892	-0,045687	-2,221674	10,148092	-8,195195	0,570933
10:35:09,10	0,491968	3,497989	-0,141969	1,041022	0,308997	0,000976	0,194418	-0,045966	-2,219730	13,753302	7,027389	0,580074	-0,630566	-2,951824	-3,319128	-5,658899	13,959112	13,187223	0,194418	-0,045966	-2,219730	10,144951	-8,234398	0,580074	0,194418	-0,045966	-2,219730	10,144951	-8,234398	0,580074
10:35:09,15	0,491968	3,497989	-0,141969	1,041022	0,308997	0,000976	0,193130	-0,046614	-2,222838	13,795319	6,979221	0,572320	-0,627039	-2,954522	-3,318705	-5,659919	13,936978	13,210702	0,193130	-0,046614	-2,222838	10,136107	-8,181466	0,572320	0,193130	-0,046614	-2,222838	10,136107	-8,181466	0,572320
10:35:09,20	0,491968	3,497989	-0,141969	1,041022	0,308997	0,000976	0,193703	-0,051017	-2,222415	14,004589	7,019190	0,595799	-0,625914	-2,952596	-3,318753	-5,679290	13,921793	13,167318	0,193703	-0,051017	-2,222415	9,999753	-8,186461	0,595799	0,193703	-0,051017	-2,222415	9,999753	-8,186461	0,595799
10:35:09,25	0,491968	3,497989	-0,141969	1,041022	0,308997	0,000976	0,191472	-0,051029	-2,222464	13,982364	6,894008	0,552416	-0,629543	-2,956661	-3,318319	-5,726255	13,921806	13,238984	0,191472	-0,051029	-2,222464	9,976604	-8,136530	0,552416	0,191472	-0,051029	-2,222464	9,976604	-8,136530	0,552416
10:35:09,30	0,491968	3,497989	-0,141969	1,041022	0,308997	0,000976	0,196807	-0,049918	-2,222030	13,901155	7,130741	0,624082	-0,630611	-2,948139	-3,317215	-5,664416	13,926501	13,171075	0,196807	-0,049918	-2,222030	9,982557	-8,318583	0,624082	0,196807	-0,049918	-2,222030	9,982557	-8,318583	0,624082
10:35:09,35	0,491968	3,497989	-0,141969	1,041022	0,308997	0,000976	0,189961	-0,044733	-2,220925	13,666478	6,825979	0,556172	-0,627108	-2,952239	-3,319139	-5,671757	13,884887	13,170985	0,189961	-0,044733	-2,220925	10,154967	-8,085968	0,556172	0,189961	-0,044733	-2,220925	10,154967	-8,085968	0,556172
10:35:09,40	0,491968	3,497989	-0,141969	1,041022	0,308997	0,000976	0,191760	-0,049816	-2,222849	13,891092	6,933954	0,556082	-0,629489	-2,952046	-3,318353	-5,693740	13,921468	13,200593	0,191760	-0,049816	-2,222849	9,980555	-8,119182	0,556082	0,191760	-0,049816	-2,222849	9,980555	-8,119182	0,556082
10:35:09,45	0,491968	3,497989	-0,141969	1,041022	0,308997	0,000976	0,192783	-0,047657	-2,222064	13,799512	6,949845	0,585690	-0,628356	-2,953650	-3,317970	-5,706469	13,880598	13,189449	0,192783	-0,047657	-2,222064	10,058457	-8,183631	0,585690	0,192783	-0,047657	-2,222064	10,058457	-8,183631	0,585690
10:35:09,50	0,491968	3,497989	-0,141969	1,041022	0,308997	0,000976	0,193606	-0,049441	-2,221680	13,850537	7,002053	0,574546	-0,632442	-2,955461	-3,319131	-5,691935	13,879687	13,184157	0,193606	-0,049441	-2,221680	9,969413	-8,196030	0,574546	0,193606	-0,049441	-2,221680	9,969413	-8,196030	0,574546
10:35:09,55	0,491968	3,497989	-0,141969	1,041022	0,308997	0,000976	0,197217	-0,046807	-2,222842	13,720061	7,202870	0,569254	-0,630676	-2,951145	-3,314489	-5,694797	13,891093	13,177828	0,197217	-0,046807	-2,222842	10,045686	-8,278680	0,569254	0,197217	-0,046807	-2,222842	10,045686	-8,278680	0,569254
10:35:09,60	0,491968	3,497989	-0,141969	1,041022	0,308997	0,000976	0,192597	-0,046179	-2,218200	13,695841	6,954432	0,562925	-0,632519	-2,951778	-3,318365	-5,703227	13,837366	13,197520	0,192597	-0,046179	-2,218200	10,070781	-8,164424	0,562925	0,192597	-0,046179	-2,218200	10,070781	-8,164424	0,562925
10:35:09,65	0,491968	3,497989	-0,141969	1,041022	0,308997	0,000976	0,194066	-0,044899	-2,222075	13,578521	7,050389	0,582617	-0,629540	-2,954270	-3,319129	-5,709378	13,885903	13,199747	0,194066	-0,044899	-2,222075	10,053965	-8,183792	0,582617	0,194066	-0,044899	-2,222075	10,053965	-8,183792	0,582617
10:35:09,70	0,491968	3,497989	-0,141969	1,041022	0,308997	0,000976	0,194735	-0,048725	-2,222839	13,816451	7,055578	0,584845	-0,629495	-2,955947	-3,316425	-5,693916	13,860051	13,158113	0,194735	-0,048725	-2,222839	9,991525	-8,231114	0,584845	0,194735	-0,048725	-2,222839	9,991525	-8,231114	0,584845
10:35:09,75	0,491968	3,497989	-0,141969	1,041022	0,308997	0,000976	0,196165	-0,049603	-2,220135	13,847427	7,156242	0,543210	-0,627269	-2,952589	-3,318377	-5,729731	13,833083	13,183914	0,196165	-0,049603	-2,220135	9,953611	-8,242687	0,543210	0,196165	-0,049603	-2,220135	9,953611	-8,242687	0,543210
10:35:09,80	0,491968	3,497989	-0,141969	1,041022	0,308997	0,000976	0,192143	-0,049851	-2,222087	13,819076	6,929604	0,569011	-0,630763	-2,952162	-3,315630	-5,710601	13,832811	13,215412	0,192143	-0,049851	-2,222087	9,905770	-8,153656	0,569011	0,192143	-0,049851	-2,222087	9,905770	-8,153656	0,569011
10:35:09,85	0,491968	3,497989	-0,141969	1,041022	0,308997	0,000976	0,193520	-0,046612	-2,219340	13,659993	7,017900	0,600510	-0,627274	-2,953254	-3,315664	-5,744018	13,846163	13,177884	0,193520	-0,046612	-2,219340	10,000925	-8,173438	0,600510	0,193520	-0,046612	-2,219340	10,000925	-8,173438	0,600510
10:35:09,90	0,491968	3,497989	-0,141969	1,041022	0,308997	0,000976	0,192721	-0,050180	-2,219374	13,840362	6,940750	0,562981	-0,628963	-2,956614	-3,316775	-5,696823	13,805625	13,205057	0,192721	-0,050180	-2,219374	9,901238	-8,187887	0,562981	0,192721	-0,050180	-2,219374	9,901238	-8,187887	0,562981
10:35:09,95	0,491968	3,497989	-0,141969	1,041022	0,308997	0,000976	0,196476	-0,050397	-2,220486	13,840128	7,197131	0,590154	-0,629005	-2,955265	-3,316792	-5,713333	13,805548	13,200582	0,196476	-0,050397	-2,220486	9,883982	-8,226243	0,590154	0,196476	-0,050397	-2,220486	9,883982	-8,226243	0,590154
10:35:10,00	0,491968	3,497989	-0,141969	1,041022	0,308997	0,000976	0,195822	-0,050534	-2,222086	13,817643	7,104229	0,572696	-0,628517	-2,956116	-3,318375	-5,762651	13,809398	13,187599	0,195822	-0,050534	-2,222086	9,850686	-8,267808	0,572696	0,195822	-0,050534	-2,222086	9,850686	-8,267808	0,572696
10:35:10,05	0,491968	3,497989	-0,141969	1,041022	0,308997	0,000976	0,195822	-0,050534	-2,222086	13,817643	7,104229	0,572696	-0,628501	-2,952367	-3,316428	-5,739682	13,786548	13,200540	0,195822	-0,050534	-2,222086	9,850686	-8,267808	0,572696	0,195822	-0,050534	-2,222086	9,850686	-8,267808	0,572696
10:35:10,10	0,491968	3,497989	-0,141969	1,041022	0,308997	0,000976	0,192567	-0,048673	-2,220138	13,712540	6,966289	0,585637	-0,628379	-2,955712	-3,314472	-5,703834	13,802948	13,174806	0,192567	-0,048673	-2,220138	9,891713	-8,150235	0,585637	0,192567	-0,048673	-2,220138	9,891713	-8,150235	0,585637
10:35:10,15	0,491968	3,497989	-0,141969	1,041022	0,308997	0,000976	0,195403	-0,050452	-2,218183	13,837179	7,136602	0,559903	-0,630272	-2,954887	-3,314125	-5,756514	13,784889	13,159818	0,195403	-0,050452	-2,218183	9,876694	-8,202542	0,559903	0,195403	-0,050452	-2,218183	9,876694	-8,202542	0,559903
10:35:10,20	0,491968	3,497989	-0,141969	1,041022	0,308997	0,000976	0,195635	-0,048400	-2,217836	13,688494	7,112055	0,544915	-0,631418	-2,952514	-3,316827	-5,740471	13,825686	13,191828	0,195635	-0,048400	-2,217836	9,889093	-8,245273	0,544915	0,195635	-0,048400	-2,217836	9,889093	-8,245273	0,544915
10:35:10,25	0,491968	3,497989	-0,141969	1,041022	0,308997	0,000976	0,194153	-0,046221	-2,220537	13,618537	7,028484	0,576926	-0,627858	-2,954111	-3,315637	-5,719220	13,780765	13,194670	0,194153	-0,046221	-2,220537	9,990189	-8,212505	0,576926	0,194153	-0,046221	-2,220537	9,990189	-8,212505	0,576926
10:35:10,30	0,491968	3,497989	-0,141969	1,041022	0,308997	0,000976	0,193756	-0,050102	-2,219347	13,792079	7,048730	0,579767	-0,627283	-2,953611	-3,317974	-5,722786	13,787758	13,191682	0,193756	-0,050102	-2,219347	9,859062	-8,161132	0,579767	0,193756	-0,050102	-2,219347	9,859062	-8,161132	0,579767
10:35:10,35	0,491968	3,497989	-0,141969	1,041022	0,308997	0,000976	0,193036	-0,050350	-2,221685	13,809249	7,004677	0,576779	-0,627316	-2,954214	-3,316797	-5,742621	13,797600	13,215615	0,193036	-0,050350	-2,221685	9,856763	-8,148623	0,576779	0,193036	-0,050350	-2,221685	9,856763	-8,148623	0,576779
10:35:10,40	0,491968	3,497989	-0,141969	1,041022	0,308997	0,000976	0,193575	-0,050623	-2,220507	13,822059	7,010612	0,600712	-0,628530	-2,953127	-3,314506	-5,759969	13,783375	13,179979	0,193575	-0,050623	-2,220507	9,848131	-8,185008	0,600712	0,193575	-0,050623	-2,220507	9,848131	-8,185008	0,600712
10:35:10,45	0,491968	3,497989	-0,141969	1,041022	0,308997	0,000976	0,193240	-0,049029	-2,218216	13,718150	6,985285	0,565076	-0,626179	-2,954244	-3,318365	-5,754063	13,779286	13,201757	0,193240	-0,049029	-2,218216	9,869393	-8,184043	0,565076	0,193240	-0,049029	-2,218216	9,869393	-8,184043	0,565076
10:35:10,50	0,491968	3,497989	-0,141969	1,041022	0,308997	0,000976	0,193032	-0,051623	-2,222076	13,852452	6,981611	0,586854	-0,629117	-2,956951	-3,314872	-5,760309	13,763534	13,188591	0,193032	-0,051623	-2,222076	9,800062	-8,171363	0,586854	0,193032	-0,051623	-2,222076	9,800062	-8,171363	0,586854
10:35:10,55	0,491968	3,497989	-0,141969	1,041022	0,308997	0,000976	0,196845	-0,050432	-2,218582	13,773787	7,182367	0,573688	-0,624991	-2,952574	-3,318396	-5,734742	13,734908	13,157002	0,196845	-0,050432	-2,218582	9,814844	-8,269948	0,573688	0,196845	-0,050432	-2,218582	9,814844	-8,269948	0,573688
10:35:10,60	0,491968	3,497989	-0,141969	1,041022	0,308997	0,000976	0,190992	-0,051817	-2,222106	13,833787	6,914460	0,542099	-0,627355	-2,955338	-3,316821	-5,747274	13,739230	13,179718	0,190992	-0,051817	-2,222106	9,766140	-8,078386	0,542099	0,190992	-0,051817	-2,222106	9,766140	-8,078386	0,542099
10:35:10,65	0,491968	3,497989	-0,141969	1,041022	0,308997	0,000976	0,194567	-0,051152	-2,220531	13,796660	7,087342	0,564815	-0,627926	-2,955038	-3,314883	-5,745821	13,748383	13,173918	0,194567	-0,051152	-2,220531	9,781251	-8,186136	0,564815	0,194567	-0,051152	-2,220531	9,781251	-8,186136	0,564815
10:35:10,70	0,491968	3,497989	-0,141969	1,041022	0,308997	0,000976	0,194593	-0,050507	-2,218593	13,771804	7,085398	0,559015	-0,627360	-2,955186	-3,317201	-5,752421	13,755454	13,195079	0,194593	-0,050507	-2,218593	9,806982	-8,190154	0,559015	0,194593	-0,050507	-2,218593	9,806982	-8,190154	0,559015
10:35:10,75	0,491968	3,497989	-0,141969	1,041022	0,308997	0,000976	0,194438	-0,051071	-2,220911	13,803964	7,068088	0,580176	-0,624469	-2,956165	-3,317227	-5,779499	13,742264	13,166234	0,194438	-0,051071	-2,220911	9,794855	-8,195299	0,580176	0,194438	-0,051071	-2,220911	9,794855	-8,195299	0,580176
10:35:10,80	0,491968	3,497989	-0,141969	1,041022	0,308997	0,000976	0,193841	-0,054064	-2,220937	13,934629	7,020166	0,551331	-0,627983	-2,954955	-3,316412	-5,762657	13,745174	13,218527	0,193841	-0,054064	-2,220937	9,690583	-8,196322	0,551331	0,193841	-0,054064	-2,220937	9,690583	-8,196322	0,551331
10:35:10,85	0,491968	3,497989	-0,141969	1,041022	0,308997	0,000976	0,194550	-0,050417	-2,220123	13,755888	7,070163	0,603625	-0,627397	-2,954971	-3,312166	-5,767922	13,719888	13,181371	0,194550	-0,050417	-2,220123	9,798190	-8,201979	0,603625	0,194550	-0,050417	-2,220123	9,798190	-8,201979	0,603625
10:35:10,90	0,491968	3,497989	-0,141969	1,041022	0,308997	0,000976	0,194270	-0,050932	-2,215876	13,758165	7,063729	0,566468	-0,624463	-2,953766	-3,314085	-5,762737	13,719580	13,212232	0,194270	-0,050932	-2,215876	9,759996	-8,186496	0,566468	0,194270	-0,050932	-2,215876	9,759996	-8,186496	0,566468
10:35:10,95	0,491968	3,497989	-0,141969	1,041022	0,308997	0,000976	0,191760	-0,052870	-2,217795	13,861269	6,937837	0,597329	-0,627881	-2,957026	-3,314080	-5,732258	13,755020	13,187751	0,191760	-0,052870	-2,217795	9,710964	-8,115329	0,597329	0,191760	-0,052870	-2,217795	9,710964	-8,115329	0,597329
10:35:11,00	0,491968	3,497989	-0,141969	1,041022	0,308997	0,000976	0,196292	-0,051540	-2,217791	13,838054	7,182197	0,572848	-0,626233	-2,952831	-3,315291	-5,763985	13,717620	13,169142	0,196292	-0,051540	-2,217791	9,792134	-8,226762	0,572848	0,196292	-0,051540	-2,217791	9,792134	-8,226762	0,572848
10:35:11,05	0,491968	3,497989	-0,141969	1,041022	0,308997	0,000976	0,191835	-0,050869	-2,219001	13,754908	6,941657	0,554239	-0,629169	-2,954128	-3,312171	-5,763940	13,708304	13,180780	0,191835	-0,050869	-2,219001	9,761664	-8,117428	0,554239	0,191835	-0,050869	-2,219001	9,761664	-8,117428	0,554239
10:35:11,10	0,491968	3,497989	-0,141969	1,041022	0,308997	0,000976	0,194427	-0,048976	-2,215881	13,648409	7,081095	0,565877	-0,629779	-2,956859	-3,313725	-5,787971	13,737015	13,182382	0,194427	-0,048976	-2,215881	9,803791	-8,181397	0,565877	0,194427	-0,048976	-2,215881	9,803791	-8,181397	0,565877
10:35:11,15	0,491968	3,497989	-0,141969	1,041022	0,308997	0,000976	0,197097	-0,049813	-2,217435	13,704774	7,184765	0,567479	-0,625009	-2,952207	-3,316804	-5,727249	13,699328	13,203319	0,197097	-0,049813	-2,217435	9,794464	-8,287318	0,567479	0,197097	-0,049813	-2,217435	9,794464	-8,287318	0,567479
10:35:11,20	0,491968	3,497989	-0,141969	1,041022	0,308997	0,000976	0,190682	-0,051617	-2,220514	13,796332	6,922660	0,588417	-0,623924	-2,954575	-3,318386	-5,783598	13,720077	13,185982	0,190682	-0,051617	-2,220514	9,744368	-8,045913	0,588417	0,190682	-0,051617	-2,220514	9,744368	-8,045913	0,588417
10:35:11,25	0,491968	3,497989	-0,141969	1,041022	0,308997	0,000976	0,192191	-0,053741	-2,222096	13,896553	6,941946	0,571079	-0,628633	-2,953768	-3,314150	-5,784933	13,699057	13,148134	0,192191	-0,053741	-2,222096	9,677886	-8,145072	0,571079	0,192191	-0,053741	-2,222096	9,677886	-8,145072	0,571079
10:35:11,30	0,491968	3,497989	-0,141969	1,041022	0,308997	0,000976	0,193846	-0,049259	-2,217860	13,644642	7,037365	0,533231	-0,626867	-2,955898	-3,313339	-5,794895	13,717279	13,182232	0,193846	-0,049259	-2,217860	9,777777	-8,179578	0,533231	0,193846	-0,049259	-2,217860	9,777777	-8,179578	0,533231
10:35:11,35	0,491968	3,497989	-0,141969	1,041022	0,308997	0,000976	0,194808	-0,051854	-2,217050	13,790364	7,069636	0,567329	-0,628032	-2,954018	-3,311791	-5,786184	13,716007	13,181237	0,194808	-0,051854	-2,217050	9,719818	-8,222802	0,567329	0,194808	-0,051854	-2,217050	9,719818	-8,222802	0,567329
10:35:11,40	0,491968	3,497989	-0,141969	1,041022	0,308997	0,000976	0,193762	-0,049906	-2,215501	13,692298	7,023436	0,566335	-0,629249	-2,954711	-3,316058	-5,789438	13,695289	13,192581	0,193762	-0,049906	-2,215501	9,774706	-8,186908	0,566335	0,193762	-0,049906	-2,215501	9,774706	-8,186908	0,566335
10:35:11,45	0,491968	3,497989	-0,141969	1,041022	0,308997	0,000976	0,194971	-0,049198	-2,219769	13,635928	7,093844	0,577678	-0,628006	-2,955437	-3,314492	-5,764333	13,693311	13,186568	0,194971	-0,049198	-2,219769	9,773890	-8,211405	0,577678	0,194971	-0,049198	-2,219769	9,773890	-8,211405	0,577678
10:35:11,50	0,491968	3,497989	-0,141969	1,041022	0,308997	0,000976	0,194978	-0,050637	-2,218202	13,721587	7,116939	0,571665	-0,628114	-2,953861	-3,312975	-5,825277	13,725715	13,182680	0,194978	-0,050637	-2,218202	9,746601	-8,188861	0,571665	0,194978	-0,050637	-2,218202	9,746601	-8,188861	0,571665
10:35:11,55	0,491968	3,497989	-0,141969	1,041022	0,308997	0,000976	0,193668	-0,049756	-2,216685	13,673374	6,979820	0,567777	-0,624552	-2,955668	-3,311380	-5,793508	13,654889	13,198842	0,193668	-0,049756	-2,216685	9,767534	-8,223117	0,567777	0,193668	-0,049756	-2,216685	9,767534	-8,223117	0,567777
10:35:11,60	0,491968	3,497989	-0,141969	1,041022	0,308997	0,000976	0,193451	-0,053744	-2,215090	13,835284	7,031485	0,583939	-0,625083	-2,953790	-3,310987	-5,773794	13,689867	13,204553	0,193451	-0,053744	-2,215090	9,616405	-8,154453	0,583939	0,193451	-0,053744	-2,215090	9,616405	-8,154453	0,583939
10:35:11,65	0,491968	3,497989	-0,141969	1,041022	0,308997	0,000976	0,192091	-0,052345	-2,214697	13,802703	6,960327	0,589650	-0,626387	-2,955172	-3,314133	-5,825368	13,669183	13,181679	0,192091	-0,052345	-2,214697	9,693619	-8,118819	0,589650	0,192091	-0,052345	-2,214697	9,693619	-8,118819	0,589650
10:35:11,70	0,491968	3,497989	-0,141969	1,041022	0,308997	0,000976	0,193939	-0,051907	-2,217844	13,736236	7,022110	0,566776	-0,626309	-2,956483	-3,314886	-5,791744	13,672474	13,186560	0,193939	-0,051907	-2,217844	9,661522	-8,202118	0,566776	0,193939	-0,051907	-2,217844	9,661522	-8,202118	0,566776
10:35:11,75	0,491968	3,497989	-0,141969	1,041022	0,308997	0,000976	0,195036	-0,052630	-2,218596	13,793484	7,106630	0,571658	-0,629867	-2,958019	-3,311395	-5,815484	13,678790	13,188885	0,195036	-0,052630	-2,218596	9,662029	-8,203715	0,571658	0,195036	-0,052630	-2,218596	9,662029	-8,203715	0,571658
10:35:11,80	0,491968	3,497989	-0,141969	1,041022	0,308997	0,000976	0,198145	-0,050316	-2,215105	13,666776	7,244582	0,573982	-0,624638	-2,954095	-3,314902	-5,826254	13,664445	13,197001	0,198145	-0,050316	-2,215105	9,716940	-8,309821	0,573982	0,198145	-0,050316	-2,215105	9,716940	-8,309821	0,573982
10:35:11,85	0,491968	3,497989	-0,141969	1,041022	0,308997	0,000976	0,192132	-0,052883	-2,218612	13,782439	6,929762	0,582098	-0,626317	-2,954599	-3,316067	-5,783046	13,652850	13,172304	0,192132	-0,052883	-2,218612	9,631113	-8,152639	0,582098	0,192132	-0,052883	-2,218612	9,631113	-8,152639	0,582098
10:35:11,90	0,491968	3,497989	-0,141969	1,041022	0,308997	0,000976	0,193408	-0,051681	-2,219777	13,731488	7,039327	0,557401	-0,625230	-2,956183	-3,313354	-5,824006	13,621805	13,174878	0,193408	-0,051681	-2,219777	9,674532	-8,143233	0,557401	0,193408	-0,051681	-2,219777	9,674532	-8,143233	0,557401
10:35:11,95	0,491968	3,497989	-0,141969	1,041022	0,308997	0,000976	0,194237	-0,053414	-2,217065	13,774241	7,062456	0,559975	-0,627535	-2,955934	-3,316469	-5,806101	13,654949	13,162754	0,194237	-0,053414	-2,217065	9,581242	-8,185137	0,559975	0,194237	-0,053414	-2,217065	9,581242	-8,185137	0,559975
10:35:12,00	0,491968	3,497989	-0,141969	1,041022	0,308997	0,000976	0,195173	-0,051294	-2,220180	13,701664	7,110096	0,547851	-0,626375	-2,954728	-3,314113	-5,806218	13,639992	13,199983	0,195173	-0,051294	-2,220180	9,675074	-8,211023	0,547851	0,195173	-0,051294	-2,220180	9,675074	-8,211023	0,547851
10:35:12,05	0,491968	3,497989	-0,141969	1,041022	0,308997	0,000976	0,193549	-0,051695	-2,217823	13,709511	7,032980	0,585080	-0,624634	-2,954836	-3,315266	-5,818315	13,651540	13,220844	0,193549	-0,051695	-2,217823	9,651433	-8,160587	0,585080	0,193549	-0,051695	-2,217823	9,651433	-8,160587	0,585080
10:35:12,10	0,491968	3,497989	-0,141969	1,041022	0,308997	0,000976	0,192772	-0,053257	-2,218976	13,794659	6,976351	0,605941	-0,624015	-2,953154	-3,316447	-5,799296	13,648725	13,197408	0,192772	-0,053257	-2,218976	9,614006	-8,156260	0,605941	0,192772	-0,053257	-2,218976	9,614006	-8,156260	0,605941
10:35:12,15	0,491968	3,497989	-0,141969	1,041022	0,308997	0,000976	0,193799	-0,050367	-2,217229	13,663524	7,054614	0,593350	-0,627650	-2,954280	-3,313518	-5,787212	13,655662	13,208253	0,193799	-0,050367	-2,217229	9,709700	-8,158592	0,593350	0,193799	-0,050367	-2,217229	9,709700	-8,158592	0,593350
10:35:12,20	0,491968	3,497989	-0,141969	1,041022	0,308997	0,000976	0,193799	-0,050367	-2,217229	13,663524	7,054614	0,593350	-0,624649	-2,956600	-3,314488	-5,814628	13,599749	13,208719	0,193799	-0,050367	-2,217229	9,709700	-8,158592	0,593350	0,193799	-0,050367	-2,217229	9,709700	-8,158592	0,593350
10:35:12,25	0,491968	3,497989	-0,141969	1,041022	0,308997	0,000976	0,194307	-0,054126	-2,218198	13,796845	7,085255	0,593816	-0,626918	-2,953357	-3,312196	-5,782579	13,619830	13,159276	0,194307	-0,054126	-2,218198	9,547965	-8,167848	0,593816	0,194307	-0,054126	-2,218198	9,547965	-8,167848	0,593816
10:35:12,30	0,491968	3,497989	-0,141969	1,041022	0,308997	0,000976	0,192633	-0,050540	-2,215906	13,643771	7,015904	0,544373	-0,622553	-2,952006	-3,311129	-5,819378	13,664879	13,178361	0,192633	-0,050540	-2,215906	9,676418	-8,105762	0,544373	0,192633	-0,050540	-2,215906	9,676418	-8,105762	0,544373
10:35:12,35	0,491968	3,497989	-0,141969	1,041022	0,308997	0,000976	0,189280	-0,053644	-2,214839	13,825841	6,787182	0,563458	-0,629267	-2,956533	-3,315256	-5,780380	13,633817	13,209138	0,189280	-0,053644	-2,214839	9,614752	-8,071316	0,563458	0,189280	-0,053644	-2,214839	9,614752	-8,071316	0,563458
10:35:12,40	0,491968	3,497989	-0,141969	1,041022	0,308997	0,000976	0,196558	-0,050093	-2,218966	13,633787	7,214914	0,594235	-0,625891	-2,957924	-3,314895	-5,848970	13,601852	13,199286	0,196558	-0,050093	-2,218966	9,701451	-8,214863	0,594235	0,196558	-0,050093	-2,218966	9,701451	-8,214863	0,594235
10:35:12,45	0,491968	3,497989	-0,141969	1,041022	0,308997	0,000976	0,196075	-0,053712	-2,218606	13,759996	7,146372	0,584383	-0,625783	-2,956340	-3,317226	-5,802306	13,630840	13,182026	0,196075	-0,053712	-2,218606	9,543572	-8,245478	0,584383	0,196075	-0,053712	-2,218606	9,543572	-8,245478	0,584383
10:35:12,50	0,491968	3,497989	-0,141969	1,041022	0,308997	0,000976	0,194649	-0,053014	-2,220936	13,772100	7,098168	0,567124	-0,622265	-2,956662	-3,315675	-5,797791	13,579346	13,165412	0,194649	-0,053014	-2,220936	9,610524	-8,181786	0,567124	0,194649	-0,053014	-2,220936	9,610524	-8,181786	0,567124
10:35:12,55	0,491968	3,497989	-0,141969	1,041022	0,308997	0,000976	0,193169	-0,056221	-2,219385	13,896560	7,050854	0,550509	-0,622304	-2,955846	-3,314121	-5,822534	13,602086	13,184943	0,193169	-0,056221	-2,219385	9,483184	-8,112902	0,550509	0,193169	-0,056221	-2,219385	9,483184	-8,112902	0,550509
10:35:12,60	0,491968	3,497989	-0,141969	1,041022	0,308997	0,000976	0,192482	-0,055780	-2,217831	13,880913	6,982342	0,570040	-0,625221	-2,954297	-3,311804	-5,815277	13,615249	13,173916	0,192482	-0,055780	-2,217831	9,502211	-8,127501	0,570040	0,192482	-0,055780	-2,217831	9,502211	-8,127501	0,570040
10:35:12,65	0,491968	3,497989	-0,141969	1,041022	0,308997	0,000976	0,192598	-0,052479	-2,215515	13,724320	6,988094	0,559014	-0,624042	-2,961583	-3,316784	-5,809133	13,587618	13,223572	0,192598	-0,052479	-2,215515	9,604700	-8,130881	0,559014	0,192598	-0,052479	-2,215515	9,604700	-8,130881	0,559014
10:35:12,70	0,491968	3,497989	-0,141969	1,041022	0,308997	0,000976	0,198320	-0,057143	-2,220494	13,945974	7,304730	0,608669	-0,624637	-2,952573	-3,312958	-5,807549	13,612509	13,194188	0,198320	-0,057143	-2,220494	9,460255	-8,263355	0,608669	0,198320	-0,057143	-2,220494	9,460255	-8,263355	0,608669
10:35:12,75	0,491968	3,497989	-0,141969	1,041022	0,308997	0,000976	0,190814	-0,052123	-2,216669	13,707285	6,903358	0,579286	-0,625197	-2,952728	-3,313376	-5,808302	13,641032	13,156483	0,190814	-0,052123	-2,216669	9,615632	-8,075525	0,579286	0,190814	-0,052123	-2,216669	9,615632	-8,075525	0,579286
10:35:12,80	0,491968	3,497989	-0,141969	1,041022	0,308997	0,000976	0,191228	-0,051715	-2,217086	13,710401	6,909972	0,541580	-0,623531	-2,954587	-3,312188	-5,845030	13,604132	13,193729	0,191228	-0,051715	-2,217086	9,650765	-8,101411	0,541580	0,191228	-0,051715	-2,217086	9,650765	-8,101411	0,541580
10:35:12,85	0,491968	3,497989	-0,141969	1,041022	0,308997	0,000976	0,192005	-0,054088	-2,215898	13,783477	6,937017	0,578826	-0,624052	-2,957688	-3,312528	-5,813851	13,593999	13,221812	0,192005	-0,054088	-2,215898	9,537560	-8,135358	0,578826	0,192005	-0,054088	-2,215898	9,537560	-8,135358	0,578826
10:35:12,90	0,491968	3,497989	-0,141969	1,041022	0,308997	0,000976	0,194951	-0,055187	-2,216239	13,847447	7,122287	0,606909	-0,625261	-2,953540	-3,315280	-5,817738	13,605443	13,209764	0,194951	-0,055187	-2,216239	9,515247	-8,181363	0,606909	0,194951	-0,055187	-2,216239	9,515247	-8,181363	0,606909
10:35:12,95	0,491968	3,497989	-0,141969	1,041022	0,308997	0,000976	0,191964	-0,052066	-2,218990	13,693104	6,957864	0,594861	-0,622307	-2,953398	-3,311770	-5,811231	13,582601	13,217051	0,191964	-0,052066	-2,218990	9,605929	-8,111291	0,594861	0,191964	-0,052066	-2,218990	9,605929	-8,111291	0,594861
10:35:13,00	0,491968	3,497989	-0,141969	1,041022	0,308997	0,000976	0,190363	-0,054553	-2,215480	13,805894	6,891695	0,602148	-0,625302	-2,955827	-3,312197	-5,844771	13,582913	13,178027	0,190363	-0,054553	-2,215480	9,523499	-8,051821	0,602148	0,190363	-0,054553	-2,215480	9,523499	-8,051821	0,602148
10:35:13,05	0,491968	3,497989	-0,141969	1,041022	0,308997	0,000976	0,193964	-0,053174	-2,215907	13,717686	7,049753	0,563124	-0,625824	-2,956082	-3,311017	-5,823322	13,605058	13,182515	0,193964	-0,053174	-2,215907	9,543542	-8,176454	0,563124	0,193964	-0,053174	-2,215907	9,543542	-8,176454	0,563124
10:35:13,10	0,491968	3,497989	-0,141969	1,041022	0,308997	0,000976	0,194446	-0,052850	-2,214727	13,730730	7,082280	0,567612	-0,622579	-2,955861	-3,310604	-5,815353	13,596237	13,205507	0,194446	-0,052850	-2,214727	9,582037	-8,181704	0,567612	0,194446	-0,052850	-2,214727	9,582037	-8,181704	0,567612
10:35:13,15	0,491968	3,497989	-0,141969	1,041022	0,308997	0,000976	0,192632	-0,055550	-2,214314	13,867476	6,999305	0,590604	-0,628809	-2,953834	-3,311429	-5,835639	13,605154	13,177868	0,192632	-0,055550	-2,214314	9,506831	-8,122343	0,590604	0,192632	-0,055550	-2,214314	9,506831	-8,122343	0,590604
10:35:13,20	0,491968	3,497989	-0,141969	1,041022	0,308997	0,000976	0,193991	-0,049140	-2,215139	13,531778	7,047931	0,562965	-0,622310	-2,956041	-3,313330	-5,817617	13,579436	13,198192	0,193991	-0,049140	-2,215139	9,674254	-8,180375	0,562965	0,193991	-0,049140	-2,215139	9,674254	-8,180375	0,562965
10:35:13,25	0,491968	3,497989	-0,141969	1,041022	0,308997	0,000976	0,192653	-0,055872	-2,217040	13,868555	7,006825	0,583289	-0,627004	-2,955896	-3,312940	-5,822745	13,623301	13,213158	0,192653	-0,055872	-2,217040	9,482608	-8,116453	0,583289	0,192653	-0,055872	-2,217040	9,482608	-8,116453	0,583289
10:35:13,31	0,491968	3,497989	-0,141969	1,041022	0,308997	0,000976	0,194875	-0,051735	-2,216650	13,688853	7,096001	0,598255	-0,625785	-2,958336	-3,311386	-5,799412	13,572731	13,181130	0,194875	-0,051735	-2,216650	9,627664	-8,201712	0,598255	0,194875	-0,051735	-2,216650	9,627664	-8,201712	0,598255
10:35:13,36	0,491968	3,497989	-0,141969	1,041022	0,308997	0,000976	0,196379	-0,054010	-2,215096	13,775038	7,219683	0,566227	-0,623462	-2,955956	-3,314517	-5,811577	13,594364	13,170072	0,196379	-0,054010	-2,215096	9,535241	-8,196067	0,566227	0,196379	-0,054010	-2,215096	9,535241	-8,196067	0,566227
10:35:13,41	0,491968	3,497989	-0,141969	1,041022	0,308997	0,000976	0,193156	-0,054832	-2,218227	13,830415	7,030721	0,555170	-0,626982	-2,953327	-3,313325	-5,799643	13,610171	13,217964	0,193156	-0,054832	-2,218227	9,526120	-8,132002	0,555170	0,193156	-0,054832	-2,218227	9,526120	-8,132002	0,555170
10:35:13,46	0,491968	3,497989	-0,141969	1,041022	0,308997	0,000976	0,192639	-0,050469	-2,217036	13,623217	7,006271	0,603062	-0,810826	-2,821293	-3,390039	0,930128	23,023559	12,661151	0,192639	-0,050469	-2,217036	9,661385	-8,115872	0,603062	0,192639	-0,050469	-2,217036	9,661385	-8,115872	0,603062
10:35:13,51	0,491968	3,497989	-0,141969	1,041022	0,308997	0,000976	0,170217	0,174761	-2,293750	13,428344	6,961792	0,046248	-0,619642	-2,939440	-3,494126	-4,784469	12,138707	13,104160	0,170217	0,174761	-2,293750	27,147108	-6,400237	0,046248	0,170217	0,174761	-2,293750	27,147108	-6,400237	0,046248
10:35:13,56	0,491968	3,497989	-0,141969	1,041022	0,308997	0,000976	0,176942	-0,049882	-2,397836	12,825942	7,804955	0,489257	-0,551590	-3,009436	-3,265228	-9,576452	8,823942	13,350234	0,176942	-0,049882	-2,397836	8,910209	-6,085017	0,489257	0,176942	-0,049882	-2,397836	8,910209	-6,085017	0,489257
10:35:13,61	0,491993	3,498159	-0,141984	0,991015	0,308983	0,000948	0,203535	-0,143815	-2,168939	12,443820	6,695176	0,735331	-0,574355	-2,955614	-3,105369	-6,863762	10,265562	13,217168	0,203535	-0,143815	-2,168939	1,154312	-9,282316	0,735331	0,203535	-0,143815	-2,168939	1,154312	-9,282316	0,735331
10:35:13,66	0,491993	3,498159	-0,141984	0,991015	0,308983	0,000948	0,168306	-0,097189	-2,009079	12,624054	6,491728	0,602265	-0,575852	-2,952812	-3,103354	-6,837860	10,303862	13,229172	0,168306	-0,097189	-2,009079	4,994745	-6,720307	0,602265	0,168306	-0,097189	-2,009079	4,994745	-6,720307	0,602265
10:35:13,71	0,491993	3,498159	-0,141984	0,991015	0,308983	0,000948	0,166628	-0,094491	-2,007064	12,529885	6,407749	0,614269	-0,577122	-2,953253	-3,104163	-6,785071	10,298134	13,240766	0,166628	-0,094491	-2,007064	5,112358	-6,672556	0,614269	0,166628	-0,094491	-2,007064	5,112358	-6,672556	0,614269
10:35:13,76	0,491993	3,498159	-0,141984	0,991015	0,308983	0,000948	0,167646	-0,093612	-2,007873	12,505623	6,509241	0,625863	-0,576485	-2,952239	-3,100276	-6,774709	10,318235	13,239199	0,167646	-0,093612	-2,007873	5,157079	-6,650939	0,625863	0,167646	-0,093612	-2,007873	5,157079	-6,650939	0,625863
10:35:13,81	0,491993	3,498159	-0,141984	0,991015	0,308983	0,000948	0,166449	-0,093657	-2,003986	12,530530	6,445921	0,624296	-0,576514	-2,952759	-3,102650	-6,794116	10,327862	13,192618	0,166449	-0,093657	-2,003986	5,178487	-6,620297	0,624296	0,166449	-0,093657	-2,003986	5,178487	-6,620297	0,624296
10:35:13,86	0,491993	3,498159	-0,141984	0,991015	0,308983	0,000948	0,166913	-0,093891	-2,006360	12,541373	6,448457	0,577715	-0,574100	-2,949199	-3,102992	-6,755582	10,343103	13,247160	0,166913	-0,093891	-2,006360	5,170898	-6,654228	0,577715	0,166913	-0,093891	-2,006360	5,170898	-6,654228	0,577715
10:35:13,91	0,491993	3,498159	-0,141984	0,991015	0,308983	0,000948	0,162623	-0,094202	-2,006702	12,590016	6,251119	0,632257	-0,589019	-2,946512	-3,096720	-6,472970	10,816384	13,190433	0,162623	-0,094202	-2,006702	5,195120	-6,514787	0,632257	0,162623	-0,094202	-2,006702	5,195120	-6,514787	0,632257
10:35:13,96	0,491993	3,498159	-0,141984	0,991015	0,308983	0,000948	0,167755	-0,079939	-2,000430	12,399479	6,526113	0,575530	-0,794009	-2,778909	-3,246601	2,285422	21,446942	12,557394	0,167755	-0,079939	-2,000430	6,124289	-6,642688	0,575530	0,167755	-0,079939	-2,000430	6,124289	-6,642688	0,575530
10:35:14,01	0,491993	3,498159	-0,141984	0,991015	0,308983	0,000948	0,125102	0,181389	-2,150312	12,395941	6,577831	-0,057509	-0,608258	-2,961620	-3,440981	-6,941502	11,049584	13,178102	0,125102	0,181389	-2,150312	26,635011	-3,242659	-0,057509	0,125102	0,181389	-2,150312	26,635011	-3,242659	-0,057509
10:35:14,06	0,491993	3,498159	-0,141984	0,991015	0,308983	0,000948	0,190459	-0,070831	-2,344691	11,893582	7,184360	0,563199	-0,545977	-2,990737	-3,094217	-9,408942	7,953895	13,312386	0,190459	-0,070831	-2,344691	6,333328	-7,766704	0,563199	0,190459	-0,070831	-2,344691	6,333328	-7,766704	0,563199
10:35:14,11	0,492011	3,498006	-0,141986	0,940982	0,308981	0,000964	0,149118	-0,092855	-1,858260	11,501739	6,160090	0,613081	-0,568514	-2,936829	-2,954550	-6,735342	9,155669	13,227984	0,149118	-0,092855	-1,858260	4,212591	-5,545652	0,613081	0,149118	-0,092855	-1,858260	4,212591	-5,545652	0,613081
10:35:14,16	0,492011	3,498006	-0,141986	0,940982	0,308981	0,000964	0,149118	-0,092855	-1,858260	11,501739	6,160090	0,613081	-0,568439	-2,934086	-2,950661	-6,711495	9,188046	13,231675	0,149118	-0,092855	-1,858260	4,212591	-5,545652	0,613081	0,149118	-0,092855	-1,858260	4,212591	-5,545652	0,613081
10:35:14,21	0,492011	3,498006	-0,141986	0,940982	0,308981	0,000964	0,146704	-0,091549	-1,854371	11,473750	6,039063	0,616772	-0,566596	-2,938409	-2,952176	-6,680289	9,177075	13,236447	0,146704	-0,091549	-1,854371	4,287184	-5,477236	0,616772	0,146704	-0,091549	-1,854371	4,287184	-5,477236	0,616772
10:35:14,26	0,492011	3,498006	-0,141986	0,940982	0,308981	0,000964	0,149527	-0,095306	-1,855887	11,675237	6,218343	0,621544	-0,565934	-2,932405	-2,952193	-6,647510	9,222715	13,228896	0,149527	-0,095306	-1,855887	4,193714	-5,519522	0,621544	0,149527	-0,095306	-1,855887	4,193714	-5,519522	0,621544
10:35:14,31	0,492011	3,498006	-0,141986	0,940982	0,308981	0,000964	0,143997	-0,092877	-1,855903	11,604842	5,936336	0,613994	-0,567660	-2,933799	-2,951789	-6,619532	9,185310	13,226660	0,143997	-0,092877	-1,855903	4,313999	-5,367402	0,613994	0,143997	-0,092877	-1,855903	4,313999	-5,367402	0,613994
10:35:14,36	0,492011	3,498006	-0,141986	0,940982	0,308981	0,000964	0,146066	-0,092079	-1,855499	11,544966	6,086885	0,611757	-0,566569	-2,932708	-2,951407	-6,642708	9,144325	13,235394	0,146066	-0,092079	-1,855499	4,316729	-5,379313	0,611757	0,146066	-0,092079	-1,855499	4,316729	-5,379313	0,611757
10:35:14,41	0,492011	3,498006	-0,141986	0,940982	0,308981	0,000964	0,144577	-0,092479	-1,855117	11,518660	6,009843	0,620491	-0,569445	-2,932092	-2,952598	-6,628722	9,196326	13,203319	0,144577	-0,092479	-1,855117	4,259059	-5,339415	0,620491	0,144577	-0,092479	-1,855117	4,259059	-5,339415	0,620491
10:35:14,46	0,492011	3,498006	-0,141986	0,940982	0,308981	0,000964	0,145481	-0,089680	-1,856308	11,425138	6,043001	0,588416	-0,566545	-2,935868	-2,949864	-6,657154	9,176943	13,210958	0,145481	-0,089680	-1,856308	4,385261	-5,377279	0,588416	0,145481	-0,089680	-1,856308	4,385261	-5,377279	0,588416
10:35:14,51	0,492011	3,498006	-0,141986	0,940982	0,308981	0,000964	0,147300	-0,094080	-1,853574	11,622921	6,122668	0,596055	-0,567113	-2,936342	-2,949453	-6,642247	9,163430	13,229334	0,147300	-0,094080	-1,853574	4,237665	-5,440418	0,596055	0,147300	-0,094080	-1,853574	4,237665	-5,440418	0,596055
10:35:14,56	0,492011	3,498006	-0,141986	0,940982	0,308981	0,000964	0,147995	-0,093825	-1,853163	11,605441	6,178469	0,614431	-0,567671	-2,931102	-2,950644	-6,624204	9,194905	13,217027	0,147995	-0,093825	-1,853163	4,240159	-5,439167	0,614431	0,147995	-0,093825	-1,853163	4,240159	-5,439167	0,614431
10:35:14,61	0,492011	3,498006	-0,141986	0,940982	0,308981	0,000964	0,143736	-0,090722	-1,854354	11,480334	5,956873	0,602124	-0,565871	-2,935447	-2,951004	-6,615713	9,183975	13,221320	0,143736	-0,090722	-1,854354	4,358684	-5,326407	0,602124	0,143736	-0,090722	-1,854354	4,358684	-5,326407	0,602124
10:35:14,66	0,492011	3,498006	-0,141986	0,940982	0,308981	0,000964	0,146600	-0,094453	-1,854714	11,669121	6,118603	0,606417	-0,566838	-2,931621	-2,951393	-6,604107	9,207632	13,237132	0,146600	-0,094453	-1,854714	4,254594	-5,389477	0,606417	0,146600	-0,094453	-1,854714	4,254594	-5,389477	0,606417
10:35:14,71	0,492011	3,498006	-0,141986	0,940982	0,308981	0,000964	0,143769	-0,091702	-1,855104	11,552389	5,969628	0,622229	-0,566372	-2,932321	-2,952939	-6,567620	9,199343	13,222872	0,143769	-0,091702	-1,855104	4,353771	-5,316239	0,622229	0,143769	-0,091702	-1,855104	4,353771	-5,316239	0,622229
10:35:14,76	0,492011	3,498006	-0,141986	0,940982	0,308981	0,000964	0,144143	-0,092456	-1,856649	11,602650	6,024808	0,607969	-0,570074	-2,931637	-2,952567	-6,643878	9,208767	13,257110	0,144143	-0,092456	-1,856649	4,344861	-5,290401	0,607969	0,144143	-0,092456	-1,856649	4,344861	-5,290401	0,607969
10:35:14,81	0,492011	3,498006	-0,141986	0,940982	0,308981	0,000964	0,145401	-0,088908	-1,856278	11,388173	6,019478	0,642207	-0,564110	-2,933017	-2,948651	-6,616106	9,195498	13,259687	0,145401	-0,088908	-1,856278	4,408923	-5,394495	0,642207	0,145401	-0,088908	-1,856278	4,408923	-5,394495	0,642207
10:35:14,86	0,492011	3,498006	-0,141986	0,940982	0,308981	0,000964	0,143615	-0,094763	-1,852361	11,695030	5,957285	0,644785	-0,565833	-2,931222	-2,950613	-6,596666	9,216197	13,237087	0,143615	-0,094763	-1,852361	4,256159	-5,316477	0,644785	0,143615	-0,094763	-1,852361	4,256159	-5,316477	0,644785
10:35:14,91	0,492011	3,498006	-0,141986	0,940982	0,308981	0,000964	0,142921	-0,092373	-1,854323	11,598423	5,927694	0,622185	-0,566514	-2,932510	-2,948320	-6,641820	9,189753	13,205930	0,142921	-0,092373	-1,854323	4,347125	-5,291606	0,622185	0,142921	-0,092373	-1,854323	4,347125	-5,291606	0,622185
10:35:14,96	0,492011	3,498006	-0,141986	0,940982	0,308981	0,000964	0,144377	-0,092428	-1,852031	11,555790	5,977537	0,591027	-0,568695	-2,933156	-2,950208	-6,559909	9,203553	13,230431	0,144377	-0,092428	-1,852031	4,300198	-5,356079	0,591027	0,144377	-0,092428	-1,852031	4,300198	-5,356079	0,591027
10:35:15,01	0,492011	3,498006	-0,141986	0,940982	0,308981	0,000964	0,146027	-0,090862	-1,853918	11,527264	6,127377	0,615529	-0,571764	-2,932977	-2,952573	-6,633199	9,265381	13,238946	0,146027	-0,090862	-1,853918	4,394604	-5,335769	0,615529	0,146027	-0,090862	-1,853918	4,394604	-5,335769	0,615529
10:35:15,06	0,492011	3,498006	-0,141986	0,940982	0,308981	0,000964	0,147406	-0,088114	-1,856283	11,401295	6,104684	0,624043	-0,568817	-2,933106	-2,949870	-6,621943	9,206783	13,201882	0,147406	-0,088114	-1,856283	4,484311	-5,466689	0,624043	0,147406	-0,088114	-1,856283	4,484311	-5,466689	0,624043
10:35:15,11	0,492011	3,498006	-0,141986	0,940982	0,308981	0,000964	0,146044	-0,090731	-1,853580	11,492246	6,072927	0,586979	-0,564852	-2,931225	-2,952046	-6,583261	9,177122	13,216551	0,146044	-0,090731	-1,853580	4,369848	-5,391559	0,586979	0,146044	-0,090731	-1,853580	4,369848	-5,391559	0,586979
10:35:15,16	0,492011	3,498006	-0,141986	0,940982	0,308981	0,000964	0,142433	-0,093224	-1,855756	11,615522	5,933480	0,601648	-0,572324	-2,931429	-2,950639	-6,620308	9,264721	13,228058	0,142433	-0,093224	-1,855756	4,297445	-5,247536	0,601648	0,142433	-0,093224	-1,855756	4,297445	-5,247536	0,601648
10:35:15,21	0,492011	3,498006	-0,141986	0,940982	0,308981	0,000964	0,146346	-0,086856	-1,854349	11,341717	6,061047	0,613155	-0,571121	-2,931863	-2,949095	-6,599166	9,214039	13,196350	0,146346	-0,086856	-1,854349	4,523541	-5,427100	0,613155	0,146346	-0,086856	-1,854349	4,523541	-5,427100	0,613155
10:35:15,26	0,492011	3,498006	-0,141986	0,940982	0,308981	0,000964	0,146121	-0,088114	-1,852805	11,373831	6,092990	0,581447	-0,568140	-2,930534	-2,951759	-6,570954	9,226715	13,256941	0,146121	-0,088114	-1,852805	4,456873	-5,377483	0,581447	0,146121	-0,088114	-1,852805	4,456873	-5,377483	0,581447
10:35:15,31	0,492011	3,498006	-0,141986	0,940982	0,308981	0,000964	0,143479	-0,090031	-1,855469	11,498599	5,973712	0,642038	-0,568150	-2,931929	-2,950999	-6,582845	9,223536	13,232065	0,143479	-0,090031	-1,855469	4,431156	-5,289382	0,642038	0,143479	-0,090031	-1,855469	4,431156	-5,289382	0,642038
10:35:15,36	0,492011	3,498006	-0,141986	0,940982	0,308981	0,000964	0,144692	-0,090720	-1,854710	11,525706	6,028094	0,617162	-0,567564	-2,931666	-2,950250	-6,587146	9,217602	13,197688	0,144692	-0,090720	-1,854710	4,404210	-5,330241	0,617162	0,144692	-0,090720	-1,854710	4,404210	-5,330241	0,617162
10:35:15,41	0,492011	3,498006	-0,141986	0,940982	0,308981	0,000964	0,144171	-0,091095	-1,853961	11,537957	6,000235	0,582785	-0,564556	-2,935290	-2,949025	-6,564148	9,214412	13,235347	0,144171	-0,091095	-1,853961	4,386963	-5,317188	0,582785	0,144171	-0,091095	-1,853961	4,386963	-5,317188	0,582785
10:35:15,46	0,492011	3,498006	-0,141986	0,940982	0,308981	0,000964	0,145806	-0,095513	-1,852735	11,776402	6,106782	0,620444	-0,566891	-2,932618	-2,947878	-6,557567	9,234570	13,225530	0,145806	-0,095513	-1,852735	4,278635	-5,339012	0,620444	0,145806	-0,095513	-1,852735	4,278635	-5,339012	0,620444
10:35:15,52	0,492011	3,498006	-0,141986	0,940982	0,308981	0,000964	0,144659	-0,092154	-1,851589	11,622506	6,042747	0,610627	-0,564310	-2,930027	-2,947962	-6,568461	9,204756	13,259484	0,144659	-0,092154	-1,851589	4,388384	-5,312990	0,610627	0,144659	-0,092154	-1,851589	4,388384	-5,312990	0,610627
10:35:15,57	0,492011	3,498006	-0,141986	0,940982	0,308981	0,000964	0,144103	-0,091021	-1,856672	11,528548	5,993643	0,598929	-0,567594	-2,931569	-2,952962	-6,592551	9,214309	13,213832	0,144103	-0,091021	-1,856672	4,383372	-5,318410	0,598929	0,144103	-0,091021	-1,856672	4,383372	-5,318410	0,598929
10:35:15,62	0,492011	3,498006	-0,141986	0,940982	0,308981	0,000964	0,145346	-0,088430	-1,853562	11,422800	6,069079	0,592116	-0,570461	-2,931350	-2,949851	-6,568699	9,234054	13,207019	0,145346	-0,088430	-1,853562	4,481081	-5,340573	0,592116	0,145346	-0,088430	-1,853562	4,481081	-5,340573	0,592116
10:35:15,67	0,492011	3,498006	-0,141986	0,940982	0,308981	0,000964	0,145346	-0,088430	-1,853562	11,422800	6,069079	0,592116	-0,795878	-2,789758	-3,149152	0,988138	20,492070	12,614575	0,145346	-0,088430	-1,853562	4,481081	-5,340573	0,592116	0,145346	-0,088430	-1,853562	4,481081	-5,340573	0,592116
10:35:15,72	0,492011	3,498006	-0,141986	0,940982	0,308981	0,000964	0,135432	0,177583	-2,052862	11,118271	6,468973	-0,000328	-0,583413	-2,929922	-3,336901	-5,779030	9,109319	13,154646	0,135432	0,177583	-2,052862	25,058565	-4,162461	-0,000328	0,135432	0,177583	-2,052862	25,058565	-4,162461	-0,000328
10:35:15,77	0,492011	3,498006	-0,141986	0,940982	0,308981	0,000964	0,150585	-0,076498	-2,240611	11,089184	7,087760	0,539743	-0,520974	-2,991221	-3,049989	-9,737442	5,868431	13,337735	0,150585	-0,076498	-2,240611	5,084071	-4,733174	0,539743	0,150585	-0,076498	-2,240611	5,084071	-4,733174	0,539743
10:35:15,82	0,492017	3,497962	-0,141986	0,890960	0,308989	0,000965	0,172452	-0,161222	-1,953699	10,708919	6,417195	0,722832	-0,547649	-2,938179	-2,907411	-7,466179	7,384705	13,240702	0,172452	-0,161222	-1,953699	-1,947002	-7,120283	0,722832	0,172452	-0,161222	-1,953699	-1,947002	-7,120283	0,722832
10:35:15,87	0,492017	3,497962	-0,141986	0,890960	0,308989	0,000965	0,139854	-0,111599	-1,811122	10,577312	5,930946	0,625799	-0,549837	-2,935603	-2,905421	-7,386419	7,401686	13,273135	0,139854	-0,111599	-1,811122	1,816757	-5,047610	0,625799	0,139854	-0,111599	-1,811122	1,816757	-5,047610	0,625799
10:35:15,92	0,492017	3,497962	-0,141986	0,890960	0,308989	0,000965	0,138717	-0,108417	-1,809131	10,466390	5,932394	0,658232	-0,546849	-2,933133	-2,908135	-7,352680	7,394732	13,270255	0,138717	-0,108417	-1,809131	1,955688	-4,956889	0,658232	0,138717	-0,108417	-1,809131	1,955688	-4,956889	0,658232
10:35:15,97	0,492017	3,497962	-0,141986	0,890960	0,308989	0,000965	0,135084	-0,109769	-1,811845	10,547577	5,776168	0,655352	-0,545626	-2,940521	-2,904229	-7,363552	7,402927	13,257677	0,135084	-0,109769	-1,811845	1,930688	-4,827915	0,655352	0,135084	-0,109769	-1,811845	1,930688	-4,827915	0,655352
10:35:16,02	0,492017	3,497962	-0,141986	0,890960	0,308989	0,000965	0,140871	-0,114522	-1,807939	10,796387	6,063609	0,642774	-0,545644	-2,934212	-2,905441	-7,340082	7,353818	13,218772	0,140871	-0,114522	-1,807939	1,806399	-4,994799	0,642774	0,140871	-0,114522	-1,807939	1,806399	-4,994799	0,642774
10:35:16,07	0,492017	3,497962	-0,141986	0,890960	0,308989	0,000965	0,135416	-0,111353	-1,809151	10,600772	5,824812	0,603869	-0,547441	-2,934741	-2,905446	-7,376895	7,420192	13,235426	0,135416	-0,111353	-1,809151	1,859599	-4,805354	0,603869	0,135416	-0,111353	-1,809151	1,859599	-4,805354	0,603869
10:35:16,12	0,492017	3,497962	-0,141986	0,890960	0,308989	0,000965	0,136772	-0,110060	-1,809156	10,572641	5,830273	0,620523	-0,550827	-2,931037	-2,906185	-7,315102	7,487744	13,276130	0,136772	-0,110060	-1,809156	1,932924	-4,906364	0,620523	0,136772	-0,110060	-1,809156	1,932924	-4,906364	0,620523
10:35:16,17	0,492017	3,497962	-0,141986	0,890960	0,308989	0,000965	0,135258	-0,105276	-1,809895	10,413267	5,771283	0,661227	-0,801782	-2,790882	-3,048847	0,252017	20,431912	12,577372	0,135258	-0,105276	-1,809895	2,149100	-4,846505	0,661227	0,135258	-0,105276	-1,809895	2,149100	-4,846505	0,661227
10:35:16,22	0,492017	3,497962	-0,141986	0,890960	0,308989	0,000965	0,135170	0,170421	-1,940941	10,594694	5,878246	-0,005874	-0,594909	-2,936499	-3,182937	-6,998448	8,932866	13,154513	0,135170	0,170421	-1,940941	23,972781	-4,732587	-0,005874	0,135170	0,170421	-1,940941	23,972781	-4,732587	-0,005874
10:35:16,27	0,492017	3,497962	-0,141986	0,890960	0,308989	0,000965	0,162030	-0,069831	-2,086648	9,979962	6,715066	0,539611	-0,538364	-2,977351	-2,837668	-10,152676	6,354915	13,304965	0,162030	-0,069831	-2,086648	4,498233	-6,004279	0,539611	0,162030	-0,069831	-2,086648	4,498233	-6,004279	0,539611
10:35:16,32	0,492036	3,497999	-0,141965	0,840960	0,308980	0,000980	0,169135	-0,139226	-1,741378	9,778821	5,641883	0,690062	-0,561274	-2,926476	-2,724574	-7,874149	7,537517	13,259045	0,169135	-0,139226	-1,741378	-1,150420	-7,635237	0,690062	0,169135	-0,139226	-1,741378	-1,150420	-7,635237	0,690062
10:35:16,37	0,492036	3,497999	-0,141965	0,840960	0,308980	0,000980	0,136531	-0,093948	-1,628284	9,587784	5,328441	0,644142	-0,561723	-2,927518	-2,719935	-7,838950	7,569418	13,198509	0,136531	-0,093948	-1,628284	2,212877	-5,389274	0,644142	0,136531	-0,093948	-1,628284	2,212877	-5,389274	0,644142
10:35:16,42	0,492036	3,497999	-0,141965	0,840960	0,308980	0,000980	0,137659	-0,094080	-1,623645	9,639898	5,401592	0,583606	-0,559973	-2,930395	-2,724195	-7,840946	7,555057	13,200537	0,137659	-0,094080	-1,623645	2,254593	-5,404613	0,583606	0,137659	-0,094080	-1,623645	2,254593	-5,404613	0,583606
10:35:16,47	0,492036	3,497999	-0,141965	0,840960	0,308980	0,000980	0,139275	-0,097035	-1,627905	9,780094	5,491096	0,585634	-0,559431	-2,929225	-2,724962	-7,858510	7,565358	13,230852	0,139275	-0,097035	-1,627905	2,162867	-5,441995	0,585634	0,139275	-0,097035	-1,627905	2,162867	-5,441995	0,585634
10:35:16,52	0,492036	3,497999	-0,141965	0,840960	0,308980	0,000980	0,137991	-0,096919	-1,628672	9,774209	5,403978	0,615949	-0,560499	-2,925381	-2,723011	-7,801154	7,567208	13,229521	0,137991	-0,096919	-1,628672	2,166075	-5,428337	0,615949	0,137991	-0,096919	-1,628672	2,166075	-5,428337	0,615949
10:35:16,57	0,492036	3,497999	-0,141965	0,840960	0,308980	0,000980	0,135196	-0,094072	-1,626722	9,656467	5,307360	0,614618	-0,562812	-2,925362	-2,723420	-7,789672	7,584197	13,200728	0,135196	-0,094072	-1,626722	2,271789	-5,305510	0,614618	0,135196	-0,094072	-1,626722	2,271789	-5,305510	0,614618
10:35:16,62	0,492036	3,497999	-0,141965	0,840960	0,308980	0,000980	0,136336	-0,092060	-1,627130	9,572257	5,368107	0,585825	-0,562253	-2,928354	-2,723804	-7,808995	7,578479	13,200629	0,136336	-0,092060	-1,627130	2,345582	-5,334280	0,585825	0,136336	-0,092060	-1,627130	2,345582	-5,334280	0,585825
10:35:16,67	0,492036	3,497999	-0,141965	0,840960	0,308980	0,000980	0,138648	-0,094040	-1,627514	9,660601	5,474442	0,585727	-0,558099	-2,923291	-2,721477	-7,785935	7,579213	13,200470	0,138648	-0,094040	-1,627514	2,278499	-5,409416	0,585727	0,138648	-0,094040	-1,627514	2,278499	-5,409416	0,585727
10:35:16,72	0,492036	3,497999	-0,141965	0,840960	0,308980	0,000980	0,132185	-0,095106	-1,625188	9,728202	5,157991	0,585567	-0,556929	-2,928737	-2,720678	-7,799344	7,561296	13,203786	0,132185	-0,095106	-1,625188	2,262414	-5,218554	0,585567	0,132185	-0,095106	-1,625188	2,262414	-5,218554	0,585567
10:35:16,77	0,492036	3,497999	-0,141965	0,840960	0,308980	0,000980	0,136317	-0,098841	-1,624388	9,900243	5,370204	0,588884	-0,561073	-2,924475	-2,723023	-7,791241	7,560040	13,214696	0,136317	-0,098841	-1,624388	2,141195	-5,330708	0,588884	0,136317	-0,098841	-1,624388	2,141195	-5,330708	0,588884
10:35:16,82	0,492036	3,497999	-0,141965	0,840960	0,308980	0,000980	0,134699	-0,093122	-1,626733	9,605791	5,293678	0,599793	-0,558699	-2,926172	-2,723390	-7,793622	7,585261	13,230446	0,134699	-0,093122	-1,626733	2,295727	-5,280167	0,599793	0,134699	-0,093122	-1,626733	2,295727	-5,280167	0,599793
10:35:16,87	0,492036	3,497999	-0,141965	0,840960	0,308980	0,000980	0,134981	-0,096026	-1,627100	9,777471	5,293672	0,615543	-0,560435	-2,924802	-2,719515	-7,781343	7,576972	13,217909	0,134981	-0,096026	-1,627100	2,239411	-5,302313	0,615543	0,134981	-0,096026	-1,627100	2,239411	-5,302313	0,615543
10:35:16,92	0,492036	3,497999	-0,141965	0,840960	0,308980	0,000980	0,134662	-0,093838	-1,623225	9,662650	5,291896	0,603006	-0,559322	-2,925244	-2,723412	-7,806282	7,578102	13,215854	0,134662	-0,093838	-1,623225	2,296356	-5,279099	0,603006	0,134662	-0,093838	-1,623225	2,296356	-5,279099	0,603006
10:35:16,97	0,492036	3,497999	-0,141965	0,840960	0,308980	0,000980	0,134488	-0,095023	-1,627122	9,712746	5,260687	0,600952	-0,560951	-2,924649	-2,724950	-7,752819	7,621598	13,212595	0,134488	-0,095023	-1,627122	2,253480	-5,296651	0,600952	0,134488	-0,095023	-1,627122	2,253480	-5,296651	0,600952
10:35:17,02	0,492036	3,497999	-0,141965	0,840960	0,308980	0,000980	0,137388	-0,093338	-1,626708	9,644221	5,411248	0,624611	-0,562230	-2,926912	-2,722998	-7,796933	7,594693	13,239513	0,137388	-0,093338	-1,626708	2,317150	-5,373680	0,624611	0,137388	-0,093338	-1,626708	2,317150	-5,373680	0,624611
10:35:17,07	0,492036	3,497999	-0,141965	0,840960	0,308980	0,000980	0,137388	-0,093338	-1,626708	9,644221	5,411248	0,624611	-0,562825	-2,930488	-2,724570	-7,813248	7,603933	13,206385	0,137388	-0,093338	-1,626708	2,317150	-5,373680	0,624611	0,137388	-0,093338	-1,626708	2,317150	-5,373680	0,624611
10:35:17,12	0,492036	3,497999	-0,141965	0,840960	0,308980	0,000980	0,140781	-0,094611	-1,628281	9,710245	5,568965	0,591482	-0,556903	-2,928934	-2,722612	-7,800699	7,613167	13,216304	0,140781	-0,094611	-1,628281	2,283268	-5,482360	0,591482	0,140781	-0,094611	-1,628281	2,283268	-5,482360	0,591482
10:35:17,17	0,492036	3,497999	-0,141965	0,840960	0,308980	0,000980	0,136475	-0,098962	-1,626322	9,950780	5,351287	0,601401	-0,559218	-2,925933	-2,722980	-7,758481	7,581413	13,239348	0,136475	-0,098962	-1,626322	2,182231	-5,361990	0,601401	0,136475	-0,098962	-1,626322	2,182231	-5,361990	0,601401
10:35:17,22	0,492036	3,497999	-0,141965	0,840960	0,308980	0,000980	0,135033	-0,095457	-1,626690	9,762130	5,328752	0,624445	-0,562200	-2,927082	-2,719908	-7,791754	7,591490	13,208387	0,135033	-0,095457	-1,626690	2,268723	-5,271344	0,624445	0,135033	-0,095457	-1,626690	2,268723	-5,271344	0,624445
10:35:17,27	0,492036	3,497999	-0,141965	0,840960	0,308980	0,000980	0,137519	-0,093450	-1,623619	9,649821	5,424184	0,593484	-0,559832	-2,929045	-2,721447	-7,783788	7,577747	13,208919	0,137519	-0,093450	-1,623619	2,314017	-5,371084	0,593484	0,137519	-0,093450	-1,623619	2,314017	-5,371084	0,593484
10:35:17,32	0,492036	3,497999	-0,141965	0,840960	0,308980	0,000980	0,138035	-0,096482	-1,625158	9,799559	5,464783	0,594016	-0,559806	-2,927619	-2,720288	-7,777323	7,597146	13,204140	0,138035	-0,096482	-1,625158	2,225753	-5,370985	0,594016	0,138035	-0,096482	-1,625158	2,225753	-5,370985	0,594016
10:35:17,37	0,492036	3,497999	-0,141965	0,840960	0,308980	0,000980	0,136787	-0,095791	-1,623998	9,783698	5,395767	0,589237	-0,559233	-2,928059	-2,721835	-7,773631	7,571792	13,209110	0,136787	-0,095791	-1,623998	2,264078	-5,342005	0,589237	0,136787	-0,095791	-1,623998	2,264078	-5,342005	0,589237
10:35:17,42	0,492036	3,497999	-0,141965	0,840960	0,308980	0,000980	0,136882	-0,096508	-1,625545	9,800835	5,416593	0,594207	-0,561554	-2,921183	-2,721465	-7,753775	7,614414	13,215510	0,136882	-0,096508	-1,625545	2,224985	-5,328654	0,594207	0,136882	-0,096508	-1,625545	2,224985	-5,328654	0,594207
10:35:17,47	0,492036	3,497999	-0,141965	0,840960	0,308980	0,000980	0,132087	-0,091060	-1,625176	9,564373	5,163155	0,600607	-0,557412	-2,923360	-2,721456	-7,752500	7,615488	13,206229	0,132087	-0,091060	-1,625176	2,416200	-5,205711	0,600607	0,132087	-0,091060	-1,625176	2,416200	-5,205711	0,600607
10:35:17,52	0,492036	3,497999	-0,141965	0,840960	0,308980	0,000980	0,131902	-0,095735	-1,625167	9,809083	5,154089	0,591326	-0,558599	-2,922214	-2,722253	-7,747078	7,594706	13,186576	0,131902	-0,095735	-1,625167	2,293859	-5,200234	0,591326	0,131902	-0,095735	-1,625167	2,293859	-5,200234	0,591326
10:35:17,57	0,492036	3,497999	-0,141965	0,840960	0,308980	0,000980	0,131503	-0,094134	-1,625963	9,710541	5,148409	0,571673	-0,556805	-2,923762	-2,718718	-7,748604	7,616214	13,223971	0,131503	-0,094134	-1,625963	2,320999	-5,174565	0,571673	0,131503	-0,094134	-1,625963	2,320999	-5,174565	0,571673
10:35:17,62	0,492036	3,497999	-0,141965	0,840960	0,308980	0,000980	0,131947	-0,096462	-1,622428	9,849435	5,159414	0,609068	-0,560340	-2,925492	-2,721840	-7,762387	7,654765	13,211845	0,131947	-0,096462	-1,622428	2,277183	-5,198402	0,609068	0,131947	-0,096462	-1,622428	2,277183	-5,198402	0,609068
10:35:17,67	0,492036	3,497999	-0,141965	0,840960	0,308980	0,000980	0,135212	-0,094265	-1,625551	9,761712	5,298001	0,596942	-0,559794	-2,926365	-2,720656	-7,760287	7,584124	13,228185	0,135212	-0,094265	-1,625551	2,361887	-5,316146	0,596942	0,135212	-0,094265	-1,625551	2,361887	-5,316146	0,596942
10:35:17,73	0,492036	3,497999	-0,141965	0,840960	0,308980	0,000980	0,135695	-0,095175	-1,624366	9,748872	5,360267	0,613283	-0,561464	-2,925244	-2,718754	-7,738073	7,627608	13,169928	0,135695	-0,095175	-1,624366	2,277661	-5,291813	0,613283	0,135695	-0,095175	-1,624366	2,277661	-5,291813	0,613283
10:35:17,78	0,492036	3,497999	-0,141965	0,840960	0,308980	0,000980	0,135560	-0,093168	-1,622464	9,693274	5,350712	0,555025	-0,561516	-2,922912	-2,722597	-7,744990	7,643715	13,245868	0,135560	-0,093168	-1,622464	2,379611	-5,290723	0,555025	0,135560	-0,093168	-1,622464	2,379611	-5,290723	0,555025
10:35:17,83	0,492036	3,497999	-0,141965	0,840960	0,308980	0,000980	0,133566	-0,091957	-1,626307	9,640803	5,232975	0,630965	-0,567543	-2,920896	-2,718287	-7,611843	7,854316	13,233345	0,133566	-0,091957	-1,626307	2,422188	-5,251924	0,630965	0,133566	-0,091957	-1,626307	2,422188	-5,251924	0,630965
10:35:17,88	0,492036	3,497999	-0,141965	0,840960	0,308980	0,000980	0,134833	-0,085729	-1,621998	9,565934	5,308899	0,618443	-0,790188	-2,775492	-2,844854	0,162752	19,440019	12,586566	0,134833	-0,085729	-1,621998	2,836175	-5,275507	0,618443	0,134833	-0,085729	-1,621998	2,836175	-5,275507	0,618443
10:35:17,93	0,492036	3,497999	-0,141965	0,840960	0,308980	0,000980	0,120232	0,179789	-1,748564	9,679797	5,489793	-0,028337	-0,586096	-2,932654	-2,971130	-7,917059	8,035017	13,148914	0,120232	0,179789	-1,748564	23,793212	-3,948440	-0,028337	0,120232	0,179789	-1,748564	23,793212	-3,948440	-0,028337
10:35:17,98	0,492036	3,497999	-0,141965	0,840960	0,308980	0,000980	0,154293	-0,075541	-1,874840	9,040025	5,966121	0,534012	-0,547042	-2,978429	-2,646181	-11,227487	6,201705	13,259547	0,154293	-0,075541	-1,874840	3,110049	-6,145860	0,534012	0,154293	-0,075541	-1,874840	3,110049	-6,145860	0,534012
10:35:18,03	0,491981	3,498008	-0,142000	0,790971	0,309004	0,001024	0,174408	-0,132250	-1,549892	8,745977	5,061869	0,644645	-0,568432	-2,932965	-2,542843	-9,077959	7,434036	13,208618	0,174408	-0,132250	-1,549892	-1,635644	-8,629178	0,644645	0,174408	-0,132250	-1,549892	-1,635644	-8,629178	0,644645
10:35:18,08	0,491981	3,498008	-0,142000	0,790971	0,309004	0,001024	0,145730	-0,090994	-1,446553	8,742656	4,815969	0,593716	-0,567175	-2,934048	-2,542857	-9,060347	7,467662	13,170819	0,145730	-0,090994	-1,446553	1,599636	-6,623820	0,593716	0,145730	-0,090994	-1,446553	1,599636	-6,623820	0,593716
10:35:18,13	0,491981	3,498008	-0,142000	0,790971	0,309004	0,001024	0,146039	-0,092624	-1,446567	8,865354	4,830493	0,555916	-0,570127	-2,928504	-2,542076	-9,046360	7,467656	13,204428	0,146039	-0,092624	-1,446567	1,594361	-6,633578	0,555916	0,146039	-0,092624	-1,446567	1,594361	-6,633578	0,555916
10:35:18,18	0,491981	3,498008	-0,142000	0,790971	0,309004	0,001024	0,142715	-0,087296	-1,445786	8,595256	4,669743	0,589525	-0,569089	-2,932542	-2,541809	-8,994797	7,478965	13,158456	0,142715	-0,087296	-1,445786	1,742556	-6,533366	0,589525	0,142715	-0,087296	-1,445786	1,742556	-6,533366	0,589525
10:35:18,23	0,491981	3,498008	-0,142000	0,790971	0,309004	0,001024	0,145692	-0,090214	-1,445519	8,782574	4,863567	0,543554	-0,567136	-2,928902	-2,538198	-9,036654	7,467500	13,178196	0,145692	-0,090214	-1,445519	1,700803	-6,573267	0,543554	0,145692	-0,090214	-1,445519	1,700803	-6,573267	0,543554
10:35:18,28	0,491981	3,498008	-0,142000	0,790971	0,309004	0,001024	0,141563	-0,090085	-1,441909	8,745011	4,618353	0,563293	-0,569885	-2,930492	-2,540093	-8,953385	7,493700	13,188311	0,141563	-0,090085	-1,441909	1,673361	-6,494370	0,563293	0,141563	-0,090085	-1,441909	1,673361	-6,494370	0,563293
10:35:18,33	0,491981	3,498008	-0,142000	0,790971	0,309004	0,001024	0,144315	-0,088499	-1,443803	8,726872	4,820432	0,573408	-0,573110	-2,928222	-2,534321	-8,871664	7,650044	13,166136	0,144315	-0,088499	-1,443803	1,779711	-6,508266	0,573408	0,144315	-0,088499	-1,443803	1,779711	-6,508266	0,573408
10:35:18,38	0,491981	3,498008	-0,142000	0,790971	0,309004	0,001024	0,143962	-0,084571	-1,438032	8,698877	4,794683	0,551233	-0,802582	-2,786494	-2,688053	-1,238497	19,315233	12,570462	0,143962	-0,084571	-1,438032	2,060059	-6,506314	0,551233	0,143962	-0,084571	-1,438032	2,060059	-6,506314	0,551233
10:35:18,43	0,491981	3,498008	-0,142000	0,790971	0,309004	0,001024	0,135958	0,185022	-1,591764	8,598998	5,156421	-0,044441	-0,588098	-2,940587	-2,774212	-9,177372	7,820795	13,149944	0,135958	0,185022	-1,591764	23,123189	-5,516304	-0,044441	0,135958	0,185022	-1,591764	23,123189	-5,516304	-0,044441
10:35:18,48	0,491981	3,498008	-0,142000	0,790971	0,309004	0,001024	0,162164	-0,077773	-1,677922	8,340423	5,391088	0,535041	-0,529393	-2,975823	-2,505442	-11,646000	4,656223	13,265383	0,162164	-0,077773	-1,677922	2,235217	-7,338807	0,535041	0,162164	-0,077773	-1,677922	2,235217	-7,338807	0,535041
10:35:18,53	0,492046	3,498020	-0,141984	0,740937	0,308992	0,001011	0,163327	-0,146232	-1,409152	7,925348	4,895940	0,650480	-0,564150	-2,920950	-2,361464	-9,251413	6,440954	13,172494	0,163327	-0,146232	-1,409152	-3,553844	-7,925226	0,650480	0,163327	-0,146232	-1,409152	-3,553844	-7,925226	0,650480
10:35:18,58	0,492046	3,498020	-0,141984	0,740937	0,308992	0,001011	0,133183	-0,088694	-1,265174	7,676326	4,509885	0,557591	-0,558821	-2,917180	-2,361056	-9,223060	6,429970	13,192463	0,133183	-0,088694	-1,265174	0,713809	-5,945017	0,557591	0,133183	-0,088694	-1,265174	0,713809	-5,945017	0,557591
10:35:18,63	0,492046	3,498020	-0,141984	0,740937	0,308992	0,001011	0,127254	-0,091425	-1,264766	7,822987	4,231621	0,577560	-0,559886	-2,922441	-2,361805	-9,190444	6,448472	13,182521	0,127254	-0,091425	-1,264766	0,646109	-5,757850	0,577560	0,127254	-0,091425	-1,264766	0,646109	-5,757850	0,577560
10:35:18,68	0,492046	3,498020	-0,141984	0,740937	0,308992	0,001011	0,132343	-0,093133	-1,265515	7,944144	4,515244	0,567618	-0,558073	-2,918570	-2,361815	-9,167285	6,469493	13,174160	0,132343	-0,093133	-1,265515	0,633174	-5,873714	0,567618	0,132343	-0,093133	-1,265515	0,633174	-5,873714	0,567618
10:35:18,73	0,492046	3,498020	-0,141984	0,740937	0,308992	0,001011	0,128085	-0,092768	-1,265525	7,954922	4,303329	0,559257	-0,562735	-2,919267	-2,361052	-9,159011	6,497137	13,154207	0,128085	-0,092768	-1,265525	0,672643	-5,751309	0,559257	0,128085	-0,092768	-1,265525	0,672643	-5,751309	0,559257
10:35:18,78	0,492046	3,498020	-0,141984	0,740937	0,308992	0,001011	0,131019	-0,089079	-1,264763	7,791177	4,449268	0,539304	-0,557464	-2,918874	-2,360641	-9,163020	6,476635	13,178536	0,131019	-0,089079	-1,264763	0,798477	-5,835729	0,539304	0,131019	-0,089079	-1,264763	0,798477	-5,835729	0,539304
10:35:18,83	0,492046	3,498020	-0,141984	0,740937	0,308992	0,001011	0,128043	-0,093447	-1,264352	7,998565	4,301300	0,563633	-0,557995	-2,916043	-2,362212	-9,121607	6,456308	13,149672	0,128043	-0,093447	-1,264352	0,662959	-5,750089	0,563633	0,128043	-0,093447	-1,264352	0,662959	-5,750089	0,563633
10:35:18,88	0,492046	3,498020	-0,141984	0,740937	0,308992	0,001011	0,125857	-0,091572	-1,265922	7,904165	4,233646	0,534769	-0,560893	-2,916752	-2,364151	-9,113774	6,501936	13,151627	0,125857	-0,091572	-1,265922	0,715750	-5,646127	0,534769	0,125857	-0,091572	-1,265922	0,715750	-5,646127	0,534769
10:35:18,93	0,492046	3,498020	-0,141984	0,740937	0,308992	0,001011	0,127920	-0,089416	-1,267862	7,835467	4,324883	0,536725	-0,555566	-2,919651	-2,363363	-9,110054	6,494535	13,136828	0,127920	-0,089416	-1,267862	0,816324	-5,716822	0,536725	0,127920	-0,089416	-1,267862	0,816324	-5,716822	0,536725
10:35:18,98	0,492046	3,498020	-0,141984	0,740937	0,308992	0,001011	0,127766	-0,095479	-1,267074	8,146216	4,323829	0,521925	-0,559643	-2,917069	-2,360648	-9,080859	6,477263	13,134001	0,127766	-0,095479	-1,267074	0,651093	-5,705835	0,521925	0,127766	-0,095479	-1,267074	0,651093	-5,705835	0,521925
10:35:19,03	0,492046	3,498020	-0,141984	0,740937	0,308992	0,001011	0,127569	-0,090658	-1,264358	7,895126	4,347471	0,519098	-0,561496	-2,917801	-2,363376	-9,124159	6,501418	13,150986	0,127569	-0,090658	-1,264358	0,778509	-5,666678	0,519098	0,127569	-0,090658	-1,264358	0,778509	-5,666678	0,519098
10:35:19,08	0,492046	3,498020	-0,141984	0,740937	0,308992	0,001011	0,129129	-0,089419	-1,267086	7,829969	4,379045	0,536083	-0,560301	-2,918108	-2,361024	-9,108306	6,467040	13,162987	0,129129	-0,089419	-1,267086	0,810611	-5,757609	0,536083	0,129129	-0,089419	-1,267086	0,810611	-5,757609	0,536083
10:35:19,13	0,492046	3,498020	-0,141984	0,740937	0,308992	0,001011	0,128798	-0,090607	-1,264734	7,869904	4,392743	0,548084	-0,559618	-2,916622	-2,361392	-9,079325	6,529182	13,179778	0,128798	-0,090607	-1,264734	0,757280	-5,717915	0,548084	0,128798	-0,090607	-1,264734	0,757280	-5,717915	0,548084
10:35:19,18	0,492046	3,498020	-0,141984	0,740937	0,308992	0,001011	0,127169	-0,090456	-1,265102	7,930359	4,302076	0,564875	-0,563767	-2,916976	-2,361801	-9,097874	6,544432	13,170246	0,127169	-0,090456	-1,265102	0,829589	-5,680727	0,564875	0,127169	-0,090456	-1,265102	0,829589	-5,680727	0,564875
10:35:19,23	0,492046	3,498020	-0,141984	0,740937	0,308992	0,001011	0,129551	-0,087040	-1,265511	7,756651	4,402207	0,555343	-0,562033	-2,919639	-2,361010	-9,104084	6,494525	13,172979	0,129551	-0,087040	-1,265511	0,924050	-5,767516	0,555343	0,129551	-0,087040	-1,265511	0,924050	-5,767516	0,555343
10:35:19,28	0,492046	3,498020	-0,141984	0,740937	0,308992	0,001011	0,130990	-0,089873	-1,264720	7,857657	4,496631	0,558077	-0,560874	-2,917634	-2,358314	-9,117512	6,502155	13,157684	0,130990	-0,089873	-1,264720	0,802641	-5,786085	0,558077	0,130990	-0,089873	-1,264720	0,802641	-5,786085	0,558077
10:35:19,33	0,492046	3,498020	-0,141984	0,740937	0,308992	0,001011	0,128674	-0,089874	-1,262024	7,857611	4,360760	0,542781	-0,562572	-2,921765	-2,360994	-9,096963	6,526481	13,178357	0,128674	-0,089874	-1,262024	0,802504	-5,740157	0,542781	0,128674	-0,089874	-1,262024	0,802504	-5,740157	0,542781
10:35:19,38	0,492046	3,498020	-0,141984	0,740937	0,308992	0,001011	0,133101	-0,090469	-1,264705	7,919896	4,596585	0,563454	-0,557900	-2,920282	-2,364883	-9,096094	6,501911	13,176109	0,133101	-0,090469	-1,264705	0,818076	-5,851834	0,563454	0,133101	-0,090469	-1,264705	0,818076	-5,851834	0,563454
10:35:19,43	0,492046	3,498020	-0,141984	0,740937	0,308992	0,001011	0,129480	-0,093774	-1,268593	8,070906	4,421361	0,561206	-0,560214	-2,915635	-2,364501	-9,069216	6,515466	13,181170	0,129480	-0,093774	-1,268593	0,709654	-5,742856	0,561206	0,129480	-0,093774	-1,268593	0,709654	-5,742856	0,561206
10:35:19,48	0,492046	3,498020	-0,141984	0,740937	0,308992	0,001011	0,126613	-0,089445	-1,268212	7,871002	4,288738	0,566267	-0,562051	-2,918725	-2,363345	-9,111516	6,513884	13,180074	0,126613	-0,089445	-1,268212	0,849537	-5,650362	0,566267	0,126613	-0,089445	-1,268212	0,849537	-5,650362	0,566267
10:35:19,53	0,492046	3,498020	-0,141984	0,740937	0,308992	0,001011	0,130207	-0,089400	-1,267055	7,846134	4,439821	0,565171	-0,558479	-2,917188	-2,363365	-9,098943	6,527076	13,147309	0,130207	-0,089400	-1,267055	0,828213	-5,781463	0,565171	0,130207	-0,089400	-1,267055	0,828213	-5,781463	0,565171
10:35:19,58	0,492046	3,498020	-0,141984	0,740937	0,308992	0,001011	0,127091	-0,091725	-1,267076	7,984708	4,282051	0,532406	-0,560801	-2,917918	-2,364904	-9,079609	6,524677	13,157151	0,127091	-0,091725	-1,267076	0,784330	-5,694581	0,532406	0,127091	-0,091725	-1,267076	0,784330	-5,694581	0,532406
10:35:19,63	0,492046	3,498020	-0,141984	0,740937	0,308992	0,001011	0,128884	-0,090079	-1,268614	7,906732	4,393235	0,542248	-0,560243	-2,915439	-2,363724	-9,091164	6,541456	13,196314	0,128884	-0,090079	-1,268614	0,835526	-5,724154	0,542248	0,128884	-0,090079	-1,268614	0,835526	-5,724154	0,542248
10:35:19,68	0,492046	3,498020	-0,141984	0,740937	0,308992	0,001011	0,126458	-0,089322	-1,267434	7,876125	4,248676	0,581411	-0,559021	-2,919056	-2,360796	-9,071779	6,495065	13,176775	0,126458	-0,089322	-1,267434	0,864337	-5,678256	0,581411	0,126458	-0,089322	-1,267434	0,864337	-5,678256	0,581411
10:35:19,73	0,492046	3,498020	-0,141984	0,740937	0,308992	0,001011	0,128979	-0,092189	-1,264507	7,994744	4,419785	0,561873	-0,560548	-2,921207	-2,362280	-9,117251	6,538229	13,160776	0,128979	-0,092189	-1,264507	0,757869	-5,705097	0,561873	0,128979	-0,092189	-1,264507	0,757869	-5,705097	0,561873
10:35:19,78	0,492046	3,498020	-0,141984	0,740937	0,308992	0,001011	0,131606	-0,091942	-1,265990	7,996537	4,495399	0,545873	-0,557336	-2,916375	-2,362559	-9,112471	6,538069	13,196080	0,131606	-0,091942	-1,265990	0,779064	-5,835660	0,545873	0,131606	-0,091942	-1,265990	0,779064	-5,835660	0,545873
10:35:19,83	0,492046	3,498020	-0,141984	0,740937	0,308992	0,001011	0,125815	-0,092308	-1,266269	8,017829	4,198506	0,581177	-0,558531	-2,918530	-2,364907	-9,116469	6,514177	13,167187	0,125815	-0,092308	-1,266269	0,771613	-5,677988	0,581177	0,125815	-0,092308	-1,266269	0,771613	-5,677988	0,581177
10:35:19,88	0,492046	3,498020	-0,141984	0,740937	0,308992	0,001011	0,128278	-0,092351	-1,268618	7,997353	4,335071	0,552284	-0,560298	-2,917659	-2,364124	-9,112402	6,509122	13,180866	0,128278	-0,092351	-1,268618	0,747794	-5,734777	0,552284	0,128278	-0,092351	-1,268618	0,747794	-5,734777	0,552284
10:35:19,93	0,492046	3,498020	-0,141984	0,740937	0,308992	0,001011	0,128408	-0,090385	-1,267834	7,892752	4,347845	0,565963	-0,556699	-2,918850	-2,363722	-9,089613	6,516027	13,171363	0,128408	-0,090385	-1,267834	0,797562	-5,732154	0,565963	0,128408	-0,090385	-1,267834	0,797562	-5,732154	0,565963
10:35:19,98	0,492046	3,498020	-0,141984	0,740937	0,308992	0,001011	0,127639	-0,094097	-1,267432	8,103189	4,324182	0,556460	-0,560784	-2,917140	-2,363725	-9,076178	6,544154	13,176521	0,127639	-0,094097	-1,267432	0,716548	-5,695513	0,556460	0,127639	-0,094097	-1,267432	0,716548	-5,695513	0,556460
10:35:20,04	0,492046	3,498020	-0,141984	0,740937	0,308992	0,001011	0,128201	-0,089705	-1,267435	7,905861	4,350963	0,561618	-0,564942	-2,921669	-2,362568	-9,107915	6,543469	13,165040	0,128201	-0,089705	-1,267435	0,864024	-5,712827	0,561618	0,128201	-0,089705	-1,267435	0,864024	-5,712827	0,561618
10:35:20,09	0,492046	3,498020	-0,141984	0,740937	0,308992	0,001011	0,134203	-0,088368	-1,266278	7,819874	4,635904	0,550138	-0,561379	-2,918130	-2,363713	-9,080735	6,546878	13,190933	0,134203	-0,088368	-1,266278	0,882992	-5,899013	0,550138	0,134203	-0,088368	-1,266278	0,882992	-5,899013	0,550138
10:35:20,14	0,492046	3,498020	-0,141984	0,740937	0,308992	0,001011	0,129356	-0,089685	-1,267423	7,904897	4,405716	0,576030	-0,564698	-2,914856	-2,366833	-9,003945	6,643449	13,156287	0,129356	-0,089685	-1,267423	0,864635	-5,748745	0,576030	0,129356	-0,089685	-1,267423	0,864635	-5,748745	0,576030
10:35:20,19	0,492046	3,498020	-0,141984	0,740937	0,308992	0,001011	0,128180	-0,085173	-1,270543	7,792286	4,362793	0,541384	-0,786277	-2,759627	-2,517849	-0,702372	18,174418	12,551562	0,128180	-0,085173	-1,270543	1,106238	-5,699370	0,541384	0,128180	-0,085173	-1,270543	1,106238	-5,699370	0,541384
10:35:20,24	0,492046	3,498020	-0,141984	0,740937	0,308992	0,001011	0,104537	0,184335	-1,421559	7,914800	4,557241	-0,063341	-0,565169	-2,937100	-2,641108	-9,695294	6,179435	13,137616	0,104537	0,184335	-1,421559	22,385077	-3,648945	-0,063341	0,104537	0,184335	-1,421559	22,385077	-3,648945	-0,063341
10:35:20,29	0,492046	3,498020	-0,141984	0,740937	0,308992	0,001011	0,147680	-0,095887	-1,544818	7,601910	5,010044	0,522713	-0,516208	-2,955846	-2,374328	-11,737127	3,487503	13,303332	0,147680	-0,095887	-1,544818	0,074787	-6,582824	0,522713	0,147680	-0,095887	-1,544818	0,074787	-6,582824	0,522713
10:35:20,34	0,491979	3,498002	-0,141957	0,690962	0,308986	0,000998	0,139434	-0,147662	-1,278039	6,942015	4,158927	0,688429	-0,546288	-2,902298	-2,230921	-9,203417	5,184177	13,125995	0,139434	-0,147662	-1,278039	-4,649449	-6,786610	0,688429	0,139434	-0,147662	-1,278039	-4,649449	-6,786610	0,688429
10:35:20,39	0,491979	3,498002	-0,141957	0,690962	0,308986	0,000998	0,108099	-0,094838	-1,134631	6,931361	3,875465	0,511092	-0,542741	-2,905833	-2,231620	-9,179924	5,132923	13,187612	0,108099	-0,094838	-1,134631	-0,513384	-4,610332	0,511092	0,108099	-0,094838	-1,134631	-0,513384	-4,610332	0,511092
10:35:20,44	0,491979	3,498002	-0,141957	0,690962	0,308986	0,000998	0,109388	-0,099677	-1,135330	7,150393	3,988432	0,572709	-0,544321	-2,904034	-2,230850	-9,109389	5,176349	13,149042	0,109388	-0,099677	-1,135330	-0,674281	-4,598502	0,572709	0,109388	-0,099677	-1,135330	-0,674281	-4,598502	0,572709
10:35:20,49	0,491979	3,498002	-0,141957	0,690962	0,308986	0,000998	0,108620	-0,097409	-1,134560	7,105309	3,987873	0,534139	-0,545549	-2,904150	-2,231616	-9,150138	5,243323	13,190604	0,108620	-0,097409	-1,134560	-0,541292	-4,538781	0,534139	0,108620	-0,097409	-1,134560	-0,541292	-4,538781	0,534139
10:35:20,54	0,491979	3,498002	-0,141957	0,690962	0,308986	0,000998	0,109335	-0,096403	-1,135326	7,090642	3,956263	0,575701	-0,550169	-2,905493	-2,232011	-9,122181	5,270957	13,166219	0,109335	-0,096403	-1,135326	-0,477015	-4,626499	0,575701	0,109335	-0,096403	-1,135326	-0,477015	-4,626499	0,575701
10:35:20,59	0,491979	3,498002	-0,141957	0,690962	0,308986	0,000998	0,112807	-0,093074	-1,135721	6,955418	4,147240	0,551316	-0,549702	-2,905270	-2,230462	-9,172088	5,252188	13,189528	0,112807	-0,093074	-1,135721	-0,350873	-4,708130	0,551316	0,112807	-0,093074	-1,135721	-0,350873	-4,708130	0,551316
10:35:20,64	0,491979	3,498002	-0,141957	0,690962	0,308986	0,000998	0,112381	-0,093367	-1,134172	6,929464	4,091235	0,574625	-0,547708	-2,904355	-2,224594	-9,082755	5,273514	13,186202	0,112381	-0,093367	-1,134172	-0,399855	-4,730670	0,574625	0,112381	-0,093367	-1,134172	-0,399855	-4,730670	0,574625
10:35:20,69	0,491979	3,498002	-0,141957	0,690962	0,308986	0,000998	0,109686	0,173192	-1,257572	6,742865	4,084166	-0,052486	-0,779201	-2,769657	-2,353862	-2,219622	17,028092	12,562417	0,109686	0,173192	-1,257572	20,338414	-4,526202	-0,052486	0,109686	0,173192	-1,257572	20,338414	-4,526202	-0,052486
10:35:20,74	0,491979	3,498002	-0,141957	0,690962	0,308986	0,000998	0,109686	0,173192	-1,257572	6,742865	4,084166	-0,052486	-0,579970	-2,893399	-2,401924	-8,516615	6,152431	13,037932	0,109686	0,173192	-1,257572	20,338414	-4,526202	-0,052486	0,109686	0,173192	-1,257572	20,338414	-4,526202	-0,052486
10:35:20,79	0,491979	3,498002	-0,141957	0,690962	0,308986	0,000998	0,117234	-0,061219	-1,305634	6,365133	4,461149	0,423029	-0,505750	-2,970966	-2,181489	-13,054309	2,468628	13,273857	0,117234	-0,061219	-1,305634	1,559440	-4,741751	0,423029	0,117234	-0,061219	-1,305634	1,559440	-4,741751	0,423029
10:35:20,84	0,491981	3,498033	-0,141975	0,640940	0,308989	0,000999	0,147299	-0,164279	-1,085200	6,265121	3,936631	0,658954	-0,543413	-2,919040	-2,029395	-10,807619	4,535790	13,200595	0,147299	-0,164279	-1,085200	-6,630753	-7,626307	0,658954	0,147299	-0,164279	-1,085200	-6,630753	-7,626307	0,658954
10:35:20,89	0,491981	3,498033	-0,141975	0,640940	0,308989	0,000999	0,121161	-0,105698	-0,933105	6,132511	3,489574	0,585692	-0,542170	-2,919919	-2,027270	-10,782989	4,519188	13,161052	0,121161	-0,105698	-0,933105	-2,164820	-6,021547	0,585692	0,121161	-0,105698	-0,933105	-2,164820	-6,021547	0,585692
10:35:20,94	0,491981	3,498033	-0,141975	0,640940	0,308989	0,000999	0,121301	-0,107214	-0,930980	6,209265	3,526506	0,546149	-0,542173	-2,917479	-2,027864	-10,794908	4,572561	13,167241	0,121301	-0,107214	-0,930980	-2,207049	-5,995636	0,546149	0,121301	-0,107214	-0,930980	-2,207049	-5,995636	0,546149
10:35:20,99	0,491981	3,498033	-0,141975	0,640940	0,308989	0,000999	0,119189	-0,105991	-0,931575	6,185939	3,379687	0,552338	-0,545063	-2,914464	-2,030984	-10,758535	4,578993	13,154384	0,119189	-0,105991	-0,931575	-2,134380	-5,976684	0,552338	0,119189	-0,105991	-0,931575	-2,134380	-5,976684	0,552338
10:35:21,04	0,491981	3,498033	-0,141975	0,640940	0,308989	0,000999	0,118024	-0,101982	-0,934694	6,001206	3,347352	0,539481	-0,543281	-2,916133	-2,028637	-10,760458	4,580969	13,162789	0,118024	-0,101982	-0,934694	-2,004374	-5,917507	0,539481	0,118024	-0,101982	-0,934694	-2,004374	-5,917507	0,539481
10:35:21,09	0,491981	3,498033	-0,141975	0,640940	0,308989	0,000999	0,118578	-0,104359	-0,932347	6,125567	3,373515	0,547887	-0,542621	-2,916289	-2,027056	-10,738679	4,610832	13,182032	0,118578	-0,104359	-0,932347	-2,066618	-5,934846	0,547887	0,118578	-0,104359	-0,932347	-2,066618	-5,934846	0,547887
10:35:21,14	0,491981	3,498033	-0,141975	0,640940	0,308989	0,000999	0,118383	-0,105009	-0,930766	6,196133	3,367314	0,567129	-0,543172	-2,918379	-2,025476	-10,713858	4,568231	13,188736	0,118383	-0,105009	-0,930766	-2,047099	-5,925754	0,567129	0,118383	-0,105009	-0,930766	-2,047099	-5,925754	0,567129
10:35:21,19	0,491981	3,498033	-0,141975	0,640940	0,308989	0,000999	0,120469	-0,105577	-0,929186	6,201153	3,518568	0,573833	-0,543180	-2,916852	-2,026653	-10,718398	4,587568	13,185498	0,120469	-0,105577	-0,929186	-2,086618	-5,938229	0,573833	0,120469	-0,105577	-0,929186	-2,086618	-5,938229	0,573833
10:35:21,24	0,491981	3,498033	-0,141975	0,640940	0,308989	0,000999	0,119150	-0,104806	-0,930364	6,175572	3,436396	0,570595	-0,541975	-2,915257	-2,029786	-10,705664	4,604756	13,154353	0,119150	-0,104806	-0,930364	-2,051727	-5,916885	0,570595	0,119150	-0,104806	-0,930364	-2,051727	-5,916885	0,570595
10:35:21,29	0,491981	3,498033	-0,141975	0,640940	0,308989	0,000999	0,117166	-0,105052	-0,933496	6,209592	3,335667	0,539450	-0,544859	-2,912992	-2,028226	-10,678261	4,621125	13,163174	0,117166	-0,105052	-0,933496	-2,036982	-5,861877	0,539450	0,117166	-0,105052	-0,933496	-2,036982	-5,861877	0,539450
10:35:21,34	0,491981	3,498033	-0,141975	0,640940	0,308989	0,000999	0,116646	-0,101422	-0,931936	6,048737	3,324175	0,548272	-0,547864	-2,915179	-2,032104	-10,705469	4,631156	13,184672	0,116646	-0,101422	-0,931936	-1,912923	-5,832551	0,548272	0,116646	-0,101422	-0,931936	-1,912923	-5,832551	0,548272
10:35:21,39	0,491981	3,498033	-0,141975	0,640940	0,308989	0,000999	0,120043	-0,099913	-0,935814	5,965345	3,472231	0,569769	-0,544149	-2,917202	-2,024330	-10,657754	4,660935	13,137140	0,120043	-0,099913	-0,935814	-1,877848	-5,951143	0,569769	0,120043	-0,099913	-0,935814	-1,877848	-5,951143	0,569769
10:35:21,44	0,491981	3,498033	-0,141975	0,640940	0,308989	0,000999	0,119937	-0,104142	-0,928040	6,234882	3,493165	0,522238	-0,546627	-2,919381	-2,030521	-10,684779	4,609924	13,182406	0,119937	-0,104142	-0,928040	-1,940260	-5,921909	0,522238	0,119937	-0,104142	-0,928040	-1,940260	-5,921909	0,522238
10:35:21,49	0,491981	3,498033	-0,141975	0,640940	0,308989	0,000999	0,123064	-0,103086	-0,934231	6,122283	3,657834	0,567503	-0,546613	-2,916769	-2,028993	-10,678390	4,613018	13,157674	0,123064	-0,103086	-0,934231	-1,969967	-6,002655	0,567503	0,123064	-0,103086	-0,934231	-1,969967	-6,002655	0,567503
10:35:21,54	0,491981	3,498033	-0,141975	0,640940	0,308989	0,000999	0,120794	-0,101792	-0,932704	6,060868	3,543819	0,542772	-0,547178	-2,918669	-2,029752	-10,687476	4,667675	13,178981	0,120794	-0,101792	-0,932704	-1,929802	-5,938533	0,542772	0,120794	-0,101792	-0,932704	-1,929802	-5,938533	0,542772
10:35:21,59	0,491981	3,498033	-0,141975	0,640940	0,308989	0,000999	0,122723	-0,102253	-0,933462	6,127609	3,608894	0,564078	-0,544237	-2,911067	-2,029388	-10,664077	4,647536	13,169820	0,122723	-0,102253	-0,933462	-1,899215	-6,024831	0,564078	0,122723	-0,102253	-0,933462	-1,899215	-6,024831	0,564078
10:35:21,64	0,491981	3,498033	-0,141975	0,640940	0,308989	0,000999	0,114668	-0,100998	-0,933098	6,056655	3,220386	0,554917	-0,543646	-2,917406	-2,031726	-10,675929	4,635402	13,131376	0,114668	-0,100998	-0,933098	-1,871722	-5,781049	0,554917	0,114668	-0,100998	-0,933098	-1,871722	-5,781049	0,554917
10:35:21,69	0,491981	3,498033	-0,141975	0,640940	0,308989	0,000999	0,119862	-0,104680	-0,935437	6,231647	3,486298	0,516474	-0,543793	-2,913022	-2,029177	-10,643662	4,641014	13,167444	0,119862	-0,104680	-0,935437	-1,985712	-5,922898	0,516474	0,119862	-0,104680	-0,935437	-1,985712	-5,922898	0,516474
10:35:21,74	0,491981	3,498033	-0,141975	0,640940	0,308989	0,000999	0,116139	-0,102361	-0,932887	6,132048	3,317835	0,552542	-0,546318	-2,915011	-2,029510	-10,681021	4,641336	13,171347	0,116139	-0,102361	-0,932887	-1,903263	-5,799098	0,552542	0,116139	-0,102361	-0,932887	-1,903263	-5,799098	0,552542
10:35:21,79	0,491981	3,498033	-0,141975	0,640940	0,308989	0,000999	0,119125	-0,101168	-0,933220	6,051650	3,440577	0,556445	-0,546612	-2,913638	-2,031335	-10,681557	4,661440	13,165992	0,119125	-0,101168	-0,933220	-1,890068	-5,910735	0,556445	0,119125	-0,101168	-0,933220	-1,890068	-5,910735	0,556445
10:35:21,84	0,491981	3,498033	-0,141975	0,640940	0,308989	0,000999	0,118082	-0,100226	-0,935045	6,019811	3,375845	0,551090	-0,545228	-2,914139	-2,032087	-10,634863	4,671919	13,165663	0,118082	-0,100226	-0,935045	-1,847964	-5,893622	0,551090	0,118082	-0,100226	-0,935045	-1,847964	-5,893622	0,551090
10:35:21,89	0,491981	3,498033	-0,141975	0,640940	0,308989	0,000999	0,117824	-0,101676	-0,935797	6,127586	3,397622	0,550760	-0,544783	-2,917525	-2,029476	-10,654748	4,634882	13,182855	0,117824	-0,101676	-0,935797	-1,853942	-5,851582	0,550760	0,117824	-0,101676	-0,935797	-1,853942	-5,851582	0,550760
10:35:21,94	0,491981	3,498033	-0,141975	0,640940	0,308989	0,000999	0,120534	-0,103755	-0,933186	6,193706	3,539846	0,567952	-0,550137	-2,913749	-2,030139	-10,676379	4,667667	13,208391	0,120534	-0,103755	-0,933186	-1,951068	-5,922103	0,567952	0,120534	-0,103755	-0,933186	-1,951068	-5,922103	0,567952
10:35:21,99	0,491981	3,498033	-0,141975	0,640940	0,308989	0,000999	0,119941	-0,097230	-0,933849	5,871984	3,473879	0,593489	-0,545947	-2,915291	-2,031729	-10,655038	4,665300	13,132037	0,119941	-0,097230	-0,933849	-1,760580	-5,941511	0,593489	0,119941	-0,097230	-0,933849	-1,760580	-5,941511	0,593489
10:35:22,04	0,491981	3,498033	-0,141975	0,640940	0,308989	0,000999	0,119181	-0,101629	-0,935439	6,109354	3,454019	0,517134	-0,545343	-2,914344	-2,031315	-10,639424	4,656170	13,160648	0,119181	-0,101629	-0,935439	-1,868532	-5,901705	0,517134	0,119181	-0,101629	-0,935439	-1,868532	-5,901705	0,517134
10:35:22,09	0,491981	3,498033	-0,141975	0,640940	0,308989	0,000999	0,118059	-0,101679	-0,935025	6,111873	3,413776	0,545745	-0,548233	-2,915810	-2,030925	-10,634905	4,701894	13,156267	0,118059	-0,101679	-0,935025	-1,869967	-5,853890	0,545745	0,118059	-0,101679	-0,935025	-1,869967	-5,853890	0,545745
10:35:22,15	0,491981	3,498033	-0,141975	0,640940	0,308989	0,000999	0,120774	-0,099909	-0,934635	6,061691	3,536003	0,541364	-0,546796	-2,915373	-2,031549	-10,633777	4,706989	13,137731	0,120774	-0,099909	-0,934635	-1,781204	-5,944784	0,541364	0,120774	-0,099909	-0,934635	-1,781204	-5,944784	0,541364
10:35:22,19	0,491981	3,498033	-0,141975	0,640940	0,308989	0,000999	0,119677	-0,100935	-0,935259	6,120001	3,477390	0,522828	-0,544749	-2,911064	-2,029388	-10,647317	4,698804	13,161511	0,119677	-0,100935	-0,935259	-1,803407	-5,917285	0,522828	0,119677	-0,100935	-0,935259	-1,803407	-5,917285	0,522828
10:35:22,24	0,491981	3,498033	-0,141975	0,640940	0,308989	0,000999	0,114922	-0,100553	-0,933098	6,086279	3,222457	0,546608	-0,551927	-2,911073	-2,027796	-10,500740	4,901728	13,135224	0,114922	-0,100553	-0,933098	-1,807143	-5,798891	0,546608	0,114922	-0,100553	-0,933098	-1,807143	-5,798891	0,546608
10:35:22,29	0,491981	3,498033	-0,141975	0,640940	0,308989	0,000999	0,118519	-0,094341	-0,931506	6,012287	3,434996	0,520321	-0,764540	-2,733926	-2,110697	-1,390877	15,858464	12,521658	0,118519	-0,094341	-0,931506	-1,393503	-5,868743	0,520321	0,118519	-0,094341	-0,931506	-1,393503	-5,868743	0,520321
10:35:22,34	0,491981	3,498033	-0,141975	0,640940	0,308989	0,000999	0,071411	0,178360	-1,014407	5,875579	3,396397	-0,093244	-0,571580	-2,897390	-2,275536	-9,647199	5,193814	13,072002	0,071411	0,178360	-1,014407	19,876810	-2,209389	-0,093244	0,071411	0,178360	-1,014407	19,876810	-2,209389	-0,093244
10:35:22,39	0,491981	3,498033	-0,141975	0,640940	0,308989	0,000999	0,116496	-0,070480	-1,179247	5,451217	3,922936	0,457099	-0,506086	-2,928863	-1,939267	-12,094618	1,868273	13,259009	0,116496	-0,070480	-1,179247	-0,081451	-5,221984	0,457099	0,116496	-0,070480	-1,179247	-0,081451	-5,221984	0,457099
10:35:22,44	0,491966	3,497980	-0,141996	0,590949	0,308992	0,001000	0,111005	-0,142936	-0,842977	5,115249	3,180650	0,644106	-0,532051	-2,881323	-1,811893	-9,881192	3,536750	13,106961	0,111005	-0,142936	-0,842977	-6,105262	-5,533228	0,644106	0,111005	-0,142936	-0,842977	-6,105262	-5,533228	0,644106
10:35:22,49	0,491966	3,497980	-0,141996	0,590949	0,308992	0,001000	0,082816	-0,096680	-0,715603	5,261546	2,797477	0,492058	-0,530229	-2,882506	-1,811075	-9,875753	3,593840	13,147136	0,082816	-0,096680	-0,715603	-2,327798	-3,703583	0,492058	0,082816	-0,096680	-0,715603	-2,327798	-3,703583	0,492058
10:35:22,54	0,491966	3,497980	-0,141996	0,590949	0,308992	0,001000	0,082930	-0,098849	-0,714785	5,426505	2,779580	0,532233	-0,534292	-2,880169	-1,809519	-9,853741	3,625221	13,156303	0,082930	-0,098849	-0,714785	-2,333121	-3,730443	0,532233	0,082930	-0,098849	-0,714785	-2,333121	-3,730443	0,532233
10:35:22,59	0,491966	3,497980	-0,141996	0,590949	0,308992	0,001000	0,082938	-0,094162	-0,713229	5,221002	2,783342	0,541400	-0,534808	-2,882552	-1,807178	-9,836155	3,637763	13,144967	0,082938	-0,094162	-0,713229	-2,170752	-3,727268	0,541400	0,082938	-0,094162	-0,713229	-2,170752	-3,727268	0,541400
10:35:22,64	0,491966	3,497980	-0,141996	0,590949	0,308992	0,001000	0,085259	-0,094907	-0,710888	5,279359	2,912990	0,530064	-0,534787	-2,877061	-1,808761	-9,816901	3,653590	13,127677	0,085259	-0,094907	-0,710888	-2,170820	-3,779816	0,530064	0,085259	-0,094907	-0,710888	-2,170820	-3,779816	0,530064
10:35:22,69	0,491966	3,497980	-0,141996	0,590949	0,308992	0,001000	0,080493	-0,092179	-0,712471	5,160827	2,673950	0,512774	-0,533569	-2,882356	-1,804839	-9,824051	3,671444	13,144741	0,080493	-0,092179	-0,712471	-2,075190	-3,644771	0,512774	0,080493	-0,092179	-0,712471	-2,075190	-3,644771	0,512774
10:35:22,74	0,491966	3,497980	-0,141996	0,590949	0,308992	0,001000	0,084471	-0,095881	-0,708550	5,365256	2,865651	0,529838	-0,538799	-2,870000	-1,812171	-9,530696	3,839497	13,118584	0,084471	-0,095881	-0,708550	-2,161425	-3,765289	0,529838	0,084471	-0,095881	-0,708550	-2,161425	-3,765289	0,529838
10:35:22,79	0,491966	3,497980	-0,141996	0,590949	0,308992	0,001000	0,072525	0,176200	-0,903851	5,288037	3,248996	-0,088927	-0,763226	-2,735971	-2,000141	-1,918636	15,355033	12,525976	0,072525	0,176200	-0,903851	19,119705	-2,444250	-0,088927	0,072525	0,176200	-0,903851	19,119705	-2,444250	-0,088927
10:35:22,84	0,491966	3,497980	-0,141996	0,590949	0,308992	0,001000	0,072525	0,176200	-0,903851	5,288037	3,248996	-0,088927	-0,528906	-2,875775	-2,057319	-9,291391	2,719093	13,084903	0,072525	0,176200	-0,903851	19,119705	-2,444250	-0,088927	0,072525	0,176200	-0,903851	19,119705	-2,444250	-0,088927
10:35:22,89	0,491966	3,497980	-0,141996	0,590949	0,308992	0,001000	0,076440	-0,096629	-0,961029	4,845710	3,385508	0,470001	-0,481493	-2,930050	-1,892018	-12,544321	0,131908	13,240265	0,076440	-0,096629	-0,961029	-2,739671	-2,614993	0,470001	0,076440	-0,096629	-0,961029	-2,739671	-2,614993	0,470001
10:35:22,94	0,492008	3,497956	-0,141977	0,540950	0,308983	0,001016	0,099736	-0,164828	-0,795728	4,524998	3,073393	0,625362	-0,517739	-2,883242	-1,773606	-10,481209	2,141078	13,168440	0,099736	-0,164828	-0,795728	-8,413962	-4,755874	0,625362	0,099736	-0,164828	-0,795728	-8,413962	-4,755874	0,625362
10:35:22,99	0,492008	3,497956	-0,141977	0,540950	0,308983	0,001016	0,077323	-0,110034	-0,677316	4,447284	2,690026	0,553538	-0,518518	-2,884084	-1,764991	-10,331744	2,188721	13,158084	0,077323	-0,110034	-0,677316	-4,190388	-3,379800	0,553538	0,077323	-0,110034	-0,677316	-4,190388	-3,379800	0,553538
10:35:23,04	0,492008	3,497956	-0,141977	0,540950	0,308983	0,001016	0,078441	-0,109779	-0,668701	4,550041	2,853794	0,543181	-0,523166	-2,883362	-1,763835	-10,317092	2,229282	13,148143	0,078441	-0,109779	-0,668701	-4,067650	-3,303815	0,543181	0,078441	-0,109779	-0,668701	-4,067650	-3,303815	0,543181
10:35:23,09	0,492008	3,497956	-0,141977	0,540950	0,308983	0,001016	0,080140	-0,105394	-0,667545	4,364448	2,934566	0,533240	-0,518798	-2,879801	-1,758738	-10,204395	2,233384	13,150143	0,080140	-0,105394	-0,667545	-3,908981	-3,356438	0,533240	0,080140	-0,105394	-0,667545	-3,908981	-3,356438	0,533240
10:35:23,14	0,492008	3,497956	-0,141977	0,540950	0,308983	0,001016	0,074872	-0,107396	-0,662448	4,528461	2,756150	0,535240	-0,518814	-2,879308	-1,757184	-10,207646	2,217189	13,153627	0,074872	-0,107396	-0,662448	-3,902138	-3,121275	0,535240	0,074872	-0,107396	-0,662448	-3,902138	-3,121275	0,535240
10:35:23,19	0,492008	3,497956	-0,141977	0,540950	0,308983	0,001016	0,074453	-0,107135	-0,660894	4,499245	2,739646	0,538724	-0,512149	-2,874435	-1,755006	-10,109009	2,210588	13,162642	0,074453	-0,107135	-0,660894	-3,910875	-3,104890	0,538724	0,074453	-0,107135	-0,660894	-3,910875	-3,104890	0,538724
10:35:23,24	0,492008	3,497956	-0,141977	0,540950	0,308983	0,001016	0,066900	-0,110471	-0,658716	4,716303	2,435625	0,547739	-0,521403	-2,876238	-1,754013	-10,057713	2,275671	13,166573	0,066900	-0,110471	-0,658716	-3,955669	-2,816020	0,547739	0,066900	-0,110471	-0,658716	-3,955669	-2,816020	0,547739
10:35:23,29	0,492008	3,497956	-0,141977	0,540950	0,308983	0,001016	0,073089	-0,103359	-0,657723	4,428490	2,769318	0,551670	-0,522570	-2,874679	-1,755977	-10,056441	2,303487	13,149296	0,073089	-0,103359	-0,657723	-3,685189	-2,968137	0,551670	0,073089	-0,103359	-0,657723	-3,685189	-2,968137	0,551670
10:35:23,34	0,492008	3,497956	-0,141977	0,540950	0,308983	0,001016	0,072322	-0,101569	-0,659688	4,360130	2,716643	0,534393	-0,520728	-2,876149	-1,751282	-10,046278	2,344451	13,171972	0,072322	-0,101569	-0,659688	-3,613027	-2,960626	0,534393	0,072322	-0,101569	-0,659688	-3,613027	-2,960626	0,534393
10:35:23,39	0,492008	3,497956	-0,141977	0,540950	0,308983	0,001016	0,072674	-0,103899	-0,654992	4,521829	2,723256	0,557070	-0,517140	-2,874358	-1,751701	-10,009494	2,305675	13,113351	0,072674	-0,103899	-0,654992	-3,634205	-2,981631	0,557070	0,072674	-0,103899	-0,654992	-3,634205	-2,981631	0,557070
10:35:23,44	0,492008	3,497956	-0,141977	0,540950	0,308983	0,001016	0,069329	-0,106110	-0,655411	4,621635	2,600573	0,498448	-0,519508	-2,872389	-1,750526	-10,011861	2,316211	13,141952	0,069329	-0,106110	-0,655411	-3,707997	-2,841750	0,498448	0,069329	-0,106110	-0,655411	-3,707997	-2,841750	0,498448
10:35:23,49	0,492008	3,497956	-0,141977	0,540950	0,308983	0,001016	0,068808	-0,103076	-0,654236	4,471793	2,566168	0,527049	-0,521184	-2,874659	-1,752053	-9,976983	2,330702	13,147205	0,068808	-0,103076	-0,654236	-3,619648	-2,835263	0,527049	0,068808	-0,103076	-0,654236	-3,619648	-2,835263	0,527049
10:35:23,54	0,492008	3,497956	-0,141977	0,540950	0,308983	0,001016	0,071612	-0,102759	-0,655764	4,485298	2,734938	0,532303	-0,522388	-2,874889	-1,749729	-9,989110	2,316605	13,145222	0,071612	-0,102759	-0,655764	-3,581258	-2,886611	0,532303	0,071612	-0,102759	-0,655764	-3,581258	-2,886611	0,532303
10:35:23,59	0,492008	3,497956	-0,141977	0,540950	0,308983	0,001016	0,072413	-0,101831	-0,653439	4,418808	2,773120	0,530319	-0,520559	-2,872877	-1,750485	-9,963308	2,350730	13,166505	0,072413	-0,101831	-0,653439	-3,574958	-2,911283	0,530319	0,072413	-0,101831	-0,653439	-3,574958	-2,911283	0,530319
10:35:23,64	0,492008	3,497956	-0,141977	0,540950	0,308983	0,001016	0,069756	-0,102409	-0,654195	4,491273	2,640256	0,551602	-0,520081	-2,873522	-1,749480	-9,977431	2,350699	13,128878	0,069756	-0,102409	-0,654195	-3,547798	-2,835599	0,551602	0,069756	-0,102409	-0,654195	-3,547798	-2,835599	0,551602
10:35:23,69	0,492008	3,497956	-0,141977	0,540950	0,308983	0,001016	0,070076	-0,103145	-0,653190	4,522501	2,644663	0,513975	-0,522319	-2,875342	-1,751661	-9,963058	2,339263	13,141955	0,070076	-0,103145	-0,653190	-3,574412	-2,856285	0,513975	0,070076	-0,103145	-0,653190	-3,574412	-2,856285	0,513975
10:35:23,75	0,492008	3,497956	-0,141977	0,540950	0,308983	0,001016	0,072770	-0,102117	-0,655371	4,466296	2,802954	0,527052	-0,522295	-2,873031	-1,753608	-9,952824	2,371512	13,144415	0,072770	-0,102117	-0,655371	-3,549871	-2,909530	0,527052	0,072770	-0,102117	-0,655371	-3,549871	-2,909530	0,527052
10:35:23,80	0,492008	3,497956	-0,141977	0,540950	0,308983	0,001016	0,070757	-0,100983	-0,657318	4,440365	2,691001	0,529512	-0,519327	-2,874289	-1,749697	-9,941322	2,342278	13,155842	0,070757	-0,100983	-0,657318	-3,486772	-2,863439	0,529512	0,070757	-0,100983	-0,657318	-3,486772	-2,863439	0,529512
10:35:23,85	0,492008	3,497956	-0,141977	0,540950	0,308983	0,001016	0,070363	-0,104182	-0,653407	4,587181	2,695058	0,540939	-0,519341	-2,870986	-1,750501	-9,937533	2,335551	13,137184	0,070363	-0,104182	-0,653407	-3,591129	-2,828402	0,540939	0,070363	-0,104182	-0,653407	-3,591129	-2,828402	0,540939
10:35:23,90	0,492008	3,497956	-0,141977	0,540950	0,308983	0,001016	0,067509	-0,102518	-0,654212	4,496729	2,553309	0,522281	-0,518658	-2,875176	-1,751654	-9,911402	2,352523	13,113432	0,067509	-0,102518	-0,654212	-3,550967	-2,746134	0,522281	0,067509	-0,102518	-0,654212	-3,550967	-2,746134	0,522281
10:35:23,95	0,492008	3,497956	-0,141977	0,540950	0,308983	0,001016	0,070796	-0,105205	-0,655365	4,664194	2,738392	0,498529	-0,522272	-2,871668	-1,752060	-9,946587	2,384438	13,139184	0,070796	-0,105205	-0,655365	-3,594397	-2,819103	0,498529	0,070796	-0,105205	-0,655365	-3,594397	-2,819103	0,498529
10:35:24,00	0,492008	3,497956	-0,141977	0,540950	0,308983	0,001016	0,069565	-0,100321	-0,655770	4,420281	2,627958	0,524281	-0,521087	-2,873582	-1,754755	-9,938498	2,375969	13,154926	0,069565	-0,100321	-0,655770	-3,454929	-2,832914	0,524281	0,069565	-0,100321	-0,655770	-3,454929	-2,832914	0,524281
10:35:24,05	0,492008	3,497956	-0,141977	0,540950	0,308983	0,001016	0,070631	-0,102304	-0,658466	4,520111	2,694595	0,540023	-0,521059	-2,874306	-1,753587	-9,930384	2,376028	13,149185	0,070631	-0,102304	-0,658466	-3,510771	-2,849905	0,540023	0,070631	-0,102304	-0,658466	-3,510771	-2,849905	0,540023
10:35:24,10	0,492008	3,497956	-0,141977	0,540950	0,308983	0,001016	0,071244	-0,102690	-0,657297	4,544304	2,733485	0,534283	-0,519847	-2,868801	-1,752801	-9,905483	2,396431	13,174357	0,071244	-0,102690	-0,657297	-3,516897	-2,859161	0,534283	0,071244	-0,102690	-0,657297	-3,516897	-2,859161	0,534283
10:35:24,15	0,492008	3,497956	-0,141977	0,540950	0,308983	0,001016	0,065870	-0,100988	-0,656512	4,485886	2,465414	0,559454	-0,524559	-2,868944	-1,751281	-9,917205	2,411084	13,144115	0,065870	-0,100988	-0,656512	-3,441658	-2,705394	0,559454	0,065870	-0,100988	-0,656512	-3,441658	-2,705394	0,559454
10:35:24,20	0,492008	3,497956	-0,141977	0,540950	0,308983	0,001016	0,068350	-0,096979	-0,654991	4,284241	2,576882	0,529212	-0,518618	-2,873430	-1,749723	-9,915055	2,417336	13,109791	0,068350	-0,096979	-0,654991	-3,328588	-2,788584	0,529212	0,068350	-0,096979	-0,654991	-3,328588	-2,788584	0,529212
10:35:24,25	0,492008	3,497956	-0,141977	0,540950	0,308983	0,001016	0,069264	-0,104367	-0,653433	4,674913	2,623170	0,494888	-0,522786	-2,873912	-1,752825	-9,922891	2,400133	13,129796	0,069264	-0,104367	-0,653433	-3,517883	-2,814082	0,494888	0,069264	-0,104367	-0,653433	-3,517883	-2,814082	0,494888
10:35:24,30	0,492008	3,497956	-0,141977	0,540950	0,308983	0,001016	0,071766	-0,100998	-0,656535	4,480892	2,755065	0,514894	-0,521622	-2,872550	-1,752058	-9,928011	2,401274	13,124977	0,071766	-0,100998	-0,656535	-3,447413	-2,878558	0,514894	0,071766	-0,100998	-0,656535	-3,447413	-2,878558	0,514894
10:35:24,36	0,492008	3,497956	-0,141977	0,540950	0,308983	0,001016	0,070004	-0,101325	-0,655768	4,496357	2,658429	0,510074	-0,523452	-2,870295	-1,750592	-9,956116	2,421359	13,169853	0,070004	-0,101325	-0,655768	-3,457666	-2,836864	0,510074	0,070004	-0,101325	-0,655768	-3,457666	-2,836864	0,510074
10:35:24,41	0,492008	3,497956	-0,141977	0,540950	0,308983	0,001016	0,068966	-0,098612	-0,654302	4,358631	2,570110	0,554950	-0,518072	-2,869893	-1,750851	-9,904688	2,385375	13,172953	0,068966	-0,098612	-0,654302	-3,382435	-2,843760	0,554950	0,068966	-0,098612	-0,654302	-3,382435	-2,843760	0,554950
10:35:24,46	0,492008	3,497956	-0,141977	0,540950	0,308983	0,001016	0,065928	-0,103071	-0,654561	4,585048	2,474656	0,558050	-0,523297	-2,873342	-1,753972	-9,892214	2,431905	13,140883	0,065928	-0,103071	-0,654561	-3,506047	-2,700718	0,558050	0,065928	-0,103071	-0,654561	-3,506047	-2,700718	0,558050
10:35:24,51	0,492008	3,497956	-0,141977	0,540950	0,308983	0,001016	0,071527	-0,100270	-0,657682	4,485940	2,753343	0,525981	-0,752352	-2,724564	-1,961670	-1,913696	14,018337	12,545637	0,071527	-0,100270	-0,657682	-3,385293	-2,861555	0,525981	0,071527	-0,100270	-0,657682	-3,385293	-2,861555	0,525981
10:35:24,56	0,492008	3,497956	-0,141977	0,540950	0,308983	0,001016	0,057209	0,172486	-0,865380	4,326020	3,125192	-0,069266	-0,544728	-2,898957	-1,988655	-11,071899	2,852177	13,114019	0,057209	0,172486	-0,865380	17,866145	-1,365751	-0,069266	0,057209	0,172486	-0,865380	17,866145	-1,365751	-0,069266
10:35:24,61	0,492008	3,497956	-0,141977	0,540950	0,308983	0,001016	0,104426	-0,094518	-0,892365	3,960941	3,232303	0,499116	-0,492678	-2,931470	-1,735212	-13,220016	0,212577	13,228546	0,104426	-0,094518	-0,892365	-3,458732	-4,965144	0,499116	0,104426	-0,094518	-0,892365	-3,458732	-4,965144	0,499116
10:35:24,66	0,491961	3,497995	-0,141980	0,490962	0,308984	0,001032	0,106559	-0,155852	-0,638922	3,790263	2,802672	0,613643	-0,520166	-2,880845	-1,614870	-10,981513	1,835537	13,164045	0,106559	-0,155852	-0,638922	-8,444086	-5,562179	0,613643	0,106559	-0,155852	-0,638922	-8,444086	-5,562179	0,613643
10:35:24,71	0,491961	3,497995	-0,141980	0,490962	0,308984	0,001032	0,076460	-0,106734	-0,518580	3,760913	2,364664	0,549142	-0,521981	-2,878759	-1,610622	-11,005664	1,830485	13,156698	0,076460	-0,106734	-0,518580	-4,617689	-3,637446	0,549142	0,076460	-0,106734	-0,518580	-4,617689	-3,637446	0,549142
10:35:24,76	0,491961	3,497995	-0,141980	0,490962	0,308984	0,001032	0,075561	-0,104119	-0,514332	3,608473	2,299511	0,541795	-0,522527	-2,878683	-1,614485	-10,988797	1,868722	13,179397	0,075561	-0,104119	-0,514332	-4,564837	-3,632004	0,541795	0,075561	-0,104119	-0,514332	-4,564837	-3,632004	0,541795
10:35:24,81	0,491961	3,497995	-0,141980	0,490962	0,308984	0,001032	0,075768	-0,103607	-0,518196	3,623429	2,305775	0,564494	-0,519571	-2,878878	-1,611795	-11,000983	1,887970	13,140223	0,075768	-0,103607	-0,518196	-4,509738	-3,642007	0,564494	0,075768	-0,103607	-0,518196	-4,509738	-3,642007	0,564494
10:35:24,86	0,491961	3,497995	-0,141980	0,490962	0,308984	0,001032	0,074459	-0,106265	-0,515505	3,772220	2,217534	0,525320	-0,518966	-2,876633	-1,614515	-10,973733	1,862408	13,136372	0,074459	-0,106265	-0,515505	-4,569598	-3,627498	0,525320	0,074459	-0,106265	-0,515505	-4,569598	-3,627498	0,525320
10:35:24,91	0,491961	3,497995	-0,141980	0,490962	0,308984	0,001032	0,072212	-0,105667	-0,518225	3,732582	2,137057	0,521469	-0,523095	-2,878789	-1,613354	-11,000665	1,910261	13,141286	0,072212	-0,105667	-0,518225	-4,562248	-3,531565	0,521469	0,072212	-0,105667	-0,518225	-4,562248	-3,531565	0,521469
10:35:24,96	0,491961	3,497995	-0,141980	0,490962	0,308984	0,001032	0,076144	-0,103169	-0,517064	3,630663	2,294296	0,526384	-0,523481	-2,878039	-1,611752	-10,929641	1,984264	13,166222	0,076144	-0,103169	-0,517064	-4,468076	-3,683027	0,526384	0,076144	-0,103169	-0,517064	-4,468076	-3,683027	0,526384
10:35:25,01	0,491961	3,497995	-0,141980	0,490962	0,308984	0,001032	0,075687	-0,102460	-0,515462	3,693395	2,295044	0,551319	-0,741546	-2,721943	-1,667870	-2,936607	13,264108	12,558969	0,075687	-0,102460	-0,515462	-4,349687	-3,646411	0,551319	0,075687	-0,102460	-0,515462	-4,349687	-3,646411	0,551319
10:35:25,06	0,491961	3,497995	-0,141980	0,490962	0,308984	0,001032	0,049537	0,164438	-0,571580	3,579853	2,217473	-0,055934	-0,540924	-2,871695	-1,860372	-10,398238	2,169641	13,117257	0,049537	0,164438	-0,571580	16,488249	-1,671183	-0,055934	0,049537	0,164438	-0,571580	16,488249	-1,671183	-0,055934
10:35:25,11	0,491961	3,497995	-0,141980	0,490962	0,308984	0,001032	0,078914	-0,084181	-0,764082	3,169167	2,830371	0,502354	-0,467475	-2,881138	-1,576984	-11,671297	-1,533359	13,189739	0,078914	-0,084181	-0,764082	-3,439070	-3,364409	0,502354	0,078914	-0,084181	-0,764082	-3,439070	-3,364409	0,502354
10:35:25,16	0,491981	3,497973	-0,141977	0,440966	0,308995	0,001004	0,050368	-0,152512	-0,480694	2,878930	2,094976	0,574836	-0,498227	-2,838001	-1,479159	-9,635371	0,111770	13,119465	0,050368	-0,152512	-0,480694	-9,093247	-1,858940	0,574836	0,050368	-0,152512	-0,480694	-9,093247	-1,858940	0,574836
10:35:25,21	0,491981	3,497973	-0,141977	0,440966	0,308995	0,001004	0,028386	-0,104311	-0,382870	2,815191	1,892498	0,504563	-0,501074	-2,840437	-1,478760	-9,629920	0,206206	13,121338	0,028386	-0,104311	-0,382870	-5,373248	-0,335812	0,504563	0,028386	-0,104311	-0,382870	-5,373248	-0,335812	0,504563
10:35:25,26	0,491981	3,497973	-0,141977	0,440966	0,308995	0,001004	0,031920	-0,103063	-0,382471	2,834789	2,033736	0,506435	-0,501331	-2,837009	-1,479616	-9,609685	0,226204	13,111450	0,031920	-0,103063	-0,382471	-5,255659	-0,471945	0,506435	0,031920	-0,103063	-0,382471	-5,255659	-0,471945	0,506435
10:35:25,31	0,491981	3,497973	-0,141977	0,440966	0,308995	0,001004	0,029079	-0,101127	-0,383326	2,761553	1,893571	0,496547	-0,498609	-2,834838	-1,478371	-9,576285	0,237467	13,117963	0,029079	-0,101127	-0,383326	-5,176918	-0,389153	0,496547	0,029079	-0,101127	-0,383326	-5,176918	-0,389153	0,496547
10:35:25,36	0,491981	3,497973	-0,141977	0,440966	0,308995	0,001004	0,025838	-0,102399	-0,382081	2,854138	1,748319	0,503060	-0,502044	-2,832133	-1,475248	-9,541289	0,279209	13,136228	0,025838	-0,102399	-0,382081	-5,184167	-0,279966	0,503060	0,025838	-0,102399	-0,382081	-5,184167	-0,279966	0,503060
10:35:25,41	0,491981	3,497973	-0,141977	0,440966	0,308995	0,001004	0,025214	-0,098071	-0,378958	2,682755	1,725280	0,521325	-0,501650	-2,837977	-1,479903	-9,553103	0,290604	13,120983	0,030077	-0,101334	-0,383614	-5,098342	-0,398792	0,506080	0,030077	-0,101334	-0,383614	-5,098342	-0,398792	0,506080
10:35:25,46	0,491981	3,497973	-0,141977	0,440966	0,308995	0,001004	0,030077	-0,101334	-0,383614	2,856383	1,962253	0,506080	-0,500801	-2,834272	-1,476023	-9,511219	0,257748	13,106530	0,030077	-0,101334	-0,383614	-5,098342	-0,398792	0,506080	0,030077	-0,101334	-0,383614	-5,098342	-0,398792	0,506080
10:35:25,51	0,491981	3,497973	-0,141977	0,440966	0,308995	0,001004	0,026444	-0,100217	-0,379733	2,790782	1,826034	0,491627	-0,501490	-2,834768	-1,479131	-9,565021	0,302571	13,139288	0,026444	-0,100217	-0,379733	-5,076252	-0,249814	0,491627	0,026444	-0,100217	-0,379733	-5,076252	-0,249814	0,491627
10:35:25,56	0,491981	3,497973	-0,141977	0,440966	0,308995	0,001004	0,027218	-0,099868	-0,382842	2,784569	1,797283	0,524385	-0,499587	-2,836253	-1,478714	-9,515286	0,327143	13,134574	0,027218	-0,099868	-0,382842	-5,055095	-0,339334	0,524385	0,027218	-0,099868	-0,382842	-5,055095	-0,339334	0,524385
10:35:25,61	0,491981	3,497973	-0,141977	0,440966	0,308995	0,001004	0,027553	-0,102260	-0,382425	2,955061	1,845467	0,519671	-0,499560	-2,839855	-1,475174	-9,508839	0,308030	13,165127	0,027553	-0,102260	-0,382425	-5,072315	-0,317414	0,519671	0,027553	-0,102260	-0,382425	-5,072315	-0,317414	0,519671
10:35:25,66	0,491981	3,497973	-0,141977	0,440966	0,308995	0,001004	0,030659	-0,104084	-0,378884	3,036577	2,022140	0,550224	-0,499556	-2,835111	-1,474433	-9,504186	0,323958	13,141618	0,030659	-0,104084	-0,378884	-5,133979	-0,384595	0,550224	0,030659	-0,104084	-0,378884	-5,133979	-0,384595	0,550224
10:35:25,71	0,491981	3,497973	-0,141977	0,440966	0,308995	0,001004	0,026548	-0,101715	-0,378143	2,929537	1,804439	0,526715	-0,500024	-2,837516	-1,479476	-9,441458	0,303809	13,104197	0,026548	-0,101715	-0,378143	-5,055094	-0,279590	0,526715	0,026548	-0,101715	-0,378143	-5,055094	-0,279590	0,526715
10:35:25,76	0,491981	3,497973	-0,141977	0,440966	0,308995	0,001004	0,028864	-0,102513	-0,383186	2,984925	1,989284	0,489294	-0,501827	-2,833489	-1,477574	-9,474300	0,366693	13,095987	0,028864	-0,102513	-0,383186	-5,062315	-0,276574	0,489294	0,028864	-0,102513	-0,383186	-5,062315	-0,276574	0,489294
10:35:25,81	0,491981	3,497973	-0,141977	0,440966	0,308995	0,001004	0,026279	-0,098938	-0,381284	2,837085	1,794963	0,481084	-0,498928	-2,834717	-1,476393	-9,485403	0,324423	13,108883	0,026279	-0,098938	-0,381284	-4,929551	-0,267946	0,481084	0,026279	-0,098938	-0,381284	-4,929551	-0,267946	0,481084
10:35:25,86	0,491981	3,497973	-0,141977	0,440966	0,308995	0,001004	0,025893	-0,102062	-0,380104	2,957364	1,786406	0,493981	-0,502463	-2,834325	-1,478713	-9,495378	0,379163	13,140669	0,025893	-0,102062	-0,380104	-5,054490	-0,246195	0,493981	0,025893	-0,102062	-0,380104	-5,054490	-0,246195	0,493981
10:35:25,91	0,491981	3,497973	-0,141977	0,440966	0,308995	0,001004	0,027321	-0,098805	-0,382423	2,830414	1,824660	0,525766	-0,504734	-2,833826	-1,479131	-9,458829	0,376614	13,086851	0,027321	-0,098805	-0,382423	-4,925759	-0,320050	0,525766	0,027321	-0,098805	-0,382423	-4,925759	-0,320050	0,525766
10:35:25,96	0,491981	3,497973	-0,141977	0,440966	0,308995	0,001004	0,028024	-0,096589	-0,382841	2,731246	1,894134	0,471948	-0,501819	-2,832756	-1,481039	-9,454187	0,356878	13,131601	0,028024	-0,096589	-0,382841	-4,850966	-0,305748	0,471948	0,028024	-0,096589	-0,382841	-4,850966	-0,305748	0,471948
10:35:26,01	0,491981	3,497973	-0,141977	0,440966	0,308995	0,001004	0,025640	-0,098578	-0,384749	2,819918	1,784037	0,516698	-0,501272	-2,836464	-1,480651	-9,482369	0,347973	13,126068	0,025640	-0,098578	-0,384749	-4,918452	-0,228674	0,516698	0,025640	-0,098578	-0,384749	-4,918452	-0,228674	0,516698
10:35:26,06	0,491981	3,497973	-0,141977	0,440966	0,308995	0,001004	0,028578	-0,100905	-0,384361	2,919133	1,916896	0,511165	-0,502387	-2,836272	-1,478305	-9,470300	0,392245	13,140306	0,028578	-0,100905	-0,384361	-5,001929	-0,326505	0,511165	0,028578	-0,100905	-0,384361	-5,001929	-0,326505	0,511165
10:35:26,11	0,491981	3,497973	-0,141977	0,440966	0,308995	0,001004	0,028969	-0,099844	-0,382015	2,908327	1,925510	0,525403	-0,496465	-2,838173	-1,480233	-9,450768	0,369095	13,126743	0,028969	-0,099844	-0,382015	-4,929432	-0,348532	0,525403	0,028969	-0,099844	-0,382015	-4,929432	-0,348532	0,525403
10:35:26,16	0,491981	3,497973	-0,141977	0,440966	0,308995	0,001004	0,027655	-0,105923	-0,383943	3,214160	1,885671	0,511840	-0,503584	-2,834298	-1,476389	-9,483848	0,403936	13,125205	0,027655	-0,105923	-0,383943	-5,100812	-0,285220	0,511840	0,027655	-0,105923	-0,383943	-5,100812	-0,285220	0,511840
10:35:26,21	0,491981	3,497973	-0,141977	0,440966	0,308995	0,001004	0,027858	-0,097820	-0,380099	2,806422	1,850184	0,510302	-0,505317	-2,834628	-1,477945	-9,468361	0,408573	13,116102	0,027858	-0,097820	-0,380099	-4,872441	-0,336682	0,510302	0,027858	-0,097820	-0,380099	-4,872441	-0,336682	0,510302
10:35:26,26	0,491981	3,497973	-0,141977	0,440966	0,308995	0,001004	0,029010	-0,096484	-0,381655	2,748727	1,921192	0,501199	-0,500115	-2,832147	-1,478404	-9,426670	0,380042	13,130841	0,029010	-0,096484	-0,381655	-4,825287	-0,356121	0,501199	0,029010	-0,096484	-0,381655	-4,825287	-0,356121	0,501199
10:35:26,31	0,491981	3,497973	-0,141977	0,440966	0,308995	0,001004	0,024261	-0,099749	-0,382114	2,914654	1,724587	0,515938	-0,501770	-2,831601	-1,480697	-9,460501	0,428091	13,080622	0,024261	-0,099749	-0,382114	-4,915678	-0,179888	0,515938	0,024261	-0,099749	-0,382114	-4,915678	-0,179888	0,515938
10:35:26,37	0,491981	3,497973	-0,141977	0,440966	0,308995	0,001004	0,029988	-0,101187	-0,382390	3,000535	1,990031	0,520888	-0,502360	-2,831046	-1,477589	-9,451866	0,388616	13,077358	0,029988	-0,101187	-0,382390	-4,942637	-0,364062	0,520888	0,029988	-0,101187	-0,382390	-4,942637	-0,364062	0,520888
10:35:26,42	0,491981	3,497973	-0,141977	0,440966	0,308995	0,001004	0,029988	-0,101187	-0,382390	3,000535	1,990031	0,520888	-0,501776	-2,836623	-1,480281	-9,460463	0,382993	13,087868	0,029988	-0,101187	-0,382390	-4,942637	-0,364062	0,520888	0,029988	-0,101187	-0,382390	-4,942637	-0,364062	0,520888
10:35:26,47	0,491981	3,497973	-0,141977	0,440966	0,308995	0,001004	0,028967	-0,100549	-0,383991	2,941869	1,938592	0,472965	-0,509603	-2,831761	-1,477116	-9,320013	0,572207	13,118999	0,028967	-0,100549	-0,383991	-4,951196	-0,335355	0,472965	0,028967	-0,100549	-0,383991	-4,951196	-0,335355	0,472965
10:35:26,52	0,491981	3,497973	-0,141977	0,440966	0,308995	0,001004	0,028671	-0,091339	-0,380826	2,697083	1,950185	0,504096	-0,742486	-2,713963	-1,616354	-3,193240	12,509438	12,516797	0,028671	-0,091339	-0,380826	-4,473064	-0,300464	0,504096	0,028671	-0,091339	-0,380826	-4,473064	-0,300464	0,504096
10:35:26,57	0,491981	3,497973	-0,141977	0,440966	0,308995	0,001004	0,043096	0,169242	-0,520065	2,548177	2,037615	-0,098105	-0,530091	-2,820968	-1,644451	-8,573411	1,154072	13,031195	0,043096	0,169242	-0,520065	15,833670	-1,345406	-0,098105	0,043096	0,169242	-0,520065	15,833670	-1,345406	-0,098105
10:35:26,62	0,491981	3,497973	-0,141977	0,440966	0,308995	0,001004	0,029568	-0,068200	-0,548161	2,371032	2,352463	0,416292	-0,467948	-2,913704	-1,459803	-14,080313	-2,048644	13,248558	0,029568	-0,068200	-0,548161	-2,982654	0,031413	0,416292	0,029568	-0,068200	-0,548161	-2,982654	0,031413	0,416292
10:35:26,67	0,492021	3,498006	-0,141994	0,390953	0,309000	0,001006	0,078808	-0,168385	-0,363514	2,053597	1,745213	0,633655	-0,501663	-2,856959	-1,347402	-11,499708	-0,022279	13,104050	0,078808	-0,168385	-0,363514	-11,164654	-4,441216	0,633655	0,078808	-0,168385	-0,363514	-11,164654	-4,441216	0,633655
10:35:26,72	0,492021	3,498006	-0,141994	0,390953	0,309000	0,001006	0,046522	-0,110815	-0,251112	2,105098	1,288043	0,489147	-0,505072	-2,859139	-1,344639	-11,481747	0,074904	13,143145	0,046522	-0,110815	-0,251112	-6,593841	-2,363959	0,489147	0,046522	-0,110815	-0,251112	-6,593841	-2,363959	0,489147
10:35:26,77	0,492021	3,498006	-0,141994	0,390953	0,309000	0,001006	0,050115	-0,108952	-0,248349	2,101395	1,441847	0,528243	-0,503828	-2,856451	-1,342699	-11,452454	0,085708	13,132934	0,050115	-0,108952	-0,248349	-6,451343	-2,492213	0,528243	0,050115	-0,108952	-0,248349	-6,451343	-2,492213	0,528243
10:35:26,82	0,492021	3,498006	-0,141994	0,390953	0,309000	0,001006	0,047165	-0,108686	-0,246410	2,111551	1,308407	0,518031	-0,501511	-2,860894	-1,343860	-11,484250	0,094826	13,129155	0,047165	-0,108686	-0,246410	-6,420284	-2,394068	0,518031	0,047165	-0,108686	-0,246410	-6,420284	-2,394068	0,518031
10:35:26,87	0,492021	3,498006	-0,141994	0,390953	0,309000	0,001006	0,049855	-0,112914	-0,247571	2,323398	1,416174	0,514253	-0,509619	-2,856458	-1,343456	-11,412851	0,115355	13,147470	0,049855	-0,112914	-0,247571	-6,540323	-2,497440	0,514253	0,049855	-0,112914	-0,247571	-6,540323	-2,497440	0,514253
10:35:26,92	0,492021	3,498006	-0,141994	0,390953	0,309000	0,001006	0,050067	-0,103674	-0,247166	1,896438	1,478765	0,532568	-0,504316	-2,858362	-1,342290	-11,433191	0,150090	13,139026	0,050067	-0,103674	-0,247166	-6,242006	-2,451487	0,532568	0,050067	-0,103674	-0,247166	-6,242006	-2,451487	0,532568
10:35:26,97	0,492021	3,498006	-0,141994	0,390953	0,309000	0,001006	0,049064	-0,109218	-0,246000	2,204624	1,391652	0,524124	-0,506047	-2,857394	-1,344640	-11,411724	0,148112	13,110946	0,049064	-0,109218	-0,246000	-6,369005	-2,459904	0,524124	0,049064	-0,109218	-0,246000	-6,369005	-2,459904	0,524124
10:35:27,02	0,492021	3,498006	-0,141994	0,390953	0,309000	0,001006	0,049092	-0,107236	-0,248350	2,110548	1,412651	0,496043	-0,738427	-2,698840	-1,354668	-3,117346	11,922785	12,487098	0,049092	-0,107236	-0,248350	-6,307444	-2,441047	0,496043	0,049092	-0,107236	-0,248350	-6,307444	-2,441047	0,496043
10:35:27,07	0,492021	3,498006	-0,141994	0,390953	0,309000	0,001006	0,027969	0,173289	-0,258378	1,867617	1,610095	-0,127804	-0,516495	-2,863258	-1,529766	-11,770972	-0,007606	13,097686	0,027969	0,173289	-0,258378	15,470809	-0,585505	-0,127804	0,027969	0,173289	-0,258378	15,470809	-0,585505	-0,127804
10:35:27,12	0,492021	3,498006	-0,141994	0,390953	0,309000	0,001006	0,059394	-0,101119	-0,433476	1,478016	1,715096	0,482783	-0,466785	-2,891794	-1,239501	-13,753439	-2,484651	13,213685	0,059394	-0,101119	-0,433476	-6,459840	-2,947309	0,482783	0,059394	-0,101119	-0,433476	-6,459840	-2,947309	0,482783
10:35:27,17	0,492002	3,497994	-0,141980	0,340940	0,308998	0,000979	0,059251	-0,158437	-0,143212	1,322147	1,229357	0,598782	-0,504040	-2,833553	-1,137025	-11,135260	-0,485407	13,130098	0,059251	-0,158437	-0,143212	-11,115189	-3,421883	0,598782	0,059251	-0,158437	-0,143212	-11,115189	-3,421883	0,598782
10:35:27,22	0,492002	3,497994	-0,141980	0,340940	0,308998	0,000979	0,027440	-0,097053	-0,040735	1,170649	0,842969	0,515196	-0,499720	-2,834865	-1,138263	-11,098837	-0,478987	13,082784	0,027440	-0,097053	-0,040735	-6,448020	-1,311105	0,515196	0,027440	-0,097053	-0,040735	-6,448020	-1,311105	0,515196
10:35:27,27	0,492002	3,497994	-0,141980	0,340940	0,308998	0,000979	0,026417	-0,101450	-0,041973	1,423053	0,818095	0,467881	-0,502623	-2,834457	-1,135858	-11,060271	-0,412890	13,077755	0,026417	-0,101450	-0,041973	-6,540763	-1,255656	0,467881	0,026417	-0,101450	-0,041973	-6,540763	-1,255656	0,467881
10:35:27,32	0,492002	3,497994	-0,141980	0,340940	0,308998	0,000979	0,027515	-0,098732	-0,039568	1,358265	0,875541	0,462852	-0,502610	-2,832852	-1,137761	-11,047700	-0,390245	13,133046	0,027515	-0,098732	-0,039568	-6,392224	-1,284402	0,462852	0,027515	-0,098732	-0,039568	-6,392224	-1,284402	0,462852
10:35:27,37	0,492002	3,497994	-0,141980	0,340940	0,308998	0,000979	0,026119	-0,097941	-0,041471	1,342997	0,802497	0,518143	-0,503669	-2,831151	-1,134295	-10,999806	-0,394813	13,072226	0,026119	-0,097941	-0,041471	-6,345349	-1,247836	0,518143	0,026119	-0,097941	-0,041471	-6,345349	-1,247836	0,518143
10:35:27,42	0,492002	3,497994	-0,141980	0,340940	0,308998	0,000979	0,025175	-0,096173	-0,038006	1,271087	0,797179	0,457323	-0,504878	-2,830871	-1,136590	-11,010290	-0,370045	13,132498	0,025175	-0,096173	-0,038006	-6,278524	-1,179062	0,457323	0,025175	-0,096173	-0,038006	-6,278524	-1,179062	0,457323
10:35:27,47	0,492002	3,497994	-0,141980	0,340940	0,308998	0,000979	0,025537	-0,094987	-0,040300	1,225579	0,794532	0,517595	-0,500675	-2,829887	-1,135815	-10,971733	-0,382150	13,103044	0,025537	-0,094987	-0,040300	-6,230865	-1,210115	0,517595	0,025537	-0,094987	-0,040300	-6,230865	-1,210115	0,517595
10:35:27,52	0,492002	3,497994	-0,141980	0,340940	0,308998	0,000979	0,022583	-0,098134	-0,039526	1,398034	0,680396	0,488141	-0,501821	-2,831891	-1,135041	-10,969472	-0,370272	13,087899	0,022583	-0,098134	-0,039526	-6,305474	-1,092404	0,488141	0,022583	-0,098134	-0,039526	-6,305474	-1,092404	0,488141
10:35:27,57	0,492002	3,497994	-0,141980	0,340940	0,308998	0,000979	0,024892	-0,098143	-0,038752	1,409947	0,796449	0,472997	-0,505913	-2,829592	-1,138510	-10,936465	-0,371411	13,128029	0,024892	-0,098143	-0,038752	-6,294310	-1,157557	0,472997	0,024892	-0,098143	-0,038752	-6,294310	-1,157557	0,472997
10:35:27,62	0,492002	3,497994	-0,141980	0,340940	0,308998	0,000979	0,024947	-0,093451	-0,042220	1,181436	0,828470	0,513126	-0,503526	-2,829735	-1,138511	-10,943213	-0,313865	13,125489	0,024947	-0,093451	-0,042220	-6,154432	-1,129863	0,513126	0,024947	-0,093451	-0,042220	-6,154432	-1,129863	0,513126
10:35:27,67	0,492002	3,497994	-0,141980	0,340940	0,308998	0,000979	0,023877	-0,095589	-0,042222	1,339091	0,738222	0,510586	-0,508235	-2,834854	-1,134270	-10,965922	-0,324836	13,072765	0,023877	-0,095589	-0,042222	-6,164635	-1,136129	0,510586	0,023877	-0,095589	-0,042222	-6,164635	-1,136129	0,510586
10:35:27,72	0,492002	3,497994	-0,141980	0,340940	0,308998	0,000979	0,030665	-0,094070	-0,037980	1,239255	1,077020	0,457863	-0,504585	-2,828490	-1,138531	-10,892014	-0,308754	13,076689	0,030665	-0,094070	-0,037980	-6,145240	-1,330194	0,457863	0,030665	-0,094070	-0,037980	-6,145240	-1,330194	0,457863
10:35:27,77	0,492002	3,497994	-0,141980	0,340940	0,308998	0,000979	0,023329	-0,094049	-0,042242	1,289064	0,751505	0,461786	-0,504146	-2,828140	-1,139819	-10,918140	-0,284468	13,104488	0,023329	-0,094049	-0,042242	-6,093813	-1,079820	0,461786	0,023329	-0,094049	-0,042242	-6,093813	-1,079820	0,461786
10:35:27,82	0,492002	3,497994	-0,141980	0,340940	0,308998	0,000979	0,022806	-0,094254	-0,043530	1,307685	0,689553	0,489585	-0,507088	-2,829680	-1,141135	-10,929932	-0,257727	13,081304	0,022806	-0,094254	-0,043530	-6,091271	-1,100736	0,489585	0,022806	-0,094254	-0,043530	-6,091271	-1,100736	0,489585
10:35:27,87	0,492002	3,497994	-0,141980	0,340940	0,308998	0,000979	0,025610	-0,092477	-0,044846	1,232532	0,811790	0,466401	-0,505696	-2,830851	-1,139503	-10,953913	-0,307418	13,103258	0,025610	-0,092477	-0,044846	-6,026913	-1,198630	0,466401	0,025610	-0,092477	-0,044846	-6,026913	-1,198630	0,466401
10:35:27,92	0,492002	3,497994	-0,141980	0,340940	0,308998	0,000979	0,025929	-0,094268	-0,043213	1,270639	0,832445	0,488355	-0,507582	-2,829783	-1,139695	-10,932277	-0,256526	13,103000	0,025929	-0,094268	-0,043213	-6,129397	-1,203001	0,488355	0,025929	-0,094268	-0,043213	-6,129397	-1,203001	0,488355
10:35:27,97	0,492002	3,497994	-0,141980	0,340940	0,308998	0,000979	0,025947	-0,092101	-0,043405	1,212830	0,826658	0,488097	-0,511640	-2,829572	-1,139317	-10,908472	-0,244565	13,082858	0,025947	-0,092101	-0,043405	-6,017072	-1,210180	0,488097	0,025947	-0,092101	-0,043405	-6,017072	-1,210180	0,488097
10:35:28,02	0,492002	3,497994	-0,141980	0,340940	0,308998	0,000979	0,027794	-0,088481	-0,043028	1,046864	0,937317	0,467955	-0,505793	-2,829183	-1,140485	-10,929738	-0,232105	13,085254	0,027794	-0,088481	-0,043028	-5,898888	-1,244480	0,467955	0,027794	-0,088481	-0,043028	-5,898888	-1,244480	0,467955
10:35:28,07	0,492002	3,497994	-0,141980	0,340940	0,308998	0,000979	0,024533	-0,093350	-0,044195	1,300222	0,743115	0,470351	-0,506304	-2,828495	-1,139679	-10,881047	-0,261912	13,097858	0,024533	-0,093350	-0,044195	-6,027765	-1,182719	0,470351	0,024533	-0,093350	-0,044195	-6,027765	-1,182719	0,470351
10:35:28,12	0,492002	3,497994	-0,141980	0,340940	0,308998	0,000979	0,024193	-0,092563	-0,043389	1,257846	0,782500	0,482955	-0,512809	-2,830400	-1,136601	-10,912030	-0,245657	13,076037	0,024193	-0,092563	-0,043389	-6,008385	-1,116634	0,482955	0,024193	-0,092563	-0,043389	-6,008385	-1,116634	0,482955
10:35:28,17	0,492002	3,497994	-0,141980	0,340940	0,308998	0,000979	0,029095	-0,087882	-0,040311	1,013013	1,002443	0,461134	-0,506049	-2,830460	-1,137543	-10,904960	-0,272782	13,098630	0,029095	-0,087882	-0,040311	-5,885751	-1,281497	0,461134	0,029095	-0,087882	-0,040311	-5,885751	-1,281497	0,461134
10:35:28,22	0,492002	3,497994	-0,141980	0,340940	0,308998	0,000979	0,025767	-0,093767	-0,041253	1,299035	0,849072	0,483728	-0,503971	-2,832410	-1,136977	-10,915832	-0,249517	13,067719	0,025767	-0,093767	-0,041253	-6,061637	-1,173619	0,483728	0,025767	-0,093767	-0,041253	-6,061637	-1,173619	0,483728
10:35:28,27	0,492002	3,497994	-0,141980	0,340940	0,308998	0,000979	0,026417	-0,096541	-0,040687	1,458019	0,861845	0,452817	-0,503744	-2,827062	-1,137097	-10,880282	-0,209993	13,046511	0,026417	-0,096541	-0,040687	-6,120449	-1,211903	0,452817	0,026417	-0,096541	-0,040687	-6,120449	-1,211903	0,452817
10:35:28,32	0,492002	3,497994	-0,141980	0,340940	0,308998	0,000979	0,021672	-0,094064	-0,040807	1,381232	0,626097	0,431609	-0,510354	-2,831865	-1,140836	-10,873985	-0,204352	13,094288	0,021672	-0,094064	-0,040807	-6,002811	-1,075118	0,431609	0,021672	-0,094064	-0,040807	-6,002811	-1,075118	0,431609
10:35:28,37	0,492002	3,497994	-0,141980	0,340940	0,308998	0,000979	0,029136	-0,090741	-0,044546	1,216466	1,016904	0,479385	-0,506890	-2,831735	-1,137186	-10,863911	-0,208836	13,111818	0,029136	-0,090741	-0,044546	-5,906716	-1,270306	0,479385	0,029136	-0,090741	-0,044546	-5,906716	-1,270306	0,479385
10:35:28,42	0,492002	3,497994	-0,141980	0,340940	0,308998	0,000979	0,027292	-0,093676	-0,040896	1,370245	0,931941	0,496915	-0,505083	-2,828654	-1,140432	-10,876612	-0,205545	13,124489	0,027292	-0,093676	-0,040896	-5,983343	-1,210452	0,496915	0,027292	-0,093676	-0,040896	-5,983343	-1,210452	0,496915
10:35:28,48	0,492002	3,497994	-0,141980	0,340940	0,308998	0,000979	0,023719	-0,093700	-0,044142	1,367980	0,733543	0,509586	-0,505048	-2,831408	-1,139667	-10,871993	-0,208672	13,089558	0,023719	-0,093700	-0,044142	-5,987473	-1,128434	0,509586	0,023719	-0,093700	-0,044142	-5,987473	-1,128434	0,509586
10:35:28,53	0,492002	3,497994	-0,141980	0,340940	0,308998	0,000979	0,025488	-0,092004	-0,041069	1,293081	0,794822	0,474357	-0,508610	-2,831176	-1,138154	-10,881746	-0,238260	13,048447	0,025488	-0,092004	-0,041069	-5,929229	-1,205975	0,474357	0,025488	-0,092004	-0,041069	-5,929229	-1,205975	0,474357
10:35:28,58	0,492002	3,497994	-0,141980	0,340940	0,308998	0,000979	0,027667	-0,091907	-0,041864	1,243836	0,950725	0,433544	-0,513109	-2,824920	-1,130759	-10,820863	-0,114304	13,068035	0,027667	-0,091907	-0,041864	-5,970853	-1,221132	0,433544	0,027667	-0,091907	-0,041864	-5,970853	-1,221132	0,433544
10:35:28,63	0,492002	3,497994	-0,141980	0,340940	0,308998	0,000979	0,024499	-0,084882	-0,034470	1,016355	0,776722	0,453132	-0,736553	-2,683199	-1,192490	-3,308343	11,567796	12,458366	0,024499	-0,084882	-0,034470	-5,646913	-1,146424	0,453132	0,024499	-0,084882	-0,034470	-5,646913	-1,146424	0,453132
10:35:28,68	0,492002	3,497994	-0,141980	0,340940	0,308998	0,000979	0,013487	0,179486	-0,096200	1,142439	0,869100	-0,156537	-0,521896	-2,835781	-1,222688	-11,254080	0,026129	13,031679	0,013487	0,179486	-0,096200	15,232106	-0,189636	-0,156537	0,013487	0,179486	-0,096200	15,232106	-0,189636	-0,156537
10:35:28,73	0,492002	3,497994	-0,141980	0,340940	0,308998	0,000979	0,038298	-0,082703	-0,126398	0,808051	1,048903	0,416776	-0,462568	-2,868384	-1,057861	-13,651354	-3,093472	13,166754	0,038298	-0,082703	-0,126398	-5,684157	-1,957503	0,416776	0,038298	-0,082703	-0,126398	-5,684157	-1,957503	0,416776
10:35:28,78	0,492040	3,497990	-0,142004	0,290957	0,308985	0,001010	0,036870	-0,150384	0,038429	0,427162	0,458316	0,551851	-0,503698	-2,843972	-0,994450	-12,221250	-0,941903	13,106227	0,036870	-0,150384	0,038429	-11,377988	-2,435943	0,551851	0,036870	-0,150384	0,038429	-11,377988	-2,435943	0,551851
10:35:28,83	0,492040	3,497990	-0,142004	0,290957	0,308985	0,001010	0,036293	-0,102558	0,101840	0,518588	0,591081	0,491324	-0,504383	-2,837955	-0,984804	-12,056625	-0,888002	13,118125	0,036293	-0,102558	0,101840	-7,532240	-2,257957	0,491324	0,036293	-0,102558	0,101840	-7,532240	-2,257957	0,491324
10:35:28,88	0,492040	3,497990	-0,142004	0,290957	0,308985	0,001010	0,031425	-0,098957	0,111485	0,460300	0,453523	0,503222	-0,504838	-2,835086	-0,982325	-11,959446	-0,853195	13,100121	0,031425	-0,098957	0,111485	-7,307808	-2,013315	0,503222	0,031425	-0,098957	0,111485	-7,307808	-2,013315	0,503222
10:35:28,93	0,492040	3,497990	-0,142004	0,290957	0,308985	0,001010	0,029167	-0,097129	0,113965	0,443965	0,402880	0,485219	-0,501776	-2,830807	-0,980723	-11,889002	-0,863327	13,138023	0,029167	-0,097129	0,113965	-7,180626	-1,886730	0,485219	0,029167	-0,097129	0,113965	-7,180626	-1,886730	0,485219
10:35:28,98	0,492040	3,497990	-0,142004	0,290957	0,308985	0,001010	0,023931	-0,097640	0,115567	0,497026	0,196699	0,523120	-0,503459	-2,833010	-0,981525	-11,870694	-0,832691	13,085390	0,023931	-0,097640	0,115567	-7,167741	-1,681914	0,523120	0,023931	-0,097640	0,115567	-7,167741	-1,681914	0,523120
10:35:29,03	0,492040	3,497990	-0,142004	0,290957	0,308985	0,001010	0,026680	-0,097285	0,114765	0,514236	0,340174	0,470487	-0,506323	-2,830114	-0,978030	-11,840313	-0,809837	13,083618	0,026680	-0,097285	0,114765	-7,122640	-1,754220	0,470487	0,026680	-0,097285	0,114765	-7,122640	-1,754220	0,470487
10:35:29,08	0,492040	3,497990	-0,142004	0,290957	0,308985	0,001010	0,025604	-0,093356	0,118259	0,344894	0,299100	0,468715	-0,509016	-2,829510	-0,988802	-11,774044	-0,602411	13,072746	0,025604	-0,093356	0,118259	-6,983531	-1,710819	0,468715	0,025604	-0,093356	0,118259	-6,983531	-1,710819	0,468715
10:35:29,13	0,492040	3,497990	-0,142004	0,290957	0,308985	0,001010	0,026428	-0,090722	0,107488	0,420726	0,295598	0,457843	-0,739479	-2,693573	-1,173376	-4,136121	11,425392	12,482553	0,026428	-0,090722	0,107488	-6,700974	-1,778964	0,457843	0,026428	-0,090722	0,107488	-6,700974	-1,778964	0,457843
10:35:29,18	0,492040	3,497990	-0,142004	0,290957	0,308985	0,001010	0,023934	0,176833	-0,077086	0,743203	0,766667	-0,132350	-0,526027	-2,841815	-1,191166	-12,252870	-0,302596	13,017892	0,023934	0,176833	-0,077086	14,624574	-1,112155	-0,132350	0,023934	0,176833	-0,077086	14,624574	-1,112155	-0,132350
10:35:29,23	0,492040	3,497990	-0,142004	0,290957	0,308985	0,001010	0,045590	-0,082142	-0,094876	-0,005200	0,727456	0,402989	-0,470986	-2,880097	-1,015120	-14,619758	-3,237311	13,167126	0,045590	-0,082142	-0,094876	-6,453369	-2,851348	0,402989	0,045590	-0,082142	-0,094876	-6,453369	-2,851348	0,402989
10:35:29,28	0,491995	3,498025	-0,141963	0,240947	0,308992	0,001011	0,051222	-0,148950	0,081169	-0,256179	0,437912	0,552223	-0,503948	-2,830123	-0,917997	-12,269728	-1,469322	13,050167	0,051222	-0,148950	0,081169	-11,948754	-3,583032	0,552223	0,051222	-0,148950	0,081169	-11,948754	-3,583032	0,552223
10:35:29,33	0,491995	3,498025	-0,141963	0,240947	0,308992	0,001011	0,024425	-0,095417	0,178293	-0,333738	0,195642	0,435264	-0,509229	-2,833178	-0,922641	-12,284295	-1,387070	13,078637	0,024425	-0,095417	0,178293	-7,824002	-1,721713	0,435264	0,024425	-0,095417	0,178293	-7,824002	-1,721713	0,435264
10:35:29,38	0,491995	3,498025	-0,141963	0,240947	0,308992	0,001011	0,029710	-0,092372	0,173649	-0,428168	0,416739	0,463734	-0,510938	-2,830599	-0,923049	-12,267024	-1,343663	13,060805	0,029710	-0,092372	0,173649	-7,679342	-1,915517	0,463734	0,029710	-0,092372	0,173649	-7,679342	-1,915517	0,463734
10:35:29,43	0,491995	3,498025	-0,141963	0,240947	0,308992	0,001011	0,028332	-0,089602	0,173240	-0,525958	0,338311	0,445902	-0,504838	-2,825912	-0,920181	-12,207935	-1,343702	13,063431	0,028332	-0,089602	0,173240	-7,559721	-1,885733	0,445902	0,028332	-0,089602	0,173240	-7,559721	-1,885733	0,445902
10:35:29,48	0,491995	3,498025	-0,141963	0,240947	0,308992	0,001011	0,021222	-0,092541	0,176108	-0,343609	0,019812	0,448528	-0,506674	-2,826454	-0,923404	-12,203290	-1,297527	13,082576	0,021222	-0,092541	0,176108	-7,608100	-1,646140	0,448528	0,021222	-0,092541	0,176108	-7,608100	-1,646140	0,448528
10:35:29,53	0,491995	3,498025	-0,141963	0,240947	0,308992	0,001011	0,022610	-0,091222	0,172885	-0,369889	0,072885	0,467673	-0,507174	-2,825879	-0,925761	-12,172468	-1,265882	13,036254	0,022610	-0,091222	0,172885	-7,530833	-1,701967	0,467673	0,022610	-0,091222	0,172885	-7,530833	-1,701967	0,467673
10:35:29,58	0,491995	3,498025	-0,141963	0,240947	0,308992	0,001011	0,022362	-0,090502	0,170529	-0,364527	0,070898	0,421352	-0,507737	-2,828162	-0,921832	-12,177287	-1,240226	13,082750	0,022362	-0,090502	0,170529	-7,468929	-1,684545	0,421352	0,022362	-0,090502	0,170529	-7,468929	-1,684545	0,421352
10:35:29,63	0,491995	3,498025	-0,141963	0,240947	0,308992	0,001011	0,024620	-0,091155	0,174458	-0,310738	0,171316	0,467848	-0,508326	-2,832234	-0,923749	-12,190497	-1,214664	13,103546	0,024620	-0,091155	0,174458	-7,466436	-1,761386	0,467848	0,024620	-0,091155	0,174458	-7,466436	-1,761386	0,467848
10:35:29,68	0,491995	3,498025	-0,141963	0,240947	0,308992	0,001011	0,028442	-0,092682	0,172541	-0,215812	0,345803	0,488643	-0,506064	-2,829666	-0,922649	-12,229534	-1,235146	13,050097	0,028442	-0,092682	0,172541	-7,491365	-1,886871	0,488643	0,028442	-0,092682	0,172541	-7,491365	-1,886871	0,488643
10:35:29,73	0,491995	3,498025	-0,141963	0,240947	0,308992	0,001011	0,025087	-0,093357	0,173641	-0,217999	0,147793	0,435195	-0,509480	-2,827532	-0,923417	-12,180258	-1,196755	13,051015	0,025087	-0,093357	0,173641	-7,546493	-1,821538	0,435195	0,025087	-0,093357	0,173641	-7,546493	-1,821538	0,435195
10:35:29,78	0,491995	3,498025	-0,141963	0,240947	0,308992	0,001011	0,024946	-0,089331	0,172872	-0,369438	0,163944	0,436112	-0,505873	-2,828200	-0,922997	-12,143692	-1,209314	13,060195	0,024946	-0,089331	0,172872	-7,381932	-1,794325	0,436112	0,024946	-0,089331	0,172872	-7,381932	-1,794325	0,436112
10:35:29,83	0,491995	3,498025	-0,141963	0,240947	0,308992	0,001011	0,023722	-0,092789	0,173293	-0,182230	0,138241	0,445292	-0,508478	-2,824767	-0,922899	-12,135507	-1,138400	13,080552	0,023722	-0,092789	0,173293	-7,466154	-1,723942	0,445292	0,023722	-0,092789	0,173293	-7,466154	-1,723942	0,445292
10:35:29,88	0,491995	3,498025	-0,141963	0,240947	0,308992	0,001011	0,022050	-0,088816	0,173390	-0,323287	0,022950	0,465649	-0,510701	-2,825329	-0,921443	-12,145003	-1,140572	13,085282	0,022050	-0,088816	0,173390	-7,295381	-1,708013	0,465649	0,022050	-0,088816	0,173390	-7,295381	-1,708013	0,465649
10:35:29,93	0,491995	3,498025	-0,141963	0,240947	0,308992	0,001011	0,023650	-0,087173	0,174847	-0,415395	0,098964	0,470379	-0,504653	-2,827119	-0,924520	-12,127907	-1,169243	13,096530	0,023650	-0,087173	0,174847	-7,258449	-1,757527	0,470379	0,023650	-0,087173	0,174847	-7,258449	-1,757527	0,470379
10:35:29,98	0,491995	3,498025	-0,141963	0,240947	0,308992	0,001011	0,022175	-0,093305	0,171770	-0,112804	0,051442	0,481628	-0,508146	-2,828473	-0,923383	-12,128247	-1,143620	13,057097	0,022175	-0,093305	0,171770	-7,437233	-1,689317	0,481628	0,022175	-0,093305	0,171770	-7,437233	-1,689317	0,481628
10:35:30,03	0,491995	3,498025	-0,141963	0,240947	0,308992	0,001011	0,025095	-0,090957	0,172907	-0,212897	0,190140	0,442194	-0,508543	-2,827154	-0,926630	-12,163075	-1,145117	13,076468	0,025095	-0,090957	0,172907	-7,352983	-1,779785	0,442194	0,025095	-0,090957	0,172907	-7,352983	-1,779785	0,442194
10:35:30,08	0,491995	3,498025	-0,141963	0,240947	0,308992	0,001011	0,024151	-0,089954	0,169660	-0,283722	0,111656	0,461565	-0,510674	-2,825473	-0,919025	-12,138354	-1,144588	13,065428	0,024151	-0,089954	0,169660	-7,345135	-1,784190	0,461565	0,024151	-0,089954	0,169660	-7,345135	-1,784190	0,461565
10:35:30,13	0,491995	3,498025	-0,141963	0,240947	0,308992	0,001011	0,023760	-0,087268	0,177265	-0,410598	0,112480	0,450525	-0,507055	-2,829256	-0,925328	-12,158321	-1,165099	13,066857	0,023760	-0,087268	0,177265	-7,261125	-1,752690	0,450525	0,023760	-0,087268	0,177265	-7,261125	-1,752690	0,450525
10:35:30,18	0,491995	3,498025	-0,141963	0,240947	0,308992	0,001011	0,025227	-0,092293	0,170962	-0,177027	0,181705	0,451954	-0,512321	-2,830711	-0,926097	-12,155612	-1,128272	13,077848	0,025227	-0,092293	0,170962	-7,422043	-1,798591	0,451954	0,025227	-0,092293	0,170962	-7,422043	-1,798591	0,451954
10:35:30,23	0,491995	3,498025	-0,141963	0,240947	0,308992	0,001011	0,029120	-0,088460	0,170193	-0,343085	0,368111	0,462946	-0,511681	-2,828857	-0,924151	-12,141623	-1,095289	13,082808	0,029120	-0,088460	0,170193	-7,287227	-1,917842	0,462946	0,029120	-0,088460	0,170193	-7,287227	-1,917842	0,462946
10:35:30,28	0,491995	3,498025	-0,141963	0,240947	0,308992	0,001011	0,027195	-0,088088	0,172139	-0,326901	0,263607	0,467905	-0,509915	-2,827221	-0,924947	-12,134102	-1,109857	13,059071	0,027195	-0,088088	0,172139	-7,241795	-1,871192	0,467905	0,027195	-0,088088	0,172139	-7,241795	-1,871192	0,467905
10:35:30,33	0,491995	3,498025	-0,141963	0,240947	0,308992	0,001011	0,024895	-0,088799	0,171343	-0,298768	0,157796	0,444168	-0,512895	-2,828930	-0,924171	-12,158840	-1,099748	13,068098	0,024895	-0,088799	0,171343	-7,269499	-1,796441	0,444168	0,024895	-0,088799	0,171343	-7,269499	-1,796441	0,444168
10:35:30,38	0,491995	3,498025	-0,141963	0,240947	0,308992	0,001011	0,024834	-0,087971	0,171477	-0,334962	0,187490	0,478501	-0,510602	-2,826755	-0,924812	-12,102228	-1,120318	13,093404	0,024834	-0,087971	0,171477	-7,240673	-1,762006	0,478501	0,024834	-0,087971	0,171477	-7,240673	-1,762006	0,478501
10:35:30,43	0,491995	3,498025	-0,141963	0,240947	0,308992	0,001011	0,024834	-0,087971	0,171477	-0,334962	0,187490	0,478501	-0,511553	-2,826745	-0,923357	-12,086751	-1,069465	13,082924	0,024834	-0,087971	0,171477	-7,240673	-1,762006	0,478501	0,024834	-0,087971	0,171477	-7,240673	-1,762006	0,478501
10:35:30,48	0,491995	3,498025	-0,141963	0,240947	0,308992	0,001011	0,025301	-0,087142	0,172933	-0,326262	0,199737	0,468021	-0,510478	-2,828913	-0,922614	-12,136058	-1,097336	13,052879	0,025301	-0,087142	0,172933	-7,166941	-1,786397	0,468021	0,025301	-0,087142	0,172933	-7,166941	-1,786397	0,468021
10:35:30,53	0,491995	3,498025	-0,141963	0,240947	0,308992	0,001011	0,026641	-0,089157	0,173676	-0,270280	0,240655	0,437976	-0,513436	-2,826466	-0,924164	-12,136408	-1,077779	13,078530	0,026641	-0,089157	0,173676	-7,269125	-1,850675	0,437976	0,026641	-0,089157	0,173676	-7,269125	-1,850675	0,437976
10:35:30,58	0,491995	3,498025	-0,141963	0,240947	0,308992	0,001011	0,026001	-0,085372	0,172125	-0,450369	0,197296	0,463627	-0,506880	-2,826395	-0,925690	-12,102520	-1,061482	13,085620	0,026001	-0,085372	0,172125	-7,152045	-1,843798	0,463627	0,026001	-0,085372	0,172125	-7,152045	-1,843798	0,463627
10:35:30,63	0,491995	3,498025	-0,141963	0,240947	0,308992	0,001011	0,022662	-0,091014	0,170600	-0,125893	0,044855	0,470717	-0,511265	-2,824633	-0,924831	-12,071259	-1,105036	13,063504	0,022662	-0,091014	0,170600	-7,270518	-1,734108	0,470717	0,022662	-0,091014	0,170600	-7,270518	-1,734108	0,470717
10:35:30,68	0,491995	3,498025	-0,141963	0,240947	0,308992	0,001011	0,023328	-0,086336	0,171459	-0,391262	0,128350	0,448601	-0,510967	-2,826905	-0,924931	-12,093261	-1,055959	13,060232	0,023328	-0,086336	0,171459	-7,168628	-1,702915	0,448601	0,023328	-0,086336	0,171459	-7,168628	-1,702915	0,448601
10:35:30,73	0,491995	3,498025	-0,141963	0,240947	0,308992	0,001011	0,025147	-0,087730	0,171359	-0,287285	0,179322	0,445330	-0,512798	-2,831960	-0,923828	-12,126112	-1,077640	13,099322	0,025147	-0,087730	0,171359	-7,174060	-1,794699	0,445330	0,025147	-0,087730	0,171359	-7,174060	-1,794699	0,445330
10:35:30,78	0,491995	3,498025	-0,141963	0,240947	0,308992	0,001011	0,030440	-0,088672	0,172462	-0,273503	0,436978	0,484419	-0,510400	-2,824666	-0,922639	-12,105494	-1,058717	13,025390	0,030440	-0,088672	0,172462	-7,234226	-1,952588	0,484419	0,030440	-0,088672	0,172462	-7,234226	-1,952588	0,484419
10:35:30,83	0,491995	3,498025	-0,141963	0,240947	0,308992	0,001011	0,022924	-0,087101	0,173650	-0,328484	0,054540	0,410487	-0,509206	-2,826344	-0,928405	-12,085384	-1,054240	13,086934	0,022924	-0,087101	0,173650	-7,165904	-1,745020	0,410487	0,022924	-0,087101	0,173650	-7,165904	-1,745020	0,410487
10:35:30,88	0,491995	3,498025	-0,141963	0,240947	0,308992	0,001011	0,023781	-0,088974	0,167885	-0,217125	0,114263	0,472031	-0,512197	-2,827746	-0,924518	-12,108368	-1,076494	13,097903	0,023781	-0,088974	0,167885	-7,201622	-1,752543	0,472031	0,023781	-0,088974	0,167885	-7,201622	-1,752543	0,472031
10:35:30,93	0,491995	3,498025	-0,141963	0,240947	0,308992	0,001011	0,026490	-0,087085	0,171771	-0,346119	0,246345	0,483000	-0,509157	-2,821645	-0,928806	-12,052643	-1,048058	13,078055	0,026490	-0,087085	0,171771	-7,182328	-1,833106	0,483000	0,026490	-0,087085	0,171771	-7,182328	-1,833106	0,483000
10:35:30,98	0,491995	3,498025	-0,141963	0,240947	0,308992	0,001011	0,019687	-0,086667	0,167484	-0,315376	-0,073350	0,463152	-0,511744	-2,828488	-0,926946	-12,098752	-1,035125	13,046470	0,019687	-0,086667	0,167484	-7,118757	-1,618795	0,463152	0,019687	-0,086667	0,167484	-7,118757	-1,618795	0,463152
10:35:31,03	0,491995	3,498025	-0,141963	0,240947	0,308992	0,001011	0,026907	-0,087848	0,169344	-0,265815	0,255677	0,431568	-0,509219	-2,826967	-0,923779	-12,116384	-1,024936	13,051366	0,026907	-0,087848	0,169344	-7,161909	-1,856515	0,431568	0,026907	-0,087848	0,169344	-7,161909	-1,856515	0,431568
10:35:31,08	0,491995	3,498025	-0,141963	0,240947	0,308992	0,001011	0,024326	-0,089275	0,172510	-0,191618	0,101123	0,436463	-0,508014	-2,827614	-0,925701	-12,096771	-1,036713	13,061759	0,024326	-0,089275	0,172510	-7,199709	-1,808494	0,436463	0,024326	-0,089275	0,172510	-7,199709	-1,808494	0,436463
10:35:31,13	0,491995	3,498025	-0,141963	0,240947	0,308992	0,001011	0,024285	-0,090642	0,170588	-0,120939	0,121847	0,446856	-0,512123	-2,828852	-0,927651	-12,085204	-1,053908	13,046846	0,024285	-0,090642	0,170588	-7,236321	-1,784525	0,446856	0,024285	-0,090642	0,170588	-7,236321	-1,784525	0,446856
10:35:31,18	0,491995	3,498025	-0,141963	0,240947	0,308992	0,001011	0,027411	-0,087702	0,168639	-0,282912	0,303027	0,431944	-0,510906	-2,828186	-0,924911	-12,070838	-1,046159	13,064969	0,027411	-0,087702	0,168639	-7,167526	-1,848757	0,431944	0,027411	-0,087702	0,168639	-7,167526	-1,848757	0,431944
10:35:31,23	0,491995	3,498025	-0,141963	0,240947	0,308992	0,001011	0,026226	-0,088424	0,171379	-0,231491	0,249969	0,450067	-0,508568	-2,827909	-0,926467	-12,081181	-1,030830	13,066959	0,026226	-0,088424	0,171379	-7,172756	-1,808784	0,450067	0,026226	-0,088424	0,171379	-7,172756	-1,808784	0,450067
10:35:31,28	0,491995	3,498025	-0,141963	0,240947	0,308992	0,001011	0,024818	-0,090309	0,169823	-0,125335	0,160101	0,452056	-0,511434	-2,829527	-0,928021	-12,054573	-1,011128	13,048146	0,024818	-0,090309	0,169823	-7,214623	-1,788078	0,452056	0,024818	-0,090309	0,169823	-7,214623	-1,788078	0,452056
10:35:31,33	0,491995	3,498025	-0,141963	0,240947	0,308992	0,001011	0,027651	-0,088636	0,168269	-0,181988	0,320638	0,433243	-0,511468	-2,828081	-0,928002	-12,065171	-1,001411	13,087525	0,027651	-0,088636	0,168269	-7,139910	-1,849976	0,433243	0,027651	-0,088636	0,168269	-7,139910	-1,849976	0,433243
10:35:31,38	0,491995	3,498025	-0,141963	0,240947	0,308992	0,001011	0,026416	-0,087884	0,168287	-0,217988	0,242361	0,472622	-0,509708	-2,827308	-0,925671	-12,061421	-1,028780	13,085610	0,026416	-0,087884	0,168287	-7,116859	-1,831275	0,472622	0,026416	-0,087884	0,168287	-7,116859	-1,831275	0,472622
10:35:31,43	0,491995	3,498025	-0,141963	0,240947	0,308992	0,001011	0,024867	-0,089022	0,170619	-0,180616	0,178745	0,470707	-0,509124	-2,822102	-0,928806	-12,049220	-1,018852	13,074047	0,024867	-0,089022	0,170619	-7,168855	-1,773293	0,470707	0,024867	-0,089022	0,170619	-7,168855	-1,773293	0,470707
10:35:31,48	0,491995	3,498025	-0,141963	0,240947	0,308992	0,001011	0,020066	-0,086924	0,167484	-0,275018	-0,065287	0,459145	-0,510221	-2,828141	-0,929148	-12,025779	-1,016468	13,087541	0,020066	-0,086924	0,167484	-7,098557	-1,640474	0,459145	0,020066	-0,086924	0,167484	-7,098557	-1,640474	0,459145
10:35:31,53	0,491995	3,498025	-0,141963	0,240947	0,308992	0,001011	0,025845	-0,088994	0,167141	-0,153615	0,254310	0,472639	-0,510845	-2,826615	-0,926075	-12,046890	-1,017106	13,061761	0,025845	-0,088994	0,167141	-7,139617	-1,774499	0,472639	0,025845	-0,088994	0,167141	-7,139617	-1,774499	0,472639
10:35:31,58	0,491995	3,498025	-0,141963	0,240947	0,308992	0,001011	0,024835	-0,087690	0,170214	-0,232503	0,183843	0,446858	-0,508730	-2,825534	-0,927234	-12,057220	-1,026851	13,079744	0,024835	-0,087690	0,170214	-7,116182	-1,765705	0,446858	0,024835	-0,087690	0,170214	-7,116182	-1,765705	0,446858
10:35:31,63	0,491995	3,498025	-0,141963	0,240947	0,308992	0,001011	0,022842	-0,088981	0,169055	-0,178960	0,076113	0,464841	-0,515637	-2,823227	-0,926780	-12,072436	-1,016422	13,073050	0,022842	-0,088981	0,169055	-7,164005	-1,716954	0,464841	0,022842	-0,088981	0,169055	-7,164005	-1,716954	0,464841
10:35:31,68	0,491995	3,498025	-0,141963	0,240947	0,308992	0,001011	0,024297	-0,081846	0,169509	-0,548572	0,133391	0,458148	-0,512054	-2,825220	-0,926494	-12,063188	-1,005449	13,043174	0,024297	-0,081846	0,169509	-6,973497	-1,773909	0,458148	0,024297	-0,081846	0,169509	-6,973497	-1,773909	0,458148
10:35:31,73	0,491995	3,498025	-0,141963	0,240947	0,308992	0,001011	0,024231	-0,085945	0,169796	-0,321283	0,132499	0,428271	-0,510904	-2,828746	-0,927207	-12,062303	-1,046127	13,104958	0,024231	-0,085945	0,169796	-7,068001	-1,769646	0,428271	0,024231	-0,085945	0,169796	-7,068001	-1,769646	0,428271
10:35:31,78	0,491995	3,498025	-0,141963	0,240947	0,308992	0,001011	0,026710	-0,088705	0,169083	-0,212588	0,282488	0,490055	-0,514822	-2,826976	-0,925311	-12,054046	-1,007351	13,053674	0,026710	-0,088705	0,169083	-7,175907	-1,814222	0,490055	0,026710	-0,088705	0,169083	-7,175907	-1,814222	0,490055
10:35:31,83	0,491995	3,498025	-0,141963	0,240947	0,308992	0,001011	0,027136	-0,084426	0,170978	-0,397355	0,292417	0,438771	-0,510669	-2,824092	-0,927904	-12,060318	-0,974924	13,065575	0,027136	-0,084426	0,170978	-7,024820	-1,837756	0,438771	0,027136	-0,084426	0,170978	-7,024820	-1,837756	0,438771
10:35:31,88	0,491995	3,498025	-0,141963	0,240947	0,308992	0,001011	0,022562	-0,086582	0,168386	-0,260329	0,032916	0,450672	-0,513539	-2,824871	-0,927872	-12,021239	-0,985980	13,084376	0,022562	-0,086582	0,168386	-7,056990	-1,738186	0,450672	0,022562	-0,086582	0,168386	-7,056990	-1,738186	0,450672
10:35:31,93	0,491995	3,498025	-0,141963	0,240947	0,308992	0,001011	0,024672	-0,084485	0,168418	-0,359378	0,182010	0,469473	-0,511873	-2,824917	-0,928702	-12,045111	-0,988315	13,069182	0,024672	-0,084485	0,168418	-6,991470	-1,754730	0,469473	0,024672	-0,084485	0,168418	-6,991470	-1,754730	0,469473
10:35:31,98	0,491995	3,498025	-0,141963	0,240947	0,308992	0,001011	0,023878	-0,085951	0,167588	-0,297115	0,121238	0,454280	-0,512609	-2,829353	-0,927615	-12,059651	-0,983091	13,077743	0,023878	-0,085951	0,167588	-7,044271	-1,753208	0,454280	0,023878	-0,085951	0,167588	-7,044271	-1,753208	0,454280
10:35:32,03	0,491995	3,498025	-0,141963	0,240947	0,308992	0,001011	0,028088	-0,087532	0,168675	-0,217673	0,324955	0,462840	-0,514077	-2,823891	-0,925810	-12,047202	-0,990582	13,048974	0,028088	-0,087532	0,168675	-7,088902	-1,879977	0,462840	0,028088	-0,087532	0,168675	-7,088902	-1,879977	0,462840
10:35:32,08	0,491995	3,498025	-0,141963	0,240947	0,308992	0,001011	0,024092	-0,083529	0,170479	-0,426052	0,131655	0,434071	-0,509710	-2,826133	-0,925309	-12,078943	-0,981833	13,067867	0,024092	-0,083529	0,170479	-6,983105	-1,759538	0,434071	0,024092	-0,083529	0,170479	-6,983105	-1,759538	0,434071
10:35:32,13	0,491995	3,498025	-0,141963	0,240947	0,308992	0,001011	0,023850	-0,088432	0,170981	-0,179390	0,087248	0,452964	-0,509143	-2,826445	-0,926078	-12,091906	-0,966609	13,083543	0,023850	-0,088432	0,170981	-7,121328	-1,785009	0,452964	0,023850	-0,088432	0,170981	-7,121328	-1,785009	0,452964
10:35:32,18	0,491995	3,498025	-0,141963	0,240947	0,308992	0,001011	0,023836	-0,089079	0,170211	-0,139046	0,067678	0,468640	-0,512589	-2,826614	-0,926864	-12,052808	-0,967051	13,053914	0,023836	-0,089079	0,170211	-7,131770	-1,803475	0,468640	0,023836	-0,089079	0,170211	-7,131770	-1,803475	0,468640
10:35:32,23	0,491995	3,498025	-0,141963	0,240947	0,308992	0,001011	0,025706	-0,086180	0,169425	-0,270642	0,198994	0,439011	-0,514056	-2,829013	-0,927229	-12,049530	-0,978131	13,071711	0,025706	-0,086180	0,169425	-7,035773	-1,818945	0,439011	0,025706	-0,086180	0,169425	-7,035773	-1,818945	0,439011
10:35:32,28	0,491995	3,498025	-0,141963	0,240947	0,308992	0,001011	0,028517	-0,086109	0,169060	-0,282290	0,353511	0,456808	-0,513181	-2,828277	-0,927229	-12,054798	-0,967529	13,078017	0,028517	-0,086109	0,169060	-7,041849	-1,885041	0,456808	0,028517	-0,086109	0,169060	-7,041849	-1,885041	0,456808
10:35:32,33	0,491995	3,498025	-0,141963	0,240947	0,308992	0,001011	0,027443	-0,086499	0,169061	-0,255474	0,287798	0,463115	-0,512607	-2,825237	-0,928417	-12,052290	-0,970397	13,064637	0,027443	-0,086499	0,169061	-7,045629	-1,866443	0,463115	0,027443	-0,086499	0,169061	-7,045629	-1,866443	0,463115
10:35:32,38	0,491995	3,498025	-0,141963	0,240947	0,308992	0,001011	0,024522	-0,085475	0,167873	-0,309928	0,139553	0,449734	-0,511083	-2,824309	-0,927220	-12,028373	-0,959147	13,093495	0,024522	-0,085475	0,167873	-7,019735	-1,785450	0,449734	0,024522	-0,085475	0,167873	-7,019735	-1,785450	0,449734
10:35:32,43	0,491995	3,498025	-0,141963	0,240947	0,308992	0,001011	0,022957	-0,086332	0,169070	-0,243693	0,073226	0,478593	-0,514402	-2,830876	-0,928014	-12,083690	-0,958871	13,073627	0,022957	-0,086332	0,169070	-7,020729	-1,728872	0,478593	0,022957	-0,086332	0,169070	-7,020729	-1,728872	0,478593
10:35:32,48	0,491995	3,498025	-0,141963	0,240947	0,308992	0,001011	0,030303	-0,086741	0,168276	-0,249850	0,407195	0,458725	-0,517315	-2,828236	-0,928427	-12,054280	-0,988046	13,043459	0,030303	-0,086741	0,168276	-7,058985	-1,971596	0,458725	0,030303	-0,086741	0,168276	-7,058985	-1,971596	0,458725
10:35:32,53	0,491995	3,498025	-0,141963	0,240947	0,308992	0,001011	0,029474	-0,082898	0,167863	-0,460232	0,404134	0,428557	-0,513850	-2,830009	-0,928020	-12,090961	-0,981019	13,073221	0,029474	-0,082898	0,167863	-6,967714	-1,909566	0,428557	0,029474	-0,082898	0,167863	-6,967714	-1,909566	0,428557
10:35:32,58	0,491995	3,498025	-0,141963	0,240947	0,308992	0,001011	0,029276	-0,086785	0,168269	-0,270342	0,358585	0,458318	-0,512586	-2,828560	-0,927634	-12,056076	-0,963717	13,054235	0,029276	-0,086785	0,168269	-7,082985	-1,939613	0,458318	0,029276	-0,086785	0,168269	-7,082985	-1,939613	0,458318
10:35:32,63	0,491995	3,498025	-0,141963	0,240947	0,308992	0,001011	0,027390	-0,087156	0,168655	-0,218646	0,282045	0,439332	-0,513202	-2,829119	-0,928020	-12,058456	-0,993478	13,058196	0,027390	-0,087156	0,168655	-7,060380	-1,868059	0,439332	0,027390	-0,087156	0,168655	-7,060380	-1,868059	0,439332
10:35:32,68	0,491995	3,498025	-0,141963	0,240947	0,308992	0,001011	0,028182	-0,086902	0,168270	-0,258826	0,336044	0,443293	-0,513113	-2,826364	-0,928783	-12,012012	-0,980693	13,063862	0,028182	-0,086902	0,168270	-7,080608	-1,876225	0,443293	0,028182	-0,086902	0,168270	-7,080608	-1,876225	0,443293
10:35:32,73	0,491995	3,498025	-0,141963	0,240947	0,308992	0,001011	0,025751	-0,085601	0,167507	-0,292174	0,243478	0,448959	-0,510815	-2,826080	-0,928396	-12,044985	-0,958794	13,079641	0,025751	-0,085601	0,167507	-7,011841	-1,777983	0,448959	0,025751	-0,085601	0,167507	-7,011841	-1,777983	0,448959
10:35:32,78	0,491995	3,498025	-0,141963	0,240947	0,308992	0,001011	0,024357	-0,087450	0,167894	-0,193563	0,131466	0,464738	-0,514065	-2,826248	-0,930652	-12,036934	-0,994634	13,051337	0,024357	-0,087450	0,167894	-7,058353	-1,780538	0,464738	0,024357	-0,087450	0,167894	-7,058353	-1,780538	0,464738
10:35:32,83	0,491995	3,498025	-0,141963	0,240947	0,308992	0,001011	0,026127	-0,084718	0,165637	-0,362609	0,248429	0,436434	-0,510765	-2,824658	-0,929935	-12,015979	-0,952424	13,090394	0,026127	-0,084718	0,165637	-7,012984	-1,802566	0,436434	0,026127	-0,084718	0,165637	-7,012984	-1,802566	0,436434
10:35:32,88	0,491995	3,498025	-0,141963	0,240947	0,308992	0,001011	0,023100	-0,086782	0,166354	-0,208281	0,088071	0,475491	-0,510357	-2,824742	-0,928693	-12,030305	-0,970610	13,069880	0,023100	-0,086782	0,166354	-7,020631	-1,725309	0,475491	0,023100	-0,086782	0,166354	-7,020631	-1,725309	0,475491
10:35:32,93	0,491995	3,498025	-0,141963	0,240947	0,308992	0,001011	0,022968	-0,087177	0,167597	-0,210634	0,077891	0,454977	-0,511874	-2,826332	-0,929682	-12,058839	-0,959895	13,058507	0,022968	-0,087177	0,167597	-7,054021	-1,725123	0,454977	0,022968	-0,087177	0,167597	-7,054021	-1,725123	0,454977
10:35:32,98	0,491995	3,498025	-0,141963	0,240947	0,308992	0,001011	0,025104	-0,086657	0,166608	-0,242636	0,158886	0,443605	-0,514929	-2,827562	-0,931521	-12,051887	-0,927355	13,062309	0,025104	-0,086657	0,166608	-7,045242	-1,811791	0,443605	0,025104	-0,086657	0,166608	-7,045242	-1,811791	0,443605
10:35:33,03	0,491995	3,498025	-0,141963	0,240947	0,308992	0,001011	0,027697	-0,084627	0,164768	-0,316558	0,283486	0,447407	-0,514612	-2,827289	-0,929838	-12,079779	-0,949047	13,078738	0,027697	-0,084627	0,164768	-6,959781	-1,890763	0,447407	0,027697	-0,084627	0,164768	-6,959781	-1,890763	0,447407
10:35:33,08	0,491995	3,498025	-0,141963	0,240947	0,308992	0,001011	0,027302	-0,084766	0,166452	-0,342078	0,249616	0,463835	-0,511892	-2,828717	-0,929962	-12,011611	-0,947010	13,031600	0,027302	-0,084766	0,166452	-6,996188	-1,893595	0,463835	0,027302	-0,084766	0,166452	-6,996188	-1,893595	0,463835
10:35:33,13	0,491995	3,498025	-0,141963	0,240947	0,308992	0,001011	0,027178	-0,087835	0,166328	-0,146622	0,301199	0,416697	-0,513573	-2,827232	-0,928562	-12,065284	-0,934566	13,042126	0,027178	-0,087835	0,166328	-7,041679	-1,832298	0,416697	0,027178	-0,087835	0,166328	-7,041679	-1,832298	0,416697
10:35:33,18	0,491995	3,498025	-0,141963	0,240947	0,308992	0,001011	0,026734	-0,085636	0,167728	-0,277014	0,225371	0,427223	-0,517299	-2,826507	-0,928028	-12,058108	-0,936198	13,069402	0,026734	-0,085636	0,167728	-6,999473	-1,873219	0,427223	0,026734	-0,085636	0,167728	-6,999473	-1,873219	0,427223
10:35:33,23	0,491995	3,498025	-0,141963	0,240947	0,308992	0,001011	0,027968	-0,082047	0,168261	-0,461485	0,296610	0,454499	-0,512491	-2,826374	-0,930705	-12,001097	-0,950924	13,085359	0,027968	-0,082047	0,168261	-6,902181	-1,898910	0,454499	0,027968	-0,082047	0,168261	-6,902181	-1,898910	0,454499
10:35:33,28	0,491995	3,498025	-0,141963	0,240947	0,308992	0,001011	0,025450	-0,086144	0,165585	-0,232675	0,222369	0,470456	-0,513241	-2,830140	-0,931129	-12,080444	-0,970781	13,065728	0,025450	-0,086144	0,165585	-6,995005	-1,775425	0,470456	0,025450	-0,086144	0,165585	-6,995005	-1,775425	0,470456
10:35:33,33	0,491995	3,498025	-0,141963	0,240947	0,308992	0,001011	0,029085	-0,087378	0,165160	-0,225377	0,352634	0,450825	-0,510297	-2,825214	-0,931600	-12,011564	-0,934190	13,066507	0,029085	-0,087378	0,165160	-7,084577	-1,930558	0,450825	0,029085	-0,087378	0,165160	-7,084577	-1,930558	0,450825
10:35:33,38	0,491995	3,498025	-0,141963	0,240947	0,308992	0,001011	0,023348	-0,087464	0,164689	-0,154776	0,095652	0,451604	-0,513520	-2,826735	-0,928509	-12,030066	-0,942631	13,094045	0,023348	-0,087464	0,164689	-7,020728	-1,737164	0,451604	0,023348	-0,087464	0,164689	-7,020728	-1,737164	0,451604
10:35:33,43	0,491995	3,498025	-0,141963	0,240947	0,308992	0,001011	0,026276	-0,085434	0,167781	-0,276935	0,236113	0,479142	-0,513129	-2,826645	-0,929831	-12,062535	-0,980020	13,077916	0,026276	-0,085434	0,167781	-6,983474	-1,826562	0,479142	0,026276	-0,085434	0,167781	-6,983474	-1,826562	0,479142
10:35:33,48	0,491995	3,498025	-0,141963	0,240947	0,308992	0,001011	0,026003	-0,085728	0,166458	-0,310241	0,212483	0,463014	-0,513046	-2,826535	-0,929158	-12,001907	-0,915815	13,075741	0,026003	-0,085728	0,166458	-7,039889	-1,828748	0,463014	0,026003	-0,085728	0,166458	-7,039889	-1,828748	0,463014
10:35:33,53	0,491995	3,498025	-0,141963	0,240947	0,308992	0,001011	0,025866	-0,085744	0,167132	-0,223471	0,225771	0,460838	-0,514390	-2,831425	-0,931883	-12,069412	-0,962175	13,085340	0,025866	-0,085744	0,167132	-6,954407	-1,804719	0,460838	0,025866	-0,085744	0,167132	-6,954407	-1,804719	0,460838
