# Supplementary material for: Characterization of interfragmentary motion associated with common osteosynthesis devices for rat fracture healing studies
Source: PLoS One. 2017 Apr 28;12(4):e0176735. doi: 10.1371/journal.pone.0176735 (PMC5409164; doi:10.1371/journal.pone.0176735)
Supplement: S1 Dataset — (ZIP) [file pone.0176735.s001.zip › S1_Dataset/RatFix/Specimen06/Plate_06V.txt]

%Tester: Sukopp Matthias
%Projekt: 
%Zeit: 11.03.2015 10:37:55
%Dateipfad: D:\Messungen\Fixator\Measurements\Fixator_20150311.txt
%Kommentar: Plate_06-V
%VI Version: D:\LVProjekte\Fixator\HauptVI\Fixator_v0.12.vi
%Virtueller Drehpunkt: 	0,0000	0,0000	0,0000
%Sensor zu Hexapod (Mitte): 	0,000000	0,000000	-26,500000
%Sensor zu Hexapod Trans (Mitte): 	-0,500000	-0,866025	0,000000	-0,866025	0,500000	0,000000	0,000000	0,000000	1,000000
%Hexapod zu Labor (Mitte): 	0,492048	3,497951	-0,141996
%Hexapod zu Labor Trans (Mitte): 	0,999985	5,356262E-6	0,005481	1,769737E-5	0,999991	-0,004206	-0,005481	0,004206	0,999976
%Labor zu CR (Mitte): 	0,000000	0,000000	78,500000
%Labor zu CR Trans (Mitte): 	1,000000	0,000000	0,000000	0,000000	1,000000	0,000000	0,000000	0,000000	1,000000
%Zentrum Sensormasse: 	0,000000	0,000000	2,000000
%Sensormasse: 	200,000000E-3
--------------------------------------------------
Time	X	Y	Z	U	V	W	Exp_ Fx	Exp_ Fy	Exp_ Fz	Exp_ Mx	Exp_ My	Exp_ Mz	Sen_ Fx	Sen_ Fy	Sen_ Fz	Sen_ Mx	Sen_ My	Sen_ Mz	Hex_ Fx	Hex_ Fy	Hex_ Fz	Hex_ Mx	Hex_ My	Hex_ Mz	Lab_ Fx	Lab_ Fy	Lab_ Fz	Lab_ Mx	Lab_ My	Lab_ Mz	Laser
10:37:55,12	0,492048	3,497951	-0,141996	0,240985	0,314051	0,001014	0,089208	-0,071818	0,067753	0,315055	0,847966	0,451554	-0,556777	-2,874427	-1,028537	-13,684210	1,513489	13,066456	0,089208	-0,071818	0,067753	-5,322678	-6,154840	0,451554	0,089208	-0,071818	0,067753	-5,322678	-6,154840	0,451554
10:37:55,17	0,492048	3,497951	-0,141996	0,240985	0,314051	0,001014	0,089208	-0,071818	0,067753	0,315055	0,847966	0,451554	-0,557254	-2,868783	-1,030483	-13,642057	1,596827	13,070632	0,089208	-0,071818	0,067753	-5,322678	-6,154840	0,451554	0,089208	-0,071818	0,067753	-5,322678	-6,154840	0,451554
10:37:55,22	0,492048	3,497951	-0,141996	0,240985	0,314051	0,001014	0,084558	-0,068583	0,065806	0,240060	0,601022	0,455729	-0,553770	-2,873263	-1,027736	-13,656419	1,526193	13,081319	0,084558	-0,068583	0,065806	-5,143689	-6,036788	0,455729	0,084558	-0,068583	0,065806	-5,143689	-6,036788	0,455729
10:37:55,27	0,492048	3,497951	-0,141996	0,240985	0,314051	0,001014	0,086696	-0,073841	0,068554	0,445113	0,735060	0,466416	-0,556125	-2,876645	-1,029278	-13,660500	1,523946	13,086163	0,086696	-0,073841	0,068554	-5,351371	-6,070557	0,466416	0,086696	-0,073841	0,068554	-5,351371	-6,070557	0,466416
10:37:55,32	0,492048	3,497951	-0,141996	0,240985	0,314051	0,001014	0,090802	-0,073492	0,067012	0,422979	0,946167	0,471260	-0,557354	-2,874428	-1,030829	-13,679001	1,545337	13,117170	0,090802	-0,073492	0,067012	-5,346109	-6,181780	0,471260	0,090802	-0,073492	0,067012	-5,346109	-6,181780	0,471260
10:37:55,37	0,492048	3,497951	-0,141996	0,240985	0,314051	0,001014	0,089496	-0,071319	0,065461	0,319281	0,851560	0,502267	-0,558000	-2,873396	-1,032057	-13,708178	1,547807	13,060196	0,089496	-0,071319	0,065461	-5,279262	-6,173901	0,502267	0,089496	-0,071319	0,065461	-5,279262	-6,173901	0,502267
10:37:55,42	0,492048	3,497951	-0,141996	0,240985	0,314051	0,001014	0,088926	-0,070244	0,064232	0,250927	0,795377	0,445293	-0,555541	-2,873845	-1,031250	-13,670774	1,572962	13,070174	0,088926	-0,070244	0,064232	-5,263221	-6,185278	0,445293	0,088926	-0,070244	0,064232	-5,263221	-6,185278	0,445293
10:37:55,47	0,492048	3,497951	-0,141996	0,240985	0,314051	0,001014	0,088085	-0,072598	0,065040	0,413801	0,771477	0,455272	-0,555491	-2,875911	-1,030444	-13,651838	1,569871	13,083628	0,088085	-0,072598	0,065040	-5,285105	-6,143184	0,455272	0,088085	-0,072598	0,065040	-5,285105	-6,143184	0,455272
10:37:55,52	0,492048	3,497951	-0,141996	0,240985	0,314051	0,001014	0,089850	-0,073674	0,065845	0,476555	0,881185	0,468725	-0,559057	-2,876556	-1,032025	-13,671752	1,582450	13,065105	0,089850	-0,073674	0,065845	-5,306833	-6,172004	0,468725	0,089850	-0,073674	0,065845	-5,306833	-6,172004	0,468725
10:37:55,57	0,492048	3,497951	-0,141996	0,240985	0,314051	0,001014	0,092191	-0,070908	0,064265	0,333689	0,979411	0,450202	-0,555617	-2,872790	-1,029401	-13,692665	1,539756	13,092580	0,092191	-0,070908	0,064265	-5,232613	-6,257592	0,450202	0,092191	-0,070908	0,064265	-5,232613	-6,257592	0,450202
10:37:55,62	0,492048	3,497951	-0,141996	0,240985	0,314051	0,001014	0,087209	-0,072004	0,066889	0,343250	0,723602	0,477677	-0,556305	-2,871538	-1,028427	-13,672774	1,551113	13,092213	0,087209	-0,072004	0,066889	-5,309087	-6,122343	0,477677	0,087209	-0,072004	0,066889	-5,309087	-6,122343	0,477677
10:37:55,67	0,492048	3,497951	-0,141996	0,240985	0,314051	0,001014	0,086470	-0,070783	0,067863	0,299500	0,696687	0,477310	-0,555499	-2,874339	-1,029291	-13,638590	1,521133	13,066926	0,086470	-0,070783	0,067863	-5,256930	-6,091194	0,477310	0,086470	-0,070783	0,067863	-5,256930	-6,091194	0,477310
10:37:55,72	0,492048	3,497951	-0,141996	0,240985	0,314051	0,001014	0,088493	-0,072881	0,066998	0,399742	0,846464	0,452023	-0,554361	-2,871942	-1,029687	-13,662029	1,561146	13,083777	0,088493	-0,072881	0,066998	-5,321407	-6,100203	0,452023	0,088493	-0,072881	0,066998	-5,321407	-6,100203	0,452023
10:37:55,77	0,492048	3,497951	-0,141996	0,240985	0,314051	0,001014	0,085847	-0,072668	0,066603	0,411608	0,668580	0,468874	-0,556217	-2,875239	-1,030482	-13,699442	1,523822	13,068104	0,085847	-0,072668	0,066603	-5,292836	-6,070396	0,468874	0,085847	-0,072668	0,066603	-5,292836	-6,070396	0,468874
10:37:55,82	0,492048	3,497951	-0,141996	0,240985	0,314051	0,001014	0,089630	-0,072709	0,065808	0,362724	0,851579	0,453201	-0,555571	-2,874525	-1,032409	-13,679580	1,563260	13,080244	0,089630	-0,072709	0,065808	-5,344959	-6,184393	0,453201	0,089630	-0,072709	0,065808	-5,344959	-6,184393	0,453201
10:37:55,87	0,492048	3,497951	-0,141996	0,240985	0,314051	0,001014	0,086691	-0,073116	0,069315	0,404860	0,712060	0,461562	-0,554395	-2,872896	-1,026975	-13,677399	1,535322	13,076464	0,086691	-0,073116	0,069315	-5,334758	-6,093155	0,461562	0,086691	-0,073116	0,069315	-5,334758	-6,093155	0,461562
10:37:55,92	0,492048	3,497951	-0,141996	0,240985	0,314051	0,001014	0,086691	-0,073116	0,069315	0,404860	0,712060	0,461562	-0,555582	-2,876019	-1,027745	-13,697495	1,563481	13,082219	0,086691	-0,073116	0,069315	-5,334758	-6,093155	0,461562	0,086691	-0,073116	0,069315	-5,334758	-6,093155	0,461562
10:37:55,97	0,492048	3,497951	-0,141996	0,240985	0,314051	0,001014	0,089988	-0,073649	0,068545	0,446931	0,852056	0,467316	-0,556841	-2,880018	-1,029292	-13,738454	1,556018	13,097066	0,089988	-0,073649	0,068545	-5,334553	-6,212028	0,467316	0,089988	-0,073649	0,068545	-5,334553	-6,212028	0,467316
10:37:56,02	0,492048	3,497951	-0,141996	0,240985	0,314051	0,001014	0,094081	-0,074559	0,066998	0,467274	1,033162	0,482163	-0,558485	-2,873050	-1,027376	-13,678205	1,579744	13,067720	0,094081	-0,074559	0,066998	-5,385594	-6,352235	0,482163	0,094081	-0,074559	0,066998	-5,385594	-6,352235	0,482163
10:37:56,07	0,492048	3,497951	-0,141996	0,240985	0,314051	0,001014	0,088869	-0,069651	0,068914	0,262714	0,802418	0,452817	-0,554976	-2,872831	-1,033596	-13,671848	1,560449	13,056925	0,088869	-0,069651	0,068914	-5,204852	-6,173787	0,452817	0,088869	-0,069651	0,068914	-5,204852	-6,173787	0,452817
10:37:56,12	0,492048	3,497951	-0,141996	0,240985	0,314051	0,001014	0,086925	-0,072581	0,062694	0,401549	0,716476	0,442022	-0,552579	-2,878098	-1,028521	-13,684494	1,582757	13,059159	0,086925	-0,072581	0,062694	-5,296031	-6,107115	0,442022	0,086925	-0,072581	0,062694	-5,296031	-6,107115	0,442022
10:37:56,17	0,492048	3,497951	-0,141996	0,240985	0,314051	0,001014	0,090287	-0,077289	0,067769	0,659382	0,869229	0,444256	-0,553860	-2,874513	-1,029461	-13,671313	1,559492	13,079234	0,090287	-0,077289	0,067769	-5,407808	-6,218332	0,444256	0,090287	-0,077289	0,067769	-5,407808	-6,218332	0,444256
10:37:56,22	0,492048	3,497951	-0,141996	0,240985	0,314051	0,001014	0,087824	-0,074387	0,066829	0,494944	0,764175	0,464331	-0,552604	-2,874977	-1,030863	-13,670133	1,543587	13,054796	0,087824	-0,074387	0,066829	-5,344473	-6,130001	0,464331	0,087824	-0,074387	0,066829	-5,344473	-6,130001	0,464331
10:37:56,27	0,492048	3,497951	-0,141996	0,240985	0,314051	0,001014	0,087597	-0,075707	0,065427	0,550381	0,761368	0,439893	-0,554373	-2,876108	-1,025771	-13,680875	1,555051	13,109843	0,087597	-0,075707	0,065427	-5,392629	-6,115023	0,439893	0,087597	-0,075707	0,065427	-5,392629	-6,115023	0,439893
10:37:56,32	0,492048	3,497951	-0,141996	0,240985	0,314051	0,001014	0,089461	-0,074741	0,070519	0,504690	0,843243	0,494940	-0,555514	-2,876074	-1,031221	-13,652465	1,543914	13,083248	0,089461	-0,074741	0,070519	-5,362465	-6,179444	0,494940	0,089461	-0,074741	0,070519	-5,362465	-6,179444	0,494940
10:37:56,37	0,492048	3,497951	-0,141996	0,240985	0,314051	0,001014	0,090002	-0,073735	0,065068	0,456967	0,901572	0,468345	-0,553152	-2,872606	-1,028916	-13,653670	1,562371	13,063991	0,090002	-0,073735	0,065068	-5,331261	-6,163621	0,468345	0,090002	-0,073735	0,065068	-5,331261	-6,163621	0,468345
10:37:56,42	0,492048	3,497951	-0,141996	0,240985	0,314051	0,001014	0,085818	-0,074048	0,067373	0,488583	0,673707	0,449088	-0,553800	-2,878245	-1,030033	-13,685229	1,555671	13,117128	0,085818	-0,074048	0,067373	-5,324152	-6,063004	0,449088	0,085818	-0,074048	0,067373	-5,324152	-6,063004	0,449088
10:37:56,47	0,492048	3,497951	-0,141996	0,240985	0,314051	0,001014	0,091025	-0,076306	0,066257	0,584418	0,920513	0,502225	-0,555507	-2,872746	-1,028142	-13,654159	1,559993	13,063021	0,091025	-0,076306	0,066257	-5,405570	-6,224983	0,502225	0,091025	-0,076306	0,066257	-5,405570	-6,224983	0,502225
10:37:56,52	0,492048	3,497951	-0,141996	0,240985	0,314051	0,001014	0,087116	-0,072078	0,068147	0,383849	0,741978	0,448118	-0,556160	-2,875628	-1,031218	-13,678906	1,556312	13,108095	0,087116	-0,072078	0,068147	-5,274256	-6,096640	0,448118	0,087116	-0,072078	0,068147	-5,274256	-6,096640	0,448118
10:37:56,57	0,492048	3,497951	-0,141996	0,240985	0,314051	0,001014	0,089938	-0,072953	0,065072	0,413810	0,869140	0,493192	-0,556157	-2,873844	-1,031235	-13,693792	1,614590	13,105545	0,089938	-0,072953	0,065072	-5,313016	-6,191020	0,493192	0,089938	-0,072953	0,065072	-5,313016	-6,191020	0,493192
10:37:56,62	0,492048	3,497951	-0,141996	0,240985	0,314051	0,001014	0,088393	-0,072064	0,065055	0,410586	0,746736	0,490642	-0,554869	-2,868841	-1,029695	-13,625277	1,583033	13,069942	0,088393	-0,072064	0,065055	-5,246419	-6,192091	0,490642	0,088393	-0,072064	0,065055	-5,246419	-6,192091	0,490642
10:37:56,67	0,492048	3,497951	-0,141996	0,240985	0,314051	0,001014	0,083416	-0,070678	0,066595	0,345447	0,563037	0,455039	-0,554383	-2,878167	-1,030433	-13,673288	1,525828	13,096823	0,083416	-0,070678	0,066595	-5,202763	-5,985081	0,455039	0,083416	-0,070678	0,066595	-5,202763	-5,985081	0,455039
10:37:56,72	0,492048	3,497951	-0,141996	0,240985	0,314051	0,001014	0,091249	-0,075762	0,065857	0,536272	0,957421	0,481920	-0,552010	-2,874611	-1,030443	-13,662924	1,544239	13,093405	0,091249	-0,075762	0,065857	-5,411037	-6,205654	0,481920	0,091249	-0,075762	0,065857	-5,411037	-6,205654	0,481920
10:37:56,77	0,492048	3,497951	-0,141996	0,240985	0,314051	0,001014	0,086983	-0,076039	0,065847	0,571801	0,735330	0,478502	-0,557837	-2,876072	-1,027353	-13,657980	1,577263	13,067082	0,086983	-0,076039	0,065847	-5,397252	-6,092821	0,478502	0,086983	-0,076039	0,065847	-5,397252	-6,092821	0,478502
10:37:56,82	0,492048	3,497951	-0,141996	0,240985	0,314051	0,001014	0,091162	-0,071723	0,068937	0,378428	0,940423	0,452179	-0,556713	-2,869935	-1,029298	-13,658568	1,574876	13,098371	0,091162	-0,071723	0,068937	-5,251799	-6,215803	0,452179	0,091162	-0,071723	0,068937	-5,251799	-6,215803	0,452179
10:37:56,87	0,492048	3,497951	-0,141996	0,240985	0,314051	0,001014	0,085285	-0,069628	0,066992	0,267131	0,635509	0,483468	-0,557899	-2,876860	-1,030444	-13,667274	1,541594	13,092014	0,085285	-0,069628	0,066992	-5,198645	-6,059380	0,483468	0,085285	-0,069628	0,066992	-5,198645	-6,059380	0,483468
10:37:56,92	0,492048	3,497951	-0,141996	0,240985	0,314051	0,001014	0,091876	-0,072063	0,065846	0,360614	0,987307	0,477111	-0,554971	-2,870291	-1,030845	-13,660232	1,553966	13,103753	0,091876	-0,072063	0,065846	-5,296368	-6,224922	0,477111	0,091876	-0,072063	0,065846	-5,296368	-6,224922	0,477111
10:37:56,97	0,492048	3,497951	-0,141996	0,240985	0,314051	0,001014	0,084723	-0,071315	0,065444	0,335909	0,615264	0,488850	-0,552646	-2,874326	-1,030070	-13,684218	1,540389	13,088361	0,084723	-0,071315	0,065444	-5,262288	-6,035455	0,488850	0,084723	-0,071315	0,065444	-5,262288	-6,035455	0,488850
10:37:57,02	0,492048	3,497951	-0,141996	0,240985	0,314051	0,001014	0,087054	-0,075345	0,066220	0,521755	0,722524	0,473458	-0,556764	-2,876541	-1,030469	-13,700035	1,575203	13,079151	0,087054	-0,075345	0,066220	-5,392853	-6,111227	0,473458	0,087054	-0,075345	0,066220	-5,392853	-6,111227	0,473458
10:37:57,07	0,492048	3,497951	-0,141996	0,240985	0,314051	0,001014	0,091031	-0,072886	0,065821	0,416135	0,898228	0,464248	-0,555615	-2,872074	-1,030090	-13,690848	1,543736	13,083524	0,091031	-0,072886	0,065821	-5,305451	-6,247725	0,464248	0,091031	-0,072886	0,065821	-5,305451	-6,247725	0,464248
10:37:57,12	0,492048	3,497951	-0,141996	0,240985	0,314051	0,001014	0,086588	-0,071648	0,066199	0,329101	0,690891	0,468622	-0,556212	-2,875284	-1,029316	-13,699583	1,523855	13,067391	0,086588	-0,071648	0,066199	-5,295303	-6,106301	0,468622	0,086588	-0,071648	0,066199	-5,295303	-6,106301	0,468622
10:37:57,17	0,492048	3,497951	-0,141996	0,240985	0,314051	0,001014	0,089667	-0,072736	0,066974	0,364072	0,853331	0,452489	-0,556257	-2,873993	-1,029308	-13,710721	1,514097	13,091598	0,089667	-0,072736	0,066974	-5,345709	-6,185496	0,452489	0,089667	-0,072736	0,066974	-5,345709	-6,185496	0,452489
10:37:57,22	0,492048	3,497951	-0,141996	0,240985	0,314051	0,001014	0,088571	-0,072052	0,066981	0,314471	0,791592	0,476695	-0,556152	-2,877624	-1,030458	-13,687915	1,562887	13,078570	0,088571	-0,072052	0,066981	-5,341595	-6,161229	0,476695	0,088571	-0,072052	0,066981	-5,341595	-6,161229	0,476695
10:37:57,27	0,492048	3,497951	-0,141996	0,240985	0,314051	0,001014	0,091663	-0,073958	0,065832	0,467258	0,947751	0,463667	-0,551909	-2,874722	-1,027450	-13,694479	1,551775	13,086094	0,091663	-0,073958	0,065832	-5,338458	-6,247821	0,463667	0,091663	-0,073958	0,065832	-5,338458	-6,247821	0,463667
10:37:57,32	0,492048	3,497951	-0,141996	0,240985	0,314051	0,001014	0,087029	-0,076181	0,068840	0,569958	0,706634	0,471191	-0,555611	-2,872820	-1,030090	-13,688507	1,534039	13,078234	0,087029	-0,076181	0,068840	-5,410278	-6,125139	0,471191	0,087029	-0,076181	0,068840	-5,410278	-6,125139	0,471191
10:37:57,37	0,492048	3,497951	-0,141996	0,240985	0,314051	0,001014	0,087233	-0,072024	0,066200	0,341426	0,731286	0,463331	-0,555530	-2,875728	-1,028912	-13,656169	1,514727	13,056769	0,087233	-0,072024	0,066200	-5,312494	-6,116507	0,463331	0,087233	-0,072024	0,066200	-5,312494	-6,116507	0,463331
10:37:57,42	0,492048	3,497951	-0,141996	0,240985	0,314051	0,001014	0,089710	-0,073549	0,067377	0,420136	0,897758	0,441866	-0,559117	-2,876956	-1,031617	-13,678978	1,527398	13,092169	0,089710	-0,073549	0,067377	-5,353444	-6,144489	0,441866	0,089710	-0,073549	0,067377	-5,353444	-6,144489	0,441866
10:37:57,47	0,492048	3,497951	-0,141996	0,240985	0,314051	0,001014	0,089162	-0,073206	0,066211	0,392447	0,871777	0,447227	-0,555553	-2,875081	-1,030079	-13,658910	1,504939	13,062130	0,089162	-0,073206	0,066211	-5,354199	-6,127444	0,447227	0,089162	-0,073206	0,066211	-5,354199	-6,127444	0,447227
10:37:57,52	0,492048	3,497951	-0,141996	0,240985	0,314051	0,001014	0,089162	-0,073206	0,066211	0,392447	0,871777	0,447227	-0,556787	-2,874634	-1,028174	-13,713793	1,575114	13,049101	0,089162	-0,073206	0,066211	-5,354199	-6,127444	0,447227	0,089162	-0,073206	0,066211	-5,354199	-6,127444	0,447227
10:37:57,57	0,492048	3,497951	-0,141996	0,240985	0,314051	0,001014	0,089391	-0,071913	0,068116	0,358566	0,801085	0,434198	-0,553193	-2,874144	-1,028912	-13,666190	1,533281	13,067795	0,089391	-0,071913	0,068116	-5,286614	-6,216139	0,434198	0,089391	-0,071913	0,068116	-5,286614	-6,216139	0,434198
10:37:57,62	0,492048	3,497951	-0,141996	0,240985	0,314051	0,001014	0,087170	-0,074781	0,067377	0,495272	0,747733	0,452892	-0,552094	-2,873956	-1,032021	-13,693925	1,531186	13,084658	0,087170	-0,074781	0,067377	-5,375042	-6,095140	0,452892	0,087170	-0,074781	0,067377	-5,375042	-6,095140	0,452892
10:37:57,68	0,492048	3,497951	-0,141996	0,240985	0,314051	0,001014	0,086458	-0,075639	0,064268	0,524182	0,687702	0,469756	-0,558460	-2,877102	-1,030025	-13,657200	1,557284	13,125941	0,086458	-0,075639	0,064268	-5,413449	-6,099226	0,469756	0,086458	-0,075639	0,064268	-5,413449	-6,099226	0,469756
10:37:57,73	0,492048	3,497951	-0,141996	0,240985	0,314051	0,001014	0,089366	-0,073936	0,064666	0,449048	0,828983	0,479001	-0,555022	-2,875624	-1,031623	-13,695862	1,547758	13,093904	0,089366	-0,073936	0,064666	-5,354955	-6,186266	0,479001	0,089366	-0,073936	0,064666	-5,354955	-6,186266	0,479001
10:37:57,78	0,492048	3,497951	-0,141996	0,240985	0,314051	0,001014	0,089366	-0,073936	0,064666	0,449048	0,828983	0,479001	-0,556470	-2,874157	-1,024697	-13,648956	1,542955	13,068833	0,089366	-0,073936	0,064666	-5,354955	-6,186266	0,479001	0,089366	-0,073936	0,064666	-5,354955	-6,186266	0,479001
10:37:57,83	0,492048	3,497951	-0,141996	0,240985	0,314051	0,001014	0,088820	-0,071950	0,071593	0,365030	0,843598	0,453930	-0,419180	-2,597320	1,556927	-5,108701	-2,422448	12,948858	0,088820	-0,071950	0,071593	-5,283014	-6,128766	0,453930	0,088820	-0,071950	0,071593	-5,283014	-6,128766	0,453930
10:37:57,88	0,492048	3,497951	-0,141996	0,240985	0,314051	0,001014	-0,219573	-0,052428	2,653216	0,185872	-5,814055	0,333955	-0,495787	-2,805504	1,807546	-16,403614	1,692518	13,018303	-0,219573	-0,052428	2,653216	-3,929689	11,422422	0,333955	-0,219573	-0,052428	2,653216	-3,929689	11,422422	0,333955
10:37:57,93	0,492048	3,497951	-0,141996	0,240985	0,314051	0,001014	-0,000976	-0,090176	2,903836	0,065011	-6,286199	0,403400	-0,576145	-2,968921	-1,973250	-15,607309	1,141418	13,191685	-0,000976	-0,090176	2,903836	-7,013822	-6,209545	0,403400	-0,000976	-0,090176	2,903836	-7,013822	-6,209545	0,403400
10:37:57,98	0,492076	3,498035	-0,141988	0,240981	0,363968	0,000972	0,180726	-0,102292	-0,876960	0,615921	4,127495	0,576782	-0,562162	-2,939102	-2,710551	-12,151733	-0,446039	13,215987	0,180726	-0,102292	-0,876960	-7,414006	-10,059488	0,576782	0,180726	-0,102292	-0,876960	-7,414006	-10,059488	0,576782
10:37:58,03	0,492076	3,498035	-0,141988	0,240981	0,363968	0,000972	0,147910	-0,099493	-1,614261	0,823358	6,207395	0,601084	-0,563820	-2,937643	-2,702019	-12,127648	-0,415321	13,187235	0,147910	-0,099493	-1,614261	-6,986809	-5,403514	0,601084	0,147910	-0,099493	-1,614261	-6,986809	-5,403514	0,601084
10:37:58,08	0,492076	3,498035	-0,141988	0,240981	0,363968	0,000972	0,147476	-0,097327	-1,605729	0,749401	6,190318	0,572333	-0,566159	-2,935841	-2,695040	-12,136092	-0,394940	13,183591	0,147476	-0,097327	-1,605729	-6,890780	-5,386511	0,572333	0,147476	-0,097327	-1,605729	-6,890780	-5,386511	0,572333
10:37:58,13	0,492076	3,498035	-0,141988	0,240981	0,363968	0,000972	0,147085	-0,094400	-1,598750	0,610625	6,152509	0,568689	-0,562577	-2,935360	-2,689150	-12,111144	-0,410572	13,242928	0,147085	-0,094400	-1,598750	-6,799786	-5,393665	0,568689	0,147085	-0,094400	-1,598750	-6,799786	-5,393665	0,568689
10:37:58,18	0,492076	3,498035	-0,141988	0,240981	0,363968	0,000972	0,144877	-0,097262	-1,592860	0,758363	6,067113	0,628025	-0,561905	-2,931239	-2,686828	-12,063760	-0,423167	13,221972	0,144877	-0,097262	-1,592860	-6,876681	-5,305730	0,628025	0,144877	-0,097262	-1,592860	-6,876681	-5,305730	0,628025
10:37:58,23	0,492076	3,498035	-0,141988	0,240981	0,363968	0,000972	0,140972	-0,095784	-1,590539	0,694303	5,911387	0,607069	-0,564821	-2,936851	-2,684101	-12,083630	-0,386869	13,215498	0,140972	-0,095784	-1,590539	-6,824736	-5,154914	0,607069	0,140972	-0,095784	-1,590539	-6,824736	-5,154914	0,607069
10:37:58,28	0,492076	3,498035	-0,141988	0,240981	0,363968	0,000972	0,147290	-0,096064	-1,587812	0,730389	6,204554	0,600595	-0,559755	-2,933948	-2,616621	-11,995392	-0,515018	13,220393	0,147290	-0,096064	-1,587812	-6,810668	-5,357693	0,600595	0,147290	-0,096064	-1,587812	-6,810668	-5,357693	0,600595
10:37:58,33	0,492076	3,498035	-0,141988	0,240981	0,363968	0,000972	0,142243	-0,099000	-1,520331	0,816152	6,082621	0,605490	-0,420994	-2,663141	-0,023299	-4,084547	-4,444359	13,067983	0,142243	-0,099000	-1,520331	-6,955310	-5,083468	0,605490	0,142243	-0,099000	-1,520331	-6,955310	-5,083468	0,605490
10:37:58,38	0,492076	3,498035	-0,141988	0,240981	0,363968	0,000972	-0,161663	-0,083767	1,072991	0,576558	-0,904844	0,453080	-0,513489	-2,817420	0,434757	-12,913027	0,740345	13,085938	-0,161663	-0,083767	1,072991	-5,999124	11,785708	0,453080	-0,161663	-0,083767	1,072991	-5,999124	11,785708	0,453080
10:37:58,43	0,492076	3,498035	-0,141988	0,240981	0,363968	0,000972	0,018193	-0,080804	1,531047	0,498318	-1,790339	0,471035	-0,558666	-2,967569	-3,518800	-11,232746	-1,987971	13,344943	0,018193	-0,080804	1,531047	-5,844758	-3,218527	0,471035	0,018193	-0,080804	1,531047	-5,844758	-3,218527	0,471035
10:37:58,48	0,491986	3,497988	-0,141981	0,240977	0,413992	0,001016	0,170815	-0,116753	-2,422511	0,845060	8,965311	0,730040	-0,554175	-2,946204	-4,138706	-8,303862	-3,150249	13,324447	0,170815	-0,116753	-2,422511	-8,320077	-4,443678	0,730040	0,170815	-0,116753	-2,422511	-8,320077	-4,443678	0,730040
10:37:58,53	0,491986	3,497988	-0,141981	0,240977	0,413992	0,001016	0,150067	-0,109960	-3,042417	0,949679	11,004034	0,709544	-0,551887	-2,951083	-4,131718	-8,359761	-3,160343	13,315272	0,150067	-0,109960	-3,042417	-7,682170	-0,776226	0,709544	0,150067	-0,109960	-3,042417	-7,682170	-0,776226	0,709544
10:37:58,58	0,491986	3,497988	-0,141981	0,240977	0,413992	0,001016	0,153149	-0,114381	-3,035428	1,142894	11,120931	0,700369	-0,554855	-2,944318	-4,126690	-8,362619	-3,153845	13,327476	0,153149	-0,114381	-3,035428	-7,836024	-0,901260	0,700369	0,153149	-0,114381	-3,035428	-7,836024	-0,901260	0,700369
10:37:58,63	0,491986	3,497988	-0,141981	0,240977	0,413992	0,001016	0,148774	-0,108428	-3,030400	0,837552	10,887685	0,712573	-0,551960	-2,943778	-4,120093	-8,382303	-3,199336	13,322787	0,148774	-0,108428	-3,030400	-7,674079	-0,791035	0,712573	0,148774	-0,108428	-3,030400	-7,674079	-0,791035	0,712573
10:37:58,68	0,491986	3,497988	-0,141981	0,240977	0,413992	0,001016	0,146859	-0,110665	-3,023803	0,904616	10,793807	0,707884	-0,546612	-2,943362	-4,117351	-8,363478	-3,200353	13,331569	0,146859	-0,110665	-3,023803	-7,782588	-0,734591	0,707884	0,146859	-0,110665	-3,023803	-7,782588	-0,734591	0,707884
10:37:58,73	0,491986	3,497988	-0,141981	0,240977	0,413992	0,001016	0,143825	-0,115089	-3,021061	1,143181	10,652852	0,716666	-0,549512	-2,943406	-4,113870	-8,375123	-3,128682	13,321668	0,143825	-0,115089	-3,021061	-7,891284	-0,637380	0,716666	0,143825	-0,115089	-3,021061	-7,891284	-0,637380	0,716666
10:37:58,78	0,491986	3,497988	-0,141981	0,240977	0,413992	0,001016	0,145312	-0,112600	-3,017580	1,070008	10,684292	0,706765	-0,550056	-2,946219	-4,111137	-8,353474	-3,171243	13,308218	0,145312	-0,112600	-3,017580	-7,769084	-0,722724	0,706765	0,145312	-0,112600	-3,017580	-7,769084	-0,722724	0,706765
10:37:58,83	0,491986	3,497988	-0,141981	0,240977	0,413992	0,001016	0,148021	-0,113535	-3,014847	1,092612	10,865157	0,693315	-0,548834	-2,943735	-4,108434	-8,330549	-3,183132	13,282311	0,148021	-0,113535	-3,014847	-7,819906	-0,754467	0,693315	0,148021	-0,113535	-3,014847	-7,819906	-0,754467	0,693315
10:37:58,88	0,491986	3,497988	-0,141981	0,240977	0,413992	0,001016	0,145258	-0,113351	-3,012144	1,084217	10,747292	0,667408	-0,551334	-2,942959	-4,107281	-8,400790	-3,162762	13,316583	0,145258	-0,113351	-3,012144	-7,813866	-0,655456	0,667408	0,145258	-0,113351	-3,012144	-7,813866	-0,655456	0,667408
10:37:58,93	0,491986	3,497988	-0,141981	0,240977	0,413992	0,001016	0,145836	-0,110798	-3,010992	0,933976	10,706321	0,701680	-0,550727	-2,941384	-4,105324	-8,387883	-3,168659	13,334790	0,145836	-0,110798	-3,010992	-7,763688	-0,741782	0,701680	0,145836	-0,110798	-3,010992	-7,763688	-0,741782	0,701680
10:37:58,98	0,491986	3,497988	-0,141981	0,240977	0,413992	0,001016	0,144169	-0,110537	-3,009034	0,921711	10,633779	0,719887	-0,547761	-2,943745	-4,103010	-8,392819	-3,172006	13,294726	0,144169	-0,110537	-3,009034	-7,755405	-0,683489	0,719887	0,144169	-0,110537	-3,009034	-7,755405	-0,683489	0,719887
10:37:59,03	0,491986	3,497988	-0,141981	0,240977	0,413992	0,001016	0,144731	-0,114285	-3,006720	1,111282	10,660380	0,679823	-0,550084	-2,943307	-4,099886	-8,379272	-3,174330	13,311656	0,144731	-0,114285	-3,006720	-7,860115	-0,700972	0,679823	0,144731	-0,114285	-3,006720	-7,860115	-0,700972	0,679823
10:37:59,08	0,491986	3,497988	-0,141981	0,240977	0,413992	0,001016	0,145513	-0,112054	-3,003597	1,000032	10,713949	0,696753	-0,551840	-2,946100	-4,100271	-8,392174	-3,140306	13,312395	0,145513	-0,112054	-3,003597	-7,796233	-0,708806	0,696753	0,145513	-0,112054	-3,003597	-7,796233	-0,708806	0,696753
10:37:59,13	0,491986	3,497988	-0,141981	0,240977	0,413992	0,001016	0,148809	-0,111931	-3,003981	1,016625	10,857185	0,697492	-0,548893	-2,945838	-4,100644	-8,379643	-3,166502	13,321892	0,148809	-0,111931	-3,003981	-7,769945	-0,824351	0,697492	0,148809	-0,111931	-3,003981	-7,769945	-0,824351	0,697492
10:37:59,18	0,491986	3,497988	-0,141981	0,240977	0,413992	0,001016	0,147109	-0,114352	-3,004354	1,126098	10,792695	0,706989	-0,550675	-2,944241	-4,097559	-8,394857	-3,152108	13,310871	0,147109	-0,114352	-3,004354	-7,850524	-0,755330	0,706989	0,147109	-0,114352	-3,004354	-7,850524	-0,755330	0,706989
10:37:59,23	0,491986	3,497988	-0,141981	0,240977	0,413992	0,001016	0,146617	-0,112010	-3,001269	1,009171	10,746761	0,695968	-0,553655	-2,945922	-4,095256	-8,430708	-3,129031	13,290432	0,146617	-0,112010	-3,001269	-7,783602	-0,762676	0,695968	0,146617	-0,112010	-3,001269	-7,783602	-0,762676	0,695968
10:37:59,28	0,491986	3,497988	-0,141981	0,240977	0,413992	0,001016	0,149563	-0,110269	-2,998966	0,920713	10,857362	0,675529	-0,549079	-2,948851	-4,097738	-8,405811	-3,187495	13,308339	0,149563	-0,110269	-2,998966	-7,735413	-0,883329	0,675529	0,149563	-0,110269	-2,998966	-7,735413	-0,883329	0,675529
10:37:59,33	0,491986	3,497988	-0,141981	0,240977	0,413992	0,001016	0,149811	-0,115697	-3,001448	1,164778	10,921076	0,693436	-0,551846	-2,947779	-4,096390	-8,399429	-3,166070	13,299342	0,149811	-0,115697	-3,001448	-7,917434	-0,839121	0,693436	0,149811	-0,115697	-3,001448	-7,917434	-0,839121	0,693436
10:37:59,38	0,491986	3,497988	-0,141981	0,240977	0,413992	0,001016	0,150267	-0,112765	-3,000100	1,034070	10,939555	0,684439	-0,553096	-2,942178	-4,096033	-8,430770	-3,128628	13,310951	0,150267	-0,112765	-3,000100	-7,817995	-0,856367	0,684439	0,150267	-0,112765	-3,000100	-7,817995	-0,856367	0,684439
10:37:59,43	0,491986	3,497988	-0,141981	0,240977	0,413992	0,001016	0,146041	-0,108882	-2,999743	0,848881	10,673950	0,696048	-0,551889	-2,943756	-4,092944	-8,426264	-3,146781	13,269657	0,146041	-0,108882	-2,999743	-7,698326	-0,790245	0,696048	0,146041	-0,108882	-2,999743	-7,698326	-0,790245	0,696048
10:37:59,48	0,491986	3,497988	-0,141981	0,240977	0,413992	0,001016	0,146804	-0,110715	-2,996654	0,930771	10,726607	0,654754	-0,548895	-2,939987	-4,089797	-8,397915	-3,134107	13,317385	0,146804	-0,110715	-2,996654	-7,760391	-0,797487	0,654754	0,146804	-0,110715	-2,996654	-7,760391	-0,797487	0,654754
10:37:59,53	0,491986	3,497988	-0,141981	0,240977	0,413992	0,001016	0,142043	-0,111425	-2,993508	0,992802	10,497236	0,702482	-0,552428	-2,942091	-4,090937	-8,396178	-3,137581	13,346097	0,142043	-0,111425	-2,993508	-7,754034	-0,653101	0,702482	0,142043	-0,111425	-2,993508	-7,754034	-0,653101	0,702482
10:37:59,58	0,491986	3,497988	-0,141981	0,240977	0,413992	0,001016	0,145632	-0,109417	-2,994647	0,886245	10,687134	0,731194	-0,550676	-2,944280	-4,090963	-8,417509	-3,125978	13,307922	0,145632	-0,109417	-2,994647	-7,702962	-0,744982	0,731194	0,145632	-0,109417	-2,994647	-7,702962	-0,744982	0,731194
10:37:59,63	0,491986	3,497988	-0,141981	0,240977	0,413992	0,001016	0,146651	-0,112029	-2,994674	1,021449	10,715832	0,693019	-0,550827	-2,946579	-4,091589	-8,430702	-3,164838	13,331859	0,146651	-0,112029	-2,994674	-7,772795	-0,796252	0,693019	0,146651	-0,112029	-2,994674	-7,772795	-0,796252	0,693019
10:37:59,68	0,491986	3,497988	-0,141981	0,240977	0,413992	0,001016	0,148717	-0,113047	-2,995299	1,034147	10,831304	0,716956	-0,550096	-2,948016	-4,088616	-8,434460	-3,128325	13,315828	0,148717	-0,113047	-2,995299	-7,840029	-0,843014	0,716956	0,148717	-0,113047	-2,995299	-7,840029	-0,843014	0,716956
10:37:59,73	0,491986	3,497988	-0,141981	0,240977	0,413992	0,001016	0,149596	-0,114399	-2,992326	1,134191	10,855503	0,700926	-0,550663	-2,947024	-4,087864	-8,429832	-3,119283	13,286591	0,149596	-0,114399	-2,992326	-7,846114	-0,887820	0,700926	0,149596	-0,114399	-2,992326	-7,846114	-0,887820	0,700926
10:37:59,78	0,491986	3,497988	-0,141981	0,240977	0,413992	0,001016	0,149021	-0,113412	-2,991574	1,092997	10,825063	0,671688	-0,548945	-2,942178	-4,089410	-8,419068	-3,159911	13,316206	0,149021	-0,113412	-2,991574	-7,809806	-0,873082	0,671688	0,149021	-0,113412	-2,991574	-7,809806	-0,873082	0,671688
10:37:59,83	0,491986	3,497988	-0,141981	0,240977	0,413992	0,001016	0,143965	-0,112477	-2,993120	1,014584	10,591812	0,701304	-0,552468	-2,945585	-4,085920	-8,440075	-3,134055	13,304323	0,143965	-0,112477	-2,993120	-7,814836	-0,709475	0,701304	0,143965	-0,112477	-2,993120	-7,814836	-0,709475	0,701304
10:37:59,88	0,491986	3,497988	-0,141981	0,240977	0,413992	0,001016	0,148677	-0,111129	-2,989630	0,956379	10,805709	0,689420	-0,551888	-2,943924	-4,086685	-8,432574	-3,143268	13,324143	0,148677	-0,111129	-2,989630	-7,767227	-0,865460	0,689420	0,148677	-0,111129	-2,989630	-7,767227	-0,865460	0,689420
10:37:59,93	0,491986	3,497988	-0,141981	0,240977	0,413992	0,001016	0,146949	-0,110801	-2,990396	0,935121	10,726946	0,709240	-0,551342	-2,947633	-4,086297	-8,460756	-3,152173	13,318610	0,146949	-0,110801	-2,990396	-7,762777	-0,808560	0,709240	0,146949	-0,110801	-2,990396	-7,762777	-0,808560	0,709240
10:37:59,98	0,491986	3,497988	-0,141981	0,240977	0,413992	0,001016	0,149888	-0,113129	-2,990007	1,034336	10,859805	0,703707	-0,550126	-2,944683	-4,088648	-8,441872	-3,128542	13,297026	0,149888	-0,113129	-2,990007	-7,846253	-0,906391	0,703707	0,149888	-0,113129	-2,990007	-7,846253	-0,906391	0,703707
10:38:00,03	0,491986	3,497988	-0,141981	0,240977	0,413992	0,001016	0,146725	-0,112706	-2,992358	1,042286	10,699882	0,682123	-0,551932	-2,941194	-4,087864	-8,442878	-3,143439	13,330203	0,146725	-0,112706	-2,992358	-7,805155	-0,818040	0,682123	0,146725	-0,112706	-2,992358	-7,805155	-0,818040	0,682123
10:38:00,08	0,491986	3,497988	-0,141981	0,240977	0,413992	0,001016	0,144607	-0,109398	-2,991574	0,856858	10,596316	0,715300	-0,549789	-2,943241	-4,084622	-8,429788	-3,098939	13,352603	0,144607	-0,109398	-2,991574	-7,730895	-0,755332	0,715300	0,144607	-0,109398	-2,991574	-7,730895	-0,755332	0,715300
10:38:00,13	0,491986	3,497988	-0,141981	0,240977	0,413992	0,001016	0,145308	-0,112277	-2,988332	1,051641	10,621876	0,737700	-0,552421	-2,945048	-4,083614	-8,426035	-3,134094	13,264100	0,145308	-0,112277	-2,988332	-7,762101	-0,784833	0,737700	0,145308	-0,112277	-2,988332	-7,762101	-0,784833	0,737700
10:38:00,19	0,491986	3,497988	-0,141981	0,240977	0,413992	0,001016	0,148189	-0,110901	-2,987324	0,951524	10,792494	0,649198	-0,550630	-2,943272	-4,083185	-8,406832	-3,129064	13,312827	0,148189	-0,110901	-2,987324	-7,754208	-0,840341	0,649198	0,148189	-0,110901	-2,987324	-7,754208	-0,840341	0,649198
10:38:00,24	0,491986	3,497988	-0,141981	0,240977	0,413992	0,001016	0,145755	-0,111564	-2,986895	0,999969	10,680062	0,697925	-0,547119	-2,943837	-4,085149	-8,415129	-3,141742	13,280309	0,145755	-0,111564	-2,986895	-7,757824	-0,761735	0,697925	0,145755	-0,111564	-2,986895	-7,757824	-0,761735	0,697925
10:38:00,29	0,491986	3,497988	-0,141981	0,240977	0,413992	0,001016	0,144489	-0,114887	-2,988860	1,157630	10,613364	0,665406	-0,547895	-2,944505	-4,056342	-8,499642	-3,174532	13,299511	0,144489	-0,114887	-2,988860	-7,861009	-0,729022	0,665406	0,144489	-0,114887	-2,988860	-7,861009	-0,729022	0,665406
10:38:00,34	0,491986	3,497988	-0,141981	0,240977	0,413992	0,001016	0,145456	-0,114550	-2,960053	1,069441	10,606842	0,684609	-0,415931	-2,666227	-1,304833	-0,381465	-6,512115	13,143107	0,145456	-0,114550	-2,960053	-7,922726	-0,811438	0,684609	0,145456	-0,114550	-2,960053	-7,922726	-0,811438	0,684609
10:38:00,39	0,491986	3,497988	-0,141981	0,240977	0,413992	0,001016	-0,161522	-0,089695	-0,208543	0,945653	3,343336	0,528205	-0,515347	-2,905574	-1,265644	-12,811364	-1,914193	13,293156	-0,161522	-0,089695	-0,208543	-6,095417	16,022808	0,528205	-0,161522	-0,089695	-0,208543	-6,095417	16,022808	0,528205
10:38:00,44	0,491986	3,497988	-0,141981	0,240977	0,413992	0,001016	0,095466	-0,123272	-0,169354	0,458595	3,643164	0,678253	-0,575478	-3,031839	-4,839346	-10,459145	-3,317151	13,426573	0,095466	-0,123272	-0,169354	-9,218228	-3,850947	0,678253	0,095466	-0,123272	-0,169354	-9,218228	-3,850947	0,678253
10:38:00,49	0,492032	3,497941	-0,141978	0,240974	0,464023	0,000974	0,234880	-0,134329	-3,743057	0,994689	13,631228	0,811671	-0,567185	-3,002863	-5,547341	-7,170840	-4,602001	13,419928	0,234880	-0,134329	-3,743057	-9,550133	-4,806847	0,811671	0,234880	-0,134329	-3,743057	-9,550133	-4,806847	0,811671
10:38:00,54	0,492032	3,497941	-0,141978	0,240974	0,464023	0,000974	0,205640	-0,127023	-4,451051	1,146219	15,600949	0,805025	-0,564903	-3,003188	-5,538445	-7,222768	-4,615586	13,385889	0,205640	-0,127023	-4,451051	-8,825085	-0,541819	0,805025	0,205640	-0,127023	-4,451051	-8,825085	-0,541819	0,805025
10:38:00,59	0,492032	3,497941	-0,141978	0,240974	0,464023	0,000974	0,204781	-0,129162	-4,442156	1,219725	15,518064	0,770986	-0,564796	-3,004455	-5,529483	-7,211451	-4,560118	13,401307	0,204781	-0,129162	-4,442156	-8,919501	-0,557214	0,770986	0,204781	-0,129162	-4,442156	-8,919501	-0,557214	0,770986
10:38:00,64	0,492032	3,497941	-0,141978	0,240974	0,464023	0,000974	0,205824	-0,129887	-4,433193	1,311119	15,554401	0,786404	-0,564229	-3,005620	-5,525952	-7,222331	-4,572256	13,442413	0,205824	-0,129887	-4,433193	-8,885018	-0,602804	0,786404	0,205824	-0,129887	-4,433193	-8,885018	-0,602804	0,786404
10:38:00,69	0,492032	3,497941	-0,141978	0,240974	0,464023	0,000974	0,206550	-0,130961	-4,429663	1,350991	15,588764	0,827510	-0,563725	-3,003933	-5,523290	-7,271143	-4,561992	13,403200	0,206550	-0,130961	-4,429663	-8,929419	-0,625377	0,827510	0,206550	-0,130961	-4,429663	-8,929419	-0,625377	0,827510
10:38:00,74	0,492032	3,497941	-0,141978	0,240974	0,464023	0,000974	0,204837	-0,130554	-4,427000	1,314333	15,452320	0,788297	-0,563071	-3,004742	-5,520169	-7,234694	-4,606702	13,389797	0,204837	-0,130554	-4,427000	-8,934162	-0,627407	0,788297	0,204837	-0,130554	-4,427000	-8,934162	-0,627407	0,788297
10:38:00,79	0,492032	3,497941	-0,141978	0,240974	0,464023	0,000974	0,205211	-0,131525	-4,423879	1,344333	15,525649	0,774894	-0,562434	-3,002950	-5,504627	-7,085611	-4,648856	13,385101	0,205211	-0,131525	-4,423879	-8,980390	-0,583376	0,774894	0,205211	-0,131525	-4,423879	-8,980390	-0,583376	0,774894
10:38:00,84	0,492032	3,497941	-0,141978	0,240974	0,464023	0,000974	0,203340	-0,131181	-4,408337	1,364448	15,578565	0,770198	-0,426358	-2,707237	-2,777799	2,128086	-8,754544	13,250717	0,203340	-0,131181	-4,408337	-8,933223	-0,383619	0,770198	0,203340	-0,131181	-4,408337	-8,933223	-0,383619	0,770198
10:38:00,89	0,492032	3,497941	-0,141978	0,240974	0,464023	0,000974	-0,120793	-0,101170	-1,681510	0,855100	8,755797	0,635814	-0,516605	-2,883835	-2,344484	-7,969524	-3,447718	13,320774	-0,120793	-0,101170	-1,681510	-7,086714	18,238036	0,635814	-0,120793	-0,101170	-1,681510	-7,086714	18,238036	0,635814
10:38:00,94	0,492032	3,497941	-0,141978	0,240974	0,464023	0,000974	0,077269	-0,111312	-1,248194	0,929570	7,656828	0,705871	-0,564028	-3,030535	-6,154772	-6,375312	-5,809078	13,438743	0,077269	-0,111312	-1,248194	-7,808461	1,591194	0,705871	0,077269	-0,111312	-1,248194	-7,808461	1,591194	0,705871
10:38:00,99	0,492006	3,497968	-0,141988	0,240962	0,514035	0,000976	0,228026	-0,143592	-5,058482	1,360223	18,057493	0,823840	-0,553564	-2,999205	-6,880230	-3,076520	-7,241251	13,472537	0,228026	-0,143592	-5,058482	-9,911765	0,157445	0,823840	0,228026	-0,143592	-5,058482	-9,911765	0,157445	0,823840
10:38:01,04	0,492006	3,497968	-0,141988	0,240962	0,514035	0,000976	0,195661	-0,136990	-5,783940	1,426010	19,947451	0,857634	-0,551771	-3,001183	-6,867023	-3,101972	-7,226014	13,460422	0,195661	-0,136990	-5,783940	-9,327708	4,588033	0,857634	0,195661	-0,136990	-5,783940	-9,327708	4,588033	0,857634
10:38:01,09	0,492006	3,497968	-0,141988	0,240962	0,514035	0,000976	0,196478	-0,139532	-5,770733	1,558661	19,960260	0,845519	-0,550086	-3,004845	-6,862370	-3,134979	-7,301731	13,440717	0,196478	-0,139532	-5,770733	-9,394601	4,536729	0,845519	0,196478	-0,139532	-5,770733	-9,394601	4,536729	0,845519
10:38:01,14	0,492006	3,497968	-0,141988	0,240962	0,514035	0,000976	0,198807	-0,142822	-5,766080	1,647658	20,090636	0,825814	-0,554150	-3,001318	-6,854261	-3,135465	-7,254100	13,398373	0,198807	-0,142822	-5,766080	-9,563860	4,484287	0,825814	0,198807	-0,142822	-5,766080	-9,563860	4,484287	0,825814
10:38:01,19	0,492006	3,497968	-0,141988	0,240962	0,514035	0,000976	0,197785	-0,137539	-5,757971	1,413933	20,013240	0,783470	-0,550584	-3,000031	-6,849151	-3,118318	-7,256813	13,463640	0,197785	-0,137539	-5,757971	-9,382844	4,487141	0,783470	0,197785	-0,137539	-5,757971	-9,382844	4,487141	0,783470
10:38:01,24	0,492006	3,497968	-0,141988	0,240962	0,514035	0,000976	0,194887	-0,139983	-5,752861	1,547271	19,878760	0,848737	-0,555228	-3,005984	-6,845650	-3,128355	-7,206083	13,447017	0,194887	-0,139983	-5,752861	-9,441399	4,580140	0,848737	0,194887	-0,139983	-5,752861	-9,441399	4,580140	0,848737
10:38:01,29	0,492006	3,497968	-0,141988	0,240962	0,514035	0,000976	0,202364	-0,138938	-5,749361	1,531854	20,233531	0,832114	-0,552285	-2,998020	-6,843315	-3,091776	-7,258574	13,469454	0,202364	-0,138938	-5,749361	-9,374797	4,347930	0,832114	0,202364	-0,138938	-5,749361	-9,374797	4,347930	0,832114
10:38:01,34	0,492006	3,497968	-0,141988	0,240962	0,514035	0,000976	0,193996	-0,137505	-5,747025	1,430157	19,856310	0,854551	-0,552274	-2,999004	-6,841384	-3,113472	-7,203339	13,460437	0,193996	-0,137505	-5,747025	-9,363986	4,627610	0,854551	0,193996	-0,137505	-5,747025	-9,363986	4,627610	0,854551
10:38:01,39	0,492006	3,497968	-0,141988	0,240962	0,514035	0,000976	0,194843	-0,138007	-5,745094	1,493223	19,853920	0,845534	-0,555868	-3,000577	-6,837124	-3,154327	-7,200236	13,462355	0,194843	-0,138007	-5,745094	-9,340288	4,558771	0,845534	0,194843	-0,138007	-5,745094	-9,340288	4,558771	0,845534
10:38:01,44	0,492006	3,497968	-0,141988	0,240962	0,514035	0,000976	0,198002	-0,135681	-5,740834	1,354541	19,981258	0,847452	-0,551119	-2,998781	-6,841011	-3,106358	-7,263804	13,434207	0,198002	-0,135681	-5,740834	-9,296395	4,438124	0,847452	0,198002	-0,135681	-5,740834	-9,296395	4,438124	0,847452
10:38:01,49	0,492006	3,497968	-0,141988	0,240962	0,514035	0,000976	0,194072	-0,138895	-5,744721	1,490624	19,850230	0,819304	-0,554113	-3,001734	-6,837516	-3,153790	-7,230834	13,447204	0,194072	-0,138895	-5,744721	-9,412645	4,615592	0,819304	0,194072	-0,138895	-5,744721	-9,412645	4,615592	0,819304
10:38:01,54	0,492006	3,497968	-0,141988	0,240962	0,514035	0,000976	0,198127	-0,137779	-5,741226	1,437406	20,003533	0,832301	-0,550505	-2,999269	-6,833226	-3,114000	-7,249964	13,449406	0,198127	-0,137779	-5,741226	-9,378221	4,450570	0,832301	0,198127	-0,137779	-5,741226	-9,378221	4,450570	0,832301
10:38:01,59	0,492006	3,497968	-0,141988	0,240962	0,514035	0,000976	0,194188	-0,139671	-5,736936	1,539137	19,842719	0,834503	-0,552338	-3,003183	-6,835562	-3,166232	-7,202929	13,456819	0,194188	-0,139671	-5,736936	-9,425041	4,598982	0,834503	0,194188	-0,139671	-5,736936	-9,425041	4,598982	0,834503
10:38:01,64	0,492006	3,497968	-0,141988	0,240962	0,514035	0,000976	0,198494	-0,140041	-5,739272	1,572982	19,997904	0,841916	-0,551691	-3,000529	-6,825465	-3,153620	-7,198976	13,451177	0,198494	-0,140041	-5,739272	-9,420222	4,416109	0,841916	0,198494	-0,140041	-5,739272	-9,420222	4,416109	0,841916
10:38:01,69	0,492006	3,497968	-0,141988	0,240962	0,514035	0,000976	0,195872	-0,139274	-5,729175	1,542837	19,870489	0,836275	-0,555818	-2,997642	-6,832832	-3,146828	-7,145101	13,495792	0,195872	-0,139274	-5,729175	-9,390173	4,494546	0,836275	0,195872	-0,139274	-5,729175	-9,390173	4,494546	0,836275
10:38:01,74	0,492006	3,497968	-0,141988	0,240962	0,514035	0,000976	0,195435	-0,134257	-5,736542	1,331987	19,826734	0,880890	-0,553455	-3,000338	-6,829749	-3,135673	-7,226889	13,433049	0,195435	-0,134257	-5,736542	-9,207159	4,485059	0,880890	0,195435	-0,134257	-5,736542	-9,207159	4,485059	0,880890
10:38:01,79	0,492006	3,497968	-0,141988	0,240962	0,514035	0,000976	0,196588	-0,137651	-5,733460	1,443231	19,937238	0,818146	-0,552848	-2,999963	-6,828563	-3,128377	-7,219755	13,456866	0,196588	-0,137651	-5,733460	-9,362358	4,505063	0,818146	0,196588	-0,137651	-5,733460	-9,362358	4,505063	0,818146
10:38:01,84	0,492006	3,497968	-0,141988	0,240962	0,514035	0,000976	0,195961	-0,137989	-5,732273	1,470638	19,907350	0,841964	-0,551144	-2,999557	-6,823947	-3,177377	-7,198426	13,421683	0,195961	-0,137989	-5,732273	-9,361490	4,524447	0,841964	0,195961	-0,137989	-5,732273	-9,361490	4,524447	0,841964
10:38:01,89	0,492006	3,497968	-0,141988	0,240962	0,514035	0,000976	0,194756	-0,139262	-5,727657	1,530789	19,791620	0,806781	-0,550477	-3,002784	-6,823128	-3,140948	-7,223561	13,434177	0,194756	-0,139262	-5,727657	-9,401246	4,503265	0,806781	0,194756	-0,139262	-5,727657	-9,401246	4,503265	0,806781
10:38:01,94	0,492006	3,497968	-0,141988	0,240962	0,514035	0,000976	0,197218	-0,141453	-5,726838	1,641170	19,963761	0,819275	-0,555486	-3,001277	-6,824063	-3,159812	-7,158519	13,426691	0,197218	-0,141453	-5,726838	-9,462861	4,482137	0,819275	0,197218	-0,141453	-5,726838	-9,462861	4,482137	0,819275
10:38:01,99	0,492006	3,497968	-0,141988	0,240962	0,514035	0,000976	0,198417	-0,136361	-5,727773	1,423297	19,977258	0,811789	-0,552303	-3,000529	-6,821954	-3,158993	-7,225391	13,472370	0,198417	-0,136361	-5,727773	-9,281035	4,401503	0,811789	0,198417	-0,136361	-5,727773	-9,281035	4,401503	0,811789
10:38:02,04	0,492006	3,497968	-0,141988	0,240962	0,514035	0,000976	0,196178	-0,138744	-5,725664	1,489737	19,894951	0,857467	-0,549929	-2,995460	-6,823527	-3,147569	-7,190897	13,465787	0,196178	-0,138744	-5,725664	-9,401701	4,494994	0,857467	0,196178	-0,138744	-5,725664	-9,401701	4,494994	0,857467
10:38:02,09	0,492006	3,497968	-0,141988	0,240962	0,514035	0,000976	0,190601	-0,138265	-5,727237	1,500412	19,597624	0,850884	-0,551610	-2,996184	-6,824709	-3,160377	-7,173691	13,452255	0,190601	-0,138265	-5,727237	-9,353423	4,635416	0,850884	0,190601	-0,138265	-5,727237	-9,353423	4,635416	0,850884
10:38:02,14	0,492006	3,497968	-0,141988	0,240962	0,514035	0,000976	0,192068	-0,137172	-5,728419	1,452033	19,654217	0,837352	-0,554656	-3,004845	-6,822355	-3,190228	-7,169203	13,454308	0,192068	-0,137172	-5,728419	-9,315941	4,576843	0,837352	0,192068	-0,137172	-5,728419	-9,315941	4,576843	0,837352
10:38:02,19	0,492006	3,497968	-0,141988	0,240962	0,514035	0,000976	0,201092	-0,138864	-5,726065	1,529010	20,095352	0,839405	-0,556401	-2,999468	-6,821198	-3,159790	-7,190745	13,457942	0,201092	-0,138864	-5,726065	-9,371834	4,309620	0,839405	0,201092	-0,138864	-5,726065	-9,371834	4,309620	0,839405
10:38:02,24	0,492006	3,497968	-0,141988	0,240962	0,514035	0,000976	0,197308	-0,134665	-5,724908	1,307192	19,935717	0,843039	-0,552253	-3,000564	-6,818875	-3,153272	-7,209166	13,427355	0,197308	-0,134665	-5,724908	-9,263981	4,447027	0,843039	0,197308	-0,134665	-5,724908	-9,263981	4,447027	0,843039
10:38:02,29	0,492006	3,497968	-0,141988	0,240962	0,514035	0,000976	0,196184	-0,138804	-5,722586	1,509770	19,892092	0,812452	-0,552899	-2,998136	-6,820017	-3,165104	-7,206598	13,481799	0,196184	-0,138804	-5,722586	-9,386380	4,491684	0,812452	0,196184	-0,138804	-5,722586	-9,386380	4,491684	0,812452
10:38:02,34	0,492006	3,497968	-0,141988	0,240962	0,514035	0,000976	0,194403	-0,137032	-5,723727	1,413892	19,787986	0,866896	-0,550436	-2,999338	-6,816505	-3,136613	-7,178114	13,470838	0,194403	-0,137032	-5,723727	-9,343092	4,527331	0,866896	0,194403	-0,137032	-5,723727	-9,343092	4,527331	0,866896
10:38:02,39	0,492006	3,497968	-0,141988	0,240962	0,514035	0,000976	0,194213	-0,139766	-5,720216	1,594971	19,788512	0,855936	-0,554017	-2,999954	-6,817314	-3,167729	-7,159025	13,452171	0,194213	-0,139766	-5,720216	-9,376630	4,542810	0,855936	0,194213	-0,139766	-5,720216	-9,376630	4,542810	0,855936
10:38:02,44	0,492006	3,497968	-0,141988	0,240962	0,514035	0,000976	0,196537	-0,136972	-5,721024	1,450651	19,872866	0,837268	-0,554020	-2,998885	-6,816141	-3,156974	-7,188233	13,460259	0,196537	-0,136972	-5,721024	-9,301612	4,444734	0,837268	0,196537	-0,136972	-5,721024	-9,301612	4,444734	0,837268
10:38:02,49	0,492006	3,497968	-0,141988	0,240962	0,514035	0,000976	0,195612	-0,136435	-5,719851	1,402845	19,848722	0,845357	-0,548740	-3,000350	-6,818076	-3,163882	-7,199008	13,457013	0,195612	-0,136435	-5,719851	-9,307317	4,493146	0,845357	0,195612	-0,136435	-5,719851	-9,307317	4,493146	0,845357
10:38:02,54	0,492006	3,497968	-0,141988	0,240962	0,514035	0,000976	0,194241	-0,141740	-5,721787	1,665935	19,776823	0,842110	-0,552201	-3,001233	-6,815375	-3,144898	-7,189589	13,420831	0,194241	-0,141740	-5,721787	-9,460694	4,528889	0,842110	0,194241	-0,141740	-5,721787	-9,460694	4,528889	0,842110
10:38:02,59	0,492006	3,497968	-0,141988	0,240962	0,514035	0,000976	0,196737	-0,139185	-5,719085	1,550675	19,918321	0,805928	-0,552213	-2,999087	-6,814175	-3,146692	-7,170122	13,479201	0,196737	-0,139185	-5,719085	-9,375311	4,474488	0,805928	0,196737	-0,139185	-5,719085	-9,375311	4,474488	0,805928
10:38:02,64	0,492006	3,497968	-0,141988	0,240962	0,514035	0,000976	0,194884	-0,138101	-5,717885	1,510308	19,810680	0,864298	-0,555282	-3,000811	-6,811901	-3,222318	-7,156779	13,444319	0,194884	-0,138101	-5,717885	-9,330644	4,512304	0,864298	0,194884	-0,138101	-5,717885	-9,330644	4,512304	0,864298
10:38:02,69	0,492006	3,497968	-0,141988	0,240962	0,514035	0,000976	0,197911	-0,136306	-5,715611	1,390672	19,895956	0,829416	-0,549851	-3,000446	-6,814584	-3,147120	-7,183930	13,440457	0,197911	-0,136306	-5,715611	-9,309314	4,359905	0,829416	0,197911	-0,136306	-5,715611	-9,309314	4,359905	0,829416
10:38:02,74	0,492006	3,497968	-0,141988	0,240962	0,514035	0,000976	0,194880	-0,140825	-5,718294	1,639795	19,817008	0,825554	-0,551021	-3,003181	-6,811100	-3,165061	-7,168696	13,419021	0,194880	-0,140825	-5,718294	-9,415007	4,518942	0,825554	0,194880	-0,140825	-5,718294	-9,415007	4,518942	0,825554
10:38:02,79	0,492006	3,497968	-0,141988	0,240962	0,514035	0,000976	0,197834	-0,141180	-5,714810	1,662472	19,947465	0,804118	-0,554979	-3,000233	-6,810122	-3,178164	-7,141423	13,459563	0,197834	-0,141180	-5,714810	-9,420189	4,417506	0,804118	0,197834	-0,141180	-5,714810	-9,420189	4,417506	0,804118
10:38:02,84	0,492006	3,497968	-0,141988	0,240962	0,514035	0,000976	0,197259	-0,136278	-5,713832	1,424624	19,892592	0,844661	-0,551702	-2,996805	-6,811872	-3,181501	-7,172824	13,473652	0,197259	-0,136278	-5,713832	-9,273212	4,407753	0,844661	0,197259	-0,136278	-5,713832	-9,273212	4,407753	0,844661
10:38:02,89	0,492006	3,497968	-0,141988	0,240962	0,514035	0,000976	0,192652	-0,137403	-5,715583	1,454229	19,665852	0,858749	-0,551073	-3,001134	-6,811082	-3,178541	-7,168733	13,463048	0,192652	-0,137403	-5,715583	-9,331872	4,542642	0,858749	0,192652	-0,137403	-5,715583	-9,331872	4,542642	0,858749
10:38:02,94	0,492006	3,497968	-0,141988	0,240962	0,514035	0,000976	0,196087	-0,140112	-5,714792	1,600131	19,844959	0,848145	-0,552215	-3,000543	-6,811897	-3,164322	-7,170084	13,409948	0,196087	-0,140112	-5,714792	-9,398643	4,452149	0,848145	0,196087	-0,140112	-5,714792	-9,398643	4,452149	0,848145
10:38:02,99	0,492006	3,497968	-0,141988	0,240962	0,514035	0,000976	0,196145	-0,138827	-5,715607	1,539282	19,860993	0,795046	-0,553431	-3,001197	-6,807971	-3,190059	-7,151566	13,475942	0,196145	-0,138827	-5,715607	-9,358666	4,463587	0,795046	0,196145	-0,138827	-5,715607	-9,358666	4,463587	0,795046
10:38:03,04	0,492006	3,497968	-0,141988	0,240962	0,514035	0,000976	0,197320	-0,138101	-5,711681	1,504670	19,890544	0,861039	-0,552986	-2,997756	-6,809461	-3,143042	-7,185489	13,466176	0,197320	-0,138101	-5,711681	-9,336244	4,400902	0,861039	0,197320	-0,138101	-5,711681	-9,336244	4,400902	0,861039
10:38:03,09	0,492006	3,497968	-0,141988	0,240962	0,514035	0,000976	0,194118	-0,136766	-5,713171	1,429366	19,781708	0,851273	-0,551604	-2,999569	-6,808355	-3,154278	-7,162868	13,466313	0,194118	-0,136766	-5,713171	-9,306729	4,543439	0,851273	0,194118	-0,136766	-5,713171	-9,306729	4,543439	0,851273
10:38:03,14	0,492006	3,497968	-0,141988	0,240962	0,514035	0,000976	0,194997	-0,138869	-5,712065	1,552733	19,806381	0,851410	-0,552806	-3,000203	-6,809176	-3,174070	-7,154397	13,418534	0,194997	-0,138869	-5,712065	-9,348505	4,499103	0,851410	0,194997	-0,138869	-5,712065	-9,348505	4,499103	0,851410
10:38:03,19	0,492006	3,497968	-0,141988	0,240962	0,514035	0,000976	0,196147	-0,138146	-5,712887	1,512557	19,844805	0,803631	-0,552792	-3,000927	-6,806423	-3,171700	-7,150979	13,455600	0,196147	-0,138146	-5,712887	-9,331896	4,447252	0,803631	0,196147	-0,138146	-5,712887	-9,331896	4,447252	0,803631
10:38:03,24	0,492006	3,497968	-0,141988	0,240962	0,514035	0,000976	0,196767	-0,138519	-5,710133	1,536124	19,877397	0,840697	-0,555786	-3,000839	-6,805252	-3,188111	-7,166888	13,478268	0,196767	-0,138519	-5,710133	-9,337649	4,431161	0,840697	0,196767	-0,138519	-5,710133	-9,337649	4,431161	0,840697
10:38:03,29	0,492006	3,497968	-0,141988	0,240962	0,514035	0,000976	0,198188	-0,135882	-5,708962	1,377017	19,945027	0,863365	-0,552103	-3,000567	-6,807860	-3,198260	-7,192383	13,457209	0,198188	-0,135882	-5,708962	-9,289752	4,387248	0,863365	0,198188	-0,135882	-5,708962	-9,289752	4,387248	0,863365
10:38:03,34	0,492006	3,497968	-0,141988	0,240962	0,514035	0,000976	0,196111	-0,138936	-5,711570	1,508643	19,840943	0,842306	-0,553355	-2,999544	-6,805250	-3,148150	-7,177577	13,458746	0,196111	-0,138936	-5,711570	-9,397822	4,446268	0,842306	0,196111	-0,138936	-5,711570	-9,397822	4,446268	0,842306
10:38:03,39	0,492006	3,497968	-0,141988	0,240962	0,514035	0,000976	0,195851	-0,137341	-5,708961	1,463567	19,863427	0,843843	-0,552838	-3,003933	-6,806021	-3,185139	-7,196185	13,463282	0,195851	-0,137341	-5,708961	-9,317671	4,489144	0,843843	0,195851	-0,137341	-5,708961	-9,317671	4,489144	0,843843
10:38:03,44	0,492006	3,497968	-0,141988	0,240962	0,514035	0,000976	0,199393	-0,139982	-5,709732	1,566319	20,024906	0,848379	-0,552795	-2,999121	-6,807602	-3,157630	-7,180331	13,440964	0,199393	-0,139982	-5,709732	-9,422281	4,372539	0,848379	0,199393	-0,139982	-5,709732	-9,422281	4,372539	0,848379
10:38:03,49	0,492006	3,497968	-0,141988	0,240962	0,514035	0,000976	0,195205	-0,137613	-5,711312	1,470632	19,823004	0,826061	-0,551657	-2,998269	-6,807597	-3,176615	-7,166162	13,461314	0,195205	-0,137613	-5,711312	-9,332027	4,499431	0,826061	0,195205	-0,137613	-5,711312	-9,332027	4,499431	0,826061
10:38:03,54	0,492006	3,497968	-0,141988	0,240962	0,514035	0,000976	0,193898	-0,138173	-5,711307	1,502509	19,731513	0,846411	-0,550423	-3,002468	-6,803299	-3,167181	-7,174346	13,457930	0,193898	-0,138173	-5,711307	-9,344078	4,510540	0,846411	0,193898	-0,138173	-5,711307	-9,344078	4,510540	0,846411
10:38:03,59	0,492006	3,497968	-0,141988	0,240962	0,514035	0,000976	0,196917	-0,141342	-5,707010	1,664912	19,900776	0,843028	-0,555717	-2,998397	-6,801358	-3,154059	-7,173418	13,480559	0,196917	-0,141342	-5,707010	-9,430419	4,442792	0,843028	0,196917	-0,141342	-5,707010	-9,430419	4,442792	0,843028
10:38:03,64	0,492006	3,497968	-0,141988	0,240962	0,514035	0,000976	0,196038	-0,134721	-5,705068	1,328018	19,865986	0,865656	-0,552245	-3,000965	-6,801761	-3,188483	-7,182664	13,461700	0,196038	-0,134721	-5,705068	-9,247615	4,476976	0,865656	0,196038	-0,134721	-5,705068	-9,247615	4,476976	0,865656
10:38:03,69	0,492006	3,497968	-0,141988	0,240962	0,514035	0,000976	0,196526	-0,139012	-5,705471	1,525908	19,866169	0,846797	-0,552849	-3,000538	-6,805687	-3,192235	-7,183469	13,415609	0,196526	-0,139012	-5,705471	-9,386534	4,438858	0,846797	0,196526	-0,139012	-5,705471	-9,386534	4,438858	0,846797
10:38:03,74	0,492006	3,497968	-0,141988	0,240962	0,514035	0,000976	0,196459	-0,138276	-5,709397	1,485038	19,859835	0,800706	-0,552514	-3,001304	-6,802691	-3,192074	-7,146804	13,431054	0,196459	-0,138276	-5,709397	-9,369592	4,437787	0,800706	0,196459	-0,138276	-5,709397	-9,369592	4,437787	0,800706
10:38:03,79	0,492006	3,497968	-0,141988	0,240962	0,514035	0,000976	0,196955	-0,138949	-5,706402	1,551870	19,867405	0,816151	-0,549271	-2,999707	-6,800593	-3,182951	-7,156996	13,462455	0,196955	-0,138949	-5,706402	-9,355593	4,406465	0,816151	0,196955	-0,138949	-5,706402	-9,355593	4,406465	0,816151
10:38:03,84	0,492006	3,497968	-0,141988	0,240962	0,514035	0,000976	0,193950	-0,140959	-5,704303	1,652126	19,724137	0,847552	-0,550995	-2,998925	-6,801386	-3,156479	-7,175141	13,432832	0,193950	-0,140959	-5,704303	-9,413123	4,499097	0,847552	0,193950	-0,140959	-5,704303	-9,413123	4,499097	0,847552
10:38:03,89	0,492006	3,497968	-0,141988	0,240962	0,514035	0,000976	0,194135	-0,139075	-5,705096	1,551678	19,765771	0,817929	-0,556872	-2,995212	-6,799099	-3,150479	-7,168383	13,402059	0,194135	-0,139075	-5,705096	-9,365675	4,526184	0,817929	0,194135	-0,139075	-5,705096	-9,365675	4,526184	0,817929
10:38:03,94	0,492006	3,497968	-0,141988	0,240962	0,514035	0,000976	0,193858	-0,132129	-5,702809	1,199350	19,753170	0,787156	-0,552813	-3,001769	-6,799819	-3,197926	-7,144246	13,461629	0,193858	-0,132129	-5,702809	-9,172759	4,535348	0,787156	0,193858	-0,132129	-5,702809	-9,172759	4,535348	0,787156
10:38:03,99	0,492006	3,497968	-0,141988	0,240962	0,514035	0,000976	0,197506	-0,138922	-5,703529	1,549790	19,889750	0,846726	-0,551107	-2,996341	-6,803727	-3,184386	-7,204493	13,453347	0,197506	-0,138922	-5,703529	-9,355606	4,385496	0,846726	0,197506	-0,138922	-5,703529	-9,355606	4,385496	0,846726
10:38:04,04	0,492006	3,497968	-0,141988	0,240962	0,514035	0,000976	0,191952	-0,137686	-5,707437	1,440091	19,642789	0,838445	-0,552830	-2,997222	-6,798678	-3,194042	-7,154219	13,451556	0,191952	-0,137686	-5,707437	-9,368246	4,574527	0,838445	0,191952	-0,137686	-5,707437	-9,368246	4,574527	0,838445
10:38:04,09	0,492006	3,497968	-0,141988	0,240962	0,514035	0,000976	0,193578	-0,136634	-5,702389	1,424095	19,693817	0,836654	-0,552222	-2,999992	-6,801372	-3,189969	-7,140537	13,467822	0,193578	-0,136634	-5,702389	-9,301657	4,497952	0,836654	0,193578	-0,136634	-5,702389	-9,301657	4,497952	0,836654
10:38:04,14	0,492006	3,497968	-0,141988	0,240962	0,514035	0,000976	0,195672	-0,138546	-5,705083	1,537394	19,799413	0,852919	-0,551626	-2,997060	-6,800989	-3,176543	-7,149826	13,467691	0,195672	-0,138546	-5,705083	-9,338434	4,439137	0,852919	0,195672	-0,138546	-5,705083	-9,338434	4,439137	0,852919
10:38:04,19	0,492006	3,497968	-0,141988	0,240962	0,514035	0,000976	0,192836	-0,137596	-5,704700	1,486673	19,668172	0,852788	-0,549898	-2,998467	-6,802209	-3,211359	-7,128601	13,406574	0,192836	-0,137596	-5,704700	-9,314596	4,530583	0,852788	0,192836	-0,137596	-5,704700	-9,314596	4,530583	0,852788
10:38:04,24	0,492006	3,497968	-0,141988	0,240962	0,514035	0,000976	0,193189	-0,139795	-5,705920	1,602012	19,645814	0,791671	-0,552239	-3,002290	-6,798284	-3,205714	-7,163071	13,435968	0,193189	-0,139795	-5,705920	-9,371905	4,480439	0,791671	0,193189	-0,139795	-5,705920	-9,371905	4,480439	0,791671
10:38:04,29	0,492006	3,497968	-0,141988	0,240962	0,514035	0,000976	0,197671	-0,139680	-5,701994	1,569000	19,900952	0,821065	-0,551088	-2,998751	-6,799469	-3,212428	-7,149129	13,433083	0,197671	-0,139680	-5,701994	-9,395886	4,383814	0,821065	0,197671	-0,139680	-5,701994	-9,395886	4,383814	0,821065
10:38:04,34	0,492006	3,497968	-0,141988	0,240962	0,514035	0,000976	0,194030	-0,138907	-5,703179	1,537493	19,698878	0,818180	-0,551037	-3,000149	-6,798662	-3,190460	-7,152251	13,451448	0,194030	-0,138907	-5,703179	-9,366670	4,467494	0,818180	0,194030	-0,138907	-5,703179	-9,366670	4,467494	0,818180
10:38:04,39	0,492006	3,497968	-0,141988	0,240962	0,514035	0,000976	0,195216	-0,139650	-5,702372	1,584426	19,781100	0,836545	-0,552722	-3,001171	-6,797869	-3,161086	-7,137774	13,450685	0,195216	-0,139650	-5,702372	-9,378088	4,456669	0,836545	0,195216	-0,139650	-5,702372	-9,378088	4,456669	0,836545
10:38:04,44	0,492006	3,497968	-0,141988	0,240962	0,514035	0,000976	0,196943	-0,138702	-5,701579	1,562376	19,889121	0,835782	-0,549925	-3,000093	-6,800613	-3,212963	-7,164065	13,452689	0,196943	-0,138702	-5,701579	-9,325753	4,429094	0,835782	0,196943	-0,138702	-5,701579	-9,325753	4,429094	0,835782
10:38:04,49	0,492006	3,497968	-0,141988	0,240962	0,514035	0,000976	0,194612	-0,140586	-5,704323	1,611603	19,736102	0,837786	-0,553291	-2,997552	-6,799412	-3,133305	-7,148330	13,470819	0,194612	-0,140586	-5,704323	-9,424368	4,459098	0,837786	0,194612	-0,140586	-5,704323	-9,424368	4,459098	0,837786
10:38:04,54	0,492006	3,497968	-0,141988	0,240962	0,514035	0,000976	0,194094	-0,136400	-5,703123	1,447381	19,770305	0,855917	-0,552727	-2,998123	-6,794763	-3,152577	-7,160556	13,458119	0,194094	-0,136400	-5,703123	-9,259980	4,533933	0,855917	0,194094	-0,136400	-5,703123	-9,259980	4,533933	0,855917
10:38:04,59	0,492006	3,497968	-0,141988	0,240962	0,514035	0,000976	0,194306	-0,137174	-5,698473	1,467418	19,770769	0,843216	-0,554576	-3,002957	-6,797887	-3,203094	-7,149199	13,445331	0,194306	-0,137174	-5,698473	-9,300721	4,517729	0,843216	0,194306	-0,137174	-5,698473	-9,300721	4,517729	0,843216
10:38:04,64	0,492006	3,497968	-0,141988	0,240962	0,514035	0,000976	0,199417	-0,137990	-5,701598	1,494415	19,987108	0,830428	-0,550365	-3,002652	-6,795525	-3,162026	-7,157919	13,453656	0,199417	-0,137990	-5,701598	-9,337762	4,332862	0,830428	0,199417	-0,137990	-5,701598	-9,337762	4,332862	0,830428
10:38:04,69	0,492006	3,497968	-0,141988	0,240962	0,514035	0,000976	0,197047	-0,141484	-5,699235	1,689090	19,903812	0,838753	-0,552754	-2,999872	-6,797095	-3,172138	-7,141050	13,460100	0,197047	-0,141484	-5,699235	-9,417373	4,435584	0,838753	0,197047	-0,141484	-5,699235	-9,417373	4,435584	0,838753
10:38:04,74	0,492006	3,497968	-0,141988	0,240962	0,514035	0,000976	0,195834	-0,138024	-5,700806	1,518761	19,823534	0,845197	-0,550377	-2,999915	-6,795921	-3,160958	-7,151589	13,459338	0,195834	-0,138024	-5,700806	-9,316150	4,450543	0,845197	0,195834	-0,138024	-5,700806	-9,316150	4,450543	0,845197
10:38:04,79	0,492006	3,497968	-0,141988	0,240962	0,514035	0,000976	0,194683	-0,140105	-5,699631	1,623421	19,778613	0,844435	-0,554466	-3,003028	-6,795924	-3,158001	-7,142677	13,443890	0,194683	-0,140105	-5,699631	-9,374825	4,496007	0,844435	0,194683	-0,140105	-5,699631	-9,374825	4,496007	0,844435
10:38:04,84	0,492006	3,497968	-0,141988	0,240962	0,514035	0,000976	0,199424	-0,138121	-5,699634	1,529430	20,023246	0,828987	-0,550432	-2,999209	-6,795543	-3,186100	-7,148356	13,464410	0,199424	-0,138121	-5,699634	-9,313043	4,368477	0,828987	0,199424	-0,138121	-5,699634	-9,313043	4,368477	0,828987
10:38:04,89	0,492006	3,497968	-0,141988	0,240962	0,514035	0,000976	0,194100	-0,139705	-5,699254	1,592826	19,724887	0,849507	-0,553951	-2,999585	-6,794388	-3,176086	-7,171403	13,447667	0,194100	-0,139705	-5,699254	-9,373985	4,488076	0,849507	0,194100	-0,139705	-5,699254	-9,373985	4,488076	0,849507
10:38:04,94	0,492006	3,497968	-0,141988	0,240962	0,514035	0,000976	0,196184	-0,136844	-5,698099	1,429147	19,853483	0,832764	-0,553272	-2,999496	-6,794100	-3,199785	-7,177108	13,457373	0,196184	-0,136844	-5,698099	-9,313144	4,453029	0,832764	0,196184	-0,136844	-5,698099	-9,313144	4,453029	0,832764
10:38:04,99	0,492006	3,497968	-0,141988	0,240962	0,514035	0,000976	0,195768	-0,137389	-5,697810	1,440658	19,814163	0,842470	-0,551009	-3,001147	-6,794360	-3,177712	-7,174752	13,472061	0,195768	-0,137389	-5,697810	-9,344357	4,446390	0,842470	0,195768	-0,137389	-5,697810	-9,344357	4,446390	0,842470
10:38:05,04	0,492006	3,497968	-0,141988	0,240962	0,514035	0,000976	0,196066	-0,140173	-5,698070	1,598541	19,847607	0,857158	-0,552781	-2,999462	-6,793590	-3,181358	-7,160406	13,476879	0,196066	-0,140173	-5,698070	-9,405076	4,456427	0,857158	0,196066	-0,140173	-5,698070	-9,405076	4,456427	0,857158
10:38:05,09	0,492006	3,497968	-0,141988	0,240962	0,514035	0,000976	0,195492	-0,137796	-5,697301	1,485527	19,807448	0,861976	-0,555480	-2,998945	-6,792644	-3,211531	-7,142845	13,469518	0,195492	-0,137796	-5,697301	-9,331478	4,461297	0,861976	0,195492	-0,137796	-5,697301	-9,331478	4,461297	0,861976
10:38:05,14	0,492006	3,497968	-0,141988	0,240962	0,514035	0,000976	0,196395	-0,135200	-5,696354	1,350666	19,819474	0,854615	-0,549226	-2,997961	-6,795165	-3,168958	-7,160226	13,444637	0,196395	-0,135200	-5,696354	-9,262567	4,402465	0,854615	0,196395	-0,135200	-5,696354	-9,262567	4,402465	0,854615
10:38:05,19	0,492006	3,497968	-0,141988	0,240962	0,514035	0,000976	0,192416	-0,140125	-5,698876	1,612961	19,658119	0,829734	-0,553381	-2,998510	-6,794784	-3,182589	-7,167625	13,448353	0,192416	-0,140125	-5,698876	-9,386825	4,553472	0,829734	0,192416	-0,140125	-5,698876	-9,386825	4,553472	0,829734
10:38:05,24	0,492006	3,497968	-0,141988	0,240962	0,514035	0,000976	0,194968	-0,136801	-5,698494	1,426895	19,782733	0,833450	-0,551037	-3,000049	-6,795172	-3,207002	-7,122969	13,450448	0,194968	-0,136801	-5,698494	-9,311966	4,477731	0,833450	0,194968	-0,136801	-5,698494	-9,311966	4,477731	0,833450
10:38:05,29	0,492006	3,497968	-0,141988	0,240962	0,514035	0,000976	0,195129	-0,139601	-5,698882	1,598958	19,747629	0,835545	-0,551568	-2,996922	-6,792042	-3,158293	-7,172304	13,466215	0,195129	-0,139601	-5,698882	-9,359697	4,429997	0,835545	0,195129	-0,139601	-5,698882	-9,359697	4,429997	0,835545
10:38:05,34	0,492006	3,497968	-0,141988	0,240962	0,514035	0,000976	0,192686	-0,137577	-5,695752	1,475369	19,687459	0,851312	-0,551682	-2,997310	-6,794413	-3,216936	-7,152890	13,449424	0,192686	-0,137577	-5,695752	-9,324447	4,561580	0,851312	0,192686	-0,137577	-5,695752	-9,324447	4,561580	0,851312
10:38:05,39	0,492006	3,497968	-0,141988	0,240962	0,514035	0,000976	0,193079	-0,137672	-5,698123	1,467805	19,647388	0,834521	-0,552784	-2,998761	-6,791686	-3,195038	-7,144236	13,437721	0,193079	-0,137672	-5,698123	-9,339475	4,490679	0,834521	0,193079	-0,137672	-5,698123	-9,339475	4,490679	0,834521
10:38:05,44	0,492006	3,497968	-0,141988	0,240962	0,514035	0,000976	0,194887	-0,137443	-5,695396	1,474344	19,756047	0,822818	-0,551655	-2,997548	-6,790571	-3,217583	-7,159358	13,388713	0,194887	-0,137443	-5,695396	-9,314965	4,457402	0,822818	0,194887	-0,137443	-5,695396	-9,314965	4,457402	0,822818
10:38:05,49	0,492006	3,497968	-0,141988	0,240962	0,514035	0,000976	0,193272	-0,137815	-5,694281	1,469287	19,660105	0,773811	-0,555381	-3,000098	-6,792969	-3,171828	-7,141508	13,436896	0,193272	-0,137815	-5,694281	-9,349174	4,488235	0,773811	0,193272	-0,137815	-5,694281	-9,349174	4,488235	0,773811
10:38:05,54	0,492006	3,497968	-0,141988	0,240962	0,514035	0,000976	0,197343	-0,135863	-5,696680	1,406129	19,902499	0,821993	-0,556332	-3,001469	-6,793971	-3,196193	-7,147666	13,491295	0,197343	-0,135863	-5,696680	-9,259116	4,411052	0,821993	0,197343	-0,135863	-5,696680	-9,259116	4,411052	0,821993
10:38:05,59	0,492006	3,497968	-0,141988	0,240962	0,514035	0,000976	0,199006	-0,135725	-5,697681	1,381429	19,970936	0,876392	-0,551857	-2,998555	-6,791214	-3,237976	-7,159368	13,444849	0,199006	-0,135725	-5,697681	-9,272969	4,348969	0,876392	0,199006	-0,135725	-5,697681	-9,272969	4,348969	0,876392
10:38:05,64	0,492006	3,497968	-0,141988	0,240962	0,514035	0,000976	0,194245	-0,138143	-5,694924	1,476131	19,693045	0,829946	-0,551032	-2,994390	-6,792169	-3,198164	-7,110213	13,465525	0,194245	-0,138143	-5,694924	-9,368069	4,444795	0,829946	0,194245	-0,138143	-5,694924	-9,368069	4,444795	0,829946
10:38:05,69	0,492006	3,497968	-0,141988	0,240962	0,514035	0,000976	0,190225	-0,136775	-5,695879	1,467500	19,493915	0,850622	-0,550306	-2,999110	-6,796552	-3,198319	-7,149921	13,423952	0,190225	-0,136775	-5,695879	-9,269356	4,561220	0,850622	0,190225	-0,136775	-5,695879	-9,269356	4,561220	0,850622
10:38:05,74	0,492006	3,497968	-0,141988	0,240962	0,514035	0,000976	0,193951	-0,139764	-5,700262	1,588451	19,707354	0,809049	-0,640920	-3,219488	-9,033086	-9,446928	-5,223973	13,584513	0,193951	-0,139764	-5,700262	-9,383024	4,482217	0,809049	0,193951	-0,139764	-5,700262	-9,383024	4,482217	0,809049
10:38:05,79	0,492006	3,497968	-0,141988	0,240962	0,514035	0,000976	0,430110	-0,171479	-7,936796	1,781267	25,613232	0,969611	-0,563084	-3,063132	-9,586110	0,063099	-9,771485	13,544680	0,430110	-0,171479	-7,936796	-11,679867	-8,150439	0,969611	0,430110	-0,171479	-7,936796	-11,679867	-8,150439	0,969611
10:38:05,84	0,492006	3,497968	-0,141988	0,240962	0,514035	0,000976	0,255784	-0,160709	-8,489821	2,037946	27,057945	0,929777	-0,500603	-2,884187	-5,928469	0,191556	-8,476415	13,326132	0,255784	-0,160709	-8,489821	-10,577691	6,978883	0,929777	0,255784	-0,160709	-8,489821	-10,577691	6,978883	0,929777
10:38:05,89	0,492039	3,497987	-0,141996	0,240974	0,464035	0,001003	0,113704	-0,130208	-3,861100	1,104650	14,377167	0,731272	-0,518458	-2,924837	-4,957390	-4,194061	-6,559910	13,346175	0,113704	-0,130208	-3,861100	-9,116707	5,451420	0,731272	0,113704	-0,130208	-3,861100	-9,116707	5,451420	0,731272
10:38:05,94	0,492039	3,497987	-0,141996	0,240974	0,464035	0,001003	0,113704	-0,130208	-3,861100	1,104650	14,377167	0,731272	-0,514349	-2,921947	-4,969844	-4,170235	-6,565981	13,320537	0,113704	-0,130208	-3,861100	-9,116707	5,451420	0,731272	0,113704	-0,130208	-3,861100	-9,116707	5,451420	0,731272
10:38:05,99	0,492039	3,497987	-0,141996	0,240974	0,464035	0,001003	0,109147	-0,132322	-3,873554	1,221229	14,163878	0,705634	-0,511900	-2,921129	-4,972489	-4,110228	-6,570100	13,384929	0,109147	-0,132322	-3,873554	-9,166070	5,595848	0,705634	0,109147	-0,132322	-3,873554	-9,166070	5,595848	0,705634
10:38:06,04	0,492039	3,497987	-0,141996	0,240974	0,464035	0,001003	0,107213	-0,134034	-3,876199	1,336683	14,117360	0,770026	-0,514609	-2,919843	-4,974775	-4,119533	-6,615990	13,335005	0,107213	-0,134034	-3,876199	-9,184999	5,701114	0,770026	0,107213	-0,134034	-3,876199	-9,184999	5,701114	0,770026
10:38:06,09	0,492039	3,497987	-0,141996	0,240974	0,464035	0,001003	0,107454	-0,131045	-3,878485	1,136865	14,144785	0,720103	-0,512620	-2,920334	-4,975279	-4,157320	-6,609813	13,327690	0,107454	-0,131045	-3,878485	-9,150186	5,709611	0,720103	0,107454	-0,131045	-3,878485	-9,150186	5,709611	0,720103
10:38:06,14	0,492039	3,497987	-0,141996	0,240974	0,464035	0,001003	0,106886	-0,133013	-3,878989	1,225626	14,079390	0,712787	-0,516593	-2,917146	-4,979138	-4,080735	-6,575394	13,344675	0,106886	-0,133013	-3,878989	-9,215866	5,688873	0,712787	0,106886	-0,133013	-3,878989	-9,215866	5,688873	0,712787
10:38:06,20	0,492039	3,497987	-0,141996	0,240974	0,464035	0,001003	0,106111	-0,127979	-3,882848	1,031958	14,088225	0,729772	-0,509081	-2,918558	-4,990032	-4,139179	-6,554794	13,343964	0,106111	-0,127979	-3,882848	-9,014366	5,758515	0,729772	0,106111	-0,127979	-3,882848	-9,014366	5,758515	0,729772
10:38:06,25	0,492039	3,497987	-0,141996	0,240974	0,464035	0,001003	0,103578	-0,135190	-3,893743	1,395586	13,895593	0,729061	-0,644005	-3,197791	-7,587847	-12,664633	-3,049757	13,523951	0,103578	-0,135190	-3,893743	-9,216858	5,764727	0,729061	0,103578	-0,135190	-3,893743	-9,216858	5,764727	0,729061
10:38:06,30	0,492039	3,497987	-0,141996	0,240974	0,464035	0,001003	0,412862	-0,157958	-6,491557	1,352245	20,842614	0,909048	-0,565061	-3,022207	-8,241843	-2,213433	-7,544510	13,400109	0,412862	-0,157958	-6,491557	-11,047488	-11,567089	0,909048	0,412862	-0,157958	-6,491557	-11,047488	-11,567089	0,909048
10:38:06,35	0,492039	3,497987	-0,141996	0,240974	0,464035	0,001003	0,221331	-0,138535	-7,145553	1,675245	22,181331	0,785206	-0,503491	-2,847644	-4,329278	-2,571229	-5,922950	13,233686	0,221331	-0,138535	-7,145553	-9,199728	4,806884	0,785206	0,221331	-0,138535	-7,145553	-9,199728	4,806884	0,785206
10:38:06,40	0,492029	3,498006	-0,141990	0,240987	0,413998	0,001030	0,039370	-0,104574	-3,232988	1,134700	11,598723	0,618783	-0,516051	-2,877672	-3,567383	-6,097567	-4,463980	13,215875	0,039370	-0,104574	-3,232988	-7,074356	8,508209	0,618783	0,039370	-0,104574	-3,232988	-7,074356	8,508209	0,618783
10:38:06,45	0,492029	3,498006	-0,141990	0,240987	0,413998	0,001030	0,071655	-0,108710	-2,471093	0,850131	9,494159	0,600972	-0,517256	-2,875799	-3,579797	-6,081327	-4,450978	13,251608	0,071655	-0,108710	-2,471093	-7,683636	3,869275	0,600972	0,071655	-0,108710	-2,471093	-7,683636	3,869275	0,600972
10:38:06,50	0,492029	3,498006	-0,141990	0,240987	0,413998	0,001030	0,070635	-0,106731	-2,483508	0,766559	9,448694	0,636705	-0,512679	-2,875093	-3,584530	-6,077343	-4,485372	13,240512	0,070635	-0,106731	-2,483508	-7,611790	3,903864	0,636705	0,070635	-0,106731	-2,483508	-7,611790	3,903864	0,636705
10:38:06,55	0,492029	3,498006	-0,141990	0,240987	0,413998	0,001030	0,067736	-0,110341	-2,488240	0,926526	9,318583	0,625609	-0,513216	-2,878696	-3,587980	-6,100377	-4,498773	13,211914	0,067736	-0,110341	-2,488240	-7,735270	4,001339	0,625609	0,067736	-0,110341	-2,488240	-7,735270	4,001339	0,625609
10:38:06,60	0,492029	3,498006	-0,141990	0,240987	0,413998	0,001030	0,071124	-0,111678	-2,491691	0,972908	9,481530	0,597011	-0,514347	-2,879070	-3,590297	-6,085403	-4,464330	13,223712	0,071124	-0,111678	-2,491691	-7,793813	3,898300	0,597011	0,071124	-0,111678	-2,491691	-7,793813	3,898300	0,597011
10:38:06,65	0,492029	3,498006	-0,141990	0,240987	0,413998	0,001030	0,072013	-0,110886	-2,494007	0,969035	9,523530	0,608809	-0,513835	-2,877526	-3,593038	-6,100960	-4,499572	13,215038	0,072013	-0,110886	-2,494007	-7,735507	3,870475	0,608809	0,072013	-0,110886	-2,494007	-7,735507	3,870475	0,608809
10:38:06,70	0,492029	3,498006	-0,141990	0,240987	0,413998	0,001030	0,070420	-0,110557	-2,496748	0,913624	9,444842	0,600135	-0,514980	-2,875964	-3,593010	-6,088460	-4,465128	13,254791	0,070420	-0,110557	-2,496748	-7,765085	3,916837	0,600135	0,070420	-0,110557	-2,496748	-7,765085	3,916837	0,600135
10:38:06,75	0,492029	3,498006	-0,141990	0,240987	0,413998	0,001030	0,069640	-0,108785	-2,496721	0,857545	9,397864	0,639889	-0,515033	-2,875858	-3,600782	-6,088241	-4,491283	13,258687	0,069640	-0,108785	-2,496721	-7,682041	3,931122	0,639889	0,069640	-0,108785	-2,496721	-7,682041	3,931122	0,639889
10:38:06,80	0,492029	3,498006	-0,141990	0,240987	0,413998	0,001030	0,069575	-0,108686	-2,504492	0,829871	9,407737	0,643784	-0,511705	-2,878865	-3,599426	-6,069385	-4,472440	13,217217	0,069575	-0,108686	-2,504492	-7,701966	3,946118	0,643784	0,069575	-0,108686	-2,504492	-7,701966	3,946118	0,643784
10:38:06,85	0,492029	3,498006	-0,141990	0,240987	0,413998	0,001030	0,070514	-0,113071	-2,503137	1,083647	9,463490	0,602314	-0,515528	-2,879754	-3,596861	-6,060430	-4,494803	13,264929	0,070514	-0,113071	-2,503137	-7,792427	3,928135	0,602314	0,070514	-0,113071	-2,503137	-7,792427	3,928135	0,602314
10:38:06,90	0,492029	3,498006	-0,141990	0,240987	0,413998	0,001030	0,073196	-0,110204	-2,500571	0,919691	9,621901	0,650026	-0,518448	-2,878870	-3,598493	-6,118549	-4,495388	13,209197	0,073196	-0,110204	-2,500571	-7,731350	3,875994	0,650026	0,073196	-0,110204	-2,500571	-7,731350	3,875994	0,650026
10:38:06,95	0,492029	3,498006	-0,141990	0,240987	0,413998	0,001030	0,073891	-0,107233	-2,502203	0,735638	9,607977	0,594294	-0,512014	-2,876767	-3,601559	-6,058429	-4,491548	13,230161	0,073891	-0,107233	-2,502203	-7,682187	3,807548	0,594294	0,073891	-0,107233	-2,502203	-7,682187	3,807548	0,594294
10:38:07,00	0,492029	3,498006	-0,141990	0,240987	0,413998	0,001030	0,068852	-0,111754	-2,505269	1,004104	9,396126	0,615258	-0,513191	-2,878217	-3,602351	-6,059222	-4,502460	13,205657	0,068852	-0,111754	-2,505269	-7,768603	3,991210	0,615258	0,068852	-0,111754	-2,505269	-7,768603	3,991210	0,615258
10:38:07,05	0,492029	3,498006	-0,141990	0,240987	0,413998	0,001030	0,070696	-0,111460	-2,506061	0,978950	9,496764	0,590754	-0,513939	-2,879476	-3,604231	-6,051030	-4,515237	13,278668	0,070696	-0,111460	-2,506061	-7,770648	3,947123	0,590754	0,070696	-0,111460	-2,506061	-7,770648	3,947123	0,590754
10:38:07,10	0,492029	3,498006	-0,141990	0,240987	0,413998	0,001030	0,072161	-0,111442	-2,507941	0,971040	9,586428	0,663766	-0,515028	-2,879291	-3,603516	-6,086771	-4,513928	13,220340	0,072161	-0,111442	-2,507941	-7,777138	3,921784	0,663766	0,072161	-0,111442	-2,507941	-7,777138	3,921784	0,663766
10:38:07,15	0,492029	3,498006	-0,141990	0,240987	0,413998	0,001030	0,072545	-0,110406	-2,507226	0,900428	9,574791	0,605438	-0,516818	-2,881593	-3,605078	-6,102955	-4,509167	13,211268	0,072545	-0,110406	-2,507226	-7,766420	3,880000	0,605438	0,072545	-0,110406	-2,507226	-7,766420	3,880000	0,605438
10:38:07,20	0,492029	3,498006	-0,141990	0,240987	0,413998	0,001030	0,075433	-0,110007	-2,508788	0,875731	9,708584	0,596366	-0,514238	-2,878119	-3,604308	-6,087219	-4,498101	13,207109	0,075433	-0,110007	-2,508788	-7,759824	3,787065	0,596366	0,075433	-0,110007	-2,508788	-7,759824	3,787065	0,596366
10:38:07,25	0,492029	3,498006	-0,141990	0,240987	0,413998	0,001030	0,071135	-0,110504	-2,508018	0,919023	9,493183	0,592206	-0,517026	-2,877805	-3,607730	-6,114071	-4,518531	13,202321	0,071135	-0,110504	-2,508018	-7,755541	3,909056	0,592206	0,071135	-0,110504	-2,508018	-7,755541	3,909056	0,592206
10:38:07,30	0,492029	3,498006	-0,141990	0,240987	0,413998	0,001030	0,072257	-0,107933	-2,511441	0,754211	9,538479	0,587418	-0,512066	-2,882194	-3,606191	-6,071919	-4,530246	13,250445	0,072257	-0,107933	-2,511441	-7,718528	3,866288	0,587418	0,072257	-0,107933	-2,511441	-7,718528	3,866288	0,587418
10:38:07,35	0,492029	3,498006	-0,141990	0,240987	0,413998	0,001030	0,073578	-0,114423	-2,509901	1,102607	9,649508	0,635542	-0,512698	-2,877801	-3,608970	-6,080194	-4,531242	13,204280	0,073578	-0,114423	-2,509901	-7,879576	3,873657	0,635542	0,073578	-0,114423	-2,509901	-7,879576	3,873657	0,635542
10:38:07,40	0,492029	3,498006	-0,141990	0,240987	0,413998	0,001030	0,070089	-0,111679	-2,512681	0,954944	9,461447	0,589378	-0,513777	-2,878918	-3,608807	-6,081652	-4,521940	13,245325	0,070089	-0,111679	-2,512681	-7,811873	3,959429	0,589378	0,070089	-0,111679	-2,512681	-7,811873	3,959429	0,589378
10:38:07,45	0,492029	3,498006	-0,141990	0,240987	0,413998	0,001030	0,071597	-0,111303	-2,512517	0,942685	9,533914	0,630423	-0,517679	-2,883179	-3,612044	-6,075039	-4,527179	13,227583	0,071597	-0,111303	-2,512517	-7,794564	3,913571	0,630423	0,071597	-0,111303	-2,512517	-7,794564	3,913571	0,630423
10:38:07,50	0,492029	3,498006	-0,141990	0,240987	0,413998	0,001030	0,077238	-0,110054	-2,515754	0,876543	9,835606	0,612680	-0,515697	-2,880877	-3,610117	-6,105570	-4,537292	13,233141	0,077238	-0,110054	-2,515754	-7,762716	3,772424	0,612680	0,077238	-0,110054	-2,515754	-7,762716	3,772424	0,612680
10:38:07,55	0,492029	3,498006	-0,141990	0,240987	0,413998	0,001030	0,074253	-0,110620	-2,513827	0,881934	9,659005	0,618238	-0,513746	-2,877767	-3,611698	-6,052957	-4,530168	13,266890	0,074253	-0,110620	-2,513827	-7,801729	3,830140	0,618238	0,074253	-0,110620	-2,513827	-7,801729	3,830140	0,618238
10:38:07,60	0,492029	3,498006	-0,141990	0,240987	0,413998	0,001030	0,070585	-0,110754	-2,515408	0,921395	9,510256	0,651987	-0,513929	-2,880906	-3,610126	-6,117265	-4,506306	13,224871	0,070585	-0,110754	-2,515408	-7,772813	3,969352	0,651987	0,070585	-0,110754	-2,515408	-7,772813	3,969352	0,651987
10:38:07,65	0,492029	3,498006	-0,141990	0,240987	0,413998	0,001030	0,073394	-0,112165	-2,513837	0,983278	9,588705	0,609968	-0,513901	-2,879755	-3,610889	-6,089255	-4,532334	13,234079	0,073394	-0,112165	-2,513837	-7,821694	3,827289	0,609968	0,073394	-0,112165	-2,513837	-7,821694	3,827289	0,609968
10:38:07,70	0,492029	3,498006	-0,141990	0,240987	0,413998	0,001030	0,072383	-0,111614	-2,514599	0,946097	9,573423	0,619176	-0,516259	-2,879474	-3,613049	-6,100938	-4,493485	13,218222	0,072383	-0,111614	-2,514599	-7,815631	3,891343	0,619176	0,072383	-0,111614	-2,514599	-7,815631	3,891343	0,619176
10:38:07,75	0,492029	3,498006	-0,141990	0,240987	0,413998	0,001030	0,073319	-0,109432	-2,516759	0,860396	9,592565	0,603320	-0,511860	-2,877336	-3,607866	-6,097899	-4,538950	13,220715	0,073319	-0,109432	-2,516759	-7,729985	3,836990	0,603320	0,073319	-0,109432	-2,516759	-7,729985	3,836990	0,603320
10:38:07,80	0,492029	3,498006	-0,141990	0,240987	0,413998	0,001030	0,069268	-0,112172	-2,511576	0,965061	9,407278	0,605812	-0,514746	-2,880861	-3,613678	-6,081327	-4,501384	13,220225	0,069268	-0,112172	-2,511576	-7,840470	3,969706	0,605812	0,069268	-0,112172	-2,511576	-7,840470	3,969706	0,605812
10:38:07,85	0,492029	3,498006	-0,141990	0,240987	0,413998	0,001030	0,073763	-0,111436	-2,517388	0,967565	9,636583	0,605322	-0,515041	-2,878873	-3,615929	-6,062874	-4,520749	13,242025	0,073763	-0,111436	-2,517388	-7,780125	3,846159	0,605322	0,073763	-0,111436	-2,517388	-7,780125	3,846159	0,605322
10:38:07,91	0,492029	3,498006	-0,141990	0,240987	0,413998	0,001030	0,072190	-0,110185	-2,519640	0,895013	9,580419	0,627122	-0,515605	-2,875761	-3,613045	-6,119484	-4,509090	13,254913	0,072190	-0,110185	-2,519640	-7,754539	3,913522	0,627122	0,072190	-0,110185	-2,519640	-7,754539	3,913522	0,627122
10:38:07,96	0,492029	3,498006	-0,141990	0,240987	0,413998	0,001030	0,069776	-0,108142	-2,516755	0,770525	9,400062	0,640011	-0,513311	-2,877101	-3,612845	-6,088783	-4,502751	13,231862	0,069776	-0,108142	-2,516755	-7,718585	3,922625	0,640011	0,069776	-0,108142	-2,516755	-7,718585	3,922625	0,640011
10:38:08,01	0,492029	3,498006	-0,141990	0,240987	0,413998	0,001030	0,069790	-0,110798	-2,516555	0,929511	9,424179	0,616960	-0,513863	-2,879437	-3,617902	-6,117701	-4,492434	13,231895	0,069790	-0,110798	-2,516555	-7,768146	3,945686	0,616960	0,069790	-0,110798	-2,516555	-7,768146	3,945686	0,616960
10:38:08,06	0,492029	3,498006	-0,141990	0,240987	0,413998	0,001030	0,072089	-0,111488	-2,521612	0,959843	9,513555	0,616992	-0,658322	-3,170478	-6,141435	-15,606374	0,050815	13,363640	0,072089	-0,111488	-2,521612	-7,791944	3,854546	0,616992	0,072089	-0,111488	-2,521612	-7,791944	3,854546	0,616992
10:38:08,11	0,492029	3,498006	-0,141990	0,240987	0,413998	0,001030	0,396367	-0,131904	-5,045145	1,211704	15,886963	0,748738	-0,561233	-2,988171	-6,608607	-5,153953	-5,357944	13,302035	0,396367	-0,131904	-5,045145	-9,142736	-15,227877	0,748738	0,396367	-0,131904	-5,045145	-9,142736	-15,227877	0,748738
10:38:08,16	0,492029	3,498006	-0,141990	0,240987	0,413998	0,001030	0,189940	-0,124831	-5,512317	1,386011	16,909201	0,687132	-0,499119	-2,828900	-2,864983	-6,052876	-4,170031	13,183089	0,189940	-0,124831	-5,512317	-8,413219	1,998874	0,687132	0,189940	-0,124831	-5,512317	-8,413219	1,998874	0,687132
10:38:08,21	0,492010	3,497991	-0,141996	0,240981	0,363990	0,000987	0,020950	-0,098988	-1,768693	0,621490	6,749263	0,568186	-0,512821	-2,857424	-2,117863	-9,403361	-2,489249	13,151329	0,020950	-0,098988	-1,768693	-7,149085	5,104669	0,568186	0,020950	-0,098988	-1,768693	-7,149085	5,104669	0,568186
10:38:08,26	0,492010	3,497991	-0,141996	0,240981	0,363990	0,000987	0,052504	-0,101384	-1,021573	0,526405	4,648077	0,536426	-0,509300	-2,860095	-2,122237	-9,396901	-2,515855	13,167012	0,052504	-0,101384	-1,021573	-7,432205	0,526493	0,536426	0,052504	-0,101384	-1,021573	-7,432205	0,526493	0,536426
10:38:08,31	0,492010	3,497991	-0,141996	0,240981	0,363990	0,000987	0,053057	-0,105769	-1,025947	0,734616	4,695697	0,552109	-0,515296	-2,855685	-2,128895	-9,410625	-2,554758	13,145350	0,053057	-0,105769	-1,025947	-7,568220	0,530753	0,552109	0,053057	-0,105769	-1,025947	-7,568220	0,530753	0,552109
10:38:08,36	0,492010	3,497991	-0,141996	0,240981	0,363990	0,000987	0,052236	-0,098371	-1,032605	0,309380	4,660594	0,530447	-0,513385	-2,856854	-2,132769	-9,396576	-2,522633	13,143097	0,052236	-0,098371	-1,032605	-7,412733	0,560065	0,530447	0,052236	-0,098371	-1,032605	-7,412733	0,560065	0,530447
10:38:08,41	0,492010	3,497991	-0,141996	0,240981	0,363990	0,000987	0,052293	-0,100610	-1,036480	0,460670	4,659643	0,528194	-0,510420	-2,855802	-2,133068	-9,372930	-2,546697	13,163121	0,052293	-0,100610	-1,036480	-7,437229	0,554669	0,528194	0,052293	-0,100610	-1,036480	-7,437229	0,554669	0,528194
10:38:08,46	0,492010	3,497991	-0,141996	0,240981	0,363990	0,000987	0,049899	-0,102653	-1,036778	0,557862	4,567697	0,548218	-0,508835	-2,856766	-2,136630	-9,404984	-2,551488	13,175286	0,049899	-0,102653	-1,036778	-7,500372	0,650602	0,548218	0,049899	-0,102653	-1,036778	-7,500372	0,650602	0,548218
10:38:08,51	0,492010	3,497991	-0,141996	0,240981	0,363990	0,000987	0,049941	-0,104507	-1,040340	0,634086	4,544512	0,560383	-0,509598	-2,858709	-2,151880	-9,429830	-2,521717	13,147400	0,049941	-0,104507	-1,040340	-7,569675	0,624127	0,560383	0,049941	-0,104507	-1,040340	-7,569675	0,624127	0,560383
10:38:08,56	0,492010	3,497991	-0,141996	0,240981	0,363990	0,000987	0,363522	-0,125232	-3,763411	0,810211	11,404211	0,680414	-0,647677	-3,138697	-4,859700	-18,036697	1,390968	13,295316	0,363522	-0,125232	-3,763411	-9,020487	-17,132273	0,680414	0,363522	-0,125232	-3,763411	-9,020487	-17,132273	0,680414
10:38:08,61	0,492010	3,497991	-0,141996	0,240981	0,363990	0,000987	0,363522	-0,125232	-3,763411	0,810211	11,404211	0,680414	-0,569615	-2,952700	-5,177534	-7,475236	-2,818274	13,200417	0,363522	-0,125232	-3,763411	-9,020487	-17,132273	0,680414	0,363522	-0,125232	-3,763411	-9,020487	-17,132273	0,680414
10:38:08,66	0,492010	3,497991	-0,141996	0,240981	0,363990	0,000987	0,163413	-0,099837	-4,081244	1,125099	12,249629	0,585514	-0,506996	-2,782266	-1,527386	-7,605688	-1,573802	13,073442	0,163413	-0,099837	-4,081244	-6,712101	-0,578262	0,585514	0,163413	-0,099837	-4,081244	-6,712101	-0,578262	0,585514
10:38:08,71	0,492047	3,497977	-0,141987	0,240975	0,313979	0,001029	-0,015497	-0,068850	-0,431096	0,526290	2,211121	0,458539	-0,513525	-2,815895	-0,749731	-11,409514	-0,220777	13,085981	-0,015497	-0,068850	-0,431096	-4,878426	3,427631	0,458539	-0,015497	-0,068850	-0,431096	-4,878426	3,427631	0,458539
10:38:08,76	0,492047	3,497977	-0,141987	0,240975	0,313979	0,001029	0,016891	-0,080010	0,346558	0,376467	-0,075406	0,471078	-0,512971	-2,820490	-0,763055	-11,416173	-0,208372	13,092352	0,016891	-0,080010	0,346558	-5,904334	-1,401381	0,471078	0,016891	-0,080010	0,346558	-5,904334	-1,401381	0,471078
10:38:08,81	0,492047	3,497977	-0,141987	0,240975	0,313979	0,001029	0,020594	-0,082787	0,333235	0,528272	0,105135	0,477450	-0,511826	-2,818315	-0,770693	-11,393189	-0,258309	13,097300	0,020594	-0,082787	0,333235	-5,970504	-1,511457	0,477450	0,020594	-0,082787	0,333235	-5,970504	-1,511457	0,477450
10:38:08,86	0,492047	3,497977	-0,141987	0,240975	0,313979	0,001029	0,018138	-0,082691	0,325597	0,491529	0,022319	0,482397	-0,513483	-2,820194	-0,773419	-11,391425	-0,252441	13,080798	0,018138	-0,082691	0,325597	-5,999717	-1,401511	0,482397	0,018138	-0,082691	0,325597	-5,999717	-1,401511	0,482397
10:38:08,91	0,492047	3,497977	-0,141987	0,240975	0,313979	0,001029	0,020593	-0,082195	0,322870	0,471698	0,148583	0,465895	-0,513005	-2,819723	-0,775365	-11,382586	-0,282302	13,074627	0,020593	-0,082195	0,322870	-5,980608	-1,467980	0,465895	0,020593	-0,082195	0,322870	-5,980608	-1,467980	0,465895
10:38:08,96	0,492047	3,497977	-0,141987	0,240975	0,313979	0,001029	0,019947	-0,082374	0,320925	0,459561	0,137544	0,459724	-0,518301	-2,817279	-0,778492	-11,377226	-0,255512	13,071935	0,019947	-0,082374	0,320925	-6,006790	-1,428258	0,459724	0,019947	-0,082374	0,320925	-6,006790	-1,428258	0,459724
10:38:09,01	0,492047	3,497977	-0,141987	0,240975	0,313979	0,001029	0,020478	-0,076565	0,317798	0,183394	0,156436	0,457032	-0,518355	-2,823133	-0,780028	-11,415436	-0,248696	13,087138	0,020478	-0,076565	0,317798	-5,826982	-1,451101	0,457032	0,020478	-0,076565	0,317798	-5,826982	-1,451101	0,457032
10:38:09,06	0,492047	3,497977	-0,141987	0,240975	0,313979	0,001029	0,025575	-0,079446	0,316262	0,319969	0,384952	0,472235	-0,512952	-2,823981	-0,782299	-11,357278	-0,262732	13,117352	0,025575	-0,079446	0,316262	-5,916512	-1,622654	0,472235	0,025575	-0,079446	0,316262	-5,916512	-1,622654	0,472235
10:38:09,11	0,492047	3,497977	-0,141987	0,240975	0,313979	0,001029	0,023607	-0,084549	0,313991	0,602256	0,340017	0,502449	-0,514953	-2,817807	-0,786058	-11,362262	-0,246339	13,072334	0,023607	-0,084549	0,313991	-6,034822	-1,513127	0,502449	0,023607	-0,084549	0,313991	-6,034822	-1,513127	0,502449
10:38:09,16	0,492047	3,497977	-0,141987	0,240975	0,313979	0,001029	0,019261	-0,079729	0,310232	0,363346	0,101493	0,457431	-0,514468	-2,822628	-0,787006	-11,379726	-0,232050	13,085030	0,019261	-0,079729	0,310232	-5,895400	-1,410461	0,457431	0,019261	-0,079729	0,310232	-5,895400	-1,410461	0,457431
10:38:09,21	0,492047	3,497977	-0,141987	0,240975	0,313979	0,001029	0,023194	-0,082559	0,309283	0,514160	0,283758	0,470127	-0,508897	-2,820599	-0,788552	-11,370586	-0,265401	13,093339	0,023194	-0,082559	0,309283	-5,966759	-1,536963	0,470127	0,023194	-0,082559	0,309283	-5,966759	-1,536963	0,470127
10:38:09,26	0,492047	3,497977	-0,141987	0,240975	0,313979	0,001029	0,018651	-0,086369	0,307738	0,687953	0,072112	0,478437	-0,514746	-2,818631	-0,790513	-11,350232	-0,245665	13,079701	0,018651	-0,086369	0,307738	-6,092030	-1,391983	0,478437	0,018651	-0,086369	0,307738	-6,092030	-1,391983	0,478437
10:38:09,31	0,492047	3,497977	-0,141987	0,240975	0,313979	0,001029	0,019871	-0,080321	0,305777	0,400708	0,143328	0,464799	-0,511187	-2,820407	-0,792071	-11,318264	-0,323157	13,039429	0,019871	-0,080321	0,305777	-5,904479	-1,416562	0,464799	0,019871	-0,080321	0,305777	-5,904479	-1,416562	0,464799
10:38:09,36	0,492047	3,497977	-0,141987	0,240975	0,313979	0,001029	0,019630	-0,084291	0,304219	0,556013	0,197195	0,424526	-0,513112	-2,820693	-0,793658	-11,416516	-0,240593	13,058210	0,019630	-0,084291	0,304219	-6,060805	-1,343728	0,424526	0,019630	-0,084291	0,304219	-6,060805	-1,343728	0,424526
10:38:09,41	0,492047	3,497977	-0,141987	0,240975	0,313979	0,001029	0,020840	-0,082767	0,302631	0,499133	0,133764	0,443307	-0,514073	-2,819896	-0,792521	-11,390986	-0,272369	13,095759	0,020840	-0,082767	0,302631	-5,998039	-1,502174	0,443307	0,020840	-0,082767	0,302631	-5,998039	-1,502174	0,443307
10:38:09,46	0,492047	3,497977	-0,141987	0,240975	0,313979	0,001029	0,020630	-0,081536	0,303768	0,420394	0,160859	0,480856	-0,511878	-2,820398	-0,798278	-11,352719	-0,314120	13,077647	0,020630	-0,081536	0,303768	-5,980185	-1,458620	0,480856	0,020630	-0,081536	0,303768	-5,980185	-1,458620	0,480856
10:38:09,51	0,492047	3,497977	-0,141987	0,240975	0,313979	0,001029	0,019967	-0,083687	0,298012	0,515225	0,180401	0,462745	-0,512449	-2,820663	-0,798272	-11,348330	-0,301727	13,082703	0,019967	-0,083687	0,298012	-6,054211	-1,387036	0,462745	0,019967	-0,083687	0,298012	-6,054211	-1,387036	0,462745
10:38:09,56	0,492047	3,497977	-0,141987	0,240975	0,313979	0,001029	0,025623	-0,081542	0,297606	0,434245	0,378508	0,468734	-0,517832	-2,824888	-0,798273	-11,407351	-0,267927	13,102216	0,025623	-0,081542	0,297606	-5,966816	-1,632881	0,468734	0,025623	-0,081542	0,297606	-5,966816	-1,632881	0,468734
10:38:09,61	0,492047	3,497977	-0,141987	0,240975	0,313979	0,001029	0,025623	-0,081542	0,297606	0,434245	0,378508	0,468734	-0,512473	-2,820764	-0,798698	-11,359928	-0,314772	13,039038	0,025623	-0,081542	0,297606	-5,966816	-1,632881	0,468734	0,025623	-0,081542	0,297606	-5,966816	-1,632881	0,468734
10:38:09,66	0,492047	3,497977	-0,141987	0,240975	0,313979	0,001029	0,020582	-0,083355	0,297591	0,493804	0,206439	0,424135	-0,514287	-2,816139	-0,800251	-11,373198	-0,281131	13,080331	0,020582	-0,083355	0,297591	-6,049589	-1,409238	0,424135	0,020582	-0,083355	0,297591	-6,049589	-1,409238	0,424135
10:38:09,71	0,492047	3,497977	-0,141987	0,240975	0,313979	0,001029	0,017483	-0,079472	0,296039	0,314365	0,016988	0,465428	-0,512513	-2,819132	-0,800237	-11,375531	-0,288887	13,079960	0,017483	-0,079472	0,296039	-5,924180	-1,355432	0,465428	0,017483	-0,079472	0,296039	-5,924180	-1,355432	0,465428
10:38:09,76	0,492047	3,497977	-0,141987	0,240975	0,313979	0,001029	0,023232	-0,080657	0,295266	0,359047	0,263575	0,475364	-0,516135	-2,821710	-0,801024	-11,427032	-0,269630	13,090267	0,023232	-0,080657	0,295266	-5,972548	-1,560158	0,475364	0,023232	-0,080657	0,295266	-5,972548	-1,560158	0,475364
10:38:09,81	0,492047	3,497977	-0,141987	0,240975	0,313979	0,001029	0,023232	-0,080657	0,295266	0,359047	0,263575	0,475364	-0,514529	-2,822064	-0,802223	-11,363564	-0,270331	13,088932	0,023232	-0,080657	0,295266	-5,972548	-1,560158	0,475364	0,023232	-0,080657	0,295266	-5,972548	-1,560158	0,475364
10:38:09,86	0,492047	3,497977	-0,141987	0,240975	0,313979	0,001029	0,022736	-0,082225	0,294067	0,471671	0,293082	0,474029	-0,512531	-2,819865	-0,803321	-11,367623	-0,314837	13,105038	0,022736	-0,082225	0,294067	-5,982953	-1,491691	0,474029	0,022736	-0,082225	0,294067	-5,982953	-1,491691	0,474029
10:38:09,91	0,492047	3,497977	-0,141987	0,240975	0,313979	0,001029	0,019832	-0,082855	0,292969	0,463906	0,160805	0,490135	-0,517008	-2,819569	-0,803887	-11,370993	-0,264969	13,053796	0,019832	-0,082855	0,292969	-6,040245	-1,395994	0,490135	0,019832	-0,082855	0,292969	-6,040245	-1,395994	0,490135
10:38:09,96	0,492047	3,497977	-0,141987	0,240975	0,313979	0,001029	0,021814	-0,078831	0,292403	0,296129	0,236043	0,438893	-0,514932	-2,823495	-0,803366	-11,423999	-0,255463	13,062987	0,021814	-0,078831	0,292403	-5,892091	-1,476383	0,438893	0,021814	-0,078831	0,292403	-5,892091	-1,476383	0,438893
10:38:10,01	0,492047	3,497977	-0,141987	0,240975	0,313979	0,001029	0,024177	-0,082592	0,292924	0,473414	0,308224	0,448084	-0,515475	-2,820599	-0,806081	-11,382447	-0,275777	13,063897	0,024177	-0,082592	0,292924	-6,010021	-1,589640	0,448084	0,024177	-0,082592	0,292924	-6,010021	-1,589640	0,448084
10:38:10,06	0,492047	3,497977	-0,141987	0,240975	0,313979	0,001029	0,021940	-0,080673	0,290209	0,376835	0,238074	0,448994	-0,512476	-2,822199	-0,806428	-11,355898	-0,282390	13,088130	0,021940	-0,080673	0,290209	-5,955996	-1,484235	0,448994	0,021940	-0,080673	0,290209	-5,955996	-1,484235	0,448994
10:38:10,11	0,492047	3,497977	-0,141987	0,240975	0,313979	0,001029	0,021826	-0,084070	0,289862	0,561004	0,258437	0,473227	-0,517208	-2,820856	-0,808014	-11,366733	-0,264643	13,069776	0,021826	-0,084070	0,289862	-6,038458	-1,454911	0,473227	0,021826	-0,084070	0,289862	-6,038458	-1,454911	0,473227
10:38:10,16	0,492047	3,497977	-0,141987	0,240975	0,313979	0,001029	0,023029	-0,079300	0,288276	0,322948	0,302738	0,454873	-0,519750	-2,821906	-0,807423	-11,384182	-0,270328	13,089410	0,023029	-0,079300	0,288276	-5,902118	-1,505048	0,454873	0,023029	-0,079300	0,288276	-5,902118	-1,505048	0,454873
10:38:10,21	0,492047	3,497977	-0,141987	0,240975	0,313979	0,001029	0,025209	-0,077624	0,288867	0,222123	0,403844	0,474508	-0,513080	-2,821237	-0,807610	-11,357131	-0,289586	13,074135	0,025209	-0,077624	0,288867	-5,871338	-1,575095	0,474508	0,025209	-0,077624	0,288867	-5,871338	-1,575095	0,474508
10:38:10,26	0,492047	3,497977	-0,141987	0,240975	0,313979	0,001029	0,021295	-0,083066	0,288680	0,501956	0,233351	0,459232	-0,514940	-2,822839	-0,806845	-11,409799	-0,275025	13,083808	0,021295	-0,083066	0,288680	-6,018705	-1,438306	0,459232	0,021295	-0,083066	0,288680	-6,018705	-1,438306	0,459232
10:38:10,31	0,492047	3,497977	-0,141987	0,240975	0,313979	0,001029	0,023612	-0,082256	0,289445	0,446142	0,300927	0,468905	-0,516128	-2,821087	-0,807251	-11,401573	-0,302312	13,068615	0,023612	-0,082256	0,289445	-6,010979	-1,552591	0,468905	0,023612	-0,082256	0,289445	-6,010979	-1,552591	0,468905
10:38:10,36	0,492047	3,497977	-0,141987	0,240975	0,313979	0,001029	0,022689	-0,080351	0,289039	0,327557	0,273733	0,453713	-0,510132	-2,824549	-0,810823	-11,361060	-0,293014	13,043334	0,022689	-0,080351	0,289039	-5,980010	-1,507383	0,453713	0,022689	-0,080351	0,289039	-5,980010	-1,507383	0,453713
10:38:10,41	0,492047	3,497977	-0,141987	0,240975	0,313979	0,001029	0,022690	-0,087275	0,285466	0,715909	0,304184	0,428431	-0,515541	-2,821473	-0,809999	-11,351607	-0,298615	13,084472	0,022690	-0,087275	0,285466	-6,135186	-1,476953	0,428431	0,022690	-0,087275	0,285466	-6,135186	-1,476953	0,428431
10:38:10,46	0,492047	3,497977	-0,141987	0,240975	0,313979	0,001029	0,022730	-0,081053	0,286291	0,392221	0,317259	0,469569	-0,514612	-2,820880	-0,809067	-11,381876	-0,294958	13,052281	0,022730	-0,081053	0,286291	-5,970416	-1,467030	0,469569	0,022730	-0,081053	0,286291	-5,970416	-1,467030	0,469569
10:38:10,51	0,492047	3,497977	-0,141987	0,240975	0,313979	0,001029	0,021752	-0,081561	0,287223	0,406671	0,238388	0,437378	-0,518351	-2,818380	-0,811353	-11,403687	-0,273219	13,062392	0,021752	-0,081561	0,287223	-5,995847	-1,469170	0,437378	0,021752	-0,081561	0,287223	-5,995847	-1,469170	0,437378
10:38:10,56	0,492047	3,497977	-0,141987	0,240975	0,313979	0,001029	0,021456	-0,077073	0,284937	0,181235	0,193231	0,447490	-0,513839	-2,817546	-0,810822	-11,350400	-0,288995	13,086145	0,021456	-0,077073	0,284937	-5,869003	-1,491081	0,447490	0,021456	-0,077073	0,284937	-5,869003	-1,491081	0,447490
10:38:10,61	0,492047	3,497977	-0,141987	0,240975	0,313979	0,001029	0,018478	-0,080563	0,285468	0,375693	0,092387	0,471243	-0,515486	-2,822964	-0,811613	-11,334950	-0,279681	13,073565	0,018478	-0,080563	0,285468	-5,948505	-1,358115	0,471243	0,018478	-0,080563	0,285468	-5,948505	-1,358115	0,471243
10:38:10,66	0,492047	3,497977	-0,141987	0,240975	0,313979	0,001029	0,023994	-0,081845	0,284677	0,458161	0,387932	0,458662	-0,514313	-2,820568	-0,813077	-11,365464	-0,310465	13,052538	0,023994	-0,081845	0,284677	-5,966695	-1,495561	0,458662	0,023994	-0,081845	0,284677	-5,966695	-1,495561	0,458662
10:38:10,71	0,492047	3,497977	-0,141987	0,240975	0,313979	0,001029	0,021332	-0,081664	0,283213	0,406820	0,238496	0,437635	-0,516025	-2,822100	-0,816132	-11,335924	-0,299228	13,099960	0,021332	-0,081664	0,283213	-6,003808	-1,436064	0,437635	0,021332	-0,081664	0,283213	-6,003808	-1,436064	0,437635
10:38:10,76	0,492047	3,497977	-0,141987	0,240975	0,313979	0,001029	0,023515	-0,080948	0,280157	0,394064	0,371970	0,485057	-0,512603	-2,819138	-0,813232	-11,336438	-0,314742	13,090659	0,023515	-0,080948	0,280157	-5,960320	-1,473946	0,485057	0,023515	-0,080948	0,280157	-5,960320	-1,473946	0,485057
10:38:10,81	0,492047	3,497977	-0,141987	0,240975	0,313979	0,001029	0,019239	-0,082429	0,283057	0,457428	0,156940	0,475756	-0,514668	-2,818448	-0,813740	-11,397394	-0,261342	13,107182	0,019239	-0,082429	0,283057	-6,013281	-1,353325	0,475756	0,019239	-0,082429	0,283057	-6,013281	-1,353325	0,475756
10:38:10,86	0,492047	3,497977	-0,141987	0,240975	0,313979	0,001029	0,019674	-0,080297	0,282550	0,362299	0,100046	0,492279	-0,517332	-2,819803	-0,818119	-11,396522	-0,271407	13,095530	0,019674	-0,080297	0,282550	-5,940999	-1,444330	0,492279	0,019674	-0,080297	0,282550	-5,940999	-1,444330	0,492279
10:38:10,91	0,492047	3,497977	-0,141987	0,240975	0,313979	0,001029	0,022179	-0,078667	0,278170	0,269287	0,236126	0,480627	-0,513090	-2,819728	-0,815195	-11,344025	-0,288270	13,068382	0,022179	-0,078667	0,278170	-5,906099	-1,504941	0,480627	0,022179	-0,078667	0,278170	-5,906099	-1,504941	0,480627
10:38:10,96	0,492047	3,497977	-0,141987	0,240975	0,313979	0,001029	0,019993	-0,082303	0,281095	0,470011	0,176347	0,453479	-0,513798	-2,823966	-0,816168	-11,403972	-0,299967	13,078962	0,019993	-0,082303	0,281095	-5,990812	-1,393116	0,453479	0,019993	-0,082303	0,281095	-5,990812	-1,393116	0,453479
10:38:11,01	0,492047	3,497977	-0,141987	0,240975	0,313979	0,001029	0,024017	-0,083808	0,280121	0,508153	0,339537	0,464059	-0,512380	-2,821358	-0,815660	-11,361124	-0,275226	13,095384	0,024017	-0,083808	0,280121	-6,070790	-1,545823	0,464059	0,024017	-0,083808	0,280121	-6,070790	-1,545823	0,464059
10:38:11,06	0,492047	3,497977	-0,141987	0,240975	0,313979	0,001029	0,021049	-0,083733	0,280630	0,547089	0,209936	0,480481	-0,516585	-2,822215	-0,815005	-11,344970	-0,257702	13,054555	0,021049	-0,083733	0,280630	-6,025945	-1,442435	0,480481	0,021049	-0,083733	0,280630	-6,025945	-1,442435	0,480481
10:38:11,11	0,492047	3,497977	-0,141987	0,240975	0,313979	0,001029	0,023894	-0,080520	0,281284	0,403262	0,363090	0,439652	-0,516537	-2,821742	-0,817457	-11,348468	-0,291717	13,072837	0,023894	-0,080520	0,281284	-5,917545	-1,512591	0,439652	0,023894	-0,080520	0,281284	-5,917545	-1,512591	0,439652
10:38:11,16	0,492047	3,497977	-0,141987	0,240975	0,313979	0,001029	0,023460	-0,080324	0,278833	0,361893	0,354524	0,457934	-0,515518	-2,823200	-0,818504	-11,395202	-0,243507	13,077073	0,023460	-0,080324	0,278833	-5,943573	-1,487124	0,457934	0,023460	-0,080324	0,278833	-5,943573	-1,487124	0,457934
10:38:11,21	0,492047	3,497977	-0,141987	0,240975	0,313979	0,001029	0,024214	-0,081936	0,277786	0,464093	0,329127	0,462170	-0,512131	-2,817477	-0,817131	-11,338598	-0,300934	13,085749	0,024214	-0,081936	0,277786	-5,967904	-1,571670	0,462170	0,024214	-0,081936	0,277786	-5,967904	-1,571670	0,462170
10:38:11,26	0,492047	3,497977	-0,141987	0,240975	0,313979	0,001029	0,017564	-0,082008	0,279159	0,446382	0,061050	0,470846	-0,511373	-2,819196	-0,817313	-11,354084	-0,301092	13,099617	0,017564	-0,082008	0,279159	-5,991230	-1,317705	0,470846	0,017564	-0,082008	0,279159	-5,991230	-1,317705	0,470846
10:38:11,31	0,492047	3,497977	-0,141987	0,240975	0,313979	0,001029	0,018674	-0,083524	0,278976	0,517334	0,105470	0,484715	-0,516118	-2,820083	-0,816564	-11,374839	-0,302614	13,078994	0,018674	-0,083524	0,278976	-6,039284	-1,360469	0,484715	0,018674	-0,083524	0,278976	-6,039284	-1,360469	0,484715
10:38:11,36	0,492047	3,497977	-0,141987	0,240975	0,313979	0,001029	0,021814	-0,079858	0,279726	0,315002	0,251531	0,464091	-0,514980	-2,820106	-0,818497	-11,380682	-0,324137	13,094269	0,021814	-0,079858	0,279726	-5,953829	-1,460889	0,464091	0,021814	-0,079858	0,279726	-5,953829	-1,460889	0,464091
10:38:11,41	0,492047	3,497977	-0,141987	0,240975	0,313979	0,001029	0,021266	-0,080855	0,277793	0,345292	0,228722	0,479366	-0,514344	-2,821637	-0,817735	-11,376338	-0,300784	13,060476	0,021266	-0,080855	0,277793	-6,001814	-1,440659	0,479366	0,021266	-0,080855	0,277793	-6,001814	-1,440659	0,479366
10:38:11,46	0,492047	3,497977	-0,141987	0,240975	0,313979	0,001029	0,022273	-0,082171	0,278554	0,436151	0,273179	0,445573	-0,516672	-2,824368	-0,816566	-11,377354	-0,290041	13,054466	0,022273	-0,082171	0,278554	-6,014306	-1,475262	0,445573	0,022273	-0,082171	0,278554	-6,014306	-1,475262	0,445573
10:38:11,51	0,492047	3,497977	-0,141987	0,240975	0,313979	0,001029	0,025803	-0,081521	0,279724	0,411101	0,450483	0,439563	-0,513631	-2,820557	-0,817800	-11,361993	-0,299615	13,057459	0,025803	-0,081521	0,279724	-5,988263	-1,575057	0,439563	0,025803	-0,081521	0,279724	-5,988263	-1,575057	0,439563
10:38:11,56	0,492047	3,497977	-0,141987	0,240975	0,313979	0,001029	0,022988	-0,080584	0,278187	0,364693	0,326656	0,466363	-0,516076	-2,821462	-0,818103	-11,356675	-0,299339	13,081266	0,022988	-0,080584	0,278187	-5,961160	-1,477899	0,466363	0,022988	-0,080584	0,278187	-5,961160	-1,477899	0,466363
10:38:11,61	0,492047	3,497977	-0,141987	0,240975	0,313979	0,001029	0,022988	-0,080584	0,278187	0,364693	0,326656	0,466363	-0,515593	-2,820050	-0,819721	-11,350306	-0,307064	13,086269	0,022988	-0,080584	0,278187	-5,961160	-1,477899	0,466363	0,022988	-0,080584	0,278187	-5,961160	-1,477899	0,466363
10:38:11,66	0,492047	3,497977	-0,141987	0,240975	0,313979	0,001029	0,021523	-0,080296	0,276569	0,346201	0,259870	0,471366	-0,513592	-2,822596	-0,819614	-11,295901	-0,300166	13,089871	0,021523	-0,080296	0,276569	-5,957027	-1,429706	0,471366	0,021523	-0,080296	0,276569	-5,957027	-1,429706	0,471366
10:38:11,71	0,492047	3,497977	-0,141987	0,240975	0,313979	0,001029	0,022728	-0,083302	0,276675	0,535687	0,366170	0,474968	-0,511380	-2,817877	-0,820426	-11,342451	-0,317477	13,096216	0,022728	-0,083302	0,276675	-6,003509	-1,417958	0,474968	0,022728	-0,083302	0,276675	-6,003509	-1,417958	0,474968
10:38:11,76	0,492047	3,497977	-0,141987	0,240975	0,313979	0,001029	0,017535	-0,082858	0,275864	0,474345	0,064494	0,481314	-0,513220	-2,819006	-0,820396	-11,388202	-0,299231	13,075772	0,017535	-0,082858	0,275864	-6,030016	-1,312010	0,481314	0,017535	-0,082858	0,275864	-6,030016	-1,312010	0,481314
10:38:11,81	0,492047	3,497977	-0,141987	0,240975	0,313979	0,001029	0,019433	-0,081829	0,275894	0,413782	0,114420	0,460869	-0,514933	-2,820981	-0,822768	-11,368126	-0,282057	13,088275	0,019433	-0,081829	0,275894	-6,009831	-1,411038	0,460869	0,019433	-0,081829	0,275894	-6,009831	-1,411038	0,460869
10:38:11,86	0,492047	3,497977	-0,141987	0,240975	0,313979	0,001029	0,022000	-0,081333	0,273522	0,412898	0,256719	0,473372	-0,513693	-2,817858	-0,820835	-11,330968	-0,300487	13,067423	0,022000	-0,081333	0,273522	-5,971776	-1,470273	0,473372	0,022000	-0,081333	0,273522	-5,971776	-1,470273	0,473372
10:38:11,91	0,492047	3,497977	-0,141987	0,240975	0,313979	0,001029	0,018675	-0,080845	0,275455	0,390135	0,125241	0,452521	-0,514325	-2,817585	-0,818133	-11,357917	-0,294543	13,061333	0,018675	-0,080845	0,275455	-5,956223	-1,340780	0,452521	0,018675	-0,080845	0,275455	-5,956223	-1,340780	0,452521
10:38:11,96	0,492047	3,497977	-0,141987	0,240975	0,313979	0,001029	0,018754	-0,080162	0,278157	0,346281	0,103030	0,446430	-0,516586	-2,820997	-0,821005	-11,359545	-0,289097	13,103559	0,018754	-0,080162	0,278157	-5,946444	-1,369179	0,446430	0,018754	-0,080162	0,278157	-5,946444	-1,369179	0,446430
10:38:12,01	0,492047	3,497977	-0,141987	0,240975	0,313979	0,001029	0,022840	-0,079910	0,275285	0,337066	0,311334	0,488656	-0,513767	-2,819900	-0,823558	-11,357298	-0,323135	13,068310	0,022840	-0,079910	0,275285	-5,935857	-1,481574	0,488656	0,022840	-0,079910	0,275285	-5,935857	-1,481574	0,488656
10:38:12,06	0,492047	3,497977	-0,141987	0,240975	0,313979	0,001029	0,020480	-0,081803	0,272732	0,407148	0,207624	0,453407	-0,517817	-2,821540	-0,820836	-11,347705	-0,281789	13,062091	0,020480	-0,081803	0,272732	-6,014376	-1,400091	0,453407	0,020480	-0,081803	0,272732	-6,014376	-1,400091	0,453407
10:38:12,11	0,492047	3,497977	-0,141987	0,240975	0,313979	0,001029	0,023926	-0,079116	0,275454	0,308021	0,374428	0,447188	-0,517241	-2,819914	-0,822025	-11,345887	-0,294323	13,038510	0,023926	-0,079116	0,275454	-5,902564	-1,503764	0,447188	0,023926	-0,079116	0,275454	-5,902564	-1,503764	0,447188
10:38:12,16	0,492047	3,497977	-0,141987	0,240975	0,313979	0,001029	0,022230	-0,078801	0,274264	0,281712	0,294065	0,423607	-0,509040	-2,821873	-0,820436	-11,360608	-0,327859	13,066817	0,022230	-0,078801	0,274264	-5,904171	-1,450972	0,423607	0,022230	-0,078801	0,274264	-5,904171	-1,450972	0,423607
10:38:12,21	0,492047	3,497977	-0,141987	0,240975	0,313979	0,001029	0,019826	-0,086883	0,275854	0,665557	0,173088	0,451914	-0,513665	-2,819308	-0,822959	-11,356615	-0,310581	13,092672	0,019826	-0,086883	0,275854	-6,154739	-1,383254	0,451914	0,019826	-0,086883	0,275854	-6,154739	-1,383254	0,451914
10:38:12,26	0,492047	3,497977	-0,141987	0,240975	0,313979	0,001029	0,019917	-0,081595	0,273331	0,407553	0,172625	0,477769	-0,518310	-2,822376	-0,821513	-11,365646	-0,297591	13,072874	0,019917	-0,081595	0,273331	-5,997653	-1,390839	0,477769	0,019917	-0,081595	0,273331	-5,997653	-1,390839	0,477769
10:38:12,31	0,492047	3,497977	-0,141987	0,240975	0,313979	0,001029	0,024896	-0,079106	0,274776	0,284883	0,417226	0,457971	-0,512439	-2,825251	-0,823904	-11,379303	-0,283312	13,105796	0,024896	-0,079106	0,274776	-5,924973	-1,537102	0,457971	0,024896	-0,079106	0,274776	-5,924973	-1,537102	0,457971
10:38:12,36	0,492047	3,497977	-0,141987	0,240975	0,313979	0,001029	0,024451	-0,085628	0,272386	0,629542	0,375121	0,490894	-0,513943	-2,817879	-0,824448	-11,373819	-0,293414	13,070243	0,024451	-0,085628	0,272386	-6,092257	-1,544277	0,490894	0,024451	-0,085628	0,272386	-6,092257	-1,544277	0,490894
10:38:12,41	0,492047	3,497977	-0,141987	0,240975	0,313979	0,001029	0,018819	-0,080640	0,271842	0,364174	0,092036	0,455340	-0,513105	-2,819464	-0,821669	-11,338463	-0,285753	13,072381	0,018819	-0,080640	0,271842	-5,966089	-1,385219	0,455340	0,018819	-0,080640	0,271842	-5,966089	-1,385219	0,455340
10:38:12,46	0,492047	3,497977	-0,141987	0,240975	0,313979	0,001029	0,019772	-0,082158	0,274621	0,467397	0,168387	0,457478	-0,514372	-2,821759	-0,823550	-11,388871	-0,261963	13,089589	0,019772	-0,082158	0,274621	-5,981991	-1,383688	0,457478	0,019772	-0,082158	0,274621	-5,981991	-1,383688	0,457478
10:38:12,51	0,492047	3,497977	-0,141987	0,240975	0,313979	0,001029	0,022394	-0,082208	0,272740	0,465411	0,249175	0,474686	-0,515545	-2,823031	-0,823931	-11,340615	-0,277319	13,065024	0,022394	-0,082208	0,272740	-5,987925	-1,508717	0,474686	0,022394	-0,082208	0,272740	-5,987925	-1,508717	0,474686
10:38:12,56	0,492047	3,497977	-0,141987	0,240975	0,313979	0,001029	0,024081	-0,081828	0,272359	0,456485	0,386383	0,450121	-0,513144	-2,821285	-0,827022	-11,341333	-0,306297	13,094921	0,024081	-0,081828	0,272359	-5,967028	-1,503960	0,450121	0,024081	-0,081828	0,272359	-5,967028	-1,503960	0,450121
10:38:12,61	0,492047	3,497977	-0,141987	0,240975	0,313979	0,001029	0,021368	-0,083034	0,269268	0,493755	0,259209	0,480018	-0,515605	-2,824009	-0,825104	-11,404613	-0,298750	13,088971	0,021368	-0,083034	0,269268	-6,024448	-1,418218	0,480018	0,021368	-0,083034	0,269268	-6,024448	-1,418218	0,480018
10:38:12,66	0,492047	3,497977	-0,141987	0,240975	0,313979	0,001029	0,024958	-0,082265	0,271186	0,428634	0,387292	0,474069	-0,514210	-2,821569	-0,824575	-11,390786	-0,289340	13,106370	0,024958	-0,082265	0,271186	-6,029159	-1,571916	0,474069	0,024958	-0,082265	0,271186	-6,029159	-1,571916	0,474069
10:38:12,71	0,492047	3,497977	-0,141987	0,240975	0,313979	0,001029	0,022147	-0,082253	0,271715	0,443077	0,248401	0,491467	-0,516065	-2,823526	-0,824409	-11,342729	-0,307518	13,074300	0,022147	-0,082253	0,271715	-6,013780	-1,490162	0,491467	0,022147	-0,082253	0,271715	-6,013780	-1,490162	0,491467
10:38:12,76	0,492047	3,497977	-0,141987	0,240975	0,313979	0,001029	0,024770	-0,081626	0,271881	0,418748	0,435475	0,459397	-0,513858	-2,822401	-0,825104	-11,402921	-0,316488	13,093772	0,024770	-0,081626	0,271881	-5,988874	-1,508948	0,459397	0,024770	-0,081626	0,271881	-5,988874	-1,508948	0,459397
10:38:12,81	0,492047	3,497977	-0,141987	0,240975	0,313979	0,001029	0,022692	-0,082974	0,271186	0,450986	0,279775	0,478869	-0,510994	-2,822113	-0,824407	-11,371904	-0,318508	13,093502	0,022692	-0,082974	0,271186	-6,062464	-1,501524	0,478869	0,022692	-0,082974	0,271186	-6,062464	-1,501524	0,478869
10:38:12,86	0,492047	3,497977	-0,141987	0,240975	0,313979	0,001029	0,021011	-0,085311	0,271883	0,586265	0,220229	0,478599	-0,513670	-2,819688	-0,827198	-11,358480	-0,305329	13,055005	0,021011	-0,085311	0,271883	-6,110632	-1,429104	0,478599	0,021011	-0,085311	0,271883	-6,110632	-1,429104	0,478599
10:38:12,91	0,492047	3,497977	-0,141987	0,240975	0,313979	0,001029	0,020249	-0,081780	0,269092	0,420802	0,185641	0,440102	-0,509637	-2,821806	-0,827813	-11,355146	-0,309191	13,076600	0,020249	-0,081780	0,269092	-5,998947	-1,403873	0,440102	0,020249	-0,081780	0,269092	-5,998947	-1,403873	0,440102
10:38:12,96	0,492047	3,497977	-0,141987	0,240975	0,313979	0,001029	0,020066	-0,086333	0,268477	0,655845	0,180982	0,461697	-0,508397	-2,821853	-0,826233	-11,327010	-0,311176	13,090028	0,020066	-0,086333	0,268477	-6,121260	-1,394225	0,461697	0,020066	-0,086333	0,268477	-6,121260	-1,394225	0,461697
10:38:13,01	0,492047	3,497977	-0,141987	0,240975	0,313979	0,001029	0,019487	-0,087430	0,270057	0,725267	0,176219	0,475126	-0,515570	-2,818674	-0,825081	-11,369071	-0,299002	13,128143	0,019487	-0,087430	0,270057	-6,137997	-1,353516	0,475126	0,019487	-0,087430	0,270057	-6,137997	-1,353516	0,475126
10:38:13,06	0,492047	3,497977	-0,141987	0,240975	0,313979	0,001029	0,020321	-0,079628	0,271209	0,309094	0,177051	0,513240	-0,512612	-2,821830	-0,826178	-11,330618	-0,293328	13,086649	0,020321	-0,079628	0,271209	-5,941741	-1,418118	0,513240	0,020321	-0,079628	0,271209	-5,941741	-1,418118	0,513240
10:38:13,11	0,492047	3,497977	-0,141987	0,240975	0,313979	0,001029	0,021574	-0,083768	0,270111	0,548491	0,272715	0,471746	-0,513159	-2,823305	-0,825091	-11,361771	-0,299661	13,079331	0,021574	-0,083768	0,270111	-6,027300	-1,420881	0,471746	0,021574	-0,083768	0,270111	-6,027300	-1,420881	0,471746
10:38:13,16	0,492047	3,497977	-0,141987	0,240975	0,313979	0,001029	0,023125	-0,084031	0,271199	0,541111	0,329549	0,464428	-0,515557	-2,818640	-0,827842	-11,363184	-0,302416	13,071519	0,023125	-0,084031	0,271199	-6,055332	-1,485792	0,464428	0,023125	-0,084031	0,271199	-6,055332	-1,485792	0,464428
10:38:13,21	0,492047	3,497977	-0,141987	0,240975	0,313979	0,001029	0,020284	-0,079623	0,268447	0,308787	0,181969	0,456616	-0,511980	-2,821858	-0,827014	-11,349722	-0,301798	13,104953	0,020284	-0,079623	0,268447	-5,941605	-1,410351	0,456616	0,020284	-0,079623	0,268447	-5,941605	-1,410351	0,456616
10:38:13,26	0,492047	3,497977	-0,141987	0,240975	0,313979	0,001029	0,021283	-0,084330	0,269275	0,560800	0,245252	0,490050	-0,514997	-2,820857	-0,827438	-11,384763	-0,291908	13,090980	0,021283	-0,084330	0,269275	-6,059066	-1,425468	0,490050	0,021283	-0,084330	0,269275	-6,059066	-1,425468	0,490050
10:38:13,31	0,492047	3,497977	-0,141987	0,240975	0,313979	0,001029	0,021925	-0,081216	0,268851	0,389962	0,243316	0,476077	-0,511949	-2,816911	-0,823541	-11,321054	-0,331220	13,082961	0,021925	-0,081216	0,268851	-5,985524	-1,477758	0,476077	0,021925	-0,081216	0,268851	-5,985524	-1,477758	0,476077
10:38:13,36	0,492047	3,497977	-0,141987	0,240975	0,313979	0,001029	0,016983	-0,081883	0,272749	0,422427	0,061179	0,468058	-0,516743	-2,821831	-0,828599	-11,377909	-0,283962	13,091424	0,016983	-0,081883	0,272749	-6,005375	-1,271975	0,468058	0,016983	-0,081883	0,272749	-6,005375	-1,271975	0,468058
10:38:13,41	0,492047	3,497977	-0,141987	0,240975	0,313979	0,001029	0,023640	-0,080191	0,267690	0,346945	0,334503	0,476521	-0,513705	-2,821494	-0,826530	-11,371369	-0,324084	13,078082	0,023640	-0,080191	0,267690	-5,948039	-1,521265	0,476521	0,023640	-0,080191	0,267690	-5,948039	-1,521265	0,476521
10:38:13,46	0,492047	3,497977	-0,141987	0,240975	0,313979	0,001029	0,021830	-0,082653	0,269759	0,443510	0,266098	0,463180	-0,518517	-2,821058	-0,825512	-11,385409	-0,288994	13,074734	0,021830	-0,082653	0,269759	-6,044768	-1,447570	0,463180	0,021830	-0,082653	0,269759	-6,044768	-1,447570	0,463180
10:38:13,51	0,492047	3,497977	-0,141987	0,240975	0,313979	0,001029	0,023859	-0,078268	0,270778	0,238847	0,341874	0,459831	-0,510852	-2,818662	-0,829385	-11,352002	-0,336567	13,072058	0,023859	-0,078268	0,270778	-5,905190	-1,531029	0,459831	0,023859	-0,078268	0,270778	-5,905190	-1,531029	0,459831
10:38:13,56	0,492047	3,497977	-0,141987	0,240975	0,313979	0,001029	0,017951	-0,083708	0,266905	0,497246	0,087412	0,457156	-0,512509	-2,817623	-0,828594	-11,307618	-0,312483	13,071760	0,017951	-0,083708	0,266905	-6,073854	-1,321767	0,457156	0,017951	-0,083708	0,266905	-6,073854	-1,321767	0,457156
10:38:13,61	0,492047	3,497977	-0,141987	0,240975	0,313979	0,001029	0,017880	-0,081754	0,267696	0,438671	0,110088	0,456858	-0,512605	-2,819628	-0,827456	-11,362003	-0,312340	13,056782	0,017880	-0,081754	0,267696	-5,979015	-1,293475	0,456858	0,017880	-0,081754	0,267696	-5,979015	-1,293475	0,456858
10:38:13,66	0,492047	3,497977	-0,141987	0,240975	0,313979	0,001029	0,019664	-0,082673	0,268834	0,459383	0,155693	0,441879	-0,510819	-2,823110	-0,828620	-11,366684	-0,300670	13,038324	0,019664	-0,082673	0,268834	-6,030434	-1,387925	0,441879	0,019664	-0,082673	0,268834	-6,030434	-1,387925	0,441879
10:38:13,71	0,492047	3,497977	-0,141987	0,240975	0,313979	0,001029	0,021786	-0,085960	0,267669	0,638098	0,256173	0,423421	-0,515619	-2,824054	-0,829009	-11,399129	-0,321602	13,061479	0,021786	-0,085960	0,267669	-6,109786	-1,454060	0,423421	0,021786	-0,085960	0,267669	-6,109786	-1,454060	0,423421
10:38:13,76	0,492047	3,497977	-0,141987	0,240975	0,313979	0,001029	0,025004	-0,082275	0,267281	0,412132	0,405881	0,446576	-0,518266	-2,821364	-0,829254	-11,355061	-0,204549	13,116952	0,025004	-0,082275	0,267281	-6,046486	-1,556971	0,446576	0,025004	-0,082275	0,267281	-6,046486	-1,556971	0,446576
10:38:13,81	0,492047	3,497977	-0,141987	0,240975	0,313979	0,001029	0,023998	-0,078638	0,267036	0,346413	0,333181	0,502049	-0,515486	-2,821278	-0,828588	-11,335625	-0,299041	13,081109	0,023998	-0,078638	0,267036	-5,826700	-1,550661	0,502049	0,023998	-0,078638	0,267036	-5,826700	-1,550661	0,502049
10:38:13,86	0,492047	3,497977	-0,141987	0,240975	0,313979	0,001029	0,022533	-0,081003	0,267702	0,397261	0,321089	0,466206	-0,516125	-2,822362	-0,829383	-11,357468	-0,312590	13,066576	0,022533	-0,081003	0,267702	-5,961478	-1,447767	0,466206	0,022533	-0,081003	0,267702	-5,961478	-1,447767	0,466206
10:38:13,91	0,492047	3,497977	-0,141987	0,240975	0,313979	0,001029	0,023792	-0,080992	0,266907	0,374012	0,374413	0,451673	-0,513681	-2,819340	-0,831380	-11,357371	-0,283777	13,094617	0,023792	-0,080992	0,266907	-5,983831	-1,493272	0,451673	0,023792	-0,080992	0,266907	-5,983831	-1,493272	0,451673
10:38:13,96	0,492047	3,497977	-0,141987	0,240975	0,313979	0,001029	0,019952	-0,081597	0,264910	0,430471	0,160421	0,479714	-0,511452	-2,825139	-0,829738	-11,364471	-0,356237	13,090087	0,019952	-0,081597	0,264910	-5,974861	-1,405840	0,479714	0,019952	-0,081597	0,264910	-5,974861	-1,405840	0,479714
10:38:14,01	0,492047	3,497977	-0,141987	0,240975	0,313979	0,001029	0,023860	-0,086427	0,266552	0,615334	0,393697	0,475185	-0,509627	-2,819953	-0,827426	-11,340903	-0,325508	13,075972	0,023860	-0,086427	0,266552	-6,169162	-1,479310	0,475185	0,023860	-0,086427	0,266552	-6,169162	-1,479310	0,475185
10:38:14,06	0,492047	3,497977	-0,141987	0,240975	0,313979	0,001029	0,018457	-0,085414	0,268864	0,601079	0,117776	0,461069	-0,511441	-2,822165	-0,829734	-11,362549	-0,317453	13,111131	0,018457	-0,085414	0,268864	-6,103933	-1,331079	0,461069	0,018457	-0,085414	0,268864	-6,103933	-1,331079	0,461069
10:38:14,11	0,492047	3,497977	-0,141987	0,240975	0,313979	0,001029	0,021279	-0,084949	0,266555	0,573061	0,241766	0,496229	-0,513202	-2,821594	-0,831062	-11,357892	-0,323715	13,072710	0,021279	-0,084949	0,266555	-6,095463	-1,428644	0,496229	0,021279	-0,084949	0,266555	-6,095463	-1,428644	0,496229
10:38:14,16	0,492047	3,497977	-0,141987	0,240975	0,313979	0,001029	0,021665	-0,083139	0,265228	0,475821	0,268975	0,457807	-0,514932	-2,821439	-0,831308	-11,347910	-0,295244	13,087929	0,021665	-0,083139	0,265228	-6,050579	-1,431697	0,457807	0,021665	-0,083139	0,265228	-6,050579	-1,431697	0,457807
10:38:14,21	0,492047	3,497977	-0,141987	0,240975	0,313979	0,001029	0,022396	-0,081563	0,264982	0,423539	0,301436	0,473026	-0,513784	-2,822793	-0,830139	-11,365386	-0,300406	13,092075	0,022396	-0,081563	0,264982	-5,979179	-1,456679	0,473026	0,022396	-0,081563	0,264982	-5,979179	-1,456679	0,473026
10:38:14,26	0,492047	3,497977	-0,141987	0,240975	0,313979	0,001029	0,022994	-0,083234	0,266150	0,497232	0,319976	0,477172	-0,513773	-2,823486	-0,830539	-11,362817	-0,303653	13,072705	0,022994	-0,083234	0,266150	-6,036673	-1,485078	0,477172	0,022994	-0,083234	0,266150	-6,036673	-1,485078	0,477172
10:38:14,31	0,492047	3,497977	-0,141987	0,240975	0,313979	0,001029	0,023589	-0,083590	0,265751	0,514195	0,354770	0,457803	-0,513770	-2,823456	-0,832090	-11,357075	-0,306941	13,073490	0,023589	-0,083590	0,265751	-6,047624	-1,497000	0,457803	0,023589	-0,083590	0,265751	-6,047624	-1,497000	0,457803
10:38:14,36	0,492047	3,497977	-0,141987	0,240975	0,313979	0,001029	0,023562	-0,083578	0,264199	0,513574	0,359954	0,458587	-0,514968	-2,821900	-0,832862	-11,367235	-0,279018	13,099208	0,023562	-0,083578	0,264199	-6,047273	-1,489653	0,458587	0,023562	-0,083578	0,264199	-6,047273	-1,489653	0,458587
10:38:14,41	0,492047	3,497977	-0,141987	0,240975	0,313979	0,001029	0,022813	-0,081763	0,263428	0,438291	0,298265	0,484305	-0,514682	-2,822208	-0,832665	-11,365686	-0,298155	13,098463	0,022813	-0,081763	0,263428	-5,980070	-1,492575	0,484305	0,022813	-0,081763	0,263428	-5,980070	-1,492575	0,484305
10:38:14,46	0,492047	3,497977	-0,141987	0,240975	0,313979	0,001029	0,022937	-0,082164	0,263625	0,443380	0,315590	0,483561	-0,515556	-2,821956	-0,829780	-11,367003	-0,308781	13,062351	0,022937	-0,082164	0,263625	-6,006514	-1,484934	0,483561	0,022937	-0,082164	0,263625	-6,006514	-1,484934	0,483561
10:38:14,51	0,492047	3,497977	-0,141987	0,240975	0,313979	0,001029	0,023156	-0,081281	0,266510	0,387580	0,331150	0,447448	-0,512073	-2,823130	-0,828602	-11,395192	-0,305031	13,081853	0,023156	-0,081281	0,266510	-5,992964	-1,486564	0,447448	0,023156	-0,081281	0,266510	-5,992964	-1,486564	0,447448
10:38:14,56	0,492047	3,497977	-0,141987	0,240975	0,313979	0,001029	0,022431	-0,084885	0,267688	0,564139	0,267175	0,466950	-0,513717	-2,822384	-0,832834	-11,312406	-0,342678	13,096733	0,022431	-0,084885	0,267688	-6,099315	-1,493645	0,466950	0,022431	-0,084885	0,267688	-6,099315	-1,493645	0,466950
10:38:14,61	0,492047	3,497977	-0,141987	0,240975	0,313979	0,001029	0,022607	-0,083088	0,263456	0,479506	0,366861	0,481830	-0,512683	-2,823004	-0,832307	-11,336132	-0,336618	13,117125	0,022607	-0,083088	0,263456	-6,042915	-1,407799	0,481830	0,022607	-0,083088	0,263456	-6,042915	-1,407799	0,481830
10:38:14,66	0,492047	3,497977	-0,141987	0,240975	0,313979	0,001029	0,022626	-0,084293	0,263983	0,535559	0,344274	0,502222	-0,514968	-2,823458	-0,829393	-11,379634	-0,288628	13,057925	0,022626	-0,084293	0,263983	-6,081466	-1,431881	0,502222	0,022626	-0,084293	0,263983	-6,081466	-1,431881	0,502222
10:38:14,71	0,492047	3,497977	-0,141987	0,240975	0,313979	0,001029	0,024163	-0,082542	0,266896	0,464286	0,362496	0,443022	-0,517973	-2,825222	-0,830949	-11,404631	-0,298037	13,067736	0,024163	-0,082542	0,266896	-6,015240	-1,534264	0,443022	0,024163	-0,082542	0,266896	-6,015240	-1,534264	0,443022
10:38:14,76	0,492047	3,497977	-0,141987	0,240975	0,313979	0,001029	0,027192	-0,080821	0,265341	0,354168	0,503109	0,452833	-0,513220	-2,820829	-0,833266	-11,373720	-0,280548	13,085397	0,027192	-0,080821	0,265341	-5,990291	-1,631501	0,452833	0,027192	-0,080821	0,265341	-5,990291	-1,631501	0,452833
10:38:14,81	0,492047	3,497977	-0,141987	0,240975	0,313979	0,001029	0,021012	-0,082741	0,263024	0,484598	0,199724	0,470494	-0,514353	-2,823629	-0,831701	-11,363660	-0,281565	13,078852	0,021012	-0,082741	0,263024	-6,010564	-1,449680	0,470494	0,021012	-0,082741	0,263024	-6,010564	-1,449680	0,470494
10:38:14,86	0,492047	3,497977	-0,141987	0,240975	0,313979	0,001029	0,024003	-0,083159	0,264589	0,510494	0,364490	0,463950	-0,516063	-2,819057	-0,832087	-11,308478	-0,325825	13,077485	0,024003	-0,083159	0,264589	-6,017498	-1,519727	0,463950	0,024003	-0,083159	0,264589	-6,017498	-1,519727	0,463950
10:38:14,91	0,492047	3,497977	-0,141987	0,240975	0,313979	0,001029	0,020899	-0,079393	0,264203	0,303908	0,272995	0,462583	-0,514451	-2,821567	-0,834044	-11,394057	-0,291435	13,095099	0,020899	-0,079393	0,264203	-5,928430	-1,367550	0,462583	0,020899	-0,079393	0,264203	-5,928430	-1,367550	0,462583
10:38:14,96	0,492047	3,497977	-0,141987	0,240975	0,313979	0,001029	0,022267	-0,082044	0,262246	0,428744	0,252828	0,480196	-0,514288	-2,822516	-0,830515	-11,324417	-0,301059	13,086970	0,022267	-0,082044	0,262246	-6,011684	-1,495113	0,480196	0,022267	-0,082044	0,262246	-6,011684	-1,495113	0,480196
10:38:15,01	0,492047	3,497977	-0,141987	0,240975	0,313979	0,001029	0,023006	-0,082660	0,265775	0,487257	0,356391	0,472067	-0,514340	-2,823823	-0,833234	-11,341800	-0,314014	13,093030	0,023006	-0,082660	0,265775	-6,001520	-1,449581	0,472067	0,023006	-0,082660	0,265775	-6,001520	-1,449581	0,472067
10:38:15,06	0,492047	3,497977	-0,141987	0,240975	0,313979	0,001029	0,024164	-0,083268	0,263056	0,498969	0,408030	0,478127	-0,513894	-2,825114	-0,834134	-11,350545	-0,301408	13,056407	0,024164	-0,083268	0,263056	-6,037546	-1,488845	0,478127	0,024164	-0,083268	0,263056	-6,037546	-1,488845	0,478127
10:38:15,11	0,492047	3,497977	-0,141987	0,240975	0,313979	0,001029	0,025060	-0,084300	0,262156	0,559167	0,440722	0,441504	-0,516164	-2,821941	-0,832684	-11,373849	-0,291589	13,082402	0,025060	-0,084300	0,262156	-6,058345	-1,526452	0,441504	0,025060	-0,084300	0,262156	-6,058345	-1,526452	0,441504
10:38:15,16	0,492047	3,497977	-0,141987	0,240975	0,313979	0,001029	0,023447	-0,080747	0,263605	0,371273	0,331761	0,467499	-0,515620	-2,822111	-0,830954	-11,384604	-0,337985	13,062277	0,023447	-0,080747	0,263605	-5,967344	-1,508803	0,467499	0,023447	-0,080747	0,263605	-5,967344	-1,508803	0,467499
10:38:15,21	0,492047	3,497977	-0,141987	0,240975	0,313979	0,001029	0,023322	-0,081304	0,265336	0,354671	0,339170	0,447374	-0,513886	-2,820190	-0,830252	-11,342158	-0,293450	13,073115	0,023322	-0,081304	0,265336	-6,027658	-1,491619	0,447374	0,023322	-0,081304	0,265336	-6,027658	-1,491619	0,447374
10:38:15,26	0,492047	3,497977	-0,141987	0,240975	0,313979	0,001029	0,020792	-0,081844	0,266038	0,442584	0,222078	0,458212	-0,513243	-2,825747	-0,834795	-11,379000	-0,322456	13,093996	0,020792	-0,081844	0,266038	-5,982197	-1,410071	0,458212	0,020792	-0,081844	0,266038	-5,982197	-1,410071	0,458212
10:38:15,31	0,492047	3,497977	-0,141987	0,240975	0,313979	0,001029	0,025282	-0,085179	0,261495	0,572466	0,438184	0,479093	-0,511221	-2,820224	-0,830743	-11,356575	-0,297460	13,069851	0,025282	-0,085179	0,261495	-6,114118	-1,546473	0,479093	0,025282	-0,085179	0,261495	-6,114118	-1,546473	0,479093
10:38:15,36	0,492047	3,497977	-0,141987	0,240975	0,313979	0,001029	0,019488	-0,084169	0,265547	0,552795	0,143812	0,454949	-0,511459	-2,821676	-0,830156	-11,365742	-0,340257	13,071999	0,019488	-0,084169	0,265547	-6,054488	-1,386006	0,454949	0,019488	-0,084169	0,265547	-6,054488	-1,386006	0,454949
10:38:15,41	0,492047	3,497977	-0,141987	0,240975	0,313979	0,001029	0,020865	-0,084689	0,266133	0,538173	0,228846	0,457096	-0,513776	-2,818962	-0,832874	-11,336478	-0,333162	13,078426	0,020865	-0,084689	0,266133	-6,109906	-1,409022	0,457096	0,020865	-0,084689	0,266133	-6,109906	-1,409022	0,457096
10:38:15,46	0,492047	3,497977	-0,141987	0,240975	0,313979	0,001029	0,019673	-0,081326	0,263416	0,384073	0,188679	0,463524	-0,518495	-2,824343	-0,831325	-11,366544	-0,308445	13,067280	0,019673	-0,081326	0,263416	-6,000009	-1,355649	0,463524	0,019673	-0,081326	0,263416	-6,000009	-1,355649	0,463524
10:38:15,51	0,492047	3,497977	-0,141987	0,240975	0,313979	0,001029	0,026692	-0,079930	0,264965	0,317851	0,515294	0,452377	-0,512578	-2,822148	-0,832492	-11,345392	-0,315589	13,054357	0,026692	-0,079930	0,264965	-5,956642	-1,580061	0,452377	0,026692	-0,079930	0,264965	-5,956642	-1,580061	0,452377
10:38:15,56	0,492047	3,497977	-0,141987	0,240975	0,313979	0,001029	0,022471	-0,080716	0,262284	0,360199	0,274677	0,444229	-0,515703	-2,821080	-0,834006	-11,384077	-0,296611	13,059132	0,022471	-0,080716	0,262284	-5,975986	-1,489294	0,444229	0,022471	-0,080716	0,262284	-5,975986	-1,489294	0,444229
10:38:15,61	0,492047	3,497977	-0,141987	0,240975	0,313979	0,001029	0,022471	-0,080716	0,262284	0,360199	0,274677	0,444229	-0,515549	-2,819888	-0,830162	-11,357680	-0,302401	13,077536	0,022471	-0,080716	0,262284	-5,975986	-1,489294	0,444229	0,022471	-0,080716	0,262284	-5,975986	-1,489294	0,444229
10:38:15,66	0,492047	3,497977	-0,141987	0,240975	0,313979	0,001029	0,021361	-0,080253	0,266128	0,344341	0,242717	0,462633	-0,514660	-2,822424	-0,832990	-11,347586	-0,325207	13,085467	0,021361	-0,080253	0,266128	-5,955550	-1,434125	0,462633	0,021361	-0,080253	0,266128	-5,955550	-1,434125	0,462633
10:38:15,71	0,492047	3,497977	-0,141987	0,240975	0,313979	0,001029	0,023113	-0,082291	0,263300	0,435591	0,353952	0,470564	-0,515506	-2,823844	-0,833621	-11,336217	-0,311985	13,093069	0,023113	-0,082291	0,263300	-6,024249	-1,460402	0,470564	0,023113	-0,082291	0,263300	-6,024249	-1,460402	0,470564
10:38:15,76	0,492047	3,497977	-0,141987	0,240975	0,313979	0,001029	0,024765	-0,082268	0,262668	0,451552	0,443128	0,478166	-0,514955	-2,820867	-0,832097	-11,350878	-0,311528	13,078308	0,024765	-0,082268	0,262668	-6,006515	-1,500963	0,478166	0,024765	-0,082268	0,262668	-6,006515	-1,500963	0,478166
10:38:15,81	0,492047	3,497977	-0,141987	0,240975	0,313979	0,001029	0,021912	-0,081257	0,264193	0,392042	0,281800	0,463405	-0,513717	-2,819712	-0,836565	-11,364049	-0,286597	13,093651	0,021912	-0,081257	0,264193	-5,986657	-1,438260	0,463405	0,021912	-0,081257	0,264193	-5,986657	-1,438260	0,463405
10:38:15,86	0,492047	3,497977	-0,141987	0,240975	0,313979	0,001029	0,020293	-0,081752	0,259725	0,432791	0,173762	0,478749	-0,514990	-2,822210	-0,832883	-11,368315	-0,317968	13,068864	0,020293	-0,081752	0,259725	-5,984771	-1,419240	0,478749	0,020293	-0,081752	0,259725	-5,984771	-1,419240	0,478749
10:38:15,91	0,492047	3,497977	-0,141987	0,240975	0,313979	0,001029	0,023093	-0,081899	0,263406	0,411088	0,331342	0,453961	-0,516800	-2,823438	-0,831313	-11,385087	-0,335824	13,096085	0,023093	-0,081899	0,263406	-6,017944	-1,481444	0,453961	0,023093	-0,081899	0,263406	-6,017944	-1,481444	0,453961
10:38:15,96	0,492047	3,497977	-0,141987	0,240975	0,313979	0,001029	0,025062	-0,080945	0,264977	0,337648	0,428127	0,481182	-0,516778	-2,819467	-0,837919	-11,367685	-0,284318	13,111858	0,025062	-0,080945	0,264977	-6,016523	-1,539216	0,481182	0,025062	-0,080945	0,264977	-6,016523	-1,539216	0,481182
10:38:16,01	0,492047	3,497977	-0,141987	0,240975	0,313979	0,001029	0,021611	-0,078978	0,258371	0,288702	0,238024	0,496955	-0,513799	-2,821994	-0,835610	-11,361874	-0,307144	13,056506	0,021611	-0,078978	0,258371	-5,911106	-1,458462	0,496955	0,021611	-0,078978	0,258371	-5,911106	-1,458462	0,496955
10:38:16,06	0,492047	3,497977	-0,141987	0,240975	0,313979	0,001029	0,022310	-0,082822	0,260680	0,471696	0,290816	0,441603	-0,518533	-2,821447	-0,834821	-11,370653	-0,298935	13,089558	0,022310	-0,082822	0,260680	-6,029818	-1,460539	0,441603	0,022310	-0,082822	0,260680	-6,029818	-1,460539	0,441603
10:38:16,11	0,492047	3,497977	-0,141987	0,240975	0,313979	0,001029	0,024203	-0,078448	0,261469	0,246998	0,377530	0,474655	-0,516607	-2,820493	-0,833981	-11,348420	-0,284122	13,075232	0,024203	-0,078448	0,261469	-5,911203	-1,522405	0,474655	0,024203	-0,078448	0,261469	-5,911203	-1,522405	0,474655
10:38:16,16	0,492047	3,497977	-0,141987	0,240975	0,313979	0,001029	0,022414	-0,079639	0,262309	0,332876	0,296345	0,460329	-0,512587	-2,819207	-0,833668	-11,349242	-0,286585	13,061321	0,022414	-0,079639	0,262309	-5,918820	-1,463145	0,460329	0,022414	-0,079639	0,262309	-5,918820	-1,463145	0,460329
10:38:16,21	0,492047	3,497977	-0,141987	0,240975	0,313979	0,001029	0,019290	-0,082477	0,262622	0,477908	0,134443	0,446418	-0,516718	-2,822902	-0,834811	-11,360466	-0,277601	13,085383	0,019290	-0,082477	0,262622	-5,996571	-1,379853	0,446418	0,019290	-0,082477	0,262622	-5,996571	-1,379853	0,446418
10:38:16,26	0,492047	3,497977	-0,141987	0,240975	0,313979	0,001029	0,024556	-0,080747	0,261479	0,390119	0,394044	0,470480	-0,513296	-2,826110	-0,835590	-11,414897	-0,290015	13,090980	0,024556	-0,080747	0,261479	-5,948559	-1,533605	0,470480	0,024556	-0,080747	0,261479	-5,948559	-1,533605	0,470480
10:38:16,31	0,492047	3,497977	-0,141987	0,240975	0,313979	0,001029	0,025623	-0,085315	0,260700	0,589677	0,408603	0,476077	-0,513241	-2,822487	-0,835270	-11,371693	-0,318356	13,079483	0,025623	-0,085315	0,260700	-6,107572	-1,602815	0,476077	0,025623	-0,085315	0,260700	-6,107572	-1,602815	0,476077
10:38:16,36	0,492047	3,497977	-0,141987	0,240975	0,313979	0,001029	0,022458	-0,083551	0,261019	0,495015	0,295615	0,464580	-0,517370	-2,824201	-0,833252	-11,383134	-0,310488	13,097844	0,022458	-0,083551	0,261019	-6,063771	-1,467359	0,464580	0,022458	-0,083551	0,261019	-6,063771	-1,467359	0,464580
10:38:16,41	0,492047	3,497977	-0,141987	0,240975	0,313979	0,001029	0,026007	-0,080832	0,263038	0,354718	0,466296	0,482941	-0,516208	-2,824276	-0,833639	-11,383431	-0,328750	13,097688	0,026007	-0,080832	0,263038	-5,990624	-1,575238	0,482941	0,026007	-0,080832	0,263038	-5,990624	-1,575238	0,482941
10:38:16,46	0,492047	3,497977	-0,141987	0,240975	0,313979	0,001029	0,025491	-0,081877	0,262651	0,393069	0,448327	0,482785	-0,515575	-2,821498	-0,835600	-11,371131	-0,279743	13,081465	0,025491	-0,081877	0,262651	-6,034267	-1,552684	0,482785	0,025491	-0,081877	0,262651	-6,034267	-1,552684	0,482785
10:38:16,51	0,492047	3,497977	-0,141987	0,240975	0,313979	0,001029	0,022769	-0,081036	0,260689	0,397939	0,292940	0,466563	-0,517290	-2,822776	-0,835985	-11,342697	-0,304226	13,065601	0,022769	-0,081036	0,260689	-5,963395	-1,494407	0,466563	0,022769	-0,081036	0,260689	-5,963395	-1,494407	0,466563
10:38:16,56	0,492047	3,497977	-0,141987	0,240975	0,313979	0,001029	0,024732	-0,080189	0,260305	0,346923	0,431915	0,450699	-0,515479	-2,820005	-0,835148	-11,391084	-0,291045	13,058257	0,024732	-0,080189	0,260305	-5,947942	-1,509577	0,450699	0,024732	-0,080189	0,260305	-5,947942	-1,509577	0,450699
10:38:16,61	0,492047	3,497977	-0,141987	0,240975	0,313979	0,001029	0,021428	-0,080372	0,261142	0,343656	0,211587	0,443354	-0,514956	-2,818716	-0,832106	-11,352527	-0,292188	13,079269	0,021428	-0,080372	0,261142	-5,965568	-1,470503	0,443354	0,021428	-0,080372	0,261142	-5,965568	-1,470503	0,443354
10:38:16,66	0,492047	3,497977	-0,141987	0,240975	0,313979	0,001029	0,020050	-0,080181	0,264183	0,351988	0,173893	0,464366	-0,515596	-2,819448	-0,836776	-11,373180	-0,279888	13,082498	0,020050	-0,080181	0,264183	-5,942206	-1,400023	0,464366	0,020050	-0,080181	0,264183	-5,942206	-1,400023	0,464366
10:38:16,71	0,492047	3,497977	-0,141987	0,240975	0,313979	0,001029	0,021004	-0,079992	0,259514	0,342521	0,199448	0,467595	-0,514984	-2,822038	-0,835565	-11,356522	-0,311495	13,114215	0,021004	-0,079992	0,259514	-5,936889	-1,449332	0,467595	0,021004	-0,079992	0,259514	-5,936889	-1,449332	0,467595
10:38:16,76	0,492047	3,497977	-0,141987	0,240975	0,313979	0,001029	0,022941	-0,081818	0,260724	0,418394	0,330401	0,499312	-0,512102	-2,820925	-0,834837	-11,391076	-0,308586	13,071277	0,022941	-0,081818	0,260724	-6,004303	-1,470431	0,499312	0,022941	-0,081818	0,260724	-6,004303	-1,470431	0,499312
10:38:16,81	0,492047	3,497977	-0,141987	0,240975	0,313979	0,001029	0,020536	-0,083757	0,261452	0,504472	0,173981	0,456374	-0,513801	-2,824598	-0,836372	-11,368175	-0,303756	13,066446	0,020536	-0,083757	0,261452	-6,070448	-1,438088	0,456374	0,020536	-0,083757	0,261452	-6,070448	-1,438088	0,456374
10:38:16,86	0,492047	3,497977	-0,141987	0,240975	0,313979	0,001029	0,024566	-0,084122	0,259918	0,539097	0,400982	0,451544	-0,513263	-2,822941	-0,834925	-11,383366	-0,307452	13,111972	0,024566	-0,084122	0,259918	-6,064494	-1,527478	0,451544	0,024566	-0,084122	0,259918	-6,064494	-1,527478	0,451544
10:38:16,91	0,492047	3,497977	-0,141987	0,240975	0,313979	0,001029	0,022862	-0,083760	0,261364	0,509469	0,301054	0,497069	-0,512590	-2,819505	-0,836742	-11,322183	-0,341749	13,090172	0,022862	-0,083760	0,261364	-6,065693	-1,493622	0,497069	0,022862	-0,083760	0,261364	-6,065693	-1,493622	0,497069
10:38:16,96	0,492047	3,497977	-0,141987	0,240975	0,313979	0,001029	0,019550	-0,082625	0,259548	0,451330	0,198962	0,475270	-0,513217	-2,823651	-0,835973	-11,363847	-0,312905	13,080644	0,019550	-0,082625	0,259548	-6,034722	-1,335719	0,475270	0,019550	-0,082625	0,259548	-6,034722	-1,335719	0,475270
10:38:17,01	0,492047	3,497977	-0,141987	0,240975	0,313979	0,001029	0,023454	-0,084154	0,260316	0,535008	0,351458	0,465741	-0,514380	-2,823815	-0,833630	-11,358774	-0,317260	13,093336	0,023454	-0,084154	0,260316	-6,071104	-1,489675	0,465741	0,023454	-0,084154	0,260316	-6,071104	-1,489675	0,465741
10:38:17,06	0,492047	3,497977	-0,141987	0,240975	0,313979	0,001029	0,024178	-0,083229	0,262660	0,485647	0,395663	0,478433	-0,516765	-2,823228	-0,836365	-11,361721	-0,329515	13,084622	0,024178	-0,083229	0,262660	-6,047814	-1,502283	0,478433	0,024178	-0,083229	0,262660	-6,047814	-1,502283	0,478433
10:38:17,11	0,492047	3,497977	-0,141987	0,240975	0,313979	0,001029	0,024862	-0,080871	0,259925	0,350944	0,434819	0,469720	-0,515579	-2,829034	-0,834807	-11,388279	-0,302011	13,069637	0,024862	-0,080871	0,259925	-5,997413	-1,516840	0,469720	0,024862	-0,080871	0,259925	-5,997413	-1,516840	0,469720
10:38:17,16	0,492047	3,497977	-0,141987	0,240975	0,313979	0,001029	0,029297	-0,084800	0,261483	0,565801	0,628684	0,454734	-0,515174	-2,822158	-0,833646	-11,355807	-0,328446	13,081760	0,029297	-0,084800	0,261483	-6,090996	-1,671118	0,454734	0,029297	-0,084800	0,261483	-6,090996	-1,671118	0,454734
10:38:17,21	0,492047	3,497977	-0,141987	0,240975	0,313979	0,001029	0,023140	-0,081713	0,262644	0,398616	0,349863	0,466857	-0,513229	-2,822583	-0,837558	-11,381937	-0,267632	13,059174	0,023140	-0,081713	0,262644	-6,015846	-1,466621	0,466857	0,023140	-0,081713	0,262644	-6,015846	-1,466621	0,466857
10:38:17,26	0,492047	3,497977	-0,141987	0,240975	0,313979	0,001029	0,022535	-0,083610	0,258732	0,536878	0,265352	0,444272	-0,515591	-2,823585	-0,835996	-11,380540	-0,292629	13,066542	0,022535	-0,083610	0,258732	-6,026523	-1,503617	0,444272	0,022535	-0,083610	0,258732	-6,026523	-1,503617	0,444272
10:38:17,31	0,492047	3,497977	-0,141987	0,240975	0,313979	0,001029	0,024583	-0,082066	0,260294	0,435607	0,385594	0,451639	-0,512698	-2,823811	-0,837125	-11,393163	-0,305770	13,115856	0,024583	-0,082066	0,260294	-6,006540	-1,544199	0,451639	0,024583	-0,082066	0,260294	-6,006540	-1,544199	0,451639
10:38:17,36	0,492047	3,497977	-0,141987	0,240975	0,313979	0,001029	0,023333	-0,084684	0,259165	0,554052	0,316226	0,500953	-0,514984	-2,823271	-0,837499	-11,356617	-0,308225	13,120160	0,023333	-0,084684	0,259165	-6,093608	-1,515433	0,500953	0,023333	-0,084684	0,259165	-6,093608	-1,515433	0,500953
10:38:17,41	0,492047	3,497977	-0,141987	0,240975	0,313979	0,001029	0,024008	-0,082434	0,258791	0,453222	0,384213	0,505257	-0,512072	-2,822992	-0,839103	-11,366515	-0,334562	13,057951	0,024008	-0,082434	0,258791	-6,017848	-1,500449	0,505257	0,024008	-0,082434	0,258791	-6,017848	-1,500449	0,505257
10:38:17,46	0,492047	3,497977	-0,141987	0,240975	0,313979	0,001029	0,022311	-0,084817	0,257187	0,549375	0,300525	0,443048	-0,514392	-2,819604	-0,836389	-11,356729	-0,301400	13,067053	0,022311	-0,084817	0,257187	-6,108753	-1,450859	0,443048	0,022311	-0,084817	0,257187	-6,108753	-1,450859	0,443048
10:38:17,51	0,492047	3,497977	-0,141987	0,240975	0,313979	0,001029	0,020537	-0,081113	0,259901	0,390385	0,200191	0,452150	-0,514942	-2,823186	-0,838304	-11,344873	-0,295353	13,077355	0,020537	-0,081113	0,259901	-5,976989	-1,411966	0,452150	0,020537	-0,081113	0,259901	-5,976989	-1,411966	0,452150
10:38:17,56	0,492047	3,497977	-0,141987	0,240975	0,313979	0,001029	0,024806	-0,084888	0,260320	0,541696	0,425484	0,469545	-0,513258	-2,825189	-0,835970	-11,376367	-0,341995	13,084448	0,024806	-0,084888	0,260320	-6,121994	-1,521810	0,469545	0,024806	-0,084888	0,260320	-6,121994	-1,521810	0,469545
10:38:17,61	0,492047	3,497977	-0,141987	0,240975	0,313979	0,001029	0,024806	-0,084888	0,260320	0,541696	0,425484	0,469545	-0,515718	-2,825956	-0,834946	-11,401775	-0,288206	13,083655	0,024806	-0,084888	0,260320	-6,121994	-1,521810	0,469545	0,024806	-0,084888	0,260320	-6,121994	-1,521810	0,469545
10:38:17,66	0,492047	3,497977	-0,141987	0,240975	0,313979	0,001029	0,026701	-0,083141	0,261344	0,484766	0,475103	0,468752	-0,510855	-2,821164	-0,840626	-11,353071	-0,284794	13,099577	0,026701	-0,083141	0,261344	-6,041837	-1,620915	0,468752	0,026701	-0,083141	0,261344	-6,041837	-1,620915	0,468752
10:38:17,71	0,492047	3,497977	-0,141987	0,240975	0,313979	0,001029	0,020119	-0,084957	0,255663	0,606477	0,173330	0,484674	-0,517921	-2,820348	-0,838711	-11,348785	-0,305016	13,077239	0,020119	-0,084957	0,255663	-6,062641	-1,406028	0,484674	0,020119	-0,084957	0,255663	-6,062641	-1,406028	0,484674
10:38:17,76	0,492047	3,497977	-0,141987	0,240975	0,313979	0,001029	0,022945	-0,078429	0,257579	0,251670	0,334107	0,462336	-0,514920	-2,820789	-0,834407	-11,328023	-0,311579	13,094030	0,022945	-0,078429	0,257579	-5,905028	-1,467096	0,462336	0,022945	-0,078429	0,257579	-5,905028	-1,467096	0,462336
10:38:17,81	0,492047	3,497977	-0,141987	0,240975	0,313979	0,001029	0,021827	-0,081249	0,261883	0,402980	0,297226	0,479127	-0,512619	-2,820621	-0,837156	-11,350052	-0,315778	13,067147	0,021827	-0,081249	0,261883	-5,975046	-1,416203	0,479127	0,021827	-0,081249	0,261883	-5,975046	-1,416203	0,479127
10:38:17,86	0,492047	3,497977	-0,141987	0,240975	0,313979	0,001029	0,020531	-0,083157	0,259134	0,487578	0,212864	0,452244	-0,514433	-2,822275	-0,834829	-11,385887	-0,297937	13,075802	0,020531	-0,083157	0,259134	-6,040276	-1,398841	0,452244	0,020531	-0,083157	0,259134	-6,040276	-1,398841	0,452244
10:38:17,91	0,492047	3,497977	-0,141987	0,240975	0,313979	0,001029	0,022871	-0,082414	0,261461	0,446433	0,294559	0,460899	-0,510895	-2,821826	-0,838685	-11,378733	-0,278193	13,108456	0,022871	-0,082414	0,261461	-6,023033	-1,500791	0,460899	0,022871	-0,082414	0,261461	-6,023033	-1,500791	0,460899
10:38:17,96	0,492047	3,497977	-0,141987	0,240975	0,313979	0,001029	0,020713	-0,085253	0,257605	0,614752	0,178673	0,493553	-0,516763	-2,826472	-0,836340	-11,370969	-0,319567	13,103921	0,020713	-0,085253	0,257605	-6,077597	-1,447284	0,493553	0,020713	-0,085253	0,257605	-6,077597	-1,447284	0,493553
10:38:18,01	0,492047	3,497977	-0,141987	0,240975	0,313979	0,001029	0,027670	-0,082494	0,259949	0,439321	0,567879	0,489018	-0,510907	-2,822366	-0,838324	-11,369294	-0,343095	13,062372	0,027670	-0,082494	0,259949	-6,036426	-1,604249	0,489018	0,027670	-0,082494	0,259949	-6,036426	-1,604249	0,489018
10:38:18,06	0,492047	3,497977	-0,141987	0,240975	0,313979	0,001029	0,021186	-0,085512	0,257965	0,576749	0,243913	0,447469	-0,515552	-2,823797	-0,834819	-11,358648	-0,312056	13,064954	0,021186	-0,085512	0,257965	-6,135956	-1,419202	0,447469	0,021186	-0,085512	0,257965	-6,135956	-1,419202	0,447469
10:38:18,11	0,492047	3,497977	-0,141987	0,240975	0,313979	0,001029	0,024748	-0,082205	0,261470	0,436986	0,422816	0,450052	-0,517883	-2,822645	-0,836355	-11,359574	-0,246402	13,101686	0,024748	-0,082205	0,261470	-6,016117	-1,519884	0,450052	0,024748	-0,082205	0,261470	-6,016117	-1,519884	0,450052
10:38:18,16	0,492047	3,497977	-0,141987	0,240975	0,313979	0,001029	0,024916	-0,079610	0,259934	0,358452	0,397943	0,486783	-0,515596	-2,821100	-0,837161	-11,363439	-0,321989	13,071348	0,024916	-0,079610	0,259934	-5,890959	-1,557976	0,486783	0,024916	-0,079610	0,259934	-5,890959	-1,557976	0,486783
10:38:18,21	0,492047	3,497977	-0,141987	0,240975	0,313979	0,001029	0,022434	-0,080818	0,259129	0,353879	0,303342	0,456445	-0,509114	-2,823920	-0,834425	-11,376417	-0,318379	13,070634	0,022434	-0,080818	0,259129	-5,990365	-1,457764	0,456445	0,022434	-0,080818	0,259129	-5,990365	-1,457764	0,456445
10:38:18,26	0,492047	3,497977	-0,141987	0,240975	0,313979	0,001029	0,021635	-0,087842	0,261865	0,715747	0,248725	0,455731	-0,511459	-2,819912	-0,836744	-11,352605	-0,317791	13,101080	0,021635	-0,087842	0,261865	-6,179856	-1,449623	0,455731	0,021635	-0,087842	0,261865	-6,179856	-1,449623	0,455731
10:38:18,31	0,492047	3,497977	-0,141987	0,240975	0,313979	0,001029	0,019337	-0,083807	0,259546	0,518344	0,149535	0,486177	-0,512174	-2,820759	-0,837595	-11,424426	-0,302213	13,044443	0,019337	-0,083807	0,259546	-6,060513	-1,368387	0,486177	0,019337	-0,083807	0,259546	-6,060513	-1,368387	0,486177
10:38:18,36	0,492047	3,497977	-0,141987	0,240975	0,313979	0,001029	0,020428	-0,083612	0,258695	0,485757	0,136291	0,429541	-0,513883	-2,820585	-0,840632	-11,372764	-0,329966	13,112434	0,020428	-0,083612	0,258695	-6,077752	-1,467292	0,429541	0,020428	-0,083612	0,258695	-6,077752	-1,467292	0,429541
10:38:18,41	0,492047	3,497977	-0,141987	0,240975	0,313979	0,001029	0,021132	-0,082045	0,255657	0,406079	0,231518	0,497531	-0,514402	-2,820324	-0,838331	-11,354334	-0,317636	13,062737	0,021132	-0,082045	0,255657	-6,034434	-1,427331	0,497531	0,021132	-0,082045	0,255657	-6,034434	-1,427331	0,497531
10:38:18,46	0,492047	3,497977	-0,141987	0,240975	0,313979	0,001029	0,021165	-0,081464	0,257959	0,395791	0,243055	0,447834	-0,516193	-2,821491	-0,836394	-11,370790	-0,322561	13,061087	0,021165	-0,081464	0,257959	-5,999161	-1,418423	0,447834	0,021165	-0,081464	0,257959	-5,999161	-1,418423	0,447834
10:38:18,51	0,492047	3,497977	-0,141987	0,240975	0,313979	0,001029	0,023072	-0,080497	0,259896	0,332975	0,330390	0,446184	-0,514347	-2,821727	-0,837898	-11,326766	-0,323989	13,095704	0,023072	-0,080497	0,259896	-5,986010	-1,480728	0,446184	0,023072	-0,080497	0,259896	-5,986010	-1,480728	0,446184
10:38:18,56	0,492047	3,497977	-0,141987	0,240975	0,313979	0,001029	0,022353	-0,082214	0,258391	0,443035	0,331841	0,480801	-0,516205	-2,818642	-0,836368	-11,369411	-0,303182	13,110550	0,022353	-0,082214	0,258391	-6,010736	-1,422833	0,480801	0,022353	-0,082214	0,258391	-6,010736	-1,422833	0,480801
10:38:18,61	0,492047	3,497977	-0,141987	0,240975	0,313979	0,001029	0,020610	-0,079062	0,259922	0,275855	0,193882	0,495647	-0,516184	-2,824013	-0,836767	-11,376778	-0,306194	13,071217	0,020610	-0,079062	0,259922	-5,930523	-1,423985	0,495647	0,020610	-0,079062	0,259922	-5,930523	-1,423985	0,495647
10:38:18,66	0,492047	3,497977	-0,141987	0,240975	0,313979	0,001029	0,025251	-0,081766	0,259523	0,410170	0,430362	0,456314	-0,514434	-2,819556	-0,838326	-11,367963	-0,307911	13,082674	0,025251	-0,081766	0,259523	-6,008472	-1,551857	0,456314	0,025251	-0,081766	0,259523	-6,008472	-1,551857	0,456314
10:38:18,71	0,492047	3,497977	-0,141987	0,240975	0,313979	0,001029	0,020516	-0,081053	0,257964	0,376027	0,192636	0,467771	-0,515595	-2,820046	-0,839870	-11,364730	-0,286410	13,093687	0,020516	-0,081053	0,257964	-5,986663	-1,417887	0,467771	0,020516	-0,081053	0,257964	-5,986663	-1,417887	0,467771
10:38:18,76	0,492047	3,497977	-0,141987	0,240975	0,313979	0,001029	0,021521	-0,080292	0,256419	0,356684	0,236930	0,478784	-0,514972	-2,818017	-0,841066	-11,332473	-0,328210	13,044701	0,021521	-0,080292	0,256419	-5,946255	-1,452464	0,478784	0,021521	-0,080292	0,256419	-5,946255	-1,452464	0,478784
10:38:18,81	0,492047	3,497977	-0,141987	0,240975	0,313979	0,001029	0,019452	-0,079817	0,255223	0,311920	0,178203	0,429798	-0,515639	-2,824795	-0,837940	-11,403210	-0,289350	13,072720	0,019452	-0,079817	0,255223	-5,953742	-1,348812	0,429798	0,019452	-0,079817	0,255223	-5,953742	-1,348812	0,429798
10:38:18,86	0,492047	3,497977	-0,141987	0,240975	0,313979	0,001029	0,025656	-0,082629	0,258350	0,456386	0,420103	0,457817	-0,517954	-2,820984	-0,838697	-11,363106	-0,304934	13,101506	0,025656	-0,082629	0,258350	-6,029954	-1,593899	0,457817	0,025656	-0,082629	0,258350	-6,029954	-1,593899	0,457817
10:38:18,91	0,492047	3,497977	-0,141987	0,240975	0,313979	0,001029	0,023513	-0,078719	0,257593	0,259635	0,351199	0,486603	-0,513263	-2,821483	-0,836368	-11,382471	-0,296789	13,096441	0,023513	-0,078719	0,257593	-5,919790	-1,494591	0,486603	0,023513	-0,078719	0,257593	-5,919790	-1,494591	0,486603
10:38:18,96	0,492047	3,497977	-0,141987	0,240975	0,313979	0,001029	0,021599	-0,083031	0,259921	0,481217	0,230813	0,481538	-0,516235	-2,824155	-0,837538	-11,388694	-0,332123	13,085484	0,021599	-0,083031	0,259921	-6,036679	-1,464705	0,481538	0,021599	-0,083031	0,259921	-6,036679	-1,464705	0,481538
10:38:19,01	0,492047	3,497977	-0,141987	0,240975	0,313979	0,001029	0,025400	-0,081793	0,258752	0,383143	0,440726	0,470581	-0,513223	-2,822795	-0,839868	-11,360164	-0,306586	13,073613	0,025400	-0,081793	0,258752	-6,037591	-1,553145	0,470581	0,025400	-0,081793	0,258752	-6,037591	-1,553145	0,470581
10:38:19,06	0,492047	3,497977	-0,141987	0,240975	0,313979	0,001029	0,022716	-0,083721	0,256422	0,519782	0,313113	0,458711	-0,512026	-2,825705	-0,839017	-11,339415	-0,344015	13,139290	0,022716	-0,083721	0,256422	-6,052303	-1,470088	0,458711	0,022716	-0,083721	0,256422	-6,052303	-1,470088	0,458711
10:38:19,11	0,492047	3,497977	-0,141987	0,240975	0,313979	0,001029	0,024638	-0,086213	0,257273	0,627326	0,449734	0,524388	-0,513795	-2,822172	-0,839097	-11,339959	-0,346155	13,057127	0,024638	-0,086213	0,257273	-6,140381	-1,484334	0,524388	0,024638	-0,086213	0,257273	-6,140381	-1,484334	0,524388
10:38:19,16	0,492047	3,497977	-0,141987	0,240975	0,313979	0,001029	0,022462	-0,082914	0,257193	0,453668	0,337195	0,442225	-0,515030	-2,819340	-0,840247	-11,355656	-0,331244	13,107124	0,022462	-0,082914	0,257193	-6,055090	-1,426078	0,442225	0,022462	-0,082914	0,257193	-6,055090	-1,426078	0,442225
10:38:19,21	0,492047	3,497977	-0,141987	0,240975	0,313979	0,001029	0,020627	-0,080429	0,256043	0,329510	0,220703	0,492221	-0,516132	-2,820874	-0,840649	-11,351630	-0,261068	13,080087	0,020627	-0,080429	0,256043	-5,984173	-1,398489	0,492221	0,020627	-0,080429	0,256043	-5,984173	-1,398489	0,492221
10:38:19,26	0,492047	3,497977	-0,141987	0,240975	0,313979	0,001029	0,022507	-0,080241	0,255641	0,382541	0,286875	0,465184	-0,517949	-2,823614	-0,839116	-11,375004	-0,298385	13,053252	0,022507	-0,080241	0,255641	-5,916413	-1,479918	0,465184	0,022507	-0,080241	0,255641	-5,916413	-1,479918	0,465184
10:38:19,31	0,492047	3,497977	-0,141987	0,240975	0,313979	0,001029	0,025788	-0,080038	0,257174	0,327972	0,455915	0,438349	-0,513781	-2,821210	-0,842190	-11,330277	-0,323559	13,079159	0,025788	-0,080038	0,257174	-5,955033	-1,568455	0,438349	0,025788	-0,080038	0,257174	-5,955033	-1,568455	0,438349
10:38:19,36	0,492047	3,497977	-0,141987	0,240975	0,313979	0,001029	0,021623	-0,082445	0,254100	0,453703	0,290628	0,464256	-0,516802	-2,819669	-0,839495	-11,368397	-0,316828	13,082678	0,021623	-0,082445	0,254100	-6,018259	-1,406745	0,464256	0,021623	-0,082445	0,254100	-6,018259	-1,406745	0,464256
10:38:19,41	0,492047	3,497977	-0,141987	0,240975	0,313979	0,001029	0,021798	-0,079059	0,256795	0,264374	0,263375	0,467776	-0,515678	-2,823830	-0,838324	-11,398542	-0,341294	13,081069	0,021798	-0,079059	0,256795	-5,941748	-1,447774	0,467776	0,021798	-0,079059	0,256795	-5,941748	-1,447774	0,467776
10:38:19,46	0,492047	3,497977	-0,141987	0,240975	0,313979	0,001029	0,024840	-0,082113	0,257966	0,386918	0,407657	0,466166	-0,517947	-2,820122	-0,839485	-11,364991	-0,282315	13,093168	0,024840	-0,082113	0,257966	-6,058938	-1,542246	0,466166	0,024840	-0,082113	0,257966	-6,058938	-1,542246	0,466166
10:38:19,51	0,492047	3,497977	-0,141987	0,240975	0,313979	0,001029	0,022763	-0,078294	0,256805	0,256172	0,299229	0,478265	-0,515054	-2,822576	-0,842203	-11,376134	-0,327900	13,083922	0,022763	-0,078294	0,256805	-5,889877	-1,487644	0,478265	0,022763	-0,078294	0,256805	-5,889877	-1,487644	0,478265
10:38:19,56	0,492047	3,497977	-0,141987	0,240975	0,313979	0,001029	0,020885	-0,084715	0,256811	0,578269	0,219631	0,459052	-0,515097	-2,826267	-0,839111	-11,403858	-0,360073	13,056514	0,020885	-0,084715	0,256811	-6,071889	-1,419829	0,459052	0,020885	-0,084715	0,256811	-6,071889	-1,419829	0,459052
10:38:19,61	0,492047	3,497977	-0,141987	0,240975	0,313979	0,001029	0,020885	-0,084715	0,256811	0,578269	0,219631	0,459052	-0,516774	-2,824066	-0,840260	-11,377339	-0,284172	13,078790	0,020885	-0,084715	0,256811	-6,071889	-1,419829	0,459052	0,020885	-0,084715	0,256811	-6,071889	-1,419829	0,459052
10:38:19,66	0,492047	3,497977	-0,141987	0,240975	0,313979	0,001029	0,025592	-0,081282	0,256030	0,403774	0,436577	0,463887	-0,516732	-2,823751	-0,838691	-11,347270	-0,319831	13,081282	0,025592	-0,081282	0,256030	-5,976845	-1,572380	0,463887	0,025592	-0,081282	0,256030	-5,976845	-1,572380	0,463887
10:38:19,71	0,492047	3,497977	-0,141987	0,240975	0,313979	0,001029	0,025298	-0,081160	0,257599	0,381614	0,465195	0,466379	-0,513303	-2,824864	-0,838325	-11,403490	-0,312897	13,072597	0,025298	-0,081160	0,257599	-5,989474	-1,520737	0,466379	0,025298	-0,081160	0,257599	-5,989474	-1,520737	0,466379
10:38:19,76	0,492047	3,497977	-0,141987	0,240975	0,313979	0,001029	0,024547	-0,084687	0,257965	0,542881	0,373971	0,457694	-0,516212	-2,822619	-0,840273	-11,376205	-0,316101	13,068384	0,024547	-0,084687	0,257965	-6,105028	-1,552982	0,457694	0,024547	-0,084687	0,257965	-6,105028	-1,552982	0,457694
10:38:19,81	0,492047	3,497977	-0,141987	0,240975	0,313979	0,001029	0,024058	-0,081045	0,256017	0,364381	0,373761	0,453482	-0,512676	-2,823854	-0,840623	-11,370706	-0,325352	13,102588	0,024058	-0,081045	0,256017	-5,997656	-1,514784	0,453482	0,024058	-0,081045	0,256017	-5,997656	-1,514784	0,453482
10:38:19,86	0,492047	3,497977	-0,141987	0,240975	0,313979	0,001029	0,023359	-0,084725	0,255667	0,550455	0,346810	0,487686	-0,513246	-2,820989	-0,838723	-11,363035	-0,326140	13,058048	0,023359	-0,084725	0,255667	-6,100426	-1,486878	0,487686	0,023359	-0,084725	0,255667	-6,100426	-1,486878	0,487686
10:38:19,91	0,492047	3,497977	-0,141987	0,240975	0,313979	0,001029	0,021163	-0,082799	0,257567	0,453458	0,239664	0,443146	-0,516188	-2,822636	-0,839904	-11,370516	-0,312898	13,039135	0,021163	-0,082799	0,257567	-6,046235	-1,421652	0,443146	0,021163	-0,082799	0,257567	-6,046235	-1,421652	0,443146
10:38:19,96	0,492047	3,497977	-0,141987	0,240975	0,313979	0,001029	0,024060	-0,081074	0,256386	0,371509	0,377220	0,424232	-0,516741	-2,821347	-0,840271	-11,359295	-0,274619	13,069635	0,024060	-0,081074	0,256386	-5,992807	-1,511528	0,424232	0,024060	-0,081074	0,256386	-5,992807	-1,511528	0,424232
10:38:20,01	0,492047	3,497977	-0,141987	0,240975	0,313979	0,001029	0,023220	-0,079951	0,256019	0,351843	0,324116	0,454732	-0,514370	-2,819461	-0,839842	-11,333735	-0,301437	13,112549	0,023220	-0,079951	0,256019	-5,924271	-1,498689	0,454732	0,023220	-0,079951	0,256019	-5,924271	-1,498689	0,454732
10:38:20,06	0,492047	3,497977	-0,141987	0,240975	0,313979	0,001029	0,020402	-0,081061	0,256447	0,399144	0,213122	0,497646	-0,517407	-2,823226	-0,837967	-11,401568	-0,291284	13,048359	0,020402	-0,081061	0,256447	-5,964144	-1,388466	0,497646	0,020402	-0,081061	0,256447	-5,964144	-1,388466	0,497646
10:38:20,11	0,492047	3,497977	-0,141987	0,240975	0,313979	0,001029	0,025182	-0,080313	0,258323	0,335137	0,397817	0,433457	-0,517998	-2,821609	-0,842612	-11,377314	-0,318023	13,069598	0,025182	-0,080313	0,258323	-5,969452	-1,578934	0,433457	0,025182	-0,080313	0,258323	-5,969452	-1,578934	0,433457
10:38:20,16	0,492047	3,497977	-0,141987	0,240975	0,313979	0,001029	0,024076	-0,078992	0,253678	0,255425	0,374714	0,454696	-0,513308	-2,822843	-0,840272	-11,394339	-0,319551	13,073774	0,024076	-0,078992	0,253678	-5,945481	-1,515269	0,454696	0,024076	-0,078992	0,253678	-5,945481	-1,515269	0,454696
10:38:20,21	0,492047	3,497977	-0,141987	0,240975	0,313979	0,001029	0,022800	-0,083672	0,256018	0,488916	0,294352	0,458871	-0,513788	-2,824936	-0,843724	-11,347562	-0,297411	13,095090	0,022800	-0,083672	0,256018	-6,079319	-1,495420	0,458871	0,022800	-0,083672	0,256018	-6,079319	-1,495420	0,458871
10:38:20,26	0,492047	3,497977	-0,141987	0,240975	0,313979	0,001029	0,024852	-0,084302	0,252565	0,564272	0,430541	0,480187	-0,515591	-2,824181	-0,841430	-11,366434	-0,308968	13,064247	0,024852	-0,084302	0,252565	-6,053469	-1,520380	0,480187	0,024852	-0,084302	0,252565	-6,053469	-1,520380	0,480187
10:38:20,31	0,492047	3,497977	-0,141987	0,240975	0,313979	0,001029	0,025100	-0,082363	0,254860	0,443994	0,432852	0,449344	-0,515041	-2,825388	-0,839090	-11,383085	-0,330910	13,076743	0,025100	-0,082363	0,254860	-6,021527	-1,537509	0,449344	0,025100	-0,082363	0,254860	-6,021527	-1,537509	0,449344
10:38:20,36	0,492047	3,497977	-0,141987	0,240975	0,313979	0,001029	0,025871	-0,083443	0,257200	0,472828	0,469463	0,461840	-0,514407	-2,824325	-0,841787	-11,350073	-0,336916	13,092655	0,025871	-0,083443	0,257200	-6,077476	-1,561373	0,461840	0,025871	-0,083443	0,257200	-6,077476	-1,561373	0,461840
10:38:20,41	0,492047	3,497977	-0,141987	0,240975	0,313979	0,001029	0,024633	-0,083461	0,254502	0,485041	0,436701	0,477752	-0,515617	-2,823062	-0,839463	-11,366882	-0,331619	13,101252	0,024633	-0,083461	0,254502	-6,066634	-1,496984	0,477752	0,024633	-0,083461	0,254502	-6,066634	-1,496984	0,477752
10:38:20,46	0,492047	3,497977	-0,141987	0,240975	0,313979	0,001029	0,024144	-0,081782	0,256826	0,393903	0,394092	0,486349	-0,515566	-2,822580	-0,839499	-11,370629	-0,263607	13,059965	0,024144	-0,081782	0,256826	-6,025952	-1,501244	0,486349	0,024144	-0,081782	0,256826	-6,025952	-1,501244	0,486349
10:38:20,51	0,492047	3,497977	-0,141987	0,240975	0,313979	0,001029	0,023701	-0,081585	0,256791	0,440696	0,333797	0,445062	-0,515574	-2,820863	-0,836761	-11,362585	-0,289535	13,086710	0,023701	-0,081585	0,256791	-5,963710	-1,526752	0,445062	0,023701	-0,081585	0,256791	-5,963710	-1,526752	0,445062
10:38:20,56	0,492047	3,497977	-0,141987	0,240975	0,313979	0,001029	0,022218	-0,080720	0,259528	0,377274	0,276610	0,471807	-0,514470	-2,821356	-0,842598	-11,382096	-0,304672	13,085250	0,022218	-0,080720	0,259528	-5,959214	-1,467521	0,471807	0,022218	-0,080720	0,259528	-5,959214	-1,467521	0,471807
10:38:20,61	0,492047	3,497977	-0,141987	0,240975	0,313979	0,001029	0,022093	-0,081922	0,253691	0,416955	0,260779	0,470347	-0,514494	-2,821384	-0,843403	-11,393467	-0,311220	13,056567	0,022093	-0,081922	0,253691	-6,013953	-1,473536	0,470347	0,022093	-0,081922	0,253691	-6,013953	-1,473536	0,470347
10:38:20,66	0,492047	3,497977	-0,141987	0,240975	0,313979	0,001029	0,022129	-0,081915	0,252887	0,405191	0,256091	0,441664	-0,513269	-2,823445	-0,840256	-11,380170	-0,309778	13,083539	0,022129	-0,081915	0,252887	-6,025102	-1,481071	0,441664	0,022129	-0,081915	0,252887	-6,025102	-1,481071	0,441664
10:38:20,71	0,492047	3,497977	-0,141987	0,240975	0,313979	0,001029	0,023302	-0,084006	0,256034	0,521866	0,327860	0,468636	-0,510318	-2,819745	-0,841443	-11,363308	-0,323272	13,060489	0,023302	-0,084006	0,256034	-6,072639	-1,501350	0,468636	0,023302	-0,084006	0,256034	-6,072639	-1,501350	0,468636
10:38:20,76	0,492047	3,497977	-0,141987	0,240975	0,313979	0,001029	0,018622	-0,084712	0,254846	0,555319	0,105826	0,445586	-0,515011	-2,819211	-0,839894	-11,360713	-0,308608	13,064102	0,018622	-0,084712	0,254846	-6,094602	-1,355968	0,445586	0,018622	-0,084712	0,254846	-6,094602	-1,355968	0,445586
10:38:20,81	0,492047	3,497977	-0,141987	0,240975	0,313979	0,001029	0,020506	-0,080380	0,256396	0,344047	0,198715	0,449200	-0,513852	-2,823294	-0,841033	-11,368003	-0,333125	13,078215	0,020506	-0,080380	0,256396	-5,965803	-1,410981	0,449200	0,020506	-0,080380	0,256396	-5,965803	-1,410981	0,449200
10:38:20,86	0,492047	3,497977	-0,141987	0,240975	0,313979	0,001029	0,023463	-0,083426	0,255257	0,477528	0,358423	0,463312	-0,514999	-2,822472	-0,842970	-11,353105	-0,314963	13,084591	0,023463	-0,083426	0,255257	-6,071382	-1,483396	0,463312	0,023463	-0,083426	0,255257	-6,071382	-1,483396	0,463312
10:38:20,91	0,492047	3,497977	-0,141987	0,240975	0,313979	0,001029	0,023324	-0,082021	0,253320	0,427686	0,355052	0,469688	-0,517930	-2,822135	-0,844166	-11,351488	-0,301861	13,051350	0,023324	-0,082021	0,253320	-6,010994	-1,475909	0,469688	0,023324	-0,082021	0,253320	-6,010994	-1,475909	0,469688
10:38:20,96	0,492047	3,497977	-0,141987	0,240975	0,313979	0,001029	0,024497	-0,079315	0,252124	0,299106	0,410892	0,436447	-0,513303	-2,823344	-0,842592	-11,391175	-0,309839	13,085081	0,024497	-0,079315	0,252124	-5,927117	-1,512142	0,436447	0,024497	-0,079315	0,252124	-5,927117	-1,512142	0,436447
10:38:21,01	0,492047	3,497977	-0,141987	0,240975	0,313979	0,001029	0,023232	-0,083926	0,253697	0,512146	0,314704	0,470178	-0,513224	-2,820852	-0,841813	-11,345639	-0,322968	13,074411	0,023232	-0,083926	0,253697	-6,076073	-1,508987	0,470178	0,023232	-0,083926	0,253697	-6,076073	-1,508987	0,470178
10:38:21,06	0,492047	3,497977	-0,141987	0,240975	0,313979	0,001029	0,021034	-0,082749	0,254477	0,462321	0,246402	0,459508	-0,515084	-2,824356	-0,840644	-11,407092	-0,295289	13,098602	0,021034	-0,082749	0,254477	-6,033475	-1,404737	0,459508	0,021034	-0,082749	0,254477	-6,033475	-1,404737	0,459508
10:38:21,11	0,492047	3,497977	-0,141987	0,240975	0,313979	0,001029	0,024998	-0,082891	0,255646	0,462932	0,385500	0,483700	-0,509748	-2,824122	-0,841780	-11,372039	-0,338567	13,108194	0,024998	-0,082891	0,255646	-6,043984	-1,576857	0,483700	0,024998	-0,082891	0,255646	-6,043984	-1,576857	0,483700
10:38:21,16	0,492047	3,497977	-0,141987	0,240975	0,313979	0,001029	0,022127	-0,087394	0,254510	0,677171	0,288209	0,493292	-0,516827	-2,818915	-0,842215	-11,370770	-0,320176	13,089204	0,022127	-0,087394	0,254510	-6,183285	-1,448782	0,493292	0,022127	-0,087394	0,254510	-6,183285	-1,448782	0,493292
10:38:21,21	0,492047	3,497977	-0,141987	0,240975	0,313979	0,001029	0,021157	-0,078660	0,254074	0,239560	0,229669	0,474301	-0,513316	-2,819317	-0,841792	-11,355370	-0,391088	13,116134	0,021157	-0,078660	0,254074	-5,935270	-1,431172	0,474301	0,021157	-0,078660	0,254074	-5,935270	-1,431172	0,474301
10:38:21,26	0,492047	3,497977	-0,141987	0,240975	0,313979	0,001029	0,019750	-0,081902	0,254498	0,354433	0,205305	0,501232	-0,517414	-2,819819	-0,841439	-11,380613	-0,301242	13,089204	0,019750	-0,081902	0,254498	-6,074896	-1,345098	0,501232	0,019750	-0,081902	0,254498	-6,074896	-1,345098	0,501232
10:38:21,31	0,492047	3,497977	-0,141987	0,240975	0,313979	0,001029	0,022234	-0,078603	0,254850	0,248079	0,267664	0,474301	-0,512602	-2,822421	-0,840266	-11,347123	-0,302810	13,054625	0,022234	-0,078603	0,254850	-5,922288	-1,477695	0,474301	0,022234	-0,078603	0,254850	-5,922288	-1,477695	0,474301
10:38:21,36	0,492047	3,497977	-0,141987	0,240975	0,313979	0,001029	0,022081	-0,084072	0,256024	0,547814	0,289524	0,439722	-0,511459	-2,823663	-0,845331	-11,352919	-0,321165	13,032966	0,022081	-0,084072	0,256024	-6,051809	-1,443869	0,439722	0,022081	-0,084072	0,256024	-6,051809	-1,443869	0,439722
10:38:21,41	0,492047	3,497977	-0,141987	0,240975	0,313979	0,001029	0,022585	-0,085683	0,250959	0,612830	0,319890	0,418063	-0,515598	-2,822019	-0,843768	-11,362428	-0,299422	13,066254	0,022585	-0,085683	0,250959	-6,113314	-1,453066	0,418063	0,022585	-0,085683	0,250959	-6,113314	-1,453066	0,418063
10:38:21,46	0,492047	3,497977	-0,141987	0,240975	0,313979	0,001029	0,023231	-0,081276	0,252521	0,397748	0,334350	0,451351	-0,512659	-2,822908	-0,843363	-11,366622	-0,299571	13,080957	0,023231	-0,081276	0,252521	-5,982456	-1,489279	0,451351	0,023231	-0,081276	0,252521	-5,982456	-1,489279	0,451351
10:38:21,51	0,492047	3,497977	-0,141987	0,240975	0,313979	0,001029	0,022532	-0,084267	0,252927	0,551010	0,294422	0,466054	-0,512612	-2,819926	-0,841420	-11,330023	-0,332146	13,073961	0,022532	-0,084267	0,252927	-6,063921	-1,474301	0,466054	0,022532	-0,084267	0,252927	-6,063921	-1,474301	0,466054
10:38:21,56	0,492047	3,497977	-0,141987	0,240975	0,313979	0,001029	0,024092	-0,081008	0,254843	0,345488	0,365615	0,454049	-0,516260	-2,822630	-0,841446	-11,393265	-0,325854	13,068951	0,024092	-0,081008	0,254843	-6,013655	-1,525575	0,454049	0,024092	-0,081008	0,254843	-6,013655	-1,525575	0,454049
10:38:21,61	0,492047	3,497977	-0,141987	0,240975	0,313979	0,001029	0,024092	-0,081008	0,254843	0,345488	0,365615	0,454049	-0,510922	-2,822091	-0,839873	-11,379672	-0,317175	13,078825	0,024092	-0,081008	0,254843	-6,013655	-1,525575	0,454049	0,024092	-0,081008	0,254843	-6,013655	-1,525575	0,454049
10:38:21,66	0,492047	3,497977	-0,141987	0,240975	0,313979	0,001029	0,020956	-0,085362	0,256417	0,586201	0,209998	0,463922	-0,516163	-2,822329	-0,842597	-11,358180	-0,286996	13,070597	0,020956	-0,085362	0,256417	-6,114721	-1,435050	0,463922	0,020956	-0,085362	0,256417	-6,114721	-1,435050	0,463922
10:38:21,71	0,492047	3,497977	-0,141987	0,240975	0,313979	0,001029	0,023782	-0,080942	0,253693	0,393247	0,360483	0,455694	-0,514454	-2,824065	-0,841414	-11,383079	-0,304473	13,093837	0,023782	-0,080942	0,253693	-5,960711	-1,506422	0,455694	0,023782	-0,080942	0,253693	-5,960711	-1,506422	0,455694
10:38:21,76	0,492047	3,497977	-0,141987	0,240975	0,313979	0,001029	0,024431	-0,083291	0,254875	0,487779	0,381386	0,478934	-0,513783	-2,823045	-0,841800	-11,344433	-0,300736	13,079526	0,024431	-0,083291	0,254875	-6,050528	-1,536435	0,478934	0,024431	-0,083291	0,254875	-6,050528	-1,536435	0,478934
10:38:21,81	0,492047	3,497977	-0,141987	0,240975	0,313979	0,001029	0,023212	-0,083362	0,254490	0,514039	0,349614	0,464623	-0,515022	-2,820950	-0,842199	-11,368988	-0,289059	13,095027	0,023212	-0,083362	0,254490	-6,029854	-1,472539	0,464623	0,023212	-0,083362	0,254490	-6,029854	-1,472539	0,464623
10:38:21,86	0,492047	3,497977	-0,141987	0,240975	0,313979	0,001029	0,022017	-0,081241	0,254091	0,401583	0,260389	0,480124	-0,516781	-2,820240	-0,841046	-11,359773	-0,310362	13,078815	0,022017	-0,081241	0,254091	-5,975814	-1,467985	0,480124	0,022017	-0,081241	0,254091	-5,975814	-1,467985	0,480124
10:38:21,91	0,492047	3,497977	-0,141987	0,240975	0,313979	0,001029	0,022282	-0,079363	0,255244	0,290094	0,292788	0,463912	-0,513279	-2,822156	-0,841816	-11,374278	-0,322875	13,079353	0,022282	-0,079363	0,255244	-5,939892	-1,456370	0,463912	0,022282	-0,079363	0,255244	-5,939892	-1,456370	0,463912
10:38:21,96	0,492047	3,497977	-0,141987	0,240975	0,313979	0,001029	0,022190	-0,083353	0,254473	0,479498	0,281700	0,464450	-0,515011	-2,823150	-0,841399	-11,361880	-0,311598	13,107956	0,022190	-0,083353	0,254473	-6,063723	-1,460238	0,464450	0,022190	-0,083353	0,254473	-6,063723	-1,460238	0,464450
10:38:22,01	0,492047	3,497977	-0,141987	0,240975	0,313979	0,001029	0,023917	-0,082350	0,254891	0,443296	0,376612	0,493053	-0,517387	-2,825024	-0,844156	-11,381786	-0,294573	13,066089	0,023917	-0,082350	0,254891	-6,021172	-1,500909	0,493053	0,023917	-0,082350	0,254891	-6,021172	-1,500909	0,493053
10:38:22,06	0,492047	3,497977	-0,141987	0,240975	0,313979	0,001029	0,026728	-0,081229	0,252134	0,389804	0,497010	0,451186	-0,516791	-2,819760	-0,842218	-11,351768	-0,339628	13,068887	0,026728	-0,081229	0,252134	-5,986679	-1,601140	0,451186	0,026728	-0,081229	0,252134	-5,986679	-1,601140	0,451186
10:38:22,11	0,492047	3,497977	-0,141987	0,240975	0,313979	0,001029	0,021872	-0,079114	0,254072	0,255828	0,292997	0,453984	-0,519677	-2,818479	-0,844537	-11,329238	-0,297349	13,085648	0,021872	-0,079114	0,254072	-5,954649	-1,423919	0,453984	0,021872	-0,079114	0,254072	-5,954649	-1,423919	0,453984
10:38:22,16	0,492047	3,497977	-0,141987	0,240975	0,313979	0,001029	0,022205	-0,075974	0,251753	0,140395	0,308710	0,470745	-0,516777	-2,823566	-0,842995	-11,363591	-0,316750	13,055117	0,022205	-0,075974	0,251753	-5,823542	-1,434386	0,470745	0,022205	-0,075974	0,251753	-5,823542	-1,434386	0,470745
10:38:22,21	0,492047	3,497977	-0,141987	0,240975	0,313979	0,001029	0,025160	-0,081029	0,253295	0,369303	0,442341	0,440214	-0,513856	-2,820990	-0,844501	-11,357945	-0,313818	13,124788	0,025160	-0,081029	0,253295	-5,991492	-1,532753	0,440214	0,025160	-0,081029	0,253295	-5,991492	-1,532753	0,440214
10:38:22,26	0,492047	3,497977	-0,141987	0,240975	0,313979	0,001029	0,021469	-0,082270	0,251788	0,439209	0,253796	0,509886	-0,514454	-2,821458	-0,845332	-11,365465	-0,327495	13,056928	0,021469	-0,082270	0,251788	-6,019021	-1,431500	0,509886	0,021469	-0,082270	0,251788	-6,019021	-1,431500	0,509886
10:38:22,31	0,492047	3,497977	-0,141987	0,240975	0,313979	0,001029	0,022174	-0,081986	0,250957	0,408825	0,290771	0,442025	-0,515623	-2,822843	-0,839857	-11,377401	-0,305691	13,102462	0,022174	-0,081986	0,250957	-6,027096	-1,449851	0,442025	0,022174	-0,081986	0,250957	-6,027096	-1,449851	0,442025
10:38:22,36	0,492047	3,497977	-0,141987	0,240975	0,313979	0,001029	0,023958	-0,081667	0,256432	0,405118	0,362300	0,487559	-0,516293	-2,821471	-0,842621	-11,393514	-0,355147	13,064052	0,023958	-0,081667	0,256432	-6,005709	-1,518366	0,487559	0,023958	-0,081667	0,256432	-6,005709	-1,518366	0,487559
10:38:22,41	0,492047	3,497977	-0,141987	0,240975	0,313979	0,001029	0,023104	-0,080400	0,253668	0,288377	0,328685	0,449149	-0,517334	-2,817830	-0,839901	-11,348768	-0,288402	13,059590	0,023104	-0,080400	0,253668	-6,023036	-1,484971	0,449149	0,023104	-0,080400	0,253668	-6,023036	-1,484971	0,449149
10:38:22,46	0,492047	3,497977	-0,141987	0,240975	0,313979	0,001029	0,020472	-0,077679	0,256389	0,227053	0,197181	0,444687	-0,515607	-2,819955	-0,844542	-11,358792	-0,296293	13,081628	0,020472	-0,077679	0,256389	-5,870749	-1,409834	0,444687	0,020472	-0,077679	0,256389	-5,870749	-1,409834	0,444687
10:38:22,51	0,492047	3,497977	-0,141987	0,240975	0,313979	0,001029	0,021448	-0,080237	0,251748	0,348212	0,243202	0,466725	-0,512598	-2,820869	-0,839874	-11,322676	-0,358034	13,052597	0,021448	-0,080237	0,251748	-5,950376	-1,440436	0,466725	0,021448	-0,080237	0,251748	-5,950376	-1,440436	0,466725
10:38:22,56	0,492047	3,497977	-0,141987	0,240975	0,313979	0,001029	0,020735	-0,083299	0,256416	0,472039	0,268303	0,437694	-0,516175	-2,822411	-0,842985	-11,358494	-0,299975	13,070407	0,020735	-0,083299	0,256416	-6,066938	-1,359409	0,437694	0,020735	-0,083299	0,256416	-6,066938	-1,359409	0,437694
10:38:22,61	0,492047	3,497977	-0,141987	0,240975	0,313979	0,001029	0,023859	-0,080973	0,253305	0,383453	0,370677	0,455504	-0,511497	-2,823824	-0,839469	-11,376202	-0,320898	13,087758	0,023859	-0,080973	0,253305	-5,972925	-1,502231	0,455504	0,023859	-0,080973	0,253305	-5,972925	-1,502231	0,455504
10:38:22,66	0,492047	3,497977	-0,141987	0,240975	0,313979	0,001029	0,022744	-0,085730	0,256821	0,603859	0,307863	0,472855	-0,515627	-2,822627	-0,842966	-11,376664	-0,292811	13,104790	0,022744	-0,085730	0,256821	-6,125967	-1,477577	0,472855	0,022744	-0,085730	0,256821	-6,125967	-1,477577	0,472855
10:38:22,71	0,492047	3,497977	-0,141987	0,240975	0,313979	0,001029	0,023772	-0,081556	0,253324	0,410869	0,346849	0,489887	-0,515639	-2,823897	-0,842958	-11,359286	-0,370595	13,097079	0,023772	-0,081556	0,253324	-5,991245	-1,519250	0,489887	0,023772	-0,081556	0,253324	-5,991245	-1,519250	0,489887
10:38:22,76	0,492047	3,497977	-0,141987	0,240975	0,313979	0,001029	0,024878	-0,082180	0,253332	0,384671	0,458306	0,482176	-0,513170	-2,825402	-0,842182	-11,338149	-0,306517	13,069575	0,024878	-0,082180	0,253332	-6,066469	-1,494619	0,482176	0,024878	-0,082180	0,253332	-6,066469	-1,494619	0,482176
10:38:22,81	0,492047	3,497977	-0,141987	0,240975	0,313979	0,001029	0,024947	-0,085070	0,254108	0,601026	0,448137	0,454672	-0,514455	-2,823181	-0,844521	-11,379310	-0,291624	13,101076	0,024947	-0,085070	0,254108	-6,077000	-1,510169	0,454672	0,024947	-0,085070	0,254108	-6,077000	-1,510169	0,454672
10:38:22,86	0,492047	3,497977	-0,141987	0,240975	0,313979	0,001029	0,023666	-0,082847	0,251769	0,477709	0,338448	0,486173	-0,516815	-2,821260	-0,844895	-11,370563	-0,294104	13,130083	0,023666	-0,082847	0,251769	-6,025753	-1,519325	0,486173	0,023666	-0,082847	0,251769	-6,025753	-1,519325	0,486173
10:38:22,91	0,492047	3,497977	-0,141987	0,240975	0,313979	0,001029	0,023183	-0,079843	0,251395	0,323750	0,322135	0,515180	-0,512680	-2,819971	-0,841433	-11,358511	-0,341861	13,073932	0,023183	-0,079843	0,251395	-5,943933	-1,497704	0,515180	0,023183	-0,079843	0,251395	-5,943933	-1,497704	0,515180
10:38:22,96	0,492047	3,497977	-0,141987	0,240975	0,313979	0,001029	0,019998	-0,082779	0,254857	0,441102	0,190856	0,459029	-0,515022	-2,820983	-0,843362	-11,363474	-0,298820	13,095361	0,019998	-0,082779	0,254857	-6,057076	-1,378998	0,459029	0,019998	-0,082779	0,254857	-6,057076	-1,378998	0,459029
10:38:23,01	0,492047	3,497977	-0,141987	0,240975	0,313979	0,001029	0,022046	-0,081257	0,252928	0,396739	0,271545	0,480458	-0,515033	-2,823221	-0,843377	-11,367737	-0,327930	13,065076	0,022046	-0,081257	0,252928	-5,981944	-1,459094	0,480458	0,022046	-0,081257	0,252928	-5,981944	-1,459094	0,480458
10:38:23,06	0,492047	3,497977	-0,141987	0,240975	0,313979	0,001029	0,023990	-0,082367	0,252913	0,427104	0,383453	0,450174	-0,517333	-2,820855	-0,846064	-11,340425	-0,281831	13,111467	0,023990	-0,082367	0,252913	-6,038694	-1,499724	0,450174	0,023990	-0,082367	0,252913	-6,038694	-1,499724	0,450174
10:38:23,11	0,492047	3,497977	-0,141987	0,240975	0,313979	0,001029	0,023091	-0,079192	0,250226	0,315612	0,337324	0,496564	-0,513229	-2,819965	-0,842204	-11,353126	-0,297071	13,080532	0,023091	-0,079192	0,250226	-5,900992	-1,475306	0,496564	0,023091	-0,079192	0,250226	-5,900992	-1,475306	0,496564
10:38:23,16	0,492047	3,497977	-0,141987	0,240975	0,313979	0,001029	0,020267	-0,082301	0,254086	0,457716	0,187124	0,465629	-0,513264	-2,823312	-0,843737	-11,368461	-0,309857	13,100090	0,020267	-0,082301	0,254086	-6,002921	-1,403864	0,465629	0,020267	-0,082301	0,254086	-6,002921	-1,403864	0,465629
10:38:23,21	0,492047	3,497977	-0,141987	0,240975	0,313979	0,001029	0,023184	-0,083945	0,252553	0,524431	0,331883	0,485187	-0,515002	-2,821766	-0,841430	-11,361187	-0,302002	13,074566	0,023184	-0,083945	0,252553	-6,065212	-1,488032	0,485187	0,023184	-0,083945	0,252553	-6,065212	-1,488032	0,485187
10:38:23,26	0,492047	3,497977	-0,141987	0,240975	0,313979	0,001029	0,022714	-0,081666	0,254860	0,416398	0,309844	0,459663	-0,515687	-2,823496	-0,842976	-11,397438	-0,321951	13,099092	0,022714	-0,081666	0,254860	-5,994396	-1,473220	0,459663	0,022714	-0,081666	0,254860	-5,994396	-1,473220	0,459663
10:38:23,31	0,492047	3,497977	-0,141987	0,240975	0,313979	0,001029	0,024554	-0,081938	0,253314	0,395128	0,384109	0,484189	-0,516806	-2,821037	-0,843002	-11,363291	-0,336344	13,059706	0,024554	-0,081938	0,253314	-6,037000	-1,543402	0,484189	0,024554	-0,081938	0,253314	-6,037000	-1,543402	0,484189
10:38:23,36	0,492047	3,497977	-0,141987	0,240975	0,313979	0,001029	0,022985	-0,079739	0,253288	0,285395	0,339281	0,444803	-0,515602	-2,827048	-0,840648	-11,373644	-0,331495	13,057851	0,022985	-0,079739	0,253288	-5,974121	-1,465050	0,444803	0,022985	-0,079739	0,253288	-5,974121	-1,465050	0,444803
10:38:23,41	0,492047	3,497977	-0,141987	0,240975	0,313979	0,001029	0,027589	-0,083787	0,255642	0,494918	0,567282	0,442948	-0,513321	-2,820132	-0,844535	-11,376501	-0,336008	13,095438	0,027589	-0,083787	0,255642	-6,082372	-1,598439	0,442948	0,027589	-0,083787	0,255642	-6,082372	-1,598439	0,442948
10:38:23,46	0,492047	3,497977	-0,141987	0,240975	0,313979	0,001029	0,020458	-0,082305	0,251755	0,412523	0,196278	0,480535	-0,512113	-2,823679	-0,845264	-11,381856	-0,289144	13,140726	0,020458	-0,082305	0,251755	-6,048439	-1,409699	0,480535	0,020458	-0,082305	0,251755	-6,048439	-1,409699	0,480535
10:38:23,51	0,492047	3,497977	-0,141987	0,240975	0,313979	0,001029	0,022926	-0,085124	0,251026	0,597018	0,296549	0,525823	-0,515022	-2,821118	-0,845675	-11,347074	-0,328046	13,110179	0,022926	-0,085124	0,251026	-6,085235	-1,503172	0,525823	0,022926	-0,085124	0,251026	-6,085235	-1,503172	0,525823
10:38:23,56	0,492047	3,497977	-0,141987	0,240975	0,313979	0,001029	0,022162	-0,081325	0,250615	0,383140	0,306396	0,495276	-0,515672	-2,821978	-0,846488	-11,385035	-0,312435	13,082253	0,022162	-0,081325	0,250615	-6,000844	-1,433354	0,495276	0,022162	-0,081325	0,250615	-6,000844	-1,433354	0,495276
10:38:23,61	0,492047	3,497977	-0,141987	0,240975	0,313979	0,001029	0,023233	-0,081192	0,249802	0,370795	0,321364	0,467350	-0,518008	-2,821480	-0,844144	-11,376947	-0,311537	13,099823	0,023233	-0,081192	0,249802	-6,002796	-1,502394	0,467350	0,023233	-0,081192	0,249802	-6,002796	-1,502394	0,467350
10:38:23,66	0,492047	3,497977	-0,141987	0,240975	0,313979	0,001029	0,021555	-0,082396	0,254472	0,456888	0,271155	0,450033	-0,513790	-2,821128	-0,841817	-11,341249	-0,310599	13,064936	0,021555	-0,082396	0,254472	-6,011221	-1,420948	0,450033	0,021555	-0,082396	0,254472	-6,011221	-1,420948	0,450033
10:38:23,71	0,492047	3,497977	-0,141987	0,240975	0,313979	0,001029	0,025861	-0,079982	0,253702	0,291120	0,459316	0,483291	-0,518034	-2,823650	-0,842588	-11,392326	-0,327584	13,098194	0,025861	-0,079982	0,253702	-5,987502	-1,570794	0,483291	0,025861	-0,079982	0,253702	-5,987502	-1,570794	0,483291
10:38:23,76	0,492047	3,497977	-0,141987	0,240975	0,313979	0,001029	0,024048	-0,081749	0,250597	0,392250	0,415570	0,460428	-0,515597	-2,822963	-0,845692	-11,343915	-0,344818	13,075331	0,024048	-0,081749	0,250597	-6,025029	-1,472200	0,460428	0,024048	-0,081749	0,250597	-6,025029	-1,472200	0,460428
10:38:23,81	0,492047	3,497977	-0,141987	0,240975	0,313979	0,001029	0,023315	-0,080554	0,251384	0,334899	0,328498	0,504951	-0,516266	-2,821730	-0,844906	-11,383899	-0,316189	13,119854	0,023315	-0,080554	0,251384	-5,988554	-1,501710	0,504951	0,023315	-0,080554	0,251384	-5,988554	-1,501710	0,504951
10:38:23,86	0,492047	3,497977	-0,141987	0,240975	0,313979	0,001029	0,023344	-0,081933	0,250198	0,394850	0,339723	0,471346	-0,515086	-2,822445	-0,846092	-11,381398	-0,331250	13,086249	0,023344	-0,081933	0,250198	-6,036908	-1,492792	0,471346	0,023344	-0,081933	0,250198	-6,036908	-1,492792	0,471346
10:38:23,91	0,492047	3,497977	-0,141987	0,240975	0,313979	0,001029	0,020444	-0,081745	0,255251	0,420297	0,215218	0,459331	-0,513799	-2,819840	-0,841038	-11,341013	-0,313879	13,074234	0,020444	-0,081745	0,255251	-5,996683	-1,389658	0,459331	0,020444	-0,081745	0,255251	-5,996683	-1,389658	0,459331
10:38:23,96	0,492047	3,497977	-0,141987	0,240975	0,313979	0,001029	0,020444	-0,081745	0,255251	0,420297	0,215218	0,459331	-0,513804	-2,821385	-0,844134	-11,354206	-0,271680	13,091911	0,020444	-0,081745	0,255251	-5,996683	-1,389658	0,459331	0,020444	-0,081745	0,255251	-5,996683	-1,389658	0,459331
10:38:24,01	0,492047	3,497977	-0,141987	0,240975	0,313979	0,001029	0,021785	-0,082513	0,252155	0,490191	0,252408	0,477008	-0,515679	-2,824213	-0,842187	-11,395012	-0,325118	13,108071	0,021785	-0,082513	0,252155	-5,987091	-1,457710	0,477008	0,021785	-0,082513	0,252155	-5,987091	-1,457710	0,477008
10:38:24,06	0,492047	3,497977	-0,141987	0,240975	0,313979	0,001029	0,020882	-0,084032	0,251773	0,534422	0,245528	0,470921	-0,512037	-2,821362	-0,844517	-11,336859	-0,321795	13,085824	0,020882	-0,084032	0,251773	-6,062057	-1,393698	0,470921	0,020882	-0,084032	0,251773	-6,062057	-1,393698	0,470921
10:38:24,11	0,492047	3,497977	-0,141987	0,240975	0,313979	0,001029	0,021490	-0,078907	0,250586	0,279403	0,255034	0,471936	-0,516780	-2,819326	-0,845704	-11,350263	-0,300801	13,086839	0,021490	-0,078907	0,250586	-5,914766	-1,431913	0,471936	0,021490	-0,078907	0,250586	-5,914766	-1,431913	0,471936
10:38:24,16	0,492047	3,497977	-0,141987	0,240975	0,313979	0,001029	0,019784	-0,080659	0,251349	0,362776	0,180655	0,447213	-0,514409	-2,818725	-0,844941	-11,341736	-0,314668	13,062115	0,019784	-0,080659	0,251349	-5,968947	-1,372393	0,447213	0,019784	-0,080659	0,251349	-5,968947	-1,372393	0,447213
10:38:24,21	0,492047	3,497977	-0,141987	0,240975	0,313979	0,001029	0,027326	-0,082224	0,250230	0,425738	0,538236	0,495287	-0,516824	-2,826039	-0,846060	-11,380901	-0,313353	13,110190	0,027326	-0,082224	0,250230	-6,028876	-1,606817	0,495287	0,027326	-0,082224	0,250230	-6,028876	-1,606817	0,495287
10:38:24,26	0,492047	3,497977	-0,141987	0,240975	0,313979	0,001029	0,027326	-0,082224	0,250230	0,425738	0,538236	0,495287	-0,517428	-2,822683	-0,845337	-11,376511	-0,343403	13,055839	0,027326	-0,082224	0,250230	-6,028876	-1,606817	0,495287	0,027326	-0,082224	0,250230	-6,028876	-1,606817	0,495287
10:38:24,31	0,492047	3,497977	-0,141987	0,240975	0,313979	0,001029	0,024243	-0,085942	0,250613	0,630663	0,395043	0,471607	-0,512063	-2,825228	-0,845677	-11,360284	-0,311868	13,086510	0,024243	-0,085942	0,250613	-6,115806	-1,508011	0,471607	0,024243	-0,085942	0,250613	-6,115806	-1,508011	0,471607
10:38:24,36	0,492047	3,497977	-0,141987	0,240975	0,313979	0,001029	0,024243	-0,085942	0,250613	0,630663	0,395043	0,471607	-0,514524	-2,824524	-0,848794	-11,396867	-0,317590	13,107659	0,024243	-0,085942	0,250613	-6,115806	-1,508011	0,471607	0,024243	-0,085942	0,250613	-6,115806	-1,508011	0,471607
10:38:24,41	0,492047	3,497977	-0,141987	0,240975	0,313979	0,001029	0,024864	-0,083459	0,247496	0,478280	0,398528	0,492756	-0,515616	-2,821451	-0,844932	-11,359797	-0,318937	13,071236	0,024864	-0,083459	0,247496	-6,073243	-1,553295	0,492756	0,024864	-0,083459	0,247496	-6,073243	-1,553295	0,492756
10:38:24,46	0,492047	3,497977	-0,141987	0,240975	0,313979	0,001029	0,022748	-0,080976	0,251358	0,366563	0,321278	0,456333	-0,515721	-2,822558	-0,844174	-11,421669	-0,292873	13,076909	0,022748	-0,080976	0,251358	-5,990091	-1,464446	0,456333	0,022748	-0,080976	0,251358	-5,990091	-1,464446	0,456333
10:38:24,51	0,492047	3,497977	-0,141987	0,240975	0,313979	0,001029	0,023759	-0,081439	0,252115	0,382255	0,307234	0,462006	-0,513265	-2,826793	-0,844096	-11,367277	-0,332343	13,118440	0,023759	-0,081439	0,252115	-6,010715	-1,557853	0,462006	0,023759	-0,081439	0,252115	-6,010715	-1,557853	0,462006
10:38:24,56	0,492047	3,497977	-0,141987	0,240975	0,313979	0,001029	0,026199	-0,085684	0,252194	0,596022	0,500956	0,503537	-0,513940	-2,822813	-0,846880	-11,405991	-0,304097	13,083149	0,026199	-0,085684	0,252194	-6,130200	-1,555673	0,503537	0,026199	-0,085684	0,252194	-6,130200	-1,555673	0,503537
10:38:24,61	0,492047	3,497977	-0,141987	0,240975	0,313979	0,001029	0,023090	-0,083109	0,249410	0,467229	0,291631	0,468246	-0,514551	-2,826938	-0,844917	-11,413068	-0,353047	13,089433	0,023090	-0,083109	0,249410	-6,056858	-1,520932	0,468246	0,023090	-0,083109	0,249410	-6,056858	-1,520932	0,468246
10:38:24,66	0,492047	3,497977	-0,141987	0,240975	0,313979	0,001029	0,026968	-0,084643	0,251373	0,501024	0,511643	0,474530	-0,512657	-2,821603	-0,846861	-11,349388	-0,319211	13,077628	0,026968	-0,084643	0,251373	-6,143418	-1,605358	0,474530	0,026968	-0,084643	0,251373	-6,143418	-1,605358	0,474530
10:38:24,71	0,492047	3,497977	-0,141987	0,240975	0,313979	0,001029	0,021401	-0,083615	0,249429	0,508748	0,260382	0,462725	-0,512648	-2,823695	-0,847615	-11,341912	-0,335309	13,091721	0,021401	-0,083615	0,249429	-6,055052	-1,419598	0,462725	0,021401	-0,083615	0,249429	-6,055052	-1,419598	0,462725
10:38:24,76	0,492047	3,497977	-0,141987	0,240975	0,313979	0,001029	0,023208	-0,084669	0,248675	0,553337	0,368880	0,476818	-0,513931	-2,824062	-0,846860	-11,406142	-0,294265	13,102650	0,023208	-0,084669	0,248675	-6,093178	-1,452965	0,476818	0,023208	-0,084669	0,248675	-6,093178	-1,452965	0,476818
10:38:24,81	0,492047	3,497977	-0,141987	0,240975	0,313979	0,001029	0,024167	-0,083742	0,249430	0,508560	0,342603	0,487748	-0,511542	-2,822155	-0,846864	-11,380351	-0,314704	13,087894	0,024167	-0,083742	0,249430	-6,065181	-1,554528	0,487748	0,024167	-0,083742	0,249430	-6,065181	-1,554528	0,487748
10:38:24,86	0,492047	3,497977	-0,141987	0,240975	0,313979	0,001029	0,021320	-0,084857	0,249426	0,561745	0,227122	0,472991	-0,513843	-2,824404	-0,846459	-11,356389	-0,329958	13,086181	0,021320	-0,084857	0,249426	-6,099539	-1,446530	0,472991	0,021320	-0,084857	0,249426	-6,099539	-1,446530	0,472991
10:38:24,91	0,492047	3,497977	-0,141987	0,240975	0,313979	0,001029	0,024419	-0,083988	0,249831	0,515337	0,416630	0,471278	-0,516878	-2,821992	-0,847272	-11,396426	-0,313652	13,082598	0,024419	-0,083988	0,249831	-6,077743	-1,500265	0,471278	0,024419	-0,083988	0,249831	-6,077743	-1,500265	0,471278
10:38:24,96	0,492047	3,497977	-0,141987	0,240975	0,313979	0,001029	0,023848	-0,080154	0,249018	0,310056	0,344096	0,467695	-0,516274	-2,820944	-0,845708	-11,391697	-0,303317	13,096724	0,023848	-0,080154	0,249018	-5,982033	-1,527951	0,467695	0,023848	-0,080154	0,249018	-5,982033	-1,527951	0,467695
10:38:25,01	0,492047	3,497977	-0,141987	0,240975	0,313979	0,001029	0,022639	-0,080153	0,250582	0,321331	0,280157	0,481821	-0,517448	-2,824307	-0,846107	-11,401273	-0,301134	13,072207	0,022639	-0,080153	0,250582	-5,970698	-1,496986	0,481821	0,022639	-0,080153	0,250582	-5,970698	-1,496986	0,481821
10:38:25,06	0,492047	3,497977	-0,141987	0,240975	0,313979	0,001029	0,026137	-0,080818	0,250183	0,353016	0,452689	0,457304	-0,512670	-2,822074	-0,850749	-11,351769	-0,312806	13,075306	0,026137	-0,080818	0,250183	-5,991219	-1,599078	0,457304	0,026137	-0,080818	0,250183	-5,991219	-1,599078	0,457304
10:38:25,11	0,492047	3,497977	-0,141987	0,240975	0,313979	0,001029	0,021815	-0,083839	0,245541	0,524749	0,276638	0,460404	-0,516855	-2,821466	-0,846862	-11,376962	-0,329865	13,101092	0,021815	-0,083839	0,245541	-6,056630	-1,435830	0,460404	0,021815	-0,083839	0,245541	-6,056630	-1,435830	0,460404
10:38:25,16	0,492047	3,497977	-0,141987	0,240975	0,313979	0,001029	0,023381	-0,079911	0,249427	0,293125	0,344771	0,486189	-0,515590	-2,821648	-0,846866	-11,361151	-0,267067	13,083754	0,023381	-0,079911	0,249427	-5,979909	-1,490612	0,486189	0,023381	-0,079911	0,249427	-5,979909	-1,490612	0,486189
10:38:25,21	0,492047	3,497977	-0,141987	0,240975	0,313979	0,001029	0,022906	-0,081098	0,249424	0,417100	0,302361	0,468851	-0,514437	-2,820707	-0,845681	-11,350922	-0,320987	13,105765	0,022906	-0,081098	0,249424	-5,949055	-1,495729	0,468851	0,022906	-0,081098	0,249424	-5,949055	-1,495729	0,468851
10:38:25,26	0,492047	3,497977	-0,141987	0,240975	0,313979	0,001029	0,021515	-0,081626	0,250609	0,403005	0,265848	0,490862	-0,515664	-2,822595	-0,844550	-11,393495	-0,296137	13,076747	0,021515	-0,081626	0,250609	-6,004644	-1,423049	0,490862	0,021515	-0,081626	0,250609	-6,004644	-1,423049	0,490862
10:38:25,31	0,492047	3,497977	-0,141987	0,240975	0,313979	0,001029	0,023763	-0,081507	0,251740	0,397030	0,333473	0,461845	-0,514341	-2,819439	-0,846808	-11,294197	-0,330804	13,129984	0,023763	-0,081507	0,251740	-6,001245	-1,531927	0,461845	0,023763	-0,081507	0,251740	-6,001245	-1,531927	0,461845
10:38:25,36	0,492047	3,497977	-0,141987	0,240975	0,313979	0,001029	0,020368	-0,081075	0,249482	0,394202	0,260267	0,515081	-0,513920	-2,822071	-0,849579	-11,385790	-0,307430	13,103971	0,020368	-0,081075	0,249482	-5,970174	-1,338634	0,515081	0,020368	-0,081075	0,249482	-5,970174	-1,338634	0,515081
10:38:25,41	0,492047	3,497977	-0,141987	0,240975	0,313979	0,001029	0,022437	-0,082756	0,246711	0,456049	0,276855	0,489069	-0,517488	-2,823591	-0,848042	-11,409475	-0,307676	13,092739	0,022437	-0,082756	0,246711	-6,040270	-1,484477	0,489069	0,022437	-0,082756	0,246711	-6,040270	-1,484477	0,489069
10:38:25,46	0,492047	3,497977	-0,141987	0,240975	0,313979	0,001029	0,025537	-0,080426	0,248248	0,322838	0,417647	0,477837	-0,515059	-2,822186	-0,844540	-11,386057	-0,289059	13,086747	0,025537	-0,080426	0,248248	-5,990582	-1,587005	0,477837	0,025537	-0,080426	0,248248	-5,990582	-1,587005	0,477837
10:38:25,51	0,492047	3,497977	-0,141987	0,240975	0,313979	0,001029	0,023106	-0,081826	0,251750	0,423505	0,302205	0,471844	-0,514987	-2,823452	-0,846458	-11,352291	-0,285802	13,092341	0,023106	-0,081826	0,251750	-5,999869	-1,511610	0,471844	0,023106	-0,081826	0,251750	-5,999869	-1,511610	0,471844
10:38:25,56	0,492047	3,497977	-0,141987	0,240975	0,313979	0,001029	0,024167	-0,082523	0,249832	0,479405	0,384972	0,477439	-0,513950	-2,821060	-0,847659	-11,392149	-0,339898	13,082592	0,024167	-0,082523	0,249832	-5,998612	-1,512105	0,477439	0,024167	-0,082523	0,249832	-5,998612	-1,512105	0,477439
10:38:25,61	0,492047	3,497977	-0,141987	0,240975	0,313979	0,001029	0,021577	-0,082224	0,248631	0,397099	0,242839	0,467690	-0,516231	-2,822977	-0,845340	-11,383817	-0,300025	13,052624	0,021577	-0,082224	0,248631	-6,057476	-1,450947	0,467690	0,021577	-0,082224	0,248631	-6,057476	-1,450947	0,467690
10:38:25,66	0,492047	3,497977	-0,141987	0,240975	0,313979	0,001029	0,024377	-0,081208	0,250950	0,382945	0,375728	0,437721	-0,510329	-2,823733	-0,849568	-11,347736	-0,362163	13,077969	0,024377	-0,081208	0,250950	-5,991845	-1,537873	0,437721	0,024377	-0,081208	0,250950	-5,991845	-1,537873	0,437721
10:38:25,71	0,492047	3,497977	-0,141987	0,240975	0,313979	0,001029	0,022081	-0,086697	0,246721	0,632601	0,318652	0,463066	-0,518616	-2,825760	-0,848012	-11,385269	-0,321717	13,106042	0,022081	-0,086697	0,246721	-6,173076	-1,414714	0,463066	0,022081	-0,086697	0,246721	-6,173076	-1,414714	0,463066
10:38:25,76	0,492047	3,497977	-0,141987	0,240975	0,313979	0,001029	0,027980	-0,080533	0,248277	0,328380	0,572648	0,491139	-0,511503	-2,821590	-0,847240	-11,355058	-0,327722	13,092381	0,027980	-0,080533	0,248277	-5,993493	-1,623752	0,491139	0,027980	-0,080533	0,248277	-5,993493	-1,623752	0,491139
10:38:25,81	0,492047	3,497977	-0,141987	0,240975	0,313979	0,001029	0,020813	-0,084608	0,249050	0,550180	0,229133	0,477478	-0,513898	-2,823665	-0,844918	-11,387045	-0,316964	13,090920	0,020813	-0,084608	0,249050	-6,091573	-1,404662	0,477478	0,020813	-0,084608	0,249050	-6,091573	-1,404662	0,477478
10:38:25,86	0,492047	3,497977	-0,141987	0,240975	0,313979	0,001029	0,023807	-0,083571	0,251372	0,489585	0,351747	0,476017	-0,516777	-2,824520	-0,848426	-11,362723	-0,294127	13,063841	0,023807	-0,083571	0,251372	-6,070772	-1,517087	0,476017	0,023807	-0,083571	0,251372	-6,070772	-1,517087	0,476017
10:38:25,91	0,492047	3,497977	-0,141987	0,240975	0,313979	0,001029	0,025986	-0,081506	0,247864	0,414104	0,474729	0,448938	-0,517462	-2,824133	-0,848805	-11,400766	-0,294680	13,103145	0,025986	-0,081506	0,247864	-5,984092	-1,565200	0,448938	0,025986	-0,081506	0,247864	-5,984092	-1,565200	0,448938
10:38:25,96	0,492047	3,497977	-0,141987	0,240975	0,313979	0,001029	0,025994	-0,080719	0,247485	0,353713	0,442468	0,488242	-0,511495	-2,823241	-0,847651	-11,374131	-0,282273	13,064969	0,025994	-0,080719	0,247485	-5,982753	-1,598077	0,488242	0,025994	-0,080719	0,247485	-5,982753	-1,598077	0,488242
10:38:26,01	0,492047	3,497977	-0,141987	0,240975	0,313979	0,001029	0,022152	-0,080619	0,249417	0,343824	0,296259	0,462218	-0,515628	-2,820756	-0,846873	-11,356710	-0,325507	13,077121	0,022152	-0,080619	0,249417	-5,984762	-1,442702	0,462218	0,022152	-0,080619	0,249417	-5,984762	-1,442702	0,462218
10:38:26,06	0,492047	3,497977	-0,141987	0,240975	0,313979	0,001029	0,022152	-0,080619	0,249417	0,343824	0,296259	0,462218	-0,513258	-2,820505	-0,848810	-11,350166	-0,313438	13,079066	0,022152	-0,080619	0,249417	-5,984762	-1,442702	0,462218	0,022152	-0,080619	0,249417	-5,984762	-1,442702	0,462218
10:38:26,11	0,492047	3,497977	-0,141987	0,240975	0,313979	0,001029	0,020750	-0,082546	0,247480	0,457731	0,222978	0,464163	-0,516826	-2,823298	-0,847665	-11,379687	-0,307150	13,058463	0,020750	-0,082546	0,247480	-6,022093	-1,405912	0,464163	0,020750	-0,082546	0,247480	-6,022093	-1,405912	0,464163
10:38:26,16	0,492047	3,497977	-0,141987	0,240975	0,313979	0,001029	0,024952	-0,080853	0,248624	0,360384	0,412771	0,443560	-0,515071	-2,821557	-0,848807	-11,371942	-0,315150	13,093299	0,024952	-0,080853	0,248624	-5,986545	-1,545974	0,443560	0,024952	-0,080853	0,248624	-5,986545	-1,545974	0,443560
10:38:26,21	0,492047	3,497977	-0,141987	0,240975	0,313979	0,001029	0,022568	-0,081502	0,247483	0,391078	0,299501	0,478396	-0,513914	-2,820717	-0,848058	-11,390838	-0,294546	13,069797	0,022568	-0,081502	0,247483	-6,006801	-1,472085	0,478396	0,022568	-0,081502	0,247483	-6,006801	-1,472085	0,478396
10:38:26,26	0,492047	3,497977	-0,141987	0,240975	0,313979	0,001029	0,021262	-0,082084	0,248232	0,429771	0,204904	0,454894	-0,514453	-2,824808	-0,846094	-11,369426	-0,333804	13,061578	0,021262	-0,082084	0,248232	-6,013845	-1,464134	0,454894	0,021262	-0,082084	0,248232	-6,013845	-1,464134	0,454894
10:38:26,31	0,492047	3,497977	-0,141987	0,240975	0,313979	0,001029	0,025074	-0,083663	0,250196	0,488551	0,441333	0,446675	-0,515161	-2,825579	-0,851140	-11,412969	-0,334427	13,093911	0,025074	-0,083663	0,250196	-6,078962	-1,526996	0,446675	0,025074	-0,083663	0,250196	-6,078962	-1,526996	0,446675
10:38:26,36	0,492047	3,497977	-0,141987	0,240975	0,313979	0,001029	0,026095	-0,083435	0,245150	0,454410	0,457036	0,479008	-0,513942	-2,821465	-0,849204	-11,394272	-0,313953	13,094017	0,026095	-0,083435	0,245150	-6,095244	-1,591454	0,479008	0,026095	-0,083435	0,245150	-6,095244	-1,591454	0,479008
10:38:26,41	0,492047	3,497977	-0,141987	0,240975	0,313979	0,001029	0,021924	-0,082433	0,247086	0,429396	0,246062	0,479115	-0,512086	-2,820736	-0,849191	-11,339717	-0,351156	13,078151	0,021924	-0,082433	0,247086	-6,041617	-1,474949	0,479115	0,021924	-0,082433	0,247086	-6,041617	-1,474949	0,479115
10:38:26,46	0,492047	3,497977	-0,141987	0,240975	0,313979	0,001029	0,020364	-0,083676	0,247098	0,489089	0,230828	0,463248	-0,513861	-2,824345	-0,846499	-11,373046	-0,320296	13,043086	0,020364	-0,083676	0,247098	-6,079498	-1,367781	0,463248	0,020364	-0,083676	0,247098	-6,079498	-1,367781	0,463248
10:38:26,51	0,492047	3,497977	-0,141987	0,240975	0,313979	0,001029	0,024377	-0,083944	0,249791	0,513055	0,395184	0,428183	-0,515652	-2,825227	-0,848423	-11,382940	-0,309076	13,073348	0,024377	-0,083944	0,249791	-6,076522	-1,518406	0,428183	0,024377	-0,083944	0,249791	-6,076522	-1,518406	0,428183
10:38:26,56	0,492047	3,497977	-0,141987	0,240975	0,313979	0,001029	0,026036	-0,082834	0,247867	0,460109	0,467288	0,458445	-0,516147	-2,823122	-0,844884	-11,333527	-0,316149	13,109448	0,026036	-0,082834	0,247867	-6,042340	-1,576555	0,458445	0,026036	-0,082834	0,247867	-6,042340	-1,576555	0,458445
10:38:26,61	0,492047	3,497977	-0,141987	0,240975	0,313979	0,001029	0,024461	-0,081352	0,251405	0,401661	0,431729	0,494545	-0,518635	-2,823817	-0,847633	-11,387687	-0,328302	13,105910	0,024461	-0,081352	0,251405	-5,984504	-1,488494	0,494545	0,024461	-0,081352	0,251405	-5,984504	-1,488494	0,494545
10:38:26,66	0,492047	3,497977	-0,141987	0,240975	0,313979	0,001029	0,026307	-0,079545	0,248656	0,270087	0,486881	0,491007	-0,513200	-2,822314	-0,849183	-11,335920	-0,287406	13,079722	0,026307	-0,079545	0,248656	-5,974220	-1,578235	0,491007	0,026307	-0,079545	0,248656	-5,974220	-1,578235	0,491007
10:38:26,71	0,492047	3,497977	-0,141987	0,240975	0,313979	0,001029	0,022287	-0,083501	0,247106	0,537066	0,302230	0,464820	-0,512635	-2,821010	-0,846465	-11,335296	-0,325719	13,081971	0,022287	-0,083501	0,247106	-6,017737	-1,447324	0,464820	0,022287	-0,083501	0,247106	-6,017737	-1,447324	0,464820
10:38:26,76	0,492047	3,497977	-0,141987	0,240975	0,313979	0,001029	0,020876	-0,083338	0,249825	0,495729	0,248520	0,467068	-0,512109	-2,824679	-0,845294	-11,374681	-0,328091	13,090824	0,020876	-0,083338	0,249825	-6,046289	-1,390218	0,467068	0,020876	-0,083338	0,249825	-6,046289	-1,390218	0,467068
10:38:26,81	0,492047	3,497977	-0,141987	0,240975	0,313979	0,001029	0,023790	-0,085628	0,250996	0,593075	0,367135	0,475921	-0,513273	-2,821320	-0,846472	-11,359395	-0,323042	13,086997	0,023790	-0,085628	0,250996	-6,128727	-1,500365	0,475921	0,023790	-0,085628	0,250996	-6,128727	-1,500365	0,475921
10:38:26,86	0,492047	3,497977	-0,141987	0,240975	0,313979	0,001029	0,021463	-0,082940	0,249818	0,465311	0,256856	0,472095	-0,512712	-2,820898	-0,846483	-11,374530	-0,315978	13,082700	0,021463	-0,082940	0,249818	-6,045477	-1,427993	0,472095	0,021463	-0,082940	0,249818	-6,045477	-1,427993	0,472095
10:38:26,91	0,492047	3,497977	-0,141987	0,240975	0,313979	0,001029	0,020818	-0,083215	0,249806	0,478153	0,206656	0,467798	-0,515668	-2,818031	-0,848426	-11,361415	-0,328910	13,097784	0,020818	-0,083215	0,249806	-6,054211	-1,427529	0,467798	0,020818	-0,083215	0,249806	-6,054211	-1,427529	0,467798
10:38:26,96	0,492047	3,497977	-0,141987	0,240975	0,313979	0,001029	0,019812	-0,079222	0,247864	0,265872	0,172194	0,482881	-0,513233	-2,818508	-0,846083	-11,341039	-0,300486	13,092564	0,019812	-0,079222	0,247864	-5,953037	-1,383059	0,482881	0,019812	-0,079222	0,247864	-5,953037	-1,383059	0,482881
10:38:27,01	0,492047	3,497977	-0,141987	0,240975	0,313979	0,001029	0,019008	-0,081570	0,250207	0,422758	0,133830	0,477661	-0,518021	-2,826109	-0,850744	-11,375520	-0,337427	13,082926	0,019008	-0,081570	0,250207	-5,980448	-1,358323	0,477661	0,019008	-0,081570	0,250207	-5,980448	-1,358323	0,477661
10:38:27,06	0,492047	3,497977	-0,141987	0,240975	0,313979	0,001029	0,027985	-0,081223	0,245546	0,355521	0,589208	0,468023	-0,512161	-2,826722	-0,848001	-11,389724	-0,350720	13,106124	0,027985	-0,081223	0,245546	-6,020505	-1,607587	0,468023	0,027985	-0,081223	0,245546	-6,020505	-1,607587	0,468023
10:38:27,11	0,492047	3,497977	-0,141987	0,240975	0,313979	0,001029	0,025586	-0,086604	0,248289	0,616696	0,458798	0,491221	-0,513920	-2,824426	-0,848789	-11,379223	-0,349443	13,101728	0,025586	-0,086604	0,248289	-6,181703	-1,549665	0,491221	0,025586	-0,086604	0,248289	-6,181703	-1,549665	0,491221
10:38:27,16	0,492047	3,497977	-0,141987	0,240975	0,313979	0,001029	0,024477	-0,083933	0,247500	0,484160	0,409617	0,486826	-0,513795	-2,820910	-0,847266	-11,334856	-0,307537	13,053780	0,024477	-0,083933	0,247500	-6,104565	-1,511836	0,486826	0,024477	-0,083933	0,247500	-6,104565	-1,511836	0,486826
10:38:27,21	0,492047	3,497977	-0,141987	0,240975	0,313979	0,001029	0,021369	-0,082283	0,249024	0,456862	0,265480	0,438877	-0,516893	-2,820551	-0,849213	-11,395680	-0,310525	13,093773	0,021369	-0,082283	0,249024	-6,002379	-1,412010	0,438877	0,021369	-0,082283	0,249024	-6,002379	-1,412010	0,438877
10:38:27,26	0,492047	3,497977	-0,141987	0,240975	0,313979	0,001029	0,022607	-0,079420	0,247077	0,274992	0,278682	0,478870	-0,514452	-2,822481	-0,848410	-11,364881	-0,304760	13,093288	0,022607	-0,079420	0,247077	-5,959512	-1,496001	0,478870	0,022607	-0,079420	0,247077	-5,959512	-1,496001	0,478870
10:38:27,31	0,492047	3,497977	-0,141987	0,240975	0,313979	0,001029	0,023058	-0,082499	0,247880	0,455491	0,325921	0,478385	-0,515650	-2,823120	-0,849607	-11,379074	-0,299521	13,060112	0,023058	-0,082499	0,247880	-6,020713	-1,484161	0,478385	0,023058	-0,082499	0,247880	-6,020713	-1,484161	0,478385
10:38:27,36	0,492047	3,497977	-0,141987	0,240975	0,313979	0,001029	0,024210	-0,081782	0,246683	0,415626	0,370910	0,445209	-0,513289	-2,821112	-0,850347	-11,358746	-0,316644	13,104117	0,024210	-0,081782	0,246683	-6,004261	-1,529598	0,445209	0,024210	-0,081782	0,246683	-6,004261	-1,529598	0,445209
10:38:27,41	0,492047	3,497977	-0,141987	0,240975	0,313979	0,001029	0,021291	-0,082823	0,245943	0,465075	0,245254	0,489214	-0,514392	-2,823231	-0,847622	-11,339879	-0,307959	13,087503	0,021291	-0,082823	0,245943	-6,036503	-1,426060	0,489214	0,021291	-0,082823	0,245943	-6,036503	-1,426060	0,489214
10:38:27,46	0,492047	3,497977	-0,141987	0,240975	0,313979	0,001029	0,023678	-0,082927	0,248668	0,487435	0,381399	0,472600	-0,515577	-2,822791	-0,849959	-11,326377	-0,341703	13,077875	0,023678	-0,082927	0,248668	-6,022303	-1,477332	0,472600	0,023678	-0,082927	0,248668	-6,022303	-1,477332	0,472600
10:38:27,51	0,492047	3,497977	-0,141987	0,240975	0,313979	0,001029	0,023889	-0,081681	0,246331	0,400180	0,420927	0,462973	-0,512635	-2,823862	-0,847621	-11,331165	-0,354789	13,076432	0,023889	-0,081681	0,246331	-6,011761	-1,454353	0,462973	0,023889	-0,081681	0,246331	-6,011761	-1,454353	0,462973
10:38:27,56	0,492047	3,497977	-0,141987	0,240975	0,313979	0,001029	0,023346	-0,084764	0,248669	0,546759	0,395070	0,461530	-0,514996	-2,818144	-0,847256	-11,339407	-0,292621	13,088417	0,023346	-0,084764	0,248669	-6,107181	-1,437558	0,461530	0,023346	-0,084764	0,248669	-6,107181	-1,437558	0,461530
10:38:27,61	0,492047	3,497977	-0,141987	0,240975	0,313979	0,001029	0,019575	-0,079860	0,249034	0,341492	0,160764	0,473514	-0,517386	-2,822904	-0,848407	-11,361067	-0,301251	13,097635	0,019575	-0,079860	0,249034	-5,927519	-1,375853	0,473514	0,019575	-0,079860	0,249034	-5,927519	-1,375853	0,473514
10:38:27,66	0,492047	3,497977	-0,141987	0,240975	0,313979	0,001029	0,024892	-0,080171	0,247883	0,339337	0,422794	0,482732	-0,513857	-2,824271	-0,847616	-11,361621	-0,320239	13,101803	0,024892	-0,080171	0,247883	-5,954053	-1,531191	0,482732	0,024892	-0,080171	0,247883	-5,954053	-1,531191	0,482732
10:38:27,71	0,492047	3,497977	-0,141987	0,240975	0,313979	0,001029	0,024311	-0,083910	0,248674	0,517070	0,401597	0,486900	-0,517995	-2,821121	-0,852307	-11,358758	-0,302071	13,090427	0,024311	-0,083910	0,248674	-6,069871	-1,506781	0,486900	0,024311	-0,083910	0,248674	-6,069871	-1,506781	0,486900
10:38:27,76	0,492047	3,497977	-0,141987	0,240975	0,313979	0,001029	0,023652	-0,078752	0,243982	0,265996	0,360744	0,475524	-0,516760	-2,824194	-0,846861	-11,343940	-0,329782	13,066450	0,023652	-0,078752	0,243982	-5,916006	-1,495931	0,475524	0,023652	-0,078752	0,243982	-5,916006	-1,495931	0,475524
10:38:27,81	0,492047	3,497977	-0,141987	0,240975	0,313979	0,001029	0,025695	-0,081358	0,249428	0,384919	0,493696	0,451547	-0,512700	-2,822721	-0,850746	-11,366089	-0,312747	13,085042	0,025695	-0,081358	0,249428	-6,001655	-1,523397	0,451547	0,025695	-0,081358	0,249428	-6,001655	-1,523397	0,451547
10:38:27,86	0,492047	3,497977	-0,141987	0,240975	0,313979	0,001029	0,022390	-0,084137	0,245544	0,533130	0,294102	0,470140	-0,514988	-2,823121	-0,850329	-11,322285	-0,347550	13,097304	0,022390	-0,084137	0,245544	-6,071633	-1,463495	0,470140	0,022390	-0,084137	0,245544	-6,071633	-1,463495	0,470140
10:38:27,91	0,492047	3,497977	-0,141987	0,240975	0,313979	0,001029	0,023881	-0,082356	0,245961	0,432266	0,426968	0,482402	-0,516736	-2,825298	-0,846841	-11,343551	-0,300498	13,086593	0,023881	-0,082356	0,245961	-6,032667	-1,447670	0,482402	0,023881	-0,082356	0,245961	-6,032667	-1,447670	0,482402
10:38:27,96	0,492047	3,497977	-0,141987	0,240975	0,313979	0,001029	0,026640	-0,081931	0,249448	0,440267	0,528501	0,471690	-0,516835	-2,822030	-0,851118	-11,357084	-0,336424	13,112877	0,026640	-0,081931	0,249448	-5,991282	-1,562729	0,471690	0,026640	-0,081931	0,249448	-5,991282	-1,562729	0,471690
10:38:28,01	0,492047	3,497977	-0,141987	0,240975	0,313979	0,001029	0,023859	-0,080211	0,245172	0,312964	0,390153	0,497974	-0,513185	-2,822962	-0,847991	-11,304365	-0,365169	13,090624	0,023859	-0,080211	0,245172	-5,983590	-1,482801	0,497974	0,023859	-0,080211	0,245172	-5,983590	-1,482801	0,497974
10:38:28,06	0,492047	3,497977	-0,141987	0,240975	0,313979	0,001029	0,022841	-0,083837	0,248298	0,503003	0,397232	0,475721	-0,515100	-2,823729	-0,851566	-11,381608	-0,347624	13,035568	0,022841	-0,083837	0,248298	-6,078224	-1,395789	0,475721	0,022841	-0,083837	0,248298	-6,078224	-1,395789	0,475721
10:38:28,11	0,492047	3,497977	-0,141987	0,240975	0,313979	0,001029	0,024463	-0,082562	0,244723	0,413280	0,405931	0,420665	-0,513941	-2,820802	-0,848838	-11,396839	-0,310775	13,069795	0,024463	-0,082562	0,244723	-6,067866	-1,514449	0,420665	0,024463	-0,082562	0,244723	-6,067866	-1,514449	0,420665
10:38:28,16	0,492047	3,497977	-0,141987	0,240975	0,313979	0,001029	0,021349	-0,082103	0,247452	0,413680	0,212382	0,454893	-0,512088	-2,825110	-0,852291	-11,354291	-0,328290	13,075425	0,021349	-0,082103	0,247452	-6,031391	-1,463539	0,454893	0,021349	-0,082103	0,247452	-6,031391	-1,463539	0,454893
10:38:28,21	0,492047	3,497977	-0,141987	0,240975	0,313979	0,001029	0,024153	-0,085862	0,243999	0,615273	0,403782	0,460522	-0,516267	-2,825050	-0,848820	-11,387660	-0,329164	13,068069	0,024153	-0,085862	0,243999	-6,124909	-1,492235	0,460522	0,024153	-0,085862	0,243999	-6,124909	-1,492235	0,460522
10:38:28,26	0,492047	3,497977	-0,141987	0,240975	0,313979	0,001029	0,026190	-0,082212	0,247470	0,408020	0,481263	0,453166	-0,513912	-2,820813	-0,849572	-11,374354	-0,317219	13,113414	0,026190	-0,082212	0,247470	-6,045619	-1,574685	0,453166	0,026190	-0,082212	0,247470	-6,045619	-1,574685	0,453166
10:38:28,31	0,492047	3,497977	-0,141987	0,240975	0,313979	0,001029	0,021344	-0,082133	0,246718	0,420911	0,234791	0,498511	-0,514573	-2,825418	-0,849201	-11,412039	-0,350009	13,087502	0,021344	-0,082133	0,246718	-6,026529	-1,440699	0,498511	0,021344	-0,082133	0,246718	-6,026529	-1,440699	0,498511
10:38:28,36	0,492047	3,497977	-0,141987	0,240975	0,313979	0,001029	0,025662	-0,083864	0,247089	0,463681	0,443095	0,472600	-0,513260	-2,821949	-0,847260	-11,356598	-0,319816	13,068080	0,025662	-0,083864	0,247089	-6,119639	-1,571374	0,472600	0,025662	-0,083864	0,247089	-6,119639	-1,571374	0,472600
10:38:28,41	0,492047	3,497977	-0,141987	0,240975	0,313979	0,001029	0,022002	-0,083267	0,249030	0,486497	0,285677	0,453177	-0,515634	-2,823383	-0,848786	-11,357499	-0,331856	13,101925	0,022002	-0,083267	0,249030	-6,049946	-1,441459	0,453177	0,022002	-0,083267	0,249030	-6,049946	-1,441459	0,453177
10:38:28,46	0,492047	3,497977	-0,141987	0,240975	0,313979	0,001029	0,024430	-0,081927	0,247503	0,405966	0,417211	0,487022	-0,512719	-2,824061	-0,851141	-11,377840	-0,315936	13,075409	0,024430	-0,081927	0,247503	-6,025326	-1,500580	0,487022	0,024430	-0,081927	0,247503	-6,025326	-1,500580	0,487022
10:38:28,51	0,492047	3,497977	-0,141987	0,240975	0,313979	0,001029	0,023560	-0,084791	0,245149	0,558473	0,346360	0,460507	-0,516186	-2,823586	-0,850753	-11,347138	-0,316349	13,064626	0,023560	-0,084791	0,245149	-6,097587	-1,503082	0,460507	0,023560	-0,084791	0,245149	-6,097587	-1,503082	0,460507
