# Supplementary material for: Characterization of interfragmentary motion associated with common osteosynthesis devices for rat fracture healing studies
Source: PLoS One. 2017 Apr 28;12(4):e0176735. doi: 10.1371/journal.pone.0176735 (PMC5409164; doi:10.1371/journal.pone.0176735)
Supplement: S1 Dataset — (ZIP) [file pone.0176735.s001.zip › S1_Dataset/RatFix/Specimen06/Plate_06VV(redo)V.txt]

%Tester: Sukopp Matthias
%Projekt: 
%Zeit: 12.03.2015 15:29:17
%Dateipfad: D:\Messungen\Fixator\Measurements\Fixator_20150312.txt
%Kommentar: Plate_06VV
%VI Version: D:\LVProjekte\Fixator\HauptVI\Fixator_v0.12.vi
%Virtueller Drehpunkt: 	0,0000	0,0000	0,0000
%Sensor zu Hexapod (Mitte): 	0,000000	0,000000	-26,500000
%Sensor zu Hexapod Trans (Mitte): 	-0,500000	-0,866025	0,000000	-0,866025	0,500000	0,000000	0,000000	0,000000	1,000000
%Hexapod zu Labor (Mitte): 	0,335030	3,398984	-0,187008
%Hexapod zu Labor Trans (Mitte): 	0,999675	0,024961	0,005241	-0,024921	0,999661	-0,007585	-0,005428	0,007452	0,999957
%Labor zu CR (Mitte): 	0,000000	0,000000	78,500000
%Labor zu CR Trans (Mitte): 	1,000000	0,000000	0,000000	0,000000	1,000000	0,000000	0,000000	0,000000	1,000000
%Zentrum Sensormasse: 	0,000000	0,000000	2,000000
%Sensormasse: 	200,000000E-3
--------------------------------------------------
Time	X	Y	Z	U	V	W	Exp_ Fx	Exp_ Fy	Exp_ Fz	Exp_ Mx	Exp_ My	Exp_ Mz	Sen_ Fx	Sen_ Fy	Sen_ Fz	Sen_ Mx	Sen_ My	Sen_ Mz	Hex_ Fx	Hex_ Fy	Hex_ Fz	Hex_ Mx	Hex_ My	Hex_ Mz	Lab_ Fx	Lab_ Fy	Lab_ Fz	Lab_ Mx	Lab_ My	Lab_ Mz	Laser
15:29:17,11	0,335030	3,398984	-0,187008	0,427002	0,311010	-1,428015	-0,102738	0,116682	0,099310	1,364804	-0,988251	2,817670	-0,761533	-2,869938	-1,165265	-8,887754	14,048355	15,376147	-0,102738	0,116682	0,099310	10,524314	7,076708	2,817670	-0,102738	0,116682	0,099310	10,524314	7,076708	2,817670
15:29:17,16	0,335030	3,398984	-0,187008	0,427002	0,311010	-1,428015	-0,102738	0,116682	0,099310	1,364804	-0,988251	2,817670	-0,762661	-2,869289	-1,165243	-8,862165	14,053623	15,395321	-0,102738	0,116682	0,099310	10,524314	7,076708	2,817670	-0,102738	0,116682	0,099310	10,524314	7,076708	2,817670
15:29:17,21	0,335030	3,398984	-0,187008	0,427002	0,311010	-1,428015	-0,106492	0,114688	0,096193	1,493340	-1,153488	2,791269	-0,757930	-2,867684	-1,168382	-8,849379	14,054936	15,349746	-0,106492	0,114688	0,096193	10,496379	7,206118	2,791269	-0,106492	0,114688	0,096193	10,496379	7,206118	2,791269
15:29:17,26	0,335030	3,398984	-0,187008	0,427002	0,311010	-1,428015	-0,106492	0,114688	0,096193	1,493340	-1,153488	2,791269	-0,762618	-2,866659	-1,162922	-8,844404	14,063242	15,384741	-0,106492	0,114688	0,096193	10,496379	7,206118	2,791269	-0,106492	0,114688	0,096193	10,496379	7,206118	2,791269
15:29:17,31	0,335030	3,398984	-0,187008	0,427002	0,311010	-1,428015	-0,104599	0,114275	0,100100	1,507601	-1,060390	2,812712	-0,758518	-2,869530	-1,164475	-8,857620	14,051339	15,371188	-0,104599	0,114275	0,100100	10,478189	7,150614	2,812712	-0,104599	0,114275	0,100100	10,478189	7,150614	2,812712
15:29:17,36	0,335030	3,398984	-0,187008	0,427002	0,311010	-1,428015	-0,104599	0,114275	0,100100	1,507601	-1,060390	2,812712	-0,760913	-2,869837	-1,164870	-8,864423	14,019753	15,370027	-0,104599	0,114275	0,100100	10,478189	7,150614	2,812712	-0,104599	0,114275	0,100100	10,478189	7,150614	2,812712
15:29:17,41	0,335030	3,398984	-0,187008	0,427002	0,311010	-1,428015	-0,103136	0,116195	0,099706	1,376982	-0,974447	2,811551	-0,756724	-2,867877	-1,164478	-8,838726	14,043297	15,361604	-0,103136	0,116195	0,099706	10,498325	7,121764	2,811551	-0,103136	0,116195	0,099706	10,498325	7,121764	2,811551
15:29:17,46	0,335030	3,398984	-0,187008	0,427002	0,311010	-1,428015	-0,106928	0,113548	0,100097	1,547913	-1,161141	2,803127	-0,762035	-2,868429	-1,161367	-8,852344	14,054249	15,378582	-0,106928	0,113548	0,100097	10,461392	7,232730	2,803127	-0,106928	0,113548	0,100097	10,461392	7,232730	2,803127
15:29:17,51	0,335030	3,398984	-0,187008	0,427002	0,311010	-1,428015	-0,103794	0,117871	0,103208	1,325777	-1,015424	2,820105	-0,759661	-2,870266	-1,163683	-8,843923	14,053451	15,380017	-0,103794	0,117871	0,103208	10,578636	7,132401	2,820105	-0,103794	0,117871	0,103208	10,578636	7,132401	2,820105
15:29:17,56	0,335030	3,398984	-0,187008	0,427002	0,311010	-1,428015	-0,103719	0,118622	0,098891	1,250130	-1,027982	2,788326	-0,760326	-2,867106	-1,164488	-8,874981	14,068881	15,381674	-0,103719	0,118622	0,098891	10,561923	7,113957	2,788326	-0,103719	0,118622	0,098891	10,561923	7,113957	2,788326
15:29:17,61	0,335030	3,398984	-0,187008	0,427002	0,311010	-1,428015	-0,105795	0,117053	0,100087	1,369669	-1,146375	2,823198	-0,756805	-2,869691	-1,165245	-8,881231	14,056418	15,391715	-0,105795	0,117053	0,100087	10,558312	7,158496	2,823198	-0,105795	0,117053	0,100087	10,558312	7,158496	2,823198
15:29:17,66	0,335030	3,398984	-0,187008	0,427002	0,311010	-1,428015	-0,105230	0,113259	0,101281	1,567198	-1,090429	2,826825	-0,759108	-2,867463	-1,162930	-8,847925	14,027946	15,364759	-0,105230	0,113259	0,101281	10,458066	7,170097	2,826825	-0,105230	0,113259	0,101281	10,458066	7,170097	2,826825
15:29:17,71	0,335030	3,398984	-0,187008	0,427002	0,311010	-1,428015	-0,103840	0,115921	0,101651	1,406847	-1,030743	2,821073	-0,761495	-2,869897	-1,164059	-8,870696	14,058177	15,419171	-0,103840	0,115921	0,101651	10,506629	7,120702	2,821073	-0,103840	0,115921	0,101651	10,506629	7,120702	2,821073
15:29:17,76	0,335030	3,398984	-0,187008	0,427002	0,311010	-1,428015	-0,102793	0,116670	0,100517	1,382450	-0,981219	2,860694	-0,762108	-2,866871	-1,166014	-8,868292	14,054111	15,420549	-0,102793	0,116670	0,100517	10,541038	7,088011	2,860694	-0,102793	0,116670	0,100517	10,541038	7,088011	2,860694
15:29:17,81	0,335030	3,398984	-0,187008	0,427002	0,311010	-1,428015	-0,103814	0,120012	0,099704	1,201010	-1,035899	2,836796	-0,763879	-2,867342	-1,164871	-8,875887	14,052326	15,395272	-0,103814	0,120012	0,099704	10,621935	7,113507	2,836796	-0,103814	0,120012	0,099704	10,621935	7,113507	2,836796
15:29:17,86	0,335030	3,398984	-0,187008	0,427002	0,311010	-1,428015	-0,103814	0,120012	0,099704	1,201010	-1,035899	2,836796	-0,763777	-2,868106	-1,160983	-8,845166	14,065398	15,373533	-0,103814	0,120012	0,099704	10,621935	7,113507	2,836796	-0,103814	0,120012	0,099704	10,621935	7,113507	2,836796
15:29:17,91	0,335030	3,398984	-0,187008	0,427002	0,311010	-1,428015	-0,105631	0,116230	0,100882	1,403549	-1,102741	2,826509	-0,759695	-2,867659	-1,163693	-8,848996	14,043584	15,384985	-0,105631	0,116230	0,100882	10,527587	7,189325	2,826509	-0,105631	0,116230	0,100882	10,527587	7,189325	2,826509
15:29:17,96	0,335030	3,398984	-0,187008	0,427002	0,311010	-1,428015	-0,105631	0,116230	0,100882	1,403549	-1,102741	2,826509	-0,762071	-2,870057	-1,162528	-8,882793	14,093267	15,395139	-0,105631	0,116230	0,100882	10,527587	7,189325	2,826509	-0,105631	0,116230	0,100882	10,527587	7,189325	2,826509
15:29:18,01	0,335030	3,398984	-0,187008	0,427002	0,311010	-1,428015	-0,104321	0,116814	0,103212	1,370425	-1,030678	2,819760	-0,760856	-2,868501	-1,161363	-8,846954	14,039237	15,378236	-0,104321	0,116814	0,103212	10,540325	7,158552	2,819760	-0,104321	0,116814	0,103212	10,540325	7,158552	2,819760
15:29:18,06	0,335030	3,398984	-0,187008	0,427002	0,311010	-1,428015	-0,104321	0,116814	0,103212	1,370425	-1,030678	2,819760	-0,758518	-2,870240	-1,160597	-8,872048	14,064452	15,364446	-0,104321	0,116814	0,103212	10,540325	7,158552	2,819760	-0,104321	0,116814	0,103212	10,540325	7,158552	2,819760
15:29:18,11	0,335030	3,398984	-0,187008	0,427002	0,311010	-1,428015	-0,103984	0,113919	0,103979	1,530235	-1,047491	2,805970	-0,760880	-2,870494	-1,162114	-8,856139	14,032894	15,407355	-0,103984	0,113919	0,103979	10,472907	7,115280	2,805970	-0,103984	0,113919	0,103979	10,472907	7,115280	2,805970
15:29:18,16	0,335030	3,398984	-0,187008	0,427002	0,311010	-1,428015	-0,104671	0,115667	0,100875	1,452704	-1,076843	2,817707	-0,761416	-2,868108	-1,162105	-8,828334	14,045136	15,417408	-0,104671	0,115667	0,100875	10,532542	7,139811	2,817707	-0,104671	0,115667	0,100875	10,532542	7,139811	2,817707
15:29:18,21	0,335030	3,398984	-0,187008	0,427002	0,311010	-1,428015	-0,104382	0,117496	0,102471	1,349378	-1,020654	2,858931	-0,759689	-2,867041	-1,162161	-8,851704	14,046795	15,360050	-0,104382	0,117496	0,102471	10,572817	7,173334	2,858931	-0,104382	0,117496	0,102471	10,572817	7,173334	2,858931
15:29:18,26	0,335030	3,398984	-0,187008	0,427002	0,311010	-1,428015	-0,106169	0,116534	0,102414	1,389181	-1,134668	2,801574	-0,758510	-2,865098	-1,162139	-8,837219	14,031714	15,388968	-0,106169	0,116534	0,102414	10,537063	7,199633	2,801574	-0,106169	0,116534	0,102414	10,537063	7,199633	2,801574
15:29:18,31	0,335030	3,398984	-0,187008	0,427002	0,311010	-1,428015	-0,108442	0,116484	0,102436	1,385951	-1,232752	2,830492	-0,760305	-2,873180	-1,163712	-8,885522	14,065957	15,351248	-0,108442	0,116484	0,102436	10,529925	7,279938	2,830492	-0,108442	0,116484	0,102436	10,529925	7,279938	2,830492
15:29:18,36	0,335030	3,398984	-0,187008	0,427002	0,311010	-1,428015	-0,100544	0,113998	0,100863	1,520737	-0,881028	2,792772	-0,757357	-2,870664	-1,166024	-8,868672	14,062309	15,377473	-0,100544	0,113998	0,100863	10,469545	7,011697	2,792772	-0,100544	0,113998	0,100863	10,469545	7,011697	2,792772
15:29:18,41	0,335030	3,398984	-0,187008	0,427002	0,311010	-1,428015	-0,104198	0,112703	0,098552	1,593343	-1,054585	2,818997	-0,759141	-2,869618	-1,162884	-8,881009	14,086574	15,434455	-0,104198	0,112703	0,098552	10,440493	7,124927	2,818997	-0,104198	0,112703	0,098552	10,440493	7,124927	2,818997
15:29:18,46	0,335030	3,398984	-0,187008	0,427002	0,311010	-1,428015	-0,102835	0,113978	0,099317	1,510278	-0,983209	2,808061	-0,759661	-2,869066	-1,162913	-8,838313	14,040420	15,374406	-0,102835	0,113978	0,099317	10,457583	7,089337	2,808061	-0,102835	0,113978	0,099317	10,457583	7,089337	2,808061
15:29:18,51	0,335030	3,398984	-0,187008	0,427002	0,311010	-1,428015	-0,104430	0,115496	0,101663	1,444289	-1,029427	2,815929	-0,758550	-2,866363	-1,162929	-8,860029	14,035002	15,379903	-0,104430	0,115496	0,101663	10,510751	7,168318	2,815929	-0,104430	0,115496	0,101663	10,510751	7,168318	2,815929
15:29:18,56	0,335030	3,398984	-0,187008	0,427002	0,311010	-1,428015	-0,106728	0,113527	0,099720	1,509224	-1,154827	2,831590	-0,759688	-2,870987	-1,160962	-8,864126	14,056830	15,388256	-0,102752	0,114559	0,103613	10,487231	7,093296	2,829779	-0,102752	0,114559	0,103613	10,487231	7,093296	2,829779
15:29:18,61	0,335030	3,398984	-0,187008	0,427002	0,311010	-1,428015	-0,106260	0,115241	0,102058	1,456122	-1,142432	2,840739	-0,758524	-2,867609	-1,162517	-8,854494	14,048085	15,399215	-0,106260	0,115241	0,102058	10,502529	7,198967	2,840739	-0,106260	0,115241	0,102058	10,502529	7,198967	2,840739
15:29:18,66	0,335030	3,398984	-0,187008	0,427002	0,311010	-1,428015	-0,106260	0,115241	0,102058	1,456122	-1,142432	2,840739	-0,762082	-2,867209	-1,165662	-8,852397	14,018360	15,360838	-0,106260	0,115241	0,102058	10,502529	7,198967	2,840739	-0,106260	0,115241	0,102058	10,502529	7,198967	2,840739
15:29:18,71	0,335030	3,398984	-0,187008	0,427002	0,311010	-1,428015	-0,107465	0,115120	0,101281	1,490549	-1,157244	2,811853	-0,760881	-2,867640	-1,163298	-8,854614	14,052147	15,399410	-0,107465	0,115120	0,101281	10,527496	7,278777	2,811853	-0,107465	0,115120	0,101281	10,527496	7,278777	2,811853
15:29:18,76	0,335030	3,398984	-0,187008	0,427002	0,311010	-1,428015	-0,107465	0,115120	0,101281	1,490549	-1,157244	2,811853	-0,757939	-2,868148	-1,164083	-8,845427	14,012956	15,374745	-0,107465	0,115120	0,101281	10,527496	7,278777	2,811853	-0,107465	0,115120	0,101281	10,527496	7,278777	2,811853
15:29:18,81	0,335030	3,398984	-0,187008	0,427002	0,311010	-1,428015	-0,106086	0,114465	0,100492	1,470594	-1,107952	2,816269	-0,761407	-2,867969	-1,161001	-8,844589	14,074235	15,345181	-0,106086	0,114465	0,100492	10,456072	7,219766	2,816269	-0,106086	0,114465	0,100492	10,456072	7,219766	2,816269
15:29:18,86	0,335030	3,398984	-0,187008	0,427002	0,311010	-1,428015	-0,104507	0,117557	0,103574	1,363292	-1,055771	2,786704	-0,755034	-2,869679	-1,163299	-8,869539	14,016097	15,384581	-0,104507	0,117557	0,103574	10,591501	7,148014	2,786704	-0,104507	0,117557	0,103574	10,591501	7,148014	2,786704
15:29:18,91	0,335030	3,398984	-0,187008	0,427002	0,311010	-1,428015	-0,101716	0,116053	0,102026	1,422951	-0,956133	2,807255	-0,761499	-2,871138	-1,162549	-8,893245	14,080913	15,365731	-0,101716	0,116053	0,102026	10,533102	7,028587	2,807255	-0,101716	0,116053	0,102026	10,533102	7,028587	2,807255
15:29:18,96	0,335030	3,398984	-0,187008	0,427002	0,311010	-1,428015	-0,101716	0,116053	0,102026	1,422951	-0,956133	2,807255	-0,762629	-2,867278	-1,163715	-8,852894	14,066471	15,365940	-0,101716	0,116053	0,102026	10,533102	7,028587	2,807255	-0,101716	0,116053	0,102026	10,533102	7,028587	2,807255
15:29:19,01	0,335030	3,398984	-0,187008	0,427002	0,311010	-1,428015	-0,104959	0,114478	0,102412	1,481290	-1,067461	2,786495	-0,758514	-2,869117	-1,162163	-8,855409	14,031876	15,344972	-0,104959	0,114478	0,102412	10,467820	7,171799	2,786495	-0,104959	0,114478	0,102412	10,467820	7,171799	2,786495
15:29:19,06	0,335030	3,398984	-0,187008	0,427002	0,311010	-1,428015	-0,104959	0,114478	0,102412	1,481290	-1,067461	2,786495	-0,760262	-2,864691	-1,163722	-8,835358	14,046005	15,356212	-0,104959	0,114478	0,102412	10,467820	7,171799	2,786495	-0,104959	0,114478	0,102412	10,467820	7,171799	2,786495
15:29:19,11	0,335030	3,398984	-0,187008	0,427002	0,311010	-1,428015	-0,107918	0,118205	0,100853	1,309739	-1,211048	2,797735	-0,759113	-2,865343	-1,161388	-8,855316	14,050574	15,364935	-0,107918	0,118205	0,100853	10,588854	7,260523	2,797735	-0,107918	0,118205	0,100853	10,588854	7,260523	2,797735
15:29:19,16	0,335030	3,398984	-0,187008	0,427002	0,311010	-1,428015	-0,107928	0,116883	0,103187	1,372456	-1,231152	2,806459	-0,758461	-2,871008	-1,161325	-8,835935	14,048307	15,402658	-0,107928	0,116883	0,103187	10,547800	7,241227	2,806459	-0,107928	0,116883	0,103187	10,547800	7,241227	2,806459
15:29:19,21	0,335030	3,398984	-0,187008	0,427002	0,311010	-1,428015	-0,102757	0,115937	0,102046	1,423116	-0,976160	2,821028	-0,763224	-2,867771	-1,161758	-8,855016	14,056251	15,383648	-0,102757	0,115937	0,102046	10,524147	7,090263	2,821028	-0,102757	0,115937	0,102046	10,524147	7,090263	2,821028
15:29:19,26	0,335030	3,398984	-0,187008	0,427002	0,311010	-1,428015	-0,102757	0,115937	0,102046	1,423116	-0,976160	2,821028	-0,833962	-3,017888	-2,336706	-14,119924	16,286148	15,467711	-0,102757	0,115937	0,102046	10,524147	7,090263	2,821028	-0,102757	0,115937	0,102046	10,524147	7,090263	2,821028
15:29:19,31	0,335030	3,398984	-0,187008	0,427002	0,311010	-1,428015	0,061605	0,105432	-1,072131	1,271706	1,907490	2,909235	-0,841647	-3,093557	-5,054074	-12,280660	12,838823	15,588760	0,061605	0,105432	-1,072131	9,548087	-2,928464	2,909235	0,061605	0,105432	-1,072131	9,548087	-2,928464	2,909235
15:29:19,36	0,335030	3,398984	-0,187008	0,427002	0,311010	-1,428015	0,130978	0,074253	-3,789498	0,827153	8,831414	3,030284	-0,697961	-2,773757	-1,788633	-2,878369	10,426204	15,375203	0,130978	0,074253	-3,789498	6,656019	-1,450346	3,030284	0,130978	0,074253	-3,789498	6,656019	-1,450346	3,030284
15:29:19,41	0,334971	3,398963	-0,186989	0,426993	0,261005	-1,428008	-0,217820	0,109717	-0,524057	1,594771	0,042852	2,816727	-0,764728	-2,823485	0,417581	-10,769494	16,987233	15,293508	-0,217820	0,109717	-0,524057	10,207578	17,141727	2,816727	-0,217820	0,109717	-0,524057	10,207578	17,141727	2,816727
15:29:19,46	0,334971	3,398963	-0,186989	0,426993	0,261005	-1,428008	-0,141370	0,142675	1,682156	1,617411	-6,096167	2,735032	-0,766391	-2,823617	0,405897	-10,731255	17,062859	15,244198	-0,141370	0,142675	1,682156	12,817416	5,001372	2,735032	-0,141370	0,142675	1,682156	12,817416	5,001372	2,735032
15:29:19,51	0,334971	3,398963	-0,186989	0,426993	0,261005	-1,428008	-0,140425	0,144050	1,670473	1,630545	-6,051720	2,685722	-0,769996	-2,825266	0,402011	-10,744257	17,017092	15,249208	-0,140425	0,144050	1,670473	12,938456	4,971631	2,685722	-0,140425	0,144050	1,670473	12,938456	4,971631	2,685722
15:29:19,56	0,334971	3,398963	-0,186989	0,426993	0,261005	-1,428008	-0,137194	0,146347	1,666586	1,464948	-5,872103	2,690732	-0,769967	-2,828117	0,400845	-10,757653	17,075591	15,241821	-0,137194	0,146347	1,666586	12,953198	4,897642	2,690732	-0,137194	0,146347	1,666586	12,953198	4,897642	2,690732
15:29:19,61	0,334971	3,398963	-0,186989	0,426993	0,261005	-1,428008	-0,134739	0,144897	1,665420	1,584338	-5,785295	2,683345	-0,768369	-2,827425	0,396934	-10,828557	17,083790	15,255261	-0,134739	0,144897	1,665420	12,958724	4,791733	2,683345	-0,134739	0,144897	1,665420	12,958724	4,791733	2,683345
15:29:19,66	0,334971	3,398963	-0,186989	0,426993	0,261005	-1,428008	-0,136138	0,143859	1,661510	1,609967	-5,923516	2,696785	-0,772435	-2,823354	0,395350	-10,787045	17,069505	15,221326	-0,136138	0,143859	1,661510	12,902862	4,763288	2,696785	-0,136138	0,143859	1,661510	12,902862	4,763288	2,696785
15:29:19,71	0,334971	3,398963	-0,186989	0,426993	0,261005	-1,428008	-0,137630	0,149416	1,659925	1,329388	-5,958027	2,662850	-0,767857	-2,828382	0,391503	-10,844449	17,055144	15,272294	-0,137630	0,149416	1,659925	13,058508	4,845929	2,662850	-0,137630	0,149416	1,659925	13,058508	4,845929	2,662850
15:29:19,76	0,334971	3,398963	-0,186989	0,426993	0,261005	-1,428008	-0,135565	0,142937	1,656078	1,625144	-5,893199	2,713817	-0,836719	-2,966487	-0,591840	-16,002604	18,937131	15,316843	-0,135565	0,142937	1,656078	12,845683	4,748683	2,713817	-0,135565	0,142937	1,656078	12,845683	4,748683	2,713817
15:29:19,81	0,334971	3,398963	-0,186989	0,426993	0,261005	-1,428008	0,095061	0,073457	-2,450419	1,101285	4,134609	3,025772	-0,822998	-3,062850	-3,714994	-14,614393	14,454917	15,584248	0,095061	0,073457	-2,450419	6,867621	-3,327663	3,025772	0,095061	0,073457	-2,450419	6,867621	-3,327663	3,025772
15:29:19,86	0,334971	3,398963	-0,186989	0,426993	0,261005	-1,428008	0,095061	0,073457	-2,450419	1,101285	4,134609	3,025772	-0,697848	-2,731002	-0,527481	-4,465086	12,391573	15,289384	0,095061	0,073457	-2,450419	6,867621	-3,327663	3,025772	0,095061	0,073457	-2,450419	6,867621	-3,327663	3,025772
15:29:19,91	0,334959	3,398932	-0,186991	0,427002	0,210985	-1,428002	-0,254903	0,130997	0,737095	1,396925	-4,242287	2,730908	-0,738861	-2,798152	1,778821	-13,070421	17,742764	15,223833	-0,254903	0,130997	0,737095	11,680191	15,767606	2,730908	-0,254903	0,130997	0,737095	11,680191	15,767606	2,730908
15:29:19,96	0,334959	3,398932	-0,186991	0,427002	0,210985	-1,428002	-0,176243	0,132940	3,043396	1,627471	-10,280003	2,665356	-0,735990	-2,800955	1,765992	-13,072266	17,690413	15,200991	-0,176243	0,132940	3,043396	12,063286	3,555087	2,665356	-0,176243	0,132940	3,043396	12,063286	3,555087	2,665356
15:29:20,01	0,334959	3,398932	-0,186991	0,427002	0,210985	-1,428002	-0,175251	0,129052	3,030567	1,783397	-10,203825	2,642514	-0,735341	-2,793507	1,758616	-13,016231	17,713106	15,221382	-0,175251	0,129052	3,030567	11,913989	3,553370	2,642514	-0,175251	0,129052	3,030567	11,913989	3,553370	2,642514
15:29:20,06	0,334959	3,398932	-0,186991	0,427002	0,210985	-1,428002	-0,182026	0,132215	3,023191	1,666593	-10,518937	2,662906	-0,737779	-2,797257	1,756653	-13,044280	17,658939	15,195926	-0,182026	0,132215	3,023191	12,045478	3,770084	2,662906	-0,182026	0,132215	3,023191	12,045478	3,770084	2,662906
15:29:20,11	0,334959	3,398932	-0,186991	0,427002	0,210985	-1,428002	-0,179337	0,129917	3,017388	1,798413	-10,352555	2,660804	-0,734696	-2,796984	1,752813	-12,987046	17,710487	15,219280	-0,179337	0,129917	3,017388	11,996906	3,725426	2,660804	-0,179337	0,129917	3,017388	11,996906	3,725426	2,660804
15:29:20,16	0,334959	3,398932	-0,186991	0,427002	0,210985	-1,428002	-0,179337	0,129917	3,017388	1,798413	-10,352555	2,660804	-0,740072	-2,794565	1,750434	-13,021375	17,734049	15,201884	-0,179337	0,129917	3,017388	11,996906	3,725426	2,660804	-0,179337	0,129917	3,017388	11,996906	3,725426	2,660804
15:29:20,21	0,334959	3,398932	-0,186991	0,427002	0,210985	-1,428002	-0,178744	0,135783	3,015009	1,496639	-10,363209	2,643408	-0,740103	-2,796783	1,746970	-13,014472	17,685478	15,231101	-0,178744	0,135783	3,015009	12,155586	3,668191	2,643408	-0,178744	0,135783	3,015009	12,155586	3,668191	2,643408
15:29:20,26	0,334959	3,398932	-0,186991	0,427002	0,210985	-1,428002	-0,176807	0,134700	3,011546	1,514305	-10,232227	2,672625	-0,734166	-2,792273	1,744231	-12,988686	17,713814	15,206035	-0,176807	0,134700	3,011546	12,088293	3,647126	2,672625	-0,176807	0,134700	3,011546	12,088293	3,647126	2,672625
15:29:20,31	0,334959	3,398932	-0,186991	0,427002	0,210985	-1,428002	-0,183682	0,131814	3,008806	1,701846	-10,581541	2,647559	-0,736498	-2,794325	1,743074	-12,981016	17,714732	15,205982	-0,183682	0,131814	3,008806	12,049228	3,837465	2,647559	-0,183682	0,131814	3,008806	12,049228	3,837465	2,647559
15:29:20,36	0,334959	3,398932	-0,186991	0,427002	0,210985	-1,428002	-0,180739	0,132808	3,007649	1,654784	-10,422320	2,647506	-0,736597	-2,796209	1,739590	-13,018180	17,705081	15,236950	-0,180739	0,132808	3,007649	12,080202	3,765659	2,647506	-0,180739	0,132808	3,007649	12,080202	3,765659	2,647506
15:29:20,41	0,334959	3,398932	-0,186991	0,427002	0,210985	-1,428002	-0,179058	0,131951	3,004165	1,672387	-10,362278	2,678473	-0,739496	-2,796030	1,740755	-13,000187	17,708564	15,230848	-0,179058	0,131951	3,004165	12,030563	3,693758	2,678473	-0,179058	0,131951	3,004165	12,030563	3,693758	2,678473
15:29:20,46	0,334959	3,398932	-0,186991	0,427002	0,210985	-1,428002	-0,177763	0,134551	3,005330	1,549200	-10,281116	2,672371	-0,734204	-2,792569	1,740386	-12,973002	17,652171	15,249795	-0,177763	0,134551	3,005330	12,111476	3,673291	2,672371	-0,177763	0,134551	3,005330	12,111476	3,673291	2,672371
15:29:20,51	0,334959	3,398932	-0,186991	0,427002	0,210985	-1,428002	-0,183406	0,131699	3,004961	1,662257	-10,522825	2,691319	-0,739438	-2,792860	1,736477	-12,945994	17,672542	15,212840	-0,183406	0,131699	3,004961	12,000653	3,874576	2,691319	-0,183406	0,131699	3,004961	12,000653	3,874576	2,691319
15:29:20,56	0,334959	3,398932	-0,186991	0,427002	0,210985	-1,428002	-0,180538	0,136086	3,001052	1,465289	-10,360440	2,654363	-0,735349	-2,793838	1,736094	-12,956170	17,650857	15,213045	-0,180538	0,136086	3,001052	12,148049	3,811755	2,654363	-0,180538	0,136086	3,001052	12,148049	3,811755	2,654363
15:29:20,61	0,334959	3,398932	-0,186991	0,427002	0,210985	-1,428002	-0,181735	0,132055	3,000669	1,651019	-10,420680	2,654568	-0,738246	-2,795854	1,734938	-12,954315	17,703075	15,219447	-0,181735	0,132055	3,000669	12,017366	3,845519	2,654568	-0,181735	0,132055	3,000669	12,017366	3,845519	2,654568
15:29:20,66	0,334959	3,398932	-0,186991	0,427002	0,210985	-1,428002	-0,178540	0,133556	2,999513	1,619118	-10,279062	2,660970	-0,735385	-2,793449	1,732611	-12,971868	17,679989	15,245381	-0,178540	0,133556	2,999513	12,103293	3,736359	2,660970	-0,178540	0,133556	2,999513	12,103293	3,736359	2,660970
15:29:20,71	0,334959	3,398932	-0,186991	0,427002	0,210985	-1,428002	-0,182054	0,132282	2,997186	1,656634	-10,465408	2,686904	-0,737128	-2,798234	1,736118	-12,970533	17,649337	15,231550	-0,182054	0,132282	2,997186	12,040742	3,825802	2,686904	-0,182054	0,132282	2,997186	12,040742	3,825802	2,686904
15:29:20,76	0,334959	3,398932	-0,186991	0,427002	0,210985	-1,428002	-0,177039	0,131398	3,000693	1,676687	-10,188165	2,673073	-0,736537	-2,796568	1,729908	-12,969335	17,701600	15,251875	-0,177039	0,131398	3,000693	11,991458	3,709395	2,673073	-0,177039	0,131398	3,000693	11,991458	3,709395	2,673073
15:29:20,81	0,334959	3,398932	-0,186991	0,427002	0,210985	-1,428002	-0,178777	0,131720	2,994483	1,705834	-10,303639	2,693399	-0,735313	-2,794795	1,731434	-12,943927	17,679958	15,206860	-0,178777	0,131720	2,994483	12,045834	3,730360	2,693399	-0,178777	0,131720	2,994483	12,045834	3,730360	2,693399
15:29:20,86	0,334959	3,398932	-0,186991	0,427002	0,210985	-1,428002	-0,180925	0,131546	2,996010	1,708831	-10,382489	2,648384	-0,735342	-2,797372	1,730314	-12,955919	17,680166	15,260581	-0,180925	0,131546	2,996010	12,035191	3,820097	2,648384	-0,180925	0,131546	2,996010	12,035191	3,820097	2,648384
15:29:20,91	0,334959	3,398932	-0,186991	0,427002	0,210985	-1,428002	-0,178678	0,130283	2,994890	1,768689	-10,276153	2,702104	-0,737683	-2,797199	1,727170	-12,955213	17,703543	15,219251	-0,178678	0,130283	2,994890	11,995907	3,750072	2,702104	-0,178678	0,130283	2,994890	11,995907	3,750072	2,702104
15:29:20,96	0,334959	3,398932	-0,186991	0,427002	0,210985	-1,428002	-0,177658	0,132396	2,991745	1,679397	-10,234164	2,660774	-0,735924	-2,797859	1,727983	-12,941042	17,653562	15,251131	-0,177658	0,132396	2,991745	12,072507	3,711952	2,660774	-0,177658	0,132396	2,991745	12,072507	3,711952	2,660774
15:29:21,01	0,334959	3,398932	-0,186991	0,427002	0,210985	-1,428002	-0,177966	0,130543	2,992559	1,739550	-10,212920	2,692654	-0,735879	-2,793858	1,729132	-12,917074	17,663062	15,236556	-0,177966	0,130543	2,992559	11,987205	3,757378	2,692654	-0,177966	0,130543	2,992559	11,987205	3,757378	2,692654
15:29:21,06	0,334959	3,398932	-0,186991	0,427002	0,210985	-1,428002	-0,181452	0,132505	2,993707	1,657741	-10,378230	2,678079	-0,735978	-2,795681	1,728338	-12,970864	17,676141	15,237723	-0,181452	0,132505	2,993707	12,059408	3,865785	2,678079	-0,181452	0,132505	2,993707	12,059408	3,865785	2,678079
15:29:21,11	0,334959	3,398932	-0,186991	0,427002	0,210985	-1,428002	-0,179824	0,131679	2,992914	1,685136	-10,346694	2,679246	-0,734204	-2,793953	1,727941	-12,963031	17,674576	15,228706	-0,179824	0,131679	2,992914	12,021944	3,769519	2,679246	-0,179824	0,131679	2,992914	12,021944	3,769519	2,679246
15:29:21,16	0,334959	3,398932	-0,186991	0,427002	0,210985	-1,428002	-0,182208	0,131007	2,992517	1,722647	-10,463070	2,670230	-0,737163	-2,796373	1,725217	-12,968344	17,665133	15,219555	-0,182208	0,131007	2,992517	12,006695	3,840249	2,670230	-0,182208	0,131007	2,992517	12,006695	3,840249	2,670230
15:29:21,21	0,334959	3,398932	-0,186991	0,427002	0,210985	-1,428002	-0,178633	0,132360	2,989793	1,641466	-10,277048	2,661079	-0,738853	-2,793604	1,726401	-12,921546	17,653476	15,232635	-0,178633	0,132360	2,989793	12,031710	3,745631	2,661079	-0,178633	0,132360	2,989793	12,031710	3,745631	2,661079
15:29:21,26	0,334959	3,398932	-0,186991	0,427002	0,210985	-1,428002	-0,105022	0,123566	2,473865	1,401467	-9,052968	2,742495	-0,766353	-2,864518	1,209290	-15,571844	18,363139	15,300972	-0,105022	0,123566	2,473865	11,101424	-0,808764	2,742495	-0,105022	0,123566	2,473865	11,101424	-0,808764	2,742495
15:29:21,31	0,334959	3,398932	-0,186991	0,427002	0,210985	-1,428002	-0,105022	0,123566	2,473865	1,401467	-9,052968	2,742495	-0,844348	-3,108691	-2,273762	-20,928144	17,689650	15,490314	-0,105022	0,123566	2,473865	11,101424	-0,808764	2,742495	-0,105022	0,123566	2,473865	11,101424	-0,808764	2,742495
15:29:21,36	0,334959	3,398932	-0,186991	0,427002	0,210985	-1,428002	0,145435	0,069025	-1,009186	0,976190	-0,331178	2,931838	-0,691682	-2,756080	0,074719	-7,870847	13,471710	15,275764	0,145435	0,069025	-1,009186	6,394680	-11,747805	2,931838	0,145435	0,069025	-1,009186	6,394680	-11,747805	2,931838
15:29:21,41	0,334959	3,398932	-0,186991	0,427002	0,210985	-1,428002	-0,236268	0,113118	1,339295	1,559184	-6,762783	2,717288	-0,749331	-2,763336	3,035161	-15,005246	20,690176	15,134209	-0,236268	0,113118	1,339295	10,438939	11,784223	2,717288	-0,236268	0,113118	1,339295	10,438939	11,784223	2,717288
15:29:21,46	0,334896	3,399063	-0,186999	0,427003	0,160987	-1,428026	-0,201159	0,159415	4,299736	1,835886	-14,724957	2,575733	-0,752851	-2,769618	3,140247	-15,573748	20,914355	15,115665	-0,201159	0,159415	4,299736	14,349995	1,066054	2,575733	-0,201159	0,159415	4,299736	14,349995	1,066054	2,575733
15:29:21,51	0,334896	3,399063	-0,186999	0,427003	0,160987	-1,428026	-0,193959	0,159323	4,404822	1,750587	-14,954982	2,557189	-0,756273	-2,769301	3,129781	-15,504807	20,929884	15,121278	-0,193959	0,159323	4,404822	14,257439	0,270827	2,557189	-0,193959	0,159323	4,404822	14,257439	0,270827	2,557189
15:29:21,56	0,334896	3,399063	-0,186999	0,427003	0,160987	-1,428026	-0,192523	0,162445	4,394357	1,636170	-14,828357	2,562801	-0,748086	-2,766477	3,127840	-15,509165	20,895944	15,128096	-0,192523	0,162445	4,394357	14,388087	0,284706	2,562801	-0,192523	0,162445	4,394357	14,388087	0,284706	2,562801
15:29:21,61	0,334896	3,399063	-0,186999	0,427003	0,160987	-1,428026	-0,199062	0,156767	4,392415	1,899866	-15,155161	2,569619	-0,752290	-2,771199	3,120465	-15,548095	20,911307	15,146584	-0,199062	0,156767	4,392415	14,206043	0,471171	2,569619	-0,199062	0,156767	4,392415	14,206043	0,471171	2,569619
15:29:21,66	0,334896	3,399063	-0,186999	0,427003	0,160987	-1,428026	-0,192871	0,158046	4,385041	1,827153	-14,874625	2,588107	-0,752269	-2,769470	3,116966	-15,511709	20,862429	15,132498	-0,192871	0,158046	4,385041	14,233798	0,265714	2,588107	-0,192871	0,158046	4,385041	14,233798	0,265714	2,588107
15:29:21,71	0,334896	3,399063	-0,186999	0,427003	0,160987	-1,428026	-0,194378	0,158893	4,381541	1,758998	-14,897053	2,574022	-0,755284	-2,771786	3,116944	-15,556225	20,875771	15,122841	-0,194378	0,158893	4,381541	14,232094	0,361606	2,574022	-0,194378	0,158893	4,381541	14,232094	0,361606	2,574022
15:29:21,76	0,334896	3,399063	-0,186999	0,427003	0,160987	-1,428026	-0,135575	0,153360	4,038736	1,988762	-14,125781	2,564421	-0,776879	-2,823161	2,774161	-17,520805	21,955479	15,122897	-0,135575	0,153360	4,038736	14,027537	-3,483109	2,564421	-0,135575	0,153360	4,038736	14,027537	-3,483109	2,564421
15:29:21,81	0,334896	3,399063	-0,186999	0,427003	0,160987	-1,428026	-0,135575	0,153360	4,038736	1,988762	-14,125781	2,564421	-0,852315	-3,089869	-0,614242	-24,561038	20,994377	15,429420	-0,135575	0,153360	4,038736	14,027537	-3,483109	2,564421	-0,135575	0,153360	4,038736	14,027537	-3,483109	2,564421
15:29:21,86	0,334896	3,399063	-0,186999	0,427003	0,160987	-1,428026	0,133119	0,085336	0,650334	1,173567	-5,770145	2,870944	-0,719237	-2,770278	1,026942	-11,390256	16,741666	15,198625	0,133119	0,085336	0,650334	7,872440	-16,219973	2,870944	0,133119	0,085336	0,650334	7,872440	-16,219973	2,870944
15:29:21,91	0,334896	3,399063	-0,186999	0,427003	0,160987	-1,428026	-0,210194	0,129883	2,291518	1,759559	-10,089854	2,640149	-0,736972	-2,735192	4,398705	-17,297685	22,267913	15,068083	-0,210194	0,129883	2,291518	11,955372	6,410410	2,640149	-0,210194	0,129883	2,291518	11,955372	6,410410	2,640149
15:29:21,96	0,334914	3,399042	-0,186997	0,426993	0,110959	-1,427980	-0,231712	0,162784	5,663281	1,880851	-19,087897	2,509607	-0,744296	-2,739278	4,509239	-17,800329	22,711636	15,037713	-0,231712	0,162784	5,663281	14,659408	-0,898467	2,509607	-0,231712	0,162784	5,663281	14,659408	-0,898467	2,509607
15:29:22,01	0,334914	3,399042	-0,186997	0,426993	0,110959	-1,427980	-0,224512	0,167084	5,773814	1,790190	-19,370647	2,479237	-0,741935	-2,742024	4,500352	-17,762086	22,645878	15,064847	-0,224512	0,167084	5,773814	14,906318	-1,746438	2,479237	-0,224512	0,167084	5,773814	14,906318	-1,746438	2,479237
15:29:22,06	0,334914	3,399042	-0,186997	0,426993	0,110959	-1,427980	-0,223314	0,163667	5,764927	1,930076	-19,242338	2,506371	-0,741337	-2,741295	4,493723	-17,753485	22,665667	15,035722	-0,223314	0,163667	5,764927	14,777926	-1,712193	2,506371	-0,223314	0,163667	5,764927	14,777926	-1,712193	2,506371
15:29:22,11	0,334914	3,399042	-0,186997	0,426993	0,110959	-1,427980	-0,224245	0,163513	5,758299	1,959505	-19,293199	2,477246	-0,743814	-2,740204	4,491375	-17,788031	22,627493	15,045707	-0,224245	0,163513	5,758299	14,795293	-1,689966	2,477246	-0,224245	0,163513	5,758299	14,795293	-1,689966	2,477246
15:29:22,16	0,334914	3,399042	-0,186997	0,426993	0,110959	-1,427980	-0,223951	0,166204	5,755950	1,769253	-19,288715	2,487231	-0,740266	-2,743401	4,484814	-17,763289	22,595455	15,067938	-0,223951	0,166204	5,755950	14,816265	-1,708600	2,487231	-0,223951	0,166204	5,755950	14,816265	-1,708600	2,487231
15:29:22,21	0,334914	3,399042	-0,186997	0,426993	0,110959	-1,427980	-0,222956	0,161532	5,749389	1,996809	-19,199562	2,509462	-0,739697	-2,738167	4,484791	-17,767945	22,621711	15,069716	-0,222956	0,161532	5,749389	14,677089	-1,697506	2,509462	-0,222956	0,161532	5,749389	14,677089	-1,697506	2,509462
15:29:22,26	0,334914	3,399042	-0,186997	0,426993	0,110959	-1,427980	-0,227774	0,163657	5,749366	1,906729	-19,467243	2,511240	-0,740895	-2,740429	4,480501	-17,789958	22,659421	15,053838	-0,227774	0,163657	5,749366	14,753807	-1,586997	2,511240	-0,227774	0,163657	5,749366	14,753807	-1,586997	2,511240
15:29:22,31	0,334914	3,399042	-0,186997	0,426993	0,110959	-1,427980	-0,225216	0,163563	5,745076	1,933263	-19,372156	2,495361	-0,742016	-2,736337	4,474289	-17,737529	22,651316	15,057232	-0,225216	0,163563	5,745076	14,772970	-1,692697	2,495361	-0,225216	0,163563	5,745076	14,772970	-1,692697	2,495361
15:29:22,36	0,334914	3,399042	-0,186997	0,426993	0,110959	-1,427980	-0,228198	0,166580	5,738864	1,795566	-19,477783	2,498756	-0,743789	-2,739752	4,475477	-17,735763	22,610837	15,068917	-0,228198	0,166580	5,738864	14,872121	-1,564207	2,498756	-0,228198	0,166580	5,738864	14,872121	-1,564207	2,498756
15:29:22,41	0,334914	3,399042	-0,186997	0,426993	0,110959	-1,427980	-0,224355	0,166408	5,740053	1,770346	-19,256132	2,510440	-0,744419	-2,736629	4,474280	-17,749932	22,622985	15,055999	-0,224355	0,166408	5,740053	14,833385	-1,644301	2,510440	-0,224355	0,166408	5,740053	14,833385	-1,644301	2,510440
15:29:22,46	0,334914	3,399042	-0,186997	0,426993	0,110959	-1,427980	-0,226745	0,168515	5,738856	1,664220	-19,398776	2,497523	-0,739666	-2,744503	4,473157	-17,746334	22,611992	15,055947	-0,226745	0,168515	5,738856	14,892655	-1,599301	2,497523	-0,226745	0,168515	5,738856	14,892655	-1,599301	2,497523
15:29:22,51	0,334914	3,399042	-0,186997	0,426993	0,110959	-1,427980	-0,222302	0,160463	5,737732	2,075228	-19,159129	2,497470	-0,741570	-2,742353	4,470766	-17,792980	22,580780	15,022955	-0,222302	0,160463	5,737732	14,671544	-1,708428	2,497470	-0,222302	0,160463	5,737732	14,671544	-1,708428	2,497470
15:29:22,56	0,334914	3,399042	-0,186997	0,426993	0,110959	-1,427980	-0,223211	0,163186	5,735342	1,883243	-19,231216	2,464478	-0,740961	-2,741562	4,467690	-17,784266	22,620237	15,064985	-0,223211	0,163186	5,735342	14,693367	-1,709115	2,464478	-0,223211	0,163186	5,735342	14,693367	-1,709115	2,464478
15:29:22,61	0,334914	3,399042	-0,186997	0,426993	0,110959	-1,427980	-0,224201	0,163054	5,732265	1,928654	-19,294845	2,506509	-0,740300	-2,741150	4,465783	-17,742913	22,620786	15,090139	-0,224201	0,163054	5,732265	14,728387	-1,695078	2,506509	-0,224201	0,163054	5,732265	14,728387	-1,695078	2,506509
15:29:22,66	0,334914	3,399042	-0,186997	0,426993	0,110959	-1,427980	-0,224888	0,162687	5,730359	1,968867	-19,295062	2,531662	-0,740928	-2,740953	4,466148	-17,758833	22,607185	15,070185	-0,224888	0,162687	5,730359	14,739826	-1,641319	2,531662	-0,224888	0,162687	5,730359	14,739826	-1,641319	2,531662
15:29:22,71	0,334914	3,399042	-0,186997	0,426993	0,110959	-1,427980	-0,224745	0,163329	5,730723	1,915740	-19,294587	2,511709	-0,739722	-2,741748	4,464981	-17,739673	22,582416	15,050614	-0,224745	0,163329	5,730723	14,737103	-1,652108	2,511709	-0,224745	0,163329	5,730723	14,737103	-1,652108	2,511709
15:29:22,76	0,334914	3,399042	-0,186997	0,426993	0,110959	-1,427980	-0,224660	0,161888	5,729556	1,978805	-19,261174	2,492138	-0,739843	-2,739345	4,460819	-17,725026	22,625838	15,077738	-0,224660	0,161888	5,729556	14,687044	-1,625390	2,492138	-0,224660	0,161888	5,729556	14,687044	-1,625390	2,492138
15:29:22,81	0,334914	3,399042	-0,186997	0,426993	0,110959	-1,427980	-0,226680	0,163195	5,725394	1,955801	-19,375272	2,519261	-0,742097	-2,742768	4,462270	-17,756009	22,618955	15,072421	-0,226680	0,163195	5,725394	14,766591	-1,580871	2,519261	-0,226680	0,163195	5,725394	14,766591	-1,580871	2,519261
15:29:22,86	0,334914	3,399042	-0,186997	0,426993	0,110959	-1,427980	-0,222589	0,163435	5,726845	1,921847	-19,185916	2,513945	-0,739088	-2,739112	4,463411	-17,722227	22,615223	15,033562	-0,222589	0,163435	5,726845	14,751510	-1,712681	2,513945	-0,222589	0,163435	5,726845	14,751510	-1,712681	2,513945
15:29:22,91	0,334914	3,399042	-0,186997	0,426993	0,110959	-1,427980	-0,227260	0,162657	5,727986	1,975956	-19,397679	2,475085	-0,737403	-2,742845	4,464206	-17,761909	22,594612	15,056788	-0,227260	0,162657	5,727986	14,744554	-1,557779	2,475085	-0,227260	0,162657	5,727986	14,744554	-1,557779	2,475085
15:29:22,96	0,334914	3,399042	-0,186997	0,426993	0,110959	-1,427980	-0,224869	0,159331	5,728781	2,111237	-19,297404	2,498312	-0,739111	-2,736489	4,461463	-17,715958	22,598813	15,039387	-0,224869	0,159331	5,728781	14,618715	-1,645203	2,498312	-0,224869	0,159331	5,728781	14,618715	-1,645203	2,498312
15:29:23,01	0,334914	3,399042	-0,186997	0,426993	0,110959	-1,427980	-0,229519	0,163989	5,726038	1,895650	-19,501528	2,480911	-0,739842	-2,741944	4,460689	-17,797722	22,614790	15,064500	-0,229519	0,163989	5,726038	14,768758	-1,484275	2,480911	-0,229519	0,163989	5,726038	14,768758	-1,484275	2,480911
15:29:23,06	0,334914	3,399042	-0,186997	0,426993	0,110959	-1,427980	-0,224430	0,161894	5,725265	1,977508	-19,315687	2,506024	-0,739799	-2,742061	4,457585	-17,764205	22,588731	15,050664	-0,224430	0,161894	5,725265	14,686213	-1,697938	2,506024	-0,224430	0,161894	5,725265	14,686213	-1,697938	2,506024
15:29:23,11	0,334914	3,399042	-0,186997	0,426993	0,110959	-1,427980	-0,224350	0,161798	5,722161	1,976713	-19,269478	2,492188	-0,741550	-2,741543	4,458764	-17,767689	22,625889	15,075173	-0,224350	0,161798	5,722161	14,677848	-1,657998	2,492188	-0,224350	0,161798	5,722161	14,677848	-1,657998	2,492188
15:29:23,16	0,334914	3,399042	-0,186997	0,426993	0,110959	-1,427980	-0,223923	0,163573	5,723339	1,914824	-19,268859	2,516697	-0,741492	-2,737843	4,457594	-17,716575	22,586684	15,060127	-0,223923	0,163573	5,723339	14,755336	-1,690915	2,516697	-0,223923	0,163573	5,723339	14,755336	-1,690915	2,516697
15:29:23,21	0,334914	3,399042	-0,186997	0,426993	0,110959	-1,427980	-0,227156	0,165373	5,722169	1,812838	-19,373127	2,501651	-0,739240	-2,741022	4,454897	-17,759683	22,573057	15,095608	-0,227156	0,165373	5,722169	14,794637	-1,541361	2,501651	-0,227156	0,165373	5,722169	14,794637	-1,541361	2,501651
15:29:23,26	0,334914	3,399042	-0,186997	0,426993	0,110959	-1,427980	-0,225529	0,161834	5,719472	1,963526	-19,319029	2,537132	-0,736802	-2,741192	4,456426	-17,726152	22,555943	15,036039	-0,225529	0,161834	5,719472	14,667490	-1,615002	2,537132	-0,225529	0,161834	5,719472	14,667490	-1,615002	2,537132
15:29:23,31	0,334914	3,399042	-0,186997	0,426993	0,110959	-1,427980	-0,226601	0,159638	5,721002	2,079674	-19,337188	2,477563	-0,742090	-2,739789	4,455254	-17,737118	22,628287	15,053012	-0,226601	0,159638	5,721002	14,611234	-1,548994	2,477563	-0,226601	0,159638	5,721002	14,611234	-1,548994	2,477563
15:29:23,36	0,334914	3,399042	-0,186997	0,426993	0,110959	-1,427980	-0,225172	0,164918	5,719830	1,862245	-19,308519	2,494536	-0,751570	-2,771539	4,225926	-18,858903	22,854531	15,074165	-0,225172	0,164918	5,719830	14,808343	-1,632547	2,494536	-0,225172	0,164918	5,719830	14,808343	-1,632547	2,494536
15:29:23,41	0,334914	3,399042	-0,186997	0,426993	0,110959	-1,427980	-0,192936	0,157254	5,490502	1,895858	-18,716879	2,515689	-0,892623	-3,089107	1,270887	-29,497207	25,908753	15,307313	-0,192936	0,157254	5,490502	14,240264	-3,571408	2,515689	-0,192936	0,157254	5,490502	14,240264	-3,571408	2,515689
15:29:23,46	0,334914	3,399042	-0,186997	0,426993	0,110959	-1,427980	0,152612	0,120625	2,535463	1,126434	-11,488532	2,748837	-0,689054	-2,779120	2,158696	-15,378053	17,324479	15,242155	0,152612	0,120625	2,535463	10,595483	-23,468577	2,748837	0,152612	0,120625	2,535463	10,595483	-23,468577	2,748837
15:29:23,51	0,334914	3,399042	-0,186997	0,426993	0,110959	-1,427980	-0,217629	0,099322	3,423271	1,859546	-14,221368	2,683679	-0,717745	-2,699262	5,549579	-18,838166	23,453375	15,026201	-0,217629	0,099322	3,423271	9,656348	2,862476	2,683679	-0,217629	0,099322	3,423271	9,656348	2,862476	2,683679
15:29:23,56	0,335049	3,398948	-0,186983	0,426994	0,060976	-1,428020	-0,272442	0,164098	6,814154	2,068917	-23,132645	2,467724	-0,725550	-2,718333	5,864521	-20,409704	24,277464	14,979527	-0,272442	0,164098	6,814154	14,950630	-1,745968	2,467724	-0,272442	0,164098	6,814154	14,950630	-1,745968	2,467724
15:29:23,61	0,335049	3,398948	-0,186983	0,426994	0,060976	-1,428020	-0,252024	0,161322	7,129096	2,141181	-23,843934	2,421050	-0,725525	-2,718597	5,852866	-20,377464	24,277130	14,966861	-0,252024	0,161322	7,129096	14,804980	-4,060085	2,421050	-0,252024	0,161322	7,129096	14,804980	-4,060085	2,421050
15:29:23,66	0,335049	3,398948	-0,186983	0,426994	0,060976	-1,428020	-0,251808	0,161168	7,117441	2,165013	-23,804645	2,408385	-0,725592	-2,716487	5,847425	-20,385091	24,260680	14,984560	-0,251808	0,161168	7,117441	14,816733	-4,037705	2,408385	-0,251808	0,161168	7,117441	14,816733	-4,037705	2,408385
15:29:23,71	0,335049	3,398948	-0,186983	0,426994	0,060976	-1,428020	-0,253602	0,162282	7,112000	2,089044	-23,896288	2,426084	-0,725693	-2,720873	5,844329	-20,439443	24,273883	15,010983	-0,253602	0,162282	7,112000	14,828185	-3,988558	2,426084	-0,253602	0,162282	7,112000	14,828185	-3,988558	2,426084
15:29:23,76	0,335049	3,398948	-0,186983	0,426994	0,060976	-1,428020	-0,249752	0,160176	7,108904	2,182804	-23,749774	2,452507	-0,725533	-2,715578	5,838499	-20,336009	24,253872	14,979723	-0,249752	0,160176	7,108904	14,756639	-4,144247	2,452507	-0,249752	0,160176	7,108904	14,756639	-4,144247	2,452507
15:29:23,81	0,335049	3,398948	-0,186983	0,426994	0,060976	-1,428020	-0,254418	0,162685	7,103075	2,086731	-23,892843	2,421247	-0,727397	-2,718005	5,835797	-20,369797	24,229501	15,014168	-0,254418	0,162685	7,103075	14,857511	-3,921007	2,421247	-0,254418	0,162685	7,103075	14,857511	-3,921007	2,421247
15:29:23,86	0,335049	3,398948	-0,186983	0,426994	0,060976	-1,428020	-0,209008	0,165711	6,842193	2,052653	-23,079780	2,446634	-0,750859	-2,753391	5,577618	-21,615202	25,134774	15,005111	-0,209008	0,165711	6,842193	15,060993	-6,672639	2,446634	-0,209008	0,165711	6,842193	15,060993	-6,672639	2,446634
15:29:23,91	0,335049	3,398948	-0,186983	0,426994	0,060976	-1,428020	-0,209008	0,165711	6,842193	2,052653	-23,079780	2,446634	-0,889827	-3,050347	2,683096	-31,426309	28,419321	15,203729	-0,209008	0,165711	6,842193	15,060993	-6,672639	2,446634	-0,209008	0,165711	6,842193	15,060993	-6,672639	2,446634
15:29:23,96	0,335049	3,398948	-0,186983	0,426994	0,060976	-1,428020	0,117647	0,137583	3,947671	1,454280	-16,232643	2,645252	-0,740995	-2,784061	3,259255	-18,922318	21,933467	15,085991	0,117647	0,137583	3,947671	12,254534	-25,467941	2,645252	0,117647	0,137583	3,947671	12,254534	-25,467941	2,645252
15:29:24,01	0,335049	3,398948	-0,186983	0,426994	0,060976	-1,428020	-0,187378	0,141834	4,523830	1,868297	-18,022278	2,527515	-0,731322	-2,695235	6,922299	-22,377511	26,743024	14,922026	-0,187378	0,141834	4,523830	13,002278	-3,313068	2,527515	-0,187378	0,141834	4,523830	13,002278	-3,313068	2,527515
15:29:24,06	0,334948	3,399006	-0,186991	0,427005	0,010961	-1,428005	-0,269141	0,177870	8,186874	2,432037	-27,670973	2,363550	-0,734655	-2,710139	7,137877	-23,683243	27,082488	14,918949	-0,269141	0,177870	8,186874	16,394826	-6,543432	2,363550	-0,269141	0,177870	8,186874	16,394826	-6,543432	2,363550
15:29:24,11	0,334948	3,399006	-0,186991	0,427005	0,010961	-1,428005	-0,254567	0,173304	8,402452	2,310578	-28,213677	2,360473	-0,738789	-2,713552	7,128557	-23,682191	27,091191	14,918822	-0,254567	0,173304	8,402452	15,914949	-8,230160	2,360473	-0,254567	0,173304	8,402452	15,914949	-8,230160	2,360473
15:29:24,16	0,334948	3,399006	-0,186991	0,427005	0,010961	-1,428005	-0,249545	0,175178	8,393133	2,221210	-27,955948	2,360346	-0,738292	-2,711622	7,117295	-23,685249	27,062234	14,944532	-0,249545	0,175178	8,393133	15,972665	-8,366696	2,360346	-0,249545	0,175178	8,393133	15,972665	-8,366696	2,360346
15:29:24,21	0,334948	3,399006	-0,186991	0,427005	0,010961	-1,428005	-0,251465	0,175713	8,381870	2,166781	-28,043967	2,386055	-0,735317	-2,713311	7,115793	-23,659101	27,036159	14,983366	-0,251465	0,175713	8,381870	15,960237	-8,303981	2,386055	-0,251465	0,175713	8,381870	15,960237	-8,303981	2,386055
15:29:24,26	0,334948	3,399006	-0,186991	0,427005	0,010961	-1,428005	-0,251489	0,172292	8,380369	2,335170	-28,009562	2,424890	-0,734259	-2,713757	7,108758	-23,701043	27,020951	14,953792	-0,251489	0,172292	8,380369	15,860071	-8,267648	2,424890	-0,251489	0,172292	8,380369	15,860071	-8,267648	2,424890
15:29:24,31	0,334948	3,399006	-0,186991	0,427005	0,010961	-1,428005	-0,251632	0,171152	8,373334	2,360286	-28,045706	2,395315	-0,738344	-2,707359	7,107181	-23,671928	27,045509	14,950637	-0,251632	0,171152	8,373334	15,795731	-8,292583	2,395315	-0,251632	0,171152	8,373334	15,795731	-8,292583	2,395315
15:29:24,36	0,334948	3,399006	-0,186991	0,427005	0,010961	-1,428005	-0,255130	0,177889	8,371756	2,045815	-28,214684	2,392161	-0,735411	-2,710110	7,104849	-23,684706	27,051836	14,937953	-0,255130	0,177889	8,371756	16,010072	-8,186941	2,392161	-0,255130	0,177889	8,371756	16,010072	-8,186941	2,392161
15:29:24,41	0,334948	3,399006	-0,186991	0,427005	0,010961	-1,428005	-0,254214	0,173974	8,369424	2,248481	-28,181258	2,379477	-0,736687	-2,709771	7,102508	-23,705607	26,998677	14,942565	-0,254214	0,173974	8,369424	15,905417	-8,225457	2,379477	-0,254214	0,173974	8,369424	15,905417	-8,225457	2,379477
15:29:24,46	0,334948	3,399006	-0,186991	0,427005	0,010961	-1,428005	-0,253870	0,175248	8,367083	2,125722	-28,154890	2,384088	-0,738905	-2,713786	7,100544	-23,661425	27,012523	14,870093	-0,253870	0,175248	8,367083	15,882703	-8,226094	2,384088	-0,253870	0,175248	8,367083	15,882703	-8,226094	2,384088
15:29:24,51	0,334948	3,399006	-0,186991	0,427005	0,010961	-1,428005	-0,249284	0,175161	8,365119	2,164327	-27,885062	2,311617	-0,739482	-2,709829	7,096324	-23,632596	27,027919	14,950867	-0,249284	0,175161	8,365119	15,914480	-8,316292	2,311617	-0,249284	0,175161	8,365119	15,914480	-8,316292	2,311617
15:29:24,56	0,334948	3,399006	-0,186991	0,427005	0,010961	-1,428005	-0,252422	0,177639	8,360900	2,063215	-28,031009	2,392391	-0,734929	-2,712389	7,094728	-23,706636	27,003622	14,918312	-0,252422	0,177639	8,360900	16,007897	-8,215847	2,392391	-0,252422	0,177639	8,360900	16,007897	-8,215847	2,392391
15:29:24,61	0,334948	3,399006	-0,186991	0,427005	0,010961	-1,428005	-0,252482	0,172417	8,359304	2,276722	-28,086067	2,359836	-0,737202	-2,711624	7,091273	-23,658068	27,014090	14,953888	-0,252482	0,172417	8,359304	15,811439	-8,266246	2,359836	-0,252482	0,172417	8,359304	15,811439	-8,266246	2,359836
15:29:24,66	0,334948	3,399006	-0,186991	0,427005	0,010961	-1,428005	-0,252008	0,174767	8,355848	2,187836	-28,024623	2,395411	-0,736701	-2,711997	7,090874	-23,693751	26,998509	14,958874	-0,252008	0,174767	8,355848	15,907081	-8,241965	2,395411	-0,252008	0,174767	8,355848	15,907081	-8,241965	2,395411
15:29:24,71	0,334948	3,399006	-0,186991	0,427005	0,010961	-1,428005	-0,251935	0,174147	8,355449	2,188745	-28,043907	2,400398	-0,737840	-2,710533	7,089281	-23,681418	27,019801	14,911968	-0,251935	0,174147	8,355449	15,859315	-8,267027	2,400398	-0,251935	0,174147	8,355449	15,859315	-8,267027	2,400398
15:29:24,76	0,334948	3,399006	-0,186991	0,427005	0,010961	-1,428005	-0,252634	0,175865	8,353856	2,124017	-28,080215	2,353491	-0,736649	-2,711784	7,086213	-23,664698	27,008069	14,947223	-0,252634	0,175865	8,353856	15,929446	-8,248472	2,353491	-0,252634	0,175865	8,353856	15,929446	-8,248472	2,353491
15:29:24,81	0,334948	3,399006	-0,186991	0,427005	0,010961	-1,428005	-0,252146	0,174209	8,350788	2,208338	-28,034500	2,388747	-0,739000	-2,711722	7,083492	-23,658850	27,015316	14,948654	-0,252146	0,174209	8,350788	15,883758	-8,241054	2,388747	-0,252146	0,174209	8,350788	15,883758	-8,241054	2,388747
15:29:24,86	0,334948	3,399006	-0,186991	0,427005	0,010961	-1,428005	-0,251024	0,176276	8,348067	2,110081	-27,974743	2,390177	-0,736623	-2,710994	7,083478	-23,649868	27,014394	14,924833	-0,251024	0,176276	8,348067	15,947719	-8,269331	2,390177	-0,251024	0,176276	8,348067	15,947719	-8,269331	2,390177
15:29:24,91	0,334948	3,399006	-0,186991	0,427005	0,010961	-1,428005	-0,252843	0,174581	8,348054	2,201900	-28,061069	2,366357	-0,736047	-2,709395	7,080762	-23,636938	26,988891	14,930718	-0,252843	0,174581	8,348054	15,906502	-8,212899	2,366357	-0,252843	0,174581	8,348054	15,906502	-8,212899	2,366357
15:29:24,96	0,334948	3,399006	-0,186991	0,427005	0,010961	-1,428005	-0,254515	0,174882	8,345337	2,170643	-28,124083	2,372242	-0,737309	-2,711992	7,079945	-23,688402	26,997510	14,897501	-0,254515	0,174882	8,345337	15,898848	-8,144632	2,372242	-0,254515	0,174882	8,345337	15,898848	-8,144632	2,372242
15:29:25,01	0,334948	3,399006	-0,186991	0,427005	0,010961	-1,428005	-0,251636	0,174676	8,344520	2,163049	-28,023246	2,339025	-0,737252	-2,713363	7,083880	-23,672005	27,010734	14,943619	-0,251636	0,174676	8,344520	15,875141	-8,269809	2,339025	-0,251636	0,174676	8,344520	15,875141	-8,269809	2,339025
15:29:25,06	0,334948	3,399006	-0,186991	0,427005	0,010961	-1,428005	-0,250477	0,173941	8,348456	2,220914	-27,955393	2,385143	-0,736161	-2,712166	7,077653	-23,677901	26,953323	14,941151	-0,250477	0,173941	8,348456	15,875318	-8,292932	2,385143	-0,250477	0,173941	8,348456	15,875318	-8,292932	2,385143
15:29:25,11	0,334948	3,399006	-0,186991	0,427005	0,010961	-1,428005	-0,252059	0,173595	8,342229	2,186242	-28,014043	2,382675	-0,735496	-2,714209	7,076100	-23,659106	26,986384	14,918548	-0,252059	0,173595	8,342229	15,813479	-8,227417	2,382675	-0,252059	0,173595	8,342229	15,813479	-8,227417	2,382675
15:29:25,16	0,334948	3,399006	-0,186991	0,427005	0,010961	-1,428005	-0,250622	0,171998	8,340675	2,307355	-27,939582	2,360072	-0,736638	-2,709759	7,077262	-23,627293	26,971982	14,922360	-0,250622	0,171998	8,340675	15,809168	-8,265747	2,360072	-0,250622	0,171998	8,340675	15,809168	-8,265747	2,360072
15:29:25,21	0,334948	3,399006	-0,186991	0,427005	0,010961	-1,428005	-0,253904	0,175212	8,341838	2,143653	-28,075511	2,363884	-0,739590	-2,714097	7,074556	-23,635789	26,972402	14,927799	-0,253904	0,175212	8,341838	15,897777	-8,144012	2,363884	-0,253904	0,175212	8,341838	15,897777	-8,144012	2,363884
15:29:25,26	0,334948	3,399006	-0,186991	0,427005	0,010961	-1,428005	-0,248673	0,175599	8,339132	2,119623	-27,811031	2,369323	-0,733174	-2,712307	7,076881	-23,661718	26,962782	14,932562	-0,248673	0,175599	8,339132	15,904159	-8,290221	2,369323	-0,248673	0,175599	8,339132	15,904159	-8,290221	2,369323
15:29:25,31	0,334948	3,399006	-0,186991	0,427005	0,010961	-1,428005	-0,253430	0,170938	8,341457	2,340711	-28,076072	2,374086	-0,737220	-2,707613	7,074880	-23,611570	26,945141	14,860020	-0,253430	0,170938	8,341457	15,759341	-8,181789	2,374086	-0,253430	0,170938	8,341457	15,759341	-8,181789	2,374086
15:29:25,36	0,334948	3,399006	-0,186991	0,427005	0,010961	-1,428005	-0,255473	0,176788	8,339455	2,046285	-28,130018	2,301543	-0,736669	-2,712944	7,071436	-23,636375	26,962267	14,915520	-0,255473	0,176788	8,339455	15,924174	-8,075421	2,301543	-0,255473	0,176788	8,339455	15,924174	-8,075421	2,301543
15:29:25,41	0,334948	3,399006	-0,186991	0,427005	0,010961	-1,428005	-0,251131	0,173646	8,336012	2,212105	-27,934303	2,357043	-0,738458	-2,710486	7,070262	-23,642307	26,979772	14,926601	-0,251131	0,173646	8,336012	15,843336	-8,220516	2,357043	-0,251131	0,173646	8,336012	15,843336	-8,220516	2,357043
15:29:25,46	0,334948	3,399006	-0,186991	0,427005	0,010961	-1,428005	-0,252366	0,176424	8,334838	2,079849	-28,012390	2,368125	-0,742704	-2,716310	7,063598	-23,725904	27,030801	14,878256	-0,252366	0,176424	8,334838	15,929144	-8,201690	2,368125	-0,252366	0,176424	8,334838	15,929144	-8,201690	2,368125
15:29:25,51	0,334948	3,399006	-0,186991	0,427005	0,010961	-1,428005	-0,245199	0,177189	8,328174	2,042451	-27,737645	2,319779	-0,871545	-3,024583	4,518474	-34,790868	30,499711	15,173842	-0,245199	0,177189	8,328174	15,951817	-8,489512	2,319779	-0,245199	0,177189	8,328174	15,951817	-8,489512	2,319779
15:29:25,56	0,334948	3,399006	-0,186991	0,427005	0,010961	-1,428005	0,086194	0,134633	5,783049	1,727075	-21,822190	2,615365	-0,744947	-2,798539	4,161696	-22,711493	23,973096	15,084067	0,086194	0,134633	5,783049	12,295748	-28,588423	2,615365	0,086194	0,134633	5,783049	12,295748	-28,588423	2,615365
15:29:25,61	0,334948	3,399006	-0,186991	0,427005	0,010961	-1,428005	-0,172865	0,138018	5,426272	1,938541	-21,568923	2,525590	-0,710793	-2,612279	7,902469	-20,993084	27,309795	14,825053	-0,172865	0,138018	5,426272	12,772920	-7,999005	2,525590	-0,172865	0,138018	5,426272	12,772920	-7,999005	2,525590
15:29:25,66	0,334957	3,398976	-0,187000	0,426970	-0,039030	-1,428019	-0,351248	0,201569	9,167045	2,382744	-31,024976	2,266577	-0,725348	-2,646459	8,567736	-24,229764	28,927668	14,822374	-0,351248	0,201569	9,167045	18,205899	-3,452033	2,266577	-0,351248	0,201569	9,167045	18,205899	-3,452033	2,266577
15:29:25,71	0,334957	3,398976	-0,187000	0,426970	-0,039030	-1,428019	-0,314369	0,197084	9,832311	2,398726	-32,719275	2,263898	-0,726696	-2,647516	8,554840	-24,285893	28,903399	14,761799	-0,314369	0,197084	9,832311	17,869833	-8,041296	2,263898	-0,314369	0,197084	9,832311	17,869833	-8,041296	2,263898
15:29:25,76	0,334957	3,398976	-0,187000	0,426970	-0,039030	-1,428019	-0,312780	0,197723	9,819415	2,316425	-32,673111	2,203323	-0,724347	-2,644115	8,547113	-24,271352	28,944430	14,831563	-0,312780	0,197723	9,819415	17,837680	-8,119886	2,203323	-0,312780	0,197723	9,819415	17,837680	-8,119886	2,203323
15:29:25,81	0,334957	3,398976	-0,187000	0,426970	-0,039030	-1,428019	-0,316900	0,197389	9,811689	2,376577	-32,895291	2,273087	-0,723827	-2,645934	8,540886	-24,279613	28,889807	14,814127	-0,316900	0,197389	9,811689	17,871643	-8,018618	2,273087	-0,316900	0,197389	9,811689	17,871643	-8,018618	2,273087
15:29:25,86	0,334957	3,398976	-0,187000	0,426970	-0,039030	-1,428019	-0,315584	0,196030	9,805461	2,395842	-32,806704	2,255650	-0,724384	-2,646081	8,537025	-24,257914	28,898865	14,835806	-0,315584	0,196030	9,805461	17,784178	-8,033334	2,255650	-0,315584	0,196030	9,805461	17,784178	-8,033334	2,255650
15:29:25,91	0,334957	3,398976	-0,187000	0,426970	-0,039030	-1,428019	-0,315179	0,196438	9,801600	2,393286	-32,771364	2,277329	-0,725550	-2,647475	8,532755	-24,241625	28,878146	14,827474	-0,315179	0,196438	9,801600	17,813701	-8,029812	2,277329	-0,315179	0,196438	9,801600	17,813701	-8,029812	2,277329
15:29:25,96	0,334957	3,398976	-0,187000	0,426970	-0,039030	-1,428019	-0,309443	0,200123	9,788294	2,277917	-32,659426	2,227294	-0,730443	-2,649206	8,523718	-24,381152	29,058040	14,785770	-0,309443	0,200123	9,788294	17,987573	-8,368121	2,227294	-0,309443	0,200123	9,788294	17,987573	-8,368121	2,227294
15:29:26,01	0,334957	3,398976	-0,187000	0,426970	-0,039030	-1,428019	0,063638	0,162574	7,075434	1,804962	-26,261555	2,461277	-0,884465	-2,991078	5,810858	-36,854260	33,458692	15,019753	0,063638	0,162574	7,075434	14,567058	-31,257121	2,461277	0,063638	0,162574	7,075434	14,567058	-31,257121	2,461277
15:29:26,06	0,334957	3,398976	-0,187000	0,426970	-0,039030	-1,428019	0,063638	0,162574	7,075434	1,804962	-26,261555	2,461277	-0,759824	-2,821792	5,294402	-27,047469	26,591999	15,069607	0,063638	0,162574	7,075434	14,567058	-31,257121	2,461277	0,063638	0,162574	7,075434	14,567058	-31,257121	2,461277
15:29:26,11	0,334957	3,398976	-0,187000	0,426970	-0,039030	-1,428019	-0,145289	0,139275	6,558977	1,973224	-25,199461	2,511131	-0,711254	-2,606810	9,145885	-24,373871	29,530363	14,780700	-0,145289	0,139275	6,558977	12,906279	-13,794296	2,511131	-0,145289	0,139275	6,558977	12,906279	-13,794296	2,511131
15:29:26,16	0,334944	3,398995	-0,186989	0,427011	-0,089016	-1,428020	-0,355754	0,204703	10,410460	2,452446	-35,297433	2,222224	-0,728483	-2,643358	9,841341	-27,858214	31,237649	14,749711	-0,355754	0,204703	10,410460	18,521625	-7,370746	2,222224	-0,355754	0,204703	10,410460	18,521625	-7,370746	2,222224
15:29:26,21	0,334944	3,398995	-0,186989	0,427011	-0,089016	-1,428020	-0,315487	0,201350	11,105917	2,363201	-37,074737	2,191235	-0,730884	-2,646022	9,824634	-27,859919	31,254402	14,749931	-0,315487	0,201350	11,105917	18,169143	-12,308984	2,191235	-0,315487	0,201350	11,105917	18,169143	-12,308984	2,191235
15:29:26,26	0,334944	3,398995	-0,186989	0,427011	-0,089016	-1,428020	-0,311980	0,202097	11,089210	2,337979	-36,902205	2,191455	-0,726757	-2,645530	9,813370	-27,847282	31,287461	14,748810	-0,311980	0,202097	11,089210	18,202611	-12,411784	2,191455	-0,311980	0,202097	11,089210	18,202611	-12,411784	2,191455
15:29:26,31	0,334944	3,398995	-0,186989	0,427011	-0,089016	-1,428020	-0,314469	0,198769	11,077946	2,545975	-37,037245	2,190334	-0,726208	-2,645882	9,806022	-27,832140	31,242533	14,785646	-0,314469	0,198769	11,077946	18,149372	-12,351397	2,190334	-0,314469	0,198769	11,077946	18,149372	-12,351397	2,190334
15:29:26,36	0,334944	3,398995	-0,186989	0,427011	-0,089016	-1,428020	-0,314439	0,198117	11,070597	2,548550	-37,000105	2,227169	-0,730377	-2,643908	9,795886	-27,834863	31,254125	14,767559	-0,314439	0,198117	11,070597	18,100751	-12,316617	2,227169	-0,314439	0,198117	11,070597	18,100751	-12,316617	2,227169
15:29:26,41	0,334944	3,398995	-0,186989	0,427011	-0,089016	-1,428020	-0,314065	0,202715	11,060461	2,318155	-36,988773	2,209083	-0,727308	-2,647380	9,793969	-27,788551	31,263713	14,749191	-0,314065	0,202715	11,060461	18,231264	-12,334701	2,209083	-0,314065	0,202715	11,060461	18,231264	-12,334701	2,209083
15:29:26,46	0,334944	3,398995	-0,186989	0,427011	-0,089016	-1,428020	-0,312592	0,198322	11,058545	2,578061	-36,876887	2,190715	-0,727383	-2,644123	9,789698	-27,790797	31,227783	14,775358	-0,312592	0,198322	11,058545	18,146303	-12,338410	2,190715	-0,312592	0,198322	11,058545	18,146303	-12,338410	2,190715
15:29:26,51	0,334944	3,398995	-0,186989	0,427011	-0,089016	-1,428020	-0,315375	0,200015	11,054274	2,457783	-37,005584	2,216882	-0,729818	-2,646481	9,786559	-27,841456	31,261094	14,758705	-0,315375	0,200015	11,054274	18,158930	-12,248640	2,216882	-0,315375	0,200015	11,054274	18,158930	-12,248640	2,216882
15:29:26,56	0,334944	3,398995	-0,186989	0,427011	-0,089016	-1,428020	-0,312116	0,200944	11,051135	2,412951	-36,896628	2,200229	-0,726767	-2,647119	9,782707	-27,764892	31,195878	14,748915	-0,312116	0,200944	11,051135	18,187090	-12,395540	2,200229	-0,312116	0,200944	11,051135	18,187090	-12,395540	2,200229
15:29:26,61	0,334944	3,398995	-0,186989	0,427011	-0,089016	-1,428020	-0,313088	0,197983	11,047283	2,548728	-36,848273	2,190439	-0,726173	-2,647143	9,781968	-27,765407	31,225731	14,798877	-0,313088	0,197983	11,047283	18,090425	-12,270859	2,190439	-0,313088	0,197983	11,047283	18,090425	-12,270859	2,190439
15:29:26,66	0,334944	3,398995	-0,186989	0,427011	-0,089016	-1,428020	-0,313365	0,197457	11,046544	2,601719	-36,878025	2,240401	-0,731597	-2,647811	9,774521	-27,825391	31,255792	14,760345	-0,313365	0,197457	11,046544	18,102060	-12,278904	2,240401	-0,313365	0,197457	11,046544	18,102060	-12,278904	2,240401
15:29:26,71	0,334944	3,398995	-0,186989	0,427011	-0,089016	-1,428020	-0,310074	0,201820	11,039097	2,370856	-36,773880	2,201869	-0,727466	-2,642738	9,771788	-27,796707	31,233664	14,747936	-0,310074	0,201820	11,039097	18,213736	-12,433089	2,201869	-0,310074	0,201820	11,039097	18,213736	-12,433089	2,201869
15:29:26,76	0,334944	3,398995	-0,186989	0,427011	-0,089016	-1,428020	-0,316533	0,200779	11,036363	2,420191	-37,073866	2,189460	-0,730909	-2,646219	9,771040	-27,761484	31,233466	14,751756	-0,316533	0,200779	11,036363	18,181317	-12,226008	2,189460	-0,316533	0,200779	11,036363	18,181317	-12,226008	2,189460
15:29:26,81	0,334944	3,398995	-0,186989	0,427011	-0,089016	-1,428020	-0,311796	0,202020	11,035615	2,373060	-36,796953	2,193280	-0,728713	-2,646795	9,768681	-27,826549	31,213162	14,748659	-0,311796	0,202020	11,035615	18,231662	-12,320929	2,193280	-0,311796	0,202020	11,035615	18,231662	-12,320929	2,193280
15:29:26,86	0,334944	3,398995	-0,186989	0,427011	-0,089016	-1,428020	-0,312395	0,199830	11,033256	2,436832	-36,874296	2,190182	-0,732228	-2,646504	9,762888	-27,808697	31,238638	14,795858	-0,312395	0,199830	11,033256	18,123506	-12,351251	2,190182	-0,312395	0,199830	11,033256	18,123506	-12,351251	2,190182
15:29:26,91	0,334944	3,398995	-0,186989	0,427011	-0,089016	-1,428020	-0,310890	0,203020	11,027463	2,301959	-36,793292	2,237382	-0,726289	-2,644904	9,762513	-27,755762	31,160181	14,779757	-0,310890	0,203020	11,027463	18,239021	-12,388422	2,237382	-0,310890	0,203020	11,027463	18,239021	-12,388422	2,237382
15:29:26,96	0,334944	3,398995	-0,186989	0,427011	-0,089016	-1,428020	-0,315245	0,198677	11,027088	2,486319	-36,934687	2,221281	-0,729219	-2,645984	9,762499	-27,783794	31,251294	14,777461	-0,315245	0,198677	11,027088	18,082452	-12,187940	2,221281	-0,315245	0,198677	11,027088	18,082452	-12,187940	2,221281
15:29:27,01	0,334944	3,398995	-0,186989	0,427011	-0,089016	-1,428020	-0,312845	0,200675	11,027074	2,447321	-36,879720	2,218985	-0,731073	-2,648401	9,758223	-27,811838	31,223587	14,783630	-0,312845	0,200675	11,027074	18,200285	-12,321373	2,218985	-0,312845	0,200675	11,027074	18,200285	-12,321373	2,218985
15:29:27,06	0,334944	3,398995	-0,186989	0,427011	-0,089016	-1,428020	-0,309825	0,201071	11,022798	2,388678	-36,733095	2,225154	-0,729292	-2,644254	9,757804	-27,787042	31,192649	14,749646	-0,309825	0,201071	11,022798	18,172780	-12,411846	2,225154	-0,309825	0,201071	11,022798	18,172780	-12,411846	2,225154
15:29:27,11	0,334944	3,398995	-0,186989	0,427011	-0,089016	-1,428020	-0,314307	0,201603	11,022380	2,346639	-36,929226	2,191169	-0,728092	-2,645248	9,755897	-27,780668	31,219857	14,785589	-0,314307	0,201603	11,022380	18,172471	-12,256124	2,191169	-0,314307	0,201603	11,022380	18,172471	-12,256124	2,191169
15:29:27,16	0,334944	3,398995	-0,186989	0,427011	-0,089016	-1,428020	-0,314046	0,200066	11,020472	2,453318	-36,923744	2,227112	-0,731106	-2,648381	9,751573	-27,811757	31,197371	14,728691	-0,314046	0,200066	11,020472	18,158489	-12,271122	2,227112	-0,314046	0,200066	11,020472	18,158489	-12,271122	2,227112
15:29:27,21	0,334944	3,398995	-0,186989	0,427011	-0,089016	-1,428020	-0,309826	0,201110	11,016148	2,364013	-36,719983	2,170215	-0,727551	-2,647606	9,749281	-27,785820	31,181462	14,763955	-0,309826	0,201110	11,016148	18,151137	-12,398634	2,170215	-0,309826	0,201110	11,016148	18,151137	-12,398634	2,170215
15:29:27,27	0,334944	3,398995	-0,186989	0,427011	-0,089016	-1,428020	-0,312275	0,198419	11,013856	2,503147	-36,816902	2,205479	-0,727564	-2,644621	9,749279	-27,795184	31,220250	14,785116	-0,312275	0,198419	11,013856	18,079010	-12,303324	2,205479	-0,312275	0,198419	11,013856	18,079010	-12,303324	2,205479
15:29:27,32	0,334944	3,398995	-0,186989	0,427011	-0,089016	-1,428020	-0,314853	0,199923	11,013855	2,453850	-36,978485	2,226640	-0,728149	-2,645037	9,749650	-27,796934	31,216399	14,760397	-0,314853	0,199923	11,013855	18,147775	-12,262500	2,226640	-0,314853	0,199923	11,013855	18,147775	-12,262500	2,226640
15:29:27,37	0,334944	3,398995	-0,186989	0,427011	-0,089016	-1,428020	-0,314201	0,200222	11,014225	2,434088	-36,944130	2,201920	-0,731392	-2,651080	9,738346	-27,950168	31,281638	14,784018	-0,314201	0,200222	11,014225	18,151490	-12,279389	2,201920	-0,314201	0,200222	11,014225	18,151490	-12,279389	2,201920
15:29:27,42	0,334944	3,398995	-0,186989	0,427011	-0,089016	-1,428020	-0,307346	0,200008	11,002921	2,425058	-36,753005	2,225542	-0,857450	-2,967882	7,181424	-39,308615	34,569495	15,025074	-0,307346	0,200008	11,002921	18,125721	-12,626364	2,225542	-0,307346	0,200008	11,002921	18,125721	-12,626364	2,225542
15:29:27,47	0,334944	3,398995	-0,186989	0,427011	-0,089016	-1,428020	0,030042	0,150776	8,446000	2,153292	-30,689469	2,466597	-0,730922	-2,773390	6,695392	-28,868510	27,611549	14,968681	0,030042	0,150776	8,446000	13,989202	-33,047768	2,466597	0,030042	0,150776	8,446000	13,989202	-33,047768	2,466597
15:29:27,52	0,334944	3,398995	-0,186989	0,427011	-0,089016	-1,428020	-0,201657	0,138446	7,959967	1,988742	-30,217439	2,410204	-0,670146	-2,570038	10,384656	-25,905399	29,550792	14,753576	-0,201657	0,138446	7,959967	12,856759	-14,387386	2,410204	-0,201657	0,138446	7,959967	12,856759	-14,387386	2,410204
15:29:27,57	0,334932	3,398983	-0,186997	0,426985	-0,139033	-1,428022	-0,408153	0,187489	11,649231	2,599497	-39,358737	2,195100	-0,689970	-2,608718	11,187599	-29,849711	31,654608	14,751370	-0,408153	0,187489	11,649231	17,317385	-7,318729	2,195100	-0,408153	0,187489	11,649231	17,317385	-7,318729	2,195100
15:29:27,62	0,334932	3,398983	-0,186997	0,426985	-0,139033	-1,428022	-0,364743	0,185317	12,452175	2,562249	-41,569180	2,192894	-0,691111	-2,610309	11,174001	-29,812209	31,653076	14,729706	-0,364743	0,185317	12,452175	17,109625	-12,936884	2,192894	-0,364743	0,185317	12,452175	17,109625	-12,936884	2,192894
15:29:27,67	0,334932	3,398983	-0,186997	0,426985	-0,139033	-1,428022	-0,362795	0,185509	12,438576	2,569683	-41,434635	2,171230	-0,689472	-2,609653	11,161565	-29,832460	31,618869	14,746457	-0,362795	0,185509	12,438576	17,132140	-12,955265	2,171230	-0,362795	0,185509	12,438576	17,132140	-12,955265	2,171230
15:29:27,72	0,334932	3,398983	-0,186997	0,426985	-0,139033	-1,428022	-0,364183	0,184418	12,426140	2,586667	-41,507247	2,187980	-0,688914	-2,611661	11,154169	-29,841989	31,622598	14,726747	-0,364183	0,184418	12,426140	17,063478	-12,918915	2,187980	-0,364183	0,184418	12,426140	17,063478	-12,918915	2,187980
15:29:27,77	0,334932	3,398983	-0,186997	0,426985	-0,139033	-1,428022	-0,362722	0,182931	12,418745	2,662455	-41,441427	2,168270	-0,691761	-2,611189	11,149932	-29,789117	31,638929	14,753109	-0,362722	0,182931	12,418745	17,022538	-12,967731	2,168270	-0,362722	0,182931	12,418745	17,022538	-12,967731	2,168270
15:29:27,82	0,334932	3,398983	-0,186997	0,426985	-0,139033	-1,428022	-0,361707	0,185632	12,414507	2,562565	-41,351010	2,194632	-0,690670	-2,610859	11,144831	-29,827540	31,649657	14,713582	-0,361707	0,185632	12,414507	17,134702	-12,957014	2,194632	-0,361707	0,185632	12,414507	17,134702	-12,957014	2,194632
15:29:27,87	0,334932	3,398983	-0,186997	0,426985	-0,139033	-1,428022	-0,359216	0,184827	12,390290	2,523447	-41,445168	2,169031	-0,692310	-2,613749	11,125714	-30,023319	31,680639	14,727507	-0,359216	0,184827	12,390290	17,032390	-13,246700	2,169031	-0,359216	0,184827	12,390290	17,032390	-13,246700	2,169031
15:29:27,92	0,334932	3,398983	-0,186997	0,426985	-0,139033	-1,428022	-0,359216	0,184827	12,390290	2,523447	-41,445168	2,169031	-0,858004	-2,943688	8,616188	-42,294612	36,986804	14,985577	-0,359216	0,184827	12,390290	17,032390	-13,246700	2,169031	-0,359216	0,184827	12,390290	17,032390	-13,246700	2,169031
15:29:27,97	0,334932	3,398983	-0,186997	0,426985	-0,139033	-1,428022	0,009367	0,163354	9,880764	2,099708	-35,559188	2,427100	-0,746707	-2,773001	8,045588	-32,498214	30,691575	14,929646	0,009367	0,163354	9,880764	14,922960	-36,294475	2,427100	0,009367	0,163354	9,880764	14,922960	-36,294475	2,427100
15:29:28,02	0,334932	3,398983	-0,186997	0,426985	-0,139033	-1,428022	-0,194101	0,152311	9,310164	2,120317	-34,507966	2,371169	-0,702701	-2,571559	11,825859	-30,033240	33,909987	14,595484	-0,194101	0,152311	9,310164	14,076695	-19,271041	2,371169	-0,194101	0,152311	9,310164	14,076695	-19,271041	2,371169
15:29:28,07	0,334943	3,398842	-0,186990	0,426988	-0,189038	-1,428054	-0,390558	0,214921	13,090435	2,884277	-44,198215	2,037008	-0,719735	-2,613214	12,531001	-33,727645	35,618604	14,618222	-0,390558	0,214921	13,090435	19,755588	-13,539403	2,037008	-0,390558	0,214921	13,090435	19,755588	-13,539403	2,037008
15:29:28,12	0,334943	3,398842	-0,186990	0,426988	-0,189038	-1,428054	-0,345967	0,208845	13,795576	2,832725	-45,933212	2,059746	-0,721432	-2,611949	12,510418	-33,637508	35,570697	14,599109	-0,345967	0,208845	13,795576	19,227079	-18,774834	2,059746	-0,345967	0,208845	13,795576	19,227079	-18,774834	2,059746
15:29:28,17	0,334943	3,398842	-0,186990	0,426988	-0,189038	-1,428054	-0,346213	0,210948	13,774994	2,726973	-45,844035	2,040633	-0,722049	-2,613823	12,493340	-33,641737	35,634648	14,625744	-0,346213	0,210948	13,774994	19,286377	-18,666279	2,040633	-0,346213	0,210948	13,774994	19,286377	-18,666279	2,040633
15:29:28,22	0,334943	3,398842	-0,186990	0,426988	-0,189038	-1,428054	-0,344283	0,210545	13,757916	2,801187	-45,779264	2,067267	-0,722037	-2,614187	12,482120	-33,604355	35,618207	14,670369	-0,344283	0,210545	13,757916	19,328972	-18,753086	2,067267	-0,344283	0,210545	13,757916	19,328972	-18,753086	2,067267
15:29:28,27	0,334943	3,398842	-0,186990	0,426988	-0,189038	-1,428054	-0,343973	0,210353	13,746696	2,815637	-45,722579	2,111893	-0,725110	-2,612864	12,470816	-33,638440	35,614822	14,662619	-0,343973	0,210353	13,746696	19,328329	-18,720691	2,111893	-0,343973	0,210353	13,746696	19,328329	-18,720691	2,111893
15:29:28,32	0,334943	3,398842	-0,186990	0,426988	-0,189038	-1,428054	-0,343582	0,213676	13,735391	2,622875	-45,730093	2,104143	-0,723314	-2,613724	12,463796	-33,614166	35,596926	14,608110	-0,343582	0,213676	13,735391	19,396410	-18,758869	2,104143	-0,343582	0,213676	13,735391	19,396410	-18,758869	2,104143
15:29:28,37	0,334943	3,398842	-0,186990	0,426988	-0,189038	-1,428054	-0,343736	0,211690	13,728371	2,722742	-45,708108	2,049633	-0,726299	-2,612530	12,456803	-33,614729	35,600180	14,626671	-0,343736	0,211690	13,728371	19,340443	-18,724829	2,049633	-0,343736	0,211690	13,728371	19,340443	-18,724829	2,049633
15:29:28,42	0,334943	3,398842	-0,186990	0,426988	-0,189038	-1,428054	-0,343277	0,214872	13,721379	2,559836	-45,686374	2,068195	-0,726367	-2,612886	12,447494	-33,622548	35,590270	14,656260	-0,343277	0,214872	13,721379	19,427291	-18,739097	2,068195	-0,343277	0,214872	13,721379	19,427291	-18,739097	2,068195
15:29:28,47	0,334943	3,398842	-0,186990	0,426988	-0,189038	-1,428054	-0,342935	0,214753	13,712070	2,553523	-45,670393	2,097783	-0,724545	-2,616962	12,441303	-33,596151	35,588872	14,649731	-0,342935	0,214753	13,712070	19,411650	-18,749985	2,097783	-0,342935	0,214753	13,712070	19,411650	-18,749985	2,097783
15:29:28,52	0,334943	3,398842	-0,186990	0,426988	-0,189038	-1,428054	-0,340316	0,211137	13,705878	2,753531	-45,510660	2,091255	-0,724653	-2,616044	12,434694	-33,626362	35,582207	14,673347	-0,340316	0,211137	13,705878	19,327820	-18,795820	2,091255	-0,340316	0,211137	13,705878	19,327820	-18,795820	2,091255
15:29:28,57	0,334943	3,398842	-0,186990	0,426988	-0,189038	-1,428054	-0,341057	0,211690	13,699270	2,703913	-45,572014	2,114871	-0,723723	-2,613907	12,434612	-33,596603	35,564545	14,642318	-0,341057	0,211690	13,699270	19,321589	-18,799020	2,114871	-0,341057	0,211690	13,699270	19,321589	-18,799020	2,114871
15:29:28,62	0,334943	3,398842	-0,186990	0,426988	-0,189038	-1,428054	-0,343373	0,211954	13,699187	2,689801	-45,657820	2,083841	-0,724574	-2,615710	12,429636	-33,591166	35,607940	14,647880	-0,343373	0,211954	13,699187	19,328152	-18,703054	2,083841	-0,343373	0,211954	13,699187	19,328152	-18,703054	2,083841
15:29:28,67	0,334943	3,398842	-0,186990	0,426988	-0,189038	-1,428054	-0,341385	0,211789	13,694212	2,738665	-45,571465	2,089403	-0,723437	-2,614222	12,418746	-33,573382	35,569816	14,634140	-0,341385	0,211789	13,694212	19,364087	-18,772709	2,089403	-0,341385	0,211789	13,694212	19,364087	-18,772709	2,089403
15:29:28,72	0,334943	3,398842	-0,186990	0,426988	-0,189038	-1,428054	-0,343243	0,211548	13,683321	2,727083	-45,633617	2,075663	-0,726854	-2,613815	12,419153	-33,543550	35,647288	14,650072	-0,343243	0,211548	13,683321	19,333572	-18,689009	2,075663	-0,343243	0,211548	13,683321	19,333572	-18,689009	2,075663
15:29:28,77	0,334943	3,398842	-0,186990	0,426988	-0,189038	-1,428054	-0,341887	0,214710	13,683729	2,644631	-45,575983	2,091595	-0,723402	-2,611901	12,415225	-33,557405	35,598729	14,608323	-0,341887	0,214710	13,683729	19,499392	-18,737855	2,091595	-0,341887	0,214710	13,683729	19,499392	-18,737855	2,091595
15:29:28,82	0,334943	3,398842	-0,186990	0,426988	-0,189038	-1,428054	-0,345270	0,212677	13,679800	2,701361	-45,739643	2,049847	-0,722823	-2,612102	12,410983	-33,547291	35,589553	14,644493	-0,345270	0,212677	13,679800	19,396540	-18,635913	2,049847	-0,345270	0,212677	13,679800	19,396540	-18,635913	2,049847
15:29:28,87	0,334943	3,398842	-0,186990	0,426988	-0,189038	-1,428054	-0,345386	0,212077	13,675558	2,729715	-45,732295	2,086016	-0,726426	-2,613274	12,405523	-33,575502	35,598837	14,637916	-0,345386	0,212077	13,675558	19,377727	-18,619508	2,086016	-0,345386	0,212077	13,675558	19,377727	-18,619508	2,086016
15:29:28,92	0,334943	3,398842	-0,186990	0,426988	-0,189038	-1,428054	-0,342570	0,214610	13,670098	2,591914	-45,614927	2,079439	-0,723536	-2,614887	12,402423	-33,617575	35,657042	14,661740	-0,342570	0,214610	13,670098	19,438796	-18,723211	2,079439	-0,342570	0,214610	13,670098	19,438796	-18,723211	2,079439
15:29:28,97	0,334943	3,398842	-0,186990	0,426988	-0,189038	-1,428054	-0,342618	0,211301	13,666998	2,793336	-45,682965	2,103263	-0,728745	-2,613594	12,400085	-33,560348	35,631969	14,636837	-0,342618	0,211301	13,666998	19,380487	-18,787476	2,103263	-0,342618	0,211301	13,666998	19,380487	-18,787476	2,103263
15:29:29,02	0,334943	3,398842	-0,186990	0,426988	-0,189038	-1,428054	-0,341133	0,216459	13,664660	2,532046	-45,543677	2,078360	-0,725803	-2,615323	12,396638	-33,540059	35,589632	14,676383	-0,341133	0,216459	13,664660	19,524060	-18,764717	2,078360	-0,341133	0,216459	13,664660	19,524060	-18,764717	2,078360
15:29:29,07	0,334943	3,398842	-0,186990	0,426988	-0,189038	-1,428054	-0,341106	0,213046	13,661213	2,682996	-45,503545	2,117906	-0,725314	-2,613256	12,391142	-33,581970	35,609390	14,642420	-0,341106	0,213046	13,661213	19,407098	-18,726688	2,117906	-0,341106	0,213046	13,661213	19,407098	-18,726688	2,117906
15:29:29,12	0,334943	3,398842	-0,186990	0,426988	-0,189038	-1,428054	-0,343141	0,213656	13,655718	2,647425	-45,655513	2,083944	-0,728246	-2,614848	12,386483	-33,572369	35,612824	14,639679	-0,343141	0,213656	13,655718	19,419421	-18,718949	2,083944	-0,343141	0,213656	13,655718	19,419421	-18,718949	2,083944
15:29:29,17	0,334943	3,398842	-0,186990	0,426988	-0,189038	-1,428054	-0,340297	0,215399	13,651058	2,564545	-45,501025	2,081202	-0,726973	-2,616724	12,384181	-33,530104	35,617297	14,640730	-0,340297	0,215399	13,651058	19,473395	-18,787718	2,081202	-0,340297	0,215399	13,651058	19,473395	-18,787718	2,081202
15:29:29,22	0,334943	3,398842	-0,186990	0,426988	-0,189038	-1,428054	-0,339308	0,213359	13,648756	2,695657	-45,415256	2,082254	-0,727024	-2,616866	12,383410	-33,542019	35,591367	14,654997	-0,339308	0,213359	13,648756	19,444328	-18,779548	2,082254	-0,339308	0,213359	13,648756	19,444328	-18,779548	2,082254
15:29:29,27	0,334943	3,398842	-0,186990	0,426988	-0,189038	-1,428054	-0,339160	0,213332	13,647985	2,668630	-45,404891	2,096521	-0,728294	-2,617928	12,378711	-33,586769	35,606298	14,634191	-0,339160	0,213332	13,647985	19,415208	-18,780836	2,096521	-0,339160	0,213332	13,647985	19,415208	-18,780836	2,096521
15:29:29,32	0,334943	3,398842	-0,186990	0,426988	-0,189038	-1,428054	-0,337605	0,213902	13,643287	2,629575	-45,370258	2,075715	-0,728250	-2,610433	12,377151	-33,547133	35,622052	14,646048	-0,337605	0,213902	13,643287	19,420854	-18,868260	2,075715	-0,337605	0,213902	13,643287	19,420854	-18,868260	2,075715
15:29:29,37	0,334943	3,398842	-0,186990	0,426988	-0,189038	-1,428054	-0,344118	0,217610	13,641726	2,470191	-45,682478	2,087571	-0,727639	-2,615607	12,374436	-33,536576	35,587144	14,616740	-0,344118	0,217610	13,641726	19,552592	-18,669220	2,087571	-0,344118	0,217610	13,641726	19,552592	-18,669220	2,087571
15:29:29,42	0,334943	3,398842	-0,186990	0,426988	-0,189038	-1,428054	-0,339943	0,214494	13,639012	2,607276	-45,438785	2,058264	-0,727595	-2,617108	12,373677	-33,538222	35,648857	14,633516	-0,339943	0,214494	13,639012	19,445063	-18,753259	2,058264	-0,339943	0,214494	13,639012	19,445063	-18,753259	2,058264
15:29:29,47	0,334943	3,398842	-0,186990	0,426988	-0,189038	-1,428054	-0,338665	0,213705	13,638253	2,700907	-45,404606	2,075040	-0,727037	-2,612229	12,369004	-33,515990	35,606889	14,635607	-0,338665	0,213705	13,638253	19,476785	-18,819410	2,075040	-0,338665	0,213705	13,638253	19,476785	-18,819410	2,075040
15:29:29,52	0,334943	3,398842	-0,186990	0,426988	-0,189038	-1,428054	-0,343169	0,215662	13,633580	2,573939	-45,598584	2,077130	-0,725259	-2,611705	12,367462	-33,508167	35,615124	14,646804	-0,343169	0,215662	13,633580	19,503405	-18,659814	2,077130	-0,343169	0,215662	13,633580	19,503405	-18,659814	2,077130
15:29:29,57	0,334943	3,398842	-0,186990	0,426988	-0,189038	-1,428054	-0,344512	0,214384	13,632037	2,651433	-45,665739	2,088328	-0,727067	-2,613505	12,362410	-33,510690	35,580848	14,643381	-0,344512	0,214384	13,632037	19,480583	-18,621578	2,088328	-0,344512	0,214384	13,632037	19,480583	-18,621578	2,088328
15:29:29,62	0,334943	3,398842	-0,186990	0,426988	-0,189038	-1,428054	-0,342048	0,215050	13,626985	2,585862	-45,522705	2,084905	-0,729411	-2,615922	12,360491	-33,516345	35,614246	14,669139	-0,342048	0,215050	13,626985	19,467283	-18,671898	2,084905	-0,342048	0,215050	13,626985	19,467283	-18,671898	2,084905
15:29:29,67	0,334943	3,398842	-0,186990	0,426988	-0,189038	-1,428054	-0,338783	0,215872	13,625066	2,569229	-45,374505	2,110663	-0,727625	-2,614962	12,355017	-33,489256	35,580071	14,613406	-0,338783	0,215872	13,625066	19,515155	-18,780024	2,110663	-0,338783	0,215872	13,625066	19,515155	-18,780024	2,110663
15:29:29,72	0,334943	3,398842	-0,186990	0,426988	-0,189038	-1,428054	-0,340508	0,214805	13,619593	2,608654	-45,423625	2,054929	-0,730005	-2,616217	12,354638	-33,506416	35,597224	14,633146	-0,340508	0,214805	13,619593	19,470831	-18,693782	2,054929	-0,340508	0,214805	13,619593	19,470831	-18,693782	2,054929
15:29:29,77	0,334943	3,398842	-0,186990	0,426988	-0,189038	-1,428054	-0,338231	0,216239	13,619213	2,540374	-45,328695	2,074669	-0,724697	-2,615091	12,355809	-33,501391	35,592874	14,633327	-0,338231	0,216239	13,619213	19,515101	-18,777541	2,074669	-0,338231	0,216239	13,619213	19,515101	-18,777541	2,074669
15:29:29,82	0,334943	3,398842	-0,186990	0,426988	-0,189038	-1,428054	-0,341860	0,212205	13,620384	2,748864	-45,510884	2,074850	-0,727721	-2,611961	12,351883	-33,526912	35,602549	14,621694	-0,341860	0,212205	13,620384	19,406956	-18,674841	2,074850	-0,341860	0,212205	13,620384	19,406956	-18,674841	2,074850
15:29:29,87	0,334943	3,398842	-0,186990	0,426988	-0,189038	-1,428054	-0,343059	0,216389	13,616459	2,526936	-45,600166	2,063217	-0,729904	-2,617650	12,349234	-33,468264	35,649064	14,652043	-0,343059	0,216389	13,616459	19,513439	-18,670010	2,063217	-0,343059	0,216389	13,616459	19,513439	-18,670010	2,063217
15:29:29,92	0,334943	3,398842	-0,186990	0,426988	-0,189038	-1,428054	-0,337041	0,215434	13,613809	2,646191	-45,259661	2,093566	-0,725305	-2,615212	12,347258	-33,490954	35,582306	14,628271	-0,337041	0,215434	13,613809	19,557746	-18,801972	2,093566	-0,337041	0,215434	13,613809	19,557746	-18,801972	2,093566
15:29:29,97	0,334943	3,398842	-0,186990	0,426988	-0,189038	-1,428054	-0,341451	0,212671	13,611833	2,720707	-45,475295	2,069794	-0,728240	-2,614717	12,345317	-33,488885	35,608425	14,639523	-0,341451	0,212671	13,611833	19,415367	-18,671357	2,069794	-0,341451	0,212671	13,611833	19,415367	-18,671357	2,069794
15:29:30,02	0,334943	3,398842	-0,186990	0,426988	-0,189038	-1,428054	-0,340412	0,215460	13,609893	2,599326	-45,432517	2,081047	-0,727041	-2,616799	12,344956	-33,475705	35,590293	14,653461	-0,340412	0,215460	13,609893	19,512933	-18,710167	2,081047	-0,340412	0,215460	13,609893	19,512933	-18,710167	2,081047
15:29:30,07	0,334943	3,398842	-0,186990	0,426988	-0,189038	-1,428054	-0,339209	0,213380	13,609532	2,698356	-45,349466	2,094984	-0,727050	-2,615344	12,341817	-33,474816	35,593317	14,621757	-0,339209	0,213380	13,609532	19,448709	-18,721574	2,094984	-0,339209	0,213380	13,609532	19,448709	-18,721574	2,094984
15:29:30,12	0,334943	3,398842	-0,186990	0,426988	-0,189038	-1,428054	-0,340465	0,214115	13,606392	2,663191	-45,415517	2,063281	-0,725273	-2,613228	12,335629	-33,454451	35,611105	14,660420	-0,340465	0,214115	13,606392	19,471255	-18,689033	2,063281	-0,340465	0,214115	13,606392	19,471255	-18,689033	2,063281
15:29:30,17	0,334943	3,398842	-0,186990	0,426988	-0,189038	-1,428054	-0,343186	0,213635	13,600204	2,713758	-45,548285	2,101943	-0,728250	-2,613752	12,337529	-33,479178	35,611367	14,620173	-0,341243	0,215951	13,602104	19,533344	-18,681200	2,061696	-0,341243	0,215951	13,602104	19,533344	-18,681200	2,061696
15:29:30,22	0,334943	3,398842	-0,186990	0,426988	-0,189038	-1,428054	-0,341243	0,215951	13,602104	2,581200	-45,468811	2,061696	-0,726470	-2,613443	12,336755	-33,466435	35,596904	14,615558	-0,341243	0,215951	13,602104	19,533344	-18,681200	2,061696	-0,341243	0,215951	13,602104	19,533344	-18,681200	2,061696
15:29:30,27	0,334943	3,398842	-0,186990	0,426988	-0,189038	-1,428054	-0,342401	0,214564	13,601330	2,647167	-45,510740	2,057081	-0,727684	-2,611997	12,334807	-33,476994	35,605319	14,626816	-0,342401	0,214564	13,601330	19,490437	-18,632256	2,057081	-0,342401	0,214564	13,601330	19,490437	-18,632256	2,057081
15:29:30,32	0,334943	3,398842	-0,186990	0,426988	-0,189038	-1,428054	-0,343046	0,216338	13,599382	2,556935	-45,557643	2,068340	-0,726425	-2,613812	12,329385	-33,434532	35,603197	14,615024	-0,343046	0,216338	13,599382	19,539452	-18,628510	2,068340	-0,343046	0,216338	13,599382	19,539452	-18,628510	2,068340
15:29:30,37	0,334943	3,398842	-0,186990	0,426988	-0,189038	-1,428054	-0,342104	0,214340	13,593961	2,680197	-45,470786	2,056547	-0,727707	-2,613957	12,327825	-33,469125	35,576054	14,629752	-0,342104	0,214340	13,593961	19,505912	-18,615659	2,056547	-0,342104	0,214340	13,593961	19,505912	-18,615659	2,056547
15:29:30,42	0,334943	3,398842	-0,186990	0,426988	-0,189038	-1,428054	-0,341338	0,215379	13,592400	2,585406	-45,447342	2,071275	-0,728249	-2,613401	12,328599	-33,461075	35,614350	14,625568	-0,341338	0,215379	13,592400	19,492622	-18,652344	2,071275	-0,341338	0,215379	13,592400	19,492622	-18,652344	2,071275
15:29:30,47	0,334943	3,398842	-0,186990	0,426988	-0,189038	-1,428054	-0,341548	0,216126	13,593175	2,583740	-45,470463	2,067092	-0,731751	-2,613991	12,327043	-33,452503	35,636668	14,621604	-0,341548	0,216126	13,593175	19,549614	-18,658944	2,067092	-0,341548	0,216126	13,593175	19,549614	-18,658944	2,067092
15:29:30,52	0,334943	3,398842	-0,186990	0,426988	-0,189038	-1,428054	-0,339286	0,218863	13,591618	2,465027	-45,356563	2,063128	-0,728219	-2,615321	12,323579	-33,436061	35,601366	14,642206	-0,339286	0,218863	13,591618	19,645760	-18,722627	2,063128	-0,339286	0,218863	13,591618	19,645760	-18,722627	2,063128
15:29:30,58	0,334943	3,398842	-0,186990	0,426988	-0,189038	-1,428054	-0,339900	0,215140	13,588154	2,636258	-45,356608	2,083729	-0,729446	-2,614095	12,324348	-33,453043	35,593651	14,651325	-0,339900	0,215140	13,588154	19,524756	-18,674463	2,083729	-0,339900	0,215140	13,588154	19,524756	-18,674463	2,083729
15:29:30,63	0,334943	3,398842	-0,186990	0,426988	-0,189038	-1,428054	-0,340348	0,216815	13,588924	2,533979	-45,390775	2,092849	-0,728888	-2,615540	12,321224	-33,471164	35,603959	14,634244	-0,340348	0,216815	13,588924	19,553974	-18,673429	2,092849	-0,340348	0,216815	13,588924	19,553974	-18,673429	2,092849
15:29:30,68	0,334943	3,398842	-0,186990	0,426988	-0,189038	-1,428054	-0,339376	0,215610	13,585800	2,596536	-45,361057	2,075768	-0,727032	-2,614555	12,327478	-33,415053	35,541011	14,647693	-0,339376	0,215610	13,585800	19,521892	-18,720045	2,075768	-0,339376	0,215610	13,585800	19,521892	-18,720045	2,075768
15:29:30,73	0,334943	3,398842	-0,186990	0,426988	-0,189038	-1,428054	-0,341157	0,214494	13,592054	2,628076	-45,373619	2,089217	-0,636490	-2,363842	14,672537	-25,189176	33,779209	14,445646	-0,341157	0,214494	13,592054	19,465877	-18,592772	2,089217	-0,341157	0,214494	13,592054	19,465877	-18,592772	2,089217
15:29:30,78	0,334943	3,398842	-0,186990	0,426988	-0,189038	-1,428054	-0,603552	0,261440	15,937112	2,774066	-51,013416	1,887169	-0,733785	-2,519817	14,627826	-33,089516	38,746707	14,450340	-0,603552	0,261440	15,937112	23,297116	-3,634602	1,887169	-0,603552	0,261440	15,937112	23,297116	-3,634602	1,887169
15:29:30,83	0,334943	3,398842	-0,186990	0,426988	-0,189038	-1,428054	-0,419826	0,267712	15,892402	2,799735	-50,785312	1,891864	-0,784252	-2,717702	10,897267	-35,538342	36,034580	14,755180	-0,419826	0,267712	15,892402	23,815128	-17,828979	1,891864	-0,419826	0,267712	15,892402	23,815128	-17,828979	1,891864
15:29:30,88	0,334999	3,399029	-0,186962	0,426984	-0,139054	-1,427994	-0,223219	0,212475	12,161842	2,098855	-41,326425	2,196704	-0,759735	-2,684624	10,128764	-31,969516	33,953774	14,741006	-0,223219	0,212475	12,161842	18,778176	-23,803747	2,196704	-0,223219	0,212475	12,161842	18,778176	-23,803747	2,196704
15:29:30,93	0,334999	3,399029	-0,186962	0,426984	-0,139054	-1,427994	-0,264125	0,207782	11,393339	2,325306	-39,322425	2,182530	-0,760225	-2,684759	10,140437	-31,946845	33,956733	14,743350	-0,264125	0,207782	11,393339	18,636177	-18,588650	2,182530	-0,264125	0,207782	11,393339	18,636177	-18,588650	2,182530
15:29:30,98	0,334999	3,399029	-0,186962	0,426984	-0,139054	-1,427994	-0,263763	0,208139	11,405013	2,320642	-39,285446	2,184874	-0,760066	-2,682346	10,144738	-31,873245	33,953441	14,745102	-0,263763	0,208139	11,405013	18,659535	-18,580090	2,184874	-0,263763	0,208139	11,405013	18,659535	-18,580090	2,184874
15:29:31,03	0,334999	3,399029	-0,186962	0,426984	-0,139054	-1,427994	-0,265931	0,209208	11,409314	2,299014	-39,332817	2,186625	-0,754885	-2,684468	10,149011	-31,945387	33,965636	14,763595	-0,265931	0,209208	11,409314	18,721807	-18,457242	2,186625	-0,265931	0,209208	11,409314	18,721807	-18,457242	2,186625
15:29:31,08	0,334999	3,399029	-0,186962	0,426984	-0,139054	-1,427994	-0,266684	0,203660	11,413587	2,562002	-39,440572	2,205119	-0,760699	-2,684611	10,149005	-31,917523	33,982295	14,748285	-0,266684	0,203660	11,413587	18,549275	-18,505849	2,205119	-0,266684	0,203660	11,413587	18,549275	-18,505849	2,205119
15:29:31,13	0,334999	3,399029	-0,186962	0,426984	-0,139054	-1,427994	-0,263654	0,208623	11,413580	2,332249	-39,267176	2,189808	-0,761800	-2,679785	10,154427	-31,872267	33,954964	14,724790	-0,263654	0,208623	11,413580	18,709171	-18,570361	2,189808	-0,263654	0,208623	11,413580	18,709171	-18,570361	2,189808
15:29:31,18	0,334999	3,399029	-0,186962	0,426984	-0,139054	-1,427994	-0,267282	0,211989	11,419003	2,156178	-39,402994	2,166313	-0,753396	-2,672919	10,205500	-31,531257	33,752848	14,739501	-0,267282	0,211989	11,419003	18,797327	-18,421350	2,166313	-0,267282	0,211989	11,419003	18,797327	-18,421350	2,166313
15:29:31,23	0,334999	3,399029	-0,186962	0,426984	-0,139054	-1,427994	-0,277430	0,208145	11,470075	2,351547	-39,534308	2,181025	-0,610375	-2,374909	12,830180	-20,960706	29,840468	14,567388	-0,277430	0,208145	11,470075	18,690922	-17,756047	2,181025	-0,277430	0,208145	11,470075	18,690922	-17,756047	2,181025
15:29:31,28	0,334999	3,399029	-0,186962	0,426984	-0,139054	-1,427994	-0,607025	0,233290	14,094755	2,941073	-45,562681	2,008911	-0,789744	-2,598786	12,994988	-32,638661	38,791437	14,522966	-0,607025	0,233290	14,094755	21,254316	2,088763	2,008911	-0,607025	0,233290	14,094755	21,254316	2,088763	2,008911
15:29:31,33	0,334999	3,399029	-0,186962	0,426984	-0,139054	-1,427994	-0,323458	0,276689	14,259564	2,597082	-45,406076	1,964490	-0,820617	-2,768007	9,320488	-33,725753	35,424601	14,746985	-0,323458	0,276689	14,259564	24,317190	-20,014651	1,964490	-0,323458	0,276689	14,259564	24,317190	-20,014651	1,964490
15:29:31,38	0,335030	3,398961	-0,186979	0,426992	-0,089004	-1,428006	-0,161471	0,218816	10,585063	2,147202	-36,240800	2,188509	-0,812335	-2,732215	8,667647	-30,476238	33,988450	14,746947	-0,161471	0,218816	10,585063	19,324228	-23,565329	2,188509	-0,161471	0,218816	10,585063	19,324228	-23,565329	2,188509
15:29:31,43	0,335030	3,398961	-0,186979	0,426992	-0,089004	-1,428006	-0,196610	0,229539	9,932223	1,970591	-34,535771	2,188471	-0,810592	-2,737538	8,678566	-30,517114	33,984440	14,783713	-0,196610	0,229539	9,932223	19,989417	-19,101918	2,188471	-0,196610	0,229539	9,932223	19,989417	-19,101918	2,188471
15:29:31,48	0,335030	3,398961	-0,186979	0,426992	-0,089004	-1,428006	-0,192870	0,225369	9,943141	2,163556	-34,374726	2,225236	-0,806908	-2,732894	8,684813	-30,450541	34,000927	14,800461	-0,192870	0,225369	9,943141	19,854984	-19,234403	2,225236	-0,192870	0,225369	9,943141	19,854984	-19,234403	2,225236
15:29:31,53	0,335030	3,398961	-0,186979	0,426992	-0,089004	-1,428006	-0,198734	0,224500	9,949389	2,256306	-34,630240	2,241985	-0,808608	-2,734446	8,690690	-30,476952	33,986486	14,786480	-0,198734	0,224500	9,949389	19,879522	-19,029598	2,241985	-0,198734	0,224500	9,949389	19,879522	-19,029598	2,241985
15:29:31,58	0,335030	3,398961	-0,186979	0,426992	-0,089004	-1,428006	-0,196541	0,225196	9,955266	2,194380	-34,531830	2,228003	-0,807493	-2,735036	8,692570	-30,465344	33,981163	14,775461	-0,196541	0,225196	9,955266	19,872264	-19,103378	2,228003	-0,196541	0,225196	9,955266	19,872264	-19,103378	2,228003
15:29:31,63	0,335030	3,398961	-0,186979	0,426992	-0,089004	-1,428006	-0,196587	0,223936	9,957146	2,261113	-34,521539	2,216984	-0,808661	-2,732649	8,696075	-30,454197	33,966970	14,792292	-0,196587	0,223936	9,957146	19,840059	-19,089428	2,216984	-0,196587	0,223936	9,957146	19,840059	-19,089428	2,216984
15:29:31,68	0,335030	3,398961	-0,186979	0,426992	-0,089004	-1,428006	-0,198070	0,226141	9,960650	2,139713	-34,581899	2,233816	-0,810490	-2,732131	8,696813	-30,497226	34,000820	14,773749	-0,198070	0,226141	9,960650	19,891785	-19,033383	2,233816	-0,198070	0,226141	9,960650	19,891785	-19,033383	2,233816
15:29:31,73	0,335030	3,398961	-0,186979	0,426992	-0,089004	-1,428006	-0,197604	0,227984	9,961389	2,051700	-34,611834	2,215273	-0,808649	-2,733741	8,699560	-30,476262	34,015766	14,782111	-0,197604	0,227984	9,961389	19,948413	-19,099931	2,215273	-0,197604	0,227984	9,961389	19,948413	-19,099931	2,215273
15:29:31,78	0,335030	3,398961	-0,186979	0,426992	-0,089004	-1,428006	-0,197131	0,225584	9,964135	2,199903	-34,576563	2,223635	-0,808692	-2,733200	8,697592	-30,485002	33,989702	14,758410	-0,197131	0,225584	9,964135	19,908251	-19,101780	2,223635	-0,197131	0,225584	9,964135	19,908251	-19,101780	2,223635
15:29:31,83	0,335030	3,398961	-0,186979	0,426992	-0,089004	-1,428006	-0,197578	0,225892	9,962167	2,156954	-34,594322	2,199934	-0,810444	-2,730991	8,701850	-30,486038	34,004094	14,751471	-0,197578	0,225892	9,962167	19,889467	-19,084482	2,199934	-0,197578	0,225892	9,962167	19,889467	-19,084482	2,199934
15:29:31,88	0,335030	3,398961	-0,186979	0,426992	-0,089004	-1,428006	-0,198615	0,228513	9,966425	2,032579	-34,656339	2,192995	-0,808672	-2,733273	8,703040	-30,490854	34,006091	14,770208	-0,198615	0,228513	9,966425	19,970883	-19,065095	2,192995	-0,198615	0,228513	9,966425	19,970883	-19,065095	2,192995
15:29:31,93	0,335030	3,398961	-0,186979	0,426992	-0,089004	-1,428006	-0,197524	0,225839	9,967616	2,170997	-34,604814	2,211732	-0,810446	-2,733052	8,701129	-30,478565	33,988066	14,809155	-0,197524	0,225839	9,967616	19,899320	-19,099156	2,211732	-0,197524	0,225839	9,967616	19,899320	-19,099156	2,211732
15:29:31,98	0,335030	3,398961	-0,186979	0,426992	-0,089004	-1,428006	-0,196828	0,227485	9,965704	2,075921	-34,548956	2,250679	-0,808611	-2,731579	8,705804	-30,448949	33,980174	14,811134	-0,196828	0,227485	9,965704	19,933481	-19,097951	2,250679	-0,196828	0,227485	9,965704	19,933481	-19,097951	2,250679
15:29:32,03	0,335030	3,398961	-0,186979	0,426992	-0,089004	-1,428006	-0,199021	0,226632	9,970380	2,128232	-34,633418	2,252657	-0,811003	-2,729828	8,702260	-30,475272	34,029427	14,781069	-0,199021	0,226632	9,970380	19,918860	-19,010232	2,252657	-0,199021	0,226632	9,970380	19,918860	-19,010232	2,252657
15:29:32,08	0,335030	3,398961	-0,186979	0,426992	-0,089004	-1,428006	-0,199342	0,229579	9,966835	2,004467	-34,697497	2,222593	-0,809802	-2,734776	8,706151	-30,480470	34,008276	14,758170	-0,199342	0,229579	9,966835	20,026454	-19,049167	2,222593	-0,199342	0,229579	9,966835	20,026454	-19,049167	2,222593
15:29:32,13	0,335030	3,398961	-0,186979	0,426992	-0,089004	-1,428006	-0,195657	0,226065	9,970726	2,166288	-34,499834	2,199694	-0,809213	-2,734365	8,705405	-30,473120	34,008896	14,797492	-0,195657	0,226065	9,970726	19,912413	-19,140730	2,199694	-0,195657	0,226065	9,970726	19,912413	-19,140730	2,199694
15:29:32,18	0,335030	3,398961	-0,186979	0,426992	-0,089004	-1,428006	-0,196308	0,225760	9,969981	2,186361	-34,527624	2,239016	-0,808040	-2,730605	8,704260	-30,444566	33,964486	14,826305	-0,196308	0,225760	9,969981	19,908541	-19,117426	2,239016	-0,196308	0,225760	9,969981	19,908541	-19,117426	2,239016
15:29:32,23	0,335030	3,398961	-0,186979	0,426992	-0,089004	-1,428006	-0,200150	0,226625	9,968835	2,117224	-34,680474	2,267828	-0,810987	-2,736071	8,707694	-30,497665	34,026638	14,747909	-0,200150	0,226625	9,968835	19,907268	-18,968680	2,267828	-0,200150	0,226625	9,968835	19,907268	-18,968680	2,267828
15:29:32,28	0,335030	3,398961	-0,186979	0,426992	-0,089004	-1,428006	-0,193944	0,226444	9,972269	2,153902	-34,434791	2,189433	-0,805697	-2,732329	8,708882	-30,486428	34,012464	14,782002	-0,193944	0,226444	9,972269	19,929751	-19,210217	2,189433	-0,193944	0,226444	9,972269	19,929751	-19,210217	2,189433
15:29:32,33	0,335030	3,398961	-0,186979	0,426992	-0,089004	-1,428006	-0,199830	0,223734	9,973457	2,288174	-34,724041	2,223526	-0,812744	-2,730563	8,710033	-30,478115	34,024631	14,780650	-0,199830	0,223734	9,973457	19,851276	-19,037420	2,223526	-0,199830	0,223734	9,973457	19,851276	-19,037420	2,223526
15:29:32,38	0,335030	3,398961	-0,186979	0,426992	-0,089004	-1,428006	-0,197836	0,230720	9,974609	1,939594	-34,619235	2,222174	-0,811495	-2,732004	8,710049	-30,444928	34,009669	14,770132	-0,197836	0,230720	9,974609	20,051100	-19,089148	2,222174	-0,197836	0,230720	9,974609	20,051100	-19,089148	2,222174
15:29:32,43	0,335030	3,398961	-0,186979	0,426992	-0,089004	-1,428006	-0,197211	0,228917	9,974624	2,036956	-34,550561	2,211655	-0,808021	-2,731543	8,708495	-30,477288	34,039197	14,787560	-0,197211	0,228917	9,974624	20,006971	-19,069463	2,211655	-0,197211	0,228917	9,974624	20,006971	-19,069463	2,211655
15:29:32,48	0,335030	3,398961	-0,186979	0,426992	-0,089004	-1,428006	-0,199348	0,226139	9,973070	2,190809	-34,704433	2,229084	-0,809201	-2,730572	8,708527	-30,455666	33,995830	14,824630	-0,199348	0,226139	9,973070	19,942743	-19,055643	2,229084	-0,199348	0,226139	9,973070	19,942743	-19,055643	2,229084
15:29:32,53	0,335030	3,398961	-0,186979	0,426992	-0,089004	-1,428006	-0,199599	0,227647	9,973103	2,085687	-34,677093	2,266154	-0,810311	-2,732478	8,711222	-30,452917	34,033652	14,780093	-0,199599	0,227647	9,973103	19,955940	-19,008573	2,266154	-0,199599	0,227647	9,973103	19,955940	-19,008573	2,266154
15:29:32,58	0,335030	3,398961	-0,186979	0,426992	-0,089004	-1,428006	-0,197393	0,227655	9,975798	2,119366	-34,578932	2,221616	-0,811496	-2,735313	8,712802	-30,460059	34,022961	14,802463	-0,197393	0,227655	9,975798	19,990298	-19,083552	2,221616	-0,197393	0,227655	9,975798	19,990298	-19,083552	2,221616
15:29:32,63	0,335030	3,398961	-0,186979	0,426992	-0,089004	-1,428006	-0,196712	0,223915	9,975044	2,274472	-34,533677	2,240457	-0,808012	-2,732435	8,708511	-30,464202	34,010067	14,796042	-0,196712	0,223915	9,975044	19,851813	-19,091818	2,240457	-0,196712	0,223915	9,975044	19,851813	-19,091818	2,240457
15:29:32,68	0,335030	3,398961	-0,186979	0,426992	-0,089004	-1,428006	-0,198579	0,225685	9,973087	2,195725	-34,638591	2,237565	-0,810279	-2,733207	8,712016	-30,439203	34,030480	14,788955	-0,198579	0,225685	9,973087	19,912032	-19,050101	2,237565	-0,198579	0,225685	9,973087	19,912032	-19,050101	2,237565
15:29:32,73	0,335030	3,398961	-0,186979	0,426992	-0,089004	-1,428006	-0,196778	0,227263	9,976592	2,143870	-34,533477	2,230478	-0,810933	-2,732857	8,711984	-30,471555	34,033084	14,769948	-0,196778	0,227263	9,976592	19,984015	-19,086393	2,230478	-0,196778	0,227263	9,976592	19,984015	-19,086393	2,230478
15:29:32,79	0,335030	3,398961	-0,186979	0,426992	-0,089004	-1,428006	-0,196754	0,228004	9,976560	2,091438	-34,561536	2,211472	-0,809798	-2,732488	8,713926	-30,480930	33,995409	14,772753	-0,196754	0,228004	9,976560	19,989719	-19,116356	2,211472	-0,196754	0,228004	9,976560	19,989719	-19,116356	2,211472
15:29:32,84	0,335030	3,398961	-0,186979	0,426992	-0,089004	-1,428006	-0,197865	0,226606	9,979275	2,157920	-34,620769	2,205215	-0,808577	-2,732317	8,711642	-30,452146	33,999845	14,817831	-0,197865	0,226606	9,979275	19,946507	-19,088349	2,205215	-0,197865	0,226606	9,979275	19,946507	-19,088349	2,205215
15:29:32,89	0,335030	3,398961	-0,186979	0,426992	-0,089004	-1,428006	-0,198400	0,226234	9,976217	2,164393	-34,613708	2,259355	-0,804314	-2,728025	8,760327	-30,151420	33,864876	14,777321	-0,198400	0,226234	9,976217	19,923735	-19,039304	2,259355	-0,198400	0,226234	9,976217	19,923735	-19,039304	2,259355
15:29:32,94	0,335030	3,398961	-0,186979	0,426992	-0,089004	-1,428006	-0,204248	0,224687	10,024902	2,278274	-34,589886	2,218845	-0,654976	-2,399544	11,481862	-18,381364	29,789482	14,552908	-0,204248	0,224687	10,024902	19,916237	-18,556410	2,218845	-0,204248	0,224687	10,024902	19,916237	-18,556410	2,218845
15:29:32,99	0,335030	3,398961	-0,186979	0,426992	-0,089004	-1,428006	-0,563390	0,259598	12,746437	2,818570	-41,034410	1,994432	-0,755137	-2,550079	12,088491	-27,399267	35,306303	14,578275	-0,563390	0,259598	12,746437	23,196995	3,191712	1,994432	-0,563390	0,259598	12,746437	23,196995	3,191712	1,994432
15:29:33,04	0,335030	3,398961	-0,186979	0,426992	-0,089004	-1,428006	-0,382943	0,271072	13,353066	2,490643	-42,219280	2,019799	-0,809875	-2,736166	8,094091	-28,554806	32,576447	14,807934	-0,382943	0,271072	13,353066	23,769827	-12,158285	2,019799	-0,382943	0,271072	13,353066	23,769827	-12,158285	2,019799
15:29:33,09	0,334975	3,398966	-0,187001	0,426990	-0,038998	-1,428019	-0,194417	0,225433	9,358667	1,921994	-32,051768	2,249458	-0,792518	-2,705112	7,458348	-25,450155	30,969151	14,842816	-0,194417	0,225433	9,358667	19,618493	-16,790001	2,249458	-0,194417	0,225433	9,358667	19,618493	-16,790001	2,249458
15:29:33,14	0,334975	3,398966	-0,187001	0,426990	-0,038998	-1,428019	-0,229989	0,225928	8,722923	2,056618	-30,409154	2,284340	-0,790637	-2,707895	7,471173	-25,433803	30,971399	14,810602	-0,229989	0,225928	8,722923	19,791979	-12,354992	2,284340	-0,229989	0,225928	8,722923	19,791979	-12,354992	2,284340
15:29:33,19	0,334975	3,398966	-0,187001	0,426990	-0,038998	-1,428019	-0,228520	0,222908	8,735748	2,223808	-30,319687	2,252126	-0,791880	-2,702548	7,473100	-25,454767	30,982968	14,834820	-0,228520	0,222908	8,735748	19,722057	-12,380906	2,252126	-0,228520	0,222908	8,735748	19,722057	-12,380906	2,252126
15:29:33,24	0,334975	3,398966	-0,187001	0,426990	-0,038998	-1,428019	-0,232529	0,226658	8,737676	2,028336	-30,552120	2,276344	-0,791773	-2,704843	7,481245	-25,436360	30,992960	14,786067	-0,232529	0,226658	8,737676	19,820974	-12,298594	2,276344	-0,232529	0,226658	8,737676	19,820974	-12,298594	2,276344
15:29:33,29	0,334975	3,398966	-0,187001	0,426990	-0,038998	-1,428019	-0,230595	0,225419	8,745820	2,110632	-30,440605	2,227590	-0,792944	-2,708659	7,481676	-25,448345	31,021248	14,829671	-0,230595	0,225419	8,745820	19,805991	-12,338901	2,227590	-0,230595	0,225419	8,745820	19,805991	-12,338901	2,227590
15:29:33,34	0,334975	3,398966	-0,187001	0,426990	-0,038998	-1,428019	-0,226705	0,224524	8,746251	2,175649	-30,262832	2,271195	-0,793541	-2,707353	7,485159	-25,447651	30,994702	14,817095	-0,226705	0,224524	8,746251	19,800795	-12,466518	2,271195	-0,226705	0,224524	8,746251	19,800795	-12,466518	2,271195
15:29:33,39	0,334975	3,398966	-0,187001	0,426990	-0,038998	-1,428019	-0,227537	0,225694	8,749734	2,092154	-30,292229	2,258618	-0,790421	-2,704803	7,512776	-25,377327	30,891240	14,806861	-0,227537	0,225694	8,749734	19,809162	-12,430591	2,258618	-0,227537	0,225694	8,749734	19,809162	-12,430591	2,258618
15:29:33,44	0,334975	3,398966	-0,187001	0,426990	-0,038998	-1,428019	-0,231305	0,224268	8,777351	2,111910	-30,375564	2,248385	-0,666559	-2,445405	10,190143	-17,265353	28,143581	14,606968	-0,231305	0,224268	8,777351	19,716914	-12,218090	2,248385	-0,231305	0,224268	8,777351	19,716914	-12,218090	2,248385
15:29:33,49	0,334975	3,398966	-0,187001	0,426990	-0,038998	-1,428019	-0,517882	0,246698	11,454718	2,621960	-36,878523	2,048492	-0,794435	-2,629499	10,367082	-26,939243	34,471640	14,679344	-0,517882	0,246698	11,454718	21,987772	3,775180	2,048492	-0,517882	0,246698	11,454718	21,987772	3,775180	2,048492
15:29:33,54	0,334975	3,398966	-0,187001	0,426990	-0,038998	-1,428019	-0,294514	0,265396	11,631658	2,293011	-36,805263	2,120868	-0,830648	-2,817123	6,694315	-28,712285	31,306367	14,946078	-0,294514	0,265396	11,631658	23,126563	-13,685923	2,120868	-0,294514	0,265396	11,631658	23,126563	-13,685923	2,120868
15:29:33,59	0,334944	3,399044	-0,186981	0,426979	0,011022	-1,427991	-0,113920	0,202944	7,958890	1,912750	-27,367232	2,387601	-0,819179	-2,778696	5,965412	-25,147820	29,724911	14,927232	-0,113920	0,202944	7,958890	17,843879	-18,424530	2,387601	-0,113920	0,202944	7,958890	17,843879	-18,424530	2,387601
15:29:33,64	0,334944	3,399044	-0,186981	0,426979	0,011022	-1,427991	-0,152933	0,212225	7,229987	1,842794	-25,518288	2,368755	-0,817407	-2,783480	5,975541	-25,169088	29,704586	14,939613	-0,152933	0,212225	7,229987	18,502477	-13,513029	2,368755	-0,152933	0,212225	7,229987	18,502477	-13,513029	2,368755
15:29:33,69	0,334944	3,399044	-0,186981	0,426979	0,011022	-1,427991	-0,149677	0,208299	7,240117	2,018726	-25,357205	2,381136	-0,816718	-2,776286	5,984852	-25,118677	29,692015	14,924522	-0,149677	0,208299	7,240117	18,370193	-13,607583	2,381136	-0,149677	0,208299	7,240117	18,370193	-13,607583	2,381136
15:29:33,74	0,334944	3,399044	-0,186981	0,426979	0,011022	-1,427991	-0,156251	0,211299	7,249427	1,877041	-25,649129	2,366046	-0,811911	-2,774785	5,991477	-25,094880	29,726111	14,932083	-0,156251	0,211299	7,249427	18,464014	-13,383419	2,366046	-0,156251	0,211299	7,249427	18,464014	-13,383419	2,366046
15:29:33,79	0,334944	3,399044	-0,186981	0,426979	0,011022	-1,427991	-0,159955	0,207888	7,256052	2,095864	-25,838151	2,373606	-0,813822	-2,779286	5,994168	-25,177473	29,718164	14,920351	-0,159955	0,207888	7,256052	18,415036	-13,281716	2,373606	-0,159955	0,207888	7,256052	18,415036	-13,281716	2,373606
15:29:33,84	0,334944	3,399044	-0,186981	0,426979	0,011022	-1,427991	-0,155101	0,207291	7,258743	2,078689	-25,653324	2,361875	-0,818412	-2,779546	6,000418	-25,138700	29,742748	14,945176	-0,155101	0,207291	7,258743	18,351056	-13,477887	2,361875	-0,155101	0,207291	7,258743	18,351056	-13,477887	2,361875
15:29:33,89	0,334944	3,399044	-0,186981	0,426979	0,011022	-1,427991	-0,152581	0,211137	7,264994	1,919391	-25,500986	2,386699	-0,814964	-2,776957	6,001922	-25,172035	29,720257	14,906102	-0,152581	0,211137	7,264994	18,493644	-13,523387	2,386699	-0,152581	0,211137	7,264994	18,493644	-13,523387	2,386699
15:29:33,94	0,334944	3,399044	-0,186981	0,426979	0,011022	-1,427991	-0,156546	0,209445	7,266497	1,971230	-25,724814	2,347625	-0,820177	-2,776184	6,003881	-25,134298	29,731073	14,918617	-0,156546	0,209445	7,266497	18,412660	-13,435925	2,347625	-0,156546	0,209445	7,266497	18,412660	-13,435925	2,347625
15:29:33,99	0,334944	3,399044	-0,186981	0,426979	0,011022	-1,427991	-0,154610	0,214346	7,268457	1,744618	-25,596845	2,360141	-0,813768	-2,778930	6,005061	-25,175398	29,731431	14,933569	-0,154610	0,214346	7,268457	18,570770	-13,459969	2,360141	-0,154610	0,214346	7,268457	18,570770	-13,459969	2,360141
15:29:34,04	0,334944	3,399044	-0,186981	0,426979	0,011022	-1,427991	-0,155437	0,207423	7,269636	2,084377	-25,675605	2,375093	-0,819501	-2,776939	6,008178	-25,120893	29,783740	14,932092	-0,155437	0,207423	7,269636	18,367070	-13,473834	2,375093	-0,155437	0,207423	7,269636	18,367070	-13,473834	2,375093
15:29:34,09	0,334944	3,399044	-0,186981	0,426979	0,011022	-1,427991	-0,154294	0,213383	7,272753	1,846990	-25,595157	2,373616	-0,817870	-2,778138	6,009325	-25,177160	29,746747	14,930892	-0,154294	0,213383	7,272753	18,597573	-13,483056	2,373616	-0,154294	0,213383	7,272753	18,597573	-13,483056	2,373616
15:29:34,14	0,334944	3,399044	-0,186981	0,426979	0,011022	-1,427991	-0,154071	0,211371	7,273900	1,891443	-25,613786	2,372415	-0,816016	-2,779064	6,010136	-25,141822	29,755120	14,945022	-0,154071	0,211371	7,273900	18,484085	-13,519202	2,372415	-0,154071	0,211371	7,273900	18,484085	-13,519202	2,372415
15:29:34,19	0,334944	3,399044	-0,186981	0,426979	0,011022	-1,427991	-0,154196	0,209303	7,274711	2,023931	-25,593881	2,386545	-0,817791	-2,776321	6,012806	-25,145910	29,746674	14,899662	-0,154196	0,209303	7,274711	18,454187	-13,489466	2,386545	-0,154196	0,209303	7,274711	18,454187	-13,489466	2,386545
15:29:34,24	0,334944	3,399044	-0,186981	0,426979	0,011022	-1,427991	-0,155684	0,212211	7,277381	1,863319	-25,670571	2,341186	-0,815485	-2,779580	6,014353	-25,183438	29,749305	14,889416	-0,155684	0,212211	7,277381	18,521910	-13,449354	2,341186	-0,155684	0,212211	7,277381	18,521910	-13,449354	2,341186
15:29:34,29	0,334944	3,399044	-0,186981	0,426979	0,011022	-1,427991	-0,154015	0,208585	7,278929	2,035388	-25,617579	2,330939	-0,814788	-2,776692	6,014018	-25,113666	29,733559	14,932553	-0,154015	0,208585	7,278929	18,409334	-13,527408	2,330939	-0,154015	0,208585	7,278929	18,409334	-13,527408	2,330939
15:29:34,34	0,334944	3,399044	-0,186981	0,426979	0,011022	-1,427991	-0,156864	0,209425	7,278593	2,012971	-25,697455	2,374077	-0,817775	-2,775011	6,014753	-25,139901	29,753151	14,908511	-0,156864	0,209425	7,278593	18,452837	-13,383598	2,374077	-0,156864	0,209425	7,278593	18,452837	-13,383598	2,374077
15:29:34,39	0,334944	3,399044	-0,186981	0,426979	0,011022	-1,427991	-0,156827	0,212852	7,279329	1,838596	-25,728012	2,350034	-0,819016	-2,772981	6,017082	-25,170340	29,768173	14,937045	-0,156827	0,212852	7,279329	18,547513	-13,417114	2,350034	-0,156827	0,212852	7,279329	18,547513	-13,417114	2,350034
15:29:34,44	0,334944	3,399044	-0,186981	0,426979	0,011022	-1,427991	-0,157964	0,214943	7,281658	1,727694	-25,821040	2,378568	-0,815930	-2,778533	6,017893	-25,127720	29,781193	14,916860	-0,157964	0,214943	7,281658	18,600693	-13,420838	2,378568	-0,157964	0,214943	7,281658	18,600693	-13,420838	2,378568
15:29:34,49	0,334944	3,399044	-0,186981	0,426979	0,011022	-1,427991	-0,154699	0,209493	7,282468	2,043639	-25,620846	2,358383	-0,814228	-2,775639	6,018264	-25,142765	29,756905	14,916734	-0,154699	0,209493	7,282468	18,488874	-13,476968	2,358383	-0,154699	0,209493	7,282468	18,488874	-13,476968	2,358383
15:29:34,54	0,334944	3,399044	-0,186981	0,426979	0,011022	-1,427991	-0,158056	0,209466	7,282840	2,016494	-25,796294	2,358257	-0,814239	-2,776887	6,018268	-25,154203	29,766718	14,921821	-0,158056	0,209466	7,282840	18,459599	-13,388893	2,358257	-0,158056	0,209466	7,282840	18,459599	-13,388893	2,358257
15:29:34,59	0,334944	3,399044	-0,186981	0,426979	0,011022	-1,427991	-0,156969	0,208852	7,282844	2,051216	-25,754602	2,363345	-0,817153	-2,776854	6,019433	-25,136751	29,750749	14,915078	-0,156969	0,208852	7,282844	18,446100	-13,432501	2,363345	-0,156969	0,208852	7,282844	18,446100	-13,432501	2,363345
15:29:34,64	0,334944	3,399044	-0,186981	0,426979	0,011022	-1,427991	-0,155542	0,211392	7,284009	1,914012	-25,657273	2,356602	-0,815415	-2,777801	6,020221	-25,152476	29,749415	14,929413	-0,155542	0,211392	7,284009	18,508317	-13,447232	2,356602	-0,155542	0,211392	7,284009	18,508317	-13,447232	2,356602
15:29:34,69	0,334944	3,399044	-0,186981	0,426979	0,011022	-1,427991	-0,155590	0,209414	7,284796	2,007882	-25,672717	2,370936	-0,816595	-2,779281	6,020981	-25,159010	29,741792	14,904124	-0,155590	0,209414	7,284796	18,446866	-13,458912	2,370936	-0,155590	0,209414	7,284796	18,446866	-13,458912	2,370936
15:29:34,74	0,334944	3,399044	-0,186981	0,426979	0,011022	-1,427991	-0,153719	0,209696	7,285556	1,983349	-25,577263	2,345648	-0,818894	-2,774133	6,023698	-25,124009	29,745654	14,912291	-0,153719	0,209696	7,285556	18,444470	-13,510345	2,345648	-0,153719	0,209696	7,285556	18,444470	-13,510345	2,345648
15:29:34,79	0,334944	3,399044	-0,186981	0,426979	0,011022	-1,427991	-0,157028	0,214261	7,288274	1,766823	-25,720958	2,353815	-0,812445	-2,776143	6,022559	-25,139221	29,745907	14,933346	-0,157028	0,214261	7,288274	18,586282	-13,394273	2,353815	-0,157028	0,214261	7,288274	18,586282	-13,394273	2,353815
15:29:34,84	0,334944	3,399044	-0,186981	0,426979	0,011022	-1,427991	-0,158511	0,207671	7,287134	2,102115	-25,811406	2,374869	-0,819414	-2,774183	6,024098	-25,107478	29,790473	14,918061	-0,158511	0,207671	7,287134	18,404261	-13,368257	2,374869	-0,158511	0,207671	7,287134	18,404261	-13,368257	2,374869
15:29:34,90	0,334944	3,399044	-0,186981	0,426979	0,011022	-1,427991	-0,156725	0,214686	7,288674	1,791809	-25,713286	2,359585	-0,815961	-2,776705	6,024115	-25,147505	29,784552	14,942722	-0,156725	0,214686	7,288674	18,644621	-13,410400	2,359585	-0,156725	0,214686	7,288674	18,644621	-13,410400	2,359585
15:29:34,95	0,334944	3,399044	-0,186981	0,426979	0,011022	-1,427991	-0,156266	0,210434	7,288690	1,987726	-25,721155	2,384245	-0,818907	-2,776406	6,023704	-25,151717	29,794460	14,923487	-0,156266	0,210434	7,288690	18,506826	-13,454250	2,384245	-0,156266	0,210434	7,288690	18,506826	-13,454250	2,384245
15:29:35,00	0,334944	3,399044	-0,186981	0,426979	0,011022	-1,427991	-0,155053	0,213135	7,288279	1,853781	-25,666650	2,365010	-0,803474	-2,763118	6,102072	-24,523789	29,391587	14,899841	-0,155053	0,213135	7,288279	18,584861	-13,495012	2,365010	-0,155053	0,213135	7,288279	18,584861	-13,495012	2,365010
15:29:35,05	0,334944	3,399044	-0,186981	0,426979	0,011022	-1,427991	-0,174276	0,206414	7,366647	2,168327	-25,921027	2,341365	-0,668166	-2,425457	9,248226	-13,087051	26,491517	14,646024	-0,174276	0,206414	7,366647	18,371827	-12,240355	2,341365	-0,174276	0,206414	7,366647	18,371827	-12,240355	2,341365
15:29:35,10	0,334944	3,399044	-0,186981	0,426979	0,011022	-1,427991	-0,534353	0,258064	10,512802	2,689354	-33,290501	2,087548	-0,791287	-2,669810	8,885695	-24,885112	32,017008	14,705198	-0,534353	0,258064	10,512802	22,947392	8,656225	2,087548	-0,534353	0,258064	10,512802	22,947392	8,656225	2,087548
15:29:35,15	0,334944	3,399044	-0,186981	0,426979	0,011022	-1,427991	-0,144800	0,192345	6,386277	1,580433	-22,350472	2,445047	-0,806028	-2,795681	5,121701	-23,418771	27,229983	15,003524	-0,144800	0,192345	6,386277	16,679497	-10,983708	2,445047	-0,144800	0,192345	6,386277	16,679497	-10,983708	2,445047
15:29:35,20	0,335042	3,398965	-0,187002	0,427006	0,061035	-1,428050	-0,144800	0,192345	6,386277	1,580433	-22,350472	2,445047	-0,793875	-2,770993	4,729203	-21,298213	26,371072	14,985623	-0,144800	0,192345	6,386277	16,679497	-10,983708	2,445047	-0,144800	0,192345	6,386277	16,679497	-10,983708	2,445047
15:29:35,25	0,335042	3,398965	-0,187002	0,427006	0,061035	-1,428050	-0,172256	0,194163	5,993779	1,802333	-21,512313	2,427147	-0,796196	-2,772076	4,738934	-21,302637	26,375508	15,003554	-0,172256	0,194163	5,993779	17,044118	-7,990192	2,427147	-0,172256	0,194163	5,993779	17,044118	-7,990192	2,427147
15:29:35,30	0,335042	3,398965	-0,187002	0,427006	0,061035	-1,428050	-0,168972	0,193366	6,010579	1,892811	-21,294534	2,484048	-0,794826	-2,774236	4,746004	-21,233015	26,390030	15,042524	-0,168972	0,193366	6,010579	17,072006	-8,030247	2,484048	-0,168972	0,193366	6,010579	17,072006	-8,030247	2,484048
15:29:35,35	0,335042	3,398965	-0,187002	0,427006	0,061035	-1,428050	-0,168972	0,193366	6,010579	1,892811	-21,294534	2,484048	-0,794826	-2,772418	4,754100	-21,258222	26,409515	14,980609	-0,168972	0,193366	6,010579	17,072006	-8,030247	2,484048	-0,168972	0,193366	6,010579	17,072006	-8,030247	2,484048
15:29:35,40	0,335042	3,398965	-0,187002	0,427006	0,061035	-1,428050	-0,170546	0,194275	6,018676	1,849805	-21,407990	2,422132	-0,794776	-2,771176	4,759547	-21,246721	26,425815	14,987581	-0,170546	0,194275	6,018676	17,100371	-8,020090	2,422132	-0,170546	0,194275	6,018676	17,100371	-8,020090	2,422132
15:29:35,45	0,335042	3,398965	-0,187002	0,427006	0,061035	-1,428050	-0,171647	0,194852	6,024123	1,839646	-21,463432	2,429105	-0,796556	-2,769253	4,758386	-21,226330	26,375229	14,996126	-0,171647	0,194852	6,024123	17,135537	-7,989104	2,429105	-0,171647	0,194852	6,024123	17,135537	-7,989104	2,429105
15:29:35,50	0,335042	3,398965	-0,187002	0,427006	0,061035	-1,428050	-0,172423	0,197355	6,022962	1,675891	-21,460806	2,437649	-0,787843	-2,770163	4,831467	-21,344877	26,159393	15,049081	-0,172423	0,197355	6,022962	17,168246	-7,925601	2,437649	-0,172423	0,197355	6,022962	17,168246	-7,925601	2,437649
15:29:35,55	0,335042	3,398965	-0,187002	0,427006	0,061035	-1,428050	-0,471232	0,212209	9,033396	2,379934	-28,656994	2,267759	-0,660015	-2,503050	7,768821	-13,263844	23,482927	14,826236	-0,471232	0,212209	9,033396	19,038308	8,334692	2,267759	-0,471232	0,212209	9,033396	19,038308	8,334692	2,267759
15:29:35,60	0,335042	3,398965	-0,187002	0,427006	0,061035	-1,428050	-0,471232	0,212209	9,033396	2,379934	-28,656994	2,267759	-0,811451	-2,707569	7,471447	-23,207579	30,669017	14,880913	-0,471232	0,212209	9,033396	19,038308	8,334692	2,267759	-0,471232	0,212209	9,033396	19,038308	8,334692	2,267759
15:29:35,65	0,335042	3,398965	-0,187002	0,427006	0,061035	-1,428050	-0,218395	0,241097	8,736022	2,129193	-27,714069	2,322437	-0,822784	-2,850342	3,876950	-22,541925	26,118933	15,075466	-0,218395	0,241097	8,736022	21,055321	-10,570041	2,322437	-0,218395	0,241097	8,736022	21,055321	-10,570041	2,322437
15:29:35,70	0,334914	3,399014	-0,187006	0,427005	0,111031	-1,427995	-0,089084	0,179525	5,141525	1,723310	-18,138367	2,516990	-0,815460	-2,816074	3,334736	-19,591291	25,197157	15,046650	-0,089084	0,179525	5,141525	15,815988	-11,145275	2,516990	-0,089084	0,179525	5,141525	15,815988	-11,145275	2,516990
15:29:35,75	0,334914	3,399014	-0,187006	0,427005	0,111031	-1,427995	-0,122422	0,190316	4,599311	1,839209	-16,855752	2,488174	-0,817200	-2,818468	3,352222	-19,618214	25,195970	15,045283	-0,122422	0,190316	4,599311	16,778988	-7,245597	2,488174	-0,122422	0,190316	4,599311	16,778988	-7,245597	2,488174
15:29:35,80	0,334914	3,399014	-0,187006	0,427005	0,111031	-1,427995	-0,119480	0,190626	4,616798	1,808593	-16,725458	2,486807	-0,817078	-2,813797	3,358868	-19,568581	25,231614	15,091037	-0,119480	0,190626	4,616798	16,772717	-7,346299	2,486807	-0,119480	0,190626	4,616798	16,772717	-7,346299	2,486807
15:29:35,85	0,334914	3,399014	-0,187006	0,427005	0,111031	-1,427995	-0,123586	0,192856	4,623443	1,748329	-16,913815	2,532560	-0,817132	-2,815487	3,361575	-19,592897	25,196098	15,078551	-0,123586	0,192856	4,623443	16,887492	-7,212325	2,532560	-0,123586	0,192856	4,623443	16,887492	-7,212325	2,532560
15:29:35,90	0,334914	3,399014	-0,187006	0,427005	0,111031	-1,427995	-0,122095	0,192058	4,626151	1,746881	-16,839592	2,520075	-0,820079	-2,811620	3,367368	-19,591676	25,180018	15,055182	-0,122095	0,192058	4,626151	16,823443	-7,255132	2,520075	-0,122095	0,192058	4,626151	16,823443	-7,255132	2,520075
15:29:35,95	0,334914	3,399014	-0,187006	0,427005	0,111031	-1,427995	-0,123970	0,196544	4,631943	1,500318	-16,928013	2,496706	-0,819972	-2,814930	3,369731	-19,561430	25,199720	15,058437	-0,123970	0,196544	4,631943	16,928995	-7,196339	2,496706	-0,123970	0,196544	4,631943	16,928995	-7,196339	2,496706
15:29:36,00	0,334914	3,399014	-0,187006	0,427005	0,111031	-1,427995	-0,121157	0,194796	4,634307	1,623399	-16,765379	2,499961	-0,818179	-2,811332	3,372838	-19,544923	25,198161	15,062016	-0,121157	0,194796	4,634307	16,914858	-7,254548	2,499961	-0,121157	0,194796	4,634307	16,914858	-7,254548	2,499961
15:29:36,05	0,334914	3,399014	-0,187006	0,427005	0,111031	-1,427995	-0,125170	0,195042	4,637413	1,617491	-16,958957	2,503540	-0,817577	-2,813214	3,379042	-19,558799	25,199004	15,038855	-0,125170	0,195042	4,637413	16,928290	-7,133140	2,503540	-0,125170	0,195042	4,637413	16,928290	-7,133140	2,503540
15:29:36,10	0,334914	3,399014	-0,187006	0,427005	0,111031	-1,427995	-0,123841	0,193579	4,643618	1,687335	-16,902310	2,480378	-0,818272	-2,813793	3,381381	-19,600925	25,172624	15,070729	-0,123841	0,193579	4,643618	16,883325	-7,180786	2,480378	-0,123841	0,193579	4,643618	16,883325	-7,180786	2,480378
15:29:36,15	0,334914	3,399014	-0,187006	0,427005	0,111031	-1,427995	-0,122992	0,193891	4,645957	1,627220	-16,881440	2,512253	-0,819345	-2,813748	3,382175	-19,561080	25,194124	15,070347	-0,122992	0,193891	4,645957	16,847675	-7,226583	2,512253	-0,122992	0,193891	4,645957	16,847675	-7,226583	2,512253
15:29:36,20	0,334914	3,399014	-0,187006	0,427005	0,111031	-1,427995	-0,121239	0,191499	4,649471	1,752379	-16,798400	2,519828	-0,816986	-2,812480	3,386865	-19,560921	25,193401	15,106825	-0,121239	0,191499	4,649471	16,785051	-7,281113	2,519828	-0,121239	0,191499	4,649471	16,785051	-7,281113	2,519828
15:29:36,25	0,334914	3,399014	-0,187006	0,427005	0,111031	-1,427995	-0,124772	0,193435	4,651440	1,688943	-16,949742	2,548349	-0,817018	-2,814822	3,391103	-19,588094	25,170881	15,059845	-0,124772	0,193435	4,651440	16,873579	-7,155159	2,548349	-0,124772	0,193435	4,651440	16,873579	-7,155159	2,548349
15:29:36,30	0,334914	3,399014	-0,187006	0,427005	0,111031	-1,427995	-0,122728	0,192292	4,655678	1,715288	-16,855730	2,501369	-0,814570	-2,810493	3,388004	-19,534728	25,192400	15,062937	-0,122728	0,192292	4,655678	16,810200	-7,221595	2,501369	-0,122728	0,192292	4,655678	16,810200	-7,221595	2,501369
15:29:36,35	0,334914	3,399014	-0,187006	0,427005	0,111031	-1,427995	-0,127701	0,192336	4,652580	1,758324	-17,078894	2,504460	-0,817513	-2,813990	3,394249	-19,544518	25,170342	15,086574	-0,127701	0,192336	4,652580	16,856683	-7,054341	2,504460	-0,127701	0,192336	4,652580	16,856683	-7,054341	2,504460
15:29:36,40	0,334914	3,399014	-0,187006	0,427005	0,111031	-1,427995	-0,123200	0,193136	4,658824	1,692705	-16,842288	2,528098	-0,817474	-2,813121	3,394242	-19,535030	25,199463	15,077859	-0,123200	0,193136	4,658824	16,853897	-7,171069	2,528098	-0,123200	0,193136	4,658824	16,853897	-7,171069	2,528098
15:29:36,45	0,334914	3,399014	-0,187006	0,427005	0,111031	-1,427995	-0,123973	0,193537	4,658818	1,701837	-16,888828	2,519383	-0,815111	-2,810597	3,394624	-19,517721	25,172524	15,067679	-0,123973	0,193537	4,658818	16,894476	-7,156928	2,519383	-0,123973	0,193537	4,658818	16,894476	-7,156928	2,519383
15:29:36,50	0,334914	3,399014	-0,187006	0,427005	0,111031	-1,427995	-0,127341	0,192752	4,659199	1,727955	-17,035473	2,509202	-0,815757	-2,810395	3,396948	-19,544984	25,165513	15,075929	-0,127341	0,192752	4,659199	16,859013	-7,039232	2,509202	-0,127341	0,192752	4,659199	16,859013	-7,039232	2,509202
15:29:36,55	0,334914	3,399014	-0,187006	0,427005	0,111031	-1,427995	-0,127192	0,193413	4,661523	1,673891	-17,047862	2,517452	-0,817551	-2,812832	3,401207	-19,578532	25,180172	15,063789	-0,127192	0,193413	4,661523	16,856820	-7,063270	2,517452	-0,127192	0,193413	4,661523	16,856820	-7,063270	2,517452
15:29:36,60	0,334914	3,399014	-0,187006	0,427005	0,111031	-1,427995	-0,124185	0,193748	4,665783	1,652405	-16,927868	2,505313	-0,816972	-2,812375	3,397696	-19,576584	25,177381	15,046604	-0,124185	0,193748	4,665783	16,861611	-7,179345	2,505313	-0,124185	0,193748	4,665783	16,861611	-7,179345	2,505313
15:29:36,65	0,334914	3,399014	-0,187006	0,427005	0,111031	-1,427995	-0,124870	0,193475	4,662271	1,665146	-16,960392	2,488128	-0,819891	-2,813356	3,398873	-19,575402	25,200428	15,060499	-0,124870	0,193475	4,662271	16,852939	-7,158116	2,488128	-0,124870	0,193475	4,662271	16,852939	-7,158116	2,488128
15:29:36,70	0,334914	3,399014	-0,187006	0,427005	0,111031	-1,427995	-0,122561	0,195512	4,663448	1,579762	-16,850819	2,502023	-0,818043	-2,812440	3,402383	-19,542763	25,202258	15,058542	-0,122561	0,195512	4,663448	16,927476	-7,229808	2,502023	-0,122561	0,195512	4,663448	16,927476	-7,229808	2,502023
15:29:36,75	0,334914	3,399014	-0,187006	0,427005	0,111031	-1,427995	-0,124279	0,194370	4,666959	1,657067	-16,912804	2,500065	-0,817464	-2,814165	3,402773	-19,550562	25,193233	15,053095	-0,124279	0,194370	4,666959	16,915109	-7,156930	2,500065	-0,124279	0,194370	4,666959	16,915109	-7,156930	2,500065
15:29:36,80	0,334914	3,399014	-0,187006	0,427005	0,111031	-1,427995	-0,123074	0,193006	4,667348	1,716260	-16,852381	2,494618	-0,813309	-2,813114	3,403972	-19,528896	25,184481	15,081807	-0,123074	0,193006	4,667348	16,867256	-7,191106	2,494618	-0,123074	0,193006	4,667348	16,867256	-7,191106	2,494618
15:29:36,85	0,334914	3,399014	-0,187006	0,427005	0,111031	-1,427995	-0,126061	0,189933	4,668547	1,879303	-16,984591	2,523330	-0,815085	-2,813474	3,406276	-19,547378	25,202185	15,056576	-0,126061	0,189933	4,668547	16,789079	-7,088798	2,523330	-0,126061	0,189933	4,668547	16,789079	-7,088798	2,523330
15:29:36,90	0,334914	3,399014	-0,187006	0,427005	0,111031	-1,427995	-0,124862	0,191291	4,670851	1,814788	-16,947102	2,498100	-0,814612	-2,815629	3,402381	-19,597108	25,196349	15,063877	-0,124862	0,191291	4,670851	16,831152	-7,145429	2,498100	-0,124862	0,191291	4,670851	16,831152	-7,145429	2,498100
15:29:36,95	0,334914	3,399014	-0,187006	0,427005	0,111031	-1,427995	-0,123232	0,189804	4,666957	1,862196	-16,902465	2,505401	-0,818613	-2,809362	3,405855	-19,545668	25,233985	15,043298	-0,123232	0,189804	4,666957	16,761827	-7,228786	2,505401	-0,123232	0,189804	4,666957	16,761827	-7,228786	2,505401
15:29:37,01	0,334914	3,399014	-0,187006	0,427005	0,111031	-1,427995	-0,126659	0,196403	4,670430	1,577373	-17,054953	2,484822	-0,814499	-2,811462	3,407471	-19,526696	25,160595	15,093465	-0,126659	0,196403	4,670430	16,995008	-7,112233	2,484822	-0,126659	0,196403	4,670430	16,995008	-7,112233	2,484822
15:29:37,06	0,334914	3,399014	-0,187006	0,427005	0,111031	-1,427995	-0,126897	0,191789	4,672047	1,763203	-17,014207	2,534988	-0,813870	-2,812521	3,412104	-19,531256	25,177524	15,047580	-0,126897	0,191789	4,672047	16,818679	-7,052800	2,534988	-0,126897	0,191789	4,672047	16,818679	-7,052800	2,534988
15:29:37,11	0,334914	3,399014	-0,187006	0,427005	0,111031	-1,427995	-0,126294	0,190715	4,676680	1,831453	-16,995286	2,489103	-0,813673	-2,810198	3,419170	-19,412151	25,090018	15,078393	-0,126294	0,190715	4,676680	16,802589	-7,081182	2,489103	-0,126294	0,190715	4,676680	16,802589	-7,081182	2,489103
15:29:37,16	0,334914	3,399014	-0,187006	0,427005	0,111031	-1,427995	-0,128405	0,191706	4,683745	1,763675	-16,958136	2,519917	-0,662858	-2,494374	5,968713	-8,183180	20,670780	14,869192	-0,128405	0,191706	4,683745	16,812628	-6,878351	2,519917	-0,128405	0,191706	4,683745	16,812628	-6,878351	2,519917
15:29:37,21	0,334914	3,399014	-0,187006	0,427005	0,111031	-1,427995	-0,477324	0,219008	7,233289	2,131285	-23,167723	2,310716	-0,780850	-2,728374	6,374564	-20,969977	27,002106	14,940119	-0,477324	0,219008	7,233289	19,323446	14,302186	2,310716	-0,477324	0,219008	7,233289	19,323446	14,302186	2,310716
15:29:37,26	0,334914	3,399014	-0,187006	0,427005	0,111031	-1,427995	-0,215678	0,204193	7,639140	1,991378	-23,801483	2,381643	-0,840871	-2,887406	2,741522	-21,323529	24,939224	15,169615	-0,215678	0,204193	7,639140	18,020523	-6,870781	2,381643	-0,215678	0,204193	7,639140	18,020523	-6,870781	2,381643
15:29:37,31	0,334957	3,399057	-0,187007	0,426975	0,161026	-1,428041	-0,047942	0,176657	4,006098	1,459957	-14,353962	2,611139	-0,827472	-2,851605	2,001784	-17,669604	23,356134	15,141798	-0,047942	0,176657	4,006098	15,327542	-10,590525	2,611139	-0,047942	0,176657	4,006098	15,327542	-10,590525	2,611139
15:29:37,36	0,334957	3,399057	-0,187007	0,426975	0,161026	-1,428041	-0,085646	0,182953	3,266360	1,588514	-12,358642	2,583322	-0,830472	-2,851159	2,016140	-17,723455	23,363252	15,147927	-0,085646	0,182953	3,266360	15,950361	-5,635430	2,583322	-0,085646	0,182953	3,266360	15,950361	-5,635430	2,583322
15:29:37,41	0,334957	3,399057	-0,187007	0,426975	0,161026	-1,428041	-0,084532	0,185775	3,280716	1,421044	-12,350907	2,589451	-0,831573	-2,850569	2,022752	-17,709230	23,394623	15,149505	-0,084532	0,185775	3,280716	16,004366	-5,715147	2,589451	-0,084532	0,185775	3,280716	16,004366	-5,715147	2,589451
15:29:37,46	0,334957	3,399057	-0,187007	0,426975	0,161026	-1,428041	-0,084492	0,187023	3,287327	1,390430	-12,352205	2,591029	-0,828611	-2,852278	2,028607	-17,716934	23,401166	15,170716	-0,084492	0,187023	3,287327	16,071717	-5,719568	2,591029	-0,084492	0,187023	3,287327	16,071717	-5,719568	2,591029
15:29:37,51	0,334957	3,399057	-0,187007	0,426975	0,161026	-1,428041	-0,084494	0,183603	3,293182	1,570059	-12,362229	2,612239	-0,830303	-2,849340	2,030926	-17,686394	23,418679	15,155159	-0,084494	0,183603	3,293182	15,982915	-5,729469	2,612239	-0,084494	0,183603	3,293182	15,982915	-5,729469	2,612239
15:29:37,56	0,334957	3,399057	-0,187007	0,426975	0,161026	-1,428041	-0,086192	0,186537	3,295501	1,447928	-12,432847	2,596683	-0,832574	-2,849475	2,039064	-17,680959	23,458605	15,121947	-0,086192	0,186537	3,295501	16,091102	-5,666774	2,596683	-0,086192	0,186537	3,295501	16,091102	-5,666774	2,596683
15:29:37,61	0,334957	3,399057	-0,187007	0,426975	0,161026	-1,428041	-0,084939	0,188437	3,303639	1,386443	-12,382937	2,563471	-0,823061	-2,847152	2,053914	-17,589559	23,267455	15,165979	-0,084939	0,188437	3,303639	16,178737	-5,715239	2,563471	-0,084939	0,188437	3,303639	16,178737	-5,715239	2,563471
15:29:37,66	0,334957	3,399057	-0,187007	0,426975	0,161026	-1,428041	-0,434136	0,217964	6,055574	1,910690	-19,095067	2,375299	-0,683547	-2,532298	4,790998	-6,738477	19,519255	14,933776	-0,434136	0,217964	6,055574	19,020875	14,984631	2,375299	-0,434136	0,217964	6,055574	19,020875	14,984631	2,375299
15:29:37,71	0,334957	3,399057	-0,187007	0,426975	0,161026	-1,428041	-0,434136	0,217964	6,055574	1,910690	-19,095067	2,375299	-0,804721	-2,708051	5,159076	-16,456071	26,039526	14,927919	-0,434136	0,217964	6,055574	19,020875	14,984631	2,375299	-0,434136	0,217964	6,055574	19,020875	14,984631	2,375299
15:29:37,76	0,334957	3,399057	-0,187007	0,426975	0,161026	-1,428041	-0,221343	0,235027	6,423651	1,811331	-19,705622	2,369443	-0,814066	-2,878382	1,255376	-16,667690	21,109202	15,255259	-0,221343	0,235027	6,423651	20,260966	-2,330211	2,369443	-0,221343	0,235027	6,423651	20,260966	-2,330211	2,369443
15:29:37,81	0,334976	3,399033	-0,186992	0,426984	0,211017	-1,428031	-0,069159	0,157955	2,519951	1,443490	-9,510159	2,696783	-0,807735	-2,852009	0,707287	-13,860025	20,024990	15,210406	-0,069159	0,157955	2,519951	13,842961	-4,081191	2,696783	-0,069159	0,157955	2,519951	13,842961	-4,081191	2,696783
15:29:37,86	0,334976	3,399033	-0,186992	0,426984	0,211017	-1,428031	-0,095164	0,165659	1,971862	1,507783	-7,888819	2,651930	-0,808248	-2,851505	0,720498	-13,851350	20,031186	15,202463	-0,095164	0,165659	1,971862	14,511983	-0,418437	2,651930	-0,095164	0,165659	1,971862	14,511983	-0,418437	2,651930
15:29:37,91	0,334976	3,399033	-0,186992	0,426984	0,211017	-1,428031	-0,095345	0,166354	1,985074	1,481310	-7,893790	2,643986	-0,809489	-2,847750	0,734465	-13,907422	20,065885	15,225065	-0,095345	0,166354	1,985074	14,540123	-0,409240	2,643986	-0,095345	0,166354	1,985074	14,540123	-0,409240	2,643986
15:29:37,96	0,334976	3,399033	-0,186992	0,426984	0,211017	-1,428031	-0,097975	0,169307	1,999040	1,329783	-8,096504	2,666589	-0,807032	-2,852501	0,743425	-13,900485	20,091484	15,215236	-0,097975	0,169307	1,999040	14,620384	-0,405432	2,666589	-0,097975	0,169307	1,999040	14,620384	-0,405432	2,666589
15:29:38,01	0,334976	3,399033	-0,186992	0,426984	0,211017	-1,428031	-0,095090	0,164804	2,008000	1,589576	-7,953241	2,656760	-0,805835	-2,851834	0,746149	-13,897404	20,099214	15,218946	-0,095090	0,164804	2,008000	14,526692	-0,488693	2,656760	-0,095090	0,164804	2,008000	14,526692	-0,488693	2,656760
15:29:38,06	0,334976	3,399033	-0,186992	0,426984	0,211017	-1,428031	-0,096266	0,164101	2,010724	1,634389	-8,015579	2,660469	-0,807069	-2,847079	0,748826	-13,926685	20,127000	15,209310	-0,096266	0,164101	2,010724	14,516286	-0,458732	2,660469	-0,096266	0,164101	2,010724	14,516286	-0,458732	2,660469
15:29:38,11	0,334976	3,399033	-0,186992	0,426984	0,211017	-1,428031	-0,099767	0,167546	2,013402	1,464635	-8,236912	2,650833	-0,811139	-2,848032	0,749998	-13,890790	20,077435	15,196105	-0,099767	0,167546	2,013402	14,617021	-0,405191	2,650833	-0,099767	0,167546	2,013402	14,617021	-0,405191	2,650833
15:29:38,16	0,334976	3,399033	-0,186992	0,426984	0,211017	-1,428031	-0,096907	0,170595	2,014573	1,281123	-8,032298	2,637629	-0,807035	-2,853592	0,757785	-13,938756	20,104901	15,202314	-0,096907	0,170595	2,014573	14,672836	-0,425125	2,637629	-0,096907	0,170595	2,014573	14,672836	-0,425125	2,637629
15:29:38,21	0,334976	3,399033	-0,186992	0,426984	0,211017	-1,428031	-0,094143	0,164261	2,022360	1,610291	-7,943875	2,643838	-0,807635	-2,848477	0,758939	-13,938198	20,126769	15,217497	-0,094143	0,164261	2,022360	14,504790	-0,553629	2,643838	-0,094143	0,164261	2,022360	14,504790	-0,553629	2,643838
15:29:38,26	0,334976	3,399033	-0,186992	0,426984	0,211017	-1,428031	-0,098274	0,167338	2,023515	1,469503	-8,169103	2,659021	-0,807682	-2,853357	0,761272	-13,971534	20,107651	15,210231	-0,098274	0,167338	2,023515	14,605548	-0,454626	2,659021	-0,098274	0,167338	2,023515	14,605548	-0,454626	2,659021
15:29:38,31	0,334976	3,399033	-0,186992	0,426984	0,211017	-1,428031	-0,094024	0,164938	2,025847	1,561071	-7,967420	2,651754	-0,811153	-2,848463	0,763593	-13,926117	20,084339	15,202886	-0,094024	0,164938	2,025847	14,508727	-0,586558	2,651754	-0,094024	0,164938	2,025847	14,508727	-0,586558	2,651754
15:29:38,36	0,334976	3,399033	-0,186992	0,426984	0,211017	-1,428031	-0,096526	0,170391	2,028169	1,280030	-8,046569	2,644409	-0,809852	-2,847481	0,771363	-13,910375	20,163506	15,191212	-0,096526	0,170391	2,028169	14,655753	-0,469250	2,644409	-0,096526	0,170391	2,028169	14,655753	-0,469250	2,644409
15:29:38,41	0,334976	3,399033	-0,186992	0,426984	0,211017	-1,428031	-0,098027	0,169756	2,035939	1,389518	-8,150568	2,632736	-0,810522	-2,848954	0,770238	-13,945775	20,176058	15,260160	-0,098027	0,169756	2,035939	14,715339	-0,455426	2,632736	-0,098027	0,169756	2,035939	14,715339	-0,455426	2,632736
15:29:38,46	0,334976	3,399033	-0,186992	0,426984	0,211017	-1,428031	-0,096417	0,169599	2,034814	1,390813	-8,103779	2,701684	-0,806903	-2,852344	0,775650	-13,938243	20,186371	15,189411	-0,096417	0,169599	2,034814	14,704369	-0,535025	2,701684	-0,096417	0,169599	2,034814	14,704369	-0,535025	2,701684
15:29:38,51	0,334976	3,399033	-0,186992	0,426984	0,211017	-1,428031	-0,095290	0,164770	2,040225	1,654622	-8,043793	2,630934	-0,809939	-2,845935	0,771369	-13,948921	20,182960	15,231204	-0,095290	0,164770	2,040225	14,589096	-0,563532	2,630934	-0,095290	0,164770	2,040225	14,589096	-0,563532	2,630934
15:29:38,56	0,334976	3,399033	-0,186992	0,426984	0,211017	-1,428031	-0,099323	0,170604	2,035944	1,342966	-8,261057	2,672727	-0,809296	-2,849907	0,777966	-13,949546	20,177415	15,192624	-0,099323	0,170604	2,035944	14,735402	-0,464196	2,672727	-0,099323	0,170604	2,035944	14,735402	-0,464196	2,672727
15:29:38,61	0,334976	3,399033	-0,186992	0,426984	0,211017	-1,428031	-0,096205	0,168061	2,042541	1,470097	-8,096675	2,634148	-0,812255	-2,848234	0,775627	-13,947640	20,180746	15,198716	-0,096205	0,168061	2,042541	14,662892	-0,544599	2,634148	-0,096205	0,168061	2,042541	14,662892	-0,544599	2,634148
15:29:38,66	0,334976	3,399033	-0,186992	0,426984	0,211017	-1,428031	-0,096173	0,171460	2,040203	1,297176	-8,095046	2,640239	-0,806897	-2,845463	0,780337	-13,906539	20,147260	15,239298	-0,096173	0,171460	2,040203	14,756808	-0,545452	2,640239	-0,096173	0,171460	2,040203	14,756808	-0,545452	2,640239
15:29:38,71	0,334976	3,399033	-0,186992	0,426984	0,211017	-1,428031	-0,101252	0,168206	2,044913	1,457952	-8,306803	2,680822	-0,806975	-2,850152	0,781472	-13,961764	20,147522	15,204559	-0,101252	0,168206	2,044913	14,662120	-0,358528	2,680822	-0,101252	0,168206	2,044913	14,662120	-0,358528	2,680822
15:29:38,76	0,334976	3,399033	-0,186992	0,426984	0,211017	-1,428031	-0,097153	0,165929	2,046047	1,548972	-8,141599	2,646082	-0,807878	-2,848239	0,780967	-13,970084	20,159462	15,196983	-0,097153	0,165929	2,046047	14,574393	-0,515116	2,646082	-0,097153	0,165929	2,046047	14,574393	-0,515116	2,646082
15:29:38,81	0,334976	3,399033	-0,186992	0,426984	0,211017	-1,428031	-0,098358	0,167668	2,045542	1,464722	-8,217451	2,638507	-0,811629	-2,848245	0,784597	-13,941646	20,175155	15,231885	-0,098358	0,167668	2,045542	14,626658	-0,496350	2,638507	-0,098358	0,167668	2,045542	14,626658	-0,496350	2,638507
15:29:38,86	0,334976	3,399033	-0,186992	0,426984	0,211017	-1,428031	-0,096477	0,170913	2,049172	1,323808	-8,102845	2,673409	-0,806356	-2,849379	0,784584	-13,946657	20,131938	15,202232	-0,096477	0,170913	2,049172	14,740452	-0,529422	2,673409	-0,096477	0,170913	2,049172	14,740452	-0,529422	2,673409
15:29:38,91	0,334976	3,399033	-0,186992	0,426984	0,211017	-1,428031	-0,098131	0,165780	2,049160	1,550794	-8,171622	2,643756	-0,808090	-2,847492	0,785345	-13,943847	20,175436	15,193423	-0,098131	0,165780	2,049160	14,564493	-0,468302	2,643756	-0,098131	0,165780	2,049160	14,564493	-0,468302	2,643756
15:29:38,96	0,334976	3,399033	-0,186992	0,426984	0,211017	-1,428031	-0,098899	0,168225	2,049921	1,462734	-8,230834	2,634947	-0,809852	-2,849808	0,788469	-13,960055	20,199828	15,211203	-0,098899	0,168225	2,049921	14,668360	-0,467286	2,634947	-0,098899	0,168225	2,049921	14,668360	-0,467286	2,634947
15:29:39,01	0,334976	3,399033	-0,186992	0,426984	0,211017	-1,428031	-0,096012	0,168593	2,053044	1,456613	-8,106941	2,652727	-0,807545	-2,849251	0,788480	-13,968818	20,169806	15,230187	-0,096012	0,168593	2,053044	14,691134	-0,570025	2,652727	-0,096012	0,168593	2,053044	14,691134	-0,570025	2,652727
15:29:39,06	0,334976	3,399033	-0,186992	0,426984	0,211017	-1,428031	-0,097648	0,166874	2,053055	1,515625	-8,184609	2,671710	-0,807507	-2,849122	0,788849	-13,962589	20,192462	15,201579	-0,097648	0,166874	2,053055	14,615196	-0,519240	2,671710	-0,097648	0,166874	2,053055	14,615196	-0,519240	2,671710
15:29:39,12	0,334976	3,399033	-0,186992	0,426984	0,211017	-1,428031	-0,097778	0,166904	2,053425	1,536770	-8,197317	2,643102	-0,812266	-2,849942	0,786115	-13,977548	20,181136	15,197244	-0,097778	0,166904	2,053425	14,638742	-0,521720	2,643102	-0,097778	0,166904	2,053425	14,638742	-0,521720	2,643102
15:29:39,17	0,334976	3,399033	-0,186992	0,426984	0,211017	-1,428031	-0,094689	0,170616	2,050691	1,326484	-8,043976	2,638768	-0,809285	-2,848294	0,790043	-13,958751	20,180981	15,243867	-0,094689	0,170616	2,050691	14,719808	-0,610873	2,638768	-0,094689	0,170616	2,050691	14,719808	-0,610873	2,638768
15:29:39,22	0,334976	3,399033	-0,186992	0,426984	0,211017	-1,428031	-0,097606	0,168859	2,054619	1,427115	-8,179313	2,685390	-0,806422	-2,842616	0,814897	-13,786722	20,133999	15,221155	-0,097606	0,168859	2,054619	14,682511	-0,517212	2,685390	-0,097606	0,168859	2,054619	14,682511	-0,517212	2,685390
15:29:39,27	0,334976	3,399033	-0,186992	0,426984	0,211017	-1,428031	-0,103956	0,169218	2,079473	1,453757	-8,336996	2,662678	-0,683824	-2,549326	3,584529	-4,267720	17,833215	14,980280	-0,103956	0,169218	2,079473	14,737360	-0,176487	2,662678	-0,103956	0,169218	2,079473	14,737360	-0,176487	2,662678
15:29:39,32	0,334976	3,399033	-0,186992	0,426984	0,211017	-1,428031	-0,419250	0,209690	4,849104	2,116168	-15,338241	2,421804	-0,802976	-2,744787	3,905253	-14,975618	23,726236	15,034356	-0,419250	0,209690	4,849104	18,576837	17,572911	2,421804	-0,419250	0,209690	4,849104	18,576837	17,572911	2,421804
15:29:39,37	0,334976	3,399033	-0,186992	0,426984	0,211017	-1,428031	-0,190401	0,215148	5,169828	1,581914	-15,657882	2,475879	-0,856887	-2,920823	0,218520	-15,640978	21,446460	15,276777	-0,190401	0,215148	5,169828	18,471025	-0,711420	2,475879	-0,190401	0,215148	5,169828	18,471025	-0,711420	2,475879
15:29:39,42	0,334978	3,398918	-0,186979	0,426993	0,261017	-1,427994	-0,010994	0,173818	1,483095	1,424039	-5,765057	2,718300	-0,842163	-2,882659	-0,552719	-12,004232	19,513936	15,248000	-0,010994	0,173818	1,483095	15,068763	-4,902032	2,718300	-0,010994	0,173818	1,483095	15,068763	-4,902032	2,718300
15:29:39,47	0,334978	3,398918	-0,186979	0,426993	0,261017	-1,427994	-0,051407	0,180149	0,711856	1,239593	-3,750755	2,689524	-0,839219	-2,883738	-0,537943	-12,048498	19,556377	15,270243	-0,051407	0,180149	0,711856	15,381290	0,284686	2,689524	-0,051407	0,180149	0,711856	15,381290	0,284686	2,689524
15:29:39,52	0,334978	3,398918	-0,186979	0,426993	0,261017	-1,427994	-0,051944	0,177060	0,726633	1,414846	-3,838250	2,711767	-0,839783	-2,882883	-0,534824	-12,038782	19,555828	15,282792	-0,051944	0,177060	0,726633	15,314051	0,239369	2,711767	-0,051944	0,177060	0,726633	15,314051	0,239369	2,711767
15:29:39,57	0,334978	3,398918	-0,186979	0,426993	0,261017	-1,427994	-0,049369	0,179644	0,736704	1,292451	-3,748318	2,686875	-0,841570	-2,884949	-0,524372	-12,081516	19,564104	15,242606	-0,049369	0,179644	0,736704	15,394530	0,127181	2,686875	-0,049369	0,179644	0,736704	15,394530	0,127181	2,686875
15:29:39,62	0,334978	3,398918	-0,186979	0,426993	0,261017	-1,427994	-0,049369	0,179644	0,736704	1,292451	-3,748318	2,686875	-0,838013	-2,881889	-0,520865	-12,055982	19,528718	15,249835	-0,049369	0,179644	0,736704	15,394530	0,127181	2,686875	-0,049369	0,179644	0,736704	15,394530	0,127181	2,686875
15:29:39,67	0,334978	3,398918	-0,186979	0,426993	0,261017	-1,427994	-0,054149	0,176939	0,743711	1,393417	-3,945530	2,691358	-0,838523	-2,880622	-0,515428	-12,050297	19,596294	15,248732	-0,054149	0,176939	0,743711	15,283163	0,305133	2,691358	-0,054149	0,176939	0,743711	15,283163	0,305133	2,691358
15:29:39,72	0,334978	3,398918	-0,186979	0,426993	0,261017	-1,427994	-0,054991	0,178015	0,749148	1,398834	-4,018204	2,690256	-0,839055	-2,881251	-0,497894	-12,011888	19,472992	15,277140	-0,054991	0,178015	0,749148	15,373041	0,298595	2,690256	-0,054991	0,178015	0,749148	15,373041	0,298595	2,690256
15:29:39,77	0,334978	3,398918	-0,186979	0,426993	0,261017	-1,427994	-0,054180	0,178161	0,766682	1,303684	-3,881132	2,718663	-0,697368	-2,580592	2,229208	-1,931331	16,066612	15,082684	-0,054180	0,178161	0,766682	15,289321	0,372024	2,718663	-0,054180	0,178161	0,766682	15,289321	0,372024	2,718663
15:29:39,82	0,334978	3,398918	-0,186979	0,426993	0,261017	-1,427994	-0,385402	0,205786	3,493784	1,957426	-10,671463	2,524208	-0,844177	-2,789719	2,541323	-13,538956	23,697072	15,078964	-0,385402	0,205786	3,493784	18,111664	19,582607	2,524208	-0,385402	0,205786	3,493784	18,111664	19,582607	2,524208
15:29:39,87	0,334978	3,398918	-0,186979	0,426993	0,261017	-1,427994	-0,130888	0,228363	3,805899	1,587794	-11,304431	2,520487	-0,861223	-2,957652	-1,267297	-13,513471	19,078598	15,342913	-0,130888	0,228363	3,805899	19,514303	-1,029750	2,520487	-0,130888	0,228363	3,805899	19,514303	-1,029750	2,520487
15:29:39,92	0,335006	3,398956	-0,187000	0,427013	0,311037	-1,428030	0,023069	0,159159	-0,002721	1,199463	-0,967382	2,784437	-0,844472	-2,928588	-1,884240	-10,480853	17,522377	15,341683	0,023069	0,159159	-0,002721	13,693411	-2,778292	2,784437	0,023069	0,159159	-0,002721	13,693411	-2,778292	2,784437
15:29:39,97	0,335006	3,398956	-0,187000	0,427013	0,311037	-1,428030	-0,010476	0,159184	-0,619664	1,366717	0,692691	2,783207	-0,845424	-2,926920	-1,862483	-10,444113	17,602689	15,316187	-0,010476	0,159184	-0,619664	13,862670	1,515094	2,783207	-0,010476	0,159184	-0,619664	13,862670	1,515094	2,783207
15:29:40,02	0,335006	3,398956	-0,187000	0,427013	0,311037	-1,428030	-0,011445	0,160843	-0,597908	1,368391	0,634005	2,757711	-0,845944	-2,922578	-1,853126	-10,401019	17,566463	15,353051	-0,011445	0,160843	-0,597908	13,994546	1,532414	2,757711	-0,011445	0,160843	-0,597908	13,994546	1,532414	2,757711
15:29:40,07	0,335006	3,398956	-0,187000	0,427013	0,311037	-1,428030	-0,014945	0,163464	-0,588551	1,222254	0,507406	2,794574	-0,849972	-2,924055	-1,840337	-10,401261	17,595030	15,301665	-0,014945	0,163464	-0,588551	14,054186	1,680614	2,794574	-0,014945	0,163464	-0,588551	14,054186	1,680614	2,794574
15:29:40,12	0,335006	3,398956	-0,187000	0,427013	0,311037	-1,428030	-0,011652	0,166214	-0,575762	1,103865	0,664153	2,743188	-0,845129	-2,922578	-1,834832	-10,349379	17,619427	15,352916	-0,011652	0,166214	-0,575762	14,151684	1,578854	2,743188	-0,011652	0,166214	-0,575762	14,151684	1,578854	2,743188
15:29:40,17	0,335006	3,398956	-0,187000	0,427013	0,311037	-1,428030	-0,015352	0,162758	-0,570257	1,330646	0,504476	2,794439	-0,848040	-2,923821	-1,829380	-10,349076	17,629628	15,363770	-0,015352	0,162758	-0,570257	14,107169	1,709641	2,794439	-0,015352	0,162758	-0,570257	14,107169	1,709641	2,794439
15:29:40,22	0,335006	3,398956	-0,187000	0,427013	0,311037	-1,428030	-0,012821	0,164658	-0,564805	1,240859	0,631253	2,805294	-0,849145	-2,921697	-1,823154	-10,310491	17,599268	15,363582	-0,012821	0,164658	-0,564805	14,166491	1,637731	2,805294	-0,012821	0,164658	-0,564805	14,166491	1,637731	2,805294
15:29:40,27	0,335006	3,398956	-0,187000	0,427013	0,311037	-1,428030	-0,014108	0,166676	-0,558579	1,128899	0,612955	2,805105	-0,847385	-2,924005	-1,819298	-10,337845	17,614225	15,323196	-0,014108	0,166676	-0,558579	14,212980	1,720416	2,805105	-0,014108	0,166676	-0,558579	14,212980	1,720416	2,805105
15:29:40,32	0,335006	3,398956	-0,187000	0,427013	0,311037	-1,428030	-0,012989	0,163998	-0,554722	1,267420	0,639974	2,764720	-0,846227	-2,920118	-1,813842	-10,342690	17,615425	15,364348	-0,012989	0,163998	-0,554722	14,141295	1,659595	2,764720	-0,012989	0,163998	-0,554722	14,141295	1,659595	2,764720
15:29:40,37	0,335006	3,398956	-0,187000	0,427013	0,311037	-1,428030	-0,016934	0,164939	-0,549267	1,217138	0,430006	2,805871	-0,848545	-2,917822	-1,809957	-10,320499	17,600016	15,366047	-0,016934	0,164939	-0,549267	14,164832	1,759358	2,805871	-0,016934	0,164939	-0,549267	14,164832	1,759358	2,805871
15:29:40,42	0,335006	3,398956	-0,187000	0,427013	0,311037	-1,428030	-0,017764	0,168094	-0,545381	1,050811	0,413805	2,807571	-0,848452	-2,921211	-1,805267	-10,301823	17,619788	15,367993	-0,017764	0,168094	-0,545381	14,246199	1,808256	2,807571	-0,017764	0,168094	-0,545381	14,246199	1,808256	2,807571
15:29:40,47	0,335006	3,398956	-0,187000	0,427013	0,311037	-1,428030	-0,014875	0,166319	-0,540692	1,169563	0,570292	2,809517	-0,846019	-2,922423	-1,805253	-10,273450	17,628721	15,358529	-0,014875	0,166319	-0,540692	14,225627	1,738002	2,809517	-0,014875	0,166319	-0,540692	14,225627	1,738002	2,809517
15:29:40,52	0,335006	3,398956	-0,187000	0,427013	0,311037	-1,428030	-0,015042	0,163606	-0,540677	1,332582	0,581728	2,800053	-0,848329	-2,917296	-1,800233	-10,255390	17,642334	15,336707	-0,015042	0,163606	-0,540677	14,175645	1,762524	2,800053	-0,015042	0,163606	-0,540677	14,175645	1,762524	2,800053
15:29:40,57	0,335006	3,398956	-0,187000	0,427013	0,311037	-1,428030	-0,018327	0,168170	-0,535658	1,116055	0,419721	2,778230	-0,848941	-2,919729	-1,799426	-10,266468	17,632220	15,369455	-0,018327	0,168170	-0,535658	14,317420	1,858422	2,778230	-0,018327	0,168170	-0,535658	14,317420	1,858422	2,778230
15:29:40,62	0,335006	3,398956	-0,187000	0,427013	0,311037	-1,428030	-0,015915	0,167484	-0,534851	1,137455	0,540650	2,810978	-0,842459	-2,918072	-1,794781	-10,270102	17,622611	15,343498	-0,015915	0,167484	-0,534851	14,284930	1,789945	2,810978	-0,015915	0,167484	-0,534851	14,284930	1,789945	2,810978
15:29:40,67	0,335006	3,398956	-0,187000	0,427013	0,311037	-1,428030	-0,020590	0,162699	-0,530206	1,376119	0,299161	2,785022	-0,845377	-2,921733	-1,796703	-10,264194	17,629502	15,353470	-0,020590	0,162699	-0,530206	14,147998	1,915513	2,785022	-0,020590	0,162699	-0,530206	14,147998	1,915513	2,785022
15:29:40,72	0,335006	3,398956	-0,187000	0,427013	0,311037	-1,428030	-0,015961	0,163395	-0,532127	1,348863	0,541585	2,794994	-0,845947	-2,921781	-1,791254	-10,258333	17,609598	15,359042	-0,015961	0,163395	-0,532127	14,175356	1,794493	2,794994	-0,015961	0,163395	-0,532127	14,175356	1,794493	2,794994
15:29:40,77	0,335006	3,398956	-0,187000	0,427013	0,311037	-1,428030	-0,015634	0,163865	-0,526679	1,310122	0,573602	2,800565	-0,846477	-2,921173	-1,787383	-10,232408	17,586301	15,326601	-0,015634	0,163865	-0,526679	14,173502	1,800863	2,800565	-0,015634	0,163865	-0,526679	14,173502	1,800863	2,800565
15:29:40,82	0,335006	3,398956	-0,187000	0,427013	0,311037	-1,428030	-0,015896	0,164628	-0,522808	1,263209	0,594083	2,768125	-0,847760	-2,920234	-1,785071	-10,296317	17,630572	15,346568	-0,015896	0,164628	-0,522808	14,186519	1,841904	2,768125	-0,015896	0,164628	-0,522808	14,186519	1,841904	2,768125
15:29:40,87	0,335006	3,398956	-0,187000	0,427013	0,311037	-1,428030	-0,016068	0,166209	-0,520496	1,187413	0,507649	2,788091	-0,845295	-2,917340	-1,786593	-10,238097	17,645755	15,367617	-0,016068	0,166209	-0,520496	14,234786	1,768984	2,788091	-0,016068	0,166209	-0,520496	14,234786	1,768984	2,788091
15:29:40,92	0,335006	3,398956	-0,187000	0,427013	0,311037	-1,428030	-0,019806	0,165521	-0,522017	1,265408	0,356092	2,809141	-0,841723	-2,920141	-1,782339	-10,239222	17,636581	15,316497	-0,019806	0,165521	-0,522017	14,258833	1,910873	2,809141	-0,019806	0,165521	-0,522017	14,258833	1,910873	2,809141
15:29:40,97	0,335006	3,398956	-0,187000	0,427013	0,311037	-1,428030	-0,019166	0,161027	-0,517763	1,490591	0,392982	2,758020	-0,845906	-2,921941	-1,782344	-10,269978	17,635744	15,325490	-0,019166	0,161027	-0,517763	14,131233	1,897528	2,758020	-0,019166	0,161027	-0,517763	14,131233	1,897528	2,758020
15:29:41,02	0,335006	3,398956	-0,187000	0,427013	0,311037	-1,428030	-0,015516	0,163749	-0,517769	1,332950	0,556573	2,767013	-0,841786	-2,919098	-1,780402	-10,256869	17,604163	15,324295	-0,015516	0,163749	-0,517769	14,187260	1,774583	2,767013	-0,015516	0,163749	-0,517769	14,187260	1,774583	2,767013
15:29:41,07	0,335006	3,398956	-0,187000	0,427013	0,311037	-1,428030	-0,020038	0,161602	-0,515827	1,423787	0,348571	2,765819	-0,841721	-2,916611	-1,777674	-10,222676	17,597601	15,327299	-0,020038	0,161602	-0,515827	14,109576	1,921558	2,765819	-0,020038	0,161602	-0,515827	14,109576	1,921558	2,765819
15:29:41,12	0,335006	3,398956	-0,187000	0,427013	0,311037	-1,428030	-0,022224	0,162790	-0,513098	1,373441	0,267777	2,768822	-0,844051	-2,918738	-1,776113	-10,220888	17,601840	15,325748	-0,022224	0,162790	-0,513098	14,152462	2,012389	2,768822	-0,022224	0,162790	-0,513098	14,152462	2,012389	2,768822
15:29:41,17	0,335006	3,398956	-0,187000	0,427013	0,311037	-1,428030	-0,017688	0,161583	-0,509587	1,441887	0,443737	2,791650	-0,845668	-2,916717	-1,774907	-10,166704	17,668094	15,360516	-0,017688	0,161583	-0,509587	14,126142	1,832232	2,791650	-0,017688	0,161583	-0,509587	14,126142	1,832232	2,791650
15:29:41,22	0,335006	3,398956	-0,187000	0,427013	0,311037	-1,428030	-0,017688	0,161583	-0,509587	1,441887	0,443737	2,791650	-0,843401	-2,917001	-1,773363	-10,196068	17,621920	15,358749	-0,017688	0,161583	-0,509587	14,126142	1,832232	2,791650	-0,017688	0,161583	-0,509587	14,126142	1,832232	2,791650
15:29:41,27	0,335006	3,398956	-0,187000	0,427013	0,311037	-1,428030	-0,021046	0,164050	-0,508787	1,342279	0,339917	2,800272	-0,846909	-2,918182	-1,774924	-10,195900	17,653997	15,350253	-0,021046	0,164050	-0,508787	14,220221	1,992055	2,800272	-0,021046	0,164050	-0,508787	14,220221	1,992055	2,800272
15:29:41,32	0,335006	3,398956	-0,187000	0,427013	0,311037	-1,428030	-0,018270	0,166497	-0,510348	1,242884	0,468395	2,791776	-0,845706	-2,918158	-1,774129	-10,184511	17,655238	15,364439	-0,018270	0,166497	-0,510348	14,312937	1,902588	2,791776	-0,018270	0,166497	-0,510348	14,312937	1,902588	2,791776
15:29:41,37	0,335006	3,398956	-0,187000	0,427013	0,311037	-1,428030	-0,018892	0,165468	-0,509553	1,303208	0,445292	2,805962	-0,846304	-2,917918	-1,769104	-10,205826	17,670948	15,342655	-0,018892	0,165468	-0,509553	14,292414	1,928315	2,805962	-0,018892	0,165468	-0,509553	14,292414	1,928315	2,805962
15:29:41,42	0,335006	3,398956	-0,187000	0,427013	0,311037	-1,428030	-0,018801	0,166105	-0,504528	1,272985	0,423700	2,784179	-0,846320	-2,919791	-1,767928	-10,225811	17,690577	15,357028	-0,018801	0,166105	-0,504528	14,312266	1,899593	2,784179	-0,018801	0,166105	-0,504528	14,312266	1,899593	2,784179
15:29:41,47	0,335006	3,398956	-0,187000	0,427013	0,311037	-1,428030	-0,017171	0,165183	-0,503352	1,327956	0,481350	2,798552	-0,845212	-2,916092	-1,768733	-10,231343	17,639637	15,342149	-0,017171	0,165183	-0,503352	14,294829	1,829271	2,798552	-0,017171	0,165183	-0,503352	14,294829	1,829271	2,798552
15:29:41,52	0,335006	3,398956	-0,187000	0,427013	0,311037	-1,428030	-0,020929	0,166074	-0,504158	1,234770	0,306634	2,783672	-0,843340	-2,919171	-1,764818	-10,199923	17,644946	15,339480	-0,020929	0,166074	-0,504158	14,271546	1,949527	2,783672	-0,020929	0,166074	-0,504158	14,271546	1,949527	2,783672
15:29:41,57	0,335006	3,398956	-0,187000	0,427013	0,311037	-1,428030	-0,019198	0,162912	-0,500242	1,419490	0,421192	2,781003	-0,843765	-2,914564	-1,765738	-10,200718	17,646980	15,349606	-0,019198	0,162912	-0,500242	14,208066	1,928216	2,781003	-0,019198	0,162912	-0,500242	14,208066	1,928216	2,781003
15:29:41,62	0,335006	3,398956	-0,187000	0,427013	0,311037	-1,428030	-0,022975	0,165584	-0,501163	1,281905	0,223063	2,791130	-0,842687	-2,917801	-1,764414	-10,182684	17,694147	15,355485	-0,022975	0,165584	-0,501163	14,280241	2,026611	2,791130	-0,022975	0,165584	-0,501163	14,280241	2,026611	2,791130
15:29:41,67	0,335006	3,398956	-0,187000	0,427013	0,311037	-1,428030	-0,020711	0,163032	-0,499839	1,464475	0,332820	2,797008	-0,843335	-2,915198	-1,762889	-10,193072	17,651257	15,339028	-0,020711	0,163032	-0,499839	14,262477	1,958652	2,797008	-0,020711	0,163032	-0,499839	14,262477	1,958652	2,797008
15:29:41,72	0,335006	3,398956	-0,187000	0,427013	0,311037	-1,428030	-0,022641	0,164894	-0,498313	1,325291	0,244896	2,780552	-0,843919	-2,916914	-1,764439	-10,189546	17,640971	15,334405	-0,022641	0,164894	-0,498313	14,269493	2,022253	2,780552	-0,022641	0,164894	-0,498313	14,269493	2,022253	2,780552
15:29:41,77	0,335006	3,398956	-0,187000	0,427013	0,311037	-1,428030	-0,020862	0,164542	-0,499863	1,336446	0,345601	2,775928	-0,846288	-2,918762	-1,761728	-10,220678	17,684160	15,333775	-0,020862	0,164542	-0,499863	14,253023	1,983305	2,775928	-0,020862	0,164542	-0,499863	14,253023	1,983305	2,775928
15:29:41,82	0,335006	3,398956	-0,187000	0,427013	0,311037	-1,428030	-0,018078	0,165670	-0,497153	1,299661	0,441855	2,775299	-0,845154	-2,918353	-1,761327	-10,224313	17,643220	15,351895	-0,018078	0,165670	-0,497153	14,304733	1,860953	2,775299	-0,018078	0,165670	-0,497153	14,304733	1,860953	2,775299
15:29:41,87	0,335006	3,398956	-0,187000	0,427013	0,311037	-1,428030	-0,019000	0,164892	-0,496752	1,302809	0,411232	2,793418	-0,842133	-2,914609	-1,760162	-10,184618	17,649258	15,342358	-0,019000	0,164892	-0,496752	14,246863	1,902708	2,793418	-0,019000	0,164892	-0,496752	14,246863	1,902708	2,793418
15:29:41,92	0,335006	3,398956	-0,187000	0,427013	0,311037	-1,428030	-0,023752	0,164148	-0,495587	1,366608	0,195467	2,783882	-0,844462	-2,916771	-1,757425	-10,182972	17,653554	15,354626	-0,023752	0,164148	-0,495587	14,252206	2,060003	2,783882	-0,023752	0,164148	-0,495587	14,252206	2,060003	2,783882
15:29:41,97	0,335006	3,398956	-0,187000	0,427013	0,311037	-1,428030	-0,020716	0,165084	-0,492850	1,322447	0,352638	2,796149	-0,844471	-2,914706	-1,758198	-10,179336	17,656684	15,369999	-0,020716	0,165084	-0,492850	14,281570	1,978816	2,796149	-0,020716	0,165084	-0,492850	14,281570	1,978816	2,796149
15:29:42,02	0,335006	3,398956	-0,187000	0,427013	0,311037	-1,428030	-0,022499	0,166124	-0,493623	1,272911	0,261490	2,811523	-0,845638	-2,920018	-1,754687	-10,203493	17,681835	15,372772	-0,022499	0,166124	-0,493623	14,313650	2,027658	2,811523	-0,022499	0,166124	-0,493623	14,313650	2,027658	2,811523
15:29:42,07	0,335006	3,398956	-0,187000	0,427013	0,311037	-1,428030	-0,017316	0,164479	-0,490112	1,368145	0,497521	2,814296	-0,842696	-2,918980	-1,755873	-10,198759	17,668488	15,344609	-0,017316	0,164479	-0,490112	14,279766	1,856807	2,814296	-0,017316	0,164479	-0,490112	14,279766	1,856807	2,814296
15:29:42,12	0,335006	3,398956	-0,187000	0,427013	0,311037	-1,428030	-0,019686	0,162450	-0,491298	1,464466	0,385061	2,786133	-0,842671	-2,915040	-1,755091	-10,175107	17,665057	15,358905	-0,019686	0,162450	-0,491298	14,216803	1,930381	2,786133	-0,019686	0,162450	-0,491298	14,216803	1,930381	2,786133
15:29:42,17	0,335006	3,398956	-0,187000	0,427013	0,311037	-1,428030	-0,023110	0,164398	-0,490516	1,372032	0,229202	2,800428	-0,841528	-2,917091	-1,754713	-10,195700	17,653397	15,343870	-0,023110	0,164398	-0,490516	14,277275	2,043320	2,800428	-0,023110	0,164398	-0,490516	14,277275	2,043320	2,800428
15:29:42,22	0,335006	3,398956	-0,187000	0,427013	0,311037	-1,428030	-0,022847	0,166937	-0,486262	1,240531	0,248500	2,778082	-0,845000	-2,913998	-1,750838	-10,169953	17,662669	15,336558	-0,022847	0,166937	-0,486262	14,345058	2,042026	2,778082	-0,022847	0,166937	-0,486262	14,345058	2,042026	2,778082
15:29:42,27	0,335006	3,398956	-0,187000	0,427013	0,311037	-1,428030	-0,022847	0,166937	-0,486262	1,240531	0,248500	2,778082	-0,847367	-2,919404	-1,750823	-10,188872	17,663826	15,340415	-0,022847	0,166937	-0,486262	14,345058	2,042026	2,778082	-0,022847	0,166937	-0,486262	14,345058	2,042026	2,778082
15:29:42,32	0,335006	3,398956	-0,187000	0,427013	0,311037	-1,428030	-0,016983	0,166283	-0,486248	1,266065	0,536512	2,781939	-0,844409	-2,916626	-1,750443	-10,164665	17,624490	15,325063	-0,016983	0,166283	-0,486248	14,319279	1,869643	2,781939	-0,016983	0,166283	-0,486248	14,319279	1,869643	2,781939
15:29:42,37	0,335006	3,398956	-0,187000	0,427013	0,311037	-1,428030	-0,020867	0,165111	-0,485867	1,305055	0,375137	2,766586	-0,840851	-2,917596	-1,748866	-10,169425	17,660663	15,345162	-0,020867	0,165111	-0,485867	14,266254	2,013221	2,766586	-0,020867	0,165111	-0,485867	14,266254	2,013221	2,766586
15:29:42,42	0,335006	3,398956	-0,187000	0,427013	0,311037	-1,428030	-0,021806	0,161544	-0,484290	1,519473	0,304104	2,786686	-0,846078	-2,913591	-1,749672	-10,122470	17,648439	15,310554	-0,021806	0,161544	-0,484290	14,200680	2,015894	2,786686	-0,021806	0,161544	-0,484290	14,200680	2,015894	2,786686
15:29:42,47	0,335006	3,398956	-0,187000	0,427013	0,311037	-1,428030	-0,022661	0,168074	-0,485097	1,192825	0,306445	2,752077	-0,845507	-2,916191	-1,749662	-10,151686	17,694630	15,326576	-0,022661	0,168074	-0,485097	14,386607	2,085315	2,752077	-0,022661	0,168074	-0,485097	14,386607	2,085315	2,752077
15:29:42,52	0,335006	3,398956	-0,187000	0,427013	0,311037	-1,428030	-0,020696	0,166279	-0,485086	1,311556	0,360230	2,768100	-0,847098	-2,918140	-1,749863	-10,204414	17,677874	15,341886	-0,020696	0,166279	-0,485086	14,364436	1,984845	2,768100	-0,020696	0,166279	-0,485086	14,364436	1,984845	2,768100
15:29:42,57	0,335006	3,398956	-0,187000	0,427013	0,311037	-1,428030	-0,018212	0,166683	-0,485287	1,249672	0,452121	2,783409	-0,844925	-2,913365	-1,748480	-10,138716	17,672442	15,354603	-0,018212	0,166683	-0,485287	14,334267	1,881728	2,783409	-0,018212	0,166683	-0,485287	14,334267	1,881728	2,783409
15:29:42,62	0,335006	3,398956	-0,187000	0,427013	0,311037	-1,428030	-0,023433	0,167188	-0,483905	1,251559	0,240192	2,796127	-0,847869	-2,915110	-1,748096	-10,146566	17,679268	15,349056	-0,023433	0,167188	-0,483905	14,375794	2,079721	2,796127	-0,023433	0,167188	-0,483905	14,375794	2,079721	2,796127
15:29:42,67	0,335006	3,398956	-0,187000	0,427013	0,311037	-1,428030	-0,020450	0,168865	-0,483520	1,166319	0,385102	2,790580	-0,847367	-2,916089	-1,748885	-10,185054	17,670191	15,349583	-0,020450	0,168865	-0,483520	14,422231	1,990458	2,790580	-0,020450	0,168865	-0,483520	14,422231	1,990458	2,790580
15:29:42,72	0,335006	3,398956	-0,187000	0,427013	0,311037	-1,428030	-0,019854	0,167941	-0,484310	1,187271	0,387331	2,791106	-0,844867	-2,912940	-1,745734	-10,108248	17,656292	15,371555	-0,019854	0,167941	-0,484310	14,370637	1,945856	2,791106	-0,019854	0,167941	-0,484310	14,370637	1,945856	2,791106
15:29:42,77	0,335006	3,398956	-0,187000	0,427013	0,311037	-1,428030	-0,023830	0,167350	-0,481158	1,244348	0,254024	2,813079	-0,846060	-2,915527	-1,745361	-10,131365	17,674682	15,352185	-0,023830	0,167350	-0,481158	14,381352	2,124697	2,813079	-0,023830	0,167350	-0,481158	14,381352	2,124697	2,813079
15:29:42,82	0,335006	3,398956	-0,187000	0,427013	0,311037	-1,428030	-0,020994	0,167090	-0,480785	1,262256	0,372288	2,793708	-0,845510	-2,920478	-1,746917	-10,159643	17,669023	15,338066	-0,020994	0,167090	-0,480785	14,378819	2,020323	2,793708	-0,020994	0,167090	-0,480785	14,378819	2,020323	2,793708
15:29:42,87	0,335006	3,398956	-0,187000	0,427013	0,311037	-1,428030	-0,016981	0,164138	-0,482342	1,396714	0,559331	2,779590	-0,844914	-2,914271	-1,743056	-10,148139	17,669364	15,331788	-0,016981	0,164138	-0,482342	14,281555	1,892305	2,779590	-0,016981	0,164138	-0,482342	14,281555	1,892305	2,779590
15:29:42,92	0,335006	3,398956	-0,187000	0,427013	0,311037	-1,428030	-0,022654	0,166725	-0,478480	1,268236	0,274097	2,773311	-0,846697	-2,914717	-1,741516	-10,161335	17,670858	15,320970	-0,022654	0,166725	-0,478480	14,356157	2,052448	2,773311	-0,022654	0,166725	-0,478480	14,356157	2,052448	2,773311
15:29:42,97	0,335006	3,398956	-0,187000	0,427013	0,311037	-1,428030	-0,021377	0,168046	-0,476940	1,194239	0,328344	2,762493	-0,846108	-2,914974	-1,742263	-10,157018	17,671508	15,355380	-0,021377	0,168046	-0,476940	14,385860	2,006423	2,762493	-0,021377	0,168046	-0,476940	14,385860	2,006423	2,762493
15:29:43,02	0,335006	3,398956	-0,187000	0,427013	0,311037	-1,428030	-0,021448	0,167408	-0,477688	1,230132	0,328040	2,796904	-0,844347	-2,917212	-1,741499	-10,172890	17,679912	15,331095	-0,021448	0,167408	-0,477688	14,371677	2,011732	2,796904	-0,021448	0,167408	-0,477688	14,371677	2,011732	2,796904
15:29:43,07	0,335006	3,398956	-0,187000	0,427013	0,311037	-1,428030	-0,020391	0,164764	-0,476924	1,366995	0,365055	2,772618	-0,843119	-2,917413	-1,742270	-10,139638	17,648635	15,315867	-0,020391	0,164764	-0,476924	14,300937	1,965774	2,772618	-0,020391	0,164764	-0,476924	14,300937	1,965774	2,772618
15:29:43,12	0,335006	3,398956	-0,187000	0,427013	0,311037	-1,428030	-0,020831	0,163600	-0,477695	1,417040	0,386606	2,757391	-0,845473	-2,911949	-1,740334	-10,137504	17,684930	15,340459	-0,020831	0,163600	-0,477695	14,259641	2,021871	2,757391	-0,020831	0,163600	-0,477695	14,259641	2,021871	2,757391
15:29:43,17	0,335006	3,398956	-0,187000	0,427013	0,311037	-1,428030	-0,024386	0,168370	-0,475759	1,201489	0,185472	2,781983	-0,847196	-2,913848	-1,736832	-10,128872	17,683312	15,332763	-0,024386	0,168370	-0,475759	14,418552	2,099767	2,781983	-0,024386	0,168370	-0,475759	14,418552	2,099767	2,781983
15:29:43,22	0,335006	3,398956	-0,187000	0,427013	0,311037	-1,428030	-0,021880	0,168913	-0,472256	1,176188	0,324064	2,774287	-0,847789	-2,915555	-1,737632	-10,136546	17,679490	15,298934	-0,021880	0,168913	-0,472256	14,435844	2,041644	2,774287	-0,021880	0,168913	-0,472256	14,435844	2,041644	2,774287
15:29:43,27	0,335006	3,398956	-0,187000	0,427013	0,311037	-1,428030	-0,020105	0,168573	-0,473056	1,186720	0,411640	2,740458	-0,847880	-2,917208	-1,738767	-10,184198	17,708859	15,358937	-0,020105	0,168573	-0,473056	14,419689	1,989867	2,740458	-0,020105	0,168573	-0,473056	14,419689	1,989867	2,740458
15:29:43,32	0,335006	3,398956	-0,187000	0,427013	0,311037	-1,428030	-0,018628	0,167825	-0,474192	1,227197	0,432459	2,800460	-0,848958	-2,914685	-1,736435	-10,138506	17,714025	15,347711	-0,018628	0,167825	-0,474192	14,401489	1,894790	2,800460	-0,018628	0,167825	-0,474192	14,401489	1,894790	2,800460
15:29:43,37	0,335006	3,398956	-0,187000	0,427013	0,311037	-1,428030	-0,020274	0,170021	-0,471860	1,140370	0,383878	2,789235	-0,844241	-2,912121	-1,740317	-10,104167	17,660182	15,339501	-0,020274	0,170021	-0,471860	14,486980	1,975384	2,789235	-0,020274	0,170021	-0,471860	14,486980	1,975384	2,789235
15:29:43,42	0,335006	3,398956	-0,187000	0,427013	0,311037	-1,428030	-0,024853	0,167217	-0,475742	1,256689	0,202431	2,781025	-0,844261	-2,917975	-1,738366	-10,142257	17,686525	15,338677	-0,024853	0,167217	-0,475742	14,383229	2,153388	2,781025	-0,024853	0,167217	-0,475742	14,383229	2,153388	2,781025
15:29:43,47	0,335006	3,398956	-0,187000	0,427013	0,311037	-1,428030	-0,021088	0,166529	-0,476926	1,294203	0,312426	2,783165	-0,843948	-2,914231	-1,735904	-10,122165	17,671553	15,347600	-0,021088	0,166529	-0,476926	14,366749	1,967824	2,783165	-0,021088	0,166529	-0,476926	14,366749	1,967824	2,783165
15:29:43,52	0,335006	3,398956	-0,187000	0,427013	0,311037	-1,428030	-0,021088	0,166529	-0,476926	1,294203	0,312426	2,783165	-0,844938	-2,915451	-1,734949	-10,132277	17,667912	15,326466	-0,021088	0,166529	-0,476926	14,366749	1,967824	2,783165	-0,021088	0,166529	-0,476926	14,366749	1,967824	2,783165
15:29:43,57	0,335006	3,398956	-0,187000	0,427013	0,311037	-1,428030	-0,021621	0,166156	-0,470374	1,304507	0,342308	2,767990	-0,844821	-2,910466	-1,737614	-10,107849	17,675761	15,328848	-0,021621	0,166156	-0,470374	14,347748	2,039519	2,767990	-0,021621	0,166156	-0,470374	14,347748	2,039519	2,767990
15:29:43,62	0,335006	3,398956	-0,187000	0,427013	0,311037	-1,428030	-0,025996	0,168548	-0,473038	1,199154	0,132013	2,770371	-0,846558	-2,914241	-1,735650	-10,107947	17,680721	15,336643	-0,025996	0,168548	-0,473038	14,430137	2,172701	2,770371	-0,025996	0,168548	-0,473038	14,430137	2,172701	2,770371
15:29:43,67	0,335006	3,398956	-0,187000	0,427013	0,311037	-1,428030	-0,021859	0,168164	-0,471075	1,223359	0,344596	2,778167	-0,846601	-2,916937	-1,732903	-10,137248	17,684264	15,373740	-0,021859	0,168164	-0,471075	14,424213	2,060493	2,778167	-0,021859	0,168164	-0,471075	14,424213	2,060493	2,778167
15:29:43,72	0,335006	3,398956	-0,187000	0,427013	0,311037	-1,428030	-0,019502	0,166853	-0,468328	1,279924	0,439973	2,815264	-0,844844	-2,913242	-1,734109	-10,131689	17,676034	15,336243	-0,019502	0,166853	-0,468328	14,377901	1,970906	2,815264	-0,019502	0,166853	-0,468328	14,377901	1,970906	2,815264
15:29:43,77	0,335006	3,398956	-0,187000	0,427013	0,311037	-1,428030	-0,023581	0,167179	-0,469533	1,258624	0,236822	2,777767	-0,846534	-2,916858	-1,734067	-10,108618	17,693923	15,359951	-0,023581	0,167179	-0,469533	14,382193	2,087915	2,777767	-0,023581	0,167179	-0,469533	14,382193	2,087915	2,777767
15:29:43,82	0,335006	3,398956	-0,187000	0,427013	0,311037	-1,428030	-0,019604	0,166835	-0,469491	1,303561	0,454638	2,801475	-0,843698	-2,919107	-1,732933	-10,169849	17,690588	15,335714	-0,019604	0,166835	-0,469491	14,400094	1,993573	2,801475	-0,019604	0,166835	-0,469491	14,400094	1,993573	2,801475
15:29:43,87	0,335006	3,398956	-0,187000	0,427013	0,311037	-1,428030	-0,019074	0,163254	-0,468358	1,456248	0,430857	2,777238	-0,844149	-2,913611	-1,730613	-10,099216	17,692910	15,310162	-0,019074	0,163254	-0,468358	14,271704	1,928158	2,777238	-0,019074	0,163254	-0,468358	14,271704	1,928158	2,777238
15:29:43,92	0,335006	3,398956	-0,187000	0,427013	0,311037	-1,428030	-0,023608	0,166393	-0,466037	1,330363	0,255086	2,751686	-0,844201	-2,914986	-1,733318	-10,111227	17,670251	15,330374	-0,023608	0,166393	-0,466037	14,392208	2,108324	2,751686	-0,023608	0,166393	-0,466037	14,392208	2,108324	2,751686
15:29:43,97	0,335006	3,398956	-0,187000	0,427013	0,311037	-1,428030	-0,022392	0,165750	-0,468742	1,338163	0,319263	2,771897	-0,847700	-2,911489	-1,725574	-10,100299	17,663374	15,310708	-0,022392	0,165750	-0,468742	14,349542	2,077018	2,771897	-0,022392	0,165750	-0,468742	14,349542	2,077018	2,771897
15:29:44,02	0,335006	3,398956	-0,187000	0,427013	0,311037	-1,428030	-0,023671	0,170529	-0,460998	1,089174	0,265664	2,752231	-0,846563	-2,915468	-1,732154	-10,130554	17,710089	15,340351	-0,023671	0,170529	-0,460998	14,475690	2,123811	2,752231	-0,023671	0,170529	-0,460998	14,475690	2,123811	2,752231
15:29:44,07	0,335006	3,398956	-0,187000	0,427013	0,311037	-1,428030	-0,020793	0,167556	-0,467579	1,269117	0,365727	2,781875	-0,842967	-2,912731	-1,732128	-10,089887	17,703829	15,360124	-0,020793	0,167556	-0,467579	14,422225	1,998002	2,781875	-0,020793	0,167556	-0,467579	14,422225	1,998002	2,781875
15:29:44,12	0,335006	3,398956	-0,187000	0,427013	0,311037	-1,428030	-0,024961	0,165809	-0,467552	1,374836	0,187339	2,801648	-0,846001	-2,917364	-1,728238	-10,144693	17,691509	15,376095	-0,024961	0,165809	-0,467552	14,390861	2,146802	2,801648	-0,024961	0,165809	-0,467552	14,390861	2,146802	2,801648
15:29:44,17	0,335006	3,398956	-0,187000	0,427013	0,311037	-1,428030	-0,019432	0,166120	-0,463662	1,320586	0,433550	2,817619	-0,842558	-2,914764	-1,729063	-10,172373	17,659223	15,338067	-0,019432	0,166120	-0,463662	14,361032	1,958978	2,817619	-0,019432	0,166120	-0,463662	14,361032	1,958978	2,817619
15:29:44,22	0,335006	3,398956	-0,187000	0,427013	0,311037	-1,428030	-0,023405	0,164439	-0,464488	1,366234	0,219126	2,779591	-0,844759	-2,917425	-1,728644	-10,116499	17,682891	15,332376	-0,023405	0,164439	-0,464488	14,274668	2,056434	2,779591	-0,023405	0,164439	-0,464488	14,274668	2,056434	2,779591
15:29:44,27	0,335006	3,398956	-0,187000	0,427013	0,311037	-1,428030	-0,020000	0,165014	-0,464069	1,384752	0,432741	2,773900	-0,843575	-2,915560	-1,728620	-10,096641	17,658082	15,360915	-0,020000	0,165014	-0,464069	14,338347	2,002755	2,773900	-0,020000	0,165014	-0,464069	14,338347	2,002755	2,773900
15:29:44,32	0,335006	3,398956	-0,187000	0,427013	0,311037	-1,428030	-0,022207	0,164921	-0,464045	1,378026	0,347566	2,802438	-0,841833	-2,917089	-1,729411	-10,115027	17,663172	15,342442	-0,022207	0,164921	-0,464045	14,324329	2,090849	2,802438	-0,022207	0,164921	-0,464045	14,324329	2,090849	2,802438
15:29:44,37	0,335006	3,398956	-0,187000	0,427013	0,311037	-1,428030	-0,021755	0,162648	-0,464835	1,491423	0,352627	2,783965	-0,844806	-2,912750	-1,729052	-10,123534	17,679386	15,338115	-0,021755	0,162648	-0,464835	14,259316	2,060390	2,783965	-0,021755	0,162648	-0,464835	14,259316	2,060390	2,783965
15:29:44,42	0,335006	3,398956	-0,187000	0,427013	0,311037	-1,428030	-0,024026	0,167393	-0,464477	1,254492	0,219060	2,779639	-0,844773	-2,913870	-1,727078	-10,123201	17,715232	15,371814	-0,024026	0,167393	-0,464477	14,394835	2,105098	2,779639	-0,024026	0,167393	-0,464477	14,394835	2,105098	2,779639
15:29:44,47	0,335006	3,398956	-0,187000	0,427013	0,311037	-1,428030	-0,023072	0,166804	-0,462503	1,316343	0,251026	2,813338	-0,845350	-2,913101	-1,726324	-10,113741	17,695095	15,341556	-0,023072	0,166804	-0,462503	14,410431	2,062187	2,813338	-0,023072	0,166804	-0,462503	14,410431	2,062187	2,813338
15:29:44,52	0,335006	3,398956	-0,187000	0,427013	0,311037	-1,428030	-0,023450	0,167688	-0,461748	1,257636	0,249661	2,783080	-0,845911	-2,913210	-1,728646	-10,103155	17,717145	15,348299	-0,023450	0,167688	-0,461748	14,421163	2,090450	2,783080	-0,023450	0,167688	-0,461748	14,421163	2,090450	2,783080
15:29:44,57	0,335006	3,398956	-0,187000	0,427013	0,311037	-1,428030	-0,023075	0,168119	-0,464071	1,259612	0,267280	2,789823	-0,843590	-2,913635	-1,725548	-10,110312	17,664499	15,330604	-0,023075	0,168119	-0,464071	14,456974	2,078666	2,789823	-0,023075	0,168119	-0,464071	14,456974	2,078666	2,789823
15:29:44,62	0,335006	3,398956	-0,187000	0,427013	0,311037	-1,428030	-0,023867	0,165896	-0,460973	1,326028	0,246202	2,772127	-0,845350	-2,915110	-1,726705	-10,117237	17,691956	15,341426	-0,023867	0,165896	-0,460973	14,348898	2,119788	2,772127	-0,023867	0,165896	-0,460973	14,348898	2,119788	2,772127
15:29:44,67	0,335006	3,398956	-0,187000	0,427013	0,311037	-1,428030	-0,021709	0,166684	-0,462130	1,305410	0,338686	2,782949	-0,844766	-2,916529	-1,726685	-10,129642	17,718630	15,366511	-0,021709	0,166684	-0,462130	14,390075	2,042880	2,782949	-0,021709	0,166684	-0,462130	14,390075	2,042880	2,782949
15:29:44,72	0,335006	3,398956	-0,187000	0,427013	0,311037	-1,428030	-0,020773	0,165468	-0,462110	1,385508	0,363316	2,808035	-0,845384	-2,913637	-1,725160	-10,138948	17,714642	15,351338	-0,020773	0,165468	-0,462110	14,374764	1,993976	2,808035	-0,020773	0,165468	-0,462110	14,374764	1,993976	2,808035
15:29:44,77	0,335006	3,398956	-0,187000	0,427013	0,311037	-1,428030	-0,022969	0,167450	-0,460584	1,274358	0,243059	2,792861	-0,843605	-2,915342	-1,725951	-10,135300	17,700249	15,317459	-0,022969	0,167450	-0,460584	14,419171	2,046105	2,792861	-0,022969	0,167450	-0,460584	14,419171	2,046105	2,792861
15:29:44,82	0,335006	3,398956	-0,187000	0,427013	0,311037	-1,428030	-0,022381	0,165056	-0,461376	1,388202	0,283961	2,758983	-0,844750	-2,916108	-1,723607	-10,127344	17,705648	15,325503	-0,022381	0,165056	-0,461376	14,345090	2,040894	2,758983	-0,022381	0,165056	-0,461376	14,345090	2,040894	2,758983
15:29:44,87	0,335006	3,398956	-0,187000	0,427013	0,311037	-1,428030	-0,021146	0,165665	-0,459032	1,365183	0,352395	2,767027	-0,844807	-2,914054	-1,725554	-10,140768	17,699026	15,341444	-0,021146	0,165665	-0,459032	14,369885	2,012344	2,767027	-0,021146	0,165665	-0,459032	14,369885	2,012344	2,767027
15:29:44,92	0,335006	3,398956	-0,187000	0,427013	0,311037	-1,428030	-0,022895	0,166742	-0,460978	1,296754	0,253100	2,782967	-0,843633	-2,916024	-1,724771	-10,149762	17,700364	15,341013	-0,022895	0,166742	-0,460978	14,385966	2,050395	2,782967	-0,022895	0,166742	-0,460978	14,385966	2,050395	2,782967
15:29:44,97	0,335006	3,398956	-0,187000	0,427013	0,311037	-1,428030	-0,021777	0,164740	-0,460195	1,397515	0,302805	2,782537	-0,842407	-2,917596	-1,724369	-10,122716	17,669205	15,329781	-0,021777	0,164740	-0,460195	14,329578	2,012297	2,782537	-0,021777	0,164740	-0,460195	14,329578	2,012297	2,782537
15:29:45,02	0,335006	3,398956	-0,187000	0,427013	0,311037	-1,428030	-0,021029	0,162892	-0,459794	1,480134	0,380710	2,771305	-0,847145	-2,913025	-1,722442	-10,130102	17,686923	15,348492	-0,021029	0,162892	-0,459794	14,267153	2,031474	2,771305	-0,021029	0,162892	-0,459794	14,267153	2,031474	2,771305
15:29:45,07	0,335006	3,398956	-0,187000	0,427013	0,311037	-1,428030	-0,022618	0,169281	-0,457866	1,159578	0,282812	2,790015	-0,844122	-2,912142	-1,724783	-10,080619	17,654051	15,305402	-0,022618	0,169281	-0,457866	14,448103	2,058333	2,790015	-0,022618	0,169281	-0,457866	14,448103	2,058333	2,790015
15:29:45,12	0,335006	3,398956	-0,187000	0,427013	0,311037	-1,428030	-0,024894	0,167104	-0,460208	1,269046	0,223745	2,746926	-0,847126	-2,916173	-1,723227	-10,138893	17,709747	15,325102	-0,024894	0,167104	-0,460208	14,386690	2,177939	2,746926	-0,024894	0,167104	-0,460208	14,386690	2,177939	2,746926
15:29:45,17	0,335006	3,398956	-0,187000	0,427013	0,311037	-1,428030	-0,019902	0,167690	-0,458652	1,257647	0,405041	2,766625	-0,846566	-2,911269	-1,721693	-10,139085	17,700384	15,324695	-0,019902	0,167690	-0,458652	14,421329	1,967323	2,766625	-0,019902	0,167690	-0,458652	14,421329	1,967323	2,766625
15:29:45,22	0,335006	3,398956	-0,187000	0,427013	0,311037	-1,428030	-0,024428	0,169657	-0,457118	1,147180	0,174162	2,766218	-0,840667	-2,911258	-1,721691	-10,127713	17,673937	15,310215	-0,024428	0,169657	-0,457118	14,465238	2,091798	2,766218	-0,024428	0,169657	-0,457118	14,465238	2,091798	2,766218
15:29:45,27	0,335006	3,398956	-0,187000	0,427013	0,311037	-1,428030	-0,027387	0,164553	-0,457115	1,395340	0,043373	2,751738	-0,843555	-2,916143	-1,722049	-10,121782	17,703648	15,324635	-0,027387	0,164553	-0,457115	14,312781	2,193281	2,751738	-0,027387	0,164553	-0,457115	14,312781	2,193281	2,751738
15:29:45,32	0,335006	3,398956	-0,187000	0,427013	0,311037	-1,428030	-0,021713	0,164612	-0,457473	1,420972	0,328700	2,766159	-0,844759	-2,914780	-1,724369	-10,121368	17,699104	15,350117	-0,021713	0,164612	-0,457473	14,343038	2,033201	2,766159	-0,021713	0,164612	-0,457473	14,343038	2,033201	2,766159
15:29:45,37	0,335006	3,398956	-0,187000	0,427013	0,311037	-1,428030	-0,022291	0,166337	-0,459794	1,327555	0,301271	2,791641	-0,844889	-2,914558	-1,720893	-10,170904	17,650563	15,351812	-0,022291	0,166337	-0,459794	14,385016	2,051151	2,791641	-0,022291	0,166337	-0,459794	14,385016	2,051151	2,791641
15:29:45,42	0,335006	3,398956	-0,187000	0,427013	0,311037	-1,428030	-0,022419	0,166561	-0,456318	1,249127	0,276026	2,793335	-0,843020	-2,915105	-1,721674	-10,145400	17,704212	15,324914	-0,022419	0,166561	-0,456318	14,324133	2,035894	2,793335	-0,022419	0,166561	-0,456318	14,324133	2,035894	2,793335
15:29:45,47	0,335006	3,398956	-0,187000	0,427013	0,311037	-1,428030	-0,022879	0,164668	-0,457099	1,406746	0,247336	2,766438	-0,847718	-2,913957	-1,717383	-10,145656	17,722213	15,361002	-0,022879	0,164668	-0,457099	14,333198	2,043363	2,766438	-0,022879	0,164668	-0,457099	14,333198	2,043363	2,766438
15:29:45,52	0,335006	3,398956	-0,187000	0,427013	0,311037	-1,428030	-0,021525	0,169311	-0,452808	1,180791	0,308563	2,802526	-0,847140	-2,913633	-1,718153	-10,144219	17,713062	15,371001	-0,021525	0,169311	-0,452808	14,471688	1,998238	2,802526	-0,021525	0,169311	-0,452808	14,471688	1,998238	2,802526
15:29:45,57	0,335006	3,398956	-0,187000	0,427013	0,311037	-1,428030	-0,022094	0,168973	-0,453577	1,191174	0,284774	2,812524	-0,842412	-2,915648	-1,718544	-10,136358	17,688737	15,341826	-0,022094	0,168973	-0,453577	14,455518	2,019148	2,812524	-0,022094	0,168973	-0,453577	14,455518	2,019148	2,812524
15:29:45,62	0,335006	3,398956	-0,187000	0,427013	0,311037	-1,428030	-0,022713	0,163870	-0,453969	1,439379	0,271543	2,783350	-0,845970	-2,914895	-1,718169	-10,155638	17,717544	15,347061	-0,022713	0,163870	-0,453969	14,303160	2,054528	2,783350	-0,022713	0,163870	-0,453969	14,303160	2,054528	2,783350
15:29:45,67	0,335006	3,398956	-0,187000	0,427013	0,311037	-1,428030	-0,021586	0,167328	-0,453594	1,274871	0,299047	2,788584	-0,843008	-2,914131	-1,718545	-10,129328	17,671838	15,346180	-0,021586	0,167328	-0,453594	14,410105	1,993562	2,788584	-0,021586	0,167328	-0,453594	14,410105	1,993562	2,788584
15:29:45,72	0,335006	3,398956	-0,187000	0,427013	0,311037	-1,428030	-0,023729	0,165145	-0,453970	1,361946	0,233260	2,787704	-0,844760	-2,912915	-1,718177	-10,135236	17,712117	15,332650	-0,023729	0,165145	-0,453970	14,325835	2,095985	2,787704	-0,023729	0,165145	-0,453970	14,325835	2,095985	2,787704
15:29:45,77	0,335006	3,398956	-0,187000	0,427013	0,311037	-1,428030	-0,023906	0,167269	-0,453602	1,283409	0,198819	2,774173	-0,843636	-2,915496	-1,718584	-10,169693	17,713438	15,313724	-0,023906	0,167269	-0,453602	14,414058	2,075409	2,774173	-0,023906	0,167269	-0,453602	14,414058	2,075409	2,774173
15:29:45,82	0,335006	3,398956	-0,187000	0,427013	0,311037	-1,428030	-0,022232	0,165006	-0,454008	1,385010	0,255327	2,755248	-0,842975	-2,914197	-1,717385	-10,118181	17,671843	15,330821	-0,022232	0,165006	-0,454008	14,337999	2,000566	2,755248	-0,022232	0,165006	-0,454008	14,337999	2,000566	2,755248
15:29:45,87	0,335006	3,398956	-0,187000	0,427013	0,311037	-1,428030	-0,023688	0,165083	-0,452810	1,370734	0,245036	2,772344	-0,844724	-2,913084	-1,715827	-10,118859	17,702474	15,345259	-0,023688	0,165083	-0,452810	14,329777	2,104553	2,772344	-0,023688	0,165083	-0,452810	14,329777	2,104553	2,772344
15:29:45,92	0,335006	3,398956	-0,187000	0,427013	0,311037	-1,428030	-0,023777	0,167155	-0,451252	1,289217	0,224513	2,786783	-0,842979	-2,913813	-1,717018	-10,139358	17,723710	15,317997	-0,023777	0,167155	-0,451252	14,410853	2,091004	2,786783	-0,023777	0,167155	-0,451252	14,410853	2,091004	2,786783
15:29:45,97	0,335006	3,398956	-0,187000	0,427013	0,311037	-1,428030	-0,024019	0,165278	-0,452443	1,394928	0,183577	2,759521	-0,845394	-2,912069	-1,718588	-10,148210	17,691979	15,317868	-0,024019	0,165278	-0,452443	14,369272	2,069037	2,759521	-0,024019	0,165278	-0,452443	14,369272	2,069037	2,759521
15:29:46,02	0,335006	3,398956	-0,187000	0,427013	0,311037	-1,428030	-0,024321	0,168242	-0,454012	1,208890	0,176028	2,759392	-0,846503	-2,914847	-1,715854	-10,132377	17,700718	15,310873	-0,024321	0,168242	-0,454012	14,415914	2,085262	2,759392	-0,024321	0,168242	-0,454012	14,415914	2,085262	2,759392
15:29:46,07	0,335006	3,398956	-0,187000	0,427013	0,311037	-1,428030	-0,021361	0,167814	-0,451279	1,246654	0,339289	2,752397	-0,845815	-2,915388	-1,717451	-10,126502	17,697116	15,332704	-0,021361	0,167814	-0,451279	14,420044	2,016166	2,752397	-0,021361	0,167814	-0,451279	14,420044	2,016166	2,752397
15:29:46,12	0,335006	3,398956	-0,187000	0,427013	0,311037	-1,428030	-0,021237	0,166948	-0,452876	1,291521	0,352660	2,774227	-0,847747	-2,915453	-1,715450	-10,163603	17,709366	15,349681	-0,021237	0,166948	-0,452876	14,396905	2,019751	2,774227	-0,021237	0,166948	-0,452876	14,396905	2,019751	2,774227
15:29:46,17	0,335006	3,398956	-0,187000	0,427013	0,311037	-1,428030	-0,020214	0,168587	-0,450874	1,198310	0,367583	2,791205	-0,843430	-2,916716	-1,714551	-10,170308	17,702488	15,327739	-0,020214	0,168587	-0,450874	14,432419	1,954394	2,791205	-0,020214	0,168587	-0,450874	14,432419	1,954394	2,791205
15:29:46,22	0,335006	3,398956	-0,187000	0,427013	0,311037	-1,428030	-0,021279	0,164217	-0,449975	1,416243	0,309834	2,769262	-0,843674	-2,912310	-1,714675	-10,177760	17,706965	15,364984	-0,021279	0,164217	-0,449975	14,307303	1,980250	2,769262	-0,021279	0,164217	-0,449975	14,307303	1,980250	2,769262
15:29:46,27	0,335006	3,398956	-0,187000	0,427013	0,311037	-1,428030	-0,024973	0,166632	-0,450100	1,290848	0,109078	2,806508	-0,843630	-2,915850	-1,713108	-10,165342	17,690966	15,353183	-0,024973	0,166632	-0,450100	14,371434	2,069436	2,806508	-0,024973	0,166632	-0,450100	14,371434	2,069436	2,806508
15:29:46,32	0,335006	3,398956	-0,187000	0,427013	0,311037	-1,428030	-0,021930	0,164824	-0,448533	1,377212	0,286077	2,794706	-0,843005	-2,913900	-1,715458	-10,151014	17,717298	15,331480	-0,021930	0,164824	-0,448533	14,315879	2,007546	2,794706	-0,021930	0,164824	-0,448533	14,315879	2,007546	2,794706
15:29:46,37	0,335006	3,398956	-0,187000	0,427013	0,311037	-1,428030	-0,023930	0,165258	-0,450882	1,384613	0,181279	2,773004	-0,843060	-2,913669	-1,716586	-10,144095	17,649222	15,378391	-0,023930	0,165258	-0,450882	14,357347	2,059809	2,773004	-0,023930	0,165258	-0,450882	14,357347	2,059809	2,773004
15:29:46,42	0,335006	3,398956	-0,187000	0,427013	0,311037	-1,428030	-0,024103	0,165421	-0,452011	1,320652	0,212335	2,819915	-0,844150	-2,915195	-1,716222	-10,139981	17,725880	15,336562	-0,024103	0,165421	-0,452011	14,306166	2,104414	2,819915	-0,024103	0,165421	-0,452011	14,306166	2,104414	2,819915
15:29:46,47	0,335006	3,398956	-0,187000	0,427013	0,311037	-1,428030	-0,022236	0,165602	-0,451647	1,379669	0,274658	2,778086	-0,843599	-2,913055	-1,715836	-10,141416	17,697198	15,345526	-0,022236	0,165602	-0,451647	14,379415	2,020168	2,778086	-0,022236	0,165602	-0,451647	14,379415	2,020168	2,778086
15:29:46,52	0,335006	3,398956	-0,187000	0,427013	0,311037	-1,428030	-0,024365	0,166194	-0,451261	1,323312	0,177048	2,787050	-0,845330	-2,911578	-1,712934	-10,142262	17,740785	15,340240	-0,024365	0,166194	-0,451261	14,369554	2,089685	2,787050	-0,024365	0,166194	-0,451261	14,369554	2,089685	2,787050
15:29:46,57	0,335006	3,398956	-0,187000	0,427013	0,311037	-1,428030	-0,024779	0,168432	-0,448359	1,244254	0,132997	2,781764	-0,842932	-2,912198	-1,711928	-10,109022	17,697863	15,357614	-0,024779	0,168432	-0,448359	14,466189	2,078128	2,781764	-0,024779	0,168432	-0,448359	14,466189	2,078128	2,781764
15:29:46,62	0,335006	3,398956	-0,187000	0,427013	0,311037	-1,428030	-0,025441	0,166045	-0,447352	1,347835	0,148826	2,799138	-0,846533	-2,910871	-1,712357	-10,142556	17,710368	15,338814	-0,025441	0,166045	-0,447352	14,382377	2,145916	2,799138	-0,025441	0,166045	-0,447352	14,382377	2,145916	2,799138
15:29:46,67	0,335006	3,398956	-0,187000	0,427013	0,311037	-1,428030	-0,024789	0,169827	-0,447781	1,145222	0,147414	2,780338	-0,846497	-2,912917	-1,713130	-10,129164	17,703946	15,324109	-0,024789	0,169827	-0,447781	14,476669	2,093357	2,780338	-0,024789	0,169827	-0,447781	14,476669	2,093357	2,780338
15:29:46,72	0,335006	3,398956	-0,187000	0,427013	0,311037	-1,428030	-0,023036	0,168773	-0,448555	1,201161	0,253397	2,765632	-0,843656	-2,913721	-1,714286	-10,172765	17,700549	15,354594	-0,023036	0,168773	-0,448555	14,449874	2,061701	2,765632	-0,023036	0,168773	-0,448555	14,449874	2,061701	2,765632
15:29:46,77	0,335006	3,398956	-0,187000	0,427013	0,311037	-1,428030	-0,023760	0,165911	-0,449711	1,325290	0,179676	2,796118	-0,845355	-2,914860	-1,711966	-10,155044	17,708543	15,323723	-0,023760	0,165911	-0,449711	14,349265	2,044832	2,796118	-0,023760	0,165911	-0,449711	14,349265	2,044832	2,796118
15:29:46,82	0,335006	3,398956	-0,187000	0,427013	0,311037	-1,428030	-0,021924	0,166812	-0,447391	1,294172	0,286515	2,765247	-0,845301	-2,916155	-1,713088	-10,127109	17,708630	15,357854	-0,021924	0,166812	-0,447391	14,388950	2,007518	2,765247	-0,021924	0,166812	-0,447391	14,388950	2,007518	2,765247
15:29:46,87	0,335006	3,398956	-0,187000	0,427013	0,311037	-1,428030	-0,020829	0,166119	-0,448513	1,344292	0,367575	2,799378	-0,845319	-2,914790	-1,711572	-10,143443	17,721518	15,323796	-0,020829	0,166119	-0,448513	14,384607	2,002666	2,799378	-0,020829	0,166119	-0,448513	14,384607	2,002666	2,799378
15:29:46,92	0,335006	3,398956	-0,187000	0,427013	0,311037	-1,428030	-0,022002	0,166817	-0,446997	1,310990	0,285973	2,765320	-0,843574	-2,915216	-1,710767	-10,145391	17,700721	15,356814	-0,022002	0,166817	-0,446997	14,406098	2,013168	2,765320	-0,022002	0,166817	-0,446997	14,406098	2,013168	2,765320
15:29:46,97	0,335006	3,398956	-0,187000	0,427013	0,311037	-1,428030	-0,022506	0,165093	-0,446191	1,381632	0,268489	2,798338	-0,843573	-2,914235	-1,713098	-10,146909	17,729803	15,364171	-0,022506	0,165093	-0,446191	14,341438	2,035230	2,798338	-0,022506	0,165093	-0,446191	14,341438	2,035230	2,798338
15:29:47,02	0,335006	3,398956	-0,187000	0,427013	0,311037	-1,428030	-0,023356	0,165582	-0,448523	1,380629	0,208422	2,805695	-0,845905	-2,911142	-1,712344	-10,126862	17,717472	15,343786	-0,023356	0,165582	-0,448523	14,378825	2,041905	2,805695	-0,023356	0,165582	-0,448523	14,378825	2,041905	2,805695
15:29:47,07	0,335006	3,398956	-0,187000	0,427013	0,311037	-1,428030	-0,024869	0,169148	-0,447768	1,194541	0,153284	2,785310	-0,845837	-2,912580	-1,712913	-10,142034	17,718758	15,363508	-0,024869	0,169148	-0,447768	14,472668	2,105519	2,785310	-0,024869	0,169148	-0,447768	14,472668	2,105519	2,785310
15:29:47,12	0,335006	3,398956	-0,187000	0,427013	0,311037	-1,428030	-0,023657	0,168370	-0,448337	1,228510	0,202546	2,805032	-0,844677	-2,913257	-1,709643	-10,119248	17,715547	15,298295	-0,023657	0,168370	-0,448337	14,445586	2,059609	2,805032	-0,023657	0,168370	-0,448337	14,445586	2,059609	2,805032
15:29:47,17	0,335006	3,398956	-0,187000	0,427013	0,311037	-1,428030	-0,023651	0,167027	-0,445067	1,306995	0,224196	2,739818	-0,845876	-2,912436	-1,712743	-10,121411	17,723979	15,319768	-0,023651	0,167027	-0,445067	14,418590	2,080790	2,739818	-0,023651	0,167027	-0,445067	14,418590	2,080790	2,739818
15:29:47,22	0,335006	3,398956	-0,187000	0,427013	0,311037	-1,428030	-0,023762	0,168476	-0,448167	1,237845	0,212307	2,761292	-0,843614	-2,915355	-1,710408	-10,162818	17,684481	15,327156	-0,023762	0,168476	-0,448167	14,463222	2,077656	2,761292	-0,023762	0,168476	-0,448167	14,463222	2,077656	2,761292
15:29:47,27	0,335006	3,398956	-0,187000	0,427013	0,311037	-1,428030	-0,022366	0,165058	-0,445832	1,360695	0,268812	2,768680	-0,843487	-2,913910	-1,709616	-10,110977	17,710336	15,322361	-0,022366	0,165058	-0,445832	14,317724	2,024540	2,768680	-0,022366	0,165058	-0,445832	14,317724	2,024540	2,768680
15:29:47,32	0,335006	3,398956	-0,187000	0,427013	0,311037	-1,428030	-0,023680	0,165670	-0,445041	1,377154	0,232429	2,763885	-0,845322	-2,913620	-1,709250	-10,143575	17,711775	15,317400	-0,023014	0,167404	-0,444675	14,413162	2,044730	2,758924	-0,023014	0,167404	-0,444675	14,413162	2,044730	2,758924
15:29:47,37	0,335006	3,398956	-0,187000	0,427013	0,311037	-1,428030	-0,023014	0,167404	-0,444675	1,271939	0,238133	2,758924	-0,845364	-2,912413	-1,710644	-10,150595	17,711218	15,370156	-0,023014	0,167404	-0,444675	14,413162	2,044730	2,758924	-0,023014	0,167404	-0,444675	14,413162	2,044730	2,758924
15:29:47,42	0,335006	3,398956	-0,187000	0,427013	0,311037	-1,428030	-0,024038	0,168044	-0,446069	1,234679	0,179059	2,811680	-0,844060	-2,914803	-1,711153	-10,103879	17,719496	15,337821	-0,024038	0,168044	-0,446069	14,426123	2,066078	2,811680	-0,024038	0,168044	-0,446069	14,426123	2,066078	2,811680
15:29:47,47	0,335006	3,398956	-0,187000	0,427013	0,311037	-1,428030	-0,022621	0,165719	-0,446578	1,386089	0,289109	2,779344	-0,843503	-2,915963	-1,708848	-10,125901	17,707211	15,307105	-0,022621	0,165719	-0,446578	14,395046	2,064821	2,779344	-0,022621	0,165719	-0,446578	14,395046	2,064821	2,779344
15:29:47,52	0,335006	3,398956	-0,187000	0,427013	0,311037	-1,428030	-0,021895	0,164657	-0,444273	1,419666	0,313926	2,748628	-0,842379	-2,913565	-1,707660	-10,155084	17,750582	15,366762	-0,021895	0,164657	-0,444273	14,345253	2,032656	2,748628	-0,021895	0,164657	-0,444273	14,345253	2,032656	2,748628
15:29:47,57	0,335006	3,398956	-0,187000	0,427013	0,311037	-1,428030	-0,024534	0,164883	-0,443084	1,430907	0,129743	2,808286	-0,844710	-2,914630	-1,709617	-10,131228	17,705955	15,331802	-0,024534	0,164883	-0,443084	14,374198	2,055629	2,808286	-0,024534	0,164883	-0,443084	14,374198	2,055629	2,808286
15:29:47,62	0,335006	3,398956	-0,187000	0,427013	0,311037	-1,428030	-0,022445	0,166370	-0,445042	1,326870	0,281312	2,773325	-0,842918	-2,912438	-1,711556	-10,098502	17,671887	15,327343	-0,022445	0,166370	-0,445042	14,386879	2,043260	2,773325	-0,022445	0,166370	-0,445042	14,386879	2,043260	2,773325
15:29:47,67	0,335006	3,398956	-0,187000	0,427013	0,311037	-1,428030	-0,025240	0,165913	-0,446980	1,337450	0,181361	2,768867	-0,842998	-2,916336	-1,709986	-10,150386	17,685191	15,355827	-0,025240	0,165913	-0,446980	14,361651	2,162696	2,768867	-0,025240	0,165913	-0,446980	14,361651	2,162696	2,768867
15:29:47,72	0,335006	3,398956	-0,187000	0,427013	0,311037	-1,428030	-0,021824	0,164034	-0,445411	1,420781	0,307398	2,797350	-0,843329	-2,915083	-1,710302	-10,129793	17,721468	15,361943	-0,021824	0,164034	-0,445411	14,297414	2,020593	2,797350	-0,021824	0,164034	-0,445411	14,297414	2,020593	2,797350
15:29:47,77	0,335006	3,398956	-0,187000	0,427013	0,311037	-1,428030	-0,022744	0,164947	-0,445727	1,414981	0,259259	2,803467	-0,845322	-2,914647	-1,706909	-10,165501	17,760585	15,336993	-0,022744	0,164947	-0,445727	14,363341	2,044666	2,803467	-0,022744	0,164947	-0,445727	14,363341	2,044666	2,803467
15:29:47,82	0,335006	3,398956	-0,187000	0,427013	0,311037	-1,428030	-0,022125	0,166891	-0,442334	1,329951	0,240974	2,778516	-0,846972	-2,913091	-1,705736	-10,112938	17,768414	15,326245	-0,022125	0,166891	-0,442334	14,430861	1,977776	2,778516	-0,022125	0,166891	-0,442334	14,430861	1,977776	2,778516
15:29:47,87	0,335006	3,398956	-0,187000	0,427013	0,311037	-1,428030	-0,022647	0,169098	-0,441160	1,248251	0,255417	2,767769	-0,842303	-2,911160	-1,705626	-10,106842	17,711521	15,341133	-0,022647	0,169098	-0,441160	14,522407	2,033225	2,767769	-0,022647	0,169098	-0,441160	14,522407	2,033225	2,767769
15:29:47,92	0,335006	3,398956	-0,187000	0,427013	0,311037	-1,428030	-0,026654	0,166020	-0,441051	1,362069	0,080808	2,782657	-0,847046	-2,915869	-1,708448	-10,136927	17,736092	15,336372	-0,026654	0,166020	-0,441051	14,394625	2,173121	2,782657	-0,026654	0,166020	-0,441051	14,394625	2,173121	2,782657
15:29:47,97	0,335006	3,398956	-0,187000	0,427013	0,311037	-1,428030	-0,020205	0,167772	-0,443873	1,277172	0,377824	2,777896	-0,844660	-2,916212	-1,703799	-10,126709	17,706154	15,303769	-0,020205	0,167772	-0,443873	14,447305	1,963878	2,777896	-0,020205	0,167772	-0,443873	14,447305	1,963878	2,777896
15:29:48,02	0,335006	3,398956	-0,187000	0,427013	0,311037	-1,428030	-0,021100	0,165535	-0,439223	1,372689	0,355071	2,745293	-0,842979	-2,914192	-1,709616	-10,146347	17,707758	15,342068	-0,021100	0,165535	-0,439223	14,367200	2,011429	2,745293	-0,021100	0,165535	-0,439223	14,367200	2,011429	2,745293
15:29:48,07	0,335006	3,398956	-0,187000	0,427013	0,311037	-1,428030	-0,023690	0,165089	-0,445040	1,387440	0,202579	2,783592	-0,845316	-2,916305	-1,705329	-10,155816	17,725070	15,353930	-0,023690	0,165089	-0,445040	14,346957	2,062257	2,783592	-0,023690	0,165089	-0,445040	14,346957	2,062257	2,783592
15:29:48,12	0,335006	3,398956	-0,187000	0,427013	0,311037	-1,428030	-0,020691	0,166057	-0,440754	1,347397	0,341657	2,795454	-0,842833	-2,915551	-1,707726	-10,131662	17,708516	15,339808	-0,020691	0,166057	-0,440754	14,382849	1,965935	2,795454	-0,020691	0,166057	-0,440754	14,382849	1,965935	2,795454
15:29:48,17	0,335006	3,398956	-0,187000	0,427013	0,311037	-1,428030	-0,022586	0,164283	-0,443150	1,437360	0,272317	2,781331	-0,841711	-2,916237	-1,707260	-10,115934	17,712367	15,340386	-0,022586	0,164283	-0,443150	14,333593	2,045344	2,781331	-0,022586	0,164283	-0,443150	14,333593	2,045344	2,781331
15:29:48,22	0,335006	3,398956	-0,187000	0,427013	0,311037	-1,428030	-0,022554	0,162969	-0,442685	1,516919	0,285706	2,781910	-0,845254	-2,915725	-1,704173	-10,130349	17,725016	15,328834	-0,022554	0,162969	-0,442685	14,309954	2,056176	2,781910	-0,022554	0,162969	-0,442685	14,309954	2,056176	2,781910
15:29:48,27	0,335006	3,398956	-0,187000	0,427013	0,311037	-1,428030	-0,021225	0,166293	-0,439598	1,347803	0,335969	2,770358	-0,850028	-2,913731	-1,704966	-10,155269	17,739566	15,344045	-0,021225	0,166293	-0,439598	14,401795	2,002168	2,770358	-0,021225	0,166293	-0,439598	14,401795	2,002168	2,770358
15:29:48,32	0,335006	3,398956	-0,187000	0,427013	0,311037	-1,428030	-0,020566	0,171424	-0,440390	1,081121	0,341425	2,785569	-0,843491	-2,914179	-1,706108	-10,111942	17,691007	15,334112	-0,020566	0,171424	-0,440390	14,537912	1,955826	2,785569	-0,020566	0,171424	-0,440390	14,537912	1,955826	2,785569
15:29:48,37	0,335006	3,398956	-0,187000	0,427013	0,311037	-1,428030	-0,023445	0,165539	-0,441533	1,366765	0,253481	2,775636	-0,844045	-2,912432	-1,705329	-10,098370	17,709789	15,339109	-0,023445	0,165539	-0,441533	14,361563	2,093939	2,775636	-0,023445	0,165539	-0,441533	14,361563	2,093939	2,775636
15:29:48,42	0,335006	3,398956	-0,187000	0,427013	0,311037	-1,428030	-0,024682	0,166892	-0,440754	1,319440	0,191553	2,780633	-0,845300	-2,917251	-1,706498	-10,137214	17,686133	15,333685	-0,024682	0,166892	-0,440754	14,420480	2,129065	2,780633	-0,024682	0,166892	-0,440754	14,420480	2,129065	2,780633
15:29:48,47	0,335006	3,398956	-0,187000	0,427013	0,311037	-1,428030	-0,023518	0,166280	-0,440769	1,337033	0,227224	2,771044	-0,845289	-2,914947	-1,704157	-10,143979	17,734764	15,363302	-0,023518	0,166280	-0,440769	14,389990	2,073394	2,771044	-0,023518	0,166280	-0,440769	14,389990	2,073394	2,771044
15:29:48,52	0,335006	3,398956	-0,187000	0,427013	0,311037	-1,428030	-0,017821	0,167819	-0,441539	1,248194	0,483706	2,787922	-0,846810	-2,915356	-1,703726	-10,175358	17,735654	15,309771	-0,017821	0,167819	-0,441539	14,421973	1,882638	2,787922	-0,017821	0,167819	-0,441539	14,421973	1,882638	2,787922
15:29:48,57	0,335006	3,398956	-0,187000	0,427013	0,311037	-1,428030	-0,022478	0,169300	-0,440272	1,199134	0,261516	2,755874	-0,843132	-2,914924	-1,704650	-10,159412	17,711059	15,358533	-0,022478	0,169300	-0,440272	14,489161	2,026020	2,755874	-0,022478	0,169300	-0,440272	14,489161	2,026020	2,755874
15:29:48,62	0,335006	3,398956	-0,187000	0,427013	0,311037	-1,428030	-0,022980	0,164856	-0,440075	1,395924	0,226528	2,800056	-0,844165	-2,915023	-1,707291	-10,155592	17,703415	15,335436	-0,022980	0,164856	-0,440075	14,337087	2,030480	2,800056	-0,022980	0,164856	-0,440075	14,337087	2,030480	2,800056
15:29:48,67	0,335006	3,398956	-0,187000	0,427013	0,311037	-1,428030	-0,022378	0,165700	-0,442715	1,347292	0,264990	2,776960	-0,847089	-2,916975	-1,703771	-10,152894	17,697403	15,356505	-0,022378	0,165700	-0,442715	14,354761	2,021642	2,776960	-0,022378	0,165700	-0,442715	14,354761	2,021642	2,776960
15:29:48,72	0,335006	3,398956	-0,187000	0,427013	0,311037	-1,428030	-0,019225	0,167257	-0,439195	1,262495	0,434259	2,798028	-0,848218	-2,912635	-1,703795	-10,139008	17,751062	15,344009	-0,019225	0,167257	-0,439195	14,392152	1,943446	2,798028	-0,019225	0,167257	-0,439195	14,392152	1,943446	2,798028
15:29:48,77	0,335006	3,398956	-0,187000	0,427013	0,311037	-1,428030	-0,022419	0,170405	-0,439219	1,152203	0,253374	2,785532	-0,845811	-2,912031	-1,702624	-10,113508	17,740465	15,333510	-0,022419	0,170405	-0,439219	14,528992	2,013280	2,785532	-0,022419	0,170405	-0,439219	14,528992	2,013280	2,785532
15:29:48,82	0,335006	3,398956	-0,187000	0,427013	0,311037	-1,428030	-0,024145	0,168622	-0,438048	1,248483	0,190990	2,775034	-0,847021	-2,913308	-1,703790	-10,130735	17,745805	15,339014	-0,024145	0,168622	-0,438048	14,485319	2,086409	2,775034	-0,024145	0,168622	-0,438048	14,485319	2,086409	2,775034
15:29:48,87	0,335006	3,398956	-0,187000	0,427013	0,311037	-1,428030	-0,022435	0,169032	-0,439214	1,223192	0,262350	2,780538	-0,844767	-2,912673	-1,703525	-10,132698	17,752420	15,346837	-0,022435	0,169032	-0,439214	14,492185	2,023488	2,780538	-0,022435	0,169032	-0,439214	14,492185	2,023488	2,780538
15:29:48,92	0,335006	3,398956	-0,187000	0,427013	0,311037	-1,428030	-0,023113	0,165980	-0,441926	1,379571	0,256094	2,767254	-0,843521	-2,914720	-1,705319	-10,131550	17,707323	15,358497	-0,023113	0,165980	-0,441926	14,408994	2,070448	2,767254	-0,023113	0,165980	-0,441926	14,408994	2,070448	2,767254
15:29:48,97	0,335006	3,398956	-0,187000	0,427013	0,311037	-1,428030	-0,023113	0,165980	-0,441926	1,379571	0,256094	2,767254	-0,846459	-2,913525	-1,705355	-10,143161	17,749611	15,330591	-0,023113	0,165980	-0,441926	14,408994	2,070448	2,767254	-0,023113	0,165980	-0,441926	14,408994	2,070448	2,767254
15:29:49,02	0,335006	3,398956	-0,187000	0,427013	0,311037	-1,428030	-0,022528	0,168436	-0,440780	1,251233	0,244821	2,772115	-0,844018	-2,915582	-1,702174	-10,107275	17,745808	15,386423	-0,022528	0,168436	-0,440780	14,473492	2,013304	2,772115	-0,022528	0,168436	-0,440780	14,473492	2,013304	2,772115
15:29:49,07	0,335006	3,398956	-0,187000	0,427013	0,311037	-1,428030	-0,021967	0,165294	-0,437599	1,429270	0,306988	2,827947	-0,844055	-2,913682	-1,702985	-10,115464	17,729420	15,357681	-0,021967	0,165294	-0,437599	14,404877	2,031409	2,827947	-0,021967	0,165294	-0,437599	14,404877	2,031409	2,827947
15:29:49,12	0,335006	3,398956	-0,187000	0,427013	0,311037	-1,428030	-0,023594	0,166276	-0,438410	1,359938	0,223470	2,799204	-0,844665	-2,914013	-1,702998	-10,128275	17,732070	15,348060	-0,023594	0,166276	-0,438410	14,412603	2,075635	2,799204	-0,023594	0,166276	-0,438410	14,412603	2,075635	2,799204
15:29:49,17	0,335006	3,398956	-0,187000	0,427013	0,311037	-1,428030	-0,023003	0,166639	-0,438423	1,336960	0,241829	2,789584	-0,847620	-2,910448	-1,705751	-10,117584	17,722259	15,325104	-0,023003	0,166639	-0,438423	14,418108	2,047531	2,789584	-0,023003	0,166639	-0,438423	14,418108	2,047531	2,789584
15:29:49,22	0,335006	3,398956	-0,187000	0,427013	0,311037	-1,428030	-0,024612	0,170981	-0,441176	1,108031	0,172306	2,766627	-0,843522	-2,915991	-1,700657	-10,154298	17,736724	15,361492	-0,024612	0,170981	-0,441176	14,530017	2,104342	2,766627	-0,024612	0,170981	-0,441176	14,530017	2,104342	2,766627
15:29:49,27	0,335006	3,398956	-0,187000	0,427013	0,311037	-1,428030	-0,021861	0,164660	-0,436082	1,430903	0,276327	2,803016	-0,841738	-2,915725	-1,702605	-10,136040	17,712476	15,342680	-0,021861	0,164660	-0,436082	14,356675	1,992416	2,803016	-0,021861	0,164660	-0,436082	14,356675	1,992416	2,803016
15:29:49,32	0,335006	3,398956	-0,187000	0,427013	0,311037	-1,428030	-0,022983	0,163248	-0,438030	1,492441	0,245926	2,784204	-0,844108	-2,914363	-1,701082	-10,152410	17,735955	15,323085	-0,022983	0,163248	-0,438030	14,307395	2,050080	2,784204	-0,022983	0,163248	-0,438030	14,307395	2,050080	2,784204
15:29:49,37	0,335006	3,398956	-0,187000	0,427013	0,311037	-1,428030	-0,022978	0,165982	-0,436507	1,362436	0,220277	2,764609	-0,844747	-2,913333	-1,701924	-10,130791	17,749749	15,317400	-0,022978	0,165982	-0,436507	14,391988	2,024028	2,764609	-0,022978	0,165982	-0,436507	14,391988	2,024028	2,764609
15:29:49,42	0,335006	3,398956	-0,187000	0,427013	0,311037	-1,428030	-0,023550	0,167049	-0,437349	1,329670	0,202336	2,758923	-0,845280	-2,912908	-1,701763	-10,142926	17,733033	15,326956	-0,023550	0,167049	-0,437349	14,443037	2,051024	2,758923	-0,023550	0,167049	-0,437349	14,443037	2,051024	2,758923
15:29:49,47	0,335006	3,398956	-0,187000	0,427013	0,311037	-1,428030	-0,023652	0,167724	-0,437188	1,274032	0,194907	2,768479	-0,846402	-2,913735	-1,701448	-10,121238	17,743252	15,342299	-0,023652	0,167724	-0,437188	14,440377	2,051561	2,768479	-0,023652	0,167724	-0,437188	14,440377	2,051561	2,768479
15:29:49,52	0,335006	3,398956	-0,187000	0,427013	0,311037	-1,428030	-0,022375	0,168283	-0,436873	1,264687	0,274983	2,783822	-0,844732	-2,916653	-1,699315	-10,141187	17,763541	15,327984	-0,022375	0,168283	-0,436873	14,474870	2,031394	2,783822	-0,022375	0,168283	-0,436873	14,474870	2,031394	2,783822
15:29:49,57	0,335006	3,398956	-0,187000	0,427013	0,311037	-1,428030	-0,020683	0,165377	-0,434740	1,423390	0,335529	2,769507	-0,843728	-2,913102	-1,697845	-10,108217	17,722501	15,342287	-0,020683	0,165377	-0,434740	14,405460	1,959144	2,769507	-0,020683	0,165377	-0,434740	14,405460	1,959144	2,769507
15:29:49,62	0,335006	3,398956	-0,187000	0,427013	0,311037	-1,428030	-0,024260	0,166283	-0,433270	1,357216	0,198610	2,783810	-0,843585	-2,913300	-1,700311	-10,181629	17,739798	15,337823	-0,024260	0,166283	-0,433270	14,410416	2,103001	2,783810	-0,024260	0,166283	-0,433270	14,410416	2,103001	2,783810
15:29:49,67	0,335006	3,398956	-0,187000	0,427013	0,311037	-1,428030	-0,024159	0,166060	-0,435736	1,347067	0,131604	2,779347	-0,845261	-2,913732	-1,701732	-10,132609	17,733125	15,356997	-0,024159	0,166060	-0,435736	14,382788	2,028117	2,779347	-0,024159	0,166060	-0,435736	14,382788	2,028117	2,779347
15:29:49,72	0,335006	3,398956	-0,187000	0,427013	0,311037	-1,428030	-0,022948	0,167296	-0,437157	1,301550	0,240401	2,798521	-0,843848	-2,914952	-1,699639	-10,151944	17,683388	15,342279	-0,022948	0,167296	-0,437157	14,434261	2,041795	2,798521	-0,022948	0,167296	-0,437157	14,434261	2,041795	2,798521
15:29:49,77	0,335006	3,398956	-0,187000	0,427013	0,311037	-1,428030	-0,022597	0,165462	-0,435064	1,344184	0,266736	2,783803	-0,845772	-2,917498	-1,699628	-10,154299	17,724778	15,346950	-0,022597	0,165462	-0,435064	14,332916	2,040639	2,783803	-0,022597	0,165462	-0,435064	14,332916	2,040639	2,783803
15:29:49,82	0,335006	3,398956	-0,187000	0,427013	0,311037	-1,428030	-0,019431	0,165855	-0,435053	1,358385	0,408680	2,788474	-0,846681	-2,911988	-1,700781	-10,117548	17,759880	15,332908	-0,019431	0,165855	-0,435053	14,378013	1,933982	2,788474	-0,019431	0,165855	-0,435053	14,378013	1,933982	2,788474
15:29:49,87	0,335006	3,398956	-0,187000	0,427013	0,311037	-1,428030	-0,023748	0,169397	-0,436206	1,222971	0,198469	2,774432	-0,848228	-2,912758	-1,700303	-10,150718	17,751165	15,341988	-0,023748	0,169397	-0,436206	14,520654	2,062660	2,774432	-0,023748	0,169397	-0,436206	14,520654	2,062660	2,774432
15:29:49,92	0,335006	3,398956	-0,187000	0,427013	0,311037	-1,428030	-0,022308	0,170351	-0,435727	1,149222	0,248980	2,783511	-0,844641	-2,913215	-1,703382	-10,119102	17,748235	15,353685	-0,022308	0,170351	-0,435727	14,521807	2,000132	2,783511	-0,022308	0,170351	-0,435727	14,521807	2,000132	2,783511
15:29:49,97	0,335006	3,398956	-0,187000	0,427013	0,311037	-1,428030	-0,023706	0,167017	-0,438806	1,335883	0,205111	2,795209	-0,847784	-2,913674	-1,697720	-10,174497	17,733414	15,338418	-0,023706	0,167017	-0,438806	14,446715	2,066033	2,795209	-0,023706	0,167017	-0,438806	14,446715	2,066033	2,795209
15:29:50,02	0,335006	3,398956	-0,187000	0,427013	0,311037	-1,428030	-0,021737	0,169510	-0,433145	1,165729	0,266957	2,779941	-0,848187	-2,915055	-1,696791	-10,138204	17,731920	15,338772	-0,021737	0,169510	-0,433145	14,472239	1,973281	2,779941	-0,021737	0,169510	-0,433145	14,472239	1,973281	2,779941
15:29:50,07	0,335006	3,398956	-0,187000	0,427013	0,311037	-1,428030	-0,020339	0,169168	-0,432215	1,200344	0,371795	2,780295	-0,846042	-2,918354	-1,699353	-10,181749	17,744780	15,295043	-0,020339	0,169168	-0,432215	14,480039	1,968429	2,780295	-0,020339	0,169168	-0,432215	14,480039	1,968429	2,780295
15:29:50,12	0,335006	3,398956	-0,187000	0,427013	0,311037	-1,428030	-0,018555	0,165661	-0,434778	1,372093	0,420455	2,736567	-0,844112	-2,915157	-1,701046	-10,144699	17,716601	15,361007	-0,018555	0,165661	-0,434778	14,376458	1,876997	2,736567	-0,018555	0,165661	-0,434778	14,376458	1,876997	2,736567
15:29:50,17	0,335006	3,398956	-0,187000	0,427013	0,311037	-1,428030	-0,022289	0,165588	-0,436471	1,370017	0,272467	2,802531	-0,843759	-2,914073	-1,699959	-10,124585	17,729252	15,335733	-0,022289	0,165588	-0,436471	14,368641	2,022121	2,802531	-0,022289	0,165588	-0,436471	14,368641	2,022121	2,802531
15:29:50,22	0,335006	3,398956	-0,187000	0,427013	0,311037	-1,428030	-0,023403	0,165825	-0,435384	1,378701	0,225590	2,777256	-0,842934	-2,912944	-1,698739	-10,157358	17,750155	15,346804	-0,023403	0,165825	-0,435384	14,395938	2,062758	2,777256	-0,023403	0,165825	-0,435384	14,395938	2,062758	2,777256
15:29:50,27	0,335006	3,398956	-0,187000	0,427013	0,311037	-1,428030	-0,023430	0,165847	-0,438002	1,372851	0,227115	2,742336	-0,843093	-2,910685	-1,701267	-10,147137	17,739273	15,351831	-0,023430	0,165847	-0,438002	14,391808	2,066374	2,742336	-0,023430	0,165847	-0,438002	14,391808	2,066374	2,742336
15:29:50,32	0,335006	3,398956	-0,187000	0,427013	0,311037	-1,428030	-0,023430	0,165847	-0,438002	1,372851	0,227115	2,742336	-0,844144	-2,914639	-1,698356	-10,164748	17,710125	15,335214	-0,023430	0,165847	-0,438002	14,391808	2,066374	2,742336	-0,023430	0,165847	-0,438002	14,391808	2,066374	2,742336
15:29:50,37	0,335006	3,398956	-0,187000	0,427013	0,311037	-1,428030	-0,022720	0,165875	-0,433781	1,339452	0,235898	2,776738	-0,847580	-2,913201	-1,698330	-10,124334	17,745376	15,359758	-0,022720	0,165875	-0,433781	14,360617	2,019433	2,776738	-0,022720	0,165875	-0,433781	14,360617	2,019433	2,776738
15:29:50,42	0,335006	3,398956	-0,187000	0,427013	0,311037	-1,428030	-0,022248	0,169570	-0,433755	1,198052	0,277829	2,801281	-0,845877	-2,912084	-1,697593	-10,158906	17,753592	15,331317	-0,022248	0,169570	-0,433755	14,509268	2,024293	2,801281	-0,022248	0,169570	-0,433755	14,509268	2,024293	2,801281
15:29:50,47	0,335006	3,398956	-0,187000	0,427013	0,311037	-1,428030	-0,024067	0,168653	-0,433018	1,235570	0,149200	2,772840	-0,846693	-2,912177	-1,698325	-10,118295	17,743798	15,367215	-0,024067	0,168653	-0,433018	14,474794	2,038444	2,772840	-0,024067	0,168653	-0,433018	14,474794	2,038444	2,772840
15:29:50,52	0,335006	3,398956	-0,187000	0,427013	0,311037	-1,428030	-0,023578	0,169313	-0,433750	1,213060	0,214663	2,808739	-0,845277	-2,913985	-1,697960	-10,144760	17,718624	15,339786	-0,023578	0,169313	-0,433750	14,504115	2,065570	2,808739	-0,023578	0,169313	-0,433750	14,504115	2,065570	2,808739
15:29:50,57	0,335006	3,398956	-0,187000	0,427013	0,311037	-1,428030	-0,022721	0,167182	-0,433384	1,288809	0,248941	2,781310	-0,840588	-2,912013	-1,700679	-10,159069	17,762197	15,353777	-0,022721	0,167182	-0,433384	14,412625	2,032504	2,781310	-0,022721	0,167182	-0,433384	14,412625	2,032504	2,781310
15:29:50,62	0,335006	3,398956	-0,187000	0,427013	0,311037	-1,428030	-0,026773	0,164108	-0,436103	1,479273	0,004037	2,795301	-0,845861	-2,910138	-1,699147	-10,138695	17,740460	15,331925	-0,026773	0,164108	-0,436103	14,361726	2,105713	2,795301	-0,026773	0,164108	-0,436103	14,361726	2,105713	2,795301
15:29:50,67	0,335006	3,398956	-0,187000	0,427013	0,311037	-1,428030	-0,025760	0,169612	-0,434571	1,184407	0,085204	2,773449	-0,844629	-2,909467	-1,698355	-10,112986	17,741643	15,336375	-0,025760	0,169612	-0,434571	14,498955	2,107392	2,773449	-0,025760	0,169612	-0,434571	14,498955	2,107392	2,773449
15:29:50,72	0,335006	3,398956	-0,187000	0,427013	0,311037	-1,428030	-0,026957	0,168880	-0,433780	1,236349	0,044638	2,777898	-0,845744	-2,914563	-1,697708	-10,150402	17,757068	15,331066	-0,026957	0,168880	-0,433780	14,493436	2,160785	2,777898	-0,026957	0,168880	-0,433780	14,493436	2,160785	2,777898
15:29:50,77	0,335006	3,398956	-0,187000	0,427013	0,311037	-1,428030	-0,021986	0,167298	-0,433133	1,313259	0,263015	2,772589	-0,845329	-2,916358	-1,699136	-10,184153	17,747926	15,336639	-0,021986	0,167298	-0,433133	14,446166	1,988936	2,772589	-0,021986	0,167298	-0,433133	14,446166	1,988936	2,772589
15:29:50,82	0,335006	3,398956	-0,187000	0,427013	0,311037	-1,428030	-0,023707	0,167054	-0,435722	1,334013	0,172555	2,779604	-0,844672	-2,913196	-1,700297	-10,147244	17,764520	15,338081	-0,023707	0,167054	-0,435722	14,447717	2,033541	2,779604	-0,023707	0,167054	-0,435722	14,447717	2,033541	2,779604
15:29:50,87	0,335006	3,398956	-0,187000	0,427013	0,311037	-1,428030	-0,023707	0,167054	-0,435722	1,334013	0,172555	2,779604	-0,845171	-2,913997	-1,695904	-10,105096	17,733249	15,334979	-0,023707	0,167054	-0,435722	14,447717	2,033541	2,779604	-0,023707	0,167054	-0,435722	14,447717	2,033541	2,779604
15:29:50,92	0,335006	3,398956	-0,187000	0,427013	0,311037	-1,428030	-0,022763	0,167085	-0,431329	1,326369	0,273756	2,776503	-0,841719	-2,913018	-1,697963	-10,140594	17,741621	15,331550	-0,022763	0,167085	-0,431329	14,442543	2,060673	2,776503	-0,022763	0,167085	-0,431329	14,442543	2,060673	2,776503
15:29:50,97	0,335006	3,398956	-0,187000	0,427013	0,311037	-1,428030	-0,025337	0,164585	-0,433388	1,445870	0,105005	2,773074	-0,844679	-2,914761	-1,698334	-10,148532	17,741988	15,355325	-0,025337	0,164585	-0,433388	14,365795	2,093943	2,773074	-0,025337	0,164585	-0,433388	14,365795	2,093943	2,773074
15:29:51,02	0,335006	3,398956	-0,187000	0,427013	0,311037	-1,428030	-0,022347	0,166277	-0,433759	1,354228	0,253392	2,796849	-0,843009	-2,914368	-1,698813	-10,113999	17,711139	15,342507	-0,022347	0,166277	-0,433759	14,406984	2,007668	2,796849	-0,022347	0,166277	-0,433759	14,406984	2,007668	2,796849
15:29:51,07	0,335006	3,398956	-0,187000	0,427013	0,311037	-1,428030	-0,023523	0,165028	-0,434238	1,409747	0,237589	2,784031	-0,844090	-2,915031	-1,696014	-10,161067	17,758872	15,344954	-0,023523	0,165028	-0,434238	14,364426	2,084153	2,784031	-0,023523	0,165028	-0,434238	14,364426	2,084153	2,784031
15:29:51,12	0,335006	3,398956	-0,187000	0,427013	0,311037	-1,428030	-0,022408	0,165632	-0,431438	1,396107	0,230927	2,786478	-0,846670	-2,913557	-1,700301	-10,124736	17,776181	15,320868	-0,022408	0,165632	-0,431438	14,398254	1,989985	2,786478	-0,022408	0,165632	-0,431438	14,398254	1,989985	2,786478
15:29:51,17	0,335006	3,398956	-0,187000	0,427013	0,311037	-1,428030	-0,022395	0,168604	-0,435726	1,274765	0,254443	2,762392	-0,849306	-2,912138	-1,697566	-10,113810	17,769450	15,345280	-0,022395	0,168604	-0,435726	14,510144	2,012434	2,762392	-0,022395	0,168604	-0,435726	14,510144	2,012434	2,762392
15:29:51,22	0,335006	3,398956	-0,187000	0,427013	0,311037	-1,428030	-0,022305	0,171595	-0,432991	1,118820	0,271922	2,786803	-0,844780	-2,912439	-1,697378	-10,145400	17,739065	15,346869	-0,022305	0,171595	-0,432991	14,589063	2,022891	2,786803	-0,022305	0,171595	-0,432991	14,589063	2,022891	2,786803
15:29:51,27	0,335006	3,398956	-0,187000	0,427013	0,311037	-1,428030	-0,024308	0,167525	-0,432802	1,288357	0,155616	2,788393	-0,842264	-2,916154	-1,696404	-10,132040	17,737966	15,315302	-0,024308	0,167525	-0,432802	14,439096	2,063797	2,788393	-0,024308	0,167525	-0,432802	14,439096	2,063797	2,788393
15:29:51,32	0,335006	3,398956	-0,187000	0,427013	0,311037	-1,428030	-0,022349	0,163489	-0,431828	1,503956	0,269619	2,756825	-0,845867	-2,910929	-1,696396	-10,142240	17,734154	15,368729	-0,022349	0,163489	-0,431828	14,337870	2,023995	2,756825	-0,022349	0,163489	-0,431828	14,337870	2,023995	2,756825
15:29:51,37	0,335006	3,398956	-0,187000	0,427013	0,311037	-1,428030	-0,025073	0,169222	-0,431820	1,197454	0,121054	2,810252	-0,844513	-2,915151	-1,693977	-10,152881	17,746300	15,334658	-0,025073	0,169222	-0,431820	14,481387	2,089249	2,810252	-0,025073	0,169222	-0,431820	14,481387	2,089249	2,810252
15:29:51,42	0,335006	3,398956	-0,187000	0,427013	0,311037	-1,428030	-0,022093	0,165938	-0,429401	1,373449	0,260714	2,776182	-0,844659	-2,911665	-1,697587	-10,128451	17,719066	15,320477	-0,022093	0,165938	-0,429401	14,399544	1,994996	2,776182	-0,022093	0,165938	-0,429401	14,399544	1,994996	2,776182
15:29:51,47	0,335006	3,398956	-0,187000	0,427013	0,311037	-1,428030	-0,025039	0,167807	-0,433012	1,264845	0,142301	2,762000	-0,843228	-2,911675	-1,695773	-10,113414	17,737791	15,309566	-0,025039	0,167807	-0,433012	14,437726	2,107837	2,762000	-0,025039	0,167807	-0,433012	14,437726	2,107837	2,762000
15:29:51,52	0,335006	3,398956	-0,187000	0,427013	0,311037	-1,428030	-0,025745	0,166563	-0,431197	1,353299	0,109211	2,751089	-0,845257	-2,913249	-1,692900	-10,152725	17,751183	15,357326	-0,025745	0,166563	-0,431197	14,428479	2,130225	2,751089	-0,025745	0,166563	-0,431197	14,428479	2,130225	2,751089
15:29:51,57	0,335006	3,398956	-0,187000	0,427013	0,311037	-1,428030	-0,023368	0,167534	-0,428325	1,294750	0,192080	2,798849	-0,847583	-2,912462	-1,695627	-10,137930	17,768099	15,349399	-0,023368	0,167534	-0,428325	14,446151	2,026491	2,798849	-0,023368	0,167534	-0,428325	14,446151	2,026491	2,798849
15:29:51,62	0,335006	3,398956	-0,187000	0,427013	0,311037	-1,428030	-0,022887	0,169941	-0,431052	1,191608	0,221464	2,790923	-0,842919	-2,912375	-1,696416	-10,154607	17,750167	15,335760	-0,022887	0,169941	-0,431052	14,531997	2,018092	2,790923	-0,022887	0,169941	-0,431052	14,531997	2,018092	2,790923
15:29:51,67	0,335006	3,398956	-0,187000	0,427013	0,311037	-1,428030	-0,025294	0,165946	-0,431841	1,375502	0,090846	2,777283	-0,843518	-2,910755	-1,697607	-10,152807	17,742916	15,312145	-0,025294	0,165946	-0,431841	14,402250	2,076388	2,777283	-0,025294	0,165946	-0,431841	14,402250	2,076388	2,777283
15:29:51,72	0,335006	3,398956	-0,187000	0,427013	0,311037	-1,428030	-0,026397	0,167274	-0,433032	1,301048	0,038645	2,753669	-0,841710	-2,914580	-1,695609	-10,136196	17,722340	15,348605	-0,026397	0,167274	-0,433032	14,432072	2,110817	2,753669	-0,026397	0,167274	-0,433032	14,432072	2,110817	2,753669
15:29:51,77	0,335006	3,398956	-0,187000	0,427013	0,311037	-1,428030	-0,023989	0,163796	-0,431034	1,472383	0,188558	2,790129	-0,845887	-2,912094	-1,696019	-10,164650	17,756927	15,359593	-0,023989	0,163796	-0,431034	14,330396	2,071667	2,790129	-0,023989	0,163796	-0,431034	14,330396	2,071667	2,790129
15:29:51,82	0,335006	3,398956	-0,187000	0,427013	0,311037	-1,428030	-0,024053	0,168657	-0,431444	1,235361	0,143273	2,801116	-0,848860	-2,912813	-1,694461	-10,113748	17,749735	15,334256	-0,024053	0,168657	-0,431444	14,474926	2,031439	2,801116	-0,024053	0,168657	-0,431444	14,474926	2,031439	2,801116
15:29:51,87	0,335006	3,398956	-0,187000	0,427013	0,311037	-1,428030	-0,021945	0,170872	-0,429886	1,139419	0,300585	2,775780	-0,846373	-2,910721	-1,693679	-10,112752	17,740054	15,347524	-0,021945	0,170872	-0,429886	14,552838	2,023245	2,775780	-0,021945	0,170872	-0,429886	14,552838	2,023245	2,775780
15:29:51,92	0,335006	3,398956	-0,187000	0,427013	0,311037	-1,428030	-0,024999	0,169764	-0,429104	1,189136	0,147473	2,789048	-0,843794	-2,910801	-1,696399	-10,137924	17,734612	15,358580	-0,024999	0,169764	-0,429104	14,515596	2,109884	2,789048	-0,024999	0,169764	-0,429104	14,515596	2,109884	2,789048
15:29:51,97	0,335006	3,398956	-0,187000	0,427013	0,311037	-1,428030	-0,026220	0,167491	-0,431824	1,290049	0,064892	2,800104	-0,844067	-2,910955	-1,695259	-10,148159	17,774850	15,330947	-0,026220	0,167491	-0,431824	14,438055	2,123167	2,800104	-0,026220	0,167491	-0,431824	14,438055	2,123167	2,800104
15:29:52,02	0,335006	3,398956	-0,187000	0,427013	0,311037	-1,428030	-0,025949	0,167650	-0,430683	1,311496	0,049992	2,772471	-0,847591	-2,911207	-1,696011	-10,132180	17,755058	15,359031	-0,025949	0,167650	-0,430683	14,472004	2,087007	2,772471	-0,025949	0,167650	-0,430683	14,472004	2,087007	2,772471
15:29:52,07	0,335006	3,398956	-0,187000	0,427013	0,311037	-1,428030	-0,023969	0,170576	-0,431436	1,150173	0,176685	2,800555	-0,845199	-2,914673	-1,691750	-10,136354	17,751222	15,317497	-0,023969	0,170576	-0,431436	14,540404	2,058272	2,800555	-0,023969	0,170576	-0,431436	14,540404	2,058272	2,800555
15:29:52,12	0,335006	3,398956	-0,187000	0,427013	0,311037	-1,428030	-0,022164	0,166771	-0,427175	1,342618	0,268852	2,759020	-0,845169	-2,915824	-1,695619	-10,119194	17,757673	15,324561	-0,022164	0,166771	-0,427175	14,434165	2,008741	2,759020	-0,022164	0,166771	-0,427175	14,434165	2,008741	2,759020
15:29:52,17	0,335006	3,398956	-0,187000	0,427013	0,311037	-1,428030	-0,021183	0,166170	-0,431044	1,388072	0,331527	2,766084	-0,844637	-2,913537	-1,693664	-10,137118	17,751782	15,362559	-0,021183	0,166170	-0,431044	14,432387	1,994366	2,766084	-0,021183	0,166170	-0,431044	14,432387	1,994366	2,766084
15:29:52,22	0,335006	3,398956	-0,187000	0,427013	0,311037	-1,428030	-0,023428	0,166852	-0,429089	1,338499	0,202171	2,804082	-0,844057	-2,913189	-1,695622	-10,135538	17,742550	15,344209	-0,023428	0,166852	-0,429089	14,436419	2,041301	2,804082	-0,023428	0,166852	-0,429089	14,436419	2,041301	2,804082
15:29:52,27	0,335006	3,398956	-0,187000	0,427013	0,311037	-1,428030	-0,024020	0,166524	-0,431046	1,348365	0,177372	2,785733	-0,845272	-2,915760	-1,693278	-10,170000	17,767554	15,367573	-0,024020	0,166524	-0,431046	14,420516	2,062973	2,785733	-0,024020	0,166524	-0,431046	14,420516	2,062973	2,785733
15:29:52,32	0,335006	3,398956	-0,187000	0,427013	0,311037	-1,428030	-0,021186	0,166291	-0,428703	1,364921	0,282401	2,809096	-0,845821	-2,913421	-1,694834	-10,142367	17,766760	15,363617	-0,021186	0,166291	-0,428703	14,418755	1,945520	2,809096	-0,021186	0,166291	-0,428703	14,418755	1,945520	2,809096
15:29:52,37	0,335006	3,398956	-0,187000	0,427013	0,311037	-1,428030	-0,022937	0,167936	-0,430259	1,292503	0,215672	2,805141	-0,844644	-2,920194	-1,695613	-10,156096	17,745571	15,328836	-0,022937	0,167936	-0,430259	14,475480	2,016252	2,805141	-0,022937	0,167936	-0,430259	14,475480	2,016252	2,805141
15:29:52,42	0,335006	3,398956	-0,187000	0,427013	0,311037	-1,428030	-0,017660	0,163530	-0,431038	1,496395	0,488785	2,770360	-0,845181	-2,914352	-1,691717	-10,135275	17,790195	15,362371	-0,017660	0,163530	-0,431038	14,333508	1,875114	2,770360	-0,017660	0,163530	-0,431038	14,333508	1,875114	2,770360
15:29:52,47	0,335006	3,398956	-0,187000	0,427013	0,311037	-1,428030	-0,022451	0,166916	-0,427142	1,369406	0,235404	2,803894	-0,846390	-2,911897	-1,693314	-10,135161	17,762803	15,323858	-0,022451	0,166916	-0,427142	14,472281	1,997780	2,803894	-0,022451	0,166916	-0,427142	14,472281	1,997780	2,803894
15:29:52,52	0,335006	3,398956	-0,187000	0,427013	0,311037	-1,428030	-0,023972	0,169190	-0,428738	1,227458	0,170063	2,765381	-0,843439	-2,914742	-1,694428	-10,131424	17,759525	15,368087	-0,023972	0,169190	-0,428738	14,508893	2,051903	2,765381	-0,023972	0,169190	-0,428738	14,508893	2,051903	2,765381
15:29:52,57	0,335006	3,398956	-0,187000	0,427013	0,311037	-1,428030	-0,022984	0,165212	-0,429852	1,433339	0,226316	2,809610	-0,842225	-2,912242	-1,691339	-10,114099	17,750891	15,342107	-0,022984	0,165212	-0,429852	14,402508	2,030596	2,809610	-0,022984	0,165212	-0,429852	14,402508	2,030596	2,809610
15:29:52,62	0,335006	3,398956	-0,187000	0,427013	0,311037	-1,428030	-0,025756	0,165411	-0,426764	1,424217	0,101515	2,783631	-0,844457	-2,913674	-1,692532	-10,124650	17,734040	15,309099	-0,025756	0,165411	-0,426764	14,408946	2,123363	2,783631	-0,025756	0,165411	-0,426764	14,408946	2,123363	2,783631
15:29:52,67	0,335006	3,398956	-0,187000	0,427013	0,311037	-1,428030	-0,023400	0,166628	-0,427956	1,341030	0,223319	2,750623	-0,848845	-2,910497	-1,695640	-10,168626	17,763579	15,364187	-0,023400	0,166628	-0,427956	14,421346	2,060215	2,750623	-0,023400	0,166628	-0,427956	14,421346	2,060215	2,750623
15:29:52,72	0,335006	3,398956	-0,187000	0,427013	0,311037	-1,428030	-0,023958	0,172017	-0,431065	1,064409	0,141470	2,805710	-0,844288	-2,912637	-1,692525	-10,165154	17,769450	15,349186	-0,023958	0,172017	-0,431065	14,567740	2,022138	2,805710	-0,023958	0,172017	-0,431065	14,567740	2,022138	2,805710
15:29:52,77	0,335006	3,398956	-0,187000	0,427013	0,311037	-1,428030	-0,024382	0,167000	-0,427949	1,332106	0,119451	2,790709	-0,842329	-2,915075	-1,690589	-10,166457	17,728358	15,321648	-0,024382	0,167000	-0,427949	14,441614	2,033467	2,790709	-0,024382	0,167000	-0,427949	14,441614	2,033467	2,790709
15:29:52,82	0,335006	3,398956	-0,187000	0,427013	0,311037	-1,428030	-0,023251	0,164085	-0,426014	1,447460	0,197710	2,763172	-0,846995	-2,913366	-1,692145	-10,159011	17,794774	15,333784	-0,023251	0,164085	-0,426014	14,328122	2,022898	2,763172	-0,023251	0,164085	-0,426014	14,328122	2,022898	2,763172
15:29:52,87	0,335006	3,398956	-0,187000	0,427013	0,311037	-1,428030	-0,022397	0,168980	-0,427570	1,254151	0,215328	2,775307	-0,844063	-2,913216	-1,691355	-10,152535	17,758887	15,342306	-0,022397	0,168980	-0,427570	14,519086	1,973523	2,775307	-0,022397	0,168980	-0,427570	14,519086	1,973523	2,775307
15:29:52,92	0,335006	3,398956	-0,187000	0,427013	0,311037	-1,428030	-0,023994	0,166516	-0,426780	1,354451	0,155848	2,783830	-0,840313	-2,913035	-1,692854	-10,148170	17,773420	15,321703	-0,023994	0,166516	-0,426780	14,425943	2,039390	2,783830	-0,023994	0,166516	-0,426780	14,425943	2,039390	2,783830
15:29:52,97	0,335006	3,398956	-0,187000	0,427013	0,311037	-1,428030	-0,026025	0,163359	-0,428279	1,533369	0,046737	2,763227	-0,845889	-2,912515	-1,691047	-10,119707	17,789335	15,352235	-0,026025	0,163359	-0,428279	14,357058	2,089730	2,763227	-0,026025	0,163359	-0,428279	14,357058	2,089730	2,763227
15:29:53,02	0,335006	3,398956	-0,187000	0,427013	0,311037	-1,428030	-0,023687	0,168448	-0,426471	1,296763	0,185008	2,793759	-0,844069	-2,912566	-1,692130	-10,149589	17,752350	15,347478	-0,023687	0,168448	-0,426471	14,519926	2,044464	2,793759	-0,023687	0,168448	-0,426471	14,519926	2,044464	2,793759
15:29:53,07	0,335006	3,398956	-0,187000	0,427013	0,311037	-1,428030	-0,024553	0,166847	-0,427555	1,333060	0,132582	2,789002	-0,844006	-2,916005	-1,689397	-10,136771	17,755836	15,335606	-0,024553	0,166847	-0,427555	14,430522	2,060031	2,789002	-0,024553	0,166847	-0,427555	14,430522	2,060031	2,789002
15:29:53,12	0,335006	3,398956	-0,187000	0,427013	0,311037	-1,428030	-0,021607	0,165072	-0,424822	1,434789	0,295167	2,777130	-0,846469	-2,915478	-1,690207	-10,179547	17,740409	15,326006	-0,021607	0,165072	-0,424822	14,392912	1,991303	2,777130	-0,021607	0,165072	-0,424822	14,392912	1,991303	2,777130
15:29:53,17	0,335006	3,398956	-0,187000	0,427013	0,311037	-1,428030	-0,020831	0,167468	-0,425632	1,275411	0,306158	2,767530	-0,847187	-2,913309	-1,693167	-10,144506	17,769150	15,344716	-0,020831	0,167468	-0,425632	14,421676	1,941421	2,767530	-0,020831	0,167468	-0,425632	14,421676	1,941421	2,767530
15:29:53,22	0,335006	3,398956	-0,187000	0,427013	0,311037	-1,428030	-0,022351	0,169175	-0,428592	1,229081	0,243124	2,786240	-0,845176	-2,913329	-1,691550	-10,115942	17,733310	15,320428	-0,022351	0,169175	-0,428592	14,509310	1,997663	2,786240	-0,022351	0,169175	-0,428592	14,509310	1,997663	2,786240
15:29:53,27	0,335006	3,398956	-0,187000	0,427013	0,311037	-1,428030	-0,023339	0,167424	-0,426975	1,303386	0,234369	2,761952	-0,844600	-2,913687	-1,692138	-10,126197	17,745267	15,317687	-0,023339	0,167424	-0,426975	14,446148	2,066519	2,761952	-0,023339	0,167424	-0,426975	14,446148	2,066519	2,761952
15:29:53,32	0,335006	3,398956	-0,187000	0,427013	0,311037	-1,428030	-0,023317	0,166745	-0,427562	1,343894	0,220663	2,759211	-0,845259	-2,913247	-1,695240	-10,147069	17,741365	15,343841	-0,023317	0,166745	-0,427562	14,433396	2,051073	2,759211	-0,023317	0,166745	-0,427562	14,433396	2,051073	2,759211
15:29:53,37	0,335006	3,398956	-0,187000	0,427013	0,311037	-1,428030	-0,023369	0,167536	-0,430664	1,288974	0,201856	2,785365	-0,841698	-2,912853	-1,692131	-10,156878	17,790445	15,344297	-0,023369	0,167536	-0,430664	14,440529	2,036314	2,785365	-0,023369	0,167536	-0,430664	14,440529	2,036314	2,785365
15:29:53,42	0,335006	3,398956	-0,187000	0,427013	0,311037	-1,428030	-0,025490	0,164649	-0,427556	1,476699	0,058501	2,785820	-0,846308	-2,909898	-1,692503	-10,092119	17,769227	15,352510	-0,025490	0,164649	-0,427556	14,401623	2,059501	2,785820	-0,025490	0,164649	-0,427556	14,401623	2,059501	2,785820
15:29:53,47	0,335006	3,398956	-0,187000	0,427013	0,311037	-1,428030	-0,025745	0,170119	-0,427928	1,206225	0,111966	2,794033	-0,846440	-2,914758	-1,690588	-10,165001	17,746847	15,331252	-0,025745	0,170119	-0,427928	14,560601	2,132934	2,794033	-0,025745	0,170119	-0,427928	14,560601	2,132934	2,794033
15:29:53,52	0,335006	3,398956	-0,187000	0,427013	0,311037	-1,428030	-0,021470	0,167803	-0,426013	1,270838	0,282350	2,772776	-0,844615	-2,911749	-1,692134	-10,123015	17,735451	15,332158	-0,021470	0,167803	-0,426013	14,443403	1,967712	2,772776	-0,021470	0,167803	-0,426013	14,443403	1,967712	2,772776
15:29:53,57	0,335006	3,398956	-0,187000	0,427013	0,311037	-1,428030	-0,021636	0,168567	-0,427173	1,251317	0,264583	2,783834	-0,841814	-2,914719	-1,688624	-10,165027	17,758667	15,350622	-0,021636	0,168567	-0,427173	14,483840	1,962980	2,783834	-0,021636	0,168567	-0,427173	14,483840	1,962980	2,783834
15:29:53,62	0,335006	3,398956	-0,187000	0,427013	0,311037	-1,428030	-0,021636	0,168567	-0,427173	1,251317	0,264583	2,783834	-0,849290	-2,909708	-1,694107	-10,108016	17,759608	15,304402	-0,021636	0,168567	-0,427173	14,483840	1,962980	2,783834	-0,021636	0,168567	-0,427173	14,483840	1,962980	2,783834
15:29:53,67	0,335006	3,398956	-0,187000	0,427013	0,311037	-1,428030	-0,024418	0,172797	-0,429531	1,050722	0,171977	2,745926	-0,843470	-2,913630	-1,691358	-10,148669	17,746521	15,332223	-0,024418	0,172797	-0,429531	14,615273	2,088829	2,745926	-0,024418	0,172797	-0,429531	14,615273	2,088829	2,745926
15:29:53,72	0,335006	3,398956	-0,187000	0,427013	0,311037	-1,428030	-0,023932	0,165795	-0,426783	1,383145	0,168605	2,773747	-0,844067	-2,914411	-1,691751	-10,163744	17,775150	15,333315	-0,023932	0,165795	-0,426783	14,398071	2,047277	2,773747	-0,023932	0,165795	-0,426783	14,398071	2,047277	2,773747
15:29:53,77	0,335006	3,398956	-0,187000	0,427013	0,311037	-1,428030	-0,022957	0,165922	-0,427175	1,393812	0,191939	2,774838	-0,840533	-2,915855	-1,690957	-10,158925	17,746434	15,337104	-0,022957	0,165922	-0,427175	14,418684	1,994067	2,774838	-0,022957	0,165922	-0,427175	14,418684	1,994067	2,774838
15:29:53,82	0,335006	3,398956	-0,187000	0,427013	0,311037	-1,428030	-0,023473	0,162139	-0,426381	1,568048	0,183651	2,778627	-0,847754	-2,912034	-1,691263	-10,180982	17,763204	15,323645	-0,023473	0,162139	-0,426381	14,295985	2,026266	2,778627	-0,023473	0,162139	-0,426381	14,295985	2,026266	2,778627
15:29:53,87	0,335006	3,398956	-0,187000	0,427013	0,311037	-1,428030	-0,023172	0,170304	-0,426688	1,146991	0,171832	2,765169	-0,847638	-2,913342	-1,693308	-10,164359	17,748752	15,342655	-0,023172	0,170304	-0,426688	14,515839	1,990795	2,765169	-0,023172	0,170304	-0,426688	14,515839	1,990795	2,765169
15:29:53,92	0,335006	3,398956	-0,187000	0,427013	0,311037	-1,428030	-0,022097	0,169549	-0,428733	1,182059	0,249319	2,784179	-0,845672	-2,914345	-1,688936	-10,130123	17,757321	15,353836	-0,022097	0,169549	-0,428733	14,491621	1,983946	2,784179	-0,022097	0,169549	-0,428733	14,491621	1,983946	2,784179
15:29:53,97	0,335006	3,398956	-0,187000	0,427013	0,311037	-1,428030	-0,022212	0,167345	-0,424361	1,321198	0,268719	2,795360	-0,845206	-2,911907	-1,691358	-10,135200	17,764081	15,337448	-0,022212	0,167345	-0,424361	14,457758	2,012350	2,795360	-0,022212	0,167345	-0,424361	14,457758	2,012350	2,795360
15:29:54,02	0,335006	3,398956	-0,187000	0,427013	0,311037	-1,428030	-0,024556	0,168160	-0,426783	1,282106	0,139061	2,778971	-0,845142	-2,910658	-1,690199	-10,106701	17,763997	15,317263	-0,024556	0,168160	-0,426783	14,482686	2,066687	2,778971	-0,024556	0,168160	-0,426783	14,482686	2,066687	2,778971
15:29:54,07	0,335006	3,398956	-0,187000	0,427013	0,311037	-1,428030	-0,025669	0,168729	-0,425624	1,266691	0,105886	2,758786	-0,843519	-2,915046	-1,690183	-10,172076	17,736943	15,350604	-0,025669	0,168729	-0,425624	14,511943	2,120915	2,758786	-0,025669	0,168729	-0,425624	14,511943	2,120915	2,758786
15:29:54,12	0,335006	3,398956	-0,187000	0,427013	0,311037	-1,428030	-0,022681	0,165130	-0,425607	1,397758	0,218193	2,792127	-0,845935	-2,910391	-1,688616	-10,123868	17,748769	15,367976	-0,022681	0,165130	-0,425607	14,360434	1,998632	2,792127	-0,022681	0,165130	-0,425607	14,360434	1,998632	2,792127
15:29:54,17	0,335006	3,398956	-0,187000	0,427013	0,311037	-1,428030	-0,025504	0,169550	-0,424041	1,202261	0,107200	2,809500	-0,845648	-2,913749	-1,688950	-10,122667	17,765360	15,333930	-0,025504	0,169550	-0,424041	14,511911	2,109296	2,809500	-0,025504	0,169550	-0,424041	14,511911	2,109296	2,809500
15:29:54,22	0,335006	3,398956	-0,187000	0,427013	0,311037	-1,428030	-0,022740	0,167622	-0,424375	1,317473	0,243718	2,775454	-0,844661	-2,915441	-1,690197	-10,174042	17,781138	15,332412	-0,022740	0,167622	-0,424375	14,475793	2,028772	2,775454	-0,022740	0,167622	-0,424375	14,475793	2,028772	2,775454
15:29:54,27	0,335006	3,398956	-0,187000	0,427013	0,311037	-1,428030	-0,021768	0,165921	-0,425622	1,393884	0,241881	2,773935	-0,846387	-2,911403	-1,686689	-10,144037	17,769494	15,354122	-0,021768	0,165921	-0,425622	14,418703	1,950633	2,773935	-0,021768	0,165921	-0,425622	14,418703	1,950633	2,773935
15:29:54,32	0,335006	3,398956	-0,187000	0,427013	0,311037	-1,428030	-0,024401	0,169435	-0,422113	1,216092	0,136723	2,795646	-0,842223	-2,914889	-1,688610	-10,123158	17,744634	15,343581	-0,024401	0,169435	-0,422113	14,516733	2,052240	2,795646	-0,024401	0,169435	-0,422113	14,516733	2,052240	2,795646
15:29:54,37	0,335006	3,398956	-0,187000	0,427013	0,311037	-1,428030	-0,023465	0,164086	-0,424034	1,483150	0,215923	2,785104	-0,844666	-2,911929	-1,692512	-10,109863	17,763459	15,336345	-0,023465	0,164086	-0,424034	14,363895	2,057939	2,785104	-0,023465	0,164086	-0,424034	14,363895	2,057939	2,785104
15:29:54,42	0,335006	3,398956	-0,187000	0,427013	0,311037	-1,428030	-0,024807	0,167681	-0,427937	1,319143	0,148264	2,777868	-0,846431	-2,914673	-1,687485	-10,175943	17,772875	15,330324	-0,024807	0,167681	-0,427937	14,482122	2,095591	2,777868	-0,024807	0,167681	-0,427937	14,482122	2,095591	2,777868
15:29:54,47	0,335006	3,398956	-0,187000	0,427013	0,311037	-1,428030	-0,021547	0,167838	-0,422909	1,286096	0,255816	2,771848	-0,845195	-2,914510	-1,688649	-10,152669	17,786977	15,316948	-0,021547	0,167838	-0,422909	14,461395	1,947284	2,771848	-0,021547	0,167838	-0,422909	14,461395	1,947284	2,771848
15:29:54,52	0,335006	3,398956	-0,187000	0,427013	0,311037	-1,428030	-0,022307	0,166849	-0,424074	1,361373	0,229409	2,758471	-0,842290	-2,911626	-1,688646	-10,150810	17,754170	15,331341	-0,022307	0,166849	-0,424074	14,459038	1,980524	2,758471	-0,022307	0,166849	-0,424074	14,459038	1,980524	2,758471
15:29:54,57	0,335006	3,398956	-0,187000	0,427013	0,311037	-1,428030	-0,026257	0,165776	-0,424071	1,389708	0,042014	2,772865	-0,846414	-2,914738	-1,687080	-10,164884	17,766421	15,344286	-0,026257	0,165776	-0,424071	14,403110	2,103216	2,772865	-0,026257	0,165776	-0,424071	14,403110	2,103216	2,772865
15:29:54,62	0,335006	3,398956	-0,187000	0,427013	0,311037	-1,428030	-0,021500	0,167791	-0,422505	1,288482	0,271069	2,785810	-0,845194	-2,914434	-1,688644	-10,149477	17,782116	15,322420	-0,021500	0,167791	-0,422505	14,460089	1,958840	2,785810	-0,021500	0,167791	-0,422505	14,460089	1,958840	2,785810
15:29:54,67	0,335006	3,398956	-0,187000	0,427013	0,311037	-1,428030	-0,022373	0,166886	-0,424069	1,356850	0,231158	2,763944	-0,846986	-2,915002	-1,689414	-10,154839	17,768996	15,335857	-0,022373	0,166886	-0,424069	14,457397	1,987474	2,763944	-0,022373	0,166886	-0,424069	14,457397	1,987474	2,763944
15:29:54,72	0,335006	3,398956	-0,187000	0,427013	0,311037	-1,428030	-0,020986	0,168154	-0,424838	1,276857	0,305226	2,777381	-0,848664	-2,910946	-1,687435	-10,096519	17,754079	15,372649	-0,020986	0,168154	-0,424838	14,476963	1,952621	2,777381	-0,020986	0,168154	-0,424838	14,476963	1,952621	2,777381
15:29:54,77	0,335006	3,398956	-0,187000	0,427013	0,311037	-1,428030	-0,023659	0,171635	-0,422860	1,112077	0,224183	2,814173	-0,844717	-2,915014	-1,688662	-10,194493	17,755200	15,321220	-0,023659	0,171635	-0,422860	14,585456	2,081427	2,814173	-0,023659	0,171635	-0,422860	14,585456	2,081427	2,814173
15:29:54,82	0,335006	3,398956	-0,187000	0,427013	0,311037	-1,428030	-0,022110	0,166184	-0,424087	1,347538	0,219355	2,762744	-0,846423	-2,915152	-1,688653	-10,178293	17,792324	15,326767	-0,022110	0,166184	-0,424087	14,392975	1,954954	2,762744	-0,022110	0,166184	-0,424087	14,392975	1,954954	2,762744
15:29:54,87	0,335006	3,398956	-0,187000	0,427013	0,311037	-1,428030	-0,021137	0,167592	-0,424077	1,314586	0,265383	2,768291	-0,844674	-2,913646	-1,687463	-10,171371	17,764938	15,359536	-0,021137	0,167592	-0,424077	14,470531	1,924655	2,768291	-0,021137	0,167592	-0,424077	14,470531	1,924655	2,768291
15:29:54,92	0,335006	3,398956	-0,187000	0,427013	0,311037	-1,428030	-0,023316	0,166830	-0,422887	1,333959	0,171785	2,801060	-0,846637	-2,913174	-1,686357	-10,134202	17,783343	15,349111	-0,023316	0,166830	-0,422887	14,430079	2,002075	2,801060	-0,023316	0,166830	-0,422887	14,430079	2,002075	2,801060
15:29:54,97	0,335006	3,398956	-0,187000	0,427013	0,311037	-1,428030	-0,022743	0,168766	-0,421781	1,267772	0,224574	2,790635	-0,847681	-2,913928	-1,689030	-10,201050	17,774899	15,365397	-0,022743	0,168766	-0,421781	14,515927	2,009874	2,790635	-0,022743	0,168766	-0,421781	14,515927	2,009874	2,790635
15:29:55,02	0,335006	3,398956	-0,187000	0,427013	0,311037	-1,428030	-0,021568	0,169294	-0,424454	1,199607	0,231977	2,806921	-0,845217	-2,913030	-1,689110	-10,150271	17,778027	15,357105	-0,021568	0,169294	-0,424454	14,489168	1,925080	2,806921	-0,021568	0,169294	-0,424454	14,489168	1,925080	2,806921
15:29:55,07	0,335006	3,398956	-0,187000	0,427013	0,311037	-1,428030	-0,023578	0,167609	-0,424535	1,315326	0,169881	2,798628	-0,842347	-2,913598	-1,688652	-10,182481	17,754295	15,331372	-0,023578	0,167609	-0,424535	14,472614	2,020751	2,798628	-0,023578	0,167609	-0,424535	14,472614	2,020751	2,798628
15:29:55,12	0,335006	3,398956	-0,187000	0,427013	0,311037	-1,428030	-0,024521	0,164839	-0,424077	1,422706	0,104799	2,772895	-0,844023	-2,913820	-1,688999	-10,144022	17,778478	15,365555	-0,024521	0,164839	-0,424077	14,362551	2,029720	2,772895	-0,024521	0,164839	-0,424077	14,362551	2,029720	2,772895
15:29:55,17	0,335006	3,398956	-0,187000	0,427013	0,311037	-1,428030	-0,023491	0,166179	-0,424423	1,393177	0,179581	2,807079	-0,846255	-2,913162	-1,688976	-10,186350	17,800002	15,343767	-0,023491	0,166179	-0,424423	14,438245	2,023636	2,807079	-0,023491	0,166179	-0,424423	14,438245	2,023636	2,807079
15:29:55,22	0,335006	3,398956	-0,187000	0,427013	0,311037	-1,428030	-0,024701	0,167074	-0,423417	1,343396	0,134376	2,767383	-0,844192	-2,912325	-1,687992	-10,130329	17,766799	15,325860	-0,024701	0,167074	-0,423417	14,458681	2,073391	2,767383	-0,024701	0,167074	-0,423417	14,458681	2,073391	2,767383
15:29:55,27	0,335006	3,398956	-0,187000	0,427013	0,311037	-1,428030	-0,024701	0,167074	-0,423417	1,343396	0,134376	2,767383	-0,845149	-2,912163	-1,685546	-10,124616	17,764195	15,304707	-0,024701	0,167074	-0,423417	14,458681	2,073391	2,767383	-0,024701	0,167074	-0,423417	14,458681	2,073391	2,767383
15:29:55,32	0,335006	3,398956	-0,187000	0,427013	0,311037	-1,428030	-0,024363	0,167983	-0,420971	1,296699	0,158217	2,746231	-0,847152	-2,911262	-1,687664	-10,134914	17,774586	15,345791	-0,024363	0,167983	-0,420971	14,483386	2,070676	2,746231	-0,024363	0,167983	-0,420971	14,483386	2,070676	2,746231
15:29:55,37	0,335006	3,398956	-0,187000	0,427013	0,311037	-1,428030	-0,024142	0,170168	-0,423089	1,186949	0,155596	2,787315	-0,843388	-2,911384	-1,687814	-10,121715	17,795220	15,389838	-0,024142	0,170168	-0,423089	14,545128	2,050705	2,787315	-0,024142	0,170168	-0,423089	14,545128	2,050705	2,787315
15:29:55,42	0,335006	3,398956	-0,187000	0,427013	0,311037	-1,428030	-0,025918	0,166848	-0,423238	1,384059	0,064348	2,831362	-0,843400	-2,915139	-1,685901	-10,132637	17,753235	15,333586	-0,025918	0,166848	-0,423238	14,481617	2,098887	2,831362	-0,025918	0,166848	-0,423238	14,481617	2,098887	2,831362
15:29:55,47	0,335006	3,398956	-0,187000	0,427013	0,311037	-1,428030	-0,022660	0,164980	-0,421326	1,439381	0,245299	2,775110	-0,845783	-2,912551	-1,685550	-10,143342	17,757145	15,309354	-0,022660	0,164980	-0,421326	14,390291	2,024084	2,775110	-0,022660	0,164980	-0,421326	14,390291	2,024084	2,775110
15:29:55,52	0,335006	3,398956	-0,187000	0,427013	0,311037	-1,428030	-0,023710	0,168338	-0,420975	1,262785	0,179462	2,750878	-0,848120	-2,914333	-1,687030	-10,134909	17,784128	15,397577	-0,023710	0,168338	-0,420975	14,477318	2,040689	2,750878	-0,023710	0,168338	-0,420975	14,477318	2,040689	2,750878
15:29:55,57	0,335006	3,398956	-0,187000	0,427013	0,311037	-1,428030	-0,020998	0,169471	-0,422455	1,231471	0,314314	2,839100	-0,844043	-2,916186	-1,685158	-10,165594	17,752679	15,304117	-0,020998	0,169471	-0,422455	14,534919	1,962624	2,839100	-0,020998	0,169471	-0,422455	14,534919	1,962624	2,839100
15:29:55,62	0,335006	3,398956	-0,187000	0,427013	0,311037	-1,428030	-0,021431	0,165014	-0,420582	1,420665	0,280901	2,745641	-0,847570	-2,913476	-1,688648	-10,147721	17,758580	15,325420	-0,021431	0,165014	-0,420582	14,374226	1,963274	2,745641	-0,021431	0,165014	-0,420582	14,374226	1,963274	2,745641
15:29:55,67	0,335006	3,398956	-0,187000	0,427013	0,311037	-1,428030	-0,022015	0,169423	-0,424073	1,205410	0,263094	2,766943	-0,845316	-2,915169	-1,687186	-10,187881	17,721436	15,342060	-0,022015	0,169423	-0,424073	14,505128	1,991260	2,766943	-0,022015	0,169423	-0,424073	14,505128	1,991260	2,766943
15:29:55,72	0,335006	3,398956	-0,187000	0,427013	0,311037	-1,428030	-0,021675	0,166625	-0,422610	1,298681	0,264542	2,783584	-0,844073	-2,914392	-1,689389	-10,169402	17,785014	15,375860	-0,021675	0,166625	-0,422610	14,378722	1,966054	2,783584	-0,021675	0,166625	-0,422610	14,378722	1,966054	2,783584
15:29:55,77	0,335006	3,398956	-0,187000	0,427013	0,311037	-1,428030	-0,022970	0,165937	-0,424813	1,398757	0,181420	2,817383	-0,845786	-2,914544	-1,686285	-10,141241	17,750821	15,352887	-0,022970	0,165937	-0,424813	14,424789	1,984586	2,817383	-0,022970	0,165937	-0,424813	14,424789	1,984586	2,817383
15:29:55,82	0,335006	3,398956	-0,187000	0,427013	0,311037	-1,428030	-0,021982	0,167344	-0,421710	1,310039	0,274308	2,794411	-0,845171	-2,915351	-1,685092	-10,139468	17,777492	15,382055	-0,021982	0,167344	-0,421710	14,446555	1,999874	2,794411	-0,021982	0,167344	-0,421710	14,446555	1,999874	2,794411
15:29:55,87	0,335006	3,398956	-0,187000	0,427013	0,311037	-1,428030	-0,021590	0,166408	-0,420516	1,382688	0,282855	2,823578	-0,846962	-2,914270	-1,684729	-10,157205	17,798323	15,367999	-0,021590	0,166408	-0,420516	14,445739	1,977704	2,823578	-0,021590	0,166408	-0,420516	14,445739	1,977704	2,823578
15:29:55,92	0,335006	3,398956	-0,187000	0,427013	0,311037	-1,428030	-0,022609	0,165080	-0,420561	1,405919	0,205358	2,789584	-0,843512	-2,915133	-1,685136	-10,183614	17,750058	15,348060	-0,022609	0,165080	-0,420561	14,364712	1,980191	2,789584	-0,022609	0,165080	-0,420561	14,364712	1,980191	2,789584
15:29:55,97	0,335006	3,398956	-0,187000	0,427013	0,311037	-1,428030	-0,022609	0,165080	-0,420561	1,405919	0,205358	2,789584	-0,844617	-2,917636	-1,686275	-10,161217	17,774918	15,358447	-0,022609	0,165080	-0,420561	14,364712	1,980191	2,789584	-0,022609	0,165080	-0,420561	14,364712	1,980191	2,789584
15:29:56,02	0,335006	3,398956	-0,187000	0,427013	0,311037	-1,428030	-0,019889	0,164786	-0,421700	1,453968	0,353759	2,799971	-0,846960	-2,912229	-1,688239	-10,142311	17,788357	15,355430	-0,019889	0,164786	-0,421700	14,389632	1,915080	2,799971	-0,019889	0,164786	-0,421700	14,389632	1,915080	2,799971
15:29:56,07	0,335006	3,398956	-0,187000	0,427013	0,311037	-1,428030	-0,023400	0,169519	-0,423664	1,228939	0,180865	2,796954	-0,844604	-2,915016	-1,687451	-10,143573	17,764987	15,349364	-0,023400	0,169519	-0,423664	14,536150	2,017762	2,796954	-0,023400	0,169519	-0,423664	14,536150	2,017762	2,796954
15:29:56,12	0,335006	3,398956	-0,187000	0,427013	0,311037	-1,428030	-0,022164	0,166084	-0,422876	1,386673	0,255713	2,790887	-0,845681	-2,913008	-1,687970	-10,143098	17,789724	15,362691	-0,022164	0,166084	-0,422876	14,424261	1,995609	2,790887	-0,022164	0,166084	-0,422876	14,424261	1,995609	2,790887
15:29:56,17	0,335006	3,398956	-0,187000	0,427013	0,311037	-1,428030	-0,023365	0,168021	-0,423394	1,307607	0,181338	2,804215	-0,844692	-2,912520	-1,683991	-10,182930	17,755208	15,338014	-0,023365	0,168021	-0,423394	14,497253	2,015461	2,804215	-0,023365	0,168021	-0,423394	14,497253	2,015461	2,804215
15:29:56,22	0,335006	3,398956	-0,187000	0,427013	0,311037	-1,428030	-0,024282	0,167409	-0,419415	1,289647	0,116418	2,779538	-0,845163	-2,912304	-1,684760	-10,139615	17,790208	15,324573	-0,024282	0,167409	-0,419415	14,431216	2,022523	2,779538	-0,024282	0,167409	-0,419415	14,431216	2,022523	2,779538
15:29:56,27	0,335006	3,398956	-0,187000	0,427013	0,311037	-1,428030	-0,024233	0,167924	-0,420185	1,314794	0,138951	2,766097	-0,844031	-2,910461	-1,685148	-10,156916	17,801067	15,345184	-0,024233	0,167924	-0,420185	14,496853	2,041250	2,766097	-0,024233	0,167924	-0,420185	14,496853	2,041250	2,766097
15:29:56,32	0,335006	3,398956	-0,187000	0,427013	0,311037	-1,428030	-0,026395	0,167866	-0,420572	1,318606	0,006114	2,786708	-0,844015	-2,914789	-1,683186	-10,153672	17,768927	15,342289	-0,026395	0,167866	-0,420572	14,496047	2,078130	2,786708	-0,026395	0,167866	-0,420572	14,496047	2,078130	2,786708
15:29:56,37	0,335006	3,398956	-0,187000	0,427013	0,311037	-1,428030	-0,022655	0,165688	-0,418610	1,405632	0,219459	2,783812	-0,843447	-2,912333	-1,684742	-10,153970	17,772609	15,353509	-0,022655	0,165688	-0,418610	14,412127	1,997907	2,783812	-0,022655	0,165688	-0,418610	14,412127	1,997907	2,783812
15:29:56,42	0,335006	3,398956	-0,187000	0,427013	0,311037	-1,428030	-0,023307	0,165385	-0,421695	1,419928	0,201444	2,809650	-0,843427	-2,914376	-1,686271	-10,140667	17,759728	15,368126	-0,023307	0,165385	-0,421695	14,402633	2,031034	2,809650	-0,023307	0,165385	-0,421695	14,402633	2,031034	2,809650
15:29:56,47	0,335006	3,398956	-0,187000	0,427013	0,311037	-1,428030	-0,023307	0,165385	-0,421695	1,419928	0,201444	2,809650	-0,845921	-2,911133	-1,684753	-10,141334	17,781313	15,342514	-0,023307	0,165385	-0,421695	14,402633	2,031034	2,809650	-0,023307	0,165385	-0,421695	14,402633	2,031034	2,809650
15:29:56,52	0,335006	3,398956	-0,187000	0,427013	0,311037	-1,428030	-0,024869	0,169167	-0,420178	1,241630	0,108855	2,784038	-0,846351	-2,916490	-1,685138	-10,161665	17,811951	15,329746	-0,024869	0,169167	-0,420178	14,521211	2,061055	2,784038	-0,024869	0,169167	-0,420178	14,521211	2,061055	2,784038
15:29:56,57	0,335006	3,398956	-0,187000	0,427013	0,311037	-1,428030	-0,020014	0,166860	-0,420563	1,377920	0,328378	2,771269	-0,843470	-2,914439	-1,683575	-10,169122	17,763034	15,352332	-0,020014	0,166860	-0,420563	14,476465	1,899476	2,771269	-0,020014	0,166860	-0,420563	14,476465	1,899476	2,771269
15:29:56,62	0,335006	3,398956	-0,187000	0,427013	0,311037	-1,428030	-0,023231	0,165391	-0,418999	1,408264	0,179081	2,793855	-0,845145	-2,915610	-1,684080	-10,140596	17,795857	15,348089	-0,023231	0,165391	-0,418999	14,391420	2,002733	2,793855	-0,023231	0,165391	-0,418999	14,391420	2,002733	2,793855
15:29:56,67	0,335006	3,398956	-0,187000	0,427013	0,311037	-1,428030	-0,021379	0,166256	-0,419505	1,405935	0,283693	2,789613	-0,846992	-2,914988	-1,686688	-10,166095	17,782069	15,349269	-0,021379	0,166256	-0,419505	14,457050	1,961940	2,789613	-0,021379	0,166256	-0,419505	14,457050	1,961940	2,789613
15:29:56,72	0,335006	3,398956	-0,187000	0,427013	0,311037	-1,428030	-0,020994	0,168167	-0,422113	1,281907	0,288514	2,790793	-0,843688	-2,912346	-1,683756	-10,132772	17,779634	15,360141	-0,020994	0,168167	-0,422113	14,482983	1,936555	2,790793	-0,020994	0,168167	-0,422113	14,482983	1,936555	2,790793
15:29:56,77	0,335006	3,398956	-0,187000	0,427013	0,311037	-1,428030	-0,024935	0,166627	-0,419180	1,376529	0,113680	2,801664	-0,848151	-2,912524	-1,684771	-10,154578	17,774246	15,323673	-0,024935	0,166627	-0,419180	14,456733	2,071056	2,801664	-0,024935	0,166627	-0,419180	14,456733	2,071056	2,801664
15:29:56,82	0,335006	3,398956	-0,187000	0,427013	0,311037	-1,428030	-0,022549	0,170402	-0,420195	1,164628	0,221543	2,765197	-0,844684	-2,916447	-1,684354	-10,189609	17,761933	15,352474	-0,022549	0,170402	-0,420195	14,541217	1,991647	2,765197	-0,022549	0,170402	-0,420195	14,541217	1,991647	2,765197
15:29:56,87	0,335006	3,398956	-0,187000	0,427013	0,311037	-1,428030	-0,020885	0,165439	-0,419779	1,394571	0,283901	2,793997	-0,844214	-2,914365	-1,683781	-10,143948	17,737299	15,322186	-0,020885	0,165439	-0,419779	14,381494	1,923363	2,793997	-0,020885	0,165439	-0,419779	14,381494	1,923363	2,793997
15:29:56,92	0,335006	3,398956	-0,187000	0,427013	0,311037	-1,428030	-0,022923	0,166072	-0,419206	1,363127	0,229788	2,763709	-0,841039	-2,912964	-1,683165	-10,134222	17,775099	15,362440	-0,022923	0,166072	-0,419206	14,399778	2,029229	2,763709	-0,022923	0,166072	-0,419206	14,399778	2,029229	2,763709
15:29:56,97	0,335006	3,398956	-0,187000	0,427013	0,311037	-1,428030	-0,022056	0,166749	-0,418997	1,343751	0,234883	2,798615	-0,846363	-2,914132	-1,685527	-10,145018	17,769646	15,333648	-0,022056	0,166749	-0,418997	14,433531	1,966277	2,798615	-0,022056	0,166749	-0,418997	14,433531	1,966277	2,798615
15:29:57,02	0,335006	3,398956	-0,187000	0,427013	0,311037	-1,428030	-0,022050	0,168050	-0,420951	1,287747	0,258073	2,775172	-0,845821	-2,914555	-1,681649	-10,175124	17,770394	15,336498	-0,022050	0,168050	-0,420951	14,479675	1,989000	2,775172	-0,022050	0,168050	-0,420951	14,479675	1,989000	2,775172
15:29:57,07	0,335006	3,398956	-0,187000	0,427013	0,311037	-1,428030	-0,021955	0,167368	-0,417073	1,308789	0,236567	2,778022	-0,845141	-2,914851	-1,684340	-10,125601	17,764441	15,342355	-0,021955	0,167368	-0,417073	14,447205	1,960036	2,778022	-0,021955	0,167368	-0,417073	14,447205	1,960036	2,778022
15:29:57,12	0,335006	3,398956	-0,187000	0,427013	0,311037	-1,428030	-0,022039	0,166632	-0,419765	1,366692	0,278081	2,783879	-0,845914	-2,910269	-1,683310	-10,144435	17,793446	15,330073	-0,022039	0,166632	-0,419765	14,447295	2,008118	2,783879	-0,022039	0,166632	-0,419765	14,447295	2,008118	2,783879
15:29:57,17	0,335006	3,398956	-0,187000	0,427013	0,311037	-1,428030	-0,025620	0,169593	-0,418735	1,228428	0,061016	2,771597	-0,845855	-2,914381	-1,684363	-10,185903	17,776828	15,353022	-0,025620	0,169593	-0,418735	14,541460	2,072221	2,771597	-0,025620	0,169593	-0,418735	14,541460	2,072221	2,771597
15:29:57,22	0,335006	3,398956	-0,187000	0,427013	0,311037	-1,428030	-0,022089	0,167486	-0,419788	1,302877	0,217066	2,794546	-0,841569	-2,910966	-1,684261	-10,169097	17,777762	15,361332	-0,022089	0,167486	-0,419788	14,450495	1,951026	2,794546	-0,022089	0,167486	-0,419788	14,450495	1,951026	2,794546
15:29:57,27	0,335006	3,398956	-0,187000	0,427013	0,311037	-1,428030	-0,027189	0,165481	-0,419685	1,416333	-0,034090	2,802856	-0,845701	-2,912851	-1,682792	-10,128062	17,818913	15,348228	-0,027189	0,165481	-0,419685	14,406582	2,100285	2,802856	-0,027189	0,165481	-0,419685	14,406582	2,100285	2,802856
15:29:57,32	0,335006	3,398956	-0,187000	0,427013	0,311037	-1,428030	-0,023491	0,168117	-0,418216	1,335427	0,173205	2,789752	-0,844529	-2,917073	-1,682410	-10,135717	17,787886	15,317586	-0,023491	0,168117	-0,418216	14,532585	2,017231	2,789752	-0,023491	0,168117	-0,418216	14,532585	2,017231	2,789752
15:29:57,37	0,335006	3,398956	-0,187000	0,427013	0,311037	-1,428030	-0,020420	0,164991	-0,417834	1,467279	0,341754	2,759109	-0,845181	-2,911524	-1,683320	-10,150109	17,790187	15,311804	-0,020420	0,164991	-0,417834	14,419049	1,944747	2,759109	-0,020420	0,164991	-0,417834	14,419049	1,944747	2,759109
15:29:57,42	0,335006	3,398956	-0,187000	0,427013	0,311037	-1,428030	-0,024900	0,168330	-0,418745	1,288442	0,095184	2,753328	-0,842897	-2,916397	-1,683194	-10,172088	17,724806	15,331334	-0,024900	0,168330	-0,418745	14,502333	2,049851	2,753328	-0,024900	0,168330	-0,418745	14,502333	2,049851	2,753328
15:29:57,47	0,335006	3,398956	-0,187000	0,427013	0,311037	-1,428030	-0,021821	0,163916	-0,418618	1,450359	0,268951	2,772857	-0,846339	-2,913301	-1,684747	-10,141359	17,795572	15,338940	-0,021821	0,163916	-0,418618	14,317750	1,981911	2,772857	-0,021821	0,163916	-0,418618	14,317750	1,981911	2,772857
15:29:57,52	0,335006	3,398956	-0,187000	0,427013	0,311037	-1,428030	-0,022782	0,168445	-0,420172	1,291514	0,210199	2,780463	-0,845877	-2,914941	-1,683596	-10,205508	17,793097	15,348346	-0,022782	0,168445	-0,420172	14,514413	1,998612	2,780463	-0,022782	0,168445	-0,420172	14,514413	1,998612	2,780463
15:29:57,57	0,335006	3,398956	-0,187000	0,427013	0,311037	-1,428030	-0,021592	0,167224	-0,419020	1,320741	0,217771	2,789869	-0,842884	-2,912047	-1,684726	-10,158362	17,760263	15,377515	-0,021592	0,167224	-0,419020	14,447862	1,912755	2,789869	-0,021592	0,167224	-0,419020	14,447862	1,912755	2,789869
15:29:57,62	0,335006	3,398956	-0,187000	0,427013	0,311037	-1,428030	-0,025595	0,166080	-0,420151	1,375409	0,066859	2,819039	-0,846014	-2,916020	-1,679881	-10,213257	17,810184	15,376811	-0,025595	0,166080	-0,420151	14,412663	2,076083	2,819039	-0,025595	0,166080	-0,420151	14,412663	2,076083	2,819039
15:29:57,67	0,335006	3,398956	-0,187000	0,427013	0,311037	-1,428030	-0,020590	0,166804	-0,415305	1,353533	0,254646	2,818334	-0,841590	-2,912598	-1,681225	-10,126855	17,793976	15,356902	-0,020590	0,166804	-0,415305	14,447641	1,870935	2,818334	-0,020590	0,166804	-0,415305	14,447641	1,870935	2,818334
15:29:57,72	0,335006	3,398956	-0,187000	0,427013	0,311037	-1,428030	-0,025766	0,164684	-0,416650	1,492938	0,068433	2,798425	-0,843979	-2,913379	-1,680073	-10,147263	17,794888	15,351066	-0,025766	0,164684	-0,416650	14,420625	2,091025	2,798425	-0,025766	0,164684	-0,416650	14,420625	2,091025	2,798425
15:29:57,77	0,335006	3,398956	-0,187000	0,427013	0,311037	-1,428030	-0,023894	0,166362	-0,415497	1,396274	0,147603	2,792589	-0,847367	-2,912058	-1,681328	-10,138391	17,792160	15,370642	-0,023894	0,166362	-0,415497	14,455674	2,023309	2,792589	-0,023894	0,166362	-0,415497	14,455674	2,023309	2,792589
15:29:57,82	0,335006	3,398956	-0,187000	0,427013	0,311037	-1,428030	-0,023344	0,169956	-0,416752	1,211428	0,185263	2,812165	-0,844564	-2,913929	-1,682015	-10,132614	17,761811	15,341165	-0,023344	0,169956	-0,416752	14,553005	2,017775	2,812165	-0,023344	0,169956	-0,416752	14,553005	2,017775	2,812165
15:29:57,87	0,335006	3,398956	-0,187000	0,427013	0,311037	-1,428030	-0,023125	0,166593	-0,417440	1,362912	0,216809	2,782688	-0,847397	-2,909275	-1,684756	-10,147208	17,812160	15,355698	-0,023125	0,166593	-0,417440	14,440490	2,032160	2,782688	-0,023125	0,166593	-0,417440	14,440490	2,032160	2,782688
15:29:57,92	0,335006	3,398956	-0,187000	0,427013	0,311037	-1,428030	-0,025739	0,171374	-0,420181	1,150639	0,043069	2,797221	-0,845675	-2,913755	-1,683440	-10,150951	17,787178	15,355787	-0,025739	0,171374	-0,420181	14,603476	2,063617	2,797221	-0,025739	0,171374	-0,420181	14,603476	2,063617	2,797221
15:29:57,97	0,335006	3,398956	-0,187000	0,427013	0,311037	-1,428030	-0,022721	0,167642	-0,418865	1,321159	0,209282	2,797311	-0,846484	-2,913161	-1,682816	-10,214511	17,811912	15,368106	-0,022721	0,167642	-0,418865	14,481090	1,992875	2,797311	-0,022721	0,167642	-0,418865	14,481090	1,992875	2,797311
15:29:58,02	0,335006	3,398956	-0,187000	0,427013	0,311037	-1,428030	-0,022831	0,168639	-0,418241	1,258952	0,136169	2,809630	-0,847588	-2,912669	-1,684374	-10,172433	17,794365	15,343716	-0,022831	0,168639	-0,418241	14,497152	1,928369	2,809630	-0,022831	0,168639	-0,418241	14,497152	1,928369	2,809630
15:29:58,07	0,335006	3,398956	-0,187000	0,427013	0,311037	-1,428030	-0,022705	0,169842	-0,419798	1,202253	0,187893	2,785240	-0,847434	-2,911411	-1,682009	-10,104302	17,804072	15,351792	-0,022705	0,169842	-0,419798	14,534869	1,970265	2,785240	-0,022705	0,169842	-0,419798	14,534869	1,970265	2,785240
15:29:58,12	0,335006	3,398956	-0,187000	0,427013	0,311037	-1,428030	-0,023871	0,170338	-0,417434	1,218949	0,181425	2,793315	-0,845902	-2,914824	-1,680373	-10,143591	17,757300	15,332502	-0,023871	0,170338	-0,417434	14,590476	2,055308	2,793315	-0,023871	0,170338	-0,417434	14,590476	2,055308	2,793315
15:29:58,17	0,335006	3,398956	-0,187000	0,427013	0,311037	-1,428030	-0,021681	0,167305	-0,415797	1,316527	0,284668	2,774025	-0,848116	-2,915841	-1,680882	-10,163933	17,797225	15,311963	-0,021681	0,167305	-0,415797	14,449946	1,986632	2,774025	-0,021681	0,167305	-0,415797	14,449946	1,986632	2,774025
15:29:58,22	0,335006	3,398956	-0,187000	0,427013	0,311037	-1,428030	-0,019694	0,168714	-0,416307	1,267673	0,350410	2,753487	-0,842926	-2,912218	-1,680476	-10,187186	17,757129	15,360557	-0,019694	0,168714	-0,416307	14,511683	1,896398	2,753487	-0,019694	0,168714	-0,416307	14,511683	1,896398	2,753487
15:29:58,27	0,335006	3,398956	-0,187000	0,427013	0,311037	-1,428030	-0,025427	0,166030	-0,415901	1,360869	0,052221	2,802080	-0,845162	-2,913404	-1,680851	-10,147367	17,793666	15,351293	-0,025427	0,166030	-0,415901	14,394219	2,048225	2,802080	-0,025427	0,166030	-0,415901	14,394219	2,048225	2,802080
15:29:58,32	0,335006	3,398956	-0,187000	0,427013	0,311037	-1,428030	-0,023282	0,167373	-0,416276	1,342559	0,179986	2,792817	-0,845785	-2,911806	-1,683211	-10,151339	17,776659	15,328129	-0,024354	0,168712	-0,418635	14,500131	2,041073	2,769652	-0,024354	0,168712	-0,418635	14,500131	2,041073	2,769652
15:29:58,37	0,335006	3,398956	-0,187000	0,427013	0,311037	-1,428030	-0,024354	0,168712	-0,418635	1,256237	0,129290	2,769652	-0,845772	-2,913741	-1,680500	-10,165776	17,799524	15,312540	-0,024354	0,168712	-0,418635	14,500131	2,041073	2,769652	-0,024354	0,168712	-0,418635	14,500131	2,041073	2,769652
15:29:58,42	0,335006	3,398956	-0,187000	0,427013	0,311037	-1,428030	-0,022685	0,167734	-0,415925	1,319685	0,192152	2,754063	-0,844044	-2,910882	-1,679675	-10,158479	17,768872	15,384381	-0,022685	0,167734	-0,415925	14,486793	1,972904	2,754063	-0,022685	0,167734	-0,415925	14,486793	1,972904	2,754063
15:29:58,47	0,335006	3,398956	-0,187000	0,427013	0,311037	-1,428030	-0,026025	0,167667	-0,415099	1,300288	0,040122	2,825904	-0,843697	-2,913927	-1,680385	-10,161136	17,808153	15,328776	-0,026025	0,167667	-0,415099	14,462112	2,083057	2,825904	-0,026025	0,167667	-0,415099	14,462112	2,083057	2,825904
15:29:58,52	0,335006	3,398956	-0,187000	0,427013	0,311037	-1,428030	-0,023561	0,165843	-0,415809	1,427801	0,146299	2,770300	-0,847564	-2,912673	-1,679678	-10,172459	17,814019	15,385098	-0,023561	0,165843	-0,415809	14,446479	1,995825	2,770300	-0,023561	0,165843	-0,415809	14,446479	1,995825	2,770300
15:29:58,57	0,335006	3,398956	-0,187000	0,427013	0,311037	-1,428030	-0,022714	0,169820	-0,415103	1,220415	0,177621	2,826622	-0,844522	-2,913129	-1,679668	-10,123409	17,791045	15,360085	-0,022714	0,169820	-0,415103	14,551288	1,960632	2,826622	-0,022714	0,169820	-0,415103	14,551288	1,960632	2,826622
15:29:58,62	0,335006	3,398956	-0,187000	0,427013	0,311037	-1,428030	-0,023840	0,166957	-0,415093	1,373909	0,173031	2,801608	-0,846373	-2,913373	-1,682801	-10,158616	17,792415	15,352351	-0,023840	0,166957	-0,415093	14,480052	2,044437	2,801608	-0,023840	0,166957	-0,415093	14,480052	2,044437	2,801608
15:29:58,67	0,335006	3,398956	-0,187000	0,427013	0,311037	-1,428030	-0,022703	0,168438	-0,418226	1,280472	0,200965	2,793874	-0,841660	-2,911720	-1,679310	-10,145042	17,742060	15,334998	-0,022703	0,168438	-0,418226	14,502887	1,983139	2,793874	-0,022703	0,168438	-0,418226	14,502887	1,983139	2,793874
15:29:58,72	0,335006	3,398956	-0,187000	0,427013	0,311037	-1,428030	-0,026491	0,165183	-0,414735	1,412948	0,040932	2,776522	-0,842350	-2,914503	-1,681643	-10,197648	17,754574	15,351363	-0,026491	0,165183	-0,414735	14,379788	2,120450	2,776522	-0,026491	0,165183	-0,414735	14,379788	2,120450	2,776522
15:29:58,77	0,335006	3,398956	-0,187000	0,427013	0,311037	-1,428030	-0,023735	0,164389	-0,417068	1,438758	0,132405	2,792886	-0,841097	-2,915074	-1,680065	-10,172003	17,772072	15,360522	-0,023735	0,164389	-0,417068	14,343288	1,995612	2,792886	-0,023735	0,164389	-0,417068	14,343288	1,995612	2,792886
15:29:58,82	0,335006	3,398956	-0,187000	0,427013	0,311037	-1,428030	-0,023868	0,163018	-0,415490	1,538018	0,138962	2,802045	-0,844014	-2,910772	-1,680083	-10,152336	17,785022	15,356034	-0,023868	0,163018	-0,415490	14,334936	2,012591	2,802045	-0,023868	0,163018	-0,415490	14,334936	2,012591	2,802045
15:29:58,87	0,335006	3,398956	-0,187000	0,427013	0,311037	-1,428030	-0,026135	0,167695	-0,415507	1,315862	0,031634	2,797557	-0,845133	-2,912534	-1,679400	-10,133320	17,786333	15,339263	-0,026135	0,167695	-0,415507	14,479926	2,083224	2,797557	-0,026135	0,167695	-0,415507	14,479926	2,083224	2,797557
15:29:58,92	0,335006	3,398956	-0,187000	0,427013	0,311037	-1,428030	-0,024049	0,167783	-0,414825	1,321922	0,155919	2,780787	-0,843444	-2,911745	-1,681658	-10,162419	17,779107	15,327790	-0,024049	0,167783	-0,414825	14,492905	2,043757	2,780787	-0,024049	0,167783	-0,414825	14,492905	2,043757	2,780787
15:29:58,97	0,335006	3,398956	-0,187000	0,427013	0,311037	-1,428030	-0,021654	0,167820	-0,414703	1,332423	0,231005	2,826526	-0,846305	-2,911771	-1,674627	-10,133847	17,782821	15,361599	-0,021654	0,167820	-0,414703	14,506316	1,930830	2,826526	-0,021654	0,167820	-0,414703	14,506316	1,930830	2,826526
15:29:59,02	0,335006	3,398956	-0,187000	0,427013	0,311037	-1,428030	-0,024124	0,169180	-0,410051	1,245972	0,153333	2,803123	-0,845186	-2,912969	-1,678534	-10,156444	17,774230	15,339724	-0,024124	0,169180	-0,410051	14,526621	2,047037	2,803123	-0,024124	0,169180	-0,410051	14,526621	2,047037	2,803123
15:29:59,07	0,335006	3,398956	-0,187000	0,427013	0,311037	-1,428030	-0,023646	0,167612	-0,413959	1,308808	0,162891	2,781248	-0,844049	-2,912116	-1,680869	-10,169773	17,778582	15,346590	-0,023646	0,167612	-0,413959	14,466311	2,019108	2,781248	-0,023646	0,167612	-0,413959	14,466311	2,019108	2,781248
15:29:59,12	0,335006	3,398956	-0,187000	0,427013	0,311037	-1,428030	-0,024954	0,167054	-0,416294	1,334908	0,081177	2,788113	-0,846362	-2,915942	-1,678929	-10,181599	17,825072	15,331517	-0,024954	0,167054	-0,416294	14,448639	2,040041	2,788113	-0,024954	0,167054	-0,416294	14,448639	2,040041	2,788113
15:29:59,17	0,335006	3,398956	-0,187000	0,427013	0,311037	-1,428030	-0,020483	0,167144	-0,414354	1,364584	0,280157	2,773041	-0,842809	-2,912871	-1,677751	-10,150410	17,779892	15,339792	-0,020483	0,167144	-0,414354	14,485369	1,888086	2,773041	-0,020483	0,167144	-0,414354	14,485369	1,888086	2,773041
15:29:59,22	0,335006	3,398956	-0,187000	0,427013	0,311037	-1,428030	-0,024919	0,165603	-0,413175	1,421188	0,099088	2,781316	-0,843920	-2,911940	-1,678495	-10,123826	17,817581	15,375041	-0,024919	0,165603	-0,413175	14,420998	2,055239	2,781316	-0,024919	0,165603	-0,413175	14,420998	2,055239	2,781316
15:29:59,27	0,335006	3,398956	-0,187000	0,427013	0,311037	-1,428030	-0,025170	0,167030	-0,413920	1,392903	0,090211	2,816565	-0,845227	-2,915600	-1,678515	-10,179861	17,774428	15,363788	-0,025170	0,167030	-0,413920	14,504750	2,066069	2,816565	-0,025170	0,167030	-0,413920	14,504750	2,066069	2,816565
15:29:59,32	0,335006	3,398956	-0,187000	0,427013	0,311037	-1,428030	-0,021347	0,166332	-0,413940	1,363820	0,262071	2,805311	-0,845147	-2,910837	-1,677419	-10,152316	17,803233	15,282113	-0,021347	0,166332	-0,413940	14,420860	1,937800	2,805311	-0,021347	0,166332	-0,413940	14,420860	1,937800	2,805311
15:29:59,37	0,335006	3,398956	-0,187000	0,427013	0,311037	-1,428030	-0,025511	0,168644	-0,412844	1,282284	0,054966	2,723637	-0,845792	-2,911301	-1,678176	-10,165758	17,779995	15,315704	-0,025511	0,168644	-0,412844	14,520860	2,057614	2,723637	-0,025511	0,168644	-0,412844	14,520860	2,057614	2,723637
15:29:59,42	0,335006	3,398956	-0,187000	0,427013	0,311037	-1,428030	-0,024787	0,168971	-0,413601	1,238472	0,092597	2,757227	-0,844577	-2,911303	-1,677778	-10,148767	17,777958	15,315431	-0,024787	0,168971	-0,413601	14,502663	2,038403	2,757227	-0,024787	0,168971	-0,413601	14,502663	2,038403	2,757227
15:29:59,47	0,335006	3,398956	-0,187000	0,427013	0,311037	-1,428030	-0,025394	0,167918	-0,413202	1,299938	0,076802	2,756955	-0,842258	-2,911228	-1,679310	-10,154281	17,764154	15,345460	-0,025394	0,167918	-0,413202	14,481500	2,070203	2,756955	-0,025394	0,167918	-0,413202	14,481500	2,070203	2,756955
15:29:59,52	0,335006	3,398956	-0,187000	0,427013	0,311037	-1,428030	-0,026618	0,165946	-0,414734	1,387750	0,015266	2,786984	-0,846373	-2,914892	-1,678534	-10,170931	17,789358	15,339867	-0,026618	0,165946	-0,414734	14,414541	2,104774	2,786984	-0,026618	0,165946	-0,414734	14,414541	2,104774	2,786984
15:29:59,57	0,335006	3,398956	-0,187000	0,427013	0,311037	-1,428030	-0,021387	0,167678	-0,413959	1,311207	0,260233	2,781391	-0,845153	-2,910920	-1,676207	-10,147088	17,793631	15,339143	-0,021387	0,167678	-0,413959	14,473932	1,939144	2,781391	-0,021387	0,167678	-0,413959	14,473932	1,939144	2,781391
15:29:59,62	0,335006	3,398956	-0,187000	0,427013	0,311037	-1,428030	-0,025437	0,168608	-0,411631	1,278474	0,068141	2,780667	-0,845157	-2,913348	-1,678536	-10,158394	17,813164	15,336096	-0,025437	0,168608	-0,411631	14,514196	2,064982	2,780667	-0,025437	0,168608	-0,411631	14,514196	2,064982	2,780667
15:29:59,67	0,335006	3,398956	-0,187000	0,427013	0,311037	-1,428030	-0,023332	0,167398	-0,413961	1,352662	0,158044	2,777620	-0,844630	-2,909578	-1,678933	-10,175343	17,816826	15,356660	-0,023332	0,167398	-0,413961	14,493392	1,989642	2,777620	-0,023332	0,167398	-0,413961	14,493392	1,989642	2,777620
15:29:59,72	0,335006	3,398956	-0,187000	0,427013	0,311037	-1,428030	-0,026861	0,168826	-0,414357	1,273079	-0,041955	2,798184	-0,842281	-2,913060	-1,681275	-10,174067	17,777140	15,317929	-0,026861	0,168826	-0,414357	14,525943	2,066641	2,798184	-0,026861	0,168826	-0,414357	14,525943	2,066641	2,798184
15:29:59,77	0,335006	3,398956	-0,187000	0,427013	0,311037	-1,428030	-0,025020	0,165050	-0,416700	1,435701	0,074747	2,759453	-0,843410	-2,910976	-1,677020	-10,170155	17,818068	15,302190	-0,025020	0,165050	-0,416700	14,392147	2,038792	2,759453	-0,025020	0,165050	-0,416700	14,392147	2,038792	2,759453
15:29:59,82	0,335006	3,398956	-0,187000	0,427013	0,311037	-1,428030	-0,026260	0,167070	-0,412445	1,368053	-0,006846	2,743713	-0,841043	-2,913601	-1,678925	-10,159622	17,801148	15,326944	-0,026260	0,167070	-0,412445	14,483083	2,054595	2,743713	-0,026260	0,167070	-0,412445	14,483083	2,054595	2,743713
15:29:59,87	0,335006	3,398956	-0,187000	0,427013	0,311037	-1,428030	-0,025170	0,163708	-0,414350	1,533508	0,067432	2,768468	-0,845098	-2,910816	-1,676974	-10,124059	17,806569	15,339812	-0,025170	0,163708	-0,414350	14,384593	2,043283	2,768468	-0,025170	0,163708	-0,414350	14,384593	2,043283	2,768468
15:29:59,92	0,335006	3,398956	-0,187000	0,427013	0,311037	-1,428030	-0,025555	0,168612	-0,412398	1,300968	0,075498	2,781336	-0,845788	-2,917194	-1,677747	-10,181449	17,793365	15,344230	-0,025555	0,168612	-0,412398	14,537029	2,081574	2,781336	-0,025555	0,168612	-0,412398	14,537029	2,081574	2,781336
15:29:59,97	0,335006	3,398956	-0,187000	0,427013	0,311037	-1,428030	-0,019686	0,166021	-0,413172	1,395598	0,337576	2,785753	-0,846335	-2,912251	-1,678542	-10,147514	17,789183	15,330334	-0,019686	0,166021	-0,413172	14,428224	1,882952	2,785753	-0,019686	0,166021	-0,413172	14,428224	1,882952	2,785753
15:30:00,02	0,335006	3,398956	-0,187000	0,427013	0,311037	-1,428030	-0,023694	0,168966	-0,413966	1,255779	0,160681	2,771857	-0,848691	-2,913415	-1,677767	-10,164272	17,825798	15,335472	-0,023694	0,168966	-0,413966	14,519625	2,020623	2,771857	-0,023694	0,168966	-0,413966	14,519625	2,020623	2,771857
15:30:00,07	0,335006	3,398956	-0,187000	0,427013	0,311037	-1,428030	-0,021507	0,170424	-0,413191	1,203280	0,241569	2,776996	-0,841641	-2,914226	-1,676566	-10,156599	17,774750	15,358352	-0,021507	0,170424	-0,413191	14,581598	1,929855	2,776996	-0,021507	0,170424	-0,413191	14,581598	1,929855	2,776996
15:30:00,12	0,335006	3,398956	-0,187000	0,427013	0,311037	-1,428030	-0,024330	0,163913	-0,411991	1,501490	0,126908	2,799875	-0,842217	-2,911281	-1,677008	-10,148646	17,773873	15,300706	-0,024330	0,163913	-0,411991	14,368680	2,036851	2,799875	-0,024330	0,163913	-0,411991	14,368680	2,036851	2,799875
15:30:00,17	0,335006	3,398956	-0,187000	0,427013	0,311037	-1,428030	-0,026592	0,165884	-0,412433	1,402212	0,016628	2,742230	-0,845713	-2,911069	-1,678286	-10,176266	17,797977	15,349611	-0,026592	0,165884	-0,412433	14,424130	2,104111	2,742230	-0,026592	0,165884	-0,412433	14,424130	2,104111	2,742230
15:30:00,22	0,335006	3,398956	-0,187000	0,427013	0,311037	-1,428030	-0,025028	0,169019	-0,413710	1,246295	0,062009	2,791134	-0,844031	-2,916239	-1,679687	-10,171447	17,769115	15,344976	-0,025028	0,169019	-0,413710	14,514252	2,026680	2,791134	-0,025028	0,169019	-0,413710	14,514252	2,026680	2,791134
15:30:00,27	0,335006	3,398956	-0,187000	0,427013	0,311037	-1,428030	-0,021392	0,164977	-0,415112	1,433877	0,269666	2,786499	-0,845182	-2,910830	-1,676215	-10,163748	17,803364	15,339639	-0,021392	0,164977	-0,415112	14,384562	1,948941	2,786499	-0,021392	0,164977	-0,415112	14,384562	1,948941	2,786499
15:30:00,32	0,335006	3,398956	-0,187000	0,427013	0,311037	-1,428030	-0,025500	0,168678	-0,411639	1,274946	0,045580	2,781163	-0,843993	-2,912788	-1,680084	-10,150144	17,785110	15,341184	-0,025500	0,168678	-0,411639	14,516143	2,047352	2,781163	-0,025500	0,168678	-0,411639	14,516143	2,047352	2,781163
15:30:00,37	0,335006	3,398956	-0,187000	0,427013	0,311037	-1,428030	-0,024399	0,166670	-0,415509	1,370348	0,123746	2,782708	-0,845208	-2,909511	-1,677004	-10,169057	17,796777	15,335309	-0,024399	0,166670	-0,415509	14,453928	2,039081	2,782708	-0,024399	0,166670	-0,415509	14,453928	2,039081	2,782708
15:30:00,42	0,335006	3,398956	-0,187000	0,427013	0,311037	-1,428030	-0,026630	0,169360	-0,412428	1,231125	-0,014452	2,776832	-0,847464	-2,913403	-1,676966	-10,141596	17,827035	15,349541	-0,026630	0,169360	-0,412428	14,525856	2,075977	2,776832	-0,026630	0,169360	-0,412428	14,525856	2,075977	2,776832
15:30:00,47	0,335006	3,398956	-0,187000	0,427013	0,311037	-1,428030	-0,022131	0,169368	-0,412391	1,270628	0,228117	2,791065	-0,841661	-2,913421	-1,676607	-10,175598	17,794109	15,320547	-0,022131	0,169368	-0,412391	14,566010	1,965423	2,791065	-0,022131	0,169368	-0,412391	14,566010	1,965423	2,791065
15:30:00,52	0,335006	3,398956	-0,187000	0,427013	0,311037	-1,428030	-0,025017	0,164334	-0,412032	1,486884	0,065066	2,762070	-0,845127	-2,914905	-1,676530	-10,137111	17,790694	15,396698	-0,025017	0,164334	-0,412032	14,387092	2,028916	2,762070	-0,025017	0,164334	-0,412032	14,387092	2,028916	2,762070
15:30:00,57	0,335006	3,398956	-0,187000	0,427013	0,311037	-1,428030	-0,021999	0,166593	-0,411955	1,385680	0,257070	2,838221	-0,842285	-2,911950	-1,676589	-10,174483	17,767533	15,353699	-0,021999	0,166593	-0,411955	14,463253	1,983962	2,838221	-0,021999	0,166593	-0,411955	14,463253	1,983962	2,838221
15:30:00,62	0,335006	3,398956	-0,187000	0,427013	0,311037	-1,428030	-0,025979	0,165609	-0,412013	1,398100	0,029298	2,795223	-0,838227	-2,913439	-1,676995	-10,209723	17,765315	15,335338	-0,025979	0,165609	-0,412013	14,398436	2,068661	2,795223	-0,025979	0,165609	-0,412013	14,398436	2,068661	2,795223
15:30:00,67	0,335006	3,398956	-0,187000	0,427013	0,311037	-1,428030	-0,026718	0,161350	-0,412420	1,600034	-0,038554	2,776861	-0,843991	-2,912081	-1,679283	-10,147028	17,791632	15,374894	-0,026718	0,161350	-0,412420	14,266028	2,058842	2,776861	-0,026718	0,161350	-0,412420	14,266028	2,058842	2,776861
15:30:00,72	0,335006	3,398956	-0,187000	0,427013	0,311037	-1,428030	-0,025012	0,167021	-0,414707	1,359267	0,091295	2,816418	-0,846427	-2,914194	-1,675452	-10,207328	17,805616	15,329291	-0,025012	0,167021	-0,414707	14,470454	2,054770	2,816418	-0,025012	0,167021	-0,414707	14,470454	2,054770	2,816418
15:30:00,77	0,335006	3,398956	-0,187000	0,427013	0,311037	-1,428030	-0,021965	0,168074	-0,410877	1,286491	0,190538	2,770814	-0,846977	-2,913360	-1,678149	-10,169500	17,775714	15,344149	-0,021965	0,168074	-0,410877	14,480310	1,914805	2,770814	-0,021965	0,168074	-0,410877	14,480310	1,914805	2,770814
15:30:00,82	0,335006	3,398956	-0,187000	0,427013	0,311037	-1,428030	-0,022412	0,168968	-0,413573	1,233047	0,215014	2,785673	-0,845755	-2,915177	-1,676583	-10,166579	17,803006	15,343982	-0,022412	0,168968	-0,413573	14,497006	1,974356	2,785673	-0,022412	0,168968	-0,413573	14,497006	1,974356	2,785673
15:30:00,87	0,335006	3,398956	-0,187000	0,427013	0,311037	-1,428030	-0,021449	0,167001	-0,412008	1,360420	0,253983	2,785506	-0,842851	-2,912923	-1,675783	-10,167668	17,776782	15,382264	-0,021449	0,167001	-0,412008	14,469979	1,937716	2,785506	-0,021449	0,167001	-0,412008	14,469979	1,937716	2,785506
15:30:00,92	0,335006	3,398956	-0,187000	0,427013	0,311037	-1,428030	-0,024853	0,165613	-0,411208	1,409315	0,089111	2,823787	-0,843997	-2,912220	-1,675438	-10,164336	17,794920	15,329210	-0,024853	0,165613	-0,411208	14,409955	2,040108	2,823787	-0,024853	0,165613	-0,411208	14,409955	2,040108	2,823787
