# Supplementary material for: Characterization of interfragmentary motion associated with common osteosynthesis devices for rat fracture healing studies
Source: PLoS One. 2017 Apr 28;12(4):e0176735. doi: 10.1371/journal.pone.0176735 (PMC5409164; doi:10.1371/journal.pone.0176735)
Supplement: S1 Dataset — (ZIP) [file pone.0176735.s001.zip › S1_Dataset/RatFix/Specimen06/Plate_06W.txt]

%Tester: Sukopp Matthias
%Projekt: 
%Zeit: 11.03.2015 10:42:11
%Dateipfad: D:\Messungen\Fixator\Measurements\Fixator_20150311.txt
%Kommentar: Plate_06-W
%VI Version: D:\LVProjekte\Fixator\HauptVI\Fixator_v0.12.vi
%Virtueller Drehpunkt: 	0,0000	0,0000	0,0000
%Sensor zu Hexapod (Mitte): 	0,000000	0,000000	-26,500000
%Sensor zu Hexapod Trans (Mitte): 	-0,500000	-0,866025	0,000000	-0,866025	0,500000	0,000000	0,000000	0,000000	1,000000
%Hexapod zu Labor (Mitte): 	0,491889	3,487948	-0,142038
%Hexapod zu Labor Trans (Mitte): 	0,999985	6,423463E-6	0,005515	1,677236E-5	0,999991	-0,004206	-0,005515	0,004206	0,999976
%Labor zu CR (Mitte): 	0,000000	0,000000	78,500000
%Labor zu CR Trans (Mitte): 	1,000000	0,000000	0,000000	0,000000	1,000000	0,000000	0,000000	0,000000	1,000000
%Zentrum Sensormasse: 	0,000000	0,000000	2,000000
%Sensormasse: 	200,000000E-3
--------------------------------------------------
Time	X	Y	Z	U	V	W	Exp_ Fx	Exp_ Fy	Exp_ Fz	Exp_ Mx	Exp_ My	Exp_ Mz	Sen_ Fx	Sen_ Fy	Sen_ Fz	Sen_ Mx	Sen_ My	Sen_ Mz	Hex_ Fx	Hex_ Fy	Hex_ Fz	Hex_ Mx	Hex_ My	Hex_ Mz	Lab_ Fx	Lab_ Fy	Lab_ Fz	Lab_ Mx	Lab_ My	Lab_ Mz	Laser
10:42:11,18	0,491889	3,487948	-0,142038	0,240988	0,315984	0,000961	0,037101	-0,009730	-0,068380	0,885924	1,176624	0,647974	-0,580869	-2,798300	-1,161951	-9,119378	3,281938	13,232331	0,037101	-0,009730	-0,068380	0,122102	-1,735811	0,647974	0,037101	-0,009730	-0,068380	0,122102	-1,735811	0,647974
10:42:11,22	0,491889	3,487948	-0,142038	0,240988	0,315984	0,000961	0,037101	-0,009730	-0,068380	0,885924	1,176624	0,647974	-0,581575	-2,802434	-1,164691	-9,183734	3,291240	13,224532	0,037101	-0,009730	-0,068380	0,122102	-1,735811	0,647974	0,037101	-0,009730	-0,068380	0,122102	-1,735811	0,647974
10:42:11,27	0,491889	3,487948	-0,142038	0,240988	0,315984	0,000961	0,039258	-0,014346	-0,068401	1,116319	1,259248	0,609629	-0,582165	-2,802196	-1,163120	-9,182597	3,287462	13,247603	0,039258	-0,014346	-0,068401	-0,009851	-1,822533	0,609629	0,039258	-0,014346	-0,068401	-0,009851	-1,822533	0,609629
10:42:11,32	0,491889	3,487948	-0,142038	0,240988	0,315984	0,000961	0,039347	-0,013716	-0,066830	1,080838	1,266754	0,632700	-0,579740	-2,801909	-1,165810	-9,147652	3,302763	13,264368	0,039347	-0,013716	-0,066830	0,004149	-1,822019	0,632700	0,039347	-0,013716	-0,066830	0,004149	-1,822019	0,632700
10:42:11,37	0,491889	3,487948	-0,142038	0,240988	0,315984	0,000961	0,037886	-0,015673	-0,069520	1,213328	1,213367	0,649465	-0,583855	-2,802262	-1,162733	-9,166082	3,337541	13,238809	0,037886	-0,015673	-0,069520	-0,016988	-1,760676	0,649465	0,037886	-0,015673	-0,069520	-0,016988	-1,760676	0,649465
10:42:11,42	0,491889	3,487948	-0,142038	0,240988	0,315984	0,000961	0,040250	-0,012286	-0,066443	1,058095	1,302960	0,623906	-0,583852	-2,799084	-1,165822	-9,134608	3,301631	13,263913	0,040250	-0,012286	-0,066443	0,093676	-1,856679	0,623906	0,040250	-0,012286	-0,066443	0,093676	-1,856679	0,623906
10:42:11,47	0,491889	3,487948	-0,142038	0,240988	0,315984	0,000961	0,037496	-0,010699	-0,069533	0,960237	1,204971	0,649010	-0,581575	-2,799179	-1,165443	-9,163289	3,274875	13,263500	0,037496	-0,010699	-0,069533	0,120356	-1,738489	0,649010	0,037496	-0,010699	-0,069533	0,120356	-1,738489	0,649010
10:42:11,52	0,491889	3,487948	-0,142038	0,240988	0,315984	0,000961	0,036440	-0,012719	-0,069154	1,027733	1,138573	0,648597	-0,580384	-2,802022	-1,163867	-9,159110	3,253590	13,271290	0,036440	-0,012719	-0,069154	0,029331	-1,721954	0,648597	0,036440	-0,012719	-0,069154	0,029331	-1,721954	0,648597
10:42:11,57	0,491889	3,487948	-0,142038	0,240988	0,315984	0,000961	0,038306	-0,015172	-0,067577	1,138982	1,249900	0,656387	-0,582738	-2,802732	-1,164660	-9,162261	3,257659	13,252043	0,038306	-0,015172	-0,067577	-0,052037	-1,757157	0,656387	0,038306	-0,015172	-0,067577	-0,052037	-1,757157	0,656387
10:42:11,62	0,491889	3,487948	-0,142038	0,240988	0,315984	0,000961	0,040098	-0,013488	-0,068371	1,053359	1,338304	0,637140	-0,582670	-2,801805	-1,165414	-9,135660	3,290040	13,272795	0,040098	-0,013488	-0,068371	-0,005461	-1,809401	0,637140	0,040098	-0,013488	-0,068371	-0,005461	-1,809401	0,637140
10:42:11,67	0,491889	3,487948	-0,142038	0,240988	0,315984	0,000961	0,039261	-0,013083	-0,069124	1,073634	1,301636	0,657892	-0,581537	-2,800378	-1,163467	-9,157582	3,300993	13,296820	0,039261	-0,013083	-0,069124	0,046620	-1,780379	0,657892	0,039261	-0,013083	-0,069124	0,046620	-1,780379	0,657892
10:42:11,72	0,491889	3,487948	-0,142038	0,240988	0,315984	0,000961	0,037459	-0,013351	-0,067177	1,086088	1,183448	0,681917	-0,583930	-2,802071	-1,162336	-9,176189	3,272710	13,255991	0,037459	-0,013351	-0,067177	0,038046	-1,757076	0,681917	0,037459	-0,013351	-0,067177	0,038046	-1,757076	0,681917
10:42:11,77	0,491889	3,487948	-0,142038	0,240988	0,315984	0,000961	0,040121	-0,012125	-0,066046	0,988561	1,319924	0,641088	-0,582129	-2,798845	-1,167006	-9,144752	3,274174	13,244811	0,040121	-0,012125	-0,066046	0,036726	-1,829602	0,641088	0,040121	-0,012125	-0,066046	0,036726	-1,829602	0,641088
10:42:11,82	0,491889	3,487948	-0,142038	0,240988	0,315984	0,000961	0,036427	-0,012072	-0,070716	1,002777	1,154304	0,629908	-0,581511	-2,797618	-1,166619	-9,139340	3,303904	13,245761	0,036427	-0,012072	-0,070716	0,055124	-1,705206	0,629908	0,036427	-0,012072	-0,070716	0,055124	-1,705206	0,629908
10:42:11,87	0,491889	3,487948	-0,142038	0,240988	0,315984	0,000961	0,035056	-0,011993	-0,070329	1,027137	1,072818	0,630858	-0,585099	-2,802685	-1,165443	-9,167755	3,271449	13,252616	0,035056	-0,011993	-0,070329	0,085663	-1,679045	0,630858	0,035056	-0,011993	-0,070329	0,085663	-1,679045	0,630858
10:42:11,92	0,491889	3,487948	-0,142038	0,240988	0,315984	0,000961	0,041238	-0,011420	-0,069154	0,954996	1,385940	0,637714	-0,586310	-2,802588	-1,165067	-9,190032	3,289720	13,253007	0,041238	-0,011420	-0,069154	0,058548	-1,851267	0,637714	0,041238	-0,011420	-0,069154	0,058548	-1,851267	0,637714
10:42:11,97	0,491889	3,487948	-0,142038	0,240988	0,315984	0,000961	0,041759	-0,010322	-0,068777	0,902597	1,384606	0,638104	-0,586921	-2,804431	-1,163516	-9,203903	3,276287	13,246551	0,041759	-0,010322	-0,068777	0,092323	-1,893503	0,638104	0,041759	-0,010322	-0,068777	0,092323	-1,893503	0,638104
10:42:12,02	0,491889	3,487948	-0,142038	0,240988	0,315984	0,000961	0,043661	-0,010715	-0,067226	0,904473	1,478201	0,631648	-0,582156	-2,804082	-1,166994	-9,174383	3,284220	13,249493	0,043661	-0,010715	-0,067226	0,063336	-1,949196	0,631648	0,043661	-0,010715	-0,067226	0,063336	-1,949196	0,631648
10:42:12,07	0,491889	3,487948	-0,142038	0,240988	0,315984	0,000961	0,040976	-0,014667	-0,070704	1,131592	1,360172	0,634590	-0,583847	-2,801138	-1,165038	-9,138245	3,298525	13,263070	0,040976	-0,014667	-0,070704	-0,019754	-1,856441	0,634590	0,040976	-0,014667	-0,070704	-0,019754	-1,856441	0,634590
10:42:12,12	0,491889	3,487948	-0,142038	0,240988	0,315984	0,000961	0,039273	-0,011730	-0,068749	1,009358	1,295747	0,648167	-0,585148	-2,805268	-1,163875	-9,202287	3,284663	13,276274	0,039273	-0,011730	-0,068749	0,088517	-1,787161	0,648167	0,039273	-0,011730	-0,068749	0,088517	-1,787161	0,648167
10:42:12,17	0,491889	3,487948	-0,142038	0,240988	0,315984	0,000961	0,043500	-0,012669	-0,067586	1,014125	1,467027	0,661372	-0,582784	-2,799296	-1,164298	-9,180648	3,270449	13,248078	0,043500	-0,012669	-0,067586	0,019626	-1,947710	0,661372	0,043500	-0,012669	-0,067586	0,019626	-1,947710	0,661372
10:42:12,23	0,491889	3,487948	-0,142038	0,240988	0,315984	0,000961	0,037146	-0,011730	-0,068008	0,963807	1,162466	0,633175	-0,580921	-2,804183	-1,162674	-9,152131	3,285602	13,290485	0,037146	-0,011730	-0,068008	0,043019	-1,753482	0,633175	0,037146	-0,011730	-0,068008	0,043019	-1,753482	0,633175
10:42:12,28	0,491889	3,487948	-0,142038	0,240988	0,315984	0,000961	0,040447	-0,015787	-0,066385	1,202152	1,351235	0,675582	-0,583891	-2,801864	-1,162708	-9,164134	3,298653	13,271498	0,040447	-0,015787	-0,066385	-0,037110	-1,823839	0,675582	0,040447	-0,015787	-0,066385	-0,037110	-1,823839	0,675582
10:42:12,33	0,491889	3,487948	-0,142038	0,240988	0,315984	0,000961	0,039923	-0,012055	-0,066419	1,013410	1,307064	0,656595	-0,581525	-2,803295	-1,163479	-9,153590	3,271910	13,261508	0,039923	-0,012055	-0,066419	0,067079	-1,826871	0,656595	0,039923	-0,012055	-0,066419	0,067079	-1,826871	0,656595
10:42:12,38	0,491889	3,487948	-0,142038	0,240988	0,315984	0,000961	0,039979	-0,014820	-0,067189	1,139297	1,332493	0,646605	-0,582721	-2,801290	-1,165455	-9,155741	3,270496	13,233707	0,039979	-0,014820	-0,067189	-0,024080	-1,805860	0,646605	0,039979	-0,014820	-0,067189	-0,024080	-1,805860	0,646605
10:42:12,43	0,491889	3,487948	-0,142038	0,240988	0,315984	0,000961	0,038840	-0,012782	-0,069165	1,030994	1,272128	0,618804	-0,584924	-2,798721	-1,167985	-9,179451	3,323808	13,262232	0,038840	-0,012782	-0,069165	0,027641	-1,776841	0,618804	0,038840	-0,012782	-0,069165	0,027641	-1,776841	0,618804
10:42:12,48	0,491889	3,487948	-0,142038	0,240988	0,315984	0,000961	0,037717	-0,009589	-0,071696	0,899314	1,166539	0,647329	-0,582121	-2,799925	-1,165850	-9,161162	3,313176	13,235676	0,037717	-0,009589	-0,071696	0,146550	-1,794269	0,647329	0,037717	-0,009589	-0,071696	0,146550	-1,794269	0,647329
10:42:12,53	0,491889	3,487948	-0,142038	0,240988	0,315984	0,000961	0,037359	-0,012619	-0,069560	1,056775	1,169044	0,620773	-0,587430	-2,802490	-1,165835	-9,167020	3,307940	13,253642	0,037359	-0,012619	-0,069560	0,066210	-1,763611	0,620773	0,037359	-0,012619	-0,069560	0,066210	-1,763611	0,620773
10:42:12,58	0,491889	3,487948	-0,142038	0,240988	0,315984	0,000961	0,042234	-0,009304	-0,069546	0,876947	1,420125	0,638740	-0,583304	-2,802974	-1,163502	-9,163385	3,279789	13,242234	0,042234	-0,009304	-0,069546	0,146586	-1,895273	0,638740	0,042234	-0,009304	-0,069546	0,146586	-1,895273	0,638740
10:42:12,63	0,491889	3,487948	-0,142038	0,240988	0,315984	0,000961	0,040591	-0,013119	-0,067212	1,052769	1,351900	0,627332	-0,585159	-2,801869	-1,163905	-9,203784	3,294170	13,257734	0,040591	-0,013119	-0,067212	0,022924	-1,834503	0,627332	0,040591	-0,013119	-0,067212	0,022924	-1,834503	0,627332
10:42:12,68	0,491889	3,487948	-0,142038	0,240988	0,315984	0,000961	0,040561	-0,010960	-0,067615	0,932740	1,308148	0,642832	-0,583983	-2,803176	-1,162756	-9,215344	3,298685	13,233082	0,040561	-0,010960	-0,067615	0,072400	-1,875877	0,642832	0,040561	-0,010960	-0,067615	0,072400	-1,875877	0,642832
10:42:12,73	0,491889	3,487948	-0,142038	0,240988	0,315984	0,000961	0,041105	-0,012631	-0,066466	1,017785	1,324174	0,618179	-0,580375	-2,797036	-1,168161	-9,142379	3,275878	13,265496	0,041105	-0,012631	-0,066466	0,026238	-1,902566	0,618179	0,041105	-0,012631	-0,066466	0,026238	-1,902566	0,618179
10:42:12,78	0,491889	3,487948	-0,142038	0,240988	0,315984	0,000961	0,033984	-0,012686	-0,071871	1,037383	1,028496	0,650593	-0,580368	-2,800433	-1,165417	-9,152137	3,279420	13,282918	0,033984	-0,012686	-0,071871	0,041507	-1,639277	0,650593	0,033984	-0,012686	-0,071871	0,041507	-1,639277	0,650593
10:42:12,83	0,491889	3,487948	-0,142038	0,240988	0,315984	0,000961	0,036922	-0,014391	-0,069127	1,124232	1,171034	0,668015	-0,582210	-2,803801	-1,166599	-9,207391	3,316710	13,279736	0,036922	-0,014391	-0,069127	-0,005488	-1,727346	0,668015	0,036922	-0,014391	-0,069127	-0,005488	-1,727346	0,668015
10:42:12,88	0,491889	3,487948	-0,142038	0,240988	0,315984	0,000961	0,040760	-0,014480	-0,070309	1,133499	1,304114	0,664833	-0,585059	-2,798401	-1,167417	-9,148423	3,303534	13,226218	0,040760	-0,014480	-0,070309	-0,003165	-1,895550	0,664833	0,040760	-0,014480	-0,070309	-0,003165	-1,895550	0,664833
10:42:12,93	0,491889	3,487948	-0,142038	0,240988	0,315984	0,000961	0,037508	-0,009312	-0,071127	0,882849	1,192642	0,611315	-0,585105	-2,804755	-1,162722	-9,182734	3,274886	13,250916	0,037508	-0,009312	-0,071127	0,151855	-1,751704	0,611315	0,037508	-0,009312	-0,071127	0,151855	-1,751704	0,611315
10:42:12,98	0,491889	3,487948	-0,142038	0,240988	0,315984	0,000961	0,043033	-0,012449	-0,066432	1,004011	1,464597	0,636013	-0,580943	-2,799811	-1,165802	-9,155234	3,317710	13,294094	0,043033	-0,012449	-0,066432	0,026757	-1,913529	0,636013	0,043033	-0,012449	-0,066432	0,026757	-1,913529	0,636013
10:42:13,03	0,491889	3,487948	-0,142038	0,240988	0,315984	0,000961	0,036671	-0,013582	-0,069512	1,113778	1,136138	0,679191	-0,585052	-2,799012	-1,165843	-9,151284	3,316623	13,249845	0,036671	-0,013582	-0,069512	0,047561	-1,742514	0,679191	0,036671	-0,013582	-0,069512	0,047561	-1,742514	0,679191
10:42:13,08	0,491889	3,487948	-0,142038	0,240988	0,315984	0,000961	0,038033	-0,009624	-0,069553	0,908980	1,210944	0,634942	-0,583325	-2,800845	-1,165419	-9,159610	3,282932	13,287381	0,038033	-0,009624	-0,069553	0,153491	-1,774651	0,634942	0,038033	-0,009624	-0,069553	0,153491	-1,774651	0,634942
10:42:13,13	0,491889	3,487948	-0,142038	0,240988	0,315984	0,000961	0,038758	-0,012036	-0,069129	1,001054	1,258256	0,672478	-0,582170	-2,796994	-1,165442	-9,153227	3,257946	13,272765	0,038758	-0,012036	-0,069129	0,056238	-1,784217	0,672478	0,038758	-0,012036	-0,069129	0,056238	-1,784217	0,672478
10:42:13,18	0,491889	3,487948	-0,142038	0,240988	0,315984	0,000961	0,034845	-0,011110	-0,069152	0,934480	1,072804	0,657862	-0,580977	-2,798562	-1,165099	-9,177567	3,314298	13,216443	0,034845	-0,011110	-0,069152	0,062316	-1,662503	0,657862	0,034845	-0,011110	-0,069152	0,062316	-1,662503	0,657862
10:42:13,23	0,491889	3,487948	-0,142038	0,240988	0,315984	0,000961	0,035606	-0,012928	-0,068809	1,065631	1,063128	0,601541	-0,578598	-2,798807	-1,166224	-9,144615	3,264829	13,244650	0,035606	-0,012928	-0,068809	0,050781	-1,731928	0,601541	0,035606	-0,012928	-0,068809	0,050781	-1,731928	0,601541
10:42:13,28	0,491889	3,487948	-0,142038	0,240988	0,315984	0,000961	0,034629	-0,015111	-0,069934	1,152780	1,065596	0,629747	-0,582801	-2,801208	-1,163921	-9,200717	3,283525	13,233652	0,034629	-0,015111	-0,069934	-0,033434	-1,652766	0,629747	0,034629	-0,015111	-0,069934	-0,033434	-1,652766	0,629747
10:42:13,33	0,491889	3,487948	-0,142038	0,240988	0,315984	0,000961	0,038810	-0,012671	-0,067632	1,014039	1,225080	0,618749	-0,583891	-2,798482	-1,165839	-9,148776	3,291857	13,254148	0,038810	-0,012671	-0,067632	0,019367	-1,821499	0,618749	0,038810	-0,012671	-0,067632	0,019367	-1,821499	0,618749
10:42:13,38	0,491889	3,487948	-0,142038	0,240988	0,315984	0,000961	0,036994	-0,010364	-0,069549	0,927287	1,171462	0,639245	-0,583256	-2,800138	-1,165040	-9,133688	3,295825	13,263188	0,036994	-0,010364	-0,069549	0,113676	-1,732558	0,639245	0,036994	-0,010364	-0,069549	0,113676	-1,732558	0,639245
10:42:13,43	0,491889	3,487948	-0,142038	0,240988	0,315984	0,000961	0,038111	-0,011742	-0,068750	1,009907	1,240622	0,648285	-0,581586	-2,802504	-1,165808	-9,172851	3,271845	13,282608	0,038111	-0,011742	-0,068750	0,088147	-1,751073	0,648285	0,038111	-0,011742	-0,068750	0,088147	-1,751073	0,648285
10:42:13,48	0,491889	3,487948	-0,142038	0,240988	0,315984	0,000961	0,039325	-0,014372	-0,069518	1,106317	1,281827	0,667705	-0,582196	-2,801562	-1,165427	-9,179826	3,267960	13,282358	0,039325	-0,014372	-0,069518	-0,021896	-1,805172	0,667705	0,039325	-0,014372	-0,069518	-0,021896	-1,805172	0,667705
10:42:13,53	0,491889	3,487948	-0,142038	0,240988	0,315984	0,000961	0,038814	-0,013372	-0,069138	1,047474	1,251186	0,667455	-0,582726	-2,804314	-1,165824	-9,175508	3,306373	13,254215	0,038814	-0,013372	-0,069138	-0,002252	-1,795743	0,667455	0,038814	-0,013372	-0,069138	-0,002252	-1,795743	0,667455
10:42:13,58	0,491889	3,487948	-0,142038	0,240988	0,315984	0,000961	0,041462	-0,014289	-0,069534	1,130587	1,373397	0,639312	-0,581476	-2,800572	-1,163098	-9,129860	3,284714	13,252165	0,041462	-0,014289	-0,069534	0,008871	-1,881372	0,639312	0,041462	-0,014289	-0,069534	0,008871	-1,881372	0,639312
10:42:13,63	0,491889	3,487948	-0,142038	0,240988	0,315984	0,000961	0,037596	-0,013501	-0,066808	1,093663	1,222748	0,637262	-0,585424	-2,803742	-1,165072	-9,197261	3,302024	13,242962	0,037596	-0,013501	-0,066808	0,033827	-1,728572	0,637262	0,037596	-0,013501	-0,066808	0,033827	-1,728572	0,637262
10:42:13,68	0,491889	3,487948	-0,142038	0,240988	0,315984	0,000961	0,042316	-0,011667	-0,068782	0,979572	1,401117	0,628059	-0,585687	-2,803589	-1,164667	-9,177598	3,290382	13,252616	0,042316	-0,011667	-0,068782	0,063726	-1,920655	0,628059	0,042316	-0,011667	-0,068782	0,063726	-1,920655	0,628059
10:42:13,73	0,491889	3,487948	-0,142038	0,240988	0,315984	0,000961	0,042315	-0,011363	-0,068378	0,963514	1,423936	0,637713	-0,583377	-2,800188	-1,165851	-9,184836	3,279589	13,249124	0,042315	-0,011363	-0,068378	0,071531	-1,897790	0,637713	0,042315	-0,011363	-0,068378	0,071531	-1,897790	0,637713
10:42:13,78	0,491889	3,487948	-0,142038	0,240988	0,315984	0,000961	0,038215	-0,011663	-0,069561	0,966134	1,209866	0,634221	-0,581568	-2,802368	-1,168158	-9,166653	3,281456	13,255235	0,038215	-0,011663	-0,069561	0,050622	-1,790013	0,634221	0,038215	-0,011663	-0,069561	0,050622	-1,790013	0,634221
10:42:13,83	0,491889	3,487948	-0,142038	0,240988	0,315984	0,000961	0,039198	-0,014319	-0,071869	1,114972	1,275808	0,640332	-0,584487	-2,799722	-1,163142	-9,159754	3,278379	13,222830	0,039198	-0,014319	-0,071869	-0,009064	-1,801256	0,640332	0,039198	-0,014319	-0,071869	-0,009064	-1,801256	0,640332
10:42:13,88	0,491889	3,487948	-0,142038	0,240988	0,315984	0,000961	0,038366	-0,010468	-0,066852	0,915521	1,240066	0,607927	-0,580433	-2,800453	-1,166617	-9,180482	3,269625	13,254541	0,038366	-0,010468	-0,066852	0,093765	-1,771699	0,607927	0,038366	-0,010468	-0,066852	0,093765	-1,771699	0,607927
10:42:13,93	0,491889	3,487948	-0,142038	0,240988	0,315984	0,000961	0,036972	-0,014345	-0,070327	1,099146	1,153980	0,639638	-0,580987	-2,800855	-1,168168	-9,159605	3,259250	13,245092	0,036972	-0,014345	-0,070327	-0,026905	-1,748319	0,639638	0,036972	-0,014345	-0,070327	-0,026905	-1,748319	0,639638
10:42:13,98	0,491889	3,487948	-0,142038	0,240988	0,315984	0,000961	0,037597	-0,014066	-0,071879	1,086099	1,209735	0,630189	-0,585036	-2,799810	-1,167767	-9,132229	3,290679	13,259563	0,037597	-0,014066	-0,071879	-0,018060	-1,741608	0,630189	0,037597	-0,014066	-0,071879	-0,018060	-1,741608	0,630189
10:42:14,03	0,491889	3,487948	-0,142038	0,240988	0,315984	0,000961	0,038717	-0,010037	-0,071477	0,917499	1,275997	0,644661	-0,581614	-2,801712	-1,166990	-9,186337	3,281490	13,274197	0,038717	-0,010037	-0,071477	0,129613	-1,763308	0,644661	0,038717	-0,010037	-0,071477	0,129613	-1,763308	0,644661
10:42:14,08	0,491889	3,487948	-0,142038	0,240988	0,315984	0,000961	0,038653	-0,013951	-0,070700	1,086036	1,230399	0,659294	-0,582078	-2,799332	-1,165438	-9,135784	3,306687	13,254433	0,038653	-0,013951	-0,070700	-0,009130	-1,803875	0,659294	0,038653	-0,013951	-0,070700	-0,009130	-1,803875	0,659294
10:42:14,13	0,491889	3,487948	-0,142038	0,240988	0,315984	0,000961	0,036824	-0,012359	-0,069148	1,050365	1,166462	0,639530	-0,589608	-2,803410	-1,223368	-9,067685	3,547119	13,188185	0,036824	-0,012359	-0,069148	0,080149	-1,724219	0,639530	0,036824	-0,012359	-0,069148	0,080149	-1,724219	0,639530
10:42:14,18	0,491889	3,487948	-0,142038	0,240988	0,315984	0,000961	0,044121	-0,007878	-0,127079	1,059587	1,484647	0,573282	-0,623802	-2,780854	-1,547765	-7,242162	4,905065	13,024983	0,044121	-0,007878	-0,127079	0,441182	-1,978819	0,573282	0,044121	-0,007878	-0,127079	0,441182	-1,978819	0,573282
10:42:14,23	0,491889	3,487948	-0,142038	0,240988	0,315984	0,000961	0,041683	0,033013	-0,451475	1,022030	2,259878	0,410080	-0,679883	-2,784750	-1,394526	-8,099206	7,975608	12,734292	0,041683	0,033013	-0,451475	3,613572	-1,012254	0,410080	0,041683	0,033013	-0,451475	3,613572	-1,012254	0,410080
10:42:14,28	0,492034	3,487991	-0,141954	0,240981	0,315990	0,050977	0,073098	0,079633	-0,298237	0,828430	1,615958	0,119389	-0,687182	-2,792368	-1,336762	-8,536981	8,358336	12,770441	0,073098	0,079633	-0,298237	7,079649	-4,122241	0,119389	0,073098	0,079633	-0,298237	7,079649	-4,122241	0,119389
10:42:14,33	0,492034	3,487991	-0,141954	0,240981	0,315990	0,050977	0,083344	0,082146	-0,240472	0,810362	1,578281	0,155538	-0,685997	-2,796849	-1,337080	-8,540765	8,369625	12,838407	0,083344	0,082146	-0,240472	7,258786	-4,964258	0,155538	0,083344	0,082146	-0,240472	7,258786	-4,964258	0,155538
10:42:14,38	0,492034	3,487991	-0,141954	0,240981	0,315990	0,050977	0,086633	0,078879	-0,240790	0,988110	1,740344	0,223504	-0,684332	-2,792982	-1,329793	-8,590362	8,335622	12,756733	0,086633	0,078879	-0,240790	7,180105	-5,060316	0,223504	0,086633	0,078879	-0,240790	7,180105	-5,060316	0,223504
10:42:14,43	0,492034	3,487991	-0,141954	0,240981	0,315990	0,050977	0,082451	0,079370	-0,233503	0,908309	1,496970	0,141830	-0,683854	-2,798665	-1,330541	-8,644705	8,317150	12,795155	0,082451	0,079370	-0,233503	7,138882	-4,975464	0,141830	0,082451	0,079370	-0,233503	7,138882	-4,975464	0,141830
10:42:14,48	0,492034	3,487991	-0,141954	0,240981	0,315990	0,050977	0,087134	0,076115	-0,234251	1,034432	1,702656	0,180253	-0,684383	-2,798270	-1,330136	-8,620310	8,332759	12,804816	0,087134	0,076115	-0,234251	7,009441	-5,137388	0,180253	0,087134	0,076115	-0,234251	7,009441	-5,137388	0,180253
10:42:14,53	0,492034	3,487991	-0,141954	0,240981	0,315990	0,050977	0,087056	0,076770	-0,233846	1,026084	1,711917	0,189913	-0,685019	-2,800324	-1,328614	-8,669450	8,377701	12,781194	0,087056	0,076770	-0,233846	7,052514	-5,121996	0,189913	0,087056	0,076770	-0,233846	7,052514	-5,121996	0,189913
10:42:14,58	0,492034	3,487991	-0,141954	0,240981	0,315990	0,050977	0,089153	0,076294	-0,232324	1,065174	1,755915	0,166291	-0,682673	-2,799248	-1,327074	-8,664260	8,341133	12,760217	0,089153	0,076294	-0,232324	7,054258	-5,242585	0,166291	0,089153	0,076294	-0,232324	7,054258	-5,242585	0,166291
10:42:14,63	0,492034	3,487991	-0,141954	0,240981	0,315990	0,050977	0,087048	0,074801	-0,230784	1,113760	1,669253	0,145314	-0,688399	-2,799385	-1,332529	-8,666469	8,594426	12,756127	0,087048	0,074801	-0,230784	6,985608	-5,164033	0,145314	0,087048	0,074801	-0,230784	6,985608	-5,164033	0,145314
10:42:14,68	0,492034	3,487991	-0,141954	0,240981	0,315990	0,050977	0,090030	0,079690	-0,236239	1,077740	1,695735	0,141224	-0,695377	-2,733124	-1,576444	-4,702452	8,593541	12,533241	0,090030	0,079690	-0,236239	7,333442	-5,371605	0,141224	0,090030	0,079690	-0,236239	7,333442	-5,371605	0,141224
10:42:14,73	0,492034	3,487991	-0,141954	0,240981	0,315990	0,050977	0,036136	0,118864	-0,480155	1,021945	2,326621	-0,081662	-0,743698	-2,732514	-1,354233	-5,297105	11,324434	12,318621	0,036136	0,118864	-0,480155	10,352790	-0,510029	-0,081662	0,036136	0,118864	-0,480155	10,352790	-0,510029	-0,081662
10:42:14,78	0,491980	3,487959	-0,141969	0,240985	0,315992	0,100992	0,059768	0,161016	-0,257943	0,897725	1,675068	-0,296282	-0,749766	-2,736641	-1,314033	-5,668047	11,864613	12,236093	0,059768	0,161016	-0,257943	13,537519	-3,016716	-0,296282	0,059768	0,161016	-0,257943	13,537519	-3,016716	-0,296282
10:42:14,83	0,491980	3,487959	-0,141969	0,240985	0,315992	0,100992	0,066375	0,164208	-0,217744	1,014121	1,427316	-0,378810	-0,753896	-2,738209	-1,314737	-5,669865	11,886577	12,333200	0,066375	0,164208	-0,217744	13,904423	-3,783145	-0,378810	0,066375	0,164208	-0,217744	13,904423	-3,783145	-0,378810
10:42:14,88	0,491980	3,487959	-0,141969	0,240985	0,315992	0,100992	0,069799	0,167001	-0,218447	0,887002	1,592777	-0,281703	-0,749356	-2,739471	-1,315543	-5,743670	11,859023	12,324473	0,069799	0,167001	-0,218447	13,996547	-3,886422	-0,281703	0,069799	0,167001	-0,218447	13,996547	-3,886422	-0,281703
10:42:14,93	0,491980	3,487959	-0,141969	0,240985	0,315992	0,100992	0,068621	0,162438	-0,219254	1,063504	1,481411	-0,290429	-0,755157	-2,741761	-1,314410	-5,719668	11,866033	12,264277	0,068621	0,162438	-0,219254	13,814869	-3,905361	-0,290429	0,068621	0,162438	-0,219254	13,814869	-3,905361	-0,290429
10:42:14,98	0,491980	3,487959	-0,141969	0,240985	0,315992	0,100992	0,073506	0,166316	-0,218120	0,879895	1,752672	-0,350625	-0,750524	-2,739340	-1,315155	-5,719930	11,799417	12,312211	0,073506	0,166316	-0,218120	13,935719	-4,017512	-0,350625	0,073506	0,166316	-0,218120	13,935719	-4,017512	-0,350625
10:42:15,03	0,491980	3,487959	-0,141969	0,240985	0,315992	0,100992	0,069092	0,163515	-0,218865	0,967729	1,556235	-0,302692	-0,748836	-2,740593	-1,315187	-5,776923	11,840205	12,294848	0,069092	0,163515	-0,218865	13,803668	-3,867465	-0,302692	0,069092	0,163515	-0,218865	13,803668	-3,867465	-0,302692
10:42:15,08	0,491980	3,487959	-0,141969	0,240985	0,315992	0,100992	0,069333	0,161427	-0,218897	1,083138	1,499045	-0,320055	-0,748776	-2,735455	-1,315202	-5,730631	11,820404	12,275139	0,069333	0,161427	-0,218897	13,755160	-3,943617	-0,320055	0,069333	0,161427	-0,218897	13,755160	-3,943617	-0,320055
10:42:15,13	0,491980	3,487959	-0,141969	0,240985	0,315992	0,100992	0,064854	0,163944	-0,218913	0,958266	1,316109	-0,339763	-0,749386	-2,739733	-1,314016	-5,755865	11,833089	12,293724	0,064854	0,163944	-0,218913	13,827851	-3,774924	-0,339763	0,064854	0,163944	-0,218913	13,827851	-3,774924	-0,339763
10:42:15,18	0,491980	3,487959	-0,141969	0,240985	0,315992	0,100992	0,068863	0,162333	-0,217726	1,040418	1,496395	-0,321179	-0,749856	-2,735035	-1,315377	-5,732777	11,777214	12,306465	0,068863	0,162333	-0,217726	13,783523	-3,909364	-0,321179	0,068863	0,162333	-0,217726	13,783523	-3,909364	-0,321179
10:42:15,23	0,491980	3,487959	-0,141969	0,240985	0,315992	0,100992	0,065029	0,165089	-0,219087	0,860246	1,344964	-0,308438	-0,748214	-2,738735	-1,316335	-5,757366	11,856912	12,315645	0,065029	0,165089	-0,219087	13,819719	-3,759833	-0,308438	0,065029	0,165089	-0,219087	13,819719	-3,759833	-0,308438
10:42:15,28	0,491980	3,487959	-0,141969	0,240985	0,315992	0,100992	0,067413	0,161816	-0,220046	1,087144	1,407794	-0,299258	-0,751124	-2,735536	-1,315192	-5,725293	11,821267	12,289224	0,067413	0,161816	-0,220046	13,789722	-3,884157	-0,299258	0,067413	0,161816	-0,220046	13,789722	-3,884157	-0,299258
10:42:15,33	0,491980	3,487959	-0,141969	0,240985	0,315992	0,100992	0,066098	0,165936	-0,218902	0,858066	1,384971	-0,325679	-0,749979	-2,740189	-1,316314	-5,740990	11,806556	12,327865	0,066098	0,165936	-0,218902	13,884072	-3,803690	-0,325679	0,066098	0,165936	-0,218902	13,884072	-3,803690	-0,325679
10:42:15,38	0,491980	3,487959	-0,141969	0,240985	0,315992	0,100992	0,069555	0,162618	-0,220025	1,010034	1,558514	-0,287038	-0,751846	-2,738573	-1,313647	-5,795752	11,817688	12,302853	0,069555	0,162618	-0,220025	13,775546	-3,901547	-0,287038	0,069555	0,162618	-0,220025	13,775546	-3,901547	-0,287038
10:42:15,43	0,491980	3,487959	-0,141969	0,240985	0,315992	0,100992	0,069089	0,165044	-0,217358	0,866152	1,481281	-0,312050	-0,751592	-2,737178	-1,314402	-5,749562	11,781028	12,311605	0,069089	0,165044	-0,217358	13,822089	-3,942183	-0,312050	0,069089	0,165044	-0,217358	13,822089	-3,942183	-0,312050
10:42:15,48	0,491980	3,487959	-0,141969	0,240985	0,315992	0,100992	0,067754	0,165521	-0,218113	0,832683	1,470184	-0,303298	-0,751749	-2,738618	-1,313626	-5,750603	11,817671	12,302386	0,067754	0,165521	-0,218113	13,826082	-3,848471	-0,303298	0,067754	0,165521	-0,218113	13,826082	-3,848471	-0,303298
10:42:15,53	0,491980	3,487959	-0,141969	0,240985	0,315992	0,100992	0,069079	0,164937	-0,217337	0,894249	1,519887	-0,312517	-0,752935	-2,741387	-1,319757	-5,811655	11,802873	12,315344	0,069079	0,164937	-0,217337	13,841827	-3,902820	-0,312517	0,069079	0,164937	-0,217337	13,841827	-3,902820	-0,312517
10:42:15,58	0,491980	3,487959	-0,141969	0,240985	0,315992	0,100992	0,072070	0,164580	-0,223467	0,869510	1,629941	-0,299559	-0,749427	-2,738235	-1,315972	-5,742963	11,758328	12,278066	0,072070	0,164580	-0,223467	13,789005	-4,027553	-0,299559	0,072070	0,164580	-0,223467	13,789005	-4,027553	-0,299559
10:42:15,63	0,491980	3,487959	-0,141969	0,240985	0,315992	0,100992	0,067586	0,163117	-0,219682	0,941322	1,478557	-0,336837	-0,750042	-2,735624	-1,317899	-5,748425	11,783542	12,319145	0,067586	0,163117	-0,219682	13,746023	-3,826976	-0,336837	0,067586	0,163117	-0,219682	13,746023	-3,826976	-0,336837
10:42:15,68	0,491980	3,487959	-0,141969	0,240985	0,315992	0,100992	0,065633	0,164956	-0,221609	0,864825	1,359618	-0,295758	-0,754248	-2,740170	-1,315212	-5,808477	11,786130	12,292583	0,065633	0,164956	-0,221609	13,813848	-3,792536	-0,295758	0,065633	0,164956	-0,221609	13,813848	-3,792536	-0,295758
10:42:15,73	0,491980	3,487959	-0,141969	0,240985	0,315992	0,100992	0,071673	0,166325	-0,218922	0,765826	1,620445	-0,322320	-0,752083	-2,743170	-1,313412	-5,762561	11,767381	12,309725	0,071673	0,166325	-0,218922	13,822354	-4,005921	-0,322320	0,071673	0,166325	-0,218922	13,822354	-4,005921	-0,322320
10:42:15,78	0,491980	3,487959	-0,141969	0,240985	0,315992	0,100992	0,073188	0,162950	-0,217123	0,948064	1,748339	-0,305178	-0,750693	-2,739781	-1,314792	-5,778217	11,734611	12,310419	0,073188	0,162950	-0,217123	13,739629	-3,996915	-0,305178	0,073188	0,162950	-0,217123	13,739629	-3,996915	-0,305178
10:42:15,83	0,491980	3,487959	-0,141969	0,240985	0,315992	0,100992	0,069559	0,163441	-0,218503	0,886335	1,562451	-0,304484	-0,752425	-2,742512	-1,315549	-5,779605	11,775127	12,326023	0,069559	0,163441	-0,218503	13,716427	-3,897917	-0,304484	0,069559	0,163441	-0,218503	13,716427	-3,897917	-0,304484
10:42:15,88	0,491980	3,487959	-0,141969	0,240985	0,315992	0,100992	0,072790	0,163575	-0,219260	0,913760	1,708994	-0,288880	-0,752455	-2,737840	-1,312862	-5,792209	11,787898	12,315924	0,072790	0,163575	-0,219260	13,754373	-4,004995	-0,288880	0,072790	0,163575	-0,219260	13,754373	-4,004995	-0,288880
10:42:15,93	0,491980	3,487959	-0,141969	0,240985	0,315992	0,100992	0,068758	0,165937	-0,216573	0,795679	1,482059	-0,298979	-0,745995	-2,736664	-1,315586	-5,787056	11,765162	12,303555	0,068758	0,165937	-0,216573	13,821732	-3,915462	-0,298979	0,068758	0,165937	-0,216573	13,821732	-3,915462	-0,298979
10:42:15,98	0,491980	3,487959	-0,141969	0,240985	0,315992	0,100992	0,064511	0,160931	-0,219296	1,038891	1,277015	-0,311347	-0,750047	-2,740692	-1,315578	-5,759726	11,744917	12,281943	0,064511	0,160931	-0,219296	13,671953	-3,787073	-0,311347	0,064511	0,160931	-0,219296	13,671953	-3,787073	-0,311347
10:42:16,03	0,491980	3,487959	-0,141969	0,240985	0,315992	0,100992	0,070024	0,162426	-0,219288	0,957256	1,597514	-0,332960	-0,748931	-2,740010	-1,313647	-5,790593	11,746154	12,286264	0,070024	0,162426	-0,219288	13,707717	-3,899391	-0,332960	0,070024	0,162426	-0,219288	13,707717	-3,899391	-0,332960
10:42:16,08	0,491980	3,487959	-0,141969	0,240985	0,315992	0,100992	0,068876	0,161801	-0,217357	0,975425	1,510442	-0,328639	-0,748990	-2,741057	-1,318300	-5,812754	11,755863	12,308849	0,068876	0,161801	-0,217357	13,676776	-3,896306	-0,328639	0,068876	0,161801	-0,217357	13,676776	-3,896306	-0,328639
10:42:16,14	0,491980	3,487959	-0,141969	0,240985	0,315992	0,100992	0,069812	0,161328	-0,222010	0,997316	1,535102	-0,306054	-0,748349	-2,739870	-1,315199	-5,778495	11,711018	12,281235	0,069812	0,161328	-0,222010	13,661585	-3,945175	-0,306054	0,069812	0,161328	-0,222010	13,661585	-3,945175	-0,306054
10:42:16,19	0,491980	3,487959	-0,141969	0,240985	0,315992	0,100992	0,071025	0,160663	-0,221995	1,017606	1,592589	-0,287078	-0,750114	-2,736857	-1,318672	-5,782524	11,786882	12,339258	0,071025	0,160663	-0,221995	13,629632	-3,982876	-0,287078	0,071025	0,160663	-0,221995	13,629632	-3,982876	-0,287078
10:42:16,24	0,491980	3,487959	-0,141969	0,240985	0,315992	0,100992	0,066737	0,164401	-0,222382	0,879513	1,385856	-0,275645	-0,754543	-2,737500	-1,317138	-5,712137	11,927952	12,273427	0,066737	0,164401	-0,222382	13,784990	-3,853008	-0,275645	0,066737	0,164401	-0,222382	13,784990	-3,853008	-0,275645
10:42:16,29	0,491980	3,487959	-0,141969	0,240985	0,315992	0,100992	0,069508	0,167915	-0,220849	0,854130	1,520343	-0,341476	-0,762031	-2,711260	-1,489711	-3,897605	11,997523	12,123568	0,069508	0,167915	-0,220849	14,035484	-3,936004	-0,341476	0,069508	0,167915	-0,220849	14,035484	-3,936004	-0,341476
10:42:16,34	0,491980	3,487959	-0,141969	0,240985	0,315992	0,100992	0,050528	0,187521	-0,393421	0,802169	2,070030	-0,491335	-0,824111	-2,696053	-1,370769	-3,478810	15,346900	11,829559	0,050528	0,187521	-0,393421	15,522543	-1,896390	-0,491335	0,050528	0,187521	-0,393421	15,522543	-1,896390	-0,491335
10:42:16,39	0,492042	3,488034	-0,141979	0,240999	0,315989	0,151036	0,068398	0,248886	-0,274479	0,721195	1,687287	-0,785344	-0,828061	-2,692959	-1,330037	-3,583320	15,667946	11,811063	0,068398	0,248886	-0,274479	20,258774	-3,681957	-0,785344	0,068398	0,248886	-0,274479	20,258774	-3,681957	-0,785344
10:42:16,44	0,492042	3,488034	-0,141979	0,240999	0,315989	0,151036	0,067693	0,253855	-0,233747	0,688619	1,399617	-0,803840	-0,823495	-2,696772	-1,331988	-3,651912	15,650249	11,812612	0,067693	0,253855	-0,233747	20,616215	-3,914316	-0,803840	0,067693	0,253855	-0,233747	20,616215	-3,914316	-0,803840
10:42:16,49	0,492042	3,488034	-0,141979	0,240999	0,315989	0,151036	0,068713	0,247994	-0,235698	0,943769	1,402096	-0,802291	-0,830048	-2,697523	-1,328136	-3,694488	15,643777	11,799564	0,068713	0,247994	-0,235698	20,411277	-3,991897	-0,802291	0,068713	0,247994	-0,235698	20,411277	-3,991897	-0,802291
10:42:16,54	0,492042	3,488034	-0,141979	0,240999	0,315989	0,151036	0,072639	0,253293	-0,231847	0,641305	1,572619	-0,815339	-0,824804	-2,700078	-1,330828	-3,723668	15,655812	11,831485	0,072639	0,253293	-0,231847	20,524820	-4,129575	-0,815339	0,072639	0,253293	-0,231847	20,524820	-4,129575	-0,815339
10:42:16,59	0,492042	3,488034	-0,141979	0,240999	0,315989	0,151036	0,072231	0,247475	-0,234538	0,939708	1,520071	-0,783417	-0,824857	-2,700005	-1,332368	-3,740502	15,652580	11,861565	0,072231	0,247475	-0,234538	20,366457	-4,150028	-0,783417	0,072231	0,247475	-0,234538	20,366457	-4,150028	-0,783417
10:42:16,64	0,492042	3,488034	-0,141979	0,240999	0,315989	0,151036	0,072194	0,247557	-0,236079	0,924208	1,505209	-0,753338	-0,823079	-2,697189	-1,333155	-3,716171	15,618495	11,846891	0,072194	0,247557	-0,236079	20,357423	-4,162023	-0,753338	0,072194	0,247557	-0,236079	20,357423	-4,162023	-0,753338
10:42:16,69	0,492042	3,488034	-0,141979	0,240999	0,315989	0,151036	0,068866	0,247425	-0,236866	0,913707	1,370243	-0,768012	-0,820201	-2,698768	-1,328116	-3,739751	15,550356	11,827613	0,068866	0,247425	-0,236866	20,336579	-4,035706	-0,768012	0,068866	0,247425	-0,236866	20,336579	-4,035706	-0,768012
10:42:16,74	0,492042	3,488034	-0,141979	0,240999	0,315989	0,151036	0,068794	0,244143	-0,231827	1,013595	1,380175	-0,787290	-0,825191	-2,703595	-1,329367	-3,801528	15,586679	11,821326	0,068794	0,244143	-0,231827	20,178794	-4,020163	-0,787290	0,068794	0,244143	-0,231827	20,178794	-4,020163	-0,787290
10:42:16,79	0,492042	3,488034	-0,141979	0,240999	0,315989	0,151036	0,075469	0,246051	-0,233077	0,914934	1,655619	-0,793577	-0,826316	-2,643449	-1,551551	-0,403472	15,165806	11,632193	0,075469	0,246051	-0,233077	20,229931	-4,268715	-0,793577	0,075469	0,246051	-0,233077	20,229931	-4,268715	-0,793577
10:42:16,84	0,492042	3,488034	-0,141979	0,240999	0,315989	0,151036	0,023944	0,277098	-0,455262	0,635030	2,129553	-0,982710	-0,874426	-2,661937	-1,390960	-1,501872	18,255991	11,475014	0,023944	0,277098	-0,455262	22,387218	0,249938	-0,982710	0,023944	0,277098	-0,455262	22,387218	0,249938	-0,982710
10:42:16,89	0,491915	3,487967	-0,141964	0,240986	0,316002	0,201023	0,064011	0,309519	-0,294670	1,076113	1,716669	-1,139889	-0,887978	-2,662828	-1,342590	-1,864345	18,996013	11,431776	0,064011	0,309519	-0,294670	25,373354	-3,308156	-1,139889	0,064011	0,309519	-0,294670	25,373354	-3,308156	-1,139889
10:42:16,94	0,491915	3,487967	-0,141964	0,240986	0,316002	0,201023	0,071558	0,320810	-0,246300	0,948642	1,425235	-1,183127	-0,884522	-2,663598	-1,337543	-1,907353	18,983615	11,438923	0,071558	0,320810	-0,246300	26,132196	-4,192095	-1,183127	0,071558	0,320810	-0,246300	26,132196	-4,192095	-1,183127
10:42:16,99	0,491915	3,487967	-0,141964	0,240986	0,316002	0,201023	0,070497	0,317431	-0,241253	1,092071	1,338982	-1,175980	-0,886355	-2,661831	-1,337563	-1,939032	19,001193	11,444615	0,070497	0,317431	-0,241253	26,010432	-4,195008	-1,175980	0,070497	0,317431	-0,241253	26,010432	-4,195008	-1,175980
10:42:17,04	0,491915	3,487967	-0,141964	0,240986	0,316002	0,201023	0,069883	0,319903	-0,241274	0,962934	1,270831	-1,170288	-0,887054	-2,663745	-1,337569	-1,981565	18,965057	11,453183	0,069883	0,319903	-0,241274	26,075310	-4,214961	-1,170288	0,069883	0,319903	-0,241274	26,075310	-4,214961	-1,170288
10:42:17,09	0,491915	3,487967	-0,141964	0,240986	0,316002	0,201023	0,071890	0,319551	-0,241279	0,928684	1,356450	-1,161720	-0,885371	-2,664085	-1,343948	-1,923729	18,918705	11,458860	0,071890	0,319551	-0,241279	26,013417	-4,286925	-1,161720	0,071890	0,319551	-0,241279	26,013417	-4,286925	-1,161720
10:42:17,14	0,491915	3,487967	-0,141964	0,240986	0,316002	0,201023	0,071343	0,317923	-0,247658	1,002091	1,401261	-1,156043	-0,886543	-2,667625	-1,338724	-2,010463	18,923712	11,462062	0,071343	0,317923	-0,247658	25,959065	-4,199161	-1,156043	0,071343	0,317923	-0,247658	25,959065	-4,199161	-1,156043
10:42:17,19	0,491915	3,487967	-0,141964	0,240986	0,316002	0,201023	0,074995	0,317168	-0,242434	1,002326	1,513545	-1,152841	-0,884089	-2,668242	-1,340653	-1,962343	18,916319	11,443456	0,074995	0,317168	-0,242434	25,900023	-4,373555	-1,152841	0,074995	0,317168	-0,242434	25,900023	-4,373555	-1,152841
10:42:17,24	0,491915	3,487967	-0,141964	0,240986	0,316002	0,201023	0,074302	0,314734	-0,244363	1,146549	1,522896	-1,171447	-0,883452	-2,664582	-1,339885	-1,934283	18,919951	11,433780	0,074302	0,314734	-0,244363	25,853182	-4,309830	-1,171447	0,074302	0,314734	-0,244363	25,853182	-4,309830	-1,171447
10:42:17,29	0,491915	3,487967	-0,141964	0,240986	0,316002	0,201023	0,070814	0,316013	-0,243595	1,097241	1,363998	-1,181123	-0,885291	-2,665688	-1,337159	-1,973229	18,921587	11,461163	0,070814	0,316013	-0,243595	25,904236	-4,194910	-1,181123	0,070814	0,316013	-0,243595	25,904236	-4,194910	-1,181123
10:42:17,34	0,491915	3,487967	-0,141964	0,240986	0,316002	0,201023	0,072691	0,317052	-0,240869	1,025117	1,427066	-1,153740	-0,885407	-2,666547	-1,338321	-2,011066	18,882742	11,485092	0,072691	0,317052	-0,240869	25,913734	-4,279202	-1,153740	0,072691	0,317052	-0,240869	25,913734	-4,279202	-1,153740
10:42:17,39	0,491915	3,487967	-0,141964	0,240986	0,316002	0,201023	0,073494	0,316724	-0,242031	0,989653	1,455436	-1,129811	-0,886063	-2,669611	-1,338725	-2,047606	18,872564	11,470284	0,073494	0,316724	-0,242031	25,852463	-4,313805	-1,129811	0,073494	0,316724	-0,242031	25,852463	-4,313805	-1,129811
10:42:17,44	0,491915	3,487967	-0,141964	0,240986	0,316002	0,201023	0,076475	0,315759	-0,242435	1,012724	1,583911	-1,144618	-0,887228	-2,669492	-1,340078	-2,004709	18,902529	11,457715	0,076475	0,315759	-0,242435	25,799819	-4,419367	-1,144618	0,076475	0,315759	-0,242435	25,799819	-4,419367	-1,144618
10:42:17,49	0,491915	3,487967	-0,141964	0,240986	0,316002	0,201023	0,076954	0,316828	-0,243788	1,004556	1,630992	-1,157188	-0,885817	-2,668100	-1,340754	-2,026659	18,890400	11,438226	0,076954	0,316828	-0,243788	25,875536	-4,409896	-1,157188	0,076954	0,316828	-0,243788	25,875536	-4,409896	-1,157188
10:42:17,54	0,491915	3,487967	-0,141964	0,240986	0,316002	0,201023	0,075043	0,316302	-0,244465	1,010439	1,518688	-1,176677	-0,887074	-2,666591	-1,339105	-1,983122	18,932760	11,462364	0,075043	0,316302	-0,244465	25,840113	-4,372206	-1,176677	0,075043	0,316302	-0,244465	25,840113	-4,372206	-1,176677
10:42:17,59	0,491915	3,487967	-0,141964	0,240986	0,316002	0,201023	0,074364	0,318146	-0,242815	0,973002	1,499913	-1,152539	-0,885973	-2,665848	-1,340293	-2,013792	18,927402	11,453841	0,074364	0,318146	-0,242815	25,947433	-4,337692	-1,152539	0,074364	0,318146	-0,242815	25,947433	-4,337692	-1,152539
10:42:17,64	0,491915	3,487967	-0,141964	0,240986	0,316002	0,201023	0,073170	0,317563	-0,244004	0,983320	1,413928	-1,161062	-0,888987	-2,664699	-1,340316	-2,025078	18,872425	11,442169	0,073170	0,317563	-0,244004	25,912020	-4,329926	-1,161062	0,073170	0,317563	-0,244004	25,912020	-4,329926	-1,161062
10:42:17,69	0,491915	3,487967	-0,141964	0,240986	0,316002	0,201023	0,073682	0,320748	-0,244027	0,764436	1,458282	-1,172734	-0,882475	-2,670075	-1,339100	-2,027244	18,882660	11,466333	0,073682	0,320748	-0,244027	25,943172	-4,325787	-1,172734	0,073682	0,320748	-0,244027	25,943172	-4,325787	-1,172734
10:42:17,74	0,491915	3,487967	-0,141964	0,240986	0,316002	0,201023	0,075082	0,312420	-0,242811	1,205265	1,524074	-1,148570	-0,884764	-2,668862	-1,339097	-1,993266	18,883405	11,460945	0,075082	0,312420	-0,242811	25,730265	-4,369873	-1,148570	0,075082	0,312420	-0,242811	25,730265	-4,369873	-1,148570
10:42:17,79	0,491915	3,487967	-0,141964	0,240986	0,316002	0,201023	0,075176	0,315009	-0,242808	1,088303	1,558009	-1,153958	-0,886004	-2,664406	-1,338754	-2,006686	18,862467	11,436425	0,075176	0,315009	-0,242808	25,816493	-4,343309	-1,153958	0,075176	0,315009	-0,242808	25,816493	-4,343309	-1,153958
10:42:17,84	0,491915	3,487967	-0,141964	0,240986	0,316002	0,201023	0,071937	0,318311	-0,242465	0,891764	1,388437	-1,178478	-0,885427	-2,664270	-1,338384	-2,034744	18,921447	11,428807	0,071937	0,318311	-0,242465	25,879149	-4,258633	-1,178478	0,071937	0,318311	-0,242465	25,879149	-4,258633	-1,178478
10:42:17,89	0,491915	3,487967	-0,141964	0,240986	0,316002	0,201023	0,071531	0,317880	-0,242095	0,951229	1,313546	-1,186096	-0,887217	-2,667750	-1,340278	-2,022039	18,854988	11,470480	0,071531	0,317880	-0,242095	25,904775	-4,301668	-1,186096	0,071531	0,317880	-0,242095	25,904775	-4,301668	-1,186096
10:42:17,94	0,491915	3,487967	-0,141964	0,240986	0,316002	0,201023	0,075439	0,317689	-0,243988	0,909919	1,560988	-1,144423	-0,884231	-2,668526	-1,339888	-2,014402	18,874239	11,456647	0,075439	0,317689	-0,243988	25,848530	-4,360993	-1,144423	0,075439	0,317689	-0,243988	25,848530	-4,360993	-1,144423
10:42:17,99	0,491915	3,487967	-0,141964	0,240986	0,316002	0,201023	0,074618	0,314715	-0,243599	1,085053	1,515288	-1,158256	-0,884935	-2,668982	-1,338718	-2,061759	18,857553	11,489614	0,074618	0,314715	-0,243599	25,790212	-4,342251	-1,158256	0,074618	0,314715	-0,243599	25,790212	-4,342251	-1,158256
10:42:18,04	0,491915	3,487967	-0,141964	0,240986	0,316002	0,201023	0,075366	0,315097	-0,242428	1,027087	1,521496	-1,125289	-0,882510	-2,666233	-1,339516	-2,026565	18,859706	11,451872	0,075366	0,315097	-0,242428	25,762192	-4,394733	-1,125289	0,075366	0,315097	-0,242428	25,762192	-4,394733	-1,125289
10:42:18,09	0,491915	3,487967	-0,141964	0,240986	0,316002	0,201023	0,075863	0,316051	-0,243974	1,010330	1,580911	-1,139156	-0,886010	-2,668936	-1,340264	-2,016259	18,869237	11,475747	0,075863	0,316051	-0,243974	25,820350	-4,374345	-1,139156	0,075863	0,316051	-0,243974	25,820350	-4,374345	-1,139156
10:42:18,14	0,491915	3,487967	-0,141964	0,240986	0,316002	0,201023	0,075863	0,316051	-0,243974	1,010330	1,580911	-1,139156	-0,886097	-2,665414	-1,336805	-2,039345	18,820466	11,458289	0,075863	0,316051	-0,243974	25,820350	-4,374345	-1,139156	0,075863	0,316051	-0,243974	25,820350	-4,374345	-1,139156
10:42:18,19	0,491915	3,487967	-0,141964	0,240986	0,316002	0,201023	0,072857	0,317887	-0,240515	0,861069	1,429000	-1,156614	-0,886644	-2,667487	-1,335604	-2,037740	18,862230	11,492393	0,072857	0,317887	-0,240515	25,815229	-4,290298	-1,156614	0,072857	0,317887	-0,240515	25,815229	-4,290298	-1,156614
10:42:18,24	0,491915	3,487967	-0,141964	0,240986	0,316002	0,201023	0,074926	0,317324	-0,239314	0,927321	1,517054	-1,122509	-0,884891	-2,669988	-1,340691	-2,031954	18,812036	11,425921	0,074926	0,317324	-0,239314	25,837278	-4,364598	-1,122509	0,074926	0,317324	-0,239314	25,837278	-4,364598	-1,122509
10:42:18,29	0,491915	3,487967	-0,141964	0,240986	0,316002	0,201023	0,076215	0,314556	-0,244402	1,030690	1,614226	-1,188981	-0,885443	-2,669933	-1,340652	-2,026485	18,863402	11,475851	0,076215	0,314556	-0,244402	25,723346	-4,368666	-1,188981	0,076215	0,314556	-0,244402	25,723346	-4,368666	-1,188981
10:42:18,34	0,491915	3,487967	-0,141964	0,240986	0,316002	0,201023	0,076444	0,315062	-0,244363	1,051628	1,605159	-1,139052	-0,884273	-2,667986	-1,339516	-2,028798	18,857992	11,446431	0,076444	0,315062	-0,244363	25,783957	-4,395667	-1,139052	0,076444	0,315062	-0,244363	25,783957	-4,395667	-1,139052
10:42:18,39	0,491915	3,487967	-0,141964	0,240986	0,316002	0,201023	0,074172	0,315021	-0,243227	1,047880	1,487752	-1,168472	-0,884963	-2,669073	-1,339134	-2,073358	18,844532	11,460480	0,074172	0,315021	-0,243227	25,777049	-4,334775	-1,168472	0,074172	0,315021	-0,243227	25,777049	-4,334775	-1,168472
10:42:18,45	0,491915	3,487967	-0,141964	0,240986	0,316002	0,201023	0,075459	0,315076	-0,242844	1,011100	1,522782	-1,154423	-0,881964	-2,665528	-1,337569	-2,034433	18,824669	11,464381	0,075459	0,315076	-0,242844	25,744561	-4,400724	-1,154423	0,075459	0,315076	-0,242844	25,744561	-4,400724	-1,154423
10:42:18,50	0,491915	3,487967	-0,141964	0,240986	0,316002	0,201023	0,071935	0,319204	-0,247142	0,797605	1,339466	-1,151334	-0,883780	-2,669228	-1,338763	-2,068194	18,823001	11,430622	0,071935	0,319204	-0,247142	25,855081	-4,307462	-1,151334	0,071935	0,319204	-0,247142	25,855081	-4,307462	-1,151334
10:42:18,55	0,491915	3,487967	-0,141964	0,240986	0,316002	0,201023	0,075001	0,313974	-0,242473	1,052355	1,514245	-1,184281	-0,882024	-2,669599	-1,339650	-2,097320	18,890482	11,426603	0,075001	0,313974	-0,242473	25,699285	-4,373369	-1,184281	0,075001	0,313974	-0,242473	25,699285	-4,373369	-1,184281
10:42:18,60	0,491915	3,487967	-0,141964	0,240986	0,316002	0,201023	0,074445	0,312268	-0,243360	1,184924	1,426348	-1,188300	-0,892139	-2,635606	-1,546052	0,107814	19,275067	11,203564	0,074445	0,312268	-0,243360	25,697963	-4,417590	-1,188300	0,074445	0,312268	-0,243360	25,697963	-4,417590	-1,188300
10:42:18,65	0,491915	3,487967	-0,141964	0,240986	0,316002	0,201023	0,062450	0,397392	-0,304052	1,163300	1,557855	-1,648628	-0,949746	-2,616649	-1,400342	0,759157	22,327544	10,966274	0,062450	0,397392	-0,304052	32,358569	-3,344471	-1,648628	0,062450	0,397392	-0,304052	32,358569	-3,344471	-1,648628
10:42:18,70	0,492006	3,487988	-0,142006	0,240973	0,315982	0,251024	0,062450	0,397392	-0,304052	1,163300	1,557855	-1,648628	-0,952538	-2,623095	-1,368810	0,314148	22,417727	11,010446	0,062450	0,397392	-0,304052	32,358569	-3,344471	-1,648628	0,062450	0,397392	-0,304052	32,358569	-3,344471	-1,648628
10:42:18,75	0,492006	3,487988	-0,142006	0,240973	0,315982	0,251024	0,069428	0,396586	-0,272520	1,060791	1,490236	-1,604457	-0,954192	-2,624379	-1,371747	0,248933	22,370850	11,016578	0,069428	0,396586	-0,272520	32,192814	-3,959871	-1,604457	0,069428	0,396586	-0,272520	32,192814	-3,959871	-1,604457
10:42:18,80	0,492006	3,487988	-0,142006	0,240973	0,315982	0,251024	0,071367	0,397377	-0,275458	0,946486	1,558026	-1,598325	-0,954758	-2,621910	-1,371382	0,254479	22,396032	10,997993	0,071367	0,397377	-0,275458	32,140556	-4,044295	-1,598325	0,071367	0,397377	-0,275458	32,140556	-4,044295	-1,598325
10:42:18,85	0,492006	3,487988	-0,142006	0,240973	0,315982	0,251024	0,069511	0,399102	-0,275092	0,881371	1,453730	-1,616910	-0,954711	-2,622299	-1,374030	0,251855	22,350696	11,007820	0,069511	0,399102	-0,275092	32,210848	-4,002901	-1,616910	0,069511	0,399102	-0,275092	32,210848	-4,002901	-1,616910
10:42:18,90	0,492006	3,487988	-0,142006	0,240973	0,315982	0,251024	0,069825	0,398866	-0,277740	0,853055	1,490454	-1,607083	-0,950131	-2,627557	-1,369023	0,217637	22,336405	11,014369	0,069825	0,398866	-0,277740	32,164026	-3,990826	-1,607083	0,069825	0,398866	-0,277740	32,164026	-3,990826	-1,607083
10:42:18,95	0,492006	3,487988	-0,142006	0,240973	0,315982	0,251024	0,072089	0,392271	-0,272733	1,166488	1,585673	-1,600534	-0,948431	-2,625085	-1,373314	0,206038	22,321740	11,012444	0,072089	0,392271	-0,272733	31,959784	-4,073301	-1,600534	0,072089	0,392271	-0,272733	31,959784	-4,073301	-1,600534
10:42:19,00	0,492006	3,487988	-0,142006	0,240973	0,315982	0,251024	0,069098	0,392035	-0,277024	1,160293	1,427444	-1,602458	-0,953715	-2,626931	-1,372941	0,203528	22,329381	10,991921	0,069098	0,392035	-0,277024	31,935014	-3,996759	-1,602458	0,069098	0,392035	-0,277024	31,935014	-3,996759	-1,602458
10:42:19,05	0,492006	3,487988	-0,142006	0,240973	0,315982	0,251024	0,069884	0,393050	-0,280957	1,060972	1,461779	-1,644806	-0,950068	-2,623790	-1,378484	0,401244	22,236187	11,005908	0,069884	0,393050	-0,280957	31,915377	-4,024134	-1,644806	0,069884	0,393050	-0,280957	31,915377	-4,024134	-1,644806
10:42:19,10	0,492006	3,487988	-0,142006	0,240973	0,315982	0,251024	0,069884	0,393050	-0,280957	1,060972	1,461779	-1,644806	-0,948154	-2,571205	-1,549073	3,393150	21,979323	10,836606	0,069884	0,393050	-0,280957	31,915377	-4,024134	-1,644806	0,069884	0,393050	-0,280957	31,915377	-4,024134	-1,644806
10:42:19,15	0,492006	3,487988	-0,142006	0,240973	0,315982	0,251024	0,022298	0,418735	-0,452784	1,068894	1,925178	-1,778297	-0,998853	-2,583658	-1,377765	2,481275	24,711312	10,596573	0,022298	0,418735	-0,452784	33,939586	0,174764	-1,778297	0,022298	0,418735	-0,452784	33,939586	0,174764	-1,778297
10:42:19,20	0,492073	3,488016	-0,141990	0,240990	0,315990	0,300996	0,058432	0,456415	-0,281475	1,019555	1,648427	-2,018330	-1,005874	-2,583244	-1,354625	2,396960	25,152086	10,595519	0,058432	0,456415	-0,281475	36,848144	-2,938478	-2,018330	0,058432	0,456415	-0,281475	36,848144	-2,938478	-2,018330
10:42:19,25	0,492073	3,488016	-0,141990	0,240990	0,315990	0,300996	0,061584	0,462702	-0,258336	1,032206	1,518946	-2,019384	-1,005343	-2,580690	-1,355440	2,368803	25,171963	10,578030	0,061584	0,462702	-0,258336	37,354308	-3,315423	-2,019384	0,061584	0,462702	-0,258336	37,354308	-3,315423	-2,019384
10:42:19,30	0,492073	3,488016	-0,141990	0,240990	0,315990	0,300996	0,059107	0,463520	-0,259150	0,992814	1,355781	-2,036873	-1,005431	-2,584992	-1,351936	2,321156	25,143151	10,589347	0,059107	0,463520	-0,259150	37,379117	-3,284087	-2,036873	0,059107	0,463520	-0,259150	37,379117	-3,284087	-2,036873
10:42:19,35	0,492073	3,488016	-0,141990	0,240990	0,315990	0,300996	0,062877	0,461445	-0,255646	1,051949	1,524964	-2,025556	-1,003744	-2,581541	-1,356147	2,315016	25,109548	10,609465	0,062877	0,461445	-0,255646	37,275349	-3,410849	-2,025556	0,062877	0,461445	-0,255646	37,275349	-3,410849	-2,025556
10:42:19,40	0,492073	3,488016	-0,141990	0,240990	0,315990	0,300996	0,059044	0,461709	-0,259857	1,006004	1,337172	-2,005438	-1,003765	-2,581108	-1,357371	2,304473	25,128443	10,627135	0,059044	0,461709	-0,259857	37,250198	-3,297811	-2,005438	0,059044	0,461709	-0,259857	37,250198	-3,297811	-2,005438
10:42:19,45	0,492073	3,488016	-0,141990	0,240990	0,315990	0,300996	0,058679	0,461944	-0,261082	1,004910	1,299614	-1,987768	-1,004501	-2,585212	-1,353519	2,229620	25,086010	10,604084	0,058679	0,461944	-0,261082	37,267499	-3,306717	-1,987768	0,058679	0,461944	-0,261082	37,267499	-3,306717	-1,987768
10:42:19,50	0,492073	3,488016	-0,141990	0,240990	0,315990	0,300996	0,062602	0,460529	-0,257229	1,004309	1,459992	-2,010818	-1,008019	-2,588752	-1,353081	2,236211	25,076200	10,650754	0,062602	0,460529	-0,257229	37,155831	-3,454279	-2,010818	0,062602	0,460529	-0,257229	37,155831	-3,454279	-2,010818
10:42:19,55	0,492073	3,488016	-0,141990	0,240990	0,315990	0,300996	0,067427	0,461806	-0,256792	0,932711	1,721497	-1,964149	-1,002740	-2,584998	-1,355823	2,247561	25,048855	10,628673	0,067427	0,461806	-0,256792	37,184468	-3,571525	-1,964149	0,067427	0,461806	-0,256792	37,184468	-3,571525	-1,964149
10:42:19,60	0,492073	3,488016	-0,141990	0,240990	0,315990	0,300996	0,061536	0,459112	-0,259533	1,054807	1,438670	-1,986229	-0,996829	-2,585682	-1,353880	2,255848	25,028978	10,608309	0,061536	0,459112	-0,259533	37,095063	-3,391912	-1,986229	0,061536	0,459112	-0,259533	37,095063	-3,391912	-1,986229
10:42:19,65	0,492073	3,488016	-0,141990	0,240990	0,315990	0,300996	0,059173	0,453651	-0,257590	1,325707	1,332899	-2,006594	-1,001552	-2,584322	-1,352349	2,239443	25,063048	10,603178	0,059173	0,453651	-0,257590	36,937276	-3,312173	-2,006594	0,059173	0,453651	-0,257590	36,937276	-3,312173	-2,006594
10:42:19,70	0,492073	3,488016	-0,141990	0,240990	0,315990	0,300996	0,060356	0,458420	-0,256059	1,098998	1,363203	-2,011725	-0,999872	-2,582832	-1,351984	2,212420	25,029098	10,592967	0,060356	0,458420	-0,256059	37,084970	-3,374780	-2,011725	0,060356	0,458420	-0,256059	37,084970	-3,374780	-2,011725
10:42:19,75	0,492073	3,488016	-0,141990	0,240990	0,315990	0,300996	0,058226	0,457711	-0,255695	1,092973	1,245986	-2,021936	-1,003995	-2,589081	-1,357003	2,206378	25,034872	10,614009	0,058226	0,457711	-0,255695	37,023259	-3,324747	-2,021936	0,058226	0,457711	-0,255695	37,023259	-3,324747	-2,021936
10:42:19,80	0,492073	3,488016	-0,141990	0,240990	0,315990	0,300996	0,065699	0,458157	-0,260713	1,071758	1,626492	-2,000894	-1,003977	-2,585943	-1,352742	2,215288	25,031551	10,606842	0,065699	0,458157	-0,260713	37,037057	-3,530916	-2,000894	0,065699	0,458157	-0,260713	37,037057	-3,530916	-2,000894
10:42:19,85	0,492073	3,488016	-0,141990	0,240990	0,315990	0,300996	0,062973	0,459710	-0,256452	0,992580	1,494096	-2,008061	-1,003366	-2,589001	-1,354290	2,224054	25,016040	10,592313	0,062973	0,459710	-0,256452	37,079793	-3,449290	-2,008061	0,062973	0,459710	-0,256452	37,079793	-3,449290	-2,008061
10:42:19,90	0,492073	3,488016	-0,141990	0,240990	0,315990	0,300996	0,058418	0,461038	-0,256481	0,906657	1,258597	-2,017270	-1,002849	-2,581334	-1,352771	2,208043	25,016266	10,597632	0,058418	0,461038	-0,256481	37,098128	-3,327210	-2,017270	0,058418	0,461038	-0,256481	37,098128	-3,327210	-2,017270
10:42:19,95	0,492073	3,488016	-0,141990	0,240990	0,315990	0,300996	0,058418	0,461038	-0,256481	0,906657	1,258597	-2,017270	-1,004138	-2,586818	-1,355452	2,165991	24,979722	10,645941	0,058418	0,461038	-0,256481	37,098128	-3,327210	-2,017270	0,058418	0,461038	-0,256481	37,098128	-3,327210	-2,017270
10:42:20,00	0,492073	3,488016	-0,141990	0,240990	0,315990	0,300996	0,063811	0,459412	-0,259163	0,938534	1,520884	-1,968962	-1,006434	-2,585562	-1,353536	2,183256	24,996692	10,611014	0,063811	0,459412	-0,259163	37,002365	-3,488269	-1,968962	0,063811	0,459412	-0,259163	37,002365	-3,488269	-1,968962
10:42:20,05	0,492073	3,488016	-0,141990	0,240990	0,315990	0,300996	0,063872	0,462029	-0,257246	0,825794	1,530534	-2,003889	-1,004011	-2,581494	-1,355846	2,235626	24,985837	10,627092	0,063872	0,462029	-0,257246	37,095037	-3,483424	-2,003889	0,063872	0,462029	-0,257246	37,095037	-3,483424	-2,003889
10:42:20,10	0,492073	3,488016	-0,141990	0,240990	0,315990	0,300996	0,059137	0,461964	-0,259557	0,845951	1,335111	-1,987811	-0,998137	-2,585250	-1,353514	2,207032	24,998600	10,612298	0,059137	0,461964	-0,259557	37,110102	-3,307174	-1,987811	0,059137	0,461964	-0,259557	37,110102	-3,307174	-1,987811
10:42:20,15	0,492073	3,488016	-0,141990	0,240990	0,315990	0,300996	0,059453	0,454999	-0,257224	1,204885	1,320366	-2,002605	-1,000584	-2,586656	-1,354692	2,166672	24,989781	10,617361	0,059453	0,454999	-0,257224	36,922287	-3,346677	-2,002605	0,059453	0,454999	-0,257224	36,922287	-3,346677	-2,002605
10:42:20,20	0,492073	3,488016	-0,141990	0,240990	0,315990	0,300996	0,061894	0,456416	-0,258402	1,103385	1,416752	-1,997542	-1,002280	-2,589735	-1,353507	2,186721	24,997901	10,615944	0,061894	0,456416	-0,258402	36,932019	-3,441906	-1,997542	0,061894	0,456416	-0,258402	36,932019	-3,441906	-1,997542
10:42:20,25	0,492073	3,488016	-0,141990	0,240990	0,315990	0,300996	0,065409	0,456344	-0,257217	1,124159	1,612835	-1,998959	-1,001118	-2,584290	-1,353902	2,201631	24,981772	10,627424	0,065409	0,456344	-0,257217	36,947182	-3,521749	-1,998959	0,065409	0,456344	-0,257217	36,947182	-3,521749	-1,998959
10:42:20,30	0,492073	3,488016	-0,141990	0,240990	0,315990	0,300996	0,060112	0,458060	-0,257612	1,028426	1,358380	-1,987478	-1,000013	-2,584946	-1,356248	2,168715	24,983766	10,623292	0,060112	0,458060	-0,257612	36,986137	-3,360408	-1,987478	0,060112	0,458060	-0,257612	36,986137	-3,360408	-1,987478
10:42:20,35	0,492073	3,488016	-0,141990	0,240990	0,315990	0,300996	0,060127	0,456776	-0,259958	1,080468	1,329673	-1,991611	-1,003351	-2,588400	-1,353408	2,190299	24,947331	10,625142	0,060127	0,456776	-0,259958	36,937377	-3,390318	-1,991611	0,060127	0,456776	-0,259958	36,937377	-3,390318	-1,991611
10:42:20,40	0,492073	3,488016	-0,141990	0,240990	0,315990	0,300996	0,064787	0,457940	-0,257118	0,999198	1,608911	-1,989761	-1,000034	-2,585184	-1,354308	2,162205	24,961130	10,621414	0,064787	0,457940	-0,257118	36,947452	-3,476902	-1,989761	0,064787	0,457940	-0,257118	36,947452	-3,476902	-1,989761
10:42:20,45	0,492073	3,488016	-0,141990	0,240990	0,315990	0,300996	0,060344	0,456675	-0,258018	1,062849	1,346629	-1,993489	-1,000698	-2,585308	-1,353548	2,116159	24,989774	10,627054	0,060344	0,456675	-0,258018	36,911848	-3,390383	-1,993489	0,060344	0,456675	-0,258018	36,911848	-3,390383	-1,993489
10:42:20,50	0,492073	3,488016	-0,141990	0,240990	0,315990	0,300996	0,060783	0,457188	-0,257258	1,037970	1,315274	-1,987849	-1,001760	-2,588944	-1,354282	2,173449	24,959548	10,630066	0,060783	0,457188	-0,257258	36,927219	-3,456223	-1,987849	0,060783	0,457188	-0,257258	36,927219	-3,456223	-1,987849
10:42:20,55	0,492073	3,488016	-0,141990	0,240990	0,315990	0,300996	0,064463	0,456289	-0,257992	1,087160	1,571332	-1,984837	-1,001773	-2,586417	-1,353534	2,173837	24,946412	10,605333	0,064463	0,456289	-0,257992	36,905877	-3,489001	-1,984837	0,064463	0,456289	-0,257992	36,905877	-3,489001	-1,984837
10:42:20,60	0,492073	3,488016	-0,141990	0,240990	0,315990	0,300996	0,062281	0,457565	-0,257244	1,009654	1,464795	-2,009570	-1,004707	-2,588715	-1,351600	2,157755	24,976008	10,594731	0,062281	0,457565	-0,257244	36,928496	-3,424286	-2,009570	0,062281	0,457565	-0,257244	36,928496	-3,424286	-2,009570
10:42:20,65	0,492073	3,488016	-0,141990	0,240990	0,315990	0,300996	0,065738	0,458957	-0,255311	0,954873	1,615841	-2,020171	-1,001263	-2,582610	-1,355863	2,156941	24,943559	10,641401	0,065738	0,458957	-0,255311	36,982967	-3,544626	-2,020171	0,065738	0,458957	-0,255311	36,982967	-3,544626	-2,020171
10:42:20,70	0,492073	3,488016	-0,141990	0,240990	0,315990	0,300996	0,058729	0,459026	-0,259573	0,922736	1,266892	-1,973502	-0,998265	-2,584997	-1,353929	2,168893	24,936953	10,601293	0,058729	0,459026	-0,259573	36,956308	-3,343367	-1,973502	0,058729	0,459026	-0,259573	36,956308	-3,343367	-1,973502
10:42:20,75	0,492073	3,488016	-0,141990	0,240990	0,315990	0,300996	0,059297	0,455237	-0,257640	1,120059	1,310082	-2,013610	-1,001248	-2,587153	-1,354288	2,141802	24,966581	10,650355	0,059297	0,455237	-0,257640	36,856134	-3,344765	-2,013610	0,059297	0,455237	-0,257640	36,856134	-3,344765	-2,013610
10:42:20,80	0,492073	3,488016	-0,141990	0,240990	0,315990	0,300996	0,062657	0,456742	-0,257999	1,053896	1,446485	-1,964548	-1,003525	-2,587350	-1,355497	2,175234	24,957534	10,577357	0,062657	0,456742	-0,257999	36,908137	-3,472059	-1,964548	0,062657	0,456742	-0,257999	36,908137	-3,472059	-1,964548
10:42:20,86	0,492073	3,488016	-0,141990	0,240990	0,315990	0,300996	0,063966	0,458615	-0,259207	0,965393	1,548037	-2,037546	-1,001234	-2,587851	-1,355063	2,149971	24,960102	10,645589	0,063966	0,458615	-0,259207	36,966647	-3,473275	-2,037546	0,063966	0,458615	-0,259207	36,966647	-3,473275	-2,037546
10:42:20,91	0,492073	3,488016	-0,141990	0,240990	0,315990	0,300996	0,063254	0,456380	-0,258773	1,071171	1,487843	-1,969314	-1,001218	-2,586230	-1,351214	2,157879	24,934090	10,598969	0,063254	0,456380	-0,258773	36,897029	-3,477566	-1,969314	0,063254	0,456380	-0,258773	36,897029	-3,477566	-1,969314
10:42:20,96	0,492073	3,488016	-0,141990	0,240990	0,315990	0,300996	0,061841	0,457177	-0,254924	1,011174	1,434267	-2,015934	-1,002313	-2,586384	-1,353894	2,291034	25,061340	10,574024	0,061841	0,457177	-0,254924	36,899566	-3,420290	-2,015934	0,061841	0,457177	-0,254924	36,899566	-3,420290	-2,015934
10:42:21,01	0,492073	3,488016	-0,141990	0,240990	0,315990	0,300996	0,062523	0,458048	-0,257604	1,142637	1,521412	-2,040878	-1,005789	-2,542679	-1,550714	4,990308	24,885778	10,424047	0,062523	0,458048	-0,257604	37,099439	-3,386668	-2,040878	0,062523	0,458048	-0,257604	37,099439	-3,386668	-2,040878
10:42:21,06	0,492073	3,488016	-0,141990	0,240990	0,315990	0,300996	0,026411	0,482911	-0,454424	1,047387	2,068997	-2,190856	-1,058770	-2,527748	-1,442484	5,437963	27,991475	10,191761	0,026411	0,482911	-0,454424	38,955889	-0,004274	-2,190856	0,026411	0,482911	-0,454424	38,955889	-0,004274	-2,190856
10:42:21,11	0,491973	3,487919	-0,141966	0,240989	0,315977	0,351055	0,039971	0,536260	-0,346194	1,186688	1,608968	-2,423142	-1,072890	-2,530541	-1,406990	4,993035	28,649869	10,122717	0,039971	0,536260	-0,346194	43,283071	-1,528793	-2,423142	0,039971	0,536260	-0,346194	43,283071	-1,528793	-2,423142
10:42:21,16	0,491973	3,487919	-0,141966	0,240989	0,315977	0,351055	0,049450	0,547092	-0,310701	0,971153	1,387326	-2,492186	-1,074253	-2,534131	-1,405472	4,903311	28,619741	10,111292	0,049450	0,547092	-0,310701	43,917837	-2,494484	-2,492186	0,049450	0,547092	-0,310701	43,917837	-2,494484	-2,492186
10:42:21,21	0,491973	3,487919	-0,141966	0,240989	0,315977	0,351055	0,053240	0,546477	-0,309182	0,932138	1,521790	-2,503611	-1,068288	-2,537080	-1,400707	4,946592	28,574269	10,189451	0,053240	0,546477	-0,309182	43,830608	-2,657570	-2,503611	0,053240	0,546477	-0,309182	43,830608	-2,657570	-2,503611
10:42:21,26	0,491973	3,487919	-0,141966	0,240989	0,315977	0,351055	0,052812	0,539836	-0,304417	1,259729	1,559756	-2,425451	-1,073706	-2,539832	-1,406557	4,888427	28,598073	10,193027	0,052812	0,539836	-0,304417	43,636882	-2,586012	-2,425451	0,052812	0,539836	-0,304417	43,636882	-2,586012	-2,425451
10:42:21,31	0,491973	3,487919	-0,141966	0,240989	0,315977	0,351055	0,057904	0,543153	-0,310267	1,078814	1,762251	-2,421876	-1,071353	-2,537056	-1,404667	4,878506	28,613263	10,139988	0,057904	0,543153	-0,310267	43,716296	-2,783216	-2,421876	0,057904	0,543153	-0,310267	43,716296	-2,783216	-2,421876
10:42:21,36	0,491973	3,487919	-0,141966	0,240989	0,315977	0,351055	0,054324	0,542503	-0,308377	1,120784	1,559900	-2,474915	-1,074400	-2,535769	-1,403888	4,850644	28,574594	10,172141	0,054324	0,542503	-0,308377	43,707278	-2,704531	-2,474915	0,054324	0,542503	-0,308377	43,707278	-2,704531	-2,474915
10:42:21,41	0,491973	3,487919	-0,141966	0,240989	0,315977	0,351055	0,054733	0,545785	-0,307598	0,902697	1,576357	-2,442761	-1,069045	-2,536640	-1,404265	4,874888	28,567040	10,158140	0,054733	0,545785	-0,307598	43,746834	-2,720157	-2,442761	0,054733	0,545785	-0,307598	43,746834	-2,720157	-2,442761
10:42:21,46	0,491973	3,487919	-0,141966	0,240989	0,315977	0,351055	0,052809	0,540712	-0,307975	1,172076	1,501114	-2,456762	-1,070120	-2,539808	-1,404519	4,867071	28,571509	10,153018	0,052809	0,540712	-0,307975	43,617978	-2,644413	-2,456762	0,052809	0,540712	-0,307975	43,617978	-2,644413	-2,456762
10:42:21,51	0,491973	3,487919	-0,141966	0,240989	0,315977	0,351055	0,056090	0,540059	-0,308229	1,205981	1,662716	-2,461885	-1,077313	-2,513012	-1,564745	6,464170	28,912125	9,932807	0,056090	0,540059	-0,308229	43,600642	-2,740363	-2,461885	0,056090	0,540059	-0,308229	43,600642	-2,740363	-2,461885
10:42:21,56	0,491973	3,487919	-0,141966	0,240989	0,315977	0,351055	0,036481	0,559686	-0,468455	1,278908	1,855852	-2,682095	-1,134367	-2,517143	-1,453187	5,722405	31,752262	9,795586	0,036481	0,559686	-0,468455	45,214289	-1,007895	-2,682095	0,036481	0,559686	-0,468455	45,214289	-1,007895	-2,682095
10:42:21,61	0,492003	3,487940	-0,141964	0,240979	0,315990	0,401012	0,068585	0,607031	-0,356898	0,905755	1,462822	-2,819317	-1,140623	-2,524788	-1,418498	5,421184	32,113916	9,731224	0,068585	0,607031	-0,356898	48,557658	-3,921115	-2,819317	0,068585	0,607031	-0,356898	48,557658	-3,921115	-2,819317
10:42:21,66	0,492003	3,487940	-0,141964	0,240979	0,315990	0,401012	0,078334	0,608626	-0,322208	0,985368	1,528083	-2,883679	-1,134907	-2,527585	-1,416926	5,351792	32,061845	9,768647	0,078334	0,608626	-0,322208	48,762536	-4,621159	-2,883679	0,078334	0,608626	-0,322208	48,762536	-4,621159	-2,883679
10:42:21,71	0,492003	3,487940	-0,141964	0,240979	0,315990	0,401012	0,077899	0,602278	-0,320636	1,235696	1,471365	-2,846256	-1,137660	-2,523599	-1,418359	5,381653	32,010114	9,768478	0,077899	0,602278	-0,320636	48,514512	-4,643671	-2,846256	0,077899	0,602278	-0,320636	48,514512	-4,643671	-2,846256
10:42:21,76	0,492003	3,487940	-0,141964	0,240979	0,315990	0,401012	0,075823	0,606655	-0,322069	0,978222	1,415140	-2,846425	-1,136198	-2,531275	-1,417718	5,306958	32,012182	9,757538	0,075823	0,606655	-0,322069	48,600633	-4,536932	-2,846425	0,075823	0,606655	-0,322069	48,600633	-4,536932	-2,846425
10:42:21,81	0,492003	3,487940	-0,141964	0,240979	0,315990	0,401012	0,081739	0,601551	-0,321428	1,208066	1,657097	-2,857365	-1,136288	-2,527849	-1,419312	5,338648	31,979458	9,792350	0,081739	0,601551	-0,321428	48,429824	-4,759452	-2,857365	0,081739	0,601551	-0,321428	48,429824	-4,759452	-2,857365
10:42:21,86	0,492003	3,487940	-0,141964	0,240979	0,315990	0,401012	0,078818	0,603342	-0,323022	1,102445	1,548975	-2,822553	-1,134376	-2,524616	-1,414497	5,311150	31,978677	9,766262	0,078818	0,603342	-0,323022	48,464787	-4,638220	-2,822553	0,078818	0,603342	-0,323022	48,464787	-4,638220	-2,822553
10:42:21,91	0,492003	3,487940	-0,141964	0,240979	0,315990	0,401012	0,075061	0,603302	-0,318207	1,090082	1,330215	-2,848641	-1,138698	-2,528244	-1,416609	5,253141	31,983681	9,737140	0,075061	0,603302	-0,318207	48,449311	-4,562097	-2,848641	0,075061	0,603302	-0,318207	48,449311	-4,562097	-2,848641
10:42:21,96	0,492003	3,487940	-0,141964	0,240979	0,315990	0,401012	0,080365	0,605232	-0,320319	0,965090	1,553281	-2,877763	-1,138108	-2,528683	-1,415424	5,256864	31,971394	9,755405	0,080365	0,605232	-0,320319	48,475764	-4,755391	-2,877763	0,080365	0,605232	-0,320319	48,475764	-4,755391	-2,877763
10:42:22,01	0,492003	3,487940	-0,141964	0,240979	0,315990	0,401012	0,080450	0,604501	-0,319135	0,994301	1,567047	-2,859498	-1,133397	-2,528003	-1,416541	5,276762	31,940534	9,804257	0,080450	0,604501	-0,319135	48,447626	-4,748265	-2,859498	0,080450	0,604501	-0,319135	48,447626	-4,748265	-2,859498
10:42:22,06	0,492003	3,487940	-0,141964	0,240979	0,315990	0,401012	0,077505	0,600761	-0,320251	1,171991	1,446604	-2,810646	-1,135750	-2,530127	-1,417336	5,272920	31,934937	9,774809	0,077505	0,600761	-0,320251	48,331745	-4,637578	-2,810646	0,077505	0,600761	-0,320251	48,331745	-4,637578	-2,810646
10:42:22,11	0,492003	3,487940	-0,141964	0,240979	0,315990	0,401012	0,080521	0,601736	-0,321046	1,114512	1,602890	-2,840094	-1,137542	-2,527905	-1,413839	5,260508	31,942873	9,797308	0,080521	0,601736	-0,321046	48,350820	-4,718022	-2,840094	0,080521	0,601736	-0,321046	48,350820	-4,718022	-2,840094
10:42:22,16	0,492003	3,487940	-0,141964	0,240979	0,315990	0,401012	0,079493	0,604399	-0,317549	0,976711	1,534699	-2,817595	-1,133404	-2,531417	-1,416174	5,261376	31,934192	9,764720	0,079493	0,604399	-0,317549	48,422053	-4,705488	-2,817595	0,079493	0,604399	-0,317549	48,422053	-4,705488	-2,817595
10:42:22,21	0,492003	3,487940	-0,141964	0,240979	0,315990	0,401012	0,080466	0,599060	-0,319884	1,247286	1,590382	-2,850182	-1,137024	-2,530041	-1,412313	5,234287	31,885211	9,760659	0,080466	0,599060	-0,319884	48,273469	-4,726177	-2,850182	0,080466	0,599060	-0,319884	48,273469	-4,726177	-2,850182
10:42:22,26	0,492003	3,487940	-0,141964	0,240979	0,315990	0,401012	0,081084	0,602883	-0,316024	0,992504	1,623557	-2,854244	-1,136450	-2,528301	-1,415421	5,242071	31,875908	9,767375	0,081084	0,602883	-0,316024	48,318827	-4,741528	-2,854244	0,081084	0,602883	-0,316024	48,318827	-4,741528	-2,854244
10:42:22,31	0,492003	3,487940	-0,141964	0,240979	0,315990	0,401012	0,079290	0,603256	-0,319131	0,968966	1,541661	-2,847528	-1,135540	-2,524750	-1,413874	5,256832	31,887186	9,767327	0,079290	0,603256	-0,319131	48,324536	-4,682594	-2,847528	0,079290	0,603256	-0,319131	48,324536	-4,682594	-2,847528
10:42:22,36	0,492003	3,487940	-0,141964	0,240979	0,315990	0,401012	0,075759	0,604243	-0,317584	0,934759	1,365216	-2,847576	-1,134762	-2,525240	-1,417384	5,221935	31,861283	9,769053	0,075759	0,604243	-0,317584	48,367855	-4,581889	-2,847576	0,075759	0,604243	-0,317584	48,367855	-4,581889	-2,847576
10:42:22,41	0,492003	3,487940	-0,141964	0,240979	0,315990	0,401012	0,075795	0,603325	-0,321094	0,942622	1,349798	-2,845850	-1,137572	-2,530262	-1,416162	5,210461	31,889459	9,739836	0,075795	0,603325	-0,321094	48,303642	-4,600104	-2,845850	0,075795	0,603325	-0,321094	48,303642	-4,600104	-2,845850
10:42:22,46	0,492003	3,487940	-0,141964	0,240979	0,315990	0,401012	0,081549	0,603247	-0,319872	0,965353	1,625008	-2,875066	-1,134671	-2,530603	-1,414252	5,237257	31,877859	9,757051	0,081549	0,603247	-0,319872	48,320234	-4,776624	-2,875066	0,081549	0,603247	-0,319872	48,320234	-4,776624	-2,875066
10:42:22,51	0,492003	3,487940	-0,141964	0,240979	0,315990	0,401012	0,080394	0,600564	-0,317963	1,108215	1,593929	-2,857852	-1,138209	-2,526602	-1,414249	5,244111	31,893529	9,786534	0,080394	0,600564	-0,317963	48,252490	-4,716996	-2,857852	0,080394	0,600564	-0,317963	48,252490	-4,716996	-2,857852
10:42:22,56	0,492003	3,487940	-0,141964	0,240979	0,315990	0,401012	0,078698	0,605629	-0,317960	0,861835	1,503845	-2,828369	-1,133601	-2,530666	-1,416562	5,208524	31,843413	9,801431	0,078698	0,605629	-0,317960	48,403709	-4,673957	-2,828369	0,078698	0,605629	-0,317960	48,403709	-4,673957	-2,828369
10:42:22,61	0,492003	3,487940	-0,141964	0,240979	0,315990	0,401012	0,079913	0,599606	-0,320273	1,113832	1,561268	-2,813472	-1,135241	-2,527726	-1,415420	5,261781	31,860838	9,757293	0,079913	0,599606	-0,320273	48,182906	-4,711917	-2,813472	0,079913	0,599606	-0,320273	48,182906	-4,711917	-2,813472
10:42:22,66	0,492003	3,487940	-0,141964	0,240979	0,315990	0,401012	0,078188	0,602497	-0,319131	1,005233	1,508944	-2,857610	-1,135912	-2,528634	-1,414614	5,223445	31,870151	9,815385	0,078188	0,602497	-0,319131	48,301229	-4,628778	-2,857610	0,078188	0,602497	-0,319131	48,301229	-4,628778	-2,857610
10:42:22,71	0,492003	3,487940	-0,141964	0,240979	0,315990	0,401012	0,079309	0,602624	-0,318324	0,987521	1,529407	-2,799517	-1,133637	-2,530250	-1,414283	5,188163	31,823912	9,746387	0,079309	0,602624	-0,318324	48,293494	-4,696354	-2,799517	0,079309	0,602624	-0,318324	48,293494	-4,696354	-2,799517
10:42:22,76	0,492003	3,487940	-0,141964	0,240979	0,315990	0,401012	0,079572	0,599846	-0,317993	1,074303	1,535636	-2,868516	-1,134799	-2,527185	-1,415846	5,190438	31,874396	9,754031	0,079572	0,599846	-0,317993	48,162185	-4,710754	-2,868516	0,079572	0,599846	-0,317993	48,162185	-4,710754	-2,868516
10:42:22,81	0,492003	3,487940	-0,141964	0,240979	0,315990	0,401012	0,077498	0,602384	-0,319557	0,987177	1,404514	-2,860872	-1,134235	-2,529050	-1,415821	5,187696	31,842710	9,777076	0,077498	0,602384	-0,319557	48,274305	-4,679064	-2,860872	0,077498	0,602384	-0,319557	48,274305	-4,679064	-2,860872
10:42:22,86	0,492003	3,487940	-0,141964	0,240979	0,315990	0,401012	0,078831	0,600963	-0,319531	1,032249	1,487296	-2,837827	-1,133654	-2,530254	-1,414674	5,182476	31,820661	9,746576	0,078831	0,600963	-0,319531	48,207841	-4,700919	-2,837827	0,078831	0,600963	-0,319531	48,207841	-4,700919	-2,837827
10:42:22,91	0,492003	3,487940	-0,141964	0,240979	0,315990	0,401012	0,079583	0,599858	-0,318384	1,068006	1,532921	-2,868327	-1,134185	-2,526004	-1,414267	5,224522	31,816609	9,770531	0,079583	0,599858	-0,318384	48,156852	-4,714351	-2,868327	0,079583	0,599858	-0,318384	48,156852	-4,714351	-2,868327
10:42:22,96	0,492003	3,487940	-0,141964	0,240979	0,315990	0,401012	0,076169	0,602442	-0,317978	0,951133	1,393801	-2,844372	-1,133665	-2,526311	-1,414664	5,194753	31,810752	9,775780	0,076169	0,602442	-0,317978	48,242852	-4,585426	-2,844372	0,076169	0,602442	-0,317978	48,242852	-4,585426	-2,844372
10:42:23,01	0,492003	3,487940	-0,141964	0,240979	0,315990	0,401012	0,076174	0,601839	-0,318374	0,962561	1,371259	-2,839123	-1,131827	-2,525728	-1,415807	5,225465	31,831956	9,786934	0,076174	0,601839	-0,318374	48,206901	-4,608436	-2,839123	0,076174	0,601839	-0,318374	48,206901	-4,608436	-2,839123
10:42:23,06	0,492003	3,487940	-0,141964	0,240979	0,315990	0,401012	0,074751	0,600538	-0,319517	1,063898	1,313213	-2,827969	-1,133676	-2,530071	-1,416622	5,171785	31,833578	9,748308	0,079436	0,599969	-0,320333	48,165632	-4,726179	-2,866595	0,079436	0,599969	-0,320333	48,165632	-4,726179	-2,866595
10:42:23,11	0,492003	3,487940	-0,141964	0,240979	0,315990	0,401012	0,079436	0,599969	-0,320333	1,068080	1,509571	-2,866595	-1,134918	-2,528884	-1,415067	5,148974	31,822668	9,771434	0,079436	0,599969	-0,320333	48,165632	-4,726179	-2,866595	0,079436	0,599969	-0,320333	48,165632	-4,726179	-2,866595
10:42:23,16	0,492003	3,487940	-0,141964	0,240979	0,315990	0,401012	0,079029	0,601638	-0,318778	0,960435	1,474068	-2,843469	-1,132414	-2,531427	-1,414242	5,205228	31,838203	9,780597	0,079029	0,601638	-0,318778	48,189009	-4,729674	-2,843469	0,079029	0,601638	-0,318778	48,189009	-4,729674	-2,843469
10:42:23,21	0,492003	3,487940	-0,141964	0,240979	0,315990	0,401012	0,077313	0,598527	-0,318765	1,108395	1,412142	-2,843864	-1,131366	-2,528954	-1,415055	5,165685	31,797085	9,771039	0,077313	0,598527	-0,318765	48,092773	-4,656957	-2,843864	0,077313	0,598527	-0,318765	48,092773	-4,656957	-2,843864
10:42:23,27	0,492003	3,487940	-0,141964	0,240979	0,315990	0,401012	0,077313	0,598527	-0,318765	1,108395	1,412142	-2,843864	-1,133082	-2,528215	-1,417761	5,208869	31,762716	9,770954	0,077313	0,598527	-0,318765	48,092773	-4,656957	-2,843864	0,077313	0,598527	-0,318765	48,092773	-4,656957	-2,843864
10:42:23,32	0,492003	3,487940	-0,141964	0,240979	0,315990	0,401012	0,077531	0,600383	-0,321471	1,003726	1,478061	-2,843949	-1,133669	-2,526730	-1,416611	5,186944	31,833423	9,772863	0,077531	0,600383	-0,321471	48,133777	-4,608151	-2,843949	0,077531	0,600383	-0,321471	48,133777	-4,608151	-2,843949
10:42:23,37	0,492003	3,487940	-0,141964	0,240979	0,315990	0,401012	0,076539	0,601633	-0,320322	0,988977	1,372138	-2,842040	-1,133115	-2,528741	-1,413533	5,137994	31,886093	9,748752	0,076539	0,601633	-0,320322	48,217185	-4,636206	-2,842040	0,076539	0,601633	-0,320322	48,217185	-4,636206	-2,842040
10:42:23,42	0,492003	3,487940	-0,141964	0,240979	0,315990	0,401012	0,078003	0,600148	-0,317243	1,087352	1,379532	-2,866150	-1,156810	-2,487362	-1,570829	7,934409	32,684617	9,533257	0,078003	0,600148	-0,317243	48,198962	-4,743726	-2,866150	0,078003	0,600148	-0,317243	48,198962	-4,743726	-2,866150
10:42:23,47	0,492003	3,487940	-0,141964	0,240979	0,315990	0,401012	0,054016	0,641358	-0,474539	1,034173	2,154712	-3,081646	-1,200216	-2,470001	-1,447125	8,429784	35,199034	9,294732	0,054016	0,641358	-0,474539	51,380780	-2,085567	-3,081646	0,054016	0,641358	-0,474539	51,380780	-2,085567	-3,081646
10:42:23,52	0,491992	3,487978	-0,141983	0,240980	0,315998	0,450984	0,060684	0,687629	-0,350835	1,053300	1,673224	-3,320171	-1,206674	-2,472550	-1,405846	8,092215	35,568786	9,342787	0,060684	0,687629	-0,350835	55,032206	-3,090458	-3,320171	0,060684	0,687629	-0,350835	55,032206	-3,090458	-3,320171
10:42:23,57	0,491992	3,487978	-0,141983	0,240980	0,315998	0,450984	0,066120	0,691947	-0,309556	0,980212	1,478704	-3,272116	-1,203742	-2,472438	-1,405855	8,098607	35,526346	9,322509	0,066120	0,691947	-0,309556	55,298054	-3,711745	-3,272116	0,066120	0,691947	-0,309556	55,298054	-3,711745	-3,272116
10:42:23,62	0,491992	3,487978	-0,141983	0,240980	0,315998	0,450984	0,064557	0,689464	-0,309565	1,075772	1,424188	-3,292393	-1,204500	-2,474842	-1,405878	8,019722	35,509706	9,327159	0,064557	0,689464	-0,309565	55,198695	-3,643573	-3,292393	0,064557	0,689464	-0,309565	55,198695	-3,643573	-3,292393
10:42:23,67	0,491992	3,487978	-0,141983	0,240980	0,315998	0,450984	0,067019	0,688918	-0,309588	1,050287	1,492172	-3,287744	-1,205710	-2,477699	-1,405467	8,006806	35,489259	9,349979	0,067019	0,688918	-0,309588	55,130384	-3,768790	-3,287744	0,067019	0,688918	-0,309588	55,130384	-3,768790	-3,287744
10:42:23,72	0,491992	3,487978	-0,141983	0,240980	0,315998	0,450984	0,070097	0,688537	-0,309177	1,045939	1,651306	-3,264923	-1,203400	-2,476274	-1,405869	7,990558	35,485088	9,346023	0,070097	0,688537	-0,309177	55,096120	-3,851339	-3,264923	0,070097	0,688537	-0,309177	55,096120	-3,851339	-3,264923
10:42:23,77	0,491992	3,487978	-0,141983	0,240980	0,315998	0,450984	0,067709	0,687249	-0,309580	1,101176	1,515103	-3,268880	-1,201708	-2,475160	-1,406262	7,961497	35,483613	9,361507	0,067709	0,687249	-0,309580	55,050252	-3,800022	-3,268880	0,067709	0,687249	-0,309580	55,050252	-3,800022	-3,268880
10:42:23,82	0,491992	3,487978	-0,141983	0,240980	0,315998	0,450984	0,065898	0,686341	-0,309973	1,132604	1,396516	-3,253396	-1,203546	-2,475571	-1,409401	7,937037	35,465504	9,338484	0,065898	0,686341	-0,309973	55,010373	-3,776469	-3,253396	0,065898	0,686341	-0,309973	55,010373	-3,776469	-3,253396
10:42:23,87	0,491992	3,487978	-0,141983	0,240980	0,315998	0,450984	0,067172	0,687728	-0,313112	1,032589	1,450640	-3,276419	-1,204610	-2,475860	-1,403956	7,975778	35,467661	9,320079	0,067172	0,687728	-0,313112	55,019205	-3,822360	-3,276419	0,067172	0,687728	-0,313112	55,019205	-3,822360	-3,276419
10:42:23,92	0,491992	3,487978	-0,141983	0,240980	0,315998	0,450984	0,067955	0,688505	-0,307666	1,013399	1,523827	-3,294824	-1,210881	-2,446402	-1,564645	10,131575	35,548173	9,143561	0,067955	0,688505	-0,307666	55,061046	-3,810637	-3,294824	0,067955	0,688505	-0,307666	55,061046	-3,810637	-3,294824
10:42:23,97	0,491992	3,487978	-0,141983	0,240980	0,315998	0,450984	0,045579	0,708665	-0,468355	1,112725	2,187006	-3,471342	-1,242414	-2,448198	-1,494217	9,652932	37,397352	8,947168	0,045579	0,708665	-0,468355	56,742899	-1,390962	-3,471342	0,045579	0,708665	-0,468355	56,742899	-1,390962	-3,471342
10:42:24,02	0,492007	3,487986	-0,141987	0,240990	0,315981	0,501028	0,062901	0,735075	-0,397927	1,101507	1,748634	-3,667735	-1,248194	-2,446498	-1,467479	9,495083	37,862304	8,956358	0,062901	0,735075	-0,397927	58,804884	-3,189095	-3,667735	0,062901	0,735075	-0,397927	58,804884	-3,189095	-3,667735
10:42:24,07	0,492007	3,487986	-0,141987	0,240990	0,315981	0,501028	0,064319	0,740931	-0,371189	1,120717	1,453167	-3,658545	-1,251250	-2,450848	-1,469442	9,435611	37,859500	8,947210	0,064319	0,740931	-0,371189	59,283811	-3,595836	-3,658545	0,064319	0,740931	-0,371189	59,283811	-3,595836	-3,658545
10:42:24,12	0,492007	3,487986	-0,141987	0,240990	0,315981	0,501028	0,069614	0,741402	-0,373152	1,064055	1,678450	-3,667693	-1,248984	-2,449117	-1,470220	9,420998	37,803440	8,961222	0,069614	0,741402	-0,373152	59,264130	-3,786278	-3,667693	0,069614	0,741402	-0,373152	59,264130	-3,786278	-3,667693
10:42:24,17	0,492007	3,487986	-0,141987	0,240990	0,315981	0,501028	0,066982	0,740305	-0,373930	1,065229	1,556916	-3,653681	-1,247300	-2,447771	-1,472179	9,410376	37,740240	8,951299	0,066982	0,740305	-0,373930	59,179210	-3,701133	-3,653681	0,066982	0,740305	-0,373930	59,179210	-3,701133	-3,653681
10:42:24,22	0,492007	3,487986	-0,141987	0,240990	0,315981	0,501028	0,064974	0,739520	-0,375889	1,046020	1,474921	-3,663604	-1,247061	-2,450451	-1,471099	9,341733	37,704092	8,949026	0,064974	0,739520	-0,375889	59,098358	-3,625531	-3,663604	0,064974	0,739520	-0,375889	59,098358	-3,625531	-3,663604
10:42:24,27	0,492007	3,487986	-0,141987	0,240990	0,315981	0,501028	0,067175	0,737973	-0,374809	1,060825	1,548022	-3,665877	-1,247390	-2,450022	-1,472174	9,377622	37,701485	8,964577	0,067175	0,737973	-0,374809	58,991741	-3,725240	-3,665877	0,067175	0,737973	-0,374809	58,991741	-3,725240	-3,665877
10:42:24,32	0,492007	3,487986	-0,141987	0,240990	0,315981	0,501028	0,066969	0,738472	-0,375884	1,050569	1,569668	-3,650326	-1,247463	-2,450134	-1,473774	9,348964	37,678688	8,921480	0,066969	0,738472	-0,375884	59,020650	-3,687384	-3,650326	0,066969	0,738472	-0,375884	59,020650	-3,687384	-3,650326
10:42:24,37	0,492007	3,487986	-0,141987	0,240990	0,315981	0,501028	0,067102	0,738480	-0,377485	1,016105	1,563178	-3,693423	-1,245159	-2,451404	-1,476077	9,337299	37,658464	8,956479	0,067102	0,738480	-0,377485	58,986778	-3,704336	-3,693423	0,067102	0,738480	-0,377485	58,986778	-3,704336	-3,693423
10:42:24,42	0,492007	3,487986	-0,141987	0,240990	0,315981	0,501028	0,067050	0,735849	-0,379787	1,129572	1,560465	-3,658424	-1,241676	-2,451311	-1,474142	9,309348	37,658887	8,956218	0,067050	0,735849	-0,379787	58,893707	-3,702937	-3,658424	0,067050	0,735849	-0,379787	58,893707	-3,702937	-3,658424
10:42:24,47	0,492007	3,487986	-0,141987	0,240990	0,315981	0,501028	0,065228	0,732879	-0,377852	1,270371	1,441297	-3,658685	-1,245177	-2,454961	-1,471395	9,315659	37,649097	8,972402	0,065228	0,732879	-0,377852	58,801411	-3,679069	-3,658685	0,065228	0,732879	-0,377852	58,801411	-3,679069	-3,658685
10:42:24,52	0,492007	3,487986	-0,141987	0,240990	0,315981	0,501028	0,070139	0,734086	-0,375105	1,202299	1,707050	-3,642501	-1,247552	-2,452453	-1,473756	9,321582	37,630229	8,948909	0,070139	0,734086	-0,375105	58,828064	-3,798861	-3,642501	0,070139	0,734086	-0,375105	58,828064	-3,798861	-3,642501
10:42:24,57	0,492007	3,487986	-0,141987	0,240990	0,315981	0,501028	0,069155	0,737397	-0,377466	1,016742	1,670463	-3,665994	-1,241685	-2,455727	-1,475675	9,317847	37,597469	8,954439	0,069155	0,737397	-0,377466	58,902431	-3,758230	-3,665994	0,069155	0,737397	-0,377466	58,902431	-3,758230	-3,665994
10:42:24,62	0,492007	3,487986	-0,141987	0,240990	0,315981	0,501028	0,069056	0,730679	-0,379385	1,335840	1,678460	-3,660464	-1,242883	-2,452401	-1,474108	9,315960	37,605914	8,992823	0,069056	0,730679	-0,379385	58,694164	-3,742461	-3,660464	0,069056	0,730679	-0,379385	58,694164	-3,742461	-3,660464
10:42:24,67	0,492007	3,487986	-0,141987	0,240990	0,315981	0,501028	0,066775	0,733380	-0,377818	1,201775	1,553982	-3,622080	-1,242343	-2,450824	-1,471460	9,283810	37,606399	8,924053	0,066775	0,733380	-0,377818	58,772103	-3,687866	-3,622080	0,066775	0,733380	-0,377818	58,772103	-3,687866	-3,622080
10:42:24,72	0,492007	3,487986	-0,141987	0,240990	0,315981	0,501028	0,065139	0,733700	-0,375170	1,169476	1,440843	-3,690850	-1,246503	-2,454101	-1,474141	9,280276	37,573185	8,967058	0,065139	0,733700	-0,375170	58,764930	-3,672607	-3,690850	0,065139	0,733700	-0,375170	58,764930	-3,672607	-3,690850
10:42:24,77	0,492007	3,487986	-0,141987	0,240990	0,315981	0,501028	0,070057	0,735664	-0,377851	1,036796	1,710103	-3,647845	-1,245341	-2,453192	-1,474145	9,267206	37,597054	8,973140	0,070057	0,735664	-0,377851	58,786455	-3,789376	-3,647845	0,070057	0,735664	-0,377851	58,786455	-3,789376	-3,647845
10:42:24,82	0,492007	3,487986	-0,141987	0,240990	0,315981	0,501028	0,068689	0,735113	-0,377855	1,079609	1,615726	-3,641763	-1,245359	-2,451497	-1,474160	9,275221	37,558011	8,957529	0,068689	0,735113	-0,377855	58,785978	-3,776384	-3,641763	0,068689	0,735113	-0,377855	58,785978	-3,776384	-3,641763
10:42:24,87	0,492007	3,487986	-0,141987	0,240990	0,315981	0,501028	0,067231	0,735976	-0,377871	1,004944	1,566343	-3,657373	-1,244817	-2,455095	-1,472611	9,236152	37,568595	8,952042	0,067231	0,735976	-0,377871	58,779035	-3,711269	-3,657373	0,067231	0,735976	-0,377871	58,779035	-3,711269	-3,657373
10:42:24,92	0,492007	3,487986	-0,141987	0,240990	0,315981	0,501028	0,070075	0,733708	-0,376322	1,112499	1,675136	-3,662861	-1,245287	-2,452127	-1,472185	9,300621	37,574343	8,980734	0,070075	0,733708	-0,376322	58,708569	-3,825779	-3,662861	0,070075	0,733708	-0,376322	58,708569	-3,825779	-3,662861
10:42:24,97	0,492007	3,487986	-0,141987	0,240990	0,315981	0,501028	0,067740	0,735598	-0,375895	1,051421	1,606664	-3,634169	-1,242893	-2,453033	-1,471451	9,259668	37,584436	8,938512	0,067740	0,735598	-0,375895	58,795873	-3,710938	-3,634169	0,067740	0,735598	-0,375895	58,795873	-3,710938	-3,634169
10:42:25,02	0,492007	3,487986	-0,141987	0,240990	0,315981	0,501028	0,067328	0,733072	-0,375161	1,171029	1,544697	-3,676390	-1,246546	-2,452327	-1,474175	9,271632	37,543851	8,937413	0,067328	0,733072	-0,375161	58,717201	-3,740518	-3,676390	0,067328	0,733072	-0,375161	58,717201	-3,740518	-3,676390
10:42:25,07	0,492007	3,487986	-0,141987	0,240990	0,315981	0,501028	0,068543	0,736589	-0,377886	0,959019	1,638531	-3,677490	-1,243196	-2,457133	-1,475780	9,247910	37,549238	8,979856	0,068543	0,736589	-0,377886	58,781217	-3,742061	-3,677490	0,068543	0,736589	-0,377886	58,781217	-3,742061	-3,677490
10:42:25,12	0,492007	3,487986	-0,141987	0,240990	0,315981	0,501028	0,071030	0,731284	-0,379491	1,227646	1,744622	-3,635047	-1,244929	-2,450143	-1,470795	9,254254	37,533697	8,972959	0,071030	0,731284	-0,379491	58,633458	-3,831206	-3,635047	0,071030	0,731284	-0,379491	58,633458	-3,831206	-3,635047
10:42:25,17	0,492007	3,487986	-0,141987	0,240990	0,315981	0,501028	0,065843	0,736281	-0,374505	0,957553	1,488178	-3,641944	-1,241504	-2,457574	-1,475627	9,248547	37,502345	8,962330	0,065843	0,736281	-0,374505	58,755573	-3,680494	-3,641944	0,065843	0,736281	-0,374505	58,755573	-3,680494	-3,641944
10:42:25,22	0,492007	3,487986	-0,141987	0,240990	0,315981	0,501028	0,070565	0,729599	-0,379337	1,275007	1,744477	-3,652572	-1,246415	-2,454310	-1,472434	9,235330	37,535036	8,936980	0,070565	0,729599	-0,379337	58,548496	-3,794905	-3,652572	0,070565	0,729599	-0,379337	58,548496	-3,794905	-3,652572
10:42:25,27	0,492007	3,487986	-0,141987	0,240990	0,315981	0,501028	0,070194	0,735484	-0,376145	0,990659	1,697384	-3,677922	-1,245488	-2,454306	-1,476483	9,228430	37,519249	8,981969	0,070194	0,735484	-0,376145	58,726167	-3,812861	-3,677922	0,070194	0,735484	-0,376145	58,726167	-3,812861	-3,677922
10:42:25,32	0,492007	3,487986	-0,141987	0,240990	0,315981	0,501028	0,069728	0,734683	-0,380194	1,015178	1,675049	-3,632934	-1,241422	-2,458132	-1,475324	9,199844	37,481523	8,961103	0,069728	0,734683	-0,380194	58,687824	-3,798583	-3,632934	0,069728	0,734683	-0,380194	58,687824	-3,798583	-3,632934
10:42:25,37	0,492007	3,487986	-0,141987	0,240990	0,315981	0,501028	0,071008	0,729249	-0,379034	1,250795	1,735738	-3,653800	-1,241062	-2,457717	-1,476281	9,224154	37,510963	8,967348	0,071008	0,729249	-0,379034	58,496852	-3,838408	-3,653800	0,071008	0,729249	-0,379034	58,496852	-3,838408	-3,653800
10:42:25,42	0,492007	3,487986	-0,141987	0,240990	0,315981	0,501028	0,070468	0,729144	-0,379991	1,293891	1,713978	-3,647555	-1,242586	-2,449947	-1,473788	9,214352	37,518838	8,976764	0,070468	0,729144	-0,379991	58,531728	-3,817757	-3,647555	0,070468	0,729144	-0,379991	58,531728	-3,817757	-3,647555
10:42:25,47	0,492007	3,487986	-0,141987	0,240990	0,315981	0,501028	0,064501	0,734349	-0,377498	1,025160	1,391265	-3,638139	-1,244981	-2,455064	-1,473691	9,226936	37,525822	8,986124	0,064501	0,734349	-0,377498	58,671574	-3,672057	-3,638139	0,064501	0,734349	-0,377498	58,671574	-3,672057	-3,638139
10:42:25,52	0,492007	3,487986	-0,141987	0,240990	0,315981	0,501028	0,070131	0,733865	-0,377402	1,062686	1,691422	-3,628779	-1,241113	-2,456953	-1,473363	9,199373	37,511047	8,990160	0,070131	0,733865	-0,377402	58,671079	-3,813841	-3,628779	0,070131	0,733865	-0,377402	58,671079	-3,813841	-3,628779
10:42:25,58	0,492007	3,487986	-0,141987	0,240990	0,315981	0,501028	0,069832	0,729571	-0,377074	1,259405	1,659407	-3,624743	-1,245494	-2,455985	-1,472602	9,221174	37,493485	8,968916	0,069832	0,729571	-0,377074	58,530706	-3,822409	-3,624743	0,069832	0,729571	-0,377074	58,530706	-3,822409	-3,624743
10:42:25,63	0,492007	3,487986	-0,141987	0,240990	0,315981	0,501028	0,067113	0,732848	-0,376700	1,068677	1,551142	-3,630763	-1,242628	-2,456391	-1,472442	9,181075	37,489193	8,940458	0,067113	0,732848	-0,376700	58,597209	-3,717240	-3,630763	0,067113	0,732848	-0,376700	58,597209	-3,717240	-3,630763
10:42:25,68	0,492007	3,487986	-0,141987	0,240990	0,315981	0,501028	0,071950	0,733411	-0,375604	1,021400	1,833740	-3,622792	-1,245497	-2,456867	-1,471894	9,235827	37,445749	8,992111	0,071950	0,733411	-0,375604	58,594146	-3,814305	-3,622792	0,071950	0,733411	-0,375604	58,594146	-3,814305	-3,622792
10:42:25,73	0,492007	3,487986	-0,141987	0,240990	0,315981	0,501028	0,071950	0,733411	-0,375604	1,021400	1,833740	-3,622792	-1,250251	-2,402347	-1,632882	12,360673	37,538447	8,742354	0,071950	0,733411	-0,375604	58,594146	-3,814305	-3,622792	0,071950	0,733411	-0,375604	58,594146	-3,814305	-3,622792
10:42:25,78	0,492007	3,487986	-0,141987	0,240990	0,315981	0,501028	0,027111	0,764788	-0,536592	1,032507	2,161995	-3,872549	-1,309256	-2,419003	-1,530073	11,195795	40,875443	8,536467	0,027111	0,764788	-0,536592	61,068333	0,033754	-3,872549	0,027111	0,764788	-0,536592	61,068333	0,033754	-3,872549
10:42:25,83	0,492032	3,488016	-0,141976	0,240964	0,315984	0,551030	0,071038	0,807559	-0,433784	1,115875	1,768866	-4,078435	-1,312604	-2,424577	-1,503526	10,790077	41,186760	8,569389	0,071038	0,807559	-0,433784	64,509259	-3,807611	-4,078435	0,071038	0,807559	-0,433784	64,509259	-3,807611	-4,078435
10:42:25,88	0,492032	3,488016	-0,141976	0,240964	0,315984	0,551030	0,077540	0,807672	-0,407236	1,176753	1,599936	-4,045514	-1,315046	-2,424132	-1,501238	10,747105	41,177881	8,543572	0,077540	0,807672	-0,407236	64,579001	-4,486928	-4,045514	0,077540	0,807672	-0,407236	64,579001	-4,486928	-4,045514
10:42:25,93	0,492032	3,488016	-0,141976	0,240964	0,315984	0,551030	0,078375	0,810009	-0,404949	1,026057	1,610583	-4,071331	-1,313206	-2,426031	-1,500912	10,780947	41,165211	8,554769	0,078375	0,810009	-0,404949	64,611755	-4,541832	-4,071331	0,078375	0,810009	-0,404949	64,611755	-4,541832	-4,071331
10:42:25,98	0,492032	3,488016	-0,141976	0,240964	0,315984	0,551030	0,079100	0,807466	-0,404622	1,164226	1,683950	-4,060134	-1,314488	-2,423205	-1,504348	10,751316	41,149158	8,544735	0,079100	0,807466	-0,404622	64,550321	-4,525413	-4,060134	0,079100	0,807466	-0,404622	64,550321	-4,525413	-4,060134
10:42:26,03	0,492032	3,488016	-0,141976	0,240964	0,315984	0,551030	0,077293	0,809989	-0,408058	1,004322	1,572341	-4,070168	-1,312148	-2,428741	-1,504322	10,743211	41,109724	8,547968	0,077293	0,809989	-0,408058	64,588458	-4,495156	-4,070168	0,077293	0,809989	-0,408058	64,588458	-4,495156	-4,070168
10:42:26,08	0,492032	3,488016	-0,141976	0,240964	0,315984	0,551030	0,080785	0,808113	-0,408848	1,064747	1,702131	-4,069845	-1,314609	-2,427167	-1,505137	10,687889	41,142902	8,545058	0,080785	0,808113	-0,408848	64,501609	-4,639501	-4,069845	0,080785	0,808113	-0,408848	64,501609	-4,639501	-4,069845
10:42:26,13	0,492032	3,488016	-0,141976	0,240964	0,315984	0,551030	0,080785	0,808113	-0,408848	1,064747	1,702131	-4,069845	-1,313372	-2,425915	-1,501431	10,715526	41,132780	8,550670	0,080785	0,808113	-0,408848	64,501609	-4,639501	-4,069845	0,080785	0,808113	-0,408848	64,501609	-4,639501	-4,069845
10:42:26,18	0,492032	3,488016	-0,141976	0,240964	0,315984	0,551030	0,079082	0,807668	-0,405142	1,092910	1,642566	-4,064233	-1,311235	-2,428097	-1,510206	10,620858	41,143226	8,554132	0,079082	0,807668	-0,405142	64,494886	-4,565373	-4,064233	0,079082	0,807668	-0,405142	64,494886	-4,565373	-4,064233
10:42:26,23	0,492032	3,488016	-0,141976	0,240964	0,315984	0,551030	0,079904	0,804726	-0,413916	1,207613	1,598096	-4,060771	-1,308369	-2,386407	-1,671758	13,316698	40,770016	8,372350	0,079904	0,804726	-0,413916	64,378631	-4,674361	-4,060771	0,079904	0,804726	-0,413916	64,378631	-4,674361	-4,060771
10:42:26,28	0,492032	3,488016	-0,141976	0,240964	0,315984	0,551030	0,042366	0,823090	-0,575468	1,277433	2,167370	-4,242553	-1,362174	-2,373215	-1,566168	13,580803	43,760329	8,135423	0,042366	0,823090	-0,575468	65,889969	-1,158324	-4,242553	0,042366	0,823090	-0,575468	65,889969	-1,158324	-4,242553
10:42:26,33	0,492011	3,487939	-0,141995	0,241005	0,315972	0,601031	0,057843	0,876282	-0,469878	1,233177	1,705782	-4,479480	-1,370676	-2,375867	-1,550803	13,371752	44,032950	8,107636	0,057843	0,876282	-0,469878	70,021300	-2,834921	-4,479480	0,057843	0,876282	-0,469878	70,021300	-2,834921	-4,479480
10:42:26,38	0,492011	3,487939	-0,141995	0,241005	0,315972	0,601031	0,064392	0,882318	-0,454513	1,050848	1,728939	-4,507267	-1,369453	-2,380064	-1,551054	13,275374	43,959661	8,149627	0,064392	0,882318	-0,454513	70,312840	-3,325805	-4,507267	0,064392	0,882318	-0,454513	70,312840	-3,325805	-4,507267
10:42:26,43	0,492011	3,487939	-0,141995	0,241005	0,315972	0,601031	0,067414	0,879161	-0,454765	1,103376	1,839300	-4,465276	-1,367617	-2,380141	-1,553671	13,232563	43,921060	8,138616	0,067414	0,879161	-0,454765	70,117509	-3,452728	-4,465276	0,067414	0,879161	-0,454765	70,117509	-3,452728	-4,465276
10:42:26,48	0,492011	3,487939	-0,141995	0,241005	0,315972	0,601031	0,066564	0,877533	-0,457381	1,133212	1,777284	-4,476287	-1,363777	-2,378661	-1,551448	13,199465	43,885811	8,101019	0,066564	0,877533	-0,457381	70,019525	-3,447957	-4,476287	0,066564	0,877533	-0,457381	70,019525	-3,447957	-4,476287
10:42:26,53	0,492011	3,487939	-0,141995	0,241005	0,315972	0,601031	0,063362	0,874947	-0,455158	1,220615	1,599751	-4,513884	-1,366060	-2,376719	-1,551437	13,180012	43,871362	8,143038	0,063362	0,874947	-0,455158	69,903917	-3,374149	-4,513884	0,063362	0,874947	-0,455158	69,903917	-3,374149	-4,513884
10:42:26,58	0,492011	3,487939	-0,141995	0,241005	0,315972	0,601031	0,062822	0,877895	-0,455147	1,045045	1,562043	-4,471865	-1,364718	-2,381565	-1,550842	13,170635	43,877858	8,134014	0,062822	0,877895	-0,455147	69,959816	-3,369458	-4,471865	0,062822	0,877895	-0,455147	69,959816	-3,369458	-4,471865
10:42:26,63	0,492011	3,487939	-0,141995	0,241005	0,315972	0,601031	0,066347	0,874309	-0,454552	1,232441	1,734006	-4,480889	-1,366089	-2,384359	-1,550853	13,084310	43,854186	8,157725	0,066347	0,874309	-0,454552	69,865731	-3,474256	-4,480889	0,066347	0,874309	-0,454552	69,865731	-3,474256	-4,480889
10:42:26,68	0,492011	3,487939	-0,141995	0,241005	0,315972	0,601031	0,069452	0,874100	-0,454564	1,179651	1,832515	-4,457178	-1,368998	-2,384686	-1,550060	13,094123	43,873948	8,176603	0,069452	0,874100	-0,454564	69,796527	-3,619449	-4,457178	0,069452	0,874100	-0,454564	69,796527	-3,619449	-4,457178
10:42:26,73	0,492011	3,487939	-0,141995	0,241005	0,315972	0,601031	0,071190	0,876456	-0,453770	1,079173	1,921538	-4,438300	-1,366289	-2,382002	-1,551947	13,078265	43,818986	8,141893	0,071190	0,876456	-0,453770	69,880975	-3,666902	-4,438300	0,071190	0,876456	-0,453770	69,880975	-3,666902	-4,438300
10:42:26,78	0,492011	3,487939	-0,141995	0,241005	0,315972	0,601031	0,067511	0,875452	-0,455658	1,075845	1,743963	-4,473010	-1,362522	-2,382409	-1,552772	13,121458	43,821967	8,172919	0,067511	0,875452	-0,455658	69,798846	-3,555655	-4,473010	0,067511	0,875452	-0,455658	69,798846	-3,555655	-4,473010
10:42:26,83	0,492011	3,487939	-0,141995	0,241005	0,315972	0,601031	0,065980	0,871986	-0,456482	1,280255	1,700249	-4,441984	-1,365570	-2,382924	-1,546204	13,080374	43,754279	8,147193	0,065980	0,871986	-0,456482	69,731176	-3,479158	-4,441984	0,065980	0,871986	-0,456482	69,731176	-3,479158	-4,441984
10:42:26,88	0,492011	3,487939	-0,141995	0,241005	0,315972	0,601031	0,067950	0,874368	-0,449914	1,077257	1,800980	-4,467710	-1,361683	-2,382925	-1,551772	13,069473	43,763014	8,150837	0,067950	0,874368	-0,449914	69,715124	-3,533112	-4,467710	0,067950	0,874368	-0,449914	69,715124	-3,533112	-4,467710
10:42:26,93	0,492011	3,487939	-0,141995	0,241005	0,315972	0,601031	0,066007	0,871001	-0,455482	1,254415	1,686143	-4,464066	-1,363257	-2,383836	-1,548536	13,053134	43,782643	8,154910	0,066007	0,871001	-0,455482	69,628032	-3,495434	-4,464066	0,066007	0,871001	-0,455482	69,628032	-3,495434	-4,464066
10:42:26,98	0,492011	3,487939	-0,141995	0,241005	0,315972	0,601031	0,069005	0,870487	-0,455153	1,255182	1,814816	-4,448630	-1,362736	-2,385779	-1,551442	13,032894	43,754114	8,166272	0,069005	0,870487	-0,455153	69,588396	-3,602113	-4,448630	0,069005	0,870487	-0,455153	69,588396	-3,602113	-4,448630
10:42:27,03	0,492011	3,487939	-0,141995	0,241005	0,315972	0,601031	0,069005	0,870487	-0,455153	1,255182	1,814816	-4,448630	-1,365104	-2,385737	-1,552429	13,033268	43,738681	8,150629	0,069005	0,870487	-0,455153	69,588396	-3,602113	-4,448630	0,069005	0,870487	-0,455153	69,588396	-3,602113	-4,448630
10:42:27,08	0,492011	3,487939	-0,141995	0,241005	0,315972	0,601031	0,070153	0,872558	-0,456139	1,134293	1,882508	-4,464274	-1,361556	-2,383787	-1,552024	13,053474	43,716260	8,164894	0,070153	0,872558	-0,456139	69,630108	-3,624472	-4,464274	0,070153	0,872558	-0,456139	69,630108	-3,624472	-4,464274
10:42:27,13	0,492011	3,487939	-0,141995	0,241005	0,315972	0,601031	0,066690	0,870460	-0,455734	1,234065	1,731186	-4,450009	-1,363949	-2,382866	-1,552016	13,029064	43,756032	8,200053	0,066690	0,870460	-0,455734	69,565202	-3,504015	-4,450009	0,066690	0,870460	-0,455734	69,565202	-3,504015	-4,450009
10:42:27,18	0,492011	3,487939	-0,141995	0,241005	0,315972	0,601031	0,067089	0,872993	-0,455726	1,124590	1,710902	-4,414850	-1,364750	-2,383939	-1,552099	13,032142	43,708751	8,169189	0,067089	0,872993	-0,455726	69,654564	-3,555610	-4,414850	0,067089	0,872993	-0,455726	69,654564	-3,555610	-4,414850
10:42:27,23	0,492011	3,487939	-0,141995	0,241005	0,315972	0,601031	0,068419	0,873150	-0,455809	1,077015	1,806333	-4,445714	-1,363373	-2,381063	-1,546222	13,026613	43,714465	8,161673	0,068419	0,873150	-0,455809	69,619319	-3,564532	-4,445714	0,068419	0,873150	-0,455809	69,619319	-3,564532	-4,445714
10:42:27,28	0,492011	3,487939	-0,141995	0,241005	0,315972	0,601031	0,065239	0,873396	-0,449933	1,066425	1,633362	-4,453230	-1,365022	-2,380975	-1,548559	13,012654	43,731408	8,168354	0,065239	0,873396	-0,449933	69,628013	-3,487925	-4,453230	0,065239	0,873396	-0,449933	69,628013	-3,487925	-4,453230
10:42:27,33	0,492011	3,487939	-0,141995	0,241005	0,315972	0,601031	0,065988	0,874868	-0,452269	0,997581	1,651729	-4,446549	-1,358703	-2,384404	-1,547770	13,011348	43,680497	8,152304	0,065988	0,874868	-0,452269	69,674712	-3,528323	-4,446549	0,065988	0,874868	-0,452269	69,674712	-3,528323	-4,446549
10:42:27,38	0,492011	3,487939	-0,141995	0,241005	0,315972	0,601031	0,065799	0,867681	-0,451480	1,326547	1,666215	-4,462599	-1,361580	-2,383849	-1,551651	13,041961	43,709768	8,150029	0,065799	0,867681	-0,451480	69,439519	-3,498984	-4,462599	0,065799	0,867681	-0,451480	69,439519	-3,498984	-4,462599
10:42:27,43	0,492011	3,487939	-0,141995	0,241005	0,315972	0,601031	0,066756	0,870450	-0,455362	1,223233	1,727879	-4,464874	-1,362911	-2,384183	-1,549739	12,978457	43,672985	8,148060	0,066756	0,870450	-0,455362	69,553545	-3,512482	-4,464874	0,066756	0,870450	-0,455362	69,553545	-3,512482	-4,464874
10:42:27,48	0,492011	3,487939	-0,141995	0,241005	0,315972	0,601031	0,067711	0,871436	-0,453449	1,108332	1,740906	-4,466843	-1,360559	-2,384911	-1,550099	12,986431	43,649512	8,171970	0,067711	0,871436	-0,453449	69,516078	-3,574379	-4,466843	0,067711	0,871436	-0,453449	69,516078	-3,574379	-4,466843
10:42:27,53	0,492011	3,487939	-0,141995	0,241005	0,315972	0,601031	0,067165	0,869035	-0,453809	1,216841	1,731170	-4,442933	-1,361041	-2,380054	-1,550479	13,053999	43,638868	8,171803	0,067165	0,869035	-0,453809	69,436112	-3,541275	-4,442933	0,067165	0,869035	-0,453809	69,436112	-3,541275	-4,442933
10:42:27,58	0,492011	3,487939	-0,141995	0,241005	0,315972	0,601031	0,063200	0,871881	-0,454189	1,093456	1,588831	-4,443100	-1,364708	-2,384556	-1,552047	12,976655	43,661467	8,182664	0,063200	0,871881	-0,454189	69,536075	-3,372367	-4,443100	0,063200	0,871881	-0,454189	69,536075	-3,372367	-4,443100
10:42:27,63	0,492011	3,487939	-0,141995	0,241005	0,315972	0,601031	0,068932	0,872805	-0,455757	1,026275	1,808626	-4,432239	-1,362248	-2,382977	-1,550040	12,954221	43,657468	8,155557	0,068932	0,872805	-0,455757	69,541477	-3,602553	-4,432239	0,068932	0,872805	-0,455757	69,541477	-3,602553	-4,432239
10:42:27,68	0,492011	3,487939	-0,141995	0,241005	0,315972	0,601031	0,066335	0,871465	-0,453750	1,081274	1,656145	-4,459346	-1,361421	-2,383864	-1,550487	12,994884	43,666381	8,175896	0,066335	0,871465	-0,453750	69,491287	-3,551155	-4,459346	0,066335	0,871465	-0,453750	69,491287	-3,551155	-4,459346
10:42:27,73	0,492011	3,487939	-0,141995	0,241005	0,315972	0,601031	0,066689	0,870305	-0,454197	1,169660	1,705300	-4,439007	-1,364872	-2,385459	-1,550816	12,987805	43,654841	8,170928	0,066689	0,870305	-0,454197	69,488589	-3,529773	-4,439007	0,066689	0,870305	-0,454197	69,488589	-3,529773	-4,439007
10:42:27,79	0,492011	3,487939	-0,141995	0,241005	0,315972	0,601031	0,069796	0,872496	-0,454526	1,042184	1,866517	-4,443975	-1,360058	-2,386241	-1,549354	12,952409	43,604769	8,141251	0,069796	0,872496	-0,454526	69,533123	-3,612476	-4,443975	0,069796	0,872496	-0,454526	69,533123	-3,612476	-4,443975
10:42:27,84	0,492011	3,487939	-0,141995	0,241005	0,315972	0,601031	0,068066	0,867936	-0,453064	1,218235	1,770943	-4,473652	-1,359112	-2,385736	-1,550177	12,948985	43,585229	8,169663	0,068066	0,867936	-0,453064	69,351226	-3,572251	-4,473652	0,068066	0,867936	-0,453064	69,351226	-3,572251	-4,473652
10:42:27,89	0,492011	3,487939	-0,141995	0,241005	0,315972	0,601031	0,067156	0,867369	-0,453887	1,229091	1,730432	-4,445240	-1,361607	-2,386626	-1,548270	12,892696	43,669309	8,155061	0,067156	0,867369	-0,453887	69,317563	-3,541333	-4,445240	0,067156	0,867369	-0,453887	69,317563	-3,541333	-4,445240
10:42:27,94	0,492011	3,487939	-0,141995	0,241005	0,315972	0,601031	0,069174	0,869085	-0,451981	1,184538	1,744582	-4,459842	-1,367097	-2,338019	-1,691910	15,709463	43,914815	7,915128	0,069174	0,869085	-0,451981	69,407703	-3,685599	-4,459842	0,069174	0,869085	-0,451981	69,407703	-3,685599	-4,459842
10:42:27,99	0,492011	3,487939	-0,141995	0,241005	0,315972	0,601031	0,029825	0,898143	-0,595620	1,294521	2,015055	-4,699775	-1,403771	-2,347445	-1,614953	14,896203	45,734001	7,739043	0,029825	0,898143	-0,595620	71,798737	-0,326204	-4,699775	0,029825	0,898143	-0,595620	71,798737	-0,326204	-4,699775
10:42:28,04	0,491965	3,488004	-0,141982	0,240999	0,315987	0,651018	0,056324	0,925191	-0,518664	1,056859	1,779132	-4,875860	-1,409063	-2,349681	-1,593499	14,714113	46,258981	7,735355	0,056324	0,925191	-0,518664	73,684338	-2,642337	-4,875860	0,056324	0,925191	-0,518664	73,684338	-2,642337	-4,875860
10:42:28,09	0,491965	3,488004	-0,141982	0,240999	0,315987	0,651018	0,060907	0,928656	-0,497209	1,240266	1,597240	-4,879548	-1,413587	-2,349137	-1,593804	14,677151	46,235014	7,751409	0,060907	0,928656	-0,497209	74,139768	-3,183959	-4,879548	0,060907	0,928656	-0,497209	74,139768	-3,183959	-4,879548
10:42:28,14	0,491965	3,488004	-0,141982	0,240999	0,315987	0,651018	0,062698	0,932846	-0,497514	0,983178	1,670369	-4,863493	-1,412484	-2,350276	-1,599204	14,689107	46,135656	7,790172	0,062698	0,932846	-0,497514	74,211552	-3,251459	-4,863493	0,062698	0,932846	-0,497514	74,211552	-3,251459	-4,863493
10:42:28,19	0,491965	3,488004	-0,141982	0,240999	0,315987	0,651018	0,063133	0,931321	-0,502915	0,982396	1,753017	-4,824730	-1,406033	-2,352017	-1,594562	14,664398	46,116501	7,753929	0,063133	0,931321	-0,502915	74,091077	-3,202951	-4,824730	0,063133	0,931321	-0,502915	74,091077	-3,202951	-4,824730
10:42:28,24	0,491965	3,488004	-0,141982	0,240999	0,315987	0,651018	0,061415	0,924864	-0,498272	1,289226	1,651846	-4,860974	-1,410142	-2,354566	-1,590097	14,593585	46,108731	7,783307	0,061415	0,924864	-0,498272	73,891019	-3,169238	-4,860974	0,061415	0,924864	-0,498272	73,891019	-3,169238	-4,860974
10:42:28,29	0,491965	3,488004	-0,141982	0,240999	0,315987	0,651018	0,065677	0,927147	-0,493807	1,128333	1,816009	-4,831596	-1,407331	-2,354744	-1,591068	14,595392	46,122099	7,776288	0,065677	0,927147	-0,493807	73,909404	-3,339611	-4,831596	0,065677	0,927147	-0,493807	73,909404	-3,339611	-4,831596
10:42:28,34	0,491965	3,488004	-0,141982	0,240999	0,315987	0,651018	0,064426	0,924624	-0,494779	1,272040	1,745839	-4,838614	-1,412124	-2,350529	-1,590744	14,575467	46,087814	7,736233	0,064426	0,924624	-0,494779	73,855010	-3,311580	-4,838614	0,064426	0,924624	-0,494779	73,855010	-3,311580	-4,838614
10:42:28,39	0,491965	3,488004	-0,141982	0,240999	0,315987	0,651018	0,063172	0,930882	-0,494454	0,906947	1,680550	-4,878670	-1,410238	-2,358227	-1,594285	14,353028	46,068004	7,768294	0,063172	0,930882	-0,494454	73,981204	-3,278478	-4,878670	0,063172	0,930882	-0,494454	73,981204	-3,278478	-4,878670
10:42:28,44	0,491965	3,488004	-0,141982	0,240999	0,315987	0,651018	0,068895	0,925400	-0,497995	1,063638	1,795410	-4,846609	-1,403274	-2,308219	-1,710164	17,519858	45,701621	7,594802	0,068895	0,925400	-0,497995	73,707554	-3,612868	-4,846609	0,068895	0,925400	-0,497995	73,707554	-3,612868	-4,846609
10:42:28,49	0,491965	3,488004	-0,141982	0,240999	0,315987	0,651018	0,022106	0,944374	-0,613874	1,343139	2,288101	-5,020101	-1,460983	-2,291265	-1,637752	17,704680	48,760089	7,338954	0,022106	0,944374	-0,613874	75,476467	0,552799	-5,020101	0,022106	0,944374	-0,613874	75,476467	0,552799	-5,020101
10:42:28,54	0,491950	3,488015	-0,141970	0,240966	0,315987	0,701048	0,036278	1,002828	-0,541463	1,044645	1,655865	-5,275949	-1,472117	-2,302768	-1,607011	17,298326	49,344102	7,331426	0,036278	1,002828	-0,541463	79,766624	-1,191929	-5,275949	0,036278	1,002828	-0,541463	79,766624	-1,191929	-5,275949
10:42:28,59	0,491950	3,488015	-0,141970	0,240966	0,315987	0,701048	0,051807	1,006719	-0,510721	1,144915	1,819470	-5,283477	-1,471415	-2,301406	-1,610325	17,248901	49,280034	7,354832	0,051807	1,006719	-0,510721	80,172322	-2,247376	-5,283477	0,051807	1,006719	-0,510721	80,172322	-2,247376	-5,283477
10:42:28,64	0,491950	3,488015	-0,141970	0,240966	0,315987	0,701048	0,050276	1,006792	-0,514035	1,060906	1,729073	-5,260071	-1,467945	-2,302169	-1,609566	17,222892	49,251253	7,334822	0,050276	1,006792	-0,514035	80,094069	-2,217565	-5,260071	0,050276	1,006792	-0,514035	80,094069	-2,217565	-5,260071
10:42:28,69	0,491950	3,488015	-0,141970	0,240966	0,315987	0,701048	0,049202	1,003405	-0,513276	1,199080	1,665087	-5,280081	-1,466524	-2,307067	-1,608487	17,189288	49,236866	7,338414	0,049202	1,003405	-0,513276	79,966394	-2,197235	-5,280081	0,049202	1,003405	-0,513276	79,966394	-2,197235	-5,280081
10:42:28,74	0,491950	3,488015	-0,141970	0,240966	0,315987	0,701048	0,052733	0,999725	-0,512197	1,361188	1,826830	-5,276489	-1,470560	-2,305228	-1,608988	17,160194	49,197643	7,353487	0,052733	0,999725	-0,512197	79,839608	-2,312736	-5,276489	0,052733	0,999725	-0,512197	79,839608	-2,312736	-5,276489
10:42:28,79	0,491950	3,488015	-0,141970	0,240966	0,315987	0,701048	0,053158	1,004140	-0,512698	1,083114	1,843334	-5,261416	-1,468764	-2,305324	-1,607647	17,141247	49,143893	7,335290	0,053158	1,004140	-0,512698	79,908079	-2,329577	-5,261416	0,053158	1,004140	-0,512698	79,908079	-2,329577	-5,261416
10:42:28,84	0,491950	3,488015	-0,141970	0,240966	0,315987	0,701048	0,052343	1,002537	-0,511357	1,110429	1,811436	-5,279613	-1,467702	-2,304881	-1,609317	17,138311	49,149286	7,356946	0,052343	1,002537	-0,511357	79,809587	-2,297522	-5,279613	0,052343	1,002537	-0,511357	79,809587	-2,297522	-5,279613
10:42:28,89	0,491950	3,488015	-0,141970	0,240966	0,315987	0,701048	0,051428	1,001838	-0,513027	1,149974	1,758618	-5,257957	-1,468856	-2,305848	-1,609974	17,104634	49,143918	7,361215	0,051428	1,001838	-0,513027	79,794269	-2,278514	-5,257957	0,051428	1,001838	-0,513027	79,794269	-2,278514	-5,257957
10:42:28,94	0,491950	3,488015	-0,141970	0,240966	0,315987	0,701048	0,052843	1,002354	-0,513684	1,101650	1,805720	-5,253688	-1,465938	-2,305112	-1,608831	17,102630	49,101461	7,330723	0,052843	1,002354	-0,513684	79,786457	-2,342494	-5,253688	0,052843	1,002354	-0,513684	79,786457	-2,342494	-5,253688
10:42:28,99	0,491950	3,488015	-0,141970	0,240966	0,315987	0,701048	0,050747	1,000196	-0,512541	1,176129	1,716190	-5,284180	-1,464813	-2,304122	-1,607382	17,127936	49,095542	7,350728	0,050747	1,000196	-0,512541	79,691483	-2,267441	-5,284180	0,050747	1,000196	-0,512541	79,691483	-2,267441	-5,284180
10:42:29,04	0,491950	3,488015	-0,141970	0,240966	0,315987	0,701048	0,049327	0,999716	-0,511092	1,208577	1,667248	-5,264175	-1,464362	-2,303915	-1,608048	17,114801	49,079777	7,334721	0,049327	0,999716	-0,511092	79,686310	-2,204947	-5,264175	0,049327	0,999716	-0,511092	79,686310	-2,204947	-5,264175
10:42:29,09	0,491950	3,488015	-0,141970	0,240966	0,315987	0,701048	0,048923	0,999429	-0,511758	1,203302	1,642714	-5,280181	-1,468389	-2,304599	-1,610766	17,076651	49,076339	7,364931	0,048923	0,999429	-0,511758	79,658474	-2,197717	-5,280181	0,048923	0,999429	-0,511758	79,658474	-2,197717	-5,280181
10:42:29,14	0,491950	3,488015	-0,141970	0,240966	0,315987	0,701048	0,051528	1,002574	-0,514476	1,017685	1,746874	-5,249972	-1,463955	-2,306914	-1,607726	17,068025	49,080490	7,342730	0,051528	1,002574	-0,514476	79,719776	-2,298080	-5,249972	0,051528	1,002574	-0,514476	79,719776	-2,298080	-5,249972
10:42:29,19	0,491950	3,488015	-0,141970	0,240966	0,315987	0,701048	0,051316	0,997577	-0,511436	1,276841	1,726276	-5,272173	-1,466194	-2,307328	-1,608996	17,083023	49,010694	7,368928	0,051316	0,997577	-0,511436	79,586621	-2,301993	-5,272173	0,051316	0,997577	-0,511436	79,586621	-2,301993	-5,272173
10:42:29,24	0,491950	3,488015	-0,141970	0,240966	0,315987	0,701048	0,052794	0,999309	-0,512706	1,133812	1,851025	-5,245975	-1,463563	-2,306522	-1,609355	17,051253	49,007959	7,341696	0,052794	0,999309	-0,512706	79,579583	-2,293276	-5,245975	0,052794	0,999309	-0,512706	79,579583	-2,293276	-5,245975
10:42:29,29	0,491950	3,488015	-0,141970	0,240966	0,315987	0,701048	0,050781	0,997433	-0,513065	1,213103	1,720199	-5,273207	-1,466711	-2,304447	-1,608066	17,037908	49,052269	7,358383	0,050781	0,997433	-0,513065	79,511619	-2,266077	-5,273207	0,050781	0,997433	-0,513065	79,511619	-2,266077	-5,273207
10:42:29,34	0,491950	3,488015	-0,141970	0,240966	0,315987	0,701048	0,050557	1,001197	-0,511776	1,049078	1,674854	-5,256520	-1,464301	-2,303349	-1,607665	17,077100	49,015679	7,352298	0,050557	1,001197	-0,511776	79,643065	-2,293859	-5,256520	0,050557	1,001197	-0,511776	79,643065	-2,293859	-5,256520
10:42:29,39	0,491950	3,488015	-0,141970	0,240966	0,315987	0,701048	0,048402	0,999659	-0,511376	1,116973	1,615022	-5,262605	-1,464793	-2,308206	-1,608524	17,050753	48,996047	7,362558	0,048402	0,999659	-0,511376	79,590210	-2,184512	-5,262605	0,048402	0,999659	-0,511376	79,590210	-2,184512	-5,262605
10:42:29,44	0,491950	3,488015	-0,141970	0,240966	0,315987	0,701048	0,052854	0,997657	-0,512234	1,190929	1,833517	-5,252344	-1,463691	-2,307943	-1,611307	17,011935	48,951254	7,345277	0,052854	0,997657	-0,512234	79,506969	-2,315488	-5,252344	0,052854	0,997657	-0,512234	79,506969	-2,315488	-5,252344
10:42:29,49	0,491950	3,488015	-0,141970	0,240966	0,315987	0,701048	0,052074	0,996834	-0,515018	1,175509	1,781782	-5,269626	-1,463291	-2,307005	-1,606124	17,004069	48,965275	7,354974	0,052074	0,996834	-0,515018	79,426966	-2,306062	-5,269626	0,052074	0,996834	-0,515018	79,426966	-2,306062	-5,269626
10:42:29,54	0,491950	3,488015	-0,141970	0,240966	0,315987	0,701048	0,051063	0,996956	-0,509835	1,177359	1,715350	-5,259929	-1,460468	-2,310805	-1,607554	17,010659	48,960207	7,361594	0,051063	0,996956	-0,509835	79,438416	-2,293073	-5,259929	0,051063	0,996956	-0,509835	79,438416	-2,293073	-5,259929
10:42:29,59	0,491950	3,488015	-0,141970	0,240966	0,315987	0,701048	0,052942	0,992612	-0,511264	1,402159	1,821322	-5,253309	-1,464326	-2,306426	-1,607117	16,945839	48,944089	7,367518	0,052942	0,992612	-0,511264	79,322204	-2,334637	-5,253309	0,052942	0,992612	-0,511264	79,322204	-2,334637	-5,253309
10:42:29,64	0,491950	3,488015	-0,141970	0,240966	0,315987	0,701048	0,051079	0,998142	-0,510828	1,068239	1,676344	-5,247385	-1,463907	-2,309606	-1,608054	17,003707	48,922614	7,359138	0,051079	0,998142	-0,510828	79,422375	-2,333333	-5,247385	0,051079	0,998142	-0,510828	79,422375	-2,333333	-5,247385
10:42:29,69	0,491950	3,488015	-0,141970	0,240966	0,315987	0,701048	0,053624	0,996189	-0,511765	1,180108	1,869530	-5,255765	-1,466224	-2,308768	-1,608841	17,013075	48,955796	7,350617	0,053624	0,996189	-0,511765	79,380969	-2,339918	-5,255765	0,053624	0,996189	-0,511765	79,380969	-2,339918	-5,255765
10:42:29,74	0,491950	3,488015	-0,141970	0,240966	0,315987	0,701048	0,054056	0,998615	-0,512551	1,087381	1,883537	-5,264286	-1,465144	-2,309803	-1,608053	16,985947	48,898750	7,372848	0,054056	0,998615	-0,512551	79,478676	-2,359855	-5,264286	0,054056	0,998615	-0,512551	79,478676	-2,359855	-5,264286
10:42:29,79	0,491950	3,488015	-0,141970	0,240966	0,315987	0,701048	0,054412	0,997162	-0,511763	1,099987	1,907094	-5,242055	-1,462290	-2,307990	-1,608720	16,988414	48,909608	7,350920	0,054412	0,997162	-0,511763	79,377196	-2,364268	-5,242055	0,054412	0,997162	-0,511763	79,377196	-2,364268	-5,242055
10:42:29,84	0,491950	3,488015	-0,141970	0,240966	0,315987	0,701048	0,051415	0,995597	-0,512430	1,191977	1,747948	-5,263982	-1,463312	-2,307371	-1,609201	17,025214	48,900387	7,383563	0,051415	0,995597	-0,512430	79,346373	-2,288135	-5,263982	0,051415	0,995597	-0,512430	79,346373	-2,288135	-5,263982
10:42:29,89	0,491950	3,488015	-0,141970	0,240966	0,315987	0,701048	0,051390	0,996792	-0,512911	1,140260	1,783126	-5,231340	-1,462807	-2,307522	-1,608863	16,973501	48,920425	7,345835	0,051390	0,996792	-0,512911	79,388450	-2,250991	-5,231340	0,051390	0,996792	-0,512911	79,388450	-2,250991	-5,231340
10:42:29,94	0,491950	3,488015	-0,141970	0,240966	0,315987	0,701048	0,051269	0,996278	-0,512574	1,158474	1,722008	-5,269068	-1,462251	-2,308568	-1,608477	16,957447	48,911373	7,345415	0,051269	0,996278	-0,512574	79,366333	-2,302577	-5,269068	0,051269	0,996278	-0,512574	79,366333	-2,302577	-5,269068
10:42:29,99	0,491950	3,488015	-0,141970	0,240966	0,315987	0,701048	0,051897	0,995274	-0,512187	1,194822	1,745292	-5,269487	-1,462270	-2,309439	-1,608455	16,959245	48,882271	7,368544	0,051897	0,995274	-0,512187	79,323857	-2,328599	-5,269487	0,051897	0,995274	-0,512187	79,323857	-2,328599	-5,269487
10:42:30,04	0,491950	3,488015	-0,141970	0,240966	0,315987	0,701048	0,052660	0,994855	-0,512165	1,192299	1,801112	-5,246358	-1,464258	-2,310335	-1,609511	16,999261	48,863129	7,359207	0,052660	0,994855	-0,512165	79,288453	-2,332728	-5,246358	0,052660	0,994855	-0,512165	79,288453	-2,332728	-5,246358
10:42:30,09	0,491950	3,488015	-0,141970	0,240966	0,315987	0,701048	0,054430	0,996129	-0,513221	1,129514	1,937345	-5,255695	-1,462829	-2,309238	-1,606536	16,966073	48,881650	7,333304	0,054430	0,996129	-0,513221	79,325629	-2,335391	-5,255695	0,054430	0,996129	-0,513221	79,325629	-2,335391	-5,255695
10:42:30,14	0,491950	3,488015	-0,141970	0,240966	0,315987	0,701048	0,052766	0,995440	-0,510247	1,164777	1,812820	-5,281599	-1,464361	-2,308506	-1,609046	16,950798	48,879297	7,372307	0,052766	0,995440	-0,510247	79,306820	-2,329299	-5,281599	0,052766	0,995440	-0,510247	79,306820	-2,329299	-5,281599
10:42:30,19	0,491950	3,488015	-0,141970	0,240966	0,315987	0,701048	0,052898	0,997133	-0,512756	1,067083	1,807629	-5,242596	-1,464319	-2,309731	-1,608692	16,961539	48,902386	7,398790	0,052898	0,997133	-0,512756	79,342000	-2,344848	-5,242596	0,052898	0,997133	-0,512756	79,342000	-2,344848	-5,242596
10:42:30,24	0,491950	3,488015	-0,141970	0,240966	0,315987	0,701048	0,053937	0,996484	-0,512402	1,126170	1,859440	-5,216112	-1,462239	-2,311790	-1,607568	16,921924	48,821016	7,393942	0,053937	0,996484	-0,512402	79,350183	-2,374637	-5,216112	0,053937	0,996484	-0,512402	79,350183	-2,374637	-5,216112
10:42:30,29	0,491950	3,488015	-0,141970	0,240966	0,315987	0,701048	0,054680	0,993653	-0,511278	1,183133	1,904460	-5,220960	-1,462900	-2,313320	-1,606489	16,936048	48,862529	7,390496	0,054680	0,993653	-0,511278	79,184871	-2,387952	-5,220960	0,054680	0,993653	-0,511278	79,184871	-2,387952	-5,220960
10:42:30,34	0,491950	3,488015	-0,141970	0,240966	0,315987	0,701048	0,056336	0,993460	-0,510199	1,236168	1,982024	-5,224407	-1,462243	-2,308997	-1,607679	16,978483	48,859539	7,357526	0,056336	0,993460	-0,510199	79,222777	-2,440350	-5,224407	0,056336	0,993460	-0,510199	79,222777	-2,440350	-5,224407
10:42:30,39	0,491950	3,488015	-0,141970	0,240966	0,315987	0,701048	0,052264	0,995053	-0,511389	1,171976	1,808503	-5,257376	-1,463495	-2,307903	-1,603444	16,938506	48,851884	7,335681	0,052264	0,995053	-0,511389	79,283612	-2,294186	-5,257376	0,052264	0,995053	-0,511389	79,283612	-2,294186	-5,257376
10:42:30,44	0,491950	3,488015	-0,141970	0,240966	0,315987	0,701048	0,051943	0,996684	-0,507154	1,060522	1,761033	-5,279222	-1,461449	-2,307357	-1,608087	16,949197	48,837647	7,356948	0,051943	0,996684	-0,507154	79,300228	-2,316481	-5,279222	0,051943	0,996684	-0,507154	79,300228	-2,316481	-5,279222
10:42:30,49	0,491950	3,488015	-0,141970	0,240966	0,315987	0,701048	0,050446	0,995185	-0,511797	1,131468	1,699583	-5,257955	-1,466692	-2,309426	-1,608574	16,911623	48,820374	7,376052	0,050446	0,995185	-0,511797	79,253530	-2,260442	-5,257955	0,050446	0,995185	-0,511797	79,253530	-2,260442	-5,257955
10:42:30,54	0,491950	3,488015	-0,141970	0,240966	0,315987	0,701048	0,054860	0,998692	-0,512284	0,915409	1,905207	-5,238851	-1,464222	-2,312833	-1,608879	16,881830	48,828764	7,352508	0,054860	0,998692	-0,512284	79,312693	-2,401316	-5,238851	0,054860	0,998692	-0,512284	79,312693	-2,401316	-5,238851
10:42:30,59	0,491950	3,488015	-0,141970	0,240966	0,315987	0,701048	0,056575	0,994849	-0,512589	1,107599	1,964386	-5,262395	-1,460613	-2,310826	-1,605735	16,919268	48,829130	7,380214	0,056575	0,994849	-0,512589	79,203231	-2,476757	-5,262395	0,056575	0,994849	-0,512589	79,203231	-2,476757	-5,262395
10:42:30,64	0,491950	3,488015	-0,141970	0,240966	0,315987	0,701048	0,053032	0,992727	-0,509445	1,236989	1,812397	-5,234689	-1,458865	-2,307348	-1,607302	16,935258	48,788513	7,370830	0,053032	0,992727	-0,509445	79,166029	-2,350632	-5,234689	0,053032	0,992727	-0,509445	79,166029	-2,350632	-5,234689
10:42:30,69	0,491950	3,488015	-0,141970	0,240966	0,315987	0,701048	0,049147	0,992952	-0,511012	1,198072	1,644514	-5,244073	-1,463519	-2,311202	-1,605751	16,928999	48,842315	7,355763	0,049147	0,992952	-0,511012	79,144829	-2,213514	-5,244073	0,049147	0,992952	-0,511012	79,144829	-2,213514	-5,244073
10:42:30,74	0,491950	3,488015	-0,141970	0,240966	0,315987	0,701048	0,054812	0,995055	-0,509461	1,132187	1,906755	-5,259140	-1,458890	-2,309239	-1,606903	16,915187	48,801635	7,385465	0,054812	0,995055	-0,509461	79,244020	-2,395950	-5,259140	0,054812	0,995055	-0,509461	79,244020	-2,395950	-5,259140
10:42:30,79	0,491950	3,488015	-0,141970	0,240966	0,315987	0,701048	0,050797	0,992028	-0,510613	1,247473	1,706385	-5,229438	-1,461821	-2,311513	-1,606157	16,899248	48,831151	7,346515	0,050797	0,992028	-0,510613	79,121660	-2,281190	-5,229438	0,050797	0,992028	-0,510613	79,121660	-2,281190	-5,229438
10:42:30,84	0,491950	3,488015	-0,141970	0,240966	0,315987	0,701048	0,054232	0,993430	-0,509867	1,192175	1,856422	-5,268388	-1,464005	-2,307869	-1,607115	16,909254	48,816339	7,383830	0,054232	0,993430	-0,509867	79,176397	-2,400768	-5,268388	0,054232	0,993430	-0,509867	79,176397	-2,400768	-5,268388
10:42:30,89	0,491950	3,488015	-0,141970	0,240966	0,315987	0,701048	0,052168	0,997143	-0,510825	0,991242	1,765166	-5,231073	-1,460043	-2,311233	-1,605805	16,917583	48,801630	7,370549	0,052168	0,997143	-0,510825	79,266984	-2,330001	-5,231073	0,052168	0,997143	-0,510825	79,266984	-2,330001	-5,231073
10:42:30,94	0,491950	3,488015	-0,141970	0,240966	0,315987	0,701048	0,053100	0,992030	-0,509515	1,248557	1,828224	-5,244354	-1,461809	-2,311845	-1,604584	16,914997	48,795551	7,358744	0,053100	0,992030	-0,509515	79,122909	-2,340144	-5,244354	0,053100	0,992030	-0,509515	79,122909	-2,340144	-5,244354
10:42:31,00	0,491950	3,488015	-0,141970	0,240966	0,315987	0,701048	0,054513	0,993253	-0,508294	1,178395	1,902504	-5,256159	-1,461066	-2,308620	-1,607754	16,920130	48,773414	7,379090	0,054513	0,993253	-0,508294	79,148765	-2,376790	-5,256159	0,054513	0,993253	-0,508294	79,148765	-2,376790	-5,256159
10:42:31,05	0,491950	3,488015	-0,141970	0,240966	0,315987	0,701048	0,051349	0,994222	-0,511464	1,111403	1,753456	-5,235812	-1,463555	-2,308827	-1,606509	16,939957	48,796806	7,388915	0,051349	0,994222	-0,511464	79,157839	-2,277414	-5,235812	0,051349	0,994222	-0,511464	79,157839	-2,277414	-5,235812
10:42:31,10	0,491950	3,488015	-0,141970	0,240966	0,315987	0,701048	0,052773	0,996274	-0,510219	1,034884	1,832992	-5,225987	-1,469495	-2,312288	-1,603242	16,883512	49,036582	7,367000	0,052773	0,996274	-0,510219	79,242381	-2,309682	-5,225987	0,052773	0,996274	-0,510219	79,242381	-2,309682	-5,225987
10:42:31,15	0,491950	3,488015	-0,141970	0,240966	0,315987	0,701048	0,058740	0,999687	-0,506952	1,036813	1,974503	-5,247903	-1,478589	-2,285751	-1,707182	18,431671	49,489865	7,162314	0,058740	0,999687	-0,506952	79,512268	-2,636578	-5,247903	0,058740	0,999687	-0,506952	79,512268	-2,636578	-5,247903
10:42:31,20	0,491950	3,488015	-0,141970	0,240966	0,315987	0,701048	0,040305	1,020832	-0,610892	1,103925	2,130003	-5,452589	-1,524562	-2,278421	-1,626607	18,479630	51,978024	6,909463	0,040305	1,020832	-0,610892	81,239235	-1,033955	-5,452589	0,040305	1,020832	-0,610892	81,239235	-1,033955	-5,452589
10:42:31,25	0,492013	3,488027	-0,141991	0,241010	0,315986	0,751022	0,056944	1,064310	-0,530317	1,021834	1,792671	-5,705440	-1,530295	-2,290791	-1,609000	18,211048	52,566138	6,911466	0,056944	1,064310	-0,530317	84,570200	-2,677427	-5,705440	0,056944	1,064310	-0,530317	84,570200	-2,677427	-5,705440
10:42:31,30	0,492013	3,488027	-0,141991	0,241010	0,315986	0,751022	0,070523	1,063091	-0,512710	1,460279	1,972126	-5,703437	-1,533579	-2,286308	-1,608830	18,135035	52,576623	6,957395	0,070523	1,063091	-0,512710	84,912913	-3,563928	-5,703437	0,070523	1,063091	-0,512710	84,912913	-3,563928	-5,703437
10:42:31,35	0,492013	3,488027	-0,141991	0,241010	0,315986	0,751022	0,068283	1,068176	-0,512540	1,166908	1,784577	-5,657508	-1,531922	-2,289815	-1,611148	18,084802	52,568896	6,983066	0,068283	1,068176	-0,512540	85,018753	-3,575642	-5,657508	0,068283	1,068176	-0,512540	85,018753	-3,575642	-5,657508
10:42:31,40	0,492013	3,488027	-0,141991	0,241010	0,315986	0,751022	0,070491	1,064988	-0,514859	1,300915	1,859749	-5,631836	-1,527328	-2,286099	-1,612356	18,062349	52,498835	6,954062	0,070491	1,064988	-0,514859	84,902443	-3,673791	-5,631836	0,070491	1,064988	-0,514859	84,902443	-3,673791	-5,631836
10:42:31,45	0,492013	3,488027	-0,141991	0,241010	0,315986	0,751022	0,064976	1,062868	-0,516067	1,339255	1,588550	-5,660841	-1,531451	-2,286958	-1,608494	18,059042	52,472032	6,925822	0,064976	1,062868	-0,516067	84,774361	-3,512056	-5,660841	0,064976	1,062868	-0,516067	84,774361	-3,512056	-5,660841
10:42:31,50	0,492013	3,488027	-0,141991	0,241010	0,315986	0,751022	0,067782	1,066008	-0,512204	1,151071	1,744983	-5,689081	-1,529724	-2,289780	-1,612324	18,051442	52,461020	6,985899	0,067782	1,066008	-0,512204	84,832725	-3,575868	-5,689081	0,067782	1,066008	-0,512204	84,832725	-3,575868	-5,689081
10:42:31,55	0,492013	3,488027	-0,141991	0,241010	0,315986	0,751022	0,069361	1,063102	-0,516035	1,288879	1,826064	-5,629003	-1,528557	-2,289832	-1,611559	18,045632	52,452495	6,970879	0,069361	1,063102	-0,516035	84,742363	-3,618812	-5,629003	0,069361	1,063102	-0,516035	84,742363	-3,618812	-5,629003
10:42:31,60	0,492013	3,488027	-0,141991	0,241010	0,315986	0,751022	0,068823	1,062065	-0,515269	1,332488	1,797310	-5,644024	-1,527053	-2,291572	-1,607739	17,913270	52,438308	6,950082	0,068823	1,062065	-0,515269	84,704608	-3,605319	-5,644024	0,068823	1,062065	-0,515269	84,704608	-3,605319	-5,644024
10:42:31,65	0,492013	3,488027	-0,141991	0,241010	0,315986	0,751022	0,069578	1,059892	-0,511449	1,367017	1,729032	-5,664821	-1,535397	-2,233656	-1,716870	21,200117	52,916020	6,710815	0,069578	1,059892	-0,511449	84,568556	-3,732861	-5,664821	0,069578	1,059892	-0,511449	84,568556	-3,732861	-5,664821
10:42:31,70	0,492013	3,488027	-0,141991	0,241010	0,315986	0,751022	0,023593	1,096077	-0,620580	1,542565	1,945446	-5,904088	-1,602399	-2,233443	-1,678839	21,024319	56,077080	6,494537	0,023593	1,096077	-0,620580	87,584575	0,093378	-5,904088	0,023593	1,096077	-0,620580	87,584575	0,093378	-5,904088
10:42:31,75	0,492075	3,487991	-0,141984	0,240978	0,315985	0,801024	0,056910	1,154209	-0,582549	1,169360	1,945134	-6,120366	-1,609193	-2,244001	-1,666341	20,449550	56,361693	6,491947	0,056910	1,154209	-0,582549	91,774732	-2,522287	-6,120366	0,056910	1,154209	-0,582549	91,774732	-2,522287	-6,120366
10:42:31,80	0,492075	3,487991	-0,141984	0,240978	0,315985	0,801024	0,069451	1,154814	-0,570051	1,096989	1,957186	-6,122956	-1,606961	-2,243257	-1,665569	20,425081	56,270048	6,498980	0,069451	1,154814	-0,570051	91,749865	-3,494690	-6,122956	0,069451	1,154814	-0,570051	91,749865	-3,494690	-6,122956
10:42:31,85	0,492075	3,487991	-0,141984	0,240978	0,315985	0,801024	0,067690	1,153253	-0,569279	1,086571	1,890289	-6,115923	-1,605981	-2,245404	-1,664398	20,341680	56,235834	6,541486	0,067690	1,153253	-0,569279	91,616892	-3,423414	-6,115923	0,067690	1,153253	-0,569279	91,616892	-3,423414	-6,115923
10:42:31,90	0,492075	3,487991	-0,141984	0,240978	0,315985	0,801024	0,069060	1,151331	-0,568108	1,115180	1,906367	-6,073417	-1,601342	-2,242605	-1,664701	20,295289	56,155160	6,518977	0,069060	1,151331	-0,568108	91,494631	-3,514818	-6,073417	0,069060	1,151331	-0,568108	91,494631	-3,514818	-6,073417
10:42:31,95	0,492075	3,487991	-0,141984	0,240978	0,315985	0,801024	0,064316	1,148712	-0,568411	1,158285	1,659844	-6,095926	-1,600367	-2,248040	-1,665210	20,250868	56,105775	6,524791	0,064316	1,148712	-0,568411	91,332177	-3,388942	-6,095926	0,064316	1,148712	-0,568411	91,332177	-3,388942	-6,095926
10:42:32,00	0,492075	3,487991	-0,141984	0,240978	0,315985	0,801024	0,068536	1,145150	-0,568920	1,278538	1,865507	-6,090112	-1,605163	-2,245473	-1,666791	20,222980	56,104040	6,530381	0,068536	1,145150	-0,568920	91,172800	-3,514551	-6,090112	0,068536	1,145150	-0,568920	91,172800	-3,514551	-6,090112
10:42:32,05	0,492075	3,487991	-0,141984	0,240978	0,315985	0,801024	0,068711	1,150587	-0,570502	0,980360	1,851327	-6,084521	-1,600482	-2,248907	-1,663668	20,201777	56,079955	6,533072	0,068711	1,150587	-0,570502	91,301439	-3,542474	-6,084521	0,068711	1,150587	-0,570502	91,301439	-3,542474	-6,084521
10:42:32,10	0,492075	3,487991	-0,141984	0,240978	0,315985	0,801024	0,069344	1,144817	-0,567378	1,248955	1,877908	-6,081831	-1,598152	-2,250938	-1,667940	20,203798	56,043419	6,520047	0,069344	1,144817	-0,567378	91,117066	-3,565561	-6,081831	0,069344	1,144817	-0,567378	91,117066	-3,565561	-6,081831
10:42:32,15	0,492075	3,487991	-0,141984	0,240978	0,315985	0,801024	0,069938	1,141783	-0,571651	1,376098	1,928825	-6,094856	-1,599245	-2,250433	-1,664716	20,161143	56,006837	6,530965	0,069938	1,141783	-0,571651	91,006032	-3,561289	-6,094856	0,069938	1,141783	-0,571651	91,006032	-3,561289	-6,094856
10:42:32,20	0,492075	3,487991	-0,141984	0,240978	0,315985	0,801024	0,070047	1,142982	-0,568426	1,260732	1,915850	-6,083938	-1,599421	-2,247766	-1,664093	20,161856	56,042149	6,513502	0,070047	1,142982	-0,568426	90,984802	-3,582830	-6,083938	0,070047	1,142982	-0,568426	90,984802	-3,582830	-6,083938
10:42:32,25	0,492075	3,487991	-0,141984	0,240978	0,315985	0,801024	0,067825	1,144468	-0,567803	1,214381	1,783270	-6,101401	-1,598327	-2,247388	-1,662548	20,135507	56,001228	6,516612	0,067825	1,144468	-0,567803	91,055127	-3,540986	-6,101401	0,067825	1,144468	-0,567803	91,055127	-3,540986	-6,101401
10:42:32,30	0,492075	3,487991	-0,141984	0,240978	0,315985	0,801024	0,066951	1,143709	-0,566258	1,205243	1,735468	-6,098291	-1,597786	-2,247166	-1,667214	20,136514	55,959524	6,513387	0,066951	1,143709	-0,566258	90,986396	-3,520185	-6,098291	0,066951	1,143709	-0,566258	90,986396	-3,520185	-6,098291
10:42:32,35	0,492075	3,487991	-0,141984	0,240978	0,315985	0,801024	0,066489	1,143352	-0,570925	1,188188	1,733153	-6,101516	-1,598291	-2,251822	-1,663695	20,160981	55,943032	6,499997	0,066489	1,143352	-0,570925	90,941325	-3,486211	-6,101516	0,066489	1,143352	-0,570925	90,941325	-3,486211	-6,101516
10:42:32,40	0,492075	3,487991	-0,141984	0,240978	0,315985	0,801024	0,070773	1,141461	-0,567406	1,284450	1,985370	-6,114906	-1,597910	-2,254581	-1,661806	20,104960	55,935707	6,531146	0,070773	1,141461	-0,567406	90,889176	-3,570309	-6,114906	0,070773	1,141461	-0,567406	90,889176	-3,570309	-6,114906
10:42:32,45	0,492075	3,487991	-0,141984	0,240978	0,315985	0,801024	0,072972	1,139752	-0,565516	1,338974	2,054857	-6,083757	-1,594862	-2,246364	-1,662144	20,129024	55,939967	6,539447	0,072972	1,139752	-0,565516	90,809528	-3,673432	-6,083757	0,072972	1,139752	-0,565516	90,809528	-3,673432	-6,083757
10:42:32,50	0,492075	3,487991	-0,141984	0,240978	0,315985	0,801024	0,064332	1,141221	-0,565855	1,278338	1,624290	-6,075456	-1,596991	-2,249861	-1,664091	20,100446	55,916123	6,536852	0,064332	1,141221	-0,565855	90,864162	-3,425763	-6,075456	0,064332	1,141221	-0,565855	90,864162	-3,425763	-6,075456
10:42:32,55	0,492075	3,487991	-0,141984	0,240978	0,315985	0,801024	0,068425	1,141315	-0,567801	1,238472	1,824290	-6,078051	-1,598568	-2,254974	-1,662150	20,050647	55,868765	6,536058	0,068425	1,141315	-0,567801	90,831735	-3,547050	-6,078051	0,068425	1,141315	-0,567801	90,831735	-3,547050	-6,078051
10:42:32,60	0,492075	3,487991	-0,141984	0,240978	0,315985	0,801024	0,073641	1,140126	-0,565861	1,234431	2,076100	-6,078845	-1,597001	-2,251556	-1,664742	20,104801	55,874280	6,519460	0,073641	1,140126	-0,565861	90,734292	-3,704737	-6,078845	0,073641	1,140126	-0,565861	90,734292	-3,704737	-6,078845
10:42:32,65	0,492075	3,487991	-0,141984	0,240978	0,315985	0,801024	0,069898	1,140477	-0,568452	1,247998	1,925592	-6,095443	-1,597888	-2,253301	-1,662919	20,097926	55,869216	6,526730	0,069898	1,140477	-0,568452	90,775463	-3,561398	-6,095443	0,069898	1,140477	-0,568452	90,775463	-3,561398	-6,095443
10:42:32,70	0,492075	3,487991	-0,141984	0,240978	0,315985	0,801024	0,071852	1,140373	-0,566630	1,245597	2,023778	-6,088173	-1,595038	-2,252960	-1,662150	20,059795	55,852798	6,536361	0,071852	1,140373	-0,566630	90,764877	-3,616602	-6,088173	0,071852	1,140373	-0,566630	90,764877	-3,616602	-6,088173
10:42:32,75	0,492075	3,487991	-0,141984	0,240978	0,315985	0,801024	0,070132	1,138075	-0,565860	1,331817	1,909525	-6,078542	-1,596791	-2,251173	-1,662554	20,062205	55,876812	6,527623	0,070132	1,138075	-0,565860	90,670692	-3,595836	-6,078542	0,070132	1,138075	-0,565860	90,670692	-3,595836	-6,078542
10:42:32,80	0,492075	3,487991	-0,141984	0,240978	0,315985	0,801024	0,069461	1,140487	-0,566264	1,228392	1,864727	-6,087280	-1,592197	-2,252679	-1,663443	20,061887	55,847003	6,535051	0,069461	1,140487	-0,566264	90,756613	-3,587981	-6,087280	0,069461	1,140487	-0,566264	90,756613	-3,587981	-6,087280
10:42:32,85	0,492075	3,487991	-0,141984	0,240978	0,315985	0,801024	0,068468	1,135755	-0,567153	1,448464	1,827706	-6,079852	-1,592723	-2,254533	-1,663692	20,058423	55,800125	6,540638	0,068468	1,135755	-0,567153	90,605249	-3,547030	-6,079852	0,068468	1,135755	-0,567153	90,605249	-3,547030	-6,079852
10:42:32,90	0,492075	3,487991	-0,141984	0,240978	0,315985	0,801024	0,070337	1,135283	-0,567402	1,430676	1,945318	-6,074265	-1,593415	-2,253146	-1,664485	20,030965	55,757282	6,544962	0,070337	1,135283	-0,567402	90,550413	-3,576112	-6,074265	0,070337	1,135283	-0,567402	90,550413	-3,576112	-6,074265
10:42:32,95	0,492075	3,487991	-0,141984	0,240978	0,315985	0,801024	0,069481	1,136577	-0,568195	1,312584	1,898468	-6,069941	-1,593319	-2,254542	-1,666354	20,015667	55,802845	6,559638	0,069481	1,136577	-0,568195	90,533858	-3,555796	-6,069941	0,069481	1,136577	-0,568195	90,533858	-3,555796	-6,069941
10:42:33,00	0,492075	3,487991	-0,141984	0,240978	0,315985	0,801024	0,070642	1,135795	-0,570064	1,385031	1,922826	-6,055265	-1,594570	-2,249463	-1,664516	20,030532	55,810976	6,527672	0,070642	1,135795	-0,570064	90,544958	-3,622600	-6,055265	0,070642	1,135795	-0,570064	90,544958	-3,622600	-6,055265
10:42:33,05	0,492075	3,487991	-0,141984	0,240978	0,315985	0,801024	0,066869	1,139419	-0,568227	1,211088	1,735419	-6,087231	-1,594444	-2,253135	-1,663268	20,048838	55,780721	6,530768	0,066869	1,139419	-0,568227	90,655453	-3,513797	-6,087231	0,066869	1,139419	-0,568227	90,655453	-3,513797	-6,087231
10:42:33,11	0,492075	3,487991	-0,141984	0,240978	0,315985	0,801024	0,069987	1,137473	-0,566978	1,295193	1,928533	-6,084134	-1,597551	-2,254056	-1,666059	20,015440	55,782253	6,531494	0,069987	1,137473	-0,566978	90,586855	-3,565443	-6,084134	0,069987	1,137473	-0,566978	90,586855	-3,565443	-6,084134
10:42:33,16	0,492075	3,487991	-0,141984	0,240978	0,315985	0,801024	0,072338	1,139703	-0,569770	1,163869	2,021076	-6,083409	-1,593614	-2,249060	-1,666049	20,005175	55,810427	6,572678	0,072338	1,139703	-0,569770	90,630574	-3,657425	-6,083409	0,072338	1,139703	-0,569770	90,630574	-3,657425	-6,083409
10:42:33,21	0,492075	3,487991	-0,141984	0,240978	0,315985	0,801024	0,066043	1,138792	-0,569760	1,230528	1,670773	-6,042224	-1,596936	-2,252541	-1,666818	20,016158	55,841177	6,563238	0,066043	1,138792	-0,569760	90,625689	-3,513590	-6,042224	0,066043	1,138792	-0,569760	90,625689	-3,513590	-6,042224
10:42:33,26	0,492075	3,487991	-0,141984	0,240978	0,315985	0,801024	0,070718	1,139928	-0,570529	1,203563	1,908018	-6,051665	-1,595979	-2,203005	-1,766256	22,732976	55,696941	6,312852	0,070718	1,139928	-0,570529	90,687923	-3,643345	-6,051665	0,070718	1,139928	-0,570529	90,687923	-3,643345	-6,051665
10:42:33,31	0,492075	3,487991	-0,141984	0,240978	0,315985	0,801024	0,027341	1,163868	-0,669967	1,192200	2,077349	-6,302051	-1,630759	-2,206163	-1,690025	22,400890	57,666585	6,118151	0,027341	1,163868	-0,669967	92,555818	-0,068896	-6,302051	0,027341	1,163868	-0,669967	92,555818	-0,068896	-6,302051
10:42:33,36	0,491934	3,487962	-0,141982	0,240976	0,315968	0,851042	0,047465	1,192408	-0,593735	1,247804	1,851409	-6,496752	-1,638899	-2,211782	-1,687816	22,033179	58,032338	6,163978	0,047465	1,192408	-0,593735	94,851863	-1,874614	-6,496752	0,047465	1,192408	-0,593735	94,851863	-1,874614	-6,496752
10:42:33,41	0,491934	3,487962	-0,141982	0,240976	0,315968	0,851042	0,056401	1,196649	-0,591526	1,160178	1,814754	-6,450925	-1,636288	-2,219275	-1,688995	21,955548	58,013917	6,145670	0,056401	1,196649	-0,591526	95,097140	-2,612740	-6,450925	0,056401	1,196649	-0,591526	95,097140	-2,612740	-6,450925
10:42:33,46	0,491934	3,487962	-0,141982	0,240976	0,315968	0,851042	0,061585	1,190641	-0,592706	1,417830	2,026266	-6,469233	-1,635617	-2,216045	-1,691698	21,945798	57,945359	6,193458	0,061585	1,190641	-0,592706	94,883159	-2,808118	-6,469233	0,061585	1,190641	-0,592706	94,883159	-2,808118	-6,469233
10:42:33,51	0,491934	3,487962	-0,141982	0,240976	0,315968	0,851042	0,058452	1,191675	-0,595408	1,299840	1,889227	-6,421445	-1,638088	-2,216192	-1,685126	21,929855	57,985101	6,158953	0,058452	1,191675	-0,595408	94,846298	-2,699279	-6,421445	0,058452	1,191675	-0,595408	94,846298	-2,699279	-6,421445
10:42:33,56	0,491934	3,487962	-0,141982	0,240976	0,315968	0,851042	0,059814	1,193741	-0,588836	1,218814	1,926381	-6,455949	-1,634987	-2,217858	-1,688682	21,910461	57,928915	6,163843	0,059814	1,193741	-0,588836	94,927513	-2,769053	-6,455949	0,059814	1,193741	-0,588836	94,927513	-2,769053	-6,455949
10:42:33,61	0,491934	3,487962	-0,141982	0,240976	0,315968	0,851042	0,059707	1,190223	-0,592393	1,343417	1,932106	-6,451059	-1,636245	-2,219979	-1,685123	21,900007	57,945115	6,155312	0,059707	1,190223	-0,592393	94,775919	-2,754917	-6,451059	0,059707	1,190223	-0,592393	94,775919	-2,754917	-6,451059
10:42:33,66	0,491934	3,487962	-0,141982	0,240976	0,315968	0,851042	0,062173	1,190252	-0,588833	1,350729	2,043166	-6,459591	-1,638469	-2,218329	-1,689641	21,898956	57,911944	6,191593	0,062173	1,190252	-0,588833	94,785481	-2,837409	-6,459591	0,062173	1,190252	-0,588833	94,785481	-2,837409	-6,459591
10:42:33,71	0,491934	3,487962	-0,141982	0,240976	0,315968	0,851042	0,061856	1,193003	-0,593352	1,178385	2,042366	-6,423310	-1,631336	-2,221173	-1,691380	21,764230	57,840245	6,172362	0,061856	1,193003	-0,593352	94,829151	-2,813339	-6,423310	0,061856	1,193003	-0,593352	94,829151	-2,813339	-6,423310
10:42:33,76	0,491934	3,487962	-0,141982	0,240976	0,315968	0,851042	0,060752	1,185404	-0,595090	1,444116	1,904130	-6,442541	-1,669702	-2,176735	-1,728053	24,100945	59,376149	5,933958	0,060752	1,185404	-0,595090	94,498302	-2,864907	-6,442541	0,060752	1,185404	-0,595090	94,498302	-2,864907	-6,442541
10:42:33,81	0,491934	3,487962	-0,141982	0,240976	0,315968	0,851042	0,041451	1,240848	-0,631763	1,059498	2,156192	-6,680945	-1,718087	-2,193398	-1,662505	23,012483	62,330819	5,733893	0,041451	1,240848	-0,631763	98,466066	-1,097735	-6,680945	0,041451	1,240848	-0,631763	98,466066	-1,097735	-6,680945
10:42:33,86	0,492137	3,487978	-0,141966	0,240974	0,316007	0,901045	0,080075	1,274420	-0,566215	1,328362	1,744634	-6,881010	-1,723913	-2,198284	-1,659632	22,771172	62,525099	5,722966	0,080075	1,274420	-0,566215	101,370300	-4,541225	-6,881010	0,080075	1,274420	-0,566215	101,370300	-4,541225	-6,881010
10:42:33,91	0,492137	3,487978	-0,141966	0,240974	0,316007	0,901045	0,087218	1,277022	-0,563342	1,240614	1,809982	-6,891936	-1,721333	-2,203422	-1,657112	22,675835	62,458651	5,738137	0,087218	1,277022	-0,563342	101,486869	-5,036652	-6,891936	0,087218	1,277022	-0,563342	101,486869	-5,036652	-6,891936
10:42:33,96	0,492137	3,487978	-0,141966	0,240974	0,316007	0,901045	0,090379	1,272219	-0,560822	1,385182	1,924991	-6,876766	-1,720135	-2,201499	-1,657325	22,649591	62,380444	5,737735	0,090379	1,272219	-0,560822	101,254363	-5,169748	-6,876766	0,090379	1,272219	-0,560822	101,254363	-5,169748	-6,876766
10:42:34,01	0,492137	3,487978	-0,141966	0,240974	0,316007	0,901045	0,088496	1,266729	-0,562221	1,474712	1,822258	-6,883038	-1,715638	-2,204537	-1,658510	22,573698	62,291366	5,731864	0,088496	1,266729	-0,562221	100,912941	-5,124655	-6,883038	0,088496	1,266729	-0,562221	100,912941	-5,124655	-6,883038
10:42:34,06	0,492137	3,487978	-0,141966	0,240974	0,316007	0,901045	0,088496	1,266729	-0,562221	1,474712	1,822258	-6,883038	-1,718121	-2,200404	-1,657389	22,542064	62,233619	5,720151	0,088496	1,266729	-0,562221	100,912941	-5,124655	-6,883038	0,088496	1,266729	-0,562221	100,912941	-5,124655	-6,883038
10:42:34,11	0,492137	3,487978	-0,141966	0,240974	0,316007	0,901045	0,086158	1,270946	-0,561099	1,189605	1,702196	-6,894752	-1,719741	-2,200822	-1,658175	22,469054	62,258148	5,753317	0,086158	1,270946	-0,561099	100,958860	-5,061240	-6,894752	0,086158	1,270946	-0,561099	100,958860	-5,061240	-6,894752
10:42:34,16	0,492137	3,487978	-0,141966	0,240974	0,316007	0,901045	0,087330	1,272140	-0,561886	1,112256	1,687647	-6,861586	-1,714072	-2,202250	-1,660106	22,528056	62,172995	5,715587	0,087330	1,272140	-0,561886	100,975239	-5,167791	-6,861586	0,087330	1,272140	-0,561886	100,975239	-5,167791	-6,861586
10:42:34,21	0,492137	3,487978	-0,141966	0,240974	0,316007	0,901045	0,085733	1,266517	-0,563816	1,360427	1,698271	-6,899316	-1,712373	-2,207385	-1,658910	22,493369	62,145992	5,742954	0,085733	1,266517	-0,563816	100,781976	-5,031793	-6,899316	0,085733	1,266517	-0,563816	100,781976	-5,031793	-6,899316
10:42:34,26	0,492137	3,487978	-0,141966	0,240974	0,316007	0,901045	0,089330	1,262477	-0,562620	1,529735	1,868772	-6,871949	-1,715893	-2,205141	-1,658164	22,459387	62,143471	5,741685	0,089330	1,262477	-0,562620	100,634210	-5,143650	-6,871949	0,089330	1,262477	-0,562620	100,634210	-5,143650	-6,871949
10:42:34,31	0,492137	3,487978	-0,141966	0,240974	0,316007	0,901045	0,089147	1,266648	-0,561874	1,293682	1,831070	-6,873218	-1,714257	-2,206782	-1,660884	22,462462	62,088956	5,727874	0,089147	1,266648	-0,561874	100,725560	-5,166960	-6,873218	0,089147	1,266648	-0,561874	100,725560	-5,166960	-6,873218
10:42:34,36	0,492137	3,487978	-0,141966	0,240974	0,316007	0,901045	0,089750	1,264410	-0,564595	1,364369	1,892357	-6,887029	-1,716940	-2,211102	-1,660097	22,437239	62,083295	5,736058	0,089750	1,264410	-0,564595	100,620587	-5,153024	-6,887029	0,089750	1,264410	-0,564595	100,620587	-5,153024	-6,887029
10:42:34,41	0,492137	3,487978	-0,141966	0,240974	0,316007	0,901045	0,094833	1,264575	-0,563807	1,338319	2,137654	-6,878844	-1,717387	-2,206789	-1,659375	22,383476	62,056825	5,721351	0,094833	1,264575	-0,563807	100,607423	-5,306735	-6,878844	0,094833	1,264575	-0,563807	100,607423	-5,306735	-6,878844
10:42:34,46	0,492137	3,487978	-0,141966	0,240974	0,316007	0,901045	0,091321	1,267119	-0,563085	1,156228	1,921704	-6,893552	-1,717931	-2,203149	-1,657410	22,411375	62,065843	5,754519	0,091321	1,267119	-0,563085	100,625033	-5,246990	-6,893552	0,091321	1,267119	-0,563085	100,625033	-5,246990	-6,893552
10:42:34,51	0,492137	3,487978	-0,141966	0,240974	0,316007	0,901045	0,088441	1,269409	-0,561120	1,058878	1,791607	-6,860383	-1,715137	-2,204838	-1,659168	22,400052	62,017420	5,735006	0,088441	1,269409	-0,561120	100,707492	-5,151024	-6,860383	0,088441	1,269409	-0,561120	100,707492	-5,151024	-6,860383
10:42:34,56	0,492137	3,487978	-0,141966	0,240974	0,316007	0,901045	0,088506	1,266145	-0,562878	1,181004	1,809402	-6,879897	-1,711521	-2,205852	-1,658955	22,404974	61,975259	5,743640	0,088506	1,266145	-0,562878	100,573402	-5,138346	-6,879897	0,088506	1,266145	-0,562878	100,573402	-5,138346	-6,879897
10:42:34,61	0,492137	3,487978	-0,141966	0,240974	0,316007	0,901045	0,087577	1,262507	-0,562665	1,336163	1,786414	-6,871263	-1,714270	-2,206816	-1,658854	22,358248	61,967208	5,733493	0,087577	1,262507	-0,562665	100,442926	-5,088373	-6,871263	0,087577	1,262507	-0,562665	100,442926	-5,088373	-6,871263
10:42:34,66	0,492137	3,487978	-0,141966	0,240974	0,316007	0,901045	0,089786	1,264405	-0,562565	1,207121	1,864848	-6,881410	-1,709812	-2,208894	-1,659329	22,379753	61,954557	5,757843	0,089786	1,264405	-0,562565	100,462893	-5,183355	-6,881410	0,089786	1,264405	-0,562565	100,462893	-5,183355	-6,881410
10:42:34,71	0,492137	3,487978	-0,141966	0,240974	0,316007	0,901045	0,089357	1,259505	-0,563039	1,461716	1,867473	-6,857060	-1,712248	-2,204972	-1,657057	22,341197	61,964933	5,728280	0,089357	1,259505	-0,563039	100,332840	-5,147029	-6,857060	0,089357	1,259505	-0,563039	100,332840	-5,147029	-6,857060
10:42:34,76	0,492137	3,487978	-0,141966	0,240974	0,316007	0,901045	0,087178	1,263576	-0,560768	1,239740	1,715612	-6,886623	-1,713506	-2,203936	-1,657714	22,378479	61,965136	5,745197	0,087178	1,263576	-0,560768	100,430424	-5,127876	-6,886623	0,087178	1,263576	-0,560768	100,430424	-5,127876	-6,886623
10:42:34,81	0,492137	3,487978	-0,141966	0,240974	0,316007	0,901045	0,086910	1,265184	-0,561424	1,174930	1,733838	-6,869706	-1,714036	-2,206952	-1,657446	22,338109	61,930789	5,722006	0,086910	1,265184	-0,561424	100,491860	-5,088578	-6,869706	0,086910	1,265184	-0,561424	100,491860	-5,088578	-6,869706
10:42:34,86	0,492137	3,487978	-0,141966	0,240974	0,316007	0,901045	0,089787	1,264135	-0,561156	1,179561	1,865656	-6,892897	-1,710592	-2,205191	-1,657070	22,318000	61,879182	5,721188	0,089787	1,264135	-0,561156	100,414124	-5,182606	-6,892897	0,089787	1,264135	-0,561156	100,414124	-5,182606	-6,892897
10:42:34,91	0,492137	3,487978	-0,141966	0,240974	0,316007	0,901045	0,086539	1,262032	-0,560780	1,234138	1,705175	-6,893715	-1,713465	-2,206615	-1,655490	22,328291	61,934710	5,745417	0,086539	1,262032	-0,560780	100,303663	-5,088159	-6,893715	0,086539	1,262032	-0,560780	100,303663	-5,088159	-6,893715
10:42:34,96	0,492137	3,487978	-0,141966	0,240974	0,316007	0,901045	0,089209	1,263809	-0,559200	1,194994	1,825154	-6,869486	-1,711971	-2,208193	-1,656907	22,309901	61,883416	5,754540	0,089209	1,263809	-0,559200	100,403974	-5,177762	-6,869486	0,089209	1,263809	-0,559200	100,403974	-5,177762	-6,869486
10:42:35,01	0,492137	3,487978	-0,141966	0,240974	0,316007	0,901045	0,089829	1,261726	-0,560618	1,249674	1,867113	-6,860363	-1,713569	-2,204457	-1,659372	22,327076	61,843707	5,764559	0,089829	1,261726	-0,560618	100,295167	-5,184469	-6,860363	0,089829	1,261726	-0,560618	100,295167	-5,184469	-6,860363
10:42:35,06	0,492137	3,487978	-0,141966	0,240974	0,316007	0,901045	0,087393	1,264978	-0,563082	1,054783	1,775160	-6,850343	-1,709552	-2,206369	-1,658179	22,318183	61,845295	5,786997	0,087393	1,264978	-0,563082	100,355537	-5,085182	-6,850343	0,087393	1,264978	-0,563082	100,355537	-5,085182	-6,850343
10:42:35,11	0,492137	3,487978	-0,141966	0,240974	0,316007	0,901045	0,087040	1,260542	-0,561889	1,282347	1,748314	-6,827906	-1,709508	-2,207469	-1,658226	22,290777	61,825383	5,734833	0,087040	1,260542	-0,561889	100,234930	-5,084325	-6,827906	0,087040	1,260542	-0,561889	100,234930	-5,084325	-6,827906
10:42:35,16	0,492137	3,487978	-0,141966	0,240974	0,316007	0,901045	0,087970	1,259954	-0,561937	1,281987	1,782916	-6,880070	-1,708539	-2,205907	-1,658197	22,334610	61,832697	5,754378	0,087970	1,259954	-0,561937	100,188395	-5,122759	-6,880070	0,087970	1,259954	-0,561937	100,188395	-5,122759	-6,880070
10:42:35,21	0,492137	3,487978	-0,141966	0,240974	0,316007	0,901045	0,086133	1,259896	-0,561907	1,313261	1,721669	-6,860525	-1,708906	-2,207123	-1,657828	22,297988	61,825988	5,744381	0,086133	1,259896	-0,561907	100,215104	-5,039763	-6,860525	0,086133	1,259896	-0,561907	100,215104	-5,039763	-6,860525
10:42:35,26	0,492137	3,487978	-0,141966	0,240974	0,316007	0,901045	0,087370	1,259606	-0,561538	1,304238	1,757621	-6,870522	-1,710083	-2,209392	-1,660141	22,304652	61,807026	5,754263	0,087370	1,259606	-0,561538	100,183289	-5,100898	-6,870522	0,087370	1,259606	-0,561538	100,183289	-5,100898	-6,870522
10:42:35,31	0,492137	3,487978	-0,141966	0,240974	0,316007	0,901045	0,089923	1,259491	-0,563851	1,297104	1,905645	-6,860640	-1,711606	-2,208457	-1,660639	22,280487	61,821694	5,761216	0,089923	1,259491	-0,563851	100,167165	-5,153309	-6,860640	0,089923	1,259491	-0,563851	100,167165	-5,153309	-6,860640
10:42:35,36	0,492137	3,487978	-0,141966	0,240974	0,316007	0,901045	0,089875	1,261277	-0,564349	1,204866	1,874895	-6,853687	-1,708943	-2,206616	-1,659358	22,300304	61,793541	5,778234	0,089875	1,261277	-0,564349	100,215107	-5,180302	-6,853687	0,089875	1,261277	-0,564349	100,215107	-5,180302	-6,853687
10:42:35,42	0,492137	3,487978	-0,141966	0,240974	0,316007	0,901045	0,086949	1,259892	-0,563068	1,262429	1,753999	-6,836669	-1,711599	-2,205538	-1,656948	22,279902	61,824287	5,733249	0,086949	1,259892	-0,563068	100,163924	-5,071533	-6,836669	0,086949	1,259892	-0,563068	100,163924	-5,071533	-6,836669
10:42:35,47	0,492137	3,487978	-0,141966	0,240974	0,316007	0,901045	0,087343	1,262731	-0,560658	1,131212	1,741442	-6,881654	-1,709509	-2,205705	-1,655524	22,293451	61,809112	5,718366	0,087343	1,262731	-0,560658	100,255590	-5,115014	-6,881654	0,087343	1,262731	-0,560658	100,255590	-5,115014	-6,881654
10:42:35,52	0,492137	3,487978	-0,141966	0,240974	0,316007	0,901045	0,086443	1,260837	-0,559234	1,223308	1,713935	-6,896537	-1,710164	-2,205159	-1,652413	22,248543	61,847556	5,752050	0,086443	1,260837	-0,559234	100,199046	-5,071829	-6,896537	0,086443	1,260837	-0,559234	100,199046	-5,071829	-6,896537
10:42:35,57	0,492137	3,487978	-0,141966	0,240974	0,316007	0,901045	0,086298	1,261678	-0,556123	1,190449	1,648287	-6,862853	-1,709891	-2,154236	-1,702803	25,048630	61,885032	5,554394	0,086298	1,261678	-0,556123	100,232154	-5,126102	-6,862853	0,086298	1,261678	-0,556123	100,232154	-5,126102	-6,862853
10:42:35,62	0,492137	3,487978	-0,141966	0,240974	0,316007	0,901045	0,042061	1,286902	-0,606513	1,311266	1,754152	-7,060509	-1,786586	-2,151279	-1,653263	25,227389	65,598475	5,342683	0,042061	1,286902	-0,606513	102,333105	-1,547605	-7,060509	0,042061	1,286902	-0,606513	102,333105	-1,547605	-7,060509
10:42:35,67	0,492037	3,487965	-0,141979	0,240983	0,315996	0,950991	0,077847	1,354801	-0,556974	1,085870	1,913153	-7,272220	-1,791862	-2,151755	-1,644059	25,099535	65,914338	5,265164	0,077847	1,354801	-0,556974	107,437723	-4,197866	-7,272220	0,077847	1,354801	-0,556974	107,437723	-4,197866	-7,272220
10:42:35,72	0,492037	3,487965	-0,141979	0,240983	0,315996	0,950991	0,080898	1,359133	-0,547769	1,070230	1,803110	-7,349739	-1,786819	-2,155636	-1,646768	25,008181	65,829191	5,304081	0,080898	1,359133	-0,547769	107,762137	-4,547354	-7,349739	0,080898	1,359133	-0,547769	107,762137	-4,547354	-7,349739
10:42:35,77	0,492037	3,487965	-0,141979	0,240983	0,315996	0,950991	0,081738	1,352824	-0,550478	1,278833	1,810253	-7,310822	-1,786467	-2,156692	-1,645385	24,959567	65,756242	5,269813	0,081738	1,352824	-0,550478	107,475556	-4,606157	-7,310822	0,081738	1,352824	-0,550478	107,475556	-4,606157	-7,310822
10:42:35,82	0,492037	3,487965	-0,141979	0,240983	0,315996	0,950991	0,082476	1,351991	-0,549096	1,234685	1,843015	-7,345089	-1,782275	-2,153471	-1,649113	24,978720	65,720326	5,308275	0,082476	1,351991	-0,549096	107,365991	-4,631347	-7,345089	0,082476	1,351991	-0,549096	107,365991	-4,631347	-7,345089
10:42:35,87	0,492037	3,487965	-0,141979	0,240983	0,315996	0,950991	0,077590	1,349971	-0,552823	1,318187	1,623493	-7,306628	-1,782940	-2,157148	-1,650674	24,939288	65,710170	5,303799	0,077590	1,349971	-0,552823	107,290937	-4,467326	-7,306628	0,077590	1,349971	-0,552823	107,290937	-4,467326	-7,306628
10:42:35,92	0,492037	3,487965	-0,141979	0,240983	0,315996	0,950991	0,081108	1,348709	-0,554385	1,355315	1,777332	-7,311103	-1,784816	-2,153518	-1,647964	24,922435	65,633682	5,324313	0,081108	1,348709	-0,554385	107,228975	-4,589611	-7,311103	0,081108	1,348709	-0,554385	107,228975	-4,589611	-7,311103
10:42:35,97	0,492037	3,487965	-0,141979	0,240983	0,315996	0,950991	0,078902	1,352148	-0,551674	1,101805	1,686288	-7,290590	-1,778877	-2,155418	-1,647161	24,941998	65,623601	5,324045	0,078902	1,352148	-0,551674	107,245450	-4,507514	-7,290590	0,078902	1,352148	-0,551674	107,245450	-4,507514	-7,290590
10:42:36,02	0,492037	3,487965	-0,141979	0,240983	0,315996	0,950991	0,077577	1,346055	-0,550871	1,419712	1,639389	-7,290857	-1,786736	-2,156563	-1,636406	24,737938	65,856157	5,286759	0,077577	1,346055	-0,550871	107,085025	-4,450427	-7,290857	0,077577	1,346055	-0,550871	107,085025	-4,450427	-7,290857
10:42:36,07	0,492037	3,487965	-0,141979	0,240983	0,315996	0,950991	0,082499	1,352289	-0,540117	1,194930	1,602297	-7,328144	-1,801624	-2,125475	-1,746236	26,657594	66,424513	5,073085	0,082499	1,352289	-0,540117	107,349589	-4,873840	-7,328144	0,082499	1,352289	-0,540117	107,349589	-4,873840	-7,328144
10:42:36,12	0,492037	3,487965	-0,141979	0,240983	0,315996	0,950991	0,063019	1,380726	-0,649946	1,168219	1,967665	-7,541818	-1,828177	-2,132621	-1,730604	26,265907	68,071066	4,925733	0,063019	1,380726	-0,649946	109,555220	-2,979347	-7,541818	0,063019	1,380726	-0,649946	109,555220	-2,979347	-7,541818
10:42:36,17	0,491940	3,487951	-0,141994	0,240993	0,315987	1,001067	0,082485	1,400148	-0,634315	1,388372	1,817382	-7,689170	-1,834421	-2,138786	-1,726848	25,981591	68,334769	4,903752	0,082485	1,400148	-0,634315	111,300024	-4,657670	-7,689170	0,082485	1,400148	-0,634315	111,300024	-4,657670	-7,689170
10:42:36,22	0,491940	3,487951	-0,141994	0,240993	0,315987	1,001067	0,090946	1,402474	-0,630558	1,353653	1,879276	-7,711151	-1,835227	-2,138412	-1,723004	25,898933	68,262930	4,899877	0,090946	1,402474	-0,630558	111,447869	-5,259961	-7,711151	0,090946	1,402474	-0,630558	111,447869	-5,259961	-7,711151
10:42:36,27	0,491940	3,487951	-0,141994	0,240993	0,315987	1,001067	0,091025	1,403358	-0,626715	1,204137	1,847740	-7,715025	-1,834813	-2,137514	-1,727659	25,851907	68,211559	4,945359	0,091025	1,403358	-0,626715	111,367755	-5,297729	-7,715025	0,091025	1,403358	-0,626715	111,367755	-5,297729	-7,715025
10:42:36,32	0,491940	3,487951	-0,141994	0,240993	0,315987	1,001067	0,090040	1,403449	-0,631370	1,131397	1,781475	-7,669544	-1,828421	-2,139521	-1,725351	25,820483	68,143712	4,908995	0,090040	1,403449	-0,631370	111,302167	-5,286665	-7,669544	0,090040	1,403449	-0,631370	111,302167	-5,286665	-7,669544
10:42:36,37	0,491940	3,487951	-0,141994	0,240993	0,315987	1,001067	0,088582	1,396910	-0,629061	1,396978	1,712391	-7,705908	-1,828994	-2,142902	-1,723357	25,833637	68,104498	4,949395	0,088582	1,396910	-0,629061	111,054404	-5,241329	-7,705908	0,088582	1,396910	-0,629061	111,054404	-5,241329	-7,705908
10:42:36,42	0,491940	3,487951	-0,141994	0,240993	0,315987	1,001067	0,091797	1,395716	-0,627067	1,431667	1,910567	-7,665507	-1,829690	-2,136656	-1,726928	25,811258	68,077437	4,903287	0,091797	1,395716	-0,627067	110,995387	-5,295526	-7,665507	0,091797	1,395716	-0,627067	110,995387	-5,295526	-7,665507
10:42:36,47	0,491940	3,487951	-0,141994	0,240993	0,315987	1,001067	0,086736	1,399442	-0,630639	1,203322	1,641502	-7,711616	-1,826877	-2,139297	-1,725344	25,765372	68,019111	4,949472	0,086736	1,399442	-0,630639	111,059484	-5,167239	-7,711616	0,086736	1,399442	-0,630639	111,059484	-5,167239	-7,711616
10:42:36,52	0,491940	3,487951	-0,141994	0,240993	0,315987	1,001067	0,087616	1,395685	-0,629054	1,325203	1,676730	-7,665431	-1,828162	-2,145935	-1,725753	25,695486	68,021513	4,929928	0,087616	1,395685	-0,629054	110,886484	-5,201156	-7,665431	0,087616	1,395685	-0,629054	110,886484	-5,201156	-7,665431
10:42:36,57	0,491940	3,487951	-0,141994	0,240993	0,315987	1,001067	0,094008	1,393479	-0,629463	1,407064	1,947345	-7,684974	-1,825694	-2,142583	-1,728634	25,745846	67,947021	4,957965	0,094008	1,393479	-0,629463	110,795156	-5,432245	-7,684974	0,094008	1,393479	-0,629463	110,795156	-5,432245	-7,684974
10:42:36,62	0,491940	3,487951	-0,141994	0,240993	0,315987	1,001067	0,089871	1,393017	-0,632345	1,391732	1,813096	-7,656937	-1,828664	-2,142266	-1,723790	25,724002	67,952246	4,958981	0,089871	1,393017	-0,632345	110,743593	-5,241765	-7,656937	0,089871	1,393017	-0,632345	110,743593	-5,241765	-7,656937
10:42:36,67	0,491940	3,487951	-0,141994	0,240993	0,315987	1,001067	0,091082	1,395748	-0,627501	1,243329	1,854527	-7,655922	-1,825295	-2,144168	-1,726138	25,698290	67,927126	4,937558	0,091082	1,395748	-0,627501	110,809565	-5,295380	-7,655922	0,091082	1,395748	-0,627501	110,809565	-5,295380	-7,655922
10:42:36,72	0,491940	3,487951	-0,141994	0,240993	0,315987	1,001067	0,091044	1,391879	-0,629848	1,409895	1,842873	-7,677345	-1,828873	-2,146117	-1,721478	25,678700	67,884844	4,937508	0,091044	1,391879	-0,629848	110,672432	-5,304096	-7,677345	0,091044	1,391879	-0,629848	110,672432	-5,304096	-7,677345
10:42:36,77	0,491940	3,487951	-0,141994	0,240993	0,315987	1,001067	0,094521	1,394004	-0,625189	1,253005	2,027821	-7,677395	-1,826585	-2,141799	-1,722282	25,652774	67,906459	4,939992	0,094521	1,394004	-0,625189	110,682320	-5,392045	-7,677395	0,094521	1,394004	-0,625189	110,682320	-5,392045	-7,677395
10:42:36,82	0,491940	3,487951	-0,141994	0,240993	0,315987	1,001067	0,089637	1,394181	-0,625992	1,249566	1,740600	-7,674911	-1,826604	-2,144791	-1,723062	25,650765	67,861169	4,919209	0,089637	1,394181	-0,625992	110,692762	-5,295881	-7,674911	0,089637	1,394181	-0,625992	110,692762	-5,295881	-7,674911
10:42:36,87	0,491940	3,487951	-0,141994	0,240993	0,315987	1,001067	0,092238	1,392701	-0,626773	1,286269	1,896752	-7,695694	-1,827872	-2,147006	-1,721885	25,612479	67,837482	4,946650	0,092238	1,392701	-0,626773	110,613332	-5,343900	-7,695694	0,092238	1,392701	-0,626773	110,613332	-5,343900	-7,695694
10:42:36,92	0,491940	3,487951	-0,141994	0,240993	0,315987	1,001067	0,094789	1,392692	-0,625595	1,247102	2,008133	-7,668252	-1,824288	-2,142776	-1,723460	25,642922	67,847239	4,919784	0,094789	1,392692	-0,625595	110,573426	-5,432836	-7,668252	0,094789	1,392692	-0,625595	110,573426	-5,432836	-7,668252
10:42:36,97	0,491940	3,487951	-0,141994	0,240993	0,315987	1,001067	0,089335	1,391703	-0,627170	1,322189	1,745972	-7,695119	-1,826155	-2,144107	-1,723462	25,608777	67,806628	4,932851	0,089335	1,391703	-0,627170	110,570894	-5,266800	-7,695119	0,089335	1,391703	-0,627170	110,570894	-5,266800	-7,695119
10:42:37,02	0,491940	3,487951	-0,141994	0,240993	0,315987	1,001067	0,091421	1,392655	-0,627173	1,220478	1,845176	-7,682052	-1,823191	-2,147090	-1,723055	25,612148	67,796839	4,932325	0,091421	1,392655	-0,627173	110,543861	-5,331343	-7,682052	0,091421	1,392655	-0,627173	110,543861	-5,331343	-7,682052
10:42:37,07	0,491940	3,487951	-0,141994	0,240993	0,315987	1,001067	0,092522	1,388596	-0,626765	1,424729	1,910269	-7,682578	-1,825558	-2,147974	-1,723036	25,613912	67,778305	4,955387	0,092522	1,388596	-0,626765	110,429519	-5,352719	-7,682578	0,092522	1,388596	-0,626765	110,429519	-5,352719	-7,682578
10:42:37,12	0,491940	3,487951	-0,141994	0,240993	0,315987	1,001067	0,094471	1,390205	-0,626747	1,325918	2,022414	-7,659516	-1,822078	-2,141738	-1,724215	25,608073	67,781560	4,972330	0,094471	1,390205	-0,626747	110,456975	-5,393573	-7,659516	0,094471	1,390205	-0,626747	110,456975	-5,393573	-7,659516
10:42:37,17	0,491940	3,487951	-0,141994	0,240993	0,315987	1,001067	0,087331	1,390309	-0,627925	1,320392	1,644416	-7,642572	-1,822171	-2,141809	-1,725032	25,568213	67,765297	4,943619	0,087331	1,390309	-0,627925	110,459640	-5,211031	-7,642572	0,087331	1,390309	-0,627925	110,459640	-5,211031	-7,642572
10:42:37,22	0,491940	3,487951	-0,141994	0,240993	0,315987	1,001067	0,087439	1,390353	-0,628742	1,284059	1,623683	-7,671284	-1,822714	-2,142871	-1,725819	25,586146	67,761436	4,914468	0,087439	1,390353	-0,628742	110,426807	-5,240301	-7,671284	0,087439	1,390353	-0,628742	110,426807	-5,240301	-7,671284
10:42:37,27	0,491940	3,487951	-0,141994	0,240993	0,315987	1,001067	0,088630	1,390293	-0,629530	1,292818	1,703076	-7,700435	-1,824552	-2,145658	-1,722666	25,562398	67,717820	4,973652	0,088630	1,390293	-0,629530	110,430830	-5,254401	-7,700435	0,088630	1,390293	-0,629530	110,430830	-5,254401	-7,700435
10:42:37,32	0,491940	3,487951	-0,141994	0,240993	0,315987	1,001067	0,091963	1,390491	-0,626376	1,232881	1,877611	-7,641251	-1,823999	-2,146528	-1,723847	25,541340	67,724912	4,960245	0,091963	1,390491	-0,626376	110,386428	-5,341473	-7,641251	0,091963	1,390491	-0,626376	110,386428	-5,341473	-7,641251
10:42:37,37	0,491940	3,487951	-0,141994	0,240993	0,315987	1,001067	0,092440	1,389577	-0,627558	1,276016	1,880632	-7,654658	-1,822178	-2,145174	-1,722699	25,576213	67,687672	4,919750	0,092440	1,389577	-0,627558	110,357823	-5,375896	-7,654658	0,092440	1,389577	-0,627558	110,357823	-5,375896	-7,654658
10:42:37,42	0,491940	3,487951	-0,141994	0,240993	0,315987	1,001067	0,090356	1,388677	-0,626409	1,308018	1,821104	-7,695153	-1,823961	-2,145473	-1,721914	25,563470	67,702158	4,938895	0,090356	1,388677	-0,626409	110,319151	-5,271858	-7,695153	0,090356	1,388677	-0,626409	110,319151	-5,271858	-7,695153
10:42:37,47	0,491940	3,487951	-0,141994	0,240993	0,315987	1,001067	0,091507	1,390072	-0,625625	1,241636	1,862662	-7,676008	-1,824576	-2,145017	-1,723468	25,554058	67,711240	4,949880	0,091507	1,390072	-0,625625	110,362300	-5,320632	-7,676008	0,091507	1,390072	-0,625625	110,362300	-5,320632	-7,676008
10:42:37,53	0,491940	3,487951	-0,141994	0,240993	0,315987	1,001067	0,094334	1,388417	-0,629087	1,326001	2,025935	-7,655447	-1,826379	-2,146226	-1,723460	25,543028	67,690072	4,963355	0,094334	1,388417	-0,629087	110,316711	-5,379316	-7,655447	0,094334	1,388417	-0,629087	110,316711	-5,379316	-7,655447
10:42:37,58	0,491940	3,487951	-0,141994	0,240993	0,315987	1,001067	0,094334	1,388417	-0,629087	1,326001	2,025935	-7,655447	-1,819323	-2,147550	-1,721512	25,537011	67,664970	4,952760	0,094334	1,388417	-0,629087	110,316711	-5,379316	-7,655447	0,094334	1,388417	-0,629087	110,316711	-5,379316	-7,655447
10:42:37,63	0,491940	3,487951	-0,141994	0,240993	0,315987	1,001067	0,090987	1,385017	-0,625222	1,459075	1,831307	-7,662143	-1,819997	-2,143985	-1,720771	25,508078	67,654455	4,942992	0,090987	1,385017	-0,625222	110,182901	-5,311174	-7,662143	0,090987	1,385017	-0,625222	110,182901	-5,311174	-7,662143
10:42:37,68	0,491940	3,487951	-0,141994	0,240993	0,315987	1,001067	0,088237	1,387383	-0,624482	1,312486	1,668481	-7,671911	-1,824963	-2,098727	-1,757255	28,020389	67,704214	4,782086	0,088237	1,387383	-0,624482	110,222019	-5,258085	-7,671911	0,088237	1,387383	-0,624482	110,222019	-5,258085	-7,671911
10:42:37,73	0,491940	3,487951	-0,141994	0,240993	0,315987	1,001067	0,051524	1,414313	-0,660966	1,211373	1,910301	-7,832817	-1,895064	-2,113215	-1,736539	27,131139	71,482388	4,517148	0,051524	1,414313	-0,660966	112,234911	-2,134372	-7,832817	0,051524	1,414313	-0,660966	112,234911	-2,134372	-7,832817
10:42:37,78	0,492003	3,488003	-0,141978	0,240965	0,315987	1,051044	0,099123	1,467777	-0,640249	1,258568	1,726201	-8,097754	-1,899272	-2,115767	-1,740849	27,044890	71,620944	4,519145	0,099123	1,467777	-0,640249	116,479099	-6,054920	-8,097754	0,099123	1,467777	-0,640249	116,479099	-6,054920	-8,097754
10:42:37,83	0,492003	3,488003	-0,141978	0,240965	0,315987	1,051044	0,103436	1,470146	-0,644559	1,212291	1,806532	-8,095758	-1,894248	-2,118156	-1,742220	27,005903	71,542787	4,505066	0,103436	1,470146	-0,644559	116,618725	-6,313200	-8,095758	0,103436	1,470146	-0,644559	116,618725	-6,313200	-8,095758
10:42:37,88	0,492003	3,488003	-0,141978	0,240965	0,315987	1,051044	0,102993	1,464600	-0,645930	1,413462	1,788803	-8,109837	-1,900038	-2,117437	-1,740857	26,992479	71,526427	4,530816	0,102993	1,464600	-0,645930	116,384597	-6,296141	-8,109837	0,102993	1,464600	-0,645930	116,384597	-6,296141	-8,109837
10:42:37,93	0,492003	3,488003	-0,141978	0,240965	0,315987	1,051044	0,105265	1,469974	-0,644567	1,113146	1,903514	-8,084087	-1,896663	-2,119993	-1,742444	26,918421	71,507437	4,512758	0,105265	1,469974	-0,644567	116,506121	-6,359802	-8,084087	0,105265	1,469974	-0,644567	116,506121	-6,359802	-8,084087
10:42:37,98	0,492003	3,488003	-0,141978	0,240965	0,315987	1,051044	0,105792	1,465774	-0,646154	1,278095	1,876247	-8,102145	-1,894339	-2,121085	-1,740087	26,919430	71,448382	4,533887	0,105792	1,465774	-0,646154	116,341335	-6,428393	-8,102145	0,105792	1,465774	-0,646154	116,341335	-6,428393	-8,102145
10:42:38,03	0,492003	3,488003	-0,141978	0,240965	0,315987	1,051044	0,105576	1,463214	-0,643797	1,360538	1,895412	-8,081016	-1,893757	-2,120348	-1,738545	26,923078	71,419767	4,517669	0,105576	1,463214	-0,643797	116,222876	-6,392266	-8,081016	0,105576	1,463214	-0,643797	116,222876	-6,392266	-8,081016
10:42:38,08	0,492003	3,488003	-0,141978	0,240965	0,315987	1,051044	0,104646	1,463079	-0,642255	1,344611	1,864551	-8,097234	-1,894522	-2,120126	-1,740125	26,856149	71,389968	4,527955	0,104646	1,463079	-0,642255	116,196336	-6,350170	-8,097234	0,104646	1,463079	-0,642255	116,196336	-6,350170	-8,097234
10:42:38,13	0,492003	3,488003	-0,141978	0,240965	0,315987	1,051044	0,104837	1,463853	-0,643835	1,245117	1,831402	-8,086948	-1,895592	-2,126653	-1,732082	26,542434	71,548997	4,525381	0,104837	1,463853	-0,643835	116,157562	-6,398285	-8,086948	0,104837	1,463853	-0,643835	116,157562	-6,398285	-8,086948
10:42:38,18	0,492003	3,488003	-0,141978	0,240965	0,315987	1,051044	0,111024	1,461516	-0,635792	1,347490	1,801921	-8,089522	-1,904559	-2,094048	-1,795606	28,530202	71,728869	4,329777	0,111024	1,461516	-0,635792	116,076506	-6,913437	-8,089522	0,111024	1,461516	-0,635792	116,076506	-6,913437	-8,089522
10:42:38,23	0,492003	3,488003	-0,141978	0,240965	0,315987	1,051044	0,087270	1,485584	-0,699317	1,245636	2,198275	-8,285125	-1,946589	-2,092357	-1,760826	28,543374	74,311270	4,156464	0,087270	1,485584	-0,699317	117,863953	-4,652456	-8,285125	0,087270	1,485584	-0,699317	117,863953	-4,652456	-8,285125
10:42:38,28	0,491989	3,487898	-0,141990	0,240977	0,315987	1,101020	0,106821	1,522828	-0,664536	1,551931	1,935111	-8,458439	-1,956533	-2,099101	-1,754027	28,131296	74,694762	4,127367	0,106821	1,522828	-0,664536	121,093943	-6,450339	-8,458439	0,106821	1,522828	-0,664536	121,093943	-6,450339	-8,458439
10:42:38,33	0,491989	3,487898	-0,141990	0,240977	0,315987	1,101020	0,117634	1,528069	-0,657737	1,405504	1,948749	-8,487536	-1,952694	-2,099451	-1,755655	28,039700	74,565936	4,077332	0,117634	1,528069	-0,657737	121,358889	-7,285489	-8,487536	0,117634	1,528069	-0,657737	121,358889	-7,285489	-8,487536
10:42:38,38	0,491989	3,487898	-0,141990	0,240977	0,315987	1,101020	0,116018	1,524569	-0,659365	1,430132	1,849800	-8,537571	-1,958112	-2,099468	-1,754464	28,000136	74,541222	4,143116	0,116018	1,524569	-0,659365	121,108778	-7,257574	-8,537571	0,116018	1,524569	-0,659365	121,108778	-7,257574	-8,537571
10:42:38,43	0,491989	3,487898	-0,141990	0,240977	0,315987	1,101020	0,118741	1,529252	-0,658175	1,145425	1,969504	-8,471787	-1,951243	-2,100097	-1,756804	27,958039	74,402485	4,141622	0,118741	1,529252	-0,658175	121,191696	-7,351646	-8,471787	0,118741	1,529252	-0,658175	121,191696	-7,351646	-8,471787
10:42:38,48	0,491989	3,487898	-0,141990	0,240977	0,315987	1,101020	0,115851	1,522989	-0,660514	1,329917	1,852161	-8,473281	-1,947821	-2,100163	-1,758758	27,923742	74,360656	4,142405	0,115851	1,522989	-0,660514	120,884521	-7,242163	-8,473281	0,115851	1,522989	-0,660514	120,884521	-7,242163	-8,473281
10:42:38,53	0,491989	3,487898	-0,141990	0,240977	0,315987	1,101020	0,114197	1,519992	-0,662468	1,432341	1,757354	-8,472498	-1,950206	-2,101300	-1,756445	27,913399	74,322671	4,119926	0,114197	1,519992	-0,662468	120,751751	-7,207114	-8,472498	0,114197	1,519992	-0,662468	120,751751	-7,207114	-8,472498
10:42:38,58	0,491989	3,487898	-0,141990	0,240977	0,315987	1,101020	0,116375	1,521489	-0,660156	1,316431	1,880633	-8,494977	-1,949771	-2,103234	-1,758009	27,859423	74,268244	4,129167	0,116375	1,521489	-0,660156	120,753353	-7,254789	-8,494977	0,116375	1,521489	-0,660156	120,753353	-7,254789	-8,494977
10:42:38,63	0,491989	3,487898	-0,141990	0,240977	0,315987	1,101020	0,117832	1,520146	-0,661719	1,312159	1,936879	-8,485736	-1,945164	-2,103774	-1,756449	27,811482	74,260215	4,153395	0,117832	1,520146	-0,661719	120,643632	-7,312937	-8,485736	0,117832	1,520146	-0,661719	120,643632	-7,312937	-8,485736
10:42:38,68	0,491989	3,487898	-0,141990	0,240977	0,315987	1,101020	0,115996	1,515886	-0,660159	1,502770	1,803925	-8,461508	-1,948143	-2,103151	-1,754118	27,803335	74,234557	4,165352	0,115996	1,515886	-0,660159	120,499811	-7,301799	-8,461508	0,115996	1,515886	-0,660159	120,499811	-7,301799	-8,461508
10:42:38,73	0,491989	3,487898	-0,141990	0,240977	0,315987	1,101020	0,116947	1,518778	-0,657828	1,326109	1,859102	-8,449551	-1,947640	-2,105578	-1,756073	27,769671	74,206053	4,156011	0,116947	1,518778	-0,657828	120,550147	-7,321201	-8,449551	0,116947	1,518778	-0,657828	120,550147	-7,321201	-8,449551
10:42:38,78	0,491989	3,487898	-0,141990	0,240977	0,315987	1,101020	0,118796	1,517128	-0,659783	1,370361	1,940370	-8,458892	-1,949446	-2,098947	-1,756462	27,788799	74,161742	4,184374	0,118796	1,517128	-0,659783	120,464920	-7,385113	-8,458892	0,118796	1,517128	-0,659783	120,464920	-7,385113	-8,458892
10:42:38,83	0,491989	3,487898	-0,141990	0,240977	0,315987	1,101020	0,113956	1,522008	-0,660173	1,087800	1,727438	-8,430528	-1,944136	-2,105303	-1,754897	27,776903	74,141573	4,158647	0,113956	1,522008	-0,660173	120,565424	-7,218146	-8,430528	0,113956	1,522008	-0,660173	120,565424	-7,218146	-8,430528
10:42:38,88	0,491989	3,487898	-0,141990	0,240977	0,315987	1,101020	0,116806	1,514231	-0,658608	1,468791	1,875391	-8,456256	-1,942361	-2,106401	-1,752583	27,772100	74,133724	4,128110	0,116806	1,514231	-0,658608	120,335919	-7,293873	-8,456256	0,116806	1,514231	-0,658608	120,335919	-7,293873	-8,456256
10:42:38,93	0,491989	3,487898	-0,141990	0,240977	0,315987	1,101020	0,116869	1,512145	-0,656293	1,568057	1,878440	-8,486793	-1,945490	-2,104985	-1,754515	27,716257	74,091794	4,191173	0,116869	1,512145	-0,656293	120,271445	-7,295782	-8,486793	0,116869	1,512145	-0,656293	120,271445	-7,295782	-8,486793
10:42:38,98	0,491989	3,487898	-0,141990	0,240977	0,315987	1,101020	0,117207	1,515563	-0,658225	1,326097	1,868630	-8,423730	-1,942571	-2,108027	-1,756092	27,702485	74,065677	4,147884	0,117207	1,515563	-0,658225	120,297783	-7,332141	-8,423730	0,117207	1,515563	-0,658225	120,297783	-7,332141	-8,423730
10:42:39,03	0,491989	3,487898	-0,141990	0,240977	0,315987	1,101020	0,118383	1,511514	-0,659802	1,507132	1,930912	-8,467019	-1,947287	-2,104905	-1,755313	27,711208	74,063988	4,171140	0,118383	1,511514	-0,659802	120,160985	-7,362173	-8,467019	0,118383	1,511514	-0,659802	120,160985	-7,362173	-8,467019
10:42:39,08	0,491989	3,487898	-0,141990	0,240977	0,315987	1,101020	0,118038	1,517159	-0,659023	1,216486	1,921333	-8,443763	-1,942555	-2,102476	-1,755697	27,745124	74,010244	4,160792	0,118038	1,517159	-0,659023	120,313479	-7,344613	-8,443763	0,118038	1,517159	-0,659023	120,313479	-7,344613	-8,443763
10:42:39,14	0,491989	3,487898	-0,141990	0,240977	0,315987	1,101020	0,113568	1,514276	-0,659408	1,336848	1,745144	-8,454111	-1,942054	-2,104554	-1,756108	27,690141	74,033664	4,152445	0,113568	1,514276	-0,659408	120,207477	-7,169916	-8,454111	0,113568	1,514276	-0,659408	120,207477	-7,169916	-8,454111
10:42:39,19	0,491989	3,487898	-0,141990	0,240977	0,315987	1,101020	0,115116	1,512803	-0,659818	1,406228	1,766333	-8,462458	-1,940266	-2,104856	-1,755308	27,700022	74,032290	4,171457	0,115116	1,512803	-0,659818	120,161236	-7,270275	-8,462458	0,115116	1,512803	-0,659818	120,161236	-7,270275	-8,462458
10:42:39,24	0,491989	3,487898	-0,141990	0,240977	0,315987	1,101020	0,114484	1,511104	-0,659018	1,498326	1,742706	-8,443446	-1,942147	-2,103207	-1,754948	27,650914	74,033675	4,176552	0,114484	1,511104	-0,659018	120,119964	-7,244279	-8,443446	0,114484	1,511104	-0,659018	120,119964	-7,244279	-8,443446
10:42:39,29	0,491989	3,487898	-0,141990	0,240977	0,315987	1,101020	0,113996	1,513557	-0,658658	1,347422	1,674135	-8,438351	-1,945074	-2,104766	-1,754948	27,672648	73,978828	4,159299	0,113996	1,513557	-0,658658	120,161611	-7,274582	-8,438351	0,113996	1,513557	-0,658658	120,161611	-7,274582	-8,438351
10:42:39,34	0,491989	3,487898	-0,141990	0,240977	0,315987	1,101020	0,116810	1,515312	-0,658658	1,219502	1,866669	-8,455604	-1,943351	-2,105049	-1,754549	27,654269	73,974212	4,178734	0,116810	1,515312	-0,658658	120,171501	-7,302887	-8,455604	0,116810	1,515312	-0,658658	120,171501	-7,302887	-8,455604
10:42:39,39	0,491989	3,487898	-0,141990	0,240977	0,315987	1,101020	0,116194	1,513679	-0,658260	1,291254	1,821024	-8,436169	-1,945768	-2,107255	-1,756896	27,633052	73,945908	4,164193	0,116194	1,513679	-0,658260	120,115028	-7,300170	-8,436169	0,116194	1,513679	-0,658260	120,115028	-7,300170	-8,436169
10:42:39,44	0,491989	3,487898	-0,141990	0,240977	0,315987	1,101020	0,119312	1,514668	-0,660606	1,204675	1,978986	-8,450710	-1,945121	-2,106084	-1,755338	27,649610	73,975667	4,164313	0,119312	1,514668	-0,660606	120,106131	-7,387044	-8,450710	0,119312	1,514668	-0,660606	120,106131	-7,387044	-8,450710
10:42:39,49	0,491989	3,487898	-0,141990	0,240977	0,315987	1,101020	0,117975	1,514694	-0,659048	1,237406	1,908904	-8,450590	-1,941535	-2,104279	-1,753770	27,686336	73,943523	4,162840	0,117975	1,514694	-0,659048	120,140854	-7,352144	-8,450590	0,117975	1,514694	-0,659048	120,140854	-7,352144	-8,450590
10:42:39,54	0,491989	3,487898	-0,141990	0,240977	0,315987	1,101020	0,114619	1,512491	-0,657480	1,342469	1,782266	-8,452063	-1,939927	-2,108142	-1,756091	27,629107	73,887170	4,186966	0,114619	1,512491	-0,657480	120,073010	-7,215330	-8,452063	0,114619	1,512491	-0,657480	120,073010	-7,215330	-8,452063
10:42:39,59	0,491989	3,487898	-0,141990	0,240977	0,315987	1,101020	0,117160	1,509167	-0,659801	1,437922	1,893029	-8,427937	-1,942879	-2,108705	-1,755713	27,626781	73,874458	4,176068	0,117160	1,509167	-0,659801	119,907495	-7,304060	-8,427937	0,117160	1,509167	-0,659801	119,907495	-7,304060	-8,427937
10:42:39,64	0,491989	3,487898	-0,141990	0,240977	0,315987	1,101020	0,119124	1,511442	-0,659423	1,307440	1,999504	-8,438835	-1,942862	-2,107123	-1,754559	27,622500	73,913313	4,172047	0,119124	1,511442	-0,659423	119,955616	-7,351768	-8,438835	0,119124	1,511442	-0,659423	119,955616	-7,351768	-8,438835
10:42:39,69	0,491989	3,487898	-0,141990	0,240977	0,315987	1,101020	0,117746	1,512218	-0,658269	1,298572	1,904670	-8,442856	-1,941723	-2,104046	-1,753785	27,625394	73,875459	4,180678	0,117746	1,512218	-0,658269	120,007702	-7,338364	-8,442856	0,117746	1,512218	-0,658269	120,007702	-7,338364	-8,442856
10:42:39,74	0,491989	3,487898	-0,141990	0,240977	0,315987	1,101020	0,114511	1,512770	-0,657496	1,238541	1,757908	-8,434225	-1,941252	-2,110918	-1,744107	27,567083	73,759886	4,122297	0,114511	1,512770	-0,657496	119,990989	-7,231215	-8,434225	0,114511	1,512770	-0,657496	119,990989	-7,231215	-8,434225
10:42:39,79	0,491989	3,487898	-0,141990	0,240977	0,315987	1,101020	0,120227	1,508926	-0,647818	1,309202	2,062429	-8,492606	-1,970998	-2,056583	-1,798070	30,395233	75,347792	3,893986	0,120227	1,508926	-0,647818	119,759869	-7,375402	-8,492606	0,120227	1,508926	-0,647818	119,759869	-7,375402	-8,492606
10:42:39,84	0,491989	3,487898	-0,141990	0,240977	0,315987	1,101020	0,088045	1,561855	-0,701780	1,346129	2,044239	-8,720917	-2,020060	-2,064874	-1,813804	29,634522	78,011772	3,657534	0,088045	1,561855	-0,701780	123,951733	-4,867272	-8,720917	0,088045	1,561855	-0,701780	123,951733	-4,867272	-8,720917
10:42:39,89	0,492018	3,487956	-0,141989	0,240980	0,315994	1,151012	0,119756	1,600197	-0,717515	1,279030	1,702427	-8,957369	-2,023286	-2,069357	-1,809161	29,460688	78,093636	3,716036	0,119756	1,600197	-0,717515	126,894530	-7,698400	-8,957369	0,119756	1,600197	-0,717515	126,894530	-7,698400	-8,957369
10:42:39,94	0,492018	3,487956	-0,141989	0,240980	0,315994	1,151012	0,125251	1,600751	-0,712871	1,234247	1,796697	-8,898867	-2,019337	-2,074857	-1,808410	29,390781	78,004103	3,684225	0,125251	1,600751	-0,712871	126,893167	-8,035497	-8,898867	0,125251	1,600751	-0,712871	126,893167	-8,035497	-8,898867
10:42:39,99	0,492018	3,487956	-0,141989	0,240980	0,315994	1,151012	0,128040	1,594580	-0,712120	1,442605	1,925932	-8,930677	-2,020709	-2,077214	-1,809167	29,323519	77,944757	3,741031	0,128040	1,594580	-0,712120	126,617166	-8,125170	-8,930677	0,128040	1,594580	-0,712120	126,617166	-8,125170	-8,930677
10:42:40,04	0,492018	3,487956	-0,141989	0,240980	0,315994	1,151012	0,130767	1,594590	-0,712877	1,357103	2,039159	-8,873872	-2,021368	-2,077204	-1,809992	29,301287	77,901901	3,691825	0,130767	1,594590	-0,712877	126,532383	-8,226015	-8,873872	0,130767	1,594590	-0,712877	126,532383	-8,226015	-8,873872
10:42:40,09	0,492018	3,487956	-0,141989	0,240980	0,315994	1,151012	0,131088	1,595166	-0,713703	1,278922	2,058048	-8,923077	-2,019673	-2,075168	-1,809197	29,293725	77,851786	3,729170	0,131088	1,595166	-0,713703	126,499416	-8,232358	-8,923077	0,131088	1,595166	-0,713703	126,499416	-8,232358	-8,923077
10:42:40,14	0,492018	3,487956	-0,141989	0,240980	0,315994	1,151012	0,128477	1,594716	-0,712907	1,255135	1,940763	-8,885733	-2,016309	-2,078269	-1,811954	29,211404	77,842522	3,707292	0,128477	1,594716	-0,712907	126,440311	-8,144646	-8,885733	0,128477	1,594716	-0,712907	126,440311	-8,144646	-8,885733
10:42:40,19	0,492018	3,487956	-0,141989	0,240980	0,315994	1,151012	0,129481	1,590252	-0,715664	1,438053	1,926321	-8,907611	-2,017535	-2,076927	-1,806892	29,206779	77,783045	3,731413	0,129481	1,590252	-0,715664	126,272845	-8,237918	-8,907611	0,129481	1,590252	-0,715664	126,272845	-8,237918	-8,907611
10:42:40,24	0,492018	3,487956	-0,141989	0,240980	0,315994	1,151012	0,128931	1,591985	-0,710602	1,294125	1,923484	-8,883490	-2,019527	-2,076987	-1,806089	29,301850	77,984910	3,711834	0,128931	1,591985	-0,710602	126,264945	-8,197624	-8,883490	0,128931	1,591985	-0,710602	126,264945	-8,197624	-8,883490
10:42:40,29	0,492018	3,487956	-0,141989	0,240980	0,315994	1,151012	0,129979	1,593680	-0,709799	1,428329	1,959387	-8,903069	-1,995663	-2,035692	-1,826353	31,389673	76,740395	3,585879	0,129979	1,593680	-0,709799	126,532223	-8,243998	-8,903069	0,129979	1,593680	-0,709799	126,532223	-8,243998	-8,903069
10:42:40,34	0,492018	3,487956	-0,141989	0,240980	0,315994	1,151012	0,082285	1,593661	-0,730063	1,395459	1,909634	-9,029024	-2,049462	-2,041495	-1,788247	31,051028	79,470890	3,376996	0,082285	1,593661	-0,730063	126,497845	-4,549727	-9,029024	0,082285	1,593661	-0,730063	126,497845	-4,549727	-9,029024
10:42:40,39	0,492034	3,488012	-0,141982	0,240984	0,315979	1,201005	0,114210	1,637350	-0,691957	1,318968	1,911218	-9,237907	-2,049940	-2,048083	-1,791477	30,764938	79,610718	3,356250	0,114210	1,637350	-0,691957	129,850966	-7,054265	-9,237907	0,114210	1,637350	-0,691957	129,850966	-7,054265	-9,237907
10:42:40,44	0,492034	3,488012	-0,141982	0,240984	0,315979	1,201005	0,120154	1,634470	-0,695187	1,446798	1,902619	-9,258653	-2,048934	-2,046364	-1,796541	30,727530	79,533894	3,372219	0,120154	1,634470	-0,695187	129,752686	-7,529451	-9,258653	0,120154	1,634470	-0,695187	129,752686	-7,529451	-9,258653
10:42:40,49	0,492034	3,488012	-0,141982	0,240984	0,315979	1,201005	0,118162	1,634459	-0,700251	1,362149	1,805075	-9,242684	-2,051470	-2,050134	-1,795796	30,648449	79,483088	3,360263	0,118162	1,634459	-0,700251	129,667150	-7,470660	-9,242684	0,118162	1,634459	-0,700251	129,667150	-7,470660	-9,242684
10:42:40,54	0,492034	3,488012	-0,141982	0,240984	0,315979	1,201005	0,122696	1,634770	-0,699506	1,262427	1,997740	-9,254640	-2,048602	-2,049536	-1,793448	30,634472	79,421311	3,386655	0,122696	1,634770	-0,699506	129,591858	-7,633884	-9,254640	0,122696	1,634770	-0,699506	129,591858	-7,633884	-9,254640
10:42:40,59	0,492034	3,488012	-0,141982	0,240984	0,315979	1,201005	0,120743	1,632585	-0,697159	1,315550	1,914991	-9,228248	-2,049869	-2,054396	-1,796547	30,601055	79,381411	3,396356	0,120743	1,632585	-0,697159	129,473470	-7,563357	-9,228248	0,120743	1,632585	-0,697159	129,473470	-7,563357	-9,228248
10:42:40,64	0,492034	3,488012	-0,141982	0,240984	0,315979	1,201005	0,125586	1,631252	-0,700257	1,333580	2,157842	-9,218547	-2,045772	-2,047102	-1,789184	30,606423	79,346490	3,397337	0,125586	1,631252	-0,700257	129,386895	-7,700688	-9,218547	0,125586	1,631252	-0,700257	129,386895	-7,700688	-9,218547
10:42:40,69	0,492034	3,488012	-0,141982	0,240984	0,315979	1,201005	0,117220	1,631351	-0,692894	1,300896	1,744920	-9,217566	-2,046992	-2,049198	-1,795782	30,608133	79,306312	3,399525	0,117220	1,631351	-0,692894	129,361949	-7,456881	-9,217566	0,117220	1,631351	-0,692894	129,361949	-7,456881	-9,217566
10:42:40,74	0,492034	3,488012	-0,141982	0,240984	0,315979	1,201005	0,119646	1,631360	-0,699492	1,266479	1,892615	-9,215377	-2,046525	-2,054585	-1,792691	30,544348	79,261895	3,381623	0,119646	1,631360	-0,699492	129,328251	-7,499586	-9,215377	0,119646	1,631360	-0,699492	129,328251	-7,499586	-9,215377
10:42:40,79	0,492034	3,488012	-0,141982	0,240984	0,315979	1,201005	0,124078	1,628262	-0,696401	1,357222	2,090046	-9,233279	-2,041918	-2,047368	-1,793502	30,531994	79,214386	3,377744	0,124078	1,628262	-0,696401	129,175792	-7,650064	-9,233279	0,124078	1,628262	-0,696401	129,175792	-7,650064	-9,233279
10:42:40,84	0,492034	3,488012	-0,141982	0,240984	0,315979	1,201005	0,115524	1,627880	-0,697212	1,329749	1,658311	-9,237159	-2,047806	-2,049340	-1,794660	30,522953	79,240911	3,392617	0,115524	1,627880	-0,697212	129,118357	-7,410336	-9,237159	0,115524	1,627880	-0,697212	129,118357	-7,410336	-9,237159
10:42:40,89	0,492034	3,488012	-0,141982	0,240984	0,315979	1,201005	0,120176	1,631994	-0,698371	1,134312	1,879088	-9,222286	-2,045004	-2,051902	-1,794679	30,466153	79,188936	3,381961	0,120176	1,631994	-0,698371	129,245809	-7,554689	-9,222286	0,120176	1,631994	-0,698371	129,245809	-7,554689	-9,222286
10:42:40,94	0,492034	3,488012	-0,141982	0,240984	0,315979	1,201005	0,120994	1,628286	-0,698390	1,253706	1,898426	-9,232942	-2,042664	-2,050138	-1,793115	30,474373	79,152384	3,394955	0,120994	1,628286	-0,698390	129,074139	-7,599571	-9,232942	0,120994	1,628286	-0,698390	129,074139	-7,599571	-9,232942
10:42:40,99	0,492034	3,488012	-0,141982	0,240984	0,315979	1,201005	0,118296	1,627142	-0,696825	1,285640	1,783534	-9,219947	-2,042049	-2,051364	-1,790373	30,485983	79,133685	3,407029	0,118296	1,627142	-0,696825	129,016283	-7,502684	-9,219947	0,118296	1,627142	-0,696825	129,016283	-7,502684	-9,219947
10:42:41,04	0,492034	3,488012	-0,141982	0,240984	0,315979	1,201005	0,119050	1,625996	-0,694084	1,334821	1,842163	-9,207874	-2,040868	-2,054263	-1,792713	30,495647	79,089523	3,372796	0,119050	1,625996	-0,694084	128,975536	-7,503270	-9,207874	0,119050	1,625996	-0,694084	128,975536	-7,503270	-9,207874
10:42:41,09	0,492034	3,488012	-0,141982	0,240984	0,315979	1,201005	0,120970	1,623524	-0,696423	1,429982	1,972451	-9,242107	-2,042233	-2,055154	-1,791527	30,423648	79,056111	3,439209	0,120970	1,623524	-0,696423	128,876601	-7,523698	-9,242107	0,120970	1,623524	-0,696423	128,876601	-7,523698	-9,242107
10:42:41,14	0,492034	3,488012	-0,141982	0,240984	0,315979	1,201005	0,122424	1,624260	-0,695238	1,326750	2,002418	-9,175694	-2,037428	-2,051581	-1,791565	30,462537	79,073575	3,377765	0,122424	1,624260	-0,695238	128,831181	-7,607879	-9,175694	0,122424	1,624260	-0,695238	128,831181	-7,607879	-9,175694
10:42:41,19	0,492034	3,488012	-0,141982	0,240984	0,315979	1,201005	0,116927	1,621886	-0,695275	1,484798	1,741535	-9,237138	-2,039254	-2,052323	-1,793131	30,453827	79,019866	3,366971	0,116927	1,621886	-0,695275	128,802824	-7,437269	-9,237138	0,116927	1,621886	-0,695275	128,802824	-7,437269	-9,237138
10:42:41,24	0,492034	3,488012	-0,141982	0,240984	0,315979	1,201005	0,121904	1,622540	-0,697970	1,391514	1,994073	-9,199039	-2,039365	-2,053858	-1,789990	30,407246	78,997455	3,427561	0,121904	1,622540	-0,697970	128,760925	-7,575404	-9,199039	0,121904	1,622540	-0,697970	128,760925	-7,575404	-9,199039
10:42:41,29	0,492034	3,488012	-0,141982	0,240984	0,315979	1,201005	0,121904	1,622540	-0,697970	1,391514	1,994073	-9,199039	-2,044056	-2,054532	-1,791562	30,409889	79,015309	3,408770	0,121904	1,622540	-0,697970	128,760925	-7,575404	-9,199039	0,121904	1,622540	-0,697970	128,760925	-7,575404	-9,199039
10:42:41,34	0,492034	3,488012	-0,141982	0,240984	0,315979	1,201005	0,122797	1,626150	-0,695272	1,186263	2,030300	-9,206133	-2,036373	-2,054222	-1,792344	30,434005	78,974376	3,375145	0,122797	1,626150	-0,695272	128,839047	-7,609279	-9,206133	0,122797	1,626150	-0,695272	128,839047	-7,609279	-9,206133
10:42:41,39	0,492034	3,488012	-0,141982	0,240984	0,315979	1,201005	0,118688	1,619651	-0,696054	1,500806	1,857954	-9,239758	-2,038255	-2,054335	-1,791971	30,370968	79,005080	3,395588	0,118688	1,619651	-0,696054	128,643441	-7,459023	-9,239758	0,118688	1,619651	-0,696054	128,643441	-7,459023	-9,239758
10:42:41,44	0,492034	3,488012	-0,141982	0,240984	0,315979	1,201005	0,119726	1,621225	-0,695681	1,414046	1,842023	-9,219315	-2,037148	-2,056161	-1,792341	30,362982	78,928572	3,412745	0,119726	1,621225	-0,695681	128,680215	-7,556493	-9,219315	0,119726	1,621225	-0,695681	128,680215	-7,556493	-9,219315
10:42:41,49	0,492034	3,488012	-0,141982	0,240984	0,315979	1,201005	0,120754	1,619353	-0,696051	1,441156	1,926784	-9,202158	-2,038885	-2,055213	-1,793128	30,378707	78,929906	3,398411	0,120754	1,619353	-0,696051	128,560347	-7,552380	-9,202158	0,120754	1,619353	-0,696051	128,560347	-7,552380	-9,202158
10:42:41,54	0,492034	3,488012	-0,141982	0,240984	0,315979	1,201005	0,120802	1,621331	-0,696838	1,347286	1,942228	-9,216492	-2,036577	-2,054300	-1,790781	30,377525	78,870739	3,419859	0,120802	1,621331	-0,696838	128,621798	-7,540700	-9,216492	0,120802	1,621331	-0,696838	128,621798	-7,540700	-9,216492
10:42:41,59	0,492034	3,488012	-0,141982	0,240984	0,315979	1,201005	0,118857	1,619789	-0,694491	1,375659	1,869654	-9,195044	-2,037181	-2,054900	-1,792366	30,351846	78,918744	3,393361	0,118857	1,619789	-0,694491	128,529095	-7,460600	-9,195044	0,118857	1,619789	-0,694491	128,529095	-7,460600	-9,195044
10:42:41,64	0,492034	3,488012	-0,141982	0,240984	0,315979	1,201005	0,119679	1,620012	-0,696076	1,392801	1,866160	-9,221542	-2,037247	-2,053642	-1,793538	30,334936	78,899206	3,403488	0,119679	1,620012	-0,696076	128,563736	-7,528625	-9,221542	0,119679	1,620012	-0,696076	128,563736	-7,528625	-9,221542
10:42:41,69	0,492034	3,488012	-0,141982	0,240984	0,315979	1,201005	0,118621	1,620698	-0,697248	1,331747	1,806298	-9,211415	-2,036639	-2,054251	-1,792734	30,355005	78,864209	3,421067	0,118621	1,620698	-0,697248	128,556543	-7,505479	-9,211415	0,118621	1,620698	-0,697248	128,556543	-7,505479	-9,211415
10:42:41,74	0,492034	3,488012	-0,141982	0,240984	0,315979	1,201005	0,118845	1,619867	-0,696444	1,354692	1,852819	-9,193836	-2,036003	-2,055774	-1,794677	30,370605	78,874537	3,402922	0,118845	1,619867	-0,696444	128,514245	-7,476533	-9,193836	0,118845	1,619867	-0,696444	128,514245	-7,476533	-9,193836
10:42:41,79	0,492034	3,488012	-0,141982	0,240984	0,315979	1,201005	0,119847	1,618555	-0,698387	1,439670	1,913244	-9,211980	-2,036675	-2,057034	-1,792335	30,336734	78,848183	3,429769	0,119847	1,618555	-0,698387	128,496215	-7,494728	-9,211980	0,119847	1,618555	-0,698387	128,496215	-7,494728	-9,211980
10:42:41,85	0,492034	3,488012	-0,141982	0,240984	0,315979	1,201005	0,121273	1,618507	-0,696045	1,402400	1,971252	-9,185133	-2,035506	-2,054905	-1,793131	30,335017	78,855710	3,416495	0,121273	1,618507	-0,696045	128,455189	-7,548679	-9,185133	0,121273	1,618507	-0,696045	128,455189	-7,548679	-9,185133
10:42:41,90	0,492034	3,488012	-0,141982	0,240984	0,315979	1,201005	0,118846	1,618559	-0,696841	1,405335	1,839776	-9,198408	-2,036104	-2,054096	-1,791593	30,333275	78,842107	3,400623	0,118846	1,618559	-0,696841	128,462237	-7,489603	-9,198408	0,118846	1,618559	-0,696841	128,462237	-7,489603	-9,198408
10:42:41,95	0,492034	3,488012	-0,141982	0,240984	0,315979	1,201005	0,118444	1,619481	-0,695303	1,344759	1,824168	-9,214280	-2,039797	-2,057540	-1,785038	30,198333	78,952437	3,400406	0,118444	1,619481	-0,695303	128,474008	-7,473658	-9,214280	0,118444	1,619481	-0,695303	128,474008	-7,473658	-9,214280
10:42:42,00	0,492034	3,488012	-0,141982	0,240984	0,315979	1,201005	0,123273	1,620958	-0,688748	1,296050	1,903281	-9,214497	-2,078644	-2,021638	-1,823413	32,118859	80,981938	3,176931	0,123273	1,620958	-0,688748	128,541218	-7,773673	-9,214497	0,123273	1,620958	-0,688748	128,541218	-7,773673	-9,214497
10:42:42,05	0,492034	3,488012	-0,141982	0,240984	0,315979	1,201005	0,131446	1,692015	-0,753084	1,306098	2,051076	-9,639323	-2,105422	-2,029090	-1,849373	31,810782	82,299702	2,975579	0,131446	1,692015	-0,753084	134,129283	-8,267474	-9,639323	0,131446	1,692015	-0,753084	134,129283	-8,267474	-9,639323
10:42:42,10	0,492064	3,487979	-0,141986	0,240989	0,315987	1,251027	0,131446	1,692015	-0,753084	1,306098	2,051076	-9,639323	-2,108166	-2,034287	-1,857231	31,581806	82,440183	2,981123	0,131446	1,692015	-0,753084	134,129283	-8,267474	-9,639323	0,131446	1,692015	-0,753084	134,129283	-8,267474	-9,639323
10:42:42,15	0,492064	3,487979	-0,141986	0,240989	0,315987	1,251027	0,137320	1,691793	-0,760941	1,324793	2,087963	-9,633779	-2,105499	-2,035834	-1,858019	31,490124	82,333073	3,008416	0,137320	1,691793	-0,760941	134,130582	-8,691663	-9,633779	0,137320	1,691793	-0,760941	134,130582	-8,691663	-9,633779
10:42:42,20	0,492064	3,487979	-0,141986	0,240989	0,315987	1,251027	0,137326	1,688710	-0,761729	1,346518	2,062442	-9,606486	-2,104456	-2,036844	-1,856111	31,434911	82,285726	2,986956	0,137326	1,688710	-0,761729	133,910277	-8,717672	-9,606486	0,137326	1,688710	-0,761729	133,910277	-8,717672	-9,606486
10:42:42,25	0,492064	3,487979	-0,141986	0,240989	0,315987	1,251027	0,137679	1,687301	-0,759821	1,351165	2,056654	-9,627947	-2,104024	-2,035772	-1,858082	31,400615	82,188916	2,975951	0,137679	1,687301	-0,759821	133,804333	-8,751168	-9,627947	0,137679	1,687301	-0,759821	133,804333	-8,751168	-9,627947
10:42:42,30	0,492064	3,487979	-0,141986	0,240989	0,315987	1,251027	0,136535	1,687464	-0,761793	1,241730	2,015852	-9,638952	-2,101681	-2,036351	-1,855744	31,386588	82,197925	2,984970	0,136535	1,687464	-0,761793	133,707650	-8,702139	-9,638952	0,136535	1,687464	-0,761793	133,707650	-8,702139	-9,638952
10:42:42,35	0,492064	3,487979	-0,141986	0,240989	0,315987	1,251027	0,135864	1,685145	-0,759454	1,363112	1,964328	-9,629933	-2,102410	-2,039218	-1,856116	31,345539	82,119708	3,016477	0,135864	1,685145	-0,759454	133,646982	-8,701019	-9,629933	0,135864	1,685145	-0,759454	133,646982	-8,701019	-9,629933
10:42:42,40	0,492064	3,487979	-0,141986	0,240989	0,315987	1,251027	0,138712	1,684343	-0,759826	1,316545	2,115960	-9,598426	-2,098476	-2,033728	-1,857343	31,291423	82,061941	2,993198	0,138712	1,684343	-0,759826	133,537472	-8,772921	-9,598426	0,138712	1,684343	-0,759826	133,537472	-8,772921	-9,598426
10:42:42,45	0,492064	3,487979	-0,141986	0,240989	0,315987	1,251027	0,131990	1,683681	-0,761053	1,273892	1,748448	-9,621704	-2,106480	-2,039874	-1,842698	31,013883	82,259276	2,976630	0,131990	1,683681	-0,761053	133,442838	-8,612777	-9,621704	0,131990	1,683681	-0,761053	133,442838	-8,612777	-9,621704
10:42:42,50	0,492064	3,487979	-0,141986	0,240989	0,315987	1,251027	0,141315	1,687539	-0,746408	1,105378	1,894324	-9,638273	-2,097527	-1,991973	-1,811463	33,650180	82,103996	2,837305	0,141315	1,687539	-0,746408	133,577214	-9,198914	-9,638273	0,141315	1,687539	-0,746408	133,577214	-9,198914	-9,638273
10:42:42,55	0,492064	3,487979	-0,141986	0,240989	0,315987	1,251027	0,095356	1,703737	-0,715174	1,446780	1,865174	-9,777597	-2,161591	-1,994462	-1,847182	33,473789	85,246237	2,610905	0,095356	1,703737	-0,715174	135,190122	-5,620250	-9,777597	0,095356	1,703737	-0,715174	135,190122	-5,620250	-9,777597
10:42:42,60	0,492009	3,488001	-0,141976	0,240975	0,315983	1,301036	0,129542	1,757973	-0,750892	1,259566	1,919005	-10,003997	-2,164178	-2,011965	-1,859525	32,723378	85,434071	2,585495	0,129542	1,757973	-0,750892	139,260441	-8,250078	-10,003997	0,129542	1,757973	-0,750892	139,260441	-8,250078	-10,003997
10:42:42,65	0,492009	3,488001	-0,141976	0,240975	0,315983	1,301036	0,145995	1,751462	-0,763236	1,385598	2,030723	-10,029407	-2,157380	-2,011313	-1,856804	32,670760	85,220849	2,607893	0,145995	1,751462	-0,763236	138,875365	-9,429851	-10,029407	0,145995	1,751462	-0,763236	138,875365	-9,429851	-10,029407
10:42:42,70	0,492009	3,488001	-0,141976	0,240975	0,315983	1,301036	0,142031	1,745901	-0,760514	1,463786	1,885638	-10,007010	-2,152480	-2,014596	-1,855280	32,531908	85,054686	2,622810	0,142031	1,745901	-0,760514	138,517044	-9,263764	-10,007010	0,142031	1,745901	-0,760514	138,517044	-9,263764	-10,007010
10:42:42,75	0,492009	3,488001	-0,141976	0,240975	0,315983	1,301036	0,142424	1,740016	-0,758990	1,556509	1,868906	-9,992092	-2,158566	-2,016178	-1,854564	32,463283	84,961183	2,584882	0,142424	1,740016	-0,758990	138,147748	-9,311345	-9,992092	0,142424	1,740016	-0,758990	138,147748	-9,311345	-9,992092
10:42:42,80	0,492009	3,488001	-0,141976	0,240975	0,315983	1,301036	0,146837	1,744496	-0,758274	1,208268	2,085728	-10,030020	-2,150516	-2,016669	-1,858044	32,427256	84,826900	2,613458	0,146837	1,744496	-0,758274	138,151176	-9,440982	-10,030020	0,146837	1,744496	-0,758274	138,151176	-9,440982	-10,030020
10:42:42,85	0,492009	3,488001	-0,141976	0,240975	0,315983	1,301036	0,143237	1,737279	-0,761754	1,449246	1,934469	-10,001445	-2,150711	-2,019201	-1,856867	32,359416	84,749334	2,654151	0,143237	1,737279	-0,761754	137,825620	-9,309640	-10,001445	0,143237	1,737279	-0,761754	137,825620	-9,309640	-10,001445
10:42:42,90	0,492009	3,488001	-0,141976	0,240975	0,315983	1,301036	0,145528	1,736181	-0,760577	1,405206	2,033603	-9,960752	-2,149706	-2,015725	-1,856525	32,313427	84,669265	2,638005	0,145528	1,736181	-0,760577	137,695451	-9,390306	-9,960752	0,145528	1,736181	-0,760577	137,695451	-9,390306	-9,960752
10:42:42,95	0,492009	3,488001	-0,141976	0,240975	0,315983	1,301036	0,142014	1,737049	-0,760235	1,267757	1,851109	-9,976898	-2,145168	-2,022928	-1,852632	32,235750	84,583821	2,643103	0,142014	1,737049	-0,760235	137,626104	-9,296992	-9,976898	0,142014	1,737049	-0,760235	137,626104	-9,296992	-9,976898
10:42:43,00	0,492009	3,488001	-0,141976	0,240975	0,315983	1,301036	0,145983	1,729518	-0,756342	1,546551	2,032963	-9,971799	-2,147552	-2,019333	-1,858853	32,269337	84,512926	2,644394	0,145983	1,729518	-0,756342	137,313689	-9,426726	-9,971799	0,145983	1,729518	-0,756342	137,313689	-9,426726	-9,971799
10:42:43,05	0,492009	3,488001	-0,141976	0,240975	0,315983	1,301036	0,144062	1,733380	-0,762563	1,301115	1,997604	-9,970509	-2,143587	-2,019398	-1,854606	32,207144	84,452405	2,636341	0,144062	1,733380	-0,762563	137,371433	-9,311283	-9,970509	0,144062	1,733380	-0,762563	137,371433	-9,311283	-9,970509
10:42:43,10	0,492009	3,488001	-0,141976	0,240975	0,315983	1,301036	0,142136	1,729914	-0,758316	1,397856	1,873848	-9,978562	-2,143700	-2,019877	-1,854619	32,177033	84,384335	2,634387	0,142136	1,729914	-0,758316	137,196066	-9,283842	-9,978562	0,142136	1,729914	-0,758316	137,196066	-9,283842	-9,978562
10:42:43,15	0,492009	3,488001	-0,141976	0,240975	0,315983	1,301036	0,142607	1,729771	-0,758329	1,331236	1,906303	-9,980515	-2,143827	-2,019272	-1,856570	32,134429	84,358355	2,654628	0,142607	1,729771	-0,758329	137,118296	-9,288369	-9,980515	0,142607	1,729771	-0,758329	137,118296	-9,288369	-9,980515
10:42:43,20	0,492009	3,488001	-0,141976	0,240975	0,315983	1,301036	0,142147	1,730184	-0,760280	1,265968	1,858473	-9,960275	-2,140900	-2,022504	-1,851910	32,114349	84,335704	2,636765	0,142147	1,730184	-0,760280	137,085434	-9,300082	-9,960275	0,142147	1,730184	-0,760280	137,085434	-9,300082	-9,960275
10:42:43,25	0,492009	3,488001	-0,141976	0,240975	0,315983	1,301036	0,143482	1,726033	-0,755620	1,452184	1,921838	-9,978138	-2,141572	-2,019096	-1,855374	32,118526	84,279786	2,700414	0,143482	1,726033	-0,755620	136,945766	-9,341529	-9,978138	0,143482	1,726033	-0,755620	136,945766	-9,341529	-9,978138
10:42:43,30	0,492009	3,488001	-0,141976	0,240975	0,315983	1,301036	0,140867	1,728320	-0,759084	1,286942	1,817405	-9,914488	-2,138122	-2,024130	-1,855425	32,079073	84,215458	2,621118	0,140867	1,728320	-0,759084	136,960023	-9,240640	-9,914488	0,140867	1,728320	-0,759084	136,960023	-9,240640	-9,914488
10:42:43,35	0,492009	3,488001	-0,141976	0,240975	0,315983	1,301036	0,143501	1,722814	-0,759135	1,497787	1,952378	-9,993785	-2,139249	-2,023158	-1,854230	32,117757	84,181820	2,643091	0,143501	1,722814	-0,759135	136,738694	-9,312448	-9,993785	0,143501	1,722814	-0,759135	136,738694	-9,312448	-9,993785
10:42:43,40	0,492009	3,488001	-0,141976	0,240975	0,315983	1,301036	0,143223	1,724276	-0,757940	1,411973	1,988237	-9,971812	-2,137034	-2,025000	-1,854615	32,052485	84,177910	2,673051	0,143223	1,724276	-0,757940	136,767649	-9,254758	-9,971812	0,143223	1,724276	-0,757940	136,767649	-9,254758	-9,971812
10:42:43,45	0,492009	3,488001	-0,141976	0,240975	0,315983	1,301036	0,143711	1,721437	-0,758325	1,523578	1,959026	-9,941852	-2,137693	-2,022613	-1,855791	32,058183	84,092815	2,671222	0,143711	1,721437	-0,758325	136,656392	-9,322256	-9,941852	0,143711	1,721437	-0,758325	136,656392	-9,322256	-9,941852
10:42:43,50	0,492009	3,488001	-0,141976	0,240975	0,315983	1,301036	0,141973	1,723201	-0,759501	1,361001	1,916147	-9,943681	-2,138263	-2,022381	-1,853839	32,065009	84,092264	2,679573	0,141973	1,723201	-0,759501	136,632295	-9,228723	-9,943681	0,141973	1,723201	-0,759501	136,632295	-9,228723	-9,943681
10:42:43,55	0,492009	3,488001	-0,141976	0,240975	0,315983	1,301036	0,142058	1,723811	-0,757550	1,332234	1,926740	-9,935330	-2,135508	-2,027429	-1,853856	31,974046	84,059919	2,679209	0,142058	1,723811	-0,757550	136,651387	-9,224782	-9,935330	0,142058	1,723811	-0,757550	136,651387	-9,224782	-9,935330
10:42:43,60	0,492009	3,488001	-0,141976	0,240975	0,315983	1,301036	0,145051	1,718901	-0,757566	1,514048	2,019811	-9,935694	-2,132603	-2,028145	-1,851929	31,965523	84,004602	2,652522	0,145051	1,718901	-0,757566	136,447786	-9,366720	-9,935694	0,145051	1,718901	-0,757566	136,447786	-9,366720	-9,935694
10:42:43,65	0,492009	3,488001	-0,141976	0,240975	0,315983	1,301036	0,144219	1,716028	-0,755639	1,611306	1,996829	-9,962380	-2,133747	-2,024502	-1,856952	31,998657	84,025815	2,695022	0,144219	1,716028	-0,755639	136,319469	-9,324397	-9,962380	0,144219	1,716028	-0,755639	136,319469	-9,324397	-9,962380
10:42:43,70	0,492009	3,488001	-0,141976	0,240975	0,315983	1,301036	0,141636	1,718840	-0,760662	1,500020	1,880598	-9,919881	-2,136824	-2,025319	-1,851551	31,933190	83,997060	2,681144	0,141636	1,718840	-0,760662	136,428925	-9,237857	-9,919881	0,141636	1,718840	-0,760662	136,428925	-9,237857	-9,919881
10:42:43,75	0,492009	3,488001	-0,141976	0,240975	0,315983	1,301036	0,143882	1,721096	-0,755262	1,325064	1,955055	-9,933759	-2,135010	-2,027220	-1,853860	31,969983	83,950238	2,675857	0,143882	1,721096	-0,755262	136,431077	-9,339687	-9,933759	0,143882	1,721096	-0,755262	136,431077	-9,339687	-9,933759
10:42:43,80	0,492009	3,488001	-0,141976	0,240975	0,315983	1,301036	0,144621	1,718575	-0,757570	1,433992	2,048777	-9,939046	-2,136742	-2,023459	-1,852690	31,987034	83,977466	2,695481	0,144621	1,718575	-0,757570	136,342123	-9,304005	-9,939046	0,144621	1,718575	-0,757570	136,342123	-9,304005	-9,939046
10:42:43,85	0,492009	3,488001	-0,141976	0,240975	0,315983	1,301036	0,142231	1,721955	-0,756400	1,290335	1,925616	-9,919421	-2,133346	-2,026967	-1,853480	31,931521	83,926125	2,685265	0,142231	1,721955	-0,756400	136,463801	-9,239501	-9,919421	0,142231	1,721955	-0,756400	136,463801	-9,239501	-9,919421
10:42:43,90	0,492009	3,488001	-0,141976	0,240975	0,315983	1,301036	0,143571	1,717260	-0,757191	1,462274	1,972880	-9,929638	-2,132890	-2,028596	-1,854658	31,873027	83,913856	2,695717	0,143571	1,717260	-0,757191	136,267155	-9,297410	-9,929638	0,143571	1,717260	-0,757191	136,267155	-9,297410	-9,929638
10:42:43,95	0,492009	3,488001	-0,141976	0,240975	0,315983	1,301036	0,144753	1,716050	-0,758368	1,485309	1,989857	-9,919186	-2,135776	-2,024492	-1,853113	31,908986	83,910633	2,689569	0,144753	1,716050	-0,758368	136,195224	-9,373274	-9,919186	0,144753	1,716050	-0,758368	136,195224	-9,373274	-9,919186
10:42:44,00	0,492009	3,488001	-0,141976	0,240975	0,315983	1,301036	0,142642	1,720602	-0,756823	1,263806	1,912816	-9,925334	-2,131650	-2,026283	-1,852336	31,912299	83,879256	2,669124	0,142642	1,720602	-0,756823	136,331034	-9,284569	-9,925334	0,142642	1,720602	-0,756823	136,331034	-9,284569	-9,925334
10:42:44,05	0,492009	3,488001	-0,141976	0,240975	0,315983	1,301036	0,142130	1,716133	-0,756046	1,470648	1,904747	-9,945779	-2,134039	-2,028325	-1,854644	31,902907	83,870469	2,698698	0,142130	1,716133	-0,756046	136,187103	-9,252442	-9,945779	0,142130	1,716133	-0,756046	136,187103	-9,252442	-9,945779
10:42:44,10	0,492009	3,488001	-0,141976	0,240975	0,315983	1,301036	0,145093	1,717181	-0,758354	1,403863	2,055079	-9,916204	-2,137696	-2,026598	-1,855066	31,860035	83,844067	2,698174	0,145093	1,717181	-0,758354	136,202561	-9,334699	-9,916204	0,145093	1,717181	-0,758354	136,202561	-9,334699	-9,916204
10:42:44,16	0,492009	3,488001	-0,141976	0,240975	0,315983	1,301036	0,145426	1,721212	-0,758776	1,149956	2,048490	-9,916729	-2,135950	-2,027735	-1,855436	31,860571	83,813517	2,712084	0,145426	1,721212	-0,758776	136,265080	-9,367462	-9,916729	0,145426	1,721212	-0,758776	136,265080	-9,367462	-9,916729
10:42:44,21	0,492009	3,488001	-0,141976	0,240975	0,315983	1,301036	0,145538	1,719131	-0,759146	1,231990	2,070021	-9,902819	-2,131256	-2,029364	-1,852736	31,853526	83,766538	2,670816	0,145538	1,719131	-0,759146	136,183737	-9,354675	-9,902819	0,145538	1,719131	-0,759146	136,183737	-9,354675	-9,902819
10:42:44,26	0,492009	3,488001	-0,141976	0,240975	0,315983	1,301036	0,144601	1,714251	-0,756446	1,441494	2,038733	-9,944086	-2,131120	-2,024140	-1,846911	31,882666	83,873421	2,676040	0,144601	1,714251	-0,756446	136,010235	-9,312480	-9,944086	0,144601	1,714251	-0,756446	136,010235	-9,312480	-9,944086
10:42:44,31	0,492009	3,488001	-0,141976	0,240975	0,315983	1,301036	0,140009	1,716746	-0,750621	1,418924	1,771740	-9,938863	-2,130639	-1,988578	-1,918507	34,015276	83,747931	2,510065	0,140009	1,716746	-0,750621	136,183467	-9,218996	-9,938863	0,140009	1,716746	-0,750621	136,183467	-9,218996	-9,938863
10:42:44,36	0,492009	3,488001	-0,141976	0,240975	0,315983	1,301036	0,108971	1,734110	-0,822217	1,473596	2,067366	-10,104838	-2,163271	-1,985786	-1,933851	34,149497	85,427655	2,271049	0,108971	1,734110	-0,822217	137,601255	-6,486831	-10,104838	0,108971	1,734110	-0,822217	137,601255	-6,486831	-10,104838
10:42:44,41	0,491959	3,488012	-0,141986	0,240981	0,315991	1,351002	0,122869	1,763766	-0,837561	1,453307	2,066472	-10,343854	-2,164525	-1,992858	-1,938617	33,798815	85,528081	2,313420	0,122869	1,763766	-0,837561	139,908917	-7,578769	-10,343854	0,122869	1,763766	-0,837561	139,908917	-7,578769	-10,343854
10:42:44,46	0,491959	3,488012	-0,141986	0,240981	0,315991	1,351002	0,129620	1,763535	-0,845831	1,285131	2,083596	-10,282710	-2,166447	-1,991748	-1,942121	33,770225	85,438597	2,332193	0,129620	1,763535	-0,845831	139,722651	-8,091602	-10,282710	0,129620	1,763535	-0,845831	139,722651	-8,091602	-10,282710
10:42:44,51	0,491959	3,488012	-0,141986	0,240981	0,315991	1,351002	0,130253	1,759814	-0,844644	1,450652	2,113474	-10,264464	-2,163540	-1,994157	-1,940934	33,753598	85,415864	2,350439	0,130253	1,759814	-0,844644	139,596028	-8,111406	-10,264464	0,130253	1,759814	-0,844644	139,596028	-8,111406	-10,264464
10:42:44,56	0,491959	3,488012	-0,141986	0,240981	0,315991	1,351002	0,130253	1,759814	-0,844644	1,450652	2,113474	-10,264464	-2,164859	-1,993099	-1,942496	33,713241	85,369212	2,374465	0,130253	1,759814	-0,844644	139,596028	-8,111406	-10,264464	0,130253	1,759814	-0,844644	139,596028	-8,111406	-10,264464
10:42:44,61	0,491959	3,488012	-0,141986	0,240981	0,315991	1,351002	0,129996	1,761485	-0,846206	1,303179	2,088460	-10,240438	-2,163707	-1,994462	-1,941338	33,695766	85,364027	2,364080	0,129996	1,761485	-0,846206	139,579729	-8,116207	-10,240438	0,129996	1,761485	-0,846206	139,579729	-8,116207	-10,240438
10:42:44,66	0,491959	3,488012	-0,141986	0,240981	0,315991	1,351002	0,130601	1,759805	-0,845048	1,377288	2,107371	-10,250823	-2,165632	-1,996496	-1,942929	33,635844	85,310397	2,343931	0,130601	1,759805	-0,845048	139,521993	-8,144777	-10,250823	0,130601	1,759805	-0,845048	139,521993	-8,144777	-10,250823
10:42:44,71	0,491959	3,488012	-0,141986	0,240981	0,315991	1,351002	0,133325	1,760456	-0,846639	1,267038	2,223944	-10,270972	-2,162762	-1,997251	-1,937893	33,604550	85,261683	2,330322	0,133325	1,760456	-0,846639	139,462834	-8,242044	-10,270972	0,133325	1,760456	-0,846639	139,462834	-8,242044	-10,270972
10:42:44,76	0,491959	3,488012	-0,141986	0,240981	0,315991	1,351002	0,132543	1,757593	-0,841603	1,358099	2,180570	-10,284581	-2,162207	-1,997642	-1,935593	33,551372	85,346693	2,317694	0,132543	1,757593	-0,841603	139,329121	-8,224083	-10,284581	0,132543	1,757593	-0,841603	139,329121	-8,224083	-10,284581
10:42:44,81	0,491959	3,488012	-0,141986	0,240981	0,315991	1,351002	0,132605	1,756917	-0,839303	1,440271	2,095227	-10,297209	-2,175457	-1,949282	-1,880220	35,625404	86,097455	2,107502	0,132605	1,756917	-0,839303	139,358244	-8,314280	-10,297209	0,132605	1,756917	-0,839303	139,358244	-8,314280	-10,297209
10:42:44,86	0,491959	3,488012	-0,141986	0,240981	0,315991	1,351002	0,097348	1,792572	-0,783930	1,273415	1,682661	-10,507401	-2,216776	-1,963070	-1,924825	35,367455	88,349630	1,890161	0,097348	1,792572	-0,783930	141,990292	-5,959195	-10,507401	0,097348	1,792572	-0,783930	141,990292	-5,959195	-10,507401
10:42:44,91	0,492025	3,488005	-0,141990	0,240979	0,315993	1,400998	0,129949	1,821461	-0,828535	1,592643	2,028432	-10,724742	-2,224187	-1,973395	-1,931240	34,819568	88,638835	1,920683	0,129949	1,821461	-0,828535	144,577321	-8,172598	-10,724742	0,129949	1,821461	-0,828535	144,577321	-8,172598	-10,724742
10:42:44,96	0,492025	3,488005	-0,141990	0,240979	0,315993	1,400998	0,142596	1,822716	-0,834951	1,503872	2,066955	-10,694220	-2,221562	-1,975451	-1,929311	34,720380	88,476692	1,944554	0,142596	1,822716	-0,834951	144,587107	-9,126812	-10,694220	0,142596	1,822716	-0,834951	144,587107	-9,126812	-10,694220
10:42:45,01	0,492025	3,488005	-0,141990	0,240979	0,315993	1,400998	0,143065	1,819415	-0,833021	1,485515	2,086503	-10,670349	-2,217678	-1,975882	-1,930904	34,656728	88,338176	1,922967	0,143065	1,819415	-0,833021	144,309613	-9,144062	-10,670349	0,143065	1,819415	-0,833021	144,309613	-9,144062	-10,670349
10:42:45,06	0,492025	3,488005	-0,141990	0,240979	0,315993	1,400998	0,141495	1,815836	-0,834614	1,519865	2,019023	-10,691936	-2,214907	-1,980372	-1,929321	34,608529	88,211830	1,957026	0,141495	1,815836	-0,834614	144,062973	-9,088336	-10,691936	0,141495	1,815836	-0,834614	144,062973	-9,088336	-10,691936
10:42:45,11	0,492025	3,488005	-0,141990	0,240979	0,315993	1,400998	0,143998	1,811192	-0,833031	1,627841	2,170634	-10,657877	-2,216334	-1,978581	-1,930140	34,514855	88,171650	1,971755	0,143998	1,811192	-0,833031	143,806384	-9,133246	-10,657877	0,143998	1,811192	-0,833031	143,806384	-9,133246	-10,657877
10:42:45,16	0,492025	3,488005	-0,141990	0,240979	0,315993	1,400998	0,143161	1,813322	-0,833851	1,435413	2,066027	-10,643148	-2,209470	-1,981007	-1,930552	34,447489	88,068728	1,955692	0,143161	1,813322	-0,833851	143,781214	-9,172075	-10,643148	0,143161	1,813322	-0,833851	143,781214	-9,172075	-10,643148
10:42:45,21	0,492025	3,488005	-0,141990	0,240979	0,315993	1,400998	0,141830	1,806165	-0,834262	1,684774	1,989948	-10,659211	-2,212669	-1,980728	-1,930586	34,364364	87,974952	1,967587	0,141830	1,806165	-0,834262	143,468731	-9,143690	-10,659211	0,141830	1,806165	-0,834262	143,468731	-9,143690	-10,659211
10:42:45,26	0,492025	3,488005	-0,141990	0,240979	0,315993	1,400998	0,143188	1,809075	-0,834296	1,410701	2,035469	-10,647316	-2,211497	-1,984018	-1,929004	34,378207	87,895307	1,973336	0,143188	1,809075	-0,834296	143,423059	-9,204778	-10,647316	0,143188	1,809075	-0,834296	143,423059	-9,204778	-10,647316
10:42:45,31	0,492025	3,488005	-0,141990	0,240979	0,315993	1,400998	0,145451	1,806415	-0,832714	1,486923	2,204947	-10,641567	-2,209906	-1,979529	-1,930993	34,342430	87,802744	1,958354	0,145451	1,806415	-0,832714	143,290540	-9,212933	-10,641567	0,145451	1,806415	-0,832714	143,290540	-9,212933	-10,641567
10:42:45,36	0,492025	3,488005	-0,141990	0,240979	0,315993	1,400998	0,140768	1,807282	-0,834703	1,343832	1,976732	-10,656549	-2,204711	-1,982788	-1,930176	34,310662	87,737095	2,000102	0,140768	1,807282	-0,834703	143,215443	-9,073538	-10,656549	0,140768	1,807282	-0,834703	143,215443	-9,073538	-10,656549
10:42:45,41	0,492025	3,488005	-0,141990	0,240979	0,315993	1,400998	0,140993	1,801153	-0,833887	1,589796	1,993737	-10,614801	-2,207167	-1,984637	-1,930219	34,274454	87,679608	1,959198	0,140993	1,801153	-0,833887	142,980289	-9,074185	-10,614801	0,140993	1,801153	-0,833887	142,980289	-9,074185	-10,614801
10:42:45,46	0,492025	3,488005	-0,141990	0,240979	0,315993	1,400998	0,143822	1,802356	-0,833929	1,459361	2,138233	-10,655704	-2,206161	-1,988316	-1,929831	34,206937	87,619467	1,976738	0,143822	1,802356	-0,833929	142,944275	-9,151767	-10,655704	0,143822	1,802356	-0,833929	142,944275	-9,151767	-10,655704
10:42:45,51	0,492025	3,488005	-0,141990	0,240979	0,315993	1,400998	0,142806	1,803855	-0,833533	1,269450	2,093732	-10,605282	-2,207957	-1,983007	-1,929822	34,225686	87,578491	2,009621	0,142806	1,803855	-0,833533	142,872049	-9,116521	-10,605282	0,142806	1,803855	-0,833533	142,872049	-9,116521	-10,605282
10:42:45,56	0,492025	3,488005	-0,141990	0,240979	0,315993	1,400998	0,142806	1,803855	-0,833533	1,269450	2,093732	-10,605282	-2,204537	-1,987296	-1,931760	34,189315	87,507711	2,008861	0,142806	1,803855	-0,833533	142,872049	-9,116521	-10,605282	0,142806	1,803855	-0,833533	142,872049	-9,116521	-10,605282
10:42:45,61	0,492025	3,488005	-0,141990	0,240979	0,315993	1,400998	0,144810	1,798749	-0,835470	1,455478	2,201828	-10,606042	-2,197494	-1,987640	-1,926323	34,182485	87,453448	1,990516	0,144810	1,798749	-0,835470	142,657258	-9,165734	-10,606042	0,144810	1,798749	-0,835470	142,657258	-9,165734	-10,606042
10:42:45,66	0,492025	3,488005	-0,141990	0,240979	0,315993	1,400998	0,141586	1,792477	-0,830033	1,731183	2,055438	-10,624387	-2,200619	-1,989629	-1,929462	34,116999	87,401841	1,985765	0,141586	1,792477	-0,830033	142,440657	-9,059102	-10,624387	0,141586	1,792477	-0,830033	142,440657	-9,059102	-10,624387
10:42:45,71	0,492025	3,488005	-0,141990	0,240979	0,315993	1,400998	0,144871	1,794189	-0,833172	1,564729	2,195333	-10,629137	-2,201953	-1,988508	-1,929088	34,059927	87,371460	2,009313	0,144871	1,794189	-0,833172	142,408587	-9,177056	-10,629137	0,144871	1,794189	-0,833172	142,408587	-9,177056	-10,629137
10:42:45,76	0,492025	3,488005	-0,141990	0,240979	0,315993	1,400998	0,144567	1,795905	-0,832799	1,420646	2,145290	-10,605590	-2,201991	-1,986104	-1,930658	34,065429	87,329102	1,999515	0,144567	1,795905	-0,832799	142,399215	-9,203235	-10,605590	0,144567	1,795905	-0,832799	142,399215	-9,203235	-10,605590
10:42:45,81	0,492025	3,488005	-0,141990	0,240979	0,315993	1,400998	0,142504	1,797140	-0,834369	1,322516	2,063953	-10,615388	-2,197934	-1,987363	-1,928691	34,048514	87,278354	2,026451	0,142504	1,797140	-0,834369	142,398000	-9,122620	-10,615388	0,142504	1,797140	-0,834369	142,398000	-9,122620	-10,615388
10:42:45,86	0,492025	3,488005	-0,141990	0,240979	0,315993	1,400998	0,143152	1,791485	-0,833580	1,495486	2,130725	-10,609452	-2,197417	-1,989492	-1,929870	34,033547	87,207667	2,005451	0,143152	1,791485	-0,833580	142,127026	-9,106669	-10,609452	0,143152	1,791485	-0,833580	142,127026	-9,106669	-10,609452
10:42:45,91	0,492025	3,488005	-0,141990	0,240979	0,315993	1,400998	0,143152	1,791485	-0,833580	1,495486	2,130725	-10,609452	-2,196328	-1,990588	-1,927563	34,000680	87,153838	1,983305	0,143152	1,791485	-0,833580	142,127026	-9,106669	-10,609452	0,143152	1,791485	-0,833580	142,127026	-9,106669	-10,609452
10:42:45,96	0,492025	3,488005	-0,141990	0,240979	0,315993	1,400998	0,143556	1,789994	-0,831273	1,509959	2,150214	-10,631597	-2,195773	-1,987643	-1,927940	34,002731	87,138094	2,012614	0,143556	1,789994	-0,831273	142,024469	-9,118939	-10,631597	0,143556	1,789994	-0,831273	142,024469	-9,118939	-10,631597
10:42:46,01	0,492025	3,488005	-0,141990	0,240979	0,315993	1,400998	0,140728	1,790985	-0,831650	1,445813	2,012799	-10,602289	-2,198814	-1,988907	-1,928322	33,968795	87,109263	2,040629	0,140728	1,790985	-0,831650	142,038124	-9,034346	-10,602289	0,140728	1,790985	-0,831650	142,038124	-9,034346	-10,602289
10:42:46,06	0,492025	3,488005	-0,141990	0,240979	0,315993	1,400998	0,143343	1,792987	-0,832032	1,299765	2,133821	-10,574274	-2,199435	-1,990560	-1,927953	33,944320	87,115230	2,021114	0,143343	1,792987	-0,832032	142,049245	-9,118625	-10,574274	0,143343	1,792987	-0,832032	142,049245	-9,118625	-10,574274
10:42:46,11	0,492025	3,488005	-0,141990	0,240979	0,315993	1,400998	0,145085	1,792698	-0,831663	1,307701	2,200217	-10,593789	-2,194800	-1,988220	-1,930671	33,949488	87,032277	2,026051	0,145085	1,792698	-0,831663	142,034527	-9,188963	-10,593789	0,145085	1,792698	-0,831663	142,034527	-9,188963	-10,593789
10:42:46,17	0,492025	3,488005	-0,141990	0,240979	0,315993	1,400998	0,140741	1,789854	-0,834381	1,386367	2,020272	-10,588852	-2,194252	-1,987214	-1,927990	33,920217	87,042587	1,996224	0,140741	1,789854	-0,834381	141,889888	-9,027890	-10,588852	0,140741	1,789854	-0,834381	141,889888	-9,027890	-10,588852
10:42:46,22	0,492025	3,488005	-0,141990	0,240979	0,315993	1,400998	0,139596	1,789883	-0,831700	1,379164	1,930246	-10,618679	-2,192589	-1,989276	-1,928362	33,894064	86,973196	2,018703	0,139596	1,789883	-0,831700	141,884945	-9,028062	-10,618679	0,139596	1,789883	-0,831700	141,884945	-9,028062	-10,618679
10:42:46,27	0,492025	3,488005	-0,141990	0,240979	0,315993	1,400998	0,140551	1,787411	-0,832072	1,434521	1,991923	-10,596200	-2,194142	-1,995851	-1,914834	33,683616	86,946862	2,010547	0,140551	1,787411	-0,832072	141,746274	-9,041309	-10,596200	0,140551	1,787411	-0,832072	141,746274	-9,041309	-10,596200
10:42:46,32	0,492025	3,488005	-0,141990	0,240979	0,315993	1,400998	0,147021	1,785469	-0,818544	1,407491	2,159314	-10,604356	-2,194871	-1,948920	-1,908567	36,194762	86,927287	1,841780	0,147021	1,785469	-0,818544	141,566773	-9,381868	-10,604356	0,147021	1,785469	-0,818544	141,566773	-9,381868	-10,604356
10:42:46,37	0,492025	3,488005	-0,141990	0,240979	0,315993	1,400998	0,106742	1,809565	-0,812277	1,393093	2,249289	-10,773123	-2,236780	-1,943735	-1,886722	36,140610	89,146401	1,583565	0,106742	1,809565	-0,812277	143,443951	-6,129962	-10,773123	0,106742	1,809565	-0,812277	143,443951	-6,129962	-10,773123
10:42:46,42	0,491943	3,487989	-0,141989	0,240995	0,316009	1,451081	0,123207	1,848452	-0,790433	1,265698	1,948989	-11,031338	-2,244472	-1,960104	-1,879501	35,592442	89,727613	1,623890	0,123207	1,848452	-0,790433	146,369189	-7,722725	-11,031338	0,123207	1,848452	-0,790433	146,369189	-7,722725	-11,031338
10:42:46,47	0,491943	3,487989	-0,141989	0,240995	0,316009	1,451081	0,141228	1,846930	-0,783211	1,574123	2,120783	-10,991013	-2,242991	-1,957470	-1,880705	35,525947	89,563867	1,625553	0,141228	1,846930	-0,783211	146,558107	-8,965633	-10,991013	0,141228	1,846930	-0,783211	146,558107	-8,965633	-10,991013
10:42:46,52	0,491943	3,487989	-0,141989	0,240995	0,316009	1,451081	0,138207	1,846964	-0,784416	1,397297	1,987941	-10,989350	-2,242676	-1,956949	-1,878414	35,421099	89,493217	1,637640	0,138207	1,846964	-0,784416	146,383953	-8,861272	-10,989350	0,138207	1,846964	-0,784416	146,383953	-8,861272	-10,989350
10:42:46,57	0,491943	3,487989	-0,141989	0,240995	0,316009	1,451081	0,137598	1,846951	-0,782124	1,284337	1,900843	-10,977263	-2,240865	-1,961213	-1,879798	35,363283	89,421357	1,613037	0,137598	1,846951	-0,782124	146,270013	-8,900631	-10,977263	0,137598	1,846951	-0,782124	146,270013	-8,900631	-10,977263
10:42:46,62	0,491943	3,487989	-0,141989	0,240995	0,316009	1,451081	0,140386	1,843251	-0,783508	1,385600	2,031641	-11,001866	-2,235276	-1,962028	-1,878405	35,341817	89,342467	1,653527	0,140386	1,843251	-0,783508	146,080822	-8,988635	-11,001866	0,140386	1,843251	-0,783508	146,080822	-8,988635	-11,001866
10:42:46,67	0,491943	3,487989	-0,141989	0,240995	0,316009	1,451081	0,138297	1,838003	-0,782115	1,579432	1,943891	-10,961376	-2,236637	-1,963645	-1,880383	35,272359	89,292669	1,643684	0,138297	1,838003	-0,782115	145,862701	-8,912434	-10,961376	0,138297	1,838003	-0,782115	145,862701	-8,912434	-10,961376
10:42:46,72	0,491943	3,487989	-0,141989	0,240995	0,316009	1,451081	0,140378	1,838373	-0,784093	1,482336	2,016828	-10,971219	-2,235535	-1,960420	-1,876901	35,270780	89,199726	1,639273	0,140378	1,838373	-0,784093	145,794651	-9,002822	-10,971219	0,140378	1,838373	-0,784093	145,794651	-9,002822	-10,971219
10:42:46,77	0,491943	3,487989	-0,141989	0,240995	0,316009	1,451081	0,137033	1,839032	-0,780611	1,366818	1,888020	-10,975630	-2,234996	-1,959789	-1,867155	35,268932	89,103326	1,678912	0,137033	1,839032	-0,780611	145,730819	-8,869089	-10,975630	0,137033	1,839032	-0,780611	145,730819	-8,869089	-10,975630
10:42:46,82	0,491943	3,487989	-0,141989	0,240995	0,316009	1,451081	0,115582	1,875629	-0,755225	1,388304	1,906953	-11,230790	-2,256504	-1,923543	-1,851515	37,215483	90,299235	1,384112	0,115582	1,875629	-0,755225	148,625205	-7,166219	-11,230790	0,115582	1,875629	-0,755225	148,625205	-7,166219	-11,230790
10:42:46,87	0,491943	3,487989	-0,141989	0,240995	0,316009	1,451081	0,115582	1,875629	-0,755225	1,388304	1,906953	-11,230790	-2,293562	-1,930779	-1,959439	36,991072	92,272070	1,226788	0,115582	1,875629	-0,755225	148,625205	-7,166219	-11,230790	0,115582	1,875629	-0,755225	148,625205	-7,166219	-11,230790
10:42:46,92	0,492030	3,487970	-0,141980	0,240967	0,315982	1,501022	0,140377	1,904105	-0,863150	1,503868	2,015542	-11,388114	-2,288444	-1,941733	-1,972845	36,442819	92,016497	1,236499	0,140377	1,904105	-0,863150	150,976139	-9,004057	-11,388114	0,140377	1,904105	-0,863150	150,976139	-9,004057	-11,388114
10:42:46,97	0,492030	3,487970	-0,141980	0,240967	0,315982	1,501022	0,147304	1,894195	-0,876555	1,523725	2,028729	-11,378404	-2,285972	-1,946700	-1,971326	36,279585	91,812363	1,254629	0,147304	1,894195	-0,876555	150,218067	-9,534636	-11,378404	0,147304	1,894195	-0,876555	150,218067	-9,534636	-11,378404
10:42:47,02	0,492030	3,487970	-0,141980	0,240967	0,315982	1,501022	0,150370	1,889571	-0,875036	1,505807	2,148863	-11,360274	-2,282809	-1,948427	-1,975617	36,181772	91,614955	1,276438	0,150370	1,889571	-0,875036	149,837111	-9,655183	-11,360274	0,150370	1,889571	-0,875036	149,837111	-9,655183	-11,360274
10:42:47,07	0,492030	3,487970	-0,141980	0,240967	0,315982	1,501022	0,150284	1,885968	-0,879327	1,473270	2,158371	-11,338465	-2,281948	-1,949265	-1,972919	36,099889	91,408772	1,288438	0,150284	1,885968	-0,879327	149,521779	-9,638900	-11,338465	0,150284	1,885968	-0,879327	149,521779	-9,638900	-11,338465
10:42:47,12	0,492030	3,487970	-0,141980	0,240967	0,315982	1,501022	0,150580	1,884804	-0,876629	1,314313	2,205934	-11,326464	-2,274026	-1,952551	-1,971786	35,983449	91,274746	1,280689	0,150580	1,884804	-0,876629	149,271423	-9,614560	-11,326464	0,150580	1,884804	-0,876629	149,271423	-9,614560	-11,326464
10:42:47,17	0,492030	3,487970	-0,141980	0,240967	0,315982	1,501022	0,149464	1,876300	-0,875497	1,582234	2,114094	-11,334213	-2,274361	-1,956032	-1,972926	35,877371	91,138874	1,359914	0,149464	1,876300	-0,875497	148,871776	-9,618823	-11,334213	0,149464	1,876300	-0,875497	148,871776	-9,618823	-11,334213
10:42:47,22	0,492030	3,487970	-0,141980	0,240967	0,315982	1,501022	0,152646	1,874849	-0,876637	1,486949	2,255641	-11,254989	-2,273329	-1,950958	-1,971473	35,850548	91,019697	1,269206	0,152646	1,874849	-0,876637	148,662632	-9,727083	-11,254989	0,152646	1,874849	-0,876637	148,662632	-9,727083	-11,254989
10:42:47,27	0,492030	3,487970	-0,141980	0,240967	0,315982	1,501022	0,147736	1,876493	-0,875183	1,284870	2,036654	-11,345697	-2,271307	-1,954413	-1,971468	35,738992	90,882972	1,319103	0,147736	1,876493	-0,875183	148,589560	-9,560597	-11,345697	0,147736	1,876493	-0,875183	148,589560	-9,560597	-11,345697
10:42:47,32	0,492030	3,487970	-0,141980	0,240967	0,315982	1,501022	0,149718	1,873015	-0,875178	1,291549	2,111463	-11,295799	-2,266105	-1,962123	-1,972592	35,721324	90,752602	1,330084	0,149718	1,873015	-0,875178	148,323203	-9,641363	-11,295799	0,149718	1,873015	-0,875178	148,323203	-9,641363	-11,295799
10:42:47,37	0,492030	3,487970	-0,141980	0,240967	0,315982	1,501022	0,153794	1,864655	-0,876302	1,604540	2,373310	-11,284819	-2,267509	-1,959343	-1,972220	35,655064	90,673506	1,366936	0,153794	1,864655	-0,876302	147,979921	-9,699498	-11,284819	0,153794	1,864655	-0,876302	147,979921	-9,699498	-11,284819
10:42:47,42	0,492030	3,487970	-0,141980	0,240967	0,315982	1,501022	0,152087	1,867260	-0,875930	1,367418	2,266747	-11,247967	-2,262830	-1,960084	-1,972225	35,675003	90,555057	1,334567	0,152087	1,867260	-0,875930	147,947341	-9,672115	-11,247967	0,152087	1,867260	-0,875930	147,947341	-9,672115	-11,247967
10:42:47,47	0,492030	3,487970	-0,141980	0,240967	0,315982	1,501022	0,150390	1,862837	-0,875935	1,504790	2,254978	-11,280335	-2,261317	-1,958301	-1,969169	35,581697	90,475792	1,326809	0,150390	1,862837	-0,875935	147,737529	-9,550645	-11,280335	0,150390	1,862837	-0,875935	147,737529	-9,550645	-11,280335
10:42:47,52	0,492030	3,487970	-0,141980	0,240967	0,315982	1,501022	0,148090	1,862419	-0,872880	1,411238	2,094175	-11,288094	-2,259072	-1,963332	-1,971097	35,547649	90,400622	1,335256	0,148090	1,862419	-0,872880	147,611149	-9,530852	-11,288094	0,148090	1,862419	-0,872880	147,611149	-9,530852	-11,288094
10:42:47,57	0,492030	3,487970	-0,141980	0,240967	0,315982	1,501022	0,151324	1,857959	-0,874807	1,561031	2,270458	-11,279647	-2,254475	-1,959023	-1,969585	35,522345	90,333851	1,309665	0,151324	1,857959	-0,874807	147,410837	-9,608463	-11,279647	0,151324	1,857959	-0,874807	147,410837	-9,608463	-11,279647
10:42:47,62	0,492030	3,487970	-0,141980	0,240967	0,315982	1,501022	0,145293	1,856133	-0,873295	1,585519	1,968342	-11,305238	-2,257551	-1,959610	-1,971100	35,485666	90,295303	1,386633	0,145293	1,856133	-0,873295	147,291964	-9,437182	-11,305238	0,145293	1,856133	-0,873295	147,291964	-9,437182	-11,305238
10:42:47,67	0,492030	3,487970	-0,141980	0,240967	0,315982	1,501022	0,147340	1,858503	-0,874810	1,410537	2,062267	-11,228270	-2,254120	-1,964241	-1,970736	35,453847	90,195339	1,339836	0,147340	1,858503	-0,874810	147,303055	-9,503905	-11,228270	0,147340	1,858503	-0,874810	147,303055	-9,503905	-11,228270
10:42:47,72	0,492030	3,487970	-0,141980	0,240967	0,315982	1,501022	0,149635	1,853216	-0,874446	1,582994	2,204059	-11,275067	-2,258336	-1,962229	-1,970345	35,429227	90,168396	1,377319	0,149635	1,853216	-0,874446	147,060462	-9,542309	-11,275067	0,149635	1,853216	-0,874446	147,060462	-9,542309	-11,275067
10:42:47,77	0,492030	3,487970	-0,141980	0,240967	0,315982	1,501022	0,150001	1,857874	-0,874055	1,305165	2,215219	-11,237584	-2,254343	-1,964537	-1,972291	35,378953	90,133797	1,383105	0,150001	1,857874	-0,874055	147,148241	-9,559847	-11,237584	0,150001	1,857874	-0,874055	147,148241	-9,559847	-11,237584
10:42:47,82	0,492030	3,487970	-0,141980	0,240967	0,315982	1,501022	0,150003	1,853261	-0,876002	1,489906	2,189067	-11,231798	-2,255081	-1,969722	-1,969597	35,322160	90,032999	1,353697	0,150003	1,853261	-0,876002	146,970912	-9,586131	-11,231798	0,150003	1,853261	-0,876002	146,970912	-9,586131	-11,231798
10:42:47,87	0,492030	3,487970	-0,141980	0,240967	0,315982	1,501022	0,154862	1,851308	-0,873307	1,475776	2,442982	-11,261206	-2,251014	-1,965016	-1,970020	35,326907	89,972019	1,324283	0,154862	1,851308	-0,873307	146,803466	-9,713696	-11,261206	0,154862	1,851308	-0,873307	146,803466	-9,713696	-11,261206
10:42:47,92	0,492030	3,487970	-0,141980	0,240967	0,315982	1,501022	0,148753	1,850139	-0,873730	1,486140	2,159903	-11,290620	-2,252865	-1,964757	-1,971573	35,299735	89,957238	1,348978	0,148753	1,850139	-0,873730	146,722044	-9,517200	-11,290620	0,148753	1,850139	-0,873730	146,722044	-9,517200	-11,290620
10:42:47,97	0,492030	3,487970	-0,141980	0,240967	0,315982	1,501022	0,149454	1,851871	-0,875283	1,369680	2,180242	-11,265925	-2,250054	-1,964850	-1,971542	35,271178	89,876026	1,400420	0,149454	1,851871	-0,875283	146,741560	-9,551932	-11,265925	0,149454	1,851871	-0,875283	146,741560	-9,551932	-11,265925
10:42:48,02	0,492030	3,487970	-0,141980	0,240967	0,315982	1,501022	0,148130	1,849391	-0,875252	1,414057	2,127246	-11,214483	-2,249460	-1,966432	-1,968813	35,258264	89,896269	1,409098	0,148130	1,849391	-0,875252	146,591216	-9,500958	-11,214483	0,148130	1,849391	-0,875252	146,591216	-9,500958	-11,214483
10:42:48,07	0,492030	3,487970	-0,141980	0,240967	0,315982	1,501022	0,149203	1,848085	-0,872523	1,493043	2,161726	-11,205804	-2,250740	-1,967667	-1,971542	35,241732	89,810737	1,402940	0,149203	1,848085	-0,872523	146,567681	-9,550693	-11,205804	0,149203	1,848085	-0,872523	146,567681	-9,550693	-11,205804
10:42:48,12	0,492030	3,487970	-0,141980	0,240967	0,315982	1,501022	0,150912	1,848576	-0,875252	1,385139	2,279079	-11,211963	-2,247782	-1,964690	-1,971577	35,255423	89,797283	1,359736	0,150912	1,848576	-0,875252	146,498371	-9,567551	-11,211963	0,150912	1,848576	-0,875252	146,498371	-9,567551	-11,211963
10:42:48,17	0,492030	3,487970	-0,141980	0,240967	0,315982	1,501022	0,146855	1,847502	-0,875288	1,436176	2,086656	-11,255167	-2,249126	-1,968480	-1,969627	35,187502	89,741292	1,390575	0,146855	1,847502	-0,875288	146,465106	-9,441436	-11,255167	0,146855	1,847502	-0,875288	146,465106	-9,441436	-11,255167
10:42:48,22	0,492030	3,487970	-0,141980	0,240967	0,315982	1,501022	0,150809	1,846772	-0,873337	1,391724	2,261448	-11,224328	-2,247964	-1,965273	-1,969239	35,196538	89,719634	1,399920	0,150809	1,846772	-0,873337	146,363292	-9,577048	-11,224328	0,150809	1,846772	-0,873337	146,363292	-9,577048	-11,224328
10:42:48,27	0,492030	3,487970	-0,141980	0,240967	0,315982	1,501022	0,147450	1,847369	-0,872949	1,346437	2,105455	-11,214983	-2,246907	-1,963194	-1,968090	35,172516	89,636443	1,402138	0,147450	1,847369	-0,872949	146,364877	-9,469390	-11,214983	0,147450	1,847369	-0,872949	146,364877	-9,469390	-11,214983
10:42:48,32	0,492030	3,487970	-0,141980	0,240967	0,315982	1,501022	0,145122	1,847493	-0,871800	1,255922	2,005182	-11,212765	-2,245150	-1,966303	-1,968888	35,164186	89,612388	1,358175	0,145122	1,847493	-0,871800	146,284112	-9,386901	-11,212765	0,145122	1,847493	-0,871800	146,284112	-9,386901	-11,212765
10:42:48,37	0,492030	3,487970	-0,141980	0,240967	0,315982	1,501022	0,146936	1,844417	-0,872598	1,390887	2,104316	-11,256727	-2,245215	-1,970927	-1,969620	35,131584	89,606243	1,411358	0,146936	1,844417	-0,872598	146,177595	-9,430154	-11,256727	0,146936	1,844417	-0,872598	146,177595	-9,430154	-11,256727
10:42:48,42	0,492030	3,487970	-0,141980	0,240967	0,315982	1,501022	0,150973	1,842161	-0,873330	1,486543	2,289061	-11,203544	-2,246516	-1,970012	-1,970035	35,096460	89,549849	1,405231	0,150973	1,842161	-0,873330	146,096205	-9,562288	-11,203544	0,150973	1,842161	-0,873330	146,096205	-9,562288	-11,203544
10:42:48,47	0,492030	3,487970	-0,141980	0,240967	0,315982	1,501022	0,150831	1,843746	-0,873745	1,337753	2,279452	-11,209671	-2,245986	-1,971681	-1,968493	35,060573	89,550593	1,399684	0,150831	1,843746	-0,873745	146,071792	-9,560744	-11,209671	0,150831	1,843746	-0,873745	146,071792	-9,560744	-11,209671
10:42:48,52	0,492030	3,487970	-0,141980	0,240967	0,315982	1,501022	0,152012	1,842452	-0,872203	1,387741	2,309415	-11,215218	-2,245361	-1,968526	-1,970436	35,086109	89,560685	1,401504	0,152012	1,842452	-0,872203	146,020201	-9,623493	-11,215218	0,152012	1,842452	-0,872203	146,020201	-9,623493	-11,215218
10:42:48,57	0,492030	3,487970	-0,141980	0,240967	0,315982	1,501022	0,148967	1,843488	-0,874147	1,355366	2,168154	-11,213399	-2,243725	-1,973460	-1,970418	35,047059	89,465517	1,417777	0,148967	1,843488	-0,874147	146,069169	-9,525737	-11,213399	0,148967	1,843488	-0,874147	146,069169	-9,525737	-11,213399
10:42:48,62	0,492030	3,487970	-0,141980	0,240967	0,315982	1,501022	0,152421	1,839605	-0,874128	1,455350	2,361546	-11,197126	-2,242525	-1,972842	-1,968504	35,050056	89,466671	1,378156	0,152421	1,839605	-0,874128	145,864320	-9,603512	-11,197126	0,152421	1,839605	-0,874128	145,864320	-9,603512	-11,197126
10:42:48,67	0,492030	3,487970	-0,141980	0,240967	0,315982	1,501022	0,151286	1,838874	-0,872214	1,495839	2,304543	-11,236747	-2,239626	-1,968566	-1,969651	35,058118	89,433792	1,417615	0,151286	1,838874	-0,872214	145,847457	-9,571415	-11,236747	0,151286	1,838874	-0,872214	145,847457	-9,571415	-11,236747
10:42:48,72	0,492030	3,487970	-0,141980	0,240967	0,315982	1,501022	0,146134	1,838502	-0,873361	1,490769	2,060051	-11,197288	-2,239638	-1,972243	-1,968480	35,053021	89,395095	1,405477	0,146134	1,838502	-0,873361	145,813142	-9,411461	-11,197288	0,146134	1,838502	-0,873361	145,813142	-9,411461	-11,197288
10:42:48,77	0,492030	3,487970	-0,141980	0,240967	0,315982	1,501022	0,149324	1,836673	-0,872190	1,549795	2,240850	-11,209425	-2,242034	-1,970962	-1,965761	35,030593	89,408954	1,428499	0,149324	1,836673	-0,872190	145,728624	-9,481054	-11,209425	0,149324	1,836673	-0,872190	145,728624	-9,481054	-11,209425
10:42:48,82	0,492030	3,487970	-0,141980	0,240967	0,315982	1,501022	0,149412	1,839389	-0,869471	1,409370	2,219095	-11,186404	-2,245739	-1,969889	-1,968546	34,967773	89,372751	1,395282	0,149412	1,839389	-0,869471	145,801376	-9,509749	-11,186404	0,149412	1,839389	-0,869471	145,801376	-9,509749	-11,186404
10:42:48,87	0,492030	3,487970	-0,141980	0,240967	0,315982	1,501022	0,150336	1,843133	-0,872256	1,151874	2,230838	-11,219621	-2,239270	-1,973820	-1,969625	34,989478	89,295336	1,461603	0,150336	1,843133	-0,872256	145,837852	-9,570536	-11,219621	0,150336	1,843133	-0,872256	145,837852	-9,570536	-11,219621
10:42:48,92	0,492030	3,487970	-0,141980	0,240967	0,315982	1,501022	0,150505	1,835566	-0,873336	1,489175	2,297149	-11,153300	-2,238696	-1,972019	-1,970043	34,980635	89,308763	1,438519	0,150505	1,835566	-0,873336	145,581131	-9,517520	-11,153300	0,150505	1,835566	-0,873336	145,581131	-9,517520	-11,153300
10:42:48,97	0,492030	3,487970	-0,141980	0,240967	0,315982	1,501022	0,148659	1,835969	-0,873753	1,475429	2,186747	-11,176384	-2,235819	-1,971904	-1,968499	34,958711	89,269644	1,432221	0,148659	1,835969	-0,873753	145,599017	-9,482953	-11,176384	0,148659	1,835969	-0,873753	145,599017	-9,482953	-11,176384
10:42:49,02	0,492030	3,487970	-0,141980	0,240967	0,315982	1,501022	0,147121	1,833535	-0,872209	1,557147	2,107373	-11,182682	-2,238221	-1,972626	-1,968126	34,932843	89,273778	1,427025	0,147121	1,833535	-0,872209	145,489680	-9,441638	-11,182682	0,147121	1,833535	-0,872209	145,489680	-9,441638	-11,182682
10:42:49,07	0,492030	3,487970	-0,141980	0,240967	0,315982	1,501022	0,148947	1,835254	-0,871837	1,458408	2,177854	-11,187878	-2,239372	-1,971443	-1,969692	34,955379	89,256209	1,407779	0,148947	1,835254	-0,871837	145,525879	-9,514495	-11,187878	0,148947	1,835254	-0,871837	145,525879	-9,514495	-11,187878
10:42:49,12	0,492030	3,487970	-0,141980	0,240967	0,315982	1,501022	0,148498	1,836843	-0,873402	1,371839	2,182789	-11,207124	-2,242334	-1,976878	-1,966938	34,942289	89,224441	1,432973	0,148498	1,836843	-0,873402	145,564037	-9,474286	-11,207124	0,148498	1,836843	-0,873402	145,564037	-9,474286	-11,207124
10:42:49,17	0,492030	3,487970	-0,141980	0,240967	0,315982	1,501022	0,154686	1,836690	-0,870649	1,345727	2,509135	-11,181930	-2,239489	-1,972653	-1,969319	34,922008	89,181697	1,400463	0,154686	1,836690	-0,870649	145,525931	-9,633732	-11,181930	0,154686	1,836690	-0,870649	145,525931	-9,633732	-11,181930
10:42:49,22	0,492030	3,487970	-0,141980	0,240967	0,315982	1,501022	0,149605	1,836340	-0,873029	1,316818	2,248703	-11,214439	-2,237091	-1,973088	-1,969288	34,936751	89,200379	1,425467	0,149605	1,836340	-0,873029	145,469474	-9,495263	-11,214439	0,149605	1,836340	-0,873029	145,469474	-9,495263	-11,214439
10:42:49,27	0,492030	3,487970	-0,141980	0,240967	0,315982	1,501022	0,148782	1,834046	-0,872998	1,459657	2,209348	-11,189436	-2,237788	-1,974407	-1,968914	34,897023	89,157715	1,423965	0,148782	1,834046	-0,872998	145,432232	-9,470034	-11,189436	0,148782	1,834046	-0,872998	145,432232	-9,470034	-11,189436
10:42:49,32	0,492030	3,487970	-0,141980	0,240967	0,315982	1,501022	0,150273	1,833989	-0,872624	1,405779	2,273826	-11,190938	-2,239485	-1,972652	-1,970058	34,933206	89,175258	1,444199	0,150273	1,833989	-0,872624	145,373926	-9,522629	-11,190938	0,150273	1,833989	-0,872624	145,373926	-9,522629	-11,190938
10:42:49,37	0,492030	3,487970	-0,141980	0,240967	0,315982	1,501022	0,149602	1,836336	-0,873768	1,317025	2,261460	-11,170704	-2,234291	-1,972333	-1,969709	34,889425	89,144951	1,410495	0,149602	1,836336	-0,873768	145,469402	-9,482264	-11,170704	0,149602	1,836336	-0,873768	145,469402	-9,482264	-11,170704
10:42:49,42	0,492030	3,487970	-0,141980	0,240967	0,315982	1,501022	0,146728	1,831998	-0,873419	1,494482	2,089282	-11,204408	-2,232552	-1,975805	-1,969268	34,896526	89,072434	1,451222	0,146728	1,831998	-0,873419	145,306299	-9,428881	-11,204408	0,146728	1,831998	-0,873419	145,306299	-9,428881	-11,204408
10:42:49,47	0,492030	3,487970	-0,141980	0,240967	0,315982	1,501022	0,148866	1,828756	-0,872978	1,603796	2,242832	-11,163680	-2,239095	-1,975556	-1,966971	34,852519	89,101550	1,445271	0,148866	1,828756	-0,872978	145,161144	-9,443112	-11,163680	0,148866	1,828756	-0,872978	145,161144	-9,443112	-11,163680
10:42:49,52	0,492030	3,487970	-0,141980	0,240967	0,315982	1,501022	0,151921	1,834547	-0,870681	1,305900	2,349066	-11,169632	-2,237960	-1,974879	-1,967000	34,832996	89,096197	1,421388	0,151921	1,834547	-0,870681	145,317806	-9,576762	-11,169632	0,151921	1,834547	-0,870681	145,317806	-9,576762	-11,169632
10:42:49,57	0,492030	3,487970	-0,141980	0,240967	0,315982	1,501022	0,150768	1,833902	-0,870710	1,325005	2,274857	-11,193515	-2,235033	-1,971931	-1,969708	34,852023	89,060065	1,437162	0,150768	1,833902	-0,870710	145,286334	-9,560428	-11,193515	0,150768	1,833902	-0,870710	145,286334	-9,560428	-11,193515
10:42:49,62	0,492030	3,487970	-0,141980	0,240967	0,315982	1,501022	0,146751	1,832841	-0,873419	1,358395	2,100545	-11,177741	-2,234989	-1,975504	-1,969304	34,869956	89,034305	1,425694	0,146751	1,832841	-0,873419	145,236442	-9,419446	-11,177741	0,146751	1,832841	-0,873419	145,236442	-9,419446	-11,177741
10:42:49,67	0,492030	3,487970	-0,141980	0,240967	0,315982	1,501022	0,149824	1,831017	-0,873015	1,439916	2,288701	-11,189209	-2,237390	-1,975061	-1,966984	34,849556	89,025465	1,428705	0,149824	1,831017	-0,873015	145,174757	-9,472446	-11,189209	0,149824	1,831017	-0,873015	145,174757	-9,472446	-11,189209
10:42:49,72	0,492030	3,487970	-0,141980	0,240967	0,315982	1,501022	0,150640	1,833318	-0,870695	1,302437	2,317908	-11,186198	-2,235752	-1,971723	-1,968927	34,802011	89,040097	1,475229	0,150640	1,833318	-0,870695	145,217862	-9,507327	-11,186198	0,150640	1,833318	-0,870695	145,217862	-9,507327	-11,186198
10:42:49,77	0,492030	3,487970	-0,141980	0,240967	0,315982	1,501022	0,146931	1,833568	-0,872637	1,278311	2,076552	-11,139674	-2,234537	-1,972641	-1,968926	34,826403	89,005633	1,454566	0,146931	1,833568	-0,872637	145,213400	-9,457531	-11,139674	0,146931	1,833568	-0,872637	145,213400	-9,457531	-11,139674
10:42:49,82	0,492030	3,487970	-0,141980	0,240967	0,315982	1,501022	0,147118	1,832057	-0,872636	1,339226	2,124626	-11,160336	-2,235108	-1,975368	-1,968916	34,842648	88,959755	1,442730	0,147118	1,832057	-0,872636	145,155711	-9,424128	-11,160336	0,147118	1,832057	-0,872636	145,155711	-9,424128	-11,160336
10:42:49,87	0,492030	3,487970	-0,141980	0,240967	0,315982	1,501022	0,149765	1,831188	-0,872626	1,352837	2,299271	-11,172172	-2,234525	-1,972772	-1,970108	34,837292	88,986098	1,425460	0,149765	1,831188	-0,872626	145,101057	-9,457263	-11,172172	0,149765	1,831188	-0,872626	145,101057	-9,457263	-11,172172
10:42:49,92	0,492030	3,487970	-0,141980	0,240967	0,315982	1,501022	0,147226	1,831981	-0,873818	1,331717	2,149436	-11,189443	-2,232292	-1,970840	-1,969733	34,795132	88,959258	1,440013	0,147226	1,831981	-0,873818	145,142216	-9,407789	-11,189443	0,147226	1,831981	-0,873818	145,142216	-9,407789	-11,189443
10:42:49,97	0,492030	3,487970	-0,141980	0,240967	0,315982	1,501022	0,144436	1,831013	-0,873443	1,337703	1,981275	-11,174890	-2,233378	-1,975944	-1,967746	34,834560	88,922715	1,445974	0,144436	1,831013	-0,873443	145,072254	-9,356952	-11,174890	0,144436	1,831013	-0,873443	145,072254	-9,356952	-11,174890
10:42:50,02	0,492030	3,487970	-0,141980	0,240967	0,315982	1,501022	0,149399	1,829402	-0,871456	1,409567	2,291761	-11,168929	-2,232893	-1,977289	-1,968559	34,771550	88,952557	1,428576	0,149399	1,829402	-0,871456	145,017617	-9,436050	-11,168929	0,149399	1,829402	-0,871456	145,017617	-9,436050	-11,168929
10:42:50,07	0,492030	3,487970	-0,141980	0,240967	0,315982	1,501022	0,150321	1,828309	-0,872269	1,460739	2,270211	-11,186327	-2,230575	-1,977385	-1,968148	34,765441	88,925840	1,456990	0,150321	1,828309	-0,872269	144,982992	-9,529971	-11,186327	0,150321	1,828309	-0,872269	144,982992	-9,529971	-11,186327
10:42:50,12	0,492030	3,487970	-0,141980	0,240967	0,315982	1,501022	0,149246	1,826253	-0,871858	1,541453	2,222374	-11,157913	-2,235857	-1,977464	-1,968152	34,782458	88,900954	1,450250	0,149246	1,826253	-0,871858	144,902319	-9,493413	-11,157913	0,149246	1,826253	-0,871858	144,902319	-9,493413	-11,157913
10:42:50,17	0,492030	3,487970	-0,141980	0,240967	0,315982	1,501022	0,151955	1,830788	-0,871862	1,292597	2,390442	-11,164652	-2,233529	-1,975870	-1,969742	34,766894	88,916155	1,418587	0,151955	1,830788	-0,871862	145,009451	-9,538031	-11,164652	0,151955	1,830788	-0,871862	145,009451	-9,538031	-11,164652
10:42:50,22	0,492030	3,487970	-0,141980	0,240967	0,315982	1,501022	0,149411	1,829570	-0,873452	1,361333	2,237063	-11,196315	-2,235856	-1,976649	-1,968905	34,785943	88,913916	1,485125	0,149411	1,829570	-0,873452	144,982546	-9,491688	-11,196315	0,149411	1,829570	-0,873452	144,982546	-9,491688	-11,196315
10:42:50,27	0,492030	3,487970	-0,141980	0,240967	0,315982	1,501022	0,151249	1,831195	-0,872615	1,284391	2,350266	-11,129778	-2,234223	-1,978560	-1,968934	34,732159	88,867170	1,464816	0,151249	1,831195	-0,872615	145,033208	-9,522784	-11,129778	0,151249	1,831195	-0,872615	145,033208	-9,522784	-11,129778
10:42:50,32	0,492030	3,487970	-0,141980	0,240967	0,315982	1,501022	0,152087	1,828826	-0,872645	1,340236	2,370652	-11,150086	-2,230051	-1,976950	-1,967763	34,762233	88,848589	1,454469	0,152087	1,828826	-0,872645	144,903038	-9,568205	-11,150086	0,152087	1,828826	-0,872645	144,903038	-9,568205	-11,150086
10:42:50,37	0,492030	3,487970	-0,141980	0,240967	0,315982	1,501022	0,148606	1,826017	-0,871474	1,485208	2,224979	-11,160433	-2,233025	-1,976701	-1,970130	34,752162	88,842211	1,421416	0,148606	1,826017	-0,871474	144,827565	-9,440625	-11,160433	0,148606	1,826017	-0,871474	144,827565	-9,440625	-11,160433
10:42:50,42	0,492030	3,487970	-0,141980	0,240967	0,315982	1,501022	0,149878	1,828717	-0,873841	1,334240	2,285582	-11,193487	-2,229512	-1,975711	-1,970884	34,744952	88,858777	1,457149	0,149878	1,828717	-0,873841	144,888562	-9,479861	-11,193487	0,149878	1,828717	-0,873841	144,888562	-9,479861	-11,193487
10:42:50,47	0,492030	3,487970	-0,141980	0,240967	0,315982	1,501022	0,147264	1,826170	-0,874594	1,477459	2,135100	-11,157754	-2,230664	-1,976748	-1,969347	34,757656	88,828421	1,420842	0,147264	1,826170	-0,874594	144,831791	-9,425104	-11,157754	0,147264	1,826170	-0,874594	144,831791	-9,425104	-11,157754
10:42:50,52	0,492030	3,487970	-0,141980	0,240967	0,315982	1,501022	0,148738	1,826649	-0,873058	1,432602	2,237945	-11,194061	-2,229581	-1,978070	-1,971648	34,728772	88,803784	1,470192	0,148738	1,826649	-0,873058	144,824553	-9,437994	-11,194061	0,148738	1,826649	-0,873058	144,824553	-9,437994	-11,194061
10:42:50,57	0,492030	3,487970	-0,141980	0,240967	0,315982	1,501022	0,149342	1,825050	-0,875358	1,479965	2,256628	-11,144710	-2,228956	-1,977176	-1,968949	34,738735	88,804354	1,439635	0,149342	1,825050	-0,875358	144,746405	-9,466681	-11,144710	0,149342	1,825050	-0,875358	144,746405	-9,466681	-11,144710
10:42:50,62	0,492030	3,487970	-0,141980	0,240967	0,315982	1,501022	0,148255	1,824956	-0,872659	1,490338	2,208467	-11,175267	-2,230178	-1,976725	-1,967366	34,729551	88,783790	1,486415	0,148255	1,824956	-0,872659	144,749384	-9,429541	-11,175267	0,148255	1,824956	-0,872659	144,749384	-9,429541	-11,175267
10:42:50,67	0,492030	3,487970	-0,141980	0,240967	0,315982	1,501022	0,148476	1,826239	-0,871077	1,401211	2,222268	-11,128487	-2,231463	-1,978569	-1,968564	34,670058	88,798879	1,473208	0,148476	1,826239	-0,871077	144,760988	-9,433060	-11,128487	0,148476	1,826239	-0,871077	144,760988	-9,433060	-11,128487
10:42:50,72	0,492030	3,487970	-0,141980	0,240967	0,315982	1,501022	0,150714	1,826431	-0,872274	1,374580	2,279623	-11,141695	-2,230787	-1,976427	-1,968176	34,719687	88,779856	1,452906	0,150714	1,826431	-0,872274	144,749379	-9,551457	-11,141695	0,150714	1,826431	-0,872274	144,749379	-9,551457	-11,141695
10:42:50,77	0,492030	3,487970	-0,141980	0,240967	0,315982	1,501022	0,148522	1,826916	-0,871886	1,357672	2,218104	-11,161997	-2,229123	-1,978847	-1,968544	34,680295	88,749427	1,486405	0,148522	1,826916	-0,871886	144,770588	-9,440864	-11,161997	0,148522	1,826916	-0,871886	144,770588	-9,440864	-11,161997
10:42:50,82	0,492030	3,487970	-0,141980	0,240967	0,315982	1,501022	0,149785	1,824266	-0,872255	1,449444	2,264911	-11,128498	-2,229706	-1,973622	-1,971268	34,698164	88,767937	1,503681	0,149785	1,824266	-0,872255	144,654304	-9,493249	-11,128498	0,149785	1,824266	-0,872255	144,654304	-9,493249	-11,128498
10:42:50,87	0,492030	3,487970	-0,141980	0,240967	0,315982	1,501022	0,145552	1,827382	-0,874978	1,312364	2,051013	-11,111221	-2,231050	-1,976358	-1,970131	34,641056	88,676106	1,485462	0,145552	1,827382	-0,874978	144,761849	-9,374854	-11,111221	0,145552	1,827382	-0,874978	144,761849	-9,374854	-11,111221
10:42:50,92	0,492030	3,487970	-0,141980	0,240967	0,315982	1,501022	0,148594	1,827179	-0,873841	1,214848	2,205615	-11,129441	-2,232094	-1,977302	-1,969366	34,670548	88,746252	1,447858	0,148594	1,827179	-0,873841	144,648382	-9,458987	-11,129441	0,148594	1,827179	-0,873841	144,648382	-9,458987	-11,129441
10:42:50,97	0,492030	3,487970	-0,141980	0,240967	0,315982	1,501022	0,149933	1,827611	-0,873077	1,267870	2,265728	-11,167044	-2,227505	-1,978893	-1,968192	34,629466	88,686368	1,465586	0,149933	1,827611	-0,873077	144,735329	-9,504011	-11,167044	0,149933	1,827611	-0,873077	144,735329	-9,504011	-11,167044
10:42:51,02	0,492030	3,487970	-0,141980	0,240967	0,315982	1,501022	0,149017	1,822841	-0,871902	1,443499	2,212439	-11,149317	-2,230952	-1,975707	-1,968581	34,678124	88,689027	1,460439	0,149017	1,822841	-0,871902	144,536527	-9,485363	-11,149317	0,149017	1,822841	-0,871902	144,536527	-9,485363	-11,149317
10:42:51,07	0,492030	3,487970	-0,141980	0,240967	0,315982	1,501022	0,147981	1,827419	-0,872291	1,232073	2,199386	-11,154464	-2,228584	-1,977603	-1,967793	34,675062	88,694805	1,460304	0,147981	1,827419	-0,872291	144,684476	-9,417104	-11,154464	0,147981	1,827419	-0,872291	144,684476	-9,417104	-11,154464
10:42:51,12	0,492030	3,487970	-0,141980	0,240967	0,315982	1,501022	0,148439	1,824420	-0,871504	1,391499	2,217670	-11,154598	-2,226833	-1,979917	-1,967782	34,664474	88,687023	1,464962	0,148439	1,824420	-0,871504	144,608472	-9,434787	-11,154598	0,148439	1,824420	-0,871504	144,608472	-9,434787	-11,154598
10:42:51,17	0,492030	3,487970	-0,141980	0,240967	0,315982	1,501022	0,149567	1,821747	-0,871493	1,518464	2,271072	-11,149941	-2,225130	-1,978364	-1,967790	34,648965	88,659565	1,469616	0,149567	1,821747	-0,871493	144,525603	-9,469969	-11,149941	0,149567	1,821747	-0,871493	144,525603	-9,469969	-11,149941
10:42:51,22	0,492030	3,487970	-0,141980	0,240967	0,315982	1,501022	0,147371	1,821048	-0,871500	1,523271	2,157161	-11,145287	-2,230408	-1,978347	-1,967020	34,660696	88,650913	1,462995	0,147371	1,821048	-0,871500	144,475549	-9,411470	-11,145287	0,147371	1,821048	-0,871500	144,475549	-9,411470	-11,145287
10:42:51,27	0,492030	3,487970	-0,141980	0,240967	0,315982	1,501022	0,149995	1,825628	-0,870730	1,283481	2,308100	-11,151908	-2,228705	-1,976905	-1,971684	34,638427	88,672009	1,481782	0,149995	1,825628	-0,870730	144,595294	-9,466523	-11,151908	0,149995	1,825628	-0,870730	144,595294	-9,466523	-11,151908
10:42:51,32	0,492030	3,487970	-0,141980	0,240967	0,315982	1,501022	0,147895	1,824874	-0,875395	1,329832	2,169052	-11,133121	-2,225738	-1,979608	-1,966224	34,643497	88,636397	1,482223	0,147895	1,824874	-0,875395	144,582444	-9,440699	-11,133121	0,147895	1,824874	-0,875395	144,582444	-9,440699	-11,133121
10:42:51,37	0,492030	3,487970	-0,141980	0,240967	0,315982	1,501022	0,148752	1,820953	-0,869934	1,505415	2,235807	-11,132680	-2,229883	-1,976590	-1,969774	34,640308	88,644827	1,440811	0,148752	1,820953	-0,869934	144,450233	-9,441209	-11,132680	0,148752	1,820953	-0,869934	144,450233	-9,441209	-11,132680
10:42:51,42	0,492030	3,487970	-0,141980	0,240967	0,315982	1,501022	0,148211	1,826052	-0,873484	1,245999	2,200708	-11,174092	-2,225152	-1,977502	-1,968569	34,664607	88,594615	1,463128	0,148211	1,826052	-0,873484	144,591050	-9,433855	-11,174092	0,148211	1,826052	-0,873484	144,591050	-9,433855	-11,174092
10:42:51,47	0,492030	3,487970	-0,141980	0,240967	0,315982	1,501022	0,146636	1,821498	-0,872279	1,451448	2,164932	-11,151775	-2,225841	-1,981056	-1,969714	34,614198	88,597512	1,502550	0,146636	1,821498	-0,872279	144,439045	-9,345955	-11,151775	0,146636	1,821498	-0,872279	144,439045	-9,345955	-11,151775
10:42:51,52	0,492030	3,487970	-0,141980	0,240967	0,315982	1,501022	0,150058	1,820318	-0,873424	1,490100	2,297810	-11,112353	-2,226450	-1,976390	-1,967060	34,613311	88,573920	1,442634	0,150058	1,820318	-0,873424	144,385087	-9,481761	-11,112353	0,150058	1,820318	-0,873424	144,385087	-9,481761	-11,112353
10:42:51,57	0,492030	3,487970	-0,141980	0,240967	0,315982	1,501022	0,146321	1,823179	-0,870770	1,320481	2,114499	-11,172269	-2,227041	-1,979394	-1,967804	34,610856	88,570273	1,471518	0,146321	1,823179	-0,870770	144,440013	-9,371696	-11,172269	0,146321	1,823179	-0,870770	144,440013	-9,371696	-11,172269
10:42:51,62	0,492030	3,487970	-0,141980	0,240967	0,315982	1,501022	0,149218	1,822188	-0,871514	1,367601	2,264842	-11,143385	-2,227628	-1,980795	-1,968973	34,598576	88,602150	1,468222	0,149218	1,822188	-0,871514	144,409379	-9,448769	-11,143385	0,149218	1,822188	-0,871514	144,409379	-9,448769	-11,143385
10:42:51,67	0,492030	3,487970	-0,141980	0,240967	0,315982	1,501022	0,150725	1,821997	-0,872683	1,399038	2,316625	-11,146680	-2,225850	-1,975816	-1,970498	34,632455	88,580989	1,512776	0,150725	1,821997	-0,872683	144,425765	-9,515274	-11,146680	0,150725	1,821997	-0,872683	144,425765	-9,515274	-11,146680
10:42:51,72	0,492030	3,487970	-0,141980	0,240967	0,315982	1,501022	0,145525	1,822946	-0,874208	1,348275	2,086139	-11,102127	-2,225921	-1,976741	-1,967029	34,594599	88,561656	1,490906	0,145525	1,822946	-0,874208	144,449541	-9,337550	-11,102127	0,145525	1,822946	-0,874208	144,449541	-9,337550	-11,102127
10:42:51,77	0,492030	3,487970	-0,141980	0,240967	0,315982	1,501022	0,146360	1,822545	-0,870740	1,333464	2,106467	-11,123997	-2,227080	-1,981430	-1,967405	34,590244	88,563944	1,485511	0,146360	1,822545	-0,870740	144,403239	-9,382809	-11,123997	0,146360	1,822545	-0,870740	144,403239	-9,382809	-11,123997
10:42:51,82	0,492030	3,487970	-0,141980	0,240967	0,315982	1,501022	0,151001	1,821204	-0,871116	1,402985	2,342880	-11,129392	-2,229389	-1,980143	-1,967796	34,613162	88,571167	1,480691	0,151001	1,821204	-0,871116	144,367515	-9,510709	-11,129392	0,151001	1,821204	-0,871116	144,367515	-9,510709	-11,129392
10:42:51,87	0,492030	3,487970	-0,141980	0,240967	0,315982	1,501022	0,151041	1,823848	-0,871506	1,283221	2,361191	-11,134211	-2,225405	-1,977289	-1,969785	34,575319	88,516756	1,452589	0,151041	1,823848	-0,871506	144,455290	-9,495530	-11,134211	0,151041	1,823848	-0,871506	144,455290	-9,495530	-11,134211
10:42:51,92	0,492030	3,487970	-0,141980	0,240967	0,315982	1,501022	0,146577	1,821824	-0,873495	1,322434	2,123520	-11,162314	-2,225255	-1,977891	-1,965843	34,629152	88,549365	1,489379	0,146577	1,821824	-0,873495	144,335607	-9,382813	-11,162314	0,146577	1,821824	-0,873495	144,335607	-9,382813	-11,162314
10:42:51,97	0,492030	3,487970	-0,141980	0,240967	0,315982	1,501022	0,147024	1,821393	-0,869553	1,399984	2,177046	-11,125524	-2,227691	-1,981331	-1,967799	34,590897	88,534128	1,479853	0,147024	1,821393	-0,869553	144,379352	-9,364326	-11,125524	0,147024	1,821393	-0,869553	144,379352	-9,364326	-11,125524
10:42:52,02	0,492030	3,487970	-0,141980	0,240967	0,315982	1,501022	0,151221	1,821783	-0,871510	1,347399	2,369764	-11,135050	-2,227802	-1,979528	-1,968224	34,553991	88,501576	1,465161	0,151221	1,821783	-0,871510	144,357355	-9,501050	-11,135050	0,151221	1,821783	-0,871510	144,357355	-9,501050	-11,135050
10:42:52,07	0,492030	3,487970	-0,141980	0,240967	0,315982	1,501022	0,149715	1,822781	-0,871934	1,248861	2,275802	-11,149742	-2,224273	-1,980816	-1,968174	34,559262	88,485876	1,513444	0,149715	1,822781	-0,871934	144,337157	-9,476844	-11,149742	0,149715	1,822781	-0,871934	144,337157	-9,476844	-11,149742
10:42:52,12	0,492030	3,487970	-0,141980	0,240967	0,315982	1,501022	0,149066	1,819081	-0,871885	1,430297	2,254452	-11,101459	-2,223659	-1,980574	-1,967431	34,566249	88,479914	1,464419	0,149066	1,819081	-0,871885	144,228147	-9,447223	-11,101459	0,149066	1,819081	-0,871885	144,228147	-9,447223	-11,101459
10:42:52,17	0,492030	3,487970	-0,141980	0,240967	0,315982	1,501022	0,148549	1,818670	-0,871141	1,449987	2,236617	-11,150483	-2,224805	-1,980250	-1,968973	34,573055	88,520836	1,480984	0,148549	1,818670	-0,871141	144,215592	-9,424500	-11,150483	0,148549	1,818670	-0,871141	144,215592	-9,424500	-11,150483
10:42:52,22	0,492030	3,487970	-0,141980	0,240967	0,315982	1,501022	0,148842	1,819824	-0,872684	1,428840	2,237258	-11,133918	-2,222458	-1,979316	-1,967042	34,583390	88,468068	1,459176	0,148842	1,819824	-0,872684	144,285007	-9,446817	-11,133918	0,148842	1,819824	-0,872684	144,285007	-9,446817	-11,133918
10:42:52,27	0,492030	3,487970	-0,141980	0,240967	0,315982	1,501022	0,146859	1,818258	-0,870752	1,469707	2,169478	-11,155726	-2,226044	-1,981817	-1,970140	34,554745	88,487274	1,485205	0,146859	1,818258	-0,870752	144,202994	-9,358933	-11,155726	0,146859	1,818258	-0,870752	144,202994	-9,358933	-11,155726
10:42:52,32	0,492030	3,487970	-0,141980	0,240967	0,315982	1,501022	0,151299	1,821869	-0,874248	1,303317	2,350756	-11,133727	-2,227805	-1,981356	-1,970538	34,551090	88,511373	1,481176	0,151299	1,821869	-0,874248	144,320024	-9,526230	-11,133727	0,151299	1,821869	-0,874248	144,320024	-9,526230	-11,133727
10:42:52,37	0,492030	3,487970	-0,141980	0,240967	0,315982	1,501022	0,151299	1,821869	-0,874248	1,303317	2,350756	-11,133727	-2,222505	-1,977849	-1,968602	34,567248	88,474455	1,470396	0,151299	1,821869	-0,874248	144,320024	-9,526230	-11,133727	0,151299	1,821869	-0,874248	144,320024	-9,526230	-11,133727
10:42:52,42	0,492030	3,487970	-0,141980	0,240967	0,315982	1,501022	0,145612	1,819033	-0,872313	1,426892	2,087476	-11,144507	-2,224949	-1,979962	-1,968981	34,529314	88,462491	1,498968	0,145612	1,819033	-0,872313	144,220979	-9,343068	-11,144507	0,145612	1,819033	-0,872313	144,220979	-9,343068	-11,144507
10:42:52,47	0,492030	3,487970	-0,141980	0,240967	0,315982	1,501022	0,148664	1,820093	-0,872691	1,342457	2,219294	-11,115935	-2,227259	-1,981458	-1,970541	34,550991	88,450349	1,474459	0,148664	1,820093	-0,872691	144,219735	-9,450808	-11,115935	0,148664	1,820093	-0,872691	144,219735	-9,450808	-11,115935
10:42:52,52	0,492030	3,487970	-0,141980	0,240967	0,315982	1,501022	0,151115	1,821345	-0,874251	1,277636	2,371617	-11,140444	-2,221993	-1,981870	-1,969366	34,543496	88,416909	1,478444	0,151115	1,821345	-0,874251	144,253257	-9,490929	-11,140444	0,151115	1,821345	-0,874251	144,253257	-9,490929	-11,140444
10:42:52,58	0,492030	3,487970	-0,141980	0,240967	0,315982	1,501022	0,148838	1,816578	-0,873076	1,492814	2,263453	-11,136459	-2,219042	-1,983147	-1,968990	34,526068	88,455651	1,460575	0,148838	1,816578	-0,873076	144,094222	-9,420365	-11,136459	0,148838	1,816578	-0,873076	144,094222	-9,420365	-11,136459
10:42:52,63	0,492030	3,487970	-0,141980	0,240967	0,315982	1,501022	0,148044	1,816314	-0,871316	1,504933	2,206657	-11,111419	-2,224977	-1,983574	-1,968215	34,513158	88,430249	1,472869	0,148044	1,816314	-0,871316	144,085582	-9,414762	-11,111419	0,148044	1,816314	-0,871316	144,085582	-9,414762	-11,111419
10:42:52,68	0,492030	3,487970	-0,141980	0,240967	0,315982	1,501022	0,151806	1,818311	-0,871925	1,399097	2,384840	-11,142034	-2,224973	-1,979733	-1,970939	34,542066	88,397516	1,473751	0,151806	1,818311	-0,871925	144,136523	-9,531957	-11,142034	0,151806	1,818311	-0,871925	144,136523	-9,531957	-11,142034
10:42:52,73	0,492030	3,487970	-0,141980	0,240967	0,315982	1,501022	0,148478	1,820228	-0,874649	1,285522	2,253171	-11,141152	-2,155605	-2,011983	-1,877110	32,977010	84,960599	1,775607	0,148478	1,820228	-0,874649	144,173428	-9,402357	-11,141152	0,148478	1,820228	-0,874649	144,173428	-9,402357	-11,141152
10:42:52,78	0,492030	3,487970	-0,141980	0,240967	0,315982	1,501022	0,141724	1,744029	-0,780821	1,488907	2,265027	-10,839296	-2,098880	-1,990090	-1,782666	33,822740	82,258886	2,018722	0,141724	1,744029	-0,780821	138,395159	-8,860287	-10,839296	0,141724	1,744029	-0,780821	138,395159	-8,860287	-10,839296
10:42:52,83	0,492016	3,487953	-0,141971	0,240976	0,315998	1,451138	0,094401	1,705850	-0,686377	1,557328	1,887501	-10,596181	-2,094038	-1,982815	-1,769988	34,037302	82,053550	1,979915	0,094401	1,705850	-0,686377	135,466531	-5,522941	-10,596181	0,094401	1,705850	-0,686377	135,466531	-5,522941	-10,596181
10:42:52,88	0,492016	3,487953	-0,141971	0,240976	0,315998	1,451138	0,085679	1,705294	-0,673698	1,515681	1,722471	-10,634988	-2,095672	-1,981176	-1,769165	34,101376	82,067918	2,013093	0,085679	1,705294	-0,673698	135,381259	-5,003340	-10,634988	0,085679	1,705294	-0,673698	135,381259	-5,003340	-10,634988
10:42:52,93	0,492016	3,487953	-0,141971	0,240976	0,315998	1,451138	0,085077	1,707528	-0,672875	1,443982	1,739478	-10,601810	-2,100401	-1,986032	-1,770693	34,090655	82,056895	2,036468	0,085077	1,707528	-0,672875	135,484946	-4,939084	-10,601810	0,085077	1,707528	-0,672875	135,484946	-4,939084	-10,601810
10:42:52,98	0,492016	3,487953	-0,141971	0,240976	0,315998	1,451138	0,091647	1,709196	-0,674403	1,342354	2,077307	-10,578435	-2,096188	-1,982889	-1,769161	34,127650	82,070612	1,993183	0,091647	1,709196	-0,674403	135,514234	-5,116944	-10,578435	0,091647	1,709196	-0,674403	135,514234	-5,116944	-10,578435
10:42:53,03	0,492016	3,487953	-0,141971	0,240976	0,315998	1,451138	0,086818	1,707119	-0,672872	1,480742	1,851416	-10,621720	-2,094497	-1,980428	-1,769539	34,104652	82,069099	2,033019	0,086818	1,707119	-0,672872	135,489567	-4,963814	-10,621720	0,086818	1,707119	-0,672872	135,489567	-4,963814	-10,621720
10:42:53,08	0,492016	3,487953	-0,141971	0,240976	0,315998	1,451138	0,083842	1,706885	-0,673249	1,480113	1,677484	-10,581884	-2,092644	-1,979813	-1,771104	34,135593	82,096706	2,001033	0,083842	1,706885	-0,673249	135,470550	-4,904100	-10,581884	0,083842	1,706885	-0,673249	135,470550	-4,904100	-10,581884
10:42:53,13	0,492016	3,487953	-0,141971	0,240976	0,315998	1,451138	0,082382	1,705588	-0,674814	1,586919	1,614580	-10,613869	-2,097852	-1,976337	-1,769948	34,180001	82,110551	1,990242	0,082382	1,705588	-0,674814	135,475567	-4,852429	-10,613869	0,082382	1,705588	-0,674814	135,475567	-4,852429	-10,613869
10:42:53,18	0,492016	3,487953	-0,141971	0,240976	0,315998	1,451138	0,081977	1,711836	-0,673658	1,296195	1,625029	-10,624661	-2,093648	-1,978258	-1,774567	34,273873	81,955762	1,973036	0,081977	1,711836	-0,673658	135,675344	-4,810147	-10,624661	0,081977	1,711836	-0,673658	135,675344	-4,810147	-10,624661
10:42:53,23	0,492016	3,487953	-0,141971	0,240976	0,315998	1,451138	0,081538	1,707235	-0,678278	1,448348	1,760897	-10,641867	-2,091717	-2,033134	-1,869799	31,682267	81,903977	2,208044	0,081538	1,707235	-0,678278	135,466294	-4,639827	-10,641867	0,081538	1,707235	-0,678278	135,466294	-4,639827	-10,641867
10:42:53,28	0,492016	3,487953	-0,141971	0,240976	0,315998	1,451138	0,128096	1,678124	-0,773509	1,621451	1,963440	-10,406859	-2,045929	-2,033769	-1,859181	31,667902	79,403214	2,446801	0,128096	1,678124	-0,773509	133,354212	-8,092133	-10,406859	0,128096	1,678124	-0,773509	133,354212	-8,092133	-10,406859
10:42:53,33	0,492110	3,488005	-0,141982	0,240979	0,316005	1,401041	0,105753	1,638154	-0,762891	1,527015	2,039515	-10,168102	-2,037232	-2,024763	-1,838334	31,968568	79,101306	2,450842	0,105753	1,638154	-0,762891	130,122086	-6,262086	-10,168102	0,105753	1,638154	-0,762891	130,122086	-6,262086	-10,168102
10:42:53,38	0,492110	3,488005	-0,141982	0,240979	0,316005	1,401041	0,093605	1,635125	-0,742044	1,573377	1,819138	-10,164061	-2,038844	-2,025182	-1,833632	32,023437	79,128844	2,467339	0,093605	1,635125	-0,742044	129,930700	-5,528816	-10,164061	0,093605	1,635125	-0,742044	129,930700	-5,528816	-10,164061
10:42:53,43	0,492110	3,488005	-0,141982	0,240979	0,316005	1,401041	0,094773	1,636311	-0,737342	1,562977	1,913668	-10,147564	-2,038211	-2,025536	-1,833252	32,038905	79,129429	2,442799	0,094773	1,636311	-0,737342	130,013418	-5,526042	-10,147564	0,094773	1,636311	-0,737342	130,013418	-5,526042	-10,147564
10:42:53,48	0,492110	3,488005	-0,141982	0,240979	0,316005	1,401041	0,094763	1,635587	-0,736963	1,608904	1,926254	-10,172104	-2,042354	-2,022832	-1,834024	32,022505	79,189983	2,483823	0,094763	1,635587	-0,736963	130,002453	-5,512676	-10,172104	0,094763	1,635587	-0,736963	130,002453	-5,512676	-10,172104
10:42:53,53	0,492110	3,488005	-0,141982	0,240979	0,316005	1,401041	0,094494	1,640526	-0,737735	1,396315	1,867737	-10,131080	-2,041135	-2,023230	-1,830925	32,043820	79,152312	2,451592	0,094494	1,640526	-0,737735	130,177579	-5,550002	-10,131080	0,094494	1,640526	-0,737735	130,177579	-5,550002	-10,131080
10:42:53,58	0,492110	3,488005	-0,141982	0,240979	0,316005	1,401041	0,094228	1,639271	-0,734636	1,439571	1,891239	-10,163311	-2,042253	-2,025851	-1,828197	32,048907	79,180507	2,445356	0,094228	1,639271	-0,734636	130,122374	-5,505678	-10,163311	0,094228	1,639271	-0,734636	130,122374	-5,505678	-10,163311
10:42:53,63	0,492110	3,488005	-0,141982	0,240979	0,316005	1,401041	0,097058	1,638929	-0,731907	1,484328	2,028681	-10,169547	-2,044018	-2,023717	-1,827032	32,058812	79,168894	2,453875	0,097058	1,638929	-0,731907	130,140266	-5,590352	-10,169547	0,097058	1,638929	-0,731907	130,140266	-5,590352	-10,169547
10:42:53,68	0,492110	3,488005	-0,141982	0,240979	0,316005	1,401041	0,096092	1,641524	-0,730742	1,344278	1,992827	-10,161028	-2,041171	-2,028770	-1,827829	32,007540	79,139707	2,424623	0,096092	1,641524	-0,730742	130,203931	-5,550365	-10,161028	0,096092	1,641524	-0,730742	130,203931	-5,550365	-10,161028
10:42:53,73	0,492110	3,488005	-0,141982	0,240979	0,316005	1,401041	0,099044	1,636532	-0,731539	1,552946	2,116559	-10,190280	-2,036380	-2,025795	-1,829376	32,049135	79,154008	2,417175	0,099044	1,636532	-0,731539	130,020733	-5,658422	-10,190280	0,099044	1,636532	-0,731539	130,020733	-5,658422	-10,190280
10:42:53,78	0,492110	3,488005	-0,141982	0,240979	0,316005	1,401041	0,094072	1,633871	-0,733087	1,724532	1,886860	-10,197728	-2,046343	-2,028785	-1,827792	32,046803	79,212172	2,459538	0,094072	1,633871	-0,733087	129,983383	-5,497778	-10,197728	0,094072	1,633871	-0,733087	129,983383	-5,497778	-10,197728
10:42:53,83	0,492110	3,488005	-0,141982	0,240979	0,316005	1,401041	0,101643	1,641004	-0,731502	1,402796	2,249468	-10,155365	-2,044139	-2,027646	-1,826658	31,989870	79,172398	2,453864	0,101643	1,641004	-0,731502	130,221626	-5,729521	-10,155365	0,101643	1,641004	-0,731502	130,221626	-5,729521	-10,155365
10:42:53,88	0,492110	3,488005	-0,141982	0,240979	0,316005	1,401041	0,099555	1,639665	-0,730368	1,409547	2,111461	-10,161039	-2,045802	-2,027967	-1,827024	32,033704	79,186807	2,458608	0,099555	1,639665	-0,730368	130,123213	-5,703601	-10,161039	0,099555	1,639665	-0,730368	130,123213	-5,703601	-10,161039
10:42:53,93	0,492110	3,488005	-0,141982	0,240979	0,316005	1,401041	0,100664	1,640945	-0,730734	1,377354	2,199895	-10,156295	-2,040482	-2,024650	-1,828987	32,048564	79,195173	2,432259	0,100664	1,640945	-0,730734	130,191543	-5,702237	-10,156295	0,100664	1,640945	-0,730734	130,191543	-5,702237	-10,156295
10:42:53,98	0,492110	3,488005	-0,141982	0,240979	0,316005	1,401041	0,095132	1,637996	-0,732698	1,545379	1,920910	-10,182644	-2,045729	-2,025818	-1,830909	32,077313	79,193028	2,446519	0,095132	1,637996	-0,732698	130,128069	-5,546949	-10,182644	0,095132	1,637996	-0,732698	130,128069	-5,546949	-10,182644
10:42:54,03	0,492110	3,488005	-0,141982	0,240979	0,316005	1,401041	0,098767	1,641956	-0,734619	1,351975	2,135903	-10,168384	-2,041018	-2,023254	-1,828997	32,083543	79,168491	2,406939	0,098767	1,641956	-0,734619	130,245527	-5,617309	-10,168384	0,098767	1,641956	-0,734619	130,245527	-5,617309	-10,168384
10:42:54,08	0,492110	3,488005	-0,141982	0,240979	0,316005	1,401041	0,094190	1,639158	-0,732707	1,479329	1,915583	-10,207964	-2,042239	-2,024433	-1,827804	32,055285	79,193424	2,455368	0,094190	1,639158	-0,732707	130,153249	-5,478363	-10,207964	0,094190	1,639158	-0,732707	130,153249	-5,478363	-10,207964
10:42:54,13	0,492110	3,488005	-0,141982	0,240979	0,316005	1,401041	0,095823	1,639626	-0,731514	1,462481	1,963514	-10,159535	-2,047533	-2,023310	-1,827080	32,037813	79,243038	2,412341	0,095823	1,639626	-0,731514	130,173101	-5,558554	-10,159535	0,095823	1,639626	-0,731514	130,173101	-5,558554	-10,159535
10:42:54,18	0,492110	3,488005	-0,141982	0,240979	0,316005	1,401041	0,097497	1,644772	-0,730790	1,229094	2,010626	-10,202561	-2,041065	-2,024567	-1,829751	32,066103	79,162122	2,441086	0,097497	1,644772	-0,730790	130,343714	-5,642854	-10,202561	0,097497	1,644772	-0,730790	130,343714	-5,642854	-10,202561
10:42:54,23	0,492110	3,488005	-0,141982	0,240979	0,316005	1,401041	0,095351	1,638542	-0,733461	1,497129	1,964010	-10,173816	-2,042202	-2,027685	-1,826644	32,051812	79,213058	2,430625	0,095351	1,638542	-0,733461	130,122687	-5,521036	-10,173816	0,095351	1,638542	-0,733461	130,122687	-5,521036	-10,173816
10:42:54,28	0,492110	3,488005	-0,141982	0,240979	0,316005	1,401041	0,098620	1,637968	-0,730354	1,563972	2,096185	-10,184278	-2,043424	-2,022486	-1,831340	32,064249	79,178970	2,413442	0,098620	1,637968	-0,730354	130,144428	-5,645524	-10,184278	0,098620	1,637968	-0,730354	130,144428	-5,645524	-10,184278
10:42:54,33	0,492110	3,488005	-0,141982	0,240979	0,316005	1,401041	0,094728	1,641625	-0,735050	1,350476	1,921613	-10,201461	-2,043411	-2,025118	-1,827819	32,052237	79,198715	2,435893	0,094728	1,641625	-0,735050	130,218051	-5,514571	-10,201461	0,094728	1,641625	-0,735050	130,218051	-5,514571	-10,201461
10:42:54,38	0,492110	3,488005	-0,141982	0,240979	0,316005	1,401041	0,097001	1,640298	-0,731529	1,430572	2,019535	-10,179010	-2,046356	-2,022703	-1,827062	32,046234	79,228019	2,431437	0,097001	1,640298	-0,731529	130,193979	-5,595081	-10,179010	0,097001	1,640298	-0,731529	130,193979	-5,595081	-10,179010
10:42:54,43	0,492110	3,488005	-0,141982	0,240979	0,316005	1,401041	0,096383	1,644057	-0,730773	1,257506	1,967514	-10,183466	-2,043926	-2,022908	-1,828566	32,101987	79,185014	2,459862	0,096383	1,644057	-0,730773	130,315956	-5,598538	-10,183466	0,096383	1,644057	-0,730773	130,315956	-5,598538	-10,183466
10:42:54,48	0,492110	3,488005	-0,141982	0,240979	0,316005	1,401041	0,095345	1,641849	-0,732276	1,362926	1,983312	-10,155041	-2,039842	-2,026526	-1,827794	32,074170	79,173212	2,440089	0,095345	1,641849	-0,732276	130,248092	-5,501238	-10,155041	0,095345	1,641849	-0,732276	130,248092	-5,501238	-10,155041
10:42:54,53	0,492110	3,488005	-0,141982	0,240979	0,316005	1,401041	0,096436	1,636503	-0,731505	1,616783	2,021861	-10,174814	-2,039846	-2,026442	-1,828161	32,074396	79,179732	2,469601	0,096436	1,636503	-0,731505	130,082297	-5,548342	-10,174814	0,096436	1,636503	-0,731505	130,082297	-5,548342	-10,174814
10:42:54,59	0,492110	3,488005	-0,141982	0,240979	0,316005	1,401041	0,096365	1,636549	-0,731871	1,620175	2,015145	-10,145302	-2,043987	-2,027526	-1,824713	32,041421	79,208048	2,424266	0,096365	1,636549	-0,731871	130,089263	-5,549546	-10,145302	0,096365	1,636549	-0,731871	130,089263	-5,549546	-10,145302
10:42:54,64	0,492110	3,488005	-0,141982	0,240979	0,316005	1,401041	0,099375	1,639593	-0,728424	1,469931	2,128918	-10,190636	-2,045192	-2,026932	-1,828186	32,049688	79,184070	2,459322	0,099375	1,639593	-0,728424	130,177959	-5,672010	-10,190636	0,099375	1,639593	-0,728424	130,177959	-5,672010	-10,190636
10:42:54,69	0,492110	3,488005	-0,141982	0,240979	0,316005	1,401041	0,099463	1,640933	-0,731896	1,383579	2,152669	-10,155581	-2,045156	-2,026689	-1,832074	32,067541	79,200140	2,447526	0,099463	1,640933	-0,731896	130,196857	-5,655206	-10,155581	0,099463	1,640933	-0,731896	130,196857	-5,655206	-10,155581
10:42:54,74	0,492110	3,488005	-0,141982	0,240979	0,316005	1,401041	0,099235	1,641024	-0,735785	1,401719	2,148204	-10,167376	-2,008540	-2,060942	-1,829313	30,474475	77,399960	2,681975	0,099235	1,641024	-0,735785	130,222097	-5,641720	-10,167376	0,099235	1,641024	-0,735785	130,222097	-5,641720	-10,167376
10:42:54,79	0,492110	3,488005	-0,141982	0,240979	0,316005	1,401041	0,110590	1,592187	-0,733023	1,585701	2,259146	-9,932928	-1,969022	-2,055813	-1,808822	30,667940	75,343637	2,875722	0,110590	1,592187	-0,733023	126,572387	-6,422187	-9,932928	0,110590	1,592187	-0,733023	126,572387	-6,422187	-9,932928
10:42:54,84	0,491995	3,487984	-0,141977	0,240991	0,315985	1,350988	0,086390	1,560529	-0,712532	1,547851	2,196420	-9,739180	-1,959942	-2,048589	-1,798966	30,924336	74,956824	2,925172	0,086390	1,560529	-0,712532	124,049342	-4,585163	-9,739180	0,086390	1,560529	-0,712532	124,049342	-4,585163	-9,739180
10:42:54,89	0,491995	3,487984	-0,141977	0,240991	0,315985	1,350988	0,075593	1,556277	-0,702676	1,562159	2,050461	-9,689731	-1,960462	-2,046742	-1,798605	30,944052	74,991733	2,887292	0,075593	1,556277	-0,702676	123,729874	-3,883608	-9,689731	0,075593	1,556277	-0,702676	123,729874	-3,883608	-9,689731
10:42:54,94	0,491995	3,487984	-0,141977	0,240991	0,315985	1,350988	0,074254	1,557650	-0,702316	1,530824	1,980418	-9,727611	-1,955143	-2,047922	-1,797420	30,961472	74,948587	2,885753	0,074254	1,557650	-0,702316	123,806363	-3,848485	-9,727611	0,074254	1,557650	-0,702316	123,806363	-3,848485	-9,727611
10:42:54,99	0,491995	3,487984	-0,141977	0,240991	0,315985	1,350988	0,072617	1,552454	-0,701130	1,772375	1,931953	-9,729150	-1,958612	-2,046033	-1,797030	30,992865	74,957840	2,885170	0,072617	1,552454	-0,701130	123,640006	-3,768446	-9,729150	0,072617	1,552454	-0,701130	123,640006	-3,768446	-9,729150
10:42:55,04	0,491995	3,487984	-0,141977	0,240991	0,315985	1,350988	0,072715	1,556403	-0,700740	1,590722	1,959629	-9,729732	-1,960366	-2,050943	-1,796242	30,976098	74,982286	2,884615	0,072715	1,556403	-0,700740	123,768372	-3,748493	-9,729732	0,072715	1,556403	-0,700740	123,768372	-3,748493	-9,729732
10:42:55,09	0,491995	3,487984	-0,141977	0,240991	0,315985	1,350988	0,077844	1,555467	-0,699952	1,652213	2,199614	-9,730288	-1,959212	-2,047721	-1,795468	30,979534	74,963883	2,893887	0,077844	1,555467	-0,699952	123,756339	-3,911165	-9,730288	0,077844	1,555467	-0,699952	123,756339	-3,911165	-9,730288
10:42:55,14	0,491995	3,487984	-0,141977	0,240991	0,315985	1,350988	0,074477	1,556078	-0,699178	1,606199	2,036685	-9,721016	-1,962786	-2,047575	-1,798215	30,957419	74,986126	2,881366	0,074477	1,556078	-0,699178	123,758322	-3,809751	-9,721016	0,074477	1,556078	-0,699178	123,758322	-3,809751	-9,721016
10:42:55,19	0,491995	3,487984	-0,141977	0,240991	0,315985	1,350988	0,076138	1,559246	-0,701925	1,449661	2,092763	-9,733536	-1,961249	-2,044158	-1,802837	31,108281	75,077723	2,862110	0,076138	1,559246	-0,701925	123,850484	-3,884031	-9,733536	0,076138	1,559246	-0,701925	123,850484	-3,884031	-9,733536
10:42:55,24	0,491995	3,487984	-0,141977	0,240991	0,315985	1,350988	0,072409	1,559624	-0,706548	1,584753	1,983745	-9,752793	-1,980751	-2,112099	-1,846643	27,904398	76,080134	3,080863	0,072409	1,559624	-0,706548	124,015262	-3,700380	-9,752793	0,072409	1,559624	-0,706548	124,015262	-3,700380	-9,752793
10:42:55,29	0,491995	3,487984	-0,141977	0,240991	0,315985	1,350988	0,140999	1,542543	-0,750353	1,739149	2,274587	-9,534040	-1,932993	-2,098179	-1,764749	28,091329	73,770736	3,294923	0,140999	1,542543	-0,750353	122,828780	-8,793869	-9,534040	0,140999	1,542543	-0,750353	122,828780	-8,793869	-9,534040
10:42:55,34	0,491972	3,487974	-0,141985	0,240984	0,315989	1,301021	0,105066	1,508143	-0,668459	1,621400	1,722611	-9,319980	-1,926705	-2,092335	-1,744889	28,464543	73,307538	3,304880	0,105066	1,508143	-0,668459	120,010659	-6,525036	-9,319980	0,105066	1,508143	-0,668459	120,010659	-6,525036	-9,319980
10:42:55,39	0,491972	3,487974	-0,141985	0,240984	0,315989	1,301021	0,096860	1,505620	-0,648599	1,538106	1,850732	-9,310022	-1,926404	-2,091941	-1,744721	28,559907	73,306489	3,299030	0,096860	1,505620	-0,648599	119,729243	-5,752774	-9,310022	0,096860	1,505620	-0,648599	119,729243	-5,752774	-9,310022
10:42:55,44	0,491972	3,487974	-0,141985	0,240984	0,315989	1,301021	0,096368	1,505556	-0,648432	1,588205	1,908256	-9,315873	-1,927570	-2,093697	-1,741229	28,534793	73,360623	3,298435	0,096368	1,505556	-0,648432	119,774321	-5,656623	-9,315873	0,096368	1,505556	-0,648432	119,774321	-5,656623	-9,315873
10:42:55,49	0,491972	3,487974	-0,141985	0,240984	0,315989	1,301021	0,098472	1,505688	-0,644939	1,615656	1,968870	-9,316468	-1,929458	-2,091154	-1,742069	28,501557	73,303460	3,253901	0,098472	1,505688	-0,644939	119,812148	-5,761207	-9,316468	0,098472	1,505688	-0,644939	119,812148	-5,761207	-9,316468
10:42:55,54	0,491972	3,487974	-0,141985	0,240984	0,315989	1,301021	0,097214	1,508594	-0,645779	1,398398	1,903211	-9,361001	-1,925860	-2,091661	-1,742018	28,532975	73,307149	3,292973	0,097214	1,508594	-0,645779	119,823047	-5,728051	-9,361001	0,097214	1,508594	-0,645779	119,823047	-5,728051	-9,361001
10:42:55,59	0,491972	3,487974	-0,141985	0,240984	0,315989	1,301021	0,095854	1,505225	-0,645728	1,592495	1,857883	-9,321930	-1,926443	-2,091097	-1,741640	28,524051	73,342198	3,289095	0,095854	1,505225	-0,645728	119,752670	-5,666660	-9,321930	0,095854	1,505225	-0,645728	119,752670	-5,666660	-9,321930
10:42:55,64	0,491972	3,487974	-0,141985	0,240984	0,315989	1,301021	0,095657	1,506011	-0,645350	1,577506	1,822395	-9,325808	-1,926354	-2,092706	-1,741996	28,573567	73,309832	3,292388	0,095657	1,506011	-0,645350	119,799394	-5,686697	-9,325808	0,095657	1,506011	-0,645350	119,799394	-5,686697	-9,325808
10:42:55,69	0,491972	3,487974	-0,141985	0,240984	0,315989	1,301021	0,097006	1,505130	-0,645706	1,620043	1,951615	-9,322515	-1,926360	-2,092454	-1,741226	28,557534	73,345521	3,293264	0,097006	1,505130	-0,645706	119,772778	-5,663384	-9,322515	0,097006	1,505130	-0,645706	119,772778	-5,663384	-9,322515
10:42:55,74	0,491972	3,487974	-0,141985	0,240984	0,315989	1,301021	0,096791	1,505262	-0,644936	1,636102	1,908666	-9,321639	-1,925140	-2,089856	-1,740442	28,586426	73,336864	3,297654	0,096791	1,505262	-0,644936	119,799151	-5,689396	-9,321639	0,096791	1,505262	-0,644936	119,799151	-5,689396	-9,321639
10:42:55,79	0,491972	3,487974	-0,141985	0,240984	0,315989	1,301021	0,093930	1,505504	-0,644152	1,630478	1,789269	-9,317249	-1,927626	-2,095844	-1,742007	28,513781	73,334786	3,297969	0,093930	1,505504	-0,644152	119,812507	-5,584242	-9,317249	0,093930	1,505504	-0,644152	119,812507	-5,584242	-9,317249
10:42:55,84	0,491972	3,487974	-0,141985	0,240984	0,315989	1,301021	0,100359	1,504662	-0,645717	1,636091	2,061694	-9,316934	-1,926885	-2,092906	-1,741971	28,595156	73,331967	3,312119	0,100359	1,504662	-0,645717	119,752096	-5,816479	-9,316934	0,100359	1,504662	-0,645717	119,752096	-5,816479	-9,316934
10:42:55,89	0,491972	3,487974	-0,141985	0,240984	0,315989	1,301021	0,097444	1,505490	-0,645681	1,631323	1,982018	-9,302784	-1,926981	-2,093677	-1,738899	28,540867	73,328840	3,291196	0,097444	1,505490	-0,645681	119,812264	-5,667361	-9,302784	0,097444	1,505490	-0,645681	119,812264	-5,667361	-9,302784
10:42:55,94	0,491972	3,487974	-0,141985	0,240984	0,315989	1,301021	0,095986	1,506336	-0,645333	1,620321	1,864731	-9,334882	-1,926889	-2,091220	-1,741623	28,575745	73,381296	3,280021	0,095986	1,506336	-0,645333	119,867709	-5,670201	-9,334882	0,095986	1,506336	-0,645333	119,867709	-5,670201	-9,334882
10:42:55,99	0,491972	3,487974	-0,141985	0,240984	0,315989	1,301021	0,095986	1,506336	-0,645333	1,620321	1,864731	-9,334882	-1,925169	-2,089492	-1,743583	28,565132	73,369157	3,271797	0,095986	1,506336	-0,645333	119,867709	-5,670201	-9,334882	0,095986	1,506336	-0,645333	119,867709	-5,670201	-9,334882
10:42:56,04	0,491972	3,487974	-0,141985	0,240984	0,315989	1,301021	0,093630	1,505711	-0,647293	1,637028	1,739092	-9,343106	-1,925184	-2,091852	-1,740845	28,560357	73,333710	3,283227	0,093630	1,505711	-0,647293	119,835315	-5,610886	-9,343106	0,093630	1,505711	-0,647293	119,835315	-5,610886	-9,343106
10:42:56,09	0,491972	3,487974	-0,141985	0,240984	0,315989	1,301021	0,095682	1,504544	-0,644555	1,664618	1,859362	-9,331676	-1,929207	-2,089562	-1,739691	28,599259	73,361785	3,263289	0,095682	1,504544	-0,644555	119,771308	-5,651665	-9,331676	0,095682	1,504544	-0,644555	119,771308	-5,651665	-9,331676
10:42:56,14	0,491972	3,487974	-0,141985	0,240984	0,315989	1,301021	0,095710	1,509172	-0,643402	1,467697	1,880455	-9,351614	-1,929242	-2,092696	-1,739653	28,573349	73,381512	3,312144	0,095710	1,509172	-0,643402	119,937729	-5,632746	-9,351614	0,095710	1,509172	-0,643402	119,937729	-5,632746	-9,351614
10:42:56,19	0,491972	3,487974	-0,141985	0,240984	0,315989	1,301021	0,098441	1,507636	-0,643363	1,551716	1,990211	-9,302759	-1,926312	-2,090472	-1,740470	28,578006	73,351860	3,264028	0,098441	1,507636	-0,643363	119,901146	-5,737444	-9,302759	0,098441	1,507636	-0,643363	119,901146	-5,737444	-9,302759
10:42:56,24	0,491972	3,487974	-0,141985	0,240984	0,315989	1,301021	0,095051	1,506211	-0,644180	1,602482	1,832753	-9,350875	-1,927500	-2,095810	-1,738503	28,553676	73,364023	3,281854	0,095051	1,506211	-0,644180	119,840024	-5,628729	-9,350875	0,095051	1,506211	-0,644180	119,840024	-5,628729	-9,350875
10:42:56,29	0,491972	3,487974	-0,141985	0,240984	0,315989	1,301021	0,100267	1,504570	-0,642213	1,686159	2,076853	-9,333049	-1,926957	-2,093202	-1,740455	28,536945	73,383911	3,294022	0,100267	1,504570	-0,642213	119,794918	-5,794116	-9,333049	0,100267	1,504570	-0,642213	119,794918	-5,794116	-9,333049
10:42:56,34	0,491972	3,487974	-0,141985	0,240984	0,315989	1,301021	0,097737	1,505405	-0,644166	1,651613	1,920844	-9,320880	-1,926875	-2,092204	-1,736596	28,570309	73,367645	3,242521	0,097737	1,505405	-0,644166	119,825895	-5,751496	-9,320880	0,097737	1,505405	-0,644166	119,825895	-5,751496	-9,320880
10:42:56,39	0,491972	3,487974	-0,141985	0,240984	0,315989	1,301021	0,096832	1,505832	-0,640306	1,632006	1,910800	-9,372382	-1,923416	-2,092691	-1,740465	28,550776	73,348526	3,269215	0,096832	1,505832	-0,640306	119,839804	-5,690480	-9,372382	0,096832	1,505832	-0,640306	119,839804	-5,690480	-9,372382
10:42:56,44	0,491972	3,487974	-0,141985	0,240984	0,315989	1,301021	0,095524	1,502594	-0,644175	1,774063	1,835431	-9,345688	-1,927480	-2,093561	-1,742401	28,569338	73,379982	3,270378	0,095524	1,502594	-0,644175	119,727671	-5,663178	-9,345688	0,095524	1,502594	-0,644175	119,727671	-5,663178	-9,345688
10:42:56,49	0,491972	3,487974	-0,141985	0,240984	0,315989	1,301021	0,098310	1,505678	-0,646111	1,650229	1,980649	-9,344525	-1,930993	-2,091192	-1,739275	28,586050	73,373125	3,301745	0,098310	1,505678	-0,646111	119,845913	-5,736658	-9,344525	0,098310	1,505678	-0,646111	119,845913	-5,736658	-9,344525
10:42:56,54	0,491972	3,487974	-0,141985	0,240984	0,315989	1,301021	0,098014	1,509904	-0,642985	1,432852	1,983178	-9,313158	-1,929901	-2,086526	-1,742076	28,562117	73,354433	3,236145	0,098014	1,509904	-0,642985	119,960342	-5,710923	-9,313158	0,098014	1,509904	-0,642985	119,960342	-5,710923	-9,313158
10:42:56,59	0,491972	3,487974	-0,141985	0,240984	0,315989	1,301021	0,093427	1,511291	-0,645786	1,332573	1,733294	-9,378758	-1,926271	-2,086887	-1,739293	28,594107	73,390641	3,289154	0,093427	1,511291	-0,645786	119,968944	-5,600759	-9,378758	0,093427	1,511291	-0,645786	119,968944	-5,600759	-9,378758
10:42:56,64	0,491972	3,487974	-0,141985	0,240984	0,315989	1,301021	0,091924	1,507968	-0,643004	1,552760	1,664739	-9,325749	-1,926299	-2,091023	-1,741999	28,586628	73,358373	3,289225	0,091924	1,507968	-0,643004	119,928217	-5,551330	-9,325749	0,091924	1,507968	-0,643004	119,928217	-5,551330	-9,325749
10:42:56,69	0,491972	3,487974	-0,141985	0,240984	0,315989	1,301021	0,095521	1,505923	-0,645710	1,627371	1,861422	-9,325678	-1,929159	-2,090716	-1,740465	28,610851	73,384512	3,254515	0,095521	1,505923	-0,645710	119,842363	-5,636984	-9,325678	0,095521	1,505923	-0,645710	119,842363	-5,636984	-9,325678
10:42:56,74	0,491972	3,487974	-0,141985	0,240984	0,315989	1,301021	0,096685	1,508554	-0,644175	1,525329	1,929876	-9,360388	-1,928841	-2,090680	-1,738704	28,571173	73,402338	3,294858	0,096685	1,508554	-0,644175	119,946821	-5,659931	-9,360388	0,096685	1,508554	-0,644175	119,946821	-5,659931	-9,360388
10:42:56,80	0,491972	3,487974	-0,141985	0,240984	0,315989	1,301021	0,096495	1,508297	-0,642414	1,534290	1,876698	-9,320044	-1,928657	-2,091272	-1,738932	28,574573	73,355995	3,243356	0,096495	1,508297	-0,642414	119,935611	-5,698159	-9,320044	0,096495	1,508297	-0,642414	119,935611	-5,698159	-9,320044
10:42:56,85	0,491972	3,487974	-0,141985	0,240984	0,315989	1,301021	0,096915	1,507841	-0,642643	1,519554	1,924661	-9,371547	-1,929215	-2,089268	-1,742803	28,594623	73,384393	3,265996	0,096915	1,507841	-0,642643	119,885099	-5,683177	-9,371547	0,096915	1,507841	-0,642643	119,885099	-5,683177	-9,371547
10:42:56,90	0,491972	3,487974	-0,141985	0,240984	0,315989	1,301021	0,095459	1,509326	-0,646513	1,476944	1,852095	-9,348907	-1,924634	-2,091547	-1,740068	28,544766	73,327851	3,292557	0,095459	1,509326	-0,646513	119,959074	-5,641419	-9,348907	0,095459	1,509326	-0,646513	119,959074	-5,641419	-9,348907
10:42:56,95	0,491972	3,487974	-0,141985	0,240984	0,315989	1,301021	0,095142	1,504220	-0,643778	1,668598	1,820737	-9,322345	-1,896071	-2,128011	-1,700836	26,561432	71,707799	3,549214	0,095142	1,504220	-0,643778	119,749852	-5,647941	-9,322345	0,095142	1,504220	-0,643778	119,749852	-5,647941	-9,322345
10:42:57,00	0,491972	3,487974	-0,141985	0,240984	0,315989	1,301021	0,112439	1,461252	-0,604547	1,508244	1,812578	-9,065689	-1,849771	-2,135223	-1,744658	26,421778	69,112396	3,755479	0,112439	1,461252	-0,604547	116,216536	-7,013896	-9,065689	0,112439	1,461252	-0,604547	116,216536	-7,013896	-9,065689
10:42:57,05	0,492027	3,487952	-0,141969	0,240998	0,315992	1,250970	0,095535	1,417549	-0,648368	1,463316	2,110314	-8,859423	-1,844943	-2,126448	-1,742944	26,831240	68,940853	3,756560	0,095535	1,417549	-0,648368	112,740882	-5,389176	-8,859423	0,095535	1,417549	-0,648368	112,740882	-5,389176	-8,859423
10:42:57,10	0,492027	3,487952	-0,141969	0,240998	0,315992	1,250970	0,085522	1,417755	-0,646654	1,508758	2,030028	-8,858343	-1,841908	-2,123195	-1,740618	26,862929	68,976135	3,742420	0,085522	1,417755	-0,646654	112,802520	-4,683463	-8,858343	0,085522	1,417755	-0,646654	112,802520	-4,683463	-8,858343
10:42:57,15	0,492027	3,487952	-0,141969	0,240998	0,315992	1,250970	0,081187	1,416753	-0,644328	1,607238	1,814426	-8,872482	-1,843098	-2,127577	-1,737899	26,849042	68,946041	3,724554	0,081187	1,416753	-0,644328	112,822378	-4,558790	-8,872482	0,081187	1,416753	-0,644328	112,822378	-4,558790	-8,872482
10:42:57,20	0,492027	3,487952	-0,141969	0,240998	0,315992	1,250970	0,085577	1,415593	-0,641610	1,634561	2,045690	-8,890349	-1,841302	-2,123430	-1,741798	26,867478	68,983164	3,719161	0,085577	1,415593	-0,641610	112,758628	-4,672086	-8,890349	0,085577	1,415593	-0,641610	112,758628	-4,672086	-8,890349
10:42:57,25	0,492027	3,487952	-0,141969	0,240998	0,315992	1,250970	0,081087	1,416111	-0,645508	1,649016	1,809636	-8,895742	-1,845332	-2,128626	-1,739041	26,889315	68,995547	3,730724	0,081087	1,416111	-0,645508	112,813711	-4,555707	-8,895742	0,081087	1,416111	-0,645508	112,813711	-4,555707	-8,895742
10:42:57,30	0,492027	3,487952	-0,141969	0,240998	0,315992	1,250970	0,087602	1,417003	-0,642751	1,624282	2,161137	-8,884179	-1,843006	-2,125845	-1,739401	26,890415	68,991380	3,780064	0,087602	1,417003	-0,642751	112,858987	-4,715635	-8,884179	0,087602	1,417003	-0,642751	112,858987	-4,715635	-8,884179
10:42:57,35	0,492027	3,487952	-0,141969	0,240998	0,315992	1,250970	0,084032	1,416379	-0,643111	1,653655	1,978498	-8,834839	-1,841797	-2,123334	-1,738641	26,913395	68,972952	3,755131	0,084032	1,416379	-0,643111	112,839400	-4,617976	-8,834839	0,084032	1,416379	-0,643111	112,839400	-4,617976	-8,834839
10:42:57,40	0,492027	3,487952	-0,141969	0,240998	0,315992	1,250970	0,081252	1,416587	-0,642351	1,638341	1,863102	-8,859772	-1,841296	-2,121406	-1,739423	27,022105	68,834297	3,777069	0,081252	1,416587	-0,642351	112,840458	-4,515216	-8,859772	0,081252	1,416587	-0,642351	112,840458	-4,515216	-8,859772
10:42:57,45	0,492027	3,487952	-0,141969	0,240998	0,315992	1,250970	0,079332	1,417118	-0,643134	1,545040	1,926703	-8,837834	-1,846827	-2,167778	-1,739718	24,725674	69,024704	3,932356	0,079332	1,417118	-0,643134	112,788789	-4,300847	-8,837834	0,079332	1,417118	-0,643134	112,788789	-4,300847	-8,837834
10:42:57,50	0,492027	3,487952	-0,141969	0,240998	0,315992	1,250970	0,122257	1,398722	-0,643428	1,518305	2,074834	-8,682547	-1,780540	-2,155308	-1,693393	25,233468	65,562771	4,155056	0,122257	1,398722	-0,643428	111,317981	-7,522330	-8,682547	0,122257	1,398722	-0,643428	111,317981	-7,522330	-8,682547
10:42:57,55	0,491949	3,488012	-0,141991	0,240984	0,315968	1,200962	0,078314	1,347551	-0,597103	1,434984	1,960545	-8,459847	-1,772533	-2,144269	-1,681517	25,784892	65,258099	4,149959	0,078314	1,347551	-0,597103	107,217721	-4,187121	-8,459847	0,078314	1,347551	-0,597103	107,217721	-4,187121	-8,459847
10:42:57,60	0,491949	3,488012	-0,141991	0,240984	0,315968	1,200962	0,064750	1,346136	-0,585227	1,520418	1,885109	-8,464943	-1,777129	-2,143071	-1,681485	25,841408	65,269451	4,173332	0,064750	1,346136	-0,585227	107,192083	-3,197797	-8,464943	0,064750	1,346136	-0,585227	107,192083	-3,197797	-8,464943
10:42:57,65	0,491949	3,488012	-0,141991	0,240984	0,315968	1,200962	0,066011	1,350715	-0,585195	1,320386	1,993929	-8,441571	-1,774225	-2,142485	-1,681873	25,821160	65,282171	4,184463	0,066011	1,350715	-0,585195	107,351523	-3,187934	-8,441571	0,066011	1,350715	-0,585195	107,351523	-3,187934	-8,441571
10:42:57,70	0,491949	3,488012	-0,141991	0,240984	0,315968	1,200962	0,064052	1,348493	-0,585583	1,436819	1,868151	-8,430440	-1,771820	-2,143119	-1,677217	25,824054	65,300917	4,163141	0,064052	1,348493	-0,585583	107,293533	-3,159908	-8,430440	0,064052	1,348493	-0,585583	107,293533	-3,159908	-8,430440
10:42:57,75	0,491949	3,488012	-0,141991	0,240984	0,315968	1,200962	0,063398	1,346094	-0,580927	1,579272	1,827269	-8,451761	-1,773464	-2,141999	-1,681092	25,885664	65,315114	4,150668	0,063398	1,346094	-0,580927	107,247630	-3,149441	-8,451761	0,063398	1,346094	-0,580927	107,247630	-3,149441	-8,451761
10:42:57,80	0,491949	3,488012	-0,141991	0,240984	0,315968	1,200962	0,063250	1,348077	-0,584803	1,519249	1,865868	-8,464235	-1,770488	-2,142823	-1,680520	25,881684	65,350581	4,128874	0,063250	1,348077	-0,584803	107,343283	-3,099281	-8,464235	0,063250	1,348077	-0,584803	107,343283	-3,099281	-8,464235
10:42:57,85	0,491949	3,488012	-0,141991	0,240984	0,315968	1,200962	0,062475	1,345087	-0,584230	1,703426	1,804395	-8,486029	-1,772921	-2,141357	-1,678757	25,877569	65,273605	4,162725	0,062475	1,345087	-0,584230	107,292786	-3,099927	-8,486029	0,062475	1,345087	-0,584230	107,292786	-3,099927	-8,486029
10:42:57,90	0,491949	3,488012	-0,141991	0,240984	0,315968	1,200962	0,062422	1,347927	-0,582467	1,487020	1,836558	-8,452178	-1,773412	-2,138577	-1,677207	25,901256	65,347465	4,159386	0,062422	1,347927	-0,582467	107,299328	-3,063596	-8,452178	0,062422	1,347927	-0,582467	107,299328	-3,063596	-8,452178
10:42:57,95	0,491949	3,488012	-0,141991	0,240984	0,315968	1,200962	0,060260	1,349743	-0,580917	1,468415	1,707704	-8,455517	-1,772174	-2,141233	-1,676024	25,917492	65,352077	4,153622	0,060260	1,349743	-0,580917	107,423252	-3,022712	-8,455517	0,060260	1,349743	-0,580917	107,423252	-3,022712	-8,455517
10:42:58,00	0,491949	3,488012	-0,141991	0,240984	0,315968	1,200962	0,061942	1,347343	-0,579734	1,605343	1,806914	-8,461281	-1,770440	-2,141608	-1,678349	25,915742	65,324661	4,159266	0,061942	1,347343	-0,579734	107,371755	-3,055526	-8,461281	0,061942	1,347343	-0,579734	107,371755	-3,055526	-8,461281
10:42:58,05	0,491949	3,488012	-0,141991	0,240984	0,315968	1,200962	0,061399	1,345654	-0,582059	1,668549	1,790890	-8,455637	-1,771663	-2,139198	-1,676455	25,898772	65,307099	4,119111	0,061399	1,345654	-0,582059	107,302381	-3,028954	-8,455637	0,061399	1,345654	-0,582059	107,302381	-3,028954	-8,455637
10:42:58,10	0,491949	3,488012	-0,141991	0,240984	0,315968	1,200962	0,059924	1,347918	-0,580166	1,527117	1,708245	-8,495792	-1,773933	-2,141287	-1,676387	25,940159	65,308132	4,176116	0,059924	1,347918	-0,580166	107,338688	-2,995767	-8,495792	0,059924	1,347918	-0,580166	107,338688	-2,995767	-8,495792
10:42:58,15	0,491949	3,488012	-0,141991	0,240984	0,315968	1,200962	0,062868	1,348839	-0,580098	1,500814	1,896687	-8,438787	-1,773943	-2,142800	-1,677581	25,910255	65,366531	4,149724	0,062868	1,348839	-0,580098	107,384682	-3,038471	-8,438787	0,062868	1,348839	-0,580098	107,384682	-3,038471	-8,438787
10:42:58,20	0,491949	3,488012	-0,141991	0,240984	0,315968	1,200962	0,064183	1,348091	-0,581291	1,575346	1,909963	-8,465179	-1,774549	-2,141399	-1,676794	25,916830	65,336710	4,167705	0,064183	1,348091	-0,581291	107,400477	-3,128413	-8,465179	0,064183	1,348091	-0,581291	107,400477	-3,128413	-8,465179
10:42:58,25	0,491949	3,488012	-0,141991	0,240984	0,315968	1,200962	0,063273	1,349317	-0,580504	1,489052	1,883255	-8,447198	-1,773350	-2,139932	-1,676809	25,923453	65,350769	4,149142	0,063273	1,349317	-0,580504	107,410429	-3,083697	-8,447198	0,063273	1,349317	-0,580504	107,410429	-3,083697	-8,447198
10:42:58,30	0,491949	3,488012	-0,141991	0,240984	0,315968	1,200962	0,061403	1,349012	-0,580520	1,520402	1,784696	-8,465761	-1,772649	-2,143836	-1,674857	25,962627	65,335352	4,112683	0,061403	1,349012	-0,580520	107,417833	-3,035422	-8,465761	0,061403	1,349012	-0,580520	107,417833	-3,035422	-8,465761
10:42:58,35	0,491949	3,488012	-0,141991	0,240984	0,315968	1,200962	0,064434	1,346453	-0,578568	1,659718	1,983933	-8,502220	-1,773901	-2,140833	-1,675626	25,930583	65,372973	4,163366	0,064434	1,346453	-0,578568	107,356247	-3,074106	-8,502220	0,064434	1,346453	-0,578568	107,356247	-3,074106	-8,502220
10:42:58,40	0,491949	3,488012	-0,141991	0,240984	0,315968	1,200962	0,062459	1,349038	-0,579336	1,541827	1,834686	-8,451537	-1,768653	-2,140370	-1,677585	25,915571	65,352339	4,145646	0,062459	1,349038	-0,579336	107,441324	-3,068337	-8,451537	0,062459	1,349038	-0,579336	107,441324	-3,068337	-8,451537
10:42:58,45	0,491949	3,488012	-0,141991	0,240984	0,315968	1,200962	0,059433	1,344725	-0,581295	1,740742	1,674677	-8,469256	-1,774413	-2,139375	-1,676008	25,977076	65,352783	4,152912	0,059433	1,344725	-0,581295	107,301647	-2,990845	-8,469256	0,059433	1,344725	-0,581295	107,301647	-2,990845	-8,469256
10:42:58,50	0,491949	3,488012	-0,141991	0,240984	0,315968	1,200962	0,061452	1,350211	-0,579719	1,486609	1,832666	-8,461991	-1,773258	-2,142405	-1,679118	25,957296	65,370285	4,145628	0,061452	1,350211	-0,579719	107,478162	-2,991285	-8,461991	0,061452	1,350211	-0,579719	107,478162	-2,991285	-8,461991
10:42:58,55	0,491949	3,488012	-0,141991	0,240984	0,315968	1,200962	0,063498	1,347695	-0,582828	1,622687	1,913205	-8,469275	-1,774526	-2,141672	-1,675271	25,898395	65,398341	4,134990	0,063498	1,347695	-0,582828	107,416766	-3,071398	-8,469275	0,063498	1,347695	-0,582828	107,416766	-3,071398	-8,469275
10:42:58,60	0,491949	3,488012	-0,141991	0,240984	0,315968	1,200962	0,063498	1,349160	-0,578981	1,541350	1,848149	-8,479913	-1,775687	-2,139723	-1,674475	25,912932	65,400334	4,163580	0,063498	1,349160	-0,578981	107,450436	-3,136428	-8,479913	0,063498	1,349160	-0,578981	107,450436	-3,136428	-8,479913
10:42:58,65	0,491949	3,488012	-0,141991	0,240984	0,315968	1,200962	0,062391	1,351140	-0,578186	1,447403	1,802169	-8,451323	-1,780987	-2,142800	-1,676792	25,910237	65,404786	4,178322	0,062391	1,351140	-0,578186	107,511891	-3,095494	-8,451323	0,062391	1,351140	-0,578186	107,511891	-3,095494	-8,451323
10:42:58,70	0,491949	3,488012	-0,141991	0,240984	0,315968	1,200962	0,067705	1,354192	-0,580502	1,291221	2,073974	-8,436580	-1,773260	-2,140365	-1,674494	25,938425	65,399442	4,115173	0,067705	1,354192	-0,580502	107,595271	-3,240894	-8,436580	0,067705	1,354192	-0,580502	107,595271	-3,240894	-8,436580
10:42:58,75	0,491949	3,488012	-0,141991	0,240984	0,315968	1,200962	0,061733	1,348718	-0,578204	1,585328	1,790491	-8,499730	-1,775699	-2,141145	-1,677583	25,917810	65,374368	4,154686	0,061733	1,348718	-0,578204	107,459679	-3,055541	-8,499730	0,061733	1,348718	-0,578204	107,459679	-3,055541	-8,499730
10:42:58,80	0,491949	3,488012	-0,141991	0,240984	0,315968	1,200962	0,063627	1,350439	-0,581294	1,463786	1,883676	-8,460217	-1,776826	-2,140302	-1,677613	25,927282	65,408726	4,116876	0,063627	1,350439	-0,581294	107,473277	-3,111055	-8,460217	0,063627	1,350439	-0,581294	107,473277	-3,111055	-8,460217
10:42:58,85	0,491949	3,488012	-0,141991	0,240984	0,315968	1,200962	0,063461	1,351837	-0,581323	1,425605	1,866043	-8,498027	-1,777411	-2,140578	-1,675294	25,914731	65,430893	4,106472	0,063461	1,351837	-0,581323	107,544803	-3,115618	-8,498027	0,063461	1,351837	-0,581323	107,544803	-3,115618	-8,498027
10:42:58,91	0,491949	3,488012	-0,141991	0,240984	0,315968	1,200962	0,063992	1,352206	-0,579004	1,419339	1,871739	-8,508431	-1,775572	-2,140476	-1,675240	25,966250	65,393814	4,143816	0,063992	1,352206	-0,579004	107,567503	-3,151663	-8,508431	0,063992	1,352206	-0,579004	107,567503	-3,151663	-8,508431
10:42:58,96	0,491949	3,488012	-0,141991	0,240984	0,315968	1,200962	0,062985	1,350664	-0,578950	1,493190	1,882505	-8,471087	-1,772725	-2,144748	-1,677953	25,923977	65,367828	4,149772	0,062985	1,350664	-0,578950	107,520278	-3,061808	-8,471087	0,062985	1,350664	-0,578950	107,520278	-3,061808	-8,471087
10:42:59,01	0,491949	3,488012	-0,141991	0,240984	0,315968	1,200962	0,065260	1,346062	-0,581663	1,688808	1,977219	-8,465131	-1,775055	-2,142810	-1,677534	25,944096	65,371873	4,192931	0,065260	1,346062	-0,581663	107,354707	-3,145727	-8,465131	0,065260	1,346062	-0,581663	107,354707	-3,145727	-8,465131
10:42:59,06	0,491949	3,488012	-0,141991	0,240984	0,315968	1,200962	0,064748	1,349050	-0,581244	1,547028	1,965965	-8,421972	-1,776983	-2,185022	-1,678303	23,649116	65,157922	4,334356	0,064748	1,349050	-0,581244	107,447435	-3,116741	-8,421972	0,064748	1,349050	-0,581244	107,447435	-3,116741	-8,421972
10:42:59,11	0,491949	3,488012	-0,141991	0,240984	0,315968	1,200962	0,102268	1,329613	-0,582013	1,224974	2,036493	-8,280546	-1,741575	-2,185902	-1,703747	23,672619	63,806797	4,520647	0,102268	1,329613	-0,582013	105,599578	-5,991569	-8,280546	0,102268	1,329613	-0,582013	105,599578	-5,991569	-8,280546
10:42:59,16	0,492018	3,487956	-0,141989	0,240980	0,315994	1,151012	0,085326	1,298509	-0,607457	1,684040	1,851425	-8,094256	-1,743532	-2,183224	-1,700108	23,964564	63,515613	4,544925	0,085326	1,298509	-0,607457	103,616959	-4,846688	-8,094256	0,085326	1,298509	-0,607457	103,616959	-4,846688	-8,094256
10:42:59,21	0,492018	3,487956	-0,141989	0,240980	0,315994	1,151012	0,083986	1,301543	-0,603818	1,420064	2,180162	-8,069977	-1,735714	-2,179330	-1,698519	24,044414	63,523229	4,550156	0,083986	1,301543	-0,603818	103,591163	-4,412751	-8,069977	0,083986	1,301543	-0,603818	103,591163	-4,412751	-8,069977
10:42:59,26	0,492018	3,487956	-0,141989	0,240980	0,315994	1,151012	0,076705	1,296719	-0,602229	1,717411	1,866879	-8,064747	-1,739807	-2,171924	-1,695820	24,072801	63,525154	4,553520	0,076705	1,296719	-0,602229	103,509859	-4,154452	-8,064747	0,076705	1,296719	-0,602229	103,509859	-4,154452	-8,064747
10:42:59,31	0,492018	3,487956	-0,141989	0,240980	0,315994	1,151012	0,072337	1,303967	-0,599530	1,356375	1,663389	-8,061383	-1,743867	-2,179185	-1,695037	24,079685	63,521320	4,522000	0,072337	1,303967	-0,599530	103,717792	-4,015091	-8,061383	0,072337	1,303967	-0,599530	103,717792	-4,015091	-8,061383
10:42:59,36	0,492018	3,487956	-0,141989	0,240980	0,315994	1,151012	0,080656	1,303852	-0,598748	1,362494	2,103819	-8,092902	-1,741501	-2,176948	-1,697745	24,095238	63,526791	4,538939	0,080656	1,303852	-0,598748	103,714857	-4,227648	-8,092902	0,080656	1,303852	-0,598748	103,714857	-4,227648	-8,092902
10:42:59,41	0,492018	3,487956	-0,141989	0,240980	0,315994	1,151012	0,077535	1,302922	-0,601455	1,423369	1,952299	-8,075963	-1,743802	-2,175609	-1,696195	24,112729	63,550280	4,533525	0,077535	1,302922	-0,601455	103,702726	-4,134226	-8,075963	0,077535	1,302922	-0,601455	103,702726	-4,134226	-8,075963
10:42:59,46	0,492018	3,487956	-0,141989	0,240980	0,315994	1,151012	0,077526	1,305584	-0,599905	1,314021	1,955232	-8,081378	-1,737408	-2,179885	-1,695830	24,064941	63,524672	4,494683	0,077526	1,305584	-0,599905	103,802363	-4,130585	-8,081378	0,077526	1,305584	-0,599905	103,802363	-4,130585	-8,081378
10:42:59,51	0,492018	3,487956	-0,141989	0,240980	0,315994	1,151012	0,078032	1,297908	-0,599540	1,667080	1,952948	-8,120220	-1,735267	-2,174104	-1,700777	24,324381	63,357279	4,505428	0,078032	1,297908	-0,599540	103,552889	-4,172568	-8,120220	0,078032	1,297908	-0,599540	103,552889	-4,172568	-8,120220
10:42:59,56	0,492018	3,487956	-0,141989	0,240980	0,315994	1,151012	0,071955	1,298945	-0,604487	1,597904	1,945316	-8,109475	-1,712149	-2,206828	-1,619379	22,788177	62,033482	4,768794	0,071955	1,298945	-0,604487	103,565126	-3,703146	-8,109475	0,071955	1,298945	-0,604487	103,565126	-3,703146	-8,109475
10:42:59,61	0,492018	3,487956	-0,141989	0,240980	0,315994	1,151012	0,088735	1,262562	-0,523089	1,575294	2,149411	-7,846108	-1,654247	-2,206391	-1,619771	22,478997	59,103369	4,958541	0,088735	1,262562	-0,523089	100,686424	-4,816322	-7,846108	0,088735	1,262562	-0,523089	100,686424	-4,816322	-7,846108
10:42:59,66	0,491951	3,487926	-0,141999	0,240968	0,315991	1,100949	0,059406	1,212636	-0,523481	1,479305	1,821573	-7,656362	-1,654478	-2,205021	-1,631704	22,729311	58,946605	4,968061	0,059406	1,212636	-0,523481	96,671244	-2,841791	-7,656362	0,059406	1,212636	-0,523481	96,671244	-2,841791	-7,656362
10:42:59,71	0,491951	3,487926	-0,141999	0,240968	0,315991	1,100949	0,058335	1,213521	-0,535414	1,422692	2,061066	-7,646842	-1,649687	-2,194461	-1,631340	22,800243	58,918330	4,944374	0,058335	1,213521	-0,535414	96,684085	-2,518261	-7,646842	0,058335	1,213521	-0,535414	96,684085	-2,518261	-7,646842
10:42:59,76	0,491951	3,487926	-0,141999	0,240968	0,315991	1,100949	0,046795	1,214652	-0,535050	1,374872	1,536509	-7,670529	-1,657309	-2,200316	-1,628981	22,790735	58,943376	4,965878	0,046795	1,214652	-0,535050	96,725029	-2,136863	-7,670529	0,046795	1,214652	-0,535050	96,725029	-2,136863	-7,670529
10:42:59,81	0,491951	3,487926	-0,141999	0,240968	0,315991	1,100949	0,055676	1,218326	-0,532691	1,200765	1,977594	-7,649025	-1,651380	-2,201595	-1,627401	22,807502	58,930045	4,969997	0,055676	1,218326	-0,532691	96,839325	-2,392982	-7,649025	0,055676	1,218326	-0,532691	96,839325	-2,392982	-7,649025
10:42:59,86	0,491951	3,487926	-0,141999	0,240968	0,315991	1,100949	0,053820	1,212551	-0,531111	1,497901	1,902245	-7,644905	-1,649666	-2,200517	-1,626601	22,789585	58,928646	5,013712	0,053820	1,212551	-0,531111	96,683128	-2,322600	-7,644905	0,053820	1,212551	-0,531111	96,683128	-2,322600	-7,644905
10:42:59,91	0,491951	3,487926	-0,141999	0,240968	0,315991	1,100949	0,052029	1,211606	-0,530311	1,536870	1,794318	-7,601190	-1,653181	-2,198548	-1,626246	22,793032	58,947590	4,984682	0,052029	1,211606	-0,530311	96,647916	-2,289967	-7,601190	0,052029	1,211606	-0,530311	96,647916	-2,289967	-7,601190
10:42:59,96	0,491951	3,487926	-0,141999	0,240968	0,315991	1,100949	0,052081	1,215635	-0,529957	1,345496	1,790525	-7,630221	-1,650273	-2,200167	-1,627071	22,768752	58,937602	4,922389	0,052081	1,215635	-0,529957	96,772811	-2,297826	-7,630221	0,052081	1,215635	-0,529957	96,772811	-2,297826	-7,630221
10:43:00,01	0,491951	3,487926	-0,141999	0,240968	0,315991	1,100949	0,052029	1,212307	-0,530781	1,497763	1,771796	-7,692514	-1,651989	-2,201860	-1,625087	22,783663	58,952217	4,959710	0,052029	1,212307	-0,530781	96,663829	-2,312486	-7,692514	0,052029	1,212307	-0,530781	96,663829	-2,312486	-7,692514
10:43:00,06	0,491951	3,487926	-0,141999	0,240968	0,315991	1,100949	0,054354	1,212946	-0,528798	1,484611	1,898290	-7,655193	-1,650134	-2,199395	-1,623900	22,852004	58,885774	4,956843	0,054354	1,212946	-0,528798	96,700893	-2,368487	-7,655193	0,054354	1,212946	-0,528798	96,700893	-2,368487	-7,655193
10:43:00,11	0,491951	3,487926	-0,141999	0,240968	0,315991	1,100949	0,051291	1,212573	-0,527610	1,480676	1,831425	-7,658060	-1,652485	-2,198852	-1,625479	22,831389	58,961121	4,945568	0,051291	1,212573	-0,527610	96,667618	-2,194912	-7,658060	0,051291	1,212573	-0,527610	96,667618	-2,194912	-7,658060
10:43:00,16	0,491951	3,487926	-0,141999	0,240968	0,315991	1,100949	0,051997	1,214879	-0,529189	1,415681	1,812593	-7,669335	-1,652536	-2,201493	-1,623886	22,802228	58,964654	4,997908	0,051997	1,214879	-0,529189	96,783686	-2,269139	-7,669335	0,051997	1,214879	-0,529189	96,783686	-2,269139	-7,669335
10:43:00,21	0,491951	3,487926	-0,141999	0,240968	0,315991	1,100949	0,054310	1,213604	-0,527596	1,470483	1,905845	-7,616995	-1,652546	-2,201556	-1,625098	22,796459	58,954804	4,940236	0,054310	1,213604	-0,527596	96,738367	-2,357453	-7,616995	0,054310	1,213604	-0,527596	96,738367	-2,357453	-7,616995
10:43:00,26	0,491951	3,487926	-0,141999	0,240968	0,315991	1,100949	0,054368	1,213580	-0,528809	1,460276	1,908837	-7,674666	-1,653070	-2,197119	-1,622778	22,822333	58,986427	4,935294	0,054368	1,213580	-0,528809	96,726335	-2,359085	-7,674666	0,054368	1,213580	-0,528809	96,726335	-2,359085	-7,674666
10:43:00,31	0,491951	3,487926	-0,141999	0,240968	0,315991	1,100949	0,050788	1,216253	-0,526488	1,361642	1,729265	-7,679609	-1,654864	-2,198064	-1,624313	22,812212	58,991174	4,965105	0,050788	1,216253	-0,526488	96,837475	-2,257615	-7,679609	0,050788	1,216253	-0,526488	96,837475	-2,257615	-7,679609
10:43:00,36	0,491951	3,487926	-0,141999	0,240968	0,315991	1,100949	0,052504	1,217334	-0,528024	1,304472	1,807342	-7,649798	-1,652452	-2,197160	-1,623148	22,827507	59,019484	4,956006	0,052504	1,217334	-0,528024	96,865175	-2,314219	-7,649798	0,052504	1,217334	-0,528024	96,865175	-2,314219	-7,649798
10:43:00,41	0,491951	3,487926	-0,141999	0,240968	0,315991	1,100949	0,050514	1,215697	-0,526858	1,421761	1,702972	-7,658897	-1,653634	-2,198798	-1,623513	22,837230	58,982714	4,973884	0,050514	1,215697	-0,526858	96,853959	-2,262403	-7,658897	0,050514	1,215697	-0,526858	96,853959	-2,262403	-7,658897
10:43:00,46	0,491951	3,487926	-0,141999	0,240968	0,315991	1,100949	0,052524	1,215901	-0,527223	1,384145	1,834286	-7,641019	-1,657187	-2,199542	-1,625112	22,822690	58,985519	4,925920	0,052524	1,215901	-0,527223	96,832396	-2,288857	-7,641019	0,052524	1,215901	-0,527223	96,832396	-2,288857	-7,641019
10:43:00,51	0,491951	3,487926	-0,141999	0,240968	0,315991	1,100949	0,054945	1,218607	-0,528823	1,238613	1,946165	-7,688982	-1,654720	-2,196656	-1,621590	22,863999	59,023545	4,944806	0,054945	1,218607	-0,528823	96,899253	-2,366998	-7,688982	0,054945	1,218607	-0,528823	96,899253	-2,366998	-7,688982
10:43:00,56	0,491951	3,487926	-0,141999	0,240968	0,315991	1,100949	0,051213	1,217913	-0,525300	1,328265	1,768863	-7,670097	-1,652972	-2,198086	-1,624685	22,857180	59,028611	4,956702	0,051213	1,217913	-0,525300	96,934459	-2,251339	-7,670097	0,051213	1,217913	-0,525300	96,934459	-2,251339	-7,670097
10:43:00,61	0,491951	3,487926	-0,141999	0,240968	0,315991	1,100949	0,051576	1,215684	-0,528395	1,445160	1,779327	-7,658201	-1,653013	-2,196375	-1,625070	22,859507	58,986365	4,970341	0,051576	1,215684	-0,528395	96,876364	-2,269411	-7,658201	0,051576	1,215684	-0,528395	96,876364	-2,269411	-7,658201
10:43:00,66	0,491951	3,487926	-0,141999	0,240968	0,315991	1,100949	0,050115	1,216576	-0,528780	1,363367	1,726485	-7,644562	-1,653050	-2,199446	-1,624681	22,822626	59,019005	4,975912	0,050115	1,216576	-0,528780	96,864572	-2,207552	-7,644562	0,050115	1,216576	-0,528780	96,864572	-2,207552	-7,644562
10:43:00,71	0,491951	3,487926	-0,141999	0,240968	0,315991	1,100949	0,052794	1,215072	-0,528391	1,451402	1,817511	-7,638991	-1,650128	-2,199105	-1,625072	22,818498	59,002518	4,971375	0,052794	1,215072	-0,528391	96,834543	-2,326794	-7,638991	0,052794	1,215072	-0,528391	96,834543	-2,326794	-7,638991
10:43:00,76	0,491951	3,487926	-0,141999	0,240968	0,315991	1,100949	0,051037	1,212712	-0,528782	1,557762	1,730832	-7,643528	-1,652983	-2,198201	-1,626237	22,862380	59,005872	4,956845	0,051037	1,212712	-0,528782	96,755669	-2,275572	-7,643528	0,051037	1,212712	-0,528782	96,755669	-2,275572	-7,643528
10:43:00,81	0,491951	3,487926	-0,141999	0,240968	0,315991	1,100949	0,051682	1,215637	-0,529947	1,430522	1,800677	-7,658058	-1,652427	-2,200453	-1,623917	22,829461	59,022876	4,946388	0,051682	1,215637	-0,529947	96,858020	-2,256329	-7,658058	0,051682	1,215637	-0,529947	96,858020	-2,256329	-7,658058
10:43:00,86	0,491951	3,487926	-0,141999	0,240968	0,315991	1,100949	0,053354	1,214029	-0,527627	1,512423	1,850648	-7,668515	-1,652356	-2,199073	-1,623900	22,864014	59,032529	4,956239	0,053354	1,214029	-0,527627	96,813666	-2,337666	-7,668515	0,053354	1,214029	-0,527627	96,813666	-2,337666	-7,668515
10:43:00,91	0,491951	3,487926	-0,141999	0,240968	0,315991	1,100949	0,052123	1,214658	-0,527610	1,505350	1,811721	-7,658664	-1,650583	-2,194129	-1,625848	22,892208	59,008046	4,957391	0,052123	1,214658	-0,527610	96,855970	-2,279942	-7,658664	0,052123	1,214658	-0,527610	96,855970	-2,279942	-7,658664
10:43:00,96	0,491951	3,487926	-0,141999	0,240968	0,315991	1,100949	0,046955	1,215594	-0,529559	1,449536	1,579634	-7,657512	-1,654128	-2,199503	-1,624297	22,862159	59,027480	4,946278	0,046955	1,215594	-0,529559	96,873688	-2,106327	-7,657512	0,046955	1,215594	-0,529559	96,873688	-2,106327	-7,657512
10:43:01,02	0,491951	3,487926	-0,141999	0,240968	0,315991	1,100949	0,053382	1,215977	-0,528008	1,431459	1,878087	-7,668625	-1,653534	-2,194767	-1,622753	22,883999	58,998656	4,944996	0,053382	1,215977	-0,528008	96,885626	-2,312377	-7,668625	0,053382	1,215977	-0,528008	96,885626	-2,312377	-7,668625
10:43:01,07	0,491951	3,487926	-0,141999	0,240968	0,315991	1,100949	0,048983	1,217830	-0,526464	1,321023	1,682678	-7,669907	-1,654795	-2,200472	-1,621233	22,806887	59,046449	4,916259	0,048983	1,217830	-0,526464	96,920708	-2,162483	-7,669907	0,048983	1,217830	-0,526464	96,920708	-2,162483	-7,669907
10:43:01,12	0,491951	3,487926	-0,141999	0,240968	0,315991	1,100949	0,054555	1,216070	-0,524943	1,415406	1,881724	-7,698644	-1,652431	-2,198528	-1,627378	22,855097	58,993547	4,991182	0,054555	1,216070	-0,524943	96,876887	-2,400810	-7,698644	0,054555	1,216070	-0,524943	96,876887	-2,400810	-7,698644
10:43:01,17	0,491951	3,487926	-0,141999	0,240968	0,315991	1,100949	0,051689	1,214995	-0,531088	1,449598	1,800916	-7,623720	-1,647656	-2,260082	-1,620231	19,751493	58,851358	5,175451	0,051689	1,214995	-0,531088	96,826690	-2,256669	-7,623720	0,051689	1,214995	-0,531088	96,826690	-2,256669	-7,623720
10:43:01,22	0,491951	3,487926	-0,141999	0,240968	0,315991	1,100949	0,102609	1,180083	-0,523942	1,590079	1,832034	-7,439452	-1,603155	-2,247054	-1,636914	20,321732	56,344181	5,361002	0,102609	1,180083	-0,523942	94,226581	-6,222744	-7,439452	0,102609	1,180083	-0,523942	94,226581	-6,222744	-7,439452
10:43:01,27	0,491997	3,487992	-0,141987	0,240985	0,315975	1,051001	0,069075	1,148058	-0,540624	1,369218	1,835729	-7,253901	-1,589041	-2,239427	-1,647131	20,846449	55,737742	5,423493	0,069075	1,148058	-0,540624	91,491760	-3,586680	-7,253901	0,069075	1,148058	-0,540624	91,491760	-3,586680	-7,253901
10:43:01,32	0,491997	3,487992	-0,141987	0,240985	0,315975	1,051001	0,055413	1,139649	-0,550841	1,543665	1,882946	-7,191410	-1,592001	-2,237509	-1,642500	20,838714	55,721745	5,400634	0,055413	1,139649	-0,550841	91,006083	-2,467002	-7,191410	0,055413	1,139649	-0,550841	91,006083	-2,467002	-7,191410
10:43:01,37	0,491997	3,487992	-0,141987	0,240985	0,315975	1,051001	0,055233	1,143171	-0,546210	1,342801	1,874861	-7,214269	-1,590279	-2,239489	-1,644817	20,812289	55,743104	5,422384	0,055233	1,143171	-0,546210	91,081695	-2,460919	-7,214269	0,055233	1,143171	-0,546210	91,081695	-2,460919	-7,214269
10:43:01,42	0,491997	3,487992	-0,141987	0,240985	0,315975	1,051001	0,056086	1,140689	-0,548527	1,477144	1,885659	-7,192519	-1,590846	-2,233776	-1,644476	20,827083	55,758338	5,384501	0,056086	1,140689	-0,548527	91,021210	-2,517092	-7,192519	0,056086	1,140689	-0,548527	91,021210	-2,517092	-7,192519
10:43:01,47	0,491997	3,487992	-0,141987	0,240985	0,315975	1,051001	0,051422	1,144036	-0,548186	1,323651	1,648303	-7,230402	-1,592479	-2,238914	-1,641719	20,866156	55,769849	5,381746	0,051422	1,144036	-0,548186	91,130514	-2,388288	-7,230402	0,051422	1,144036	-0,548186	91,130514	-2,388288	-7,230402
10:43:01,52	0,491997	3,487992	-0,141987	0,240985	0,315975	1,051001	0,056688	1,142882	-0,545429	1,413165	1,950245	-7,233157	-1,590667	-2,239127	-1,644818	20,893350	55,765070	5,373791	0,056688	1,142882	-0,545429	91,129439	-2,499768	-7,233157	0,056688	1,142882	-0,545429	91,129439	-2,499768	-7,233157
10:43:01,57	0,491997	3,487992	-0,141987	0,240985	0,315975	1,051001	0,055967	1,141206	-0,548529	1,509802	1,938692	-7,241112	-1,590683	-2,236665	-1,641342	20,887855	55,755279	5,362091	0,055967	1,141206	-0,548529	91,094470	-2,454721	-7,241112	0,055967	1,141206	-0,548529	91,094470	-2,454721	-7,241112
10:43:01,62	0,491997	3,487992	-0,141987	0,240985	0,315975	1,051001	0,053842	1,142451	-0,545052	1,433849	1,828352	-7,252812	-1,592478	-2,238251	-1,641352	20,863590	55,773026	5,357524	0,053842	1,142451	-0,545052	91,116229	-2,398284	-7,252812	0,053842	1,142451	-0,545052	91,116229	-2,398284	-7,252812
10:43:01,67	0,491997	3,487992	-0,141987	0,240985	0,315975	1,051001	0,056114	1,143213	-0,545063	1,397449	1,916565	-7,257379	-1,563410	-2,261477	-1,554940	19,560514	54,487498	5,598515	0,056114	1,143213	-0,545063	91,139665	-2,488358	-7,257379	0,056114	1,143213	-0,545063	91,139665	-2,488358	-7,257379
10:43:01,72	0,491997	3,487992	-0,141987	0,240985	0,315975	1,051001	0,061694	1,106426	-0,458651	1,545522	1,721006	-7,016388	-1,507786	-2,264397	-1,587275	19,685043	51,562310	5,803718	0,061694	1,106426	-0,458651	88,399978	-3,121966	-7,016388	0,061694	1,106426	-0,458651	88,399978	-3,121966	-7,016388
10:43:01,77	0,491980	3,488024	-0,141978	0,240984	0,315991	1,000981	0,036411	1,056794	-0,490986	1,655370	1,976710	-6,811185	-1,508708	-2,259246	-1,607387	19,923983	51,378585	5,822754	0,036411	1,056794	-0,490986	84,613707	-0,881519	-6,811185	0,036411	1,056794	-0,490986	84,613707	-0,881519	-6,811185
10:43:01,82	0,491980	3,488024	-0,141978	0,240984	0,315991	1,000981	0,032411	1,060168	-0,511097	1,440275	2,067520	-6,792148	-1,506877	-2,250959	-1,603107	19,967487	51,386543	5,845730	0,032411	1,060168	-0,511097	84,663481	-0,476738	-6,792148	0,032411	1,060168	-0,511097	84,663481	-0,476738	-6,792148
10:43:01,87	0,491980	3,488024	-0,141978	0,240984	0,315991	1,000981	0,024318	1,062726	-0,506817	1,335907	1,680402	-6,769173	-1,505030	-2,254462	-1,600791	19,974213	51,417713	5,796598	0,024318	1,062726	-0,506817	84,759909	-0,228588	-6,769173	0,024318	1,062726	-0,506817	84,759909	-0,228588	-6,769173
10:43:01,92	0,491980	3,488024	-0,141978	0,240984	0,315991	1,000981	0,026428	1,059375	-0,504501	1,540537	1,780367	-6,818305	-1,506847	-2,249933	-1,603118	19,966229	51,435120	5,837773	0,026428	1,059375	-0,504501	84,701453	-0,294265	-6,818305	0,026428	1,059375	-0,504501	84,701453	-0,294265	-6,818305
10:43:01,97	0,491980	3,488024	-0,141978	0,240984	0,315991	1,000981	0,023415	1,063213	-0,506829	1,352032	1,608045	-6,777130	-1,503785	-2,254201	-1,601920	20,003398	51,441610	5,827075	0,023415	1,063213	-0,506829	84,814250	-0,230024	-6,777130	0,023415	1,063213	-0,506829	84,814250	-0,230024	-6,777130
10:43:02,02	0,491980	3,488024	-0,141978	0,240984	0,315991	1,000981	0,025580	1,058427	-0,505630	1,625088	1,749587	-6,787828	-1,508449	-2,252390	-1,601171	20,023261	51,449632	5,797064	0,025580	1,058427	-0,505630	84,711636	-0,258461	-6,787828	0,025580	1,058427	-0,505630	84,711636	-0,258461	-6,787828
10:43:02,07	0,491980	3,488024	-0,141978	0,240984	0,315991	1,000981	0,026344	1,063371	-0,504881	1,384875	1,802490	-6,817839	-1,508960	-2,257636	-1,597656	20,039323	51,442898	5,779143	0,026344	1,063371	-0,504881	84,859533	-0,265508	-6,817839	0,026344	1,063371	-0,504881	84,859533	-0,265508	-6,817839
10:43:02,12	0,491980	3,488024	-0,141978	0,240984	0,315991	1,000981	0,031142	1,061191	-0,501367	1,500454	2,069284	-6,835760	-1,507775	-2,251764	-1,605430	20,065439	51,469520	5,795224	0,031142	1,061191	-0,501367	84,803953	-0,375389	-6,835760	0,031142	1,061191	-0,501367	84,803953	-0,375389	-6,835760
10:43:02,17	0,491980	3,488024	-0,141978	0,240984	0,315991	1,000981	0,025465	1,063101	-0,509141	1,437240	1,783345	-6,819679	-1,508684	-2,254313	-1,593249	20,017435	51,492926	5,814360	0,025465	1,063101	-0,509141	84,890685	-0,215621	-6,819679	0,025465	1,063101	-0,509141	84,890685	-0,215621	-6,819679
10:43:02,22	0,491980	3,488024	-0,141978	0,240984	0,315991	1,000981	0,028127	1,062614	-0,496959	1,458849	1,868513	-6,800543	-1,504872	-2,254665	-1,598419	20,018210	51,495646	5,821422	0,028127	1,062614	-0,496959	84,874038	-0,339450	-6,800543	0,028127	1,062614	-0,496959	84,874038	-0,339450	-6,800543
10:43:02,27	0,491980	3,488024	-0,141978	0,240984	0,315991	1,000981	0,026526	1,059137	-0,502129	1,642387	1,784554	-6,793481	-1,511329	-2,254258	-1,600351	20,025600	51,527911	5,846725	0,026526	1,059137	-0,502129	84,784645	-0,297703	-6,793481	0,026526	1,059137	-0,502129	84,784645	-0,297703	-6,793481
10:43:02,32	0,491980	3,488024	-0,141978	0,240984	0,315991	1,000981	0,029401	1,064932	-0,504061	1,372662	1,924358	-6,768178	-1,508320	-2,253034	-1,601915	20,053676	51,540479	5,819421	0,029401	1,064932	-0,504061	84,969861	-0,383642	-6,768178	0,029401	1,064932	-0,504061	84,969861	-0,383642	-6,768178
10:43:02,37	0,491980	3,488024	-0,141978	0,240984	0,315991	1,000981	0,026837	1,062939	-0,505625	1,501271	1,809062	-6,795482	-1,508318	-2,252049	-1,600375	20,064205	51,504751	5,797998	0,026837	1,062939	-0,505625	84,941944	-0,297666	-6,795482	0,026837	1,062939	-0,505625	84,941944	-0,297666	-6,795482
10:43:02,42	0,491980	3,488024	-0,141978	0,240984	0,315991	1,000981	0,025983	1,063429	-0,504086	1,450072	1,791633	-6,816905	-1,506036	-2,251392	-1,596152	20,016416	51,510432	5,757832	0,025983	1,063429	-0,504086	84,929274	-0,248051	-6,816905	0,025983	1,063429	-0,504086	84,929274	-0,248051	-6,816905
10:43:02,47	0,491980	3,488024	-0,141978	0,240984	0,315991	1,000981	0,024273	1,061781	-0,499862	1,516799	1,658458	-6,857071	-1,508136	-2,253711	-1,594217	20,034060	51,531193	5,812150	0,024273	1,061781	-0,499862	84,866624	-0,246949	-6,857071	0,024273	1,061781	-0,499862	84,866624	-0,246949	-6,857071
10:43:02,52	0,491980	3,488024	-0,141978	0,240984	0,315991	1,000981	0,027331	1,062440	-0,497927	1,509349	1,822404	-6,802753	-1,509458	-2,252447	-1,595710	20,050928	51,568580	5,806775	0,027331	1,062440	-0,497927	84,910880	-0,323102	-6,802753	0,027331	1,062440	-0,497927	84,910880	-0,323102	-6,802753
10:43:02,57	0,491980	3,488024	-0,141978	0,240984	0,315991	1,000981	0,026898	1,064217	-0,499421	1,457750	1,795768	-6,808128	-1,505341	-2,252704	-1,598815	20,060954	51,543515	5,798741	0,026898	1,064217	-0,499421	84,998786	-0,315695	-6,808128	0,026898	1,064217	-0,499421	84,998786	-0,315695	-6,808128
10:43:02,62	0,491980	3,488024	-0,141978	0,240984	0,315991	1,000981	0,025061	1,060523	-0,502525	1,633131	1,721496	-6,816162	-1,513538	-2,252992	-1,599569	20,088153	51,544854	5,826574	0,025061	1,060523	-0,502525	84,884208	-0,245817	-6,816162	0,025061	1,060523	-0,502525	84,884208	-0,245817	-6,816162
10:43:02,67	0,491980	3,488024	-0,141978	0,240984	0,315991	1,000981	0,029410	1,067478	-0,503279	1,286256	1,970490	-6,788329	-1,511151	-2,256233	-1,596065	20,079059	51,563739	5,815382	0,029410	1,067478	-0,503279	85,083262	-0,338160	-6,788329	0,029410	1,067478	-0,503279	85,083262	-0,338160	-6,788329
10:43:02,72	0,491980	3,488024	-0,141978	0,240984	0,315991	1,000981	0,031023	1,063790	-0,499776	1,489812	2,037059	-6,799520	-1,513530	-2,251360	-1,599205	20,078414	51,586908	5,808663	0,031023	1,063790	-0,499776	84,997351	-0,398228	-6,799520	0,031023	1,063790	-0,499776	84,997351	-0,398228	-6,799520
10:43:02,77	0,491980	3,488024	-0,141978	0,240984	0,315991	1,000981	0,027992	1,068287	-0,502916	1,275728	1,867339	-6,806240	-1,509922	-2,250965	-1,597987	20,131334	51,541909	5,840535	0,027992	1,068287	-0,502916	85,136255	-0,330068	-6,806240	0,027992	1,068287	-0,502916	85,136255	-0,330068	-6,806240
10:43:02,82	0,491980	3,488024	-0,141978	0,240984	0,315991	1,000981	0,025846	1,065360	-0,501697	1,415441	1,824056	-6,774368	-1,507537	-2,248952	-1,596467	20,140640	51,544167	5,796691	0,025846	1,065360	-0,501697	85,046170	-0,204859	-6,774368	0,025846	1,065360	-0,501697	85,046170	-0,204859	-6,774368
10:43:02,87	0,491980	3,488024	-0,141978	0,240984	0,315991	1,000981	0,022910	1,064302	-0,500177	1,477070	1,678317	-6,818212	-1,511662	-2,254608	-1,598026	20,120550	51,559670	5,777410	0,022910	1,064302	-0,500177	85,024739	-0,120126	-6,818212	0,022910	1,064302	-0,500177	85,024739	-0,120126	-6,818212
10:43:02,92	0,491980	3,488024	-0,141978	0,240984	0,315991	1,000981	0,029871	1,065045	-0,501737	1,441797	2,015148	-6,837492	-1,510434	-2,249414	-1,597448	20,114882	51,555333	5,802186	0,029871	1,065045	-0,501737	85,047818	-0,329748	-6,837492	0,029871	1,065045	-0,501737	85,047818	-0,329748	-6,837492
10:43:02,97	0,491980	3,488024	-0,141978	0,240984	0,315991	1,000981	0,024759	1,066579	-0,501158	1,355420	1,746554	-6,812716	-1,509924	-2,249972	-1,598426	20,112119	51,585552	5,791670	0,024759	1,066579	-0,501158	85,081890	-0,197004	-6,812716	0,024759	1,066579	-0,501158	85,081890	-0,197004	-6,812716
10:43:03,02	0,491980	3,488024	-0,141978	0,240984	0,315991	1,000981	0,024987	1,065859	-0,502136	1,417667	1,740927	-6,823232	-1,507065	-2,251777	-1,598023	20,082223	51,548179	5,812565	0,024987	1,065859	-0,502136	85,087590	-0,220559	-6,823232	0,024987	1,065859	-0,502136	85,087590	-0,220559	-6,823232
10:43:03,07	0,491980	3,488024	-0,141978	0,240984	0,315991	1,000981	0,025121	1,062480	-0,501734	1,546075	1,740664	-6,802338	-1,510430	-2,251721	-1,594918	20,133582	51,599713	5,782154	0,025121	1,062480	-0,501734	84,950725	-0,231301	-6,802338	0,025121	1,062480	-0,501734	84,950725	-0,231301	-6,802338
10:43:03,12	0,491980	3,488024	-0,141978	0,240984	0,315991	1,000981	0,026755	1,065422	-0,498628	1,463374	1,844361	-6,832749	-1,508374	-2,252661	-1,597426	20,147231	51,562893	5,789844	0,026755	1,065422	-0,498628	85,099011	-0,255900	-6,832749	0,026755	1,065422	-0,498628	85,099011	-0,255900	-6,832749
10:43:03,17	0,491980	3,488024	-0,141978	0,240984	0,315991	1,000981	0,026541	1,063171	-0,501136	1,555365	1,863482	-6,825059	-1,512890	-2,251996	-1,598782	20,115371	51,548651	5,826198	0,026541	1,063171	-0,501136	85,014295	-0,220007	-6,825059	0,026541	1,063171	-0,501136	85,014295	-0,220007	-6,825059
10:43:03,23	0,491980	3,488024	-0,141978	0,240984	0,315991	1,000981	0,028223	1,067415	-0,502493	1,306424	1,930447	-6,788705	-1,508782	-2,250059	-1,599983	20,107035	51,559150	5,789586	0,028223	1,067415	-0,502493	85,098493	-0,285037	-6,788705	0,028223	1,067415	-0,502493	85,098493	-0,285037	-6,788705
10:43:03,28	0,491980	3,488024	-0,141978	0,240984	0,315991	1,000981	0,024492	1,064826	-0,503693	1,445972	1,723983	-6,825317	-1,507460	-2,250513	-1,596430	20,155739	51,602676	5,827240	0,024492	1,064826	-0,503693	85,034810	-0,198641	-6,825317	0,024492	1,064826	-0,503693	85,034810	-0,198641	-6,825317
10:43:03,33	0,491980	3,488024	-0,141978	0,240984	0,315991	1,000981	0,024224	1,063454	-0,500140	1,579385	1,730464	-6,787663	-1,509242	-2,252512	-1,591786	20,135742	51,591351	5,804272	0,024224	1,063454	-0,500140	85,060487	-0,171124	-6,787663	0,024224	1,063454	-0,500140	85,060487	-0,171124	-6,787663
10:43:03,38	0,491980	3,488024	-0,141978	0,240984	0,315991	1,000981	0,026846	1,063998	-0,495496	1,531278	1,855135	-6,810631	-1,526481	-2,308092	-1,565909	17,303179	52,683522	6,001288	0,026846	1,063998	-0,495496	85,055104	-0,252254	-6,810631	0,026846	1,063998	-0,495496	85,055104	-0,252254	-6,810631
10:43:03,43	0,491980	3,488024	-0,141978	0,240984	0,315991	1,000981	0,083600	1,051137	-0,469619	1,729588	1,807178	-6,613615	-1,468158	-2,288480	-1,541490	18,158529	49,538849	6,143055	0,083600	1,051137	-0,469619	84,243867	-4,755386	-6,613615	0,083600	1,051137	-0,469619	84,243867	-4,755386	-6,613615
10:43:03,48	0,492079	3,487982	-0,141962	0,240993	0,316001	0,950963	0,037453	1,010434	-0,445201	1,550488	1,720656	-6,471847	-1,453421	-2,285284	-1,557445	18,447797	48,855945	6,187867	0,037453	1,010434	-0,445201	80,869530	-1,219416	-6,471847	0,037453	1,010434	-0,445201	80,869530	-1,219416	-6,471847
10:43:03,53	0,492079	3,487982	-0,141962	0,240993	0,316001	0,950963	0,027317	0,999270	-0,461155	1,684232	1,785523	-6,427036	-1,459297	-2,284428	-1,557845	18,440226	48,908261	6,193820	0,027317	0,999270	-0,461155	80,126908	-0,358832	-6,427036	0,027317	0,999270	-0,461155	80,126908	-0,358832	-6,427036
10:43:03,58	0,492079	3,487982	-0,141962	0,240993	0,316001	0,950963	0,029514	1,004786	-0,461555	1,438907	1,867057	-6,421083	-1,458640	-2,280346	-1,554738	18,481781	48,892471	6,186871	0,029514	1,004786	-0,461555	80,314612	-0,449771	-6,421083	0,029514	1,004786	-0,461555	80,314612	-0,449771	-6,421083
10:43:03,63	0,492079	3,487982	-0,141962	0,240993	0,316001	0,950963	0,025649	1,006258	-0,458448	1,369481	1,709996	-6,428032	-1,459226	-2,279308	-1,553567	18,480806	48,904839	6,201153	0,025649	1,006258	-0,458448	80,360716	-0,303484	-6,428032	0,025649	1,006258	-0,458448	80,360716	-0,303484	-6,428032
10:43:03,68	0,492079	3,487982	-0,141962	0,240993	0,316001	0,950963	0,025044	1,007284	-0,457277	1,326315	1,671505	-6,413750	-1,459261	-2,282668	-1,552031	18,448618	48,908286	6,175929	0,025044	1,007284	-0,457277	80,398148	-0,294479	-6,413750	0,025044	1,007284	-0,457277	80,398148	-0,294479	-6,413750
10:43:03,73	0,492079	3,487982	-0,141962	0,240993	0,316001	0,950963	0,027971	1,005634	-0,455742	1,399014	1,794103	-6,438973	-1,456862	-2,284622	-1,555128	18,473613	48,891227	6,162599	0,027971	1,005634	-0,455742	80,341309	-0,401639	-6,438973	0,027971	1,005634	-0,455742	80,341309	-0,401639	-6,438973
10:43:03,78	0,492079	3,487982	-0,141962	0,240993	0,316001	0,950963	0,028464	1,002580	-0,458838	1,555571	1,849908	-6,452303	-1,457364	-2,279412	-1,552004	18,508518	48,939096	6,191630	0,028464	1,002580	-0,458838	80,258089	-0,384524	-6,452303	0,028464	1,002580	-0,458838	80,258089	-0,384524	-6,452303
10:43:03,83	0,492079	3,487982	-0,141962	0,240993	0,316001	0,950963	0,024203	1,005620	-0,455714	1,456376	1,634628	-6,423273	-1,455833	-2,281360	-1,552989	18,463071	48,874952	6,187387	0,024203	1,005620	-0,455714	80,397569	-0,265313	-6,423273	0,024203	1,005620	-0,455714	80,397569	-0,265313	-6,423273
10:43:03,88	0,492079	3,487982	-0,141962	0,240993	0,316001	0,950963	0,025125	1,003320	-0,456699	1,497737	1,675265	-6,427515	-1,427490	-2,331456	-1,470864	15,605611	47,608064	6,436988	0,025125	1,003320	-0,456699	80,258327	-0,297022	-6,427515	0,025125	1,003320	-0,456699	80,258327	-0,297022	-6,427515
10:43:03,93	0,492079	3,487982	-0,141962	0,240993	0,316001	0,950963	0,054337	0,953726	-0,374574	1,550713	1,353113	-6,177915	-1,385410	-2,341460	-1,537962	15,330638	45,181709	6,650966	0,054337	0,953726	-0,374574	76,418213	-2,912333	-6,177915	0,054337	0,953726	-0,374574	76,418213	-2,912333	-6,177915
10:43:03,98	0,492057	3,487933	-0,141992	0,240974	0,316006	0,900973	0,041961	0,912282	-0,441672	1,467039	1,684593	-5,963937	-1,378792	-2,334178	-1,552969	15,649619	44,606902	6,684237	0,041961	0,912282	-0,441672	73,081172	-1,609319	-5,963937	0,041961	0,912282	-0,441672	73,081172	-1,609319	-5,963937
10:43:04,03	0,492057	3,487933	-0,141992	0,240974	0,316006	0,900973	0,032346	0,910191	-0,456679	1,237445	1,748277	-5,930666	-1,376797	-2,331750	-1,556059	15,762580	44,611627	6,651897	0,032346	0,910191	-0,456679	72,687463	-0,790880	-5,930666	0,032346	0,910191	-0,456679	72,687463	-0,790880	-5,930666
10:43:04,08	0,492057	3,487933	-0,141992	0,240974	0,316006	0,900973	0,029246	0,909678	-0,459769	1,324712	1,682544	-5,963006	-1,373845	-2,335802	-1,555240	15,749453	44,634405	6,686088	0,029246	0,909678	-0,459769	72,734433	-0,613267	-5,963006	0,029246	0,909678	-0,459769	72,734433	-0,613267	-5,963006
10:43:04,13	0,492057	3,487933	-0,141992	0,240974	0,316006	0,900973	0,031279	0,905096	-0,458950	1,576145	1,765483	-5,928815	-1,373191	-2,332178	-1,552540	15,777459	44,644552	6,660907	0,031279	0,905096	-0,458950	72,626169	-0,689889	-5,928815	0,031279	0,905096	-0,458950	72,626169	-0,689889	-5,928815
10:43:04,18	0,492057	3,487933	-0,141992	0,240974	0,316006	0,900973	0,030241	0,909555	-0,454650	1,404784	1,771855	-5,921990	-1,377188	-2,332674	-1,550939	15,831948	44,656658	6,692913	0,030241	0,909555	-0,454650	72,804857	-0,602081	-5,921990	0,030241	0,909555	-0,454650	72,804857	-0,602081	-5,921990
10:43:04,23	0,492057	3,487933	-0,141992	0,240974	0,316006	0,900973	0,030241	0,909555	-0,454650	1,404784	1,771855	-5,921990	-1,376025	-2,334922	-1,551756	15,798802	44,703308	6,646661	0,030241	0,909555	-0,454650	72,804857	-0,602081	-5,921990	0,030241	0,909555	-0,454650	72,804857	-0,602081	-5,921990
10:43:04,28	0,492057	3,487933	-0,141992	0,240974	0,316006	0,900973	0,031606	0,907423	-0,455466	1,539473	1,790800	-5,968242	-1,378851	-2,333007	-1,548237	15,858929	44,687300	6,652875	0,031606	0,907423	-0,455466	72,772188	-0,690282	-5,968242	0,031606	0,907423	-0,455466	72,772188	-0,690282	-5,968242
10:43:04,33	0,492057	3,487933	-0,141992	0,240974	0,316006	0,900973	0,031361	0,910829	-0,451948	1,378575	1,838128	-5,962028	-1,378332	-2,331025	-1,551749	15,833621	44,703934	6,661034	0,031361	0,910829	-0,451948	72,878639	-0,623710	-5,962028	0,031361	0,910829	-0,451948	72,878639	-0,623710	-5,962028
10:43:04,38	0,492057	3,487933	-0,141992	0,240974	0,316006	0,900973	0,029385	0,911370	-0,455460	1,352204	1,705137	-5,953869	-1,377090	-2,330310	-1,546314	15,842648	44,734409	6,649240	0,029385	0,911370	-0,455460	72,894723	-0,601579	-5,953869	0,029385	0,911370	-0,455460	72,894723	-0,601579	-5,953869
10:43:04,43	0,492057	3,487933	-0,141992	0,240974	0,316006	0,900973	0,028145	0,910652	-0,450024	1,420442	1,633225	-5,965663	-1,375337	-2,331387	-1,549787	15,854666	44,697282	6,664720	0,028145	0,910652	-0,450024	72,906603	-0,576132	-5,965663	0,028145	0,910652	-0,450024	72,906603	-0,576132	-5,965663
10:43:04,48	0,492057	3,487933	-0,141992	0,240974	0,316006	0,900973	0,028201	0,908595	-0,453498	1,501234	1,665124	-5,950183	-1,376509	-2,330620	-1,554056	15,869305	44,695926	6,671879	0,028201	0,908595	-0,453498	72,825964	-0,548652	-5,950183	0,028201	0,908595	-0,453498	72,825964	-0,548652	-5,950183
10:43:04,53	0,492057	3,487933	-0,141992	0,240974	0,316006	0,900973	0,028123	0,909993	-0,457766	1,434680	1,674415	-5,943023	-1,380563	-2,331619	-1,547065	15,864933	44,753578	6,668668	0,028123	0,909993	-0,457766	72,869158	-0,533226	-5,943023	0,028123	0,909993	-0,457766	72,869158	-0,533226	-5,943023
10:43:04,58	0,492057	3,487933	-0,141992	0,240974	0,316006	0,900973	0,031015	0,913005	-0,450776	1,325819	1,792208	-5,946234	-1,376471	-2,332354	-1,547429	15,849924	44,761119	6,698955	0,031015	0,913005	-0,450776	72,996707	-0,642486	-5,946234	0,031015	0,913005	-0,450776	72,996707	-0,642486	-5,946234
10:43:04,63	0,492057	3,487933	-0,141992	0,240974	0,316006	0,900973	0,029606	0,909094	-0,451139	1,528231	1,702149	-5,915948	-1,378213	-2,329319	-1,547838	15,863772	44,775320	6,685129	0,029606	0,909094	-0,451139	72,892084	-0,621905	-5,915948	0,029606	0,909094	-0,451139	72,892084	-0,621905	-5,915948
10:43:04,68	0,492057	3,487933	-0,141992	0,240974	0,316006	0,900973	0,027848	0,912120	-0,451548	1,390084	1,615659	-5,929773	-1,375733	-2,326037	-1,547444	15,929803	44,767761	6,665504	0,027848	0,912120	-0,451548	72,991504	-0,570443	-5,929773	0,027848	0,912120	-0,451548	72,991504	-0,570443	-5,929773
10:43:04,73	0,492057	3,487933	-0,141992	0,240974	0,316006	0,900973	0,023766	0,911613	-0,451154	1,442910	1,464338	-5,949399	-1,378840	-2,332300	-1,552517	15,850143	44,758505	6,657957	0,023766	0,911613	-0,451154	73,004542	-0,401296	-5,949399	0,023766	0,911613	-0,451154	73,004542	-0,401296	-5,949399
10:43:04,78	0,492057	3,487933	-0,141992	0,240974	0,316006	0,900973	0,030743	0,911172	-0,456227	1,418004	1,762773	-5,956946	-1,378766	-2,327110	-1,551331	15,902205	44,748531	6,681389	0,030743	0,911172	-0,456227	72,945006	-0,650541	-5,956946	0,030743	0,911172	-0,456227	72,945006	-0,650541	-5,956946
10:43:04,83	0,492057	3,487933	-0,141992	0,240974	0,316006	0,900973	0,026211	0,913704	-0,455042	1,303755	1,577217	-5,933513	-1,378702	-2,330270	-1,552096	15,915988	44,771370	6,672296	0,026211	0,913704	-0,455042	73,029486	-0,480386	-5,933513	0,026211	0,913704	-0,455042	73,029486	-0,480386	-5,933513
10:43:04,88	0,492057	3,487933	-0,141992	0,240974	0,316006	0,900973	0,028916	0,912068	-0,455806	1,415457	1,718377	-5,942607	-1,375185	-2,326969	-1,550577	15,914174	44,758563	6,638162	0,028916	0,912068	-0,455806	73,012823	-0,551543	-5,942607	0,028916	0,912068	-0,455806	73,012823	-0,551543	-5,942607
10:43:04,93	0,492057	3,487933	-0,141992	0,240974	0,316006	0,900973	0,024299	0,910672	-0,454287	1,476045	1,483108	-5,976741	-1,380788	-2,332667	-1,547136	15,896985	44,751716	6,679029	0,024299	0,910672	-0,454287	72,963833	-0,424352	-5,976741	0,024299	0,910672	-0,454287	72,963833	-0,424352	-5,976741
10:43:04,98	0,492057	3,487933	-0,141992	0,240974	0,316006	0,900973	0,032035	0,912675	-0,450846	1,357375	1,873930	-5,935873	-1,382173	-2,330818	-1,546652	15,913509	44,832816	6,679987	0,032035	0,912675	-0,450846	73,002384	-0,640825	-5,935873	0,032035	0,912675	-0,450846	73,002384	-0,640825	-5,935873
10:43:05,03	0,492057	3,487933	-0,141992	0,240974	0,316006	0,900973	0,031126	0,914799	-0,450362	1,325426	1,800435	-5,934916	-1,378722	-2,333021	-1,549778	15,892291	44,771564	6,651344	0,031126	0,914799	-0,450362	73,137166	-0,642983	-5,934916	0,031126	0,914799	-0,450362	73,137166	-0,642983	-5,934916
10:43:05,08	0,492057	3,487933	-0,141992	0,240974	0,316006	0,900973	0,031309	0,910710	-0,453488	1,474411	1,822177	-5,963559	-1,380441	-2,333418	-1,547850	15,901984	44,786004	6,625952	0,031309	0,910710	-0,453488	72,965146	-0,635568	-5,963559	0,031309	0,910710	-0,453488	72,965146	-0,635568	-5,963559
10:43:05,13	0,492057	3,487933	-0,141992	0,240974	0,316006	0,900973	0,032512	0,912000	-0,451560	1,424671	1,885905	-5,988951	-1,382124	-2,332465	-1,545499	15,934712	44,803676	6,639137	0,032512	0,912000	-0,451560	73,016689	-0,666273	-5,988951	0,032512	0,912000	-0,451560	73,016689	-0,666273	-5,988951
10:43:05,18	0,492057	3,487933	-0,141992	0,240974	0,316006	0,900973	0,032529	0,913934	-0,449210	1,355781	1,906283	-5,975766	-1,378576	-2,332212	-1,547810	15,946872	44,807230	6,655718	0,032529	0,913934	-0,449210	73,099604	-0,647209	-5,975766	0,032529	0,913934	-0,449210	73,099604	-0,647209	-5,975766
10:43:05,23	0,492057	3,487933	-0,141992	0,240974	0,316006	0,900973	0,030536	0,910988	-0,451520	1,518143	1,811404	-5,959185	-1,378662	-2,327041	-1,549020	15,930956	44,777693	6,637043	0,030536	0,910988	-0,451520	73,030686	-0,585642	-5,959185	0,030536	0,910988	-0,451520	73,030686	-0,585642	-5,959185
10:43:05,28	0,492057	3,487933	-0,141992	0,240974	0,316006	0,900973	0,026100	0,913648	-0,452730	1,346282	1,581715	-5,977859	-1,381556	-2,330009	-1,547056	15,934414	44,807359	6,650358	0,026100	0,913648	-0,452730	73,067640	-0,467103	-5,977859	0,026100	0,913648	-0,452730	73,067640	-0,467103	-5,977859
10:43:05,33	0,492057	3,487933	-0,141992	0,240974	0,316006	0,900973	0,030117	0,914670	-0,450766	1,320539	1,778807	-5,964545	-1,380425	-2,329350	-1,548600	15,926002	44,789060	6,670472	0,030117	0,914670	-0,450766	73,122153	-0,585415	-5,964545	0,030117	0,914670	-0,450766	73,122153	-0,585415	-5,964545
10:43:05,38	0,492057	3,487933	-0,141992	0,240974	0,316006	0,900973	0,028981	0,914020	-0,452311	1,334282	1,721577	-5,944431	-1,384542	-2,331706	-1,548609	15,915330	44,807673	6,660431	0,028981	0,914020	-0,452311	73,084877	-0,553435	-5,944431	0,028981	0,914020	-0,452311	73,084877	-0,553435	-5,944431
10:43:05,44	0,492057	3,487933	-0,141992	0,240974	0,316006	0,900973	0,033080	0,916407	-0,452319	1,220942	1,916162	-5,954471	-1,377592	-2,333042	-1,546165	15,980031	44,819501	6,619689	0,033080	0,916407	-0,452319	73,158916	-0,680599	-5,954471	0,033080	0,916407	-0,452319	73,158916	-0,680599	-5,954471
10:43:05,49	0,492057	3,487933	-0,141992	0,240974	0,316006	0,900973	0,030762	0,909720	-0,449875	1,611277	1,845761	-5,995214	-1,381479	-2,326850	-1,547430	15,959679	44,872058	6,672261	0,030762	0,909720	-0,449875	73,024295	-0,569062	-5,995214	0,030762	0,909720	-0,449875	73,024295	-0,569062	-5,995214
10:43:05,54	0,492057	3,487933	-0,141992	0,240974	0,316006	0,900973	0,027343	0,916183	-0,451140	1,310555	1,624039	-5,942642	-1,385620	-2,332782	-1,548588	15,944192	44,851932	6,666039	0,034551	0,916803	-0,452298	73,222161	-0,716730	-5,948864	0,034551	0,916803	-0,452298	73,222161	-0,716730	-5,948864
10:43:05,59	0,492057	3,487933	-0,141992	0,240974	0,316006	0,900973	0,034551	0,916803	-0,452298	1,253130	1,995548	-5,948864	-1,375892	-2,372206	-1,501943	13,754392	44,484892	6,896186	0,034551	0,916803	-0,452298	73,222161	-0,716730	-5,948864	0,034551	0,916803	-0,452298	73,222161	-0,716730	-5,948864
10:43:05,64	0,492057	3,487933	-0,141992	0,240974	0,316006	0,900973	0,063829	0,888667	-0,405654	1,303451	1,805091	-5,718717	-1,293228	-2,356240	-1,559769	14,781964	40,261858	7,160733	0,063829	0,888667	-0,405654	71,063782	-3,205493	-5,718717	0,063829	0,888667	-0,405654	71,063782	-3,205493	-5,718717
10:43:05,69	0,492017	3,487962	-0,141973	0,240976	0,315979	0,850999	0,008670	0,825060	-0,463480	1,467521	1,938219	-5,454170	-1,286107	-2,346184	-1,575144	15,288741	39,819659	7,124366	0,008670	0,825060	-0,463480	66,234743	1,257653	-5,454170	0,008670	0,825060	-0,463480	66,234743	1,257653	-5,454170
10:43:05,74	0,492017	3,487962	-0,141973	0,240976	0,315979	0,850999	-0,003599	0,823921	-0,478854	1,397166	1,960216	-5,490537	-1,283650	-2,342864	-1,570888	15,326716	39,834891	7,088875	-0,003599	0,823921	-0,478854	66,075001	2,242761	-5,490537	-0,003599	0,823921	-0,478854	66,075001	2,242761	-5,490537
10:43:05,79	0,492017	3,487962	-0,141973	0,240976	0,315979	0,850999	-0,007703	0,823453	-0,474598	1,453692	1,772117	-5,526028	-1,290119	-2,342511	-1,571682	15,322680	39,867146	7,084522	-0,007703	0,823453	-0,474598	66,094773	2,376770	-5,526028	-0,007703	0,823453	-0,474598	66,094773	2,376770	-5,526028
10:43:05,84	0,492017	3,487962	-0,141973	0,240976	0,315979	0,850999	-0,004774	0,829232	-0,475392	1,179122	1,904765	-5,530381	-1,288270	-2,343319	-1,572414	15,358386	39,881982	7,114346	-0,004774	0,829232	-0,475392	66,273821	2,279547	-5,530381	-0,004774	0,829232	-0,475392	66,273821	2,279547	-5,530381
10:43:05,89	0,492017	3,487962	-0,141973	0,240976	0,315979	0,850999	-0,004999	0,827227	-0,476124	1,314070	1,916573	-5,500556	-1,290008	-2,343079	-1,571663	15,365338	39,886612	7,079785	-0,004999	0,827227	-0,476124	66,251396	2,309011	-5,500556	-0,004999	0,827227	-0,476124	66,251396	2,309011	-5,500556
10:43:05,94	0,492017	3,487962	-0,141973	0,240976	0,315979	0,850999	-0,004337	0,828852	-0,475373	1,237057	1,954691	-5,535117	-1,288786	-2,342118	-1,568564	15,363901	39,936476	7,070175	-0,004337	0,828852	-0,475373	66,301943	2,295180	-5,535117	-0,004337	0,828852	-0,475373	66,301943	2,295180	-5,535117
10:43:05,99	0,492017	3,487962	-0,141973	0,240976	0,315979	0,850999	-0,005781	0,828274	-0,472274	1,309592	1,853455	-5,544728	-1,288207	-2,340243	-1,570098	15,366483	39,949960	7,105808	-0,005781	0,828274	-0,472274	66,329085	2,307255	-5,544728	-0,005781	0,828274	-0,472274	66,329085	2,307255	-5,544728
10:43:06,04	0,492017	3,487962	-0,141973	0,240976	0,315979	0,850999	-0,007694	0,828710	-0,473808	1,299861	1,749466	-5,509094	-1,290834	-2,343086	-1,566763	15,428810	39,892770	7,097201	-0,007694	0,828710	-0,473808	66,353621	2,353448	-5,509094	-0,007694	0,828710	-0,473808	66,353621	2,353448	-5,509094
10:43:06,09	0,492017	3,487962	-0,141973	0,240976	0,315979	0,850999	-0,003919	0,829564	-0,470473	1,237112	2,028345	-5,517702	-1,286086	-2,393644	-1,508069	12,499905	40,067792	7,297241	-0,003919	0,829564	-0,470473	66,357876	2,335978	-5,517702	-0,003919	0,829564	-0,470473	66,357876	2,335978	-5,517702
10:43:06,14	0,492017	3,487962	-0,141973	0,240976	0,315979	0,850999	0,037492	0,800173	-0,411779	1,452551	1,557670	-5,317662	-1,256437	-2,405168	-1,577889	12,242687	38,299551	7,516865	0,037492	0,800173	-0,411779	64,266141	-1,385413	-5,317662	0,037492	0,800173	-0,411779	64,266141	-1,385413	-5,317662
10:43:06,19	0,492031	3,487973	-0,142001	0,240969	0,315978	0,800967	0,032647	0,768734	-0,481599	1,427447	1,967138	-5,098038	-1,248880	-2,396082	-1,590124	12,705817	37,773886	7,539281	0,032647	0,768734	-0,481599	61,773050	-0,595681	-5,098038	0,032647	0,768734	-0,481599	61,773050	-0,595681	-5,098038
10:43:06,24	0,492031	3,487973	-0,142001	0,240969	0,315978	0,800967	0,021000	0,766733	-0,493834	1,307811	2,025378	-5,075621	-1,247585	-2,391912	-1,584694	12,741834	37,823607	7,523507	0,021000	0,766733	-0,493834	61,496357	0,376895	-5,075621	0,021000	0,766733	-0,493834	61,496357	0,376895	-5,075621
10:43:06,29	0,492031	3,487973	-0,142001	0,240969	0,315978	0,800967	0,016741	0,767696	-0,488404	1,318818	1,810260	-5,091396	-1,249812	-2,392410	-1,586630	12,790427	37,856801	7,505409	0,016741	0,767696	-0,488404	61,582936	0,496080	-5,091396	0,016741	0,767696	-0,488404	61,582936	0,496080	-5,091396
10:43:06,34	0,492031	3,487973	-0,142001	0,240969	0,315978	0,800967	0,018286	0,769376	-0,490340	1,284481	1,916093	-5,109494	-1,249661	-2,393444	-1,587361	12,847707	37,899009	7,525871	0,018286	0,769376	-0,490340	61,680510	0,480620	-5,109494	0,018286	0,769376	-0,490340	61,680510	0,480620	-5,109494
10:43:06,39	0,492031	3,487973	-0,142001	0,240969	0,315978	0,800967	0,019106	0,768728	-0,491071	1,383396	1,987211	-5,089032	-1,252676	-2,396669	-1,583089	12,799280	37,899582	7,537323	0,019106	0,768728	-0,491071	61,728518	0,487404	-5,089032	0,019106	0,768728	-0,491071	61,728518	0,487404	-5,089032
10:43:06,44	0,492031	3,487973	-0,142001	0,240969	0,315978	0,800967	0,023407	0,769727	-0,486799	1,307714	2,168626	-5,077580	-1,246179	-2,393423	-1,587388	12,825186	37,883120	7,497144	0,023407	0,769727	-0,486799	61,731283	0,331207	-5,077580	0,023407	0,769727	-0,486799	61,731283	0,331207	-5,077580
10:43:06,49	0,492031	3,487973	-0,142001	0,240969	0,315978	0,800967	0,017346	0,765723	-0,491098	1,514611	1,884163	-5,117759	-1,248559	-2,395319	-1,583903	12,788226	37,923090	7,495991	0,017346	0,765723	-0,491098	61,623877	0,522468	-5,117759	0,017346	0,765723	-0,491098	61,623877	0,522468	-5,117759
10:43:06,54	0,492031	3,487973	-0,142001	0,240969	0,315978	0,800967	0,020179	0,766836	-0,487613	1,472877	1,979455	-5,118912	-1,249644	-2,396193	-1,584636	12,840983	37,902473	7,519143	0,020179	0,766836	-0,487613	61,669503	0,395416	-5,118912	0,020179	0,766836	-0,487613	61,669503	0,395416	-5,118912
10:43:06,59	0,492031	3,487973	-0,142001	0,240969	0,315978	0,800967	0,021478	0,767339	-0,488346	1,455256	2,103006	-5,095760	-1,251954	-2,393995	-1,584266	12,850902	37,945331	7,505580	0,021478	0,767339	-0,488346	61,691350	0,416988	-5,095760	0,021478	0,767339	-0,488346	61,691350	0,416988	-5,095760
10:43:06,64	0,492031	3,487973	-0,142001	0,240969	0,315978	0,800967	0,020730	0,770438	-0,487976	1,336147	2,051254	-5,109323	-1,250188	-2,392213	-1,583478	12,853220	37,953574	7,525291	0,020730	0,770438	-0,487976	61,815568	0,423979	-5,109323	0,020730	0,770438	-0,487976	61,815568	0,423979	-5,109323
10:43:06,69	0,492031	3,487973	-0,142001	0,240969	0,315978	0,800967	0,018303	0,769800	-0,487188	1,377671	1,922978	-5,089612	-1,250763	-2,391663	-1,585826	12,855552	37,975551	7,508001	0,018303	0,769800	-0,487188	61,806932	0,486159	-5,089612	0,018303	0,769800	-0,487188	61,806932	0,486159	-5,089612
10:43:06,74	0,492031	3,487973	-0,142001	0,240969	0,315978	0,800967	0,018115	0,770573	-0,489536	1,357633	1,904202	-5,106902	-1,249545	-2,391172	-1,583857	12,880578	37,957338	7,525627	0,018115	0,770573	-0,489536	61,847636	0,482188	-5,106902	0,018115	0,770573	-0,489536	61,847636	0,482188	-5,106902
10:43:06,79	0,492031	3,487973	-0,142001	0,240969	0,315978	0,800967	0,017080	0,769763	-0,487568	1,396492	1,881183	-5,089276	-1,251349	-2,390912	-1,585848	12,864926	37,948908	7,478004	0,017080	0,769763	-0,487568	61,822913	0,540385	-5,089276	0,017080	0,769763	-0,487568	61,822913	0,540385	-5,089276
10:43:06,84	0,492031	3,487973	-0,142001	0,240969	0,315978	0,800967	0,017757	0,771456	-0,489558	1,293356	1,907058	-5,136899	-1,249522	-2,394396	-1,586980	12,882817	37,960617	7,488373	0,017757	0,771456	-0,489558	61,852637	0,513097	-5,136899	0,017757	0,771456	-0,489558	61,852637	0,513097	-5,136899
10:43:06,89	0,492031	3,487973	-0,142001	0,240969	0,315978	0,800967	0,019861	0,768132	-0,490690	1,485289	2,026097	-5,126530	-1,250958	-2,394515	-1,585474	12,886850	37,995949	7,509277	0,019861	0,768132	-0,490690	61,783637	0,466986	-5,126530	0,019861	0,768132	-0,490690	61,783637	0,466986	-5,126530
10:43:06,94	0,492031	3,487973	-0,142001	0,240969	0,315978	0,800967	0,020682	0,769316	-0,489184	1,456327	2,054624	-5,105626	-1,249526	-2,394743	-1,586966	12,869578	37,999602	7,513923	0,020682	0,769316	-0,489184	61,847632	0,431052	-5,105626	0,020682	0,769316	-0,489184	61,847632	0,431052	-5,105626
10:43:06,99	0,492031	3,487973	-0,142001	0,240969	0,315978	0,800967	0,020164	0,767962	-0,490676	1,521288	2,010855	-5,100980	-1,251329	-2,393145	-1,583897	12,843078	38,013976	7,488488	0,020164	0,767962	-0,490676	61,806266	0,428019	-5,100980	0,020164	0,767962	-0,490676	61,806266	0,428019	-5,100980
10:43:07,04	0,492031	3,487973	-0,142001	0,240969	0,315978	0,800967	0,019681	0,770322	-0,487607	1,397752	1,955641	-5,126415	-1,251842	-2,391902	-1,584667	12,871187	38,048949	7,489884	0,019681	0,770322	-0,487607	61,868011	0,410662	-5,126415	0,019681	0,770322	-0,487607	61,868011	0,410662	-5,126415
10:43:07,09	0,492031	3,487973	-0,142001	0,240969	0,315978	0,800967	0,018861	0,771388	-0,488377	1,386668	1,919869	-5,125019	-1,253164	-2,388412	-1,585841	12,881341	38,059535	7,495967	0,018861	0,771388	-0,488377	61,940599	0,439244	-5,125019	0,018861	0,771388	-0,488377	61,940599	0,439244	-5,125019
10:43:07,14	0,492031	3,487973	-0,142001	0,240969	0,315978	0,800967	0,016500	0,774277	-0,489551	1,250641	1,800574	-5,118936	-1,250014	-2,388407	-1,584278	12,915611	38,024585	7,479554	0,016500	0,774277	-0,489551	62,031424	0,505323	-5,118936	0,016500	0,774277	-0,489551	62,031424	0,505323	-5,118936
10:43:07,19	0,492031	3,487973	-0,142001	0,240969	0,315978	0,800967	0,014920	0,771552	-0,487988	1,379239	1,765563	-5,135348	-1,254749	-2,392160	-1,586966	12,892483	38,062158	7,524862	0,014920	0,771552	-0,487988	61,946064	0,594348	-5,135348	0,014920	0,771552	-0,487988	61,946064	0,594348	-5,135348
10:43:07,24	0,492031	3,487973	-0,142001	0,240969	0,315978	0,800967	0,020538	0,773777	-0,490676	1,284533	2,018887	-5,090041	-1,252908	-2,391938	-1,586585	12,927661	38,047673	7,490240	0,020538	0,773777	-0,490676	62,025992	0,406653	-5,090041	0,020538	0,773777	-0,490676	62,025992	0,406653	-5,090041
10:43:07,29	0,492031	3,487973	-0,142001	0,240969	0,315978	0,800967	0,019426	0,772293	-0,490296	1,366727	1,998757	-5,124663	-1,255259	-2,390850	-1,584253	12,932867	38,038793	7,497928	0,019426	0,772293	-0,490296	61,991720	0,473836	-5,124663	0,019426	0,772293	-0,490296	61,991720	0,473836	-5,124663
10:43:07,34	0,492031	3,487973	-0,142001	0,240969	0,315978	0,800967	0,019658	0,774873	-0,487963	1,227476	2,019780	-5,116974	-1,254623	-2,393540	-1,585803	12,937343	38,071912	7,485062	0,019658	0,774873	-0,487963	62,055005	0,476632	-5,116974	0,019658	0,774873	-0,487963	62,055005	0,476632	-5,116974
10:43:07,39	0,492031	3,487973	-0,142001	0,240969	0,315978	0,800967	0,021670	0,772977	-0,489513	1,356970	2,111705	-5,129841	-1,250698	-2,393391	-1,585072	12,858914	38,021001	7,465112	0,021670	0,772977	-0,489513	62,035690	0,410637	-5,129841	0,021670	0,772977	-0,489513	62,035690	0,410637	-5,129841
10:43:07,44	0,492031	3,487973	-0,142001	0,240969	0,315978	0,800967	0,019579	0,769653	-0,488782	1,446555	1,960502	-5,149791	-1,253496	-2,391582	-1,582348	12,906801	38,076305	7,454829	0,019579	0,769653	-0,488782	61,864278	0,423586	-5,149791	0,019579	0,769653	-0,488782	61,864278	0,423586	-5,149791
10:43:07,49	0,492031	3,487973	-0,142001	0,240969	0,315978	0,800967	0,019411	0,772980	-0,486059	1,345365	1,965591	-5,160074	-1,251723	-2,388355	-1,583849	12,926749	38,084486	7,529262	0,019411	0,772980	-0,486059	62,024294	0,441854	-5,160074	0,019411	0,772980	-0,486059	62,024294	0,441854	-5,160074
10:43:07,54	0,492031	3,487973	-0,142001	0,240969	0,315978	0,800967	0,015730	0,773059	-0,487560	1,358331	1,787374	-5,085641	-1,255249	-2,391022	-1,585051	12,914713	38,100381	7,481169	0,015730	0,773059	-0,487560	62,043439	0,552581	-5,085641	0,015730	0,773059	-0,487560	62,043439	0,552581	-5,085641
10:43:07,59	0,492031	3,487973	-0,142001	0,240969	0,315978	0,800967	0,019803	0,774778	-0,488761	1,276664	1,980798	-5,133734	-1,251728	-2,390538	-1,586604	12,928370	38,052008	7,471414	0,019803	0,774778	-0,488761	62,096754	0,426276	-5,133734	0,019803	0,774778	-0,488761	62,096754	0,426276	-5,133734
10:43:07,65	0,492031	3,487973	-0,142001	0,240969	0,315978	0,800967	0,017623	0,771971	-0,490314	1,387557	1,903456	-5,143489	-1,248760	-2,392716	-1,586961	12,935227	38,055158	7,491232	0,017623	0,771971	-0,490314	61,987308	0,520058	-5,143489	0,017623	0,771971	-0,490314	61,987308	0,520058	-5,143489
10:43:07,70	0,492031	3,487973	-0,142001	0,240969	0,315978	0,800967	0,019456	0,775043	-0,487590	1,230214	1,964465	-5,115792	-1,252315	-2,389366	-1,583120	12,910995	38,093602	7,470877	0,019456	0,775043	-0,487590	62,071111	0,437181	-5,115792	0,019456	0,775043	-0,487590	62,071111	0,437181	-5,115792
10:43:07,75	0,492031	3,487973	-0,142001	0,240969	0,315978	0,800967	0,016902	0,773066	-0,486830	1,357990	1,830113	-5,144025	-1,255216	-2,394531	-1,590845	12,949696	38,051770	7,487108	0,016902	0,773066	-0,486830	62,043640	0,503323	-5,144025	0,016902	0,773066	-0,486830	62,043640	0,503323	-5,144025
10:43:07,80	0,492031	3,487973	-0,142001	0,240969	0,315978	0,800967	0,022825	0,772995	-0,494555	1,344764	2,192575	-5,127795	-1,218233	-2,420943	-1,471679	10,939919	36,375260	7,744987	0,022825	0,772995	-0,494555	62,024901	0,400779	-5,127795	0,022825	0,772995	-0,494555	62,024901	0,400779	-5,127795
10:43:07,85	0,492031	3,487973	-0,142001	0,240969	0,315978	0,800967	0,027207	0,727761	-0,375390	1,240148	1,518177	-4,869916	-1,164980	-2,430744	-1,516682	10,736845	33,594382	7,941443	0,027207	0,727761	-0,375390	58,369410	-0,617607	-4,869916	0,027207	0,727761	-0,375390	58,369410	-0,617607	-4,869916
10:43:07,90	0,491975	3,488021	-0,141972	0,240981	0,315990	0,750965	0,009068	0,676742	-0,420392	1,383304	1,789483	-4,673460	-1,160122	-2,419680	-1,521802	11,320652	33,214726	7,934934	0,009068	0,676742	-0,420392	54,507552	1,077668	-4,673460	0,009068	0,676742	-0,420392	54,507552	1,077668	-4,673460
10:43:07,95	0,491975	3,488021	-0,141972	0,240981	0,315990	0,750965	-0,002942	0,678067	-0,425512	1,277521	1,860386	-4,679969	-1,162430	-2,422737	-1,519449	11,312170	33,274211	7,954023	-0,002942	0,678067	-0,425512	54,505774	2,091351	-4,679969	-0,002942	0,678067	-0,425512	54,505774	2,091351	-4,679969
10:43:08,00	0,491975	3,488021	-0,141972	0,240981	0,315990	0,750965	0,000859	0,678537	-0,423160	1,300339	2,020943	-4,660880	-1,162324	-2,419214	-1,518306	11,350849	33,312890	7,920794	0,000859	0,678537	-0,423160	54,565512	1,953540	-4,660880	0,000859	0,678537	-0,423160	54,565512	1,953540	-4,660880
10:43:08,05	0,491975	3,488021	-0,141972	0,240981	0,315990	0,750965	-0,002245	0,680207	-0,422016	1,266328	1,873719	-4,694109	-1,161868	-2,418871	-1,520355	11,309969	33,271298	7,935793	-0,002245	0,680207	-0,422016	54,662608	2,049940	-4,694109	-0,002245	0,680207	-0,422016	54,662608	2,049940	-4,694109
10:43:08,10	0,491975	3,488021	-0,141972	0,240981	0,315990	0,750965	-0,002770	0,679984	-0,424065	1,221490	1,831817	-4,679109	-1,156945	-2,417947	-1,516347	11,379075	33,334488	7,921121	-0,002770	0,679984	-0,424065	54,600225	2,049242	-4,679109	-0,002770	0,679984	-0,424065	54,600225	2,049242	-4,679109
10:43:08,15	0,491975	3,488021	-0,141972	0,240981	0,315990	0,750965	-0,006032	0,676182	-0,420057	1,508454	1,690445	-4,693782	-1,164629	-2,420444	-1,518694	11,362180	33,339711	7,911502	-0,006032	0,676182	-0,420057	54,588759	2,163939	-4,693782	-0,006032	0,676182	-0,420057	54,588759	2,163939	-4,693782
10:43:08,20	0,491975	3,488021	-0,141972	0,240981	0,315990	0,750965	-2,721732E-5	0,681588	-0,422405	1,223449	1,985438	-4,703401	-1,161602	-2,417488	-1,517884	11,386370	33,410737	7,952758	-2,721732E-5	0,681588	-0,422405	54,728078	1,987574	-4,703401	-2,721732E-5	0,681588	-0,422405	54,728078	1,987574	-4,703401
10:43:08,25	0,491975	3,488021	-0,141972	0,240981	0,315990	0,750965	-0,004101	0,680445	-0,421594	1,356476	1,759035	-4,662145	-1,158043	-2,418086	-1,517852	11,434956	33,104788	7,952656	-0,004101	0,680445	-0,421594	54,771400	2,080968	-4,662145	-0,004101	0,680445	-0,421594	54,771400	2,080968	-4,662145
10:43:08,30	0,491975	3,488021	-0,141972	0,240981	0,315990	0,750965	-0,005362	0,677064	-0,421563	1,291635	1,888499	-4,662247	-1,167316	-2,474984	-1,442035	8,110670	33,570795	8,153913	-0,005362	0,677064	-0,421563	54,441130	2,309443	-4,662247	-0,005362	0,677064	-0,421563	54,441130	2,309443	-4,662247
10:43:08,35	0,491975	3,488021	-0,141972	0,240981	0,315990	0,750965	0,048549	0,656645	-0,345746	1,094824	1,579985	-4,460990	-1,107521	-2,467569	-1,525782	8,966077	30,549008	8,343286	0,048549	0,656645	-0,345746	52,641472	-2,231133	-4,460990	0,048549	0,656645	-0,345746	52,641472	-2,231133	-4,460990
10:43:08,40	0,491984	3,488076	-0,141989	0,240976	0,315980	0,700963	0,012231	0,608569	-0,429493	1,405562	1,943107	-4,271617	-1,097262	-2,461945	-1,541137	9,322470	30,003847	8,392253	0,012231	0,608569	-0,429493	49,178206	0,983012	-4,271617	0,012231	0,608569	-0,429493	49,178206	0,983012	-4,271617
10:43:08,45	0,491984	3,488076	-0,141989	0,240976	0,315980	0,700963	0,002230	0,602497	-0,444847	1,427385	2,004320	-4,222650	-1,098202	-2,458573	-1,539978	9,422941	30,038038	8,343496	0,002230	0,602497	-0,444847	48,723369	1,829243	-4,222650	0,002230	0,602497	-0,444847	48,723369	1,829243	-4,222650
10:43:08,50	0,491984	3,488076	-0,141989	0,240976	0,315980	0,700963	-0,000220	0,604996	-0,443688	1,377269	1,946797	-4,271406	-1,098129	-2,459247	-1,540332	9,430553	30,122445	8,380166	-0,000220	0,604996	-0,443688	48,869444	1,964103	-4,271406	-0,000220	0,604996	-0,443688	48,869444	1,964103	-4,271406
10:43:08,55	0,491984	3,488076	-0,141989	0,240976	0,315980	0,700963	0,000327	0,604596	-0,444043	1,474979	1,939666	-4,234736	-1,099782	-2,458117	-1,538403	9,464053	30,165971	8,350853	0,000327	0,604596	-0,444043	48,935746	1,913978	-4,234736	0,000327	0,604596	-0,444043	48,935746	1,913978	-4,234736
10:43:08,60	0,491984	3,488076	-0,141989	0,240976	0,315980	0,700963	0,000175	0,606593	-0,442113	1,425575	1,939020	-4,264050	-1,099753	-2,458904	-1,537585	9,483138	30,153118	8,388397	0,000175	0,606593	-0,442113	49,043114	1,925250	-4,264050	0,000175	0,606593	-0,442113	49,043114	1,925250	-4,264050
10:43:08,65	0,491984	3,488076	-0,141989	0,240976	0,315980	0,700963	0,000842	0,606174	-0,441295	1,445751	1,996641	-4,226506	-1,103823	-2,457514	-1,534135	9,495612	30,161799	8,332654	0,000842	0,606174	-0,441295	49,030433	1,930537	-4,226506	0,000842	0,606174	-0,441295	49,030433	1,930537	-4,226506
10:43:08,70	0,491984	3,488076	-0,141989	0,240976	0,315980	0,700963	0,001673	0,610393	-0,437845	1,240112	2,046332	-4,282249	-1,103216	-2,459618	-1,533747	9,485863	30,191707	8,323579	0,001673	0,610393	-0,437845	49,155995	1,914970	-4,282249	0,001673	0,610393	-0,437845	49,155995	1,914970	-4,282249
10:43:08,75	0,491984	3,488076	-0,141989	0,240976	0,315980	0,700963	0,003192	0,608816	-0,437458	1,343159	2,101907	-4,291324	-1,102596	-2,455436	-1,534134	9,493111	30,253715	8,345834	0,003192	0,608816	-0,437458	49,135224	1,851328	-4,291324	0,003192	0,608816	-0,437458	49,135224	1,851328	-4,291324
10:43:08,80	0,491984	3,488076	-0,141989	0,240976	0,315980	0,700963	-0,000740	0,610370	-0,437844	1,319674	1,872711	-4,269069	-1,100784	-2,458748	-1,533729	9,517958	30,210275	8,329227	-0,000740	0,610370	-0,437844	49,233730	1,930801	-4,269069	-0,000740	0,610370	-0,437844	49,233730	1,930801	-4,269069
10:43:08,85	0,491984	3,488076	-0,141989	0,240976	0,315980	0,700963	0,001222	0,607144	-0,437439	1,462212	2,017974	-4,285676	-1,100757	-2,454954	-1,536427	9,534709	30,255454	8,371472	0,001222	0,607144	-0,437439	49,123053	1,922046	-4,285676	0,001222	0,607144	-0,437439	49,123053	1,922046	-4,285676
10:43:08,90	0,491984	3,488076	-0,141989	0,240976	0,315980	0,700963	-0,002077	0,609019	-0,440137	1,412255	1,838359	-4,243430	-1,104224	-2,454514	-1,534862	9,565268	30,255098	8,374506	-0,002077	0,609019	-0,440137	49,220221	2,001378	-4,243430	-0,002077	0,609019	-0,440137	49,220221	2,001378	-4,243430
10:43:08,95	0,491984	3,488076	-0,141989	0,240976	0,315980	0,700963	-0,000725	0,612241	-0,438573	1,259679	1,935297	-4,240396	-1,100785	-2,455714	-1,534505	9,514422	30,252281	8,350912	-0,000725	0,612241	-0,438573	49,320577	1,992198	-4,240396	-0,000725	0,612241	-0,438573	49,320577	1,992198	-4,240396
10:43:09,00	0,491984	3,488076	-0,141989	0,240976	0,315980	0,700963	-0,001404	0,608663	-0,438215	1,417865	1,857355	-4,263991	-1,103744	-2,454607	-1,538775	9,519264	30,258851	8,367859	-0,001404	0,608663	-0,438215	49,197901	1,967570	-4,263991	-0,001404	0,608663	-0,438215	49,197901	1,967570	-4,263991
10:43:09,05	0,491984	3,488076	-0,141989	0,240976	0,315980	0,700963	-0,000884	0,611779	-0,442485	1,263952	1,885309	-4,247044	-1,103711	-2,455376	-1,536440	9,527237	30,258944	8,361406	-0,000884	0,611779	-0,442485	49,288582	1,954695	-4,247044	-0,000884	0,611779	-0,442485	49,288582	1,954695	-4,247044
10:43:09,10	0,491984	3,488076	-0,141989	0,240976	0,315980	0,700963	-0,000234	0,611366	-0,440151	1,289492	1,925952	-4,253497	-1,103109	-2,455466	-1,535296	9,515385	30,295223	8,337859	-0,000234	0,611366	-0,440151	49,281705	1,944337	-4,253497	-0,000234	0,611366	-0,440151	49,281705	1,944337	-4,253497
10:43:09,15	0,491984	3,488076	-0,141989	0,240976	0,315980	0,700963	-0,000457	0,610799	-0,439007	1,344455	1,885938	-4,277044	-1,103055	-2,459519	-1,533720	9,525311	30,298730	8,336318	-0,000457	0,610799	-0,439007	49,292179	1,921850	-4,277044	-0,000457	0,610799	-0,439007	49,292179	1,921850	-4,277044
10:43:09,20	0,491984	3,488076	-0,141989	0,240976	0,315980	0,700963	0,003025	0,608726	-0,437431	1,460241	2,073886	-4,278585	-1,103049	-2,456919	-1,533334	9,537212	30,292110	8,340980	0,003025	0,608726	-0,437431	49,245250	1,836399	-4,278585	0,003025	0,608726	-0,437431	49,245250	1,836399	-4,278585
10:43:09,25	0,491984	3,488076	-0,141989	0,240976	0,315980	0,700963	0,000771	0,610021	-0,437044	1,393151	1,970284	-4,273922	-1,102962	-2,456271	-1,532914	9,579791	30,295341	8,359882	0,000771	0,610021	-0,437044	49,279769	1,909752	-4,273922	0,000771	0,610021	-0,437044	49,279769	1,909752	-4,273922
10:43:09,30	0,491984	3,488076	-0,141989	0,240976	0,315980	0,700963	0,000166	0,610270	-0,436624	1,404285	1,974096	-4,255020	-1,105327	-2,452665	-1,533341	9,567741	30,341344	8,342485	0,000166	0,610270	-0,436624	49,310457	1,961037	-4,255020	0,000166	0,610270	-0,436624	49,310457	1,961037	-4,255020
10:43:09,35	0,491984	3,488076	-0,141989	0,240976	0,315980	0,700963	-0,001774	0,614121	-0,437051	1,237828	1,839751	-4,272418	-1,101811	-2,458766	-1,532540	9,551334	30,312891	8,340958	-0,001774	0,614121	-0,437051	49,446334	1,979024	-4,272418	-0,001774	0,614121	-0,437051	49,446334	1,979024	-4,272418
10:43:09,40	0,491984	3,488076	-0,141989	0,240976	0,315980	0,700963	0,001752	0,608025	-0,436251	1,521978	2,023125	-4,273945	-1,103527	-2,455571	-1,534887	9,577065	30,340001	8,328631	0,001752	0,608025	-0,436251	49,251945	1,885600	-4,273945	0,001752	0,608025	-0,436251	49,251945	1,885600	-4,273945
10:43:09,45	0,491984	3,488076	-0,141989	0,240976	0,315980	0,700963	-0,000157	0,611109	-0,438597	1,397953	1,932588	-4,286271	-1,103506	-2,454446	-1,533722	9,593735	30,320493	8,322452	-0,000157	0,611109	-0,438597	49,370013	1,944916	-4,286271	-0,000157	0,611109	-0,438597	49,370013	1,944916	-4,286271
10:43:09,50	0,491984	3,488076	-0,141989	0,240976	0,315980	0,700963	-0,001142	0,611653	-0,437432	1,361082	1,905558	-4,292451	-1,104659	-2,455693	-1,532938	9,593654	30,342091	8,327128	-0,001142	0,611653	-0,437432	49,375881	1,995210	-4,292451	-0,001142	0,611653	-0,437432	49,375881	1,995210	-4,292451
10:43:09,55	0,491984	3,488076	-0,141989	0,240976	0,315980	0,700963	0,000515	0,612028	-0,436648	1,360255	1,980843	-4,287775	-1,104656	-2,456094	-1,534108	9,585931	30,371268	8,323950	0,000515	0,612028	-0,436648	49,404478	1,940434	-4,287775	0,000515	0,612028	-0,436648	49,404478	1,940434	-4,287775
10:43:09,60	0,491984	3,488076	-0,141989	0,240976	0,315980	0,700963	0,000860	0,611825	-0,437818	1,392241	1,977502	-4,290952	-1,105207	-2,451531	-1,536051	9,612141	30,396311	8,335938	0,000860	0,611825	-0,437818	49,420494	1,910017	-4,290952	0,000860	0,611825	-0,437818	49,420494	1,910017	-4,290952
10:43:09,65	0,491984	3,488076	-0,141989	0,240976	0,315980	0,700963	-0,002816	0,614584	-0,439761	1,283577	1,796522	-4,278965	-1,105738	-2,451199	-1,535258	9,636308	30,405446	8,345147	-0,002816	0,614584	-0,439761	49,528394	2,017612	-4,278965	-0,002816	0,614584	-0,439761	49,528394	2,017612	-4,278965
10:43:09,70	0,491984	3,488076	-0,141989	0,240976	0,315980	0,700963	-0,002838	0,615210	-0,438968	1,271006	1,811756	-4,269756	-1,105821	-2,452164	-1,533719	9,603879	30,369870	8,338401	-0,002838	0,615210	-0,438968	49,564986	2,034548	-4,269756	-0,002838	0,615210	-0,438968	49,564986	2,034548	-4,269756
10:43:09,76	0,491984	3,488076	-0,141989	0,240976	0,315980	0,700963	-0,001961	0,614799	-0,437429	1,245366	1,847089	-4,276501	-1,104043	-2,454432	-1,533727	9,599207	30,371765	8,314260	-0,001961	0,614799	-0,437429	49,507064	2,000997	-4,276501	-0,001961	0,614799	-0,437429	49,507064	2,000997	-4,276501
10:43:09,81	0,491984	3,488076	-0,141989	0,240976	0,315980	0,700963	-0,000886	0,612125	-0,437437	1,383682	1,897977	-4,300643	-1,103540	-2,451175	-1,537601	9,579647	30,375406	8,361112	-0,000886	0,612125	-0,437437	49,435526	1,967527	-4,300643	-0,000886	0,612125	-0,437437	49,435526	1,967527	-4,300643
10:43:09,86	0,491984	3,488076	-0,141989	0,240976	0,315980	0,700963	-0,003958	0,613318	-0,441311	1,315046	1,719464	-4,253791	-1,102894	-2,455077	-1,534097	9,590504	30,363308	8,338632	-0,003958	0,613318	-0,441311	49,460501	2,030179	-4,253791	-0,003958	0,613318	-0,441311	49,460501	2,030179	-4,253791
10:43:09,91	0,491984	3,488076	-0,141989	0,240976	0,315980	0,700963	0,022429	0,572355	-0,320640	1,362144	1,794905	-4,034477	-1,081258	-2,494508	-1,416930	7,415194	29,219828	8,580426	0,022429	0,572355	-0,320640	46,291991	0,034242	-4,034477	0,022429	0,572355	-0,320640	46,291991	0,034242	-4,034477
10:43:09,96	0,491984	3,488076	-0,141989	0,240976	0,315980	0,700963	0,022429	0,572355	-0,320640	1,362144	1,794905	-4,034477	-1,043779	-2,506006	-1,482101	6,951688	27,198813	8,803906	0,022429	0,572355	-0,320640	46,291991	0,034242	-4,034477	0,022429	0,572355	-0,320640	46,291991	0,034242	-4,034477
10:43:10,01	0,491927	3,487941	-0,141990	0,240990	0,315992	0,650975	0,013646	0,534148	-0,385812	1,366883	1,947300	-3,810996	-1,032944	-2,495070	-1,501032	7,415545	26,632984	8,799258	0,013646	0,534148	-0,385812	43,297515	0,876086	-3,810996	0,013646	0,534148	-0,385812	43,297515	0,876086	-3,810996
10:43:10,06	0,491927	3,487941	-0,141990	0,240990	0,315992	0,650975	-0,001242	0,530232	-0,404743	1,312407	1,857760	-3,815644	-1,036166	-2,494045	-1,498411	7,542218	26,671994	8,773788	-0,001242	0,530232	-0,404743	42,935654	1,955239	-3,815644	-0,001242	0,530232	-0,404743	42,935654	1,955239	-3,815644
10:43:10,11	0,491927	3,487941	-0,141990	0,240990	0,315992	0,650975	-0,000518	0,533536	-0,402121	1,237755	1,985580	-3,841115	-1,036608	-2,494320	-1,490495	7,583782	26,700236	8,763679	-0,000518	0,533536	-0,402121	43,120312	2,026263	-3,841115	-0,000518	0,533536	-0,402121	43,120312	2,026263	-3,841115
10:43:10,16	0,491927	3,487941	-0,141990	0,240990	0,315992	0,650975	-5,911196E-5	0,533781	-0,394206	1,270234	2,031330	-3,851224	-1,034192	-2,490244	-1,489716	7,619296	26,705661	8,764036	-5,911196E-5	0,533781	-0,394206	43,172055	2,035970	-3,851224	-5,911196E-5	0,533781	-0,394206	43,172055	2,035970	-3,851224
10:43:10,21	0,491927	3,487941	-0,141990	0,240990	0,315992	0,650975	-0,004797	0,533726	-0,393426	1,295545	1,813002	-3,850867	-1,035879	-2,488338	-1,492825	7,656077	26,736069	8,756824	-0,004797	0,533726	-0,393426	43,193056	2,189569	-3,850867	-0,004797	0,533726	-0,393426	43,193056	2,189569	-3,850867
10:43:10,26	0,491927	3,487941	-0,141990	0,240990	0,315992	0,650975	-0,005604	0,536141	-0,396535	1,214720	1,787681	-3,858079	-1,037015	-2,492435	-1,490465	7,660158	26,741666	8,769257	-0,005604	0,536141	-0,396535	43,301763	2,227606	-3,858079	-0,005604	0,536141	-0,396535	43,301763	2,227606	-3,858079
10:43:10,31	0,491927	3,487941	-0,141990	0,240990	0,315992	0,650975	-0,001488	0,535075	-0,394175	1,276997	2,002456	-3,845646	-1,032271	-2,490812	-1,493565	7,684229	26,743045	8,767156	-0,001488	0,535075	-0,394175	43,280423	2,119264	-3,845646	-0,001488	0,535075	-0,394175	43,280423	2,119264	-3,845646
10:43:10,36	0,491927	3,487941	-0,141990	0,240990	0,315992	0,650975	-0,002158	0,531533	-0,403807	1,283518	1,714672	-3,814073	-1,033612	-2,493626	-1,500096	7,352262	26,714246	8,800830	-0,002158	0,531533	-0,403807	43,008850	1,884089	-3,814073	-0,002158	0,531533	-0,403807	43,008850	1,884089	-3,814073
10:43:10,41	0,491927	3,487941	-0,141990	0,240990	0,315992	0,650975	-0,002158	0,531533	-0,403807	1,283518	1,714672	-3,814073	-1,064296	-2,548211	-1,406883	4,486556	28,431713	8,913292	-0,002158	0,531533	-0,403807	43,008850	1,884089	-3,814073	-0,002158	0,531533	-0,403807	43,008850	1,884089	-3,814073
10:43:10,46	0,491927	3,487941	-0,141990	0,240990	0,315992	0,650975	0,060455	0,530814	-0,310593	1,375432	1,630071	-3,701611	-1,001755	-2,531947	-1,429582	5,388278	25,151949	9,145778	0,060455	0,530814	-0,310593	43,044306	-3,115678	-3,701611	0,060455	0,530814	-0,310593	43,044306	-3,115678	-3,701611
10:43:10,51	0,492008	3,487960	-0,141994	0,240967	0,315970	0,600945	0,015100	0,484784	-0,333293	1,379480	1,692392	-3,469125	-0,993928	-2,530987	-1,460120	5,648566	24,438373	9,198464	0,015100	0,484784	-0,333293	39,435023	0,507032	-3,469125	0,015100	0,484784	-0,333293	39,435023	0,507032	-3,469125
10:43:10,56	0,492008	3,487960	-0,141994	0,240967	0,315970	0,600945	0,010355	0,478485	-0,363831	1,219184	2,027865	-3,416438	-0,993868	-2,531927	-1,463247	5,660983	24,480438	9,162697	0,010355	0,478485	-0,363831	38,780275	1,214975	-3,416438	0,010355	0,478485	-0,363831	38,780275	1,214975	-3,416438
10:43:10,61	0,492008	3,487960	-0,141994	0,240967	0,315970	0,600945	0,011139	0,477963	-0,366958	1,288969	2,058357	-3,452206	-0,992472	-2,528409	-1,463242	5,756255	24,513780	9,129629	0,011139	0,477963	-0,366958	38,809080	1,183918	-3,452206	0,011139	0,477963	-0,366958	38,809080	1,183918	-3,452206
10:43:10,66	0,492008	3,487960	-0,141994	0,240967	0,315970	0,600945	0,007395	0,478513	-0,366952	1,336875	1,929476	-3,485273	-0,989505	-2,525925	-1,461646	5,772994	24,523256	9,182968	0,007395	0,478513	-0,366952	38,900167	1,348987	-3,485273	0,007395	0,478513	-0,366952	38,900167	1,348987	-3,485273
10:43:10,71	0,492008	3,487960	-0,141994	0,240967	0,315970	0,600945	0,003760	0,477186	-0,365356	1,422486	1,750239	-3,431935	-0,991927	-2,528847	-1,458027	5,779423	24,576927	9,197314	0,003760	0,477186	-0,365356	38,881562	1,455060	-3,431935	0,003760	0,477186	-0,365356	38,881562	1,455060	-3,431935
10:43:10,76	0,492008	3,487960	-0,141994	0,240967	0,315970	0,600945	0,007501	0,477822	-0,361738	1,439078	1,923499	-3,417589	-0,991771	-2,529606	-1,458560	5,767484	24,598907	9,139026	0,007501	0,477822	-0,361738	38,948127	1,334657	-3,417589	0,007501	0,477822	-0,361738	38,948127	1,334657	-3,417589
10:43:10,81	0,492008	3,487960	-0,141994	0,240967	0,315970	0,600945	0,008080	0,477308	-0,362270	1,478878	1,932290	-3,475877	-0,992937	-2,526379	-1,456996	5,782258	24,597597	9,162383	0,008080	0,477308	-0,362270	38,947569	1,297978	-3,475877	0,008080	0,477308	-0,362270	38,947569	1,297978	-3,475877
10:43:10,86	0,492008	3,487960	-0,141994	0,240967	0,315970	0,600945	0,005869	0,479931	-0,360706	1,348756	1,830745	-3,452520	-0,994666	-2,522309	-1,460875	5,806014	24,640890	9,185572	0,005869	0,479931	-0,360706	39,023320	1,370031	-3,452520	0,005869	0,479931	-0,360706	39,023320	1,370031	-3,452520
10:43:10,91	0,492008	3,487960	-0,141994	0,240967	0,315970	0,600945	0,003209	0,483463	-0,364585	1,214451	1,691344	-3,429331	-0,996348	-2,526727	-1,458939	5,820089	24,655531	9,145010	0,003209	0,483463	-0,364585	39,166295	1,439452	-3,429331	0,003209	0,483463	-0,364585	39,166295	1,439452	-3,429331
10:43:10,96	0,492008	3,487960	-0,141994	0,240967	0,315970	0,600945	0,007876	0,482711	-0,362649	1,273268	1,938923	-3,469892	-0,992874	-2,526969	-1,459318	5,784554	24,685146	9,171345	0,007876	0,482711	-0,362649	39,166085	1,320632	-3,469892	0,007876	0,482711	-0,362649	39,166085	1,320632	-3,469892
10:43:11,01	0,492008	3,487960	-0,141994	0,240967	0,315970	0,600945	0,006349	0,479582	-0,363028	1,443874	1,813917	-3,443557	-0,994591	-2,525912	-1,455433	5,818324	24,637945	9,157292	0,006349	0,479582	-0,363028	39,091038	1,315526	-3,443557	0,006349	0,479582	-0,363028	39,091038	1,315526	-3,443557
10:43:11,06	0,492008	3,487960	-0,141994	0,240967	0,315970	0,600945	0,006292	0,481597	-0,359143	1,315068	1,863778	-3,457611	-0,995718	-2,524863	-1,458582	5,828535	24,685160	9,107280	0,006292	0,481597	-0,359143	39,120461	1,369893	-3,457611	0,006292	0,481597	-0,359143	39,120461	1,369893	-3,457611
10:43:11,11	0,492008	3,487960	-0,141994	0,240967	0,315970	0,600945	0,005946	0,483098	-0,362292	1,283053	1,831065	-3,507623	-0,995429	-2,527131	-1,458219	5,829509	24,668903	9,145003	0,005946	0,483098	-0,362292	39,206209	1,364276	-3,507623	0,005946	0,483098	-0,362292	39,206209	1,364276	-3,507623
10:43:11,16	0,492008	3,487960	-0,141994	0,240967	0,315970	0,600945	0,007766	0,481713	-0,361929	1,341444	1,934675	-3,469900	-0,995038	-2,524800	-1,458118	5,862280	24,734531	9,185881	0,007766	0,481713	-0,361929	39,155934	1,325019	-3,469900	0,007766	0,481713	-0,361929	39,155934	1,325019	-3,469900
10:43:11,21	0,492008	3,487960	-0,141994	0,240967	0,315970	0,600945	0,005552	0,482540	-0,361828	1,371650	1,815111	-3,429021	-0,998091	-2,523172	-1,459746	5,813213	24,734567	9,133795	0,005552	0,482540	-0,361828	39,251076	1,379257	-3,429021	0,005552	0,482540	-0,361828	39,251076	1,379257	-3,429021
10:43:11,26	0,492008	3,487960	-0,141994	0,240967	0,315970	0,600945	0,005669	0,485998	-0,363456	1,167345	1,778657	-3,481108	-0,996875	-2,525291	-1,458175	5,826339	24,722951	9,132228	0,005669	0,485998	-0,363456	39,318205	1,333659	-3,481108	0,005669	0,485998	-0,363456	39,318205	1,333659	-3,481108
10:43:11,31	0,492008	3,487960	-0,141994	0,240967	0,315970	0,600945	0,006895	0,483886	-0,361886	1,273709	1,859611	-3,482675	-0,995630	-2,525142	-1,459726	5,855214	24,733799	9,118924	0,006895	0,483886	-0,361886	39,258721	1,318332	-3,482675	0,006895	0,483886	-0,361886	39,258721	1,318332	-3,482675
10:43:11,36	0,492008	3,487960	-0,141994	0,240967	0,315970	0,600945	0,006144	0,482882	-0,363436	1,349713	1,840140	-3,495979	-0,995619	-2,525824	-1,460853	5,868980	24,724135	9,157821	0,006144	0,482882	-0,363436	39,255965	1,357816	-3,495979	0,006144	0,482882	-0,363436	39,255965	1,357816	-3,495979
10:43:11,41	0,492008	3,487960	-0,141994	0,240967	0,315970	0,600945	0,006729	0,482531	-0,364563	1,366467	1,887320	-3,457082	-0,993305	-2,525616	-1,459333	5,835868	24,745997	9,129296	0,006729	0,482531	-0,364563	39,245184	1,359065	-3,457082	0,006729	0,482531	-0,364563	39,245184	1,359065	-3,457082
10:43:11,46	0,492008	3,487960	-0,141994	0,240967	0,315970	0,600945	0,005392	0,480631	-0,363043	1,467672	1,778176	-3,485606	-0,994412	-2,525856	-1,458164	5,869032	24,731826	9,113028	0,005392	0,480631	-0,363043	39,197197	1,354896	-3,485606	0,005392	0,480631	-0,363043	39,197197	1,354896	-3,485606
10:43:11,51	0,492008	3,487960	-0,141994	0,240967	0,315970	0,600945	0,006154	0,481470	-0,361875	1,428347	1,853583	-3,501875	-0,999118	-2,523604	-1,457373	5,862025	24,788605	9,157564	0,006154	0,481470	-0,361875	39,223742	1,370520	-3,501875	0,006154	0,481470	-0,361875	39,223742	1,370520	-3,501875
10:43:11,56	0,492008	3,487960	-0,141994	0,240967	0,315970	0,600945	0,006557	0,486672	-0,361083	1,203537	1,840082	-3,457338	-0,996782	-2,523717	-1,458193	5,856062	24,761714	9,099509	0,006557	0,486672	-0,361083	39,407250	1,325383	-3,457338	0,006557	0,486672	-0,361083	39,407250	1,325383	-3,457338
10:43:11,61	0,492008	3,487960	-0,141994	0,240967	0,315970	0,600945	0,005487	0,484592	-0,361904	1,285396	1,792722	-3,515394	-0,997276	-2,524008	-1,461615	5,916765	24,754629	9,163598	0,005487	0,484592	-0,361904	39,325877	1,362020	-3,515394	0,005487	0,484592	-0,361904	39,325877	1,362020	-3,515394
10:43:11,66	0,492008	3,487960	-0,141994	0,240967	0,315970	0,600945	0,005986	0,484874	-0,365325	1,294946	1,874784	-3,451305	-0,996704	-2,519492	-1,460110	5,903338	24,784156	9,130619	0,005986	0,484874	-0,365325	39,357566	1,404909	-3,451305	0,005986	0,484874	-0,365325	39,357566	1,404909	-3,451305
10:43:11,71	0,492008	3,487960	-0,141994	0,240967	0,315970	0,600945	0,001789	0,486637	-0,363820	1,222140	1,630150	-3,484284	-0,996742	-2,521999	-1,457789	5,863521	24,813557	9,125334	0,001789	0,486637	-0,363820	39,423138	1,489736	-3,484284	0,001789	0,486637	-0,363820	39,423138	1,489736	-3,484284
10:43:11,76	0,492008	3,487960	-0,141994	0,240967	0,315970	0,600945	0,003979	0,485416	-0,361500	1,291167	1,694850	-3,489569	-0,996761	-2,524992	-1,458570	5,861512	24,768268	9,104552	0,003979	0,485416	-0,361500	39,396345	1,382517	-3,489569	0,003979	0,485416	-0,361500	39,396345	1,382517	-3,489569
10:43:11,81	0,492008	3,487960	-0,141994	0,240967	0,315970	0,600945	0,006580	0,483937	-0,362280	1,327869	1,851002	-3,510351	-0,997324	-2,524853	-1,460498	5,861664	24,822776	9,126773	0,006580	0,483937	-0,362280	39,316914	1,334498	-3,510351	0,006580	0,483937	-0,362280	39,316914	1,334498	-3,510351
10:43:11,87	0,492008	3,487960	-0,141994	0,240967	0,315970	0,600945	0,006740	0,484493	-0,364209	1,346216	1,832237	-3,488129	-0,997918	-2,524120	-1,461298	5,870951	24,789628	9,097038	0,006740	0,484493	-0,364209	39,378941	1,303116	-3,488129	0,006740	0,484493	-0,364209	39,378941	1,303116	-3,488129
10:43:11,92	0,492008	3,487960	-0,141994	0,240967	0,315970	0,600945	0,006403	0,485374	-0,365008	1,276368	1,839314	-3,517865	-0,996669	-2,525599	-1,458922	5,875038	24,862398	9,141484	0,006403	0,485374	-0,365008	39,378210	1,336672	-3,517865	0,006403	0,485374	-0,365008	39,378210	1,336672	-3,517865
10:43:11,97	0,492008	3,487960	-0,141994	0,240967	0,315970	0,600945	0,007060	0,483553	-0,362633	1,436099	1,840614	-3,473419	-0,995456	-2,521358	-1,462417	5,934315	24,788634	9,131787	0,007060	0,483553	-0,362633	39,395031	1,286425	-3,473419	0,007060	0,483553	-0,362633	39,395031	1,286425	-3,473419
10:43:12,02	0,492008	3,487960	-0,141994	0,240967	0,315970	0,600945	0,002780	0,484623	-0,366127	1,346228	1,706268	-3,483116	-0,981132	-2,569530	-1,347946	3,191306	24,233687	9,377966	0,002780	0,484623	-0,366127	39,389137	1,488065	-3,483116	0,002780	0,484623	-0,366127	39,389137	1,488065	-3,483116
10:43:12,07	0,492008	3,487960	-0,141994	0,240967	0,315970	0,600945	0,037336	0,448132	-0,251656	1,391653	1,405180	-3,236936	-0,960215	-2,590214	-1,406623	2,130996	22,663213	9,580727	0,037336	0,448132	-0,251656	36,570025	-1,525731	-3,236936	0,037336	0,448132	-0,251656	36,570025	-1,525731	-3,236936
10:43:12,12	0,491995	3,487932	-0,141985	0,240993	0,315989	0,550987	0,044791	0,419676	-0,310333	0,981155	1,659802	-3,034175	-0,948744	-2,582387	-1,426357	2,614499	22,208532	9,554542	0,044791	0,419676	-0,310333	33,925708	-1,856297	-3,034175	0,044791	0,419676	-0,310333	33,925708	-1,856297	-3,034175
10:43:12,17	0,491995	3,487932	-0,141985	0,240993	0,315989	0,550987	0,032277	0,413655	-0,330067	1,142240	1,655122	-3,060361	-0,951965	-2,583954	-1,426328	2,720389	22,302216	9,526577	0,032277	0,413655	-0,330067	33,614135	-0,878600	-3,060361	0,032277	0,413655	-0,330067	33,614135	-0,878600	-3,060361
10:43:12,22	0,491995	3,487932	-0,141985	0,240993	0,315989	0,550987	0,035244	0,415661	-0,330038	1,171995	1,854289	-3,088326	-0,949607	-2,582115	-1,427465	2,745777	22,262363	9,555482	0,035244	0,415661	-0,330038	33,801377	-0,912376	-3,088326	0,035244	0,415661	-0,330038	33,801377	-0,912376	-3,088326
10:43:12,27	0,491995	3,487932	-0,141985	0,240993	0,315989	0,550987	0,032473	0,414538	-0,331175	1,208569	1,752108	-3,059421	-0,951257	-2,582116	-1,427059	2,779493	22,322184	9,561365	0,032473	0,414538	-0,331175	33,749799	-0,797029	-3,059421	0,032473	0,414538	-0,331175	33,749799	-0,797029	-3,059421
10:43:12,32	0,491995	3,487932	-0,141985	0,240993	0,315989	0,550987	0,033299	0,415966	-0,330769	1,202956	1,794336	-3,053538	-0,948338	-2,581911	-1,426684	2,774911	22,292728	9,541394	0,033299	0,415966	-0,330769	33,856317	-0,819625	-3,053538	0,033299	0,415966	-0,330769	33,856317	-0,819625	-3,053538
10:43:12,37	0,491995	3,487932	-0,141985	0,240993	0,315989	0,550987	0,031662	0,413541	-0,330394	1,301285	1,719975	-3,073508	-0,951352	-2,579363	-1,428575	2,783460	22,335905	9,539660	0,031662	0,413541	-0,330394	33,764238	-0,765485	-3,073508	0,031662	0,413541	-0,330394	33,764238	-0,765485	-3,073508
10:43:12,42	0,491995	3,487932	-0,141985	0,240993	0,315989	0,550987	0,030962	0,417426	-0,332286	1,140935	1,669407	-3,075243	-0,949364	-2,582709	-1,426313	2,777761	22,338120	9,514034	0,030962	0,417426	-0,332286	33,908855	-0,761129	-3,075243	0,030962	0,417426	-0,332286	33,908855	-0,761129	-3,075243
10:43:12,47	0,491995	3,487932	-0,141985	0,240993	0,315989	0,550987	0,032866	0,414031	-0,330023	1,316539	1,762371	-3,100869	-0,950539	-2,578960	-1,429245	2,721649	22,297721	9,549774	0,032866	0,414031	-0,330023	33,817959	-0,817627	-3,100869	0,032866	0,414031	-0,330023	33,817959	-0,817627	-3,100869
10:43:12,52	0,491995	3,487932	-0,141985	0,240993	0,315989	0,550987	0,030207	0,416923	-0,332955	1,103103	1,595681	-3,065129	-0,949343	-2,614605	-1,290387	0,828833	22,426640	9,713927	0,030207	0,416923	-0,332955	33,831560	-0,775545	-3,065129	0,030207	0,416923	-0,332955	33,831560	-0,775545	-3,065129
10:43:12,57	0,491995	3,487932	-0,141985	0,240993	0,315989	0,550987	0,060478	0,398065	-0,194097	1,248962	1,466100	-2,900976	-0,884955	-2,617961	-1,340574	1,122872	19,031644	9,959469	0,060478	0,398065	-0,194097	32,497061	-3,281419	-2,900976	0,060478	0,398065	-0,194097	32,497061	-3,281419	-2,900976
10:43:12,62	0,491974	3,487969	-0,141961	0,240981	0,315995	0,500928	0,031190	0,340625	-0,244285	1,442691	1,895285	-2,655434	-0,880281	-2,605439	-1,372350	1,601088	18,681438	9,988351	0,031190	0,340625	-0,244285	28,181779	-0,553152	-2,655434	0,031190	0,340625	-0,244285	28,181779	-0,553152	-2,655434
10:43:12,67	0,491974	3,487969	-0,141961	0,240981	0,315995	0,500928	0,018009	0,342839	-0,276060	1,263414	1,799102	-2,626552	-0,878395	-2,604429	-1,372628	1,637835	18,743969	9,986987	0,018009	0,342839	-0,276060	28,176255	0,385405	-2,626552	0,018009	0,342839	-0,276060	28,176255	0,385405	-2,626552
10:43:12,72	0,491974	3,487969	-0,141961	0,240981	0,315995	0,500928	0,016191	0,341710	-0,276338	1,394641	1,705135	-2,627915	-0,878839	-2,600392	-1,369143	1,707636	18,736658	9,950521	0,016191	0,341710	-0,276338	28,218867	0,434135	-2,627915	0,016191	0,341710	-0,276338	28,218867	0,434135	-2,627915
10:43:12,77	0,491974	3,487969	-0,141961	0,240981	0,315995	0,500928	0,012917	0,344113	-0,272853	1,298249	1,598998	-2,664381	-0,881169	-2,599455	-1,369910	1,711629	18,779616	9,971440	0,012917	0,344113	-0,272853	28,311119	0,584998	-2,664381	0,012917	0,344113	-0,272853	28,311119	0,584998	-2,664381
10:43:12,82	0,491974	3,487969	-0,141961	0,240981	0,315995	0,500928	0,013271	0,346599	-0,273620	1,208187	1,599352	-2,643463	-0,881643	-2,600093	-1,370692	1,742472	18,834105	9,944097	0,013271	0,346599	-0,273620	28,416190	0,557613	-2,643463	0,013271	0,346599	-0,273620	28,416190	0,557613	-2,643463
10:43:12,87	0,491974	3,487969	-0,141961	0,240981	0,315995	0,500928	0,014061	0,346691	-0,274402	1,266022	1,639896	-2,670806	-0,878118	-2,602125	-1,367188	1,727631	18,828196	9,942236	0,014061	0,346691	-0,274402	28,481235	0,536146	-2,670806	0,014061	0,346691	-0,274402	28,481235	0,536146	-2,670806
10:43:12,92	0,491974	3,487969	-0,141961	0,240981	0,315995	0,500928	0,014058	0,342622	-0,270898	1,465040	1,629844	-2,672667	-0,883213	-2,600461	-1,368926	1,767056	18,887066	9,953023	0,014058	0,342622	-0,270898	28,360885	0,526324	-2,672667	0,014058	0,342622	-0,270898	28,360885	0,526324	-2,672667
10:43:12,97	0,491974	3,487969	-0,141961	0,240981	0,315995	0,500928	0,015164	0,347866	-0,272636	1,263056	1,692074	-2,661880	-0,879118	-2,599050	-1,368707	1,803541	18,888402	9,963972	0,015164	0,347866	-0,272636	28,570542	0,501719	-2,661880	0,015164	0,347866	-0,272636	28,570542	0,501719	-2,661880
10:43:13,02	0,491974	3,487969	-0,141961	0,240981	0,315995	0,500928	0,011894	0,345026	-0,272417	1,430164	1,553002	-2,650931	-0,884447	-2,600001	-1,369122	1,776571	18,918695	9,949875	0,011894	0,345026	-0,272417	28,514667	0,619284	-2,650931	0,011894	0,345026	-0,272417	28,514667	0,619284	-2,650931
10:43:13,07	0,491974	3,487969	-0,141961	0,240981	0,315995	0,500928	0,015382	0,349166	-0,272832	1,227628	1,695872	-2,665028	-0,882038	-2,598764	-1,366772	1,804961	18,908123	9,958105	0,015382	0,349166	-0,272832	28,637129	0,488349	-2,665028	0,015382	0,349166	-0,272832	28,637129	0,488349	-2,665028
10:43:13,12	0,491974	3,487969	-0,141961	0,240981	0,315995	0,500928	0,015776	0,346860	-0,272036	1,365385	1,711052	-2,655196	-0,882648	-2,601494	-1,368326	1,780930	18,936835	9,959707	0,015776	0,346860	-0,272036	28,593931	0,472620	-2,655196	0,015776	0,346860	-0,272036	28,593931	0,472620	-2,655196
10:43:13,17	0,491974	3,487969	-0,141961	0,240981	0,315995	0,500928	0,015776	0,346860	-0,272036	1,365385	1,711052	-2,655196	-0,884447	-2,594456	-1,369895	1,855228	18,998651	9,940808	0,015776	0,346860	-0,272036	28,593931	0,472620	-2,655196	0,015776	0,346860	-0,272036	28,593931	0,472620	-2,655196
10:43:13,22	0,491974	3,487969	-0,141961	0,240981	0,315995	0,500928	0,010581	0,351938	-0,273605	1,192037	1,474318	-2,674095	-0,881896	-2,598904	-1,369860	1,854810	18,969643	9,956600	0,010581	0,351938	-0,273605	28,819169	0,643739	-2,674095	0,010581	0,351938	-0,273605	28,819169	0,643739	-2,674095
10:43:13,27	0,491974	3,487969	-0,141961	0,240981	0,315995	0,500928	0,013157	0,347505	-0,273570	1,397242	1,622433	-2,658302	-0,888299	-2,600580	-1,368293	1,869883	19,011819	9,965178	0,013157	0,347505	-0,273570	28,676355	0,589606	-2,658302	0,013157	0,347505	-0,273570	28,676355	0,589606	-2,658302
10:43:13,32	0,491974	3,487969	-0,141961	0,240981	0,315995	0,500928	0,017810	0,352211	-0,272003	1,196567	1,856347	-2,649724	-0,882985	-2,598737	-1,370192	1,849919	18,973382	9,951964	0,017810	0,352211	-0,272003	28,845138	0,458270	-2,649724	0,017810	0,352211	-0,272003	28,845138	0,458270	-2,649724
10:43:13,37	0,491974	3,487969	-0,141961	0,240981	0,315995	0,500928	0,013557	0,348531	-0,273902	1,344662	1,637117	-2,662939	-0,884229	-2,599695	-1,367556	1,851464	18,980261	9,921136	0,013557	0,348531	-0,273902	28,704345	0,572906	-2,662939	0,013557	0,348531	-0,273902	28,704345	0,572906	-2,662939
10:43:13,42	0,491974	3,487969	-0,141961	0,240981	0,315995	0,500928	0,015008	0,349129	-0,271266	1,320300	1,710493	-2,693766	-0,887670	-2,596647	-1,371364	1,838265	18,992762	9,928693	0,015008	0,349129	-0,271266	28,726921	0,532341	-2,693766	0,015008	0,349129	-0,271266	28,726921	0,532341	-2,693766
10:43:13,47	0,491974	3,487969	-0,141961	0,240981	0,315995	0,500928	0,014089	0,353633	-0,275074	1,090323	1,645027	-2,686210	-0,880572	-2,595521	-1,371006	1,932479	18,973828	9,952519	0,014089	0,353633	-0,275074	28,850501	0,539011	-2,686210	0,014089	0,353633	-0,275074	28,850501	0,539011	-2,686210
10:43:13,52	0,491974	3,487969	-0,141961	0,240981	0,315995	0,500928	0,009565	0,348049	-0,274716	1,411408	1,500829	-2,662383	-0,887081	-2,598169	-1,368709	1,874935	19,061477	9,938468	0,009565	0,348049	-0,274716	28,733231	0,749961	-2,662383	0,009565	0,348049	-0,274716	28,733231	0,749961	-2,662383
10:43:13,57	0,491974	3,487969	-0,141961	0,240981	0,315995	0,500928	0,015112	0,352362	-0,272419	1,234249	1,695624	-2,676435	-0,884861	-2,601353	-1,366957	1,856880	19,025627	9,930697	0,015112	0,352362	-0,272419	28,894668	0,509300	-2,676435	0,015112	0,352362	-0,272419	28,894668	0,509300	-2,676435
10:43:13,62	0,491974	3,487969	-0,141961	0,240981	0,315995	0,500928	0,016760	0,348847	-0,270667	1,376941	1,783610	-2,684206	-0,884739	-2,594330	-1,369491	1,892535	19,024719	9,938559	0,016760	0,348847	-0,270667	28,761454	0,467917	-2,684206	0,016760	0,348847	-0,270667	28,761454	0,467917	-2,684206
10:43:13,67	0,491974	3,487969	-0,141961	0,240981	0,315995	0,500928	0,010618	0,352254	-0,273202	1,216857	1,495511	-2,676343	-0,886028	-2,592933	-1,371369	1,904521	19,046682	9,900295	0,010618	0,352254	-0,273202	28,868761	0,662035	-2,676343	0,010618	0,352254	-0,273202	28,868761	0,662035	-2,676343
10:43:13,72	0,491974	3,487969	-0,141961	0,240981	0,315995	0,500928	0,010052	0,354069	-0,275079	1,147492	1,465489	-2,714608	-0,885887	-2,596366	-1,364826	1,883398	19,049703	9,936114	0,010052	0,354069	-0,275079	28,941871	0,676428	-2,714608	0,010052	0,354069	-0,275079	28,941871	0,676428	-2,714608
10:43:13,77	0,491974	3,487969	-0,141961	0,240981	0,315995	0,500928	0,012954	0,352230	-0,268536	1,235167	1,596604	-2,678788	-0,884667	-2,597505	-1,370642	1,911918	19,044303	9,929539	0,012954	0,352230	-0,268536	28,885196	0,579714	-2,678788	0,012954	0,352230	-0,268536	28,885196	0,579714	-2,678788
10:43:13,82	0,491974	3,487969	-0,141961	0,240981	0,315995	0,500928	0,013331	0,350604	-0,274352	1,329286	1,643608	-2,685364	-0,891157	-2,600812	-1,364823	1,880273	19,063983	9,925342	0,013331	0,350604	-0,274352	28,851699	0,597122	-2,685364	0,013331	0,350604	-0,274352	28,851699	0,597122	-2,685364
10:43:13,87	0,491974	3,487969	-0,141961	0,240981	0,315995	0,500928	0,019439	0,354570	-0,268534	1,124257	1,924001	-2,689561	-0,888129	-2,597969	-1,369489	1,921064	19,099094	9,910451	0,019439	0,354570	-0,268534	28,958028	0,398003	-2,689561	0,019439	0,354570	-0,268534	28,958028	0,398003	-2,689561
10:43:13,92	0,491974	3,487969	-0,141961	0,240981	0,315995	0,500928	0,015464	0,353370	-0,273199	1,237495	1,735024	-2,704452	-0,884708	-2,597957	-1,369213	1,914295	19,103725	9,930474	0,015464	0,353370	-0,273199	28,977012	0,521136	-2,704452	0,015464	0,353370	-0,273199	28,977012	0,521136	-2,704452
10:43:13,97	0,491974	3,487969	-0,141961	0,240981	0,315995	0,500928	0,013743	0,350413	-0,272923	1,391891	1,637372	-2,684429	-0,885735	-2,598426	-1,370610	1,941319	19,108037	9,950318	0,013743	0,350413	-0,272923	28,899275	0,558555	-2,684429	0,013743	0,350413	-0,272923	28,899275	0,558555	-2,684429
10:43:14,02	0,491974	3,487969	-0,141961	0,240981	0,315995	0,500928	0,014663	0,351068	-0,274320	1,375075	1,706454	-2,664585	-0,884345	-2,597532	-1,367907	1,961129	19,117459	9,917651	0,014663	0,351068	-0,274320	28,933881	0,555426	-2,664585	0,014663	0,351068	-0,274320	28,933881	0,555426	-2,664585
10:43:14,07	0,491974	3,487969	-0,141961	0,240981	0,315995	0,500928	0,013194	0,350311	-0,271617	1,432474	1,642514	-2,697252	-0,886923	-2,596436	-1,365577	1,922202	19,136052	9,948440	0,013194	0,350311	-0,271617	28,931899	0,606797	-2,697252	0,013194	0,350311	-0,271617	28,931899	0,606797	-2,697252
10:43:14,12	0,491974	3,487969	-0,141961	0,240981	0,315995	0,500928	0,013533	0,353092	-0,269288	1,284518	1,617132	-2,666463	-0,883940	-2,598749	-1,369832	1,951203	19,106617	9,940270	0,013533	0,353092	-0,269288	29,002225	0,554806	-2,666463	0,013533	0,353092	-0,269288	29,002225	0,554806	-2,666463
10:43:14,17	0,491974	3,487969	-0,141961	0,240981	0,315995	0,500928	0,014044	0,349352	-0,273542	1,468005	1,683571	-2,674633	-0,885689	-2,592948	-1,369848	1,966205	19,133677	9,946396	0,014044	0,349352	-0,273542	28,892126	0,581081	-2,674633	0,014044	0,349352	-0,273542	28,892126	0,581081	-2,674633
10:43:14,22	0,491974	3,487969	-0,141961	0,240981	0,315995	0,500928	0,009896	0,353767	-0,273558	1,269344	1,467289	-2,668507	-0,887526	-2,594765	-1,368298	1,929742	19,125560	9,954671	0,009896	0,353767	-0,273558	29,040067	0,690489	-2,668507	0,009896	0,353767	-0,273558	29,040067	0,690489	-2,668507
10:43:14,28	0,491974	3,487969	-0,141961	0,240981	0,315995	0,500928	0,012388	0,354449	-0,272009	1,208612	1,569372	-2,660232	-0,886606	-2,593580	-1,370862	1,943573	19,139207	9,902353	0,012388	0,354449	-0,272009	29,032882	0,596922	-2,660232	0,012388	0,354449	-0,272009	29,032882	0,596922	-2,660232
10:43:14,33	0,491974	3,487969	-0,141961	0,240981	0,315995	0,500928	0,010901	0,354245	-0,274572	1,237952	1,497222	-2,712550	-0,886839	-2,599317	-1,369823	1,948235	19,178263	9,956540	0,010901	0,354245	-0,274572	29,046213	0,641473	-2,712550	0,010901	0,354245	-0,274572	29,046213	0,641473	-2,712550
10:43:14,38	0,491974	3,487969	-0,141961	0,240981	0,315995	0,500928	0,015986	0,351578	-0,273533	1,412802	1,746149	-2,658363	-0,890317	-2,594984	-1,368318	1,979790	19,167861	9,901712	0,015986	0,351578	-0,273533	29,011684	0,491231	-2,658363	0,015986	0,351578	-0,273533	29,011684	0,491231	-2,658363
10:43:14,43	0,491974	3,487969	-0,141961	0,240981	0,315995	0,500928	0,013973	0,356757	-0,272029	1,150251	1,674004	-2,713191	-0,898289	-2,646146	-1,207614	-1,027646	19,858067	10,138685	0,013973	0,356757	-0,272029	29,155704	0,577103	-2,713191	0,013973	0,356757	-0,272029	29,155704	0,577103	-2,713191
10:43:14,48	0,491974	3,487969	-0,141961	0,240981	0,315995	0,500928	0,062266	0,338080	-0,111324	1,215505	1,235617	-2,476218	-0,865525	-2,643506	-1,307101	-0,506413	17,917725	10,307345	0,062266	0,338080	-0,111324	27,754764	-3,652277	-2,476218	0,062266	0,338080	-0,111324	27,754764	-3,652277	-2,476218
10:43:14,53	0,492069	3,487932	-0,141983	0,240980	0,315998	0,450956	0,043598	0,311025	-0,210811	1,202559	1,686461	-2,307558	-0,848866	-2,638898	-1,342752	-0,324173	17,074471	10,332787	0,043598	0,311025	-0,210811	25,618059	-1,736007	-2,307558	0,043598	0,311025	-0,210811	25,618059	-1,736007	-2,307558
10:43:14,58	0,492069	3,487932	-0,141983	0,240980	0,315998	0,450956	0,031278	0,298903	-0,246462	1,193790	1,625240	-2,282116	-0,846980	-2,637359	-1,336311	-0,293185	17,127466	10,355027	0,031278	0,298903	-0,246462	24,657643	-0,830060	-2,282116	0,031278	0,298903	-0,246462	24,657643	-0,830060	-2,282116
10:43:14,63	0,492069	3,487932	-0,141983	0,240980	0,315998	0,450956	0,029003	0,298039	-0,240022	1,300091	1,507278	-2,259876	-0,850381	-2,638530	-1,336527	-0,242980	17,134339	10,295959	0,029003	0,298039	-0,240022	24,696143	-0,769432	-2,259876	0,029003	0,298039	-0,240022	24,696143	-0,769432	-2,259876
10:43:14,68	0,492069	3,487932	-0,141983	0,240980	0,315998	0,450956	0,031538	0,298476	-0,242164	1,310860	1,673196	-2,302849	-0,850267	-2,635374	-1,336130	-0,206340	17,205517	10,302954	0,031538	0,298476	-0,242164	24,741198	-0,802500	-2,302849	0,031538	0,298476	-0,242164	24,741198	-0,802500	-2,302849
10:43:14,73	0,492069	3,487932	-0,141983	0,240980	0,315998	0,450956	0,031538	0,298476	-0,242164	1,310860	1,673196	-2,302849	-0,849763	-2,636249	-1,338849	-0,238860	17,199649	10,319248	0,031538	0,298476	-0,242164	24,741198	-0,802500	-2,302849	0,031538	0,298476	-0,242164	24,741198	-0,802500	-2,302849
10:43:14,78	0,492069	3,487932	-0,141983	0,240980	0,315998	0,450956	0,029432	0,301004	-0,242559	1,235602	1,540568	-2,295655	-0,850290	-2,635532	-1,337271	-0,201369	17,176352	10,331707	0,029432	0,301004	-0,242559	24,864382	-0,769859	-2,295655	0,029432	0,301004	-0,242559	24,864382	-0,769859	-2,295655
10:43:14,83	0,492069	3,487932	-0,141983	0,240980	0,315998	0,450956	0,029074	0,301819	-0,240982	1,191772	1,566080	-2,283196	-0,853248	-2,636669	-1,336538	-0,246514	17,264204	10,299943	0,029074	0,301819	-0,240982	24,884559	-0,716261	-2,283196	0,029074	0,301819	-0,240982	24,884559	-0,716261	-2,283196
10:43:14,88	0,492069	3,487932	-0,141983	0,240980	0,315998	0,450956	0,031538	0,303812	-0,240249	1,141631	1,611175	-2,314960	-0,851391	-2,634216	-1,341573	-0,184563	17,252732	10,297842	0,031538	0,303812	-0,240249	24,990891	-0,864576	-2,314960	0,031538	0,303812	-0,240249	24,990891	-0,864576	-2,314960
10:43:14,93	0,492069	3,487932	-0,141983	0,240980	0,315998	0,450956	0,028485	0,303430	-0,245283	1,182531	1,511819	-2,317061	-0,831299	-2,670774	-1,208893	-2,341101	16,276278	10,501596	0,028485	0,303430	-0,245283	25,001810	-0,724290	-2,317061	0,028485	0,303430	-0,245283	25,001810	-0,724290	-2,317061
10:43:14,98	0,492069	3,487932	-0,141983	0,240980	0,315998	0,450956	0,050100	0,267751	-0,112603	1,113974	1,256385	-2,113306	-0,779924	-2,683655	-1,265851	-2,656733	13,727088	10,750673	0,050100	0,267751	-0,112603	22,132396	-2,676464	-2,113306	0,050100	0,267751	-0,112603	22,132396	-2,676464	-2,113306
10:43:15,03	0,491994	3,487984	-0,141974	0,240980	0,315977	0,400912	0,035568	0,216818	-0,169561	1,396970	1,501958	-1,864230	-0,768376	-2,666617	-1,290041	-1,890764	13,064637	10,750514	0,035568	0,216818	-0,169561	18,417214	-1,290108	-1,864230	0,035568	0,216818	-0,169561	18,417214	-1,290108	-1,864230
10:43:15,08	0,491994	3,487984	-0,141974	0,240980	0,315977	0,400912	0,015039	0,215337	-0,193752	1,283297	1,429014	-1,864389	-0,769895	-2,663868	-1,283792	-1,787240	13,085497	10,746461	0,015039	0,215337	-0,193752	18,187238	0,248488	-1,864389	0,015039	0,215337	-0,193752	18,187238	0,248488	-1,864389
10:43:15,13	0,491994	3,487984	-0,141974	0,240980	0,315977	0,400912	0,013417	0,218027	-0,187502	1,213238	1,423907	-1,868442	-0,770926	-2,665495	-1,281814	-1,749637	13,155797	10,761239	0,013417	0,218027	-0,187502	18,328354	0,370689	-1,868442	0,013417	0,218027	-0,187502	18,328354	0,370689	-1,868442
10:43:15,18	0,491994	3,487984	-0,141974	0,240980	0,315977	0,400912	0,015342	0,218106	-0,185524	1,288790	1,521423	-1,853664	-0,770753	-2,661783	-1,286468	-1,665106	13,194318	10,745636	0,015342	0,218106	-0,185524	18,410142	0,317091	-1,853664	0,015342	0,218106	-0,185524	18,410142	0,317091	-1,853664
10:43:15,23	0,491994	3,487984	-0,141974	0,240980	0,315977	0,400912	0,012040	0,219812	-0,190178	1,275721	1,403672	-1,869267	-0,771072	-2,667211	-1,284876	-1,647277	13,194811	10,753329	0,012040	0,219812	-0,190178	18,530967	0,458536	-1,869267	0,012040	0,219812	-0,190178	18,530967	0,458536	-1,869267
10:43:15,28	0,491994	3,487984	-0,141974	0,240980	0,315977	0,400912	0,016900	0,217374	-0,188586	1,411823	1,671590	-1,861574	-0,771756	-2,660362	-1,285292	-1,596308	13,228680	10,725971	0,016900	0,217374	-0,188586	18,475711	0,344938	-1,861574	0,016900	0,217374	-0,188586	18,475711	0,344938	-1,861574
10:43:15,33	0,491994	3,487984	-0,141974	0,240980	0,315977	0,400912	0,011311	0,221391	-0,189003	1,257773	1,408190	-1,888932	-0,772932	-2,662649	-1,279828	-1,606442	13,221313	10,751042	0,011311	0,221391	-0,189003	18,636967	0,520241	-1,888932	0,011311	0,221391	-0,189003	18,636967	0,520241	-1,888932
10:43:15,38	0,491994	3,487984	-0,141974	0,240980	0,315977	0,400912	0,013880	0,221267	-0,183538	1,252790	1,536653	-1,863861	-0,773378	-2,662287	-1,284488	-1,560088	13,301592	10,731724	0,013880	0,221267	-0,183538	18,622225	0,447086	-1,863861	0,013880	0,221267	-0,183538	18,622225	0,447086	-1,863861
10:43:15,43	0,491994	3,487984	-0,141974	0,240980	0,315977	0,400912	0,013790	0,221833	-0,188198	1,316024	1,531965	-1,883179	-0,777468	-2,660422	-1,281000	-1,539753	13,281133	10,723462	0,013790	0,221833	-0,188198	18,729943	0,449481	-1,883179	0,013790	0,221833	-0,188198	18,729943	0,449481	-1,883179
10:43:15,48	0,491994	3,487984	-0,141974	0,240980	0,315977	0,400912	0,014219	0,226308	-0,184711	1,075805	1,582130	-1,891441	-0,772232	-2,660395	-1,278289	-1,585227	13,309348	10,728938	0,014219	0,226308	-0,184711	18,840965	0,465944	-1,891441	0,014219	0,226308	-0,184711	18,840965	0,465944	-1,891441
10:43:15,53	0,491994	3,487984	-0,141974	0,240980	0,315977	0,400912	0,011578	0,221787	-0,181999	1,312582	1,391328	-1,885965	-0,773825	-2,661880	-1,281763	-1,512858	13,336662	10,711307	0,011578	0,221787	-0,181999	18,722862	0,482432	-1,885965	0,011578	0,221787	-0,181999	18,722862	0,482432	-1,885965
10:43:15,58	0,491994	3,487984	-0,141974	0,240980	0,315977	0,400912	0,013660	0,222425	-0,185474	1,339268	1,548611	-1,903596	-0,773845	-2,657045	-1,281769	-1,513667	13,355883	10,732028	0,013660	0,222425	-0,185474	18,799597	0,476274	-1,903596	0,013660	0,222425	-0,185474	18,799597	0,476274	-1,903596
10:43:15,63	0,491994	3,487984	-0,141974	0,240980	0,315977	0,400912	0,009484	0,224859	-0,185480	1,228907	1,321107	-1,882874	-0,774336	-2,659943	-1,278664	-1,498485	13,394390	10,701631	0,009484	0,224859	-0,185480	18,880356	0,576648	-1,882874	0,009484	0,224859	-0,185480	18,880356	0,576648	-1,882874
10:43:15,68	0,491994	3,487984	-0,141974	0,240980	0,315977	0,400912	0,012238	0,223835	-0,182374	1,323088	1,458226	-1,913272	-0,777231	-2,659835	-1,280200	-1,463864	13,375120	10,710798	0,012238	0,223835	-0,182374	18,894163	0,497553	-1,913272	0,012238	0,223835	-0,182374	18,894163	0,497553	-1,913272
10:43:15,73	0,491994	3,487984	-0,141974	0,240980	0,315977	0,400912	0,013592	0,226397	-0,183911	1,190524	1,568266	-1,904104	-0,777227	-2,658220	-1,281353	-1,462492	13,404228	10,736884	0,013592	0,226397	-0,183911	18,962658	0,501282	-1,904104	0,013592	0,226397	-0,183911	18,962658	0,501282	-1,904104
10:43:15,78	0,491994	3,487984	-0,141974	0,240980	0,315977	0,400912	0,012192	0,227200	-0,185063	1,174633	1,482093	-1,878019	-0,774887	-2,659506	-1,278033	-1,428426	13,384500	10,725213	0,012192	0,227200	-0,185063	19,009847	0,525020	-1,878019	0,012192	0,227200	-0,185063	19,009847	0,525020	-1,878019
10:43:15,83	0,491994	3,487984	-0,141974	0,240980	0,315977	0,400912	0,012135	0,224531	-0,181744	1,313388	1,518495	-1,889690	-0,773603	-2,659813	-1,282105	-1,436140	13,440329	10,738617	0,012135	0,224531	-0,181744	18,939058	0,565897	-1,889690	0,012135	0,224531	-0,181744	18,939058	0,565897	-1,889690
10:43:15,88	0,491994	3,487984	-0,141974	0,240980	0,315977	0,400912	0,011759	0,223266	-0,185816	1,423664	1,464369	-1,876285	-0,771815	-2,658253	-1,280168	-1,423215	13,429102	10,727797	0,011759	0,223266	-0,185816	18,950025	0,541255	-1,876285	0,011759	0,223266	-0,185816	18,950025	0,541255	-1,876285
10:43:15,93	0,491994	3,487984	-0,141974	0,240980	0,315977	0,400912	0,009514	0,222497	-0,183879	1,460374	1,364407	-1,887106	-0,775428	-2,658101	-1,280971	-1,467960	13,457916	10,729066	0,009514	0,222497	-0,183879	18,926395	0,617569	-1,887106	0,009514	0,222497	-0,183879	18,926395	0,617569	-1,887106
10:43:15,98	0,491994	3,487984	-0,141974	0,240980	0,315977	0,400912	0,011189	0,225702	-0,184681	1,296290	1,398342	-1,885837	-0,774737	-2,658633	-1,280576	-1,419172	13,439036	10,703534	0,011189	0,225702	-0,184681	19,013911	0,520029	-1,885837	0,011189	0,225702	-0,184681	19,013911	0,520029	-1,885837
10:43:16,03	0,491994	3,487984	-0,141974	0,240980	0,315977	0,400912	0,011304	0,224838	-0,184286	1,349274	1,456050	-1,911369	-0,772318	-2,657272	-1,281718	-1,379072	13,428361	10,713785	0,011304	0,224838	-0,184286	18,999053	0,568654	-1,911369	0,011304	0,224838	-0,184286	18,999053	0,568654	-1,911369
10:43:16,08	0,491994	3,487984	-0,141974	0,240980	0,315977	0,400912	0,008917	0,223423	-0,185429	1,433646	1,371954	-1,901117	-0,780050	-2,655523	-1,279038	-1,433378	13,485411	10,718308	0,008917	0,223423	-0,185429	18,972368	0,671994	-1,901117	0,008917	0,223423	-0,185429	18,972368	0,671994	-1,901117
10:43:16,13	0,491994	3,487984	-0,141974	0,240980	0,315977	0,400912	0,011267	0,230994	-0,182748	1,062229	1,418624	-1,896595	-0,774122	-2,659127	-1,281717	-1,421949	13,494821	10,735148	0,011267	0,230994	-0,182748	19,195240	0,534150	-1,896595	0,011267	0,230994	-0,182748	19,195240	0,534150	-1,896595
10:43:16,18	0,491994	3,487984	-0,141974	0,240980	0,315977	0,400912	0,011425	0,224058	-0,185427	1,436741	1,432017	-1,879755	-0,778708	-2,657435	-1,278245	-1,374106	13,506128	10,688758	0,011425	0,224058	-0,185427	19,025314	0,535164	-1,879755	0,011425	0,224058	-0,185427	19,025314	0,535164	-1,879755
10:43:16,23	0,491994	3,487984	-0,141974	0,240980	0,315977	0,400912	0,012252	0,228875	-0,181955	1,219984	1,510815	-1,926145	-0,778170	-2,656679	-1,281324	-1,393881	13,535893	10,745290	0,012252	0,228875	-0,181955	19,186670	0,549021	-1,926145	0,012252	0,228875	-0,181955	19,186670	0,549021	-1,926145
10:43:16,28	0,491994	3,487984	-0,141974	0,240980	0,315977	0,400912	0,011328	0,228788	-0,185034	1,240410	1,430769	-1,869613	-0,777014	-2,653671	-1,279781	-1,385527	13,494792	10,738750	0,011328	0,228788	-0,185034	19,200247	0,541494	-1,869613	0,011328	0,228788	-0,185034	19,200247	0,541494	-1,869613
10:43:16,33	0,491994	3,487984	-0,141974	0,240980	0,315977	0,400912	0,008146	0,229290	-0,183492	1,182870	1,293066	-1,876153	-0,780496	-2,657722	-1,279789	-1,381195	13,510820	10,708949	0,008146	0,229290	-0,183492	19,182144	0,653614	-1,876153	0,008146	0,229290	-0,183492	19,182144	0,653614	-1,876153
10:43:16,38	0,491994	3,487984	-0,141974	0,240980	0,315977	0,400912	0,013395	0,230281	-0,183500	1,147409	1,561776	-1,905953	-0,780463	-2,657047	-1,279005	-1,366789	13,517291	10,713482	0,013395	0,230281	-0,183500	19,224440	0,510241	-1,905953	0,013395	0,230281	-0,183500	19,224440	0,510241	-1,905953
10:43:16,43	0,491994	3,487984	-0,141974	0,240980	0,315977	0,400912	0,012794	0,230589	-0,182715	1,144184	1,539721	-1,901420	-0,776593	-2,656433	-1,278986	-1,344302	13,514683	10,721184	0,012794	0,230589	-0,182715	19,245416	0,535430	-1,901420	0,012794	0,230589	-0,182715	19,245416	0,535430	-1,901420
10:43:16,49	0,491994	3,487984	-0,141974	0,240980	0,315977	0,400912	0,010327	0,227544	-0,182696	1,311488	1,432250	-1,893719	-0,777490	-2,654514	-1,279784	-1,349765	13,526608	10,710124	0,010327	0,227544	-0,182696	19,173719	0,621566	-1,893719	0,010327	0,227544	-0,182696	19,173719	0,621566	-1,893719
10:43:16,54	0,491994	3,487984	-0,141974	0,240980	0,315977	0,400912	0,009114	0,229281	-0,183494	1,228762	1,358465	-1,904779	-0,778538	-2,657378	-1,280131	-1,317945	13,596927	10,731036	0,009114	0,229281	-0,183494	19,227344	0,643025	-1,904779	0,009114	0,229281	-0,183494	19,227344	0,643025	-1,904779
10:43:16,59	0,491994	3,487984	-0,141974	0,240980	0,315977	0,400912	0,012118	0,228757	-0,183842	1,332845	1,507079	-1,883867	-0,778051	-2,658391	-1,276264	-1,350214	13,519845	10,716789	0,012118	0,228757	-0,183842	19,290252	0,555812	-1,883867	0,012118	0,228757	-0,183842	19,290252	0,555812	-1,883867
10:43:16,64	0,491994	3,487984	-0,141974	0,240980	0,315977	0,400912	0,012751	0,227828	-0,179975	1,298236	1,550611	-1,898114	-0,792516	-2,717195	-1,182243	-4,809472	14,203396	10,914145	0,012751	0,227828	-0,179975	19,182759	0,549622	-1,898114	0,012751	0,227828	-0,179975	19,182759	0,549622	-1,898114
10:43:16,69	0,491994	3,487984	-0,141974	0,240980	0,315977	0,400912	0,070910	0,210954	-0,085953	1,038037	1,237266	-1,700758	-0,726037	-2,693004	-1,296321	-3,095478	10,889853	11,160745	0,070910	0,210954	-0,085953	17,597936	-4,329154	-1,700758	0,070910	0,210954	-0,085953	17,597936	-4,329154	-1,700758
10:43:16,74	0,492055	3,488010	-0,141959	0,240989	0,315987	0,350983	0,016721	0,165477	-0,200032	1,390260	1,560578	-1,454158	-0,721215	-2,689469	-1,313384	-2,867968	10,481901	11,084402	0,016721	0,165477	-0,200032	14,380165	0,247984	-1,454158	0,016721	0,165477	-0,200032	14,380165	0,247984	-1,454158
10:43:16,79	0,492055	3,488010	-0,141959	0,240989	0,315987	0,350983	0,011248	0,163068	-0,217095	1,275956	1,677015	-1,530501	-0,724184	-2,686798	-1,314954	-2,884436	10,530619	11,096660	0,011248	0,163068	-0,217095	14,076801	0,794010	-1,530501	0,011248	0,163068	-0,217095	14,076801	0,794010	-1,530501
10:43:16,84	0,492055	3,488010	-0,141959	0,240989	0,315987	0,350983	0,010420	0,166975	-0,218664	1,106771	1,595299	-1,518243	-0,721078	-2,687763	-1,311796	-2,820875	10,543489	11,109427	0,010420	0,166975	-0,218664	14,214281	0,777351	-1,518243	0,010420	0,166975	-0,218664	14,214281	0,777351	-1,518243
10:43:16,89	0,492055	3,488010	-0,141959	0,240989	0,315987	0,350983	0,009702	0,163802	-0,215507	1,314667	1,606592	-1,505476	-0,720664	-2,687377	-1,309944	-2,823755	10,560623	11,077514	0,009702	0,163802	-0,215507	14,173136	0,844979	-1,505476	0,009702	0,163802	-0,215507	14,173136	0,844979	-1,505476
10:43:16,94	0,492055	3,488010	-0,141959	0,240989	0,315987	0,350983	0,009161	0,163637	-0,213655	1,336646	1,567413	-1,537389	-0,719860	-2,685668	-1,313749	-2,823320	10,628843	11,109051	0,009161	0,163637	-0,213655	14,182162	0,848247	-1,537389	0,009161	0,163637	-0,213655	14,182162	0,848247	-1,537389
10:43:16,99	0,492055	3,488010	-0,141959	0,240989	0,315987	0,350983	0,007279	0,163795	-0,217460	1,387727	1,435811	-1,505852	-0,723997	-2,685336	-1,311562	-2,800854	10,659659	11,085199	0,007279	0,163795	-0,217460	14,245647	0,864389	-1,505852	0,007279	0,163795	-0,217460	14,245647	0,864389	-1,505852
10:43:17,04	0,492055	3,488010	-0,141959	0,240989	0,315987	0,350983	0,009060	0,167544	-0,215272	1,230698	1,532468	-1,529703	-0,726127	-2,688099	-1,312931	-2,743644	10,664518	11,112278	0,009060	0,167544	-0,215272	14,382917	0,821244	-1,529703	0,009060	0,167544	-0,215272	14,382917	0,821244	-1,529703
10:43:17,09	0,492055	3,488010	-0,141959	0,240989	0,315987	0,350983	0,012517	0,168007	-0,216641	1,239448	1,759342	-1,502625	-0,720900	-2,682972	-1,312952	-2,760060	10,650192	11,113665	0,012517	0,168007	-0,216641	14,427994	0,776751	-1,502625	0,012517	0,168007	-0,216641	14,427994	0,776751	-1,502625
10:43:17,14	0,492055	3,488010	-0,141959	0,240989	0,315987	0,350983	0,005464	0,166044	-0,216663	1,320904	1,385527	-1,501238	-0,711165	-2,730456	-1,105784	-5,621234	10,220392	11,345925	0,005464	0,166044	-0,216663	14,355361	0,956605	-1,501238	0,005464	0,166044	-0,216663	14,355361	0,956605	-1,501238
10:43:17,19	0,492055	3,488010	-0,141959	0,240989	0,315987	0,350983	0,041719	0,133871	-0,009494	1,191117	1,007836	-1,268978	-0,665192	-2,740318	-1,223850	-5,712997	7,765016	11,550844	0,027273	0,089126	-0,127560	8,341942	-0,736060	-1,064059	0,027273	0,089126	-0,127560	8,341942	-0,736060	-1,064059
10:43:17,24	0,492022	3,487953	-0,141990	0,240981	0,315972	0,300911	0,027273	0,089126	-0,127560	1,345517	1,404859	-1,064059	-0,654631	-2,732103	-1,271124	-5,379594	7,086436	11,567181	0,027273	0,089126	-0,127560	8,341942	-0,736060	-1,064059	0,027273	0,089126	-0,127560	8,341942	-0,736060	-1,064059
10:43:17,29	0,492022	3,487953	-0,141990	0,240981	0,315972	0,300911	0,014879	0,084088	-0,174835	1,186552	1,388386	-1,047722	-0,657452	-2,732088	-1,269568	-5,351409	7,161279	11,558166	0,014879	0,084088	-0,174835	7,787456	0,220412	-1,047722	0,014879	0,084088	-0,174835	7,787456	0,220412	-1,047722
10:43:17,34	0,492022	3,487953	-0,141990	0,240981	0,315972	0,300911	0,016275	0,086538	-0,173278	1,138054	1,447992	-1,056737	-0,660775	-2,733184	-1,264098	-5,258269	7,262028	11,537798	0,016275	0,086538	-0,173278	7,931293	0,170393	-1,056737	0,016275	0,086538	-0,173278	7,931293	0,170393	-1,056737
10:43:17,39	0,492022	3,487953	-0,141990	0,240981	0,315972	0,300911	0,018887	0,088868	-0,167809	1,150717	1,614075	-1,077105	-0,656395	-2,730664	-1,262523	-5,186430	7,275379	11,527162	0,018887	0,088868	-0,167809	8,126858	0,131476	-1,077105	0,018887	0,088868	-0,167809	8,126858	0,131476	-1,077105
10:43:17,44	0,492022	3,487953	-0,141990	0,240981	0,315972	0,300911	0,014514	0,086334	-0,166234	1,329961	1,442245	-1,087741	-0,662731	-2,727292	-1,262137	-5,142994	7,365863	11,528784	0,014514	0,086334	-0,166234	8,107192	0,302884	-1,087741	0,014514	0,086334	-0,166234	8,107192	0,302884	-1,087741
10:43:17,49	0,492022	3,487953	-0,141990	0,240981	0,315972	0,300911	0,014762	0,093508	-0,165848	1,056995	1,447525	-1,086119	-0,657330	-2,729404	-1,262451	-5,096330	7,368202	11,577642	0,014762	0,093508	-0,165848	8,397380	0,288682	-1,086119	0,014762	0,093508	-0,165848	8,397380	0,288682	-1,086119
10:43:17,54	0,492022	3,487953	-0,141990	0,240981	0,315972	0,300911	0,013891	0,087774	-0,166161	1,380507	1,441443	-1,037261	-0,657810	-2,732180	-1,260498	-5,075094	7,416424	11,562750	0,013891	0,087774	-0,166161	8,270795	0,351024	-1,037261	0,013891	0,087774	-0,166161	8,270795	0,351024	-1,037261
10:43:17,59	0,492022	3,487953	-0,141990	0,240981	0,315972	0,300911	0,016534	0,086802	-0,164208	1,483445	1,573181	-1,052153	-0,662653	-2,729106	-1,257891	-5,065654	7,470151	11,518800	0,016534	0,086802	-0,164208	8,297409	0,275253	-1,052153	0,016534	0,086802	-0,164208	8,297409	0,275253	-1,052153
10:43:17,64	0,492022	3,487953	-0,141990	0,240981	0,315972	0,300911	0,016294	0,092534	-0,161601	1,236636	1,541982	-1,096103	-0,660061	-2,727209	-1,262861	-5,029961	7,465487	11,526883	0,016294	0,092534	-0,161601	8,500552	0,262941	-1,096103	0,016294	0,092534	-0,161601	8,500552	0,262941	-1,096103
10:43:17,69	0,492022	3,487953	-0,141990	0,240981	0,315972	0,300911	0,013355	0,091237	-0,166572	1,317876	1,422422	-1,088020	-0,661738	-2,725354	-1,262840	-4,993378	7,502513	11,547046	0,013355	0,091237	-0,166572	8,479995	0,374054	-1,088020	0,013355	0,091237	-0,166572	8,479995	0,374054	-1,088020
10:43:17,74	0,492022	3,487953	-0,141990	0,240981	0,315972	0,300911	0,012587	0,093617	-0,166550	1,244486	1,395643	-1,067857	-0,663518	-2,726278	-1,264068	-5,014466	7,520079	11,475451	0,012587	0,093617	-0,166550	8,593416	0,407581	-1,067857	0,012587	0,093617	-0,166550	8,593416	0,407581	-1,067857
10:43:17,79	0,492022	3,487953	-0,141990	0,240981	0,315972	0,300911	0,014277	0,094697	-0,167779	1,192995	1,456476	-1,139452	-0,663412	-2,725903	-1,262839	-4,950311	7,490951	11,521636	0,014277	0,094697	-0,167779	8,626704	0,335751	-1,139452	0,014277	0,094697	-0,167779	8,626704	0,335751	-1,139452
10:43:17,84	0,492022	3,487953	-0,141990	0,240981	0,315972	0,300911	0,013899	0,094792	-0,166549	1,194884	1,506960	-1,093267	-0,664528	-2,727120	-1,252725	-4,967099	7,561471	11,536920	0,015511	0,095151	-0,156436	8,698259	0,323359	-1,077982	0,015511	0,095151	-0,156436	8,698259	0,323359	-1,077982
10:43:17,89	0,492022	3,487953	-0,141990	0,240981	0,315972	0,300911	0,015511	0,095151	-0,156436	1,228929	1,540999	-1,077982	-0,661825	-2,726422	-1,251881	-4,942412	7,542167	11,480386	0,015511	0,095151	-0,156436	8,698259	0,323359	-1,077982	0,015511	0,095151	-0,156436	8,698259	0,323359	-1,077982
10:43:17,94	0,492022	3,487953	-0,141990	0,240981	0,315972	0,300911	0,013556	0,093158	-0,155592	1,328168	1,470328	-1,134517	-0,666790	-2,727730	-1,258569	-4,918936	7,562090	11,491068	0,013556	0,093158	-0,155592	8,641081	0,406220	-1,134517	0,013556	0,093158	-0,155592	8,641081	0,406220	-1,134517
10:43:17,99	0,492022	3,487953	-0,141990	0,240981	0,315972	0,300911	0,017171	0,096804	-0,162279	1,167569	1,668679	-1,123835	-0,665725	-2,725366	-1,258490	-4,926445	7,593390	11,525744	0,017171	0,096804	-0,162279	8,766692	0,320792	-1,123835	0,017171	0,096804	-0,162279	8,766692	0,320792	-1,123835
10:43:18,04	0,492022	3,487953	-0,141990	0,240981	0,315972	0,300911	0,014591	0,097063	-0,162201	1,177442	1,512376	-1,089159	-0,663791	-2,725741	-1,257771	-4,898858	7,594219	11,511600	0,014591	0,097063	-0,162201	8,796914	0,367003	-1,089159	0,014591	0,097063	-0,162201	8,796914	0,367003	-1,089159
10:43:18,09	0,492022	3,487953	-0,141990	0,240981	0,315972	0,300911	0,013949	0,095201	-0,161482	1,288799	1,502468	-1,103303	-0,664257	-2,724659	-1,255425	-4,854284	7,626032	11,510813	0,013949	0,095201	-0,161482	8,762071	0,407492	-1,103303	0,013949	0,095201	-0,161482	8,762071	0,407492	-1,103303
[truncated: 130,436 more chars]
