# Supplementary material for: Characterization of interfragmentary motion associated with common osteosynthesis devices for rat fracture healing studies
Source: PLoS One. 2017 Apr 28;12(4):e0176735. doi: 10.1371/journal.pone.0176735 (PMC5409164; doi:10.1371/journal.pone.0176735)
Supplement: S1 Dataset — (ZIP) [file pone.0176735.s001.zip › S1_Dataset/RatFix/Specimen06/Plate_06X.txt]

%Tester: Sukopp Matthias
%Projekt: 
%Zeit: 11.03.2015 10:22:51
%Dateipfad: D:\Messungen\Fixator\Measurements\Fixator_20150311.txt
%Kommentar: Plate_06-X
%VI Version: D:\LVProjekte\Fixator\HauptVI\Fixator_v0.12.vi
%Virtueller Drehpunkt: 	0,0000	0,0000	0,0000
%Sensor zu Hexapod (Mitte): 	0,000000	0,000000	-26,500000
%Sensor zu Hexapod Trans (Mitte): 	-0,500000	-0,866025	0,000000	-0,866025	0,500000	0,000000	0,000000	0,000000	1,000000
%Hexapod zu Labor (Mitte): 	0,487997	3,447871	-0,137985
%Hexapod zu Labor Trans (Mitte): 	0,999988	-7,164342E-6	0,004799	1,696440E-5	0,999998	-0,002042	-0,004799	0,002042	0,999986
%Labor zu CR (Mitte): 	0,000000	0,000000	78,500000
%Labor zu CR Trans (Mitte): 	1,000000	0,000000	0,000000	0,000000	1,000000	0,000000	0,000000	0,000000	1,000000
%Zentrum Sensormasse: 	0,000000	0,000000	2,000000
%Sensormasse: 	200,000000E-3
--------------------------------------------------
Time	X	Y	Z	U	V	W	Exp_ Fx	Exp_ Fy	Exp_ Fz	Exp_ Mx	Exp_ My	Exp_ Mz	Sen_ Fx	Sen_ Fy	Sen_ Fz	Sen_ Mx	Sen_ My	Sen_ Mz	Hex_ Fx	Hex_ Fy	Hex_ Fz	Hex_ Mx	Hex_ My	Hex_ Mz	Lab_ Fx	Lab_ Fy	Lab_ Fz	Lab_ Mx	Lab_ My	Lab_ Mz	Laser
10:22:51,10	0,487997	3,447871	-0,137985	0,116996	0,274987	0,000972	0,066919	0,086017	0,073942	0,335224	-0,799399	0,546733	-0,682322	-2,776207	-1,022348	-9,993315	8,882978	13,161636	0,066919	0,086017	0,073942	7,087569	-6,052518	0,546733	0,066919	0,086017	0,073942	7,087569	-6,052518	0,546733
10:22:51,15	0,487997	3,447871	-0,137985	0,116996	0,274987	0,000972	0,066919	0,086017	0,073942	0,335224	-0,799399	0,546733	-0,681732	-2,770204	-1,021203	-9,994539	8,928687	13,168254	0,066919	0,086017	0,073942	7,087569	-6,052518	0,546733	0,066919	0,086017	0,073942	7,087569	-6,052518	0,546733
10:22:51,20	0,487997	3,447871	-0,137985	0,116996	0,274987	0,000972	0,061425	0,088508	0,075087	0,244689	-1,108980	0,553351	-0,684042	-2,772092	-1,021582	-9,986241	8,955563	13,168581	0,061425	0,088508	0,075087	7,192542	-5,930853	0,553351	0,061425	0,088508	0,075087	7,192542	-5,930853	0,553351
10:22:51,25	0,487997	3,447871	-0,137985	0,116996	0,274987	0,000972	0,064215	0,089563	0,074707	0,217214	-0,970146	0,553678	-0,684678	-2,775430	-1,021177	-10,001205	8,913026	13,181056	0,064215	0,089563	0,074707	7,247944	-6,011042	0,553678	0,064215	0,089563	0,074707	7,247944	-6,011042	0,553678
10:22:51,30	0,487997	3,447871	-0,137985	0,116996	0,274987	0,000972	0,067424	0,088445	0,075112	0,231040	-0,794998	0,566153	-0,685286	-2,773547	-1,021588	-10,015438	8,941489	13,172848	0,067424	0,088445	0,075112	7,173992	-6,087757	0,566153	0,067424	0,088445	0,075112	7,173992	-6,087757	0,566153
10:22:51,35	0,487997	3,447871	-0,137985	0,116996	0,274987	0,000972	0,066097	0,089913	0,074702	0,172231	-0,890519	0,557945	-0,682937	-2,773245	-1,021575	-9,996794	8,882255	13,176047	0,066097	0,089913	0,074702	7,230430	-6,079170	0,557945	0,066097	0,089913	0,074702	7,230430	-6,079170	0,557945
10:22:51,40	0,487997	3,447871	-0,137985	0,116996	0,274987	0,000972	0,064661	0,088030	0,074715	0,228193	-0,919436	0,561144	-0,681694	-2,774054	-1,023137	-9,989561	8,941800	13,154700	0,064661	0,088030	0,074715	7,138543	-5,995349	0,561144	0,064661	0,088030	0,074715	7,138543	-5,995349	0,561144
10:22:51,45	0,487997	3,447871	-0,137985	0,116996	0,274987	0,000972	0,064740	0,086550	0,073152	0,360343	-0,938828	0,539797	-0,686428	-2,773190	-1,020811	-9,990844	8,914312	13,161417	0,064740	0,086550	0,073152	7,154504	-6,020955	0,539797	0,064740	0,086550	0,073152	7,154504	-6,020955	0,539797
10:22:51,50	0,487997	3,447871	-0,137985	0,116996	0,274987	0,000972	0,066359	0,091081	0,075479	0,100267	-0,842055	0,546514	-0,683543	-2,772391	-1,024699	-10,016041	8,936661	13,175065	0,066359	0,091081	0,075479	7,250138	-6,051201	0,546514	0,066359	0,091081	0,075479	7,250138	-6,051201	0,546514
10:22:51,55	0,487997	3,447871	-0,137985	0,116996	0,274987	0,000972	0,064225	0,088982	0,071591	0,216154	-0,986000	0,560162	-0,683556	-2,769972	-1,022397	-10,016021	8,917086	13,149168	0,064225	0,088982	0,071591	7,201279	-6,027656	0,560162	0,064225	0,088982	0,071591	7,201279	-6,027656	0,560162
10:22:51,60	0,487997	3,447871	-0,137985	0,116996	0,274987	0,000972	0,062136	0,090202	0,073893	0,135772	-1,084811	0,534265	-0,679906	-2,770479	-1,021183	-9,967541	8,930504	13,173142	0,062136	0,090202	0,073893	7,216666	-5,962498	0,534265	0,062136	0,090202	0,073893	7,216666	-5,962498	0,534265
10:22:51,65	0,487997	3,447871	-0,137985	0,116996	0,274987	0,000972	0,060750	0,086788	0,075107	0,349176	-1,121621	0,558239	-0,685242	-2,773911	-1,020032	-9,988399	8,905837	13,155899	0,060750	0,086788	0,075107	7,162047	-5,890487	0,558239	0,060750	0,086788	0,075107	7,162047	-5,890487	0,558239
10:22:51,70	0,487997	3,447871	-0,137985	0,116996	0,274987	0,000972	0,066390	0,089694	0,076258	0,166306	-0,834042	0,540996	-0,681244	-2,770553	-1,021205	-10,035823	8,916385	13,187698	0,066390	0,089694	0,076258	7,207249	-6,045692	0,540996	0,066390	0,089694	0,076258	7,207249	-6,045692	0,540996
10:22:51,75	0,487997	3,447871	-0,137985	0,116996	0,274987	0,000972	0,061483	0,087910	0,075085	0,244455	-1,135573	0,572796	-0,682268	-2,772719	-1,021190	-9,971839	8,911984	13,157322	0,061483	0,087910	0,075085	7,145417	-5,961989	0,572796	0,061483	0,087910	0,075085	7,145417	-5,961989	0,572796
10:22:51,80	0,487997	3,447871	-0,137985	0,116996	0,274987	0,000972	0,063871	0,087714	0,075100	0,282837	-0,953760	0,542419	-0,685885	-2,770761	-1,023172	-10,002513	8,911446	13,143955	0,063871	0,087714	0,075100	7,168399	-5,967671	0,542419	0,063871	0,087714	0,075100	7,168399	-5,967671	0,542419
10:22:51,85	0,487997	3,447871	-0,137985	0,116996	0,274987	0,000972	0,063984	0,091825	0,073118	0,053262	-0,974218	0,529053	-0,684682	-2,769324	-1,020035	-9,996089	8,932171	13,181827	0,063984	0,091825	0,073118	7,261538	-5,996942	0,529053	0,063984	0,091825	0,073118	7,261538	-5,996942	0,529053
10:22:51,90	0,487997	3,447871	-0,137985	0,116996	0,274987	0,000972	0,062138	0,091502	0,076255	0,091217	-1,074980	0,566924	-0,684086	-2,772494	-1,020419	-9,993378	8,906969	13,166323	0,062138	0,091502	0,076255	7,274139	-5,952836	0,566924	0,062138	0,091502	0,076255	7,274139	-5,952836	0,566924
10:22:51,95	0,487997	3,447871	-0,137985	0,116996	0,274987	0,000972	0,064585	0,089401	0,075870	0,180008	-0,932803	0,551420	-0,687045	-2,773680	-1,021209	-9,998595	8,894256	13,151227	0,064585	0,089401	0,075870	7,197987	-6,002725	0,551420	0,064585	0,089401	0,075870	7,197987	-6,002725	0,551420
10:22:52,00	0,487997	3,447871	-0,137985	0,116996	0,274987	0,000972	0,067092	0,091370	0,075080	0,063999	-0,800593	0,536324	-0,682872	-2,772957	-1,023143	-9,978681	8,917819	13,148937	0,067092	0,091370	0,075080	7,236549	-6,067326	0,536324	0,067092	0,091370	0,075080	7,236549	-6,067326	0,536324
10:22:52,05	0,487997	3,447871	-0,137985	0,116996	0,274987	0,000972	0,064379	0,088118	0,073147	0,263460	-0,936191	0,534034	-0,683424	-2,774098	-1,020003	-9,966776	8,917405	13,175697	0,064379	0,088118	0,073147	7,180737	-5,989974	0,534034	0,064379	0,088118	0,073147	7,180737	-5,989974	0,534034
10:22:52,10	0,487997	3,447871	-0,137985	0,116996	0,274987	0,000972	0,065643	0,088025	0,076286	0,273875	-0,859964	0,560795	-0,685190	-2,770628	-1,018094	-9,962005	8,912171	13,150303	0,065643	0,088025	0,076286	7,183875	-6,012944	0,560795	0,065643	0,088025	0,076286	7,183875	-6,012944	0,560795
10:22:52,15	0,487997	3,447871	-0,137985	0,116996	0,274987	0,000972	0,063521	0,091290	0,078195	0,101977	-0,963549	0,535400	-0,684653	-2,776681	-1,020402	-10,001268	8,929318	13,171235	0,063521	0,091290	0,078195	7,268234	-5,949967	0,535400	0,063521	0,091290	0,078195	7,268234	-5,949967	0,535400
10:22:52,20	0,487997	3,447871	-0,137985	0,116996	0,274987	0,000972	0,068495	0,087798	0,075888	0,278772	-0,747503	0,556332	-0,685325	-2,771672	-1,021212	-10,023770	8,925180	13,172454	0,068495	0,087798	0,075888	7,170918	-6,124341	0,556332	0,068495	0,087798	0,075888	7,170918	-6,124341	0,556332
10:22:52,25	0,487997	3,447871	-0,137985	0,116996	0,274987	0,000972	0,064493	0,090885	0,075078	0,103417	-0,973028	0,557551	-0,683593	-2,770181	-1,019684	-10,033732	8,900960	13,147146	0,064493	0,090885	0,075078	7,237889	-6,035705	0,557551	0,064493	0,090885	0,075078	7,237889	-6,035705	0,557551
10:22:52,30	0,487997	3,447871	-0,137985	0,116996	0,274987	0,000972	0,062335	0,090130	0,076605	0,116700	-1,081727	0,532243	-0,685270	-2,772684	-1,019619	-9,988479	8,889626	13,194068	0,062335	0,090130	0,076605	7,191935	-5,975052	0,532243	0,062335	0,090130	0,076605	7,191935	-5,975052	0,532243
10:22:52,35	0,487997	3,447871	-0,137985	0,116996	0,274987	0,000972	0,065342	0,090331	0,076670	0,119091	-0,880528	0,579165	-0,681731	-2,770272	-1,021189	-9,989167	8,918983	13,182405	0,065342	0,090331	0,076670	7,210056	-6,009869	0,579165	0,065342	0,090331	0,076670	7,210056	-6,009869	0,579165
10:22:52,40	0,487997	3,447871	-0,137985	0,116996	0,274987	0,000972	0,061483	0,088473	0,075101	0,240777	-1,096443	0,567502	-0,681067	-2,774033	-1,018060	-9,972170	8,923105	13,175170	0,061483	0,088473	0,075101	7,185904	-5,922894	0,567502	0,061483	0,088473	0,075101	7,185904	-5,922894	0,567502
10:22:52,45	0,487997	3,447871	-0,137985	0,116996	0,274987	0,000972	0,064409	0,086017	0,078230	0,380578	-0,931666	0,560267	-0,685819	-2,772610	-1,020404	-9,988466	8,944121	13,186517	0,064409	0,086017	0,078230	7,132877	-5,987756	0,560267	0,064409	0,086017	0,078230	7,132877	-5,987756	0,560267
10:22:52,50	0,487997	3,447871	-0,137985	0,116996	0,274987	0,000972	0,065553	0,090844	0,075886	0,139616	-0,896797	0,571614	-0,682303	-2,769899	-1,019629	-9,987487	8,934632	13,191586	0,065553	0,090844	0,075886	7,270850	-6,042694	0,571614	0,065553	0,090844	0,075886	7,270850	-6,042694	0,571614
10:22:52,55	0,487997	3,447871	-0,137985	0,116996	0,274987	0,000972	0,061447	0,089155	0,076661	0,219728	-1,104732	0,576684	-0,679402	-2,772403	-1,021556	-9,993171	8,885848	13,196230	0,061447	0,089155	0,076661	7,218358	-5,928286	0,576684	0,061447	0,089155	0,076661	7,218358	-5,928286	0,576684
10:22:52,60	0,487997	3,447871	-0,137985	0,116996	0,274987	0,000972	0,062164	0,085390	0,074733	0,370406	-1,047948	0,581327	-0,682297	-2,771927	-1,022372	-9,985325	8,921629	13,148911	0,062164	0,085390	0,074733	7,073501	-5,927832	0,581327	0,062164	0,085390	0,074733	7,073501	-5,927832	0,581327
10:22:52,65	0,487997	3,447871	-0,137985	0,116996	0,274987	0,000972	0,063200	0,088135	0,073917	0,262556	-1,005188	0,534008	-0,682791	-2,768982	-1,023114	-9,926629	8,917621	13,178053	0,063200	0,088135	0,073917	7,181164	-5,966374	0,534008	0,063200	0,088135	0,073917	7,181164	-5,966374	0,534008
10:22:52,70	0,487997	3,447871	-0,137985	0,116996	0,274987	0,000972	0,060896	0,090036	0,073175	0,189610	-1,072156	0,563150	-0,685249	-2,771145	-1,019639	-9,987245	8,918697	13,175850	0,060896	0,090036	0,073175	7,257403	-5,852483	0,563150	0,060896	0,090036	0,073175	7,257403	-5,852483	0,563150
10:22:52,75	0,487997	3,447871	-0,137985	0,116996	0,274987	0,000972	0,063999	0,091083	0,076650	0,105794	-0,963834	0,560947	-0,679376	-2,775703	-1,019622	-10,002471	8,902265	13,170963	0,063999	0,091083	0,076650	7,255770	-5,987745	0,560947	0,063999	0,091083	0,076650	7,255770	-5,987745	0,560947
10:22:52,80	0,487997	3,447871	-0,137985	0,116996	0,274987	0,000972	0,065010	0,083717	0,076668	0,466948	-0,916241	0,556061	-0,685236	-2,771702	-1,020805	-9,984222	8,928418	13,171914	0,065010	0,083717	0,076668	7,038745	-6,019502	0,556061	0,065010	0,083717	0,076668	7,038745	-6,019502	0,556061
10:22:52,85	0,487997	3,447871	-0,137985	0,116996	0,274987	0,000972	0,064474	0,090793	0,075485	0,130787	-0,941357	0,557011	-0,685230	-2,775839	-1,020025	-9,991582	8,915677	13,155959	0,064474	0,090793	0,075485	7,258025	-6,002585	0,557011	0,064474	0,090793	0,075485	7,258025	-6,002585	0,557011
10:22:52,90	0,487997	3,447871	-0,137985	0,116996	0,274987	0,000972	0,068054	0,088720	0,076265	0,223873	-0,755212	0,541056	-0,686436	-2,773883	-1,018886	-10,005216	8,920863	13,141119	0,068054	0,088720	0,076265	7,188374	-6,097453	0,541056	0,068054	0,088720	0,076265	7,188374	-6,097453	0,541056
10:22:52,95	0,487997	3,447871	-0,137985	0,116996	0,274987	0,000972	0,066964	0,090742	0,077403	0,116397	-0,826317	0,526216	-0,685245	-2,774364	-1,020803	-9,996350	8,928565	13,166800	0,066964	0,090742	0,077403	7,239633	-6,082956	0,526216	0,066964	0,090742	0,077403	7,239633	-6,082956	0,526216
10:22:53,00	0,487997	3,447871	-0,137985	0,116996	0,274987	0,000972	0,066785	0,089470	0,075487	0,193654	-0,831783	0,551898	-0,682931	-2,769776	-1,018887	-10,003633	8,914535	13,156651	0,066785	0,089470	0,075487	7,217024	-6,074393	0,551898	0,066785	0,089470	0,075487	7,217024	-6,074393	0,551898
10:22:53,05	0,487997	3,447871	-0,137985	0,116996	0,274987	0,000972	0,061653	0,089759	0,077403	0,162794	-1,097913	0,541748	-0,689938	-2,772772	-1,018091	-9,982999	8,913998	13,163972	0,061653	0,089759	0,077403	7,208911	-5,937701	0,541748	0,061653	0,089759	0,077403	7,208911	-5,937701	0,541748
10:22:53,10	0,487997	3,447871	-0,137985	0,116996	0,274987	0,000972	0,067752	0,094330	0,078199	-0,065010	-0,762667	0,549069	-0,681773	-2,773015	-1,021592	-10,012895	8,906132	13,162687	0,067752	0,094330	0,078199	7,339876	-6,081165	0,549069	0,067752	0,094330	0,078199	7,339876	-6,081165	0,549069
10:22:53,15	0,487997	3,447871	-0,137985	0,116996	0,274987	0,000972	0,063880	0,087137	0,074698	0,287241	-0,985954	0,547784	-0,682903	-2,777185	-1,019593	-9,997843	8,898792	13,203874	0,063880	0,087137	0,074698	7,127513	-6,000522	0,547784	0,063880	0,087137	0,074698	7,127513	-6,000522	0,547784
10:22:53,20	0,487997	3,447871	-0,137985	0,116996	0,274987	0,000972	0,068056	0,086031	0,076696	0,345918	-0,752077	0,588971	-0,681056	-2,775530	-1,018434	-9,961888	8,900479	13,179192	0,068056	0,086031	0,076696	7,099377	-6,094491	0,588971	0,068056	0,086031	0,076696	7,099377	-6,094491	0,588971
10:22:53,25	0,487997	3,447871	-0,137985	0,116996	0,274987	0,000972	0,065700	0,085259	0,077856	0,405538	-0,844310	0,564289	-0,686454	-2,771904	-1,022763	-9,990638	8,897965	13,157420	0,065700	0,085259	0,077856	7,098338	-6,001754	0,564289	0,065700	0,085259	0,077856	7,098338	-6,001754	0,564289
10:22:53,30	0,487997	3,447871	-0,137985	0,116996	0,274987	0,000972	0,065258	0,091747	0,073527	0,051602	-0,890931	0,542517	-0,682316	-2,771849	-1,020790	-9,996443	8,934715	13,192096	0,065258	0,091747	0,073527	7,253721	-6,013685	0,542517	0,065258	0,091747	0,073527	7,253721	-6,013685	0,542517
10:22:53,35	0,487997	3,447871	-0,137985	0,116996	0,274987	0,000972	0,063141	0,088191	0,075499	0,265427	-1,024396	0,577193	-0,682844	-2,774782	-1,019255	-9,992719	8,960192	13,147807	0,063141	0,088191	0,075499	7,188418	-5,980997	0,577193	0,063141	0,088191	0,075499	7,188418	-5,980997	0,577193
10:22:53,40	0,487997	3,447871	-0,137985	0,116996	0,274987	0,000972	0,065945	0,087181	0,077034	0,341857	-0,888115	0,532905	-0,684044	-2,772223	-1,021180	-9,981096	8,939386	13,182281	0,065945	0,087181	0,077034	7,185586	-6,064811	0,532905	0,065945	0,087181	0,077034	7,185586	-6,064811	0,532905
10:22:53,45	0,487997	3,447871	-0,137985	0,116996	0,274987	0,000972	0,064330	0,089500	0,075109	0,209080	-0,951636	0,567378	-0,683371	-2,772116	-1,019986	-9,935106	8,917304	13,190197	0,064330	0,089500	0,075109	7,234823	-6,001539	0,567378	0,064330	0,089500	0,075109	7,234823	-6,001539	0,567378
10:22:53,50	0,487997	3,447871	-0,137985	0,116996	0,274987	0,000972	0,063900	0,088971	0,076303	0,240462	-0,923121	0,575294	-0,681667	-2,772199	-1,020020	-9,975288	8,938551	13,167367	0,063900	0,088971	0,076303	7,224675	-5,939277	0,575294	0,063900	0,088971	0,076303	7,224675	-5,939277	0,575294
10:22:53,55	0,487997	3,447871	-0,137985	0,116996	0,274987	0,000972	0,063120	0,087454	0,076270	0,317652	-1,009094	0,552464	-0,680437	-2,772230	-1,020393	-9,947097	8,930004	13,167239	0,063120	0,087454	0,076270	7,182786	-5,964034	0,552464	0,063120	0,087454	0,076270	7,182786	-5,964034	0,552464
10:22:53,60	0,487997	3,447871	-0,137985	0,116996	0,274987	0,000972	0,062532	0,086373	0,075896	0,380571	-1,011017	0,552336	-0,686427	-2,768899	-1,020841	-9,994141	8,952968	13,148809	0,062532	0,086373	0,075896	7,160826	-5,919746	0,552336	0,062532	0,086373	0,075896	7,160826	-5,919746	0,552336
10:22:53,65	0,487997	3,447871	-0,137985	0,116996	0,274987	0,000972	0,062642	0,093226	0,075449	0,020575	-1,057496	0,533906	-0,685811	-2,776220	-1,019230	-9,987648	8,915148	13,174642	0,062642	0,093226	0,075449	7,338799	-5,974898	0,533906	0,062642	0,093226	0,075449	7,338799	-5,974898	0,533906
10:22:53,70	0,487997	3,447871	-0,137985	0,116996	0,274987	0,000972	0,068675	0,089032	0,077059	0,209163	-0,719256	0,559739	-0,685241	-2,774085	-1,020804	-9,977740	8,879876	13,155402	0,068675	0,089032	0,077059	7,198147	-6,110234	0,559739	0,068675	0,089032	0,077059	7,198147	-6,110234	0,559739
10:22:53,75	0,487997	3,447871	-0,137985	0,116996	0,274987	0,000972	0,066541	0,089605	0,075486	0,153743	-0,804003	0,540499	-0,681682	-2,773538	-1,021154	-9,975841	8,928922	13,201470	0,066541	0,089605	0,075486	7,187756	-6,027468	0,540499	0,066541	0,089605	0,075486	7,187756	-6,027468	0,540499
10:22:53,80	0,487997	3,447871	-0,137985	0,116996	0,274987	0,000972	0,064287	0,086797	0,075135	0,343203	-0,944079	0,586567	-0,686358	-2,769625	-1,019640	-9,963455	8,953066	13,171896	0,064287	0,086797	0,075135	7,156759	-5,990621	0,586567	0,064287	0,086797	0,075135	7,156759	-5,990621	0,586567
10:22:53,85	0,487997	3,447871	-0,137985	0,116996	0,274987	0,000972	0,063237	0,092803	0,076650	0,057985	-1,000046	0,556993	-0,682862	-2,776563	-1,019994	-9,977921	8,895455	13,179680	0,063237	0,092803	0,076650	7,343024	-5,964131	0,556993	0,063237	0,092803	0,076650	7,343024	-5,964131	0,556993
10:22:53,90	0,487997	3,447871	-0,137985	0,116996	0,274987	0,000972	0,067497	0,086307	0,076296	0,338679	-0,762233	0,564777	-0,679355	-2,771090	-1,020803	-9,975731	8,892217	13,162083	0,067497	0,086307	0,076296	7,113740	-6,060752	0,564777	0,067497	0,086307	0,076296	7,113740	-6,060752	0,564777
10:22:53,95	0,487997	3,447871	-0,137985	0,116996	0,274987	0,000972	0,061004	0,086006	0,075487	0,352606	-1,096376	0,547180	-0,680581	-2,770322	-1,021179	-9,995065	8,903999	13,196706	0,061004	0,086006	0,075487	7,104063	-5,885160	0,547180	0,061004	0,086006	0,075487	7,104063	-5,885160	0,547180
10:22:54,00	0,487997	3,447871	-0,137985	0,116996	0,274987	0,000972	0,060952	0,087451	0,075111	0,277985	-1,121719	0,581803	-0,681110	-2,775189	-1,022743	-9,988955	8,923015	13,153784	0,060952	0,087451	0,075111	7,142900	-5,906413	0,581803	0,060952	0,087451	0,075111	7,142900	-5,906413	0,581803
10:22:54,05	0,487997	3,447871	-0,137985	0,116996	0,274987	0,000972	0,065431	0,085476	0,073547	0,400219	-0,892983	0,538882	-0,682911	-2,774318	-1,018052	-10,007575	8,931117	13,209340	0,065431	0,085476	0,073547	7,110081	-6,029348	0,538882	0,065431	0,085476	0,073547	7,110081	-6,029348	0,538882
10:22:54,10	0,487997	3,447871	-0,137985	0,116996	0,274987	0,000972	0,065577	0,087471	0,078238	0,294161	-0,905563	0,594437	-0,684073	-2,777381	-1,020014	-9,992798	8,881299	13,159680	0,065577	0,087471	0,078238	7,160668	-6,053394	0,594437	0,065577	0,087471	0,078238	7,160668	-6,053394	0,594437
10:22:54,15	0,487997	3,447871	-0,137985	0,116996	0,274987	0,000972	0,068811	0,086946	0,076276	0,285730	-0,699697	0,544777	-0,685266	-2,770373	-1,021583	-9,989531	8,921855	13,182114	0,068811	0,086946	0,076276	7,110988	-6,101385	0,544777	0,068811	0,086946	0,076276	7,110988	-6,101385	0,544777
10:22:54,20	0,487997	3,447871	-0,137985	0,116996	0,274987	0,000972	0,063338	0,091483	0,074707	0,086551	-1,001761	0,567211	-0,685880	-2,769387	-1,020028	-10,002021	8,927755	13,196061	0,063338	0,091483	0,074707	7,267980	-5,973790	0,567211	0,063338	0,091483	0,074707	7,267980	-5,973790	0,567211
10:22:54,25	0,487997	3,447871	-0,137985	0,116996	0,274987	0,000972	0,062792	0,092508	0,076261	0,032137	-1,043931	0,581158	-0,685855	-2,774802	-1,021601	-10,003874	8,914958	13,142532	0,062792	0,092508	0,076261	7,293996	-5,973081	0,581158	0,062792	0,092508	0,076261	7,293996	-5,973081	0,581158
10:22:54,30	0,487997	3,447871	-0,137985	0,116996	0,274987	0,000972	0,067469	0,089779	0,074689	0,162024	-0,795922	0,527629	-0,683454	-2,770452	-1,022370	-9,978737	8,946303	13,159341	0,067469	0,089779	0,074689	7,209675	-6,092233	0,527629	0,067469	0,089779	0,074689	7,209675	-6,092233	0,527629
10:22:54,35	0,487997	3,447871	-0,137985	0,116996	0,274987	0,000972	0,062501	0,089874	0,073920	0,196787	-1,048166	0,544438	-0,685824	-2,770556	-1,021188	-9,984828	8,947226	13,187360	0,062501	0,089874	0,073920	7,251911	-5,954483	0,544438	0,062501	0,089874	0,073920	7,251911	-5,954483	0,544438
10:22:54,40	0,487997	3,447871	-0,137985	0,116996	0,274987	0,000972	0,063776	0,091875	0,075102	0,090495	-0,987574	0,572457	-0,684054	-2,774139	-1,020022	-9,972263	8,871370	13,154795	0,063776	0,091875	0,075102	7,302689	-5,994022	0,572457	0,063776	0,091875	0,075102	7,302689	-5,994022	0,572457
10:22:54,45	0,487997	3,447871	-0,137985	0,116996	0,274987	0,000972	0,065993	0,088551	0,076267	0,203962	-0,823477	0,539892	-0,688677	-2,773819	-1,020021	-9,954048	8,941127	13,156090	0,065993	0,088551	0,076267	7,155177	-6,003964	0,539892	0,065993	0,088551	0,076267	7,155177	-6,003964	0,539892
10:22:54,50	0,487997	3,447871	-0,137985	0,116996	0,274987	0,000972	0,068028	0,092714	0,076269	0,056964	-0,736767	0,541187	-0,683474	-2,770306	-1,020801	-9,995227	8,969093	13,188375	0,068028	0,092714	0,076269	7,335037	-6,076992	0,541187	0,068028	0,092714	0,076269	7,335037	-6,076992	0,541187
10:22:54,55	0,487997	3,447871	-0,137985	0,116996	0,274987	0,000972	0,062384	0,089965	0,075489	0,203570	-1,079911	0,573472	-0,686476	-2,773195	-1,022349	-10,002305	8,901352	13,191117	0,062384	0,089965	0,075489	7,265804	-5,977065	0,573472	0,062384	0,089965	0,075489	7,265804	-5,977065	0,573472
10:22:54,60	0,487997	3,447871	-0,137985	0,116996	0,274987	0,000972	0,066387	0,091120	0,073941	0,081271	-0,844009	0,576214	-0,684623	-2,768807	-1,018490	-9,970849	8,925645	13,156279	0,066387	0,091120	0,073941	7,234224	-6,055407	0,576214	0,066387	0,091120	0,073941	7,234224	-6,055407	0,576214
10:22:54,65	0,487997	3,447871	-0,137985	0,116996	0,274987	0,000972	0,061661	0,091710	0,077800	0,087400	-1,074694	0,541377	-0,684738	-2,772643	-1,020056	-10,033823	8,932334	13,157505	0,061661	0,091710	0,077800	7,286603	-5,915058	0,541377	0,061661	0,091710	0,077800	7,286603	-5,915058	0,541377
10:22:54,70	0,487997	3,447871	-0,137985	0,116996	0,274987	0,000972	0,065040	0,089891	0,076233	0,156271	-0,956850	0,542602	-0,687032	-2,775643	-1,020026	-10,001920	8,904152	13,165105	0,065040	0,089891	0,076233	7,212718	-6,062492	0,542602	0,065040	0,089891	0,076233	7,212718	-6,062492	0,542602
10:22:54,75	0,487997	3,447871	-0,137985	0,116996	0,274987	0,000972	0,068785	0,090378	0,076264	0,122498	-0,720382	0,550202	-0,685244	-2,773133	-1,016529	-10,001910	8,935113	13,174340	0,068785	0,090378	0,076264	7,217165	-6,120019	0,550202	0,068785	0,090378	0,076264	7,217165	-6,120019	0,550202
10:22:54,80	0,487997	3,447871	-0,137985	0,116996	0,274987	0,000972	0,065718	0,090084	0,079761	0,164602	-0,895371	0,559437	-0,683247	-2,771862	-1,019484	-9,998608	8,915223	13,160081	0,065718	0,090084	0,079761	7,236192	-6,054199	0,559437	0,065718	0,090084	0,079761	7,236192	-6,054199	0,559437
10:22:54,85	0,487997	3,447871	-0,137985	0,116996	0,274987	0,000972	0,063619	0,088991	0,076806	0,205884	-0,991697	0,545178	-0,685819	-2,774263	-1,020789	-9,978724	8,902020	13,175367	0,063619	0,088991	0,076806	7,191644	-5,985779	0,545178	0,063619	0,088991	0,076806	7,191644	-5,985779	0,545178
10:22:54,90	0,487997	3,447871	-0,137985	0,116996	0,274987	0,000972	0,066984	0,090018	0,075501	0,150975	-0,792903	0,560464	-0,679277	-2,764362	-1,028758	-9,524315	8,602245	13,197614	0,066984	0,090018	0,075501	7,217374	-6,051127	0,560464	0,066984	0,090018	0,075501	7,217374	-6,051127	0,560464
10:22:54,95	0,487997	3,447871	-0,137985	0,116996	0,274987	0,000972	0,055138	0,089302	0,067531	0,155790	-0,865463	0,582711	0,253861	-1,119447	-0,946054	76,426836	-39,180729	12,844077	0,055138	0,089302	0,067531	7,165997	-5,193798	0,582711	0,055138	0,089302	0,067531	7,165997	-5,193798	0,582711
10:22:55,00	0,537857	3,447945	-0,137984	0,116971	0,274987	0,000990	-1,835968	0,103639	0,150235	1,004614	-0,875668	0,229174	0,506906	-0,657006	-0,946637	99,880046	-51,879346	12,740168	-1,835968	0,103639	0,150235	9,140241	143,247858	0,229174	-1,835968	0,103639	0,150235	9,140241	143,247858	0,229174
10:22:55,05	0,537857	3,447945	-0,137984	0,116971	0,274987	0,000990	-2,362976	0,115716	0,149652	1,105859	-1,619665	0,125266	0,504099	-0,666208	-0,939350	99,588387	-51,757670	12,740779	-2,362976	0,115716	0,149652	10,189585	183,873921	0,125266	-2,362976	0,115716	0,149652	10,189585	183,873921	0,125266
10:22:55,10	0,537857	3,447945	-0,137984	0,116971	0,274987	0,000990	-2,353604	0,113546	0,156940	1,178233	-1,445747	0,125876	0,507368	-0,665968	-0,936314	99,424523	-51,659873	12,739504	-2,353604	0,113546	0,156940	10,091630	183,312143	0,125876	-2,353604	0,113546	0,156940	10,091630	183,312143	0,125876
10:22:55,15	0,537857	3,447945	-0,137984	0,116971	0,274987	0,000990	-2,355445	0,110835	0,159976	1,321993	-1,732329	0,124601	0,501387	-0,668965	-0,936326	99,353923	-51,594305	12,760240	-2,355445	0,110835	0,159976	10,022538	183,170142	0,124601	-2,355445	0,110835	0,159976	10,022538	183,170142	0,124601
10:22:55,20	0,537857	3,447945	-0,137984	0,116971	0,274987	0,000990	-2,349860	0,114516	0,159963	1,152042	-1,535790	0,145337	0,502863	-0,672710	-0,933685	99,177877	-51,530559	12,737958	-2,349860	0,114516	0,159963	10,141580	182,928191	0,145337	-2,349860	0,114516	0,159963	10,141580	182,928191	0,145337
10:22:55,25	0,537857	3,447945	-0,137984	0,116971	0,274987	0,000990	-2,347355	0,111365	0,162604	1,283085	-1,589868	0,123055	0,503264	-0,672706	-0,932921	99,110140	-51,585005	12,760741	-2,347355	0,111365	0,162604	10,025256	182,677477	0,123055	-2,347355	0,111365	0,162604	10,025256	182,677477	0,123055
10:22:55,30	0,537857	3,447945	-0,137984	0,116971	0,274987	0,000990	-2,347558	0,111020	0,163369	1,219998	-1,631879	0,145838	0,503236	-0,676185	-0,931738	99,065480	-51,516602	12,791221	-2,347558	0,111020	0,163369	9,935098	182,651427	0,145838	-2,347558	0,111020	0,163369	9,935098	182,651427	0,145838
10:22:55,35	0,537857	3,447945	-0,137984	0,116971	0,274987	0,000990	-2,344532	0,109305	0,164552	1,346106	-1,547407	0,176318	0,500818	-0,677352	-0,930647	99,009265	-51,476837	12,723985	-2,344532	0,109305	0,164552	9,926550	182,498360	0,176318	-2,344532	0,109305	0,164552	9,926550	182,498360	0,176318
10:22:55,40	0,537857	3,447945	-0,137984	0,116971	0,274987	0,000990	-2,342312	0,110816	0,165643	1,273885	-1,500552	0,109083	0,506629	-0,662616	-0,926872	99,685166	-51,839478	12,749922	-2,342312	0,110816	0,165643	9,972911	182,370973	0,109083	-2,342312	0,110816	0,165643	9,972911	182,370973	0,109083
10:22:55,45	0,537857	3,447945	-0,137984	0,116971	0,274987	0,000990	-2,357980	0,113151	0,169418	1,176344	-1,548575	0,135019	1,375972	0,833248	-0,992660	176,655708	-95,725525	12,515683	-2,357980	0,113151	0,169418	10,058690	183,552821	0,135019	-2,357980	0,113151	0,169418	10,058690	183,552821	0,135019
10:22:55,50	0,587947	3,447963	-0,137974	0,116966	0,274976	0,000980	-4,088106	0,108210	0,103630	1,912116	-2,913714	-0,099220	1,644746	1,307934	-0,962016	200,469704	-108,982564	12,399937	-4,088106	0,108210	0,103630	10,406620	318,002609	-0,099220	-4,088106	0,108210	0,103630	10,406620	318,002609	-0,099220
10:22:55,55	0,587947	3,447963	-0,137974	0,116966	0,274976	0,000980	-4,633583	0,112788	0,134274	2,100141	-4,026507	-0,214966	1,641684	1,301193	-0,951281	200,041607	-108,802448	12,431116	-4,633583	0,112788	0,134274	10,954002	359,709797	-0,214966	-4,633583	0,112788	0,134274	10,954002	359,709797	-0,214966
10:22:55,60	0,587947	3,447963	-0,137974	0,116966	0,274976	0,000980	-4,626215	0,112070	0,145008	2,079417	-4,104134	-0,183787	1,642109	1,297414	-0,948984	199,898762	-108,649051	12,450148	-4,626215	0,112070	0,145008	10,876909	359,053725	-0,183787	-4,626215	0,112070	0,145008	10,876909	359,053725	-0,183787
10:22:55,65	0,587947	3,447963	-0,137974	0,116966	0,274976	0,000980	-4,623154	0,109812	0,147305	2,258253	-4,145363	-0,164755	1,638206	1,293401	-0,944776	199,704960	-108,635999	12,463263	-4,623154	0,109812	0,147305	10,878497	358,772200	-0,164755	-4,623154	0,109812	0,147305	10,878497	358,772200	-0,164755
10:22:55,70	0,587947	3,447963	-0,137974	0,116966	0,274976	0,000980	-4,617727	0,111186	0,151514	2,101227	-4,037550	-0,151640	1,634351	1,287687	-0,945253	199,496928	-108,515993	12,448641	-4,617727	0,111186	0,151514	10,829300	358,454036	-0,151640	-4,617727	0,111186	0,151514	10,829300	358,454036	-0,151640
10:22:55,75	0,587947	3,447963	-0,137974	0,116966	0,274976	0,000980	-4,610851	0,111667	0,151037	2,076089	-3,920172	-0,166262	1,634240	1,292084	-0,941029	199,426111	-108,451232	12,449506	-4,610851	0,111667	0,151037	10,841978	358,031663	-0,166262	-4,610851	0,111667	0,151037	10,841978	358,031663	-0,166262
10:22:55,80	0,587947	3,447963	-0,137974	0,116966	0,274976	0,000980	-4,614604	0,113962	0,155261	1,977467	-4,209025	-0,165397	1,636500	1,286580	-0,941435	199,349644	-108,406354	12,437015	-4,614604	0,113962	0,155261	10,923451	358,037401	-0,165397	-4,614604	0,113962	0,155261	10,923451	358,037401	-0,165397
10:22:55,85	0,587947	3,447963	-0,137974	0,116966	0,274976	0,000980	-4,610967	0,109253	0,154855	2,222966	-4,108536	-0,177888	1,633872	1,288055	-0,938379	199,214659	-108,379474	12,461395	-4,610967	0,109253	0,154855	10,799296	357,852346	-0,177888	-4,610967	0,109253	0,154855	10,799296	357,852346	-0,177888
10:22:55,90	0,587947	3,447963	-0,137974	0,116966	0,274976	0,000980	-4,610931	0,112265	0,157910	2,022092	-4,236999	-0,153508	1,633818	1,282223	-0,938024	199,159739	-108,356481	12,417999	-4,610931	0,112265	0,157910	10,834918	357,721049	-0,153508	-4,610931	0,112265	0,157910	10,834918	357,721049	-0,153508
10:22:55,95	0,587947	3,447963	-0,137974	0,116966	0,274976	0,000980	-4,605853	0,109397	0,158266	2,163719	-4,032026	-0,196904	1,635360	1,281009	-0,939614	199,046136	-108,328636	12,430803	-4,605853	0,109397	0,158266	10,751349	357,527435	-0,196904	-4,605853	0,109397	0,158266	10,751349	357,527435	-0,196904
10:22:56,00	0,587947	3,447963	-0,137974	0,116966	0,274976	0,000980	-4,605573	0,107454	0,156676	2,232034	-4,129776	-0,184100	1,633441	1,279349	-0,939248	198,970580	-108,327045	12,440520	-4,605573	0,107454	0,156676	10,667189	357,407713	-0,184100	-4,605573	0,107454	0,156676	10,667189	357,407713	-0,184100
10:22:56,05	0,587947	3,447963	-0,137974	0,116966	0,274976	0,000980	-4,603175	0,108286	0,157042	2,152378	-4,071310	-0,174383	1,633846	1,281826	-0,938503	198,862173	-108,235647	12,478461	-4,603175	0,108286	0,157042	10,652833	357,277936	-0,174383	-4,603175	0,108286	0,157042	10,652833	357,277936	-0,174383
10:22:56,10	0,587947	3,447963	-0,137974	0,116966	0,274976	0,000980	-4,605523	0,109174	0,157787	2,131167	-4,332978	-0,136441	1,629044	1,282184	-0,939311	198,830108	-108,259962	12,468037	-4,605523	0,109174	0,157787	10,701307	357,200571	-0,136441	-4,605523	0,109174	0,157787	10,701307	357,200571	-0,136441
10:22:56,15	0,587947	3,447963	-0,137974	0,116966	0,274976	0,000980	-4,603432	0,113512	0,156979	1,868508	-4,239843	-0,146866	1,633111	1,280349	-0,936233	198,770463	-108,203688	12,444785	-4,603432	0,113512	0,156979	10,779170	357,129542	-0,146866	-4,603432	0,113512	0,156979	10,779170	357,129542	-0,146866
10:22:56,20	0,587947	3,447963	-0,137974	0,116966	0,274976	0,000980	-4,603876	0,109071	0,160057	2,118308	-4,342755	-0,170118	1,631813	1,275362	-0,939726	198,702003	-108,178693	12,466831	-4,603876	0,109071	0,160057	10,680419	357,061532	-0,170118	-4,603876	0,109071	0,160057	10,680419	357,061532	-0,170118
10:22:56,25	0,587947	3,447963	-0,137974	0,116966	0,274976	0,000980	-4,598908	0,107702	0,156563	2,176944	-4,156216	-0,148072	1,629379	1,273784	-0,933152	198,644224	-108,171100	12,453322	-4,598908	0,107702	0,156563	10,631540	356,858101	-0,148072	-4,598908	0,107702	0,156563	10,631540	356,858101	-0,148072
10:22:56,30	0,587947	3,447963	-0,137974	0,116966	0,274976	0,000980	-4,596325	0,109022	0,163138	2,085989	-4,075725	-0,161580	1,629890	1,278031	-0,932798	198,595124	-108,102588	12,461370	-4,596325	0,109022	0,163138	10,644207	356,735812	-0,161580	-4,596325	0,109022	0,163138	10,644207	356,735812	-0,161580
10:22:56,35	0,587947	3,447963	-0,137974	0,116966	0,274976	0,000980	-4,600258	0,110703	0,163492	2,033369	-4,357029	-0,153533	1,629143	1,276238	-0,936719	198,536042	-108,142116	12,443321	-4,600258	0,110703	0,163492	10,723532	356,763264	-0,153533	-4,600258	0,110703	0,163492	10,723532	356,763264	-0,153533
10:22:56,41	0,587947	3,447963	-0,137974	0,116966	0,274976	0,000980	-4,598333	0,110453	0,159571	1,982585	-4,288291	-0,171582	1,630839	1,275399	-0,935178	198,492458	-108,127231	12,443477	-4,598333	0,110453	0,159571	10,653139	356,680828	-0,171582	-4,598333	0,110453	0,159571	10,653139	356,680828	-0,171582
10:22:56,46	0,587947	3,447963	-0,137974	0,116966	0,274976	0,000980	-4,598454	0,108564	0,161112	2,071890	-4,339795	-0,171426	1,633765	1,273517	-0,937078	198,477648	-108,098135	12,494395	-4,598454	0,108564	0,161112	10,594190	356,638860	-0,171426	-4,598454	0,108564	0,161112	10,594190	356,638860	-0,171426
10:22:56,51	0,587947	3,447963	-0,137974	0,116966	0,274976	0,000980	-4,598286	0,105090	0,159212	2,270364	-4,358445	-0,120508	1,630738	1,273189	-0,934416	198,419688	-108,071903	12,454879	-4,598286	0,105090	0,159212	10,519906	356,607040	-0,120508	-4,598286	0,105090	0,159212	10,519906	356,607040	-0,120508
10:22:56,56	0,587947	3,447963	-0,137974	0,116966	0,274976	0,000980	-4,596489	0,107547	0,161873	2,136321	-4,328314	-0,160024	1,631250	1,274996	-0,934063	198,353628	-107,974064	12,458833	-4,596489	0,107547	0,161873	10,578763	356,496110	-0,160024	-4,596489	0,107547	0,161873	10,578763	356,496110	-0,160024
10:22:56,61	0,587947	3,447963	-0,137974	0,116966	0,274976	0,000980	-4,598310	0,108007	0,162227	2,164081	-4,529118	-0,156070	1,630607	1,269696	-0,937545	198,340965	-108,029590	12,458406	-4,598310	0,108007	0,162227	10,642663	356,438229	-0,156070	-4,598310	0,108007	0,162227	10,642663	356,438229	-0,156070
10:22:56,66	0,587947	3,447963	-0,137974	0,116966	0,274976	0,000980	-4,593399	0,105913	0,158745	2,218556	-4,256922	-0,156497	1,633435	1,270749	-0,935615	198,289064	-108,036274	12,472731	-4,593399	0,105913	0,158745	10,532752	356,324869	-0,156497	-4,593399	0,105913	0,158745	10,532752	356,324869	-0,156497
10:22:56,71	0,587947	3,447963	-0,137974	0,116966	0,274976	0,000980	-4,595724	0,103991	0,160675	2,286775	-4,419470	-0,142171	1,626928	1,270611	-0,936410	198,259962	-107,984504	12,478873	-4,595724	0,103991	0,160675	10,450073	356,344899	-0,142171	-4,595724	0,103991	0,160675	10,450073	356,344899	-0,142171
10:22:56,76	0,587947	3,447963	-0,137974	0,116966	0,274976	0,000980	-4,592352	0,109558	0,159880	2,027578	-4,295177	-0,136030	1,632718	1,267203	-0,933686	198,210515	-108,017115	12,482019	-4,592352	0,109558	0,159880	10,627879	356,204433	-0,136030	-4,592352	0,109558	0,159880	10,627879	356,204433	-0,136030
10:22:56,81	0,587947	3,447963	-0,137974	0,116966	0,274976	0,000980	-4,592296	0,102840	0,162604	2,323971	-4,318777	-0,132884	1,629077	1,265997	-0,935662	198,153934	-107,997996	12,473917	-4,592296	0,102840	0,162604	10,396875	356,176430	-0,132884	-4,592296	0,102840	0,162604	10,396875	356,176430	-0,132884
10:22:56,86	0,587947	3,447963	-0,137974	0,116966	0,274976	0,000980	-4,589431	0,105389	0,160628	2,179661	-4,228363	-0,140986	1,632625	1,266199	-0,935703	198,149157	-107,984762	12,416916	-4,589431	0,105389	0,160628	10,452706	356,041950	-0,140986	-4,589431	0,105389	0,160628	10,452706	356,041950	-0,140986
10:22:56,91	0,587947	3,447963	-0,137974	0,116966	0,274976	0,000980	-4,591379	0,102417	0,160586	2,343268	-4,340440	-0,197986	1,630783	1,267285	-0,936867	198,119957	-107,976867	12,447091	-4,591379	0,102417	0,160586	10,383025	356,082832	-0,197986	-4,591379	0,102417	0,160586	10,383025	356,082832	-0,197986
10:22:56,96	0,587947	3,447963	-0,137974	0,116966	0,274976	0,000980	-4,591399	0,104556	0,159422	2,224277	-4,370691	-0,167811	1,630692	1,268027	-0,936098	198,077926	-107,970352	12,466739	-4,591399	0,104556	0,159422	10,431946	356,054115	-0,167811	-4,591399	0,104556	0,159422	10,431946	356,054115	-0,167811
10:22:57,01	0,587947	3,447963	-0,137974	0,116966	0,274976	0,000980	-4,591995	0,105006	0,160192	2,185515	-4,441376	-0,148164	1,630668	1,266062	-0,935322	198,057629	-107,963726	12,466392	-4,591995	0,105006	0,160192	10,428492	356,030269	-0,148164	-4,591995	0,105006	0,160192	10,428492	356,030269	-0,148164
10:22:57,06	0,587947	3,447963	-0,137974	0,116966	0,274976	0,000980	-4,590282	0,104044	0,160968	2,231108	-4,373160	-0,148511	1,628237	1,265435	-0,935321	198,020700	-107,953068	12,490825	-4,590282	0,104044	0,160968	10,398599	355,963968	-0,148511	-4,590282	0,104044	0,160968	10,398599	355,963968	-0,148511
10:22:57,11	0,587947	3,447963	-0,137974	0,116966	0,274976	0,000980	-4,588524	0,105836	0,160969	2,128736	-4,319047	-0,124078	1,629379	1,269854	-0,933455	197,984047	-107,893763	12,434677	-4,588524	0,105836	0,160969	10,436829	355,880066	-0,124078	-4,588524	0,105836	0,160969	10,436829	355,880066	-0,124078
10:22:57,16	0,587947	3,447963	-0,137974	0,116966	0,274976	0,000980	-4,592921	0,107056	0,162835	2,098297	-4,609125	-0,180226	1,627601	1,264117	-0,933810	197,969220	-107,898452	12,457963	-4,592921	0,107056	0,162835	10,502209	355,935213	-0,180226	-4,592921	0,107056	0,162835	10,502209	355,935213	-0,180226
10:22:57,21	0,587947	3,447963	-0,137974	0,116966	0,274976	0,000980	-4,587065	0,105727	0,162480	2,155917	-4,315073	-0,156940	1,629282	1,271043	-0,935759	197,966734	-107,932715	12,488466	-4,587065	0,105727	0,162480	10,455523	355,769513	-0,156940	-4,587065	0,105727	0,162480	10,455523	355,769513	-0,156940
10:22:57,26	0,587947	3,447963	-0,137974	0,116966	0,274976	0,000980	-4,589268	0,105015	0,158992	2,217218	-4,468907	-0,123694	1,629321	1,265669	-0,937298	197,947350	-107,857848	12,491209	-4,589268	0,105015	0,158992	10,460860	355,788669	-0,123694	-4,589268	0,105015	0,158992	10,460860	355,788669	-0,123694
10:22:57,31	0,587947	3,447963	-0,137974	0,116966	0,274976	0,000980	-4,589268	0,105015	0,158992	2,217218	-4,468907	-0,123694	1,628646	1,262259	-0,934208	197,903931	-107,897102	12,473359	-4,589268	0,105015	0,158992	10,460860	355,788669	-0,123694	-4,589268	0,105015	0,158992	10,460860	355,788669	-0,123694
10:22:57,36	0,587947	3,447963	-0,137974	0,116966	0,274976	0,000980	-4,585977	0,103894	0,162082	2,219794	-4,315749	-0,141544	1,633868	1,264255	-0,935384	197,873036	-107,891808	12,480606	-4,585977	0,103894	0,162082	10,375455	355,683483	-0,141544	-4,585977	0,103894	0,162082	10,375455	355,683483	-0,141544
10:22:57,41	0,587947	3,447963	-0,137974	0,116966	0,274976	0,000980	-4,583609	0,106086	0,159698	2,075450	-4,252061	-0,169043	1,625563	1,261304	-0,936592	197,837275	-107,893649	12,445860	-4,583609	0,106086	0,159698	10,403215	355,561277	-0,169043	-4,583609	0,106086	0,159698	10,403215	355,561277	-0,169043
10:22:57,46	0,587947	3,447963	-0,137974	0,116966	0,274976	0,000980	-4,583609	0,106086	0,159698	2,075450	-4,252061	-0,169043	1,629634	1,266281	-0,937364	197,813971	-107,841014	12,488459	-4,583609	0,106086	0,159698	10,403215	355,561277	-0,169043	-4,583609	0,106086	0,159698	10,403215	355,561277	-0,169043
10:22:57,51	0,587947	3,447963	-0,137974	0,116966	0,274976	0,000980	-4,589955	0,105049	0,158926	2,163313	-4,628531	-0,126444	1,626107	1,262465	-0,932315	197,802800	-107,860506	12,474011	-4,589955	0,105049	0,158926	10,409662	355,682935	-0,126444	-4,589955	0,105049	0,158926	10,409662	355,682935	-0,126444
10:22:57,56	0,587947	3,447963	-0,137974	0,116966	0,274976	0,000980	-4,584887	0,106196	0,163975	2,081223	-4,364924	-0,140892	1,628942	1,264977	-0,933133	197,757476	-107,860915	12,456444	-4,584887	0,106196	0,163975	10,417582	355,548705	-0,140892	-4,584887	0,106196	0,163975	10,417582	355,548705	-0,140892
10:22:57,61	0,587947	3,447963	-0,137974	0,116966	0,274976	0,000980	-4,588480	0,104996	0,163156	2,120574	-4,590808	-0,158459	1,625424	1,258535	-0,935818	197,744812	-107,828511	12,481907	-4,588480	0,104996	0,163156	10,362782	355,604872	-0,158459	-4,588480	0,104996	0,163156	10,362782	355,604872	-0,158459
10:22:57,66	0,587947	3,447963	-0,137974	0,116966	0,274976	0,000980	-4,581142	0,104822	0,160472	2,151343	-4,236396	-0,132995	1,628950	1,265415	-0,933905	197,747725	-107,809038	12,473277	-4,581142	0,104822	0,160472	10,379907	355,383244	-0,132995	-4,581142	0,104822	0,160472	10,379907	355,383244	-0,132995
10:22:57,71	0,587947	3,447963	-0,137974	0,116966	0,274976	0,000980	-4,588863	0,105208	0,162385	2,149615	-4,645110	-0,141626	1,625339	1,262607	-0,934309	197,706743	-107,815734	12,467844	-4,588863	0,105208	0,162385	10,408445	355,580641	-0,141626	-4,588863	0,105208	0,162385	10,408445	355,580641	-0,141626
10:22:57,76	0,587947	3,447963	-0,137974	0,116966	0,274976	0,000980	-4,584626	0,106932	0,161980	2,033686	-4,456900	-0,147059	1,629461	1,265270	-0,934670	197,712808	-107,798647	12,508417	-4,584626	0,106932	0,161980	10,427837	355,436202	-0,147059	-4,584626	0,106932	0,161980	10,427837	355,436202	-0,147059
10:22:57,81	0,587947	3,447963	-0,137974	0,116966	0,274976	0,000980	-4,588993	0,104693	0,161619	2,167932	-4,687278	-0,106486	1,628214	1,259157	-0,936254	197,668130	-107,815817	12,464561	-4,588993	0,104693	0,161619	10,386339	355,548639	-0,106486	-4,588993	0,104693	0,161619	10,386339	355,548639	-0,106486
10:22:57,86	0,587947	3,447963	-0,137974	0,116966	0,274976	0,000980	-4,583075	0,102717	0,160036	2,233486	-4,409689	-0,150341	1,627592	1,262869	-0,935106	197,656710	-107,803610	12,469660	-4,583075	0,102717	0,160036	10,296762	355,361724	-0,150341	-4,583075	0,102717	0,160036	10,296762	355,361724	-0,150341
10:22:57,91	0,587947	3,447963	-0,137974	0,116966	0,274976	0,000980	-4,585979	0,105112	0,161183	2,113820	-4,576687	-0,145243	1,628177	1,262577	-0,933938	197,649688	-107,796464	12,474153	-4,585979	0,105112	0,161183	10,365084	355,422685	-0,145243	-4,585979	0,105112	0,161183	10,365084	355,422685	-0,145243
10:22:57,96	0,587947	3,447963	-0,137974	0,116966	0,274976	0,000980	-4,586018	0,104459	0,162352	2,150439	-4,588367	-0,140750	1,624565	1,256560	-0,935495	197,599601	-107,793268	12,474200	-4,586018	0,104459	0,162352	10,350465	355,414064	-0,140750	-4,586018	0,104459	0,162352	10,350465	355,414064	-0,140750
10:22:58,01	0,587947	3,447963	-0,137974	0,116966	0,274976	0,000980	-4,579002	0,104578	0,160795	2,121955	-4,268477	-0,140702	1,629367	1,262158	-0,935504	197,647584	-107,775849	12,456550	-4,579002	0,104578	0,160795	10,331353	355,183147	-0,140702	-4,579002	0,104578	0,160795	10,331353	355,183147	-0,140702
10:22:58,06	0,587947	3,447963	-0,137974	0,116966	0,274976	0,000980	-4,586250	0,103219	0,160786	2,231711	-4,612564	-0,158352	1,630764	1,262375	-0,934114	197,610954	-107,786780	12,430164	-4,586250	0,103219	0,160786	10,334410	355,408083	-0,158352	-4,586250	0,103219	0,160786	10,334410	355,408083	-0,158352
10:22:58,11	0,587947	3,447963	-0,137974	0,116966	0,274976	0,000980	-4,587137	0,102117	0,162175	2,261213	-4,684945	-0,184739	1,627409	1,261418	-0,937853	197,558908	-107,758127	12,488082	-4,587137	0,102117	0,162175	10,277437	355,405331	-0,184739	-4,587137	0,102117	0,162175	10,277437	355,405331	-0,184739
10:22:58,16	0,587947	3,447963	-0,137974	0,116966	0,274976	0,000980	-4,580546	0,107604	0,163072	1,944078	-4,380466	-0,170730	1,627988	1,262437	-0,937093	197,552265	-107,754340	12,473525	-4,580546	0,107604	0,163072	10,390997	355,192362	-0,170730	-4,580546	0,107604	0,163072	10,390997	355,192362	-0,170730
10:22:58,21	0,587947	3,447963	-0,137974	0,116966	0,274976	0,000980	-4,585803	0,104553	0,159197	2,133329	-4,682620	-0,141378	1,628581	1,269974	-0,932276	197,905317	-107,929871	12,501324	-4,585803	0,104553	0,159197	10,340720	355,302932	-0,141378	-4,585803	0,104553	0,159197	10,340720	355,302932	-0,141378
10:22:58,27	0,587947	3,447963	-0,137974	0,116966	0,274976	0,000980	-4,592627	0,107808	0,164014	1,988590	-4,643934	-0,113579	2,589555	2,974572	-1,062074	285,416348	-155,991283	12,149510	-4,592627	0,107808	0,164014	10,451485	355,877278	-0,113579	-4,592627	0,107808	0,164014	10,451485	355,877278	-0,113579
10:22:58,31	0,637929	3,447989	-0,137974	0,116989	0,274982	0,001028	-6,549338	0,127879	0,034216	3,078000	-6,575449	-0,465393	2,760695	3,302532	-1,066245	301,787588	-164,447879	12,047922	-6,549338	0,127879	0,034216	13,116512	507,547560	-0,465393	-6,549338	0,127879	0,034216	13,116512	507,547560	-0,465393
10:22:58,36	0,637929	3,447989	-0,137974	0,116989	0,274982	0,001028	-6,918930	0,143647	0,030045	3,120070	-7,388028	-0,566980	2,755405	3,294368	-1,053956	301,375273	-164,166294	12,066112	-6,918930	0,143647	0,030045	14,396355	535,747947	-0,566980	-6,918930	0,143647	0,030045	14,396355	535,747947	-0,566980
10:22:58,41	0,637929	3,447989	-0,137974	0,116989	0,274982	0,001028	-6,909214	0,144147	0,042334	3,131777	-7,380675	-0,548791	2,747953	3,286661	-1,049780	301,112921	-164,010696	12,063976	-6,909214	0,144147	0,042334	14,447306	534,992611	-0,548791	-6,909214	0,144147	0,042334	14,447306	534,992611	-0,548791
10:22:58,46	0,637929	3,447989	-0,137974	0,116989	0,274982	0,001028	-6,898813	0,146747	0,046509	3,000148	-7,144857	-0,550927	2,753074	3,286172	-1,047062	301,013890	-163,972635	12,108977	-6,898813	0,146747	0,046509	14,519783	534,411999	-0,550927	-6,898813	0,146747	0,046509	14,519783	534,411999	-0,550927
10:22:58,51	0,637929	3,447989	-0,137974	0,116989	0,274982	0,001028	-6,900951	0,142068	0,049228	3,226899	-7,360803	-0,505926	2,750976	3,286625	-1,045241	300,817207	-163,870607	12,074102	-6,900951	0,142068	0,049228	14,379238	534,363850	-0,505926	-6,900951	0,142068	0,049228	14,379238	534,363850	-0,505926
10:22:58,56	0,637929	3,447989	-0,137974	0,116989	0,274982	0,001028	-6,900294	0,144111	0,051049	3,110701	-7,548008	-0,540800	2,750804	3,281908	-1,045645	300,704503	-163,805404	12,096246	-6,900294	0,144111	0,051049	14,423384	534,125105	-0,540800	-6,900294	0,144111	0,051049	14,423384	534,125105	-0,540800
10:22:58,61	0,637929	3,447989	-0,137974	0,116989	0,274982	0,001028	-6,896123	0,141902	0,050645	3,225684	-7,461288	-0,518657	2,744750	3,278156	-1,041053	300,579788	-163,729999	12,066476	-6,896123	0,141902	0,050645	14,364960	533,884350	-0,518657	-6,896123	0,141902	0,050645	14,364960	533,884350	-0,518657
10:22:58,66	0,637929	3,447989	-0,137974	0,116989	0,274982	0,001028	-6,889847	0,145268	0,055237	3,053589	-7,280653	-0,548427	2,748723	3,278027	-1,043393	300,493361	-163,660889	12,100740	-6,889847	0,145268	0,055237	14,457109	533,572331	-0,548427	-6,889847	0,145268	0,055237	14,457109	533,572331	-0,548427
10:22:58,71	0,637929	3,447989	-0,137974	0,116989	0,274982	0,001028	-6,891722	0,141763	0,052897	3,252485	-7,487563	-0,514163	2,763490	3,303070	-1,036737	301,620412	-164,310972	12,104465	-6,891722	0,141763	0,052897	14,380865	533,512619	-0,514163	-6,891722	0,141763	0,052897	14,380865	533,512619	-0,514163
10:22:58,76	0,637929	3,447989	-0,137974	0,116989	0,274982	0,001028	-8,746242	0,170078	-0,131362	3,974141	-9,869197	-0,826707	3,688939	4,958718	-1,235303	385,864631	-210,546310	11,783524	-8,746242	0,170078	-0,131362	17,325266	676,710774	-0,826707	-8,746242	0,170078	-0,131362	17,325266	676,710774	-0,826707
10:22:58,81	0,688030	3,448007	-0,137992	0,116984	0,274991	0,000974	-8,746242	0,170078	-0,131362	3,974141	-9,869197	-0,826707	3,829695	5,221298	-1,199995	399,115786	-217,332201	11,764886	-8,746242	0,170078	-0,131362	17,325266	676,710774	-0,826707	-8,746242	0,170078	-0,131362	17,325266	676,710774	-0,826707
10:22:58,86	0,688030	3,448007	-0,137992	0,116984	0,274991	0,000974	-9,115128	0,177250	-0,103705	4,237668	-10,859552	-0,850017	3,828341	5,209831	-1,193966	398,620064	-217,062616	11,753632	-9,115128	0,177250	-0,103705	18,151789	704,678029	-0,850017	-9,115128	0,177250	-0,103705	18,151789	704,678029	-0,850017
10:22:58,91	0,688030	3,448007	-0,137992	0,116984	0,274991	0,000974	-9,104521	0,172689	-0,097676	4,460438	-10,872052	-0,861271	3,827257	5,205620	-1,190982	398,310865	-216,887634	11,754942	-9,104521	0,172689	-0,097676	18,016533	703,832826	-0,861271	-9,104521	0,172689	-0,097676	18,016533	703,832826	-0,861271
10:22:58,96	0,688030	3,448007	-0,137992	0,116984	0,274991	0,000974	-9,100332	0,171521	-0,094692	4,518094	-11,009513	-0,859960	3,825084	5,199737	-1,190671	398,062192	-216,759233	11,774709	-9,100332	0,171521	-0,094692	17,982530	703,366564	-0,859960	-9,100332	0,171521	-0,094692	17,982530	703,366564	-0,859960
10:22:59,01	0,688030	3,448007	-0,137992	0,116984	0,274991	0,000974	-9,094151	0,170462	-0,094381	4,560038	-10,967649	-0,840194	3,818882	5,202018	-1,188812	397,873567	-216,619255	11,803493	-9,094151	0,170462	-0,094381	17,941322	702,923205	-0,840194	-9,094151	0,170462	-0,094381	17,941322	702,923205	-0,840194
10:22:59,06	0,688030	3,448007	-0,137992	0,116984	0,274991	0,000974	-9,093026	0,176974	-0,092522	4,248347	-11,142469	-0,811410	3,819078	5,191536	-1,190808	397,655374	-216,588830	11,806404	-9,093026	0,176974	-0,092522	18,140790	702,660039	-0,811410	-9,093026	0,176974	-0,092522	18,140790	702,660039	-0,811410
10:22:59,11	0,688030	3,448007	-0,137992	0,116984	0,274991	0,000974	-9,084046	0,171564	-0,094518	4,446925	-10,879705	-0,808499	3,819349	5,190389	-1,190893	397,485493	-216,542716	11,790175	-9,084046	0,171564	-0,094518	17,914675	702,217908	-0,808499	-9,084046	0,171564	-0,094518	17,914675	702,217908	-0,808499
10:22:59,16	0,688030	3,448007	-0,137992	0,116984	0,274991	0,000974	-9,083188	0,170756	-0,094604	4,443946	-11,005249	-0,824728	3,817993	5,187154	-1,193276	397,368147	-216,459444	11,780248	-9,083188	0,170756	-0,094604	17,848254	702,024983	-0,824728	-9,083188	0,170756	-0,094604	17,848254	702,024983	-0,824728
10:22:59,21	0,688030	3,448007	-0,137992	0,116984	0,274991	0,000974	-9,079708	0,170312	-0,096986	4,480464	-10,967575	-0,834655	3,818331	5,185388	-1,193714	397,229321	-216,406792	11,788270	-9,079708	0,170312	-0,096986	17,849936	701,789515	-0,834655	-9,079708	0,170312	-0,096986	17,849936	701,789515	-0,834655
10:22:59,26	0,688030	3,448007	-0,137992	0,116984	0,274991	0,000974	-9,078348	0,169136	-0,097425	4,517771	-11,043394	-0,826633	3,811517	5,181686	-1,194553	397,065190	-216,403405	11,798539	-9,078348	0,169136	-0,097425	17,794973	701,606914	-0,826633	-9,078348	0,169136	-0,097425	17,794973	701,606914	-0,826633
10:22:59,31	0,688030	3,448007	-0,137992	0,116984	0,274991	0,000974	-9,071735	0,173186	-0,098263	4,228050	-10,843336	-0,816363	3,816059	5,184742	-1,195757	396,964870	-216,307913	11,819136	-9,071735	0,173186	-0,098263	17,823160	701,287826	-0,816363	-9,071735	0,173186	-0,098263	17,823160	701,287826	-0,816363
10:22:59,36	0,688030	3,448007	-0,137992	0,116984	0,274991	0,000974	-9,076653	0,170781	-0,099468	4,385675	-11,233715	-0,795767	3,810515	5,181104	-1,197764	396,840674	-216,300179	11,801003	-9,076653	0,170781	-0,099468	17,791952	701,283537	-0,795767	-9,076653	0,170781	-0,099468	17,791952	701,283537	-0,795767
10:22:59,41	0,688030	3,448007	-0,137992	0,116984	0,274991	0,000974	-9,070730	0,173763	-0,101474	4,175175	-11,037132	-0,813900	3,816234	5,182405	-1,195458	396,744089	-216,248694	11,822803	-9,070730	0,173763	-0,101474	17,815594	701,015148	-0,813900	-9,070730	0,173763	-0,101474	17,815594	701,015148	-0,813900
10:22:59,46	0,688030	3,448007	-0,137992	0,116984	0,274991	0,000974	-9,074716	0,169461	-0,099168	4,395204	-11,353829	-0,792100	3,814831	5,178923	-1,198240	396,643416	-216,285470	11,784833	-9,074716	0,169461	-0,099168	17,697869	701,011408	-0,792100	-9,074716	0,169461	-0,099168	17,697869	701,011408	-0,792100
10:22:59,51	0,688030	3,448007	-0,137992	0,116984	0,274991	0,000974	-9,070999	0,168935	-0,101951	4,340381	-11,229310	-0,830070	3,813541	5,176841	-1,200977	396,571053	-216,224956	11,798339	-9,070999	0,168935	-0,101951	17,601741	700,844094	-0,830070	-9,070999	0,168935	-0,101951	17,601741	700,844094	-0,830070
10:22:59,56	0,688030	3,448007	-0,137992	0,116984	0,274991	0,000974	-9,068550	0,169011	-0,104688	4,352625	-11,194923	-0,816564	3,811562	5,172648	-1,202174	396,461162	-216,216770	11,804340	-9,068550	0,169011	-0,104688	17,619994	700,686289	-0,816564	-9,068550	0,169011	-0,104688	17,619994	700,686289	-0,816564
10:22:59,61	0,688030	3,448007	-0,137992	0,116984	0,274991	0,000974	-9,063930	0,168629	-0,105885	4,324662	-11,053911	-0,810563	3,813753	5,173802	-1,204151	396,380982	-216,185246	11,812772	-9,063930	0,168629	-0,105885	17,562000	700,464580	-0,810563	-9,063930	0,168629	-0,105885	17,562000	700,464580	-0,810563
10:22:59,66	0,688030	3,448007	-0,137992	0,116984	0,274991	0,000974	-9,066025	0,167307	-0,107861	4,380571	-11,248058	-0,802131	3,815396	5,168654	-1,204546	396,294734	-216,137701	11,824632	-9,066025	0,167307	-0,107861	17,514201	700,434901	-0,802131	-9,066025	0,167307	-0,107861	17,514201	700,434901	-0,802131
10:22:59,72	0,688030	3,448007	-0,137992	0,116984	0,274991	0,000974	-9,062389	0,163311	-0,108256	4,586440	-11,157440	-0,790271	3,816458	5,172926	-1,207312	396,251646	-216,127085	11,813380	-9,062389	0,163311	-0,108256	17,406344	700,240077	-0,790271	-9,062389	0,163311	-0,108256	17,406344	700,240077	-0,790271
10:22:59,77	0,688030	3,448007	-0,137992	0,116984	0,274991	0,000974	-9,066619	0,164528	-0,111022	4,510810	-11,420052	-0,801523	3,812103	5,171977	-1,203487	396,122771	-216,095409	11,812499	-9,066619	0,164528	-0,111022	17,426244	700,309563	-0,801523	-9,066619	0,164528	-0,111022	17,426244	700,309563	-0,801523
10:22:59,82	0,688030	3,448007	-0,137992	0,116984	0,274991	0,000974	-9,063620	0,167824	-0,107198	4,302399	-11,391543	-0,802404	3,811992	5,172050	-1,207791	396,083333	-216,111748	11,800455	-9,063620	0,167824	-0,107198	17,476589	700,102638	-0,802404	-9,063620	0,167824	-0,107198	17,476589	700,102638	-0,802404
10:22:59,87	0,688030	3,448007	-0,137992	0,116984	0,274991	0,000974	-9,063627	0,167957	-0,111501	4,261606	-11,417906	-0,814448	3,808291	5,166656	-1,208191	395,967544	-216,030640	11,832118	-9,063627	0,167957	-0,111501	17,446248	700,076846	-0,814448	-9,063627	0,167957	-0,111501	17,446248	700,076846	-0,814448
10:22:59,92	0,688030	3,448007	-0,137992	0,116984	0,274991	0,000974	-9,057105	0,168465	-0,111901	4,247562	-11,219583	-0,782785	3,809467	5,162881	-1,208569	395,950137	-216,009767	11,832839	-9,057105	0,168465	-0,111901	17,472045	699,763178	-0,782785	-9,057105	0,168465	-0,111901	17,472045	699,763178	-0,782785
10:22:59,97	0,688030	3,448007	-0,137992	0,116984	0,274991	0,000974	-9,054425	0,165559	-0,112279	4,408038	-11,105709	-0,782064	3,810403	5,164926	-1,207871	395,840553	-216,018389	11,804659	-9,054425	0,165559	-0,112279	17,404413	699,666633	-0,782064	-9,054425	0,165559	-0,112279	17,404413	699,666633	-0,782064
10:23:00,02	0,688030	3,448007	-0,137992	0,116984	0,274991	0,000974	-9,056663	0,165771	-0,111581	4,334775	-11,312696	-0,810244	3,812121	5,159933	-1,209390	395,817662	-216,038989	11,833785	-9,056663	0,165771	-0,111581	17,347763	699,635359	-0,810244	-9,056663	0,165771	-0,111581	17,347763	699,635359	-0,810244
10:23:00,07	0,688030	3,448007	-0,137992	0,116984	0,274991	0,000974	-9,053198	0,161787	-0,113101	4,512634	-11,142021	-0,781118	3,810194	5,160429	-1,210999	395,740513	-216,024644	11,816377	-9,053198	0,161787	-0,113101	17,212913	699,534003	-0,781118	-9,053198	0,161787	-0,113101	17,212913	699,534003	-0,781118
10:23:00,12	0,688030	3,448007	-0,137992	0,116984	0,274991	0,000974	-9,052664	0,163703	-0,114709	4,386836	-11,188250	-0,798526	3,806491	5,157865	-1,212579	395,655064	-216,011880	11,827295	-9,052664	0,163703	-0,114709	17,237543	699,445872	-0,798526	-9,052664	0,163703	-0,114709	17,237543	699,445872	-0,798526
10:23:00,17	0,688030	3,448007	-0,137992	0,116984	0,274991	0,000974	-9,048593	0,165628	-0,116289	4,255064	-11,056936	-0,787608	3,807041	5,155867	-1,211830	395,611769	-215,969004	11,804230	-9,048593	0,165628	-0,116289	17,256885	699,257606	-0,787608	-9,048593	0,165628	-0,116289	17,256885	699,257606	-0,787608
10:23:00,22	0,688030	3,448007	-0,137992	0,116984	0,274991	0,000974	-9,047137	0,164153	-0,115540	4,347248	-11,040138	-0,810672	3,809309	5,163540	-1,209912	395,578461	-215,934491	11,830268	-9,047137	0,164153	-0,115540	17,233282	699,160079	-0,810672	-9,047137	0,164153	-0,115540	17,233282	699,160079	-0,810672
10:23:00,27	0,688030	3,448007	-0,137992	0,116984	0,274991	0,000974	-9,054916	0,166025	-0,113622	4,263147	-11,490783	-0,784635	3,807406	5,158707	-1,216539	395,516538	-215,942680	11,819093	-9,054916	0,166025	-0,113622	17,296121	699,320138	-0,784635	-9,054916	0,166025	-0,113622	17,296121	699,320138	-0,784635
10:23:00,32	0,688030	3,448007	-0,137992	0,116984	0,274991	0,000974	-9,049779	0,165257	-0,120249	4,265059	-11,273186	-0,795810	3,811981	5,158996	-1,214623	395,443996	-215,928071	11,819974	-9,049779	0,165257	-0,120249	17,237701	699,134472	-0,795810	-9,049779	0,165257	-0,120249	17,237701	699,134472	-0,795810
10:23:00,37	0,688030	3,448007	-0,137992	0,116984	0,274991	0,000974	-9,052317	0,161440	-0,118333	4,439922	-11,475290	-0,794929	3,811330	5,156040	-1,214981	395,413366	-215,928431	11,863550	-9,052317	0,161440	-0,118333	17,112933	699,131603	-0,794929	-9,052317	0,161440	-0,118333	17,112933	699,131603	-0,794929
10:23:00,42	0,688030	3,448007	-0,137992	0,116984	0,274991	0,000974	-9,049431	0,160525	-0,118691	4,471852	-11,351558	-0,751353	3,808948	5,154882	-1,216187	395,385378	-215,898421	11,826188	-9,049431	0,160525	-0,118691	17,073070	699,028774	-0,751353	-9,049431	0,160525	-0,118691	17,073070	699,028774	-0,751353
10:23:00,47	0,688030	3,448007	-0,137992	0,116984	0,274991	0,000974	-9,047237	0,162010	-0,119897	4,406656	-11,276740	-0,788714	3,809942	5,159210	-1,215477	395,297260	-215,868237	11,813907	-9,047237	0,162010	-0,119897	17,124403	698,931403	-0,788714	-9,047237	0,162010	-0,119897	17,124403	698,931403	-0,788714
10:23:00,52	0,688030	3,448007	-0,137992	0,116984	0,274991	0,000974	-9,051482	0,163312	-0,119187	4,320988	-11,588867	-0,800996	3,810536	5,159046	-1,218165	395,307547	-215,864402	11,849554	-9,051482	0,163312	-0,119187	17,141010	698,952483	-0,800996	-9,051482	0,163312	-0,119187	17,141010	698,952483	-0,800996
10:23:00,57	0,688030	3,448007	-0,137992	0,116984	0,274991	0,000974	-9,051638	0,162716	-0,121875	4,360484	-11,589961	-0,765348	3,809827	5,157355	-1,218189	395,248895	-215,871378	11,844730	-9,051638	0,162716	-0,121875	17,133661	698,963594	-0,765348	-9,051638	0,162716	-0,121875	17,133661	698,963594	-0,765348
10:23:00,62	0,688030	3,448007	-0,137992	0,116984	0,274991	0,000974	-9,049819	0,162484	-0,121899	4,337138	-11,542698	-0,770173	3,809759	5,155268	-1,219747	395,222425	-215,893993	11,844904	-9,049819	0,162484	-0,121899	17,092168	698,868094	-0,770173	-9,049819	0,162484	-0,121899	17,092168	698,868094	-0,770173
10:23:00,67	0,688030	3,448007	-0,137992	0,116984	0,274991	0,000974	-9,047978	0,161500	-0,123457	4,355498	-11,458562	-0,769999	3,809576	5,154943	-1,221345	395,130006	-215,868036	11,842733	-9,047978	0,161500	-0,123457	17,033265	698,807681	-0,769999	-9,047978	0,161500	-0,123457	17,033265	698,807681	-0,769999
10:23:00,72	0,688030	3,448007	-0,137992	0,116984	0,274991	0,000974	-9,047605	0,161495	-0,125055	4,332016	-11,532181	-0,772170	3,807850	5,149236	-1,221350	395,126783	-215,859845	11,807971	-9,047605	0,161495	-0,125055	17,009407	698,704780	-0,772170	-9,047605	0,161495	-0,125055	17,009407	698,704780	-0,772170
10:23:00,77	0,688030	3,448007	-0,137992	0,116984	0,274991	0,000974	-9,041799	0,160137	-0,125060	4,408116	-11,237184	-0,806932	3,807696	5,153789	-1,220617	395,045101	-215,795155	11,825621	-9,041799	0,160137	-0,125060	16,978903	698,544049	-0,806932	-9,041799	0,160137	-0,125060	16,978903	698,544049	-0,806932
10:23:00,82	0,688030	3,448007	-0,137992	0,116984	0,274991	0,000974	-9,045665	0,162547	-0,124328	4,298011	-11,541317	-0,789282	3,808845	5,152715	-1,222946	395,028589	-215,780963	11,832546	-9,045665	0,162547	-0,124328	17,057933	698,543423	-0,789282	-9,045665	0,162547	-0,124328	17,057933	698,543423	-0,789282
10:23:00,87	0,688030	3,448007	-0,137992	0,116984	0,274991	0,000974	-9,045309	0,161015	-0,126656	4,381678	-11,544201	-0,782356	3,808316	5,149589	-1,221359	395,048428	-215,784576	11,845242	-9,045309	0,161015	-0,126656	17,021386	698,512594	-0,782356	-9,045309	0,161015	-0,126656	17,021386	698,512594	-0,782356
10:23:00,92	0,688030	3,448007	-0,137992	0,116984	0,274991	0,000974	-9,042338	0,159910	-0,125070	4,445957	-11,370679	-0,769661	3,809850	5,150333	-1,224508	394,943749	-215,769859	11,858771	-9,042338	0,159910	-0,125070	16,998878	698,452828	-0,769661	-9,042338	0,159910	-0,125070	16,998878	698,452828	-0,769661
10:23:00,97	0,688030	3,448007	-0,137992	0,116984	0,274991	0,000974	-9,043749	0,158954	-0,128218	4,456084	-11,542076	-0,756132	3,806782	5,146158	-1,222959	394,891175	-215,821203	11,865264	-9,043749	0,158954	-0,128218	16,933945	698,392212	-0,756132	-9,043749	0,158954	-0,128218	16,933945	698,392212	-0,756132
10:23:01,02	0,688030	3,448007	-0,137992	0,116984	0,274991	0,000974	-9,038599	0,159524	-0,126669	4,355700	-11,294152	-0,749639	3,807346	5,149388	-1,222988	394,877423	-215,794855	11,852309	-9,038599	0,159524	-0,126669	16,878294	698,235889	-0,749639	-9,038599	0,159524	-0,126669	16,878294	698,235889	-0,749639
10:23:01,07	0,688030	3,448007	-0,137992	0,116984	0,274991	0,000974	-9,041679	0,160650	-0,126698	4,313082	-11,479373	-0,762594	3,808452	5,151773	-1,223802	394,837013	-215,758136	11,840405	-9,041679	0,160650	-0,126698	16,924080	698,292414	-0,762594	-9,041679	0,160650	-0,126698	16,924080	698,292414	-0,762594
10:23:01,12	0,688030	3,448007	-0,137992	0,116984	0,274991	0,000974	-9,044297	0,160885	-0,127512	4,312458	-11,668880	-0,774498	3,806664	5,152467	-1,227678	394,828406	-215,724361	11,867954	-9,044297	0,160885	-0,127512	16,941901	698,308442	-0,774498	-9,044297	0,160885	-0,127512	16,941901	698,308442	-0,774498
10:23:01,17	0,688030	3,448007	-0,137992	0,116984	0,274991	0,000974	-9,044004	0,162779	-0,131388	4,238880	-11,677986	-0,746949	3,802979	5,146384	-1,225345	394,738432	-215,717751	11,895202	-9,044004	0,162779	-0,131388	17,017058	698,276336	-0,746949	-9,044004	0,162779	-0,131388	17,017058	698,276336	-0,746949
10:23:01,22	0,688030	3,448007	-0,137992	0,116984	0,274991	0,000974	-9,036894	0,162929	-0,129056	4,191810	-11,389472	-0,719700	3,808960	5,147745	-1,225358	394,784360	-215,734614	11,846982	-9,036894	0,162929	-0,129056	16,981774	698,006687	-0,719700	-9,036894	0,162929	-0,129056	16,981774	698,006687	-0,719700
10:23:01,27	0,688030	3,448007	-0,137992	0,116984	0,274991	0,000974	-9,041063	0,158430	-0,129068	4,434144	-11,558075	-0,767921	3,805199	5,145512	-1,223838	394,678091	-215,754204	11,860076	-9,041063	0,158430	-0,129068	16,870897	698,165382	-0,767921	-9,041063	0,158430	-0,129068	16,870897	698,165382	-0,767921
10:23:01,32	0,688030	3,448007	-0,137992	0,116984	0,274991	0,000974	-9,037248	0,160571	-0,127548	4,252736	-11,441933	-0,754827	3,811164	5,145386	-1,225386	394,699710	-215,715829	11,843657	-9,037248	0,160571	-0,127548	16,857521	697,982050	-0,754827	-9,037248	0,160571	-0,127548	16,857521	697,982050	-0,754827
10:23:01,37	0,688030	3,448007	-0,137992	0,116984	0,274991	0,000974	-9,040122	0,155342	-0,129097	4,568667	-11,591811	-0,771246	3,806417	5,147393	-1,227362	394,686221	-215,701364	11,830403	-9,040122	0,155342	-0,129097	16,763006	698,057729	-0,771246	-9,040122	0,155342	-0,129097	16,763006	698,057729	-0,771246
10:23:01,42	0,688030	3,448007	-0,137992	0,116984	0,274991	0,000974	-9,039487	0,160456	-0,131072	4,308492	-11,577712	-0,784500	3,805766	5,144352	-1,226614	394,644167	-215,701804	11,800731	-9,039487	0,160456	-0,131072	16,904324	698,021989	-0,784500	-9,039487	0,160456	-0,131072	16,904324	698,021989	-0,784500
10:23:01,47	0,688030	3,448007	-0,137992	0,116984	0,274991	0,000974	-9,036527	0,159500	-0,130324	4,336822	-11,460022	-0,814172	3,805019	5,148979	-1,225071	394,574281	-215,666831	11,855485	-9,036527	0,159500	-0,130324	16,857569	697,907365	-0,814172	-9,036527	0,159500	-0,130324	16,857569	697,907365	-0,814172
10:23:01,52	0,688030	3,448007	-0,137992	0,116984	0,274991	0,000974	-9,040161	0,162460	-0,128781	4,178258	-11,726981	-0,759418	3,808538	5,146152	-1,230082	394,566416	-215,646917	11,893358	-9,040161	0,162460	-0,128781	16,931349	697,925648	-0,759418	-9,040161	0,162460	-0,128781	16,931349	697,925648	-0,759418
10:23:01,57	0,688030	3,448007	-0,137992	0,116984	0,274991	0,000974	-9,039472	0,158000	-0,133793	4,423501	-11,707929	-0,721545	3,805971	5,145580	-1,228329	394,557827	-215,680370	11,819717	-9,039472	0,158000	-0,133793	16,826467	697,890625	-0,721545	-9,039472	0,158000	-0,133793	16,826467	697,890625	-0,721545
10:23:01,62	0,688030	3,448007	-0,137992	0,116984	0,274991	0,000974	-9,037694	0,159936	-0,132039	4,289515	-11,606164	-0,795186	3,804943	5,142252	-1,230900	394,543583	-215,705543	11,837716	-9,037694	0,159936	-0,132039	16,844529	697,852786	-0,795186	-9,037694	0,159936	-0,132039	16,844529	697,852786	-0,795186
10:23:01,67	0,688030	3,448007	-0,137992	0,116984	0,274991	0,000974	-9,034297	0,159162	-0,134610	4,300860	-11,429287	-0,777187	3,803129	5,143133	-1,228954	394,496119	-215,622935	11,878244	-9,034297	0,159162	-0,134610	16,795087	697,763025	-0,777187	-9,034297	0,159162	-0,134610	16,795087	697,763025	-0,777187
10:23:01,72	0,688030	3,448007	-0,137992	0,116984	0,274991	0,000974	-9,034153	0,161174	-0,132665	4,244063	-11,504200	-0,736659	3,805992	5,142883	-1,230513	394,466525	-215,639393	11,884272	-9,034153	0,161174	-0,132665	16,896203	697,676795	-0,736659	-9,034153	0,161174	-0,132665	16,896203	697,676795	-0,736659
10:23:01,77	0,688030	3,448007	-0,137992	0,116984	0,274991	0,000974	-9,035369	0,158570	-0,134224	4,350433	-11,584820	-0,730630	3,807800	5,142463	-1,229754	394,481783	-215,650588	11,844784	-9,035369	0,158570	-0,134224	16,798142	697,691613	-0,730630	-9,035369	0,158570	-0,134224	16,798142	697,691613	-0,730630
10:23:01,82	0,688030	3,448007	-0,137992	0,116984	0,274991	0,000974	-9,035908	0,156794	-0,133465	4,440696	-11,594051	-0,770119	3,807104	5,139378	-1,232082	394,439381	-215,676981	11,859748	-9,035908	0,156794	-0,133465	16,749023	697,724716	-0,770119	-9,035908	0,156794	-0,133465	16,749023	697,724716	-0,770119
10:23:01,87	0,688030	3,448007	-0,137992	0,116984	0,274991	0,000974	-9,032889	0,155854	-0,135792	4,445497	-11,460593	-0,755154	3,805943	5,145290	-1,232125	394,431927	-215,594219	11,843798	-9,032889	0,155854	-0,135792	16,680066	697,621190	-0,755154	-9,032889	0,155854	-0,135792	16,680066	697,621190	-0,755154
10:23:01,92	0,688030	3,448007	-0,137992	0,116984	0,274991	0,000974	-9,037428	0,159816	-0,135836	4,307444	-11,744458	-0,771105	3,801074	5,144542	-1,229429	394,349306	-215,579383	11,866755	-9,037428	0,159816	-0,135836	16,852993	697,693637	-0,771105	-9,037428	0,159816	-0,135836	16,852993	697,693637	-0,771105
10:23:01,97	0,688030	3,448007	-0,137992	0,116984	0,274991	0,000974	-9,034346	0,163659	-0,133139	4,079160	-11,663148	-0,748148	3,802769	5,142477	-1,232526	394,316880	-215,574254	11,888504	-9,034346	0,163659	-0,133139	16,926363	697,532986	-0,748148	-9,034346	0,163659	-0,133139	16,926363	697,532986	-0,748148
10:23:02,02	0,688030	3,448007	-0,137992	0,116984	0,274991	0,000974	-9,033405	0,161158	-0,136236	4,197412	-11,644872	-0,726399	3,805689	5,140248	-1,232515	394,300936	-215,577592	11,893574	-9,033405	0,161158	-0,136236	16,848331	697,477408	-0,726399	-9,033405	0,161158	-0,136236	16,848331	697,477408	-0,726399
10:23:02,07	0,688030	3,448007	-0,137992	0,116984	0,274991	0,000974	-9,032934	0,157515	-0,136226	4,376018	-11,632542	-0,721329	3,804525	5,143114	-1,231768	394,325833	-215,624410	11,857671	-9,032934	0,157515	-0,136226	16,740912	697,452800	-0,721329	-9,032934	0,157515	-0,136226	16,740912	697,452800	-0,721329
10:23:02,12	0,688030	3,448007	-0,137992	0,116984	0,274991	0,000974	-9,034835	0,159956	-0,135478	4,220977	-11,686394	-0,757231	3,803212	5,137373	-1,230233	394,231517	-215,586289	11,857850	-9,034835	0,159956	-0,135478	16,777507	697,548131	-0,757231	-9,034835	0,159956	-0,135478	16,777507	697,548131	-0,757231
10:23:02,17	0,688030	3,448007	-0,137992	0,116984	0,274991	0,000974	-9,029207	0,158222	-0,133943	4,296984	-11,494485	-0,757053	3,804457	5,138475	-1,232440	394,278985	-215,607910	11,870503	-9,029207	0,158222	-0,133943	16,717421	697,298253	-0,757053	-9,029207	0,158222	-0,133943	16,717421	697,298253	-0,757053
10:23:02,22	0,688030	3,448007	-0,137992	0,116984	0,274991	0,000974	-9,030783	0,157695	-0,136150	4,329416	-11,524535	-0,744399	3,799683	5,140744	-1,230279	394,229969	-215,560954	11,824679	-9,030783	0,157695	-0,136150	16,708457	697,391945	-0,744399	-9,030783	0,157695	-0,136150	16,708457	697,391945	-0,744399
10:23:02,27	0,688030	3,448007	-0,137992	0,116984	0,274991	0,000974	-9,030361	0,162964	-0,133989	4,071583	-11,568505	-0,790224	3,803757	5,142435	-1,234540	394,208588	-215,517971	11,858895	-9,030361	0,162964	-0,133989	16,864243	697,314827	-0,790224	-9,030361	0,162964	-0,133989	16,864243	697,314827	-0,790224
10:23:02,32	0,688030	3,448007	-0,137992	0,116984	0,274991	0,000974	-9,033863	0,160281	-0,138251	4,237617	-11,790610	-0,756008	3,806691	5,136831	-1,235688	394,194285	-215,530897	11,854156	-9,033863	0,160281	-0,138251	16,819684	697,367619	-0,756008	-9,033863	0,160281	-0,138251	16,819684	697,367619	-0,756008
10:23:02,37	0,688030	3,448007	-0,137992	0,116984	0,274991	0,000974	-9,030476	0,154938	-0,139398	4,497091	-11,620411	-0,760746	3,800705	5,137125	-1,230680	394,139465	-215,530304	11,841010	-9,030476	0,154938	-0,139398	16,659758	697,271940	-0,760746	-9,030476	0,154938	-0,139398	16,659758	697,271940	-0,760746
10:23:02,42	0,688030	3,448007	-0,137992	0,116984	0,274991	0,000974	-9,027738	0,160269	-0,134390	4,192995	-11,525821	-0,773893	3,804758	5,136190	-1,233375	394,123655	-215,561732	11,871439	-9,027738	0,160269	-0,134390	16,774127	697,151618	-0,773893	-9,027738	0,160269	-0,134390	16,774127	697,151618	-0,773893
10:23:02,47	0,688030	3,448007	-0,137992	0,116984	0,274991	0,000974	-9,028954	0,156292	-0,137085	4,364678	-11,587052	-0,743464	3,803055	5,135513	-1,231430	394,126023	-215,498583	11,871859	-9,028954	0,156292	-0,137085	16,633613	697,185876	-0,743464	-9,028954	0,156292	-0,137085	16,633613	697,185876	-0,743464
10:23:02,52	0,688030	3,448007	-0,137992	0,116984	0,274991	0,000974	-9,027517	0,157429	-0,135140	4,361458	-11,541824	-0,743044	3,805913	5,136006	-1,234965	394,094146	-215,511952	11,840560	-9,027517	0,157429	-0,135140	16,719600	697,118257	-0,743044	-9,027517	0,157429	-0,135140	16,719600	697,118257	-0,743044
10:23:02,57	0,688030	3,448007	-0,137992	0,116984	0,274991	0,000974	-9,029373	0,155200	-0,138675	4,449830	-11,659256	-0,774343	3,803512	5,134519	-1,233768	394,076075	-215,520644	11,887555	-9,029373	0,155200	-0,138675	16,633024	697,146518	-0,774343	-9,029373	0,155200	-0,138675	16,633024	697,146518	-0,774343
10:23:02,62	0,688030	3,448007	-0,137992	0,116984	0,274991	0,000974	-9,026885	0,156535	-0,137478	4,363828	-11,541177	-0,727348	3,803542	5,139424	-1,234965	394,092611	-215,491807	11,865544	-9,026885	0,156535	-0,137478	16,651849	697,069278	-0,727348	-9,026885	0,156535	-0,137478	16,651849	697,069278	-0,727348
10:23:02,67	0,688030	3,448007	-0,137992	0,116984	0,274991	0,000974	-9,031147	0,158961	-0,138675	4,270911	-11,762925	-0,749359	3,802253	5,133751	-1,232271	394,027512	-215,521822	11,838323	-9,031147	0,158961	-0,138675	16,749383	697,182137	-0,749359	-9,031147	0,158961	-0,138675	16,749383	697,182137	-0,749359
10:23:02,72	0,688030	3,448007	-0,137992	0,116984	0,274991	0,000974	-9,025590	0,157242	-0,135982	4,301778	-11,515294	-0,776580	3,806979	5,138550	-1,234955	394,037156	-215,458878	11,901543	-9,025590	0,157242	-0,135982	16,645274	696,993488	-0,776580	-9,025590	0,157242	-0,135982	16,645274	696,993488	-0,776580
10:23:02,77	0,688030	3,448007	-0,137992	0,116984	0,274991	0,000974	-9,032109	0,155549	-0,138665	4,449171	-11,877403	-0,713360	3,802265	5,134640	-1,237326	394,042623	-215,515540	11,831889	-9,032109	0,155549	-0,138665	16,659731	697,143122	-0,713360	-9,032109	0,155549	-0,138665	16,659731	697,143122	-0,713360
10:23:02,82	0,688030	3,448007	-0,137992	0,116984	0,274991	0,000974	-9,026366	0,157676	-0,141037	4,292229	-11,545740	-0,783014	3,804495	5,135556	-1,234599	393,978537	-215,493546	11,880565	-9,026366	0,157676	-0,141037	16,669760	697,024018	-0,783014	-9,026366	0,157676	-0,141037	16,669760	697,024018	-0,783014
10:23:02,87	0,688030	3,448007	-0,137992	0,116984	0,274991	0,000974	-9,028274	0,156203	-0,138309	4,355812	-11,711431	-0,734338	3,803890	5,135493	-1,235780	393,961035	-215,461749	11,872677	-9,028274	0,156203	-0,138309	16,617739	697,008071	-0,734338	-9,028274	0,156203	-0,138309	16,617739	697,008071	-0,734338
10:23:02,92	0,688030	3,448007	-0,137992	0,116984	0,274991	0,000974	-9,027916	0,156695	-0,139490	4,348999	-11,723901	-0,742225	3,799104	5,133804	-1,235038	393,925420	-215,482689	11,846618	-9,027916	0,156695	-0,139490	16,649570	696,967544	-0,742225	-9,027916	0,156695	-0,139490	16,649570	696,967544	-0,742225
10:23:02,97	0,688030	3,448007	-0,137992	0,116984	0,274991	0,000974	-9,024062	0,159995	-0,138748	4,141447	-11,543839	-0,768285	3,800916	5,131059	-1,236937	393,940882	-215,467765	11,877069	-9,024062	0,159995	-0,138748	16,701084	696,845025	-0,768285	-9,024062	0,159995	-0,138748	16,701084	696,845025	-0,768285
10:23:03,02	0,688030	3,448007	-0,137992	0,116984	0,274991	0,000974	-9,022590	0,157054	-0,140647	4,315069	-11,461347	-0,737834	3,802552	5,136501	-1,236984	393,880349	-215,427320	11,880106	-9,022590	0,157054	-0,140647	16,643785	696,811937	-0,737834	-9,022590	0,157054	-0,140647	16,643785	696,811937	-0,737834
10:23:03,07	0,688030	3,448007	-0,137992	0,116984	0,274991	0,000974	-9,028121	0,158358	-0,140694	4,252029	-11,821615	-0,734797	3,806765	5,134118	-1,235017	393,914890	-215,439172	11,868859	-9,028121	0,158358	-0,140694	16,683096	696,885867	-0,734797	-9,028121	0,158358	-0,140694	16,683096	696,885867	-0,734797
10:23:03,12	0,688030	3,448007	-0,137992	0,116984	0,274991	0,000974	-9,028164	0,153518	-0,138727	4,510714	-11,788028	-0,746044	3,799496	5,133383	-1,237014	393,820973	-215,433395	11,865013	-9,028164	0,153518	-0,138727	16,561844	696,922855	-0,746044	-9,028164	0,153518	-0,138727	16,561844	696,922855	-0,746044
10:23:03,17	0,688030	3,448007	-0,137992	0,116984	0,274991	0,000974	-9,023893	0,159445	-0,140724	4,160540	-11,650144	-0,749889	3,798979	5,131677	-1,239714	393,858501	-215,443725	11,860752	-9,023893	0,159445	-0,140724	16,676961	696,725442	-0,749889	-9,023893	0,159445	-0,140724	16,676961	696,725442	-0,749889
10:23:03,22	0,688030	3,448007	-0,137992	0,116984	0,274991	0,000974	-9,022157	0,159040	-0,143424	4,191419	-11,522237	-0,754151	3,803644	5,136351	-1,235832	393,845822	-215,452010	11,879135	-9,022157	0,159040	-0,143424	16,676045	696,717119	-0,754151	-9,022157	0,159040	-0,143424	16,676045	696,717119	-0,754151
10:23:03,27	0,688030	3,448007	-0,137992	0,116984	0,274991	0,000974	-9,028537	0,157337	-0,139543	4,266432	-11,860813	-0,735767	3,797714	5,132552	-1,236997	393,805651	-215,405908	11,894681	-9,028537	0,157337	-0,139543	16,617417	696,879340	-0,735767	-9,028537	0,157337	-0,139543	16,617417	696,879340	-0,735767
10:23:03,32	0,688030	3,448007	-0,137992	0,116984	0,274991	0,000974	-9,022282	0,160573	-0,140708	4,118009	-11,593418	-0,720222	3,804153	5,133092	-1,236237	393,785315	-215,409054	11,876139	-9,022282	0,160573	-0,140708	16,723006	696,655756	-0,720222	-9,022282	0,160573	-0,140708	16,723006	696,655756	-0,720222
10:23:03,37	0,688030	3,448007	-0,137992	0,116984	0,274991	0,000974	-9,025970	0,155267	-0,139947	4,381054	-11,801188	-0,738764	3,802930	5,132606	-1,237830	393,754690	-215,387609	11,843910	-9,025970	0,155267	-0,139947	16,569493	696,737426	-0,738764	-9,025970	0,155267	-0,139947	16,569493	696,737426	-0,738764
10:23:03,42	0,688030	3,448007	-0,137992	0,116984	0,274991	0,000974	-9,024937	0,156083	-0,141540	4,341884	-11,784734	-0,770993	3,800619	5,131328	-1,238183	393,771391	-215,370445	11,877830	-9,024937	0,156083	-0,141540	16,594373	696,672816	-0,770993	-9,024937	0,156083	-0,141540	16,594373	696,672816	-0,770993
10:23:03,47	0,688030	3,448007	-0,137992	0,116984	0,274991	0,000974	-9,022675	0,157445	-0,141893	4,294262	-11,661220	-0,737072	3,802809	5,133834	-1,238612	393,714976	-215,413588	11,868350	-9,022675	0,157445	-0,141893	16,653687	696,618750	-0,737072	-9,022675	0,157445	-0,141893	16,653687	696,618750	-0,737072
10:23:03,52	0,688030	3,448007	-0,137992	0,116984	0,274991	0,000974	-9,025940	0,156802	-0,142323	4,262143	-11,858297	-0,746553	3,801753	5,132603	-1,235116	393,743417	-215,369277	11,842759	-9,025940	0,156802	-0,142323	16,571071	696,677994	-0,746553	-9,025940	0,156802	-0,142323	16,571071	696,677994	-0,746553
10:23:03,57	0,688030	3,448007	-0,137992	0,116984	0,274991	0,000974	-9,024346	0,157100	-0,138827	4,299205	-11,772912	-0,772144	3,806339	5,128364	-1,239374	393,683902	-215,367514	11,870407	-9,024346	0,157100	-0,138827	16,631582	696,638216	-0,772144	-9,024346	0,157100	-0,138827	16,631582	696,638216	-0,772144
10:23:03,62	0,688030	3,448007	-0,137992	0,116984	0,274991	0,000974	-9,022968	0,151010	-0,143084	4,587690	-11,753710	-0,744496	3,795805	5,128112	-1,240906	393,716894	-215,352389	11,898697	-9,022968	0,151010	-0,143084	16,441947	696,549291	-0,744496	-9,022968	0,151010	-0,143084	16,441947	696,549291	-0,744496
10:23:03,67	0,688030	3,448007	-0,137992	0,116984	0,274991	0,000974	-9,017482	0,160006	-0,144616	4,149476	-11,447427	-0,716206	3,800987	5,129655	-1,239389	393,673122	-215,392449	11,873840	-9,017482	0,160006	-0,144616	16,709944	696,424922	-0,716206	-9,017482	0,160006	-0,144616	16,709944	696,424922	-0,716206
10:23:03,72	0,688030	3,448007	-0,137992	0,116984	0,274991	0,000974	-9,021410	0,156290	-0,143100	4,286119	-11,669569	-0,741063	3,800324	5,129101	-1,238248	393,613612	-215,331340	11,875518	-9,021410	0,156290	-0,143100	16,554897	696,511140	-0,741063	-9,021410	0,156290	-0,143100	16,554897	696,511140	-0,741063
10:23:03,77	0,688030	3,448007	-0,137992	0,116984	0,274991	0,000974	-9,020599	0,156587	-0,141958	4,293847	-11,709450	-0,739385	3,802684	5,131205	-1,237475	393,617456	-215,325790	11,875905	-9,020599	0,156587	-0,141958	16,585931	696,407537	-0,739385	-9,020599	0,156587	-0,141958	16,585931	696,407537	-0,739385
10:23:03,82	0,688030	3,448007	-0,137992	0,116984	0,274991	0,000974	-9,023600	0,155595	-0,141185	4,352156	-11,864993	-0,738997	3,802712	5,127662	-1,236299	393,624188	-215,345039	11,864293	-9,023600	0,155595	-0,141185	16,566374	696,487640	-0,738997	-9,023600	0,155595	-0,141185	16,566374	696,487640	-0,738997
10:23:03,87	0,688030	3,448007	-0,137992	0,116984	0,274991	0,000974	-9,020546	0,153800	-0,140009	4,432223	-11,690709	-0,750610	3,799080	5,127640	-1,237890	393,578816	-215,342206	11,850652	-9,020546	0,153800	-0,140009	16,505486	696,422153	-0,750610	-9,020546	0,153800	-0,140009	16,505486	696,422153	-0,750610
10:23:03,92	0,688030	3,448007	-0,137992	0,116984	0,274991	0,000974	-9,018711	0,156935	-0,141600	4,248967	-11,636015	-0,764251	3,800409	5,128373	-1,236292	393,644387	-215,324783	11,869283	-9,018711	0,156935	-0,141600	16,568333	696,332825	-0,764251	-9,018711	0,156935	-0,141600	16,568333	696,332825	-0,764251
10:23:03,97	0,688030	3,448007	-0,137992	0,116984	0,274991	0,000974	-9,020010	0,156150	-0,140002	4,337659	-11,655477	-0,745620	3,802648	5,126687	-1,240590	393,591054	-215,322394	11,858124	-9,020010	0,156150	-0,140002	16,595406	696,415316	-0,745620	-9,020010	0,156150	-0,140002	16,595406	696,415316	-0,745620
10:23:04,02	0,688030	3,448007	-0,137992	0,116984	0,274991	0,000974	-9,019670	0,153368	-0,144301	4,457715	-11,685152	-0,756778	3,796071	5,128672	-1,240605	393,560714	-215,342043	11,881199	-9,019670	0,153368	-0,144301	16,497091	696,358911	-0,756778	-9,019670	0,153368	-0,144301	16,497091	696,358911	-0,756778
10:23:04,07	0,688030	3,448007	-0,137992	0,116984	0,274991	0,000974	-9,018101	0,160057	-0,144315	4,077715	-11,620010	-0,733704	3,802063	5,128347	-1,237512	393,581772	-215,303584	11,832869	-9,018101	0,160057	-0,144315	16,642154	696,300880	-0,733704	-9,018101	0,160057	-0,144315	16,642154	696,300880	-0,733704
10:23:04,12	0,688030	3,448007	-0,137992	0,116984	0,274991	0,000974	-9,020815	0,154704	-0,141222	4,399868	-11,762135	-0,782034	3,806074	5,127526	-1,239818	393,543701	-215,322001	11,878251	-9,020815	0,154704	-0,141222	16,544156	696,371809	-0,782034	-9,020815	0,154704	-0,141222	16,544156	696,371809	-0,782034
10:23:04,17	0,688030	3,448007	-0,137992	0,116984	0,274991	0,000974	-9,022110	0,150820	-0,143529	4,566881	-11,853234	-0,736652	3,800163	5,127540	-1,239424	393,526727	-215,292277	11,907189	-9,022110	0,150820	-0,143529	16,406228	696,382364	-0,736652	-9,022110	0,150820	-0,143529	16,406228	696,382364	-0,736652
10:23:04,22	0,688030	3,448007	-0,137992	0,116984	0,274991	0,000974	-9,019166	0,155946	-0,143134	4,317579	-11,729752	-0,707714	3,800667	5,130746	-1,241029	393,490229	-215,278955	11,880460	-9,019166	0,155946	-0,143134	16,559326	696,274808	-0,707714	-9,019166	0,155946	-0,143134	16,559326	696,274808	-0,707714
10:23:04,27	0,688030	3,448007	-0,137992	0,116984	0,274991	0,000974	-9,022194	0,157113	-0,144740	4,250187	-11,925463	-0,734443	3,800071	5,129516	-1,239061	393,490448	-215,298849	11,907408	-9,022194	0,157113	-0,144740	16,583538	696,316774	-0,734443	-9,022194	0,157113	-0,144740	16,583538	696,316774	-0,734443
10:23:04,32	0,688030	3,448007	-0,137992	0,116984	0,274991	0,000974	-9,020832	0,157014	-0,142771	4,238212	-11,844473	-0,707495	3,794977	5,130529	-1,241973	393,517605	-215,271011	11,910274	-9,020832	0,157014	-0,142771	16,563796	696,290802	-0,707495	-9,020832	0,157014	-0,142771	16,563796	696,290802	-0,707495
10:23:04,37	0,688030	3,448007	-0,137992	0,116984	0,274991	0,000974	-9,019162	0,161932	-0,145683	4,020167	-11,748036	-0,704629	3,800111	5,129286	-1,243742	393,500351	-215,260097	11,877453	-9,019162	0,161932	-0,145683	16,731807	696,256148	-0,704629	-9,019162	0,161932	-0,145683	16,731807	696,256148	-0,704629
10:23:04,42	0,688030	3,448007	-0,137992	0,116984	0,274991	0,000974	-9,020652	0,156864	-0,147453	4,284531	-11,845935	-0,737450	3,797702	5,124487	-1,243369	393,461664	-215,265482	11,856942	-9,020652	0,156864	-0,147453	16,598329	696,275245	-0,737450	-9,020652	0,156864	-0,147453	16,598329	696,275245	-0,737450
10:23:04,47	0,688030	3,448007	-0,137992	0,116984	0,274991	0,000974	-9,015291	0,156551	-0,147080	4,276803	-11,597997	-0,757961	3,801894	5,126694	-1,239088	393,494574	-215,277523	11,849819	-9,015291	0,156551	-0,147080	16,566026	696,102378	-0,757961	-9,015291	0,156551	-0,147080	16,566026	696,102378	-0,757961
10:23:04,52	0,688030	3,448007	-0,137992	0,116984	0,274991	0,000974	-9,019299	0,154024	-0,142798	4,414221	-11,771871	-0,765083	3,796415	5,122969	-1,240679	393,404012	-215,276250	11,845415	-9,019299	0,154024	-0,142798	16,505095	696,243101	-0,765083	-9,019299	0,154024	-0,142798	16,505095	696,243101	-0,765083
10:23:04,57	0,688030	3,448007	-0,137992	0,116984	0,274991	0,000974	-9,013334	0,156906	-0,144389	4,220155	-11,540732	-0,769488	3,799435	5,124956	-1,239865	393,435375	-215,244101	11,880360	-9,013334	0,156906	-0,144389	16,537300	696,005950	-0,769488	-9,013334	0,156906	-0,144389	16,537300	696,005950	-0,769488
10:23:04,62	0,688030	3,448007	-0,137992	0,116984	0,274991	0,000974	-9,016565	0,155285	-0,143575	4,347994	-11,697663	-0,734543	3,793995	5,119853	-1,239888	393,355581	-215,239464	11,879645	-9,016565	0,155285	-0,143575	16,537855	696,102662	-0,734543	-9,016565	0,155285	-0,143575	16,537855	696,102662	-0,734543
10:23:04,67	0,688030	3,448007	-0,137992	0,116984	0,274991	0,000974	-9,009425	0,157444	-0,143598	4,199823	-11,397803	-0,735258	3,796480	5,124575	-1,241419	393,433644	-215,243876	11,885608	-9,009425	0,157444	-0,143598	16,559198	695,842028	-0,735258	-9,009425	0,157444	-0,143598	16,559198	695,842028	-0,735258
10:23:04,72	0,688030	3,448007	-0,137992	0,116984	0,274991	0,000974	-9,014757	0,157653	-0,145130	4,224195	-11,605258	-0,729295	3,801674	5,124146	-1,242226	393,368901	-215,206020	11,874276	-9,014757	0,157653	-0,145130	16,599932	696,053137	-0,729295	-9,014757	0,157653	-0,145130	16,599932	696,053137	-0,729295
10:23:04,77	0,688030	3,448007	-0,137992	0,116984	0,274991	0,000974	-9,016983	0,152941	-0,145936	4,469637	-11,796021	-0,740627	3,803425	5,123005	-1,242972	393,375036	-215,239803	11,902789	-9,016983	0,152941	-0,145936	16,475475	696,037137	-0,740627	-9,016983	0,152941	-0,145936	16,475475	696,037137	-0,740627
10:23:04,82	0,688030	3,448007	-0,137992	0,116984	0,274991	0,000974	-9,016870	0,150853	-0,146682	4,551982	-11,767925	-0,712114	3,802244	5,126360	-1,244541	393,384635	-215,238004	11,899151	-9,016870	0,150853	-0,146682	16,393975	696,056338	-0,712114	-9,016870	0,150853	-0,146682	16,393975	696,056338	-0,712114
10:23:04,87	0,688030	3,448007	-0,137992	0,116984	0,274991	0,000974	-9,019185	0,153554	-0,148251	4,417920	-11,880919	-0,715752	3,797419	5,124222	-1,237947	393,307127	-215,210010	11,924752	-9,019185	0,153554	-0,148251	16,471892	696,125113	-0,715752	-9,019185	0,153554	-0,148251	16,471892	696,125113	-0,715752
10:23:04,92	0,688030	3,448007	-0,137992	0,116984	0,274991	0,000974	-9,014921	0,156663	-0,141657	4,241723	-11,740292	-0,690151	3,800400	5,126628	-1,239533	393,329441	-215,216998	11,877684	-9,014921	0,156663	-0,141657	16,539779	695,930987	-0,690151	-9,014921	0,156663	-0,141657	16,539779	695,930987	-0,690151
10:23:04,97	0,688030	3,448007	-0,137992	0,116984	0,274991	0,000974	-9,018494	0,155285	-0,143244	4,318480	-11,903303	-0,737218	3,798572	5,126479	-1,241876	393,300234	-215,199374	11,884482	-9,018494	0,155285	-0,143244	16,508370	696,048506	-0,737218	-9,018494	0,155285	-0,143244	16,508370	696,048506	-0,737218
10:23:05,02	0,688030	3,448007	-0,137992	0,116984	0,274991	0,000974	-9,017452	0,156793	-0,145586	4,240719	-11,883219	-0,730421	3,797409	5,122549	-1,245320	393,310391	-215,203623	11,929159	-9,017452	0,156793	-0,145586	16,548993	695,986784	-0,730421	-9,017452	0,156793	-0,145586	16,548993	695,986784	-0,730421
10:23:05,07	0,688030	3,448007	-0,137992	0,116984	0,274991	0,000974	-9,013467	0,155835	-0,149031	4,291930	-11,665040	-0,685743	3,798522	5,124494	-1,244608	393,279819	-215,212322	11,871101	-9,013467	0,155835	-0,149031	16,525007	695,892083	-0,685743	-9,013467	0,155835	-0,149031	16,525007	695,892083	-0,685743
10:23:05,12	0,688030	3,448007	-0,137992	0,116984	0,274991	0,000974	-9,015708	0,155844	-0,148318	4,268667	-11,803722	-0,743802	3,795026	5,121916	-1,243054	393,273727	-215,173588	11,865627	-9,015708	0,155844	-0,148318	16,502414	695,929355	-0,743802	-9,015708	0,155844	-0,148318	16,502414	695,929355	-0,743802
10:23:05,17	0,688030	3,448007	-0,137992	0,116984	0,274991	0,000974	-9,011727	0,157582	-0,146764	4,208764	-11,621359	-0,749276	3,797953	5,124267	-1,243803	393,284293	-215,193376	11,904956	-9,011727	0,157582	-0,146764	16,578982	695,799218	-0,749276	-9,011727	0,157582	-0,146764	16,578982	695,799218	-0,749276
10:23:05,22	0,688030	3,448007	-0,137992	0,116984	0,274991	0,000974	-9,015227	0,156224	-0,147513	4,267558	-11,784305	-0,709947	3,796120	5,126491	-1,240337	393,249309	-215,185478	11,898628	-9,015227	0,156224	-0,147513	16,531125	695,911008	-0,709947	-9,015227	0,156224	-0,147513	16,531125	695,911008	-0,709947
10:23:05,27	0,688030	3,448007	-0,137992	0,116984	0,274991	0,000974	-9,016237	0,158923	-0,144048	4,116539	-11,871056	-0,716275	3,796724	5,124185	-1,241510	393,250134	-215,188061	11,874786	-9,016237	0,158923	-0,144048	16,592006	695,903520	-0,716275	-9,016237	0,158923	-0,144048	16,592006	695,903520	-0,716275
10:23:05,32	0,688030	3,448007	-0,137992	0,116984	0,274991	0,000974	-9,014540	0,157247	-0,145221	4,201868	-11,780849	-0,740116	3,798541	5,122866	-1,242266	393,260776	-215,153757	11,886045	-9,014540	0,157247	-0,145221	16,545768	695,860578	-0,740116	-9,014540	0,157247	-0,145221	16,545768	695,860578	-0,740116
10:23:05,37	0,688030	3,448007	-0,137992	0,116984	0,274991	0,000974	-9,014307	0,155014	-0,145976	4,353020	-11,776653	-0,728858	3,797344	5,122233	-1,243827	393,252181	-215,151726	11,882002	-9,014307	0,155014	-0,145976	16,521618	695,846459	-0,728858	-9,014307	0,155014	-0,145976	16,521618	695,846459	-0,728858
10:23:05,42	0,688030	3,448007	-0,137992	0,116984	0,274991	0,000974	-9,013160	0,155734	-0,147537	4,313051	-11,725472	-0,732901	3,798403	5,120201	-1,241526	393,186385	-215,156830	11,866461	-9,013160	0,155734	-0,147537	16,538155	695,807607	-0,732901	-9,013160	0,155734	-0,147537	16,538155	695,807607	-0,732901
10:23:05,47	0,688030	3,448007	-0,137992	0,116984	0,274991	0,000974	-9,011930	0,153801	-0,145237	4,376231	-11,715928	-0,748442	3,798991	5,126139	-1,245048	393,201845	-215,140460	11,860261	-9,011930	0,153801	-0,145237	16,449621	695,720576	-0,748442	-9,011930	0,153801	-0,145237	16,449621	695,720576	-0,748442
10:23:05,52	0,688030	3,448007	-0,137992	0,116984	0,274991	0,000974	-9,017366	0,156261	-0,148758	4,270231	-11,993420	-0,754642	3,798949	5,124078	-1,243461	393,181090	-215,146709	11,902602	-9,017366	0,156261	-0,148758	16,536711	695,869845	-0,754642	-9,017366	0,156261	-0,148758	16,536711	695,869845	-0,754642
10:23:05,57	0,688030	3,448007	-0,137992	0,116984	0,274991	0,000974	-9,015561	0,155267	-0,147172	4,306132	-11,914373	-0,712301	3,800257	5,121993	-1,241872	393,233992	-215,148614	11,900948	-9,015561	0,155267	-0,147172	16,494580	695,807144	-0,712301	-9,015561	0,155267	-0,147172	16,494580	695,807144	-0,712301
10:23:05,62	0,688030	3,448007	-0,137992	0,116984	0,274991	0,000974	-9,014409	0,153091	-0,145583	4,444089	-11,807721	-0,713955	3,796578	5,121434	-1,245770	393,174581	-215,145741	11,927529	-9,014409	0,153091	-0,145583	16,461715	695,823393	-0,713955	-9,014409	0,153091	-0,145583	16,461715	695,823393	-0,713955
10:23:05,67	0,688030	3,448007	-0,137992	0,116984	0,274991	0,000974	-9,012086	0,155998	-0,149480	4,265688	-11,739812	-0,687374	3,798366	5,124535	-1,243869	393,177453	-215,127917	11,884076	-9,012086	0,155998	-0,149480	16,511543	695,708945	-0,687374	-9,012086	0,155998	-0,149480	16,511543	695,708945	-0,687374
10:23:05,72	0,688030	3,448007	-0,137992	0,116984	0,274991	0,000974	-9,015665	0,155999	-0,147579	4,282492	-11,932360	-0,730827	3,797086	5,123999	-1,244249	393,129481	-215,116042	11,923641	-9,015665	0,155999	-0,147579	16,528450	695,797372	-0,730827	-9,015665	0,155999	-0,147579	16,528450	695,797372	-0,730827
10:23:05,77	0,688030	3,448007	-0,137992	0,116984	0,274991	0,000974	-9,014561	0,156841	-0,147959	4,225048	-11,922405	-0,691262	3,796526	5,127443	-1,242355	393,145557	-215,126612	11,869103	-9,014561	0,156841	-0,147959	16,537039	695,720617	-0,691262	-9,014561	0,156841	-0,147959	16,537039	695,720617	-0,691262
10:23:05,82	0,688030	3,448007	-0,137992	0,116984	0,274991	0,000974	-9,017264	0,159048	-0,146065	4,109149	-12,043757	-0,745800	3,794217	5,123088	-1,244263	393,148007	-215,083378	11,894804	-9,017264	0,159048	-0,146065	16,594419	695,811456	-0,745800	-9,017264	0,159048	-0,146065	16,594419	695,811456	-0,745800
10:23:05,87	0,688030	3,448007	-0,137992	0,116984	0,274991	0,000974	-9,012337	0,158869	-0,147973	4,157107	-11,807075	-0,720099	3,796544	5,122360	-1,243900	393,133497	-215,100430	11,860564	-9,012337	0,158869	-0,147973	16,628350	695,661409	-0,720099	-9,012337	0,158869	-0,147973	16,628350	695,661409	-0,720099
10:23:05,92	0,688030	3,448007	-0,137992	0,116984	0,274991	0,000974	-9,012871	0,156490	-0,147610	4,258800	-11,838849	-0,754339	3,799508	5,123368	-1,244257	393,154973	-215,116910	11,889765	-9,012871	0,156490	-0,147610	16,543280	695,671502	-0,754339	-9,012871	0,156490	-0,147610	16,543280	695,671502	-0,754339
10:23:05,97	0,688030	3,448007	-0,137992	0,116984	0,274991	0,000974	-9,015225	0,154427	-0,147967	4,362557	-11,934454	-0,725138	3,798193	5,123921	-1,242720	393,095269	-215,127776	11,908331	-9,015225	0,154427	-0,147967	16,485069	695,760741	-0,725138	-9,015225	0,154427	-0,147967	16,485069	695,760741	-0,725138
10:23:06,02	0,688030	3,448007	-0,137992	0,116984	0,274991	0,000974	-9,015047	0,155843	-0,146430	4,249660	-11,971425	-0,706572	3,793493	5,124205	-1,241981	393,073797	-215,061271	11,880392	-9,015047	0,155843	-0,146430	16,483332	695,709729	-0,706572	-9,015047	0,155843	-0,146430	16,483332	695,709729	-0,706572
10:23:06,07	0,688030	3,448007	-0,137992	0,116984	0,274991	0,000974	-9,012943	0,160055	-0,145692	4,077470	-11,913889	-0,734511	3,797637	5,121009	-1,241179	393,087704	-215,102272	11,878689	-9,012943	0,160055	-0,145692	16,641823	695,602137	-0,734511	-9,012943	0,160055	-0,145692	16,641823	695,602137	-0,734511
10:23:06,12	0,688030	3,448007	-0,137992	0,116984	0,274991	0,000974	-9,012247	0,154868	-0,144889	4,318650	-11,845167	-0,736214	3,792311	5,118788	-1,245066	393,071751	-215,081701	11,885472	-9,012247	0,154868	-0,144889	16,475808	695,616245	-0,736214	-9,012247	0,154868	-0,144889	16,475808	695,616245	-0,736214
10:23:06,17	0,688030	3,448007	-0,137992	0,116984	0,274991	0,000974	-9,007661	0,158370	-0,148776	4,146410	-11,630763	-0,729430	3,794664	5,119633	-1,244300	393,064158	-215,066361	11,876417	-9,007661	0,158370	-0,148776	16,578436	695,470598	-0,729430	-9,007661	0,158370	-0,148776	16,578436	695,470598	-0,729430
10:23:06,22	0,688030	3,448007	-0,137992	0,116984	0,274991	0,000974	-9,009569	0,156755	-0,148010	4,239856	-11,744242	-0,738486	3,795199	5,119906	-1,243101	393,048337	-215,078623	11,928887	-9,009569	0,156755	-0,148010	16,545138	695,506923	-0,738486	-9,009569	0,156755	-0,148010	16,545138	695,506923	-0,738486
10:23:06,27	0,688030	3,448007	-0,137992	0,116984	0,274991	0,000974	-9,010073	0,156427	-0,146812	4,238367	-11,778009	-0,686015	3,793393	5,123662	-1,245086	393,037098	-215,067752	11,906578	-9,010073	0,156427	-0,146812	16,517924	695,512703	-0,686015	-9,010073	0,156427	-0,146812	16,517924	695,512703	-0,686015
10:23:06,32	0,688030	3,448007	-0,137992	0,116984	0,274991	0,000974	-9,012423	0,159871	-0,148796	4,063121	-11,915384	-0,708325	3,795131	5,118120	-1,246265	393,006120	-215,065708	11,873242	-9,012423	0,159871	-0,148796	16,612962	695,559812	-0,708325	-9,012423	0,159871	-0,148796	16,612962	695,559812	-0,708325
10:23:06,37	0,688030	3,448007	-0,137992	0,116984	0,274991	0,000974	-9,008492	0,155595	-0,149975	4,271753	-11,738840	-0,741661	3,796980	5,123160	-1,246260	393,057375	-215,064209	11,873827	-9,008492	0,155595	-0,149975	16,485929	695,427800	-0,741661	-9,008492	0,155595	-0,149975	16,485929	695,427800	-0,741661
10:23:06,42	0,688030	3,448007	-0,137992	0,116984	0,274991	0,000974	-9,013782	0,156513	-0,149971	4,250922	-11,970258	-0,741075	3,794492	5,120346	-1,246653	392,970392	-214,998263	11,910141	-9,013782	0,156513	-0,149971	16,537192	695,611612	-0,741075	-9,013782	0,156513	-0,149971	16,537192	695,611612	-0,741075
10:23:06,47	0,688030	3,448007	-0,137992	0,116984	0,274991	0,000974	-9,010100	0,157260	-0,150363	4,225682	-11,887112	-0,704762	3,794299	5,121049	-1,243828	392,976915	-215,033619	11,876608	-9,010100	0,157260	-0,150363	16,570614	695,405745	-0,704762	-9,010100	0,157260	-0,150363	16,570614	695,405745	-0,704762
10:23:06,52	0,688030	3,448007	-0,137992	0,116984	0,274991	0,000974	-9,010613	0,157779	-0,147538	4,171362	-11,890454	-0,738295	3,791520	5,120770	-1,247092	392,972964	-215,056539	11,849923	-9,010613	0,157779	-0,147538	16,556997	695,442662	-0,738295	-9,010613	0,157779	-0,147538	16,556997	695,442662	-0,738295
10:23:06,57	0,688030	3,448007	-0,137992	0,116984	0,274991	0,000974	-9,008981	0,160047	-0,150802	4,031616	-11,797570	-0,764980	3,796335	5,119237	-1,247380	393,016302	-215,022335	11,938566	-9,008981	0,160047	-0,150802	16,595267	695,407463	-0,764980	-9,008981	0,160047	-0,150802	16,595267	695,407463	-0,764980
10:23:06,62	0,688030	3,448007	-0,137992	0,116984	0,274991	0,000974	-9,010062	0,155110	-0,151091	4,339621	-11,833319	-0,676337	3,798613	5,118666	-1,244715	392,962817	-215,010152	11,889742	-9,010062	0,155110	-0,151091	16,515733	695,456522	-0,676337	-9,010062	0,155110	-0,151091	16,515733	695,456522	-0,676337
10:23:06,67	0,688030	3,448007	-0,137992	0,116984	0,274991	0,000974	-9,010706	0,152851	-0,148426	4,440865	-11,919247	-0,725161	3,792646	5,121010	-1,243190	392,934176	-215,019483	11,892971	-9,010706	0,152851	-0,148426	16,439693	695,421192	-0,725161	-9,010706	0,152851	-0,148426	16,439693	695,421192	-0,725161
10:23:06,72	0,688030	3,448007	-0,137992	0,116984	0,274991	0,000974	-9,009753	0,159191	-0,146900	4,088792	-11,889814	-0,721932	3,794482	5,120859	-1,246662	392,972883	-215,017769	11,899880	-9,009753	0,159191	-0,146900	16,585298	695,375791	-0,721932	-9,009753	0,159191	-0,146900	16,585298	695,375791	-0,721932
10:23:06,77	0,688030	3,448007	-0,137992	0,116984	0,274991	0,000974	-9,010540	0,157525	-0,150372	4,196260	-11,898060	-0,715023	3,794708	5,119779	-1,245462	392,937955	-215,033078	11,873864	-9,010540	0,157525	-0,150372	16,561987	695,429305	-0,715023	-9,010540	0,157525	-0,150372	16,561987	695,429305	-0,715023
10:23:06,82	0,688030	3,448007	-0,137992	0,116984	0,274991	0,000974	-9,009718	0,156789	-0,149172	4,203796	-11,877909	-0,741039	3,796157	5,123338	-1,245539	392,927488	-215,006356	11,881306	-9,009718	0,156789	-0,149172	16,511769	695,384926	-0,741039	-9,009718	0,156789	-0,149172	16,511769	695,384926	-0,741039
10:23:06,87	0,688030	3,448007	-0,137992	0,116984	0,274991	0,000974	-9,013524	0,157315	-0,149250	4,194386	-12,098250	-0,733597	3,795609	5,120881	-1,243967	392,939072	-215,010019	11,884499	-9,013524	0,157315	-0,149250	16,543599	695,463361	-0,733597	-9,013524	0,157315	-0,149250	16,543599	695,463361	-0,733597
10:23:06,92	0,688030	3,448007	-0,137992	0,116984	0,274991	0,000974	-9,011122	0,156560	-0,147677	4,236237	-11,961495	-0,730404	3,796786	5,119818	-1,245138	392,928334	-214,986094	11,876443	-9,011122	0,156560	-0,147677	16,526226	695,411578	-0,730404	-9,011122	0,156560	-0,147677	16,526226	695,411578	-0,730404
10:23:06,97	0,688030	3,448007	-0,137992	0,116984	0,274991	0,000974	-9,010790	0,155010	-0,148848	4,332187	-11,965513	-0,738459	3,791896	5,116862	-1,247478	392,858359	-215,023165	11,900341	-9,010790	0,155010	-0,148848	16,500501	695,381529	-0,738459	-9,010790	0,155010	-0,148848	16,500501	695,381529	-0,738459
10:23:07,02	0,688030	3,448007	-0,137992	0,116984	0,274991	0,000974	-9,005785	0,157766	-0,151188	4,121779	-11,747294	-0,714562	3,797770	5,117097	-1,245910	392,847870	-215,017093	11,915275	-9,005785	0,157766	-0,151188	16,506446	695,206819	-0,714562	-9,005785	0,157766	-0,151188	16,506446	695,206819	-0,714562
10:23:07,07	0,688030	3,448007	-0,137992	0,116984	0,274991	0,000974	-9,008926	0,152797	-0,149620	4,380219	-11,922737	-0,699628	3,796155	5,118294	-1,246301	392,904225	-214,973641	11,887153	-9,008926	0,152797	-0,149620	16,374762	695,277931	-0,699628	-9,008926	0,152797	-0,149620	16,374762	695,277931	-0,699628
10:23:07,12	0,688030	3,448007	-0,137992	0,116984	0,274991	0,000974	-9,009155	0,154794	-0,150012	4,342168	-11,907586	-0,727750	3,794369	5,117395	-1,245532	392,883078	-214,949419	11,887236	-9,009155	0,154794	-0,150012	16,493499	695,311090	-0,727750	-9,009155	0,154794	-0,150012	16,493499	695,311090	-0,727750
10:23:07,17	0,688030	3,448007	-0,137992	0,116984	0,274991	0,000974	-9,007483	0,155891	-0,149242	4,295518	-11,851079	-0,727666	3,796113	5,119080	-1,243195	392,873741	-214,947612	11,905900	-9,007483	0,155891	-0,149242	16,532977	695,236363	-0,727666	-9,007483	0,155891	-0,149242	16,532977	695,236363	-0,727666
10:23:07,22	0,688030	3,448007	-0,137992	0,116984	0,274991	0,000974	-9,009814	0,155223	-0,146905	4,327142	-11,981281	-0,709003	3,793756	5,117703	-1,246331	392,873213	-214,953329	11,868258	-9,009814	0,155223	-0,146905	16,512175	695,289144	-0,709003	-9,009814	0,155223	-0,146905	16,512175	695,289144	-0,709003
10:23:07,27	0,688030	3,448007	-0,137992	0,116984	0,274991	0,000974	-9,007444	0,156577	-0,150041	4,251563	-11,855615	-0,746645	3,798987	5,116938	-1,245924	392,841106	-214,954286	11,898171	-9,007444	0,156577	-0,150041	16,542819	695,228729	-0,746645	-9,007444	0,156577	-0,150041	16,542819	695,228729	-0,746645
10:23:07,32	0,688030	3,448007	-0,137992	0,116984	0,274991	0,000974	-9,009396	0,151664	-0,149634	4,490146	-11,984451	-0,716732	3,793053	5,120237	-1,247111	392,827834	-214,937793	11,908712	-9,009396	0,151664	-0,149634	16,395748	695,253132	-0,716732	-9,009396	0,151664	-0,149634	16,395748	695,253132	-0,716732
10:23:07,37	0,688030	3,448007	-0,137992	0,116984	0,274991	0,000974	-9,009286	0,158452	-0,150821	4,144821	-11,998498	-0,706191	3,793093	5,119281	-1,243219	392,840812	-214,953869	11,900716	-9,009286	0,158452	-0,150821	16,583275	695,230491	-0,706191	-9,009286	0,158452	-0,150821	16,583275	695,230491	-0,706191
10:23:07,42	0,688030	3,448007	-0,137992	0,116984	0,274991	0,000974	-9,008479	0,157940	-0,146930	4,163990	-11,937220	-0,714187	3,797739	5,117502	-1,245537	392,815404	-214,965198	11,917098	-9,008479	0,157940	-0,146930	16,562286	695,228363	-0,714187	-9,008479	0,157940	-0,146930	16,562286	695,228363	-0,714187
10:23:07,47	0,688030	3,448007	-0,137992	0,116984	0,274991	0,000974	-9,009261	0,153027	-0,149247	4,396974	-11,994219	-0,697805	3,795438	5,114292	-1,247858	392,828980	-214,944803	11,908461	-9,009261	0,153027	-0,149247	16,409564	695,232745	-0,697805	-9,009261	0,153027	-0,149247	16,409564	695,232745	-0,697805
10:23:07,52	0,688030	3,448007	-0,137992	0,116984	0,274991	0,000974	-9,005331	0,153415	-0,151569	4,401246	-11,788293	-0,706442	3,791270	5,115031	-1,245958	392,804387	-214,949043	11,877740	-9,005331	0,153415	-0,151569	16,444297	695,130156	-0,706442	-9,005331	0,153415	-0,151569	16,444297	695,130156	-0,706442
10:23:07,57	0,688030	3,448007	-0,137992	0,116984	0,274991	0,000974	-9,003886	0,157393	-0,149669	4,178382	-11,732372	-0,737163	3,788840	5,114404	-1,245958	392,767458	-214,938385	11,902173	-9,003886	0,157393	-0,149669	16,533766	695,072706	-0,737163	-9,003886	0,157393	-0,149669	16,533766	695,072706	-0,737163
10:23:07,62	0,688030	3,448007	-0,137992	0,116984	0,274991	0,000974	-9,002128	0,159185	-0,149668	4,076011	-11,678258	-0,712730	3,789494	5,114684	-1,246723	392,802758	-214,947573	11,897291	-9,002128	0,159185	-0,149668	16,571996	694,988804	-0,712730	-9,002128	0,159185	-0,149668	16,571996	694,988804	-0,712730
10:23:07,67	0,688030	3,448007	-0,137992	0,116984	0,274991	0,000974	-9,002698	0,158758	-0,150433	4,107882	-11,672721	-0,717612	3,791710	5,115055	-1,243271	392,742512	-214,987273	11,870750	-9,002698	0,158758	-0,150433	16,570387	695,039067	-0,717612	-9,002698	0,158758	-0,150433	16,570387	695,039067	-0,717612
10:23:07,72	0,688030	3,448007	-0,137992	0,116984	0,274991	0,000974	-9,004127	0,157024	-0,146981	4,133565	-11,779366	-0,744152	3,796467	5,120699	-1,246373	392,755959	-214,898506	11,896384	-9,004127	0,157024	-0,146981	16,459921	695,044618	-0,744152	-9,004127	0,157024	-0,146981	16,459921	695,044618	-0,744152
10:23:07,77	0,688030	3,448007	-0,137992	0,116984	0,274991	0,000974	-9,011394	0,155726	-0,150083	4,284624	-12,189987	-0,718519	3,789984	5,119322	-1,245225	392,750095	-214,908281	11,879572	-9,011394	0,155726	-0,150083	16,509141	695,204455	-0,718519	-9,011394	0,155726	-0,150083	16,509141	695,204455	-0,718519
10:23:07,82	0,688030	3,448007	-0,137992	0,116984	0,274991	0,000974	-9,006960	0,160652	-0,148936	4,017084	-11,959591	-0,735331	3,793543	5,115180	-1,247161	392,765330	-214,949950	11,850188	-9,006960	0,160652	-0,148936	16,628278	695,086754	-0,735331	-9,006960	0,160652	-0,148936	16,628278	695,086754	-0,735331
10:23:07,87	0,688030	3,448007	-0,137992	0,116984	0,274991	0,000974	-9,005152	0,155499	-0,150871	4,256577	-11,831570	-0,764715	3,795277	5,115895	-1,245977	392,739863	-214,909160	11,890203	-9,005152	0,155499	-0,150871	16,463251	695,072881	-0,764715	-9,005152	0,155499	-0,150871	16,463251	695,072881	-0,764715
10:23:07,92	0,688030	3,448007	-0,137992	0,116984	0,274991	0,000974	-9,006638	0,154355	-0,149687	4,338674	-11,951279	-0,724700	3,792286	5,114706	-1,247914	392,728870	-214,931583	11,904618	-9,006638	0,154355	-0,149687	16,455518	695,069803	-0,724700	-9,006638	0,154355	-0,149687	16,455518	695,069803	-0,724700
10:23:07,97	0,688030	3,448007	-0,137992	0,116984	0,274991	0,000974	-9,004113	0,156351	-0,151624	4,209965	-11,818308	-0,710284	3,792904	5,113114	-1,247519	392,732899	-214,921161	11,899696	-9,004113	0,156351	-0,151624	16,483497	695,004593	-0,710284	-9,004113	0,156351	-0,151624	16,483497	695,004593	-0,710284
10:23:08,02	0,688030	3,448007	-0,137992	0,116984	0,274991	0,000974	-9,003044	0,155020	-0,151229	4,290199	-11,764401	-0,715207	3,798731	5,117323	-1,245184	392,712201	-214,918507	11,929275	-9,003044	0,155020	-0,151229	16,459275	694,974523	-0,715207	-9,003044	0,155020	-0,151229	16,459275	694,974523	-0,715207
10:23:08,07	0,688030	3,448007	-0,137992	0,116984	0,274991	0,000974	-9,009601	0,152078	-0,148895	4,435132	-12,124659	-0,685627	3,790487	5,115657	-1,241355	392,688169	-214,897623	11,872893	-9,009601	0,152078	-0,148895	16,373261	695,129051	-0,685627	-9,009601	0,152078	-0,148895	16,373261	695,129051	-0,685627
10:23:08,12	0,688030	3,448007	-0,137992	0,116984	0,274991	0,000974	-9,004038	0,158384	-0,145066	4,113286	-11,866597	-0,742010	3,792912	5,117988	-1,244840	392,726752	-214,879239	11,875971	-9,004038	0,158384	-0,145066	16,546443	694,950358	-0,742010	-9,004038	0,158384	-0,145066	16,546443	694,950358	-0,742010
10:23:08,17	0,688030	3,448007	-0,137992	0,116984	0,274991	0,000974	-9,007269	0,157450	-0,148551	4,197070	-12,010388	-0,738932	3,794588	5,118529	-1,247192	392,689342	-214,877517	11,873366	-9,007269	0,157450	-0,148551	16,556903	695,060201	-0,738932	-9,007269	0,157450	-0,148551	16,556903	695,060201	-0,738932
10:23:08,22	0,688030	3,448007	-0,137992	0,116984	0,274991	0,000974	-9,008575	0,156268	-0,150902	4,241312	-12,111558	-0,741537	3,794600	5,114498	-1,244026	392,682236	-214,870623	11,929279	-9,008575	0,156268	-0,150902	16,508370	695,061550	-0,741537	-9,008575	0,156268	-0,150902	16,508370	695,061550	-0,741537
10:23:08,27	0,688030	3,448007	-0,137992	0,116984	0,274991	0,000974	-9,005090	0,154243	-0,147736	4,349034	-11,939933	-0,685624	3,791041	5,120710	-1,246413	392,676439	-214,835769	11,903143	-9,005090	0,154243	-0,147736	16,457123	694,959595	-0,685624	-9,005090	0,154243	-0,147736	16,457123	694,959595	-0,685624
10:23:08,32	0,688030	3,448007	-0,137992	0,116984	0,274991	0,000974	-9,008690	0,160431	-0,150123	4,054542	-12,149593	-0,711760	3,789318	5,118075	-1,244279	392,660255	-214,894568	11,895402	-9,008690	0,160431	-0,150123	16,648392	695,032553	-0,711760	-9,008690	0,160431	-0,150123	16,648392	695,032553	-0,711760
10:23:08,37	0,688030	3,448007	-0,137992	0,116984	0,274991	0,000974	-9,005547	0,160606	-0,147989	3,986459	-11,970796	-0,719501	3,789292	5,113298	-1,244819	392,676985	-214,872769	11,914117	-9,005547	0,160606	-0,147989	16,594000	694,964660	-0,719501	-9,005547	0,160606	-0,147989	16,594000	694,964660	-0,719501
10:23:08,42	0,688030	3,448007	-0,137992	0,116984	0,274991	0,000974	-9,001397	0,158240	-0,148529	4,136736	-11,751398	-0,700786	3,794547	5,113106	-1,245639	392,653429	-214,883658	11,862092	-9,001397	0,158240	-0,148529	16,558544	694,858269	-0,700786	-9,001397	0,158240	-0,148529	16,558544	694,858269	-0,700786
10:23:08,47	0,688030	3,448007	-0,137992	0,116984	0,274991	0,000974	-9,003858	0,153593	-0,149349	4,357146	-11,894335	-0,752811	3,793504	5,114652	-1,244802	392,711163	-214,842702	11,915647	-9,003858	0,153593	-0,149349	16,414203	694,908535	-0,752811	-9,003858	0,153593	-0,149349	16,414203	694,908535	-0,752811
10:23:08,52	0,688030	3,448007	-0,137992	0,116984	0,274991	0,000974	-9,004675	0,155269	-0,148513	4,334320	-11,907299	-0,699256	3,790466	5,113685	-1,247165	392,667080	-214,839235	11,902445	-9,004675	0,155269	-0,148513	16,522959	694,959707	-0,699256	-9,004675	0,155269	-0,148513	16,522959	694,959707	-0,699256
10:23:08,57	0,688030	3,448007	-0,137992	0,116984	0,274991	0,000974	-9,002319	0,157417	-0,150875	4,203609	-11,824679	-0,712458	3,792782	5,115029	-1,246849	392,655253	-214,850404	11,902616	-9,002319	0,157417	-0,150875	16,560829	694,857353	-0,712458	-9,002319	0,157417	-0,150875	16,560829	694,857353	-0,712458
10:23:08,62	0,688030	3,448007	-0,137992	0,116984	0,274991	0,000974	-9,004641	0,156083	-0,150559	4,257397	-11,950076	-0,712287	3,795640	5,115663	-1,246811	392,607870	-214,830668	11,894610	-9,004641	0,156083	-0,150559	16,509889	694,914225	-0,712287	-9,004641	0,156083	-0,150559	16,509889	694,914225	-0,712287
10:23:08,67	0,688030	3,448007	-0,137992	0,116984	0,274991	0,000974	-9,006619	0,153925	-0,150521	4,362995	-12,103840	-0,720293	3,791493	5,117003	-1,247219	392,608623	-214,854441	11,883881	-9,006619	0,153925	-0,150521	16,446111	694,915742	-0,720293	-9,006619	0,153925	-0,150521	16,446111	694,915742	-0,720293
10:23:08,72	0,688030	3,448007	-0,137992	0,116984	0,274991	0,000974	-9,005706	0,158186	-0,150929	4,121231	-12,043812	-0,731022	3,790885	5,118155	-1,247982	392,602328	-214,838861	11,914046	-9,005706	0,158186	-0,150929	16,538806	694,904079	-0,731022	-9,005706	0,158186	-0,150929	16,538806	694,904079	-0,731022
10:23:08,77	0,688030	3,448007	-0,137992	0,116984	0,274991	0,000974	-9,006399	0,159289	-0,151693	4,074226	-12,093115	-0,700857	3,793887	5,116606	-1,245650	392,612252	-214,822768	11,893948	-9,006399	0,159289	-0,151693	16,578379	694,909215	-0,700857	-9,006399	0,159289	-0,151693	16,578379	694,909215	-0,700857
10:23:08,82	0,688030	3,448007	-0,137992	0,116984	0,274991	0,000974	-9,006559	0,155914	-0,149360	4,268603	-12,100887	-0,720955	3,792128	5,116892	-1,246820	392,619257	-214,824630	11,889422	-9,006559	0,155914	-0,149360	16,507851	694,914002	-0,720955	-9,006559	0,155914	-0,149360	16,507851	694,914002	-0,720955
10:23:08,87	0,688030	3,448007	-0,137992	0,116984	0,274991	0,000974	-9,005927	0,157580	-0,150530	4,183840	-12,061044	-0,725481	3,789288	5,112125	-1,246229	392,604206	-214,813196	11,886770	-9,005927	0,157580	-0,150530	16,553900	694,904262	-0,725481	-9,005927	0,157580	-0,150530	16,553900	694,904262	-0,725481
10:23:08,92	0,688030	3,448007	-0,137992	0,116984	0,274991	0,000974	-9,000379	0,157657	-0,149939	4,182223	-11,791271	-0,728133	3,792152	5,115709	-1,246058	392,613821	-214,798634	11,865450	-9,000379	0,157657	-0,149939	16,558312	694,738474	-0,728133	-9,000379	0,157657	-0,149939	16,558312	694,738474	-0,728133
10:23:08,97	0,688030	3,448007	-0,137992	0,116984	0,274991	0,000974	-9,004915	0,156968	-0,149768	4,235485	-12,026087	-0,749453	3,793834	5,112688	-1,246426	392,577312	-214,819309	11,894300	-9,004915	0,156968	-0,149768	16,557465	694,859719	-0,749453	-9,004915	0,156968	-0,149768	16,557465	694,859719	-0,749453
10:23:09,02	0,688030	3,448007	-0,137992	0,116984	0,274991	0,000974	-9,003139	0,154001	-0,150136	4,353597	-11,955051	-0,720603	3,790878	5,113759	-1,247179	392,576356	-214,802865	11,938549	-9,003139	0,154001	-0,150136	16,442686	694,791393	-0,720603	-9,003139	0,154001	-0,150136	16,442686	694,791393	-0,720603
10:23:09,07	0,688030	3,448007	-0,137992	0,116984	0,274991	0,000974	-9,002589	0,157097	-0,150890	4,206393	-11,935492	-0,676353	3,791417	5,111889	-1,246067	392,545531	-214,824922	11,874312	-9,002589	0,157097	-0,150890	16,538480	694,767763	-0,676353	-9,002589	0,157097	-0,150890	16,538480	694,767763	-0,676353
10:23:09,12	0,688030	3,448007	-0,137992	0,116984	0,274991	0,000974	-9,001239	0,155695	-0,149777	4,244753	-11,880941	-0,740591	3,792584	5,115721	-1,246851	392,563114	-214,856395	11,874370	-9,001239	0,155695	-0,149777	16,466828	694,716313	-0,740591	-9,001239	0,155695	-0,149777	16,466828	694,716313	-0,740591
10:23:09,17	0,688030	3,448007	-0,137992	0,116984	0,274991	0,000974	-9,005141	0,156600	-0,150562	4,179217	-12,052892	-0,740533	3,793804	5,113621	-1,248000	392,558680	-214,793463	11,886720	-9,005141	0,156600	-0,150562	16,472350	694,850685	-0,740533	-9,005141	0,156600	-0,150562	16,472350	694,850685	-0,740533
10:23:09,22	0,688030	3,448007	-0,137992	0,116984	0,274991	0,000974	-9,003933	0,154494	-0,151710	4,341036	-12,025362	-0,728183	3,793240	5,115179	-1,246055	392,571570	-214,794099	11,890363	-9,003933	0,154494	-0,151710	16,468814	694,783357	-0,728183	-9,003933	0,154494	-0,151710	16,468814	694,783357	-0,728183
10:23:09,27	0,688030	3,448007	-0,137992	0,116984	0,274991	0,000974	-9,005000	0,155761	-0,149765	4,281042	-12,069370	-0,724540	3,792609	5,113303	-1,245683	392,551927	-214,817312	11,869827	-9,005000	0,155761	-0,149765	16,508285	694,823116	-0,724540	-9,005000	0,155761	-0,149765	16,508285	694,823116	-0,724540
10:23:09,32	0,688030	3,448007	-0,137992	0,116984	0,274991	0,000974	-9,003060	0,155370	-0,149394	4,271465	-11,973898	-0,745076	3,788367	5,114653	-1,244936	392,507389	-214,841012	11,873383	-9,003060	0,155370	-0,149394	16,467991	694,766303	-0,745076	-9,003060	0,155370	-0,149394	16,467991	694,766303	-0,745076
10:23:09,37	0,688030	3,448007	-0,137992	0,116984	0,274991	0,000974	-9,002108	0,159719	-0,148646	4,002536	-11,951096	-0,741520	3,787240	5,111908	-1,248005	392,511229	-214,773977	11,910672	-9,002108	0,159719	-0,148646	16,540439	694,714344	-0,741520	-9,002108	0,159719	-0,148646	16,540439	694,714344	-0,741520
10:23:09,42	0,688030	3,448007	-0,137992	0,116984	0,274991	0,000974	-8,999167	0,159321	-0,151715	4,083162	-11,828378	-0,704231	3,791381	5,114744	-1,245683	392,530025	-214,802330	11,894759	-8,999167	0,159321	-0,151715	16,589888	694,606227	-0,704231	-8,999167	0,159321	-0,151715	16,589888	694,606227	-0,704231
10:23:09,47	0,688030	3,448007	-0,137992	0,116984	0,274991	0,000974	-9,003693	0,157154	-0,149393	4,180712	-12,033293	-0,720144	3,790105	5,113666	-1,246842	392,479476	-214,777479	11,930316	-9,003693	0,157154	-0,149393	16,517296	694,756630	-0,720144	-9,003693	0,157154	-0,149393	16,517296	694,756630	-0,720144
10:23:09,52	0,688030	3,448007	-0,137992	0,116984	0,274991	0,000974	-9,002122	0,157720	-0,150553	4,147535	-12,007798	-0,684587	3,788401	5,112962	-1,244529	392,505061	-214,798719	11,888804	-9,002122	0,157720	-0,150553	16,528538	694,658791	-0,684587	-9,002122	0,157720	-0,150553	16,528538	694,658791	-0,684587
10:23:09,57	0,688030	3,448007	-0,137992	0,116984	0,274991	0,000974	-9,000660	0,158844	-0,148239	4,083498	-11,898998	-0,726098	3,793043	5,111220	-1,245308	392,468539	-214,797055	11,890251	-9,000660	0,158844	-0,148239	16,552715	694,652826	-0,726098	-9,000660	0,158844	-0,148239	16,552715	694,652826	-0,726098
10:23:09,62	0,688030	3,448007	-0,137992	0,116984	0,274991	0,000974	-9,001473	0,153952	-0,149018	4,321015	-11,973718	-0,724652	3,791905	5,116039	-1,244164	392,484776	-214,762846	11,881312	-9,001473	0,153952	-0,149018	16,406281	694,641903	-0,724652	-9,001473	0,153952	-0,149018	16,406281	694,641903	-0,724652
10:23:09,67	0,688030	3,448007	-0,137992	0,116984	0,274991	0,000974	-9,005077	0,157347	-0,147874	4,182234	-12,164170	-0,733591	3,786570	5,112327	-1,248806	392,473416	-214,768128	11,906837	-9,005077	0,157347	-0,147874	16,533986	694,734365	-0,733591	-9,005077	0,157347	-0,147874	16,533986	694,734365	-0,733591
10:23:09,72	0,688030	3,448007	-0,137992	0,116984	0,274991	0,000974	-8,999195	0,160111	-0,152516	4,028240	-11,865497	-0,708066	3,787054	5,110610	-1,244921	392,414671	-214,767263	11,929159	-8,999195	0,160111	-0,152516	16,596984	694,571293	-0,708066	-8,999195	0,160111	-0,152516	16,596984	694,571293	-0,708066
10:23:09,77	0,688030	3,448007	-0,137992	0,116984	0,274991	0,000974	-8,997950	0,158834	-0,148631	4,066045	-11,852076	-0,685744	3,792478	5,115990	-1,248786	392,489743	-214,755798	11,932842	-8,997950	0,158834	-0,148631	16,534507	694,486999	-0,685744	-8,997950	0,158834	-0,148631	16,534507	694,486999	-0,685744
10:23:09,82	0,688030	3,448007	-0,137992	0,116984	0,274991	0,000974	-9,005321	0,156827	-0,152497	4,217892	-12,176076	-0,682061	3,792420	5,117010	-1,243792	392,455244	-214,772006	11,881329	-9,005321	0,156827	-0,152497	16,528778	694,741607	-0,682061	-9,005321	0,156827	-0,152497	16,528778	694,741607	-0,682061
10:23:09,87	0,688030	3,448007	-0,137992	0,116984	0,274991	0,000974	-9,006175	0,157387	-0,147503	4,157487	-12,242277	-0,733574	3,788914	5,109767	-1,245322	392,444781	-214,749289	11,886259	-9,006175	0,157387	-0,147503	16,512331	694,742475	-0,733574	-9,006175	0,157387	-0,147503	16,512331	694,742475	-0,733574
10:23:09,92	0,688030	3,448007	-0,137992	0,116984	0,274991	0,000974	-8,998149	0,156802	-0,149032	4,202343	-11,845346	-0,728644	3,789024	5,111783	-1,243718	392,499196	-214,736340	11,929063	-8,998149	0,156802	-0,149032	16,511273	694,509367	-0,728644	-8,998149	0,156802	-0,149032	16,511273	694,509367	-0,728644
10:23:09,97	0,688030	3,448007	-0,137992	0,116984	0,274991	0,000974	-8,999951	0,157715	-0,147428	4,193289	-11,898384	-0,685839	3,789502	5,109476	-1,247232	392,454613	-214,758400	11,921003	-8,999951	0,157715	-0,147428	16,573889	694,597763	-0,685839	-8,999951	0,157715	-0,147428	16,573889	694,597763	-0,685839
10:23:10,02	0,688030	3,448007	-0,137992	0,116984	0,274991	0,000974	-8,998192	0,156147	-0,150943	4,233393	-11,834493	-0,693899	3,788329	5,112274	-1,249228	392,456037	-214,740440	11,869694	-8,998192	0,156147	-0,150943	16,490960	694,523567	-0,693899	-8,998192	0,156147	-0,150943	16,490960	694,523567	-0,693899
10:23:10,07	0,688030	3,448007	-0,137992	0,116984	0,274991	0,000974	-9,000029	0,158562	-0,152938	4,124117	-11,937769	-0,745209	3,788919	5,114761	-1,247265	392,455855	-214,717160	11,908480	-9,000029	0,158562	-0,152938	16,571203	694,564504	-0,745209	-9,000029	0,158562	-0,152938	16,571203	694,564504	-0,745209
10:23:10,12	0,688030	3,448007	-0,137992	0,116984	0,274991	0,000974	-9,002478	0,159294	-0,150976	4,106105	-12,076898	-0,706423	3,790088	5,112168	-1,247650	392,443971	-214,715824	11,903851	-9,002478	0,159294	-0,150976	16,610680	694,617596	-0,706423	-9,002478	0,159294	-0,150976	16,610680	694,617596	-0,706423
10:23:10,17	0,688030	3,448007	-0,137992	0,116984	0,274991	0,000974	-9,000816	0,156986	-0,151360	4,221339	-12,001459	-0,711052	3,793658	5,114275	-1,246103	392,459206	-214,709080	11,889363	-9,000816	0,156986	-0,151360	16,544732	694,562606	-0,711052	-9,000816	0,156986	-0,151360	16,544732	694,562606	-0,711052
10:23:10,22	0,688030	3,448007	-0,137992	0,116984	0,274991	0,000974	-9,004426	0,154947	-0,149814	4,340803	-12,179361	-0,725540	3,784132	5,110603	-1,244972	392,397538	-214,705485	11,877542	-9,004426	0,154947	-0,149814	16,504168	694,668095	-0,725540	-9,004426	0,154947	-0,149814	16,504168	694,668095	-0,725540
10:23:10,27	0,688030	3,448007	-0,137992	0,116984	0,274991	0,000974	-8,996483	0,161361	-0,148682	3,979554	-11,821520	-0,737360	3,792971	5,111912	-1,248829	392,420064	-214,729054	11,895160	-8,996483	0,161361	-0,148682	16,646418	694,402398	-0,737360	-8,996483	0,161361	-0,148682	16,646418	694,402398	-0,737360
10:23:10,32	0,688030	3,448007	-0,137992	0,116984	0,274991	0,000974	-9,002036	0,154361	-0,152539	4,334422	-12,078991	-0,719743	3,788232	5,108201	-1,246107	392,397871	-214,743300	11,896751	-9,002036	0,154361	-0,152539	16,451762	694,580849	-0,719743	-9,002036	0,154361	-0,152539	16,451762	694,580849	-0,719743
10:23:10,37	0,688030	3,448007	-0,137992	0,116984	0,274991	0,000974	-8,996453	0,156610	-0,149817	4,194052	-11,800749	-0,718152	3,787596	5,107592	-1,246135	392,355163	-214,691980	11,884115	-8,996453	0,156610	-0,149817	16,487920	694,420790	-0,718152	-8,996453	0,156610	-0,149817	16,487920	694,420790	-0,718152
10:23:10,42	0,688030	3,448007	-0,137992	0,116984	0,274991	0,000974	-8,995608	0,156855	-0,149845	4,204376	-11,819450	-0,730788	3,790628	5,112624	-1,246514	392,412035	-214,699019	11,884807	-8,995608	0,156855	-0,149845	16,517517	694,335749	-0,730788	-8,995608	0,156855	-0,149845	16,517517	694,335749	-0,730788
10:23:10,47	0,688030	3,448007	-0,137992	0,116984	0,274991	0,000974	-9,001481	0,156746	-0,150225	4,232416	-12,072095	-0,730096	3,796488	5,112184	-1,248054	392,404083	-214,709216	11,896136	-9,001481	0,156746	-0,150225	16,536952	694,544167	-0,730096	-9,001481	0,156746	-0,150225	16,536952	694,544167	-0,730096
10:23:10,52	0,688030	3,448007	-0,137992	0,116984	0,274991	0,000974	-9,004030	0,151451	-0,151764	4,494914	-12,206427	-0,718766	3,790562	5,109932	-1,248463	392,382760	-214,715130	11,880521	-9,004030	0,151451	-0,151764	16,383846	694,609925	-0,718766	-9,004030	0,151451	-0,151764	16,383846	694,609925	-0,718766
10:23:10,57	0,688030	3,448007	-0,137992	0,116984	0,274991	0,000974	-8,999117	0,155457	-0,152173	4,270820	-11,966446	-0,734382	3,788212	5,111093	-1,244168	392,382537	-214,707697	11,916676	-8,999117	0,155457	-0,152173	16,474221	694,464215	-0,734382	-8,999117	0,155457	-0,152173	16,474221	694,464215	-0,734382
10:23:10,62	0,688030	3,448007	-0,137992	0,116984	0,274991	0,000974	-8,998947	0,158073	-0,147879	4,141153	-11,961543	-0,698227	3,786918	5,108779	-1,245757	392,338309	-214,754246	11,886968	-8,998947	0,158073	-0,147879	16,549851	694,455814	-0,698227	-8,998947	0,158073	-0,147879	16,549851	694,455814	-0,698227
10:23:10,67	0,688030	3,448007	-0,137992	0,116984	0,274991	0,000974	-8,996296	0,158036	-0,149468	4,080638	-11,838729	-0,727934	3,790314	5,109688	-1,246317	392,351333	-214,697902	11,909082	-8,996296	0,158036	-0,149468	16,486450	694,370539	-0,727934	-8,996296	0,158036	-0,149468	16,486450	694,370539	-0,727934
10:23:10,72	0,688030	3,448007	-0,137992	0,116984	0,274991	0,000974	-8,998781	0,155550	-0,150028	4,265226	-11,984811	-0,705821	3,789332	5,112714	-1,248083	392,361323	-214,696979	11,900672	-8,998781	0,155550	-0,150028	16,475873	694,419483	-0,705821	-8,998781	0,155550	-0,150028	16,475873	694,419483	-0,705821
10:23:10,77	0,688030	3,448007	-0,137992	0,116984	0,274991	0,000974	-9,000911	0,157913	-0,151793	4,148114	-12,087378	-0,714230	3,788126	5,109210	-1,244182	392,334206	-214,697840	11,917202	-9,000911	0,157913	-0,151793	16,544303	694,484117	-0,714230	-9,000911	0,157913	-0,151793	16,544303	694,484117	-0,714230
10:23:10,82	0,688030	3,448007	-0,137992	0,116984	0,274991	0,000974	-8,997274	0,157205	-0,147892	4,170623	-11,921319	-0,697700	3,789915	5,108544	-1,248069	392,342163	-214,679909	11,905735	-8,997274	0,157205	-0,147892	16,511239	694,364689	-0,697700	-8,997274	0,157205	-0,147892	16,511239	694,364689	-0,697700
10:23:10,87	0,688030	3,448007	-0,137992	0,116984	0,274991	0,000974	-8,997591	0,155323	-0,151779	4,287998	-11,939892	-0,709168	3,787476	5,111672	-1,245762	392,311318	-214,688889	11,914093	-8,997591	0,155323	-0,151779	16,480870	694,371022	-0,709168	-8,997591	0,155323	-0,151779	16,480870	694,371022	-0,709168
10:23:10,92	0,688030	3,448007	-0,137992	0,116984	0,274991	0,000974	-8,999081	0,159000	-0,149472	4,073604	-12,039563	-0,700810	3,786882	5,114057	-1,246176	392,310864	-214,679936	11,895507	-8,999081	0,159000	-0,149472	16,555107	694,388268	-0,700810	-8,999081	0,159000	-0,149472	16,555107	694,388268	-0,700810
10:23:10,97	0,688030	3,448007	-0,137992	0,116984	0,274991	0,000974	-9,000849	0,160706	-0,149886	3,992397	-12,136381	-0,719396	3,787488	5,112496	-1,245748	392,314890	-214,669445	11,934176	-9,000849	0,160706	-0,149886	16,607852	694,430257	-0,719396	-9,000849	0,160706	-0,149886	16,607852	694,430257	-0,719396
10:23:11,02	0,688030	3,448007	-0,137992	0,116984	0,274991	0,000974	-8,999800	0,159401	-0,149459	4,071385	-12,083588	-0,680727	3,787512	5,111206	-1,245772	392,314742	-214,659706	11,895556	-8,999800	0,159401	-0,149459	16,584355	694,400697	-0,680727	-8,999800	0,159401	-0,149459	16,584355	694,400697	-0,680727
10:23:11,07	0,688030	3,448007	-0,137992	0,116984	0,274991	0,000974	-8,998695	0,158735	-0,149482	4,114378	-12,031130	-0,719347	3,788242	5,112181	-1,244747	392,287021	-214,651341	11,902215	-8,998695	0,158735	-0,149482	16,575065	694,366419	-0,719347	-8,998695	0,158735	-0,149482	16,575065	694,366419	-0,719347
10:23:11,12	0,688030	3,448007	-0,137992	0,116984	0,274991	0,000974	-8,999905	0,158591	-0,148457	4,115241	-12,122221	-0,712687	3,789880	5,111392	-1,244981	392,315403	-214,644293	11,910533	-8,999905	0,158591	-0,148457	16,564637	694,370286	-0,712687	-8,999905	0,158591	-0,148457	16,564637	694,370286	-0,712687
10:23:11,17	0,688030	3,448007	-0,137992	0,116984	0,274991	0,000974	-9,000040	0,156778	-0,148691	4,229838	-12,108214	-0,704370	3,786886	5,115141	-1,250437	392,315314	-214,647645	11,918631	-9,000040	0,156778	-0,148691	16,536874	694,394932	-0,704370	-9,000040	0,156778	-0,148691	16,536874	694,394932	-0,704370
10:23:11,22	0,688030	3,448007	-0,137992	0,116984	0,274991	0,000974	-9,001790	0,161245	-0,154147	3,994581	-12,197609	-0,696272	3,788096	5,108553	-1,243450	392,308690	-214,691365	11,868673	-9,001790	0,161245	-0,154147	16,652315	694,442903	-0,696272	-9,001790	0,161245	-0,154147	16,652315	694,442903	-0,696272
10:23:11,27	0,688030	3,448007	-0,137992	0,116984	0,274991	0,000974	-8,996689	0,156903	-0,147161	4,179212	-11,916241	-0,746230	3,793291	5,112327	-1,248505	392,268388	-214,650552	11,903998	-8,996689	0,156903	-0,147161	16,496066	694,323854	-0,746230	-8,996689	0,156903	-0,147161	16,496066	694,323854	-0,746230
10:23:11,32	0,688030	3,448007	-0,137992	0,116984	0,274991	0,000974	-9,002555	0,154291	-0,152215	4,330221	-12,276589	-0,710904	3,789189	5,104942	-1,247716	392,263443	-214,673810	11,886485	-9,002555	0,154291	-0,152215	16,442047	694,423998	-0,710904	-9,002555	0,154291	-0,152215	16,442047	694,423998	-0,710904
10:23:11,37	0,688030	3,448007	-0,137992	0,116984	0,274991	0,000974	-8,994109	0,154151	-0,151427	4,314884	-11,830015	-0,728418	3,788006	5,108702	-1,246140	392,280707	-214,694579	11,928642	-8,994109	0,154151	-0,151427	16,415724	694,207507	-0,728418	-8,994109	0,154151	-0,151427	16,415724	694,207507	-0,728418
10:23:11,42	0,688030	3,448007	-0,137992	0,116984	0,274991	0,000974	-8,996773	0,157055	-0,149850	4,154509	-11,943251	-0,686261	3,786789	5,110492	-1,248519	392,248886	-214,640850	11,898277	-8,996773	0,157055	-0,149850	16,483331	694,303461	-0,686261	-8,996773	0,157055	-0,149850	16,483331	694,303461	-0,686261
10:23:11,47	0,688030	3,448007	-0,137992	0,116984	0,274991	0,000974	-8,997715	0,159005	-0,152230	4,083731	-12,046649	-0,716625	3,785732	5,108989	-1,244230	392,287618	-214,628917	11,885556	-8,997715	0,159005	-0,152230	16,565627	694,273998	-0,716625	-8,997715	0,159005	-0,152230	16,565627	694,273998	-0,716625
10:23:11,52	0,688030	3,448007	-0,137992	0,116984	0,274991	0,000974	-8,995884	0,159168	-0,147941	4,104939	-11,923871	-0,729347	3,791618	5,110683	-1,246149	392,294902	-214,623009	11,912332	-8,995884	0,159168	-0,147941	16,599654	694,253057	-0,729347	-8,995884	0,159168	-0,147941	16,599654	694,253057	-0,729347
10:23:11,57	0,688030	3,448007	-0,137992	0,116984	0,274991	0,000974	-9,000296	0,154918	-0,149860	4,334719	-12,149893	-0,702571	3,790319	5,104390	-1,249304	392,238224	-214,672661	11,853944	-9,000296	0,154918	-0,149860	16,495777	694,373306	-0,702571	-9,000296	0,154918	-0,149860	16,495777	694,373306	-0,702571
10:23:11,62	0,688030	3,448007	-0,137992	0,116984	0,274991	0,000974	-8,994196	0,152896	-0,153014	4,368506	-11,856976	-0,760959	3,789182	5,108204	-1,245379	392,267033	-214,673894	11,909731	-8,994196	0,152896	-0,153014	16,370864	694,187410	-0,760959	-8,994196	0,152896	-0,153014	16,370864	694,187410	-0,760959
10:23:11,67	0,688030	3,448007	-0,137992	0,116984	0,274991	0,000974	-8,996930	0,155788	-0,149089	4,231452	-11,973594	-0,705172	3,790345	5,108179	-1,244243	392,226809	-214,591590	11,892906	-8,996930	0,155788	-0,149089	16,460842	694,285435	-0,705172	-8,996930	0,155788	-0,149089	16,460842	694,285435	-0,705172
10:23:11,72	0,688030	3,448007	-0,137992	0,116984	0,274991	0,000974	-8,997490	0,154768	-0,147953	4,335671	-12,078677	-0,721997	3,787388	5,110842	-1,245406	392,244842	-214,627196	11,906707	-8,997490	0,154768	-0,147953	16,484970	694,224275	-0,721997	-8,997490	0,154768	-0,147953	16,484970	694,224275	-0,721997
10:23:11,77	0,688030	3,448007	-0,137992	0,116984	0,274991	0,000974	-8,998317	0,158661	-0,149116	4,111448	-12,088285	-0,708195	3,786773	5,107034	-1,245402	392,227615	-214,643800	11,900834	-8,998317	0,158661	-0,149116	16,566300	694,279622	-0,708195	-8,998317	0,158661	-0,149116	16,566300	694,279622	-0,708195
10:23:11,82	0,688030	3,448007	-0,137992	0,116984	0,274991	0,000974	-8,994712	0,157289	-0,149113	4,159749	-11,907418	-0,714069	3,792109	5,112039	-1,245427	392,232907	-214,580322	11,885112	-8,994712	0,157289	-0,149113	16,506974	694,177462	-0,714069	-8,994712	0,157289	-0,149113	16,506974	694,177462	-0,714069
10:23:11,87	0,688030	3,448007	-0,137992	0,116984	0,274991	0,000974	-9,001715	0,155170	-0,149137	4,327557	-12,298739	-0,729791	3,792610	5,106033	-1,246175	392,200057	-214,637728	11,907488	-9,001715	0,155170	-0,149137	16,508440	694,335889	-0,729791	-9,001715	0,155170	-0,149137	16,508440	694,335889	-0,729791
10:23:11,92	0,688030	3,448007	-0,137992	0,116984	0,274991	0,000974	-8,996764	0,151734	-0,149885	4,440110	-12,041045	-0,707415	3,786162	5,109125	-1,246218	392,202865	-214,589433	11,879305	-8,996764	0,151734	-0,149885	16,351235	694,204948	-0,707415	-8,996764	0,151734	-0,149885	16,351235	694,204948	-0,707415
10:23:11,97	0,688030	3,448007	-0,137992	0,116984	0,274991	0,000974	-8,996218	0,158864	-0,149928	4,112571	-12,034358	-0,735598	3,783783	5,108896	-1,246599	392,201975	-214,611272	11,892937	-8,996218	0,158864	-0,149928	16,583413	694,168757	-0,735598	-8,996218	0,158864	-0,149928	16,583413	694,168757	-0,735598
10:23:12,02	0,688030	3,448007	-0,137992	0,116984	0,274991	0,000974	-8,994830	0,160810	-0,150309	3,992057	-11,952044	-0,721966	3,791467	5,108921	-1,245415	392,207424	-214,596929	11,898797	-8,994830	0,160810	-0,150309	16,615605	694,142130	-0,721966	-8,994830	0,160810	-0,150309	16,615605	694,142130	-0,721966
10:23:12,07	0,688030	3,448007	-0,137992	0,116984	0,274991	0,000974	-8,998693	0,154167	-0,149126	4,352598	-12,155382	-0,716106	3,791528	5,110209	-1,244773	392,197328	-214,609843	11,904758	-8,998693	0,154167	-0,149126	16,454732	694,242052	-0,716106	-8,998693	0,154167	-0,149126	16,454732	694,242052	-0,716106
10:23:12,12	0,688030	3,448007	-0,137992	0,116984	0,274991	0,000974	-8,999840	0,154759	-0,148483	4,305597	-12,217270	-0,710145	3,784305	5,106054	-1,248509	392,171730	-214,610476	11,937711	-8,992630	0,158937	-0,152220	16,551545	694,057222	-0,677192	-8,992630	0,158937	-0,152220	16,551545	694,057222	-0,677192
10:23:12,17	0,688030	3,448007	-0,137992	0,116984	0,274991	0,000974	-8,992630	0,158937	-0,152220	4,075005	-11,864201	-0,677192	3,789622	5,106621	-1,245425	392,162924	-214,588848	11,903704	-8,995780	0,154615	-0,149135	16,451349	694,122260	-0,711199	-8,995780	0,154615	-0,149135	16,451349	694,122260	-0,711199
10:23:12,22	0,688030	3,448007	-0,137992	0,116984	0,274991	0,000974	-8,995780	0,154615	-0,149135	4,314058	-12,046448	-0,711199	3,792503	5,111453	-1,244667	392,156765	-214,625008	11,903363	-8,995780	0,154615	-0,149135	16,451349	694,122260	-0,711199	-8,995780	0,154615	-0,149135	16,451349	694,122260	-0,711199
10:23:12,27	0,688030	3,448007	-0,137992	0,116984	0,274991	0,000974	-8,996957	0,156652	-0,149932	4,217209	-12,108690	-0,724919	3,788447	5,108659	-1,246221	392,166546	-214,580481	11,889983	-8,996957	0,156652	-0,149932	16,514377	694,152399	-0,724919	-8,996957	0,156652	-0,149932	16,514377	694,152399	-0,724919
10:23:12,32	0,688030	3,448007	-0,137992	0,116984	0,274991	0,000974	-8,996363	0,157629	-0,153018	4,170935	-12,047971	-0,709349	3,787304	5,108633	-1,249308	392,194671	-214,591482	11,905554	-8,996363	0,157629	-0,153018	16,544805	694,166529	-0,709349	-8,996363	0,157629	-0,153018	16,544805	694,166529	-0,709349
10:23:12,37	0,688030	3,448007	-0,137992	0,116984	0,274991	0,000974	-8,998271	0,155107	-0,151586	4,271942	-12,184980	-0,717838	3,790442	5,109025	-1,247876	392,146879	-214,598691	11,897065	-8,998271	0,155107	-0,151586	16,447832	694,179312	-0,717838	-8,998271	0,155107	-0,151586	16,447832	694,179312	-0,717838
10:23:12,42	0,688030	3,448007	-0,137992	0,116984	0,274991	0,000974	-8,998271	0,155107	-0,151586	4,271942	-12,184980	-0,717838	3,787170	5,108576	-1,245831	392,126524	-214,591334	11,918647	-8,998271	0,155107	-0,151586	16,447832	694,179312	-0,717838	-8,998271	0,155107	-0,151586	16,447832	694,179312	-0,717838
10:23:12,47	0,688030	3,448007	-0,137992	0,116984	0,274991	0,000974	-8,996246	0,157717	-0,149541	4,132417	-12,100995	-0,696256	3,790167	5,107854	-1,246580	392,145587	-214,572073	11,934471	-8,996246	0,157717	-0,149541	16,513190	694,104346	-0,696256	-8,996246	0,157717	-0,149541	16,513190	694,104346	-0,696256
10:23:12,52	0,688030	3,448007	-0,137992	0,116984	0,274991	0,000974	-8,998059	0,156726	-0,149554	4,185022	-12,196820	-0,710255	3,788934	5,109651	-1,245844	392,125726	-214,589614	11,904648	-8,998059	0,156726	-0,149554	16,488029	694,150838	-0,710255	-8,998059	0,156726	-0,149554	16,488029	694,150838	-0,710255
10:23:12,57	0,688030	3,448007	-0,137992	0,116984	0,274991	0,000974	-8,993366	0,155299	-0,152246	4,258903	-11,918791	-0,715216	3,787823	5,104873	-1,248536	392,154973	-214,606856	11,899687	-8,993366	0,155299	-0,152246	16,449912	694,060402	-0,715216	-8,993366	0,155299	-0,152246	16,449912	694,060402	-0,715216
10:23:12,62	0,688030	3,448007	-0,137992	0,116984	0,274991	0,000974	-8,993366	0,155299	-0,152246	4,258903	-11,918791	-0,715216	3,789025	5,106627	-1,247331	392,176100	-214,612140	11,945871	-8,993366	0,155299	-0,152246	16,449912	694,060402	-0,715216	-8,993366	0,155299	-0,152246	16,449912	694,060402	-0,715216
10:23:12,67	0,688030	3,448007	-0,137992	0,116984	0,274991	0,000974	-8,995486	0,155135	-0,151041	4,273432	-12,008105	-0,669031	3,787181	5,109780	-1,248165	392,120174	-214,533072	11,927025	-8,995486	0,155135	-0,151041	16,451547	694,137527	-0,669031	-8,995486	0,155135	-0,151041	16,451547	694,137527	-0,669031
10:23:12,72	0,688030	3,448007	-0,137992	0,116984	0,274991	0,000974	-8,997295	0,158309	-0,151875	4,148927	-12,190138	-0,687878	3,787164	5,107695	-1,243506	392,093853	-214,523092	11,924468	-8,997295	0,158309	-0,151875	16,576153	694,097497	-0,687878	-8,997295	0,158309	-0,151875	16,576153	694,097497	-0,687878
10:23:12,77	0,688030	3,448007	-0,137992	0,116984	0,274991	0,000974	-8,995481	0,157281	-0,147216	4,197837	-12,123601	-0,690435	3,790801	5,106327	-1,243104	392,138677	-214,535671	11,899560	-8,995481	0,157281	-0,147216	16,544409	694,021645	-0,690435	-8,995481	0,157281	-0,147216	16,544409	694,021645	-0,690435
10:23:12,82	0,688030	3,448007	-0,137992	0,116984	0,274991	0,000974	-8,996114	0,153447	-0,146814	4,408720	-12,111422	-0,715343	3,792477	5,107683	-1,248548	392,110407	-214,530805	11,918345	-8,996114	0,153447	-0,146814	16,454327	694,083533	-0,715343	-8,996114	0,153447	-0,146814	16,454327	694,083533	-0,715343
10:23:12,87	0,688030	3,448007	-0,137992	0,116984	0,274991	0,000974	-8,998127	0,152675	-0,152259	4,438980	-12,242992	-0,696558	3,787158	5,109718	-1,247793	392,108661	-214,539564	11,912160	-8,998127	0,152675	-0,152259	16,423930	694,109951	-0,696558	-8,998127	0,152675	-0,152259	16,423930	694,109951	-0,696558
10:23:12,92	0,688030	3,448007	-0,137992	0,116984	0,274991	0,000974	-8,997229	0,158298	-0,151503	4,138096	-12,193445	-0,702743	3,784523	5,107937	-1,246420	392,106267	-214,527519	11,923936	-8,997229	0,158298	-0,151503	16,564495	694,089030	-0,702743	-8,997229	0,158298	-0,151503	16,564495	694,089030	-0,702743
10:23:12,97	0,688030	3,448007	-0,137992	0,116984	0,274991	0,000974	-8,994370	0,159689	-0,150131	4,074999	-12,052852	-0,690966	3,787765	5,105820	-1,247400	392,113799	-214,567957	11,891105	-8,994370	0,159689	-0,150131	16,610592	694,005161	-0,690966	-8,994370	0,159689	-0,150131	16,610592	694,005161	-0,690966
10:23:13,02	0,688030	3,448007	-0,137992	0,116984	0,274991	0,000974	-8,994158	0,155823	-0,151110	4,244782	-12,015093	-0,723798	3,784748	5,107029	-1,245889	392,062584	-214,522345	11,877295	-8,994158	0,155823	-0,151110	16,476884	694,026288	-0,723798	-8,994158	0,155823	-0,151110	16,476884	694,026288	-0,723798
10:23:13,07	0,688030	3,448007	-0,137992	0,116984	0,274991	0,000974	-8,993696	0,159041	-0,149599	4,091351	-12,058225	-0,737608	3,789439	5,109322	-1,245095	392,055714	-214,507860	11,907569	-8,993696	0,159041	-0,149599	16,576050	693,946884	-0,737608	-8,993696	0,159041	-0,149599	16,576050	693,946884	-0,737608
10:23:13,12	0,688030	3,448007	-0,137992	0,116984	0,274991	0,000974	-8,998027	0,156124	-0,148805	4,252110	-12,296655	-0,707334	3,788254	5,112309	-1,246646	392,080890	-214,554673	11,916683	-8,998027	0,156124	-0,148805	16,507877	694,048476	-0,707334	-8,998027	0,156124	-0,148805	16,507877	694,048476	-0,707334
10:23:13,17	0,688030	3,448007	-0,137992	0,116984	0,274991	0,000974	-9,000021	0,158644	-0,150356	4,093127	-12,355127	-0,698220	3,788305	5,107260	-1,245881	392,069090	-214,509021	11,878299	-9,000021	0,158644	-0,150356	16,546697	694,146523	-0,698220	-9,000021	0,158644	-0,150356	16,546697	694,146523	-0,698220
10:23:13,22	0,688030	3,448007	-0,137992	0,116984	0,274991	0,000974	-8,995674	0,156076	-0,149591	4,260321	-12,162137	-0,736603	3,785314	5,108147	-1,245110	392,050566	-214,508784	11,892178	-8,995674	0,156076	-0,149591	16,512271	693,998288	-0,736603	-8,995674	0,156076	-0,149591	16,512271	693,998288	-0,736603
10:23:13,27	0,688030	3,448007	-0,137992	0,116984	0,274991	0,000974	-8,994947	0,159109	-0,148820	4,093527	-12,140503	-0,722725	3,784185	5,107632	-1,247035	392,070686	-214,490541	11,903146	-8,994947	0,159109	-0,148820	16,583600	693,962866	-0,722725	-8,994947	0,159109	-0,148820	16,583600	693,962866	-0,722725
10:23:13,32	0,688030	3,448007	-0,137992	0,116984	0,274991	0,000974	-8,993936	0,159829	-0,150745	4,081935	-12,079621	-0,711757	3,782945	5,104191	-1,246270	392,032480	-214,498017	11,892419	-8,993936	0,159829	-0,150745	16,628544	693,944374	-0,711757	-8,993936	0,159829	-0,150745	16,628544	693,944374	-0,711757
10:23:13,37	0,688030	3,448007	-0,137992	0,116984	0,274991	0,000974	-8,990336	0,159183	-0,149980	4,089984	-11,921755	-0,722484	3,788236	5,105041	-1,244697	392,042108	-214,537996	11,905658	-8,990336	0,159183	-0,149980	16,585830	693,819616	-0,722484	-8,990336	0,159183	-0,149980	16,585830	693,819616	-0,722484
10:23:13,42	0,688030	3,448007	-0,137992	0,116984	0,274991	0,000974	-8,993717	0,155026	-0,148407	4,276322	-12,069267	-0,709245	3,786519	5,105947	-1,243927	392,063379	-214,533378	11,890421	-8,993717	0,155026	-0,148407	16,445869	693,937555	-0,709245	-8,993717	0,155026	-0,148407	16,445869	693,937555	-0,709245
10:23:13,47	0,688030	3,448007	-0,137992	0,116984	0,274991	0,000974	-8,993644	0,156966	-0,147638	4,190097	-12,049356	-0,724482	3,787140	5,103688	-1,244274	392,075574	-214,529366	11,924324	-8,993644	0,156966	-0,147638	16,511903	693,951731	-0,724482	-8,993644	0,156966	-0,147638	16,511903	693,951731	-0,724482
10:23:13,52	0,688030	3,448007	-0,137992	0,116984	0,274991	0,000974	-8,991998	0,155299	-0,147984	4,286359	-11,955204	-0,690579	3,785254	5,104640	-1,244704	392,023348	-214,534479	11,910238	-8,991998	0,155299	-0,147984	16,477297	693,916664	-0,690579	-8,991998	0,155299	-0,147984	16,477297	693,916664	-0,690579
10:23:13,57	0,688030	3,448007	-0,137992	0,116984	0,274991	0,000974	-8,991879	0,157408	-0,148415	4,146120	-11,991697	-0,704665	3,785320	5,104787	-1,245882	392,046607	-214,515116	11,882298	-8,991879	0,157408	-0,148415	16,502660	693,870843	-0,704665	-8,991879	0,157408	-0,148415	16,502660	693,870843	-0,704665
10:23:13,62	0,688030	3,448007	-0,137992	0,116984	0,274991	0,000974	-8,992040	0,157425	-0,149592	4,173668	-11,989570	-0,732605	3,784660	5,105825	-1,245889	392,017284	-214,512496	11,897263	-8,992040	0,157425	-0,149592	16,531491	693,885551	-0,732605	-8,992040	0,157425	-0,149592	16,531491	693,885551	-0,732605
10:23:13,67	0,688030	3,448007	-0,137992	0,116984	0,274991	0,000974	-8,992609	0,158515	-0,149599	4,104585	-12,045859	-0,717639	3,784733	5,106104	-1,248208	392,046596	-214,483395	11,899359	-8,992609	0,158515	-0,149599	16,547990	693,873924	-0,717639	-8,992609	0,158515	-0,149599	16,547990	693,873924	-0,717639
10:23:13,72	0,688030	3,448007	-0,137992	0,116984	0,274991	0,000974	-8,992887	0,158591	-0,151918	4,140475	-12,049485	-0,715544	3,784101	5,106027	-1,248206	392,017664	-214,451514	11,919937	-8,992887	0,158591	-0,151918	16,589870	693,892127	-0,715544	-8,992887	0,158591	-0,151918	16,589870	693,892127	-0,715544
10:23:13,77	0,688030	3,448007	-0,137992	0,116984	0,274991	0,000974	-8,992504	0,159100	-0,151916	4,127155	-12,070597	-0,694966	3,790539	5,107522	-1,244354	392,002115	-214,487100	11,879186	-8,992504	0,159100	-0,151916	16,616499	693,840998	-0,694966	-8,992504	0,159100	-0,151916	16,616499	693,840998	-0,694966
10:23:13,82	0,688030	3,448007	-0,137992	0,116984	0,274991	0,000974	-8,997018	0,154272	-0,148065	4,339622	-12,300980	-0,735717	3,788789	5,105637	-1,245537	392,010772	-214,508349	11,844638	-8,997018	0,154272	-0,148065	16,449964	693,964937	-0,735717	-8,997018	0,154272	-0,148065	16,449964	693,964937	-0,735717
10:23:13,87	0,688030	3,448007	-0,137992	0,116984	0,274991	0,000974	-8,994511	0,154845	-0,149247	4,295743	-12,152487	-0,770265	3,787622	5,105411	-1,247040	392,009169	-214,457574	11,914793	-8,994511	0,154845	-0,149247	16,451078	693,916619	-0,770265	-8,994511	0,154845	-0,149247	16,451078	693,916619	-0,770265
10:23:13,92	0,688030	3,448007	-0,137992	0,116984	0,274991	0,000974	-8,993732	0,155742	-0,150750	4,292252	-12,138755	-0,700110	3,785274	5,102863	-1,246662	392,020763	-214,511773	11,882853	-8,993732	0,155742	-0,150750	16,518029	693,869200	-0,700110	-8,993732	0,155742	-0,150750	16,518029	693,869200	-0,700110
10:23:13,97	0,688030	3,448007	-0,137992	0,116984	0,274991	0,000974	-8,990351	0,156502	-0,150372	4,211616	-11,925822	-0,732050	3,786388	5,106573	-1,245143	391,980761	-214,465322	11,879725	-8,990351	0,156502	-0,150372	16,497016	693,816755	-0,732050	-8,990351	0,156502	-0,150372	16,497016	693,816755	-0,732050
10:23:14,02	0,688030	3,448007	-0,137992	0,116984	0,274991	0,000974	-8,994121	0,157392	-0,148853	4,185542	-12,179707	-0,735178	3,784681	5,107816	-1,246295	392,003167	-214,428293	11,895806	-8,994121	0,157392	-0,148853	16,540838	693,858779	-0,735178	-8,994121	0,157392	-0,148853	16,540838	693,858779	-0,735178
10:23:14,07	0,688030	3,448007	-0,137992	0,116984	0,274991	0,000974	-8,994344	0,159493	-0,150005	4,119601	-12,190404	-0,719097	3,786294	5,105823	-1,246467	391,987523	-214,463192	11,919163	-8,994344	0,159493	-0,150005	16,639765	693,865573	-0,719097	-8,994344	0,159493	-0,150005	16,639765	693,865573	-0,719097
10:23:14,12	0,688030	3,448007	-0,137992	0,116984	0,274991	0,000974	-8,993424	0,157098	-0,150178	4,206059	-12,138692	-0,695740	3,783511	5,104177	-1,246275	392,009480	-214,461720	11,898762	-8,993424	0,157098	-0,150178	16,538271	693,845110	-0,695740	-8,993424	0,157098	-0,150178	16,538271	693,845110	-0,695740
10:23:14,17	0,688030	3,448007	-0,137992	0,116984	0,274991	0,000974	-8,990607	0,158686	-0,149985	4,135744	-11,973915	-0,716141	3,789388	5,105636	-1,245124	392,004744	-214,468758	11,879736	-8,990607	0,158686	-0,149985	16,592603	693,788731	-0,716141	-8,990607	0,158686	-0,149985	16,592603	693,788731	-0,716141
10:23:14,22	0,688030	3,448007	-0,137992	0,116984	0,274991	0,000974	-8,994809	0,154326	-0,148834	4,353994	-12,193024	-0,735167	3,783427	5,101410	-1,243182	391,957381	-214,464712	11,892050	-8,994809	0,154326	-0,148834	16,468602	693,899513	-0,735167	-8,994809	0,154326	-0,148834	16,468602	693,899513	-0,735167
10:23:14,27	0,688030	3,448007	-0,137992	0,116984	0,274991	0,000974	-8,988169	0,157375	-0,146893	4,175283	-11,890754	-0,722853	3,788704	5,104603	-1,245141	391,960411	-214,475769	11,879706	-8,988169	0,157375	-0,146893	16,529216	693,680496	-0,722853	-8,988169	0,157375	-0,146893	16,529216	693,680496	-0,722853
10:23:14,32	0,688030	3,448007	-0,137992	0,116984	0,274991	0,000974	-8,993573	0,154401	-0,148851	4,321852	-12,163596	-0,735197	3,785778	5,101839	-1,247443	391,958832	-214,442957	11,910329	-8,993573	0,154401	-0,148851	16,442354	693,831850	-0,735197	-8,993573	0,154401	-0,148851	16,442354	693,831850	-0,735197
10:23:14,37	0,688030	3,448007	-0,137992	0,116984	0,274991	0,000974	-8,989716	0,155553	-0,151153	4,289576	-11,980820	-0,704574	3,785121	5,103325	-1,246315	391,931863	-214,459857	11,885260	-8,989716	0,155553	-0,151153	16,500508	693,711873	-0,704574	-8,989716	0,155553	-0,151153	16,500508	693,711873	-0,704574
10:23:14,42	0,688030	3,448007	-0,137992	0,116984	0,274991	0,000974	-8,990674	0,156865	-0,150025	4,193249	-12,045562	-0,729643	3,789868	5,105196	-1,245525	391,963147	-214,494063	11,884460	-8,990674	0,156865	-0,150025	16,507146	693,722364	-0,729643	-8,990674	0,156865	-0,150025	16,507146	693,722364	-0,729643
10:23:14,47	0,688030	3,448007	-0,137992	0,116984	0,274991	0,000974	-8,994668	0,153690	-0,149236	4,344382	-12,209051	-0,730443	3,788149	5,104142	-1,244328	391,981004	-214,486008	11,912423	-8,994668	0,153690	-0,149236	16,409021	693,872398	-0,730443	-8,994668	0,153690	-0,149236	16,409021	693,872398	-0,730443
10:23:14,52	0,688030	3,448007	-0,137992	0,116984	0,274991	0,000974	-8,992896	0,154652	-0,148038	4,310254	-12,105451	-0,702480	3,781600	5,103304	-1,243980	391,926156	-214,434189	11,898644	-8,992896	0,154652	-0,148038	16,450423	693,836868	-0,702480	-8,992896	0,154652	-0,148038	16,450423	693,836868	-0,702480
10:23:14,57	0,688030	3,448007	-0,137992	0,116984	0,274991	0,000974	-8,988896	0,159904	-0,147691	4,054593	-11,970850	-0,716259	3,786226	5,103074	-1,244531	391,941958	-214,454852	11,922338	-8,988896	0,159904	-0,147691	16,607058	693,657454	-0,716259	-8,988896	0,159904	-0,147691	16,607058	693,657454	-0,716259
10:23:14,62	0,688030	3,448007	-0,137992	0,116984	0,274991	0,000974	-8,991009	0,155783	-0,148241	4,258885	-12,056750	-0,692565	3,785661	5,108382	-1,245917	391,926435	-214,459455	11,929536	-8,991009	0,155783	-0,148241	16,487860	693,737486	-0,692565	-8,991009	0,155783	-0,148241	16,487860	693,737486	-0,692565
10:23:14,67	0,688030	3,448007	-0,137992	0,116984	0,274991	0,000974	-8,995323	0,158926	-0,149627	4,083684	-12,292217	-0,685367	3,785813	5,104302	-1,245500	391,975792	-214,436560	11,913183	-8,995323	0,158926	-0,149627	16,559411	693,840664	-0,685367	-8,995323	0,158926	-0,149627	16,559411	693,840664	-0,685367
10:23:14,72	0,688030	3,448007	-0,137992	0,116984	0,274991	0,000974	-8,991867	0,156755	-0,149210	4,241095	-12,081166	-0,701720	3,785130	5,104141	-1,247094	391,906534	-214,359345	11,903872	-8,991867	0,156755	-0,149210	16,546379	693,780355	-0,701720	-8,991867	0,156755	-0,149210	16,546379	693,780355	-0,701720
10:23:14,77	0,688030	3,448007	-0,137992	0,116984	0,274991	0,000974	-8,991386	0,157266	-0,150804	4,246795	-12,154759	-0,711031	2,945326	3,612302	-0,926709	315,622484	-172,091958	12,186792	-8,991386	0,157266	-0,150804	16,592146	693,669031	-0,711031	-8,991386	0,157266	-0,150804	16,592146	693,669031	-0,711031
10:23:14,82	0,638242	3,447988	-0,137974	0,116989	0,274982	0,001027	-7,279514	0,138637	0,169580	3,678058	-10,334986	-0,428111	2,715085	3,212732	-0,877142	295,316550	-160,553573	12,238568	-7,279514	0,138637	0,169580	14,561083	561,106826	-0,428111	-7,279514	0,138637	0,169580	14,561083	561,106826	-0,428111
10:23:14,87	0,638242	3,447988	-0,137974	0,116989	0,274982	0,001027	-6,818356	0,138247	0,219148	3,537920	-9,709428	-0,376335	2,716661	3,215602	-0,875911	295,517014	-160,588296	12,215964	-6,818356	0,138247	0,219148	14,390302	525,531511	-0,376335	-6,818356	0,138247	0,219148	14,390302	525,531511	-0,376335
10:23:14,92	0,638242	3,447988	-0,137974	0,116989	0,274982	0,001027	-6,821629	0,138317	0,220379	3,604430	-9,688656	-0,398939	2,718055	3,217598	-0,877406	295,656894	-160,674868	12,218045	-6,821629	0,138317	0,220379	14,462323	525,809213	-0,398939	-6,821629	0,138317	0,220379	14,462323	525,809213	-0,398939
10:23:14,97	0,638242	3,447988	-0,137974	0,116989	0,274982	0,001027	-6,824055	0,138108	0,218884	3,610286	-9,650375	-0,396858	2,717928	3,223746	-0,876988	295,763081	-160,707155	12,227457	-6,824055	0,138108	0,218884	14,451740	526,037924	-0,396858	-6,824055	0,138108	0,218884	14,451740	526,037924	-0,396858
10:23:15,02	0,638242	3,447988	-0,137974	0,116989	0,274982	0,001027	-6,829316	0,141292	0,219302	3,469833	-9,815842	-0,387446	2,719027	3,224857	-0,874997	295,860255	-160,697373	12,234394	-6,829316	0,141292	0,219302	14,561257	526,285444	-0,387446	-6,829316	0,141292	0,219302	14,561257	526,285444	-0,387446
10:23:15,07	0,638242	3,447988	-0,137974	0,116989	0,274982	0,001027	-6,830827	0,140896	0,221292	3,547502	-9,815177	-0,380509	2,716700	3,225445	-0,877309	295,885567	-160,706339	12,254319	-6,830827	0,140896	0,221292	14,607811	526,404764	-0,380509	-6,830827	0,140896	0,221292	14,607811	526,404764	-0,380509
10:23:15,12	0,638242	3,447988	-0,137974	0,116989	0,274982	0,001027	-6,830173	0,143205	0,218981	3,432314	-9,754745	-0,360584	2,719782	3,222230	-0,876909	295,944836	-160,735671	12,208976	-6,830173	0,143205	0,218981	14,673897	526,413827	-0,360584	-6,830173	0,143205	0,218981	14,673897	526,413827	-0,360584
10:23:15,17	0,638242	3,447988	-0,137974	0,116989	0,274982	0,001027	-6,828930	0,138929	0,219381	3,658917	-9,624113	-0,405927	2,720480	3,223459	-0,874925	296,013095	-160,780492	12,225315	-6,828930	0,138929	0,219381	14,564806	526,446880	-0,405927	-6,828930	0,138929	0,219381	14,564806	526,446880	-0,405927
10:23:15,22	0,638242	3,447988	-0,137974	0,116989	0,274982	0,001027	-6,830343	0,138938	0,221364	3,653739	-9,616064	-0,389588	2,714467	3,224634	-0,878887	295,880692	-160,731338	12,226162	-6,830343	0,138938	0,221364	14,560370	526,565849	-0,389588	-6,830343	0,138938	0,221364	14,560370	526,565849	-0,389588
10:23:15,27	0,638242	3,447988	-0,137974	0,116989	0,274982	0,001027	-6,828354	0,144733	0,217403	3,328773	-9,651863	-0,388741	1,852127	1,687200	-0,733473	217,435151	-117,186731	12,516604	-6,828354	0,144733	0,217403	14,690301	526,373891	-0,388741	-6,828354	0,144733	0,217403	14,690301	526,373891	-0,388741
10:23:15,32	0,588104	3,447998	-0,137975	0,116985	0,274977	0,001009	-5,065727	0,122824	0,362816	2,955978	-7,703395	-0,098299	1,559266	1,184376	-0,660487	191,518361	-102,577540	12,572584	-5,065727	0,122824	0,362816	12,597666	389,956190	-0,098299	-5,065727	0,122824	0,362816	12,597666	389,956190	-0,098299
10:23:15,37	0,588104	3,447998	-0,137975	0,116985	0,274977	0,001009	-4,483839	0,125037	0,435803	2,534412	-7,194395	-0,042318	1,563911	1,190743	-0,660375	191,831681	-102,732761	12,556381	-4,483839	0,125037	0,435803	12,349850	344,786970	-0,042318	-4,483839	0,125037	0,435803	12,349850	344,786970	-0,042318
10:23:15,42	0,588104	3,447998	-0,137975	0,116985	0,274977	0,001009	-4,491675	0,124197	0,435914	2,600337	-7,252930	-0,058522	1,568396	1,197027	-0,664166	192,064690	-102,842598	12,569017	-4,491675	0,124197	0,435914	12,349819	345,343586	-0,058522	-4,491675	0,124197	0,435914	12,349819	345,343586	-0,058522
10:23:15,47	0,588104	3,447998	-0,137975	0,116985	0,274977	0,001009	-4,499361	0,123455	0,432124	2,660296	-7,395847	-0,045885	1,569892	1,199108	-0,663703	192,238918	-102,903192	12,570416	-4,499361	0,123455	0,432124	12,351543	345,803952	-0,045885	-4,499361	0,123455	0,432124	12,351543	345,803952	-0,045885
10:23:15,52	0,588104	3,447998	-0,137975	0,116985	0,274977	0,001009	-4,501910	0,123201	0,432587	2,708160	-7,347247	-0,044487	1,566663	1,199805	-0,664419	192,401241	-102,952347	12,562309	-4,501910	0,123201	0,432587	12,379441	346,052702	-0,044487	-4,501910	0,123201	0,432587	12,379441	346,052702	-0,044487
10:23:15,57	0,588104	3,447998	-0,137975	0,116985	0,274977	0,001009	-4,500899	0,126346	0,431871	2,583220	-7,129518	-0,052594	1,566350	1,202507	-0,667470	192,555350	-102,985681	12,561861	-4,500899	0,126346	0,431871	12,501372	346,191061	-0,052594	-4,500899	0,126346	0,431871	12,501372	346,191061	-0,052594
10:23:15,62	0,588104	3,447998	-0,137975	0,116985	0,274977	0,001009	-4,503083	0,127967	0,428820	2,547090	-7,092958	-0,053042	1,570720	1,204514	-0,664323	192,678158	-103,017264	12,539344	-4,503083	0,127967	0,428820	12,592527	346,399068	-0,053042	-4,503083	0,127967	0,428820	12,592527	346,399068	-0,053042
10:23:15,67	0,588104	3,447998	-0,137975	0,116985	0,274977	0,001009	-4,507007	0,125186	0,431967	2,725753	-7,174834	-0,075558	1,573170	1,204489	-0,663506	192,752241	-103,108916	12,540415	-4,507007	0,125186	0,431967	12,552884	346,625186	-0,075558	-4,507007	0,125186	0,431967	12,552884	346,625186	-0,075558
10:23:15,72	0,588104	3,447998	-0,137975	0,116985	0,274977	0,001009	-4,508209	0,123053	0,432783	2,794373	-7,127381	-0,074488	1,575108	1,204537	-0,665782	192,854565	-103,155853	12,549277	-4,508209	0,123053	0,432783	12,454010	346,767037	-0,074488	-4,508209	0,123053	0,432783	12,454010	346,767037	-0,074488
10:23:15,77	0,588104	3,447998	-0,137975	0,116985	0,274977	0,001009	-4,509220	0,121397	0,430508	2,890961	-7,067861	-0,065626	1,574169	1,205526	-0,665361	192,972716	-103,176645	12,527744	-4,509220	0,121397	0,430508	12,420659	346,905908	-0,065626	-4,509220	0,121397	0,430508	12,420659	346,905908	-0,065626
10:23:15,82	0,588104	3,447998	-0,137975	0,116985	0,274977	0,001009	-4,509607	0,122706	0,430929	2,864009	-6,975273	-0,087159	1,574271	1,208818	-0,667304	193,033082	-103,183425	12,509215	-4,509607	0,122706	0,430929	12,496393	347,028884	-0,087159	-4,509607	0,122706	0,430929	12,496393	347,028884	-0,087159
10:23:15,87	0,588104	3,447998	-0,137975	0,116985	0,274977	0,001009	-4,512509	0,124263	0,428985	2,807330	-7,070517	-0,105688	1,574327	1,209458	-0,665327	193,058631	-103,176879	12,541979	-4,512509	0,124263	0,428985	12,561976	347,161459	-0,105688	-4,512509	0,124263	0,428985	12,561976	347,161459	-0,105688
10:23:15,92	0,588104	3,447998	-0,137975	0,116985	0,274977	0,001009	-4,513091	0,124535	0,430963	2,811646	-7,081912	-0,072924	1,572218	1,213400	-0,671100	193,201111	-103,186183	12,558485	-4,513091	0,124535	0,430963	12,587620	347,195728	-0,072924	-4,513091	0,124535	0,430963	12,587620	347,195728	-0,072924
10:23:15,97	0,588104	3,447998	-0,137975	0,116985	0,274977	0,001009	-4,515450	0,128332	0,425190	2,677361	-7,076562	-0,056418	1,575173	1,213618	-0,669150	193,236804	-103,290206	12,539608	-4,515450	0,128332	0,425190	12,751435	347,386298	-0,056418	-4,515450	0,128332	0,425190	12,751435	347,386298	-0,056418
10:23:16,02	0,588104	3,447998	-0,137975	0,116985	0,274977	0,001009	-4,517117	0,125882	0,427139	2,732521	-7,080321	-0,075295	1,569432	1,216602	-0,667068	193,342274	-103,257599	12,515948	-4,517117	0,125882	0,427139	12,614270	347,513394	-0,075295	-4,517117	0,125882	0,427139	12,614270	347,513394	-0,075295
10:23:16,07	0,588104	3,447998	-0,137975	0,116985	0,274977	0,001009	-4,516831	0,132346	0,429222	2,477379	-6,990384	-0,098955	1,572386	1,213450	-0,667943	193,321436	-103,325629	12,546052	-4,516831	0,132346	0,429222	12,866534	347,580837	-0,098955	-4,516831	0,132346	0,429222	12,866534	347,580837	-0,098955
10:23:16,12	0,588104	3,447998	-0,137975	0,116985	0,274977	0,001009	-4,515578	0,128212	0,428347	2,623030	-6,909288	-0,068851	1,575533	1,215398	-0,670642	193,415035	-103,303421	12,524051	-4,515578	0,128212	0,428347	12,687640	347,563616	-0,068851	-4,515578	0,128212	0,428347	12,687640	347,563616	-0,068851
10:23:16,17	0,588104	3,447998	-0,137975	0,116985	0,274977	0,001009	-4,518838	0,126461	0,425648	2,780112	-7,008823	-0,090852	1,571448	1,211967	-0,668685	193,428141	-103,326855	12,520760	-4,518838	0,126461	0,425648	12,707270	347,719946	-0,090852	-4,518838	0,126461	0,425648	12,707270	347,719946	-0,090852
10:23:16,23	0,588104	3,447998	-0,137975	0,116985	0,274977	0,001009	-4,513824	0,128283	0,427604	2,671614	-6,725044	-0,094143	1,574535	1,216225	-0,669429	193,515528	-103,346832	12,530530	-4,513824	0,128283	0,427604	12,741819	347,610150	-0,094143	-4,513824	0,128283	0,427604	12,741819	347,610150	-0,094143
10:23:16,28	0,588104	3,447998	-0,137975	0,116985	0,274977	0,001009	-4,519056	0,127738	0,426860	2,726338	-6,911426	-0,084373	1,571084	1,212792	-0,668628	193,539637	-103,334014	12,533945	-4,519056	0,127738	0,426860	12,753774	347,834458	-0,084373	-4,519056	0,127738	0,426860	12,753774	347,834458	-0,084373
10:23:16,33	0,588104	3,447998	-0,137975	0,116985	0,274977	0,001009	-4,514357	0,129010	0,427662	2,683325	-6,652605	-0,080958	1,575775	1,219244	-0,669524	193,604909	-103,362686	12,537091	-4,514357	0,129010	0,427662	12,810649	347,724403	-0,080958	-4,514357	0,129010	0,427662	12,810649	347,724403	-0,080958
10:23:16,38	0,588104	3,447998	-0,137975	0,116985	0,274977	0,001009	-4,522290	0,128173	0,426766	2,734664	-6,994269	-0,077812	1,576421	1,218728	-0,670785	193,687711	-103,391969	12,528029	-4,522290	0,128173	0,426766	12,796269	348,005496	-0,077812	-4,522290	0,128173	0,426766	12,796269	348,005496	-0,077812
10:23:16,43	0,588104	3,447998	-0,137975	0,116985	0,274977	0,001009	-4,522167	0,127356	0,425505	2,793206	-6,901503	-0,086873	1,571841	1,213947	-0,670898	193,652840	-103,404908	12,551575	-4,522167	0,127356	0,425505	12,790652	348,088577	-0,086873	-4,522167	0,127356	0,425505	12,790652	348,088577	-0,086873
10:23:16,48	0,588104	3,447998	-0,137975	0,116985	0,274977	0,001009	-4,515736	0,128932	0,425391	2,682614	-6,590820	-0,063328	1,571374	1,217669	-0,671307	193,709514	-103,386358	12,513545	-4,515736	0,128932	0,425391	12,803773	347,894426	-0,063328	-4,515736	0,128932	0,425391	12,803773	347,894426	-0,063328
10:23:16,53	0,588104	3,447998	-0,137975	0,116985	0,274977	0,001009	-4,518726	0,131197	0,424983	2,609214	-6,706519	-0,101358	1,575635	1,217349	-0,675409	193,789814	-103,398423	12,555491	-4,518726	0,131197	0,424983	12,908209	348,013479	-0,101358	-4,518726	0,131197	0,424983	12,908209	348,013479	-0,101358
10:23:16,58	0,588104	3,447998	-0,137975	0,116985	0,274977	0,001009	-4,520579	0,127348	0,420881	2,839107	-6,727282	-0,059412	1,574138	1,222774	-0,672542	193,793796	-103,428587	12,523003	-4,520579	0,127348	0,420881	12,835890	348,138148	-0,059412	-4,520579	0,127348	0,420881	12,835890	348,138148	-0,059412
10:23:16,63	0,588104	3,447998	-0,137975	0,116985	0,274977	0,001009	-4,524528	0,131357	0,423748	2,606491	-6,914131	-0,091900	1,573220	1,220124	-0,673600	193,789023	-103,472332	12,526588	-4,524528	0,131357	0,423748	12,918005	348,261343	-0,091900	-4,524528	0,131357	0,423748	12,918005	348,261343	-0,091900
10:23:16,68	0,588104	3,447998	-0,137975	0,116985	0,274977	0,001009	-4,521775	0,130826	0,422690	2,593828	-6,753195	-0,088315	1,576907	1,223136	-0,672797	193,853434	-103,433215	12,532619	-4,521775	0,130826	0,422690	12,863665	348,206108	-0,088315	-4,521775	0,130826	0,422690	12,863665	348,206108	-0,088315
10:23:16,73	0,588104	3,447998	-0,137975	0,116985	0,274977	0,001009	-4,526226	0,129139	0,423493	2,747616	-6,948462	-0,082284	1,571150	1,223351	-0,672383	193,922794	-103,452228	12,534928	-4,526226	0,129139	0,423493	12,885050	348,360301	-0,082284	-4,526226	0,129139	0,423493	12,885050	348,360301	-0,082284
10:23:16,78	0,588104	3,447998	-0,137975	0,116985	0,274977	0,001009	-4,523535	0,134233	0,423907	2,500963	-6,738920	-0,079975	1,577581	1,222929	-0,674323	193,920885	-103,507276	12,525723	-4,523535	0,134233	0,423907	13,038244	348,358546	-0,079975	-4,523535	0,134233	0,423907	13,038244	348,358546	-0,079975
10:23:16,83	0,588104	3,447998	-0,137975	0,116985	0,274977	0,001009	-4,526385	0,128452	0,421966	2,752939	-6,861250	-0,089179	1,570576	1,223486	-0,671206	193,934906	-103,469013	12,543161	-4,526385	0,128452	0,421966	12,836426	348,459942	-0,089179	-4,526385	0,128452	0,421966	12,836426	348,459942	-0,089179
10:23:16,88	0,588104	3,447998	-0,137975	0,116985	0,274977	0,001009	-4,523365	0,134797	0,425083	2,463128	-6,711197	-0,071742	1,575347	1,223197	-0,672742	193,984782	-103,532380	12,527799	-4,523365	0,134797	0,425083	13,044723	348,372922	-0,071742	-4,523365	0,134797	0,425083	13,044723	348,372922	-0,071742
10:23:16,93	0,588104	3,447998	-0,137975	0,116985	0,274977	0,001009	-4,525500	0,130521	0,423548	2,655563	-6,747352	-0,087104	1,577150	1,223883	-0,671167	193,987577	-103,488371	12,552861	-4,525500	0,130521	0,423548	12,901459	348,504383	-0,087104	-4,525500	0,130521	0,423548	12,901459	348,504383	-0,087104
10:23:16,98	0,588104	3,447998	-0,137975	0,116985	0,274977	0,001009	-4,526995	0,129303	0,425123	2,758421	-6,844672	-0,062042	1,575342	1,223242	-0,673907	193,984923	-103,532413	12,528512	-4,526995	0,129303	0,425123	12,908687	348,524414	-0,062042	-4,526995	0,129303	0,425123	12,908687	348,524414	-0,062042
10:23:17,04	0,588104	3,447998	-0,137975	0,116985	0,274977	0,001009	-4,529293	0,130546	0,422019	2,705279	-6,911295	-0,070502	1,573829	1,224383	-0,671949	194,080772	-103,479184	12,498877	-4,529293	0,130546	0,422019	12,953137	348,638215	-0,070502	-4,529293	0,130546	0,422019	12,953137	348,638215	-0,070502
10:23:17,09	0,588104	3,447998	-0,137975	0,116985	0,274977	0,001009	-4,529293	0,130546	0,422019	2,705279	-6,911295	-0,070502	1,575531	1,224470	-0,674639	194,081197	-103,539014	12,537661	-4,529293	0,130546	0,422019	12,953137	348,638215	-0,070502	-4,529293	0,130546	0,422019	12,953137	348,638215	-0,070502
10:23:17,14	0,588104	3,447998	-0,137975	0,116985	0,274977	0,001009	-4,526694	0,130998	0,421651	2,673197	-6,722645	-0,077242	1,553026	1,186477	-0,664414	192,100117	-102,503790	12,574224	-4,526694	0,130998	0,421651	12,956574	348,622849	-0,077242	-4,526694	0,130998	0,421651	12,956574	348,622849	-0,077242
10:23:17,19	0,588104	3,447998	-0,137975	0,116985	0,274977	0,001009	-4,482539	0,131491	0,431876	2,553559	-6,659857	-0,040678	0,574835	-0,500833	-0,605642	105,434531	-53,218019	12,816466	-4,482539	0,131491	0,431876	12,875625	345,219462	-0,040678	-4,482539	0,131491	0,431876	12,875625	345,219462	-0,040678
10:23:17,24	0,537972	3,447962	-0,137975	0,116981	0,274982	0,001005	-2,532190	0,134974	0,490648	1,722370	-4,939170	0,201563	0,415934	-0,770380	-0,632473	91,639394	-45,427115	12,807839	-2,532190	0,134974	0,490648	12,317836	193,837770	0,201563	-2,532190	0,134974	0,490648	12,317836	193,837770	0,201563
10:23:17,29	0,537972	3,447962	-0,137975	0,116981	0,274982	0,001005	-2,219306	0,137813	0,463817	1,424275	-4,511555	0,192936	0,416711	-0,761303	-0,637377	92,095540	-45,606378	12,777648	-2,219306	0,137813	0,463817	12,242627	169,703941	0,192936	-2,219306	0,137813	0,463817	12,242627	169,703941	0,192936
10:23:17,34	0,537972	3,447962	-0,137975	0,116981	0,274982	0,001005	-2,227555	0,141679	0,458913	1,296111	-4,455855	0,162745	0,422360	-0,757104	-0,639596	92,319100	-45,727798	12,803481	-2,227555	0,141679	0,458913	12,417882	170,407214	0,162745	-2,227555	0,141679	0,458913	12,417882	170,407214	0,162745
10:23:17,39	0,537972	3,447962	-0,137975	0,116981	0,274982	0,001005	-2,234016	0,138886	0,456694	1,447970	-4,537492	0,188578	0,423806	-0,757250	-0,644963	92,494602	-45,846824	12,791668	-2,234016	0,138886	0,456694	12,350496	170,832742	0,188578	-2,234016	0,138886	0,456694	12,350496	170,832742	0,188578
10:23:17,44	0,537972	3,447962	-0,137975	0,116981	0,274982	0,001005	-2,234613	0,137561	0,451327	1,501530	-4,357042	0,176765	0,425915	-0,753965	-0,645264	92,679754	-45,887425	12,808880	-2,234613	0,137561	0,451327	12,300061	171,060067	0,176765	-2,234613	0,137561	0,451327	12,300061	171,060067	0,176765
10:23:17,49	0,537972	3,447962	-0,137975	0,116981	0,274982	0,001005	-2,238512	0,137377	0,451025	1,568494	-4,379142	0,193978	0,426098	-0,752084	-0,647954	92,807932	-45,988241	12,782055	-2,238512	0,137377	0,451025	12,352609	171,344038	0,193978	-2,238512	0,137377	0,451025	12,352609	171,344038	0,193978
10:23:17,54	0,537972	3,447962	-0,137975	0,116981	0,274982	0,001005	-2,240232	0,138159	0,448336	1,504647	-4,307193	0,167152	0,425187	-0,751183	-0,649865	92,948399	-46,028582	12,746542	-2,240232	0,138159	0,448336	12,350094	171,551043	0,167152	-2,240232	0,138159	0,448336	12,350094	171,551043	0,167152
10:23:17,59	0,537972	3,447962	-0,137975	0,116981	0,274982	0,001005	-2,240557	0,139399	0,446425	1,475447	-4,182268	0,131639	0,424199	-0,752241	-0,652526	93,057107	-46,075234	12,754912	-2,240557	0,139399	0,446425	12,418259	171,701471	0,131639	-2,240557	0,139399	0,446425	12,418259	171,701471	0,131639
10:23:17,64	0,537972	3,447962	-0,137975	0,116981	0,274982	0,001005	-2,239147	0,139725	0,443764	1,472427	-3,991453	0,140009	0,404455	-0,786227	-0,648861	91,423826	-45,230469	12,788075	-2,239147	0,139725	0,443764	12,440860	171,781562	0,140009	-2,239147	0,139725	0,443764	12,440860	171,781562	0,140009
10:23:17,69	0,537972	3,447962	-0,137975	0,116981	0,274982	0,001005	-2,199842	0,139830	0,447428	1,381906	-3,784461	0,173172	-0,614227	-2,539683	-0,900421	0,202909	6,512013	13,137675	-2,199842	0,139830	0,447428	12,358594	168,903147	0,173172	-2,199842	0,139830	0,447428	12,358594	168,903147	0,173172
10:23:17,74	0,488003	3,447972	-0,137977	0,116977	0,274998	0,000986	-0,171964	0,145307	0,195869	0,296945	-3,205641	0,522772	-0,782112	-2,821171	-0,995502	-14,038531	14,851220	13,053739	-0,171964	0,145307	0,195869	11,703550	10,293545	0,522772	-0,171964	0,145307	0,195869	11,703550	10,293545	0,522772
10:23:17,79	0,488003	3,447972	-0,137977	0,116977	0,274998	0,000986	0,155754	0,149955	0,100788	0,156487	-2,667368	0,438836	-0,775252	-2,808862	-0,997213	-13,477041	14,651968	13,074709	0,155754	0,149955	0,100788	11,927965	-14,894020	0,438836	0,155754	0,149955	0,100788	11,927965	-14,894020	0,438836
10:23:17,84	0,488003	3,447972	-0,137977	0,116977	0,274998	0,000986	0,141663	0,150169	0,099076	0,253570	-2,814160	0,459807	-0,772331	-2,799446	-1,005242	-13,110422	14,475099	13,076908	0,141663	0,150169	0,099076	12,041813	-13,934744	0,459807	0,141663	0,150169	0,099076	12,041813	-13,934744	0,459807
10:23:17,89	0,488003	3,447972	-0,137977	0,116977	0,274998	0,000986	0,132049	0,152347	0,091048	0,170419	-2,908191	0,462005	-0,774755	-2,795880	-1,007043	-12,798535	14,325802	13,099197	0,132049	0,152347	0,091048	12,129681	-13,274017	0,462005	0,132049	0,152347	0,091048	12,129681	-13,274017	0,462005
10:23:17,94	0,488003	3,447972	-0,137977	0,116977	0,274998	0,000986	0,130172	0,156230	0,089247	-0,004811	-2,661005	0,484294	-0,772946	-2,795426	-1,015468	-12,506959	14,184870	13,087502	0,130172	0,156230	0,089247	12,259211	-12,879546	0,484294	0,130172	0,156230	0,089247	12,259211	-12,879546	0,484294
10:23:17,99	0,488003	3,447972	-0,137977	0,116977	0,274998	0,000986	0,128875	0,154890	0,080822	0,088589	-2,405502	0,472599	-0,771790	-2,789709	-1,016376	-12,267761	14,099987	13,055662	0,128875	0,154890	0,080822	12,247447	-12,522182	0,472599	0,128875	0,154890	0,080822	12,247447	-12,522182	0,472599
10:23:18,04	0,488003	3,447972	-0,137977	0,116977	0,274998	0,000986	0,123345	0,156747	0,079914	0,038111	-2,443439	0,440759	-0,770900	-2,787825	-1,020794	-12,036976	14,019121	13,078047	0,123345	0,156747	0,079914	12,342748	-12,126059	0,440759	0,123345	0,156747	0,079914	12,342748	-12,126059	0,440759
10:23:18,09	0,488003	3,447972	-0,137977	0,116977	0,274998	0,000986	0,121270	0,156919	0,075495	0,074530	-2,311092	0,463144	-0,771830	-2,784609	-1,024466	-11,839691	13,887728	13,048116	0,121270	0,156919	0,075495	12,392664	-11,830748	0,463144	0,121270	0,156919	0,075495	12,392664	-11,830748	0,463144
10:23:18,14	0,488003	3,447972	-0,137977	0,116977	0,274998	0,000986	0,118949	0,159332	0,071824	-0,066087	-2,195181	0,433213	-0,767585	-2,779745	-1,027615	-11,685873	13,862177	13,050300	0,118949	0,159332	0,071824	12,441459	-11,532716	0,433213	0,118949	0,159332	0,071824	12,441459	-11,532716	0,433213
10:23:18,19	0,488003	3,447972	-0,137977	0,116977	0,274998	0,000986	0,112614	0,158087	0,068674	0,053403	-2,378618	0,435397	-0,773130	-2,781130	-1,030260	-11,504679	13,807432	13,042284	0,112614	0,158087	0,068674	12,463263	-11,218854	0,435397	0,112614	0,158087	0,068674	12,463263	-11,218854	0,435397
10:23:18,24	0,488003	3,447972	-0,137977	0,116977	0,274998	0,000986	0,116586	0,162198	0,066029	-0,117145	-1,987795	0,427381	-0,764651	-2,775791	-1,033282	-11,355951	13,763579	13,082209	0,116586	0,162198	0,066029	12,615371	-11,139813	0,427381	0,116586	0,162198	0,066029	12,615371	-11,139813	0,427381
10:23:18,29	0,488003	3,447972	-0,137977	0,116977	0,274998	0,000986	0,107723	0,157523	0,063007	0,162299	-2,297942	0,467306	-0,764377	-2,777184	-1,035541	-11,197473	13,675951	13,074142	0,107723	0,157523	0,063007	12,527892	-10,754216	0,467306	0,107723	0,157523	0,063007	12,527892	-10,754216	0,467306
10:23:18,34	0,488003	3,447972	-0,137977	0,116977	0,274998	0,000986	0,108793	0,156590	0,060749	0,214200	-2,061262	0,459240	-0,761321	-2,774727	-1,037061	-11,106572	13,591171	13,072310	0,108793	0,156590	0,060749	12,506500	-10,601500	0,459240	0,108793	0,156590	0,060749	12,506500	-10,601500	0,459240
10:23:18,39	0,488003	3,447972	-0,137977	0,116977	0,274998	0,000986	0,105136	0,155172	0,059229	0,259969	-2,130298	0,457408	-0,764020	-2,768522	-1,036286	-10,987424	13,610429	13,037769	0,105136	0,155172	0,059229	12,440951	-10,383485	0,457408	0,105136	0,155172	0,059229	12,440951	-10,383485	0,457408
10:23:18,44	0,488003	3,447972	-0,137977	0,116977	0,274998	0,000986	0,101112	0,160611	0,060004	0,053362	-2,245978	0,422866	-0,763253	-2,769119	-1,040117	-10,882406	13,565519	13,042471	0,101112	0,160611	0,060004	12,661353	-10,183298	0,422866	0,101112	0,160611	0,060004	12,661353	-10,183298	0,422866
10:23:18,49	0,488003	3,447972	-0,137977	0,116977	0,274998	0,000986	0,101246	0,159649	0,056173	0,117005	-2,125626	0,427569	-0,764211	-2,766752	-1,041248	-10,763737	13,541382	13,031662	0,101246	0,159649	0,056173	12,649473	-10,073438	0,427569	0,101246	0,159649	0,056173	12,649473	-10,073438	0,427569
10:23:18,54	0,488003	3,447972	-0,137977	0,116977	0,274998	0,000986	0,099675	0,161662	0,055042	0,050766	-2,092478	0,416759	-0,762900	-2,767556	-1,040814	-10,670442	13,442057	13,027365	0,099675	0,161662	0,055042	12,741245	-9,916967	0,416759	0,099675	0,161662	0,055042	12,741245	-9,916967	0,416759
10:23:18,59	0,488003	3,447972	-0,137977	0,116977	0,274998	0,000986	0,099716	0,160125	0,055476	0,091318	-1,959879	0,412462	-0,759868	-2,767844	-1,043877	-10,615286	13,422305	13,047891	0,099716	0,160125	0,055476	12,661145	-9,787600	0,412462	0,099716	0,160125	0,055476	12,661145	-9,787600	0,412462
10:23:18,64	0,488003	3,447972	-0,137977	0,116977	0,274998	0,000986	0,098449	0,157355	0,052413	0,245820	-1,968126	0,432988	-0,757991	-2,764863	-1,041552	-10,538678	13,346066	13,005252	0,098449	0,157355	0,052413	12,598218	-9,696380	0,432988	0,098449	0,157355	0,052413	12,598218	-9,696380	0,432988
10:23:18,69	0,488003	3,447972	-0,137977	0,116977	0,274998	0,000986	0,101013	0,163124	0,052831	-0,004541	-1,754924	0,430878	-0,761858	-2,762265	-1,041489	-10,430834	13,413079	13,044730	0,101013	0,163124	0,052831	12,800725	-9,684458	0,430878	0,101013	0,163124	0,052831	12,800725	-9,684458	0,430878
10:23:18,74	0,488003	3,447972	-0,137977	0,116977	0,274998	0,000986	0,094613	0,161868	0,054801	0,095411	-2,003272	0,429827	-0,758216	-2,760703	-1,044572	-10,344104	13,332131	13,029447	0,094613	0,161868	0,054801	12,802032	-9,430358	0,429827	0,094613	0,161868	0,054801	12,802032	-9,430358	0,429827
10:23:18,79	0,488003	3,447972	-0,137977	0,116977	0,274998	0,000986	0,091439	0,159495	0,051718	0,192065	-2,052698	0,414545	-0,753944	-2,763053	-1,046073	-10,269906	13,310464	13,034139	0,091439	0,159495	0,051718	12,712413	-9,230682	0,414545	0,091439	0,159495	0,051718	12,712413	-9,230682	0,414545
10:23:18,84	0,488003	3,447972	-0,137977	0,116977	0,274998	0,000986	0,091338	0,154620	0,050217	0,463868	-1,982877	0,419236	-0,759180	-2,760466	-1,045672	-10,223787	13,288701	13,046738	0,091338	0,154620	0,050217	12,601576	-9,152906	0,419236	0,091338	0,154620	0,050217	12,601576	-9,152906	0,419236
10:23:18,89	0,488003	3,447972	-0,137977	0,116977	0,274998	0,000986	0,091716	0,160448	0,050618	0,165050	-1,912388	0,431835	-0,756713	-2,763186	-1,048366	-10,168190	13,265187	13,027695	0,091716	0,160448	0,050618	12,760217	-9,112107	0,431835	0,091716	0,160448	0,050618	12,760217	-9,112107	0,431835
10:23:18,94	0,488003	3,447972	-0,137977	0,116977	0,274998	0,000986	0,092838	0,156952	0,047924	0,354277	-1,794169	0,412792	-0,758917	-2,758297	-1,048355	-10,100768	13,314377	13,033761	0,092838	0,156952	0,047924	12,675008	-9,081919	0,412792	0,092838	0,156952	0,047924	12,675008	-9,081919	0,412792
10:23:18,99	0,488003	3,447972	-0,137977	0,116977	0,274998	0,000986	0,089706	0,161305	0,047935	0,204206	-1,923234	0,418858	-0,761240	-2,756342	-1,042923	-10,074114	13,263325	13,018745	0,089706	0,161305	0,047935	12,866687	-8,965130	0,418858	0,089706	0,161305	0,047935	12,866687	-8,965130	0,418858
10:23:19,04	0,488003	3,447972	-0,137977	0,116977	0,274998	0,000986	0,089174	0,164294	0,053366	0,017905	-1,902262	0,403842	-0,759390	-2,759786	-1,044424	-10,015893	13,193929	13,031181	0,089174	0,164294	0,053366	12,915004	-8,902436	0,403842	0,089174	0,164294	0,053366	12,915004	-8,902436	0,403842
10:23:19,09	0,488003	3,447972	-0,137977	0,116977	0,274998	0,000986	0,091232	0,160971	0,051866	0,159750	-1,710152	0,416278	-0,762374	-2,759004	-1,047526	-9,946327	13,220796	13,008589	0,091232	0,160971	0,051866	12,795936	-8,871842	0,416278	0,091232	0,160971	0,051866	12,795936	-8,871842	0,416278
10:23:19,14	0,488003	3,447972	-0,137977	0,116977	0,274998	0,000986	0,092047	0,163946	0,048763	0,063101	-1,620945	0,393686	-0,755117	-2,756422	-1,047501	-9,909746	13,129698	13,021452	0,092047	0,163946	0,048763	12,932825	-8,846634	0,393686	0,092047	0,163946	0,048763	12,932825	-8,846634	0,393686
10:23:19,19	0,488003	3,447972	-0,137977	0,116977	0,274998	0,000986	0,086182	0,158952	0,048789	0,262173	-1,848705	0,406549	-0,757974	-2,760024	-1,049023	-9,880950	13,149559	13,031380	0,086182	0,158952	0,048789	12,739888	-8,613978	0,406549	0,086182	0,158952	0,048789	12,739888	-8,613978	0,406549
10:23:19,24	0,488003	3,447972	-0,137977	0,116977	0,274998	0,000986	0,090730	0,159625	0,047267	0,258760	-1,597171	0,416477	-0,759118	-2,756243	-1,047862	-9,852168	13,135188	13,030281	0,090730	0,159625	0,047267	12,789328	-8,719507	0,416477	0,090730	0,159625	0,047267	12,789328	-8,719507	0,416477
10:23:19,29	0,488003	3,447972	-0,137977	0,116977	0,274998	0,000986	0,088027	0,162506	0,048427	0,110878	-1,705614	0,415378	-0,755743	-2,756522	-1,049062	-9,783602	13,121680	13,022340	0,088027	0,162506	0,048427	12,867627	-8,615768	0,415378	0,088027	0,162506	0,048427	12,867627	-8,615768	0,415378
10:23:19,34	0,488003	3,447972	-0,137977	0,116977	0,274998	0,000986	0,086581	0,159444	0,047228	0,292712	-1,714683	0,407437	-0,759536	-2,757036	-1,050530	-9,747850	13,076143	13,033596	0,086581	0,159444	0,047228	12,809057	-8,511309	0,407437	0,086581	0,159444	0,047228	12,809057	-8,511309	0,407437
10:23:19,39	0,488003	3,447972	-0,137977	0,116977	0,274998	0,000986	0,088923	0,162472	0,045760	0,113708	-1,539180	0,418693	-0,760571	-2,750862	-1,049749	-9,680175	13,116746	13,034463	0,088923	0,162472	0,045760	12,867732	-8,519636	0,418693	0,088923	0,162472	0,045760	12,867732	-8,519636	0,418693
10:23:19,44	0,488003	3,447972	-0,137977	0,116977	0,274998	0,000986	0,084094	0,166454	0,046541	-0,024395	-1,751972	0,419560	-0,761080	-2,753331	-1,049756	-9,651559	13,109720	12,994732	0,084094	0,166454	0,046541	13,042276	-8,353365	0,419560	0,084094	0,166454	0,046541	13,042276	-8,353365	0,419560
10:23:19,49	0,488003	3,447972	-0,137977	0,116977	0,274998	0,000986	0,086487	0,165661	0,046534	0,025105	-1,599266	0,379830	-0,759338	-2,749875	-1,047420	-9,646968	13,082232	13,012578	0,086487	0,165661	0,046534	13,029465	-8,388472	0,379830	0,086487	0,165661	0,046534	13,029465	-8,388472	0,379830
10:23:19,54	0,488003	3,447972	-0,137977	0,116977	0,274998	0,000986	0,082623	0,165880	0,048869	-0,007830	-1,782480	0,397675	-0,757501	-2,754426	-1,049308	-9,605331	13,038849	13,030932	0,082623	0,165880	0,048869	13,013776	-8,268352	0,397675	0,082623	0,165880	0,048869	13,013776	-8,268352	0,397675
10:23:19,59	0,488003	3,447972	-0,137977	0,116977	0,274998	0,000986	0,085645	0,162014	0,046982	0,176456	-1,567560	0,416029	-0,758077	-2,748115	-1,050082	-9,576622	13,034657	13,056036	0,085645	0,162014	0,046982	12,894573	-8,290699	0,416029	0,085645	0,162014	0,046982	12,894573	-8,290699	0,416029
10:23:19,64	0,488003	3,447972	-0,137977	0,116977	0,274998	0,000986	0,080468	0,165669	0,046208	-0,002860	-1,809823	0,441133	-0,759691	-2,753868	-1,049311	-9,534608	13,049290	12,991484	0,080468	0,165669	0,046208	13,002144	-8,126540	0,441133	0,080468	0,165669	0,046208	13,002144	-8,126540	0,441133
10:23:19,69	0,488003	3,447972	-0,137977	0,116977	0,274998	0,000986	0,086257	0,164190	0,046979	0,107739	-1,479697	0,376582	-0,756123	-2,752762	-1,049664	-9,495488	13,000957	13,014755	0,086257	0,164190	0,046979	12,996624	-8,250895	0,376582	0,086257	0,164190	0,046979	12,996624	-8,250895	0,376582
10:23:19,74	0,488003	3,447972	-0,137977	0,116977	0,274998	0,000986	0,083516	0,161652	0,046626	0,217376	-1,564215	0,399852	-0,757264	-2,748002	-1,048495	-9,473880	13,025486	13,034497	0,083516	0,161652	0,046626	12,907091	-8,120197	0,399852	0,083516	0,161652	0,046626	12,907091	-8,120197	0,399852
10:23:19,79	0,488003	3,447972	-0,137977	0,116977	0,274998	0,000986	0,079963	0,165021	0,047795	0,074268	-1,742501	0,419595	-0,757083	-2,751960	-1,048282	-9,431065	12,973325	13,009898	0,079963	0,165021	0,047795	13,028398	-8,019606	0,419595	0,079963	0,165021	0,047795	13,028398	-8,019606	0,419595
10:23:19,84	0,488003	3,447972	-0,137977	0,116977	0,274998	0,000986	0,083301	0,162885	0,048008	0,161544	-1,505758	0,394995	-0,760119	-2,745646	-1,053914	-9,412312	13,022193	13,046603	0,083301	0,162885	0,048008	12,948046	-8,044908	0,394995	0,083301	0,162885	0,048008	12,948046	-8,044908	0,394995
10:23:19,89	0,488003	3,447972	-0,137977	0,116977	0,274998	0,000986	0,079351	0,168671	0,042376	-0,087618	-1,719385	0,431700	-0,754176	-2,749414	-1,050388	-9,383744	12,957131	13,032857	0,079351	0,168671	0,042376	13,153065	-7,948407	0,431700	0,079351	0,168671	0,042376	13,153065	-7,948407	0,431700
10:23:19,94	0,488003	3,447972	-0,137977	0,116977	0,274998	0,000986	0,079642	0,161641	0,045902	0,235897	-1,646940	0,417954	-0,755847	-2,746969	-1,050361	-9,338756	12,984398	13,057552	0,079642	0,161641	0,045902	12,924700	-7,898869	0,417954	0,079642	0,161641	0,045902	12,924700	-7,898869	0,417954
10:23:19,99	0,488003	3,447972	-0,137977	0,116977	0,274998	0,000986	0,078360	0,164310	0,045929	0,143191	-1,688297	0,442649	-0,754034	-2,748172	-1,053480	-9,304387	12,940697	13,014225	0,078360	0,164310	0,045929	13,041551	-7,839559	0,442649	0,078360	0,164310	0,045929	13,041551	-7,839559	0,442649
10:23:20,04	0,488003	3,447972	-0,137977	0,116977	0,274998	0,000986	0,078496	0,162138	0,042810	0,235470	-1,629635	0,399322	-0,754566	-2,744657	-1,048007	-9,276912	12,949837	13,059786	0,078496	0,162138	0,042810	12,963332	-7,791535	0,399322	0,078496	0,162138	0,042810	12,963332	-7,791535	0,399322
10:23:20,09	0,488003	3,447972	-0,137977	0,116977	0,274998	0,000986	0,075718	0,164357	0,048283	0,141747	-1,754847	0,444883	-0,756335	-2,749031	-1,050504	-9,294910	12,960017	13,001913	0,075718	0,164357	0,048283	13,043782	-7,698705	0,444883	0,075718	0,164357	0,048283	13,043782	-7,698705	0,444883
10:23:20,14	0,488003	3,447972	-0,137977	0,116977	0,274998	0,000986	0,080390	0,163702	0,045785	0,175646	-1,532565	0,387010	-0,753323	-2,746126	-1,051119	-9,238154	12,918528	13,021514	0,080390	0,163702	0,045785	13,026231	-7,843196	0,387010	0,080390	0,163702	0,045785	13,026231	-7,843196	0,387010
10:23:20,19	0,488003	3,447972	-0,137977	0,116977	0,274998	0,000986	0,076368	0,162546	0,045170	0,228177	-1,671804	0,406612	-0,754701	-2,746180	-1,052743	-9,196814	12,926109	12,993811	0,076368	0,162546	0,045170	12,988059	-7,666721	0,406612	0,076368	0,162546	0,045170	12,988059	-7,666721	0,406612
10:23:20,24	0,488003	3,447972	-0,137977	0,116977	0,274998	0,000986	0,077104	0,163712	0,043547	0,194774	-1,601541	0,378908	-0,751989	-2,743262	-1,051893	-9,168576	12,945426	12,998561	0,077104	0,163712	0,043547	13,046197	-7,654205	0,378908	0,077104	0,163712	0,043547	13,046197	-7,654205	0,378908
10:23:20,29	0,488003	3,447972	-0,137977	0,116977	0,274998	0,000986	0,073221	0,162823	0,044397	0,271869	-1,788653	0,383658	-0,755604	-2,745347	-1,049954	-9,188739	12,870648	12,999104	0,073221	0,162823	0,044397	13,053477	-7,536512	0,383658	0,073221	0,162823	0,044397	13,053477	-7,536512	0,383658
10:23:20,34	0,488003	3,447972	-0,137977	0,116977	0,274998	0,000986	0,076834	0,164911	0,046336	0,088473	-1,580850	0,384202	-0,753852	-2,746779	-1,055764	-9,184302	12,862666	13,012119	0,076834	0,164911	0,046336	13,033957	-7,612328	0,384202	0,076834	0,164911	0,046336	13,033957	-7,612328	0,384202
10:23:20,39	0,488003	3,447972	-0,137977	0,116977	0,274998	0,000986	0,077199	0,162677	0,040526	0,199903	-1,554045	0,397216	-0,756125	-2,744536	-1,050316	-9,145279	12,850536	13,012800	0,077199	0,162677	0,040526	12,970084	-7,614163	0,397216	0,077199	0,162677	0,040526	12,970084	-7,614163	0,397216
10:23:20,44	0,488003	3,447972	-0,137977	0,116977	0,274998	0,000986	0,076392	0,165767	0,045974	0,048245	-1,556127	0,397897	-0,753644	-2,746791	-1,050654	-9,105004	12,895245	13,038343	0,076392	0,165767	0,045974	13,060967	-7,552929	0,397897	0,076392	0,165767	0,045974	13,060967	-7,552929	0,397897
10:23:20,49	0,488003	3,447972	-0,137977	0,116977	0,274998	0,000986	0,077104	0,162491	0,045636	0,277443	-1,506578	0,423441	-0,753690	-2,741625	-1,053808	-9,098290	12,859138	13,005879	0,077104	0,162491	0,045636	13,033015	-7,559272	0,423441	0,077104	0,162491	0,045636	13,033015	-7,559272	0,423441
10:23:20,54	0,488003	3,447972	-0,137977	0,116977	0,274998	0,000986	0,072654	0,165114	0,042482	0,113128	-1,714124	0,390976	-0,752434	-2,743645	-1,051055	-9,073478	12,867025	13,018655	0,072654	0,165114	0,042482	13,074615	-7,417473	0,390976	0,072654	0,165114	0,042482	13,074615	-7,417473	0,390976
10:23:20,59	0,488003	3,447972	-0,137977	0,116977	0,274998	0,000986	0,073775	0,163016	0,045235	0,241465	-1,638304	0,403752	-0,752403	-2,739572	-1,053754	-9,038117	12,863515	13,049502	0,073775	0,163016	0,045235	13,038253	-7,429627	0,403752	0,073775	0,163016	0,045235	13,038253	-7,429627	0,403752
10:23:20,64	0,488003	3,447972	-0,137977	0,116977	0,274998	0,000986	0,070232	0,165026	0,042536	0,151597	-1,790141	0,434599	-0,754745	-2,746580	-1,051429	-9,052634	12,845297	13,012292	0,070232	0,165026	0,042536	13,106153	-7,303369	0,434599	0,070232	0,165026	0,042536	13,106153	-7,303369	0,434599
10:23:20,69	0,488003	3,447972	-0,137977	0,116977	0,274998	0,000986	0,077473	0,163550	0,044861	0,205306	-1,417090	0,397389	-0,754461	-2,743403	-1,051068	-9,039227	12,805650	12,985748	0,077473	0,163550	0,044861	13,044007	-7,498710	0,397389	0,077473	0,163550	0,044861	13,044007	-7,498710	0,397389
10:23:20,74	0,488003	3,447972	-0,137977	0,116977	0,274998	0,000986	0,074580	0,164893	0,045222	0,107859	-1,536096	0,370845	-0,754376	-2,744820	-1,051045	-9,015224	12,842217	12,992520	0,074580	0,164893	0,045222	13,051955	-7,390608	0,370845	0,074580	0,164893	0,045222	13,051955	-7,390608	0,370845
10:23:20,79	0,488003	3,447972	-0,137977	0,116977	0,274998	0,000986	0,075764	0,164111	0,045244	0,192197	-1,472017	0,377617	-0,754064	-2,741766	-1,051032	-8,990877	12,826151	13,011635	0,075764	0,164111	0,045244	13,074898	-7,419484	0,377617	0,075764	0,164111	0,045244	13,074898	-7,419484	0,377617
10:23:20,84	0,488003	3,447972	-0,137977	0,116977	0,274998	0,000986	0,072963	0,165367	0,045257	0,125115	-1,588554	0,396732	-0,756962	-2,740958	-1,050664	-8,969937	12,823050	12,981644	0,072963	0,165367	0,045257	13,106457	-7,316138	0,396732	0,072963	0,165367	0,045257	13,106457	-7,316138	0,396732
10:23:20,89	0,488003	3,447972	-0,137977	0,116977	0,274998	0,000986	0,073712	0,168282	0,045625	-0,018632	-1,529915	0,366741	-0,752187	-2,745029	-1,050240	-8,943141	12,795658	12,980454	0,073712	0,168282	0,045625	13,191465	-7,316305	0,366741	0,073712	0,168282	0,045625	13,191465	-7,316305	0,366741
10:23:20,94	0,488003	3,447972	-0,137977	0,116977	0,274998	0,000986	0,074851	0,162111	0,046050	0,291911	-1,433809	0,365551	-0,754694	-2,744720	-1,052295	-8,924981	12,825434	12,999850	0,074851	0,162111	0,046050	13,017621	-7,309574	0,365551	0,074851	0,162111	0,046050	13,017621	-7,309574	0,365551
10:23:20,99	0,488003	3,447972	-0,137977	0,116977	0,274998	0,000986	0,075836	0,164436	0,043995	0,205856	-1,381712	0,384947	-0,753891	-2,740994	-1,051769	-8,884938	12,761167	13,004212	0,075836	0,164436	0,043995	13,114112	-7,334857	0,384947	0,075836	0,164436	0,043995	13,114112	-7,334857	0,384947
10:23:21,04	0,488003	3,447972	-0,137977	0,116977	0,274998	0,000986	0,072208	0,165604	0,044520	0,109486	-1,503571	0,389309	-0,750285	-2,741216	-1,051370	-8,869322	12,806948	13,001020	0,072208	0,165604	0,044520	13,109427	-7,171896	0,389309	0,072208	0,165604	0,044520	13,109427	-7,171896	0,389309
10:23:21,09	0,488003	3,447972	-0,137977	0,116977	0,274998	0,000986	0,070597	0,162370	0,044920	0,325112	-1,596705	0,386117	-0,747930	-2,743928	-1,053300	-8,864702	12,780256	12,996451	0,070597	0,162370	0,044920	13,071181	-7,138573	0,386117	0,070597	0,162370	0,044920	13,071181	-7,138573	0,386117
10:23:21,14	0,488003	3,447972	-0,137977	0,116977	0,274998	0,000986	0,071769	0,158975	0,042990	0,480876	-1,518426	0,381548	-0,751392	-2,740714	-1,050577	-8,832901	12,799242	13,004645	0,071769	0,158975	0,042990	12,960393	-7,152278	0,381548	0,071769	0,158975	0,042990	12,960393	-7,152278	0,381548
10:23:21,19	0,488003	3,447972	-0,137977	0,116977	0,274998	0,000986	0,070716	0,163579	0,045713	0,273774	-1,555128	0,389742	-0,753823	-2,744889	-1,053261	-8,857618	12,767892	13,048095	0,070716	0,163579	0,045713	13,114760	-7,106329	0,389742	0,070716	0,163579	0,045713	13,114760	-7,106329	0,389742
10:23:21,24	0,488003	3,447972	-0,137977	0,116977	0,274998	0,000986	0,075547	0,163598	0,043028	0,233305	-1,309629	0,433192	-0,750827	-2,743646	-1,054064	-8,840741	12,786947	13,006116	0,075547	0,163598	0,043028	13,075742	-7,240090	0,433192	0,075547	0,163598	0,043028	13,075742	-7,240090	0,433192
10:23:21,29	0,488003	3,447972	-0,137977	0,116977	0,274998	0,000986	0,072973	0,161624	0,042226	0,360876	-1,438425	0,391213	-0,751120	-2,740964	-1,049970	-8,832062	12,772053	13,033284	0,072973	0,161624	0,042226	13,048381	-7,166773	0,391213	0,072973	0,161624	0,042226	13,048381	-7,166773	0,391213
10:23:21,34	0,488003	3,447972	-0,137977	0,116977	0,274998	0,000986	0,070797	0,163218	0,046320	0,269418	-1,536612	0,418381	-0,747835	-2,740862	-1,050561	-8,810817	12,763930	13,003870	0,070797	0,163218	0,046320	13,082067	-7,094146	0,418381	0,070797	0,163218	0,046320	13,082067	-7,094146	0,418381
10:23:21,39	0,488003	3,447972	-0,137977	0,116977	0,274998	0,000986	0,069066	0,160426	0,045728	0,418238	-1,604146	0,388967	-0,753667	-2,740583	-1,050976	-8,780774	12,748081	12,963578	0,069066	0,160426	0,045728	13,011644	-7,025824	0,388967	0,069066	0,160426	0,045728	13,011644	-7,025824	0,388967
10:23:21,44	0,488003	3,447972	-0,137977	0,116977	0,274998	0,000986	0,071740	0,165615	0,045314	0,149684	-1,431132	0,348675	-0,753628	-2,741838	-1,052054	-8,752843	12,748262	13,055831	0,071740	0,165615	0,045314	13,150458	-7,062755	0,348675	0,071740	0,165615	0,045314	13,150458	-7,062755	0,348675
10:23:21,49	0,488003	3,447972	-0,137977	0,116977	0,274998	0,000986	0,072807	0,164955	0,044236	0,198142	-1,351558	0,440928	-0,754263	-2,736169	-1,051726	-8,766536	12,753780	13,017919	0,072807	0,164955	0,044236	13,147082	-7,066926	0,440928	0,072807	0,164955	0,044236	13,147082	-7,066926	0,440928
10:23:21,54	0,488003	3,447972	-0,137977	0,116977	0,274998	0,000986	0,068215	0,168339	0,044564	0,020081	-1,604960	0,403016	-0,754246	-2,740251	-1,052085	-8,762470	12,741048	13,031620	0,068215	0,168339	0,044564	13,234703	-6,959856	0,403016	0,068215	0,168339	0,044564	13,234703	-6,959856	0,403016
10:23:21,59	0,488003	3,447972	-0,137977	0,116977	0,274998	0,000986	0,071742	0,166283	0,044205	0,118013	-1,411658	0,416717	-0,756542	-2,739097	-1,051318	-8,734319	12,738553	13,011178	0,071742	0,166283	0,044205	13,171220	-7,043440	0,416717	0,071742	0,166283	0,044205	13,171220	-7,043440	0,416717
10:23:21,64	0,488003	3,447972	-0,137977	0,116977	0,274998	0,000986	0,071891	0,168848	0,044972	-0,003483	-1,378314	0,396275	-0,754642	-2,739446	-1,049742	-8,679201	12,743621	13,000401	0,071891	0,168848	0,044972	13,251122	-7,021745	0,396275	0,071891	0,168848	0,044972	13,251122	-7,021745	0,396275
10:23:21,69	0,488003	3,447972	-0,137977	0,116977	0,274998	0,000986	0,071243	0,167028	0,046548	0,123113	-1,366812	0,385498	-0,755281	-2,740962	-1,052512	-8,704395	12,762005	13,028440	0,071243	0,167028	0,046548	13,234836	-6,959373	0,385498	0,071243	0,167028	0,046548	13,234836	-6,959373	0,385498
10:23:21,74	0,488003	3,447972	-0,137977	0,116977	0,274998	0,000986	0,072876	0,166824	0,043778	0,137072	-1,312915	0,413537	-0,751128	-2,734650	-1,051303	-8,668844	12,733951	13,007099	0,072876	0,166824	0,043778	13,232741	-7,033654	0,413537	0,072876	0,166824	0,043778	13,232741	-7,033654	0,413537
10:23:21,79	0,488003	3,447972	-0,137977	0,116977	0,274998	0,000986	0,065333	0,166383	0,044987	0,153483	-1,660339	0,392196	-0,753481	-2,739347	-1,049356	-8,690157	12,751320	13,000742	0,065333	0,166383	0,044987	13,214534	-6,788947	0,392196	0,065333	0,166383	0,044987	13,214534	-6,788947	0,392196
10:23:21,84	0,488003	3,447972	-0,137977	0,116977	0,274998	0,000986	0,070576	0,166072	0,046933	0,174027	-1,414820	0,385839	-0,752351	-2,733964	-1,053652	-8,682747	12,729395	12,998726	0,070576	0,166072	0,046933	13,210685	-6,955043	0,385839	0,070576	0,166072	0,046933	13,210685	-6,955043	0,385839
10:23:21,89	0,488003	3,447972	-0,137977	0,116977	0,274998	0,000986	0,065350	0,167785	0,042637	0,069694	-1,669190	0,383823	-0,753252	-2,740816	-1,052808	-8,651497	12,701814	13,030558	0,065350	0,167785	0,042637	13,240784	-6,799174	0,383823	0,065350	0,167785	0,042637	13,240784	-6,799174	0,383823
10:23:21,94	0,488003	3,447972	-0,137977	0,116977	0,274998	0,000986	0,071735	0,165140	0,043482	0,198960	-1,296346	0,415655	-0,748057	-2,739950	-1,052037	-8,607787	12,685293	12,990568	0,071735	0,165140	0,043482	13,162438	-6,927508	0,415655	0,071735	0,165140	0,043482	13,162438	-6,927508	0,415655
10:23:21,99	0,488003	3,447972	-0,137977	0,116977	0,274998	0,000986	0,068387	0,161073	0,044253	0,417961	-1,424296	0,375666	-0,753375	-2,737638	-1,052438	-8,614225	12,705704	13,000647	0,068387	0,161073	0,044253	13,062225	-6,792687	0,375666	0,068387	0,161073	0,044253	13,062225	-6,792687	0,375666
10:23:22,04	0,488003	3,447972	-0,137977	0,116977	0,274998	0,000986	0,069043	0,166835	0,043851	0,132826	-1,405949	0,385744	-0,753121	-2,740595	-1,053115	-8,579362	12,666592	13,008743	0,069043	0,166835	0,043851	13,229359	-6,825860	0,385744	0,069043	0,166835	0,043851	13,229359	-6,825860	0,385744
10:23:22,09	0,488003	3,447972	-0,137977	0,116977	0,274998	0,000986	0,071478	0,165137	0,043174	0,204687	-1,229607	0,393840	-0,751162	-2,734425	-1,050882	-8,574801	12,676389	12,992755	0,071478	0,165137	0,043174	13,167920	-6,840627	0,393840	0,071478	0,165137	0,043174	13,167920	-6,840627	0,393840
10:23:22,14	0,488003	3,447972	-0,137977	0,116977	0,274998	0,000986	0,065155	0,166525	0,045408	0,143250	-1,559374	0,377852	-0,751028	-2,734615	-1,050867	-8,594568	12,659362	13,023084	0,065155	0,166525	0,045408	13,215480	-6,674004	0,377852	0,065155	0,166525	0,045408	13,215480	-6,674004	0,377852
10:23:22,19	0,488003	3,447972	-0,137977	0,116977	0,274998	0,000986	0,065252	0,166314	0,045423	0,129623	-1,562905	0,408182	-0,751005	-2,739988	-1,048926	-8,607591	12,666167	12,997236	0,065252	0,166314	0,045423	13,185243	-6,685195	0,408182	0,065252	0,166314	0,045423	13,185243	-6,685195	0,408182
10:23:22,24	0,488003	3,447972	-0,137977	0,116977	0,274998	0,000986	0,069894	0,163608	0,047364	0,269715	-1,336201	0,382333	-0,747401	-2,736211	-1,054334	-8,556960	12,682414	13,025936	0,069894	0,163608	0,047364	13,112917	-6,822890	0,382333	0,069894	0,163608	0,047364	13,112917	-6,822890	0,382333
10:23:22,29	0,488003	3,447972	-0,137977	0,116977	0,274998	0,000986	0,064821	0,162375	0,041956	0,373189	-1,564289	0,411033	-0,749097	-2,733370	-1,052789	-8,521134	12,683694	13,010262	0,064821	0,162375	0,041956	13,119643	-6,652723	0,411033	0,064821	0,162375	0,041956	13,119643	-6,652723	0,411033
10:23:22,34	0,488003	3,447972	-0,137977	0,116977	0,274998	0,000986	0,063208	0,165264	0,043500	0,241992	-1,617777	0,395359	-0,750896	-2,732829	-1,051622	-8,547192	12,720860	13,035004	0,063208	0,165264	0,043500	13,215217	-6,579592	0,395359	0,063208	0,165264	0,043500	13,215217	-6,579592	0,395359
10:23:22,39	0,488003	3,447972	-0,137977	0,116977	0,274998	0,000986	0,063640	0,167093	0,044668	0,166055	-1,636461	0,420102	-0,753819	-2,734471	-1,051255	-8,525683	12,659493	12,988239	0,063640	0,167093	0,044668	13,282837	-6,632191	0,420102	0,063640	0,167093	0,044668	13,282837	-6,632191	0,420102
10:23:22,44	0,488003	3,447972	-0,137977	0,116977	0,274998	0,000986	0,066523	0,168803	0,045035	0,034743	-1,437210	0,373337	-0,755084	-2,735819	-1,050491	-8,571454	12,661657	12,992741	0,066523	0,168803	0,045035	13,285762	-6,659293	0,373337	0,066523	0,168803	0,045035	13,285762	-6,659293	0,373337
10:23:22,49	0,488003	3,447972	-0,137977	0,116977	0,274998	0,000986	0,068323	0,169225	0,045799	-0,008198	-1,384364	0,377838	-0,748943	-2,734228	-1,051592	-8,451211	12,674004	13,003558	0,068323	0,169225	0,045799	13,275926	-6,747697	0,377838	0,068323	0,169225	0,045799	13,275926	-6,747697	0,377838
10:23:22,54	0,488003	3,447972	-0,137977	0,116977	0,274998	0,000986	0,063874	0,164702	0,044698	0,297810	-1,517720	0,388655	-0,750916	-2,735498	-1,053569	-8,530449	12,626848	13,003536	0,063874	0,164702	0,044698	13,226882	-6,531855	0,388655	0,063874	0,164702	0,044698	13,226882	-6,531855	0,388655
10:23:22,59	0,488003	3,447972	-0,137977	0,116977	0,274998	0,000986	0,065961	0,165776	0,042721	0,161499	-1,454282	0,388633	-0,750787	-2,732610	-1,051988	-8,477832	12,668898	13,023211	0,065961	0,165776	0,042721	13,174889	-6,632183	0,388633	0,065961	0,165776	0,042721	13,174889	-6,632183	0,388633
10:23:22,64	0,488003	3,447972	-0,137977	0,116977	0,274998	0,000986	0,063395	0,167108	0,044302	0,154968	-1,563139	0,408308	-0,754333	-2,732831	-1,053569	-8,478595	12,652240	12,993931	0,063395	0,167108	0,044302	13,272908	-6,539658	0,408308	0,063395	0,167108	0,044302	13,272908	-6,539658	0,408308
10:23:22,69	0,488003	3,447972	-0,137977	0,116977	0,274998	0,000986	0,065360	0,170068	0,042721	-0,013792	-1,453301	0,379028	-0,751378	-2,739281	-1,053135	-8,479640	12,623220	13,011682	0,065360	0,170068	0,042721	13,336555	-6,584057	0,379028	0,065360	0,170068	0,042721	13,336555	-6,584057	0,379028
10:23:22,74	0,488003	3,447972	-0,137977	0,116977	0,274998	0,000986	0,069468	0,164284	0,043155	0,261324	-1,226071	0,396779	-0,754249	-2,738314	-1,052365	-8,452473	12,642845	12,996675	0,069468	0,164284	0,043155	13,157624	-6,679318	0,396779	0,069468	0,164284	0,043155	13,157624	-6,679318	0,396779
10:23:22,79	0,488003	3,447972	-0,137977	0,116977	0,274998	0,000986	0,070066	0,167254	0,043925	0,137475	-1,181255	0,381772	-0,749981	-2,734323	-1,053071	-8,451364	12,612454	13,019253	0,070066	0,167254	0,043925	13,266902	-6,681453	0,381772	0,070066	0,167254	0,043925	13,266902	-6,681453	0,381772
10:23:22,84	0,488003	3,447972	-0,137977	0,116977	0,274998	0,000986	0,064475	0,165553	0,043219	0,200140	-1,455818	0,404350	-0,748931	-2,737909	-1,053120	-8,433766	12,622278	13,006953	0,064475	0,165553	0,043219	13,196072	-6,517142	0,404350	0,064475	0,165553	0,043219	13,196072	-6,517142	0,404350
10:23:22,89	0,488003	3,447972	-0,137977	0,116977	0,274998	0,000986	0,067056	0,162851	0,043170	0,357979	-1,311301	0,392050	-0,749494	-2,738121	-1,053513	-8,429149	12,641120	12,997929	0,067056	0,162851	0,043170	13,141761	-6,575199	0,392050	0,067056	0,162851	0,043170	13,141761	-6,575199	0,392050
10:23:22,94	0,488003	3,447972	-0,137977	0,116977	0,274998	0,000986	0,067521	0,163232	0,042776	0,356769	-1,292521	0,383026	-0,754831	-2,732698	-1,052756	-8,429709	12,637069	13,012973	0,067521	0,163232	0,042776	13,170497	-6,592955	0,383026	0,067521	0,163232	0,042776	13,170497	-6,592955	0,383026
10:23:22,99	0,488003	3,447972	-0,137977	0,116977	0,274998	0,000986	0,065494	0,170566	0,043534	-0,028391	-1,396420	0,398070	-0,750096	-2,732049	-1,051607	-8,418147	12,620731	12,977420	0,065494	0,170566	0,043534	13,361061	-6,537680	0,398070	0,065494	0,170566	0,043534	13,361061	-6,537680	0,398070
10:23:23,04	0,488003	3,447972	-0,137977	0,116977	0,274998	0,000986	0,062564	0,166790	0,044682	0,159627	-1,530585	0,362517	-0,749502	-2,732954	-1,053920	-8,411118	12,618100	12,993174	0,062564	0,166790	0,044682	13,252611	-6,441860	0,362517	0,062564	0,166790	0,044682	13,252611	-6,441860	0,362517
10:23:23,09	0,488003	3,447972	-0,137977	0,116977	0,274998	0,000986	0,063051	0,165823	0,042370	0,211136	-1,497847	0,378271	-0,751323	-2,733651	-1,051450	-8,396132	12,616296	12,993464	0,063051	0,165823	0,042370	13,228228	-6,447370	0,378271	0,063051	0,165823	0,042370	13,228228	-6,447370	0,378271
10:23:23,14	0,488003	3,447972	-0,137977	0,116977	0,274998	0,000986	0,065941	0,160763	0,046029	0,508695	-1,318777	0,402514	-0,746565	-2,737987	-1,050260	-8,368968	12,633523	13,017417	0,065941	0,160763	0,046029	13,128566	-6,495162	0,402514	0,065941	0,160763	0,046029	13,128566	-6,495162	0,402514
10:23:23,19	0,488003	3,447972	-0,137977	0,116977	0,274998	0,000986	0,065941	0,160763	0,046029	0,508695	-1,318777	0,402514	-0,752369	-2,735587	-1,051965	-8,383134	12,608776	12,980822	0,065941	0,160763	0,046029	13,128566	-6,495162	0,402514	0,065941	0,160763	0,046029	13,128566	-6,495162	0,402514
10:23:23,24	0,488003	3,447972	-0,137977	0,116977	0,274998	0,000986	0,066764	0,166989	0,044325	0,156418	-1,275862	0,365919	-0,746457	-2,730729	-1,051550	-8,355599	12,604843	13,015819	0,066764	0,166989	0,044325	13,265045	-6,516874	0,365919	0,066764	0,166989	0,044325	13,265045	-6,516874	0,365919
10:23:23,29	0,488003	3,447972	-0,137977	0,116977	0,274998	0,000986	0,059601	0,164298	0,044740	0,306709	-1,622532	0,400916	-0,747045	-2,733709	-1,053482	-8,357910	12,601116	13,016355	0,059601	0,164298	0,044740	13,204097	-6,301238	0,400916	0,059601	0,164298	0,044740	13,204097	-6,301238	0,400916
10:23:23,34	0,488003	3,447972	-0,137977	0,116977	0,274998	0,000986	0,062476	0,163317	0,042808	0,353312	-1,473198	0,401452	-0,748795	-2,732841	-1,049604	-8,359411	12,612338	13,014196	0,062476	0,163317	0,042808	13,173730	-6,377549	0,401452	0,062476	0,163317	0,042808	13,173730	-6,377549	0,401452
10:23:23,39	0,488003	3,447972	-0,137977	0,116977	0,274998	0,000986	0,062599	0,165267	0,046686	0,260889	-1,473678	0,399293	-0,752654	-2,737057	-1,051764	-8,427829	12,550403	13,009303	0,062599	0,165267	0,046686	13,234368	-6,387737	0,399293	0,062599	0,165267	0,046686	13,234368	-6,387737	0,399293
10:23:23,44	0,488003	3,447972	-0,137977	0,116977	0,274998	0,000986	0,068180	0,166501	0,044526	0,108902	-1,211759	0,394401	-0,753973	-2,734363	-1,051762	-8,366083	12,593286	12,992044	0,068180	0,166501	0,044526	13,179209	-6,563913	0,394401	0,068180	0,166501	0,044526	13,179209	-6,563913	0,394401
10:23:23,49	0,488003	3,447972	-0,137977	0,116977	0,274998	0,000986	0,066506	0,168990	0,044528	0,047445	-1,266789	0,377141	-0,749293	-2,732504	-1,053083	-8,306958	12,605109	13,010661	0,066506	0,168990	0,044528	13,313199	-6,487513	0,377141	0,066506	0,168990	0,044528	13,313199	-6,487513	0,377141
10:23:23,54	0,488003	3,447972	-0,137977	0,116977	0,274998	0,000986	0,062556	0,165867	0,043207	0,249672	-1,426895	0,395759	-0,750599	-2,735581	-1,053979	-8,287006	12,616798	12,997773	0,062556	0,165867	0,043207	13,270225	-6,337547	0,395759	0,062556	0,165867	0,043207	13,270225	-6,337547	0,395759
10:23:23,59	0,488003	3,447972	-0,137977	0,116977	0,274998	0,000986	0,065874	0,165459	0,042311	0,290975	-1,242915	0,382870	-0,748102	-2,731864	-1,053487	-8,298307	12,596492	12,986617	0,065874	0,165459	0,042311	13,279518	-6,414044	0,382870	0,065874	0,165459	0,042311	13,279518	-6,414044	0,382870
10:23:23,64	0,488003	3,447972	-0,137977	0,116977	0,274998	0,000986	0,061407	0,165155	0,042803	0,283553	-1,474865	0,371715	-0,750500	-2,728817	-1,050405	-8,312405	12,584263	12,979688	0,061407	0,165155	0,042803	13,248224	-6,295286	0,371715	0,061407	0,165155	0,042803	13,248224	-6,295286	0,371715
10:23:23,69	0,488003	3,447972	-0,137977	0,116977	0,274998	0,000986	0,059967	0,168756	0,045884	0,078673	-1,555824	0,364785	-0,752914	-2,732683	-1,052329	-8,347239	12,598303	13,009746	0,059967	0,168756	0,045884	13,326005	-6,263229	0,364785	0,059967	0,168756	0,045884	13,326005	-6,263229	0,364785
10:23:23,74	0,488003	3,447972	-0,137977	0,116977	0,274998	0,000986	0,064522	0,168914	0,043961	0,065200	-1,356159	0,394843	-0,751195	-2,729993	-1,053501	-8,340424	12,541544	13,009268	0,064522	0,168914	0,043961	13,324933	-6,421120	0,394843	0,064522	0,168914	0,043961	13,324933	-6,421120	0,394843
10:23:23,79	0,488003	3,447972	-0,137977	0,116977	0,274998	0,000986	0,061333	0,168770	0,042789	0,026945	-1,487696	0,394365	-0,751156	-2,733986	-1,054299	-8,293668	12,567585	13,016788	0,061333	0,168770	0,042789	13,275367	-6,302335	0,394365	0,061333	0,168770	0,042789	13,275367	-6,302335	0,394365
10:23:23,84	0,488003	3,447972	-0,137977	0,116977	0,274998	0,000986	0,064772	0,166739	0,041991	0,178454	-1,281394	0,401886	-0,748232	-2,734511	-1,053662	-8,305486	12,559806	13,000551	0,064772	0,166739	0,041991	13,267492	-6,365998	0,401886	0,064772	0,166739	0,041991	13,267492	-6,365998	0,401886
10:23:23,89	0,488003	3,447972	-0,137977	0,116977	0,274998	0,000986	0,063764	0,163945	0,042627	0,311134	-1,340145	0,385648	-0,746917	-2,733388	-1,055022	-8,282495	12,558822	12,991006	0,063764	0,163945	0,042627	13,180788	-6,345636	0,385648	0,063764	0,163945	0,042627	13,180788	-6,345636	0,385648
10:23:23,94	0,488003	3,447972	-0,137977	0,116977	0,274998	0,000986	0,062134	0,163367	0,041267	0,351813	-1,404515	0,376104	-0,752093	-2,735105	-1,053335	-8,284518	12,580147	12,995994	0,062134	0,163367	0,041267	13,176124	-6,282031	0,376104	0,062134	0,163367	0,041267	13,176124	-6,282031	0,376104
10:23:23,99	0,488003	3,447972	-0,137977	0,116977	0,274998	0,000986	0,066209	0,166992	0,042955	0,180792	-1,205016	0,381092	-0,749286	-2,728918	-1,053497	-8,278872	12,552943	12,980416	0,066209	0,166992	0,042955	13,289631	-6,402441	0,381092	0,066209	0,166992	0,042955	13,289631	-6,402441	0,381092
10:23:24,04	0,488003	3,447972	-0,137977	0,116977	0,274998	0,000986	0,059447	0,167654	0,042793	0,125607	-1,538150	0,365513	-0,748599	-2,732676	-1,055770	-8,228079	12,531010	13,004361	0,059447	0,167654	0,042793	13,286451	-6,204756	0,365513	0,059447	0,167654	0,042793	13,286451	-6,204756	0,365513
10:23:24,09	0,488003	3,447972	-0,137977	0,116977	0,274998	0,000986	0,062359	0,165180	0,040520	0,260672	-1,331784	0,389459	-0,748530	-2,734225	-1,051112	-8,212132	12,531172	12,976925	0,062359	0,165180	0,040520	13,227285	-6,226963	0,389459	0,062359	0,165180	0,040520	13,227285	-6,226963	0,389459
10:23:24,14	0,488003	3,447972	-0,137977	0,116977	0,274998	0,000986	0,063665	0,164346	0,045178	0,312168	-1,250127	0,362022	-0,752130	-2,734132	-1,051135	-8,251417	12,556764	12,977554	0,063665	0,164346	0,045178	13,213290	-6,247850	0,362022	0,063665	0,164346	0,045178	13,213290	-6,247850	0,362022
10:23:24,19	0,488003	3,447972	-0,137977	0,116977	0,274998	0,000986	0,065385	0,167510	0,045155	0,150159	-1,207503	0,362651	-0,748682	-2,728707	-1,053071	-8,260917	12,534140	13,018267	0,065385	0,167510	0,045155	13,299658	-6,340248	0,362651	0,065385	0,167510	0,045155	13,299658	-6,340248	0,362651
10:23:24,24	0,488003	3,447972	-0,137977	0,116977	0,274998	0,000986	0,058963	0,167236	0,043219	0,140035	-1,538369	0,403364	-0,750112	-2,735754	-1,052347	-8,273251	12,563303	13,003059	0,058963	0,167236	0,043219	13,268068	-6,166977	0,403364	0,058963	0,167236	0,043219	13,268068	-6,166977	0,403364
10:23:24,29	0,488003	3,447972	-0,137977	0,116977	0,274998	0,000986	0,065781	0,164951	0,043943	0,277933	-1,209097	0,388156	-0,746812	-2,730132	-1,053450	-8,227927	12,561915	12,999779	0,065781	0,164951	0,043943	13,226610	-6,372918	0,388156	0,065781	0,164951	0,043943	13,226610	-6,372918	0,388156
10:23:24,34	0,488003	3,447972	-0,137977	0,116977	0,274998	0,000986	0,059262	0,164904	0,042840	0,301844	-1,508154	0,384876	-0,747923	-2,732067	-1,050735	-8,270544	12,550537	13,008623	0,059262	0,164904	0,042840	13,246821	-6,160211	0,384876	0,059262	0,164904	0,042840	13,246821	-6,160211	0,384876
10:23:24,39	0,488003	3,447972	-0,137977	0,116977	0,274998	0,000986	0,061493	0,164899	0,045555	0,270963	-1,423357	0,393720	-0,749202	-2,731610	-1,053827	-8,240255	12,549889	13,018499	0,061493	0,164899	0,045555	13,215516	-6,250552	0,393720	0,061493	0,164899	0,045555	13,215516	-6,250552	0,393720
10:23:24,44	0,488003	3,447972	-0,137977	0,116977	0,274998	0,000986	0,061736	0,166235	0,042463	0,216051	-1,384147	0,403596	-0,748583	-2,732500	-1,052267	-8,238708	12,570040	13,018154	0,061736	0,166235	0,042463	13,265515	-6,230445	0,403596	0,061736	0,166235	0,042463	13,265515	-6,230445	0,403596
10:23:24,49	0,488003	3,447972	-0,137977	0,116977	0,274998	0,000986	0,062198	0,165254	0,044023	0,285309	-1,368884	0,403251	-0,753804	-2,731857	-1,051506	-8,201369	12,561302	12,987149	0,062198	0,165254	0,044023	13,257733	-6,251412	0,403251	0,062198	0,165254	0,044023	13,257733	-6,251412	0,403251
10:23:24,54	0,488003	3,447972	-0,137977	0,116977	0,274998	0,000986	0,059153	0,162761	0,043652	0,400963	-1,502049	0,419123	-0,744901	-2,731110	-1,052638	-8,223925	12,545353	13,034026	0,059153	0,162761	0,043652	13,177676	-6,145589	0,419123	0,059153	0,162761	0,043652	13,177676	-6,145589	0,419123
10:23:24,59	0,488003	3,447972	-0,137977	0,116977	0,274998	0,000986	0,059153	0,162761	0,043652	0,400963	-1,502049	0,419123	-0,747935	-2,731007	-1,049536	-8,209054	12,560894	13,021073	0,059153	0,162761	0,043652	13,177676	-6,145589	0,419123	0,059153	0,162761	0,043652	13,177676	-6,145589	0,419123
10:23:24,64	0,488003	3,447972	-0,137977	0,116977	0,274998	0,000986	0,060581	0,165440	0,046754	0,282558	-1,422715	0,406170	-0,746283	-2,726655	-1,049262	-8,167582	12,507114	12,994251	0,060581	0,165440	0,046754	13,269560	-6,178307	0,406170	0,060581	0,165440	0,046754	13,269560	-6,178307	0,406170
10:23:24,69	0,488003	3,447972	-0,137977	0,116977	0,274998	0,000986	0,055986	0,166185	0,047028	0,217965	-1,598816	0,379348	-0,748411	-2,733603	-1,051073	-8,152665	12,531143	12,995782	0,055986	0,166185	0,047028	13,263472	-5,993751	0,379348	0,055986	0,166185	0,047028	13,263472	-5,993751	0,379348
10:23:24,74	0,488003	3,447972	-0,137977	0,116977	0,274998	0,000986	0,063067	0,164554	0,045217	0,331053	-1,229727	0,380880	-0,748460	-2,736870	-1,052122	-8,179031	12,529727	13,019168	0,063067	0,164554	0,045217	13,248514	-6,180480	0,380880	0,063067	0,164554	0,045217	13,248514	-6,180480	0,380880
10:23:24,79	0,488003	3,447972	-0,137977	0,116977	0,274998	0,000986	0,065922	0,162963	0,044168	0,399378	-1,103413	0,404265	-0,750389	-2,731907	-1,049684	-8,156388	12,546465	13,048673	0,065922	0,162963	0,044168	13,191942	-6,278252	0,404265	0,065922	0,162963	0,044168	13,191942	-6,278252	0,404265
10:23:24,84	0,488003	3,447972	-0,137977	0,116977	0,274998	0,000986	0,062587	0,167114	0,046605	0,209305	-1,265555	0,433770	-0,747682	-2,729666	-1,053131	-8,146233	12,542147	12,990763	0,062587	0,167114	0,046605	13,327781	-6,178653	0,433770	0,062587	0,167114	0,046605	13,327781	-6,178653	0,433770
10:23:24,89	0,488003	3,447972	-0,137977	0,116977	0,274998	0,000986	0,059293	0,165891	0,043159	0,274268	-1,425901	0,375860	-0,749473	-2,732662	-1,054895	-8,164402	12,490554	13,009805	0,059293	0,165891	0,043159	13,296693	-6,080402	0,375860	0,059293	0,165891	0,043159	13,296693	-6,080402	0,375860
10:23:24,94	0,488003	3,447972	-0,137977	0,116977	0,274998	0,000986	0,062783	0,165944	0,041394	0,217741	-1,234337	0,394902	-0,751419	-2,727890	-1,052658	-8,166341	12,540760	13,002369	0,062783	0,165944	0,041394	13,244336	-6,162838	0,394902	0,062783	0,165944	0,041394	13,244336	-6,162838	0,394902
10:23:24,99	0,488003	3,447972	-0,137977	0,116977	0,274998	0,000986	0,059623	0,170015	0,043632	0,048538	-1,425450	0,387466	-0,747291	-2,732294	-1,052653	-8,169330	12,512748	12,977333	0,059623	0,170015	0,043632	13,394739	-6,105875	0,387466	0,059623	0,170015	0,043632	13,394739	-6,105875	0,387466
10:23:25,04	0,488003	3,447972	-0,137977	0,116977	0,274998	0,000986	0,061374	0,164238	0,043636	0,323197	-1,322981	0,362430	-0,746683	-2,730689	-1,054588	-8,145026	12,493746	12,982840	0,061374	0,164238	0,043636	13,215890	-6,140857	0,362430	0,061374	0,164238	0,043636	13,215890	-6,140857	0,362430
10:23:25,09	0,488003	3,447972	-0,137977	0,116977	0,274998	0,000986	0,059679	0,164514	0,041702	0,304534	-1,380564	0,367937	-0,750899	-2,733827	-1,052943	-8,165146	12,537830	13,017795	0,059679	0,164514	0,041702	13,218903	-6,065396	0,367937	0,059679	0,164514	0,041702	13,218903	-6,065396	0,367937
10:23:25,14	0,488003	3,447972	-0,137977	0,116977	0,274998	0,000986	0,064505	0,166596	0,043346	0,224376	-1,169073	0,402892	-0,750867	-2,731572	-1,055223	-8,140729	12,534897	12,998990	0,064505	0,166596	0,043346	13,302200	-6,232753	0,402892	0,064505	0,166596	0,043346	13,302200	-6,232753	0,402892
10:23:25,19	0,488003	3,447972	-0,137977	0,116977	0,274998	0,000986	0,062536	0,167696	0,041066	0,176892	-1,248863	0,384087	-0,747134	-2,732275	-1,052598	-8,095695	12,522493	13,005956	0,062536	0,167696	0,041066	13,340994	-6,157956	0,384087	0,062536	0,167696	0,041066	13,340994	-6,157956	0,384087
10:23:25,24	0,488003	3,447972	-0,137977	0,116977	0,274998	0,000986	0,061278	0,164112	0,043692	0,375032	-1,269073	0,391053	-0,749090	-2,729129	-1,051687	-8,115096	12,524370	12,958550	0,061278	0,164112	0,043692	13,257794	-6,079418	0,391053	0,061278	0,164112	0,043692	13,257794	-6,079418	0,391053
10:23:25,29	0,488003	3,447972	-0,137977	0,116977	0,274998	0,000986	0,059532	0,167379	0,044603	0,197075	-1,377599	0,343647	-0,751282	-2,733844	-1,053102	-8,108259	12,510226	12,988091	0,059532	0,167379	0,044603	13,336293	-6,050893	0,343647	0,059532	0,167379	0,044603	13,336293	-6,050893	0,343647
10:23:25,34	0,488003	3,447972	-0,137977	0,116977	0,274998	0,000986	0,064711	0,166920	0,043188	0,212109	-1,095303	0,373188	-0,750147	-2,729615	-1,051844	-8,111576	12,493415	13,004603	0,064711	0,166920	0,043188	13,315301	-6,175140	0,373188	0,064711	0,166920	0,043188	13,315301	-6,175140	0,373188
10:23:25,39	0,488003	3,447972	-0,137977	0,116977	0,274998	0,000986	0,060481	0,168051	0,044445	0,137070	-1,309731	0,389700	-0,751970	-2,732585	-1,052583	-8,081369	12,517572	13,024140	0,060481	0,168051	0,044445	13,329061	-6,057513	0,389700	0,060481	0,168051	0,044445	13,329061	-6,057513	0,389700
10:23:25,44	0,488003	3,447972	-0,137977	0,116977	0,274998	0,000986	0,063965	0,168144	0,043707	0,168229	-1,114477	0,409238	-0,749498	-2,725170	-1,051862	-8,080029	12,509938	12,986210	0,063965	0,168144	0,043707	13,367565	-6,135760	0,409238	0,063965	0,168144	0,043707	13,367565	-6,135760	0,409238
10:23:25,49	0,488003	3,447972	-0,137977	0,116977	0,274998	0,000986	0,056308	0,169711	0,044427	0,080803	-1,507690	0,371307	-0,748895	-2,732962	-1,054140	-8,075917	12,478522	13,009721	0,056308	0,169711	0,044427	13,403148	-5,927858	0,371307	0,056308	0,169711	0,044427	13,403148	-5,927858	0,371307
10:23:25,54	0,488003	3,447972	-0,137977	0,116977	0,274998	0,000986	0,062755	0,165293	0,042150	0,285391	-1,153193	0,394818	-0,744580	-2,731244	-1,055008	-8,068659	12,537091	13,015474	0,062755	0,165293	0,042150	13,260919	-6,079426	0,394818	0,062755	0,165293	0,042150	13,260919	-6,079426	0,394818
10:23:25,59	0,488003	3,447972	-0,137977	0,116977	0,274998	0,000986	0,059108	0,162415	0,041281	0,489418	-1,365790	0,400572	-0,748834	-2,729383	-1,052583	-8,054129	12,520531	13,020127	0,059108	0,162415	0,041281	13,238994	-6,005802	0,400572	0,059108	0,162415	0,041281	13,238994	-6,005802	0,400572
10:23:25,64	0,488003	3,447972	-0,137977	0,116977	0,274998	0,000986	0,059624	0,167030	0,043707	0,242383	-1,318120	0,405224	-0,752036	-2,727961	-1,049709	-8,095266	12,480877	13,003865	0,059624	0,167030	0,043707	13,354204	-5,998600	0,405224	0,059624	0,167030	0,043707	13,354204	-5,998600	0,405224
10:23:25,69	0,488003	3,447972	-0,137977	0,116977	0,274998	0,000986	0,059994	0,170514	0,046580	0,006269	-1,314700	0,388962	-0,750708	-2,729266	-1,053021	-8,098639	12,495969	12,985842	0,059994	0,170514	0,046580	13,391638	-6,024193	0,388962	0,059994	0,170514	0,046580	13,391638	-6,024193	0,388962
10:23:25,74	0,488003	3,447972	-0,137977	0,116977	0,274998	0,000986	0,060460	0,168712	0,043269	0,111387	-1,300937	0,370939	-0,748837	-2,729553	-1,052980	-8,049069	12,497801	13,005027	0,060460	0,168712	0,043269	13,355253	-6,047009	0,370939	0,060460	0,168712	0,043269	13,355253	-6,047009	0,370939
10:23:25,79	0,488003	3,447972	-0,137977	0,116977	0,274998	0,000986	0,059773	0,166947	0,043310	0,229508	-1,294646	0,390125	-0,747062	-2,731181	-1,053774	-8,050794	12,493135	12,971528	0,059773	0,166947	0,043310	13,334868	-5,986791	0,390125	0,059773	0,166947	0,043310	13,334868	-5,986791	0,390125
10:23:25,84	0,488003	3,447972	-0,137977	0,116977	0,274998	0,000986	0,060295	0,164596	0,042516	0,346849	-1,266653	0,356625	-0,750704	-2,731439	-1,053897	-8,054757	12,497034	12,988059	0,060295	0,164596	0,042516	13,267667	-5,999790	0,356625	0,060295	0,164596	0,042516	13,267667	-5,999790	0,356625
10:23:25,89	0,488003	3,447972	-0,137977	0,116977	0,274998	0,000986	0,062340	0,167621	0,042393	0,190979	-1,165690	0,373156	-0,746494	-2,732737	-1,056458	-8,052486	12,487332	13,011621	0,062340	0,167621	0,042393	13,349206	-6,059367	0,373156	0,062340	0,167621	0,042393	13,349206	-6,059367	0,373156
10:23:25,94	0,488003	3,447972	-0,137977	0,116977	0,274998	0,000986	0,061359	0,163326	0,039832	0,407049	-1,209887	0,396718	-0,747072	-2,729282	-1,052968	-8,042155	12,480144	13,014419	0,061359	0,163326	0,039832	13,228124	-6,026551	0,396718	0,061359	0,163326	0,039832	13,228124	-6,026551	0,396718
10:23:25,99	0,488003	3,447972	-0,137977	0,116977	0,274998	0,000986	0,058656	0,165554	0,043322	0,290110	-1,337910	0,399516	-0,750223	-2,729285	-1,050665	-8,049301	12,465063	12,985415	0,058656	0,165554	0,043322	13,286118	-5,942376	0,399516	0,058656	0,165554	0,043322	13,286118	-5,942376	0,399516
10:23:26,04	0,488003	3,447972	-0,137977	0,116977	0,274998	0,000986	0,060234	0,168282	0,045624	0,131634	-1,254489	0,370512	-0,750611	-2,730081	-1,051812	-8,051293	12,486335	13,008433	0,060234	0,168282	0,045624	13,341770	-5,982848	0,370512	0,060234	0,168282	0,045624	13,341770	-5,982848	0,370512
10:23:26,09	0,488003	3,447972	-0,137977	0,116977	0,274998	0,000986	0,061117	0,168219	0,044478	0,152325	-1,220925	0,393530	-0,750580	-2,732785	-1,052577	-8,040934	12,479968	13,003347	0,061117	0,168219	0,044478	13,357533	-6,018613	0,393530	0,061117	0,168219	0,044478	13,357533	-6,018613	0,393530
10:23:26,14	0,488003	3,447972	-0,137977	0,116977	0,274998	0,000986	0,063443	0,166841	0,043713	0,223670	-1,087827	0,388444	-0,750607	-2,730470	-1,051815	-8,035714	12,437676	12,992123	0,063443	0,166841	0,043713	13,320669	-6,068093	0,388444	0,063443	0,166841	0,043713	13,320669	-6,068093	0,388444
10:23:26,19	0,488003	3,447972	-0,137977	0,116977	0,274998	0,000986	0,061453	0,168022	0,044474	0,128235	-1,165660	0,377221	-0,745257	-2,727607	-1,051064	-8,028686	12,488298	12,960649	0,061453	0,168022	0,044474	13,317954	-5,989682	0,377221	0,061453	0,168022	0,044474	13,317954	-5,989682	0,377221
10:23:26,24	0,488003	3,447972	-0,137977	0,116977	0,274998	0,000986	0,056298	0,164820	0,045226	0,342083	-1,452923	0,345746	-0,752328	-2,728676	-1,051438	-8,021931	12,468192	12,983008	0,056298	0,164820	0,045226	13,280459	-5,872309	0,345746	0,056298	0,164820	0,045226	13,280459	-5,872309	0,345746
10:23:26,29	0,488003	3,447972	-0,137977	0,116977	0,274998	0,000986	0,060759	0,170409	0,044852	0,037405	-1,205026	0,368105	-0,746239	-2,727605	-1,051944	-8,008662	12,444603	12,986057	0,060759	0,170409	0,044852	13,414541	-5,974634	0,368105	0,060759	0,170409	0,044852	13,414541	-5,974634	0,368105
10:23:26,34	0,488003	3,447972	-0,137977	0,116977	0,274998	0,000986	0,056787	0,165672	0,044346	0,269952	-1,388322	0,371155	-0,748181	-2,729847	-1,052253	-8,004725	12,450835	12,993812	0,056787	0,165672	0,044346	13,275207	-5,846070	0,371155	0,056787	0,165672	0,044346	13,275207	-5,846070	0,371155
10:23:26,39	0,488003	3,447972	-0,137977	0,116977	0,274998	0,000986	0,059699	0,166232	0,044037	0,248214	-1,236559	0,378909	-0,747023	-2,730890	-1,051017	-8,020867	12,457556	13,002369	0,059699	0,166232	0,044037	13,297405	-5,922969	0,378909	0,059699	0,166232	0,044037	13,297405	-5,922969	0,378909
10:23:26,44	0,488003	3,447972	-0,137977	0,116977	0,274998	0,000986	0,060024	0,164708	0,045273	0,325205	-1,237026	0,387466	-0,748653	-2,727086	-1,053742	-7,952642	12,481343	12,980145	0,060024	0,164708	0,045273	13,254771	-5,948908	0,387466	0,060024	0,164708	0,045273	13,254771	-5,948908	0,387466
10:23:26,49	0,488003	3,447972	-0,137977	0,116977	0,274998	0,000986	0,057544	0,168022	0,042548	0,207575	-1,318786	0,365242	-0,748185	-2,726572	-1,050303	-7,999206	12,450739	13,017277	0,057544	0,168022	0,042548	13,397313	-5,836001	0,365242	0,057544	0,168022	0,042548	13,397313	-5,836001	0,365242
10:23:26,54	0,488003	3,447972	-0,137977	0,116977	0,274998	0,000986	0,056865	0,167874	0,045987	0,165503	-1,379114	0,402374	-0,746698	-2,734865	-1,054496	-8,013725	12,466087	12,999307	0,056865	0,167874	0,045987	13,343595	-5,843033	0,402374	0,056865	0,167874	0,045987	13,343595	-5,843033	0,402374
10:23:26,59	0,488003	3,447972	-0,137977	0,116977	0,274998	0,000986	0,063304	0,162439	0,041793	0,454163	-1,064550	0,384405	-0,746292	-2,726987	-1,051374	-7,952352	12,490364	13,023019	0,063304	0,162439	0,041793	13,205597	-6,033905	0,384405	0,063304	0,162439	0,041793	13,205597	-6,033905	0,384405
10:23:26,64	0,488003	3,447972	-0,137977	0,116977	0,274998	0,000986	0,056278	0,166026	0,044915	0,319329	-1,388888	0,408117	-0,748141	-2,726949	-1,051794	-7,980203	12,456093	13,002769	0,056278	0,166026	0,044915	13,352373	-5,806706	0,408117	0,056278	0,166026	0,044915	13,352373	-5,806706	0,408117
10:23:26,69	0,488003	3,447972	-0,137977	0,116977	0,274998	0,000986	0,057169	0,167647	0,044496	0,191446	-1,349515	0,387866	-0,746272	-2,728539	-1,050594	-7,942211	12,467748	13,011799	0,057169	0,167647	0,044496	13,351718	-5,837315	0,387866	0,057169	0,167647	0,044496	13,351718	-5,837315	0,387866
10:23:26,74	0,488003	3,447972	-0,137977	0,116977	0,274998	0,000986	0,057612	0,165233	0,045696	0,346052	-1,299408	0,396896	-0,746880	-2,729019	-1,047511	-7,961130	12,467222	12,985699	0,057612	0,165233	0,045696	13,316842	-5,821976	0,396896	0,057612	0,165233	0,045696	13,316842	-5,821976	0,396896
10:23:26,79	0,488003	3,447972	-0,137977	0,116977	0,274998	0,000986	0,058331	0,165520	0,048778	0,321235	-1,278136	0,370796	-0,751005	-2,729400	-1,049321	-7,960041	12,472190	12,995869	0,058331	0,165520	0,048778	13,314521	-5,857156	0,370796	0,058331	0,165520	0,048778	13,314521	-5,857156	0,370796
10:23:26,84	0,488003	3,447972	-0,137977	0,116977	0,274998	0,000986	0,060725	0,168902	0,046968	0,150220	-1,155220	0,380966	-0,749848	-2,728524	-1,052938	-7,959181	12,473814	13,012978	0,060725	0,168902	0,046968	13,408990	-5,922121	0,380966	0,060725	0,168902	0,046968	13,408990	-5,922121	0,380966
10:23:26,89	0,488003	3,447972	-0,137977	0,116977	0,274998	0,000986	0,059388	0,168338	0,043352	0,181379	-1,224820	0,398075	-0,755089	-2,727106	-1,051405	-7,935383	12,481282	12,987119	0,059388	0,168338	0,043352	13,395883	-5,886753	0,398075	0,059388	0,168338	0,043352	13,395883	-5,886753	0,398075
10:23:26,94	0,488003	3,447972	-0,137977	0,116977	0,274998	0,000986	0,060779	0,173585	0,044884	-0,073130	-1,135590	0,372216	-0,745111	-2,729110	-1,055266	-7,939287	12,452612	12,994862	0,060779	0,173585	0,044884	13,553312	-5,906751	0,372216	0,060779	0,173585	0,044884	13,553312	-5,906751	0,372216
10:23:26,99	0,488003	3,447972	-0,137977	0,116977	0,274998	0,000986	0,057526	0,163942	0,041024	0,401545	-1,293813	0,379959	-0,747535	-2,729604	-1,052880	-7,932755	12,451248	12,977464	0,057526	0,163942	0,041024	13,270980	-5,809582	0,379959	0,057526	0,163942	0,041024	13,270980	-5,809582	0,379959
10:23:27,04	0,488003	3,447972	-0,137977	0,116977	0,274998	0,000986	0,059166	0,165794	0,043410	0,307301	-1,202178	0,362561	-0,748088	-2,731877	-1,052155	-7,957135	12,423909	12,996153	0,059166	0,165794	0,043410	13,322156	-5,846711	0,362561	0,059166	0,165794	0,043410	13,322156	-5,846711	0,362561
10:23:27,09	0,488003	3,447972	-0,137977	0,116977	0,274998	0,000986	0,061411	0,165136	0,044135	0,305646	-1,092886	0,381250	-0,745157	-2,733985	-1,053297	-7,967024	12,430285	13,016728	0,061411	0,165136	0,044135	13,268856	-5,913645	0,381250	0,061411	0,165136	0,044135	13,268856	-5,913645	0,381250
10:23:27,14	0,488003	3,447972	-0,137977	0,116977	0,274998	0,000986	0,061771	0,161544	0,042993	0,493009	-1,085937	0,401826	-0,749241	-2,723893	-1,048709	-7,943220	12,448240	12,966607	0,061771	0,161544	0,042993	13,174244	-5,934928	0,401826	0,061771	0,161544	0,042993	13,174244	-5,934928	0,401826
10:23:27,19	0,488003	3,447972	-0,137977	0,116977	0,274998	0,000986	0,055074	0,170127	0,047580	0,074158	-1,422545	0,351704	-0,748507	-2,726440	-1,050271	-7,918225	12,444783	13,012160	0,055074	0,170127	0,047580	13,429138	-5,745819	0,351704	0,055074	0,170127	0,047580	13,429138	-5,745819	0,351704
10:23:27,24	0,488003	3,447972	-0,137977	0,116977	0,274998	0,000986	0,056912	0,168218	0,046019	0,182939	-1,303576	0,397257	-0,753220	-2,726832	-1,050137	-7,940970	12,434624	12,994964	0,056912	0,168218	0,046019	13,388048	-5,771161	0,397257	0,056912	0,168218	0,046019	13,388048	-5,771161	0,397257
10:23:27,29	0,488003	3,447972	-0,137977	0,116977	0,274998	0,000986	0,059608	0,172103	0,046153	-0,039274	-1,178018	0,380061	-0,749220	-2,723326	-1,052180	-7,912360	12,418946	12,986932	0,059608	0,172103	0,046153	13,470842	-5,857215	0,380061	0,059608	0,172103	0,046153	13,470842	-5,857215	0,380061
10:23:27,34	0,488003	3,447972	-0,137977	0,116977	0,274998	0,000986	0,054571	0,170393	0,044109	0,050415	-1,407282	0,372029	-0,748029	-2,729310	-1,051769	-7,922659	12,417257	12,986052	0,054571	0,170393	0,044109	13,426234	-5,691141	0,372029	0,054571	0,170393	0,044109	13,426234	-5,691141	0,372029
10:23:27,39	0,488003	3,447972	-0,137977	0,116977	0,274998	0,000986	0,059159	0,166369	0,044520	0,253020	-1,176813	0,371149	-0,746129	-2,727716	-1,052138	-7,853016	12,405943	12,976072	0,059159	0,166369	0,044520	13,313001	-5,820781	0,371149	0,059159	0,166369	0,044520	13,313001	-5,820781	0,371149
10:23:27,44	0,488003	3,447972	-0,137977	0,116977	0,274998	0,000986	0,056828	0,165521	0,044152	0,322155	-1,232022	0,361169	-0,750443	-2,729396	-1,053497	-7,898552	12,418513	13,004231	0,056828	0,165521	0,044152	13,315543	-5,693058	0,361169	0,056828	0,165521	0,044152	13,315543	-5,693058	0,361169
10:23:27,49	0,488003	3,447972	-0,137977	0,116977	0,274998	0,000986	0,060440	0,168416	0,042793	0,159708	-1,089948	0,389328	-0,746854	-2,725326	-1,049464	-7,921390	12,421516	12,971031	0,060440	0,168416	0,042793	13,380392	-5,834479	0,389328	0,060440	0,168416	0,042793	13,380392	-5,834479	0,389328
10:23:27,54	0,488003	3,447972	-0,137977	0,116977	0,274998	0,000986	0,055121	0,167344	0,046826	0,206654	-1,387836	0,356128	-0,747415	-2,724859	-1,050583	-7,902543	12,433911	13,025184	0,055121	0,167344	0,046826	13,343155	-5,714796	0,356128	0,055121	0,167344	0,046826	13,343155	-5,714796	0,356128
10:23:27,59	0,488003	3,447972	-0,137977	0,116977	0,274998	0,000986	0,054997	0,168063	0,045707	0,189415	-1,384157	0,410281	-0,751522	-2,729877	-1,052912	-7,908401	12,442873	13,010959	0,054997	0,168063	0,045707	13,382371	-5,701387	0,410281	0,054997	0,168063	0,045707	13,382371	-5,701387	0,410281
10:23:27,64	0,488003	3,447972	-0,137977	0,116977	0,274998	0,000986	0,061396	0,169111	0,043377	0,139774	-1,060940	0,396057	-0,744328	-2,722368	-1,053039	-7,892644	12,418965	12,991874	0,061396	0,169111	0,043377	13,414964	-5,880526	0,396057	0,061396	0,169111	0,043377	13,414964	-5,880526	0,396057
10:23:27,69	0,488003	3,447972	-0,137977	0,116977	0,274998	0,000986	0,051296	0,166635	0,043250	0,255679	-1,560559	0,376972	-0,744945	-2,732313	-1,053485	-7,852657	12,382215	12,964749	0,051296	0,166635	0,043250	13,336534	-5,587268	0,376972	0,051296	0,166635	0,043250	13,336534	-5,587268	0,376972
10:23:27,74	0,488003	3,447972	-0,137977	0,116977	0,274998	0,000986	0,060217	0,162197	0,042805	0,474631	-1,043662	0,349847	-0,748497	-2,728963	-1,051751	-7,870088	12,429579	12,981021	0,060217	0,162197	0,042805	13,207090	-5,770669	0,349847	0,060217	0,162197	0,042805	13,207090	-5,770669	0,349847
10:23:27,79	0,488003	3,447972	-0,137977	0,116977	0,274998	0,000986	0,059092	0,166948	0,044539	0,259862	-1,140940	0,366118	-0,747958	-2,728621	-1,050900	-7,885483	12,412929	13,002882	0,059092	0,166948	0,044539	13,365303	-5,779634	0,366118	0,059092	0,166948	0,044539	13,365303	-5,779634	0,366118
10:23:27,84	0,488003	3,447972	-0,137977	0,116977	0,274998	0,000986	0,058526	0,166652	0,045390	0,253147	-1,175377	0,387979	-0,747309	-2,729474	-1,052116	-7,866964	12,440569	13,005918	0,058526	0,166652	0,045390	13,335338	-5,769644	0,387979	0,058526	0,166652	0,045390	13,335338	-5,769644	0,387979
10:23:27,89	0,488003	3,447972	-0,137977	0,116977	0,274998	0,000986	0,058940	0,165664	0,044174	0,337740	-1,151590	0,391015	-0,746702	-2,730652	-1,055219	-7,843901	12,402202	12,991735	0,058940	0,165664	0,044174	13,342343	-5,778417	0,391015	0,058940	0,165664	0,044174	13,342343	-5,778417	0,391015
10:23:27,94	0,488003	3,447972	-0,137977	0,116977	0,274998	0,000986	0,059657	0,164549	0,041071	0,374020	-1,075161	0,376832	-0,744988	-2,731524	-1,052520	-7,870260	12,378160	12,970380	0,059657	0,164549	0,041071	13,291103	-5,758255	0,376832	0,059657	0,164549	0,041071	13,291103	-5,758255	0,376832
10:23:27,99	0,488003	3,447972	-0,137977	0,116977	0,274998	0,000986	0,059555	0,162628	0,043769	0,439887	-1,091288	0,355477	-0,745592	-2,729037	-1,053689	-7,858811	12,351444	12,975227	0,059555	0,162628	0,043769	13,206207	-5,766351	0,355477	0,059555	0,162628	0,043769	13,206207	-5,766351	0,355477
10:23:28,04	0,488003	3,447972	-0,137977	0,116977	0,274998	0,000986	0,057704	0,164396	0,042601	0,330575	-1,164284	0,360324	-0,745597	-2,727619	-1,050972	-7,869376	12,374159	12,984310	0,057704	0,164396	0,042601	13,235629	-5,694018	0,360324	0,057704	0,164396	0,042601	13,235629	-5,694018	0,360324
10:23:28,09	0,488003	3,447972	-0,137977	0,116977	0,274998	0,000986	0,056478	0,165108	0,045317	0,307896	-1,248507	0,369407	-0,745969	-2,728586	-1,053497	-7,866478	12,398600	12,979932	0,056478	0,165108	0,045317	13,268909	-5,682054	0,369407	0,056478	0,165108	0,045317	13,268909	-5,682054	0,369407
10:23:28,14	0,488003	3,447972	-0,137977	0,116977	0,274998	0,000986	0,057501	0,164947	0,042792	0,338898	-1,205013	0,365029	-0,747320	-2,725498	-1,050942	-7,860200	12,440421	13,034788	0,057501	0,164947	0,042792	13,287250	-5,718879	0,365029	0,057501	0,164947	0,042792	13,287250	-5,718879	0,365029
10:23:28,19	0,488003	3,447972	-0,137977	0,116977	0,274998	0,000986	0,055503	0,167661	0,045348	0,237140	-1,324409	0,419885	-0,746455	-2,729020	-1,052045	-7,865911	12,388688	12,970501	0,055503	0,167661	0,045348	13,398521	-5,681392	0,419885	0,055503	0,167661	0,045348	13,398521	-5,681392	0,419885
10:23:28,24	0,488003	3,447972	-0,137977	0,116977	0,274998	0,000986	0,058121	0,165151	0,044244	0,319991	-1,167365	0,355598	-0,748477	-2,725821	-1,052909	-7,838668	12,400184	12,990620	0,058121	0,165151	0,044244	13,284355	-5,729842	0,355598	0,058121	0,165151	0,044244	13,284355	-5,729842	0,355598
10:23:28,29	0,488003	3,447972	-0,137977	0,116977	0,274998	0,000986	0,056361	0,168502	0,043381	0,169338	-1,241027	0,375718	-0,747907	-2,727453	-1,052875	-7,846242	12,397701	13,029216	0,056361	0,168502	0,043381	13,396723	-5,665363	0,375718	0,056361	0,168502	0,043381	13,396723	-5,665363	0,375718
10:23:28,34	0,488003	3,447972	-0,137977	0,116977	0,274998	0,000986	0,057489	0,167192	0,043414	0,231508	-1,187692	0,414313	-0,747866	-2,725464	-1,049029	-7,842625	12,420320	12,984259	0,057489	0,167192	0,043414	13,356077	-5,700572	0,414313	0,057489	0,167192	0,043414	13,356077	-5,700572	0,414313
10:23:28,39	0,488003	3,447972	-0,137977	0,116977	0,274998	0,000986	0,055746	0,168151	0,047260	0,203041	-1,286511	0,369356	-0,746102	-2,725158	-1,050194	-7,835569	12,402607	12,979833	0,055746	0,168151	0,047260	13,402886	-5,662556	0,369356	0,055746	0,168151	0,047260	13,402886	-5,662556	0,369356
10:23:28,44	0,488003	3,447972	-0,137977	0,116977	0,274998	0,000986	0,054599	0,166776	0,046095	0,262711	-1,331155	0,364930	-0,747842	-2,731462	-1,051710	-7,836087	12,407635	12,999066	0,054599	0,166776	0,046095	13,354645	-5,617210	0,364930	0,054599	0,166776	0,046095	13,354645	-5,617210	0,364930
10:23:28,49	0,488003	3,447972	-0,137977	0,116977	0,274998	0,000986	0,060929	0,165131	0,044580	0,352348	-1,004975	0,384163	-0,743140	-2,728173	-1,053290	-7,821028	12,373240	12,966156	0,060929	0,165131	0,044580	13,315147	-5,787908	0,384163	0,060929	0,165131	0,044580	13,315147	-5,787908	0,384163
10:23:28,54	0,488003	3,447972	-0,137977	0,116977	0,274998	0,000986	0,055729	0,162703	0,043000	0,456342	-1,245130	0,351253	-0,746819	-2,723837	-1,049260	-7,797383	12,397450	13,001390	0,055729	0,162703	0,043000	13,228550	-5,619873	0,351253	0,055729	0,162703	0,043000	13,228550	-5,619873	0,351253
10:23:28,59	0,488003	3,447972	-0,137977	0,116977	0,274998	0,000986	0,053814	0,168058	0,047030	0,210711	-1,336350	0,386487	-0,747289	-2,724397	-1,052514	-7,832273	12,407817	13,000666	0,053814	0,168058	0,047030	13,403227	-5,560746	0,386487	0,053814	0,168058	0,047030	13,403227	-5,560746	0,386487
10:23:28,64	0,488003	3,447972	-0,137977	0,116977	0,274998	0,000986	0,054533	0,168185	0,043775	0,195635	-1,334356	0,385763	-0,745460	-2,724329	-1,047090	-7,814547	12,396723	12,963238	0,054533	0,168185	0,043775	13,398127	-5,615203	0,385763	0,054533	0,168185	0,043775	13,398127	-5,615203	0,385763
10:23:28,69	0,488003	3,447972	-0,137977	0,116977	0,274998	0,000986	0,053560	0,166635	0,049200	0,275469	-1,364064	0,348335	-0,749416	-2,725093	-1,054447	-7,840897	12,357086	13,019216	0,053560	0,166635	0,049200	13,356318	-5,568514	0,348335	0,053560	0,166635	0,049200	13,356318	-5,568514	0,348335
10:23:28,74	0,488003	3,447972	-0,137977	0,116977	0,274998	0,000986	0,056200	0,169679	0,041842	0,069693	-1,229785	0,404313	-0,744870	-2,724836	-1,052800	-7,792722	12,383227	13,019379	0,056200	0,169679	0,041842	13,389476	-5,641476	0,404313	0,056200	0,169679	0,041842	13,389476	-5,641476	0,404313
10:23:28,79	0,488003	3,447972	-0,137977	0,116977	0,274998	0,000986	0,053704	0,165870	0,043489	0,314468	-1,330917	0,404477	-0,743766	-2,723914	-1,051727	-7,824272	12,369261	13,004396	0,053704	0,165870	0,043489	13,335273	-5,546687	0,404477	0,053704	0,165870	0,043489	13,335273	-5,546687	0,404477
10:23:28,84	0,488003	3,447972	-0,137977	0,116977	0,274998	0,000986	0,052354	0,165376	0,044562	0,312304	-1,421475	0,389493	-0,744275	-2,730289	-1,052076	-7,802338	12,369007	13,008185	0,052354	0,165376	0,044562	13,294303	-5,531243	0,389493	0,052354	0,165376	0,044562	13,294303	-5,531243	0,389493
10:23:28,89	0,488003	3,447972	-0,137977	0,116977	0,274998	0,000986	0,058129	0,162629	0,044214	0,465898	-1,102029	0,393283	-0,745456	-2,724790	-1,050951	-7,805644	12,403170	12,989860	0,058129	0,162629	0,044214	13,232253	-5,665170	0,393283	0,058129	0,162629	0,044214	13,232253	-5,665170	0,393283
10:23:28,94	0,488003	3,447972	-0,137977	0,116977	0,274998	0,000986	0,053958	0,166401	0,045339	0,297663	-1,338900	0,374958	-0,738241	-2,723757	-1,050068	-7,785184	12,343996	12,981350	0,053958	0,166401	0,045339	13,360158	-5,574565	0,374958	0,053958	0,166401	0,045339	13,360158	-5,574565	0,374958
10:23:28,99	0,488003	3,447972	-0,137977	0,116977	0,274998	0,000986	0,049455	0,160669	0,046222	0,554745	-1,525700	0,366447	-0,748978	-2,721105	-1,052913	-7,777241	12,373320	12,975209	0,049455	0,160669	0,046222	13,167225	-5,407955	0,366447	0,049455	0,160669	0,046222	13,167225	-5,407955	0,366447
10:23:29,04	0,488003	3,447972	-0,137977	0,116977	0,274998	0,000986	0,052527	0,171293	0,043376	0,031625	-1,373763	0,360306	-0,748473	-2,729347	-1,052102	-7,837625	12,377731	13,008258	0,052527	0,171293	0,043376	13,478148	-5,497133	0,360306	0,052527	0,171293	0,043376	13,478148	-5,497133	0,360306
10:23:29,09	0,488003	3,447972	-0,137977	0,116977	0,274998	0,000986	0,059413	0,166735	0,044188	0,242277	-1,070202	0,393355	-0,746050	-2,727607	-1,052096	-7,789800	12,337832	12,992626	0,059413	0,166735	0,044188	13,330985	-5,734107	0,393355	0,059413	0,166735	0,044188	13,330985	-5,734107	0,393355
10:23:29,14	0,488003	3,447972	-0,137977	0,116977	0,274998	0,000986	0,056694	0,165507	0,044194	0,295494	-1,150213	0,377723	-0,747736	-2,724469	-1,050931	-7,758579	12,374787	12,992954	0,056694	0,165507	0,044194	13,287800	-5,600691	0,377723	0,056694	0,165507	0,044194	13,287800	-5,600691	0,377723
10:23:29,19	0,488003	3,447972	-0,137977	0,116977	0,274998	0,000986	0,054820	0,168536	0,045358	0,185617	-1,239121	0,378051	-0,745627	-2,730664	-1,051513	-7,809396	12,340901	12,986134	0,054820	0,168536	0,045358	13,415674	-5,542459	0,378051	0,054820	0,168536	0,045358	13,415674	-5,542459	0,378051
10:23:29,24	0,488003	3,447972	-0,137977	0,116977	0,274998	0,000986	0,059130	0,163612	0,044777	0,386917	-1,042057	0,371231	-0,743623	-2,726134	-1,048608	-7,771754	12,366153	12,972483	0,059130	0,163612	0,044777	13,230431	-5,683745	0,371231	0,059130	0,163612	0,044777	13,230431	-5,683745	0,371231
10:23:29,29	0,488003	3,447972	-0,137977	0,116977	0,274998	0,000986	0,054205	0,164141	0,047682	0,400073	-1,278192	0,357580	-0,749004	-2,726410	-1,052887	-7,801500	12,373661	12,994042	0,054205	0,164141	0,047682	13,285153	-5,533256	0,357580	0,054205	0,164141	0,047682	13,285153	-5,533256	0,357580
10:23:29,34	0,488003	3,447972	-0,137977	0,116977	0,274998	0,000986	0,057134	0,168664	0,043402	0,156528	-1,155357	0,379140	-0,749555	-2,729394	-1,051708	-7,798093	12,386229	12,993155	0,057134	0,168664	0,043402	13,396630	-5,640409	0,379140	0,057134	0,168664	0,043402	13,396630	-5,640409	0,379140
10:23:29,39	0,488003	3,447972	-0,137977	0,116977	0,274998	0,000986	0,059994	0,167648	0,044582	0,221918	-1,009997	0,378252	-0,745973	-2,726457	-1,052852	-7,768031	12,399392	13,014399	0,059994	0,167648	0,044582	13,382309	-5,719520	0,378252	0,059994	0,167648	0,044582	13,382309	-5,719520	0,378252
10:23:29,44	0,488003	3,447972	-0,137977	0,116977	0,274998	0,000986	0,055659	0,166015	0,043438	0,333282	-1,215956	0,399496	-0,749647	-2,727385	-1,050181	-7,839886	12,389418	12,993040	0,055659	0,166015	0,043438	13,365456	-5,585194	0,399496	0,055659	0,166015	0,043438	13,365456	-5,585194	0,399496
10:23:29,49	0,488003	3,447972	-0,137977	0,116977	0,274998	0,000986	0,058300	0,168733	0,046108	0,147396	-1,135876	0,378137	-0,747728	-2,723561	-1,050866	-7,748696	12,363922	12,992601	0,058300	0,168733	0,046108	13,392910	-5,712416	0,378137	0,058300	0,168733	0,046108	13,392910	-5,712416	0,378137
10:23:29,54	0,488003	3,447972	-0,137977	0,116977	0,274998	0,000986	0,054029	0,168983	0,045423	0,157894	-1,266261	0,377698	-0,748918	-2,726470	-1,050929	-7,767693	12,380187	12,992718	0,054029	0,168983	0,045423	13,423058	-5,507507	0,377698	0,054029	0,168983	0,045423	13,423058	-5,507507	0,377698
10:23:29,59	0,488003	3,447972	-0,137977	0,116977	0,274998	0,000986	0,057143	0,168559	0,045361	0,184520	-1,128871	0,377815	-0,745363	-2,726444	-1,050141	-7,756269	12,370837	12,992440	0,057143	0,168559	0,045361	13,416414	-5,614635	0,377815	0,057143	0,168559	0,045361	13,416414	-5,614635	0,377815
10:23:29,64	0,488003	3,447972	-0,137977	0,116977	0,274998	0,000986	0,055343	0,165494	0,046148	0,341547	-1,207927	0,377538	-0,746939	-2,722117	-1,051023	-7,728120	12,387553	12,993593	0,055343	0,165494	0,046148	13,332791	-5,552354	0,377538	0,055343	0,165494	0,046148	13,332791	-5,552354	0,377538
10:23:29,69	0,488003	3,447972	-0,137977	0,116977	0,274998	0,000986	0,052384	0,169022	0,045266	0,186641	-1,345800	0,378690	-0,746268	-2,724087	-1,051521	-7,765518	12,392464	12,988205	0,052384	0,169022	0,045266	13,454834	-5,457909	0,378690	0,052384	0,169022	0,045266	13,454834	-5,457909	0,378690
10:23:29,74	0,488003	3,447972	-0,137977	0,116977	0,274998	0,000986	0,053755	0,167456	0,044769	0,253629	-1,309334	0,373302	-0,747693	-2,725049	-1,049763	-7,749924	12,394298	12,987855	0,053755	0,167456	0,044769	13,398888	-5,529092	0,373302	0,053755	0,167456	0,044769	13,398888	-5,529092	0,373302
10:23:29,79	0,488003	3,447972	-0,137977	0,116977	0,274998	0,000986	0,055300	0,168209	0,046527	0,223827	-1,216398	0,372953	-0,749218	-2,723545	-1,051845	-7,767773	12,402948	12,998425	0,055300	0,168209	0,046527	13,428244	-5,557451	0,372953	0,055300	0,168209	0,046527	13,428244	-5,557451	0,372953
10:23:29,84	0,488003	3,447972	-0,137977	0,116977	0,274998	0,000986	0,054760	0,170281	0,044445	0,114664	-1,264251	0,383522	-0,747724	-2,726531	-1,053237	-7,745362	12,355400	13,007832	0,054760	0,170281	0,044445	13,481711	-5,562929	0,383522	0,054760	0,170281	0,044445	13,481711	-5,562929	0,383522
10:23:29,89	0,488003	3,447972	-0,137977	0,116977	0,274998	0,000986	0,056599	0,167494	0,043052	0,229584	-1,125440	0,392929	-0,751303	-2,726447	-1,050540	-7,784615	12,394037	13,007226	0,056599	0,167494	0,043052	13,377900	-5,568480	0,392929	0,056599	0,167494	0,043052	13,377900	-5,568480	0,392929
10:23:29,94	0,488003	3,447972	-0,137977	0,116977	0,274998	0,000986	0,058316	0,170636	0,045749	0,080065	-1,089505	0,392323	-0,747653	-2,726807	-1,051009	-7,728152	12,378947	12,986433	0,058316	0,170636	0,045749	13,474980	-5,667275	0,392323	0,058316	0,170636	0,045749	13,474980	-5,667275	0,392323
10:23:29,99	0,488003	3,447972	-0,137977	0,116977	0,274998	0,000986	0,056803	0,167295	0,045281	0,268949	-1,111724	0,371530	-0,748184	-2,725640	-1,048970	-7,701382	12,374253	12,976369	0,056803	0,167295	0,045281	13,401613	-5,570742	0,371530	0,056803	0,167295	0,045281	13,401613	-5,570742	0,371530
10:23:30,04	0,488003	3,447972	-0,137977	0,116977	0,274998	0,000986	0,056058	0,168338	0,047320	0,224027	-1,124926	0,361466	-0,744780	-2,726000	-1,050985	-7,745823	12,353608	13,028800	0,056058	0,168338	0,047320	13,438575	-5,525474	0,361466	0,056058	0,168338	0,047320	13,438575	-5,525474	0,361466
10:23:30,09	0,488003	3,447972	-0,137977	0,116977	0,274998	0,000986	0,054667	0,165211	0,045305	0,346564	-1,225410	0,413897	-0,744745	-2,723045	-1,047930	-7,732146	12,358888	13,007226	0,054667	0,165211	0,045305	13,315594	-5,516784	0,413897	0,054667	0,165211	0,045305	13,315594	-5,516784	0,413897
10:23:30,14	0,488003	3,447972	-0,137977	0,116977	0,274998	0,000986	0,052091	0,166658	0,048359	0,282714	-1,350173	0,392323	-0,751844	-2,723911	-1,046676	-7,755509	12,360900	12,974726	0,052091	0,166658	0,048359	13,365359	-5,439307	0,392323	0,052091	0,166658	0,048359	13,365359	-5,439307	0,392323
10:23:30,19	0,488003	3,447972	-0,137977	0,116977	0,274998	0,000986	0,056390	0,172373	0,049614	-0,024414	-1,147855	0,359823	-0,748813	-2,724051	-1,050494	-7,699899	12,354141	13,025216	0,056390	0,172373	0,049614	13,506873	-5,574473	0,359823	0,056390	0,172373	0,049614	13,506873	-5,574473	0,359823
10:23:30,24	0,488003	3,447972	-0,137977	0,116977	0,274998	0,000986	0,054996	0,169678	0,045795	0,137703	-1,168791	0,410313	-0,748197	-2,726854	-1,050142	-7,712677	12,384010	12,967639	0,054996	0,169678	0,045795	13,457392	-5,486001	0,410313	0,054996	0,169678	0,045795	13,457392	-5,486001	0,410313
10:23:30,29	0,488003	3,447972	-0,137977	0,116977	0,274998	0,000986	0,057115	0,167742	0,046147	0,257817	-1,084614	0,352736	-0,743561	-2,726277	-1,050508	-7,727094	12,340192	13,001408	0,057115	0,167742	0,046147	13,425585	-5,568149	0,352736	0,057115	0,167742	0,046147	13,425585	-5,568149	0,352736
10:23:30,34	0,488003	3,447972	-0,137977	0,116977	0,274998	0,000986	0,054298	0,164016	0,045782	0,406404	-1,221694	0,386506	-0,744135	-2,724317	-1,053229	-7,718472	12,368604	13,008922	0,054298	0,164016	0,045782	13,281696	-5,484066	0,386506	0,054298	0,164016	0,045782	13,281696	-5,484066	0,386506
10:23:30,39	0,488003	3,447972	-0,137977	0,116977	0,274998	0,000986	0,052887	0,165493	0,043061	0,358532	-1,301788	0,394020	-0,745268	-2,722205	-1,048160	-7,685661	12,328511	13,023714	0,052887	0,165493	0,043061	13,349745	-5,453421	0,394020	0,052887	0,165493	0,043061	13,349745	-5,453421	0,394020
10:23:30,44	0,488003	3,447972	-0,137977	0,116977	0,274998	0,000986	0,051625	0,167530	0,048130	0,234288	-1,318953	0,408812	-0,748822	-2,724544	-1,051325	-7,719133	12,376756	12,963582	0,051625	0,167530	0,048130	13,385411	-5,371516	0,408812	0,051625	0,167530	0,048130	13,385411	-5,371516	0,408812
10:23:30,49	0,488003	3,447972	-0,137977	0,116977	0,274998	0,000986	0,055428	0,169438	0,044964	0,160103	-1,174325	0,348679	-0,748779	-2,727580	-1,050517	-7,693024	12,334788	12,970725	0,055428	0,169438	0,044964	13,461025	-5,525396	0,348679	0,055428	0,169438	0,044964	13,461025	-5,525396	0,348679
10:23:30,54	0,488003	3,447972	-0,137977	0,116977	0,274998	0,000986	0,058035	0,167884	0,045773	0,217669	-0,995145	0,355822	-0,749404	-2,725204	-1,049374	-7,710508	12,347056	12,966001	0,058035	0,167884	0,045773	13,396530	-5,550897	0,355822	0,058035	0,167884	0,045773	13,396530	-5,550897	0,355822
10:23:30,59	0,488003	3,447972	-0,137977	0,116977	0,274998	0,000986	0,056290	0,169613	0,046916	0,129643	-1,107169	0,351098	-0,746402	-2,726707	-1,048946	-7,689245	12,356676	12,990352	0,056290	0,169613	0,046916	13,444231	-5,525925	0,351098	0,056290	0,169613	0,046916	13,444231	-5,525925	0,351098
10:23:30,64	0,488003	3,447972	-0,137977	0,116977	0,274998	0,000986	0,056090	0,166261	0,047344	0,322879	-1,103936	0,375449	-0,751172	-2,728747	-1,050149	-7,726755	12,368133	12,961639	0,056090	0,166261	0,047344	13,374381	-5,507037	0,375449	0,056090	0,166261	0,047344	13,374381	-5,507037	0,375449
10:23:30,69	0,488003	3,447972	-0,137977	0,116977	0,274998	0,000986	0,060242	0,169372	0,046141	0,152263	-0,926253	0,346736	-0,748599	-2,722564	-1,050840	-7,692150	12,360149	12,999956	0,060242	0,169372	0,046141	13,447994	-5,655273	0,346736	0,060242	0,169372	0,046141	13,447994	-5,655273	0,346736
10:23:30,74	0,488003	3,447972	-0,137977	0,116977	0,274998	0,000986	0,053601	0,170236	0,045450	0,117760	-1,237630	0,385053	-0,744228	-2,724199	-1,049237	-7,708755	12,313403	12,969903	0,053601	0,170236	0,045450	13,481260	-5,445323	0,385053	0,053601	0,170236	0,045450	13,481260	-5,445323	0,385053
10:23:30,79	0,488003	3,447972	-0,137977	0,116977	0,274998	0,000986	0,052831	0,165633	0,047052	0,308330	-1,268667	0,355001	-0,748604	-2,721382	-1,050526	-7,696241	12,370897	12,996288	0,052831	0,165633	0,047052	13,310496	-5,415931	0,355001	0,052831	0,165633	0,047052	13,310496	-5,415931	0,355001
10:23:30,84	0,488003	3,447972	-0,137977	0,116977	0,274998	0,000986	0,052580	0,170831	0,045764	0,094047	-1,299669	0,381385	-0,745200	-2,719142	-1,050910	-7,660651	12,373600	12,988280	0,052580	0,170831	0,045764	13,504309	-5,427168	0,381385	0,052580	0,170831	0,045764	13,504309	-5,427168	0,381385
10:23:30,89	0,488003	3,447972	-0,137977	0,116977	0,274998	0,000986	0,048938	0,169003	0,045380	0,209253	-1,459572	0,373377	-0,748172	-2,725169	-1,047421	-7,693344	12,358031	12,965206	0,048938	0,169003	0,045380	13,475995	-5,301190	0,373377	0,048938	0,169003	0,045380	13,475995	-5,301190	0,373377
10:23:30,94	0,488003	3,447972	-0,137977	0,116977	0,274998	0,000986	0,055643	0,168564	0,048868	0,202251	-1,131406	0,350304	-0,745835	-2,725762	-1,051279	-7,684948	12,334459	12,991254	0,055643	0,168564	0,048868	13,434531	-5,499419	0,350304	0,055643	0,168564	0,048868	13,434531	-5,499419	0,350304
10:23:30,99	0,488003	3,447972	-0,137977	0,116977	0,274998	0,000986	0,054989	0,166243	0,045011	0,306716	-1,146400	0,376351	-0,751293	-2,723551	-1,050055	-7,691567	12,342549	12,965995	0,054989	0,166243	0,045011	13,356816	-5,463008	0,376351	0,054989	0,166243	0,045011	13,356816	-5,463008	0,376351
10:23:31,04	0,488003	3,447972	-0,137977	0,116977	0,274998	0,000986	0,055803	0,172076	0,046235	0,007137	-1,113825	0,351093	-0,753570	-2,726224	-1,050540	-7,732176	12,355879	12,980880	0,055803	0,172076	0,046235	13,515066	-5,494370	0,351093	0,055803	0,172076	0,046235	13,515066	-5,494370	0,351093
10:23:31,09	0,488003	3,447972	-0,137977	0,116977	0,274998	0,000986	0,059257	0,172711	0,045750	-0,034646	-0,976074	0,365977	-0,746415	-2,723426	-1,051642	-7,668745	12,333773	13,030294	0,059257	0,172711	0,045750	13,523133	-5,627722	0,365977	0,059257	0,172711	0,045750	13,523133	-5,627722	0,365977
10:23:31,14	0,488003	3,447972	-0,137977	0,116977	0,274998	0,000986	0,053256	0,167913	0,044648	0,227375	-1,222143	0,415391	-0,741709	-2,728806	-1,046119	-7,701527	12,332496	12,988483	0,053256	0,167913	0,044648	13,408581	-5,402708	0,415391	0,053256	0,167913	0,044648	13,408581	-5,402708	0,415391
10:23:31,19	0,488003	3,447972	-0,137977	0,116977	0,274998	0,000986	0,055562	0,161148	0,050170	0,561667	-1,129982	0,373581	-0,748731	-2,723868	-1,050117	-7,676469	12,386516	12,996753	0,055562	0,161148	0,050170	13,211808	-5,491569	0,373581	0,055562	0,161148	0,050170	13,211808	-5,491569	0,373581
10:23:31,24	0,488003	3,447972	-0,137977	0,116977	0,274998	0,000986	0,054796	0,169698	0,046172	0,176393	-1,175105	0,381850	-0,747156	-2,726195	-1,050182	-7,713410	12,351079	13,003232	0,054796	0,169698	0,046172	13,497687	-5,476587	0,381850	0,054796	0,169698	0,046172	13,497687	-5,476587	0,381850
10:23:31,29	0,488003	3,447972	-0,137977	0,116977	0,274998	0,000986	0,056024	0,167171	0,046108	0,258645	-1,125525	0,388329	-0,747680	-2,724076	-1,051688	-7,716941	12,339058	12,996755	0,056024	0,167171	0,046108	13,381558	-5,523402	0,388329	0,056024	0,167171	0,046108	13,381558	-5,523402	0,388329
10:23:31,34	0,488003	3,447972	-0,137977	0,116977	0,274998	0,000986	0,054451	0,168684	0,044601	0,167786	-1,204357	0,381853	-0,749757	-2,726182	-1,047589	-7,668052	12,332122	12,981964	0,054451	0,168684	0,044601	13,409480	-5,478770	0,381853	0,054451	0,168684	0,044601	13,409480	-5,478770	0,381853
10:23:31,39	0,488003	3,447972	-0,137977	0,116977	0,274998	0,000986	0,057314	0,169430	0,048701	0,147444	-1,009703	0,367061	-0,748721	-2,724130	-1,050898	-7,660435	12,350803	12,981347	0,057314	0,169430	0,048701	13,447680	-5,508819	0,367061	0,057314	0,169430	0,048701	13,447680	-5,508819	0,367061
10:23:31,44	0,488003	3,447972	-0,137977	0,116977	0,274998	0,000986	0,055019	0,169558	0,045392	0,160749	-1,131785	0,366444	-0,746049	-2,724612	-1,049177	-7,649498	12,346605	13,014359	0,055019	0,169558	0,045392	13,471072	-5,450745	0,366444	0,055019	0,169558	0,045392	13,471072	-5,450745	0,366444
10:23:31,49	0,488003	3,447972	-0,137977	0,116977	0,274998	0,000986	0,054100	0,167003	0,047112	0,295458	-1,167992	0,399456	-0,745222	-2,724530	-1,050517	-7,685135	12,367421	12,977601	0,054100	0,167003	0,047112	13,405189	-5,414827	0,399456	0,054100	0,167003	0,047112	13,405189	-5,414827	0,399456
10:23:31,54	0,488003	3,447972	-0,137977	0,116977	0,274998	0,000986	0,053615	0,166328	0,045773	0,330764	-1,234450	0,362698	-0,746579	-2,724119	-1,050508	-7,675700	12,370332	12,987917	0,053615	0,166328	0,045773	13,387512	-5,443262	0,362698	0,053615	0,166328	0,045773	13,387512	-5,443262	0,362698
10:23:31,59	0,488003	3,447972	-0,137977	0,116977	0,274998	0,000986	0,053938	0,167709	0,045782	0,266188	-1,210975	0,373014	-0,749956	-2,725528	-1,049327	-7,689461	12,349787	13,014152	0,053938	0,167709	0,045782	13,431348	-5,445086	0,373014	0,053938	0,167709	0,045782	13,431348	-5,445086	0,373014
10:23:31,64	0,488003	3,447972	-0,137977	0,116977	0,274998	0,000986	0,056847	0,169929	0,046963	0,126076	-1,061342	0,399249	-0,748351	-2,722747	-1,051971	-7,673843	12,313061	12,990888	0,056847	0,169929	0,046963	13,465505	-5,523825	0,399249	0,056847	0,169929	0,046963	13,465505	-5,523825	0,399249
10:23:31,69	0,488003	3,447972	-0,137977	0,116977	0,274998	0,000986	0,053636	0,169929	0,044319	0,102056	-1,196438	0,375985	-0,745801	-2,722301	-1,051665	-7,663646	12,350478	13,001992	0,053636	0,169929	0,044319	13,441520	-5,406839	0,375985	0,053636	0,169929	0,044319	13,441520	-5,406839	0,375985
10:23:31,74	0,488003	3,447972	-0,137977	0,116977	0,274998	0,000986	0,051975	0,167945	0,044625	0,242772	-1,292691	0,387090	-0,744582	-2,723111	-1,051617	-7,633343	12,325831	13,039714	0,051975	0,167945	0,044625	13,426424	-5,372697	0,387090	0,051975	0,167945	0,044625	13,426424	-5,372697	0,387090
10:23:31,79	0,488003	3,447972	-0,137977	0,116977	0,274998	0,000986	0,052066	0,166484	0,044673	0,312546	-1,249361	0,424811	-0,748022	-2,723102	-1,048912	-7,656466	12,341723	12,953432	0,052066	0,166484	0,044673	13,381515	-5,336559	0,424811	0,052066	0,166484	0,044673	13,381515	-5,336559	0,424811
10:23:31,84	0,488003	3,447972	-0,137977	0,116977	0,274998	0,000986	0,053779	0,169467	0,047378	0,159604	-1,188263	0,338529	-0,741044	-2,726192	-1,047352	-7,635551	12,277777	13,001841	0,053779	0,169467	0,047378	13,462781	-5,409921	0,338529	0,053779	0,169467	0,047378	13,462781	-5,409921	0,338529
10:23:31,89	0,488003	3,447972	-0,137977	0,116977	0,274998	0,000986	0,052965	0,161879	0,048937	0,509281	-1,180509	0,386938	-0,748304	-2,716851	-1,048596	-7,653987	12,341168	12,978301	0,052965	0,161879	0,048937	13,216766	-5,338262	0,386938	0,052965	0,161879	0,048937	13,216766	-5,338262	0,386938
10:23:31,94	0,488003	3,447972	-0,137977	0,116977	0,274998	0,000986	0,048506	0,172836	0,047694	-0,014835	-1,460050	0,363398	-0,748146	-2,724171	-1,049673	-7,643478	12,299648	13,046714	0,048506	0,172836	0,047694	13,552823	-5,267755	0,363398	0,048506	0,172836	0,047694	13,552823	-5,267755	0,363398
10:23:31,99	0,488003	3,447972	-0,137977	0,116977	0,274998	0,000986	0,054766	0,169040	0,046617	0,151883	-1,104636	0,431811	-0,746951	-2,725065	-1,049692	-7,659188	12,352762	13,024436	0,054766	0,169040	0,046617	13,421512	-5,403801	0,431811	0,054766	0,169040	0,046617	13,421512	-5,403801	0,431811
10:23:32,04	0,488003	3,447972	-0,137977	0,116977	0,274998	0,000986	0,054943	0,167557	0,046598	0,267110	-1,135605	0,409533	-0,746330	-2,727019	-1,047773	-7,650692	12,327494	12,973738	0,054943	0,167557	0,046598	13,420372	-5,448647	0,409533	0,054943	0,167557	0,046598	13,420372	-5,448647	0,409533
10:23:32,09	0,488003	3,447972	-0,137977	0,116977	0,274998	0,000986	0,056325	0,166043	0,048517	0,328202	-1,043782	0,358835	-0,746337	-2,725480	-1,049679	-7,644036	12,340415	13,028767	0,056325	0,166043	0,048517	13,362616	-5,465262	0,358835	0,056325	0,166043	0,048517	13,362616	-5,465262	0,358835
10:23:32,14	0,488003	3,447972	-0,137977	0,116977	0,274998	0,000986	0,054996	0,166819	0,046611	0,302413	-1,113568	0,413864	-0,746873	-2,724023	-1,046998	-7,625682	12,336463	12,973647	0,054996	0,166819	0,046611	13,397676	-5,430748	0,413864	0,054996	0,166819	0,046611	13,397676	-5,430748	0,413864
10:23:32,19	0,488003	3,447972	-0,137977	0,116977	0,274998	0,000986	0,054002	0,168011	0,049292	0,246155	-1,147402	0,358745	-0,747060	-2,726195	-1,050159	-7,646845	12,286171	12,992396	0,054002	0,168011	0,049292	13,435032	-5,386529	0,358745	0,054002	0,168011	0,049292	13,435032	-5,386529	0,358745
10:23:32,24	0,488003	3,447972	-0,137977	0,116977	0,274998	0,000986	0,055976	0,167087	0,046131	0,240060	-1,037930	0,377493	-0,748662	-2,721631	-1,050498	-7,620587	12,334446	12,985396	0,055976	0,167087	0,046131	13,356414	-5,432023	0,377493	0,055976	0,167087	0,046131	13,356414	-5,432023	0,377493
10:23:32,29	0,488003	3,447972	-0,137977	0,116977	0,274998	0,000986	0,052825	0,170756	0,045791	0,104211	-1,203175	0,370493	-0,747459	-2,720837	-1,050891	-7,611395	12,345305	12,976524	0,052825	0,170756	0,045791	13,508578	-5,349922	0,370493	0,052825	0,170756	0,045791	13,508578	-5,349922	0,370493
10:23:32,34	0,488003	3,447972	-0,137977	0,116977	0,274998	0,000986	0,051536	0,170112	0,045398	0,151694	-1,267683	0,361621	-0,748713	-2,724425	-1,047787	-7,655799	12,328195	12,978639	0,051536	0,170112	0,045398	13,505514	-5,313227	0,361621	0,051536	0,170112	0,045398	13,505514	-5,313227	0,361621
10:23:32,39	0,488003	3,447972	-0,137977	0,116977	0,274998	0,000986	0,055269	0,169404	0,048503	0,151502	-1,103425	0,363736	-0,748199	-2,720271	-1,050130	-7,659456	12,286356	12,989158	0,055269	0,169404	0,048503	13,449727	-5,442072	0,363736	0,055269	0,169404	0,048503	13,449727	-5,442072	0,363736
10:23:32,44	0,488003	3,447972	-0,137977	0,116977	0,274998	0,000986	0,051415	0,171036	0,046160	0,028586	-1,286086	0,374255	-0,745988	-2,727017	-1,050128	-7,617838	12,322370	13,009452	0,051415	0,171036	0,046160	13,454909	-5,322187	0,374255	0,051415	0,171036	0,046160	13,454909	-5,322187	0,374255
10:23:32,49	0,488003	3,447972	-0,137977	0,116977	0,274998	0,000986	0,056152	0,165748	0,046162	0,355544	-1,021738	0,394549	-0,745166	-2,724974	-1,052412	-7,630270	12,302553	13,005127	0,056152	0,165748	0,046162	13,366782	-5,429675	0,394549	0,056152	0,165748	0,046162	13,366782	-5,429675	0,394549
10:23:32,54	0,488003	3,447972	-0,137977	0,116977	0,274998	0,000986	0,053972	0,166057	0,043878	0,316085	-1,135967	0,390224	-0,749677	-2,720254	-1,049527	-7,612843	12,339832	12,989772	0,053972	0,166057	0,043878	13,351599	-5,372759	0,390224	0,053972	0,166057	0,043878	13,351599	-5,372759	0,390224
10:23:32,59	0,488003	3,447972	-0,137977	0,116977	0,274998	0,000986	0,052139	0,172324	0,046763	0,031207	-1,234809	0,374869	-0,743825	-2,722258	-1,050829	-7,555603	12,319836	13,009430	0,052139	0,172324	0,046763	13,558669	-5,327742	0,374869	0,052139	0,172324	0,046763	13,558669	-5,327742	0,374869
10:23:32,64	0,488003	3,447972	-0,137977	0,116977	0,274998	0,000986	0,050949	0,166254	0,045460	0,358146	-1,237145	0,394528	-0,746297	-2,720103	-1,051667	-7,613806	12,343212	12,982109	0,050949	0,166254	0,045460	13,409119	-5,236625	0,394528	0,050949	0,166254	0,045460	13,409119	-5,236625	0,394528
10:23:32,69	0,488003	3,447972	-0,137977	0,116977	0,274998	0,000986	0,050318	0,169473	0,044623	0,181943	-1,332020	0,367206	-0,743847	-2,723834	-1,046554	-7,573832	12,307079	13,011215	0,050318	0,169473	0,044623	13,485544	-5,282012	0,367206	0,050318	0,169473	0,044623	13,485544	-5,282012	0,367206
10:23:32,74	0,488003	3,447972	-0,137977	0,116977	0,274998	0,000986	0,052325	0,165486	0,049736	0,377945	-1,174992	0,396312	-0,745140	-2,720378	-1,050899	-7,614784	12,305508	12,966068	0,052325	0,165486	0,049736	13,368591	-5,282502	0,396312	0,052325	0,165486	0,049736	13,368591	-5,282502	0,396312
10:23:32,79	0,488003	3,447972	-0,137977	0,116977	0,274998	0,000986	0,049978	0,168333	0,045390	0,208039	-1,331698	0,351165	-0,748542	-2,727184	-1,050849	-7,572062	12,312008	12,973899	0,049978	0,168333	0,045390	13,422213	-5,254995	0,351165	0,049978	0,168333	0,045390	13,422213	-5,254995	0,351165
10:23:32,84	0,488003	3,447972	-0,137977	0,116977	0,274998	0,000986	0,057573	0,167876	0,045441	0,258800	-0,903013	0,358996	-0,742714	-2,725662	-1,051249	-7,593632	12,301713	12,970422	0,057573	0,167876	0,045441	13,437089	-5,422513	0,358996	0,057573	0,167876	0,045441	13,437089	-5,422513	0,358996
10:23:32,89	0,488003	3,447972	-0,137977	0,116977	0,274998	0,000986	0,053341	0,163590	0,045041	0,461966	-1,136612	0,355519	-0,743350	-2,726079	-1,049701	-7,618100	12,297951	12,974284	0,053341	0,163590	0,045041	13,303813	-5,323897	0,355519	0,053341	0,163590	0,045041	13,303813	-5,323897	0,355519
10:23:32,94	0,488003	3,447972	-0,137977	0,116977	0,274998	0,000986	0,054021	0,163933	0,046589	0,428673	-1,120551	0,359381	-0,745638	-2,722473	-1,049688	-7,590605	12,347263	12,999939	0,054021	0,163933	0,046589	13,297392	-5,361230	0,359381	0,054021	0,163933	0,046589	13,297392	-5,361230	0,359381
10:23:32,99	0,488003	3,447972	-0,137977	0,116977	0,274998	0,000986	0,052042	0,167717	0,046602	0,288339	-1,224341	0,385036	-0,745574	-2,726006	-1,050809	-7,555646	12,318258	13,018200	0,052042	0,167717	0,046602	13,454130	-5,309612	0,385036	0,052042	0,167717	0,046602	13,454130	-5,309612	0,385036
10:23:33,04	0,488003	3,447972	-0,137977	0,116977	0,274998	0,000986	0,055070	0,165895	0,045481	0,375432	-1,022093	0,403297	-0,748569	-2,723212	-1,050066	-7,570985	12,308609	13,002958	0,055070	0,165895	0,045481	13,398214	-5,345084	0,403297	0,055070	0,165895	0,045481	13,398214	-5,345084	0,403297
10:23:33,09	0,488003	3,447972	-0,137977	0,116977	0,274998	0,000986	0,054147	0,169886	0,046223	0,151903	-1,078547	0,388055	-0,745640	-2,722644	-1,047745	-7,591201	12,334350	12,998323	0,054147	0,169886	0,046223	13,487935	-5,329085	0,388055	0,054147	0,169886	0,046223	13,487935	-5,329085	0,388055
10:23:33,14	0,488003	3,447972	-0,137977	0,116977	0,274998	0,000986	0,052191	0,167633	0,048544	0,281241	-1,210643	0,383421	-0,745650	-2,725305	-1,050083	-7,597673	12,324680	12,979725	0,052191	0,167633	0,048544	13,440416	-5,307625	0,383421	0,052191	0,167633	0,048544	13,440416	-5,307625	0,383421
10:23:33,19	0,488003	3,447972	-0,137977	0,116977	0,274998	0,000986	0,054501	0,166312	0,046207	0,338332	-1,091292	0,364822	-0,746818	-2,724092	-1,050877	-7,586338	12,313621	12,960335	0,054501	0,166312	0,046207	13,393794	-5,369611	0,364822	0,054501	0,166312	0,046207	13,393794	-5,369611	0,364822
10:23:33,24	0,488003	3,447972	-0,137977	0,116977	0,274998	0,000986	0,054034	0,167929	0,045413	0,250310	-1,100230	0,345432	-0,750947	-2,725853	-1,048920	-7,599948	12,329065	12,983030	0,054034	0,167929	0,045413	13,432750	-5,341890	0,345432	0,054034	0,167929	0,045413	13,432750	-5,341890	0,345432
10:23:33,29	0,488003	3,447972	-0,137977	0,116977	0,274998	0,000986	0,057623	0,170625	0,047369	0,116717	-0,933084	0,368127	-0,742014	-2,725401	-1,049288	-7,547014	12,305566	12,964188	0,057623	0,170625	0,047369	13,510749	-5,456521	0,368127	0,057623	0,170625	0,047369	13,510749	-5,456521	0,368127
10:23:33,34	0,488003	3,447972	-0,137977	0,116977	0,274998	0,000986	0,052765	0,163115	0,047001	0,513351	-1,128113	0,349285	-0,746277	-2,725980	-1,049680	-7,600509	12,281996	12,997314	0,052765	0,163115	0,047001	13,317851	-5,270189	0,349285	0,052765	0,163115	0,047001	13,317851	-5,270189	0,349285
10:23:33,39	0,488003	3,447972	-0,137977	0,116977	0,274998	0,000986	0,055399	0,166517	0,046610	0,289290	-1,025718	0,382411	-0,745660	-2,724328	-1,049310	-7,587231	12,282469	12,973093	0,055399	0,166517	0,046610	13,360843	-5,374518	0,382411	0,055399	0,166517	0,046610	13,360843	-5,374518	0,382411
10:23:33,44	0,488003	3,447972	-0,137977	0,116977	0,274998	0,000986	0,053660	0,166809	0,046980	0,281147	-1,104871	0,358191	-0,748071	-2,723722	-1,049699	-7,607122	12,280059	12,992511	0,053660	0,166809	0,046980	13,375634	-5,317179	0,358191	0,053660	0,166809	0,046980	13,375634	-5,317179	0,358191
10:23:33,49	0,488003	3,447972	-0,137977	0,116977	0,274998	0,000986	0,054340	0,169200	0,046591	0,144780	-1,085514	0,377609	-0,744439	-2,722691	-1,051252	-7,568726	12,309461	12,970559	0,054340	0,169200	0,046591	13,426963	-5,351229	0,377609	0,054340	0,169200	0,046591	13,426963	-5,351229	0,377609
10:23:33,54	0,488003	3,447972	-0,137977	0,116977	0,274998	0,000986	0,051631	0,166570	0,045037	0,326205	-1,207849	0,355656	-0,744500	-2,723910	-1,053963	-7,591483	12,306257	12,991529	0,051631	0,166570	0,045037	13,401927	-5,260879	0,355656	0,051631	0,166570	0,045037	13,401927	-5,260879	0,355656
10:23:33,59	0,488003	3,447972	-0,137977	0,116977	0,274998	0,000986	0,052717	0,166013	0,042327	0,340998	-1,169491	0,376626	-0,749761	-2,725719	-1,050435	-7,588278	12,330288	13,027702	0,052717	0,166013	0,042327	13,373022	-5,307761	0,376626	0,052717	0,166013	0,042327	13,373022	-5,307761	0,376626
10:23:33,64	0,488003	3,447972	-0,137977	0,116977	0,274998	0,000986	0,056915	0,169665	0,045855	0,173514	-0,960435	0,412799	-0,742718	-2,725188	-1,050456	-7,585683	12,279032	12,988581	0,056915	0,169665	0,045855	13,492210	-5,428248	0,412799	0,056915	0,169665	0,045855	13,492210	-5,428248	0,412799
10:23:33,69	0,488003	3,447972	-0,137977	0,116977	0,274998	0,000986	0,052933	0,163831	0,045834	0,433788	-1,139615	0,373678	-0,746236	-2,722010	-1,046980	-7,582283	12,294785	12,981954	0,052933	0,163831	0,045834	13,294520	-5,294854	0,373678	0,052933	0,163831	0,045834	13,294520	-5,294854	0,373678
10:23:33,74	0,488003	3,447972	-0,137977	0,116977	0,274998	0,000986	0,051939	0,168466	0,049310	0,208102	-1,196212	0,367051	-0,746089	-2,721865	-1,050432	-7,508224	12,304408	12,998184	0,051939	0,168466	0,049310	13,432695	-5,273457	0,367051	0,051939	0,168466	0,049310	13,432695	-5,273457	0,367051
10:23:33,79	0,488003	3,447972	-0,137977	0,116977	0,274998	0,000986	0,051741	0,168411	0,045858	0,256309	-1,147189	0,383281	-0,749745	-2,723780	-1,049285	-7,579322	12,330181	13,012662	0,051741	0,168411	0,045858	13,476608	-5,208881	0,383281	0,051741	0,168411	0,045858	13,476608	-5,208881	0,383281
10:23:33,84	0,488003	3,447972	-0,137977	0,116977	0,274998	0,000986	0,055227	0,170620	0,047005	0,128231	-1,040400	0,397759	-0,746178	-2,720602	-1,048905	-7,547676	12,297900	12,992779	0,055227	0,170620	0,047005	13,521908	-5,375707	0,397759	0,055227	0,170620	0,047005	13,521908	-5,375707	0,397759
10:23:33,89	0,488003	3,447972	-0,137977	0,116977	0,274998	0,000986	0,050692	0,169120	0,047385	0,194111	-1,232671	0,377876	-0,747411	-2,724130	-1,050488	-7,574852	12,270856	12,953658	0,050692	0,169120	0,047385	13,470018	-5,211984	0,377876	0,050692	0,169120	0,047385	13,470018	-5,211984	0,377876
10:23:33,94	0,488003	3,447972	-0,137977	0,116977	0,274998	0,000986	0,054364	0,168424	0,045801	0,193303	-1,051748	0,338755	-0,741486	-2,721805	-1,050457	-7,553303	12,283266	12,984255	0,054364	0,168424	0,045801	13,414560	-5,319301	0,338755	0,054364	0,168424	0,045801	13,414560	-5,319301	0,338755
10:23:33,99	0,488003	3,447972	-0,137977	0,116977	0,274998	0,000986	0,049387	0,164455	0,045833	0,421204	-1,298073	0,369352	-0,746195	-2,720772	-1,047717	-7,548360	12,278528	13,020485	0,049387	0,164455	0,045833	13,330909	-5,174966	0,369352	0,049387	0,164455	0,045833	13,330909	-5,174966	0,369352
10:23:34,04	0,488003	3,447972	-0,137977	0,116977	0,274998	0,000986	0,050847	0,169050	0,048572	0,180612	-1,215495	0,405583	-0,747985	-2,725695	-1,051409	-7,502758	12,280702	12,969208	0,050847	0,169050	0,048572	13,451055	-5,207009	0,405583	0,050847	0,169050	0,048572	13,451055	-5,207009	0,405583
10:23:34,09	0,488003	3,447972	-0,137977	0,116977	0,274998	0,000986	0,056006	0,168138	0,044881	0,252727	-0,908851	0,354305	-0,747933	-2,721029	-1,048912	-7,543844	12,296101	12,982629	0,056006	0,168138	0,044881	13,451567	-5,305302	0,354305	0,056006	0,168138	0,044881	13,451567	-5,305302	0,354305
10:23:34,14	0,488003	3,447972	-0,137977	0,116977	0,274998	0,000986	0,051939	0,170427	0,047378	0,126517	-1,163589	0,367726	-0,746149	-2,721128	-1,048152	-7,550079	12,323841	12,959187	0,051939	0,170427	0,047378	13,505006	-5,240821	0,367726	0,051939	0,170427	0,047378	13,505006	-5,240821	0,367726
10:23:34,19	0,488003	3,447972	-0,137977	0,116977	0,274998	0,000986	0,051132	0,168832	0,048138	0,230350	-1,224829	0,344285	-0,749794	-2,722764	-1,052799	-7,574456	12,271619	12,993636	0,051132	0,168832	0,048138	13,483651	-5,238702	0,344285	0,051132	0,168832	0,048138	13,483651	-5,238702	0,344285
10:23:34,24	0,488003	3,447972	-0,137977	0,116977	0,274998	0,000986	0,054371	0,171170	0,043490	0,051327	-1,051386	0,378733	-0,749640	-2,723422	-1,046963	-7,531962	12,310677	12,971448	0,054371	0,171170	0,043490	13,488210	-5,319544	0,378733	0,054371	0,171170	0,043490	13,488210	-5,319544	0,378733
10:23:34,29	0,488003	3,447972	-0,137977	0,116977	0,274998	0,000986	0,054864	0,170708	0,049327	0,130432	-1,008493	0,356545	-0,750360	-2,722933	-1,052019	-7,575354	12,300245	12,998810	0,054864	0,170708	0,049327	13,531035	-5,315329	0,356545	0,054864	0,170708	0,049327	13,531035	-5,315329	0,356545
10:23:34,34	0,488003	3,447972	-0,137977	0,116977	0,274998	0,000986	0,054801	0,171577	0,044271	0,054545	-1,044135	0,383907	-0,745042	-2,723203	-1,050072	-7,570934	12,292734	12,988528	0,054801	0,171577	0,044271	13,523318	-5,346020	0,383907	0,054801	0,171577	0,044271	13,523318	-5,346020	0,383907
10:23:34,39	0,488003	3,447972	-0,137977	0,116977	0,274998	0,000986	0,052376	0,166836	0,046218	0,296751	-1,162663	0,373625	-0,741981	-2,722207	-1,049245	-7,509823	12,285998	13,016929	0,052376	0,166836	0,046218	13,393403	-5,274168	0,373625	0,052376	0,166836	0,046218	13,393403	-5,274168	0,373625
10:23:34,44	0,488003	3,447972	-0,137977	0,116977	0,274998	0,000986	0,049983	0,164683	0,047045	0,433449	-1,230819	0,402026	-0,741464	-2,721110	-1,048912	-7,550098	12,296224	12,974113	0,049983	0,164683	0,047045	13,361060	-5,154456	0,402026	0,049983	0,164683	0,047045	13,361060	-5,154456	0,402026
10:23:34,49	0,488003	3,447972	-0,137977	0,116977	0,274998	0,000986	0,048775	0,164783	0,047378	0,416941	-1,333630	0,359210	-0,745543	-2,725914	-1,049237	-7,520744	12,253420	13,019672	0,048775	0,164783	0,047378	13,352441	-5,162435	0,359210	0,048775	0,164783	0,047378	13,352441	-5,162435	0,359210
10:23:34,54	0,488003	3,447972	-0,137977	0,116977	0,274998	0,000986	0,054975	0,165914	0,047053	0,335759	-0,964400	0,404769	-0,743213	-2,719322	-1,050055	-7,536490	12,313798	13,009111	0,054975	0,165914	0,047053	13,360009	-5,279916	0,404769	0,054975	0,165914	0,047053	13,360009	-5,279916	0,404769
10:23:34,59	0,488003	3,447972	-0,137977	0,116977	0,274998	0,000986	0,048101	0,167192	0,046235	0,313723	-1,365670	0,394208	-0,743795	-2,719211	-1,049292	-7,530063	12,293716	12,988472	0,048101	0,167192	0,046235	13,438290	-5,141581	0,394208	0,048101	0,167192	0,046235	13,438290	-5,141581	0,394208
10:23:34,64	0,488003	3,447972	-0,137977	0,116977	0,274998	0,000986	0,048296	0,167752	0,046998	0,270421	-1,339919	0,373569	-0,747321	-2,723340	-1,051199	-7,526221	12,283847	13,017126	0,048296	0,167752	0,046998	13,438954	-5,131143	0,373569	0,048296	0,167752	0,046998	13,438954	-5,131143	0,373569
10:23:34,69	0,488003	3,447972	-0,137977	0,116977	0,274998	0,000986	0,053634	0,168741	0,045091	0,212364	-1,054061	0,402223	-0,746745	-2,720102	-1,050462	-7,539886	12,316678	12,989379	0,053634	0,168741	0,045091	13,458539	-5,264350	0,402223	0,053634	0,168741	0,045091	13,458539	-5,264350	0,402223
10:23:34,74	0,488003	3,447972	-0,137977	0,116977	0,274998	0,000986	0,050542	0,169861	0,045828	0,175733	-1,243130	0,374476	-0,747901	-2,724577	-1,048111	-7,531513	12,273620	12,985619	0,050542	0,169861	0,045828	13,509814	-5,210643	0,374476	0,050542	0,169861	0,045828	13,509814	-5,210643	0,374476
10:23:34,79	0,488003	3,447972	-0,137977	0,116977	0,274998	0,000986	0,054996	0,168625	0,048179	0,206895	-0,982741	0,370716	-0,744310	-2,722158	-1,048882	-7,509541	12,309498	12,987991	0,054996	0,168625	0,048179	13,443961	-5,299895	0,370716	0,054996	0,168625	0,048179	13,443961	-5,299895	0,370716
10:23:34,84	0,488003	3,447972	-0,137977	0,116977	0,274998	0,000986	0,051105	0,166724	0,047408	0,347785	-1,183945	0,373088	-0,744397	-2,723789	-1,052025	-7,533691	12,254318	12,949366	0,051105	0,166724	0,047408	13,435650	-5,195714	0,373088	0,051105	0,166724	0,047408	13,435650	-5,195714	0,373088
10:23:34,89	0,488003	3,447972	-0,137977	0,116977	0,274998	0,000986	0,052561	0,165984	0,044265	0,326413	-1,101573	0,334463	-0,745535	-2,719561	-1,049285	-7,520318	12,301664	12,993115	0,052561	0,165984	0,044265	13,356174	-5,227614	0,334463	0,052561	0,165984	0,044265	13,356174	-5,227614	0,334463
10:23:34,94	0,488003	3,447972	-0,137977	0,116977	0,274998	0,000986	0,049469	0,169084	0,047005	0,212932	-1,274466	0,378212	-0,744336	-2,724462	-1,049638	-7,508520	12,264224	13,001180	0,049469	0,169084	0,047005	13,485998	-5,157758	0,378212	0,049469	0,169084	0,047005	13,485998	-5,157758	0,378212
10:23:34,99	0,488003	3,447972	-0,137977	0,116977	0,274998	0,000986	0,053113	0,165595	0,046651	0,367836	-1,056023	0,386277	-0,742549	-2,721213	-1,050833	-7,499539	12,285224	12,974207	0,053113	0,165595	0,046651	13,367014	-5,225397	0,386277	0,053113	0,165595	0,046651	13,367014	-5,225397	0,386277
10:23:35,04	0,488003	3,447972	-0,137977	0,116977	0,274998	0,000986	0,049407	0,165672	0,045457	0,386479	-1,251483	0,359304	-0,747326	-2,726254	-1,046911	-7,539228	12,271171	13,023502	0,049407	0,165672	0,045457	13,391747	-5,129896	0,359304	0,049407	0,165672	0,045457	13,391747	-5,129896	0,359304
10:23:35,09	0,488003	3,447972	-0,137977	0,116977	0,274998	0,000986	0,056160	0,167289	0,049379	0,270413	-0,927654	0,408599	-0,749055	-2,726314	-1,051975	-7,522776	12,295137	13,002648	0,056160	0,167289	0,049379	13,402565	-5,336206	0,408599	0,056160	0,167289	0,049379	13,402565	-5,336206	0,408599
10:23:35,14	0,488003	3,447972	-0,137977	0,116977	0,274998	0,000986	0,057077	0,168756	0,044315	0,223107	-0,877698	0,387745	-0,744317	-2,721615	-1,050442	-7,501308	12,286704	12,978515	0,057077	0,168756	0,044315	13,470425	-5,358244	0,387745	0,057077	0,168756	0,044315	13,470425	-5,358244	0,387745
10:23:35,19	0,488003	3,447972	-0,137977	0,116977	0,274998	0,000986	0,050638	0,167002	0,045847	0,317742	-1,189709	0,363612	-0,746101	-2,721171	-1,052373	-7,505137	12,297838	13,004069	0,050638	0,167002	0,045847	13,427375	-5,164807	0,363612	0,050638	0,167002	0,045847	13,427375	-5,164807	0,363612
10:23:35,24	0,488003	3,447972	-0,137977	0,116977	0,274998	0,000986	0,051146	0,168769	0,043917	0,233570	-1,172207	0,389166	-0,746086	-2,718956	-1,049301	-7,517727	12,343158	12,975041	0,051146	0,168769	0,043917	13,481937	-5,187137	0,389166	0,051146	0,168769	0,043917	13,481937	-5,187137	0,389166
10:23:35,29	0,488003	3,447972	-0,137977	0,116977	0,274998	0,000986	0,049220	0,169864	0,046989	0,209606	-1,305905	0,360138	-0,745514	-2,722041	-1,050068	-7,526076	12,324457	12,974636	0,049220	0,169864	0,046989	13,543897	-5,169670	0,360138	0,049220	0,169864	0,046989	13,543897	-5,169670	0,360138
10:23:35,34	0,488003	3,447972	-0,137977	0,116977	0,274998	0,000986	0,051606	0,167826	0,046222	0,295181	-1,179724	0,359733	-0,744889	-2,718026	-1,050434	-7,479268	12,279436	12,997865	0,051606	0,167826	0,046222	13,469535	-5,230774	0,359733	0,051606	0,167826	0,046222	13,469535	-5,230774	0,359733
10:23:35,39	0,488003	3,447972	-0,137977	0,116977	0,274998	0,000986	0,047817	0,169292	0,045856	0,203368	-1,313709	0,382962	-0,740219	-2,721296	-1,050019	-7,499963	12,261781	13,016962	0,047817	0,169292	0,045856	13,492797	-5,067314	0,382962	0,047817	0,169292	0,045856	13,492797	-5,067314	0,382962
10:23:35,44	0,488003	3,447972	-0,137977	0,116977	0,274998	0,000986	0,048313	0,163612	0,046270	0,473075	-1,296977	0,402059	-0,744899	-2,725550	-1,051969	-7,490761	12,247375	12,987082	0,048313	0,163612	0,046270	13,316648	-5,089571	0,402059	0,048313	0,163612	0,046270	13,316648	-5,089571	0,402059
10:23:35,49	0,488003	3,447972	-0,137977	0,116977	0,274998	0,000986	0,054337	0,165539	0,044321	0,365039	-0,968561	0,372179	-0,742514	-2,726238	-1,050384	-7,476928	12,240164	13,010280	0,054337	0,165539	0,044321	13,359816	-5,234033	0,372179	0,054337	0,165539	0,044321	13,359816	-5,234033	0,372179
10:23:35,54	0,488003	3,447972	-0,137977	0,116977	0,274998	0,000986	0,053740	0,163129	0,045906	0,490986	-0,984023	0,395377	-0,739042	-2,719190	-1,048497	-7,507334	12,279078	12,988111	0,053740	0,163129	0,045906	13,296646	-5,202626	0,395377	0,053740	0,163129	0,045906	13,296646	-5,202626	0,395377
10:23:35,59	0,488003	3,447972	-0,137977	0,116977	0,274998	0,000986	0,045900	0,163646	0,047792	0,482617	-1,437487	0,373208	-0,749082	-2,720095	-1,048532	-7,516531	12,255892	12,961389	0,045900	0,163646	0,047792	13,328834	-5,040659	0,373208	0,045900	0,163646	0,047792	13,328834	-5,040659	0,373208
10:23:35,64	0,488003	3,447972	-0,137977	0,116977	0,274998	0,000986	0,051704	0,171888	0,047758	0,029354	-1,132047	0,346486	-0,746671	-2,717809	-1,048528	-7,495031	12,284107	12,962824	0,051704	0,171888	0,047758	13,522570	-5,190837	0,346486	0,051704	0,171888	0,047758	13,522570	-5,190837	0,346486
10:23:35,69	0,488003	3,447972	-0,137977	0,116977	0,274998	0,000986	0,048520	0,170944	0,047762	0,113654	-1,293142	0,347922	-0,745544	-2,723480	-1,048872	-7,509383	12,227302	12,994632	0,048520	0,170944	0,047762	13,532725	-5,101929	0,347922	0,048520	0,170944	0,047762	13,532725	-5,101929	0,347922
10:23:35,74	0,488003	3,447972	-0,137977	0,116977	0,274998	0,000986	0,052867	0,167132	0,047417	0,255483	-1,051091	0,379729	-0,743704	-2,720684	-1,050414	-7,480093	12,274318	13,007198	0,052867	0,167132	0,047417	13,375349	-5,201168	0,379729	0,052867	0,167132	0,047417	13,375349	-5,201168	0,379729
10:23:35,79	0,488003	3,447972	-0,137977	0,116977	0,274998	0,000986	0,049525	0,166937	0,045876	0,320988	-1,223017	0,392295	-0,742544	-2,719707	-1,050431	-7,498535	12,307892	12,999129	0,049525	0,166937	0,045876	13,425542	-5,110749	0,392295	0,049525	0,166937	0,045876	13,425542	-5,110749	0,392295
10:23:35,84	0,488003	3,447972	-0,137977	0,116977	0,274998	0,000986	0,048099	0,166420	0,045858	0,367712	-1,329931	0,384226	-0,743131	-2,719267	-1,050459	-7,478956	12,242319	12,953201	0,048099	0,166420	0,045858	13,431704	-5,105716	0,384226	0,048099	0,166420	0,045858	13,431704	-5,105716	0,384226
10:23:35,89	0,488003	3,447972	-0,137977	0,116977	0,274998	0,000986	0,048012	0,167149	0,045830	0,282841	-1,284718	0,338299	-0,746108	-2,719527	-1,049258	-7,497320	12,265414	13,015832	0,048012	0,167149	0,045830	13,404006	-5,053665	0,338299	0,048012	0,167149	0,045830	13,404006	-5,053665	0,338299
10:23:35,94	0,488003	3,447972	-0,137977	0,116977	0,274998	0,000986	0,049726	0,169597	0,047032	0,166341	-1,223049	0,400930	-0,743088	-2,721046	-1,050061	-7,475911	12,274861	12,953714	0,049726	0,169597	0,047032	13,479709	-5,126533	0,400930	0,049726	0,169597	0,047032	13,479709	-5,126533	0,400930
10:23:35,99	0,488003	3,447972	-0,137977	0,116977	0,274998	0,000986	0,049532	0,166222	0,046228	0,360722	-1,219339	0,338811	-0,747262	-2,722466	-1,049657	-7,487744	12,238359	12,980559	0,049532	0,166222	0,046228	13,409159	-5,107564	0,338811	0,049532	0,166222	0,046228	13,409159	-5,107564	0,338811
10:23:36,04	0,488003	3,447972	-0,137977	0,116977	0,274998	0,000986	0,052848	0,169127	0,046633	0,172133	-1,038905	0,365656	-0,745473	-2,718830	-1,045012	-7,482351	12,249793	12,969202	0,052848	0,169127	0,046633	13,448615	-5,187435	0,365656	0,052848	0,169127	0,046633	13,448615	-5,187435	0,365656
10:23:36,09	0,488003	3,447972	-0,137977	0,116977	0,274998	0,000986	0,048804	0,169396	0,051278	0,170758	-1,250205	0,354299	-0,743061	-2,717596	-1,045377	-7,442706	12,226172	12,978550	0,048804	0,169396	0,051278	13,468334	-5,081333	0,354299	0,048804	0,169396	0,051278	13,468334	-5,081333	0,354299
10:23:36,14	0,488003	3,447972	-0,137977	0,116977	0,274998	0,000986	0,046529	0,167924	0,050912	0,246684	-1,322355	0,363648	-0,745521	-2,722228	-1,051981	-7,509905	12,288782	13,003533	0,046529	0,167924	0,050912	13,428684	-4,974904	0,363648	0,046529	0,167924	0,050912	13,428684	-4,974904	0,363648
10:23:36,19	0,488003	3,447972	-0,137977	0,116977	0,274998	0,000986	0,051771	0,167738	0,044309	0,276943	-1,139271	0,388630	-0,749028	-2,722595	-1,050060	-7,499803	12,272217	12,971998	0,051771	0,167738	0,044309	13,444395	-5,203318	0,388630	0,051771	0,167738	0,044309	13,444395	-5,203318	0,388630
10:23:36,24	0,488003	3,447972	-0,137977	0,116977	0,274998	0,000986	0,053843	0,170592	0,046230	0,119250	-1,014524	0,357095	-0,743764	-2,721212	-1,051231	-7,516530	12,287261	12,974479	0,053843	0,170592	0,046230	13,510727	-5,241183	0,357095	0,053843	0,170592	0,046230	13,510727	-5,241183	0,357095
10:23:36,29	0,488003	3,447972	-0,137977	0,116977	0,274998	0,000986	0,050013	0,166725	0,045059	0,325013	-1,235688	0,359576	-0,744923	-2,720645	-1,049274	-7,508197	12,289348	12,992534	0,050013	0,166725	0,045059	13,412909	-5,161696	0,359576	0,050013	0,166725	0,045059	13,412909	-5,161696	0,359576
10:23:36,34	0,488003	3,447972	-0,137977	0,116977	0,274998	0,000986	0,050101	0,168012	0,047016	0,264055	-1,224943	0,377631	-0,745478	-2,723227	-1,049264	-7,491412	12,262922	12,981340	0,050101	0,168012	0,047016	13,452992	-5,157854	0,377631	0,050101	0,168012	0,047016	13,452992	-5,157854	0,377631
10:23:36,39	0,488003	3,447972	-0,137977	0,116977	0,274998	0,000986	0,052615	0,167202	0,047026	0,291683	-1,066465	0,366437	-0,749555	-2,721565	-1,050816	-7,466863	12,278034	12,986903	0,052615	0,167202	0,047026	13,417034	-5,196726	0,366437	0,052615	0,167202	0,047026	13,417034	-5,196726	0,366437
10:23:36,44	0,488003	3,447972	-0,137977	0,116977	0,274998	0,000986	0,053214	0,171564	0,045474	0,090238	-1,021592	0,372000	-0,741885	-2,722083	-1,048088	-7,480933	12,315151	12,987826	0,053214	0,171564	0,045474	13,557980	-5,198905	0,372000	0,053214	0,171564	0,045474	13,557980	-5,198905	0,372000
10:23:36,49	0,488003	3,447972	-0,137977	0,116977	0,274998	0,000986	0,049827	0,164662	0,048201	0,474213	-1,228445	0,372923	-0,741940	-2,719219	-1,049268	-7,473168	12,246838	12,981845	0,049827	0,164662	0,048201	13,400206	-5,139901	0,372923	0,049827	0,164662	0,048201	13,400206	-5,139901	0,372923
10:23:36,54	0,488003	3,447972	-0,137977	0,116977	0,274998	0,000986	0,047374	0,166141	0,047022	0,342022	-1,315129	0,366943	-0,747210	-2,723061	-1,046535	-7,479144	12,264433	12,989017	0,047374	0,166141	0,047022	13,384124	-5,034011	0,366943	0,047374	0,166141	0,047022	13,384124	-5,034011	0,366943
10:23:36,59	0,488003	3,447972	-0,137977	0,116977	0,274998	0,000986	0,053337	0,168784	0,049755	0,216845	-1,019021	0,374114	-0,740743	-2,719316	-1,048060	-7,456635	12,231926	13,024262	0,053337	0,168784	0,049755	13,466407	-5,206006	0,374114	0,053337	0,168784	0,049755	13,466407	-5,206006	0,374114
10:23:36,64	0,488003	3,447972	-0,137977	0,116977	0,274998	0,000986	0,046860	0,165056	0,048230	0,393796	-1,320093	0,409359	-0,744249	-2,721911	-1,049622	-7,457158	12,254336	13,005564	0,046860	0,165056	0,048230	13,350722	-4,998610	0,409359	0,046860	0,165056	0,048230	13,350722	-4,998610	0,409359
10:23:36,69	0,488003	3,447972	-0,137977	0,116977	0,274998	0,000986	0,050860	0,166795	0,046667	0,322546	-1,123733	0,390661	-0,746042	-2,719721	-1,049628	-7,458399	12,242695	13,014913	0,050860	0,166795	0,046667	13,415936	-5,116277	0,390661	0,050860	0,166795	0,046667	13,415936	-5,116277	0,390661
10:23:36,74	0,488003	3,447972	-0,137977	0,116977	0,274998	0,000986	0,049860	0,169443	0,046662	0,174124	-1,170992	0,400010	-0,745951	-2,722304	-1,047303	-7,441778	12,272027	12,979983	0,049860	0,169443	0,046662	13,475418	-5,085030	0,400010	0,049860	0,169443	0,046662	13,475418	-5,085030	0,400010
10:23:36,79	0,488003	3,447972	-0,137977	0,116977	0,274998	0,000986	0,052052	0,168073	0,048987	0,279103	-1,057290	0,365081	-0,746044	-2,723106	-1,048473	-7,473700	12,242882	12,989645	0,052052	0,168073	0,048987	13,472813	-5,143385	0,365081	0,052052	0,168073	0,048987	13,472813	-5,143385	0,365081
10:23:36,84	0,488003	3,447972	-0,137977	0,116977	0,274998	0,000986	0,052794	0,167752	0,047816	0,254575	-1,031806	0,374742	-0,747286	-2,719709	-1,049292	-7,497875	12,251176	12,971566	0,052794	0,167752	0,047816	13,423115	-5,176106	0,374742	0,052794	0,167752	0,047816	13,423115	-5,176106	0,374742
10:23:36,89	0,488003	3,447972	-0,137977	0,116977	0,274998	0,000986	0,050472	0,170526	0,046998	0,105427	-1,177605	0,356663	-0,746057	-2,717205	-1,048152	-7,469208	12,235976	12,931914	0,050472	0,170526	0,046998	13,491718	-5,139671	0,356663	0,050472	0,170526	0,046998	13,491718	-5,139671	0,356663
10:23:36,94	0,488003	3,447972	-0,137977	0,116977	0,274998	0,000986	0,047689	0,170714	0,048138	0,096826	-1,289914	0,317011	-0,743067	-2,718609	-1,047705	-7,453320	12,255371	12,985705	0,047689	0,170714	0,048138	13,497867	-5,033484	0,317011	0,047689	0,170714	0,048138	13,497867	-5,033484	0,317011
10:23:36,99	0,488003	3,447972	-0,137977	0,116977	0,274998	0,000986	0,047410	0,167422	0,048585	0,292727	-1,300334	0,370802	-0,746080	-2,722261	-1,048470	-7,492702	12,262335	13,009962	0,047410	0,167422	0,048585	13,435381	-5,022043	0,370802	0,047410	0,167422	0,048585	13,435381	-5,022043	0,370802
10:23:37,04	0,488003	3,447972	-0,137977	0,116977	0,274998	0,000986	0,052079	0,168206	0,047819	0,238307	-1,095135	0,395059	-0,744820	-2,722951	-1,050404	-7,450513	12,250503	12,991060	0,052079	0,168206	0,047819	13,442494	-5,183358	0,395059	0,052079	0,168206	0,047819	13,442494	-5,183358	0,395059
10:23:37,09	0,488003	3,447972	-0,137977	0,116977	0,274998	0,000986	0,052047	0,166769	0,045886	0,323866	-1,054364	0,376157	-0,743798	-2,723004	-1,049656	-7,518673	12,232299	12,990892	0,052047	0,166769	0,045886	13,415268	-5,140048	0,376157	0,052047	0,166769	0,045886	13,415268	-5,140048	0,376157
10:23:37,14	0,488003	3,447972	-0,137977	0,116977	0,274998	0,000986	0,051582	0,165858	0,046633	0,321418	-1,128490	0,375989	-0,747190	-2,720807	-1,050797	-7,457884	12,277183	13,006674	0,051582	0,165858	0,046633	13,341268	-5,177642	0,375989	0,051582	0,165858	0,046633	13,341268	-5,177642	0,375989
10:23:37,19	0,488003	3,447972	-0,137977	0,116977	0,274998	0,000986	0,051375	0,169894	0,045493	0,180811	-1,109033	0,391771	-0,742944	-2,723289	-1,048833	-7,406682	12,255575	12,980400	0,051375	0,169894	0,045493	13,517487	-5,141963	0,391771	0,051375	0,169894	0,045493	13,517487	-5,141963	0,391771
10:23:37,24	0,488003	3,447972	-0,137977	0,116977	0,274998	0,000986	0,051401	0,164976	0,047457	0,443438	-1,052514	0,365497	-0,742425	-2,719973	-1,049262	-7,442780	12,288405	12,968130	0,051401	0,164976	0,047457	13,394047	-5,087517	0,365497	0,051401	0,164976	0,047457	13,394047	-5,087517	0,365497
10:23:37,29	0,488003	3,447972	-0,137977	0,116977	0,274998	0,000986	0,048270	0,166184	0,047028	0,390995	-1,263011	0,353227	-0,747217	-2,722099	-1,049644	-7,480749	12,287009	12,996635	0,048270	0,166184	0,047028	13,436446	-5,052218	0,353227	0,048270	0,166184	0,047028	13,436446	-5,052218	0,353227
10:23:37,34	0,488003	3,447972	-0,137977	0,116977	0,274998	0,000986	0,052507	0,169271	0,046646	0,210272	-1,074868	0,381732	-0,746045	-2,719193	-1,050835	-7,455764	12,223086	12,961773	0,052507	0,169271	0,046646	13,498062	-5,196684	0,381732	0,052507	0,169271	0,046646	13,498062	-5,196684	0,381732
10:23:37,39	0,488003	3,447972	-0,137977	0,116977	0,274998	0,000986	0,049405	0,169710	0,045454	0,144600	-1,182577	0,346870	-0,744879	-2,718776	-1,049652	-7,448025	12,188648	12,979515	0,049405	0,169710	0,045454	13,466816	-5,060879	0,346870	0,049405	0,169710	0,045454	13,466816	-5,060879	0,346870
10:23:37,44	0,488003	3,447972	-0,137977	0,116977	0,274998	0,000986	0,048461	0,168908	0,046638	0,160343	-1,207770	0,364612	-0,744812	-2,717715	-1,048093	-7,437824	12,250255	12,985449	0,048461	0,168908	0,046638	13,419612	-5,011929	0,364612	0,048461	0,168908	0,046638	13,419612	-5,011929	0,364612
10:23:37,49	0,488003	3,447972	-0,137977	0,116977	0,274998	0,000986	0,047508	0,169381	0,048197	0,194218	-1,279289	0,370546	-0,744275	-2,722137	-1,050011	-7,458012	12,221906	13,004733	0,047508	0,169381	0,048197	13,490592	-5,008647	0,370546	0,047508	0,169381	0,048197	13,490592	-5,008647	0,370546
10:23:37,54	0,488003	3,447972	-0,137977	0,116977	0,274998	0,000986	0,051070	0,166704	0,046279	0,298735	-1,097373	0,389830	-0,747710	-2,720818	-1,047703	-7,429163	12,257134	12,969846	0,051070	0,166704	0,046279	13,385027	-5,106350	0,389830	0,051070	0,166704	0,046279	13,385027	-5,106350	0,389830
10:23:37,59	0,488003	3,447972	-0,137977	0,116977	0,274998	0,000986	0,051645	0,170339	0,048587	0,154668	-1,060103	0,354943	-0,747727	-2,722897	-1,050802	-7,427318	12,231223	12,970571	0,051645	0,170339	0,048587	13,526277	-5,114218	0,354943	0,051645	0,170339	0,048587	13,526277	-5,114218	0,354943
10:23:37,64	0,488003	3,447972	-0,137977	0,116977	0,274998	0,000986	0,053454	0,169314	0,045488	0,186456	-0,951480	0,355668	-0,746549	-2,723961	-1,049633	-7,443712	12,264964	12,976000	0,053454	0,169314	0,045488	13,477595	-5,147603	0,355668	0,053454	0,169314	0,045488	13,477595	-5,147603	0,355668
10:23:37,69	0,488003	3,447972	-0,137977	0,116977	0,274998	0,000986	0,053786	0,167762	0,046657	0,288183	-0,965274	0,361098	-0,742426	-2,724157	-1,048446	-7,444770	12,266006	12,995386	0,053786	0,167762	0,046657	13,457492	-5,187475	0,361098	0,053786	0,167762	0,046657	13,457492	-5,187475	0,361098
10:23:37,74	0,488003	3,447972	-0,137977	0,116977	0,274998	0,000986	0,051894	0,164093	0,047844	0,479339	-1,065071	0,380484	-0,742382	-2,721390	-1,049231	-7,420899	12,278777	12,986756	0,051894	0,164093	0,047844	13,360639	-5,138786	0,380484	0,051894	0,164093	0,047844	13,360639	-5,138786	0,380484
10:23:37,79	0,488003	3,447972	-0,137977	0,116977	0,274998	0,000986	0,049476	0,165439	0,047059	0,432358	-1,176569	0,371853	-0,744842	-2,717261	-1,050808	-7,429992	12,208000	12,990574	0,049476	0,165439	0,047059	13,419296	-5,060396	0,371853	0,049476	0,165439	0,047059	13,419296	-5,060396	0,371853
10:23:37,84	0,488003	3,447972	-0,137977	0,116977	0,274998	0,000986	0,047130	0,169633	0,045481	0,148395	-1,271010	0,375671	-0,742998	-2,720642	-1,048060	-7,422956	12,252242	12,999754	0,047130	0,169633	0,045481	13,464613	-4,970732	0,375671	0,047130	0,169633	0,045481	13,464613	-4,970732	0,375671
10:23:37,89	0,488003	3,447972	-0,137977	0,116977	0,274998	0,000986	0,049136	0,166346	0,048230	0,361158	-1,182726	0,384851	-0,744255	-2,721368	-1,051183	-7,448924	12,231542	12,996088	0,049136	0,166346	0,048230	13,419337	-5,039919	0,384851	0,049136	0,166346	0,048230	13,419337	-5,039919	0,384851
10:23:37,94	0,488003	3,447972	-0,137977	0,116977	0,274998	0,000986	0,050393	0,167072	0,045107	0,292503	-1,129498	0,381185	-0,747144	-2,720609	-1,050024	-7,422526	12,225243	12,979988	0,050393	0,167072	0,045107	13,407661	-5,085371	0,381185	0,050393	0,167072	0,045107	13,407661	-5,085371	0,381185
10:23:37,99	0,488003	3,447972	-0,137977	0,116977	0,274998	0,000986	0,051181	0,169953	0,046266	0,150414	-1,062542	0,365085	-0,747768	-2,723063	-1,046915	-7,450544	12,224881	12,982746	0,051181	0,169953	0,046266	13,491763	-5,080225	0,365085	0,051181	0,169953	0,046266	13,491763	-5,080225	0,365085
10:23:38,04	0,488003	3,447972	-0,137977	0,116977	0,274998	0,000986	0,053617	0,169267	0,049374	0,171812	-0,959925	0,367843	-0,747698	-2,724862	-1,048863	-7,430555	12,247578	12,955127	0,053617	0,169267	0,049374	13,459235	-5,168877	0,367843	0,053617	0,169267	0,049374	13,459235	-5,168877	0,367843
10:23:38,09	0,488003	3,447972	-0,137977	0,116977	0,274998	0,000986	0,055141	0,168307	0,047427	0,251357	-0,874746	0,340224	-0,743607	-2,721645	-1,050790	-7,427544	12,241874	12,986341	0,055141	0,168307	0,047427	13,463460	-5,203284	0,340224	0,055141	0,168307	0,047427	13,463460	-5,203284	0,340224
10:23:38,14	0,488003	3,447972	-0,137977	0,116977	0,274998	0,000986	0,050309	0,166372	0,045500	0,348535	-1,120541	0,371438	-0,746527	-2,722858	-1,050360	-7,410331	12,229279	13,028421	0,050309	0,166372	0,045500	13,408753	-5,069782	0,371438	0,050309	0,166372	0,045500	13,408753	-5,069782	0,371438
10:23:38,19	0,488003	3,447972	-0,137977	0,116977	0,274998	0,000986	0,052820	0,168295	0,045930	0,246260	-0,968762	0,413518	-0,747189	-2,720597	-1,050045	-7,445099	12,225228	12,965691	0,052820	0,168295	0,045930	13,457399	-5,115121	0,413518	0,052820	0,168295	0,045930	13,457399	-5,115121	0,413518
10:23:38,24	0,488003	3,447972	-0,137977	0,116977	0,274998	0,000986	0,051192	0,169998	0,046244	0,136781	-1,081473	0,350788	-0,742382	-2,717438	-1,050794	-7,402878	12,265533	12,987684	0,051192	0,169998	0,046244	13,481652	-5,100078	0,350788	0,051192	0,169998	0,046244	13,481652	-5,100078	0,350788
10:23:38,29	0,488003	3,447972	-0,137977	0,116977	0,274998	0,000986	0,046053	0,167415	0,045496	0,327123	-1,332304	0,372781	-0,744742	-2,722216	-1,045740	-7,406859	12,201882	12,966958	0,046053	0,167415	0,045496	13,469213	-4,947475	0,372781	0,046053	0,167415	0,045496	13,469213	-4,947475	0,372781
10:23:38,34	0,488003	3,447972	-0,137977	0,116977	0,274998	0,000986	0,051371	0,167069	0,050549	0,287989	-1,027387	0,352056	-0,745935	-2,718389	-1,046934	-7,423812	12,265299	12,965407	0,051371	0,167069	0,050549	13,402936	-5,060025	0,352056	0,051371	0,167069	0,050549	13,402936	-5,060025	0,352056
10:23:38,39	0,488003	3,447972	-0,137977	0,116977	0,274998	0,000986	0,048653	0,170016	0,049355	0,181203	-1,215122	0,350504	-0,741853	-2,720580	-1,049229	-7,434085	12,246930	13,000617	0,048653	0,170016	0,049355	13,527469	-5,034384	0,350504	0,048653	0,170016	0,049355	13,527469	-5,034384	0,350504
10:23:38,44	0,488003	3,447972	-0,137977	0,116977	0,274998	0,000986	0,048510	0,165386	0,047060	0,400930	-1,222293	0,385714	-0,748269	-2,725193	-1,051183	-7,415137	12,240449	12,960849	0,048510	0,165386	0,047060	13,383723	-5,030295	0,385714	0,048510	0,165386	0,047060	13,383723	-5,030295	0,385714
10:23:38,49	0,488003	3,447972	-0,137977	0,116977	0,274998	0,000986	0,055713	0,168635	0,045107	0,235820	-0,828052	0,345946	-0,744209	-2,717967	-1,050789	-7,422163	12,244339	13,006186	0,055713	0,168635	0,045107	13,473694	-5,201543	0,345946	0,055713	0,168635	0,045107	13,473694	-5,201543	0,345946
10:23:38,54	0,488003	3,447972	-0,137977	0,116977	0,274998	0,000986	0,047424	0,168732	0,045501	0,230633	-1,267101	0,391284	-0,743003	-2,719431	-1,049618	-7,411691	12,229418	12,995189	0,047424	0,168732	0,045501	13,476120	-4,989918	0,391284	0,047424	0,168732	0,045501	13,476120	-4,989918	0,391284
10:23:38,59	0,488003	3,447972	-0,137977	0,116977	0,274998	0,000986	0,048090	0,166956	0,046671	0,315294	-1,215977	0,380286	-0,747044	-2,720484	-1,049606	-7,382437	12,247956	12,994620	0,048090	0,166956	0,046671	13,421373	-4,991018	0,380286	0,048090	0,166956	0,046671	13,421373	-4,991018	0,380286
10:23:38,64	0,488003	3,447972	-0,137977	0,116977	0,274998	0,000986	0,051022	0,169929	0,046683	0,191385	-1,047410	0,379718	-0,742366	-2,721760	-1,049196	-7,394036	12,230185	13,013921	0,051022	0,169929	0,046683	13,530836	-5,052671	0,379718	0,051022	0,169929	0,046683	13,530836	-5,052671	0,379718
10:23:38,69	0,488003	3,447972	-0,137977	0,116977	0,274998	0,000986	0,049788	0,165240	0,047093	0,414046	-1,112766	0,399018	-0,745346	-2,721678	-1,049245	-7,410301	12,214126	12,964649	0,049788	0,165240	0,047093	13,385377	-5,021113	0,399018	0,049788	0,165240	0,047093	13,385377	-5,021113	0,399018
10:23:38,74	0,488003	3,447972	-0,137977	0,116977	0,274998	0,000986	0,051207	0,167862	0,047044	0,255667	-1,045030	0,349746	-0,740025	-2,718284	-1,049611	-7,395272	12,235597	12,995899	0,051207	0,167862	0,047044	13,432816	-5,064776	0,349746	0,051207	0,167862	0,047044	13,432816	-5,064776	0,349746
10:23:38,79	0,488003	3,447972	-0,137977	0,116977	0,274998	0,000986	0,045607	0,164950	0,046679	0,433172	-1,333943	0,380996	-0,740646	-2,724295	-1,049199	-7,411077	12,193204	13,003144	0,045607	0,164950	0,046679	13,381773	-4,914100	0,380996	0,045607	0,164950	0,046679	13,381773	-4,914100	0,380996
10:23:38,84	0,488003	3,447972	-0,137977	0,116977	0,274998	0,000986	0,051124	0,162482	0,047091	0,516889	-1,039568	0,388241	-0,746503	-2,720475	-1,048449	-7,393423	12,206421	12,987949	0,051124	0,162482	0,047091	13,271755	-5,052782	0,388241	0,051124	0,162482	0,047091	13,271755	-5,052782	0,388241
10:23:38,89	0,488003	3,447972	-0,137977	0,116977	0,274998	0,000986	0,050744	0,169465	0,047840	0,174045	-1,050614	0,373046	-0,745313	-2,724171	-1,051154	-7,399262	12,227224	12,989978	0,050744	0,169465	0,047840	13,477080	-5,034049	0,373046	0,050744	0,169465	0,047840	13,477080	-5,034049	0,373046
10:23:38,94	0,488003	3,447972	-0,137977	0,116977	0,274998	0,000986	0,053350	0,166586	0,045136	0,338850	-0,930594	0,375075	-0,744767	-2,719033	-1,049628	-7,415573	12,247044	12,990709	0,053350	0,166586	0,045136	13,415882	-5,118548	0,375075	0,053350	0,166586	0,045136	13,415882	-5,118548	0,375075
10:23:38,99	0,488003	3,447972	-0,137977	0,116977	0,274998	0,000986	0,048627	0,168682	0,046662	0,238871	-1,200200	0,375806	-0,747083	-2,720244	-1,049255	-7,415442	12,280352	12,966742	0,048627	0,168682	0,046662	13,480433	-5,017438	0,375806	0,048627	0,168682	0,046662	13,480433	-5,017438	0,375806
10:23:39,04	0,488003	3,447972	-0,137977	0,116977	0,274998	0,000986	0,050834	0,170083	0,047034	0,194954	-1,101982	0,351839	-0,747642	-2,723760	-1,051158	-7,380144	12,208553	12,979154	0,050834	0,170083	0,047034	13,546459	-5,092462	0,351839	0,050834	0,170083	0,047034	13,546459	-5,092462	0,351839
10:23:39,09	0,488003	3,447972	-0,137977	0,116977	0,274998	0,000986	0,054158	0,168809	0,045132	0,216668	-0,862656	0,364251	-0,745913	-2,719870	-1,049246	-7,402188	12,236130	12,970286	0,054158	0,168809	0,045132	13,468169	-5,114084	0,364251	0,054158	0,168809	0,045132	13,468169	-5,114084	0,364251
10:23:39,14	0,488003	3,447972	-0,137977	0,116977	0,274998	0,000986	0,049925	0,169256	0,047043	0,206268	-1,115646	0,355383	-0,742938	-2,723044	-1,047657	-7,388213	12,206942	12,982819	0,049925	0,169256	0,047043	13,492882	-5,034792	0,355383	0,049925	0,169256	0,047043	13,492882	-5,034792	0,355383
10:23:39,19	0,488003	3,447972	-0,137977	0,116977	0,274998	0,000986	0,051187	0,165093	0,048632	0,404460	-1,023354	0,367917	-0,745266	-2,717528	-1,048445	-7,368908	12,239889	12,994262	0,051187	0,165093	0,048632	13,364270	-5,041523	0,367917	0,051187	0,165093	0,048632	13,364270	-5,041523	0,367917
10:23:39,24	0,488003	3,447972	-0,137977	0,116977	0,274998	0,000986	0,047573	0,169867	0,047845	0,194380	-1,211034	0,379359	-0,745322	-2,716681	-1,048458	-7,399196	12,259323	13,000165	0,047573	0,169867	0,047845	13,528975	-4,945509	0,379359	0,047573	0,169867	0,047845	13,528975	-4,945509	0,379359
10:23:39,29	0,488003	3,447972	-0,137977	0,116977	0,274998	0,000986	0,046868	0,170340	0,047832	0,171503	-1,283642	0,385262	-0,743509	-2,720484	-1,050362	-7,371187	12,225618	13,009396	0,046868	0,170340	0,047832	13,543178	-4,962773	0,385262	0,046868	0,170340	0,047832	13,543178	-4,962773	0,385262
10:23:39,34	0,488003	3,447972	-0,137977	0,116977	0,274998	0,000986	0,049255	0,166868	0,045927	0,336856	-1,118397	0,394493	-0,742924	-2,723998	-1,047278	-7,404168	12,258890	12,974587	0,049255	0,166868	0,045927	13,435990	-4,984925	0,394493	0,049255	0,166868	0,045927	13,435990	-4,984925	0,394493
10:23:39,39	0,488003	3,447972	-0,137977	0,116977	0,274998	0,000986	0,052006	0,164604	0,049011	0,466904	-1,020559	0,359685	-0,745914	-2,725367	-1,049623	-7,410099	12,213713	12,959373	0,052006	0,164604	0,049011	13,388319	-5,103017	0,359685	0,052006	0,164604	0,049011	13,388319	-5,103017	0,359685
10:23:39,44	0,488003	3,447972	-0,137977	0,116977	0,274998	0,000986	0,054686	0,166509	0,046667	0,325736	-0,863742	0,344470	-0,742359	-2,722443	-1,049584	-7,391467	12,226961	13,009082	0,054686	0,166509	0,046667	13,396722	-5,156588	0,344470	0,054686	0,166509	0,046667	13,396722	-5,156588	0,344470
10:23:39,49	0,488003	3,447972	-0,137977	0,116977	0,274998	0,000986	0,050376	0,164893	0,046705	0,430593	-1,078344	0,394179	-0,744160	-2,719262	-1,051172	-7,405425	12,250865	12,996582	0,050376	0,164893	0,046705	13,374668	-5,032864	0,394179	0,050376	0,164893	0,046705	13,374668	-5,032864	0,394179
10:23:39,54	0,488003	3,447972	-0,137977	0,116977	0,274998	0,000986	0,048522	0,168042	0,045118	0,280546	-1,198798	0,381679	-0,745935	-2,723277	-1,049999	-7,412064	12,220121	12,989204	0,048522	0,168042	0,045118	13,471850	-5,007770	0,381679	0,048522	0,168042	0,045118	13,471850	-5,007770	0,381679
10:23:39,59	0,488003	3,447972	-0,137977	0,116977	0,274998	0,000986	0,052887	0,167572	0,046291	0,275058	-0,962198	0,374302	-0,741154	-2,715697	-1,051170	-7,360758	12,227691	12,986738	0,052887	0,167572	0,046291	13,429442	-5,113819	0,374302	0,052887	0,167572	0,046291	13,429442	-5,113819	0,374302
10:23:39,64	0,488003	3,447972	-0,137977	0,116977	0,274998	0,000986	0,043931	0,167221	0,045120	0,325483	-1,387239	0,371835	-0,739440	-2,722103	-1,046897	-7,412449	12,226730	12,974294	0,043931	0,167221	0,045120	13,452367	-4,835849	0,371835	0,043931	0,167221	0,045120	13,452367	-4,835849	0,371835
10:23:39,69	0,488003	3,447972	-0,137977	0,116977	0,274998	0,000986	0,048623	0,162535	0,049393	0,542522	-1,187556	0,359391	-0,747683	-2,718897	-1,049653	-7,403351	12,240723	12,955996	0,048623	0,162535	0,049393	13,301488	-5,004465	0,359391	0,048623	0,162535	0,049393	13,301488	-5,004465	0,359391
10:23:39,74	0,488003	3,447972	-0,137977	0,116977	0,274998	0,000986	0,049967	0,171276	0,046637	0,104647	-1,116790	0,341093	-0,747033	-2,723227	-1,048846	-7,389105	12,244834	12,959806	0,049967	0,171276	0,046637	13,549798	-5,039196	0,341093	0,049967	0,171276	0,046637	13,549798	-5,039196	0,341093
10:23:39,79	0,488003	3,447972	-0,137977	0,116977	0,274998	0,000986	0,053392	0,168548	0,047443	0,257158	-0,928404	0,344903	-0,744764	-2,716604	-1,049638	-7,398612	12,217694	12,980271	0,053392	0,168548	0,047443	13,488203	-5,119678	0,344903	0,053392	0,168548	0,047443	13,488203	-5,119678	0,344903
10:23:39,84	0,488003	3,447972	-0,137977	0,116977	0,274998	0,000986	0,046522	0,169894	0,046651	0,158907	-1,280327	0,365368	-0,743496	-2,715013	-1,050383	-7,357675	12,244756	13,005851	0,046522	0,169894	0,046651	13,495615	-4,932276	0,365368	0,046522	0,169894	0,046651	13,495615	-4,932276	0,365368
10:23:39,89	0,488003	3,447972	-0,137977	0,116977	0,274998	0,000986	0,044510	0,169592	0,045907	0,218530	-1,362993	0,390948	-0,745926	-2,719314	-1,048081	-7,405211	12,226409	12,974222	0,044510	0,169592	0,045907	13,531511	-4,857056	0,390948	0,044510	0,169592	0,045907	13,531511	-4,857056	0,390948
10:23:39,94	0,488003	3,447972	-0,137977	0,116977	0,274998	0,000986	0,049450	0,169546	0,048209	0,181275	-1,138122	0,359319	-0,745298	-2,719087	-1,046123	-7,387082	12,220569	12,982490	0,049450	0,169546	0,048209	13,490628	-5,019952	0,359319	0,049450	0,169546	0,048209	13,490628	-5,019952	0,359319
10:23:39,99	0,488003	3,447972	-0,137977	0,116977	0,274998	0,000986	0,048940	0,169115	0,050167	0,207675	-1,146040	0,367587	-0,744685	-2,719116	-1,048821	-7,376253	12,243833	13,004248	0,048940	0,169115	0,050167	13,483224	-4,987808	0,367587	0,048940	0,169115	0,050167	13,483224	-4,987808	0,367587
10:23:40,04	0,488003	3,447972	-0,137977	0,116977	0,274998	0,000986	0,048658	0,168570	0,047468	0,261603	-1,162929	0,389345	-0,745284	-2,720275	-1,051546	-7,370095	12,214009	12,990076	0,048658	0,168570	0,047468	13,494329	-4,982603	0,389345	0,048658	0,168570	0,047468	13,494329	-4,982603	0,389345
10:23:40,09	0,488003	3,447972	-0,137977	0,116977	0,274998	0,000986	0,049961	0,168509	0,044744	0,241988	-1,074925	0,375174	-0,747616	-2,723070	-1,049988	-7,371339	12,218279	12,983615	0,049961	0,168509	0,044744	13,469983	-4,996889	0,375174	0,049961	0,168509	0,044744	13,469983	-4,996889	0,375174
10:23:40,14	0,488003	3,447972	-0,137977	0,116977	0,274998	0,000986	0,053548	0,169132	0,046302	0,212716	-0,891648	0,368712	-0,744731	-2,718606	-1,049238	-7,390734	12,221057	12,979763	0,053548	0,169132	0,046302	13,489544	-5,095139	0,368712	0,053548	0,169132	0,046302	13,489544	-5,095139	0,368712
10:23:40,19	0,488003	3,447972	-0,137977	0,116977	0,274998	0,000986	0,048239	0,168865	0,047052	0,219275	-1,185872	0,364860	-0,745309	-2,720302	-1,052350	-7,381466	12,207460	12,961394	0,048239	0,168865	0,047052	13,475193	-4,972652	0,364860	0,048239	0,168865	0,047052	13,475193	-4,972652	0,364860
10:23:40,24	0,488003	3,447972	-0,137977	0,116977	0,274998	0,000986	0,049998	0,168517	0,043939	0,230224	-1,079612	0,346491	-0,744092	-2,718224	-1,047269	-7,372065	12,234693	13,003202	0,049998	0,168517	0,043939	13,458833	-5,004424	0,346491	0,049998	0,168517	0,043939	13,458833	-5,004424	0,346491
10:23:40,29	0,488003	3,447972	-0,137977	0,116977	0,274998	0,000986	0,047589	0,168503	0,049021	0,259277	-1,210329	0,388299	-0,743501	-2,719763	-1,050760	-7,367927	12,232037	13,000228	0,047589	0,168503	0,049021	13,486726	-4,946073	0,388299	0,047589	0,168503	0,049021	13,486726	-4,946073	0,388299
10:23:40,34	0,488003	3,447972	-0,137977	0,116977	0,274998	0,000986	0,048626	0,167221	0,045530	0,325674	-1,151485	0,385325	-0,746404	-2,723598	-1,049983	-7,362525	12,232473	12,979262	0,048626	0,167221	0,045530	13,452541	-4,968645	0,385325	0,048626	0,167221	0,045530	13,452541	-4,968645	0,385325
10:23:40,39	0,488003	3,447972	-0,137977	0,116977	0,274998	0,000986	0,053399	0,167818	0,046307	0,297721	-0,898839	0,364359	-0,744005	-2,719430	-1,048081	-7,349182	12,257321	12,936190	0,053399	0,167818	0,046307	13,471434	-5,090666	0,364359	0,053399	0,167818	0,046307	13,471434	-5,090666	0,364359
10:23:40,44	0,488003	3,447972	-0,137977	0,116977	0,274998	0,000986	0,048590	0,167824	0,048209	0,325595	-1,149769	0,321287	-0,743571	-2,721574	-1,050396	-7,415943	12,254849	12,986414	0,048590	0,167824	0,048209	13,499786	-4,964099	0,321287	0,048590	0,167824	0,048209	13,499786	-4,964099	0,321287
10:23:40,49	0,488003	3,447972	-0,137977	0,116977	0,274998	0,000986	0,050230	0,166376	0,045894	0,365353	-1,121083	0,371511	-0,739925	-2,717802	-1,049197	-7,341946	12,219349	12,999512	0,050230	0,166376	0,045894	13,425901	-5,064132	0,371511	0,050230	0,166376	0,045894	13,425901	-5,064132	0,371511
10:23:40,54	0,488003	3,447972	-0,137977	0,116977	0,274998	0,000986	0,045140	0,165105	0,047093	0,437729	-1,303941	0,384609	-0,741768	-2,718228	-1,048798	-7,372206	12,211160	13,032852	0,045140	0,165105	0,047093	13,398458	-4,847409	0,384609	0,045140	0,165105	0,047093	13,398458	-4,847409	0,384609
10:23:40,59	0,488003	3,447972	-0,137977	0,116977	0,274998	0,000986	0,046430	0,166488	0,047492	0,343593	-1,258956	0,417950	-0,742821	-2,718402	-1,049195	-7,316098	12,203374	12,988454	0,046430	0,166488	0,047492	13,412886	-4,903713	0,417950	0,046430	0,166488	0,047492	13,412886	-4,903713	0,417950
10:23:40,64	0,488003	3,447972	-0,137977	0,116977	0,274998	0,000986	0,047108	0,167312	0,047095	0,322022	-1,171227	0,373551	-0,748228	-2,720787	-1,049228	-7,377849	12,217564	12,978584	0,047108	0,167312	0,047095	13,456049	-4,869191	0,373551	0,047108	0,167312	0,047095	13,456049	-4,869191	0,373551
10:23:40,69	0,488003	3,447972	-0,137977	0,116977	0,274998	0,000986	0,051877	0,170803	0,047062	0,121921	-0,983827	0,363682	-0,742844	-2,716606	-1,051557	-7,336615	12,251839	12,972536	0,051877	0,170803	0,047062	13,529966	-5,056135	0,363682	0,051877	0,170803	0,047062	13,529966	-5,056135	0,363682
10:23:40,74	0,488003	3,447972	-0,137977	0,116977	0,274998	0,000986	0,045564	0,168230	0,044733	0,305998	-1,293507	0,357633	-0,748733	-2,719871	-1,048050	-7,339589	12,220168	12,977606	0,045564	0,168230	0,044733	13,512091	-4,870280	0,357633	0,045564	0,168230	0,044733	13,512091	-4,870280	0,357633
10:23:40,79	0,488003	3,447972	-0,137977	0,116977	0,274998	0,000986	0,051336	0,171699	0,048240	0,096746	-0,980083	0,362703	-0,745750	-2,720783	-1,051129	-7,338854	12,288053	13,006253	0,051336	0,171699	0,048240	13,575079	-5,009988	0,362703	0,051336	0,171699	0,048240	13,575079	-5,009988	0,362703
10:23:40,84	0,488003	3,447972	-0,137977	0,116977	0,274998	0,000986	0,050634	0,168659	0,045160	0,313941	-1,049910	0,391350	-0,746504	-2,721217	-1,048074	-7,396681	12,199956	12,968056	0,050634	0,168659	0,045160	13,553697	-5,024683	0,391350	0,050634	0,168659	0,045160	13,553697	-5,024683	0,391350
10:23:40,89	0,488003	3,447972	-0,137977	0,116977	0,274998	0,000986	0,051387	0,169095	0,048216	0,186058	-1,016783	0,353153	-0,746426	-2,718237	-1,048856	-7,366355	12,241902	12,960329	0,051387	0,169095	0,048216	13,460045	-5,050669	0,353153	0,051387	0,169095	0,048216	13,460045	-5,050669	0,353153
10:23:40,94	0,488003	3,447972	-0,137977	0,116977	0,274998	0,000986	0,048768	0,170517	0,047433	0,163614	-1,147705	0,345426	-0,745245	-2,717788	-1,048095	-7,358386	12,213867	12,934931	0,048768	0,170517	0,047433	13,549213	-4,975963	0,345426	0,048768	0,170517	0,047433	13,549213	-4,975963	0,345426
10:23:40,99	0,488003	3,447972	-0,137977	0,116977	0,274998	0,000986	0,047787	0,169719	0,048195	0,184826	-1,177756	0,320028	-0,745831	-2,720796	-1,049214	-7,355241	12,206988	12,978418	0,047787	0,169719	0,048195	13,507766	-4,929069	0,320028	0,047787	0,169719	0,048195	13,507766	-4,929069	0,320028
10:23:41,04	0,488003	3,447972	-0,137977	0,116977	0,274998	0,000986	0,050686	0,168723	0,047076	0,232257	-1,020849	0,363515	-0,744080	-2,721202	-1,049971	-7,351446	12,182879	12,997690	0,050686	0,168723	0,047076	13,476975	-4,999728	0,363515	0,050686	0,168723	0,047076	13,476975	-4,999728	0,363515
10:23:41,09	0,488003	3,447972	-0,137977	0,116977	0,274998	0,000986	0,050162	0,167003	0,046319	0,302694	-1,032777	0,382787	-0,745286	-2,716897	-1,049258	-7,377247	12,233286	12,955960	0,050162	0,167003	0,046319	13,412425	-4,970491	0,382787	0,050162	0,167003	0,046319	13,412425	-4,970491	0,382787
10:23:41,14	0,488003	3,447972	-0,137977	0,116977	0,274998	0,000986	0,047037	0,170200	0,047032	0,167210	-1,242836	0,341057	-0,742831	-2,717715	-1,048431	-7,324266	12,209829	12,978690	0,047037	0,170200	0,047032	13,527895	-4,935220	0,341057	0,047037	0,170200	0,047032	13,527895	-4,935220	0,341057
10:23:41,19	0,488003	3,447972	-0,137977	0,116977	0,274998	0,000986	0,046518	0,167666	0,047858	0,305164	-1,212214	0,363787	-0,746384	-2,722399	-1,049196	-7,345629	12,219462	12,988065	0,046518	0,167666	0,047858	13,466916	-4,863855	0,363787	0,046518	0,167666	0,047858	13,466916	-4,863855	0,363787
10:23:41,24	0,488003	3,447972	-0,137977	0,116977	0,274998	0,000986	0,052351	0,168400	0,047093	0,264658	-0,932215	0,373162	-0,748792	-2,720468	-1,048853	-7,370653	12,223406	12,959039	0,052351	0,168400	0,047093	13,484025	-5,041747	0,373162	0,052351	0,168400	0,047093	13,484025	-5,041747	0,373162
10:23:41,29	0,488003	3,447972	-0,137977	0,116977	0,274998	0,000986	0,051882	0,171452	0,047437	0,096859	-0,980216	0,344136	-0,741730	-2,718874	-1,049216	-7,363720	12,217590	12,984685	0,051882	0,171452	0,047437	13,555807	-5,052977	0,344136	0,051882	0,171452	0,047437	13,555807	-5,052977	0,344136
10:23:41,34	0,488003	3,447972	-0,137977	0,116977	0,274998	0,000986	0,046971	0,166132	0,047074	0,371907	-1,226676	0,369782	-0,746437	-2,721456	-1,048435	-7,381204	12,255129	12,994086	0,046971	0,166132	0,047074	13,413267	-4,913923	0,369782	0,046971	0,166132	0,047074	13,413267	-4,913923	0,369782
10:23:41,39	0,488003	3,447972	-0,137977	0,116977	0,274998	0,000986	0,051560	0,168917	0,047855	0,250849	-1,021952	0,379183	-0,744694	-2,717074	-1,049591	-7,343801	12,159365	13,006823	0,051560	0,168917	0,047855	13,510840	-5,069446	0,379183	0,051560	0,168917	0,047855	13,510840	-5,069446	0,379183
10:23:41,44	0,488003	3,447972	-0,137977	0,116977	0,274998	0,000986	0,046894	0,169599	0,046699	0,151147	-1,184313	0,391920	-0,745277	-2,721232	-1,048801	-7,362892	12,188224	13,011591	0,046894	0,169599	0,046699	13,464684	-4,865522	0,391920	0,046894	0,169599	0,046699	13,464684	-4,865522	0,391920
10:23:41,49	0,488003	3,447972	-0,137977	0,116977	0,274998	0,000986	0,050787	0,168025	0,047489	0,248458	-1,012885	0,396688	-0,745208	-2,719715	-1,048811	-7,339084	12,217286	12,993140	0,050787	0,168025	0,047489	13,438412	-4,999626	0,396688	0,050787	0,168025	0,047489	13,438412	-4,999626	0,396688
10:23:41,54	0,488003	3,447972	-0,137977	0,116977	0,274998	0,000986	0,049439	0,168723	0,047479	0,249209	-1,076888	0,378237	-0,744629	-2,718756	-1,050741	-7,329101	12,198343	13,008383	0,049439	0,168723	0,047479	13,493994	-4,957820	0,378237	0,049439	0,168723	0,047479	13,493994	-4,957820	0,378237
10:23:41,59	0,488003	3,447972	-0,137977	0,116977	0,274998	0,000986	0,048319	0,168702	0,045548	0,238927	-1,117007	0,393480	-0,746493	-2,715452	-1,049605	-7,382263	12,245079	13,024438	0,048319	0,168702	0,045548	13,482004	-4,910024	0,393480	0,048319	0,168702	0,045548	13,482004	-4,910024	0,393480
10:23:41,64	0,488003	3,447972	-0,137977	0,116977	0,274998	0,000986	0,046389	0,171968	0,046685	0,082962	-1,286758	0,409535	-0,745278	-2,718312	-1,047659	-7,372396	12,226998	13,002979	0,046389	0,171968	0,046685	13,582460	-4,928296	0,409535	0,046389	0,171968	0,046685	13,582460	-4,928296	0,409535
10:23:41,69	0,488003	3,447972	-0,137977	0,116977	0,274998	0,000986	0,048258	0,169485	0,048631	0,201339	-1,171972	0,388076	-0,747091	-2,719504	-1,049605	-7,383370	12,199267	13,002897	0,048258	0,169485	0,048631	13,505943	-4,960244	0,388076	0,048258	0,169485	0,048631	13,505943	-4,960244	0,388076
10:23:41,74	0,488003	3,447972	-0,137977	0,116977	0,274998	0,000986	0,050197	0,170459	0,046685	0,121190	-1,066792	0,387994	-0,744016	-2,716715	-1,050368	-7,331402	12,247474	13,000472	0,050197	0,170459	0,046685	13,502251	-5,007262	0,387994	0,050197	0,170459	0,046685	13,502251	-5,007262	0,387994
10:23:41,79	0,488003	3,447972	-0,137977	0,116977	0,274998	0,000986	0,046244	0,169191	0,045922	0,254874	-1,251426	0,385569	-0,746901	-2,723474	-1,047639	-7,322065	12,225413	12,972281	0,046244	0,169191	0,045922	13,536373	-4,881616	0,385569	0,046244	0,169191	0,045922	13,536373	-4,881616	0,385569
10:23:41,84	0,488003	3,447972	-0,137977	0,116977	0,274998	0,000986	0,046282	0,168508	0,046701	0,281699	-1,252913	0,389872	-0,743443	-2,717089	-1,049588	-7,338738	12,241642	13,004774	0,046282	0,168508	0,046701	13,509540	-4,886046	0,389872	0,046282	0,168508	0,046701	13,509540	-4,886046	0,389872
10:23:41,89	0,488003	3,447972	-0,137977	0,116977	0,274998	0,000986	0,046282	0,168508	0,046701	0,281699	-1,252913	0,389872	-0,747521	-2,721566	-1,047652	-7,341900	12,257154	12,978531	0,046282	0,168508	0,046701	13,509540	-4,886046	0,389872	0,046282	0,168508	0,046701	13,509540	-4,886046	0,389872
10:23:41,94	0,488003	3,447972	-0,137977	0,116977	0,274998	0,000986	0,052198	0,169801	0,048637	0,226267	-0,955775	0,363628	-0,744628	-2,718027	-1,048049	-7,342695	12,221042	12,983494	0,052198	0,169801	0,048637	13,555683	-5,053314	0,363628	0,052198	0,169801	0,048637	13,555683	-5,053314	0,363628
10:23:41,99	0,488003	3,447972	-0,137977	0,116977	0,274998	0,000986	0,047687	0,169065	0,048241	0,232899	-1,173000	0,368591	-0,745198	-2,724427	-1,049973	-7,343507	12,207760	12,973509	0,047687	0,169065	0,048241	13,504491	-4,916395	0,368591	0,047687	0,169065	0,048241	13,504491	-4,916395	0,368591
10:23:42,04	0,488003	3,447972	-0,137977	0,116977	0,274998	0,000986	0,053514	0,166359	0,046317	0,361718	-0,864045	0,358607	-0,742256	-2,720340	-1,048792	-7,319066	12,165192	12,996516	0,053514	0,166359	0,046317	13,420866	-5,064880	0,358607	0,053514	0,166359	0,046317	13,420866	-5,064880	0,358607
10:23:42,09	0,488003	3,447972	-0,137977	0,116977	0,274998	0,000986	0,048504	0,165854	0,047498	0,363287	-1,082100	0,381613	-0,745193	-2,720877	-1,050367	-7,338865	12,233511	12,984744	0,048504	0,165854	0,047498	13,382863	-4,889672	0,381613	0,048504	0,165854	0,047498	13,382863	-4,889672	0,381613
10:23:42,14	0,488003	3,447972	-0,137977	0,116977	0,274998	0,000986	0,050437	0,168130	0,045923	0,294246	-1,032898	0,369841	-0,748681	-2,718982	-1,048018	-7,318817	12,249355	13,012365	0,050437	0,168130	0,045923	13,492420	-4,992199	0,369841	0,050437	0,168130	0,045923	13,492420	-4,992199	0,369841
10:23:42,19	0,488003	3,447972	-0,137977	0,116977	0,274998	0,000986	0,050540	0,172098	0,048272	0,111656	-1,018085	0,397462	-0,748171	-2,719692	-1,048819	-7,338692	12,191565	12,986963	0,050540	0,172098	0,048272	13,621317	-4,985495	0,397462	0,050540	0,172098	0,048272	13,621317	-4,985495	0,397462
10:23:42,24	0,488003	3,447972	-0,137977	0,116977	0,274998	0,000986	0,050900	0,171301	0,047470	0,093112	-0,987706	0,372060	-0,742858	-2,721117	-1,048809	-7,339741	12,197052	12,983005	0,050900	0,171301	0,047470	13,540213	-4,983342	0,372060	0,050900	0,171301	0,047470	13,540213	-4,983342	0,372060
10:23:42,29	0,488003	3,447972	-0,137977	0,116977	0,274998	0,000986	0,049477	0,165987	0,047481	0,373642	-1,065330	0,368102	-0,745179	-2,722590	-1,047632	-7,329321	12,198006	12,986438	0,049477	0,165987	0,047481	13,403633	-4,949296	0,368102	0,049477	0,165987	0,047481	13,403633	-4,949296	0,368102
10:23:42,34	0,488003	3,447972	-0,137977	0,116977	0,274998	0,000986	0,051914	0,167261	0,048657	0,313455	-0,930091	0,371535	-0,744649	-2,721541	-1,049587	-7,347283	12,188776	12,987764	0,051914	0,167261	0,048657	13,443417	-5,005312	0,371535	0,051914	0,167261	0,048657	13,443417	-5,005312	0,371535
10:23:42,39	0,488003	3,447972	-0,137977	0,116977	0,274998	0,000986	0,050740	0,167327	0,046703	0,293037	-1,002051	0,372861	-0,744636	-2,716382	-1,047274	-7,329222	12,178800	12,981773	0,050740	0,167327	0,046703	13,428197	-4,985157	0,372861	0,050740	0,167327	0,046703	13,428197	-4,985157	0,372861
10:23:42,44	0,488003	3,447972	-0,137977	0,116977	0,274998	0,000986	0,046266	0,169895	0,049016	0,159894	-1,214066	0,366870	-0,742835	-2,718904	-1,049191	-7,329877	12,222884	12,998831	0,046266	0,169895	0,049016	13,496640	-4,845968	0,366870	0,046266	0,169895	0,049016	13,496640	-4,845968	0,366870
10:23:42,49	0,488003	3,447972	-0,137977	0,116977	0,274998	0,000986	0,047550	0,167074	0,047099	0,344420	-1,169930	0,383929	-0,748062	-2,720715	-1,047232	-7,309642	12,243576	13,006612	0,047550	0,167074	0,047099	13,459742	-4,902592	0,383929	0,047550	0,167074	0,047099	13,459742	-4,902592	0,383929
10:23:42,54	0,488003	3,447972	-0,137977	0,116977	0,274998	0,000986	0,051732	0,170695	0,049058	0,184171	-0,945296	0,391709	-0,739842	-2,718841	-1,047246	-7,300966	12,186975	12,977347	0,051732	0,170695	0,049058	13,583732	-5,006233	0,391709	0,051732	0,170695	0,049058	13,583732	-5,006233	0,391709
10:23:42,59	0,488003	3,447972	-0,137977	0,116977	0,274998	0,000986	0,045998	0,164513	0,049043	0,460947	-1,207611	0,362444	-0,742274	-2,718021	-1,046081	-7,342718	12,217060	13,011648	0,045998	0,164513	0,049043	13,375234	-4,818487	0,362444	0,045998	0,164513	0,049043	13,375234	-4,818487	0,362444
10:23:42,64	0,488003	3,447972	-0,137977	0,116977	0,274998	0,000986	0,046504	0,167030	0,050209	0,335275	-1,232537	0,396745	-0,744567	-2,718036	-1,047636	-7,314435	12,224307	12,997602	0,046504	0,167030	0,050209	13,447095	-4,883079	0,396745	0,046504	0,167030	0,050209	13,447095	-4,883079	0,396745
10:23:42,69	0,488003	3,447972	-0,137977	0,116977	0,274998	0,000986	0,047664	0,169008	0,048653	0,252830	-1,151353	0,382699	-0,745813	-2,720934	-1,048432	-7,344409	12,194038	12,977398	0,047664	0,169008	0,048653	13,519934	-4,892946	0,382699	0,047664	0,169008	0,048653	13,519934	-4,892946	0,382699
10:23:42,74	0,488003	3,447972	-0,137977	0,116977	0,274998	0,000986	0,050797	0,168638	0,047858	0,230836	-0,999251	0,362495	-0,749216	-2,717347	-1,049984	-7,288613	12,245290	12,974510	0,050797	0,168638	0,047858	13,468945	-4,986798	0,362495	0,050797	0,168638	0,047858	13,468945	-4,986798	0,362495
10:23:42,79	0,488003	3,447972	-0,137977	0,116977	0,274998	0,000986	0,049391	0,173379	0,046306	0,056616	-1,049648	0,359607	-0,743377	-2,720731	-1,049155	-7,304147	12,206197	13,021871	0,049391	0,173379	0,046306	13,666850	-4,926855	0,359607	0,049391	0,173379	0,046306	13,666850	-4,926855	0,359607
10:23:42,84	0,488003	3,447972	-0,137977	0,116977	0,274998	0,000986	0,049403	0,166630	0,047135	0,365917	-1,042940	0,406968	-0,744572	-2,716718	-1,048409	-7,308458	12,217740	13,007685	0,049403	0,166630	0,047135	13,446392	-4,921075	0,406968	0,049403	0,166630	0,047135	13,446392	-4,921075	0,406968
10:23:42,89	0,488003	3,447972	-0,137977	0,116977	0,274998	0,000986	0,046525	0,169671	0,047881	0,215618	-1,202106	0,392782	-0,742821	-2,719641	-1,050764	-7,321792	12,209852	12,965265	0,046525	0,169671	0,047881	13,534823	-4,854310	0,392782	0,046525	0,169671	0,047881	13,534823	-4,854310	0,392782
10:23:42,94	0,488003	3,447972	-0,137977	0,116977	0,274998	0,000986	0,048181	0,166694	0,045525	0,356954	-1,123607	0,350362	-0,742819	-2,716389	-1,046837	-7,312659	12,213122	13,031201	0,048181	0,166694	0,045525	13,442419	-4,905793	0,350362	0,048181	0,166694	0,045525	13,442419	-4,905793	0,350362
10:23:42,99	0,488003	3,447972	-0,137977	0,116977	0,274998	0,000986	0,045363	0,168317	0,049452	0,279921	-1,263834	0,416299	-0,743432	-2,720522	-1,050722	-7,331726	12,222374	13,023648	0,045363	0,168317	0,049452	13,492844	-4,824859	0,416299	0,045363	0,168317	0,049452	13,492844	-4,824859	0,416299
10:23:43,04	0,488003	3,447972	-0,137977	0,116977	0,274998	0,000986	0,049250	0,166782	0,045568	0,358240	-1,082878	0,408745	-0,745133	-2,715169	-1,048815	-7,289911	12,207263	12,983313	0,049250	0,166782	0,045568	13,450636	-4,948988	0,408745	0,049250	0,166782	0,045568	13,450636	-4,948988	0,408745
10:23:43,09	0,488003	3,447972	-0,137977	0,116977	0,274998	0,000986	0,045464	0,170932	0,047475	0,150263	-1,235967	0,368410	-0,744535	-2,720344	-1,047605	-7,290754	12,185531	13,010296	0,045464	0,170932	0,047475	13,568431	-4,804898	0,368410	0,045464	0,170932	0,047475	13,568431	-4,804898	0,368410
10:23:43,14	0,488003	3,447972	-0,137977	0,116977	0,274998	0,000986	0,049646	0,167827	0,048684	0,292500	-1,008349	0,395393	-0,739811	-2,720132	-1,045669	-7,295572	12,200091	12,995946	0,049646	0,167827	0,048684	13,466898	-4,905594	0,395393	0,049646	0,167827	0,048684	13,466898	-4,905594	0,395393
10:23:43,19	0,488003	3,447972	-0,137977	0,116977	0,274998	0,000986	0,047101	0,163842	0,050620	0,509923	-1,152171	0,381043	-0,743981	-2,718463	-1,048781	-7,305057	12,202227	13,016913	0,047101	0,163842	0,050620	13,371494	-4,849588	0,381043	0,047101	0,163842	0,050620	13,371494	-4,849588	0,381043
10:23:43,24	0,488003	3,447972	-0,137977	0,116977	0,274998	0,000986	0,047741	0,168287	0,047509	0,275849	-1,128183	0,402010	-0,744596	-2,719525	-1,048407	-7,321128	12,198435	13,001930	0,047741	0,168287	0,047509	13,486415	-4,875827	0,402010	0,047741	0,168287	0,047509	13,486415	-4,875827	0,402010
10:23:43,29	0,488003	3,447972	-0,137977	0,116977	0,274998	0,000986	0,048968	0,168289	0,047883	0,264468	-1,076364	0,387027	-0,746963	-2,717849	-1,048062	-7,318745	12,173168	12,957119	0,048968	0,168289	0,047883	13,475127	-4,920382	0,387027	0,048968	0,168289	0,047883	13,475127	-4,920382	0,387027
10:23:43,34	0,488003	3,447972	-0,137977	0,116977	0,274998	0,000986	0,048700	0,171176	0,048228	0,093619	-1,075615	0,342216	-0,743954	-2,716977	-1,049986	-7,298307	12,221490	12,969968	0,048700	0,171176	0,048228	13,530960	-4,898577	0,342216	0,048700	0,171176	0,048228	13,530960	-4,898577	0,342216
10:23:43,39	0,488003	3,447972	-0,137977	0,116977	0,274998	0,000986	0,046440	0,169006	0,046304	0,258538	-1,199589	0,355065	-0,741620	-2,717779	-1,047645	-7,307503	12,201319	12,977966	0,046440	0,169006	0,046304	13,525515	-4,845153	0,355065	0,046440	0,169006	0,046304	13,525515	-4,845153	0,355065
10:23:43,44	0,488003	3,447972	-0,137977	0,116977	0,274998	0,000986	0,045968	0,166584	0,048645	0,362406	-1,222036	0,363063	-0,743455	-2,716741	-1,050358	-7,325587	12,196198	13,008547	0,045968	0,166584	0,048645	13,439271	-4,830510	0,363063	0,045968	0,166584	0,048645	13,439271	-4,830510	0,363063
10:23:43,49	0,488003	3,447972	-0,137977	0,116977	0,274998	0,000986	0,045986	0,168693	0,045932	0,239298	-1,234194	0,393644	-0,745152	-2,718167	-1,051127	-7,309623	12,236601	13,004795	0,045986	0,168693	0,045932	13,481663	-4,844091	0,393644	0,045986	0,168693	0,045932	13,481663	-4,844091	0,393644
10:23:43,54	0,488003	3,447972	-0,137977	0,116977	0,274998	0,000986	0,048069	0,169449	0,045162	0,242937	-1,132229	0,389892	-0,746344	-2,723143	-1,048789	-7,326315	12,213035	12,996999	0,048069	0,169449	0,045162	13,544680	-4,905680	0,389892	0,048069	0,169449	0,045162	13,544680	-4,905680	0,389892
10:23:43,59	0,488003	3,447972	-0,137977	0,116977	0,274998	0,000986	0,052975	0,167993	0,047501	0,289889	-0,879823	0,382096	-0,745789	-2,718327	-1,045678	-7,326878	12,197278	13,024489	0,052975	0,167993	0,047501	13,477343	-5,038344	0,382096	0,052975	0,167993	0,047501	13,477343	-5,038344	0,382096
10:23:43,64	0,488003	3,447972	-0,137977	0,116977	0,274998	0,000986	0,048527	0,169921	0,050611	0,175715	-1,103720	0,409586	-0,745807	-2,718798	-1,048827	-7,340458	12,210123	12,978431	0,048527	0,169921	0,050611	13,514503	-4,913086	0,409586	0,048527	0,169921	0,050611	13,514503	-4,913086	0,409586
10:23:43,69	0,488003	3,447972	-0,137977	0,116977	0,274998	0,000986	0,048944	0,169700	0,047462	0,191508	-1,100221	0,363529	-0,744605	-2,718946	-1,046089	-7,329664	12,198451	12,991002	0,048944	0,169700	0,047462	13,512998	-4,942317	0,363529	0,048944	0,169700	0,047462	13,512998	-4,942317	0,363529
10:23:43,74	0,488003	3,447972	-0,137977	0,116977	0,274998	0,000986	0,048471	0,168586	0,050200	0,244734	-1,109626	0,376099	-0,742219	-2,720059	-1,051882	-7,301129	12,187815	13,013520	0,048471	0,168586	0,050200	13,478761	-4,914603	0,376099	0,048471	0,168586	0,050200	13,478761	-4,914603	0,376099
10:23:43,79	0,488003	3,447972	-0,137977	0,116977	0,274998	0,000986	0,048242	0,165964	0,044408	0,386166	-1,091528	0,398617	-0,743448	-2,717736	-1,048412	-7,318469	12,163860	13,001262	0,048242	0,165964	0,044408	13,414318	-4,878492	0,398617	0,048242	0,165964	0,044408	13,414318	-4,878492	0,398617
10:23:43,84	0,488003	3,447972	-0,137977	0,116977	0,274998	0,000986	0,046845	0,168189	0,047877	0,241028	-1,167191	0,386359	-0,743433	-2,722353	-1,046460	-7,333835	12,180386	12,995234	0,046845	0,168189	0,047877	13,443877	-4,844522	0,386359	0,046845	0,168189	0,047877	13,443877	-4,844522	0,386359
10:23:43,89	0,488003	3,447972	-0,137977	0,116977	0,274998	0,000986	0,050836	0,165868	0,049829	0,368381	-0,981254	0,380331	-0,745137	-2,716191	-1,046099	-7,317436	12,259304	12,988303	0,050836	0,165868	0,049829	13,388983	-4,971841	0,380331	0,050836	0,165868	0,049829	13,388983	-4,971841	0,380331
10:23:43,94	0,488003	3,447972	-0,137977	0,116977	0,274998	0,000986	0,046351	0,170425	0,050191	0,207963	-1,239691	0,373400	-0,745766	-2,719186	-1,046083	-7,313562	12,174551	12,989831	0,046351	0,170425	0,050191	13,586287	-4,878266	0,373400	0,046351	0,170425	0,050191	13,586287	-4,878266	0,373400
10:23:43,99	0,488003	3,447972	-0,137977	0,116977	0,274998	0,000986	0,049259	0,169471	0,050206	0,186101	-1,042736	0,374928	-0,745757	-2,719698	-1,048414	-7,310398	12,184240	12,986608	0,049259	0,169471	0,050206	13,489549	-4,909600	0,374928	0,049259	0,169471	0,050206	13,489549	-4,909600	0,374928
10:23:44,04	0,488003	3,447972	-0,137977	0,116977	0,274998	0,000986	0,049698	0,169208	0,047875	0,209747	-1,022012	0,371705	-0,745199	-2,720144	-1,048012	-7,318048	12,165452	13,005251	0,049698	0,169208	0,047875	13,492554	-4,923338	0,371705	0,049698	0,169208	0,047875	13,492554	-4,923338	0,371705
10:23:44,09	0,488003	3,447972	-0,137977	0,116977	0,274998	0,000986	0,049805	0,168502	0,048277	0,226362	-1,013677	0,390348	-0,748075	-2,719702	-1,049975	-7,293402	12,191491	12,972678	0,049805	0,168502	0,048277	13,453750	-4,923406	0,390348	0,049805	0,168502	0,048277	13,453750	-4,923406	0,390348
10:23:44,14	0,488003	3,447972	-0,137977	0,116977	0,274998	0,000986	0,050861	0,171213	0,046315	0,120277	-0,950480	0,357776	-0,745735	-2,715789	-1,046081	-7,292487	12,184097	13,000118	0,050861	0,171213	0,046315	13,560459	-4,943046	0,357776	0,050861	0,171213	0,046315	13,560459	-4,943046	0,357776
10:23:44,19	0,488003	3,447972	-0,137977	0,116977	0,274998	0,000986	0,046302	0,171143	0,050209	0,117934	-1,183055	0,385215	-0,745737	-2,718053	-1,047649	-7,314451	12,229568	12,983038	0,046302	0,171143	0,050209	13,552675	-4,817745	0,385215	0,046302	0,171143	0,050209	13,552675	-4,817745	0,385215
10:23:44,24	0,488003	3,447972	-0,137977	0,116977	0,274998	0,000986	0,048263	0,170013	0,048641	0,205101	-1,122819	0,368135	-0,746892	-2,719081	-1,043762	-7,307405	12,209052	12,974746	0,048263	0,170013	0,048641	13,551122	-4,911479	0,368135	0,048263	0,170013	0,048641	13,551122	-4,911479	0,368135
10:23:44,29	0,488003	3,447972	-0,137977	0,116977	0,274998	0,000986	0,049731	0,170499	0,052528	0,165605	-1,030122	0,359843	-0,745098	-2,717844	-1,048792	-7,279466	12,207425	12,992496	0,049731	0,170499	0,052528	13,549748	-4,934021	0,359843	0,049731	0,170499	0,052528	13,549748	-4,934021	0,359843
10:23:44,34	0,488003	3,447972	-0,137977	0,116977	0,274998	0,000986	0,047763	0,169564	0,047498	0,226763	-1,107460	0,377593	-0,746868	-2,718416	-1,048798	-7,276175	12,186175	12,981704	0,047763	0,169564	0,047498	13,537541	-4,856854	0,377593	0,047763	0,169564	0,047498	13,537541	-4,856854	0,377593
