# Supplementary material for: Characterization of interfragmentary motion associated with common osteosynthesis devices for rat fracture healing studies
Source: PLoS One. 2017 Apr 28;12(4):e0176735. doi: 10.1371/journal.pone.0176735 (PMC5409164; doi:10.1371/journal.pone.0176735)
Supplement: S1 Dataset — (ZIP) [file pone.0176735.s001.zip › S1_Dataset/RatFix/Specimen06/Plate_06Y.txt]

%Tester: Sukopp Matthias
%Projekt: 
%Zeit: 11.03.2015 10:26:50
%Dateipfad: D:\Messungen\Fixator\Measurements\Fixator_20150311.txt
%Kommentar: Plate_06-Y
%VI Version: D:\LVProjekte\Fixator\HauptVI\Fixator_v0.12.vi
%Virtueller Drehpunkt: 	0,0000	0,0000	0,0000
%Sensor zu Hexapod (Mitte): 	0,000000	0,000000	-26,500000
%Sensor zu Hexapod Trans (Mitte): 	-0,500000	-0,866025	0,000000	-0,866025	0,500000	0,000000	0,000000	0,000000	1,000000
%Hexapod zu Labor (Mitte): 	0,492009	3,482989	-0,139967
%Hexapod zu Labor Trans (Mitte): 	0,999987	-7,047000E-6	0,005114	1,748797E-5	0,999998	-0,002042	-0,005114	0,002042	0,999985
%Labor zu CR (Mitte): 	0,000000	0,000000	78,500000
%Labor zu CR Trans (Mitte): 	1,000000	0,000000	0,000000	0,000000	1,000000	0,000000	0,000000	0,000000	1,000000
%Zentrum Sensormasse: 	0,000000	0,000000	2,000000
%Sensormasse: 	200,000000E-3
--------------------------------------------------
Time	X	Y	Z	U	V	W	Exp_ Fx	Exp_ Fy	Exp_ Fz	Exp_ Mx	Exp_ My	Exp_ Mz	Sen_ Fx	Sen_ Fy	Sen_ Fz	Sen_ Mx	Sen_ My	Sen_ Mz	Hex_ Fx	Hex_ Fy	Hex_ Fz	Hex_ Mx	Hex_ My	Hex_ Mz	Lab_ Fx	Lab_ Fy	Lab_ Fz	Lab_ Mx	Lab_ My	Lab_ Mz	Laser
10:26:50,14	0,492009	3,482989	-0,139967	0,116987	0,292994	0,001002	-0,070034	0,033364	0,038993	0,018420	0,184175	0,222598	-0,571619	-2,682137	-1,056510	-4,580664	2,189744	12,871995	-0,070034	0,033364	0,038993	2,637457	5,681864	0,222598	-0,070034	0,033364	0,038993	2,637457	5,681864	0,222598
10:26:50,19	0,492009	3,482989	-0,139967	0,116987	0,292994	0,001002	-0,070034	0,033364	0,038993	0,018420	0,184175	0,222598	-0,572477	-2,679258	-1,059723	-4,511067	2,199289	12,881895	-0,070034	0,033364	0,038993	2,637457	5,681864	0,222598	-0,070034	0,033364	0,038993	2,637457	5,681864	0,222598
10:26:50,24	0,492009	3,482989	-0,139967	0,116987	0,292994	0,001002	-0,071964	0,039363	0,036566	-0,285868	0,068292	0,266992	-0,567234	-2,680843	-1,057970	-4,494555	2,174424	12,858729	-0,071964	0,039363	0,036566	2,804112	5,717490	0,266992	-0,071964	0,039363	0,036566	2,804112	5,717490	0,266992
10:26:50,29	0,492009	3,482989	-0,139967	0,116987	0,292994	0,001002	-0,073213	0,034030	0,038320	-0,021836	0,030114	0,243826	-0,564364	-2,678187	-1,058772	-4,528052	2,193485	12,856217	-0,073213	0,034030	0,038320	2,649513	5,777301	0,243826	-0,073213	0,034030	0,038320	2,649513	5,777301	0,243826
10:26:50,34	0,492009	3,482989	-0,139967	0,116987	0,292994	0,001002	-0,076948	0,032872	0,037518	0,038141	-0,202657	0,241315	-0,568431	-2,679824	-1,059145	-4,512891	2,218555	12,865836	-0,076948	0,032872	0,037518	2,618584	5,837744	0,241315	-0,076948	0,032872	0,037518	2,618584	5,837744	0,241315
10:26:50,39	0,492009	3,482989	-0,139967	0,116987	0,292994	0,001002	-0,073497	0,035576	0,037144	-0,073164	-0,022599	0,250933	-0,567216	-2,678598	-1,056449	-4,501403	2,216456	12,830486	-0,073497	0,035576	0,037144	2,719526	5,746882	0,250933	-0,073497	0,035576	0,037144	2,719526	5,746882	0,250933
10:26:50,44	0,492009	3,482989	-0,139967	0,116987	0,292994	0,001002	-0,075166	0,035137	0,039840	-0,046422	-0,098399	0,215583	-0,568549	-2,680294	-1,059719	-4,511135	2,189831	12,874040	-0,075166	0,035137	0,039840	2,711824	5,802115	0,215583	-0,075166	0,035137	0,039840	2,711824	5,802115	0,215583
10:26:50,49	0,492009	3,482989	-0,139967	0,116987	0,292994	0,001002	-0,073031	0,035443	0,036570	-0,090253	0,017513	0,259137	-0,569604	-2,678805	-1,059148	-4,496639	2,184846	12,859694	-0,073031	0,035443	0,036570	2,692007	5,750417	0,259137	-0,073031	0,035443	0,036570	2,692007	5,750417	0,259137
10:26:50,54	0,492009	3,482989	-0,139967	0,116987	0,292994	0,001002	-0,073792	0,037101	0,037141	-0,173543	-0,007053	0,244792	-0,569065	-2,682646	-1,057619	-4,530875	2,166204	12,824126	-0,073792	0,037101	0,037141	2,738878	5,785651	0,244792	-0,073792	0,037101	0,037141	2,738878	5,785651	0,244792
10:26:50,59	0,492009	3,482989	-0,139967	0,116987	0,292994	0,001002	-0,070736	0,034714	0,038671	-0,082670	0,131560	0,209223	-0,570245	-2,679815	-1,055266	-4,535167	2,200660	12,872509	-0,070736	0,034714	0,038671	2,642353	5,684325	0,209223	-0,070736	0,034714	0,038671	2,642353	5,684325	0,209223
10:26:50,64	0,492009	3,482989	-0,139967	0,116987	0,292994	0,001002	-0,072597	0,037152	0,041024	-0,181743	0,013810	0,257607	-0,569506	-2,680612	-1,057460	-4,522154	2,237553	12,870057	-0,072597	0,037152	0,041024	2,734650	5,712712	0,257607	-0,072597	0,037152	0,041024	2,734650	5,712712	0,257607
10:26:50,69	0,492009	3,482989	-0,139967	0,116987	0,292994	0,001002	-0,072276	0,036113	0,038830	-0,089274	0,023326	0,255154	-0,570972	-2,680723	-1,057145	-4,508118	2,198192	12,852040	-0,072276	0,036113	0,038830	2,745581	5,697029	0,255154	-0,072276	0,036113	0,038830	2,745581	5,697029	0,255154
10:26:50,74	0,492009	3,482989	-0,139967	0,116987	0,292994	0,001002	-0,071448	0,037327	0,039145	-0,179467	0,098263	0,237137	-0,564332	-2,679726	-1,057590	-4,512225	2,174144	12,859338	-0,071448	0,037327	0,039145	2,750680	5,706899	0,237137	-0,071448	0,037327	0,039145	2,750680	5,706899	0,237137
10:26:50,79	0,492009	3,482989	-0,139967	0,116987	0,292994	0,001002	-0,075632	0,032075	0,038700	0,070746	-0,110833	0,244435	-0,570147	-2,682507	-1,057181	-4,490805	2,194247	12,867786	-0,075632	0,032075	0,038700	2,588627	5,826241	0,244435	-0,075632	0,032075	0,038700	2,588627	5,826241	0,244435
10:26:50,84	0,492009	3,482989	-0,139967	0,116987	0,292994	0,001002	-0,070315	0,035720	0,039109	-0,090673	0,174110	0,252883	-0,566827	-2,680424	-1,056784	-4,514110	2,194416	12,898954	-0,070315	0,035720	0,039109	2,713340	5,693858	0,252883	-0,070315	0,035720	0,039109	2,713340	5,693858	0,252883
10:26:50,89	0,492009	3,482989	-0,139967	0,116987	0,292994	0,001002	-0,073779	0,033887	0,039506	-0,006859	-0,026261	0,284051	-0,572044	-2,681677	-1,056459	-4,549085	2,179420	12,838195	-0,073779	0,033887	0,039506	2,653257	5,765375	0,284051	-0,073779	0,033887	0,039506	2,653257	5,765375	0,284051
10:26:50,94	0,492009	3,482989	-0,139967	0,116987	0,292994	0,001002	-0,070086	0,037778	0,039831	-0,239670	0,142999	0,223292	-0,566673	-2,677676	-1,057611	-4,508534	2,194299	12,845323	-0,070086	0,037778	0,039831	2,725896	5,644712	0,223292	-0,070086	0,037778	0,039831	2,725896	5,644712	0,223292
10:26:50,99	0,492009	3,482989	-0,139967	0,116987	0,292994	0,001002	-0,076236	0,035127	0,038679	-0,068677	-0,149133	0,230420	-0,568466	-2,679432	-1,056417	-4,522198	2,192694	12,882876	-0,076236	0,035127	0,038679	2,688816	5,835371	0,230420	-0,076236	0,035127	0,038679	2,688816	5,835371	0,230420
10:26:51,04	0,492009	3,482989	-0,139967	0,116987	0,292994	0,001002	-0,073818	0,035802	0,039872	-0,111968	-0,034464	0,267973	-0,569459	-2,679788	-1,059724	-4,480404	2,194159	12,853595	-0,073818	0,035802	0,039872	2,698466	5,760282	0,267973	-0,073818	0,035802	0,039872	2,698466	5,760282	0,267973
10:26:51,09	0,492009	3,482989	-0,139967	0,116987	0,292994	0,001002	-0,073014	0,036484	0,036566	-0,125304	0,042825	0,238693	-0,569673	-2,674651	-1,057990	-4,523195	2,204163	12,889557	-0,073014	0,036484	0,036566	2,738723	5,774429	0,238693	-0,073014	0,036484	0,036566	2,738723	5,774429	0,238693
10:26:51,14	0,492009	3,482989	-0,139967	0,116987	0,292994	0,001002	-0,077356	0,039238	0,038300	-0,281199	-0,224993	0,274654	-0,573084	-2,682610	-1,059103	-4,587888	2,231446	12,874659	-0,077356	0,039238	0,038300	2,798949	5,847417	0,274654	-0,077356	0,039238	0,038300	2,798949	5,847417	0,274654
10:26:51,19	0,492009	3,482989	-0,139967	0,116987	0,292994	0,001002	-0,068757	0,038213	0,037187	-0,236637	0,152442	0,259756	-0,567254	-2,677985	-1,057194	-4,504374	2,200266	12,878987	-0,068757	0,038213	0,037187	2,763079	5,549900	0,259756	-0,068757	0,038213	0,037187	2,763079	5,549900	0,259756
10:26:51,24	0,492009	3,482989	-0,139967	0,116987	0,292994	0,001002	-0,075678	0,035476	0,039096	-0,079580	-0,119522	0,264084	-0,569565	-2,678287	-1,057619	-4,482685	2,178301	12,819734	-0,075678	0,035476	0,039096	2,705313	5,821215	0,264084	-0,075678	0,035476	0,039096	2,705313	5,821215	0,264084
10:26:51,29	0,492009	3,482989	-0,139967	0,116987	0,292994	0,001002	-0,074261	0,037327	0,038670	-0,183968	-0,016047	0,204831	-0,568384	-2,682033	-1,057210	-4,500008	2,205703	12,834724	-0,074261	0,037327	0,038670	2,746166	5,813418	0,204831	-0,074261	0,037327	0,038670	2,746166	5,813418	0,204831
10:26:51,34	0,492009	3,482989	-0,139967	0,116987	0,292994	0,001002	-0,071607	0,034431	0,039080	-0,018336	0,093234	0,219821	-0,567932	-2,680369	-1,057601	-4,549170	2,190062	12,869207	-0,071607	0,034431	0,039080	2,684507	5,714396	0,219821	-0,071607	0,034431	0,039080	2,684507	5,714396	0,219821
10:26:51,39	0,492009	3,482989	-0,139967	0,116987	0,292994	0,001002	-0,073274	0,034871	0,038688	-0,079354	-0,028185	0,254305	-0,570833	-2,678883	-1,057220	-4,525199	2,186954	12,858658	-0,073274	0,034871	0,038688	2,658046	5,723806	0,254305	-0,073274	0,034871	0,038688	2,658046	5,723806	0,254305
10:26:51,44	0,492009	3,482989	-0,139967	0,116987	0,292994	0,001002	-0,073111	0,038127	0,039070	-0,239338	0,002596	0,243756	-0,566113	-2,682786	-1,056822	-4,531722	2,179002	12,843930	-0,073111	0,038127	0,039070	2,753606	5,741805	0,243756	-0,073111	0,038127	0,039070	2,753606	5,741805	0,243756
10:26:51,49	0,492009	3,482989	-0,139967	0,116987	0,292994	0,001002	-0,072091	0,032087	0,039468	0,064565	0,053952	0,229027	-0,570270	-2,679066	-1,057622	-4,543138	2,200521	12,849902	-0,072091	0,032087	0,039468	2,583413	5,713107	0,229027	-0,072091	0,032087	0,039468	2,583413	5,713107	0,229027
10:26:51,55	0,492009	3,482989	-0,139967	0,116987	0,292994	0,001002	-0,073233	0,037548	0,038667	-0,206453	-0,026090	0,234999	-0,567963	-2,678952	-1,057322	-4,532065	2,201229	12,851255	-0,073233	0,037548	0,038667	2,741043	5,722730	0,234999	-0,073233	0,037548	0,038667	2,741043	5,722730	0,234999
10:26:51,60	0,492009	3,482989	-0,139967	0,116987	0,292994	0,001002	-0,074486	0,035607	0,038968	-0,099381	-0,082003	0,236352	-0,570951	-2,682208	-1,059089	-4,505606	2,214421	12,841387	-0,074486	0,035607	0,038968	2,695762	5,765166	0,236352	-0,074486	0,035607	0,038968	2,695762	5,765166	0,236352
10:26:51,65	0,492009	3,482989	-0,139967	0,116987	0,292994	0,001002	-0,070172	0,036567	0,037201	-0,124628	0,158630	0,226484	-0,569222	-2,684652	-1,061852	-4,579956	2,130670	12,898420	-0,070172	0,036567	0,037201	2,745845	5,667170	0,226484	-0,070172	0,036567	0,037201	2,745845	5,667170	0,226484
10:26:51,70	0,492009	3,482989	-0,139967	0,116987	0,292994	0,001002	-0,068920	0,033847	0,034438	-0,092925	0,201223	0,283518	0,431006	-3,454734	-1,296623	-44,233283	-50,717934	15,738331	-0,068920	0,033847	0,034438	2,564077	5,611478	0,283518	-0,068920	0,033847	0,034438	2,564077	5,611478	0,283518
10:26:51,75	0,491891	3,532867	-0,139980	0,116993	0,293007	0,000978	0,097876	-1,217416	-0,200333	-0,622093	0,958166	3,123428	0,596883	-3,575971	-1,356062	-50,946975	-59,820524	16,072152	0,097876	-1,217416	-0,200333	-96,189284	-6,725098	3,123428	0,097876	-1,217416	-0,200333	-96,189284	-6,725098	3,123428
10:26:51,80	0,491891	3,532867	-0,139980	0,116993	0,293007	0,000978	0,119932	-1,421689	-0,259773	-1,239858	0,842172	3,457249	0,580847	-3,573579	-1,351274	-50,666836	-59,218583	16,112295	0,119932	-1,421689	-0,259773	-112,842412	-8,572526	3,457249	0,119932	-1,421689	-0,259773	-112,842412	-8,572526	3,457249
10:26:51,85	0,491891	3,532867	-0,139980	0,116993	0,293007	0,000978	0,125878	-1,406605	-0,254984	-1,362830	1,092974	3,497392	0,582820	-3,570510	-1,347189	-50,383363	-58,976801	16,087578	0,125878	-1,406605	-0,254984	-111,781337	-8,788443	3,497392	0,125878	-1,406605	-0,254984	-111,781337	-8,788443	3,497392
10:26:51,90	0,491891	3,532867	-0,139980	0,116993	0,293007	0,000978	0,122234	-1,406779	-0,250900	-1,002656	1,028082	3,472675	0,576664	-3,568982	-1,345404	-50,351393	-58,763093	16,094190	0,122234	-1,406779	-0,250900	-111,434822	-8,567269	3,472675	0,122234	-1,406779	-0,250900	-111,434822	-8,567269	3,472675
10:26:51,95	0,491891	3,532867	-0,139980	0,116993	0,293007	0,000978	0,123989	-1,400685	-0,249115	-1,118518	1,040163	3,479287	0,572748	-3,565001	-1,349611	-50,256863	-58,580253	16,074093	0,123989	-1,400685	-0,249115	-111,072252	-8,692938	3,479287	0,123989	-1,400685	-0,249115	-111,072252	-8,692938	3,479287
10:26:52,00	0,491891	3,532867	-0,139980	0,116993	0,293007	0,000978	0,122499	-1,395302	-0,253321	-1,192789	0,953154	3,459190	0,566407	-3,563946	-1,346897	-50,217973	-58,518790	16,058536	0,122499	-1,395302	-0,253321	-110,724011	-8,663022	3,459190	0,122499	-1,395302	-0,253321	-110,724011	-8,663022	3,459190
10:26:52,05	0,491891	3,532867	-0,139980	0,116993	0,293007	0,000978	0,124756	-1,389283	-0,250608	-1,433111	1,073475	3,443633	0,570028	-3,564153	-1,347621	-50,128230	-58,392713	16,068340	0,124756	-1,389283	-0,250608	-110,491831	-8,719888	3,443633	0,124756	-1,389283	-0,250608	-110,491831	-8,719888	3,443633
10:26:52,10	0,491891	3,532867	-0,139980	0,116993	0,293007	0,000978	0,123125	-1,392522	-0,251331	-1,110611	1,003341	3,453437	0,571029	-3,560900	-1,346816	-50,040989	-58,333193	16,068709	0,123125	-1,392522	-0,251331	-110,423615	-8,661983	3,453437	0,123125	-1,392522	-0,251331	-110,423615	-8,661983	3,453437
10:26:52,15	0,491891	3,532867	-0,139980	0,116993	0,293007	0,000978	0,126072	-1,433368	-0,244648	-0,939648	1,026506	3,497325	0,603928	-3,587128	-1,340938	-51,217366	-60,019047	16,112227	0,126072	-1,433368	-0,244648	-113,459040	-8,870117	3,497325	0,126072	-1,433368	-0,244648	-113,459040	-8,870117	3,497325
10:26:52,20	0,491891	3,532867	-0,139980	0,116993	0,293007	0,000978	0,126072	-1,433368	-0,244648	-0,939648	1,026506	3,497325	1,446278	-4,209613	-1,418798	-83,648996	-105,139221	18,477914	0,126072	-1,433368	-0,244648	-113,459040	-8,870117	3,497325	0,126072	-1,433368	-0,244648	-113,459040	-8,870117	3,497325
10:26:52,25	0,492003	3,582926	-0,139987	0,116998	0,293011	0,000983	0,243984	-2,474107	-0,322509	-2,112241	1,631441	5,863011	1,580438	-4,305928	-1,487133	-88,772705	-112,143667	18,802436	0,243984	-2,474107	-0,322509	-196,329633	-17,521313	5,863011	0,243984	-2,474107	-0,322509	-196,329633	-17,521313	5,863011
10:26:52,30	0,492003	3,582926	-0,139987	0,116998	0,293011	0,000983	0,260316	-2,638450	-0,390843	-2,194257	1,545662	6,187533	1,562521	-4,296440	-1,485500	-88,377049	-111,197788	18,758154	0,260316	-2,638450	-0,390843	-209,312617	-18,889145	6,187533	0,260316	-2,638450	-0,390843	-209,312617	-18,889145	6,187533
10:26:52,35	0,492003	3,582926	-0,139987	0,116998	0,293011	0,000983	0,261057	-2,618190	-0,389210	-2,230812	1,453911	6,143251	1,553524	-4,292900	-1,485628	-88,192577	-110,859771	18,772594	0,261057	-2,618190	-0,389210	-207,758734	-19,039079	6,143251	0,261057	-2,618190	-0,389210	-207,758734	-19,039079	6,143251
10:26:52,40	0,492003	3,582926	-0,139987	0,116998	0,293011	0,000983	0,262490	-2,608629	-0,389338	-2,343038	1,519178	6,157691	1,551181	-4,292937	-1,486567	-88,097934	-110,588068	18,764335	0,262490	-2,608629	-0,389338	-207,120390	-19,086305	6,157691	0,262490	-2,608629	-0,389338	-207,120390	-19,086305	6,157691
10:26:52,45	0,492003	3,582926	-0,139987	0,116998	0,293011	0,000983	0,263693	-2,606617	-0,390277	-2,165007	1,527852	6,149432	1,546821	-4,294489	-1,488111	-88,003847	-110,404842	18,720741	0,263693	-2,606617	-0,390277	-206,784466	-19,172076	6,149432	0,263693	-2,606617	-0,390277	-206,784466	-19,172076	6,149432
10:26:52,50	0,492003	3,582926	-0,139987	0,116998	0,293011	0,000983	0,267218	-2,603618	-0,391822	-2,115242	1,700996	6,105838	1,543871	-4,287938	-1,488505	-87,982174	-110,217003	18,745406	0,267218	-2,603618	-0,391822	-206,499266	-19,275607	6,105838	0,267218	-2,603618	-0,391822	-206,499266	-19,275607	6,105838
10:26:52,55	0,492003	3,582926	-0,139987	0,116998	0,293011	0,000983	0,263020	-2,597788	-0,392215	-2,244909	1,407533	6,130504	1,541320	-4,292161	-1,486902	-87,909625	-110,135286	18,746446	0,263020	-2,597788	-0,392215	-206,171252	-19,239502	6,130504	0,263020	-2,597788	-0,392215	-206,171252	-19,239502	6,130504
10:26:52,60	0,492003	3,582926	-0,139987	0,116998	0,293011	0,000983	0,267952	-2,597690	-0,390612	-2,142959	1,686004	6,131544	1,542200	-4,289939	-1,488438	-87,820139	-109,984112	18,728368	0,267952	-2,597690	-0,390612	-206,061612	-19,348248	6,131544	0,267952	-2,597690	-0,390612	-206,061612	-19,348248	6,131544
10:26:52,65	0,492003	3,582926	-0,139987	0,116998	0,293011	0,000983	0,265588	-2,597341	-0,392148	-1,985431	1,564959	6,113465	1,535823	-4,287801	-1,491552	-87,794852	-109,885536	18,731568	0,265588	-2,597341	-0,392148	-205,876709	-19,283678	6,113465	0,265588	-2,597341	-0,392148	-205,876709	-19,283678	6,113465
10:26:52,70	0,492003	3,582926	-0,139987	0,116998	0,293011	0,000983	0,266925	-2,590749	-0,395263	-2,230208	1,607096	6,116665	1,534305	-4,289339	-1,491134	-87,728834	-109,757556	18,724554	0,266925	-2,590749	-0,395263	-205,604004	-19,346499	6,116665	0,266925	-2,590749	-0,395263	-205,604004	-19,346499	6,116665
10:26:52,75	0,492003	3,582926	-0,139987	0,116998	0,293011	0,000983	0,269015	-2,590204	-0,394845	-2,114716	1,708981	6,109651	1,535524	-4,281597	-1,489595	-87,710869	-109,701603	18,736274	0,269015	-2,590204	-0,394845	-205,445713	-19,408711	6,109651	0,269015	-2,590204	-0,394845	-205,445713	-19,408711	6,109651
10:26:52,80	0,492003	3,582926	-0,139987	0,116998	0,293011	0,000983	0,261701	-2,587388	-0,393305	-2,203705	1,316245	6,121372	1,535614	-4,287919	-1,491531	-87,700276	-109,659195	18,703863	0,261701	-2,587388	-0,393305	-205,313651	-19,227313	6,121372	0,261701	-2,587388	-0,393305	-205,313651	-19,227313	6,121372
10:26:52,85	0,492003	3,582926	-0,139987	0,116998	0,293011	0,000983	0,267131	-2,590628	-0,395241	-1,993206	1,586571	6,088961	1,533962	-4,284232	-1,488748	-87,663762	-109,598990	18,702370	0,267131	-2,590628	-0,395241	-205,357487	-19,383237	6,088961	0,267131	-2,590628	-0,395241	-205,357487	-19,383237	6,088961
10:26:52,90	0,492003	3,582926	-0,139987	0,116998	0,293011	0,000983	0,264764	-2,587353	-0,392458	-2,093121	1,464998	6,087467	1,533567	-4,288457	-1,490317	-87,607059	-109,522111	18,710970	0,264764	-2,587353	-0,392458	-205,200297	-19,318987	6,087467	0,264764	-2,587353	-0,392458	-205,200297	-19,318987	6,087467
10:26:52,95	0,492003	3,582926	-0,139987	0,116998	0,293011	0,000983	0,268621	-2,589123	-0,394027	-1,906106	1,676204	6,096067	1,530730	-4,285275	-1,488799	-87,575538	-109,466963	18,667864	0,268621	-2,589123	-0,394027	-205,152294	-19,410519	6,096067	0,268621	-2,589123	-0,394027	-205,152294	-19,410519	6,096067
10:26:53,00	0,492003	3,582926	-0,139987	0,116998	0,293011	0,000983	0,267283	-2,585075	-0,392509	-2,053086	1,606379	6,052961	1,532494	-4,283172	-1,487994	-87,583427	-109,419766	18,718035	0,267283	-2,585075	-0,392509	-204,981501	-19,375352	6,052961	0,267283	-2,585075	-0,392509	-204,981501	-19,375352	6,052961
10:26:53,05	0,492003	3,582926	-0,139987	0,116998	0,293011	0,000983	0,264580	-2,585552	-0,391704	-1,991384	1,435375	6,103132	1,526739	-4,283611	-1,489937	-87,540258	-109,360993	18,700217	0,264580	-2,585552	-0,391704	-204,957196	-19,334143	6,103132	0,264580	-2,585552	-0,391704	-204,957196	-19,334143	6,103132
10:26:53,10	0,492003	3,582926	-0,139987	0,116998	0,293011	0,000983	0,267838	-2,580787	-0,393648	-2,166656	1,612787	6,085314	1,529276	-4,287656	-1,489351	-87,538840	-109,362288	18,675417	0,267838	-2,580787	-0,393648	-204,758452	-19,412480	6,085314	0,267838	-2,580787	-0,393648	-204,758452	-19,412480	6,085314
10:26:53,15	0,492003	3,582926	-0,139987	0,116998	0,293011	0,000983	0,270072	-2,585007	-0,393061	-1,947630	1,730840	6,060514	1,527147	-4,281538	-1,489846	-87,518639	-109,259482	18,691456	0,270072	-2,585007	-0,393061	-204,870694	-19,469810	6,060514	0,270072	-2,585007	-0,393061	-204,870694	-19,469810	6,060514
10:26:53,20	0,492003	3,582926	-0,139987	0,116998	0,293011	0,000983	0,265838	-2,580104	-0,393556	-2,103451	1,476785	6,076553	1,527507	-4,285024	-1,491119	-87,507696	-109,237198	18,651193	0,265838	-2,580104	-0,393556	-204,641632	-19,391529	6,076553	0,265838	-2,580104	-0,393556	-204,641632	-19,391529	6,076553
10:26:53,25	0,492003	3,582926	-0,139987	0,116998	0,293011	0,000983	0,268678	-2,582159	-0,394829	-1,971827	1,622781	6,036290	1,526610	-4,279839	-1,490319	-87,447498	-109,187428	18,675311	0,268678	-2,582159	-0,394829	-204,671316	-19,468444	6,036290	0,268678	-2,582159	-0,394829	-204,671316	-19,468444	6,036290
10:26:53,30	0,492003	3,582926	-0,139987	0,116998	0,293011	0,000983	0,264636	-2,578790	-0,394030	-2,073834	1,439849	6,060408	1,525289	-4,285500	-1,490302	-87,459073	-109,190889	18,675451	0,264636	-2,578790	-0,394030	-204,508827	-19,334085	6,060408	0,264636	-2,578790	-0,394030	-204,508827	-19,334085	6,060408
10:26:53,35	0,492003	3,582926	-0,139987	0,116998	0,293011	0,000983	0,270199	-2,580476	-0,394012	-1,994921	1,720811	6,060548	1,525198	-4,284320	-1,491731	-87,447232	-109,119737	18,713765	0,270199	-2,580476	-0,394012	-204,562304	-19,489789	6,060548	0,270199	-2,580476	-0,394012	-204,562304	-19,489789	6,060548
10:26:53,40	0,492003	3,582926	-0,139987	0,116998	0,293011	0,000983	0,269223	-2,579808	-0,395441	-1,962148	1,644728	6,098862	1,524371	-4,278573	-1,493380	-87,354723	-109,066094	18,695654	0,269223	-2,579808	-0,395441	-204,477047	-19,489241	6,098862	0,269223	-2,579808	-0,395441	-204,477047	-19,489241	6,098862
10:26:53,45	0,492003	3,582926	-0,139987	0,116998	0,293011	0,000983	0,264659	-2,576218	-0,397091	-2,056119	1,460704	6,080751	1,525546	-4,283021	-1,493397	-87,380761	-109,041982	18,662331	0,264659	-2,576218	-0,397091	-204,289200	-19,315006	6,080751	0,264659	-2,576218	-0,397091	-204,289200	-19,315006	6,080751
10:26:53,50	0,492003	3,582926	-0,139987	0,116998	0,293011	0,000983	0,267924	-2,579459	-0,397107	-1,879718	1,595872	6,047428	1,522625	-4,282808	-1,490733	-87,320406	-108,989123	18,685535	0,267924	-2,579459	-0,397107	-204,367227	-19,436131	6,047428	0,267924	-2,579459	-0,397107	-204,367227	-19,436131	6,047428
10:26:53,55	0,492003	3,582926	-0,139987	0,116998	0,293011	0,000983	0,269199	-2,576823	-0,394443	-1,940805	1,688039	6,070632	1,520875	-4,283596	-1,491462	-87,383374	-108,994826	18,656954	0,269199	-2,576823	-0,394443	-204,221434	-19,444093	6,070632	0,269199	-2,576823	-0,394443	-204,221434	-19,444093	6,070632
10:26:53,60	0,492003	3,582926	-0,139987	0,116998	0,293011	0,000983	0,270757	-2,575702	-0,395173	-2,035538	1,717374	6,042051	1,521548	-4,279833	-1,489138	-87,349228	-108,968460	18,647017	0,270757	-2,575702	-0,395173	-204,228141	-19,537060	6,042051	0,270757	-2,575702	-0,395173	-204,228141	-19,537060	6,042051
10:26:53,65	0,492003	3,582926	-0,139987	0,116998	0,293011	0,000983	0,267161	-2,574403	-0,392848	-2,063184	1,546777	6,032114	1,522672	-4,285024	-1,492691	-87,316528	-108,956678	18,651067	0,267161	-2,574403	-0,392848	-204,153808	-19,425381	6,032114	0,267161	-2,574403	-0,392848	-204,153808	-19,425381	6,032114
10:26:53,70	0,492003	3,582926	-0,139987	0,116998	0,293011	0,000983	0,271095	-2,577971	-0,396401	-1,851063	1,773777	6,036164	1,521460	-4,279442	-1,488620	-87,310163	-108,913447	18,711092	0,271095	-2,577971	-0,396401	-204,221823	-19,507207	6,036164	0,271095	-2,577971	-0,396401	-204,221823	-19,507207	6,036164
10:26:53,75	0,492003	3,582926	-0,139987	0,116998	0,293011	0,000983	0,266867	-2,574131	-0,392330	-2,010134	1,537806	6,096189	1,523524	-4,278510	-1,491056	-87,287408	-108,846812	18,647138	0,266867	-2,574131	-0,392330	-204,079434	-19,411261	6,096189	0,266867	-2,574131	-0,392330	-204,079434	-19,411261	6,096189
10:26:53,80	0,492003	3,582926	-0,139987	0,116998	0,293011	0,000983	0,265027	-2,575452	-0,394766	-1,872350	1,428535	6,032235	1,519393	-4,275395	-1,492970	-87,279144	-108,825210	18,706800	0,265027	-2,575452	-0,394766	-204,045359	-19,376123	6,032235	0,265027	-2,575452	-0,394766	-204,045359	-19,376123	6,032235
10:26:53,85	0,492003	3,582926	-0,139987	0,116998	0,293011	0,000983	0,264396	-2,570318	-0,396680	-2,116508	1,392044	6,091897	1,517618	-4,281503	-1,492223	-87,300915	-108,844574	18,647805	0,264396	-2,570318	-0,396680	-203,886454	-19,363029	6,091897	0,264396	-2,570318	-0,396680	-203,886454	-19,363029	6,091897
10:26:53,90	0,492003	3,582926	-0,139987	0,116998	0,293011	0,000983	0,270573	-2,571834	-0,395933	-2,065325	1,704064	6,032903	1,520699	-4,281905	-1,492185	-87,253592	-108,796948	18,661407	0,270573	-2,571834	-0,395933	-203,954286	-19,535885	6,032903	0,270573	-2,571834	-0,395933	-203,954286	-19,535885	6,032903
10:26:53,95	0,492003	3,582926	-0,139987	0,116998	0,293011	0,000983	0,269381	-2,574704	-0,395896	-1,851175	1,659255	6,046504	1,519229	-4,281557	-1,492835	-87,254435	-108,783619	18,664055	0,269381	-2,574704	-0,395896	-203,965436	-19,487129	6,046504	0,269381	-2,574704	-0,395896	-203,965436	-19,487129	6,046504
10:26:54,00	0,492003	3,582926	-0,139987	0,116998	0,293011	0,000983	0,269814	-2,573257	-0,396545	-1,915292	1,674408	6,049152	1,517726	-4,278592	-1,489308	-87,273759	-108,771699	18,648537	0,269814	-2,573257	-0,396545	-203,915972	-19,506014	6,049152	0,269814	-2,573257	-0,396545	-203,915972	-19,506014	6,049152
10:26:54,05	0,492003	3,582926	-0,139987	0,116998	0,293011	0,000983	0,267998	-2,570473	-0,393018	-2,059420	1,557273	6,033634	1,518335	-4,277469	-1,490892	-87,221760	-108,738862	18,668460	0,267998	-2,570473	-0,393018	-203,841523	-19,480582	6,033634	0,267998	-2,570473	-0,393018	-203,841523	-19,480582	6,033634
10:26:54,10	0,492003	3,582926	-0,139987	0,116998	0,293011	0,000983	0,266721	-2,570438	-0,394603	-2,006778	1,519462	6,053557	1,518828	-4,278808	-1,493791	-87,213835	-108,749162	18,677774	0,266721	-2,570438	-0,394603	-203,786172	-19,418117	6,053557	0,266721	-2,570438	-0,394603	-203,786172	-19,418117	6,053557
10:26:54,15	0,492003	3,582926	-0,139987	0,116998	0,293011	0,000983	0,267634	-2,571535	-0,397501	-1,954707	1,578946	6,062871	1,519012	-4,280322	-1,489099	-87,256637	-108,692571	18,644678	0,267634	-2,571535	-0,397501	-203,820192	-19,430295	6,062871	0,267634	-2,571535	-0,397501	-203,820192	-19,430295	6,062871
10:26:54,20	0,492003	3,582926	-0,139987	0,116998	0,293011	0,000983	0,268853	-2,572451	-0,392810	-1,879447	1,576987	6,029776	1,516093	-4,276151	-1,488715	-87,231825	-108,695798	18,653890	0,268853	-2,572451	-0,392810	-203,816867	-19,527970	6,029776	0,268853	-2,572451	-0,392810	-203,816867	-19,527970	6,029776
10:26:54,25	0,492003	3,582926	-0,139987	0,116998	0,293011	0,000983	0,266701	-2,567838	-0,392425	-2,109737	1,488170	6,038987	1,519491	-4,277412	-1,490566	-87,174726	-108,651432	18,642523	0,266701	-2,567838	-0,392425	-203,684999	-19,447834	6,038987	0,266701	-2,567838	-0,392425	-203,684999	-19,447834	6,038987
10:26:54,30	0,492003	3,582926	-0,139987	0,116998	0,293011	0,000983	0,266094	-2,571411	-0,394276	-1,856949	1,483877	6,027620	1,515641	-4,278266	-1,492173	-87,173760	-108,673686	18,660559	0,266094	-2,571411	-0,394276	-203,712722	-19,404483	6,027620	0,266094	-2,571411	-0,394276	-203,712722	-19,404483	6,027620
10:26:54,35	0,492003	3,582926	-0,139987	0,116998	0,293011	0,000983	0,268758	-2,568503	-0,395883	-2,026941	1,634383	6,045656	1,517512	-4,275007	-1,492540	-87,182771	-108,626626	18,624429	0,268758	-2,568503	-0,395883	-203,654456	-19,463124	6,045656	0,268758	-2,568503	-0,395883	-203,654456	-19,463124	6,045656
10:26:54,40	0,492003	3,582926	-0,139987	0,116998	0,293011	0,000983	0,265000	-2,568494	-0,396250	-1,991159	1,407642	6,009526	1,515732	-4,278879	-1,492161	-87,165832	-108,576347	18,668359	0,265000	-2,568494	-0,396250	-203,617969	-19,394875	6,009526	0,265000	-2,568494	-0,396250	-203,617969	-19,394875	6,009526
10:26:54,45	0,492003	3,582926	-0,139987	0,116998	0,293011	0,000983	0,269243	-2,568889	-0,395871	-1,918607	1,617802	6,053456	1,514465	-4,279973	-1,489471	-87,204333	-108,616353	18,646074	0,269243	-2,568889	-0,395871	-203,576424	-19,517781	6,053456	0,269243	-2,568889	-0,395871	-203,576424	-19,517781	6,053456
10:26:54,50	0,492003	3,582926	-0,139987	0,116998	0,293011	0,000983	0,270824	-2,568339	-0,393181	-2,001149	1,686679	6,031172	1,515102	-4,271082	-1,494630	-87,170217	-108,548270	18,664586	0,270824	-2,568339	-0,393181	-203,615722	-19,573020	6,031172	0,270824	-2,568339	-0,393181	-203,615722	-19,573020	6,031172
10:26:54,55	0,492003	3,582926	-0,139987	0,116998	0,293011	0,000983	0,262806	-2,564445	-0,398340	-2,127599	1,265251	6,049683	1,516675	-4,275645	-1,491536	-87,143602	-108,549177	18,641807	0,262806	-2,564445	-0,398340	-203,436522	-19,365042	6,049683	0,262806	-2,564445	-0,398340	-203,436522	-19,365042	6,049683
10:26:54,60	0,492003	3,582926	-0,139987	0,116998	0,293011	0,000983	0,265971	-2,568089	-0,395246	-1,925577	1,453331	6,026904	1,509999	-4,276707	-1,493650	-87,167278	-108,541052	18,650361	0,265971	-2,568089	-0,395246	-203,520572	-19,425409	6,026904	0,265971	-2,568089	-0,395246	-203,520572	-19,425409	6,026904
10:26:54,65	0,492003	3,582926	-0,139987	0,116998	0,293011	0,000983	0,270229	-2,562837	-0,397361	-2,203463	1,650156	6,035458	1,514266	-4,280117	-1,493749	-87,136025	-108,516285	18,687464	0,270229	-2,562837	-0,397361	-203,386205	-19,562801	6,035458	0,270229	-2,562837	-0,397361	-203,386205	-19,562801	6,035458
10:26:54,70	0,492003	3,582926	-0,139987	0,116998	0,293011	0,000983	0,271048	-2,568238	-0,397459	-1,885551	1,707445	6,072561	1,512324	-4,277630	-1,490245	-87,143321	-108,485992	18,631902	0,271048	-2,568238	-0,397459	-203,492249	-19,569831	6,072561	0,271048	-2,568238	-0,397459	-203,492249	-19,569831	6,072561
10:26:54,75	0,492003	3,582926	-0,139987	0,116998	0,293011	0,000983	0,269865	-2,565313	-0,393955	-2,015056	1,624471	6,017000	1,514065	-4,278821	-1,491795	-87,148774	-108,506863	18,631146	0,269865	-2,565313	-0,393955	-203,392153	-19,559950	6,017000	0,269865	-2,565313	-0,393955	-203,392153	-19,559950	6,017000
10:26:54,80	0,492003	3,582926	-0,139987	0,116998	0,293011	0,000983	0,270027	-2,567416	-0,395505	-1,926503	1,638585	6,016243	1,512379	-4,277262	-1,491394	-87,107586	-108,505512	18,635306	0,270027	-2,567416	-0,395505	-203,468684	-19,558518	6,016243	0,270027	-2,567416	-0,395505	-203,468684	-19,558518	6,016243
10:26:54,86	0,492003	3,582926	-0,139987	0,116998	0,293011	0,000983	0,269520	-2,565176	-0,395104	-2,021213	1,647225	6,020404	1,511445	-4,278428	-1,489573	-87,104501	-108,468020	18,637456	0,269520	-2,565176	-0,395104	-203,387563	-19,510093	6,020404	0,269520	-2,565176	-0,395104	-203,387563	-19,510093	6,020404
10:26:54,91	0,492003	3,582926	-0,139987	0,116998	0,293011	0,000983	0,270996	-2,564951	-0,393283	-1,998923	1,707929	6,022553	1,510623	-4,272827	-1,494098	-87,110837	-108,413499	18,688739	0,270996	-2,564951	-0,393283	-203,347578	-19,565296	6,022553	0,270996	-2,564951	-0,393283	-203,347578	-19,565296	6,022553
10:26:54,96	0,492003	3,582926	-0,139987	0,116998	0,293011	0,000983	0,266556	-2,561439	-0,397808	-2,137519	1,444287	6,073836	1,519422	-4,277570	-1,484414	-87,217723	-108,648502	18,663506	0,266556	-2,561439	-0,397808	-203,210451	-19,480376	6,073836	0,266556	-2,561439	-0,397808	-203,210451	-19,480376	6,073836
10:26:55,01	0,492003	3,582926	-0,139987	0,116998	0,293011	0,000983	0,266265	-2,571430	-0,388125	-1,874923	1,454067	6,048604	2,333144	-4,893965	-1,524623	-119,376567	-151,894434	20,890293	0,266265	-2,571430	-0,388125	-203,732186	-19,447717	6,048604	0,266265	-2,571430	-0,388125	-203,732186	-19,447717	6,048604
10:26:55,06	0,492018	3,632951	-0,139975	0,116984	0,292982	0,001002	0,393218	-3,584331	-0,428333	-2,735532	1,828216	8,275391	2,458970	-4,994087	-1,573730	-124,529929	-158,282045	21,211484	0,393218	-3,584331	-0,428333	-284,105553	-29,039362	8,275391	0,393218	-3,584331	-0,428333	-284,105553	-29,039362	8,275391
10:26:55,11	0,492018	3,632951	-0,139975	0,116984	0,292982	0,001002	0,417013	-3,743361	-0,477440	-2,574510	1,796426	8,596581	2,443594	-4,986104	-1,570203	-124,086740	-157,436429	21,188002	0,417013	-3,743361	-0,477440	-296,428346	-30,939067	8,596581	0,417013	-3,743361	-0,477440	-296,428346	-30,939067	8,596581
10:26:55,16	0,492018	3,632951	-0,139975	0,116984	0,292982	0,001002	0,417787	-3,726053	-0,473913	-2,520588	1,797678	8,573099	2,432464	-4,985576	-1,570609	-123,802995	-156,994947	21,146755	0,417787	-3,726053	-0,473913	-295,015775	-30,998574	8,573099	0,417787	-3,726053	-0,473913	-295,015775	-30,998574	8,573099
10:26:55,21	0,492018	3,632951	-0,139975	0,116984	0,292982	0,001002	0,422895	-3,716150	-0,474319	-2,511353	2,088303	8,531852	2,426427	-4,978753	-1,572913	-123,671446	-156,713410	21,155792	0,422895	-3,716150	-0,474319	-294,229130	-31,108956	8,531852	0,422895	-3,716150	-0,474319	-294,229130	-31,108956	8,531852
10:26:55,26	0,492018	3,632951	-0,139975	0,116984	0,292982	0,001002	0,420005	-3,707510	-0,476623	-2,651020	1,911167	8,540889	2,424902	-4,977112	-1,573288	-123,619710	-156,523992	21,156691	0,420005	-3,707510	-0,476623	-293,690589	-31,059209	8,540889	0,420005	-3,707510	-0,476623	-293,690589	-31,059209	8,540889
10:26:55,31	0,492018	3,632951	-0,139975	0,116984	0,292982	0,001002	0,419346	-3,705369	-0,476998	-2,572468	1,826985	8,541788	2,425616	-4,974446	-1,571537	-123,528586	-156,424020	21,117227	0,419346	-3,705369	-0,476998	-293,443930	-31,091645	8,541788	0,419346	-3,705369	-0,476998	-293,443930	-31,091645	8,541788
10:26:55,36	0,492018	3,632951	-0,139975	0,116984	0,292982	0,001002	0,416680	-3,704655	-0,475248	-2,477464	1,717283	8,502324	2,423741	-4,977247	-1,572082	-123,434452	-156,272964	21,098887	0,416680	-3,704655	-0,475248	-293,292866	-30,992066	8,502324	0,416680	-3,704655	-0,475248	-293,292866	-30,992066	8,502324
10:26:55,41	0,492018	3,632951	-0,139975	0,116984	0,292982	0,001002	0,420043	-3,704431	-0,475792	-2,311221	1,898164	8,483984	2,419780	-4,971488	-1,574028	-123,380522	-156,154327	21,103487	0,420043	-3,704431	-0,475792	-293,109047	-31,075197	8,483984	0,420043	-3,704431	-0,475792	-293,109047	-31,075197	8,483984
10:26:55,46	0,492018	3,632951	-0,139975	0,116984	0,292982	0,001002	0,417036	-3,698121	-0,477739	-2,509607	1,729193	8,488584	2,440231	-4,994118	-1,570386	-124,277985	-157,127923	21,152162	0,417036	-3,698121	-0,477739	-292,812137	-31,008128	8,488584	0,417036	-3,698121	-0,477739	-292,812137	-31,008128	8,488584
10:26:55,51	0,492018	3,632951	-0,139975	0,116984	0,292982	0,001002	0,426408	-3,727148	-0,474097	-2,292115	1,926132	8,537259	3,137294	-5,524703	-1,474188	-152,374233	-193,703165	23,068387	0,426408	-3,727148	-0,474097	-294,873232	-31,546926	8,537259	0,426408	-3,727148	-0,474097	-294,873232	-31,546926	8,537259
10:26:55,56	0,492016	3,682994	-0,139982	0,116979	0,292993	0,001035	0,537377	-4,596114	-0,377898	-2,829096	1,652073	10,453484	3,260578	-5,636771	-1,528875	-157,811355	-200,106984	23,401233	0,537377	-4,596114	-0,377898	-363,624022	-40,532029	10,453484	0,537377	-4,596114	-0,377898	-363,624022	-40,532029	10,453484
10:26:55,61	0,492016	3,682994	-0,139982	0,116979	0,292993	0,001035	0,572788	-4,758915	-0,432585	-2,627848	1,986680	10,786330	3,244672	-5,627920	-1,529711	-157,326938	-199,206810	23,371673	0,572788	-4,758915	-0,432585	-376,202689	-42,977199	10,786330	0,572788	-4,758915	-0,432585	-376,202689	-42,977199	10,786330
10:26:55,66	0,492016	3,682994	-0,139982	0,116979	0,292993	0,001035	0,573077	-4,740715	-0,433421	-2,552472	1,971113	10,756770	3,238987	-5,619443	-1,528118	-157,097839	-198,756719	23,344281	0,573077	-4,740715	-0,433421	-374,698604	-43,015413	10,756770	0,573077	-4,740715	-0,433421	-374,698604	-43,015413	10,756770
10:26:55,71	0,492016	3,682994	-0,139982	0,116979	0,292993	0,001035	0,569509	-4,730887	-0,434634	-2,283413	1,732869	10,719952	3,235451	-5,618516	-1,529620	-156,925194	-198,459517	23,323396	0,569509	-4,730887	-0,434634	-373,658019	-42,973602	10,719952	0,569509	-4,730887	-0,434634	-373,658019	-42,973602	10,719952
10:26:55,76	0,492016	3,682994	-0,139982	0,116979	0,292993	0,001035	0,569509	-4,730887	-0,434634	-2,283413	1,732869	10,719952	3,229842	-5,612627	-1,531562	-156,842693	-198,264880	23,320178	0,569509	-4,730887	-0,434634	-373,658019	-42,973602	10,719952	0,569509	-4,730887	-0,434634	-373,658019	-42,973602	10,719952
10:26:55,81	0,492016	3,682994	-0,139982	0,116979	0,292993	0,001035	0,567247	-4,720225	-0,435272	-2,560089	1,616361	10,705276	3,225390	-5,610794	-1,529591	-156,772672	-198,110835	23,333598	0,567247	-4,720225	-0,435272	-373,097765	-42,912518	10,705276	0,567247	-4,720225	-0,435272	-373,097765	-42,912518	10,705276
10:26:55,86	0,492016	3,682994	-0,139982	0,116979	0,292993	0,001035	0,567886	-4,715453	-0,433301	-2,639839	1,633220	10,718695	3,224082	-5,613189	-1,530339	-156,625593	-197,953773	23,272793	0,567886	-4,715453	-0,433301	-372,802877	-42,945841	10,718695	0,567886	-4,715453	-0,433301	-372,802877	-42,945841	10,718695
10:26:55,91	0,492016	3,682994	-0,139982	0,116979	0,292993	0,001035	0,570614	-4,715518	-0,434049	-2,426907	1,823926	10,657890	3,222169	-5,610029	-1,530057	-156,664529	-197,806642	23,305733	0,570614	-4,715518	-0,434049	-372,595036	-42,969294	10,657890	0,570614	-4,715518	-0,434049	-372,595036	-42,969294	10,657890
10:26:55,96	0,492016	3,682994	-0,139982	0,116979	0,292993	0,001035	0,568834	-4,712282	-0,433768	-2,487224	1,624081	10,690830	3,220138	-5,607465	-1,534589	-156,578165	-197,767017	23,319802	0,568834	-4,712282	-0,433768	-372,401333	-43,029409	10,690830	0,568834	-4,712282	-0,433768	-372,401333	-43,029409	10,690830
10:26:56,01	0,492016	3,682994	-0,139982	0,116979	0,292993	0,001035	0,567629	-4,709240	-0,438299	-2,567867	1,616412	10,704899	3,219126	-5,609171	-1,534193	-156,529445	-197,709804	23,291395	0,567629	-4,709240	-0,438299	-372,243244	-42,942499	10,704899	0,567629	-4,709240	-0,438299	-372,243244	-42,942499	10,704899
10:26:56,06	0,492016	3,682994	-0,139982	0,116979	0,292993	0,001035	0,569613	-4,709217	-0,437903	-2,495186	1,733136	10,676492	3,213869	-5,608881	-1,531976	-156,490152	-197,588914	23,256310	0,569613	-4,709217	-0,437903	-372,168711	-42,981475	10,676492	0,569613	-4,709217	-0,437903	-372,168711	-42,981475	10,676492
10:26:56,11	0,492016	3,682994	-0,139982	0,116979	0,292993	0,001035	0,571990	-4,704519	-0,435686	-2,615143	1,830350	10,641407	3,217632	-5,607921	-1,532400	-156,470134	-197,504040	23,324476	0,571990	-4,704519	-0,435686	-371,919874	-43,070894	10,641407	0,571990	-4,704519	-0,435686	-371,919874	-43,070894	10,641407
10:26:56,16	0,492016	3,682994	-0,139982	0,116979	0,292993	0,001035	0,569277	-4,707298	-0,436110	-2,387120	1,664133	10,709573	3,213425	-5,604034	-1,533073	-156,391125	-197,433231	23,273702	0,569277	-4,707298	-0,436110	-371,910006	-43,024081	10,709573	0,569277	-4,707298	-0,436110	-371,910006	-43,024081	10,709573
10:26:56,21	0,492016	3,682994	-0,139982	0,116979	0,292993	0,001035	0,568014	-4,701711	-0,436783	-2,576817	1,631513	10,658799	3,209815	-5,608922	-1,533358	-156,325797	-197,366647	23,264297	0,568014	-4,701711	-0,436783	-371,661124	-42,957611	10,658799	0,568014	-4,701711	-0,436783	-371,661124	-42,957611	10,658799
10:26:56,26	0,492016	3,682994	-0,139982	0,116979	0,292993	0,001035	0,574053	-4,701028	-0,437068	-2,521977	1,968796	10,649395	3,208667	-5,607263	-1,534157	-156,324126	-197,319347	23,246949	0,574053	-4,701028	-0,437068	-371,552712	-43,094347	10,649395	0,574053	-4,701028	-0,437068	-371,552712	-43,094347	10,649395
10:26:56,31	0,492016	3,682994	-0,139982	0,116979	0,292993	0,001035	0,573190	-4,699206	-0,437867	-2,574972	1,901707	10,632046	3,205232	-5,604251	-1,533004	-156,299278	-197,245283	23,238527	0,573190	-4,699206	-0,437867	-371,462604	-43,093674	10,632046	0,573190	-4,699206	-0,437867	-371,462604	-43,093674	10,632046
10:26:56,36	0,492016	3,682994	-0,139982	0,116979	0,292993	0,001035	0,572299	-4,694724	-0,436714	-2,731433	1,839895	10,623624	3,206518	-5,602667	-1,533046	-156,272859	-197,157122	23,260135	0,572299	-4,694724	-0,436714	-371,267285	-43,085593	10,623624	0,572299	-4,694724	-0,436714	-371,267285	-43,085593	10,623624
10:26:56,41	0,492016	3,682994	-0,139982	0,116979	0,292993	0,001035	0,570283	-4,695046	-0,436756	-2,625154	1,713876	10,645233	3,211806	-5,606713	-1,531851	-156,227851	-197,138073	23,280058	0,570283	-4,695046	-0,436756	-371,186247	-43,053377	10,645233	0,570283	-4,695046	-0,436756	-371,186247	-43,053377	10,645233
10:26:56,46	0,492016	3,682994	-0,139982	0,116979	0,292993	0,001035	0,571144	-4,701648	-0,435562	-2,242823	1,788057	10,665155	3,211440	-5,604356	-1,534083	-156,193292	-197,106304	23,277520	0,571144	-4,701648	-0,435562	-371,322212	-43,046717	10,665155	0,571144	-4,701648	-0,435562	-371,322212	-43,046717	10,665155
10:26:56,51	0,492016	3,682994	-0,139982	0,116979	0,292993	0,001035	0,569285	-4,700153	-0,437794	-2,275793	1,705460	10,662617	3,206889	-5,603825	-1,534492	-156,128288	-197,088570	23,223664	0,569285	-4,700153	-0,437794	-371,237792	-42,983422	10,662617	0,569285	-4,700153	-0,437794	-371,237792	-42,983422	10,662617
10:26:56,56	0,492016	3,682994	-0,139982	0,116979	0,292993	0,001035	0,571101	-4,695946	-0,438202	-2,446680	1,847304	10,608761	3,208417	-5,602512	-1,532835	-156,116878	-197,044933	23,228029	0,571101	-4,695946	-0,438202	-371,078455	-42,984110	10,608761	0,571101	-4,695946	-0,438202	-371,078455	-42,984110	10,608761
10:26:56,61	0,492016	3,682994	-0,139982	0,116979	0,292993	0,001035	0,569200	-4,696613	-0,436545	-2,368496	1,736508	10,613126	3,204479	-5,603095	-1,532978	-156,158078	-196,927189	23,282015	0,569200	-4,696613	-0,436545	-371,052636	-42,945667	10,613126	0,569200	-4,696613	-0,436545	-371,052636	-42,945667	10,613126
10:26:56,66	0,492016	3,682994	-0,139982	0,116979	0,292993	0,001035	0,574724	-4,694840	-0,439417	-2,326292	1,948977	10,654793	3,204120	-5,606409	-1,535707	-156,114449	-196,891130	23,269696	0,574724	-4,694840	-0,439417	-370,871235	-43,166861	10,654793	0,574724	-4,694840	-0,439417	-370,871235	-43,166861	10,654793
10:26:56,71	0,492016	3,682994	-0,139982	0,116979	0,292993	0,001035	0,574724	-4,694840	-0,439417	-2,326292	1,948977	10,654793	3,204782	-5,602457	-1,535626	-156,072250	-196,893241	23,244409	0,574724	-4,694840	-0,439417	-370,871235	-43,166861	10,654793	0,574724	-4,694840	-0,439417	-370,871235	-43,166861	10,654793
10:26:56,76	0,492016	3,682994	-0,139982	0,116979	0,292993	0,001035	0,570970	-4,693437	-0,439336	-2,379963	1,791352	10,629506	3,203055	-5,600443	-1,535642	-156,068985	-196,836797	23,236503	0,570970	-4,693437	-0,439336	-370,814791	-43,029770	10,629506	0,570970	-4,693437	-0,439336	-370,814791	-43,029770	10,629506
10:26:56,81	0,492016	3,682994	-0,139982	0,116979	0,292993	0,001035	0,570090	-4,690935	-0,439352	-2,459577	1,720194	10,621601	3,202794	-5,601984	-1,533764	-156,059016	-196,832055	23,264207	0,570090	-4,690935	-0,439352	-370,697961	-43,031843	10,621601	0,570090	-4,690935	-0,439352	-370,697961	-43,031843	10,621601
10:26:56,86	0,492016	3,682994	-0,139982	0,116979	0,292993	0,001035	0,571554	-4,691480	-0,437474	-2,422153	1,802615	10,649304	3,206248	-5,602456	-1,534781	-155,970891	-196,794722	23,270488	0,571554	-4,691480	-0,437474	-370,703308	-43,064392	10,649304	0,571554	-4,691480	-0,437474	-370,703308	-43,064392	10,649304
10:26:56,91	0,492016	3,682994	-0,139982	0,116979	0,292993	0,001035	0,570236	-4,694707	-0,438491	-2,177956	1,791742	10,655585	3,205057	-5,600468	-1,534064	-155,984296	-196,783134	23,212508	0,570236	-4,694707	-0,438491	-370,712430	-42,971819	10,655585	0,570236	-4,694707	-0,438491	-370,712430	-42,971819	10,655585
10:26:56,96	0,492016	3,682994	-0,139982	0,116979	0,292993	0,001035	0,569110	-4,692681	-0,437774	-2,279962	1,715780	10,597605	3,199399	-5,598606	-1,534736	-155,951834	-196,738847	23,224203	0,569110	-4,692681	-0,437774	-370,655414	-42,959378	10,597605	0,569110	-4,692681	-0,437774	-370,655414	-42,959378	10,597605
10:26:57,01	0,492016	3,682994	-0,139982	0,116979	0,292993	0,001035	0,570326	-4,686850	-0,438447	-2,528569	1,784960	10,609300	3,200407	-5,598723	-1,534066	-155,976676	-196,703706	23,224121	0,570326	-4,686850	-0,438447	-370,446318	-42,985622	10,609300	0,570326	-4,686850	-0,438447	-370,446318	-42,985622	10,609300
10:26:57,06	0,492016	3,682994	-0,139982	0,116979	0,292993	0,001035	0,569924	-4,687782	-0,437776	-2,462130	1,724956	10,609218	3,200222	-5,602184	-1,533261	-155,947239	-196,672994	23,222960	0,569924	-4,687782	-0,437776	-370,452986	-43,014046	10,609218	0,569924	-4,687782	-0,437776	-370,452986	-43,014046	10,609218
10:26:57,11	0,492016	3,682994	-0,139982	0,116979	0,292993	0,001035	0,573013	-4,689352	-0,436971	-2,339177	1,895756	10,608057	3,210646	-5,599256	-1,532240	-155,877463	-196,695035	23,243339	0,573013	-4,689352	-0,436971	-370,453274	-43,085785	10,608057	0,573013	-4,689352	-0,436971	-370,453274	-43,085785	10,608057
10:26:57,16	0,492016	3,682994	-0,139982	0,116979	0,292993	0,001035	0,565265	-4,696915	-0,435950	-1,930070	1,564317	10,628436	3,197468	-5,596804	-1,531332	-155,880418	-196,587132	23,199946	0,565265	-4,696915	-0,435950	-370,637910	-42,809019	10,628436	0,565265	-4,696915	-0,435950	-370,637910	-42,809019	10,628436
10:26:57,21	0,492016	3,682994	-0,139982	0,116979	0,292993	0,001035	0,569732	-4,684276	-0,435042	-2,495311	1,740050	10,585043	3,201067	-5,600279	-1,532763	-155,910543	-196,619645	23,226436	0,569732	-4,684276	-0,435042	-370,211015	-42,983884	10,585043	0,569732	-4,684276	-0,435042	-370,211015	-42,983884	10,585043
10:26:57,26	0,492016	3,682994	-0,139982	0,116979	0,292993	0,001035	0,570941	-4,689131	-0,436473	-2,286079	1,793103	10,611533	3,199615	-5,601279	-1,532440	-155,852991	-196,568551	23,230519	0,570941	-4,689131	-0,436473	-370,382888	-43,025764	10,611533	0,570941	-4,689131	-0,436473	-370,382888	-43,025764	10,611533
10:26:57,31	0,492016	3,682994	-0,139982	0,116979	0,292993	0,001035	0,572533	-4,688373	-0,436150	-2,252469	1,900185	10,615616	3,197482	-5,596504	-1,532588	-155,874735	-196,557375	23,250104	0,572533	-4,688373	-0,436150	-370,289777	-43,043659	10,615616	0,572533	-4,688373	-0,436150	-370,289777	-43,043659	10,615616
10:26:57,36	0,492016	3,682994	-0,139982	0,116979	0,292993	0,001035	0,569464	-4,684139	-0,436299	-2,473852	1,716186	10,635201	3,201944	-5,596192	-1,534399	-155,858542	-196,537281	23,238772	0,569464	-4,684139	-0,436299	-370,178757	-42,986754	10,635201	0,569464	-4,684139	-0,436299	-370,178757	-42,986754	10,635201
10:26:57,41	0,492016	3,682994	-0,139982	0,116979	0,292993	0,001035	0,566963	-4,687847	-0,438109	-2,255531	1,590119	10,623869	3,202018	-5,599174	-1,532586	-155,844661	-196,520359	23,210990	0,566963	-4,687847	-0,438109	-370,251525	-42,916505	10,623869	0,566963	-4,687847	-0,438109	-370,251525	-42,916505	10,623869
10:26:57,46	0,492016	3,682994	-0,139982	0,116979	0,292993	0,001035	0,569509	-4,689402	-0,436296	-2,153058	1,726062	10,596088	3,200346	-5,598938	-1,533200	-155,808921	-196,480543	23,238667	0,569509	-4,689402	-0,436296	-370,271146	-42,980410	10,596088	0,569509	-4,689402	-0,436296	-370,271146	-42,980410	10,596088
10:26:57,51	0,492016	3,682994	-0,139982	0,116979	0,292993	0,001035	0,570140	-4,687836	-0,436910	-2,182154	1,769914	10,623764	3,198521	-5,596836	-1,532245	-155,775176	-196,456703	23,211850	0,570140	-4,687836	-0,436910	-370,177287	-42,986086	10,623764	0,570140	-4,687836	-0,436910	-370,177287	-42,986086	10,623764
10:26:57,56	0,492016	3,682994	-0,139982	0,116979	0,292993	0,001035	0,569233	-4,685204	-0,435955	-2,281487	1,740022	10,596947	3,199237	-5,598232	-1,532448	-155,788616	-196,459135	23,199837	0,569233	-4,685204	-0,435955	-370,070027	-42,944729	10,596947	0,569233	-4,685204	-0,435955	-370,070027	-42,944729	10,596947
10:26:57,61	0,492016	3,682994	-0,139982	0,116979	0,292993	0,001035	0,570084	-4,686523	-0,436158	-2,221757	1,773878	10,584935	3,196322	-5,594511	-1,532299	-155,785877	-196,410515	23,164986	0,570084	-4,686523	-0,436158	-370,113791	-42,977719	10,584935	0,570084	-4,686523	-0,436158	-370,113791	-42,977719	10,584935
10:26:57,66	0,492016	3,682994	-0,139982	0,116979	0,292993	0,001035	0,568319	-4,682138	-0,436009	-2,406268	1,660148	10,550083	3,198653	-5,599531	-1,533206	-155,800584	-196,414232	23,225793	0,568319	-4,682138	-0,436009	-369,954130	-42,952878	10,550083	0,568319	-4,682138	-0,436009	-369,954130	-42,952878	10,550083
10:26:57,71	0,492016	3,682994	-0,139982	0,116979	0,292993	0,001035	0,571501	-4,686667	-0,436916	-2,181357	1,814725	10,610890	3,198766	-5,595637	-1,535160	-155,760628	-196,343198	23,210063	0,571501	-4,686667	-0,436916	-370,084708	-43,048074	10,610890	0,571501	-4,686667	-0,436916	-370,084708	-43,048074	10,610890
10:26:57,76	0,492016	3,682994	-0,139982	0,116979	0,292993	0,001035	0,568072	-4,684818	-0,438871	-2,196017	1,635511	10,595160	3,192326	-5,597125	-1,532426	-155,744288	-196,359374	23,220915	0,568072	-4,684818	-0,438871	-369,954211	-42,958125	10,595160	0,568072	-4,684818	-0,438871	-369,954211	-42,958125	10,595160
10:26:57,81	0,492016	3,682994	-0,139982	0,116979	0,292993	0,001035	0,572580	-4,679984	-0,436136	-2,453214	1,892192	10,606012	3,200209	-5,598539	-1,531692	-155,712886	-196,349649	23,250680	0,572580	-4,679984	-0,436136	-369,831954	-43,055361	10,606012	0,572580	-4,679984	-0,436136	-369,831954	-43,055361	10,606012
10:26:57,86	0,492016	3,682994	-0,139982	0,116979	0,292993	0,001035	0,569863	-4,687518	-0,435402	-2,037310	1,773246	10,635777	3,195552	-5,594593	-1,534797	-155,706868	-196,314195	23,241312	0,569863	-4,687518	-0,435402	-370,007488	-42,961030	10,635777	0,569863	-4,687518	-0,435402	-370,007488	-42,961030	10,635777
10:26:57,91	0,492016	3,682994	-0,139982	0,116979	0,292993	0,001035	0,568774	-4,681512	-0,438507	-2,315912	1,704089	10,626409	3,196009	-5,595839	-1,532787	-155,693666	-196,290994	23,228477	0,568774	-4,681512	-0,438507	-369,814614	-42,944680	10,626409	0,568774	-4,681512	-0,438507	-369,814614	-42,944680	10,626409
10:26:57,96	0,492016	3,682994	-0,139982	0,116979	0,292993	0,001035	0,569625	-4,682531	-0,436497	-2,236215	1,748183	10,613574	3,193041	-5,595284	-1,535523	-155,708342	-196,261673	23,225956	0,569625	-4,682531	-0,436497	-369,814932	-42,967403	10,613574	0,569625	-4,682531	-0,436497	-369,814932	-42,967403	10,613574
10:26:58,01	0,492016	3,682994	-0,139982	0,116979	0,292993	0,001035	0,570629	-4,679683	-0,439233	-2,366279	1,772994	10,611053	3,197816	-5,592592	-1,533965	-155,673398	-196,269975	23,215917	0,570629	-4,679683	-0,439233	-369,721394	-43,021367	10,611053	0,570629	-4,679683	-0,439233	-369,721394	-43,021367	10,611053
10:26:58,06	0,492016	3,682994	-0,139982	0,116979	0,292993	0,001035	0,565909	-4,682472	-0,437675	-2,210964	1,562002	10,601014	3,197283	-5,594095	-1,532781	-155,663386	-196,238017	23,225493	0,565909	-4,682472	-0,437675	-369,785023	-42,861891	10,601014	0,565909	-4,682472	-0,437675	-369,785023	-42,861891	10,601014
10:26:58,11	0,492016	3,682994	-0,139982	0,116979	0,292993	0,001035	0,567477	-4,682762	-0,436491	-2,163198	1,636222	10,610590	3,194348	-5,591140	-1,530490	-155,666724	-196,215231	23,195723	0,567477	-4,682762	-0,436491	-369,760027	-42,910748	10,610590	0,567477	-4,682762	-0,436491	-369,760027	-42,910748	10,610590
10:26:58,17	0,492016	3,682994	-0,139982	0,116979	0,292993	0,001035	0,566386	-4,678743	-0,434200	-2,354130	1,565184	10,580821	3,194297	-5,597343	-1,533569	-155,683614	-196,260338	23,209932	0,566386	-4,678743	-0,434200	-369,635455	-42,896108	10,580821	0,566386	-4,678743	-0,434200	-369,635455	-42,896108	10,580821
10:26:58,22	0,492016	3,682994	-0,139982	0,116979	0,292993	0,001035	0,571783	-4,681800	-0,437280	-2,242681	1,853777	10,595029	3,197379	-5,596817	-1,533144	-155,624766	-196,241142	23,219984	0,571783	-4,681800	-0,437280	-369,763971	-43,031214	10,595029	0,571783	-4,681800	-0,437280	-369,763971	-43,031214	10,595029
10:26:58,27	0,492016	3,682994	-0,139982	0,116979	0,292993	0,001035	0,569787	-4,684206	-0,436854	-2,071507	1,791339	10,605082	3,196487	-5,599765	-1,533674	-155,739663	-196,337223	23,215396	0,569787	-4,684206	-0,436854	-369,781689	-42,936948	10,605082	0,569787	-4,684206	-0,436854	-369,781689	-42,936948	10,605082
10:26:58,32	0,492016	3,682994	-0,139982	0,116979	0,292993	0,001035	0,572786	-4,684908	-0,437385	-2,175655	1,895839	10,600493	3,921171	-6,139738	-1,448625	-183,935563	-234,137840	25,197230	0,572786	-4,684908	-0,437385	-369,940951	-43,067892	10,600493	0,572786	-4,684908	-0,437385	-369,940951	-43,067892	10,600493
10:26:58,37	0,492000	3,732981	-0,139990	0,116994	0,292980	0,000996	0,678075	-5,582489	-0,352336	-2,335697	1,852783	12,582327	4,057528	-6,256719	-1,508675	-189,881145	-240,773666	25,548814	0,678075	-5,582489	-0,352336	-440,561064	-51,376077	12,582327	0,678075	-5,582489	-0,352336	-440,561064	-51,376077	12,582327
10:26:58,42	0,492000	3,732981	-0,139990	0,116994	0,292980	0,000996	0,711204	-5,759068	-0,412385	-1,873150	1,744416	12,933912	4,040114	-6,245349	-1,506822	-189,477789	-239,938304	25,542330	0,711204	-5,759068	-0,412385	-453,960002	-54,085123	12,933912	0,711204	-5,759068	-0,412385	-453,960002	-54,085123	12,933912
10:26:58,47	0,492000	3,732981	-0,139990	0,116994	0,292980	0,000996	0,710064	-5,738302	-0,410533	-2,027868	1,616755	12,927427	4,032028	-6,247314	-1,509156	-189,254871	-239,578469	25,539183	0,710064	-5,738302	-0,410533	-452,484575	-54,123269	12,927427	0,710064	-5,738302	-0,410533	-452,484575	-54,123269	12,927427
10:26:58,52	0,492000	3,732981	-0,139990	0,116994	0,292980	0,000996	0,715809	-5,732282	-0,412866	-1,917828	1,928634	12,924280	4,027376	-6,243090	-1,506711	-189,101962	-239,340794	25,501164	0,715809	-5,732282	-0,412866	-451,901958	-54,262379	12,924280	0,715809	-5,732282	-0,412866	-451,901958	-54,262379	12,924280
10:26:58,57	0,492000	3,732981	-0,139990	0,116994	0,292980	0,000996	0,714477	-5,726141	-0,410421	-1,954867	1,872971	12,886262	4,023905	-6,236884	-1,506129	-189,056309	-239,142186	25,515503	0,714477	-5,726141	-0,410421	-451,456938	-54,213503	12,886262	0,714477	-5,726141	-0,410421	-451,456938	-54,213503	12,886262
10:26:58,62	0,492000	3,732981	-0,139990	0,116994	0,292980	0,000996	0,710838	-5,720032	-0,409839	-2,077719	1,623958	12,900600	4,024366	-6,238731	-1,507175	-188,906759	-238,988241	25,444239	0,710838	-5,720032	-0,409839	-451,100218	-54,176828	12,900600	0,710838	-5,720032	-0,409839	-451,100218	-54,176828	12,900600
10:26:58,67	0,492000	3,732981	-0,139990	0,116994	0,292980	0,000996	0,712207	-5,721354	-0,410885	-1,800854	1,747698	12,829336	4,018630	-6,239271	-1,506860	-188,875755	-238,869337	25,463425	0,712207	-5,721354	-0,410885	-450,927169	-54,160570	12,829336	0,712207	-5,721354	-0,410885	-450,927169	-54,160570	12,829336
10:26:58,72	0,492000	3,732981	-0,139990	0,116994	0,292980	0,000996	0,715543	-5,716657	-0,410571	-1,926626	1,888562	12,848522	4,018131	-6,234187	-1,508040	-188,853207	-238,769729	25,462924	0,715543	-5,716657	-0,410571	-450,684220	-54,281573	12,848522	0,715543	-5,716657	-0,410571	-450,684220	-54,281573	12,848522
10:26:58,77	0,492000	3,732981	-0,139990	0,116994	0,292980	0,000996	0,711390	-5,713683	-0,411750	-1,983757	1,642323	12,848021	4,020667	-6,238134	-1,512070	-188,983534	-238,756986	25,454864	0,711390	-5,713683	-0,411750	-450,507863	-54,201793	12,848021	0,711390	-5,713683	-0,411750	-450,507863	-54,201793	12,848021
10:26:58,82	0,492000	3,732981	-0,139990	0,116994	0,292980	0,000996	0,713539	-5,717853	-0,415780	-1,821038	1,634846	12,839961	4,774890	-6,801021	-1,425239	-218,653086	-277,488776	27,541343	0,713539	-5,717853	-0,415780	-450,672499	-54,377985	12,839961	0,713539	-5,717853	-0,415780	-450,672499	-54,377985	12,839961
10:26:58,87	0,491996	3,783025	-0,139990	0,116990	0,292991	0,000987	0,823902	-6,652472	-0,328949	-1,598313	1,045044	14,926440	4,869068	-6,891935	-1,454536	-222,594217	-282,252630	27,868971	0,823902	-6,652472	-0,328949	-523,817383	-63,631283	14,926440	0,823902	-6,652472	-0,328949	-523,817383	-63,631283	14,926440
10:26:58,92	0,491996	3,783025	-0,139990	0,116990	0,292991	0,000987	0,855547	-6,779489	-0,358246	-1,089616	1,659379	15,254068	4,849685	-6,876698	-1,450279	-222,060850	-281,271037	27,819383	0,855547	-6,779489	-0,358246	-533,279513	-65,501060	15,254068	0,855547	-6,779489	-0,358246	-533,279513	-65,501060	15,254068
10:26:58,97	0,491996	3,783025	-0,139990	0,116990	0,292991	0,000987	0,852043	-6,755085	-0,353989	-1,241869	1,448278	15,204480	4,840941	-6,871432	-1,452879	-221,855119	-280,926673	27,731441	0,852043	-6,755085	-0,353989	-531,516032	-65,437088	15,204480	0,852043	-6,755085	-0,353989	-531,516032	-65,437088	15,204480
10:26:59,02	0,491996	3,783025	-0,139990	0,116990	0,292991	0,000987	0,851855	-6,744880	-0,356589	-1,371423	1,444478	15,116538	4,830406	-6,871444	-1,455134	-221,675819	-280,545791	27,746194	0,851855	-6,744880	-0,356589	-530,844513	-65,426115	15,116538	0,851855	-6,744880	-0,356589	-530,844513	-65,426115	15,116538
10:26:59,07	0,491996	3,783025	-0,139990	0,116990	0,292991	0,000987	0,857132	-6,735762	-0,358844	-1,426065	1,683752	15,131291	4,830248	-6,870380	-1,457655	-221,573620	-280,388166	27,699368	0,857132	-6,735762	-0,358844	-530,183378	-65,601135	15,131291	0,857132	-6,735762	-0,358844	-530,183378	-65,601135	15,131291
10:26:59,12	0,491996	3,783025	-0,139990	0,116990	0,292991	0,000987	0,856290	-6,735093	-0,361365	-1,273226	1,649623	15,084465	4,830532	-6,866716	-1,457389	-221,446651	-280,203057	27,737532	0,856290	-6,735093	-0,361365	-529,978053	-65,569107	15,084465	0,856290	-6,735093	-0,361365	-529,978053	-65,569107	15,084465
10:26:59,17	0,491996	3,783025	-0,139990	0,116990	0,292991	0,000987	0,852975	-6,733507	-0,361100	-1,131923	1,494688	15,122629	4,821760	-6,871831	-1,458052	-221,402295	-280,087952	27,721933	0,852975	-6,733507	-0,361100	-529,712222	-65,463877	15,122629	0,852975	-6,733507	-0,361100	-529,712222	-65,463877	15,122629
10:26:59,22	0,491996	3,783025	-0,139990	0,116990	0,292991	0,000987	0,861791	-6,728468	-0,361762	-1,272109	1,933938	15,107030	4,824009	-6,860994	-1,458517	-221,274651	-279,918828	27,730741	0,861791	-6,728468	-0,361762	-529,456816	-65,716618	15,107030	0,861791	-6,728468	-0,361762	-529,456816	-65,716618	15,107030
10:26:59,27	0,491996	3,783025	-0,139990	0,116990	0,292991	0,000987	0,851281	-6,724997	-0,362227	-1,242279	1,413408	15,115838	4,821504	-6,863397	-1,459472	-221,247425	-279,817661	27,727034	0,851281	-6,724997	-0,362227	-529,154565	-65,412127	15,115838	0,851281	-6,724997	-0,362227	-529,154565	-65,412127	15,115838
10:26:59,32	0,491996	3,783025	-0,139990	0,116990	0,292991	0,000987	0,854615	-6,724029	-0,363183	-1,191422	1,559769	15,112131	4,821993	-6,859810	-1,455785	-221,190772	-279,720228	27,705335	0,854615	-6,724029	-0,363183	-529,027670	-65,527482	15,112131	0,854615	-6,724029	-0,363183	-529,027670	-65,527482	15,112131
10:26:59,37	0,491996	3,783025	-0,139990	0,116990	0,292991	0,000987	0,851263	-6,722659	-0,359496	-1,149926	1,385847	15,090432	4,819068	-6,863959	-1,458902	-221,198499	-279,693931	27,682806	0,851263	-6,722659	-0,359496	-528,878674	-65,438326	15,090432	0,851263	-6,722659	-0,359496	-528,878674	-65,438326	15,090432
10:26:59,42	0,491996	3,783025	-0,139990	0,116990	0,292991	0,000987	0,856320	-6,722200	-0,362612	-1,154885	1,628930	15,067903	4,821031	-6,863413	-1,462738	-221,128912	-279,598199	27,707293	0,856320	-6,722200	-0,362612	-528,847598	-65,592156	15,067903	0,856320	-6,722200	-0,362612	-528,847598	-65,592156	15,067903
10:26:59,47	0,491996	3,783025	-0,139990	0,116990	0,292991	0,000987	0,854866	-6,723627	-0,366449	-0,962972	1,565717	15,092390	4,817652	-6,861662	-1,462666	-221,080642	-279,517067	27,704182	0,854866	-6,723627	-0,366449	-528,767719	-65,541226	15,092390	0,854866	-6,723627	-0,366449	-528,767719	-65,541226	15,092390
10:26:59,52	0,491996	3,783025	-0,139990	0,116990	0,292991	0,000987	0,855038	-6,719825	-0,366377	-1,066273	1,575947	15,089280	4,821350	-6,858585	-1,459999	-221,022516	-279,459007	27,695227	0,855038	-6,719825	-0,366377	-528,572572	-65,544571	15,089280	0,855038	-6,719825	-0,366377	-528,572572	-65,544571	15,089280
10:26:59,57	0,491996	3,783025	-0,139990	0,116990	0,292991	0,000987	0,850524	-6,721490	-0,363709	-0,900369	1,362526	15,080324	4,814249	-6,856012	-1,465250	-220,987321	-279,356404	27,698079	0,850524	-6,721490	-0,363709	-528,537339	-65,403641	15,080324	0,850524	-6,721490	-0,363709	-528,537339	-65,403641	15,080324
10:26:59,62	0,491996	3,783025	-0,139990	0,116990	0,292991	0,000987	0,851846	-6,714054	-0,368960	-1,180596	1,410434	15,083176	4,815640	-6,857351	-1,460373	-220,972029	-279,348357	27,702521	0,851846	-6,714054	-0,368960	-528,233827	-65,459489	15,083176	0,851846	-6,714054	-0,368960	-528,233827	-65,459489	15,083176
10:26:59,67	0,491996	3,783025	-0,139990	0,116990	0,292991	0,000987	0,852311	-6,715928	-0,364083	-1,068523	1,443818	15,087619	4,809309	-6,855855	-1,463849	-220,920380	-279,261092	27,720565	0,852311	-6,715928	-0,364083	-528,268877	-65,462583	15,087619	0,852311	-6,715928	-0,364083	-528,268877	-65,462583	15,087619
10:26:59,72	0,491996	3,783025	-0,139990	0,116990	0,292991	0,000987	0,854181	-6,709697	-0,367560	-1,291150	1,542144	15,105662	4,814745	-6,853437	-1,462663	-220,881671	-279,177951	27,728252	0,854181	-6,709697	-0,367560	-528,002351	-65,511036	15,105662	0,854181	-6,709697	-0,367560	-528,002351	-65,511036	15,105662
10:26:59,77	0,491996	3,783025	-0,139990	0,116990	0,292991	0,000987	0,849368	-6,713196	-0,366373	-1,017845	1,283846	15,113349	4,816181	-6,857360	-1,464199	-220,838631	-279,184588	27,701549	0,849368	-6,713196	-0,366373	-528,003719	-65,391551	15,113349	0,849368	-6,713196	-0,366373	-528,003719	-65,391551	15,113349
10:26:59,82	0,491996	3,783025	-0,139990	0,116990	0,292991	0,000987	0,849851	-6,711704	-0,367914	-0,969919	1,322650	15,092339	4,813212	-6,853109	-1,464203	-220,807041	-279,076101	27,707242	0,849851	-6,711704	-0,367914	-527,838656	-65,390636	15,092339	0,849851	-6,711704	-0,367914	-527,838656	-65,390636	15,092339
10:26:59,87	0,491996	3,783025	-0,139990	0,116990	0,292991	0,000987	0,849851	-6,711704	-0,367914	-0,969919	1,322650	15,092339	4,814418	-6,854976	-1,461124	-220,821146	-279,045588	27,662816	0,849851	-6,711704	-0,367914	-527,838656	-65,390636	15,092339	0,849851	-6,711704	-0,367914	-527,838656	-65,390636	15,092339
10:26:59,92	0,491996	3,783025	-0,139990	0,116990	0,292991	0,000987	0,849078	-6,705266	-0,367926	-1,230460	1,286103	15,083923	4,808023	-6,849221	-1,464216	-220,766784	-279,013658	27,698826	0,849078	-6,705266	-0,367926	-527,593858	-65,366512	15,083923	0,849078	-6,705266	-0,367926	-527,593858	-65,366512	15,083923
10:26:59,97	0,491996	3,783025	-0,139990	0,116990	0,292991	0,000987	0,849078	-6,705266	-0,367926	-1,230460	1,286103	15,083923	4,809900	-6,852971	-1,463552	-220,731909	-279,007898	27,672983	0,849078	-6,705266	-0,367926	-527,593858	-65,366512	15,083923	0,849078	-6,705266	-0,367926	-527,593858	-65,366512	15,083923
10:27:00,02	0,491996	3,783025	-0,139990	0,116990	0,292991	0,000987	0,856604	-6,708404	-0,368287	-1,046715	1,708207	15,053390	4,806978	-6,857307	-1,464577	-220,729862	-279,011237	27,668293	0,856604	-6,708404	-0,368287	-527,656464	-65,535180	15,053390	0,856604	-6,708404	-0,368287	-527,656464	-65,535180	15,053390
10:27:00,07	0,491996	3,783025	-0,139990	0,116990	0,292991	0,000987	0,853644	-6,711394	-0,367544	-0,797574	1,545397	15,068252	4,811047	-6,856238	-1,463834	-220,690704	-278,925641	27,683155	0,853644	-6,711394	-0,367544	-527,641968	-65,465624	15,068252	0,853644	-6,711394	-0,367544	-527,641968	-65,465624	15,068252
10:27:00,12	0,491996	3,783025	-0,139990	0,116990	0,292991	0,000987	0,851630	-6,704431	-0,368636	-1,094483	1,448851	15,096741	4,806024	-6,851014	-1,464926	-220,651088	-278,873311	27,711643	0,851630	-6,704431	-0,368636	-527,392342	-65,404129	15,096741	0,851630	-6,704431	-0,368636	-527,392342	-65,404129	15,096741
10:27:00,17	0,491996	3,783025	-0,139990	0,116990	0,292991	0,000987	0,851630	-6,704431	-0,368636	-1,094483	1,448851	15,096741	4,805794	-6,852782	-1,462242	-220,641841	-278,863820	27,646930	0,851630	-6,704431	-0,368636	-527,392342	-65,404129	15,096741	0,851630	-6,704431	-0,368636	-527,392342	-65,404129	15,096741
10:27:00,22	0,491996	3,783025	-0,139990	0,116990	0,292991	0,000987	0,853277	-6,705117	-0,365952	-1,045992	1,537739	15,032028	4,807357	-6,849923	-1,465460	-220,605853	-278,800386	27,667395	0,853277	-6,705117	-0,365952	-527,397666	-65,444503	15,032028	0,853277	-6,705117	-0,365952	-527,397666	-65,444503	15,032028
10:27:00,27	0,491996	3,783025	-0,139990	0,116990	0,292991	0,000987	0,850019	-6,705040	-0,369170	-0,977041	1,367773	15,052493	4,805579	-6,852747	-1,466522	-220,625310	-278,786433	27,632431	0,850019	-6,705040	-0,369170	-527,322709	-65,358717	15,052493	0,850019	-6,705040	-0,369170	-527,322709	-65,358717	15,052493
10:27:00,32	0,491996	3,783025	-0,139990	0,116990	0,292991	0,000987	0,853354	-6,704913	-0,370232	-0,981298	1,517370	15,017528	4,805770	-6,852262	-1,466433	-220,550054	-278,718263	27,706570	0,853354	-6,704913	-0,370232	-527,316984	-65,470922	15,017528	0,853354	-6,704913	-0,370232	-527,316984	-65,470922	15,017528
10:27:00,37	0,491996	3,783025	-0,139990	0,116990	0,292991	0,000987	0,851843	-6,697422	-0,369443	-1,263653	1,442381	15,038521	4,799847	-6,847693	-1,465733	-220,568599	-278,695407	27,653424	0,851843	-6,697422	-0,369443	-527,011280	-65,427273	15,038521	0,851843	-6,697422	-0,369443	-527,011280	-65,427273	15,038521
10:27:00,42	0,491996	3,783025	-0,139990	0,116990	0,292991	0,000987	0,851843	-6,697422	-0,369443	-1,263653	1,442381	15,038521	4,802392	-6,852122	-1,466088	-220,554834	-278,709634	27,658882	0,851843	-6,697422	-0,369443	-527,011280	-65,427273	15,038521	0,851843	-6,697422	-0,369443	-527,011280	-65,427273	15,038521
10:27:00,47	0,491996	3,783025	-0,139990	0,116990	0,292991	0,000987	0,854406	-6,701840	-0,369799	-1,039339	1,594724	15,043979	4,808828	-6,848171	-1,466032	-220,503451	-278,670081	27,713370	0,854406	-6,701840	-0,369799	-527,133805	-65,476174	15,043979	0,854406	-6,701840	-0,369799	-527,133805	-65,476174	15,043979
10:27:00,52	0,491996	3,783025	-0,139990	0,116990	0,292991	0,000987	0,847766	-6,705438	-0,369742	-0,792292	1,274156	15,098468	4,805847	-6,849890	-1,464528	-220,539386	-278,653556	27,664132	0,847766	-6,705438	-0,369742	-527,169208	-65,275487	15,098468	0,847766	-6,705438	-0,369742	-527,169208	-65,275487	15,098468
10:27:00,57	0,491996	3,783025	-0,139990	0,116990	0,292991	0,000987	0,850746	-6,703716	-0,368238	-0,885490	1,389721	15,049229	4,806378	-6,853754	-1,466011	-220,435249	-278,653110	27,671976	0,850746	-6,703716	-0,368238	-527,127234	-65,393834	15,049229	0,850746	-6,703716	-0,368238	-527,127234	-65,393834	15,049229
10:27:00,62	0,491996	3,783025	-0,139990	0,116990	0,292991	0,000987	0,853826	-6,706109	-0,369721	-0,708642	1,639870	15,057073	4,805513	-6,849596	-1,465249	-220,447996	-278,560146	27,685990	0,853826	-6,706109	-0,369721	-527,138171	-65,385504	15,057073	0,853826	-6,706109	-0,369721	-527,138171	-65,385504	15,057073
10:27:00,67	0,491996	3,783025	-0,139990	0,116990	0,292991	0,000987	0,850658	-6,703281	-0,368959	-0,781567	1,417587	15,071087	4,803709	-6,852015	-1,465283	-220,475833	-278,561866	27,646810	0,850658	-6,703281	-0,368959	-526,989091	-65,359062	15,071087	0,850658	-6,703281	-0,368959	-526,989091	-65,359062	15,071087
10:27:00,72	0,491996	3,783025	-0,139990	0,116990	0,292991	0,000987	0,853655	-6,702928	-0,368993	-0,815333	1,550197	15,031907	4,803763	-6,846942	-1,466067	-220,453071	-278,510281	27,654313	0,853655	-6,702928	-0,368993	-526,995145	-65,461736	15,031907	0,853655	-6,702928	-0,368993	-526,995145	-65,461736	15,031907
10:27:00,77	0,491996	3,783025	-0,139990	0,116990	0,292991	0,000987	0,849235	-6,700437	-0,369777	-0,888767	1,314255	15,039410	4,800260	-6,848090	-1,462968	-220,440771	-278,536486	27,631305	0,849235	-6,700437	-0,369777	-526,873099	-65,350675	15,039410	0,849235	-6,700437	-0,369777	-526,873099	-65,350675	15,039410
10:27:00,82	0,491996	3,783025	-0,139990	0,116990	0,292991	0,000987	0,851980	-6,697978	-0,366679	-1,033203	1,480779	15,016402	4,803256	-6,849480	-1,463720	-220,424740	-278,517194	27,642218	0,851980	-6,697978	-0,366679	-526,824468	-65,399678	15,016402	0,851980	-6,697978	-0,366679	-526,824468	-65,399678	15,016402
10:27:00,87	0,491996	3,783025	-0,139990	0,116990	0,292991	0,000987	0,851686	-6,701268	-0,367430	-0,837403	1,469722	15,027315	4,803589	-6,847592	-1,463474	-220,422084	-278,464576	27,634373	0,851686	-6,701268	-0,367430	-526,886929	-65,387646	15,027315	0,851686	-6,701268	-0,367430	-526,886929	-65,387646	15,027315
10:27:00,92	0,491996	3,783025	-0,139990	0,116990	0,292991	0,000987	0,858951	-6,696711	-0,369760	-1,008742	1,814348	15,019446	4,795677	-6,853493	-1,466050	-220,420620	-278,443784	27,634349	0,858951	-6,696711	-0,369760	-526,700530	-65,613297	15,019446	0,858951	-6,696711	-0,369760	-526,700530	-65,613297	15,019446
10:27:00,97	0,491996	3,783025	-0,139990	0,116990	0,292991	0,000987	0,858951	-6,696711	-0,369760	-1,008742	1,814348	15,019446	4,798038	-6,848248	-1,464110	-220,402298	-278,457831	27,643407	0,858951	-6,696711	-0,369760	-526,700530	-65,613297	15,019446	0,858951	-6,696711	-0,369760	-526,700530	-65,613297	15,019446
10:27:01,02	0,491996	3,783025	-0,139990	0,116990	0,292991	0,000987	0,853228	-6,696133	-0,367821	-1,041790	1,539663	15,028504	4,796310	-6,849253	-1,463703	-220,389899	-278,446577	27,657480	0,853228	-6,696133	-0,367821	-526,688222	-65,438757	15,028504	0,853228	-6,696133	-0,367821	-526,688222	-65,438757	15,028504
10:27:01,08	0,491996	3,783025	-0,139990	0,116990	0,292991	0,000987	0,854962	-6,695138	-0,367414	-1,077576	1,634946	15,042577	4,799319	-6,848475	-1,464419	-220,359979	-278,444766	27,634076	0,854962	-6,695138	-0,367414	-526,645913	-65,479599	15,042577	0,854962	-6,695138	-0,367414	-526,645913	-65,479599	15,042577
10:27:01,13	0,491996	3,783025	-0,139990	0,116990	0,292991	0,000987	0,852784	-6,697356	-0,368129	-0,945737	1,546672	15,019173	4,800588	-6,846274	-1,465251	-220,331544	-278,381008	27,641723	0,852784	-6,697356	-0,368129	-526,688148	-65,396864	15,019173	0,852784	-6,697356	-0,368129	-526,688148	-65,396864	15,019173
10:27:01,18	0,491996	3,783025	-0,139990	0,116990	0,292991	0,000987	0,850243	-6,697354	-0,368961	-0,876366	1,407317	15,026820	4,828641	-6,868231	-1,466665	-221,354376	-279,803496	27,749630	0,850243	-6,697354	-0,368961	-526,618683	-65,336797	15,026820	0,850243	-6,697354	-0,368961	-526,618683	-65,336797	15,026820
10:27:01,23	0,491996	3,783025	-0,139990	0,116990	0,292991	0,000987	0,855232	-6,732627	-0,370375	-0,785525	1,492184	15,134727	5,596682	-7,448627	-1,333741	-251,731326	-319,260204	29,917875	0,855232	-6,732627	-0,370375	-529,296729	-65,643556	15,134727	0,855232	-6,732627	-0,370375	-529,296729	-65,643556	15,134727
10:27:01,28	0,492023	3,832961	-0,139970	0,116976	0,292986	0,000991	0,973849	-7,687968	-0,237451	-0,466752	1,081414	17,302972	5,684622	-7,527926	-1,336012	-255,601930	-323,794971	30,167677	0,973849	-7,687968	-0,237451	-603,972242	-75,365745	17,302972	0,973849	-7,687968	-0,237451	-603,972242	-75,365745	17,302972
10:27:01,33	0,492023	3,832961	-0,139970	0,116976	0,292986	0,000991	0,998554	-7,803775	-0,239722	-0,307307	1,281406	17,552774	5,677880	-7,516708	-1,334009	-255,253816	-323,121217	30,115514	0,998554	-7,803775	-0,239722	-612,903653	-77,105078	17,552774	0,998554	-7,803775	-0,239722	-612,903653	-77,105078	17,552774
10:27:01,38	0,492023	3,832961	-0,139970	0,116976	0,292986	0,000991	0,992210	-7,792327	-0,237719	-0,145042	0,916126	17,500611	5,666525	-7,513458	-1,335879	-255,087757	-322,782567	30,153384	0,992210	-7,792327	-0,237719	-611,842745	-76,972368	17,500611	0,992210	-7,792327	-0,237719	-611,842745	-76,972368	17,500611
10:27:01,43	0,492023	3,832961	-0,139970	0,116976	0,292986	0,000991	0,995073	-7,780869	-0,239589	-0,364574	1,039484	17,538481	5,665997	-7,515349	-1,332341	-254,950020	-322,554088	30,113156	0,995073	-7,780869	-0,239589	-611,162786	-77,073750	17,538481	0,995073	-7,780869	-0,239589	-611,162786	-77,073750	17,538481
10:27:01,48	0,492023	3,832961	-0,139970	0,116976	0,292986	0,000991	0,996975	-7,781357	-0,236051	-0,072452	1,143443	17,498253	5,662672	-7,511572	-1,337376	-254,882841	-322,405626	30,125116	0,996975	-7,781357	-0,236051	-610,908986	-77,119114	17,498253	0,996975	-7,781357	-0,236051	-610,908986	-77,119114	17,498253
10:27:01,53	0,492023	3,832961	-0,139970	0,116976	0,292986	0,000991	0,995366	-7,776590	-0,241086	-0,158200	1,043721	17,510213	5,659426	-7,512635	-1,339278	-254,797850	-322,260070	30,129343	0,995366	-7,776590	-0,241086	-610,620487	-77,092527	17,510213	0,995366	-7,776590	-0,241086	-610,620487	-77,092527	17,510213
10:27:01,58	0,492023	3,832961	-0,139970	0,116976	0,292986	0,000991	0,997910	-7,774310	-0,242988	-0,108193	1,176809	17,514441	5,657735	-7,513070	-1,337046	-254,711366	-322,164754	30,116065	0,997910	-7,774310	-0,242988	-610,391524	-77,159103	17,514441	0,997910	-7,774310	-0,242988	-610,391524	-77,159103	17,514441
10:27:01,63	0,492023	3,832961	-0,139970	0,116976	0,292986	0,000991	0,999133	-7,773063	-0,240756	-0,047266	1,267643	17,501162	5,658662	-7,509737	-1,340060	-254,683808	-322,028090	30,073389	0,999133	-7,773063	-0,240756	-610,232682	-77,164273	17,501162	0,999133	-7,773063	-0,240756	-610,232682	-77,164273	17,501162
10:27:01,68	0,492023	3,832961	-0,139970	0,116976	0,292986	0,000991	0,995782	-7,772199	-0,243770	0,039948	1,048939	17,458486	5,691764	-7,533340	-1,327978	-255,989042	-323,849371	30,188066	0,995782	-7,772199	-0,243770	-610,077657	-77,119944	17,458486	0,995782	-7,772199	-0,243770	-610,077657	-77,119944	17,458486
10:27:01,73	0,492023	3,832961	-0,139970	0,116976	0,292986	0,000991	0,999672	-7,812667	-0,231688	-0,085574	1,031496	17,573163	6,480832	-8,115850	-1,224934	-286,483866	-364,600497	32,434463	0,999672	-7,812667	-0,231688	-613,379968	-77,442756	17,573163	0,999672	-7,812667	-0,231688	-613,379968	-77,442756	17,573163
10:27:01,78	0,492008	3,883006	-0,139979	0,116971	0,292976	0,001024	1,109606	-8,787276	-0,128644	0,055142	0,714358	19,819560	6,580126	-8,208742	-1,241354	-290,863606	-369,454156	32,686223	1,109606	-8,787276	-0,128644	-689,745989	-86,389729	19,819560	1,109606	-8,787276	-0,128644	-689,745989	-86,389729	19,819560
10:27:01,83	0,492008	3,883006	-0,139979	0,116971	0,292976	0,001024	1,140406	-8,919712	-0,145065	0,548588	0,949806	20,071320	6,561796	-8,192767	-1,242029	-290,370608	-368,486622	32,653620	1,140406	-8,919712	-0,145065	-699,648819	-88,572055	20,071320	1,140406	-8,919712	-0,145065	-699,648819	-88,572055	20,071320
10:27:01,88	0,492008	3,883006	-0,139979	0,116971	0,292976	0,001024	1,135736	-8,895850	-0,145739	0,392173	0,650176	20,038717	6,550283	-8,188379	-1,245054	-290,109244	-368,039160	32,656078	1,135736	-8,895850	-0,145739	-697,932070	-88,505133	20,038717	1,135736	-8,895850	-0,145739	-697,932070	-88,505133	20,038717
10:27:01,93	0,492008	3,883006	-0,139979	0,116971	0,292976	0,001024	1,137693	-8,883686	-0,148764	0,277832	0,754527	20,041176	6,546888	-8,183886	-1,246546	-289,875208	-367,703271	32,631504	1,137693	-8,883686	-0,148764	-697,091524	-88,554362	20,041176	1,137693	-8,883686	-0,148764	-697,091524	-88,554362	20,041176
10:27:01,98	0,492008	3,883006	-0,139979	0,116971	0,292976	0,001024	1,135499	-8,878499	-0,150256	0,416015	0,675178	20,016601	6,540227	-8,184875	-1,249224	-289,773479	-367,441361	32,634335	1,135499	-8,878499	-0,150256	-696,546164	-88,461485	20,016601	1,135499	-8,878499	-0,150256	-696,546164	-88,461485	20,016601
10:27:02,03	0,492008	3,883006	-0,139979	0,116971	0,292976	0,001024	1,139685	-8,873225	-0,152934	0,419469	0,850021	20,019432	6,536488	-8,175464	-1,249218	-289,635095	-367,258081	32,620149	1,139685	-8,873225	-0,152934	-696,128726	-88,615282	20,019432	1,139685	-8,873225	-0,152934	-696,128726	-88,615282	20,019432
10:27:02,08	0,492008	3,883006	-0,139979	0,116971	0,292976	0,001024	1,133406	-8,865282	-0,152928	0,234342	0,551671	20,005246	6,534586	-8,181159	-1,246830	-289,508756	-367,081833	32,587954	1,133406	-8,865282	-0,152928	-695,690314	-88,420662	20,005246	1,133406	-8,865282	-0,152928	-695,690314	-88,420662	20,005246
10:27:02,13	0,492008	3,883006	-0,139979	0,116971	0,292976	0,001024	1,139288	-8,866482	-0,150541	0,512510	0,878873	19,973051	6,530269	-8,174082	-1,246436	-289,375306	-366,892540	32,563639	1,139288	-8,866482	-0,150541	-695,506292	-88,555270	19,973051	1,139288	-8,866482	-0,150541	-695,506292	-88,555270	19,973051
10:27:02,18	0,492008	3,883006	-0,139979	0,116971	0,292976	0,001024	1,135318	-8,859205	-0,150147	0,364772	0,693337	19,948736	6,528041	-8,175640	-1,247194	-289,343124	-366,820297	32,565467	1,135318	-8,859205	-0,150147	-695,082798	-88,429130	19,948736	1,135318	-8,859205	-0,150147	-695,082798	-88,429130	19,948736
10:27:02,23	0,492008	3,883006	-0,139979	0,116971	0,292976	0,001024	1,137781	-8,858054	-0,150905	0,383603	0,813167	19,950565	6,527758	-8,176906	-1,249495	-289,253463	-366,671773	32,546241	1,137781	-8,858054	-0,150905	-694,973655	-88,502654	19,950565	1,137781	-8,858054	-0,150905	-694,973655	-88,502654	19,950565
10:27:02,28	0,492008	3,883006	-0,139979	0,116971	0,292976	0,001024	1,139019	-8,858443	-0,153206	0,577248	0,880920	19,931338	6,521379	-8,172195	-1,252633	-289,244182	-366,513347	32,543036	1,139019	-8,858443	-0,153206	-694,810488	-88,532069	19,931338	1,139019	-8,858443	-0,153206	-694,810488	-88,532069	19,931338
10:27:02,33	0,492008	3,883006	-0,139979	0,116971	0,292976	0,001024	1,138129	-8,850562	-0,156344	0,309309	0,763462	19,928133	6,523421	-8,170916	-1,249467	-289,136598	-366,456419	32,556905	1,138129	-8,850562	-0,156344	-694,459816	-88,579659	19,928133	1,138129	-8,850562	-0,156344	-694,459816	-88,579659	19,928133
10:27:02,38	0,492008	3,883006	-0,139979	0,116971	0,292976	0,001024	1,136000	-8,851691	-0,153177	0,471121	0,717451	19,942003	6,518226	-8,174036	-1,251788	-289,122957	-366,364432	32,554919	1,136000	-8,851691	-0,153177	-694,386647	-88,458529	19,942003	1,136000	-8,851691	-0,153177	-694,386647	-88,458529	19,942003
10:27:02,43	0,492008	3,883006	-0,139979	0,116971	0,292976	0,001024	1,141299	-8,848753	-0,155499	0,404787	0,958841	19,940016	6,522045	-8,172654	-1,254827	-289,004103	-366,289647	32,578187	1,141299	-8,848753	-0,155499	-694,222286	-88,633144	19,940016	1,141299	-8,848753	-0,155499	-694,222286	-88,633144	19,940016
10:27:02,48	0,492008	3,883006	-0,139979	0,116971	0,292976	0,001024	1,138194	-8,851369	-0,158537	0,665043	0,862892	19,963284	6,517563	-8,166236	-1,250961	-288,929676	-366,178041	32,549752	1,138194	-8,851369	-0,158537	-694,167434	-88,485310	19,963284	1,138194	-8,851369	-0,158537	-694,167434	-88,485310	19,963284
10:27:02,53	0,492008	3,883006	-0,139979	0,116971	0,292976	0,001024	1,134876	-8,844278	-0,154672	0,430160	0,699023	19,934849	6,515594	-8,167437	-1,251835	-288,927054	-366,081801	32,504369	1,134876	-8,844278	-0,154672	-693,845645	-88,388738	19,934849	1,134876	-8,844278	-0,154672	-693,845645	-88,388738	19,934849
10:27:02,58	0,492008	3,883006	-0,139979	0,116971	0,292976	0,001024	1,136901	-8,843174	-0,155545	0,457400	0,758465	19,889466	6,511262	-8,167978	-1,250552	-288,892756	-366,058068	32,556464	1,136901	-8,843174	-0,155545	-693,731727	-88,488245	19,889466	1,136901	-8,843174	-0,155545	-693,731727	-88,488245	19,889466
10:27:02,63	0,492008	3,883006	-0,139979	0,116971	0,292976	0,001024	1,139535	-8,839692	-0,154263	0,314075	0,913308	19,941561	6,513835	-8,163508	-1,251701	-288,799127	-366,000872	32,544605	1,139535	-8,839692	-0,154263	-693,601771	-88,540228	19,941561	1,139535	-8,839692	-0,154263	-693,601771	-88,540228	19,941561
10:27:02,68	0,492008	3,883006	-0,139979	0,116971	0,292976	0,001024	1,134377	-8,839685	-0,155411	0,410054	0,697577	19,929702	6,511531	-8,168177	-1,255616	-288,815227	-365,915627	32,495496	1,134377	-8,839685	-0,155411	-693,505235	-88,351054	19,929702	1,134377	-8,839685	-0,155411	-693,505235	-88,351054	19,929702
10:27:02,73	0,492008	3,883006	-0,139979	0,116971	0,292976	0,001024	1,139573	-8,840025	-0,159326	0,493498	0,911177	19,880593	6,511238	-8,161259	-1,252065	-288,699226	-365,806240	32,535384	1,139573	-8,840025	-0,159326	-693,448466	-88,545300	19,880593	1,139573	-8,840025	-0,159326	-693,448466	-88,545300	19,880593
10:27:02,78	0,492008	3,883006	-0,139979	0,116971	0,292976	0,001024	1,133729	-8,836312	-0,155775	0,453155	0,653048	19,920481	6,508935	-8,160315	-1,253650	-288,689402	-365,760158	32,498705	1,133729	-8,836312	-0,155775	-693,197339	-88,344664	19,920481	1,133729	-8,836312	-0,155775	-693,197339	-88,344664	19,920481
10:27:02,83	0,492008	3,883006	-0,139979	0,116971	0,292976	0,001024	1,134062	-8,833845	-0,157361	0,369705	0,655851	19,883802	6,510291	-8,162979	-1,251632	-288,616647	-365,748992	32,535687	1,134062	-8,833845	-0,157361	-693,087151	-88,368031	19,883802	1,134062	-8,833845	-0,157361	-693,087151	-88,368031	19,883802
10:27:02,88	0,492008	3,883006	-0,139979	0,116971	0,292976	0,001024	1,135691	-8,836352	-0,155342	0,546079	0,797984	19,920784	6,508016	-8,165091	-1,251264	-288,620957	-365,657267	32,503823	1,135691	-8,836352	-0,155342	-693,107520	-88,353776	19,920784	1,135691	-8,836352	-0,155342	-693,107520	-88,353776	19,920784
10:27:02,93	0,492008	3,883006	-0,139979	0,116971	0,292976	0,001024	1,138658	-8,835438	-0,154974	0,575853	0,902675	19,888920	6,507465	-8,158552	-1,253988	-288,585736	-365,638847	32,516274	1,138658	-8,835438	-0,154974	-693,006028	-88,481996	19,888920	1,138658	-8,835438	-0,154974	-693,006028	-88,481996	19,888920
10:27:02,98	0,492008	3,883006	-0,139979	0,116971	0,292976	0,001024	1,133271	-8,831691	-0,157699	0,414572	0,643827	19,901371	6,505977	-8,162006	-1,254720	-288,482657	-365,588661	32,497117	1,133271	-8,831691	-0,157699	-692,873170	-88,317942	19,901371	1,133271	-8,831691	-0,157699	-692,873170	-88,317942	19,901371
10:27:03,03	0,492008	3,883006	-0,139979	0,116971	0,292976	0,001024	1,137006	-8,832130	-0,158430	0,532388	0,902206	19,882214	6,505367	-8,161360	-1,251646	-288,519496	-365,530854	32,478086	1,137006	-8,832130	-0,158430	-692,789794	-88,352734	19,882214	1,137006	-8,832130	-0,158430	-692,789794	-88,352734	19,882214
10:27:03,08	0,492008	3,883006	-0,139979	0,116971	0,292976	0,001024	1,136752	-8,831278	-0,155356	0,519752	0,828188	19,863184	6,506060	-8,158518	-1,253572	-288,478709	-365,472084	32,490954	1,136752	-8,831278	-0,155356	-692,735586	-88,406808	19,863184	1,136752	-8,831278	-0,155356	-692,735586	-88,406808	19,863184
10:27:03,13	0,492008	3,883006	-0,139979	0,116971	0,292976	0,001024	1,133943	-8,830457	-0,157283	0,548361	0,688103	19,876051	6,503827	-8,158334	-1,252780	-288,438340	-365,425849	32,491179	1,133943	-8,830457	-0,157283	-692,642546	-88,326455	19,876051	1,133943	-8,830457	-0,157283	-692,642546	-88,326455	19,876051
10:27:03,18	0,492008	3,883006	-0,139979	0,116971	0,292976	0,001024	1,134901	-8,828432	-0,156490	0,503253	0,749737	19,876277	6,503921	-8,155874	-1,251589	-288,410562	-365,357811	32,521801	1,134901	-8,828432	-0,156490	-692,528641	-88,339987	19,876277	1,134901	-8,828432	-0,156490	-692,528641	-88,339987	19,876277
10:27:03,23	0,492008	3,883006	-0,139979	0,116971	0,292976	0,001024	1,132724	-8,827283	-0,155299	0,516319	0,626551	19,906898	6,498792	-8,158440	-1,253125	-288,337039	-365,356707	32,496522	1,132724	-8,827283	-0,155299	-692,425381	-88,292249	19,906898	1,132724	-8,827283	-0,155299	-692,425381	-88,292249	19,906898
10:27:03,28	0,492008	3,883006	-0,139979	0,116971	0,292976	0,001024	1,137510	-8,824124	-0,156835	0,389782	0,938583	19,881619	6,498812	-8,159339	-1,255485	-288,347110	-365,308126	32,460727	1,137510	-8,824124	-0,156835	-692,303958	-88,355978	19,881619	1,137510	-8,824124	-0,156835	-692,303958	-88,355978	19,881619
10:27:03,33	0,492008	3,883006	-0,139979	0,116971	0,292976	0,001024	1,138279	-8,824591	-0,159196	0,451089	0,945552	19,845824	6,497730	-8,158749	-1,251197	-288,315944	-365,286554	32,463234	1,138279	-8,824591	-0,159196	-692,279290	-88,409364	19,845824	1,138279	-8,824591	-0,159196	-692,279290	-88,409364	19,845824
10:27:03,38	0,492008	3,883006	-0,139979	0,116971	0,292976	0,001024	1,138309	-8,823359	-0,154908	0,421307	0,963310	19,848331	6,497866	-8,155423	-1,252727	-288,267422	-365,202444	32,486258	1,138309	-8,823359	-0,154908	-692,212385	-88,393951	19,848331	1,138309	-8,823359	-0,154908	-692,212385	-88,393951	19,848331
10:27:03,43	0,492008	3,883006	-0,139979	0,116971	0,292976	0,001024	1,135360	-8,821814	-0,156438	0,438040	0,809925	19,871355	6,500175	-8,153963	-1,254306	-288,283528	-365,206671	32,468484	1,135360	-8,821814	-0,156438	-692,074325	-88,315835	19,871355	1,135360	-8,821814	-0,156438	-692,074325	-88,315835	19,871355
10:27:03,48	0,492008	3,883006	-0,139979	0,116971	0,292976	0,001024	1,132942	-8,823083	-0,158016	0,492345	0,672342	19,853581	6,498503	-8,152046	-1,252333	-288,252374	-365,153354	32,502583	1,132942	-8,823083	-0,158016	-692,119684	-88,263586	19,853581	1,132942	-8,823083	-0,158016	-692,119684	-88,263586	19,853581
10:27:03,53	0,492008	3,883006	-0,139979	0,116971	0,292976	0,001024	1,132118	-8,820677	-0,156044	0,428955	0,629813	19,887680	6,501544	-8,153261	-1,252751	-288,235483	-365,101749	32,441675	1,132118	-8,820677	-0,156044	-691,994159	-88,241426	19,887680	1,132118	-8,820677	-0,156044	-691,994159	-88,241426	19,887680
10:27:03,58	0,492008	3,883006	-0,139979	0,116971	0,292976	0,001024	1,131649	-8,823918	-0,156461	0,650643	0,594253	19,826772	6,499909	-8,158285	-1,251912	-288,190443	-365,087006	32,469217	1,131649	-8,823918	-0,156461	-692,026918	-88,240174	19,826772	1,131649	-8,823918	-0,156461	-692,026918	-88,240174	19,826772
10:27:03,63	0,492008	3,883006	-0,139979	0,116971	0,292976	0,001024	1,136818	-8,825014	-0,155623	0,742928	0,894662	19,854314	6,499955	-8,153443	-1,255044	-288,157192	-365,074440	32,447684	1,136818	-8,825014	-0,155623	-692,020677	-88,345512	19,854314	1,136818	-8,825014	-0,155623	-692,020677	-88,345512	19,854314
10:27:03,68	0,492008	3,883006	-0,139979	0,116971	0,292976	0,001024	1,132602	-8,822633	-0,158755	0,646620	0,697943	19,832781	6,497076	-8,151434	-1,253070	-288,142715	-365,006084	32,496775	1,132602	-8,822633	-0,158755	-691,930071	-88,211275	19,832781	1,132602	-8,822633	-0,158755	-691,930071	-88,211275	19,832781
10:27:03,73	0,492008	3,883006	-0,139979	0,116971	0,292976	0,001024	1,132300	-8,819135	-0,156780	0,531143	0,660645	19,881873	6,497769	-8,155044	-1,254229	-288,108178	-364,998894	32,463024	1,132300	-8,819135	-0,156780	-691,770928	-88,224936	19,881873	1,132300	-8,819135	-0,156780	-691,770928	-88,224936	19,881873
10:27:03,78	0,492008	3,883006	-0,139979	0,116971	0,292976	0,001024	1,135080	-8,821540	-0,157939	0,679706	0,831521	19,848121	6,493694	-8,152051	-1,255413	-288,083164	-364,980636	32,449277	1,135080	-8,821540	-0,157939	-691,811169	-88,272292	19,848121	1,135080	-8,821540	-0,157939	-691,811169	-88,272292	19,848121
10:27:03,83	0,492008	3,883006	-0,139979	0,116971	0,292976	0,001024	1,134526	-8,816515	-0,159123	0,446724	0,815229	19,834374	6,494337	-8,155205	-1,256144	-288,081097	-364,921433	32,490001	1,134526	-8,816515	-0,159123	-691,649687	-88,245068	19,834374	1,134526	-8,816515	-0,159123	-691,649687	-88,245068	19,834374
10:27:03,88	0,492008	3,883006	-0,139979	0,116971	0,292976	0,001024	1,136937	-8,818648	-0,159854	0,609964	0,912765	19,875098	6,491417	-8,155421	-1,255791	-288,087712	-364,885561	32,451705	1,136937	-8,818648	-0,159854	-691,653917	-88,336758	19,875098	1,136937	-8,818648	-0,159854	-691,653917	-88,336758	19,875098
10:27:03,93	0,492008	3,883006	-0,139979	0,116971	0,292976	0,001024	1,138584	-8,816227	-0,159501	0,511843	0,974741	19,836802	6,492760	-8,152820	-1,249950	-288,024667	-364,861692	32,439196	1,138584	-8,816227	-0,159501	-691,562008	-88,404067	19,836802	1,138584	-8,816227	-0,159501	-691,562008	-88,404067	19,836802
10:27:03,98	0,492008	3,883006	-0,139979	0,116971	0,292976	0,001024	1,135659	-8,816090	-0,153660	0,556908	0,865319	19,824293	6,497556	-8,152355	-1,254200	-287,983405	-364,840817	32,442924	1,135659	-8,816090	-0,153660	-691,506182	-88,283898	19,824293	1,135659	-8,816090	-0,153660	-691,506182	-88,283898	19,824293
10:27:04,03	0,492008	3,883006	-0,139979	0,116971	0,292976	0,001024	1,132858	-8,820011	-0,157910	0,799498	0,744996	19,828021	6,492929	-8,150899	-1,253039	-287,959807	-364,790564	32,438156	1,132858	-8,820011	-0,157910	-691,571374	-88,184391	19,828021	1,132858	-8,820011	-0,157910	-691,571374	-88,184391	19,828021
10:27:04,08	0,492008	3,883006	-0,139979	0,116971	0,292976	0,001024	1,133911	-8,815276	-0,156749	0,608605	0,795024	19,823253	6,489917	-8,150712	-1,253449	-287,987135	-364,800075	32,433044	1,133911	-8,815276	-0,156749	-691,390580	-88,216967	19,823253	1,133911	-8,815276	-0,156749	-691,390580	-88,216967	19,823253
10:27:04,13	0,492008	3,883006	-0,139979	0,116971	0,292976	0,001024	1,135255	-8,812574	-0,157160	0,446179	0,846021	19,818141	6,490651	-8,151366	-1,252635	-287,939445	-364,747520	32,448307	1,135255	-8,812574	-0,157160	-691,340868	-88,271504	19,818141	1,135255	-8,812574	-0,157160	-691,340868	-88,271504	19,818141
10:27:04,18	0,492008	3,883006	-0,139979	0,116971	0,292976	0,001024	1,135454	-8,813536	-0,156345	0,565581	0,871406	19,833404	6,490088	-8,146437	-1,254988	-287,934498	-364,677116	32,447732	1,135454	-8,813536	-0,156345	-691,297011	-88,261761	19,833404	1,135454	-8,813536	-0,156345	-691,297011	-88,261761	19,833404
10:27:04,23	0,492008	3,883006	-0,139979	0,116971	0,292976	0,001024	1,131468	-8,810585	-0,158698	0,475541	0,633188	19,832829	6,493106	-8,148082	-1,255754	-287,902346	-364,687055	32,428446	1,131468	-8,810585	-0,158698	-691,155348	-88,187036	19,832829	1,131468	-8,810585	-0,158698	-691,155348	-88,187036	19,832829
10:27:04,28	0,492008	3,883006	-0,139979	0,116971	0,292976	0,001024	1,131383	-8,814021	-0,159464	0,661683	0,661602	19,813543	6,489008	-8,152513	-1,253399	-287,911111	-364,668217	32,445721	1,131383	-8,814021	-0,159464	-691,238934	-88,151979	19,813543	1,131383	-8,814021	-0,159464	-691,238934	-88,151979	19,813543
10:27:04,33	0,492008	3,883006	-0,139979	0,116971	0,292976	0,001024	1,137270	-8,812687	-0,157109	0,604278	0,950689	19,830819	6,489736	-8,152664	-1,252604	-287,860928	-364,635192	32,436193	1,137270	-8,812687	-0,157109	-691,191668	-88,324980	19,830819	1,137270	-8,812687	-0,157109	-691,191668	-88,324980	19,830819
10:27:04,38	0,492008	3,883006	-0,139979	0,116971	0,292976	0,001024	1,137036	-8,813393	-0,156314	0,694673	0,965498	19,821290	6,483827	-8,148612	-1,252270	-287,876365	-364,596060	32,407911	1,137036	-8,813393	-0,156314	-691,156679	-88,291848	19,821290	1,137036	-8,813393	-0,156314	-691,156679	-88,291848	19,821290
10:27:04,43	0,492008	3,883006	-0,139979	0,116971	0,292976	0,001024	1,136482	-8,806250	-0,155980	0,349412	0,903729	19,793008	6,489727	-8,150679	-1,252635	-287,863117	-364,635350	32,407452	1,136482	-8,806250	-0,155980	-690,941222	-88,310088	19,793008	1,136482	-8,806250	-0,155980	-690,941222	-88,310088	19,793008
10:27:04,48	0,492008	3,883006	-0,139979	0,116971	0,292976	0,001024	1,135321	-8,812393	-0,156346	0,641434	0,874501	19,792549	6,489911	-8,150856	-1,254514	-287,790837	-364,573735	32,448592	1,135321	-8,812393	-0,156346	-691,131407	-88,248216	19,792549	1,135321	-8,812393	-0,156346	-691,131407	-88,248216	19,792549
10:27:04,53	0,492008	3,883006	-0,139979	0,116971	0,292976	0,001024	1,135383	-8,812640	-0,158224	0,743806	0,909492	19,833689	6,488125	-8,146577	-1,250670	-287,805122	-364,553002	32,428010	1,135383	-8,812640	-0,158224	-691,048466	-88,218060	19,833689	1,135383	-8,812640	-0,158224	-691,048466	-88,218060	19,833689
10:27:04,58	0,492008	3,883006	-0,139979	0,116971	0,292976	0,001024	1,132570	-8,808955	-0,154380	0,562974	0,740483	19,813107	6,486409	-8,148004	-1,256510	-287,783533	-364,535483	32,397479	1,132570	-8,808955	-0,154380	-690,939989	-88,166256	19,813107	1,132570	-8,808955	-0,154380	-690,939989	-88,166256	19,813107
10:27:04,63	0,492008	3,883006	-0,139979	0,116971	0,292976	0,001024	1,134663	-8,808182	-0,160220	0,548763	0,859284	19,782576	6,488227	-8,142792	-1,254540	-287,754368	-364,507915	32,441557	1,134663	-8,808182	-0,160220	-690,893547	-88,211796	19,782576	1,134663	-8,808182	-0,160220	-690,893547	-88,211796	19,782576
10:27:04,68	0,492008	3,883006	-0,139979	0,116971	0,292976	0,001024	1,129241	-8,807151	-0,158250	0,533573	0,588812	19,826654	6,487179	-8,149323	-1,255290	-287,721901	-364,479627	32,422055	1,129241	-8,807151	-0,158250	-690,827751	-88,056640	19,826654	1,129241	-8,807151	-0,158250	-690,827751	-88,056640	19,826654
10:27:04,73	0,492008	3,883006	-0,139979	0,116971	0,292976	0,001024	1,135422	-8,809508	-0,159001	0,696892	0,924151	19,807152	6,483537	-8,146750	-1,254546	-287,766714	-364,476847	32,426750	1,135422	-8,809508	-0,159001	-690,849492	-88,206440	19,807152	1,135422	-8,809508	-0,159001	-690,849492	-88,206440	19,807152
10:27:04,78	0,492008	3,883006	-0,139979	0,116971	0,292976	0,001024	1,135014	-8,805068	-0,158257	0,446025	0,862752	19,811847	6,488460	-8,143435	-1,252959	-287,689831	-364,397609	32,433719	1,135014	-8,805068	-0,158257	-690,751837	-88,235835	19,811847	1,135014	-8,805068	-0,158257	-690,751837	-88,235835	19,811847
10:27:04,83	0,492008	3,883006	-0,139979	0,116971	0,292976	0,001024	1,129681	-8,807674	-0,156669	0,688585	0,612419	19,818817	6,484373	-8,142002	-1,254145	-287,666048	-364,408468	32,409129	1,129681	-8,807674	-0,156669	-690,713824	-88,067557	19,818817	1,129681	-8,807674	-0,156669	-690,713824	-88,067557	19,818817
10:27:04,88	0,492008	3,883006	-0,139979	0,116971	0,292976	0,001024	1,130484	-8,803417	-0,157855	0,469732	0,680176	19,794226	6,482641	-8,148990	-1,253708	-287,669653	-364,396847	32,437008	1,130484	-8,803417	-0,157855	-690,598539	-88,062797	19,794226	1,130484	-8,803417	-0,157855	-690,598539	-88,062797	19,794226
10:27:04,93	0,492008	3,883006	-0,139979	0,116971	0,292976	0,001024	1,137402	-8,805412	-0,157419	0,581693	1,031003	19,822105	6,484334	-8,145245	-1,251813	-287,703525	-364,388741	32,413085	1,137402	-8,805412	-0,157419	-690,643124	-88,255068	19,822105	1,137402	-8,805412	-0,157419	-690,643124	-88,255068	19,822105
10:27:04,98	0,492008	3,883006	-0,139979	0,116971	0,292976	0,001024	1,133311	-8,805006	-0,155523	0,550667	0,784900	19,798182	6,480903	-8,148372	-1,252965	-287,678279	-364,343582	32,404226	1,133311	-8,805006	-0,155523	-690,642282	-88,180052	19,798182	1,133311	-8,805006	-0,155523	-690,642282	-88,180052	19,798182
10:27:05,03	0,492008	3,883006	-0,139979	0,116971	0,292976	0,001024	1,137735	-8,803598	-0,156675	0,529185	1,014227	19,789323	6,480415	-8,152426	-1,255250	-287,646112	-364,311565	32,425006	1,137735	-8,803598	-0,156675	-690,553239	-88,298001	19,789323	1,137735	-8,803598	-0,156675	-690,553239	-88,298001	19,789323
10:27:05,08	0,492008	3,883006	-0,139979	0,116971	0,292976	0,001024	1,141491	-8,805202	-0,158960	0,656432	1,221347	19,810103	6,481631	-8,146361	-1,252908	-287,618548	-364,297633	32,453924	1,141491	-8,805202	-0,158960	-690,551948	-88,385666	19,810103	1,141491	-8,805202	-0,158960	-690,551948	-88,385666	19,810103
10:27:05,13	0,492008	3,883006	-0,139979	0,116971	0,292976	0,001024	1,135630	-8,803222	-0,156618	0,579318	0,933515	19,839022	6,482208	-8,143196	-1,251794	-287,632439	-364,271298	32,411196	1,135630	-8,803222	-0,156618	-690,473630	-88,213462	19,839022	1,135630	-8,803222	-0,156618	-690,473630	-88,213462	19,839022
10:27:05,18	0,492008	3,883006	-0,139979	0,116971	0,292976	0,001024	1,132601	-8,802140	-0,155504	0,538879	0,750789	19,796293	6,482881	-8,144149	-1,256816	-287,580293	-364,287014	32,413188	1,132601	-8,802140	-0,155504	-690,429078	-88,158380	19,796293	1,132601	-8,802140	-0,155504	-690,429078	-88,158380	19,796293
10:27:05,23	0,492008	3,883006	-0,139979	0,116971	0,292976	0,001024	1,133089	-8,803199	-0,160526	0,606411	0,829194	19,798285	6,482896	-8,143201	-1,254501	-287,593120	-364,238367	32,403922	1,133089	-8,803199	-0,160526	-690,444678	-88,118300	19,798285	1,133089	-8,803199	-0,160526	-690,444678	-88,118300	19,798285
10:27:05,28	0,492008	3,883006	-0,139979	0,116971	0,292976	0,001024	1,132261	-8,802739	-0,158212	0,618207	0,750690	19,789019	6,487139	-8,138836	-1,251770	-287,533544	-364,234364	32,398312	1,132261	-8,802739	-0,158212	-690,396773	-88,131782	19,789019	1,132261	-8,802739	-0,158212	-690,396773	-88,131782	19,789019
10:27:05,33	0,492008	3,883006	-0,139979	0,116971	0,292976	0,001024	1,126359	-8,804230	-0,155480	0,728999	0,493395	19,783409	6,482418	-8,143779	-1,253306	-287,538892	-364,255138	32,406777	1,126359	-8,804230	-0,155480	-690,403032	-87,925795	19,783409	1,126359	-8,804230	-0,155480	-690,403032	-87,925795	19,783409
10:27:05,38	0,492008	3,883006	-0,139979	0,116971	0,292976	0,001024	1,133001	-8,802613	-0,157016	0,624290	0,844505	19,791874	6,477730	-8,143753	-1,251372	-287,544387	-364,217736	32,406048	1,133001	-8,802613	-0,157016	-690,380866	-88,096037	19,791874	1,133001	-8,802613	-0,157016	-690,380866	-88,096037	19,791874
10:27:05,43	0,492008	3,883006	-0,139979	0,116971	0,292976	0,001024	1,132997	-8,802096	-0,157772	0,690010	0,837394	19,799407	6,481972	-8,143517	-1,254061	-287,498563	-364,171457	32,414309	1,132997	-8,802096	-0,157772	-690,274517	-88,102852	19,799407	1,132997	-8,802096	-0,157772	-690,274517	-88,102852	19,799407
10:27:05,48	0,492008	3,883006	-0,139979	0,116971	0,292976	0,001024	1,132997	-8,802096	-0,157772	0,690010	0,837394	19,799407	6,480193	-8,143224	-1,255612	-287,497246	-364,176547	32,424502	1,132997	-8,802096	-0,157772	-690,274517	-88,102852	19,799407	1,132997	-8,802096	-0,157772	-690,274517	-88,102852	19,799407
10:27:05,53	0,492008	3,883006	-0,139979	0,116971	0,292976	0,001024	1,133633	-8,800409	-0,159322	0,598535	0,874150	19,809600	6,479767	-8,140509	-1,251755	-287,456636	-364,092971	32,376293	1,133633	-8,800409	-0,159322	-690,233559	-88,116019	19,809600	1,133633	-8,800409	-0,159322	-690,233559	-88,116019	19,809600
10:27:05,58	0,492008	3,883006	-0,139979	0,116971	0,292976	0,001024	1,131494	-8,798682	-0,155465	0,601417	0,756309	19,761390	6,479681	-8,144428	-1,253678	-287,497351	-364,099222	32,406156	1,131494	-8,798682	-0,155465	-690,095112	-88,065958	19,761390	1,131494	-8,798682	-0,155465	-690,095112	-88,065958	19,761390
10:27:05,63	0,492008	3,883006	-0,139979	0,116971	0,292976	0,001024	1,134931	-8,800568	-0,157388	0,673711	0,902907	19,791253	6,476203	-8,144611	-1,254882	-287,475224	-364,102958	32,347772	1,134931	-8,800568	-0,157388	-690,170858	-88,189177	19,791253	1,134931	-8,800568	-0,157388	-690,170858	-88,189177	19,791253
10:27:05,68	0,492008	3,883006	-0,139979	0,116971	0,292976	0,001024	1,136828	-8,797646	-0,158592	0,529625	1,022599	19,732869	6,476164	-8,143784	-1,254056	-287,488770	-364,086633	32,425569	1,136828	-8,797646	-0,158592	-690,085612	-88,218426	19,732869	1,136828	-8,797646	-0,158592	-690,085612	-88,218426	19,732869
10:27:05,73	0,492008	3,883006	-0,139979	0,116971	0,292976	0,001024	1,136132	-8,797200	-0,157766	0,513770	0,966473	19,810667	6,478600	-8,145362	-1,256388	-287,467979	-364,048579	32,399110	1,136132	-8,797200	-0,157766	-690,066415	-88,219855	19,810667	1,136132	-8,797200	-0,157766	-690,066415	-88,219855	19,810667
10:27:05,78	0,492008	3,883006	-0,139979	0,116971	0,292976	0,001024	1,136280	-8,800098	-0,160099	0,707842	0,973186	19,784207	6,477433	-8,139600	-1,253310	-287,452729	-364,056543	32,382943	1,136280	-8,800098	-0,160099	-690,099872	-88,224818	19,784207	1,136280	-8,800098	-0,160099	-690,099872	-88,224818	19,784207
10:27:05,83	0,492008	3,883006	-0,139979	0,116971	0,292976	0,001024	1,131874	-8,796207	-0,157021	0,506200	0,761255	19,768040	6,476900	-8,146667	-1,252490	-287,445256	-364,056706	32,395757	1,131874	-8,796207	-0,157021	-689,996013	-88,090866	19,768040	1,131874	-8,796207	-0,157021	-689,996013	-88,090866	19,768040
10:27:05,88	0,492008	3,883006	-0,139979	0,116971	0,292976	0,001024	1,138261	-8,799278	-0,156200	0,669522	1,099917	19,780854	6,478817	-8,139261	-1,254425	-287,366566	-364,013239	32,398948	1,138261	-8,799278	-0,156200	-690,073817	-88,253560	19,780854	1,138261	-8,799278	-0,156200	-690,073817	-88,253560	19,780854
10:27:05,93	0,492008	3,883006	-0,139979	0,116971	0,292976	0,001024	1,132437	-8,798236	-0,156185	0,733271	0,842809	19,769008	6,478909	-8,141103	-1,252475	-287,346687	-363,977441	32,383911	1,132437	-8,798236	-0,156185	-689,928276	-88,053498	19,769008	1,132437	-8,798236	-0,156185	-689,928276	-88,053498	19,769008
10:27:05,98	0,492008	3,883006	-0,139979	0,116971	0,292976	0,001024	1,132437	-8,798236	-0,156185	0,733271	0,842809	19,769008	6,475898	-8,142318	-1,255955	-287,357853	-364,012852	32,413379	1,132437	-8,798236	-0,156185	-689,928276	-88,053498	19,769008	1,132437	-8,798236	-0,156185	-689,928276	-88,053498	19,769008
10:27:06,03	0,492008	3,883006	-0,139979	0,116971	0,292976	0,001024	1,134995	-8,796236	-0,159665	0,593005	0,983850	19,798476	6,480029	-8,142394	-1,252841	-287,369710	-363,985839	32,418019	1,134995	-8,796236	-0,159665	-689,911518	-88,113244	19,798476	1,134995	-8,796236	-0,159665	-689,911518	-88,113244	19,798476
10:27:06,08	0,492008	3,883006	-0,139979	0,116971	0,292976	0,001024	1,132996	-8,799852	-0,156552	0,798488	0,856137	19,803117	6,482406	-8,143330	-1,254408	-287,374288	-363,951025	32,396181	1,132996	-8,799852	-0,156552	-689,989869	-88,084052	19,803117	1,132996	-8,799852	-0,156552	-689,989869	-88,084052	19,803117
10:27:06,13	0,492008	3,883006	-0,139979	0,116971	0,292976	0,001024	1,132618	-8,802378	-0,158118	0,957742	0,815098	19,781278	6,477734	-8,137803	-1,254046	-287,360531	-363,897773	32,392693	1,132618	-8,802378	-0,158118	-690,028968	-88,095401	19,781278	1,132618	-8,802378	-0,158118	-690,028968	-88,095401	19,781278
10:27:06,18	0,492008	3,883006	-0,139979	0,116971	0,292976	0,001024	1,130167	-8,795569	-0,157757	0,656634	0,672958	19,777790	6,476040	-8,138340	-1,254790	-287,317553	-363,915771	32,411135	1,130167	-8,795569	-0,157757	-689,795514	-88,045173	19,777790	1,130167	-8,795569	-0,157757	-689,795514	-88,045173	19,777790
10:27:06,23	0,492008	3,883006	-0,139979	0,116971	0,292976	0,001024	1,131479	-8,794370	-0,158500	0,600214	0,787381	19,796232	6,471913	-8,138172	-1,256765	-287,316580	-363,923342	32,377480	1,131479	-8,794370	-0,158500	-689,757852	-88,033711	19,796232	1,131479	-8,794370	-0,158500	-689,757852	-88,033711	19,796232
10:27:06,28	0,492008	3,883006	-0,139979	0,116971	0,292976	0,001024	1,133397	-8,790712	-0,160475	0,403902	0,891771	19,762577	6,473797	-8,142337	-1,252068	-287,295971	-363,882263	32,380279	1,133397	-8,790712	-0,160475	-689,666973	-88,079924	19,762577	1,133397	-8,790712	-0,160475	-689,666973	-88,079924	19,762577
10:27:06,33	0,492008	3,883006	-0,139979	0,116971	0,292976	0,001024	1,136062	-8,794426	-0,155778	0,642932	1,027634	19,765376	6,474910	-8,141858	-1,251697	-287,316264	-363,913517	32,369834	1,136062	-8,794426	-0,155778	-689,719524	-88,153225	19,765376	1,136062	-8,794426	-0,155778	-689,719524	-88,153225	19,765376
10:27:06,38	0,492008	3,883006	-0,139979	0,116971	0,292976	0,001024	1,135091	-8,795150	-0,155407	0,643382	0,975193	19,754931	6,476757	-8,136263	-1,253268	-287,285590	-363,847238	32,359211	1,135091	-8,795150	-0,155407	-689,775932	-88,129440	19,754931	1,135091	-8,795150	-0,155407	-689,775932	-88,129440	19,754931
10:27:06,43	0,492008	3,883006	-0,139979	0,116971	0,292976	0,001024	1,129322	-8,793953	-0,156978	0,653845	0,668617	19,744309	6,475028	-8,141948	-1,253990	-287,277617	-363,845439	32,397246	1,129322	-8,793953	-0,156978	-689,671459	-87,983130	19,744309	1,129322	-8,793953	-0,156978	-689,671459	-87,983130	19,744309
10:27:06,48	0,492008	3,883006	-0,139979	0,116971	0,292976	0,001024	1,135110	-8,795298	-0,157701	0,729320	0,975628	19,782343	6,475623	-8,136449	-1,252826	-287,281333	-363,780200	32,428655	1,135110	-8,795298	-0,157701	-689,701553	-88,130521	19,782343	1,135110	-8,795298	-0,157701	-689,701553	-88,130521	19,782343
10:27:06,53	0,492008	3,883006	-0,139979	0,116971	0,292976	0,001024	1,130049	-8,793064	-0,156536	0,667792	0,676623	19,813752	6,471577	-8,140388	-1,254394	-287,253632	-363,794052	32,379145	1,130049	-8,793064	-0,156536	-689,587711	-88,032246	19,813752	1,130049	-8,793064	-0,156536	-689,587711	-88,032246	19,813752
10:27:06,58	0,492008	3,883006	-0,139979	0,116971	0,292976	0,001024	1,135484	-8,791529	-0,158104	0,589862	0,990140	19,764242	6,475707	-8,144058	-1,252060	-287,264617	-363,802574	32,358354	1,135484	-8,791529	-0,158104	-689,545199	-88,145347	19,764242	1,135484	-8,791529	-0,158104	-689,545199	-88,145347	19,764242
10:27:06,63	0,492008	3,883006	-0,139979	0,116971	0,292976	0,001024	1,136598	-8,796941	-0,155771	0,858388	1,042809	19,743451	6,471597	-8,137609	-1,255184	-287,241048	-363,781277	32,370631	1,136598	-8,796941	-0,155771	-689,701476	-88,180116	19,743451	1,136598	-8,796941	-0,155771	-689,701476	-88,180116	19,743451
10:27:06,68	0,492008	3,883006	-0,139979	0,116971	0,292976	0,001024	1,133067	-8,790157	-0,158894	0,535857	0,868990	19,755728	6,477002	-8,141249	-1,253581	-287,201041	-363,791835	32,378991	1,133067	-8,790157	-0,158894	-689,491476	-88,076799	19,755728	1,133067	-8,790157	-0,158894	-689,491476	-88,076799	19,755728
10:27:06,73	0,492008	3,883006	-0,139979	0,116971	0,292976	0,001024	1,133518	-8,796658	-0,157291	0,884743	0,932323	19,764088	6,475177	-8,139993	-1,255933	-287,229557	-363,764569	32,381459	1,133518	-8,796658	-0,157291	-689,652880	-88,048801	19,764088	1,133518	-8,796658	-0,157291	-689,652880	-88,048801	19,764088
10:27:06,78	0,492008	3,883006	-0,139979	0,116971	0,292976	0,001024	1,133343	-8,794449	-0,159643	0,779252	0,884896	19,766556	6,472308	-8,138816	-1,256306	-287,201709	-363,725478	32,396867	1,133343	-8,794449	-0,159643	-689,584996	-88,082492	19,766556	1,133343	-8,794449	-0,159643	-689,584996	-88,082492	19,766556
10:27:06,83	0,492008	3,883006	-0,139979	0,116971	0,292976	0,001024	1,133758	-8,791376	-0,160016	0,667242	0,911050	19,781964	6,470598	-8,137789	-1,255950	-287,185583	-363,704706	32,353400	1,133758	-8,791376	-0,160016	-689,455789	-88,088920	19,781964	1,133758	-8,791376	-0,160016	-689,455789	-88,088920	19,781964
10:27:06,88	0,492008	3,883006	-0,139979	0,116971	0,292976	0,001024	1,133723	-8,789381	-0,159660	0,589567	0,912822	19,738497	6,468090	-8,138929	-1,251299	-287,252646	-363,742535	32,373671	1,133723	-8,789381	-0,159660	-689,376876	-88,084418	19,738497	1,133723	-8,789381	-0,159660	-689,376876	-88,084418	19,738497
10:27:06,93	0,492008	3,883006	-0,139979	0,116971	0,292976	0,001024	1,135965	-8,787780	-0,155009	0,439984	0,990234	19,758768	6,470057	-8,138808	-1,253962	-287,167623	-363,695406	32,395666	1,135965	-8,787780	-0,155009	-689,400722	-88,182992	19,758768	1,135965	-8,787780	-0,155009	-689,400722	-88,182992	19,758768
10:27:06,98	0,492008	3,883006	-0,139979	0,116971	0,292976	0,001024	1,134876	-8,789423	-0,157673	0,608739	0,983668	19,780763	6,471325	-8,138179	-1,253199	-287,130623	-363,694298	32,356407	1,134876	-8,789423	-0,157673	-689,360931	-88,104062	19,780763	1,134876	-8,789423	-0,157673	-689,360931	-88,104062	19,780763
10:27:07,03	0,492008	3,883006	-0,139979	0,116971	0,292976	0,001024	1,133697	-8,790206	-0,156909	0,668952	0,953867	19,741505	6,473079	-8,134825	-1,254754	-287,132704	-363,666750	32,373594	1,133697	-8,790206	-0,156909	-689,362240	-88,041340	19,741505	1,133697	-8,790206	-0,156909	-689,362240	-88,041340	19,741505
10:27:07,08	0,492008	3,883006	-0,139979	0,116971	0,292976	0,001024	1,129916	-8,790048	-0,158464	0,683547	0,741667	19,758691	6,469447	-8,138302	-1,252837	-287,193660	-363,663617	32,362320	1,129916	-8,790048	-0,158464	-689,335235	-87,956713	19,758691	1,129916	-8,790048	-0,158464	-689,335235	-87,956713	19,758691
10:27:07,13	0,492008	3,883006	-0,139979	0,116971	0,292976	0,001024	1,134743	-8,788641	-0,156547	0,582607	0,938308	19,747417	6,469010	-8,142527	-1,252016	-287,145028	-363,634784	32,366387	1,134743	-8,788641	-0,156547	-689,325707	-88,138981	19,747417	1,134743	-8,788641	-0,156547	-689,325707	-88,138981	19,747417
10:27:07,18	0,492008	3,883006	-0,139979	0,116971	0,292976	0,001024	1,138620	-8,790375	-0,155726	0,722064	1,167645	19,751484	6,467857	-8,137178	-1,253574	-287,115047	-363,633082	32,377366	1,138620	-8,790375	-0,155726	-689,322373	-88,214038	19,751484	1,138620	-8,790375	-0,155726	-689,322373	-88,214038	19,751484
10:27:07,23	0,492008	3,883006	-0,139979	0,116971	0,292976	0,001024	1,134564	-8,786703	-0,157284	0,547565	0,981841	19,762463	6,470197	-8,130352	-1,253228	-287,112323	-363,621361	32,354694	1,134564	-8,786703	-0,157284	-689,208591	-88,081438	19,762463	1,134564	-8,786703	-0,157284	-689,208591	-88,081438	19,762463
10:27:07,28	0,492008	3,883006	-0,139979	0,116971	0,292976	0,001024	1,127483	-8,785316	-0,156938	0,486966	0,610103	19,739792	6,470258	-8,137901	-1,252396	-287,095612	-363,643594	32,371576	1,127483	-8,785316	-0,156938	-689,160328	-87,897280	19,739792	1,127483	-8,785316	-0,156938	-689,160328	-87,897280	19,739792
10:27:07,33	0,492008	3,883006	-0,139979	0,116971	0,292976	0,001024	1,133990	-8,789143	-0,156107	0,675070	0,974059	19,756673	6,472565	-8,134993	-1,252810	-287,116541	-363,628395	32,363669	1,133990	-8,789143	-0,156107	-689,272643	-88,044128	19,756673	1,133990	-8,789143	-0,156107	-689,272643	-88,044128	19,756673
10:27:07,38	0,492008	3,883006	-0,139979	0,116971	0,292976	0,001024	1,130319	-8,789687	-0,156521	0,706073	0,757436	19,748767	6,469115	-8,139455	-1,254723	-287,097447	-363,589633	32,374311	1,130319	-8,789687	-0,156521	-689,284369	-87,972569	19,748767	1,130319	-8,789687	-0,156521	-689,284369	-87,972569	19,748767
10:27:07,43	0,492008	3,883006	-0,139979	0,116971	0,292976	0,001024	1,135907	-8,788930	-0,158433	0,709831	1,045213	19,759408	6,469786	-8,136393	-1,253563	-287,060818	-363,572997	32,359796	1,135907	-8,788930	-0,158433	-689,221196	-88,123519	19,759408	1,135907	-8,788930	-0,158433	-689,221196	-88,123519	19,759408
10:27:07,48	0,492008	3,883006	-0,139979	0,116971	0,292976	0,001024	1,132920	-8,787980	-0,157273	0,693162	0,913260	19,744893	6,468588	-8,134452	-1,252811	-287,068852	-363,571066	32,345028	1,132920	-8,787980	-0,157273	-689,163304	-88,020944	19,744893	1,132920	-8,787980	-0,157273	-689,163304	-88,020944	19,744893
10:27:07,53	0,492008	3,883006	-0,139979	0,116971	0,292976	0,001024	1,131838	-8,785973	-0,156521	0,586413	0,849091	19,730126	6,469143	-8,135565	-1,254751	-287,073879	-363,599640	32,345276	1,131838	-8,785973	-0,156521	-689,112443	-88,000204	19,730126	1,131838	-8,785973	-0,156521	-689,112443	-88,000204	19,730126
10:27:07,58	0,492008	3,883006	-0,139979	0,116971	0,292976	0,001024	1,132524	-8,787010	-0,158461	0,613072	0,894689	19,730373	6,469160	-8,137186	-1,255113	-287,081668	-363,554101	32,375869	1,132524	-8,787010	-0,158461	-689,167180	-88,008444	19,730373	1,132524	-8,787010	-0,158461	-689,167180	-88,008444	19,730373
10:27:07,63	0,492008	3,883006	-0,139979	0,116971	0,292976	0,001024	1,133919	-8,787835	-0,158823	0,691545	0,937727	19,760966	6,466944	-8,134180	-1,253937	-287,034229	-363,485306	32,381777	1,133919	-8,787835	-0,158823	-689,153514	-88,074933	19,760966	1,133919	-8,787835	-0,158823	-689,153514	-88,074933	19,760966
10:27:07,68	0,492008	3,883006	-0,139979	0,116971	0,292976	0,001024	1,132424	-8,784412	-0,157647	0,596861	0,866684	19,766874	6,467505	-8,135841	-1,253952	-287,053087	-363,487878	32,362368	1,132424	-8,784412	-0,157647	-688,979514	-88,028637	19,766874	1,132424	-8,784412	-0,157647	-688,979514	-88,028637	19,766874
10:27:07,73	0,492008	3,883006	-0,139979	0,116971	0,292976	0,001024	1,133582	-8,785729	-0,157663	0,653668	0,911853	19,747465	6,466906	-8,135347	-1,256292	-287,056670	-363,475601	32,359346	1,133582	-8,785729	-0,157663	-689,026060	-88,074369	19,747465	1,133582	-8,785729	-0,157663	-689,026060	-88,074369	19,747465
10:27:07,78	0,492008	3,883006	-0,139979	0,116971	0,292976	0,001024	1,133455	-8,784963	-0,160002	0,622694	0,895963	19,744443	6,469919	-8,136305	-1,254693	-287,027144	-363,475706	32,387516	1,133455	-8,784963	-0,160002	-688,996929	-88,080222	19,744443	1,133455	-8,784963	-0,160002	-688,996929	-88,080222	19,744443
10:27:07,83	0,492008	3,883006	-0,139979	0,116971	0,292976	0,001024	1,132777	-8,788052	-0,158404	0,797961	0,886371	19,772613	6,471112	-8,131509	-1,257440	-287,005391	-363,474893	32,365682	1,132777	-8,788052	-0,158404	-689,064100	-88,036652	19,772613	1,132777	-8,788052	-0,158404	-689,064100	-88,036652	19,772613
10:27:07,88	0,492008	3,883006	-0,139979	0,116971	0,292976	0,001024	1,128028	-8,786686	-0,161150	0,738550	0,657811	19,750779	6,465846	-8,138606	-1,254694	-287,020614	-363,447374	32,377621	1,128028	-8,786686	-0,161150	-689,016340	-87,892349	19,750779	1,128028	-8,786686	-0,161150	-689,016340	-87,892349	19,750779
10:27:07,93	0,492008	3,883006	-0,139979	0,116971	0,292976	0,001024	1,136806	-8,785675	-0,158404	0,702165	1,087351	19,762718	6,467693	-8,131553	-1,251592	-286,977118	-363,429687	32,377219	1,136806	-8,785675	-0,158404	-688,973311	-88,151924	19,762718	1,136806	-8,785675	-0,158404	-688,973311	-88,151924	19,762718
10:27:07,98	0,492008	3,883006	-0,139979	0,116971	0,292976	0,001024	1,129775	-8,783748	-0,155303	0,639027	0,750568	19,762316	6,470674	-8,135210	-1,253147	-286,965435	-363,446035	32,343578	1,129775	-8,783748	-0,155303	-688,885181	-87,936779	19,762316	1,129775	-8,783748	-0,155303	-688,885181	-87,936779	19,762316
10:27:08,03	0,492008	3,883006	-0,139979	0,116971	0,292976	0,001024	1,131451	-8,788158	-0,156857	0,860035	0,856010	19,728675	6,471199	-8,134853	-1,253916	-286,986573	-363,455154	32,368341	1,131451	-8,788158	-0,156857	-689,010364	-87,962900	19,728675	1,131451	-8,788158	-0,156857	-689,010364	-87,962900	19,728675
10:27:08,08	0,492008	3,883006	-0,139979	0,116971	0,292976	0,001024	1,130880	-8,788435	-0,157627	0,855955	0,812546	19,753438	6,468949	-8,135731	-1,254677	-286,962646	-363,382937	32,375197	1,130880	-8,788435	-0,157627	-689,036161	-87,961501	19,753438	1,130880	-8,788435	-0,157627	-689,036161	-87,961501	19,753438
10:27:08,13	0,492008	3,883006	-0,139979	0,116971	0,292976	0,001024	1,132766	-8,786925	-0,158388	0,851941	0,895238	19,760294	6,466616	-8,134111	-1,253900	-286,937919	-363,414616	32,373293	1,132766	-8,786925	-0,158388	-688,921642	-88,026872	19,760294	1,132766	-8,786925	-0,158388	-688,921642	-88,026872	19,760294
10:27:08,18	0,492008	3,883006	-0,139979	0,116971	0,292976	0,001024	1,132528	-8,784094	-0,157610	0,689671	0,920149	19,758390	6,463598	-8,133572	-1,257446	-286,975255	-363,391838	32,342206	1,132528	-8,784094	-0,157610	-688,861698	-87,983328	19,758390	1,132528	-8,784094	-0,157610	-688,861698	-87,983328	19,758390
10:27:08,23	0,492008	3,883006	-0,139979	0,116971	0,292976	0,001024	1,133571	-8,781211	-0,161156	0,540820	0,930620	19,727303	6,461313	-8,135532	-1,253116	-286,961610	-363,355013	32,398067	1,133571	-8,781211	-0,161156	-688,784244	-88,054668	19,727303	1,133571	-8,781211	-0,161156	-688,784244	-88,054668	19,727303
10:27:08,28	0,492008	3,883006	-0,139979	0,116971	0,292976	0,001024	1,136411	-8,780212	-0,156827	0,527596	1,071719	19,783164	6,468460	-8,133333	-1,255834	-286,912125	-363,370761	32,371198	1,136411	-8,780212	-0,156827	-688,719062	-88,136532	19,783164	1,136411	-8,780212	-0,156827	-688,719062	-88,136532	19,783164
10:27:08,33	0,492008	3,883006	-0,139979	0,116971	0,292976	0,001024	1,130933	-8,785302	-0,159545	0,803366	0,837618	19,756295	6,468428	-8,133738	-1,255072	-286,942477	-363,335036	32,367280	1,130933	-8,785302	-0,159545	-688,842835	-87,940649	19,756295	1,130933	-8,785302	-0,159545	-688,842835	-87,940649	19,756295
10:27:08,38	0,492008	3,883006	-0,139979	0,116971	0,292976	0,001024	1,131299	-8,785477	-0,158783	0,828222	0,812505	19,752377	6,463167	-8,133784	-1,253897	-286,919687	-363,350142	32,374621	1,131299	-8,785477	-0,158783	-688,831706	-87,994497	19,752377	1,131299	-8,785477	-0,158783	-688,831706	-87,994497	19,752377
10:27:08,43	0,492008	3,883006	-0,139979	0,116971	0,292976	0,001024	1,133971	-8,780944	-0,157607	0,590818	0,978696	19,759718	6,464427	-8,134837	-1,255463	-286,896334	-363,319804	32,337606	1,133971	-8,780944	-0,157607	-688,713268	-88,037994	19,759718	1,133971	-8,780944	-0,157607	-688,713268	-88,037994	19,759718
10:27:08,48	0,492008	3,883006	-0,139979	0,116971	0,292976	0,001024	1,134252	-8,782562	-0,159173	0,712895	0,998403	19,722703	6,469162	-8,132908	-1,253113	-286,876165	-363,340970	32,350931	1,134252	-8,782562	-0,159173	-688,718191	-88,040406	19,722703	1,134252	-8,782562	-0,159173	-688,718191	-88,040406	19,722703
10:27:08,53	0,492008	3,883006	-0,139979	0,116971	0,292976	0,001024	1,130214	-8,785698	-0,156823	0,867729	0,816450	19,736028	6,465616	-8,133720	-1,253098	-286,879791	-363,344493	32,374339	1,130214	-8,785698	-0,156823	-688,809545	-87,905336	19,736028	1,130214	-8,785698	-0,156823	-688,809545	-87,905336	19,736028
10:27:08,58	0,492008	3,883006	-0,139979	0,116971	0,292976	0,001024	1,132690	-8,783032	-0,156809	0,724270	0,943848	19,759436	6,460930	-8,132893	-1,253905	-286,881744	-363,300762	32,351337	1,132690	-8,783032	-0,156809	-688,743778	-87,972341	19,759436	1,132690	-8,783032	-0,156809	-688,743778	-87,972341	19,759436
10:27:08,63	0,492008	3,883006	-0,139979	0,116971	0,292976	0,001024	1,134317	-8,778561	-0,157615	0,528646	1,004899	19,736434	6,465739	-8,130050	-1,255034	-286,823718	-363,302618	32,372002	1,134317	-8,778561	-0,157615	-688,588386	-88,039014	19,736434	1,134317	-8,778561	-0,157615	-688,588386	-88,039014	19,736434
10:27:08,68	0,492008	3,883006	-0,139979	0,116971	0,292976	0,001024	1,129450	-8,781304	-0,158744	0,698706	0,802990	19,757099	6,466257	-8,131314	-1,255443	-286,875128	-363,259778	32,369208	1,129450	-8,781304	-0,158744	-688,633681	-87,858855	19,757099	1,129450	-8,781304	-0,158744	-688,633681	-87,858855	19,757099
10:27:08,73	0,492008	3,883006	-0,139979	0,116971	0,292976	0,001024	1,130286	-8,782385	-0,159153	0,766282	0,780526	19,754305	6,465164	-8,132219	-1,253885	-286,839310	-363,270668	32,347840	1,130286	-8,782385	-0,159153	-688,650915	-87,946956	19,754305	1,130286	-8,782385	-0,159153	-688,650915	-87,946956	19,754305
10:27:08,78	0,492008	3,883006	-0,139979	0,116971	0,292976	0,001024	1,131616	-8,781891	-0,157595	0,749075	0,886136	19,732937	6,460445	-8,130969	-1,255855	-286,839172	-363,265904	32,329179	1,131616	-8,781891	-0,157595	-688,629348	-87,945730	19,732937	1,131616	-8,781891	-0,157595	-688,629348	-87,945730	19,732937
10:27:08,83	0,492008	3,883006	-0,139979	0,116971	0,292976	0,001024	1,132893	-8,777179	-0,159565	0,508249	0,950282	19,714276	6,462885	-8,131379	-1,251924	-286,818626	-363,224398	32,367028	1,132893	-8,777179	-0,159565	-688,500286	-87,981835	19,714276	1,132893	-8,777179	-0,159565	-688,500286	-87,981835	19,714276
10:27:08,88	0,492008	3,883006	-0,139979	0,116971	0,292976	0,001024	1,132029	-8,779497	-0,155635	0,675031	0,902362	19,752125	6,466895	-8,132563	-1,251967	-286,863428	-363,272066	32,322898	1,132029	-8,779497	-0,155635	-688,515509	-87,961881	19,752125	1,132029	-8,779497	-0,155635	-688,515509	-87,961881	19,752125
10:27:08,93	0,492008	3,883006	-0,139979	0,116971	0,292976	0,001024	1,131048	-8,783562	-0,155678	0,822695	0,836422	19,707996	6,461110	-8,137203	-1,253889	-286,833621	-363,242216	32,318184	1,131048	-8,783562	-0,155678	-688,686898	-87,950871	19,707996	1,131048	-8,783562	-0,155678	-688,686898	-87,950871	19,707996
10:27:08,98	0,492008	3,883006	-0,139979	0,116971	0,292976	0,001024	1,137960	-8,780872	-0,157599	0,723586	1,206714	19,703281	6,464547	-8,130248	-1,254287	-286,858917	-363,232454	32,354541	1,137960	-8,780872	-0,157599	-688,574867	-88,123139	19,703281	1,137960	-8,780872	-0,157599	-688,574867	-88,123139	19,703281
10:27:09,03	0,492008	3,883006	-0,139979	0,116971	0,292976	0,001024	1,130218	-8,780371	-0,157997	0,693347	0,777334	19,739638	6,465862	-8,130967	-1,254246	-286,794210	-363,237709	32,363493	1,130218	-8,780371	-0,157997	-688,565788	-87,944761	19,739638	1,130218	-8,780371	-0,157997	-688,565788	-87,944761	19,739638
10:27:09,08	0,492008	3,883006	-0,139979	0,116971	0,292976	0,001024	1,130183	-8,781869	-0,157956	0,799041	0,834196	19,748590	6,464751	-8,134032	-1,253862	-286,791331	-363,190121	32,339882	1,130183	-8,781869	-0,157956	-688,577680	-87,885177	19,748590	1,130183	-8,781869	-0,157956	-688,577680	-87,885177	19,748590
10:27:09,13	0,492008	3,883006	-0,139979	0,116971	0,292976	0,001024	1,133393	-8,782439	-0,157572	0,871356	0,979825	19,724979	6,464770	-8,132486	-1,256586	-286,778843	-363,174075	32,337313	1,133393	-8,782439	-0,157572	-688,550144	-87,991546	19,724979	1,133393	-8,782439	-0,157572	-688,550144	-87,991546	19,724979
10:27:09,18	0,492008	3,883006	-0,139979	0,116971	0,292976	0,001024	1,132045	-8,781683	-0,160296	0,852178	0,912488	19,722410	6,464138	-8,128467	-1,252327	-286,788509	-363,194232	32,344353	1,132045	-8,781683	-0,160296	-688,509968	-87,953015	19,722410	1,132045	-8,781683	-0,160296	-688,509968	-87,953015	19,722410
10:27:09,23	0,492008	3,883006	-0,139979	0,116971	0,292976	0,001024	1,128880	-8,779126	-0,156038	0,696924	0,749622	19,729450	6,464169	-8,129724	-1,256982	-286,766061	-363,204038	32,336768	1,128880	-8,779126	-0,156038	-688,464495	-87,867439	19,729450	1,128880	-8,779126	-0,156038	-688,464495	-87,867439	19,729450
10:27:09,28	0,492008	3,883006	-0,139979	0,116971	0,292976	0,001024	1,129953	-8,779782	-0,160692	0,733726	0,829798	19,721865	6,461842	-8,130069	-1,253098	-286,784815	-363,131703	32,346152	1,129953	-8,779782	-0,160692	-688,479127	-87,871548	19,721865	1,129953	-8,779782	-0,160692	-688,479127	-87,871548	19,721865
10:27:09,33	0,492008	3,883006	-0,139979	0,116971	0,292976	0,001024	1,131415	-8,777939	-0,156809	0,691186	0,853406	19,731249	6,463010	-8,128705	-1,255410	-286,773080	-363,146819	32,371584	1,131415	-8,777939	-0,156809	-688,377036	-87,962697	19,731249	1,131415	-8,777939	-0,156809	-688,377036	-87,962697	19,731249
10:27:09,38	0,492008	3,883006	-0,139979	0,116971	0,292976	0,001024	1,129649	-8,778268	-0,159120	0,701081	0,779304	19,756681	6,460635	-8,131628	-1,253482	-286,791752	-363,158764	32,349995	1,129649	-8,778268	-0,159120	-688,392983	-87,898182	19,756681	1,129649	-8,778268	-0,159120	-688,392983	-87,898182	19,756681
10:27:09,43	0,492008	3,883006	-0,139979	0,116971	0,292976	0,001024	1,133369	-8,777673	-0,157192	0,650457	0,962531	19,735092	6,460179	-8,133779	-1,255024	-286,745026	-363,130156	32,326746	1,133369	-8,777673	-0,157192	-688,396894	-88,006951	19,735092	1,133369	-8,777673	-0,157192	-688,396894	-88,006951	19,735092
10:27:09,48	0,492008	3,883006	-0,139979	0,116971	0,292976	0,001024	1,135459	-8,778354	-0,158735	0,733978	1,097367	19,711844	6,463675	-8,129861	-1,253859	-286,744125	-363,155902	32,340924	1,135459	-8,778354	-0,158735	-688,366787	-88,036172	19,711844	1,135459	-8,778354	-0,158735	-688,366787	-88,036172	19,711844
10:27:09,53	0,492008	3,883006	-0,139979	0,116971	0,292976	0,001024	1,130318	-8,779422	-0,157569	0,767705	0,843690	19,726021	6,461968	-8,128200	-1,252324	-286,725109	-363,135105	32,316187	1,130318	-8,779422	-0,157569	-688,416955	-87,886283	19,726021	1,130318	-8,779422	-0,157569	-688,416955	-87,886283	19,726021
10:27:09,58	0,492008	3,883006	-0,139979	0,116971	0,292976	0,001024	1,129733	-8,777113	-0,156034	0,675142	0,819356	19,701284	6,461963	-8,127669	-1,252712	-286,745833	-363,070245	32,333327	1,129733	-8,777113	-0,156034	-688,328241	-87,864719	19,701284	1,129733	-8,777113	-0,156034	-688,328241	-87,864719	19,701284
10:27:09,63	0,492008	3,883006	-0,139979	0,116971	0,292976	0,001024	1,129276	-8,776844	-0,156422	0,706951	0,745208	19,718424	6,459605	-8,129206	-1,254633	-286,735759	-363,095292	32,352335	1,129276	-8,776844	-0,156422	-688,275299	-87,902983	19,718424	1,129276	-8,776844	-0,156422	-688,275299	-87,902983	19,718424
10:27:09,68	0,492008	3,883006	-0,139979	0,116971	0,292976	0,001024	1,131786	-8,775570	-0,158343	0,624066	0,896959	19,737432	6,466728	-8,133627	-1,253837	-286,727766	-363,091082	32,333098	1,131786	-8,775570	-0,158343	-688,258200	-87,948242	19,737432	1,131786	-8,775570	-0,158343	-688,258200	-87,948242	19,737432
10:27:09,73	0,492008	3,883006	-0,139979	0,116971	0,292976	0,001024	1,132053	-8,783949	-0,157547	1,067416	0,915676	19,718195	6,459703	-8,128029	-1,253846	-286,713816	-363,020743	32,359055	1,132053	-8,783949	-0,157547	-688,472601	-87,950508	19,718195	1,132053	-8,783949	-0,157547	-688,472601	-87,950508	19,718195
10:27:09,78	0,492008	3,883006	-0,139979	0,116971	0,292976	0,001024	1,130718	-8,775067	-0,157556	0,673412	0,823145	19,744152	6,463254	-8,128874	-1,254621	-286,694850	-363,062552	32,339100	1,130718	-8,775067	-0,157556	-688,169322	-87,938208	19,744152	1,130718	-8,775067	-0,157556	-688,169322	-87,938208	19,744152
10:27:09,83	0,492008	3,883006	-0,139979	0,116971	0,292976	0,001024	1,129674	-8,778564	-0,158331	0,828541	0,806206	19,724197	6,459183	-8,127755	-1,254612	-286,678534	-363,024646	32,354139	1,129674	-8,778564	-0,158331	-688,288722	-87,873221	19,724197	1,129674	-8,778564	-0,158331	-688,288722	-87,873221	19,724197
10:27:09,88	0,492008	3,883006	-0,139979	0,116971	0,292976	0,001024	1,130741	-8,774479	-0,158323	0,657139	0,856844	19,739237	6,459122	-8,127780	-1,256188	-286,701280	-363,037673	32,340365	1,130741	-8,774479	-0,158323	-688,139501	-87,906308	19,739237	1,130741	-8,774479	-0,158323	-688,139501	-87,906308	19,739237
10:27:09,93	0,492008	3,883006	-0,139979	0,116971	0,292976	0,001024	1,130793	-8,774439	-0,159898	0,632364	0,846354	19,725462	6,460878	-8,134230	-1,255397	-286,719227	-363,058197	32,329067	1,130793	-8,774439	-0,159898	-688,161075	-87,920866	19,725462	1,130793	-8,774439	-0,159898	-688,161075	-87,920866	19,725462
10:27:09,98	0,492008	3,883006	-0,139979	0,116971	0,292976	0,001024	1,135501	-8,779185	-0,159107	0,852416	1,085901	19,714164	6,459290	-8,130289	-1,253801	-286,644887	-362,998536	32,363469	1,135501	-8,779185	-0,159107	-688,313595	-88,050916	19,714164	1,135501	-8,779185	-0,159107	-688,313595	-88,050916	19,714164
10:27:10,03	0,492008	3,883006	-0,139979	0,116971	0,292976	0,001024	1,132882	-8,775839	-0,157512	0,767275	0,984266	19,748566	6,461590	-8,128250	-1,253063	-286,669530	-363,002748	32,334767	1,132882	-8,775839	-0,157512	-688,136095	-87,946964	19,748566	1,132882	-8,775839	-0,157512	-688,136095	-87,946964	19,748566
10:27:10,08	0,492008	3,883006	-0,139979	0,116971	0,292976	0,001024	1,129966	-8,776811	-0,156773	0,801846	0,813421	19,719864	6,458651	-8,130564	-1,254985	-286,668844	-362,995914	32,354678	1,129966	-8,776811	-0,156773	-688,177820	-87,888936	19,719864	1,129966	-8,776811	-0,156773	-688,177820	-87,888936	19,719864
10:27:10,13	0,492008	3,883006	-0,139979	0,116971	0,292976	0,001024	1,133440	-8,775423	-0,158695	0,735925	0,991221	19,739775	6,463478	-8,129137	-1,255361	-286,611421	-363,000979	32,335820	1,133440	-8,775423	-0,158695	-688,134774	-87,983808	19,739775	1,133440	-8,775423	-0,158695	-688,134774	-87,983808	19,739775
10:27:10,18	0,492008	3,883006	-0,139979	0,116971	0,292976	0,001024	1,129790	-8,778890	-0,159071	0,940531	0,853716	19,720917	6,458648	-8,130779	-1,257712	-286,681572	-362,950569	32,353043	1,129790	-8,778890	-0,159071	-688,202322	-87,834838	19,720917	1,129790	-8,778890	-0,159071	-688,202322	-87,834838	19,720917
10:27:10,23	0,492008	3,883006	-0,139979	0,116971	0,292976	0,001024	1,133627	-8,775528	-0,161423	0,774282	0,967244	19,738141	6,461769	-8,129344	-1,254598	-286,601046	-362,967119	32,311782	1,133627	-8,775528	-0,161423	-688,104645	-88,022455	19,738141	1,133627	-8,775528	-0,161423	-688,104645	-88,022455	19,738141
10:27:10,28	0,492008	3,883006	-0,139979	0,116971	0,292976	0,001024	1,130824	-8,777513	-0,158309	0,903461	0,899525	19,696879	6,458749	-8,129568	-1,254606	-286,641841	-362,944119	32,331768	1,130824	-8,777513	-0,158309	-688,131333	-87,870176	19,696879	1,130824	-8,777513	-0,158309	-688,131333	-87,870176	19,696879
10:27:10,33	0,492008	3,883006	-0,139979	0,116971	0,292976	0,001024	1,132527	-8,775010	-0,158316	0,772811	0,941253	19,716865	6,455243	-8,129924	-1,253413	-286,620542	-362,967099	32,358499	1,132527	-8,775010	-0,158316	-688,065474	-87,962135	19,716865	1,132527	-8,775010	-0,158316	-688,065474	-87,962135	19,716865
10:27:10,38	0,492008	3,883006	-0,139979	0,116971	0,292976	0,001024	1,134589	-8,772151	-0,157123	0,614910	1,078386	19,743596	6,461637	-8,127322	-1,253832	-286,654215	-362,970385	32,341106	1,134589	-8,772151	-0,157123	-687,998973	-87,986830	19,743596	1,134589	-8,772151	-0,157123	-687,998973	-87,986830	19,743596
10:27:10,43	0,492008	3,883006	-0,139979	0,116971	0,292976	0,001024	1,129139	-8,776388	-0,157543	0,815512	0,767472	19,726203	6,459971	-8,126618	-1,255356	-286,617414	-362,917109	32,367403	1,129139	-8,776388	-0,157543	-688,130915	-87,869926	19,726203	1,129139	-8,776388	-0,157543	-688,130915	-87,869926	19,726203
10:27:10,48	0,492008	3,883006	-0,139979	0,116971	0,292976	0,001024	1,129362	-8,774593	-0,159066	0,786744	0,784311	19,752501	6,459393	-8,125776	-1,254979	-286,607728	-362,930750	32,352127	1,129362	-8,774593	-0,159066	-688,018826	-87,870608	19,752501	1,129362	-8,774593	-0,159066	-688,018826	-87,870608	19,752501
10:27:10,53	0,492008	3,883006	-0,139979	0,116971	0,292976	0,001024	1,128921	-8,773672	-0,158689	0,731845	0,776602	19,737224	6,457039	-8,127155	-1,253435	-286,619567	-362,916833	32,341453	1,128921	-8,773672	-0,158689	-688,001370	-87,843720	19,737224	1,128921	-8,773672	-0,158689	-688,001370	-87,843720	19,737224
10:27:10,58	0,492008	3,883006	-0,139979	0,116971	0,292976	0,001024	1,131293	-8,772322	-0,157145	0,667819	0,882717	19,726551	6,458249	-8,130037	-1,254981	-286,598530	-362,954469	32,321373	1,131293	-8,772322	-0,157145	-687,959483	-87,923780	19,726551	1,131293	-8,772322	-0,157145	-687,959483	-87,923780	19,726551
10:27:10,63	0,492008	3,883006	-0,139979	0,116971	0,292976	0,001024	1,133184	-8,774811	-0,158691	0,775160	1,018063	19,706470	6,458222	-8,127231	-1,253806	-286,608577	-362,935076	32,355710	1,133184	-8,774811	-0,158691	-688,047511	-87,936844	19,706470	1,133184	-8,774811	-0,158691	-688,047511	-87,936844	19,706470
10:27:10,68	0,492008	3,883006	-0,139979	0,116971	0,292976	0,001024	1,130767	-8,773385	-0,157516	0,712778	0,874028	19,740807	6,461744	-8,130883	-1,258075	-286,619927	-362,928147	32,344178	1,130767	-8,773385	-0,157516	-687,997951	-87,891215	19,740807	1,130767	-8,773385	-0,157516	-687,997951	-87,891215	19,740807
10:27:10,73	0,492008	3,883006	-0,139979	0,116971	0,292976	0,001024	1,132169	-8,778261	-0,161785	0,966642	0,933627	19,729275	6,461880	-8,128719	-1,255341	-286,570482	-362,886057	32,343699	1,132169	-8,778261	-0,161785	-688,126832	-87,941655	19,729275	1,132169	-8,778261	-0,161785	-688,126832	-87,941655	19,729275
10:27:10,78	0,492008	3,883006	-0,139979	0,116971	0,292976	0,001024	1,130226	-8,777297	-0,159051	0,977695	0,854380	19,728796	6,458903	-8,132546	-1,251052	-286,604741	-362,875710	32,364916	1,130226	-8,777297	-0,159051	-688,040116	-87,868398	19,728796	1,130226	-8,777297	-0,159051	-688,040116	-87,868398	19,728796
10:27:10,83	0,492008	3,883006	-0,139979	0,116971	0,292976	0,001024	1,135030	-8,776632	-0,154762	0,934963	1,069305	19,750014	6,454825	-8,124962	-1,254585	-286,558759	-362,877256	32,342739	1,135030	-8,776632	-0,154762	-688,030671	-88,030525	19,750014	1,135030	-8,776632	-0,154762	-688,030671	-88,030525	19,750014
10:27:10,88	0,492008	3,883006	-0,139979	0,116971	0,292976	0,001024	1,130501	-8,769308	-0,158295	0,575771	0,874383	19,727836	6,454247	-8,126384	-1,253436	-286,576693	-362,835608	32,323866	1,130501	-8,769308	-0,158295	-687,814935	-87,869909	19,727836	1,130501	-8,769308	-0,158295	-687,814935	-87,869909	19,727836
10:27:10,93	0,492008	3,883006	-0,139979	0,116971	0,292976	0,001024	1,132022	-8,769519	-0,157146	0,613816	0,917133	19,708964	6,454878	-8,128600	-1,254193	-286,564269	-362,825169	32,329159	1,132022	-8,769519	-0,157146	-687,793411	-87,946577	19,708964	1,132022	-8,769519	-0,157146	-687,793411	-87,946577	19,708964
10:27:10,98	0,492008	3,883006	-0,139979	0,116971	0,292976	0,001024	1,133625	-8,771174	-0,157904	0,715131	1,006055	19,714257	6,459064	-8,127580	-1,255351	-286,525658	-362,843790	32,315210	1,133625	-8,771174	-0,157904	-687,822017	-87,983529	19,714257	1,133625	-8,771174	-0,157904	-687,822017	-87,983529	19,714257
10:27:11,03	0,492008	3,883006	-0,139979	0,116971	0,292976	0,001024	1,130649	-8,774288	-0,159061	0,880253	0,894016	19,700307	6,454756	-8,127014	-1,257319	-286,585088	-362,899927	32,329095	1,130649	-8,774288	-0,159061	-687,901366	-87,861898	19,700307	1,130649	-8,774288	-0,159061	-687,901366	-87,861898	19,700307
10:27:11,08	0,492008	3,883006	-0,139979	0,116971	0,292976	0,001024	1,132312	-8,770274	-0,161030	0,593199	0,957137	19,714192	6,460817	-8,126474	-1,255331	-286,526459	-362,841998	32,344801	1,132312	-8,770274	-0,161030	-687,873329	-87,929390	19,714192	1,132312	-8,770274	-0,161030	-687,873329	-87,929390	19,714192
10:27:11,13	0,492008	3,883006	-0,139979	0,116971	0,292976	0,001024	1,128815	-8,775254	-0,159041	0,931611	0,797075	19,729898	6,456099	-8,126319	-1,254946	-286,542874	-362,798129	32,359884	1,128815	-8,775254	-0,159041	-687,925801	-87,814896	19,729898	1,128815	-8,775254	-0,159041	-687,925801	-87,814896	19,729898
10:27:11,18	0,492008	3,883006	-0,139979	0,116971	0,292976	0,001024	1,131039	-8,771090	-0,158656	0,744885	0,876599	19,744981	6,456157	-8,124222	-1,254978	-286,521946	-362,778868	32,317020	1,131039	-8,771090	-0,158656	-687,785680	-87,909996	19,744981	1,131039	-8,771090	-0,158656	-687,785680	-87,909996	19,744981
10:27:11,23	0,492008	3,883006	-0,139979	0,116971	0,292976	0,001024	1,129194	-8,770092	-0,158688	0,720126	0,789111	19,702117	6,459077	-8,127187	-1,254956	-286,535550	-362,791880	32,331330	1,129194	-8,770092	-0,158688	-687,732085	-87,852588	19,702117	1,129194	-8,770092	-0,158688	-687,732085	-87,852588	19,702117
10:27:11,28	0,492008	3,883006	-0,139979	0,116971	0,292976	0,001024	1,130302	-8,774103	-0,158667	0,910641	0,841465	19,716427	6,458538	-8,125747	-1,253792	-286,506085	-362,808778	32,320208	1,130302	-8,774103	-0,158667	-687,856453	-87,887232	19,716427	1,130302	-8,774103	-0,158667	-687,856453	-87,887232	19,716427
10:27:11,33	0,492008	3,883006	-0,139979	0,116971	0,292976	0,001024	1,129325	-8,772916	-0,157502	0,849020	0,824610	19,705305	6,453791	-8,128428	-1,254193	-286,535255	-362,790742	32,315266	1,129325	-8,772916	-0,157502	-687,824902	-87,827367	19,705305	1,129325	-8,772916	-0,157502	-687,824902	-87,827367	19,705305
10:27:11,38	0,492008	3,883006	-0,139979	0,116971	0,292976	0,001024	1,134019	-8,770146	-0,157903	0,705988	1,034467	19,700363	6,453804	-8,123794	-1,255352	-286,508517	-362,800743	32,335446	1,134019	-8,770146	-0,157903	-687,750450	-87,986063	19,700363	1,134019	-8,770146	-0,157903	-687,750450	-87,986063	19,700363
10:27:11,43	0,492008	3,883006	-0,139979	0,116971	0,292976	0,001024	1,130000	-8,767840	-0,159062	0,590816	0,853590	19,720543	6,454449	-8,124842	-1,253031	-286,496136	-362,793588	32,305021	1,130000	-8,767840	-0,159062	-687,684648	-87,851380	19,720543	1,130000	-8,767840	-0,159062	-687,684648	-87,851380	19,720543
10:27:11,48	0,492008	3,883006	-0,139979	0,116971	0,292976	0,001024	1,130585	-8,768923	-0,156741	0,659482	0,891195	19,690118	6,453819	-8,129180	-1,254551	-286,516029	-362,803652	32,338992	1,130585	-8,768923	-0,156741	-687,700943	-87,859757	19,690118	1,130585	-8,768923	-0,156741	-687,700943	-87,859757	19,690118
10:27:11,53	0,492008	3,883006	-0,139979	0,116971	0,292976	0,001024	1,134657	-8,770546	-0,158262	0,725233	1,090708	19,724089	6,454417	-8,132078	-1,253389	-286,529264	-362,786658	32,324103	1,134657	-8,770546	-0,158262	-687,762622	-87,979843	19,724089	1,134657	-8,770546	-0,158262	-687,762622	-87,979843	19,724089
10:27:11,58	0,492008	3,883006	-0,139979	0,116971	0,292976	0,001024	1,136868	-8,772514	-0,157099	0,835654	1,185716	19,709200	6,454508	-8,125597	-1,256114	-286,483181	-362,731977	32,328017	1,136868	-8,772514	-0,157099	-687,806668	-88,058391	19,709200	1,136868	-8,772514	-0,157099	-687,806668	-88,058391	19,709200
10:27:11,63	0,492008	3,883006	-0,139979	0,116971	0,292976	0,001024	1,131209	-8,769352	-0,159825	0,741621	0,904034	19,713114	6,453942	-8,129361	-1,253774	-286,488862	-362,729068	32,321243	1,131209	-8,769352	-0,159825	-687,652475	-87,895869	19,713114	1,131209	-8,769352	-0,159825	-687,652475	-87,895869	19,713114
10:27:11,68	0,492008	3,883006	-0,139979	0,116971	0,292976	0,001024	1,134752	-8,770743	-0,157484	0,813659	1,081890	19,706340	6,454474	-8,125463	-1,257288	-286,499701	-362,722277	32,329225	1,134752	-8,770743	-0,157484	-687,689672	-87,996129	19,706340	1,134752	-8,770743	-0,157484	-687,689672	-87,996129	19,706340
10:27:11,73	0,492008	3,883006	-0,139979	0,116971	0,292976	0,001024	1,131110	-8,769255	-0,160998	0,736746	0,879720	19,714322	6,456917	-8,127217	-1,254557	-286,456259	-362,768411	32,301575	1,131110	-8,769255	-0,160998	-687,649779	-87,912396	19,714322	1,131110	-8,769255	-0,160998	-687,649779	-87,912396	19,714322
10:27:11,78	0,492008	3,883006	-0,139979	0,116971	0,292976	0,001024	1,131408	-8,772248	-0,158267	0,874147	0,955901	19,686672	6,451128	-8,128431	-1,253380	-286,433520	-362,712707	32,306074	1,131408	-8,772248	-0,158267	-687,747323	-87,859603	19,686672	1,131408	-8,772248	-0,158267	-687,747323	-87,859603	19,686672
10:27:11,83	0,492008	3,883006	-0,139979	0,116971	0,292976	0,001024	1,135354	-8,767841	-0,157090	0,704586	1,152946	19,691171	6,452849	-8,119029	-1,253045	-286,447598	-362,669275	32,294563	1,135354	-8,767841	-0,157090	-687,570923	-87,972338	19,691171	1,135354	-8,767841	-0,157090	-687,570923	-87,972338	19,691171
10:27:11,88	0,492008	3,883006	-0,139979	0,116971	0,292976	0,001024	1,126351	-8,764630	-0,156755	0,568215	0,650892	19,679660	6,454602	-8,126905	-1,256476	-286,443870	-362,725436	32,332709	1,126351	-8,764630	-0,156755	-687,455272	-87,767671	19,679660	1,126351	-8,764630	-0,156755	-687,455272	-87,767671	19,679660
10:27:11,93	0,492008	3,883006	-0,139979	0,116971	0,292976	0,001024	1,132295	-8,770087	-0,160186	0,805167	0,991268	19,717806	6,452232	-8,123533	-1,254571	-286,456744	-362,698818	32,313245	1,132295	-8,770087	-0,160186	-687,646635	-87,893869	19,717806	1,132295	-8,770087	-0,160186	-687,646635	-87,893869	19,717806
10:27:11,98	0,492008	3,883006	-0,139979	0,116971	0,292976	0,001024	1,130560	-8,766348	-0,158281	0,627389	0,876595	19,698342	6,454676	-8,129061	-1,254923	-286,419472	-362,731819	32,301931	1,130560	-8,766348	-0,158281	-687,530954	-87,872351	19,698342	1,130560	-8,766348	-0,158281	-687,530954	-87,872351	19,698342
10:27:12,03	0,492008	3,883006	-0,139979	0,116971	0,292976	0,001024	1,134125	-8,771229	-0,158634	0,871242	1,110780	19,687029	6,455225	-8,124563	-1,252611	-286,438730	-362,705439	32,312020	1,134125	-8,771229	-0,158634	-687,670238	-87,918058	19,687029	1,134125	-8,771229	-0,158634	-687,670238	-87,918058	19,687029
10:27:12,08	0,492008	3,883006	-0,139979	0,116971	0,292976	0,001024	1,129955	-8,769456	-0,156321	0,792239	0,864067	19,697117	6,452281	-8,125638	-1,254564	-286,437893	-362,708462	32,297899	1,129955	-8,769456	-0,156321	-687,610024	-87,837419	19,697117	1,129955	-8,769456	-0,156321	-687,610024	-87,837419	19,697117
10:27:12,13	0,492008	3,883006	-0,139979	0,116971	0,292976	0,001024	1,130428	-8,769749	-0,158226	0,817440	0,899301	19,736917	6,454114	-8,122398	-1,253762	-286,406395	-362,680838	32,327840	1,130428	-8,769749	-0,158226	-687,607842	-87,839259	19,736917	1,130428	-8,769749	-0,158226	-687,607842	-87,839259	19,736917
10:27:12,18	0,492008	3,883006	-0,139979	0,116971	0,292976	0,001024	1,128636	-8,767410	-0,157472	0,723351	0,811154	19,712938	6,452523	-8,123002	-1,253323	-286,347226	-362,611223	32,357901	1,128636	-8,767410	-0,157472	-687,518348	-87,786749	19,712938	1,128636	-8,767410	-0,157472	-687,518348	-87,786749	19,712938
10:27:12,23	0,492008	3,883006	-0,139979	0,116971	0,292976	0,001024	1,129955	-8,766335	-0,157033	0,757296	0,896171	19,742999	5,253261	-7,270176	-1,197265	-242,153723	-299,233459	29,007765	1,129955	-8,766335	-0,157033	-687,399973	-87,805264	19,742999	1,129955	-8,766335	-0,157033	-687,399973	-87,805264	19,742999
10:27:12,28	0,491981	3,833307	-0,139966	0,116966	0,292982	0,001034	0,991017	-7,301331	-0,100975	1,560568	0,255220	16,392862	5,004655	-7,103648	-1,142749	-233,410424	-285,797257	28,395671	0,991017	-7,301331	-0,100975	-571,593889	-77,539626	16,392862	0,991017	-7,301331	-0,100975	-571,593889	-77,539626	16,392862
10:27:12,33	0,491981	3,833307	-0,139966	0,116966	0,292982	0,001034	0,975187	-7,013835	-0,043004	2,179037	0,278255	15,793105	5,012197	-7,112719	-1,139294	-233,636758	-286,174051	28,408008	0,975187	-7,013835	-0,043004	-548,406990	-76,273927	15,793105	0,975187	-7,013835	-0,043004	-548,406990	-76,273927	15,793105
10:27:12,38	0,491981	3,833307	-0,139966	0,116966	0,292982	0,001034	0,975187	-7,013835	-0,043004	2,179037	0,278255	15,793105	5,012429	-7,113471	-1,140888	-233,741319	-286,345283	28,414187	0,975187	-7,013835	-0,043004	-548,406990	-76,273927	15,793105	0,975187	-7,013835	-0,043004	-548,406990	-76,273927	15,793105
10:27:12,43	0,491981	3,833307	-0,139966	0,116966	0,292982	0,001034	0,975722	-7,014412	-0,044598	2,008497	0,301157	15,799284	5,014496	-7,114563	-1,144814	-233,836668	-286,446669	28,409658	0,975722	-7,014412	-0,044598	-548,622866	-76,293050	15,799284	0,975722	-7,014412	-0,044598	-548,622866	-76,293050	15,799284
10:27:12,48	0,491981	3,833307	-0,139966	0,116966	0,292982	0,001034	0,975635	-7,016749	-0,048524	1,994507	0,264709	15,794755	5,020760	-7,117845	-1,145953	-233,879325	-286,621449	28,439703	0,975635	-7,016749	-0,048524	-548,820256	-76,322606	15,794755	0,975635	-7,016749	-0,048524	-548,820256	-76,322606	15,794755
10:27:12,53	0,491981	3,833307	-0,139966	0,116966	0,292982	0,001034	0,977032	-7,023876	-0,051256	2,090216	0,367527	15,809071	5,019971	-7,119337	-1,147546	-233,948026	-286,699841	28,423974	0,977032	-7,023876	-0,051256	-549,284073	-76,329492	15,809071	0,977032	-7,023876	-0,051256	-549,284073	-76,329492	15,809071
10:27:12,58	0,491981	3,833307	-0,139966	0,116966	0,292982	0,001034	0,977032	-7,023876	-0,051256	2,090216	0,367527	15,809071	5,021572	-7,118394	-1,143694	-233,999670	-286,792038	28,409934	0,977032	-7,023876	-0,051256	-549,284073	-76,329492	15,809071	0,977032	-7,023876	-0,051256	-549,284073	-76,329492	15,809071
10:27:12,63	0,491981	3,833307	-0,139966	0,116966	0,292982	0,001034	0,975414	-7,024791	-0,047405	2,032136	0,284764	15,795031	5,026777	-7,120683	-1,141725	-234,015309	-286,896671	28,430330	0,975414	-7,024791	-0,047405	-549,413991	-76,285241	15,795031	0,975414	-7,024791	-0,047405	-549,413991	-76,285241	15,795031
10:27:12,68	0,491981	3,833307	-0,139966	0,116966	0,292982	0,001034	0,974794	-7,030444	-0,045435	2,227628	0,291277	15,815428	5,015443	-7,115662	-1,144796	-233,857316	-286,695076	28,435819	0,974794	-7,030444	-0,045435	-549,662214	-76,230028	15,815428	0,974794	-7,030444	-0,045435	-549,662214	-76,230028	15,815428
10:27:12,73	0,491981	3,833307	-0,139966	0,116966	0,292982	0,001034	0,976113	-7,018118	-0,048507	1,840253	0,395925	15,820916	3,972818	-6,391320	-1,282514	-195,958931	-231,865378	25,516070	0,976113	-7,018118	-0,048507	-549,081989	-76,228970	15,820916	0,976113	-7,018118	-0,048507	-549,081989	-76,228970	15,820916
10:27:12,78	0,492010	3,783117	-0,139973	0,116990	0,293014	0,001044	0,870127	-5,753008	-0,186224	2,487623	0,290748	12,901167	3,785913	-6,259766	-1,260757	-188,983423	-222,271939	24,984349	0,870127	-5,753008	-0,186224	-449,123497	-68,014238	12,901167	0,870127	-5,753008	-0,186224	-449,123497	-68,014238	12,901167
10:27:12,83	0,492010	3,783117	-0,139973	0,116990	0,293014	0,001044	0,849650	-5,525366	-0,164468	2,446171	0,470198	12,369446	3,796638	-6,267216	-1,258477	-189,297979	-222,829996	25,041743	0,849650	-5,525366	-0,164468	-431,295083	-66,227357	12,369446	0,849650	-5,525366	-0,164468	-431,295083	-66,227357	12,369446
10:27:12,88	0,492010	3,783117	-0,139973	0,116990	0,293014	0,001044	0,850739	-5,538379	-0,162187	2,482280	0,533445	12,426840	3,805453	-6,265688	-1,263977	-189,448340	-223,170796	25,047159	0,850739	-5,538379	-0,162187	-432,280497	-66,249602	12,426840	0,850739	-5,538379	-0,162187	-432,280497	-66,249602	12,426840
10:27:12,93	0,492010	3,783117	-0,139973	0,116990	0,293014	0,001044	0,845010	-5,545249	-0,167687	2,469192	0,275675	12,432256	3,809163	-6,274764	-1,264415	-189,590457	-223,396355	25,007040	0,845010	-5,545249	-0,167687	-432,832871	-66,057578	12,432256	0,845010	-5,545249	-0,167687	-432,832871	-66,057578	12,432256
10:27:12,98	0,492010	3,783117	-0,139973	0,116990	0,293014	0,001044	0,851015	-5,553000	-0,168126	2,605830	0,577642	12,392137	3,814110	-6,272591	-1,264021	-189,687713	-223,553056	25,076634	0,851015	-5,553000	-0,168126	-433,304663	-66,227011	12,392137	0,851015	-5,553000	-0,168126	-433,304663	-66,227011	12,392137
10:27:13,03	0,492010	3,783117	-0,139973	0,116990	0,293014	0,001044	0,846659	-5,556197	-0,167731	2,587770	0,345288	12,461731	3,817415	-6,275481	-1,265187	-189,745554	-223,704945	25,087751	0,846659	-5,556197	-0,167731	-433,573733	-66,117468	12,461731	0,846659	-5,556197	-0,167731	-433,573733	-66,117468	12,461731
10:27:13,08	0,492010	3,783117	-0,139973	0,116990	0,293014	0,001044	0,847509	-5,560504	-0,168897	2,651270	0,415326	12,472848	3,811248	-6,278175	-1,264072	-189,859166	-223,775596	25,084512	0,847509	-5,560504	-0,168897	-433,848328	-66,114134	12,472848	0,847509	-5,560504	-0,168897	-433,848328	-66,114134	12,472848
10:27:13,13	0,492010	3,783117	-0,139973	0,116990	0,293014	0,001044	0,852926	-5,556511	-0,167782	2,325642	0,633949	12,469609	3,819360	-6,274915	-1,266042	-189,860704	-223,926378	25,053711	0,852926	-5,556511	-0,167782	-433,860505	-66,320751	12,469609	0,852926	-5,556511	-0,167782	-433,860505	-66,320751	12,469609
10:27:13,18	0,492010	3,783117	-0,139973	0,116990	0,293014	0,001044	0,846047	-5,561907	-0,169752	2,474841	0,350287	12,438808	3,823436	-6,274198	-1,267180	-189,851666	-223,993546	25,082040	0,846047	-5,561907	-0,169752	-434,134827	-66,064392	12,438808	0,846047	-5,561907	-0,169752	-434,134827	-66,064392	12,438808
10:27:13,23	0,492010	3,783117	-0,139973	0,116990	0,293014	0,001044	0,843388	-5,565078	-0,170890	2,586114	0,253422	12,467138	3,820301	-6,278559	-1,265252	-189,927582	-224,070806	25,087674	0,843388	-5,565078	-0,170890	-434,272525	-65,952513	12,467138	0,843388	-5,565078	-0,170890	-434,272525	-65,952513	12,467138
10:27:13,28	0,492010	3,783117	-0,139973	0,116990	0,293014	0,001044	0,848731	-5,564543	-0,168962	2,453442	0,504183	12,472771	3,821414	-6,280932	-1,266036	-189,943743	-224,131130	25,071690	0,848731	-5,564543	-0,168962	-434,363222	-66,121238	12,472771	0,848731	-5,564543	-0,168962	-434,363222	-66,121238	12,472771
10:27:13,33	0,492010	3,783117	-0,139973	0,116990	0,293014	0,001044	0,850230	-5,566694	-0,169747	2,504923	0,598292	12,456788	3,820606	-6,278959	-1,269542	-190,002606	-224,206441	25,110930	0,850230	-5,566694	-0,169747	-434,480521	-66,144794	12,456788	0,850230	-5,566694	-0,169747	-434,480521	-66,144794	12,456788
10:27:13,38	0,492010	3,783117	-0,139973	0,116990	0,293014	0,001044	0,848925	-5,565008	-0,173252	2,322600	0,517114	12,496027	3,822252	-6,278887	-1,267246	-190,052948	-224,243509	25,089778	0,848925	-5,565008	-0,173252	-434,530494	-66,123533	12,496027	0,848925	-5,565008	-0,173252	-434,530494	-66,123533	12,496027
10:27:13,43	0,492010	3,783117	-0,139973	0,116990	0,293014	0,001044	0,848040	-5,566397	-0,170957	2,337590	0,446007	12,474875	3,823270	-6,278639	-1,268818	-190,096844	-224,320173	25,093788	0,848040	-5,566397	-0,170957	-434,624595	-66,125133	12,474875	0,848040	-5,566397	-0,170957	-434,624595	-66,125133	12,474875
10:27:13,48	0,492010	3,783117	-0,139973	0,116990	0,293014	0,001044	0,847316	-5,567154	-0,172528	2,288625	0,408693	12,478885	3,824440	-6,282641	-1,269568	-190,103820	-224,331711	25,108090	0,847316	-5,567154	-0,172528	-434,733001	-66,105638	12,478885	0,847316	-5,567154	-0,172528	-434,733001	-66,105638	12,478885
10:27:13,53	0,492010	3,783117	-0,139973	0,116990	0,293014	0,001044	0,850197	-5,570169	-0,173279	2,431899	0,558208	12,493188	3,828490	-6,282658	-1,264917	-190,131838	-224,379267	25,099877	0,850197	-5,570169	-0,173279	-434,826367	-66,182245	12,493188	0,850197	-5,570169	-0,173279	-434,826367	-66,182245	12,493188
10:27:13,58	0,492010	3,783117	-0,139973	0,116990	0,293014	0,001044	0,848187	-5,573684	-0,168627	2,559506	0,453213	12,484974	3,825959	-6,282070	-1,270009	-190,191479	-224,411018	25,092531	0,848187	-5,573684	-0,168627	-434,974718	-66,129472	12,484974	0,848187	-5,573684	-0,168627	-434,974718	-66,129472	12,484974
10:27:13,63	0,492010	3,783117	-0,139973	0,116990	0,293014	0,001044	0,848944	-5,571199	-0,173720	2,372970	0,456773	12,477628	3,827166	-6,283742	-1,270774	-190,164833	-224,461661	25,081370	0,848944	-5,571199	-0,173720	-434,966183	-66,185293	12,477628	0,848944	-5,571199	-0,173720	-434,966183	-66,185293	12,477628
10:27:13,69	0,492010	3,783117	-0,139973	0,116990	0,293014	0,001044	0,849788	-5,573080	-0,174484	2,440223	0,549093	12,466467	3,828703	-6,282388	-1,270400	-190,243463	-224,524699	25,114314	0,849788	-5,573080	-0,174484	-435,046554	-66,159278	12,466467	0,849788	-5,573080	-0,174484	-435,046554	-66,159278	12,466467
10:27:13,74	0,492010	3,783117	-0,139973	0,116990	0,293014	0,001044	0,847847	-5,573734	-0,174110	2,380318	0,411579	12,499411	3,832848	-6,286992	-1,272303	-190,218992	-224,588392	25,118059	0,847847	-5,573734	-0,174110	-435,157789	-66,144415	12,499411	0,847847	-5,573734	-0,174110	-435,157789	-66,144415	12,499411
10:27:13,79	0,492010	3,783117	-0,139973	0,116990	0,293014	0,001044	0,849761	-5,579626	-0,176013	2,643763	0,564152	12,503156	3,823326	-6,283864	-1,271954	-190,261171	-224,572203	25,127307	0,849761	-5,579626	-0,176013	-435,356843	-66,142101	12,503156	0,849761	-5,579626	-0,176013	-435,356843	-66,142101	12,503156
10:27:13,84	0,492010	3,783117	-0,139973	0,116990	0,293014	0,001044	0,851814	-5,569815	-0,175664	2,126561	0,626273	12,512404	3,833808	-6,286638	-1,273512	-190,296434	-224,652087	25,108078	0,851814	-5,569815	-0,175664	-435,103942	-66,241122	12,512404	0,851814	-5,569815	-0,175664	-435,103942	-66,241122	12,512404
10:27:13,89	0,492010	3,783117	-0,139973	0,116990	0,293014	0,001044	0,848975	-5,580280	-0,177223	2,583934	0,488062	12,493176	3,828456	-6,282004	-1,270063	-190,314508	-224,657688	25,091213	0,848975	-5,580280	-0,177223	-435,468081	-66,156491	12,493176	0,848975	-5,580280	-0,177223	-435,468081	-66,156491	12,493176
10:27:13,94	0,492010	3,783117	-0,139973	0,116990	0,293014	0,001044	0,847638	-5,573328	-0,173773	2,208518	0,405671	12,476310	3,833765	-6,285568	-1,272372	-190,308252	-224,681334	25,087340	0,847638	-5,573328	-0,173773	-435,297727	-66,133905	12,476310	0,847638	-5,573328	-0,173773	-435,297727	-66,133905	12,476310
10:27:13,99	0,492010	3,783117	-0,139973	0,116990	0,293014	0,001044	0,848070	-5,579708	-0,176082	2,522910	0,445357	12,472437	3,833163	-6,280797	-1,272386	-190,291974	-224,708158	25,086926	0,848070	-5,579708	-0,176082	-435,484138	-66,128102	12,472437	0,848070	-5,579708	-0,176082	-435,484138	-66,128102	12,472437
10:27:14,04	0,492010	3,783117	-0,139973	0,116990	0,293014	0,001044	0,844238	-5,576801	-0,176097	2,356684	0,273642	12,472023	3,831887	-6,285044	-1,272004	-190,339441	-224,738282	25,085365	0,844238	-5,576801	-0,176097	-435,422209	-65,999066	12,472023	0,844238	-5,576801	-0,176097	-435,422209	-65,999066	12,472023
10:27:14,09	0,492010	3,783117	-0,139973	0,116990	0,293014	0,001044	0,848555	-5,577820	-0,175714	2,359824	0,472075	12,470463	3,834218	-6,285485	-1,271187	-190,353102	-224,722763	25,139140	0,848555	-5,577820	-0,175714	-435,499020	-66,139510	12,470463	0,848555	-5,577820	-0,175714	-435,499020	-66,139510	12,470463
10:27:14,14	0,492010	3,783117	-0,139973	0,116990	0,293014	0,001044	0,847771	-5,580058	-0,174897	2,482834	0,411711	12,524237	3,831215	-6,289082	-1,271196	-190,368953	-224,787209	25,121656	0,847771	-5,580058	-0,174897	-435,551731	-66,138322	12,524237	0,847771	-5,580058	-0,174897	-435,551731	-66,138322	12,524237
10:27:14,19	0,492010	3,783117	-0,139973	0,116990	0,293014	0,001044	0,852388	-5,579256	-0,174906	2,377392	0,670289	12,506753	3,834672	-6,290589	-1,271192	-190,392709	-224,832146	25,125677	0,852388	-5,579256	-0,174906	-435,594215	-66,242175	12,506753	0,852388	-5,579256	-0,174906	-435,594215	-66,242175	12,506753
10:27:14,24	0,492010	3,783117	-0,139973	0,116990	0,293014	0,001044	0,851965	-5,583004	-0,174902	2,521488	0,650176	12,510774	3,838223	-6,286294	-1,273926	-190,373413	-224,822394	25,114171	0,851965	-5,583004	-0,174902	-435,744329	-66,229064	12,510774	0,851965	-5,583004	-0,174902	-435,744329	-66,229064	12,510774
10:27:14,29	0,492010	3,783117	-0,139973	0,116990	0,293014	0,001044	0,846469	-5,583931	-0,177637	2,587788	0,376239	12,499268	3,836395	-6,286225	-1,270827	-190,401148	-224,837067	25,121484	0,846469	-5,583931	-0,177637	-435,750803	-66,071596	12,499268	0,846469	-5,583931	-0,177637	-435,750803	-66,071596	12,499268
10:27:14,34	0,492010	3,783117	-0,139973	0,116990	0,293014	0,001044	0,847323	-5,582314	-0,174537	2,477134	0,403959	12,506581	3,831581	-6,288817	-1,273983	-190,458296	-224,822387	25,089330	0,847323	-5,582314	-0,174537	-435,734530	-66,110907	12,506581	0,847323	-5,582314	-0,174537	-435,734530	-66,110907	12,506581
10:27:14,39	0,492010	3,783117	-0,139973	0,116990	0,293014	0,001044	0,851975	-5,579441	-0,177693	2,311892	0,589037	12,474427	3,833911	-6,283680	-1,273975	-190,440461	-224,862400	25,113250	0,851975	-5,579441	-0,177693	-435,674262	-66,291018	12,474427	0,851975	-5,579441	-0,177693	-435,674262	-66,291018	12,474427
10:27:14,44	0,492010	3,783117	-0,139973	0,116990	0,293014	0,001044	0,846362	-5,578890	-0,177686	2,257494	0,332615	12,498348	3,833336	-6,286547	-1,272016	-190,453629	-224,833570	25,127128	0,846362	-5,578890	-0,177686	-435,685390	-66,106823	12,498348	0,846362	-5,578890	-0,177686	-435,685390	-66,106823	12,498348
10:27:14,49	0,492010	3,783117	-0,139973	0,116990	0,293014	0,001044	0,849132	-5,579826	-0,175726	2,324511	0,450822	12,512225	3,836167	-6,287296	-1,272431	-190,484985	-224,908396	25,101458	0,849132	-5,579826	-0,175726	-435,691791	-66,206039	12,512225	0,849132	-5,579826	-0,175726	-435,691791	-66,206039	12,512225
10:27:14,54	0,492010	3,783117	-0,139973	0,116990	0,293014	0,001044	0,848365	-5,582652	-0,176141	2,391009	0,421198	12,486555	3,836741	-6,288971	-1,273571	-190,487045	-224,920663	25,125857	0,848365	-5,582652	-0,176141	-435,847172	-66,175457	12,486555	0,848365	-5,582652	-0,176141	-435,847172	-66,175457	12,486555
10:27:14,59	0,492010	3,783117	-0,139973	0,116990	0,293014	0,001044	0,845028	-5,564365	-0,177568	2,060288	0,355955	12,507770	3,821999	-6,275263	-1,273858	-190,081124	-224,425443	25,122673	0,845028	-5,564365	-0,177568	-434,742399	-65,978752	12,507770	0,845028	-5,564365	-0,177568	-434,742399	-65,978752	12,507770
10:27:14,64	0,492010	3,783117	-0,139973	0,116990	0,293014	0,001044	0,845028	-5,564365	-0,177568	2,060288	0,355955	12,507770	2,926358	-5,648830	-1,425793	-157,169943	-177,480658	22,515339	0,845028	-5,564365	-0,177568	-434,742399	-65,978752	12,507770	0,845028	-5,564365	-0,177568	-434,742399	-65,978752	12,507770
10:27:14,69	0,492036	3,733009	-0,139981	0,116985	0,292975	0,001011	0,750342	-4,475502	-0,329503	2,550331	0,461807	9,900436	2,728851	-5,505799	-1,348502	-149,336646	-167,406996	21,995023	0,750342	-4,475502	-0,329503	-348,776566	-58,440064	9,900436	0,750342	-4,475502	-0,329503	-348,776566	-58,440064	9,900436
10:27:14,74	0,492036	3,733009	-0,139981	0,116985	0,292975	0,001011	0,725227	-4,232940	-0,252212	2,577794	0,902821	9,380120	2,746954	-5,510093	-1,350885	-149,681379	-168,194240	22,074194	0,725227	-4,232940	-0,252212	-329,707979	-56,027514	9,380120	0,725227	-4,232940	-0,252212	-329,707979	-56,027514	9,380120
10:27:14,79	0,492036	3,733009	-0,139981	0,116985	0,292975	0,001011	0,719894	-4,250765	-0,254596	2,650558	0,720586	9,459291	2,755092	-5,515279	-1,349011	-149,872587	-168,635629	22,051826	0,719894	-4,250765	-0,254596	-331,034483	-55,791118	9,459291	0,719894	-4,250765	-0,254596	-331,034483	-55,791118	9,459291
10:27:14,84	0,492036	3,733009	-0,139981	0,116985	0,292975	0,001011	0,720317	-4,260405	-0,252721	2,674005	0,797646	9,436923	2,762421	-5,513122	-1,349813	-149,929561	-168,890626	22,051163	0,720317	-4,260405	-0,252721	-331,767814	-55,747205	9,436923	0,720317	-4,260405	-0,252721	-331,767814	-55,747205	9,436923
10:27:14,89	0,492036	3,733009	-0,139981	0,116985	0,292975	0,001011	0,714784	-4,265674	-0,253523	2,698651	0,588117	9,436261	2,759613	-5,514403	-1,349460	-150,076054	-169,071197	22,089601	0,714784	-4,265674	-0,253523	-332,156752	-55,522438	9,436261	0,714784	-4,265674	-0,253523	-332,156752	-55,522438	9,436261
10:27:14,94	0,492036	3,733009	-0,139981	0,116985	0,292975	0,001011	0,717298	-4,263884	-0,253170	2,375931	0,682240	9,474698	2,766428	-5,514294	-1,350259	-150,148808	-169,196941	22,092846	0,717298	-4,263884	-0,253170	-332,338936	-55,625628	9,474698	0,717298	-4,263884	-0,253170	-332,338936	-55,625628	9,474698
10:27:14,99	0,492036	3,733009	-0,139981	0,116985	0,292975	0,001011	0,713796	-4,269730	-0,253969	2,534671	0,500015	9,477943	2,763155	-5,519584	-1,351471	-150,268416	-169,329379	22,079530	0,713796	-4,269730	-0,253969	-332,639140	-55,532966	9,477943	0,713796	-4,269730	-0,253969	-332,639140	-55,532966	9,477943
10:27:15,04	0,492036	3,733009	-0,139981	0,116985	0,292975	0,001011	0,720014	-4,269541	-0,255181	2,350342	0,785987	9,464627	2,766563	-5,522252	-1,351445	-150,291456	-169,442321	22,105397	0,720014	-4,269541	-0,255181	-332,808629	-55,735108	9,464627	0,720014	-4,269541	-0,255181	-332,808629	-55,735108	9,464627
10:27:15,09	0,492036	3,733009	-0,139981	0,116985	0,292975	0,001011	0,720620	-4,273827	-0,255156	2,463881	0,854026	9,490495	2,763254	-5,514687	-1,351838	-150,189120	-169,381576	22,087700	0,720620	-4,273827	-0,255156	-333,031537	-55,714655	9,490495	0,720620	-4,273827	-0,255156	-333,031537	-55,714655	9,490495
10:27:15,14	0,492036	3,733009	-0,139981	0,116985	0,292975	0,001011	0,715723	-4,267178	-0,255548	2,221902	0,657622	9,472797	1,979067	-4,930422	-1,496383	-119,506849	-128,698426	19,839327	0,715723	-4,267178	-0,255548	-332,751561	-55,526624	9,472797	0,715723	-4,267178	-0,255548	-332,751561	-55,526624	9,472797
10:27:15,19	0,492016	3,682994	-0,139982	0,116979	0,292993	0,001035	0,601828	-3,295920	-0,400093	2,290271	0,965123	7,224425	1,876456	-4,842107	-1,475599	-114,888592	-123,527732	19,538067	0,601828	-3,295920	-0,400093	-256,439477	-46,278369	7,224425	0,601828	-3,295920	-0,400093	-256,439477	-46,278369	7,224425
10:27:15,24	0,492016	3,682994	-0,139982	0,116979	0,292993	0,001035	0,576651	-3,162899	-0,379309	2,160231	1,070088	6,923164	1,893197	-4,848814	-1,473349	-115,294279	-124,435914	19,600887	0,576651	-3,162899	-0,379309	-246,127327	-44,196994	6,923164	0,576651	-3,162899	-0,379309	-246,127327	-44,196994	6,923164
10:27:15,29	0,492016	3,682994	-0,139982	0,116979	0,292993	0,001035	0,574089	-3,180750	-0,377060	2,099165	1,039650	6,985984	1,903606	-4,852502	-1,479237	-115,519275	-124,826462	19,619749	0,574089	-3,180750	-0,377060	-247,589748	-44,026360	6,985984	0,574089	-3,180750	-0,377060	-247,589748	-44,026360	6,985984
10:27:15,34	0,492016	3,682994	-0,139982	0,116979	0,292993	0,001035	0,572078	-3,191609	-0,382947	2,213066	0,935496	7,004846	1,900611	-4,857754	-1,479707	-115,734239	-125,100921	19,617001	0,572078	-3,191609	-0,382947	-248,328210	-43,972645	7,004846	0,572078	-3,191609	-0,382947	-248,328210	-43,972645	7,004846
10:27:15,39	0,492016	3,682994	-0,139982	0,116979	0,292993	0,001035	0,578124	-3,191642	-0,383417	1,869609	1,200963	7,002098	1,909053	-4,858618	-1,478960	-115,844878	-125,318796	19,621726	0,578124	-3,191642	-0,383417	-248,674255	-44,181805	7,002098	0,578124	-3,191642	-0,383417	-248,674255	-44,181805	7,002098
10:27:15,44	0,492016	3,682994	-0,139982	0,116979	0,292993	0,001035	0,574651	-3,199385	-0,382671	2,028253	1,033489	7,006823	1,910542	-4,862862	-1,477779	-115,919947	-125,501487	19,659160	0,574651	-3,199385	-0,382671	-249,123455	-44,076648	7,006823	0,574651	-3,199385	-0,382671	-249,123455	-44,076648	7,006823
10:27:15,49	0,492016	3,682994	-0,139982	0,116979	0,292993	0,001035	0,577583	-3,202796	-0,381489	2,009868	1,212258	7,044258	1,912647	-4,857586	-1,478620	-116,009153	-125,538287	19,655712	0,577583	-3,202796	-0,381489	-249,409592	-44,127997	7,044258	0,577583	-3,202796	-0,381489	-249,409592	-44,127997	7,044258
10:27:15,54	0,492016	3,682994	-0,139982	0,116979	0,292993	0,001035	0,571960	-3,201981	-0,382330	1,891007	0,861028	7,040809	1,913540	-4,861810	-1,480571	-116,095754	-125,686020	19,671965	0,571960	-3,201981	-0,382330	-249,464463	-44,037853	7,040809	0,571960	-3,201981	-0,382330	-249,464463	-44,037853	7,040809
10:27:15,59	0,492016	3,682994	-0,139982	0,116979	0,292993	0,001035	0,575172	-3,204866	-0,384281	1,869827	1,026909	7,057062	1,913410	-4,865813	-1,482133	-116,130453	-125,786379	19,659751	0,575172	-3,204866	-0,384281	-249,712177	-44,124098	7,057062	0,575172	-3,204866	-0,384281	-249,712177	-44,124098	7,057062
10:27:15,64	0,492016	3,682994	-0,139982	0,116979	0,292993	0,001035	0,578704	-3,206755	-0,385844	1,863761	1,230685	7,044848	1,917958	-4,865700	-1,478640	-116,180463	-125,875484	19,675468	0,578704	-3,206755	-0,385844	-249,866483	-44,197557	7,044848	0,578704	-3,206755	-0,385844	-249,866483	-44,197557	7,044848
10:27:15,69	0,492016	3,682994	-0,139982	0,116979	0,292993	0,001035	0,576332	-3,210637	-0,382350	1,963477	1,108586	7,060565	1,919533	-4,867978	-1,482153	-116,230075	-125,990388	19,669524	0,576332	-3,210637	-0,382350	-250,071540	-44,133458	7,060565	0,576332	-3,210637	-0,382350	-250,071540	-44,133458	7,060565
10:27:15,74	0,492016	3,682994	-0,139982	0,116979	0,292993	0,001035	0,577518	-3,213140	-0,385863	1,969316	1,184753	7,054621	1,923475	-4,863637	-1,482210	-116,295229	-126,018858	19,651262	0,577518	-3,213140	-0,385863	-250,262185	-44,150405	7,054621	0,577518	-3,213140	-0,385863	-250,262185	-44,150405	7,054621
10:27:15,79	0,492016	3,682994	-0,139982	0,116979	0,292993	0,001035	0,571786	-3,214384	-0,385920	1,976751	0,844519	7,036359	1,921630	-4,869367	-1,480612	-116,315158	-126,104546	19,690186	0,571786	-3,214384	-0,385920	-250,352373	-44,040706	7,036359	0,571786	-3,214384	-0,385920	-250,352373	-44,040706	7,036359
10:27:15,84	0,492016	3,682994	-0,139982	0,116979	0,292993	0,001035	0,577672	-3,215651	-0,384322	1,958465	1,176169	7,075283	1,919649	-4,867905	-1,483360	-116,387728	-126,148603	19,710448	0,577672	-3,215651	-0,384322	-250,470123	-44,171098	7,075283	0,577672	-3,215651	-0,384322	-250,470123	-44,171098	7,075283
10:27:15,89	0,492016	3,682994	-0,139982	0,116979	0,292993	0,001035	0,577396	-3,213204	-0,387070	1,756797	1,120972	7,095546	1,921877	-4,870761	-1,484161	-116,440224	-126,194715	19,690579	0,577396	-3,213204	-0,387070	-250,479725	-44,204589	7,095546	0,577396	-3,213204	-0,387070	-250,479725	-44,204589	7,095546
10:27:15,94	0,492016	3,682994	-0,139982	0,116979	0,292993	0,001035	0,578756	-3,216561	-0,387871	1,865187	1,169284	7,075676	1,924785	-4,862730	-1,485325	-116,409136	-126,257029	19,714891	0,578756	-3,216561	-0,387871	-250,634872	-44,263036	7,075676	0,578756	-3,216561	-0,387871	-250,634872	-44,263036	7,075676
10:27:15,99	0,492016	3,682994	-0,139982	0,116979	0,292993	0,001035	0,570346	-3,215064	-0,389035	1,748927	0,790064	7,099989	1,928800	-4,867971	-1,485330	-116,455474	-126,314150	19,698922	0,570346	-3,215064	-0,389035	-250,633626	-43,982100	7,099989	0,570346	-3,215064	-0,389035	-250,633626	-43,982100	7,099989
10:27:16,04	0,492016	3,682994	-0,139982	0,116979	0,292993	0,001035	0,572877	-3,221162	-0,389040	1,993381	0,910117	7,084019	1,929914	-4,869955	-1,482615	-116,469567	-126,393858	19,685069	0,572877	-3,221162	-0,389040	-250,867857	-44,060746	7,084019	0,572877	-3,221162	-0,389040	-250,867857	-44,060746	7,084019
10:27:16,10	0,492016	3,682994	-0,139982	0,116979	0,292993	0,001035	0,574039	-3,223119	-0,386325	2,019067	0,998164	7,070167	1,926906	-4,872921	-1,481862	-116,517029	-126,373979	19,670240	0,574039	-3,223119	-0,386325	-250,995792	-44,063878	7,070167	0,574039	-3,223119	-0,386325	-250,995792	-44,063878	7,070167
10:27:16,15	0,492016	3,682994	-0,139982	0,116979	0,292993	0,001035	0,579700	-3,216649	-0,389471	1,620822	1,241210	7,075103	1,921480	-4,871622	-1,485760	-116,544901	-126,421687	19,690006	0,579700	-3,216649	-0,389471	-250,886085	-44,265221	7,075103	0,579700	-3,216649	-0,389471	-250,886085	-44,265221	7,075103
10:27:16,20	0,492016	3,682994	-0,139982	0,116979	0,292993	0,001035	0,579700	-3,216649	-0,389471	1,620822	1,241210	7,075103	1,926667	-4,870993	-1,485379	-116,570074	-126,500613	19,688495	0,579700	-3,216649	-0,389471	-250,886085	-44,265221	7,075103	0,579700	-3,216649	-0,389471	-250,886085	-44,265221	7,075103
10:27:16,25	0,492016	3,682994	-0,139982	0,116979	0,292993	0,001035	0,576562	-3,220826	-0,389090	1,757122	1,095695	7,073592	1,930706	-4,870032	-1,484190	-116,594098	-126,528776	19,731563	0,576562	-3,220826	-0,389090	-251,077732	-44,164401	7,073592	0,576562	-3,220826	-0,389090	-251,077732	-44,164401	7,073592
10:27:16,30	0,492016	3,682994	-0,139982	0,116979	0,292993	0,001035	0,573710	-3,223844	-0,387900	1,877636	0,940675	7,116660	1,930067	-4,867177	-1,483480	-116,614774	-126,539335	19,673176	0,573710	-3,223844	-0,387900	-251,194100	-44,095551	7,116660	0,573710	-3,223844	-0,387900	-251,194100	-44,095551	7,116660
10:27:16,35	0,492016	3,682994	-0,139982	0,116979	0,292993	0,001035	0,571557	-3,221863	-0,387190	1,755137	0,816102	7,058273	1,934026	-4,872297	-1,484215	-116,677863	-126,593112	19,730616	0,571557	-3,221863	-0,387190	-251,161084	-44,051127	7,058273	0,571557	-3,221863	-0,387190	-251,161084	-44,051127	7,058273
10:27:16,40	0,492016	3,682994	-0,139982	0,116979	0,292993	0,001035	0,574011	-3,227851	-0,387925	1,988415	0,915957	7,115713	1,929229	-4,876155	-1,483501	-116,723113	-126,633457	19,660121	0,574011	-3,227851	-0,387925	-251,397892	-44,143904	7,115713	0,574011	-3,227851	-0,387925	-251,397892	-44,143904	7,115713
10:27:16,45	0,492016	3,682994	-0,139982	0,116979	0,292993	0,001035	0,579750	-3,225626	-0,387211	1,815139	1,195389	7,045218	1,929755	-4,874425	-1,487782	-116,732388	-126,652512	19,667403	0,579750	-3,225626	-0,387211	-251,396489	-44,315012	7,045218	0,579750	-3,225626	-0,387211	-251,396489	-44,315012	7,045218
10:27:16,50	0,492016	3,682994	-0,139982	0,116979	0,292993	0,001035	0,577990	-3,225216	-0,391493	1,772709	1,105347	7,052500	1,930365	-4,873485	-1,485403	-116,716830	-126,655056	19,724101	0,577990	-3,225216	-0,391493	-251,406778	-44,266869	7,052500	0,577990	-3,225216	-0,391493	-251,406778	-44,266869	7,052500
10:27:16,55	0,492016	3,682994	-0,139982	0,116979	0,292993	0,001035	0,576871	-3,225275	-0,389114	1,781316	1,061891	7,109198	1,934486	-4,873295	-1,485033	-116,710107	-126,689824	19,689517	0,576871	-3,225275	-0,389114	-251,402748	-44,222463	7,109198	0,576871	-3,225275	-0,389114	-251,402748	-44,222463	7,109198
10:27:16,60	0,492016	3,682994	-0,139982	0,116979	0,292993	0,001035	0,574646	-3,228749	-0,388743	1,935229	0,969391	7,074614	1,935609	-4,871427	-1,485057	-116,724108	-126,714691	19,674815	0,574646	-3,228749	-0,388743	-251,521564	-44,140290	7,074614	0,574646	-3,228749	-0,388743	-251,521564	-44,140290	7,074614
10:27:16,65	0,492016	3,682994	-0,139982	0,116979	0,292993	0,001035	0,572466	-3,228787	-0,388767	1,908677	0,856375	7,059912	1,932027	-4,875831	-1,484254	-116,743891	-126,750409	19,701184	0,572466	-3,228787	-0,388767	-251,551110	-44,082230	7,059912	0,572466	-3,228787	-0,388767	-251,551110	-44,082230	7,059912
10:27:16,70	0,492016	3,682994	-0,139982	0,116979	0,292993	0,001035	0,578072	-3,227887	-0,387964	1,821027	1,148575	7,086281	1,933161	-4,873569	-1,486224	-116,762128	-126,733183	19,689118	0,578072	-3,227887	-0,387964	-251,568072	-44,230043	7,086281	0,578072	-3,227887	-0,387964	-251,568072	-44,230043	7,086281
10:27:16,75	0,492016	3,682994	-0,139982	0,116979	0,292993	0,001035	0,575545	-3,227738	-0,389934	1,819086	0,992786	7,074215	1,932508	-4,878176	-1,489306	-116,777360	-126,785461	19,708060	0,575545	-3,227738	-0,389934	-251,558327	-44,187495	7,074215	0,575545	-3,227738	-0,389934	-251,558327	-44,187495	7,074215
10:27:16,80	0,492016	3,682994	-0,139982	0,116979	0,292993	0,001035	0,579861	-3,229476	-0,393017	1,856598	1,230188	7,093157	1,936570	-4,875188	-1,488543	-116,792058	-126,807338	19,708191	0,579861	-3,229476	-0,393017	-251,657288	-44,288933	7,093157	0,579861	-3,229476	-0,393017	-251,657288	-44,288933	7,093157
10:27:16,85	0,492016	3,682994	-0,139982	0,116979	0,292993	0,001035	0,575243	-3,231500	-0,392253	1,935534	0,988220	7,093288	1,934645	-4,874644	-1,485845	-116,851477	-126,854459	19,719934	0,575243	-3,231500	-0,392253	-251,737210	-44,168325	7,093288	0,575243	-3,231500	-0,392253	-251,737210	-44,168325	7,093288
10:27:16,90	0,492016	3,682994	-0,139982	0,116979	0,292993	0,001035	0,571700	-3,218539	-0,389084	1,518940	0,914542	7,108741	1,927117	-4,865639	-1,485374	-116,567624	-126,639712	19,723644	0,571700	-3,218539	-0,389084	-251,136355	-43,963886	7,108741	0,571700	-3,218539	-0,389084	-251,136355	-43,963886	7,108741
10:27:16,95	0,492016	3,682994	-0,139982	0,116979	0,292993	0,001035	0,571700	-3,218539	-0,389084	1,518940	0,914542	7,108741	1,189078	-4,331725	-1,650855	-88,366700	-88,237157	17,639615	0,571700	-3,218539	-0,389084	-251,136355	-43,963886	7,108741	0,571700	-3,218539	-0,389084	-251,136355	-43,963886	7,108741
10:27:17,00	0,492018	3,632951	-0,139975	0,116984	0,292982	0,001002	0,478336	-2,312421	-0,554565	1,758873	1,281055	5,024713	1,073148	-4,230916	-1,587572	-83,329215	-82,520145	17,354308	0,478336	-2,312421	-0,554565	-179,766211	-36,268319	5,024713	0,478336	-2,312421	-0,554565	-179,766211	-36,268319	5,024713
10:27:17,05	0,492018	3,632951	-0,139975	0,116984	0,292982	0,001002	0,448998	-2,161618	-0,491282	1,386935	1,259565	4,739405	1,091458	-4,244512	-1,587263	-83,805568	-83,529933	17,419875	0,448998	-2,161618	-0,491282	-168,300113	-33,986782	4,739405	0,448998	-2,161618	-0,491282	-168,300113	-33,986782	4,739405
10:27:17,10	0,492018	3,632951	-0,139975	0,116984	0,292982	0,001002	0,451618	-2,184274	-0,490974	1,452349	1,488143	4,804972	1,097828	-4,250886	-1,586953	-84,019592	-83,908231	17,395388	0,451618	-2,184274	-0,490974	-170,013164	-33,963840	4,804972	0,451618	-2,184274	-0,490974	-170,013164	-33,963840	4,804972
10:27:17,15	0,492018	3,632951	-0,139975	0,116984	0,292982	0,001002	0,453953	-2,192978	-0,490664	1,470305	1,613357	4,780486	1,107970	-4,249048	-1,588123	-84,123505	-84,189301	17,443487	0,453953	-2,192978	-0,490664	-170,678436	-34,021916	4,780486	0,453953	-2,192978	-0,490664	-170,678436	-34,021916	4,780486
10:27:17,20	0,492018	3,632951	-0,139975	0,116984	0,292982	0,001002	0,447290	-2,200842	-0,491834	1,583876	1,317451	4,828584	1,108861	-4,251367	-1,587763	-84,212577	-84,337104	17,444104	0,447290	-2,200842	-0,491834	-171,182209	-33,794816	4,828584	0,447290	-2,200842	-0,491834	-171,182209	-33,794816	4,828584
10:27:17,25	0,492018	3,632951	-0,139975	0,116984	0,292982	0,001002	0,448853	-2,202773	-0,491474	1,511736	1,395470	4,829201	1,111603	-4,254112	-1,589327	-84,252563	-84,509112	17,435178	0,448853	-2,202773	-0,491474	-171,405909	-33,839463	4,829201	0,448853	-2,202773	-0,491474	-171,405909	-33,839463	4,829201
10:27:17,30	0,492018	3,632951	-0,139975	0,116984	0,292982	0,001002	0,449859	-2,206519	-0,493037	1,537612	1,499158	4,820275	1,112429	-4,252047	-1,589776	-84,372968	-84,615004	17,438591	0,449859	-2,206519	-0,493037	-171,674156	-33,814748	4,820275	0,449859	-2,206519	-0,493037	-171,674156	-33,814748	4,820275
10:27:17,35	0,492018	3,632951	-0,139975	0,116984	0,292982	0,001002	0,447658	-2,206203	-0,493486	1,369241	1,333372	4,823688	1,116979	-4,254179	-1,590126	-84,399188	-84,755939	17,483481	0,447658	-2,206203	-0,493486	-171,817673	-33,807745	4,823688	0,447658	-2,206203	-0,493486	-171,817673	-33,807745	4,823688
10:27:17,40	0,492018	3,632951	-0,139975	0,116984	0,292982	0,001002	0,447229	-2,211208	-0,493836	1,494375	1,358842	4,868578	1,090698	-4,234357	-1,603923	-83,573341	-83,470652	17,411519	0,447229	-2,211208	-0,493836	-172,085488	-33,748626	4,868578	0,447229	-2,211208	-0,493836	-172,085488	-33,748626	4,868578
10:27:17,45	0,492018	3,632951	-0,139975	0,116984	0,292982	0,001002	0,443203	-2,178538	-0,507633	1,321505	1,222050	4,796616	0,419821	-3,703304	-1,570385	-55,995006	-49,021027	15,538257	0,443203	-2,178538	-0,507633	-169,693696	-33,569376	4,796616	0,443203	-2,178538	-0,507633	-169,693696	-33,569376	4,796616
10:27:17,50	0,492033	3,582999	-0,139988	0,116988	0,292994	0,000983	0,277479	-1,170761	-0,397697	0,910577	1,230036	2,597047	0,300800	-3,586947	-1,493987	-50,106597	-42,755805	15,211950	0,277479	-1,170761	-0,397697	-90,994174	-20,552087	2,597047	0,277479	-1,170761	-0,397697	-90,994174	-20,552087	2,597047
10:27:17,55	0,492033	3,582999	-0,139988	0,116988	0,292994	0,000983	0,277479	-1,170761	-0,397697	0,910577	1,230036	2,597047	0,323951	-3,596665	-1,491756	-50,571851	-43,615042	15,258242	0,277479	-1,170761	-0,397697	-90,994174	-20,552087	2,597047	0,277479	-1,170761	-0,397697	-90,994174	-20,552087	2,597047
10:27:17,60	0,492033	3,582999	-0,139988	0,116988	0,292994	0,000983	0,274319	-1,195670	-0,395466	1,229080	1,092420	2,643339	0,326199	-3,604417	-1,491420	-50,774907	-44,023378	15,260818	0,274319	-1,195670	-0,395466	-92,631001	-20,441654	2,643339	0,274319	-1,195670	-0,395466	-92,631001	-20,441654	2,643339
10:27:17,65	0,492033	3,582999	-0,139988	0,116988	0,292994	0,000983	0,279909	-1,201493	-0,395130	1,076719	1,411398	2,645915	0,332228	-3,604555	-1,491449	-50,881766	-44,315059	15,272993	0,279909	-1,201493	-0,395130	-93,240467	-20,561463	2,645915	0,279909	-1,201493	-0,395130	-93,240467	-20,561463	2,645915
10:27:17,70	0,492033	3,582999	-0,139988	0,116988	0,292994	0,000983	0,277014	-1,206783	-0,395160	1,045795	1,314163	2,658091	0,331673	-3,607126	-1,491129	-51,079437	-44,506143	15,287613	0,277014	-1,206783	-0,395160	-93,686700	-20,431452	2,658091	0,277014	-1,206783	-0,395160	-93,686700	-20,431452	2,658091
10:27:17,75	0,492033	3,582999	-0,139988	0,116988	0,292994	0,000983	0,279518	-1,207588	-0,394840	0,823323	1,368700	2,672710	0,339741	-3,609663	-1,493058	-51,119014	-44,637049	15,300553	0,279518	-1,207588	-0,394840	-93,972344	-20,573440	2,672710	0,279518	-1,207588	-0,394840	-93,972344	-20,573440	2,672710
10:27:17,80	0,492033	3,582999	-0,139988	0,116988	0,292994	0,000983	0,277681	-1,215843	-0,396769	1,119408	1,304369	2,685651	0,345354	-3,604461	-1,491928	-51,185324	-44,780435	15,312231	0,277681	-1,215843	-0,396769	-94,324249	-20,493588	2,685651	0,277681	-1,215843	-0,396769	-94,324249	-20,493588	2,685651
10:27:17,85	0,492033	3,582999	-0,139988	0,116988	0,292994	0,000983	0,270370	-1,218103	-0,395639	1,079628	0,938461	2,697329	0,341655	-3,613465	-1,492313	-51,242523	-44,903527	15,307135	0,270370	-1,218103	-0,395639	-94,541486	-20,285579	2,697329	0,270370	-1,218103	-0,395639	-94,541486	-20,285579	2,697329
10:27:17,90	0,492033	3,582999	-0,139988	0,116988	0,292994	0,000983	0,280017	-1,219402	-0,396023	1,011941	1,452101	2,692232	0,344975	-3,608463	-1,489622	-51,310104	-44,964925	15,329768	0,280017	-1,219402	-0,396023	-94,711091	-20,529207	2,692232	0,280017	-1,219402	-0,396023	-94,711091	-20,529207	2,692232
10:27:17,95	0,492033	3,582999	-0,139988	0,116988	0,292994	0,000983	0,274025	-1,219777	-0,393333	0,944469	1,112692	2,714865	0,341811	-3,616322	-1,488847	-51,396209	-45,071195	15,339599	0,274025	-1,219777	-0,393333	-94,807987	-20,398249	2,714865	0,274025	-1,219777	-0,393333	-94,807987	-20,398249	2,714865
10:27:18,00	0,492033	3,582999	-0,139988	0,116988	0,292994	0,000983	0,282413	-1,220965	-0,392557	0,871209	1,527466	2,724696	0,345752	-3,609467	-1,489281	-51,444176	-45,122495	15,340411	0,282413	-1,220965	-0,392557	-94,974579	-20,641980	2,724696	0,282413	-1,220965	-0,392557	-94,974579	-20,641980	2,724696
10:27:18,05	0,492033	3,582999	-0,139988	0,116988	0,292994	0,000983	0,274506	-1,220951	-0,392992	0,802070	1,100388	2,725509	0,348703	-3,613970	-1,490417	-51,436296	-45,164666	15,344358	0,274506	-1,220951	-0,392992	-95,042619	-20,448323	2,725509	0,274506	-1,220951	-0,392992	-95,042619	-20,448323	2,725509
10:27:18,10	0,492033	3,582999	-0,139988	0,116988	0,292994	0,000983	0,276930	-1,225758	-0,394127	1,019414	1,254342	2,729455	0,350903	-3,613730	-1,492373	-51,474574	-45,249869	15,348473	0,276930	-1,225758	-0,394127	-95,202565	-20,484648	2,729455	0,276930	-1,225758	-0,394127	-95,202565	-20,484648	2,729455
10:27:18,15	0,492033	3,582999	-0,139988	0,116988	0,292994	0,000983	0,275622	-1,227543	-0,396083	1,019319	1,195802	2,733570	0,350670	-3,612178	-1,490853	-51,557767	-45,314722	15,361051	0,275622	-1,227543	-0,396083	-95,342800	-20,440547	2,733570	0,275622	-1,227543	-0,396083	-95,342800	-20,440547	2,733570
10:27:18,20	0,492033	3,582999	-0,139988	0,116988	0,292994	0,000983	0,274395	-1,226566	-0,394564	0,870738	1,092356	2,746149	0,352390	-3,617566	-1,492012	-51,570677	-45,380773	15,344736	0,274395	-1,226566	-0,394564	-95,414662	-20,447640	2,746149	0,274395	-1,226566	-0,394564	-95,414662	-20,447640	2,746149
10:27:18,25	0,492033	3,582999	-0,139988	0,116988	0,292994	0,000983	0,278201	-1,230749	-0,395722	1,024612	1,312103	2,729833	0,353426	-3,619359	-1,490057	-51,618180	-45,447451	15,375728	0,278201	-1,230749	-0,395722	-95,589176	-20,526650	2,729833	0,278201	-1,230749	-0,395722	-95,589176	-20,526650	2,729833
10:27:18,30	0,492033	3,582999	-0,139988	0,116988	0,292994	0,000983	0,279236	-1,232543	-0,393767	1,036426	1,358134	2,760825	0,351011	-3,617192	-1,489304	-51,624823	-45,498622	15,363913	0,279236	-1,232543	-0,393767	-95,718225	-20,561883	2,760825	0,279236	-1,232543	-0,393767	-95,718225	-20,561883	2,760825
10:27:18,35	0,492033	3,582999	-0,139988	0,116988	0,292994	0,000983	0,278566	-1,229368	-0,393014	0,823661	1,343142	2,749010	0,356825	-3,615575	-1,491660	-51,651710	-45,505751	15,347258	0,278566	-1,229368	-0,393014	-95,681710	-20,524302	2,749010	0,278566	-1,229368	-0,393014	-95,681710	-20,524302	2,749010
10:27:18,41	0,492033	3,582999	-0,139988	0,116988	0,292994	0,000983	0,274259	-1,233594	-0,395370	1,023820	1,099473	2,732355	0,354917	-3,614889	-1,491677	-51,699333	-45,546470	15,360761	0,274259	-1,233594	-0,395370	-95,813329	-20,429896	2,732355	0,274259	-1,233594	-0,395370	-95,813329	-20,429896	2,732355
10:27:18,46	0,492033	3,582999	-0,139988	0,116988	0,292994	0,000983	0,274619	-1,231599	-0,395388	0,861014	1,097286	2,745859	0,353063	-3,617128	-1,491310	-51,725989	-45,613026	15,338647	0,274619	-1,231599	-0,395388	-95,819541	-20,460307	2,745859	0,274619	-1,231599	-0,395388	-95,819541	-20,460307	2,745859
10:27:18,51	0,492033	3,582999	-0,139988	0,116988	0,292994	0,000983	0,277485	-1,231113	-0,395021	0,764739	1,256512	2,723744	0,355957	-3,615253	-1,493259	-51,740345	-45,613402	15,345592	0,277485	-1,231113	-0,395021	-95,877611	-20,526063	2,723744	0,277485	-1,231113	-0,395021	-95,877611	-20,526063	2,723744
10:27:18,56	0,492033	3,582999	-0,139988	0,116988	0,292994	0,000983	0,274414	-1,232681	-0,396970	0,838806	1,084573	2,730689	0,357678	-3,619363	-1,492049	-51,747477	-45,679379	15,381264	0,274414	-1,232681	-0,396970	-95,926685	-20,456925	2,730689	0,274414	-1,232681	-0,396970	-95,926685	-20,456925	2,730689
10:27:18,61	0,492033	3,582999	-0,139988	0,116988	0,292994	0,000983	0,277113	-1,236227	-0,395759	0,962487	1,251737	2,766361	0,356405	-3,619562	-1,492455	-51,782210	-45,706512	15,380749	0,277113	-1,236227	-0,395759	-96,081353	-20,501638	2,766361	0,277113	-1,236227	-0,395759	-96,081353	-20,501638	2,766361
10:27:18,66	0,492033	3,582999	-0,139988	0,116988	0,292994	0,000983	0,277922	-1,235224	-0,396165	0,869460	1,277306	2,765846	0,361055	-3,620152	-1,494012	-51,802006	-45,730896	15,376990	0,277922	-1,235224	-0,396165	-96,095635	-20,539596	2,765846	0,277922	-1,235224	-0,396165	-96,095635	-20,539596	2,765846
10:27:18,71	0,492033	3,582999	-0,139988	0,116988	0,292994	0,000983	0,276108	-1,239546	-0,397723	1,063188	1,178023	2,762087	0,360358	-3,619960	-1,495202	-51,840674	-45,757476	15,372323	0,276108	-1,239546	-0,397723	-96,241183	-20,496477	2,762087	0,276108	-1,239546	-0,397723	-96,241183	-20,496477	2,762087
10:27:18,76	0,492033	3,582999	-0,139988	0,116988	0,292994	0,000983	0,276290	-1,238847	-0,398912	0,984455	1,167264	2,757420	0,359637	-3,616714	-1,491325	-51,882176	-45,800249	15,403294	0,276290	-1,238847	-0,398912	-96,264996	-20,521483	2,757420	0,276290	-1,238847	-0,398912	-96,264996	-20,521483	2,757420
10:27:18,81	0,492033	3,582999	-0,139988	0,116988	0,292994	0,000983	0,273839	-1,236600	-0,395035	0,809828	1,025289	2,788391	0,362027	-3,622810	-1,491693	-51,875883	-45,823483	15,387681	0,273839	-1,236600	-0,395035	-96,263248	-20,471104	2,788391	0,273839	-1,236600	-0,395035	-96,263248	-20,471104	2,788391
10:27:18,86	0,492033	3,582999	-0,139988	0,116988	0,292994	0,000983	0,277924	-1,241717	-0,395403	1,058949	1,254749	2,772779	0,359698	-3,621702	-1,492507	-51,859190	-45,839032	15,338818	0,277924	-1,241717	-0,395403	-96,415830	-20,562276	2,772779	0,277924	-1,241717	-0,395403	-96,415830	-20,562276	2,772779
10:27:18,91	0,492033	3,582999	-0,139988	0,116988	0,292994	0,000983	0,278129	-1,239146	-0,396218	0,920118	1,287626	2,723915	0,359012	-3,620121	-1,491752	-51,897221	-45,849408	15,343378	0,278129	-1,239146	-0,396218	-96,352809	-20,545470	2,723915	0,278129	-1,239146	-0,396218	-96,352809	-20,545470	2,723915
10:27:18,96	0,492033	3,582999	-0,139988	0,116988	0,292994	0,000983	0,277102	-1,237762	-0,395462	0,820159	1,206516	2,728475	0,360628	-3,621062	-1,492513	-51,929453	-45,951287	15,374965	0,277102	-1,237762	-0,395462	-96,344139	-20,546024	2,728475	0,277102	-1,237762	-0,395462	-96,344139	-20,546024	2,728475
10:27:19,01	0,492033	3,582999	-0,139988	0,116988	0,292994	0,000983	0,277110	-1,239632	-0,396224	0,813040	1,229929	2,760062	0,361180	-3,617841	-1,493309	-51,943292	-45,931421	15,376801	0,277110	-1,239632	-0,396224	-96,498033	-20,523196	2,760062	0,277110	-1,239632	-0,396224	-96,498033	-20,523196	2,760062
10:27:19,06	0,492033	3,582999	-0,139988	0,116988	0,292994	0,000983	0,274043	-1,238499	-0,397019	0,764437	1,048557	2,761898	0,364721	-3,620638	-1,490566	-51,944593	-45,953513	15,384325	0,274043	-1,238499	-0,397019	-96,457737	-20,463853	2,761898	0,274043	-1,238499	-0,397019	-96,457737	-20,463853	2,761898
10:27:19,11	0,492033	3,582999	-0,139988	0,116988	0,292994	0,000983	0,274696	-1,242964	-0,394276	0,976817	1,092402	2,769422	0,363947	-3,620468	-1,494086	-52,006095	-45,999579	15,395205	0,274696	-1,242964	-0,394276	-96,595834	-20,471223	2,769422	0,274696	-1,242964	-0,394276	-96,595834	-20,471223	2,769422
10:27:19,16	0,492033	3,582999	-0,139988	0,116988	0,292994	0,000983	0,274935	-1,242209	-0,397796	0,866909	1,074631	2,780302	0,357530	-3,624688	-1,494061	-52,002783	-45,950792	15,414364	0,274935	-1,242209	-0,397796	-96,646470	-20,507800	2,780302	0,274935	-1,242209	-0,397796	-96,646470	-20,507800	2,780302
10:27:19,21	0,492033	3,582999	-0,139988	0,116988	0,292994	0,000983	0,281799	-1,238761	-0,397771	0,731561	1,410023	2,799461	0,364522	-3,620716	-1,493344	-52,024173	-45,986026	15,356675	0,281799	-1,238761	-0,397771	-96,511213	-20,711217	2,799461	0,281799	-1,238761	-0,397771	-96,511213	-20,711217	2,799461
10:27:19,26	0,492033	3,582999	-0,139988	0,116988	0,292994	0,000983	0,274863	-1,242831	-0,397055	0,901973	1,048440	2,741772	0,364537	-3,623692	-1,491731	-52,009268	-46,021413	15,407264	0,274863	-1,242831	-0,397055	-96,660266	-20,528319	2,741772	0,274863	-1,242831	-0,397055	-96,660266	-20,528319	2,741772
10:27:19,32	0,492033	3,582999	-0,139988	0,116988	0,292994	0,000983	0,277432	-1,244332	-0,395441	0,956838	1,212633	2,792361	0,359941	-3,618871	-1,491731	-51,959081	-45,971374	15,413117	0,277432	-1,244332	-0,395441	-96,723240	-20,565797	2,792361	0,277432	-1,244332	-0,395441	-96,723240	-20,565797	2,792361
10:27:19,37	0,492033	3,582999	-0,139988	0,116988	0,292994	0,000983	0,275556	-1,237941	-0,395441	0,692934	1,133499	2,798215	-0,360353	-3,062906	-1,415639	-23,306580	-8,328422	13,382334	0,275556	-1,237941	-0,395441	-96,485450	-20,497626	2,798215	0,275556	-1,237941	-0,395441	-96,485450	-20,497626	2,798215
10:27:19,42	0,492000	3,532985	-0,139981	0,116983	0,292991	0,001007	0,154223	-0,336166	-0,319349	0,726592	0,816512	0,767431	-0,471772	-2,971132	-1,363213	-18,373738	-2,577090	13,134318	0,154223	-0,336166	-0,319349	-25,662408	-11,290007	0,767431	0,154223	-0,336166	-0,319349	-25,662408	-11,290007	0,767431
10:27:19,47	0,492000	3,532985	-0,139981	0,116983	0,292991	0,001007	0,130454	-0,193787	-0,266924	0,770134	0,976830	0,519415	-0,451653	-2,974842	-1,362199	-18,850943	-3,472163	13,161312	0,130454	-0,193787	-0,266924	-14,442162	-9,263834	0,519415	0,130454	-0,193787	-0,266924	-14,442162	-9,263834	0,519415
10:27:19,52	0,492000	3,532985	-0,139981	0,116983	0,292991	0,001007	0,123607	-0,213066	-0,265909	0,758876	0,655054	0,546409	-0,446548	-2,981519	-1,359504	-19,088929	-3,883866	13,221499	0,123607	-0,213066	-0,265909	-15,966811	-9,048125	0,546409	0,123607	-0,213066	-0,265909	-15,966811	-9,048125	0,546409
10:27:19,57	0,492000	3,532985	-0,139981	0,116983	0,292991	0,001007	0,126837	-0,220825	-0,263214	0,686809	0,822735	0,606596	-0,438663	-2,982847	-1,359920	-19,178917	-4,118588	13,216324	0,126837	-0,220825	-0,263214	-16,647963	-9,133955	0,606596	0,126837	-0,220825	-0,263214	-16,647963	-9,133955	0,606596
10:27:19,62	0,492000	3,532985	-0,139981	0,116983	0,292991	0,001007	0,124045	-0,228318	-0,263630	0,828183	0,716989	0,601422	-0,437919	-2,983428	-1,360742	-19,310898	-4,315126	13,231309	0,124045	-0,228318	-0,263630	-17,094801	-9,020543	0,601422	0,124045	-0,228318	-0,263630	-17,094801	-9,020543	0,601422
10:27:19,67	0,492000	3,532985	-0,139981	0,116983	0,292991	0,001007	0,124176	-0,229253	-0,264453	0,640582	0,707780	0,616406	-0,435791	-2,986321	-1,359196	-19,380012	-4,448682	13,241274	0,124176	-0,229253	-0,264453	-17,355763	-9,040049	0,616406	0,124176	-0,229253	-0,264453	-17,355763	-9,040049	0,616406
10:27:19,72	0,492000	3,532985	-0,139981	0,116983	0,292991	0,001007	0,125617	-0,232542	-0,262906	0,661404	0,789640	0,626371	-0,436512	-2,988965	-1,357675	-19,413788	-4,569138	13,202404	0,125617	-0,232542	-0,262906	-17,593148	-9,071314	0,626371	0,125617	-0,232542	-0,262906	-17,593148	-9,071314	0,626371
10:27:19,77	0,492000	3,532985	-0,139981	0,116983	0,292991	0,001007	0,128267	-0,233240	-0,261385	0,576482	0,958418	0,587501	-0,430816	-2,988686	-1,357280	-19,468959	-4,660347	13,234751	0,128267	-0,233240	-0,261385	-17,732846	-9,110562	0,587501	0,128267	-0,233240	-0,261385	-17,732846	-9,110562	0,587501
10:27:19,82	0,492000	3,532985	-0,139981	0,116983	0,292991	0,001007	0,125178	-0,238033	-0,260990	0,719156	0,795591	0,619848	-0,437718	-2,981309	-1,357653	-19,384418	-4,612852	13,259757	0,125178	-0,238033	-0,260990	-17,966442	-9,030866	0,619848	0,125178	-0,238033	-0,260990	-17,966442	-9,030866	0,619848
10:27:19,87	0,492000	3,532985	-0,139981	0,116983	0,292991	0,001007	0,122241	-0,228367	-0,261363	0,299936	0,692333	0,644855	-1,112800	-2,470085	-1,319759	7,271246	30,630039	11,434449	0,122241	-0,228367	-0,261363	-17,626896	-8,903568	0,644855	0,122241	-0,228367	-0,261363	-17,626896	-8,903568	0,644855
10:27:19,92	0,492009	3,482989	-0,139967	0,116987	0,292994	0,001002	0,017048	0,611882	-0,223470	0,456025	0,685345	-1,180454	-1,256806	-2,344970	-1,219272	13,346423	38,314683	11,085561	0,017048	0,611882	-0,223470	48,488771	-0,652939	-1,180454	0,017048	0,611882	-0,223470	48,488771	-0,652939	-1,180454
10:27:19,97	0,492009	3,482989	-0,139967	0,116987	0,292994	0,001002	-0,019301	0,799153	-0,122982	0,410607	0,214116	-1,529341	-1,234363	-2,359818	-1,217808	12,852745	37,344860	11,133032	-0,019301	0,799153	-0,122982	63,144138	1,729250	-1,529341	-0,019301	0,799153	-0,122982	63,144138	1,729250	-1,529341
10:27:20,02	0,492009	3,482989	-0,139967	0,116987	0,292994	0,001002	-0,017664	0,772292	-0,121518	0,720658	0,356626	-1,481871	-1,229279	-2,362519	-1,214801	12,604783	36,936072	11,121134	-0,017664	0,772292	-0,121518	61,345587	1,743237	-1,481871	-0,017664	0,772292	-0,121518	61,345587	1,743237	-1,481871
10:27:20,07	0,492009	3,482989	-0,139967	0,116987	0,292994	0,001002	-0,017866	0,766539	-0,118511	0,541800	0,335750	-1,493769	-1,226125	-2,362065	-1,215573	12,522964	36,690032	11,173318	-0,017866	0,766539	-0,118511	60,715137	1,738256	-1,493769	-0,017866	0,766539	-0,118511	60,715137	1,738256	-1,493769
10:27:20,12	0,492009	3,482989	-0,139967	0,116987	0,292994	0,001002	-0,019837	0,764034	-0,119283	0,418079	0,285439	-1,441585	-1,220014	-2,363509	-1,216006	12,415316	36,492422	11,159509	-0,019837	0,764034	-0,119283	60,394766	1,842641	-1,441585	-0,019837	0,764034	-0,119283	60,394766	1,842641	-1,441585
10:27:20,17	0,492009	3,482989	-0,139967	0,116987	0,292994	0,001002	-0,021642	0,758020	-0,119716	0,505843	0,197138	-1,455393	-1,218566	-2,362777	-1,212898	12,317351	36,354951	11,217567	-0,021642	0,758020	-0,119716	60,010438	1,896062	-1,455393	-0,021642	0,758020	-0,119716	60,010438	1,896062	-1,455393
10:27:20,22	0,492009	3,482989	-0,139967	0,116987	0,292994	0,001002	-0,022999	0,757132	-0,116608	0,383985	0,110465	-1,397336	-1,221138	-2,369108	-1,214070	12,249636	36,219931	11,218113	-0,022999	0,757132	-0,116608	59,818869	1,915920	-1,397336	-0,022999	0,757132	-0,116608	59,818869	1,915920	-1,397336
10:27:20,27	0,492009	3,482989	-0,139967	0,116987	0,292994	0,001002	-0,016231	0,756195	-0,117781	0,281956	0,471285	-1,396790	-1,214143	-2,369704	-1,212906	12,247434	36,110432	11,200504	-0,016231	0,756195	-0,117781	59,643233	1,745427	-1,396790	-0,016231	0,756195	-0,117781	59,643233	1,745427	-1,396790
10:27:20,32	0,492009	3,482989	-0,139967	0,116987	0,292994	0,001002	-0,019212	0,749839	-0,116616	0,516517	0,369101	-1,414399	-1,215077	-2,369407	-1,215341	12,124855	35,996194	11,141328	-0,019212	0,749839	-0,116616	59,378879	1,877273	-1,414399	-0,019212	0,749839	-0,116616	59,378879	1,877273	-1,414399
10:27:20,37	0,492009	3,482989	-0,139967	0,116987	0,292994	0,001002	-0,019926	0,746653	-0,118225	0,463903	0,303313	-1,417244	-1,211027	-2,370679	-1,214515	12,113452	35,935732	11,197658	-0,019926	0,746653	-0,118225	59,076165	1,867502	-1,417244	-0,019926	0,746653	-0,118225	59,076165	1,867502	-1,417244
10:27:20,42	0,492009	3,482989	-0,139967	0,116987	0,292994	0,001002	-0,019926	0,746653	-0,118225	0,463903	0,303313	-1,417244	-1,205296	-2,368008	-1,215679	12,068828	35,889750	11,232655	-0,019926	0,746653	-0,118225	59,076165	1,867502	-1,417244	-0,019926	0,746653	-0,118225	59,076165	1,867502	-1,417244
10:27:20,47	0,492009	3,482989	-0,139967	0,116987	0,292994	0,001002	-0,025105	0,743025	-0,119389	0,590440	0,018339	-1,382248	-1,208409	-2,371780	-1,212991	12,001405	35,809190	11,213499	-0,025105	0,743025	-0,119389	58,917881	1,989097	-1,382248	-0,025105	0,743025	-0,119389	58,917881	1,989097	-1,382248
10:27:20,52	0,492009	3,482989	-0,139967	0,116987	0,292994	0,001002	-0,020282	0,743835	-0,116701	0,444853	0,251045	-1,401404	-1,206090	-2,373284	-1,215285	12,005860	35,759781	11,247360	-0,020282	0,743835	-0,116701	58,835863	1,843167	-1,401404	-0,020282	0,743835	-0,116701	58,835863	1,843167	-1,401404
10:27:20,57	0,492009	3,482989	-0,139967	0,116987	0,292994	0,001002	-0,020139	0,741074	-0,118996	0,547831	0,287059	-1,367543	-1,207391	-2,367468	-1,215704	11,975841	35,732331	11,262218	-0,020139	0,741074	-0,118996	58,722151	1,867931	-1,367543	-0,020139	0,741074	-0,118996	58,722151	1,867931	-1,367543
10:27:20,62	0,492009	3,482989	-0,139967	0,116987	0,292994	0,001002	-0,024525	0,745110	-0,119414	0,299201	0,046688	-1,352685	-1,207048	-2,369967	-1,213819	11,885960	35,619591	11,224155	-0,024525	0,745110	-0,119414	58,790311	1,971903	-1,352685	-0,024525	0,745110	-0,119414	58,790311	1,971903	-1,352685
10:27:20,67	0,492009	3,482989	-0,139967	0,116987	0,292994	0,001002	-0,022532	0,743562	-0,117529	0,237096	0,128852	-1,390747	-1,204674	-2,372188	-1,215763	11,904360	35,573366	11,194678	-0,022532	0,743562	-0,117529	58,606725	1,897621	-1,390747	-0,022532	0,743562	-0,117529	58,606725	1,897621	-1,390747
10:27:20,72	0,492009	3,482989	-0,139967	0,116987	0,292994	0,001002	-0,021795	0,740397	-0,119473	0,370878	0,206206	-1,420224	-1,204284	-2,375410	-1,211873	11,810520	35,545173	11,235569	-0,021795	0,740397	-0,119473	58,492003	1,917147	-1,420224	-0,021795	0,740397	-0,119473	58,492003	1,917147	-1,420224
10:27:20,77	0,492009	3,482989	-0,139967	0,116987	0,292994	0,001002	-0,019200	0,738447	-0,115584	0,400907	0,273978	-1,379334	-1,200827	-2,373808	-1,214207	11,812412	35,461061	11,235110	-0,019200	0,738447	-0,115584	58,369010	1,781206	-1,379334	-0,019200	0,738447	-0,115584	58,369010	1,781206	-1,379334
10:27:20,82	0,492009	3,482989	-0,139967	0,116987	0,292994	0,001002	-0,022316	0,736255	-0,117917	0,443027	0,155655	-1,379793	-1,203250	-2,376353	-1,214188	11,772300	35,481583	11,274133	-0,022316	0,736255	-0,117917	58,239009	1,907466	-1,379793	-0,022316	0,736255	-0,117917	58,239009	1,907466	-1,379793
10:27:20,87	0,492009	3,482989	-0,139967	0,116987	0,292994	0,001002	-0,018901	0,737080	-0,117898	0,397807	0,288228	-1,340770	-1,198618	-2,374087	-1,215790	11,766044	35,398573	11,220353	-0,018901	0,737080	-0,117898	58,258605	1,771974	-1,340770	-0,018901	0,737080	-0,117898	58,258605	1,771974	-1,340770
10:27:20,92	0,492009	3,482989	-0,139967	0,116987	0,292994	0,001002	-0,023179	0,734202	-0,119500	0,472458	0,101870	-1,394550	-1,201071	-2,377166	-1,213451	11,724027	35,360782	11,241496	-0,023179	0,734202	-0,119500	58,107316	1,921422	-1,394550	-0,023179	0,734202	-0,119500	58,107316	1,921422	-1,394550
10:27:20,97	0,492009	3,482989	-0,139967	0,116987	0,292994	0,001002	-0,019286	0,734787	-0,117161	0,388299	0,286820	-1,373407	-1,202264	-2,378150	-1,214215	11,731095	35,320707	11,249943	-0,019286	0,734787	-0,117161	58,069083	1,800763	-1,373407	-0,019286	0,734787	-0,117161	58,069083	1,800763	-1,373407
10:27:21,02	0,492009	3,482989	-0,139967	0,116987	0,292994	0,001002	-0,017837	0,735328	-0,117926	0,328980	0,388303	-1,364960	-1,198860	-2,376738	-1,214232	11,680775	35,304815	11,260450	-0,017837	0,735328	-0,117926	58,052256	1,788536	-1,364960	-0,017837	0,735328	-0,117926	58,052256	1,788536	-1,364960
10:27:21,07	0,492009	3,482989	-0,139967	0,116987	0,292994	0,001002	-0,020762	0,733086	-0,117942	0,406650	0,200584	-1,354453	-1,196624	-2,380213	-1,218150	11,636730	35,252134	11,222708	-0,020762	0,733086	-0,117942	57,953915	1,830408	-1,354453	-0,020762	0,733086	-0,117942	57,953915	1,830408	-1,354453
10:27:21,12	0,492009	3,482989	-0,139967	0,116987	0,292994	0,001002	-0,018871	0,729413	-0,121860	0,530034	0,287122	-1,392195	-1,194290	-2,377018	-1,216937	11,651238	35,222064	11,289567	-0,018871	0,729413	-0,121860	57,788919	1,768488	-1,392195	-0,018871	0,729413	-0,121860	57,788919	1,768488	-1,392195
10:27:21,17	0,492009	3,482989	-0,139967	0,116987	0,292994	0,001002	-0,022805	0,728988	-0,120647	0,533304	0,110168	-1,325336	-1,200305	-2,377589	-1,213132	11,587075	35,193410	11,227728	-0,022805	0,728988	-0,120647	57,758891	1,900332	-1,325336	-0,022805	0,728988	-0,120647	57,758891	1,900332	-1,325336
10:27:21,22	0,492009	3,482989	-0,139967	0,116987	0,292994	0,001002	-0,019303	0,733912	-0,116842	0,220390	0,251030	-1,387175	-1,197950	-2,376668	-1,215822	11,596563	35,198989	11,263905	-0,019303	0,733912	-0,116842	57,832464	1,766290	-1,387175	-0,019303	0,733912	-0,116842	57,832464	1,766290	-1,387175
10:27:21,27	0,492009	3,482989	-0,139967	0,116987	0,292994	0,001002	-0,021278	0,732333	-0,119532	0,312075	0,153740	-1,350997	-1,198007	-2,381135	-1,216987	11,582261	35,131082	11,247378	-0,021278	0,732333	-0,119532	57,800195	1,824063	-1,350997	-0,021278	0,732333	-0,119532	57,800195	1,824063	-1,350997
10:27:21,32	0,492009	3,482989	-0,139967	0,116987	0,292994	0,001002	-0,017381	0,730149	-0,120697	0,359689	0,377945	-1,367524	-1,198021	-2,377999	-1,213873	11,585397	35,118052	11,269722	-0,017381	0,730149	-0,120697	57,676357	1,742363	-1,367524	-0,017381	0,730149	-0,120697	57,676357	1,742363	-1,367524
10:27:21,37	0,492009	3,482989	-0,139967	0,116987	0,292994	0,001002	-0,020090	0,731729	-0,117583	0,267811	0,246311	-1,345181	-1,194642	-2,379286	-1,215442	11,522775	35,089296	11,275637	-0,020090	0,731729	-0,117583	57,708511	1,823381	-1,345181	-0,020090	0,731729	-0,117583	57,708511	1,823381	-1,345181
10:27:21,42	0,492009	3,482989	-0,139967	0,116987	0,292994	0,001002	-0,020664	0,728159	-0,119152	0,397206	0,176609	-1,339266	-1,196950	-2,378744	-1,218172	11,553690	35,077004	11,252043	-0,020664	0,728159	-0,119152	57,557706	1,798738	-1,339266	-0,020664	0,728159	-0,119152	57,557706	1,798738	-1,339266
10:27:21,47	0,492009	3,482989	-0,139967	0,116987	0,292994	0,001002	-0,019980	0,730429	-0,121882	0,283991	0,245092	-1,362860	-1,194147	-2,382044	-1,215839	11,493574	35,025173	11,264112	-0,019980	0,730429	-0,121882	57,622668	1,813533	-1,362860	-0,019980	0,730429	-0,121882	57,622668	1,813533	-1,362860
10:27:21,52	0,492009	3,482989	-0,139967	0,116987	0,292994	0,001002	-0,018524	0,726352	-0,119550	0,421071	0,294678	-1,350791	-1,193591	-2,383520	-1,215072	11,464055	35,048586	11,259730	-0,018524	0,726352	-0,119550	57,439671	1,748792	-1,350791	-0,018524	0,726352	-0,119550	57,439671	1,748792	-1,350791
10:27:21,57	0,492009	3,482989	-0,139967	0,116987	0,292994	0,001002	-0,017523	0,725132	-0,118782	0,490026	0,309437	-1,355173	-1,195996	-2,376675	-1,214304	11,478636	34,997198	11,282292	-0,017523	0,725132	-0,118782	57,412859	1,685007	-1,355173	-0,017523	0,725132	-0,118782	57,412859	1,685007	-1,355173
10:27:21,62	0,492009	3,482989	-0,139967	0,116987	0,292994	0,001002	-0,022249	0,730637	-0,118014	0,166517	0,102038	-1,332611	-1,195432	-2,382139	-1,216590	11,459064	35,004606	11,322170	-0,022249	0,730637	-0,118014	57,521548	1,848551	-1,332611	-0,022249	0,730637	-0,118014	57,521548	1,848551	-1,332611
10:27:21,67	0,492009	3,482989	-0,139967	0,116987	0,292994	0,001002	-0,017799	0,727417	-0,120300	0,330604	0,312787	-1,292733	-1,196618	-2,383925	-1,215461	11,457136	34,961283	11,266348	-0,017799	0,727417	-0,120300	57,432838	1,709972	-1,292733	-0,017799	0,727417	-0,120300	57,432838	1,709972	-1,292733
10:27:21,72	0,492009	3,482989	-0,139967	0,116987	0,292994	0,001002	-0,015659	0,727551	-0,119171	0,285166	0,444032	-1,348555	-1,194997	-2,379710	-1,214326	11,408466	34,933728	11,275871	-0,015659	0,727551	-0,119171	57,397900	1,673266	-1,348555	-0,015659	0,727551	-0,119171	57,397900	1,673266	-1,348555
10:27:21,77	0,492009	3,482989	-0,139967	0,116987	0,292994	0,001002	-0,020120	0,728255	-0,118036	0,200357	0,183693	-1,339032	-1,189728	-2,382061	-1,216625	11,408956	34,890596	11,295826	-0,020120	0,728255	-0,118036	57,368359	1,763108	-1,339032	-0,020120	0,728255	-0,118036	57,368359	1,763108	-1,339032
10:27:21,82	0,492009	3,482989	-0,139967	0,116987	0,292994	0,001002	-0,020719	0,722516	-0,120335	0,461651	0,174549	-1,319077	-1,192106	-2,380041	-1,218581	11,406786	34,894513	11,297052	-0,020719	0,722516	-0,120335	57,179181	1,800965	-1,319077	-0,020719	0,722516	-0,120335	57,179181	1,800965	-1,319077
10:27:21,87	0,492009	3,482989	-0,139967	0,116987	0,292994	0,001002	-0,021278	0,725585	-0,122291	0,304373	0,141603	-1,317851	-1,190984	-2,382431	-1,217412	11,390569	34,840752	11,294625	-0,021278	0,725585	-0,122291	57,262815	1,811962	-1,317851	-0,021278	0,725585	-0,122291	57,262815	1,811962	-1,317851
10:27:21,92	0,492009	3,482989	-0,139967	0,116987	0,292994	0,001002	-0,019770	0,723419	-0,121122	0,362357	0,232872	-1,320278	-1,189229	-2,380206	-1,213540	11,383897	34,836041	11,287975	-0,019770	0,723419	-0,121122	57,150739	1,784828	-1,320278	-0,019770	0,723419	-0,121122	57,150739	1,784828	-1,320278
10:27:21,97	0,492009	3,482989	-0,139967	0,116987	0,292994	0,001002	-0,022574	0,723012	-0,117250	0,376117	0,083652	-1,326928	-1,192848	-2,378983	-1,217850	11,361219	34,816012	11,270364	-0,022574	0,723012	-0,117250	57,132532	1,855705	-1,326928	-0,022574	0,723012	-0,117250	57,132532	1,855705	-1,326928
10:27:22,02	0,492009	3,482989	-0,139967	0,116987	0,292994	0,001002	-0,021825	0,726757	-0,121560	0,152674	0,112995	-1,344538	-1,192340	-2,384065	-1,216696	11,309858	34,803955	11,254603	-0,021825	0,726757	-0,121560	57,203099	1,826221	-1,344538	-0,021825	0,726757	-0,121560	57,203099	1,826221	-1,344538
10:27:22,07	0,492009	3,482989	-0,139967	0,116987	0,292994	0,001002	-0,017677	0,723776	-0,120407	0,271557	0,290212	-1,360300	-1,192918	-2,381530	-1,217475	11,315543	34,829151	11,265791	-0,017677	0,723776	-0,120407	57,087984	1,677861	-1,360300	-0,017677	0,723776	-0,120407	57,087984	1,677861	-1,360300
10:27:22,12	0,492009	3,482989	-0,139967	0,116987	0,292994	0,001002	-0,019583	0,725545	-0,121185	0,204262	0,183421	-1,349112	-1,191206	-2,380027	-1,216692	11,305492	34,798495	11,284336	-0,019583	0,725545	-0,121185	57,159509	1,720699	-1,349112	-0,019583	0,725545	-0,121185	57,159509	1,720699	-1,349112
10:27:22,17	0,492009	3,482989	-0,139967	0,116987	0,292994	0,001002	-0,021741	0,724813	-0,120402	0,210729	0,077827	-1,330567	-1,188290	-2,383440	-1,215910	11,301641	34,733583	11,267282	-0,021741	0,724813	-0,120402	57,108548	1,784510	-1,330567	-0,021741	0,724813	-0,120402	57,108548	1,784510	-1,330567
10:27:22,22	0,492009	3,482989	-0,139967	0,116987	0,292994	0,001002	-0,020243	0,720582	-0,119620	0,372619	0,184856	-1,347621	-1,191284	-2,387137	-1,217094	11,267862	34,737222	11,248020	-0,020243	0,720582	-0,119620	56,938276	1,773927	-1,347621	-0,020243	0,720582	-0,119620	56,938276	1,773927	-1,347621
10:27:22,27	0,492009	3,482989	-0,139967	0,116987	0,292994	0,001002	-0,015544	0,721326	-0,120805	0,320171	0,398106	-1,366883	-1,186008	-2,384104	-1,217838	11,281494	34,706835	11,292327	-0,015544	0,721326	-0,120805	56,944265	1,618344	-1,366883	-0,015544	0,721326	-0,120805	56,944265	1,618344	-1,366883
10:27:22,32	0,492009	3,482989	-0,139967	0,116987	0,292994	0,001002	-0,020809	0,718273	-0,121548	0,459433	0,151348	-1,322576	-1,191357	-2,383815	-1,216699	11,248932	34,730630	11,287005	-0,020809	0,718273	-0,121548	56,843858	1,784854	-1,322576	-0,020809	0,718273	-0,121548	56,843858	1,784854	-1,322576
10:27:22,37	0,492009	3,482989	-0,139967	0,116987	0,292994	0,001002	-0,018385	0,723050	-0,120410	0,215357	0,237320	-1,327898	-1,191418	-2,384644	-1,218250	11,233898	34,698226	11,296622	-0,018385	0,723050	-0,120410	56,974775	1,680510	-1,327898	-0,018385	0,723050	-0,120410	56,974775	1,680510	-1,327898
10:27:22,42	0,492009	3,482989	-0,139967	0,116987	0,292994	0,001002	-0,017637	0,722688	-0,121960	0,198580	0,279391	-1,318281	-1,190254	-2,387651	-1,216711	11,226252	34,657423	11,260296	-0,017637	0,722688	-0,121960	56,929612	1,663874	-1,318281	-0,017637	0,722688	-0,121960	56,929612	1,663874	-1,318281
10:27:22,47	0,492009	3,482989	-0,139967	0,116987	0,292994	0,001002	-0,015614	0,720177	-0,120422	0,290033	0,398348	-1,354607	-1,191427	-2,386493	-1,214766	11,231703	34,649732	11,268469	-0,015614	0,720177	-0,120422	56,823890	1,624054	-1,354607	-0,015614	0,720177	-0,120422	56,823890	1,624054	-1,354607
10:27:22,52	0,492009	3,482989	-0,139967	0,116987	0,292994	0,001002	-0,016031	0,721772	-0,118476	0,203150	0,385236	-1,346434	-1,187285	-2,383485	-1,214386	11,251095	34,634292	11,254171	-0,016031	0,721772	-0,118476	56,862227	1,643668	-1,346434	-0,016031	0,721772	-0,118476	56,862227	1,643668	-1,346434
10:27:22,57	0,492009	3,482989	-0,139967	0,116987	0,292994	0,001002	-0,020707	0,719689	-0,118097	0,307798	0,166622	-1,360732	-1,187981	-2,384527	-1,215169	11,206676	34,620799	11,268932	-0,020707	0,719689	-0,118097	56,803349	1,792083	-1,360732	-0,020707	0,719689	-0,118097	56,803349	1,792083	-1,360732
10:27:22,62	0,492009	3,482989	-0,139967	0,116987	0,292994	0,001002	-0,019457	0,719770	-0,118880	0,269669	0,199899	-1,345971	-1,184475	-2,382819	-1,216711	11,197039	34,640533	11,295687	-0,019457	0,719770	-0,118880	56,771611	1,727237	-1,345971	-0,019457	0,719770	-0,118880	56,771611	1,727237	-1,345971
10:27:22,67	0,492009	3,482989	-0,139967	0,116987	0,292994	0,001002	-0,022689	0,717588	-0,120421	0,395409	0,013614	-1,319216	-1,190925	-2,383168	-1,218654	11,206771	34,663078	11,301169	-0,022689	0,717588	-0,120421	56,726058	1,794677	-1,319216	-0,022689	0,717588	-0,120421	56,726058	1,794677	-1,319216
10:27:22,72	0,492009	3,482989	-0,139967	0,116987	0,292994	0,001002	-0,019161	0,722999	-0,122364	0,138425	0,194185	-1,313733	-1,186358	-2,383060	-1,217120	11,168105	34,567383	11,288683	-0,019161	0,722999	-0,122364	56,893841	1,698361	-1,313733	-0,019161	0,722999	-0,122364	56,893841	1,698361	-1,313733
10:27:22,77	0,492009	3,482989	-0,139967	0,116987	0,292994	0,001002	-0,021538	0,719098	-0,120830	0,239077	0,084949	-1,326220	-1,187465	-2,384294	-1,219841	11,196395	34,579099	11,265824	-0,021538	0,719098	-0,120830	56,688253	1,775710	-1,326220	-0,021538	0,719098	-0,120830	56,688253	1,775710	-1,326220
10:27:22,82	0,492009	3,482989	-0,139967	0,116987	0,292994	0,001002	-0,019916	0,719440	-0,123551	0,245590	0,187933	-1,349079	-1,185793	-2,387749	-1,218618	11,146277	34,591017	11,348120	-0,019916	0,719440	-0,123551	56,721606	1,751370	-1,349079	-0,019916	0,719440	-0,123551	56,721606	1,751370	-1,349079
10:27:22,87	0,492009	3,482989	-0,139967	0,116987	0,292994	0,001002	-0,017760	0,716264	-0,122329	0,395996	0,250709	-1,266783	-1,186418	-2,383588	-1,217936	11,131668	34,580325	11,255964	-0,017760	0,716264	-0,122329	56,622708	1,644861	-1,266783	-0,017760	0,716264	-0,122329	56,622708	1,644861	-1,266783
10:27:22,92	0,492009	3,482989	-0,139967	0,116987	0,292994	0,001002	-0,021051	0,718886	-0,121647	0,243102	0,072278	-1,358938	-1,183457	-2,386272	-1,217509	11,153648	34,521894	11,273101	-0,021051	0,718886	-0,121647	56,675620	1,724762	-1,358938	-0,021051	0,718886	-0,121647	56,675620	1,724762	-1,358938
10:27:22,97	0,492009	3,482989	-0,139967	0,116987	0,292994	0,001002	-0,020207	0,714979	-0,121219	0,406612	0,164407	-1,341802	-1,189388	-2,385867	-1,215971	11,133111	34,522399	11,276272	-0,020207	0,714979	-0,121219	56,532493	1,750652	-1,341802	-0,020207	0,714979	-0,121219	56,532493	1,750652	-1,341802
10:27:23,02	0,492009	3,482989	-0,139967	0,116987	0,292994	0,001002	-0,017592	0,720319	-0,119681	0,119130	0,282322	-1,338630	-1,184656	-2,385524	-1,220231	11,151258	34,523830	11,279592	-0,017592	0,720319	-0,119681	56,664157	1,663331	-1,338630	-0,017592	0,720319	-0,119681	56,664157	1,663331	-1,338630
10:27:23,07	0,492009	3,482989	-0,139967	0,116987	0,292994	0,001002	-0,020255	0,716392	-0,123941	0,333654	0,158862	-1,335310	-1,182368	-2,387083	-1,219063	11,127344	34,484210	11,282868	-0,020255	0,716392	-0,123941	56,570400	1,748892	-1,335310	-0,020255	0,716392	-0,123941	56,570400	1,748892	-1,335310
10:27:23,12	0,492009	3,482989	-0,139967	0,116987	0,292994	0,001002	-0,020049	0,713631	-0,122773	0,430955	0,168664	-1,332035	-1,187752	-2,387641	-1,216766	11,079781	34,488622	11,271397	-0,020049	0,713631	-0,122773	56,450966	1,742538	-1,332035	-0,020049	0,713631	-0,122773	56,450966	1,742538	-1,332035
10:27:23,17	0,492009	3,482989	-0,139967	0,116987	0,292994	0,001002	-0,016874	0,718015	-0,120477	0,183006	0,290390	-1,343506	-1,186496	-2,386132	-1,217899	11,120404	34,502706	11,296787	-0,016874	0,718015	-0,120477	56,547192	1,614992	-1,343506	-0,016874	0,718015	-0,120477	56,547192	1,614992	-1,343506
10:27:23,22	0,492009	3,482989	-0,139967	0,116987	0,292994	0,001002	-0,018809	0,717682	-0,121610	0,232835	0,217918	-1,318116	-1,185316	-2,389130	-1,216334	11,124043	34,461945	11,289405	-0,018809	0,717682	-0,121610	56,570873	1,694404	-1,318116	-0,018809	0,717682	-0,121610	56,570873	1,694404	-1,318116
10:27:23,27	0,492009	3,482989	-0,139967	0,116987	0,292994	0,001002	-0,016802	0,715160	-0,120044	0,330482	0,345783	-1,325498	-1,184766	-2,384667	-1,220239	11,127211	34,455699	11,287461	-0,016802	0,715160	-0,120044	56,470569	1,664765	-1,325498	-0,016802	0,715160	-0,120044	56,470569	1,664765	-1,325498
10:27:23,32	0,492009	3,482989	-0,139967	0,116987	0,292994	0,001002	-0,020943	0,716915	-0,123950	0,235394	0,136344	-1,327442	-1,186611	-2,391112	-1,218634	11,080805	34,447935	11,348424	-0,020943	0,716915	-0,123950	56,513251	1,780355	-1,327442	-0,020943	0,716915	-0,123950	56,513251	1,780355	-1,327442
10:27:23,37	0,492009	3,482989	-0,139967	0,116987	0,292994	0,001002	-0,014439	0,715291	-0,122344	0,289938	0,438254	-1,266479	-1,189031	-2,386522	-1,217945	11,051025	34,454921	11,280965	-0,014439	0,715291	-0,122344	56,440277	1,571689	-1,266479	-0,014439	0,715291	-0,122344	56,440277	1,571689	-1,266479
10:27:23,42	0,492009	3,482989	-0,139967	0,116987	0,292994	0,001002	-0,017203	0,719682	-0,121655	0,052766	0,265206	-1,333937	-1,181976	-2,384691	-1,220239	11,081996	34,384172	11,310338	-0,017203	0,719682	-0,121655	56,547799	1,615670	-1,333937	-0,017203	0,719682	-0,121655	56,547799	1,615670	-1,333937
10:27:23,47	0,492009	3,482989	-0,139967	0,116987	0,292994	0,001002	-0,022316	0,714488	-0,123949	0,277073	0,061531	-1,304565	-1,182618	-2,384584	-1,218715	11,031205	34,448477	11,302208	-0,022316	0,714488	-0,123949	56,364370	1,813358	-1,304565	-0,022316	0,714488	-0,123949	56,364370	1,813358	-1,304565
10:27:23,52	0,492009	3,482989	-0,139967	0,116987	0,292994	0,001002	-0,022088	0,715097	-0,122425	0,275694	-0,002749	-1,312695	-1,183275	-2,387836	-1,217536	11,028483	34,334581	11,302119	-0,022088	0,715097	-0,122425	56,410807	1,731176	-1,312695	-0,022088	0,715097	-0,122425	56,410807	1,731176	-1,312695
10:27:23,57	0,492009	3,482989	-0,139967	0,116987	0,292994	0,001002	-0,018943	0,714040	-0,121247	0,230642	0,215382	-1,312784	-1,182911	-2,386894	-1,218615	11,019409	34,403382	11,281050	-0,018943	0,714040	-0,121247	56,282808	1,702423	-1,312784	-0,018943	0,714040	-0,121247	56,282808	1,702423	-1,312784
10:27:23,62	0,492009	3,482989	-0,139967	0,116987	0,292994	0,001002	-0,019942	0,714196	-0,122326	0,277609	0,121196	-1,333853	-1,186223	-2,390498	-1,218705	11,004732	34,386839	11,303844	-0,019942	0,714196	-0,122326	56,341971	1,686628	-1,333853	-0,019942	0,714196	-0,122326	56,341971	1,686628	-1,333853
10:27:23,67	0,492009	3,482989	-0,139967	0,116987	0,292994	0,001002	-0,015164	0,715262	-0,122415	0,200513	0,365183	-1,311059	-1,185581	-2,389668	-1,215601	11,025754	34,380956	11,287249	-0,015164	0,715262	-0,122415	56,348555	1,555586	-1,311059	-0,015164	0,715262	-0,122415	56,348555	1,555586	-1,311059
10:27:23,72	0,492009	3,482989	-0,139967	0,116987	0,292994	0,001002	-0,016204	0,715120	-0,119311	0,213271	0,332275	-1,327654	-1,183387	-2,389215	-1,217586	10,971359	34,324890	11,263441	-0,016204	0,715120	-0,119311	56,350229	1,604282	-1,327654	-0,016204	0,715120	-0,119311	56,350229	1,604282	-1,327654
10:27:23,77	0,492009	3,482989	-0,139967	0,116987	0,292994	0,001002	-0,017693	0,713448	-0,121296	0,224496	0,235750	-1,351462	-1,183875	-2,390864	-1,218694	11,020344	34,327637	11,302132	-0,017693	0,713448	-0,121296	56,230152	1,624677	-1,351462	-0,017693	0,713448	-0,121296	56,230152	1,624677	-1,351462
10:27:23,82	0,492009	3,482989	-0,139967	0,116987	0,292994	0,001002	-0,016021	0,713045	-0,122404	0,272295	0,363753	-1,312771	-1,185665	-2,389777	-1,218695	11,008206	34,345260	11,317209	-0,016021	0,713045	-0,122404	56,246358	1,621412	-1,312771	-0,016021	0,713045	-0,122404	56,246358	1,621412	-1,312771
10:27:23,87	0,492009	3,482989	-0,139967	0,116987	0,292994	0,001002	-0,016067	0,715139	-0,122406	0,172613	0,342020	-1,297693	-1,185706	-2,391242	-1,219069	10,995912	34,322666	11,335996	-0,016067	0,715139	-0,122406	56,311036	1,603317	-1,297693	-0,016067	0,715139	-0,122406	56,311036	1,603317	-1,297693
10:27:23,92	0,492009	3,482989	-0,139967	0,116987	0,292994	0,001002	-0,014778	0,714443	-0,122779	0,183109	0,409701	-1,278907	-1,185677	-2,389322	-1,218680	11,016069	34,316073	11,335630	-0,014778	0,714443	-0,122779	56,266870	1,569807	-1,278907	-0,014778	0,714443	-0,122779	56,266870	1,569807	-1,278907
10:27:23,97	0,492009	3,482989	-0,139967	0,116987	0,292994	0,001002	-0,016456	0,715378	-0,122390	0,138863	0,343238	-1,279273	-1,182842	-2,390065	-1,218746	10,950299	34,332029	11,279095	-0,016456	0,715378	-0,122390	56,296012	1,635006	-1,279273	-0,016456	0,715378	-0,122390	56,296012	1,635006	-1,279273
10:27:24,02	0,492009	3,482989	-0,139967	0,116987	0,292994	0,001002	-0,017230	0,712551	-0,122456	0,266800	0,238028	-1,335807	-1,182225	-2,390411	-1,219485	10,971277	34,322947	11,313010	-0,017230	0,712551	-0,122456	56,202030	1,590594	-1,335807	-0,017230	0,712551	-0,122456	56,202030	1,590594	-1,335807
10:27:24,07	0,492009	3,482989	-0,139967	0,116987	0,292994	0,001002	-0,017239	0,711843	-0,123196	0,306222	0,260285	-1,301893	-1,182777	-2,387684	-1,216803	10,989780	34,309209	11,267451	-0,017239	0,711843	-0,123196	56,185901	1,613533	-1,301893	-0,017239	0,711843	-0,123196	56,185901	1,613533	-1,301893
10:27:24,12	0,492009	3,482989	-0,139967	0,116987	0,292994	0,001002	-0,019324	0,713685	-0,120513	0,207803	0,174736	-1,347452	-1,182211	-2,387799	-1,217958	10,977666	34,326041	11,288278	-0,019324	0,713685	-0,120513	56,232063	1,691689	-1,347452	-0,019324	0,713685	-0,120513	56,232063	1,691689	-1,347452
10:27:24,17	0,492009	3,482989	-0,139967	0,116987	0,292994	0,001002	-0,019508	0,713137	-0,121668	0,244807	0,146270	-1,326624	-1,182309	-2,392045	-1,217948	10,935816	34,287402	11,301354	-0,019508	0,713137	-0,121668	56,226066	1,677654	-1,326624	-0,019508	0,713137	-0,121668	56,226066	1,677654	-1,326624
10:27:24,22	0,492009	3,482989	-0,139967	0,116987	0,292994	0,001002	-0,015782	0,711099	-0,121659	0,296402	0,323105	-1,313549	-1,182266	-2,388574	-1,217365	10,970693	34,267747	11,300533	-0,015782	0,711099	-0,121659	56,117668	1,561987	-1,313549	-0,015782	0,711099	-0,121659	56,117668	1,561987	-1,313549
10:27:24,27	0,492009	3,482989	-0,139967	0,116987	0,292994	0,001002	-0,018809	0,712797	-0,121075	0,208515	0,205739	-1,314370	-1,183428	-2,389218	-1,218706	10,994398	34,227630	11,309215	-0,018809	0,712797	-0,121075	56,163087	1,682232	-1,314370	-0,018809	0,712797	-0,121075	56,163087	1,682232	-1,314370
10:27:24,32	0,492009	3,482989	-0,139967	0,116987	0,292994	0,001002	-0,017670	0,713481	-0,122417	0,150046	0,305533	-1,305688	-1,179410	-2,390588	-1,219088	10,942495	34,235214	11,334940	-0,017670	0,713481	-0,122417	56,158328	1,692646	-1,305688	-0,017670	0,713481	-0,122417	56,158328	1,692646	-1,305688
10:27:24,37	0,492009	3,482989	-0,139967	0,116987	0,292994	0,001002	-0,018493	0,709317	-0,122798	0,347207	0,214006	-1,279963	-1,183571	-2,392932	-1,219118	10,909250	34,253812	11,310603	-0,018493	0,709317	-0,122798	56,028591	1,665710	-1,279963	-0,018493	0,709317	-0,122798	56,028591	1,665710	-1,279963
10:27:24,42	0,492009	3,482989	-0,139967	0,116987	0,292994	0,001002	-0,014383	0,711749	-0,122828	0,220233	0,389660	-1,304300	-1,180624	-2,389990	-1,221446	10,933966	34,220907	11,311657	-0,014383	0,711749	-0,122828	56,092520	1,518693	-1,304300	-0,014383	0,711749	-0,122828	56,092520	1,518693	-1,304300
10:27:24,47	0,492009	3,482989	-0,139967	0,116987	0,292994	0,001002	-0,018403	0,710667	-0,125156	0,260336	0,218435	-1,303245	-1,179442	-2,389798	-1,217191	10,912155	34,261116	11,296278	-0,018403	0,710667	-0,125156	56,047719	1,663101	-1,303245	-0,018403	0,710667	-0,125156	56,047719	1,663101	-1,303245
10:27:24,52	0,492009	3,482989	-0,139967	0,116987	0,292994	0,001002	-0,019161	0,709740	-0,120902	0,332495	0,140044	-1,318625	-1,183060	-2,394105	-1,220701	10,881424	34,218727	11,281572	-0,019161	0,709740	-0,120902	56,047051	1,644185	-1,318625	-0,019161	0,709740	-0,120902	56,047051	1,644185	-1,318625
10:27:24,57	0,492009	3,482989	-0,139967	0,116987	0,292994	0,001002	-0,013622	0,710720	-0,124411	0,229453	0,422671	-1,333331	-1,181249	-2,390466	-1,221459	10,920614	34,204105	11,301395	-0,013622	0,710720	-0,124411	56,020949	1,491974	-1,333331	-0,013622	0,710720	-0,124411	56,020949	1,491974	-1,333331
10:27:24,62	0,492009	3,482989	-0,139967	0,116987	0,292994	0,001002	-0,017679	0,710971	-0,125169	0,223341	0,252961	-1,313508	-1,180812	-2,389807	-1,223428	10,849638	34,224126	11,313828	-0,017679	0,710971	-0,125169	56,034528	1,640732	-1,313508	-0,017679	0,710971	-0,125169	56,034528	1,640732	-1,313508
10:27:24,67	0,492009	3,482989	-0,139967	0,116987	0,292994	0,001002	-0,018468	0,710921	-0,127138	0,207744	0,140434	-1,301075	-1,181355	-2,392236	-1,221067	10,861307	34,226992	11,331290	-0,018468	0,710921	-0,127138	56,015078	1,590175	-1,301075	-0,018468	0,710921	-0,127138	56,015078	1,590175	-1,301075
10:27:24,72	0,492009	3,482989	-0,139967	0,116987	0,292994	0,001002	-0,016093	0,710177	-0,124778	0,254750	0,272597	-1,283613	-1,181912	-2,394956	-1,217951	10,871983	34,197414	11,318146	-0,016093	0,710177	-0,124778	56,003678	1,535916	-1,283613	-0,016093	0,710177	-0,124778	56,003678	1,535916	-1,283613
10:27:24,77	0,492009	3,482989	-0,139967	0,116987	0,292994	0,001002	-0,013459	0,709300	-0,121662	0,280123	0,433616	-1,296756	-1,178387	-2,390742	-1,219490	10,885221	34,197545	11,349256	-0,013459	0,709300	-0,121662	55,960136	1,490141	-1,296756	-0,013459	0,709300	-0,121662	55,960136	1,490141	-1,296756
10:27:24,82	0,492009	3,482989	-0,139967	0,116987	0,292994	0,001002	-0,018871	0,708354	-0,123200	0,336003	0,163574	-1,265647	-1,179007	-2,391732	-1,218755	10,858179	34,206689	11,305519	-0,018871	0,708354	-0,123200	55,941822	1,644965	-1,265647	-0,018871	0,708354	-0,123200	55,941822	1,644965	-1,265647
10:27:24,87	0,492009	3,482989	-0,139967	0,116987	0,292994	0,001002	-0,017704	0,708396	-0,122465	0,328223	0,196291	-1,309384	-1,183791	-2,391546	-1,217604	10,836805	34,169480	11,307893	-0,017704	0,708396	-0,122465	55,937330	1,586037	-1,309384	-0,017704	0,708396	-0,122465	55,937330	1,586037	-1,309384
10:27:24,92	0,492009	3,482989	-0,139967	0,116987	0,292994	0,001002	-0,015473	0,712632	-0,121314	0,065075	0,312404	-1,307010	-1,183257	-2,390435	-1,217608	10,813413	34,176540	11,323154	-0,015473	0,712632	-0,121314	56,006655	1,527006	-1,307010	-0,015473	0,712632	-0,121314	56,006655	1,527006	-1,307010
10:27:24,97	0,492009	3,482989	-0,139967	0,116987	0,292994	0,001002	-0,016702	0,712725	-0,121318	0,054656	0,224694	-1,291749	-1,177872	-2,388013	-1,221107	10,869676	34,152457	11,291307	-0,016702	0,712725	-0,121318	56,003539	1,535794	-1,291749	-0,016702	0,712725	-0,121318	56,003539	1,535794	-1,291749
10:27:25,02	0,492009	3,482989	-0,139967	0,116987	0,292994	0,001002	-0,021491	0,709273	-0,124817	0,241440	0,036410	-1,323595	-1,180199	-2,388838	-1,218365	10,877386	34,156691	11,313397	-0,021491	0,709273	-0,124817	55,919333	1,723480	-1,323595	-0,021491	0,709273	-0,124817	55,919333	1,723480	-1,323595
10:27:25,07	0,492009	3,482989	-0,139967	0,116987	0,292994	0,001002	-0,019614	0,710875	-0,122076	0,165639	0,138608	-1,301506	-1,181955	-2,393109	-1,218363	10,863566	34,174576	11,303483	-0,019614	0,710875	-0,122076	55,969318	1,678283	-1,301506	-0,019614	0,710875	-0,122076	55,969318	1,678283	-1,301506
10:27:25,12	0,492009	3,482989	-0,139967	0,116987	0,292994	0,001002	-0,015037	0,710261	-0,122073	0,206154	0,355699	-1,311420	-1,177940	-2,386853	-1,220714	10,852396	34,126503	11,314800	-0,015037	0,710261	-0,122073	55,961622	1,536082	-1,311420	-0,015037	0,710261	-0,122073	55,961622	1,536082	-1,311420
10:27:25,17	0,492009	3,482989	-0,139967	0,116987	0,292994	0,001002	-0,022463	0,709912	-0,124424	0,177095	-0,016098	-1,300102	-1,178531	-2,391765	-1,220690	10,835559	34,139182	11,329070	-0,022463	0,709912	-0,124424	55,905150	1,747239	-1,300102	-0,022463	0,709912	-0,124424	55,905150	1,747239	-1,300102
10:27:25,22	0,492009	3,482989	-0,139967	0,116987	0,292994	0,001002	-0,017913	0,707968	-0,124400	0,280744	0,199574	-1,285833	-1,178521	-2,393194	-1,221078	10,840469	34,126261	11,318941	-0,017913	0,707968	-0,124400	55,856196	1,605746	-1,285833	-0,017913	0,707968	-0,124400	55,856196	1,605746	-1,285833
10:27:25,27	0,492009	3,482989	-0,139967	0,116987	0,292994	0,001002	-0,016680	0,707244	-0,124788	0,309616	0,274393	-1,295962	-1,182643	-2,391721	-1,219896	10,847306	34,125293	11,351543	-0,016680	0,707244	-0,124788	55,828296	1,583789	-1,295962	-0,016680	0,707244	-0,124788	55,828296	1,583789	-1,295962
10:27:25,32	0,492009	3,482989	-0,139967	0,116987	0,292994	0,001002	-0,015895	0,711551	-0,123606	0,088268	0,321607	-1,263360	-1,176798	-2,391575	-1,221083	10,830873	34,108527	11,323858	-0,015895	0,711551	-0,123606	55,944994	1,569397	-1,263360	-0,015895	0,711551	-0,123606	55,944994	1,569397	-1,263360
10:27:25,37	0,492009	3,482989	-0,139967	0,116987	0,292994	0,001002	-0,018944	0,706562	-0,124793	0,324944	0,157224	-1,291045	-1,179794	-2,393467	-1,221106	10,805509	34,092631	11,303444	-0,018944	0,706562	-0,124793	55,790057	1,644341	-1,291045	-0,018944	0,706562	-0,124793	55,790057	1,644341	-1,291045
10:27:25,42	0,492009	3,482989	-0,139967	0,116987	0,292994	0,001002	-0,015808	0,708210	-0,124816	0,212781	0,306306	-1,311459	-1,178020	-2,391807	-1,221489	10,818715	34,081361	11,308579	-0,015808	0,708210	-0,124816	55,807290	1,547205	-1,311459	-0,015808	0,708210	-0,124816	55,807290	1,547205	-1,311459
10:27:25,47	0,492009	3,482989	-0,139967	0,116987	0,292994	0,001002	-0,018133	0,707503	-0,125200	0,246380	0,202467	-1,306324	-1,179265	-2,395911	-1,220352	10,771878	34,077148	11,278338	-0,018133	0,707503	-0,125200	55,785402	1,625894	-1,306324	-0,018133	0,707503	-0,125200	55,785402	1,625894	-1,306324
10:27:25,52	0,492009	3,482989	-0,139967	0,116987	0,292994	0,001002	-0,013955	0,706530	-0,124062	0,269938	0,381256	-1,336565	-1,176862	-2,392473	-1,219541	10,804358	34,082675	11,317375	-0,013955	0,706530	-0,124062	55,732535	1,476727	-1,336565	-0,013955	0,706530	-0,124062	55,732535	1,476727	-1,336565
10:27:25,57	0,492009	3,482989	-0,139967	0,116987	0,292994	0,001002	-0,018134	0,706167	-0,123252	0,309824	0,189300	-1,297528	-1,175614	-2,393277	-1,217972	10,834836	34,070969	11,310983	-0,018134	0,706167	-0,123252	55,743950	1,612842	-1,297528	-0,018134	0,706167	-0,123252	55,743950	1,612842	-1,297528
10:27:25,62	0,492009	3,482989	-0,139967	0,116987	0,292994	0,001002	-0,018062	0,704685	-0,121682	0,391986	0,225304	-1,303920	-1,173995	-2,393887	-1,223786	10,780494	34,072752	11,358932	-0,018062	0,704685	-0,121682	55,709781	1,643175	-1,303920	-0,018062	0,704685	-0,121682	55,709781	1,643175	-1,303920
10:27:25,67	0,492009	3,482989	-0,139967	0,116987	0,292994	0,001002	-0,018344	0,702978	-0,127497	0,455140	0,162712	-1,255971	-1,184003	-2,392642	-1,220344	10,769767	34,088433	11,317144	-0,018344	0,702978	-0,127497	55,638910	1,602683	-1,255971	-0,018344	0,702978	-0,127497	55,638910	1,602683	-1,255971
10:27:25,72	0,492009	3,482989	-0,139967	0,116987	0,292994	0,001002	-0,014418	0,712268	-0,124054	-0,019701	0,349708	-1,297759	-1,176413	-2,391683	-1,219156	10,757082	34,044391	11,345665	-0,014418	0,712268	-0,124054	55,893300	1,481528	-1,297759	-0,014418	0,712268	-0,124054	55,893300	1,481528	-1,297759
10:27:25,77	0,492009	3,482989	-0,139967	0,116987	0,292994	0,001002	-0,019043	0,706174	-0,122866	0,252685	0,120222	-1,269238	-1,181107	-2,394497	-1,220707	10,761373	34,042929	11,340444	-0,019043	0,706174	-0,122866	55,687334	1,615135	-1,269238	-0,019043	0,706174	-0,122866	55,687334	1,615135	-1,269238
10:27:25,82	0,492009	3,482989	-0,139967	0,116987	0,292994	0,001002	-0,014259	0,708832	-0,124417	0,115361	0,373449	-1,274459	-1,175156	-2,391526	-1,219940	10,786044	34,061721	11,317570	-0,014259	0,708832	-0,124417	55,758644	1,492800	-1,274459	-0,014259	0,708832	-0,124417	55,758644	1,492800	-1,274459
10:27:25,87	0,492009	3,482989	-0,139967	0,116987	0,292994	0,001002	-0,019808	0,705164	-0,123650	0,334675	0,096903	-1,297333	-1,181124	-2,390681	-1,219919	10,773195	34,020074	11,368745	-0,019808	0,705164	-0,123650	55,690068	1,651802	-1,297333	-0,019808	0,705164	-0,123650	55,690068	1,651802	-1,297333
10:27:25,92	0,492009	3,482989	-0,139967	0,116987	0,292994	0,001002	-0,017555	0,710755	-0,123629	0,001471	0,223733	-1,246158	-1,176397	-2,395630	-1,219541	10,750404	34,051068	11,331064	-0,017555	0,710755	-0,123629	55,795728	1,601805	-1,246158	-0,017555	0,710755	-0,123629	55,795728	1,601805	-1,246158
10:27:25,97	0,492009	3,482989	-0,139967	0,116987	0,292994	0,001002	-0,015633	0,704187	-0,123252	0,358440	0,288449	-1,283839	-1,179390	-2,393608	-1,222665	10,754174	34,008936	11,326514	-0,015633	0,704187	-0,123252	55,637129	1,515634	-1,283839	-0,015633	0,704187	-0,123252	55,637129	1,515634	-1,283839
10:27:26,02	0,492009	3,482989	-0,139967	0,116987	0,292994	0,001002	-0,015888	0,707790	-0,126376	0,136510	0,299516	-1,288388	-1,178732	-2,391864	-1,218410	10,767883	34,041938	11,300988	-0,015888	0,707790	-0,126376	55,697991	1,546725	-1,288388	-0,015888	0,707790	-0,126376	55,697991	1,546725	-1,288388
10:27:26,07	0,492009	3,482989	-0,139967	0,116987	0,292994	0,001002	-0,017727	0,708092	-0,122120	0,156221	0,199260	-1,313915	-1,173527	-2,393500	-1,219581	10,732032	34,008502	11,296810	-0,017727	0,708092	-0,122120	55,741440	1,590829	-1,313915	-0,017727	0,708092	-0,122120	55,741440	1,590829	-1,313915
10:27:26,12	0,492009	3,482989	-0,139967	0,116987	0,292994	0,001002	-0,018913	0,702766	-0,123291	0,386296	0,123262	-1,318093	-1,178306	-2,393597	-1,219543	10,708844	34,010311	11,368920	-0,018913	0,702766	-0,123291	55,553416	1,607927	-1,318093	-0,018913	0,702766	-0,123291	55,553416	1,607927	-1,318093
10:27:26,17	0,492009	3,482989	-0,139967	0,116987	0,292994	0,001002	-0,016439	0,706856	-0,123253	0,163577	0,230917	-1,245983	-1,175932	-2,395115	-1,222662	10,730418	33,963999	11,330536	-0,016439	0,706856	-0,123253	55,651780	1,521383	-1,245983	-0,016439	0,706856	-0,123253	55,651780	1,521383	-1,245983
10:27:26,22	0,492009	3,482989	-0,139967	0,116987	0,292994	0,001002	-0,016311	0,704042	-0,126372	0,280607	0,279403	-1,284367	-1,175898	-2,392051	-1,221503	10,732741	34,022244	11,336979	-0,016311	0,704042	-0,126372	55,547877	1,559835	-1,284367	-0,016311	0,704042	-0,126372	55,547877	1,559835	-1,284367
10:27:26,27	0,492009	3,482989	-0,139967	0,116987	0,292994	0,001002	-0,018982	0,705544	-0,125214	0,254114	0,113429	-1,277924	-1,178916	-2,392841	-1,219207	10,701332	33,986881	11,309907	-0,018982	0,705544	-0,125214	55,639279	1,603493	-1,277924	-0,018982	0,705544	-0,125214	55,639279	1,603493	-1,277924
10:27:26,32	0,492009	3,482989	-0,139967	0,116987	0,292994	0,001002	-0,016789	0,707763	-0,122917	0,092380	0,217929	-1,304996	-1,176000	-2,390372	-1,220760	10,701068	33,979996	11,321194	-0,016789	0,707763	-0,122917	55,651761	1,535866	-1,304996	-0,016789	0,707763	-0,122917	55,651761	1,535866	-1,304996
10:27:26,37	0,492009	3,482989	-0,139967	0,116987	0,292994	0,001002	-0,020385	0,706472	-0,124470	0,153427	0,034128	-1,293708	-1,173587	-2,391504	-1,221503	10,723979	33,992198	11,341432	-0,020385	0,706472	-0,124470	55,611450	1,634385	-1,293708	-0,020385	0,706472	-0,124470	55,611450	1,634385	-1,293708
10:27:26,42	0,492009	3,482989	-0,139967	0,116987	0,292994	0,001002	-0,020611	0,703816	-0,125213	0,313540	0,036133	-1,273471	-1,175954	-2,396866	-1,219158	10,722848	33,925280	11,331823	-0,020611	0,703816	-0,125213	55,563100	1,654107	-1,273471	-0,020611	0,703816	-0,125213	55,563100	1,654107	-1,273471
10:27:26,47	0,492009	3,482989	-0,139967	0,116987	0,292994	0,001002	-0,014785	0,703185	-0,122868	0,287842	0,371595	-1,283079	-1,179436	-2,393794	-1,222271	10,742117	33,983039	11,340069	-0,014785	0,703185	-0,122868	55,487856	1,532181	-1,283079	-0,014785	0,703185	-0,122868	55,487856	1,532181	-1,283079
10:27:26,52	0,492009	3,482989	-0,139967	0,116987	0,292994	0,001002	-0,015703	0,707736	-0,125981	0,110831	0,311633	-1,274834	-1,175317	-2,394093	-1,221495	10,740748	33,971056	11,330204	-0,015703	0,707736	-0,125981	55,668121	1,544334	-1,274834	-0,015703	0,707736	-0,125981	55,668121	1,544334	-1,274834
10:27:26,57	0,492009	3,482989	-0,139967	0,116987	0,292994	0,001002	-0,017504	0,704020	-0,125205	0,293024	0,222773	-1,284699	-1,178280	-2,393968	-1,220354	10,730253	33,964800	11,309543	-0,017504	0,704020	-0,125205	55,558571	1,596874	-1,284699	-0,017504	0,704020	-0,125205	55,558571	1,596874	-1,284699
10:27:26,62	0,492009	3,482989	-0,139967	0,116987	0,292994	0,001002	-0,016130	0,706648	-0,124064	0,145683	0,288261	-1,305360	-1,180686	-2,395992	-1,221162	10,698464	33,968940	11,280707	-0,016130	0,706648	-0,124064	55,617559	1,554502	-1,305360	-0,016130	0,706648	-0,124064	55,617559	1,554502	-1,305360
10:27:26,67	0,492009	3,482989	-0,139967	0,116987	0,292994	0,001002	-0,013175	0,707720	-0,124873	0,077653	0,412335	-1,334196	-1,179495	-2,391958	-1,220370	10,716759	33,969976	11,309946	-0,013175	0,707720	-0,124873	55,633645	1,446587	-1,334196	-0,013175	0,707720	-0,124873	55,633645	1,446587	-1,334196
10:27:26,72	0,492009	3,482989	-0,139967	0,116987	0,292994	0,001002	-0,017264	0,708705	-0,124080	0,036444	0,215032	-1,304957	-1,177243	-2,396099	-1,221559	10,669713	33,930395	11,280589	-0,017264	0,708705	-0,124080	55,669810	1,570271	-1,304957	-0,017264	0,708705	-0,124080	55,669810	1,570271	-1,304957
10:27:26,77	0,492009	3,482989	-0,139967	0,116987	0,292994	0,001002	-0,014804	0,704685	-0,125269	0,187723	0,321995	-1,334314	-1,173081	-2,394185	-1,221148	10,689494	33,944262	11,300963	-0,014804	0,704685	-0,125269	55,505458	1,484131	-1,334314	-0,014804	0,704685	-0,125269	55,505458	1,484131	-1,334314
10:27:26,82	0,492009	3,482989	-0,139967	0,116987	0,292994	0,001002	-0,018542	0,702037	-0,124858	0,347303	0,137815	-1,313940	-1,175584	-2,393533	-1,222297	10,635652	33,935429	11,364584	-0,018542	0,702037	-0,124858	55,457194	1,593386	-1,313940	-0,018542	0,702037	-0,124858	55,457194	1,593386	-1,313940
10:27:26,87	0,492009	3,482989	-0,139967	0,116987	0,292994	0,001002	-0,017855	0,704531	-0,126008	0,183046	0,131324	-1,250319	-1,177169	-2,391976	-1,221343	10,710996	33,949654	11,307922	-0,017855	0,704531	-0,126008	55,488714	1,532971	-1,250319	-0,017855	0,704531	-0,126008	55,488714	1,532971	-1,250319
10:27:26,92	0,492009	3,482989	-0,139967	0,116987	0,292994	0,001002	-0,018411	0,706682	-0,125053	0,121158	0,160566	-1,306981	-1,176111	-2,394904	-1,220359	10,663822	33,905705	11,332798	-0,018411	0,706682	-0,125053	55,595720	1,605834	-1,306981	-0,018411	0,706682	-0,125053	55,595720	1,605834	-1,306981
10:27:26,97	0,492009	3,482989	-0,139967	0,116987	0,292994	0,001002	-0,016405	0,704302	-0,124070	0,183286	0,246012	-1,282105	-1,177263	-2,393233	-1,223487	10,671148	33,943211	11,316495	-0,016405	0,704302	-0,124070	55,470994	1,533787	-1,282105	-0,016405	0,704302	-0,124070	55,470994	1,533787	-1,282105
10:27:27,02	0,492009	3,482989	-0,139967	0,116987	0,292994	0,001002	-0,017275	0,706135	-0,127197	0,124099	0,188327	-1,298408	-1,173173	-2,391740	-1,220367	10,666763	33,911777	11,333944	-0,017275	0,706135	-0,127197	55,555722	1,544453	-1,298408	-0,017275	0,706135	-0,127197	55,555722	1,544453	-1,298408
10:27:27,07	0,492009	3,482989	-0,139967	0,116987	0,292994	0,001002	-0,020614	0,703339	-0,124077	0,240069	0,026656	-1,280959	-1,174946	-2,391917	-1,220734	10,660074	33,935978	11,368595	-0,020614	0,703339	-0,124077	55,452215	1,644837	-1,280959	-0,020614	0,703339	-0,124077	55,452215	1,644837	-1,280959
10:27:27,12	0,492009	3,482989	-0,139967	0,116987	0,292994	0,001002	-0,019574	0,704786	-0,124445	0,182444	0,062831	-1,246308	-1,178502	-2,393211	-1,220383	10,660516	33,877234	11,317237	-0,019574	0,704786	-0,124445	55,508172	1,599389	-1,246308	-0,019574	0,704786	-0,124445	55,508172	1,599389	-1,246308
10:27:27,17	0,492009	3,482989	-0,139967	0,116987	0,292994	0,001002	-0,016676	0,707219	-0,124094	0,005309	0,243303	-1,297666	-1,178389	-2,393915	-1,220338	10,713918	33,877291	11,340803	-0,016676	0,707219	-0,124094	55,521977	1,552336	-1,297666	-0,016676	0,707219	-0,124094	55,521977	1,552336	-1,297666
10:27:27,22	0,492009	3,482989	-0,139967	0,116987	0,292994	0,001002	-0,016122	0,706769	-0,124048	0,055420	0,318304	-1,274100	-1,174912	-2,394312	-1,222313	10,683587	33,884073	11,309159	-0,016122	0,706769	-0,124048	55,536821	1,583888	-1,274100	-0,016122	0,706769	-0,124048	55,536821	1,583888	-1,274100
10:27:27,27	0,492009	3,482989	-0,139967	0,116987	0,292994	0,001002	-0,017517	0,703559	-0,126023	0,213050	0,216136	-1,305743	-1,176717	-2,392640	-1,221961	10,662969	33,895126	11,285222	-0,017517	0,703559	-0,126023	55,442464	1,591182	-1,305743	-0,017517	0,703559	-0,126023	55,442464	1,591182	-1,305743
10:27:27,32	0,492009	3,482989	-0,139967	0,116987	0,292994	0,001002	-0,018063	0,705959	-0,125672	0,087545	0,164353	-1,329681	-1,176569	-2,392765	-1,221820	10,672205	33,885638	11,336830	-0,018063	0,705959	-0,125672	55,505311	1,582273	-1,329681	-0,018063	0,705959	-0,125672	55,505311	1,582273	-1,329681
10:27:27,37	0,492009	3,482989	-0,139967	0,116987	0,292994	0,001002	-0,018028	0,705768	-0,125530	0,093869	0,178922	-1,278073	-1,178566	-2,396195	-1,225057	10,623887	33,896740	11,310938	-0,018028	0,705768	-0,125530	55,496656	1,594085	-1,278073	-0,018028	0,705768	-0,125530	55,496656	1,594085	-1,278073
10:27:27,42	0,492009	3,482989	-0,139967	0,116987	0,292994	0,001002	-0,014059	0,705782	-0,128767	0,078574	0,337885	-1,303965	-1,177415	-2,390212	-1,224266	10,634076	33,887965	11,354764	-0,014059	0,705782	-0,128767	55,482494	1,441525	-1,303965	-0,014059	0,705782	-0,128767	55,482494	1,441525	-1,303965
10:27:27,47	0,492009	3,482989	-0,139967	0,116987	0,292994	0,001002	-0,019816	0,707777	-0,127976	-0,027641	0,051728	-1,260139	-1,176934	-2,394311	-1,221700	10,610963	33,880056	11,310670	-0,019816	0,707777	-0,127976	55,532841	1,607299	-1,260139	-0,019816	0,707777	-0,127976	55,532841	1,607299	-1,260139
10:27:27,52	0,492009	3,482989	-0,139967	0,116987	0,292994	0,001002	-0,016506	0,705311	-0,125410	0,082190	0,207776	-1,304233	-1,170897	-2,396019	-1,219173	10,636092	33,862623	11,360787	-0,016506	0,705311	-0,125410	55,449084	1,503528	-1,304233	-0,016506	0,705311	-0,125410	55,449084	1,503528	-1,304233
10:27:27,57	0,492009	3,482989	-0,139967	0,116987	0,292994	0,001002	-0,018046	0,699229	-0,122883	0,395909	0,158198	-1,254116	-1,175701	-2,394247	-1,219979	10,604717	33,847974	11,360564	-0,018046	0,699229	-0,122883	55,285383	1,574804	-1,254116	-0,018046	0,699229	-0,122883	55,285383	1,574804	-1,254116
10:27:27,62	0,492009	3,482989	-0,139967	0,116987	0,292994	0,001002	-0,017179	0,704276	-0,123689	0,105106	0,183450	-1,254339	-1,176809	-2,389385	-1,221569	10,638125	33,878811	11,323944	-0,017179	0,704276	-0,123689	55,390748	1,531975	-1,254339	-0,017179	0,704276	-0,123689	55,390748	1,531975	-1,254339
10:27:27,67	0,492009	3,482989	-0,139967	0,116987	0,292994	0,001002	-0,020835	0,707666	-0,125279	-0,027789	0,006824	-1,290959	-1,176261	-2,391260	-1,219231	10,618442	33,856900	11,331529	-0,020835	0,707666	-0,125279	55,524005	1,642386	-1,290959	-0,020835	0,707666	-0,125279	55,524005	1,642386	-1,290959
10:27:27,72	0,492009	3,482989	-0,139967	0,116987	0,292994	0,001002	-0,019485	0,706253	-0,122941	0,016866	0,070922	-1,283374	-1,175065	-2,393019	-1,221915	10,627071	33,867906	11,362443	-0,019485	0,706253	-0,122941	55,457746	1,600527	-1,283374	-0,019485	0,706253	-0,122941	55,457746	1,600527	-1,283374
10:27:27,77	0,492009	3,482989	-0,139967	0,116987	0,292994	0,001002	-0,018560	0,704338	-0,125626	0,130298	0,121020	-1,252460	-1,173993	-2,392799	-1,221353	10,627350	33,845182	11,334132	-0,018560	0,704338	-0,125626	55,420841	1,577970	-1,252460	-0,018560	0,704338	-0,125626	55,420841	1,577970	-1,252460
10:27:27,82	0,492009	3,482989	-0,139967	0,116987	0,292994	0,001002	-0,019287	0,703520	-0,125063	0,153306	0,094836	-1,280771	-1,175076	-2,390356	-1,221934	10,627914	33,867740	11,353143	-0,019287	0,703520	-0,125063	55,379618	1,608831	-1,280771	-0,019287	0,703520	-0,125063	55,379618	1,608831	-1,280771
10:27:27,87	0,492009	3,482989	-0,139967	0,116987	0,292994	0,001002	-0,020861	0,705680	-0,125644	0,060822	0,002166	-1,261760	-1,172732	-2,391805	-1,221897	10,632627	33,837849	11,386221	-0,020861	0,705680	-0,125644	55,456666	1,639767	-1,261760	-0,020861	0,705680	-0,125644	55,456666	1,639767	-1,261760
10:27:27,92	0,492009	3,482989	-0,139967	0,116987	0,292994	0,001002	-0,020778	0,702925	-0,125607	0,180512	0,025517	-1,228682	-1,176181	-2,395247	-1,223446	10,662392	33,840826	11,361620	-0,020778	0,702925	-0,125607	55,360148	1,656591	-1,228682	-0,020778	0,702925	-0,125607	55,360148	1,656591	-1,228682
10:27:27,97	0,492009	3,482989	-0,139967	0,116987	0,292994	0,001002	-0,016073	0,704191	-0,127157	0,132139	0,294485	-1,253282	-1,172178	-2,395607	-1,221152	10,604220	33,822400	11,336645	-0,016073	0,704191	-0,127157	55,411160	1,556187	-1,253282	-0,016073	0,704191	-0,127157	55,411160	1,556187	-1,253282
10:27:28,02	0,492009	3,482989	-0,139967	0,116987	0,292994	0,001002	-0,017762	0,700544	-0,124863	0,276751	0,165464	-1,278258	-1,172774	-2,394554	-1,221935	10,603300	33,828206	11,337370	-0,017762	0,700544	-0,124863	55,269465	1,559793	-1,278258	-0,017762	0,700544	-0,124863	55,269465	1,559793	-1,278258
10:27:28,07	0,492009	3,482989	-0,139967	0,116987	0,292994	0,001002	-0,018377	0,701587	-0,125646	0,227081	0,129813	-1,277533	-1,178045	-2,393204	-1,221535	10,626694	33,816261	11,355173	-0,018377	0,701587	-0,125646	55,301674	1,572377	-1,277533	-0,018377	0,701587	-0,125646	55,301674	1,572377	-1,277533
10:27:28,12	0,492009	3,482989	-0,139967	0,116987	0,292994	0,001002	-0,016909	0,706827	-0,125246	-0,044039	0,232342	-1,259729	-1,175168	-2,398678	-1,218454	10,562076	33,839090	11,320463	-0,016909	0,706827	-0,125246	55,441882	1,559728	-1,259729	-0,016909	0,706827	-0,125246	55,441882	1,559728	-1,259729
10:27:28,17	0,492009	3,482989	-0,139967	0,116987	0,292994	0,001002	-0,013608	0,701599	-0,122164	0,215296	0,336640	-1,294440	-1,169288	-2,392528	-1,221956	10,589874	33,812224	11,323376	-0,013608	0,701599	-0,122164	55,290793	1,404866	-1,294440	-0,013608	0,701599	-0,122164	55,290793	1,404866	-1,294440
10:27:28,22	0,492009	3,482989	-0,139967	0,116987	0,292994	0,001002	-0,021874	0,699581	-0,125666	0,310834	-0,055694	-1,291527	-1,172859	-2,396074	-1,222317	10,573805	33,795893	11,356011	-0,021874	0,699581	-0,125666	55,227963	1,661426	-1,291527	-0,021874	0,699581	-0,125666	55,227963	1,661426	-1,291527
10:27:28,27	0,492009	3,482989	-0,139967	0,116987	0,292994	0,001002	-0,017018	0,700901	-0,126027	0,220032	0,191100	-1,258892	-1,172844	-2,396778	-1,220387	10,570720	33,802439	11,335595	-0,017018	0,700901	-0,126027	55,240758	1,526974	-1,258892	-0,017018	0,700901	-0,126027	55,240758	1,526974	-1,258892
10:27:28,32	0,492009	3,482989	-0,139967	0,116987	0,292994	0,001002	-0,016415	0,700535	-0,124097	0,243187	0,216490	-1,279308	-1,174597	-2,392274	-1,221949	10,585398	33,826296	11,347214	-0,016415	0,700535	-0,124097	55,235187	1,505060	-1,279308	-0,016415	0,700535	-0,124097	55,235187	1,505060	-1,279308
10:27:28,37	0,492009	3,482989	-0,139967	0,116987	0,292994	0,001002	-0,019440	0,704305	-0,125659	0,075131	0,059994	-1,267688	-1,174604	-2,396548	-1,221371	10,567916	33,823282	11,325315	-0,019440	0,704305	-0,125659	55,363101	1,585996	-1,267688	-0,019440	0,704305	-0,125659	55,363101	1,585996	-1,267688
10:27:28,42	0,492009	3,482989	-0,139967	0,116987	0,292994	0,001002	-0,015735	0,702175	-0,125082	0,174560	0,239007	-1,289587	-1,174615	-2,394390	-1,220792	10,570248	33,816698	11,331506	-0,015735	0,702175	-0,125082	55,295294	1,474188	-1,289587	-0,015735	0,702175	-0,125082	55,295294	1,474188	-1,289587
10:27:28,47	0,492009	3,482989	-0,139967	0,116987	0,292994	0,001002	-0,017597	0,703263	-0,124502	0,113420	0,147464	-1,283396	-1,177051	-2,396658	-1,223505	10,548715	33,775462	11,345836	-0,017597	0,703263	-0,124502	55,319604	1,528857	-1,283396	-0,017597	0,703263	-0,124502	55,319604	1,528857	-1,283396
10:27:28,52	0,492009	3,482989	-0,139967	0,116987	0,292994	0,001002	-0,014416	0,704239	-0,127216	0,016216	0,314876	-1,269067	-1,175815	-2,391906	-1,222339	10,581644	33,789395	11,350998	-0,014416	0,704239	-0,127216	55,298978	1,446515	-1,269067	-0,014416	0,704239	-0,127216	55,298978	1,446515	-1,269067
10:27:28,57	0,492009	3,482989	-0,139967	0,116987	0,292994	0,001002	-0,019149	0,705545	-0,126050	-0,023164	0,090288	-1,263905	-1,175878	-2,398096	-1,221954	10,542300	33,763800	11,334883	-0,019149	0,705545	-0,126050	55,362118	1,593503	-1,263905	-0,019149	0,705545	-0,126050	55,362118	1,593503	-1,263905
10:27:28,62	0,492009	3,482989	-0,139967	0,116987	0,292994	0,001002	-0,013757	0,702504	-0,125664	0,093126	0,349412	-1,280020	-1,172937	-2,396448	-1,223113	10,555436	33,740741	11,340313	-0,013757	0,702504	-0,125664	55,239694	1,429331	-1,280020	-0,013757	0,702504	-0,125664	55,239694	1,429331	-1,280020
10:27:28,67	0,492009	3,482989	-0,139967	0,116987	0,292994	0,001002	-0,016655	0,700781	-0,126823	0,169299	0,221632	-1,274590	-1,174697	-2,398070	-1,223515	10,548059	33,755205	11,321171	-0,016655	0,700781	-0,126823	55,180645	1,529029	-1,274590	-0,016655	0,700781	-0,126823	55,180645	1,529029	-1,274590
10:27:28,72	0,492009	3,482989	-0,139967	0,116987	0,292994	0,001002	-0,014370	0,701494	-0,127225	0,141065	0,326805	-1,293732	-1,175909	-2,393807	-1,223130	10,533227	33,792747	11,351786	-0,014370	0,701494	-0,127225	55,208374	1,454869	-1,293732	-0,014370	0,701494	-0,127225	55,208374	1,454869	-1,293732
10:27:28,77	0,492009	3,482989	-0,139967	0,116987	0,292994	0,001002	-0,017456	0,704676	-0,126841	0,000735	0,134733	-1,263117	-1,176560	-2,393164	-1,221176	10,519427	33,753294	11,378529	-0,017456	0,704676	-0,126841	55,317774	1,505024	-1,263117	-0,017456	0,704676	-0,126841	55,317774	1,505024	-1,263117
10:27:28,82	0,492009	3,482989	-0,139967	0,116987	0,292994	0,001002	-0,017687	0,705561	-0,124887	-0,086351	0,130498	-1,236374	-1,176481	-2,398011	-1,222734	10,548553	33,730730	11,329297	-0,017687	0,705561	-0,124887	55,300158	1,518920	-1,236374	-0,017687	0,705561	-0,124887	55,300158	1,518920	-1,236374
10:27:28,87	0,492009	3,482989	-0,139967	0,116987	0,292994	0,001002	-0,013529	0,703068	-0,126444	0,038268	0,383232	-1,285605	-1,172941	-2,395554	-1,223868	10,553548	33,763431	11,375566	-0,013529	0,703068	-0,126444	55,229136	1,445233	-1,285605	-0,013529	0,703068	-0,126444	55,229136	1,445233	-1,285605
10:27:28,92	0,492009	3,482989	-0,139967	0,116987	0,292994	0,001002	-0,017426	0,701232	-0,127579	0,164589	0,168547	-1,239336	-1,175264	-2,398618	-1,222726	10,562740	33,735196	11,324565	-0,017426	0,701232	-0,127579	55,211283	1,536487	-1,239336	-0,017426	0,701232	-0,127579	55,211283	1,536487	-1,239336
10:27:28,97	0,492009	3,482989	-0,139967	0,116987	0,292994	0,001002	-0,013612	0,701712	-0,126437	0,119777	0,388950	-1,290337	-1,173533	-2,394937	-1,220410	10,551213	33,736868	11,329018	-0,013612	0,701712	-0,126437	55,204145	1,457494	-1,290337	-0,013612	0,701712	-0,126437	55,204145	1,457494	-1,290337
10:27:29,02	0,492009	3,482989	-0,139967	0,116987	0,292994	0,001002	-0,017665	0,702052	-0,124120	0,097746	0,167380	-1,285885	-1,172912	-2,396990	-1,223876	10,564145	33,753737	11,350718	-0,017665	0,702052	-0,124120	55,208857	1,554078	-1,285885	-0,017665	0,702052	-0,124120	55,208857	1,554078	-1,285885
10:27:29,07	0,492009	3,482989	-0,139967	0,116987	0,292994	0,001002	-0,016198	0,700488	-0,127586	0,200174	0,246452	-1,264185	-1,174705	-2,396513	-1,220870	10,549541	33,750382	11,357172	-0,016198	0,700488	-0,127586	55,188474	1,517957	-1,264185	-0,016198	0,700488	-0,127586	55,188474	1,517957	-1,264185
10:27:29,12	0,492009	3,482989	-0,139967	0,116987	0,292994	0,001002	-0,015715	0,702280	-0,124580	0,096802	0,260597	-1,257731	-1,174128	-2,393845	-1,220393	10,550378	33,749226	11,358543	-0,015715	0,702280	-0,124580	55,225744	1,494187	-1,257731	-0,015715	0,702280	-0,124580	55,225744	1,494187	-1,257731
10:27:29,17	0,492009	3,482989	-0,139967	0,116987	0,292994	0,001002	-0,018313	0,703114	-0,124104	0,052817	0,126765	-1,256360	-1,175864	-2,399926	-1,223512	10,539487	33,780057	11,321577	-0,018313	0,703114	-0,124104	55,247280	1,564356	-1,256360	-0,018313	0,703114	-0,124104	55,247280	1,564356	-1,256360
10:27:29,22	0,492009	3,482989	-0,139967	0,116987	0,292994	0,001002	-0,012179	0,701577	-0,127222	0,153984	0,420889	-1,293326	-1,171241	-2,400479	-1,221921	10,531646	33,684474	11,361950	-0,012179	0,701577	-0,127222	55,227810	1,376957	-1,293326	-0,012179	0,701577	-0,127222	55,227810	1,376957	-1,293326
10:27:29,27	0,492009	3,482989	-0,139967	0,116987	0,292994	0,001002	-0,014012	0,697297	-0,125631	0,289868	0,366607	-1,252952	-1,173344	-2,395847	-1,222378	10,510303	33,711216	11,315177	-0,014012	0,697297	-0,125631	55,027681	1,466515	-1,252952	-0,014012	0,697297	-0,125631	55,027681	1,466515	-1,252952
10:27:29,32	0,492009	3,482989	-0,139967	0,116987	0,292994	0,001002	-0,016972	0,701435	-0,126089	0,087204	0,180835	-1,299726	-1,169454	-2,397158	-1,221153	10,535198	33,721787	11,363443	-0,016972	0,701435	-0,126089	55,149814	1,513100	-1,299726	-0,016972	0,701435	-0,126089	55,149814	1,513100	-1,299726
10:27:29,37	0,492009	3,482989	-0,139967	0,116987	0,292994	0,001002	-0,017781	0,697410	-0,124863	0,318095	0,155026	-1,251459	-1,173629	-2,399152	-1,224292	10,520759	33,685124	11,329394	-0,017781	0,697410	-0,124863	55,064760	1,550820	-1,251459	-0,017781	0,697410	-0,124863	55,064760	1,550820	-1,251459
10:27:29,42	0,492009	3,482989	-0,139967	0,116987	0,292994	0,001002	-0,013967	0,700029	-0,128002	0,142944	0,359175	-1,285509	-1,177223	-2,396348	-1,223507	10,493686	33,717145	11,378467	-0,013967	0,700029	-0,128002	55,095188	1,455580	-1,285509	-0,013967	0,700029	-0,128002	55,095188	1,455580	-1,285509
10:27:29,47	0,492009	3,482989	-0,139967	0,116987	0,292994	0,001002	-0,014598	0,704543	-0,127218	-0,077607	0,286888	-1,236436	-1,168336	-2,396055	-1,221954	10,523452	33,680718	11,343712	-0,014598	0,704543	-0,127218	55,229013	1,432854	-1,236436	-0,014598	0,704543	-0,127218	55,229013	1,432854	-1,236436
10:27:29,52	0,492009	3,482989	-0,139967	0,116987	0,292994	0,001002	-0,019295	0,696994	-0,125664	0,298296	0,086627	-1,271191	-1,177166	-2,395259	-1,222735	10,527244	33,694354	11,357713	-0,019295	0,696994	-0,125664	55,012291	1,601320	-1,271191	-0,019295	0,696994	-0,125664	55,012291	1,601320	-1,271191
10:27:29,57	0,492009	3,482989	-0,139967	0,116987	0,292994	0,001002	-0,015570	0,705038	-0,126445	-0,106311	0,276817	-1,257190	-1,175441	-2,393440	-1,223156	10,507132	33,702502	11,334779	-0,015570	0,705038	-0,126445	55,239175	1,499062	-1,257190	-0,015570	0,705038	-0,126445	55,239175	1,499062	-1,257190
10:27:29,62	0,492009	3,482989	-0,139967	0,116987	0,292994	0,001002	-0,018007	0,704454	-0,126866	-0,078937	0,128601	-1,280124	-1,169471	-2,395219	-1,223489	10,544035	33,702153	11,364430	-0,018007	0,704454	-0,126866	55,220696	1,542151	-1,280124	-0,018007	0,704454	-0,126866	55,220696	1,542151	-1,280124
10:27:29,67	0,492009	3,482989	-0,139967	0,116987	0,292994	0,001002	-0,019452	0,698394	-0,127199	0,254336	0,085599	-1,250473	-1,173677	-2,395072	-1,222740	10,505262	33,697963	11,358688	-0,019452	0,698394	-0,127199	55,078254	1,612574	-1,250473	-0,019452	0,698394	-0,127199	55,078254	1,612574	-1,250473
10:27:29,72	0,492009	3,482989	-0,139967	0,116987	0,292994	0,001002	-0,017476	0,702110	-0,126450	0,038089	0,156860	-1,256215	-1,174242	-2,397425	-1,223113	10,511528	33,697489	11,363234	-0,017476	0,702110	-0,126450	55,153712	1,528731	-1,256215	-0,017476	0,702110	-0,126450	55,153712	1,528731	-1,256215
10:27:29,77	0,492009	3,482989	-0,139967	0,116987	0,292994	0,001002	-0,015156	0,701423	-0,126823	0,076517	0,283174	-1,251669	-1,171912	-2,394768	-1,221565	10,506662	33,690066	11,367746	-0,015156	0,701423	-0,126823	55,138238	1,472909	-1,251669	-0,015156	0,701423	-0,126823	55,138238	1,472909	-1,251669
10:27:29,82	0,492009	3,482989	-0,139967	0,116987	0,292994	0,001002	-0,018622	0,700733	-0,125276	0,103535	0,102439	-1,247156	-1,175435	-2,394291	-1,219625	10,509047	33,692974	11,370942	-0,018622	0,700733	-0,125276	55,111093	1,564255	-1,247156	-0,018622	0,700733	-0,125276	55,111093	1,564255	-1,247156
10:27:29,87	0,492009	3,482989	-0,139967	0,116987	0,292994	0,001002	-0,017274	0,704023	-0,123336	-0,063816	0,173139	-1,243961	-1,171313	-2,398270	-1,223134	10,496278	33,703746	11,334914	-0,017274	0,704023	-0,123336	55,201979	1,529149	-1,243961	-0,017274	0,704023	-0,123336	55,201979	1,529149	-1,243961
10:27:29,92	0,492009	3,482989	-0,139967	0,116987	0,292994	0,001002	-0,015889	0,698463	-0,126844	0,228224	0,228737	-1,279989	-1,175458	-2,397775	-1,221976	10,499003	33,663860	11,332261	-0,015889	0,698463	-0,126844	55,057596	1,475991	-1,279989	-0,015889	0,698463	-0,126844	55,057596	1,475991	-1,279989
10:27:29,97	0,492009	3,482989	-0,139967	0,116987	0,292994	0,001002	-0,014245	0,702301	-0,125686	-0,004506	0,336514	-1,282642	-1,174885	-2,395827	-1,223149	10,490613	33,690280	11,339140	-0,014245	0,702301	-0,125686	55,126109	1,454734	-1,282642	-0,014245	0,702301	-0,125686	55,126109	1,454734	-1,282642
10:27:30,02	0,492009	3,482989	-0,139967	0,116987	0,292994	0,001002	-0,016218	0,702778	-0,126859	-0,010637	0,213422	-1,275763	-1,174210	-2,396608	-1,222720	10,520788	33,720160	11,368597	-0,016218	0,702778	-0,126859	55,157442	1,486554	-1,275763	-0,016218	0,702778	-0,126859	55,157442	1,486554	-1,275763
10:27:30,07	0,492009	3,482989	-0,139967	0,116987	0,292994	0,001002	-0,015879	0,701803	-0,126430	0,081011	0,242236	-1,246305	-1,172017	-2,395584	-1,223137	10,469055	33,657647	11,363067	-0,015879	0,701803	-0,126430	55,172577	1,488765	-1,246305	-0,015879	0,701803	-0,126430	55,172577	1,488765	-1,246305
10:27:30,12	0,492009	3,482989	-0,139967	0,116987	0,292994	0,001002	-0,017862	0,700417	-0,126848	0,073125	0,125579	-1,251836	-1,174402	-2,396170	-1,225116	10,449386	33,671392	11,330498	-0,017862	0,700417	-0,126848	55,055820	1,527767	-1,251836	-0,017862	0,700417	-0,126848	55,055820	1,527767	-1,251836
10:27:30,17	0,492009	3,482989	-0,139967	0,116987	0,292994	0,001002	-0,016163	0,702189	-0,128826	-0,016958	0,190041	-1,284405	-1,169046	-2,400630	-1,224297	10,474446	33,634912	11,333683	-0,016163	0,702189	-0,128826	55,104851	1,458826	-1,284405	-0,016163	0,702189	-0,128826	55,104851	1,458826	-1,284405
10:27:30,22	0,492009	3,482989	-0,139967	0,116987	0,292994	0,001002	-0,014978	0,695320	-0,128007	0,321137	0,291596	-1,281220	-1,168432	-2,397770	-1,220806	10,487676	33,632194	11,331866	-0,014978	0,695320	-0,128007	54,903776	1,467371	-1,281220	-0,014978	0,695320	-0,128007	54,903776	1,467371	-1,281220
10:27:30,27	0,492009	3,482989	-0,139967	0,116987	0,292994	0,001002	-0,017762	0,696219	-0,124516	0,278682	0,159640	-1,283037	-1,172608	-2,399052	-1,224664	10,458650	33,676704	11,388322	-0,017762	0,696219	-0,124516	54,931845	1,553966	-1,283037	-0,017762	0,696219	-0,124516	54,931845	1,553966	-1,283037
10:27:30,32	0,492009	3,482989	-0,139967	0,116987	0,292994	0,001002	-0,014564	0,699194	-0,128374	0,148008	0,278553	-1,226581	-1,167299	-2,395706	-1,222359	10,479956	33,623539	11,347650	-0,014564	0,699194	-0,128374	55,034720	1,421822	-1,226581	-0,014564	0,699194	-0,128374	55,034720	1,421822	-1,226581
10:27:30,37	0,492009	3,482989	-0,139967	0,116987	0,292994	0,001002	-0,020116	0,696269	-0,126070	0,264695	0,034898	-1,267252	-1,174954	-2,395200	-1,220445	10,453902	33,693582	11,342904	-0,020116	0,696269	-0,126070	54,921829	1,613977	-1,267252	-0,020116	0,696269	-0,126070	54,921829	1,613977	-1,267252
10:27:30,42	0,492009	3,482989	-0,139967	0,116987	0,292994	0,001002	-0,016726	0,703152	-0,124155	-0,045561	0,153550	-1,271999	-1,170459	-2,396512	-1,224273	10,507148	33,665656	11,371830	-0,016726	0,703152	-0,124155	55,151848	1,466577	-1,271999	-0,016726	0,703152	-0,124155	55,151848	1,466577	-1,271999
10:27:30,47	0,492009	3,482989	-0,139967	0,116987	0,292994	0,001002	-0,017838	0,698603	-0,127984	0,193410	0,155810	-1,243073	-1,170825	-2,398970	-1,221601	10,459459	33,655778	11,323113	-0,017838	0,698603	-0,127984	55,033745	1,556117	-1,243073	-0,017838	0,698603	-0,127984	55,033745	1,556117	-1,243073
10:27:30,52	0,492009	3,482989	-0,139967	0,116987	0,292994	0,001002	-0,015526	0,697691	-0,125311	0,208433	0,239689	-1,291790	-1,171547	-2,395544	-1,221725	10,455139	33,659257	11,354413	-0,015526	0,697691	-0,125311	54,977179	1,458480	-1,291790	-0,015526	0,697691	-0,125311	54,977179	1,458480	-1,291790
10:27:30,57	0,492009	3,482989	-0,139967	0,116987	0,292994	0,001002	-0,018132	0,700029	-0,125435	0,087701	0,098705	-1,260489	-1,172588	-2,397394	-1,222377	10,432688	33,634026	11,353778	-0,018132	0,700029	-0,125435	55,039993	1,522055	-1,260489	-0,018132	0,700029	-0,125435	55,039993	1,522055	-1,260489
10:27:30,62	0,492009	3,482989	-0,139967	0,116987	0,292994	0,001002	-0,016009	0,700006	-0,126087	0,055843	0,202241	-1,261124	-1,170613	-2,397180	-1,224294	10,442806	33,641410	11,379677	-0,016009	0,700006	-0,126087	55,006296	1,458982	-1,261124	-0,016009	0,700006	-0,126087	55,006296	1,458982	-1,261124
10:27:30,67	0,492009	3,482989	-0,139967	0,116987	0,292994	0,001002	-0,017182	0,698402	-0,128004	0,150679	0,146335	-1,235226	-1,173512	-2,396630	-1,224652	10,454889	33,659906	11,335530	-0,017182	0,698402	-0,128004	54,975258	1,495128	-1,235226	-0,017182	0,698402	-0,128004	54,975258	1,495128	-1,235226
10:27:30,72	0,492009	3,482989	-0,139967	0,116987	0,292994	0,001002	-0,016209	0,701188	-0,128363	0,027892	0,198140	-1,279373	-1,169719	-2,400236	-1,223910	10,436490	33,640841	11,358195	-0,016209	0,701188	-0,128363	55,071133	1,470563	-1,279373	-0,016209	0,701188	-0,128363	55,071133	1,470563	-1,279373
10:27:30,77	0,492009	3,482989	-0,139967	0,116987	0,292994	0,001002	-0,014983	0,696100	-0,127620	0,266732	0,255486	-1,256708	-1,171530	-2,398829	-1,224730	10,426219	33,612931	11,319040	-0,014983	0,696100	-0,127620	54,910604	1,431676	-1,256708	-0,014983	0,696100	-0,127620	54,910604	1,431676	-1,256708
10:27:30,82	0,492009	3,482989	-0,139967	0,116987	0,292994	0,001002	-0,015296	0,698372	-0,128441	0,119286	0,244307	-1,295863	-1,170931	-2,400946	-1,225484	10,421983	33,633125	11,339359	-0,015296	0,698372	-0,128441	54,941503	1,445012	-1,295863	-0,015296	0,698372	-0,128441	54,941503	1,445012	-1,295863
10:27:30,87	0,492009	3,482989	-0,139967	0,116987	0,292994	0,001002	-0,013762	0,696795	-0,129195	0,216658	0,310296	-1,275543	-1,172076	-2,396454	-1,220808	10,442625	33,638324	11,370853	-0,013762	0,696795	-0,129195	54,915084	1,390601	-1,275543	-0,013762	0,696795	-0,129195	54,915084	1,390601	-1,275543
10:27:30,92	0,492009	3,482989	-0,139967	0,116987	0,292994	0,001002	-0,017079	0,700032	-0,124518	0,063160	0,153062	-1,244050	-1,168475	-2,397150	-1,223515	10,484762	33,609419	11,352280	-0,017079	0,700032	-0,124518	55,015687	1,493792	-1,244050	-0,017079	0,700032	-0,124518	55,015687	1,493792	-1,244050
10:27:30,97	0,492009	3,482989	-0,139967	0,116987	0,292994	0,001002	-0,018277	0,696566	-0,127225	0,239437	0,141728	-1,262623	-1,172653	-2,395395	-1,224278	10,464246	33,631124	11,401640	-0,018277	0,696566	-0,127225	54,919869	1,576474	-1,262623	-0,018277	0,696566	-0,127225	54,919869	1,576474	-1,262623
10:27:31,02	0,492009	3,482989	-0,139967	0,116987	0,292994	0,001002	-0,017709	0,701061	-0,127989	0,014219	0,142660	-1,213263	-1,170941	-2,396977	-1,221607	10,417492	33,646002	11,352581	-0,017709	0,701061	-0,127989	55,047535	1,532795	-1,213263	-0,017709	0,701061	-0,127989	55,047535	1,532795	-1,213263
10:27:31,07	0,492009	3,482989	-0,139967	0,116987	0,292994	0,001002	-0,017194	0,698788	-0,125317	0,121938	0,121509	-1,262322	-1,168572	-2,395136	-1,221614	10,437369	33,615839	11,337562	-0,017194	0,698788	-0,125317	54,976800	1,471219	-1,262322	-0,017194	0,698788	-0,125317	54,976800	1,471219	-1,262322
10:27:31,12	0,492009	3,482989	-0,139967	0,116987	0,292994	0,001002	-0,019973	0,697656	-0,125324	0,164603	0,009286	-1,277341	-1,170325	-2,400634	-1,222753	10,452354	33,555927	11,335064	-0,019973	0,697656	-0,125324	54,930627	1,577164	-1,277341	-0,019973	0,697656	-0,125324	54,930627	1,577164	-1,277341
10:27:31,17	0,492009	3,482989	-0,139967	0,116987	0,292994	0,001002	-0,014336	0,696426	-0,126463	0,184181	0,345362	-1,279839	-1,169615	-2,399877	-1,225245	10,468651	33,572250	11,373509	-0,014336	0,696426	-0,126463	54,853633	1,470707	-1,279839	-0,014336	0,696426	-0,126463	54,853633	1,470707	-1,279839
10:27:31,22	0,492009	3,482989	-0,139967	0,116987	0,292994	0,001002	-0,015346	0,696190	-0,128955	0,218756	0,298779	-1,241394	-1,171577	-2,395237	-1,221616	10,425932	33,570695	11,345391	-0,015346	0,696190	-0,128955	54,869653	1,503432	-1,241394	-0,015346	0,696190	-0,128955	54,869653	1,503432	-1,241394
