# Supplementary material for: Characterization of interfragmentary motion associated with common osteosynthesis devices for rat fracture healing studies
Source: PLoS One. 2017 Apr 28;12(4):e0176735. doi: 10.1371/journal.pone.0176735 (PMC5409164; doi:10.1371/journal.pone.0176735)
Supplement: S1 Dataset — (ZIP) [file pone.0176735.s001.zip › S1_Dataset/RatFix/Specimen06/Plate_06Z.txt]

%Tester: Sukopp Matthias
%Projekt: 
%Zeit: 11.03.2015 10:30:49
%Dateipfad: D:\Messungen\Fixator\Measurements\Fixator_20150311.txt
%Kommentar: Plate_06-Z
%VI Version: D:\LVProjekte\Fixator\HauptVI\Fixator_v0.12.vi
%Virtueller Drehpunkt: 	0,0000	0,0000	0,0000
%Sensor zu Hexapod (Mitte): 	0,000000	0,000000	-26,500000
%Sensor zu Hexapod Trans (Mitte): 	-0,500000	-0,866025	0,000000	-0,866025	0,500000	0,000000	0,000000	0,000000	1,000000
%Hexapod zu Labor (Mitte): 	0,492013	3,499905	-0,140987
%Hexapod zu Labor Trans (Mitte): 	0,999985	-6,408455E-6	0,005393	1,741813E-5	0,999998	-0,002042	-0,005393	0,002042	0,999983
%Labor zu CR (Mitte): 	0,000000	0,000000	78,500000
%Labor zu CR Trans (Mitte): 	1,000000	0,000000	0,000000	0,000000	1,000000	0,000000	0,000000	0,000000	1,000000
%Zentrum Sensormasse: 	0,000000	0,000000	2,000000
%Sensormasse: 	200,000000E-3
--------------------------------------------------
Time	X	Y	Z	U	V	W	Exp_ Fx	Exp_ Fy	Exp_ Fz	Exp_ Mx	Exp_ My	Exp_ Mz	Sen_ Fx	Sen_ Fy	Sen_ Fz	Sen_ Mx	Sen_ My	Sen_ Mz	Hex_ Fx	Hex_ Fy	Hex_ Fz	Hex_ Mx	Hex_ My	Hex_ Mz	Lab_ Fx	Lab_ Fy	Lab_ Fz	Lab_ Mx	Lab_ My	Lab_ Mz	Laser
10:30:49,85	0,492013	3,499905	-0,140987	0,116977	0,308980	0,000998	0,078890	0,054933	0,017633	-0,072569	0,401620	0,215362	-0,661389	-2,802116	-1,078657	-10,504394	6,840765	12,830265	0,078890	0,054933	0,017633	4,239703	-5,791266	0,215362	0,078890	0,054933	0,017633	4,239703	-5,791266	0,215362
10:30:49,90	0,492013	3,499905	-0,140987	0,116977	0,308980	0,000998	0,078890	0,054933	0,017633	-0,072569	0,401620	0,215362	-0,663109	-2,807334	-1,079807	-10,488326	6,819732	12,814519	0,078890	0,054933	0,017633	4,239703	-5,791266	0,215362	0,078890	0,054933	0,017633	4,239703	-5,791266	0,215362
10:30:49,95	0,492013	3,499905	-0,140987	0,116977	0,308980	0,000998	0,084269	0,053814	0,016483	-0,024542	0,705734	0,199616	-0,662512	-2,800847	-1,079443	-10,475858	6,839426	12,811020	0,084269	0,053814	0,016483	4,199859	-5,909364	0,199616	0,084269	0,053814	0,016483	4,199859	-5,909364	0,199616
10:30:50,00	0,492013	3,499905	-0,140987	0,116977	0,308980	0,000998	0,078353	0,056541	0,016847	-0,143045	0,399077	0,196117	-0,662582	-2,806857	-1,080250	-10,525805	6,833206	12,767316	0,078353	0,056541	0,016847	4,295408	-5,751651	0,196117	0,078353	0,056541	0,016847	4,295408	-5,751651	0,196117
10:30:50,05	0,492013	3,499905	-0,140987	0,116977	0,308980	0,000998	0,083593	0,053596	0,016040	-0,020279	0,631373	0,152413	-0,661979	-2,806300	-1,083335	-10,512259	6,843460	12,793795	0,083593	0,053596	0,016040	4,187013	-5,930638	0,152413	0,083593	0,053596	0,016040	4,187013	-5,930638	0,152413
10:30:50,10	0,492013	3,499905	-0,140987	0,116977	0,308980	0,000998	0,082808	0,053353	0,012955	0,008034	0,597192	0,178892	-0,662514	-2,809334	-1,079764	-10,497851	6,856207	12,864017	0,082808	0,053353	0,012955	4,196214	-5,903247	0,178892	0,082808	0,053353	0,012955	4,196214	-5,903247	0,178892
10:30:50,15	0,492013	3,499905	-0,140987	0,116977	0,308980	0,000998	0,085703	0,052299	0,016525	0,081067	0,753850	0,249114	-0,661959	-2,800485	-1,078690	-10,496820	6,843247	12,791669	0,085703	0,052299	0,016525	4,186535	-5,973869	0,249114	0,085703	0,052299	0,016525	4,186535	-5,973869	0,249114
10:30:50,20	0,492013	3,499905	-0,140987	0,116977	0,308980	0,000998	0,077762	0,056243	0,017599	-0,134738	0,348286	0,176766	-0,664324	-2,804441	-1,080590	-10,503708	6,847575	12,835645	0,077762	0,056243	0,017599	4,280349	-5,756057	0,176766	0,077762	0,056243	0,017599	4,280349	-5,756057	0,176766
10:30:50,25	0,492013	3,499905	-0,140987	0,116977	0,308980	0,000998	0,082371	0,056313	0,015700	-0,138074	0,579792	0,220742	-0,661891	-2,803152	-1,077884	-10,475002	6,849911	12,800474	0,082371	0,056313	0,015700	4,282507	-5,886307	0,220742	0,082371	0,056313	0,015700	4,282507	-5,886307	0,220742
10:30:50,30	0,492013	3,499905	-0,140987	0,116977	0,308980	0,000998	0,080039	0,054851	0,018405	-0,045643	0,482223	0,185571	-0,663726	-2,804169	-1,079074	-10,507922	6,848123	12,786476	0,080039	0,054851	0,018405	4,260124	-5,800818	0,185571	0,080039	0,054851	0,018405	4,260124	-5,800818	0,185571
10:30:50,35	0,492013	3,499905	-0,140987	0,116977	0,308980	0,000998	0,081836	0,055931	0,017215	-0,119838	0,548084	0,171573	-0,663703	-2,808085	-1,081751	-10,497660	6,845073	12,816395	0,081836	0,055931	0,017215	4,270749	-5,876071	0,171573	0,081836	0,055931	0,017215	4,270749	-5,876071	0,171573
10:30:50,40	0,492013	3,499905	-0,140987	0,116977	0,308980	0,000998	0,085216	0,053953	0,014539	-0,014496	0,734252	0,201493	-0,657841	-2,804621	-1,078269	-10,510243	6,847740	12,811173	0,085216	0,053953	0,014539	4,220823	-5,955227	0,201493	0,085216	0,053953	0,014539	4,220823	-5,955227	0,201493
10:30:50,45	0,492013	3,499905	-0,140987	0,116977	0,308980	0,000998	0,079286	0,050608	0,018020	0,155460	0,413628	0,196271	-0,663183	-2,806695	-1,079432	-10,519383	6,813241	12,819329	0,079286	0,050608	0,018020	4,128200	-5,810296	0,196271	0,079286	0,050608	0,018020	4,128200	-5,810296	0,196271
10:30:50,50	0,492013	3,499905	-0,140987	0,116977	0,308980	0,000998	0,083753	0,054198	0,016858	-0,065658	0,655266	0,204426	-0,662025	-2,804650	-1,078276	-10,527071	6,817606	12,819348	0,083753	0,054198	0,016858	4,188884	-5,919348	0,204426	0,083753	0,054198	0,016858	4,188884	-5,919348	0,204426
10:30:50,55	0,492013	3,499905	-0,140987	0,116977	0,308980	0,000998	0,081403	0,054218	0,018013	-0,066740	0,524207	0,204446	-0,660240	-2,807628	-1,080200	-10,518061	6,803308	12,819835	0,081403	0,054218	0,018013	4,189340	-5,865903	0,204446	0,081403	0,054218	0,018013	4,189340	-5,865903	0,204446
10:30:50,60	0,492013	3,499905	-0,140987	0,116977	0,308980	0,000998	0,083089	0,051183	0,016090	0,083175	0,626867	0,204932	-0,661388	-2,804339	-1,080609	-10,497315	6,805112	12,800838	0,083089	0,051183	0,016090	4,101048	-5,895649	0,204932	0,083089	0,051183	0,016090	4,101048	-5,895649	0,204932
10:30:50,65	0,492013	3,499905	-0,140987	0,116977	0,308980	0,000998	0,080815	0,053822	0,015680	-0,042099	0,525647	0,185935	-0,660721	-2,803633	-1,079817	-10,477422	6,857594	12,811742	0,080815	0,053822	0,015680	4,182907	-5,818306	0,185935	0,080815	0,053822	0,015680	4,182907	-5,818306	0,185935
10:30:50,70	0,492013	3,499905	-0,140987	0,116977	0,308980	0,000998	0,079869	0,053597	0,016473	0,025004	0,467477	0,196840	-0,664338	-2,806952	-1,080968	-10,520983	6,863946	12,845892	0,079869	0,053597	0,016473	4,232340	-5,802267	0,196840	0,079869	0,053597	0,016473	4,232340	-5,802267	0,196840
10:30:50,75	0,492013	3,499905	-0,140987	0,116977	0,308980	0,000998	0,084553	0,055070	0,015322	-0,067903	0,670113	0,230989	-0,657775	-2,806857	-1,080184	-10,469305	6,812120	12,810457	0,084553	0,055070	0,015322	4,255110	-5,967278	0,230989	0,084553	0,055070	0,015322	4,255110	-5,967278	0,230989
10:30:50,80	0,492013	3,499905	-0,140987	0,116977	0,308980	0,000998	0,081189	0,049433	0,016105	0,206172	0,565866	0,195554	-0,661376	-2,800596	-1,079454	-10,503247	6,863330	12,812308	0,081189	0,049433	0,016105	4,086689	-5,807472	0,195554	0,081189	0,049433	0,016105	4,086689	-5,807472	0,195554
10:30:50,85	0,492013	3,499905	-0,140987	0,116977	0,308980	0,000998	0,077567	0,055683	0,016836	-0,091437	0,322535	0,197405	-0,661976	-2,802814	-1,081000	-10,513500	6,872555	12,818062	0,077567	0,055683	0,016836	4,279685	-5,766495	0,197405	0,077567	0,055683	0,016836	4,279685	-5,766495	0,197405
10:30:50,90	0,492013	3,499905	-0,140987	0,116977	0,308980	0,000998	0,079788	0,055093	0,015289	-0,057885	0,424536	0,203159	-0,663057	-2,809865	-1,077443	-10,482996	6,849163	12,837828	0,079788	0,055093	0,015289	4,266908	-5,838844	0,203159	0,079788	0,055093	0,015289	4,266908	-5,838844	0,203159
10:30:50,95	0,492013	3,499905	-0,140987	0,116977	0,308980	0,000998	0,086435	0,052504	0,018846	0,071752	0,808297	0,222925	-0,657150	-2,806320	-1,077481	-10,472579	6,851652	12,790919	0,086435	0,052504	0,018846	4,193286	-5,976879	0,222925	0,086435	0,052504	0,018846	4,193286	-5,976879	0,222925
10:30:51,00	0,492013	3,499905	-0,140987	0,116977	0,308980	0,000998	0,080412	0,049160	0,018808	0,252959	0,502834	0,176016	-0,665485	-2,804580	-1,079434	-10,498492	6,843140	12,819989	0,080412	0,049160	0,018808	4,112057	-5,809469	0,176016	0,080412	0,049160	0,018808	4,112057	-5,809469	0,176016
10:30:51,05	0,492013	3,499905	-0,140987	0,116977	0,308980	0,000998	0,083072	0,057249	0,016856	-0,187952	0,622988	0,205087	-0,662506	-2,803499	-1,081753	-10,471045	6,829798	12,821366	0,083072	0,057249	0,016856	4,306064	-5,898154	0,205087	0,083072	0,057249	0,016856	4,306064	-5,898154	0,205087
10:30:51,10	0,492013	3,499905	-0,140987	0,116977	0,308980	0,000998	0,080647	0,055210	0,014537	-0,079761	0,527336	0,206463	-0,662649	-2,806263	-1,078335	-10,506062	6,825071	12,806140	0,080647	0,055210	0,014537	4,254203	-5,803455	0,206463	0,080647	0,055210	0,014537	4,254203	-5,803455	0,206463
10:30:51,15	0,492013	3,499905	-0,140987	0,116977	0,308980	0,000998	0,083112	0,053952	0,017954	-0,035956	0,627531	0,191237	-0,662510	-2,805465	-1,080961	-10,480056	6,836443	12,835433	0,083112	0,053952	0,017954	4,199269	-5,896727	0,191237	0,083112	0,053952	0,017954	4,199269	-5,896727	0,191237
10:30:51,20	0,492013	3,499905	-0,140987	0,116977	0,308980	0,000998	0,082351	0,054230	0,015329	-0,027560	0,604831	0,220530	-0,661344	-2,801459	-1,080973	-10,473133	6,830932	12,835988	0,082351	0,054230	0,015329	4,229487	-5,859745	0,220530	0,082351	0,054230	0,015329	4,229487	-5,859745	0,220530
10:30:51,25	0,492013	3,499905	-0,140987	0,116977	0,308980	0,000998	0,078299	0,055223	0,015317	-0,080533	0,402841	0,221085	-0,659565	-2,805234	-1,077442	-10,478923	6,823353	12,857629	0,078299	0,055223	0,015317	4,254502	-5,743596	0,221085	0,078299	0,055223	0,015317	4,254502	-5,743596	0,221085
10:30:51,30	0,492013	3,499905	-0,140987	0,116977	0,308980	0,000998	0,080679	0,051795	0,018848	0,088310	0,525382	0,242727	-0,658399	-2,805648	-1,078649	-10,497913	6,847180	12,811011	0,080679	0,051795	0,018848	4,154179	-5,807892	0,242727	0,080679	0,051795	0,018848	4,154179	-5,807892	0,242727
10:30:51,35	0,492013	3,499905	-0,140987	0,116977	0,308980	0,000998	0,080454	0,050579	0,017641	0,162663	0,485341	0,196108	-0,661362	-2,800550	-1,082943	-10,486164	6,853499	12,813950	0,080454	0,050579	0,017641	4,133105	-5,830299	0,196108	0,080454	0,050579	0,017641	4,133105	-5,830299	0,196108
10:30:51,40	0,492013	3,499905	-0,140987	0,116977	0,308980	0,000998	0,077521	0,055694	0,013346	-0,091952	0,339839	0,199047	-0,657798	-2,806150	-1,078660	-10,488673	6,825063	12,786018	0,077521	0,055694	0,013346	4,279990	-5,745558	0,199047	0,077521	0,055694	0,013346	4,279990	-5,745558	0,199047
10:30:51,45	0,492013	3,499905	-0,140987	0,116977	0,308980	0,000998	0,080588	0,049807	0,017630	0,188275	0,511379	0,171115	-0,665387	-2,804386	-1,081370	-10,458120	6,865740	12,806987	0,080588	0,049807	0,017630	4,098111	-5,814794	0,171115	0,080588	0,049807	0,017630	4,098111	-5,814794	0,171115
10:30:51,50	0,492013	3,499905	-0,140987	0,116977	0,308980	0,000998	0,082855	0,057261	0,014920	-0,148845	0,635358	0,192084	-0,660872	-2,804597	-1,080196	-10,527001	6,805831	12,849416	0,082855	0,057261	0,014920	4,346154	-5,868736	0,192084	0,082855	0,057261	0,014920	4,346154	-5,868736	0,192084
10:30:51,55	0,492013	3,499905	-0,140987	0,116977	0,308980	0,000998	0,080780	0,053245	0,016094	-0,026346	0,497769	0,234514	-0,664863	-2,806986	-1,079026	-10,486750	6,834160	12,823928	0,080780	0,053245	0,016094	4,153412	-5,843451	0,234514	0,080780	0,053245	0,016094	4,153412	-5,843451	0,234514
10:30:51,60	0,492013	3,499905	-0,140987	0,116977	0,308980	0,000998	0,084845	0,055507	0,017264	-0,099305	0,729828	0,209025	-0,661923	-2,807743	-1,081362	-10,490432	6,840371	12,811447	0,084845	0,055507	0,017264	4,258011	-5,930472	0,209025	0,084845	0,055507	0,017264	4,258011	-5,930472	0,209025
10:30:51,65	0,492013	3,499905	-0,140987	0,116977	0,308980	0,000998	0,084030	0,052583	0,014928	0,056315	0,681166	0,196544	-0,660127	-2,803204	-1,079046	-10,481183	6,871159	12,807067	0,084030	0,052583	0,014928	4,184046	-5,915175	0,196544	0,084030	0,052583	0,014928	4,184046	-5,915175	0,196544
10:30:51,70	0,492013	3,499905	-0,140987	0,116977	0,308980	0,000998	0,079201	0,053297	0,017244	0,050441	0,422708	0,192165	-0,660829	-2,806985	-1,082164	-10,526702	6,838268	12,802852	0,079201	0,053297	0,017244	4,234271	-5,794609	0,192165	0,079201	0,053297	0,017244	4,234271	-5,794609	0,192165
10:30:51,75	0,492013	3,499905	-0,140987	0,116977	0,308980	0,000998	0,082827	0,052014	0,014126	0,065907	0,588245	0,187949	-0,662566	-2,807399	-1,080168	-10,511643	6,843121	12,864263	0,082827	0,052014	0,014126	4,149031	-5,913652	0,187949	0,082827	0,052014	0,014126	4,149031	-5,913652	0,187949
10:30:51,80	0,492013	3,499905	-0,140987	0,116977	0,308980	0,000998	0,084053	0,053312	0,016122	0,010178	0,662652	0,249360	-0,659208	-2,805702	-1,080257	-10,499136	6,833935	12,828388	0,084053	0,053312	0,016122	4,195143	-5,935546	0,249360	0,084053	0,053312	0,016122	4,195143	-5,935546	0,249360
10:30:51,85	0,492013	3,499905	-0,140987	0,116977	0,308980	0,000998	0,080905	0,051252	0,016033	0,115555	0,514365	0,213485	-0,661975	-2,803335	-1,080601	-10,492777	6,807719	12,815453	0,080905	0,051252	0,016033	4,138872	-5,836692	0,213485	0,080905	0,051252	0,016033	4,138872	-5,836692	0,213485
10:30:51,90	0,492013	3,499905	-0,140987	0,116977	0,308980	0,000998	0,080239	0,054832	0,015688	-0,090109	0,498313	0,200550	-0,661905	-2,807177	-1,081754	-10,476426	6,827334	12,801521	0,080239	0,054832	0,015688	4,214208	-5,800410	0,200550	0,080239	0,054832	0,015688	4,214208	-5,800410	0,200550
10:30:51,95	0,492013	3,499905	-0,140987	0,116977	0,308980	0,000998	0,083531	0,052850	0,014536	0,038140	0,673896	0,186618	-0,661416	-2,803134	-1,080636	-10,531894	6,873153	12,793872	0,083531	0,052850	0,014536	4,186835	-5,883318	0,186618	0,083531	0,052850	0,014536	4,186835	-5,883318	0,186618
10:30:52,00	0,492013	3,499905	-0,140987	0,116977	0,308980	0,000998	0,079786	0,054448	0,015654	-0,033030	0,408168	0,178970	-0,660213	-2,807716	-1,082532	-10,495745	6,783758	12,805855	0,079786	0,054448	0,015654	4,241140	-5,855001	0,178970	0,079786	0,054448	0,015654	4,241140	-5,855001	0,178970
10:30:52,05	0,492013	3,499905	-0,140987	0,116977	0,308980	0,000998	0,083152	0,051115	0,013758	0,080927	0,659204	0,190952	-0,658991	-2,803221	-1,083683	-10,475772	6,836611	12,837991	0,083152	0,051115	0,013758	4,093480	-5,868197	0,190952	0,083152	0,051115	0,013758	4,093480	-5,868197	0,190952
10:30:52,10	0,492013	3,499905	-0,140987	0,116977	0,308980	0,000998	0,078648	0,052304	0,012607	0,074850	0,415869	0,223089	-0,660169	-2,807984	-1,081357	-10,497296	6,842200	12,816686	0,078648	0,052304	0,012607	4,180750	-5,757972	0,223089	0,078648	0,052304	0,012607	4,180750	-5,757972	0,223089
10:30:52,15	0,492013	3,499905	-0,140987	0,116977	0,308980	0,000998	0,083362	0,050943	0,014932	0,139730	0,639571	0,201783	-0,664925	-2,805664	-1,080586	-10,503433	6,821095	12,834506	0,083362	0,050943	0,014932	4,138747	-5,904331	0,201783	0,083362	0,050943	0,014932	4,138747	-5,904331	0,201783
10:30:52,20	0,492013	3,499905	-0,140987	0,116977	0,308980	0,000998	0,083731	0,056222	0,015704	-0,156136	0,663993	0,219603	-0,659585	-2,805563	-1,083322	-10,491991	6,842581	12,798918	0,083731	0,056222	0,015704	4,257300	-5,908871	0,219603	0,083731	0,056222	0,015704	4,257300	-5,908871	0,219603
10:30:52,25	0,492013	3,499905	-0,140987	0,116977	0,308980	0,000998	0,080973	0,051648	0,012968	0,106047	0,519775	0,184015	-0,663781	-2,805539	-1,081405	-10,525533	6,828695	12,792085	0,080973	0,051648	0,012968	4,160414	-5,836634	0,184015	0,080973	0,051648	0,012968	4,160414	-5,836634	0,184015
10:30:52,30	0,492013	3,499905	-0,140987	0,116977	0,308980	0,000998	0,083051	0,055294	0,014885	-0,112348	0,605696	0,177182	-0,665069	-2,807904	-1,082220	-10,499685	6,860378	12,800832	0,083051	0,055294	0,014885	4,228241	-5,913791	0,177182	0,083051	0,055294	0,014885	4,228241	-5,913791	0,177182
10:30:52,35	0,492013	3,499905	-0,140987	0,116977	0,308980	0,000998	0,085743	0,055227	0,014070	-0,068477	0,752232	0,185929	-0,661212	-2,806550	-1,080943	-10,439873	6,870107	12,826460	0,085743	0,055227	0,014070	4,266815	-5,978590	0,185929	0,085743	0,055227	0,014070	4,266815	-5,978590	0,185929
10:30:52,40	0,492013	3,499905	-0,140987	0,116977	0,308980	0,000998	0,082642	0,052563	0,015347	0,108356	0,637915	0,211557	-0,663145	-2,805248	-1,080574	-10,495978	6,822889	12,844540	0,082642	0,052563	0,015347	4,234564	-5,849479	0,211557	0,082642	0,052563	0,015347	4,234564	-5,849479	0,211557
10:30:52,45	0,492013	3,499905	-0,140987	0,116977	0,308980	0,000998	0,082481	0,054889	0,015716	-0,081518	0,604563	0,229637	-0,664383	-2,807469	-1,084097	-10,540478	6,867114	12,828633	0,082481	0,054889	0,015716	4,227246	-5,870192	0,229637	0,082481	0,054889	0,015716	4,227246	-5,870192	0,229637
10:30:52,51	0,492013	3,499905	-0,140987	0,116977	0,308980	0,000998	0,085024	0,054850	0,012192	-0,063462	0,676126	0,213731	-0,666116	-2,802494	-1,080110	-10,510374	6,849748	12,846372	0,085024	0,054850	0,012192	4,242273	-5,998221	0,213731	0,085024	0,054850	0,012192	4,242273	-5,998221	0,213731
10:30:52,56	0,492013	3,499905	-0,140987	0,116977	0,308980	0,000998	0,080438	0,054645	0,012199	-0,036250	0,507512	0,198826	-0,661913	-2,803601	-1,084090	-10,471729	6,846546	12,813729	0,080438	0,054645	0,012199	4,253408	-5,806887	0,198826	0,080438	0,054645	0,012199	4,253408	-5,806887	0,198826
10:30:52,61	0,492013	3,499905	-0,140987	0,116977	0,308980	0,000998	0,080438	0,054645	0,012199	-0,036250	0,507512	0,198826	-0,663633	-2,806172	-1,107384	-10,399277	6,805279	12,796087	0,080438	0,054645	0,012199	4,253408	-5,806887	0,198826	0,080438	0,054645	0,012199	4,253408	-5,806887	0,198826
10:30:52,66	0,491960	3,499963	-0,140037	0,116977	0,309023	0,000983	0,083525	0,054850	-0,011094	-0,046381	0,751387	0,181184	-0,647520	-2,797112	-1,444195	-9,195724	5,592061	12,857026	0,083525	0,054850	-0,011094	4,259308	-5,805300	0,181184	0,083525	0,054850	-0,011094	4,259308	-5,805300	0,181184
10:30:52,71	0,491960	3,499963	-0,140037	0,116977	0,309023	0,000983	0,067622	0,045425	-0,347905	-0,005216	1,573367	0,242124	-0,647419	-2,798446	-1,444214	-9,162009	5,601763	12,803525	0,067622	0,045425	-0,347905	3,560663	-3,734965	0,242124	0,067622	0,045425	-0,347905	3,560663	-3,734965	0,242124
10:30:52,76	0,491960	3,499963	-0,140037	0,116977	0,309023	0,000983	0,068727	0,044671	-0,347924	0,059264	1,655152	0,188622	-0,645107	-2,794093	-1,446917	-9,165309	5,616901	12,850341	0,068727	0,044671	-0,347924	3,565935	-3,739890	0,188622	0,068727	0,044671	-0,347924	3,565935	-3,739890	0,188622
10:30:52,81	0,491960	3,499963	-0,140037	0,116977	0,309023	0,000983	0,063801	0,044844	-0,350627	0,061709	1,388589	0,235438	-0,644577	-2,796109	-1,444204	-9,191132	5,578770	12,842681	0,063801	0,044844	-0,350627	3,581989	-3,619785	0,235438	0,063801	0,044844	-0,350627	3,581989	-3,619785	0,235438
10:30:52,86	0,491960	3,499963	-0,140037	0,116977	0,309023	0,000983	0,065282	0,043378	-0,347914	0,092036	1,462289	0,227778	-0,644556	-2,799002	-1,443803	-9,181455	5,552984	12,836241	0,065282	0,043378	-0,347914	3,497191	-3,662322	0,227778	0,065282	0,043378	-0,347914	3,497191	-3,662322	0,227778
10:30:52,91	0,491960	3,499963	-0,140037	0,116977	0,309023	0,000983	0,067777	0,041913	-0,347513	0,150712	1,613306	0,221338	-0,645722	-2,800302	-1,444220	-9,187306	5,564756	12,797776	0,067777	0,041913	-0,347513	3,440882	-3,707168	0,221338	0,067777	0,041913	-0,347513	3,440882	-3,707168	0,221338
10:30:52,96	0,491960	3,499963	-0,140037	0,116977	0,309023	0,000983	0,069486	0,042273	-0,347930	0,139263	1,691212	0,182873	-0,643963	-2,796178	-1,445362	-9,186044	5,605298	12,849124	0,069486	0,042273	-0,347930	3,457690	-3,763406	0,182873	0,069486	0,042273	-0,347930	3,457690	-3,763406	0,182873
10:30:53,01	0,491960	3,499963	-0,140037	0,116977	0,309023	0,000983	0,065035	0,042811	-0,349072	0,147000	1,440588	0,234221	-0,642196	-2,800571	-1,444964	-9,194667	5,591131	12,838480	0,065035	0,042811	-0,349072	3,507703	-3,664634	0,234221	0,065035	0,042811	-0,349072	3,507703	-3,664634	0,234221
10:30:53,06	0,491960	3,499963	-0,140037	0,116977	0,309023	0,000983	0,067955	0,039084	-0,348674	0,324229	1,592074	0,223577	-0,642815	-2,797565	-1,445356	-9,198006	5,590376	12,853603	0,067955	0,039084	-0,348674	3,392354	-3,742415	0,223577	0,067955	0,039084	-0,348674	3,392354	-3,742415	0,223577
10:30:53,11	0,491960	3,499963	-0,140037	0,116977	0,309023	0,000983	0,065662	0,041124	-0,349067	0,215850	1,470285	0,238701	-0,646941	-2,794574	-1,445363	-9,195708	5,608722	12,868438	0,065662	0,041124	-0,349067	3,444078	-3,684144	0,238701	0,065662	0,041124	-0,349067	3,444078	-3,684144	0,238701
10:30:53,16	0,491960	3,499963	-0,140037	0,116977	0,309023	0,000983	0,065135	0,046192	-0,349073	-0,030664	1,435698	0,253535	-0,648698	-2,792856	-1,445015	-9,199124	5,629472	12,830116	0,065135	0,046192	-0,349073	3,595425	-3,677362	0,253535	0,065135	0,046192	-0,349073	3,595425	-3,677362	0,253535
10:30:53,21	0,491960	3,499963	-0,140037	0,116977	0,309023	0,000983	0,064525	0,048573	-0,348725	-0,138208	1,390681	0,215213	-0,648061	-2,803540	-1,443421	-9,196502	5,591778	12,816746	0,064525	0,048573	-0,348725	3,674780	-3,674548	0,215213	0,064525	0,048573	-0,348725	3,674780	-3,674548	0,215213
10:30:53,26	0,491960	3,499963	-0,140037	0,116977	0,309023	0,000983	0,073459	0,042680	-0,347131	0,136922	1,876377	0,201843	-0,642816	-2,796860	-1,448871	-9,189176	5,580471	12,831212	0,073459	0,042680	-0,347131	3,487268	-3,890187	0,201843	0,073459	0,042680	-0,347131	3,487268	-3,890187	0,201843
10:30:53,31	0,491960	3,499963	-0,140037	0,116977	0,309023	0,000983	0,065052	0,041477	-0,352581	0,193320	1,451193	0,216310	-0,641595	-2,796735	-1,449250	-9,171730	5,591380	12,831843	0,065052	0,041477	-0,352581	3,449276	-3,655394	0,216310	0,065052	0,041477	-0,352581	3,449276	-3,655394	0,216310
10:30:53,36	0,491960	3,499963	-0,140037	0,116977	0,309023	0,000983	0,064333	0,040482	-0,352960	0,263232	1,423452	0,216940	-0,648115	-2,797092	-1,447327	-9,207256	5,627019	12,835845	0,064333	0,040482	-0,352960	3,441077	-3,626683	0,216940	0,064333	0,040482	-0,352960	3,441077	-3,626683	0,216940
10:30:53,41	0,491960	3,499963	-0,140037	0,116977	0,309023	0,000983	0,067902	0,045950	-0,351037	-0,008012	1,560480	0,220942	-0,645163	-2,798181	-1,448090	-9,195188	5,597630	12,835593	0,067902	0,045950	-0,351037	3,599086	-3,769861	0,220942	0,067902	0,045950	-0,351037	3,599086	-3,769861	0,220942
10:30:53,46	0,491960	3,499963	-0,140037	0,116977	0,309023	0,000983	0,067369	0,042849	-0,351801	0,133829	1,557899	0,220690	-0,642896	-2,796243	-1,451987	-9,209063	5,554426	12,837402	0,067369	0,042849	-0,351801	3,497488	-3,730585	0,220690	0,067369	0,042849	-0,351801	3,497488	-3,730585	0,220690
10:30:53,51	0,491960	3,499963	-0,140037	0,116977	0,309023	0,000983	0,064558	0,041855	-0,355698	0,141168	1,421286	0,222499	-0,645759	-2,796871	-1,450026	-9,171984	5,545009	12,839783	0,064558	0,041855	-0,355698	3,426791	-3,646494	0,222499	0,064558	0,041855	-0,355698	3,426791	-3,646494	0,222499
10:30:53,56	0,491960	3,499963	-0,140037	0,116977	0,309023	0,000983	0,066533	0,044020	-0,353737	0,038989	1,560812	0,224880	-0,647011	-2,792847	-1,452772	-9,187701	5,537028	12,841740	0,066533	0,044020	-0,353737	3,494540	-3,662014	0,224880	0,066533	0,044020	-0,353737	3,494540	-3,662014	0,224880
10:30:53,61	0,491960	3,499963	-0,140037	0,116977	0,309023	0,000983	0,063674	0,047116	-0,356483	-0,136810	1,402533	0,226838	-0,642801	-2,796989	-1,453132	-9,161433	5,544679	12,832357	0,063674	0,047116	-0,356483	3,561833	-3,595877	0,226838	0,063674	0,047116	-0,356483	3,561833	-3,595877	0,226838
10:30:53,66	0,491960	3,499963	-0,140037	0,116977	0,309023	0,000983	0,065156	0,041399	-0,356842	0,180242	1,498536	0,217454	-0,645116	-2,795863	-1,451569	-9,139112	5,539012	12,840452	0,065156	0,041399	-0,356842	3,430087	-3,616234	0,217454	0,065156	0,041399	-0,356842	3,430087	-3,616234	0,217454
10:30:53,71	0,491960	3,499963	-0,140037	0,116977	0,309023	0,000983	0,065338	0,043967	-0,355279	0,052965	1,530174	0,225550	-0,647549	-2,798636	-1,451184	-9,179991	5,533562	12,849322	0,065338	0,043967	-0,355279	3,504390	-3,598898	0,225550	0,065338	0,043967	-0,355279	3,504390	-3,598898	0,225550
10:30:53,76	0,491960	3,499963	-0,140037	0,116977	0,309023	0,000983	0,068956	0,044688	-0,354894	-0,009664	1,685629	0,234419	-0,644667	-2,795993	-1,455451	-9,191033	5,533112	12,877134	0,068956	0,044688	-0,354894	3,498325	-3,727451	0,234419	0,068956	0,044688	-0,354894	3,498325	-3,727451	0,234419
10:30:53,81	0,491960	3,499963	-0,140037	0,116977	0,309023	0,000983	0,065226	0,043514	-0,359161	0,045471	1,482328	0,262231	-0,641674	-2,795527	-1,451498	-9,128105	5,516007	12,836974	0,065226	0,043514	-0,359161	3,461304	-3,637942	0,262231	0,065226	0,043514	-0,359161	3,461304	-3,637942	0,262231
10:30:53,86	0,491960	3,499963	-0,140037	0,116977	0,309023	0,000983	0,063326	0,041154	-0,355208	0,184807	1,446582	0,222071	-0,644678	-2,795651	-1,453517	-9,189137	5,500693	12,865257	0,063326	0,041154	-0,355208	3,415433	-3,524545	0,222071	0,063326	0,041154	-0,355208	3,415433	-3,524545	0,222071
10:30:53,91	0,491960	3,499963	-0,140037	0,116977	0,309023	0,000983	0,064936	0,043694	-0,357227	0,008951	1,485078	0,250354	-0,643960	-2,795651	-1,452363	-9,155299	5,556383	12,827354	0,064936	0,043694	-0,357227	3,438963	-3,612395	0,250354	0,064936	0,043694	-0,357227	3,438963	-3,612395	0,250354
10:30:53,96	0,491960	3,499963	-0,140037	0,116977	0,309023	0,000983	0,064577	0,043072	-0,356073	0,106443	1,467876	0,212451	-0,645244	-2,798752	-1,450810	-9,197384	5,506779	12,834261	0,064577	0,043072	-0,356073	3,487628	-3,601425	0,212451	0,064577	0,043072	-0,356073	3,487628	-3,601425	0,212451
10:30:54,01	0,491960	3,499963	-0,140037	0,116977	0,309023	0,000983	0,067904	0,042633	-0,354521	0,065272	1,629255	0,219359	-0,644565	-2,796207	-1,451618	-9,163190	5,536312	12,787391	0,067904	0,042633	-0,354521	3,411993	-3,701245	0,219359	0,067904	0,042633	-0,354521	3,411993	-3,701245	0,219359
10:30:54,06	0,491960	3,499963	-0,140037	0,116977	0,309023	0,000983	0,065361	0,043318	-0,355328	0,072353	1,511834	0,172488	-0,642843	-2,799302	-1,453916	-9,171697	5,499362	12,816602	0,065361	0,043318	-0,355328	3,472805	-3,618993	0,172488	0,065361	0,043318	-0,355328	3,472805	-3,618993	0,172488
10:30:54,11	0,491960	3,499963	-0,140037	0,116977	0,309023	0,000983	0,067180	0,040279	-0,357626	0,194099	1,617550	0,201699	-0,646297	-2,796453	-1,454279	-9,136279	5,541029	12,851536	0,067180	0,040279	-0,357626	3,356033	-3,656100	0,201699	0,067180	0,040279	-0,357626	3,356033	-3,656100	0,201699
10:30:54,16	0,491960	3,499963	-0,140037	0,116977	0,309023	0,000983	0,066440	0,044695	-0,357990	0,018257	1,588883	0,236633	-0,646278	-2,796625	-1,452320	-9,125589	5,528136	12,864334	0,066440	0,044695	-0,357990	3,526853	-3,626636	0,236633	0,066440	0,044695	-0,357990	3,526853	-3,626636	0,236633
10:30:54,21	0,491960	3,499963	-0,140037	0,116977	0,309023	0,000983	0,066580	0,044593	-0,356031	0,017768	1,611861	0,249431	-0,639870	-2,798740	-1,454277	-9,158085	5,512093	12,841913	0,066580	0,044593	-0,356031	3,518315	-3,614638	0,249431	0,066580	0,044593	-0,356031	3,518315	-3,614638	0,249431
10:30:54,26	0,491960	3,499963	-0,140037	0,116977	0,309023	0,000983	0,065207	0,037986	-0,357988	0,331190	1,520355	0,227010	-0,648066	-2,799041	-1,451964	-9,147739	5,529666	12,824965	0,065207	0,037986	-0,357988	3,313087	-3,598380	0,227010	0,065207	0,037986	-0,357988	3,313087	-3,598380	0,227010
10:30:54,31	0,491960	3,499963	-0,140037	0,116977	0,309023	0,000983	0,069566	0,044934	-0,355674	-0,009700	1,747187	0,210062	-0,646354	-2,800434	-1,454667	-9,171446	5,538015	12,851436	0,069566	0,044934	-0,355674	3,517594	-3,713715	0,210062	0,069566	0,044934	-0,355674	3,517594	-3,713715	0,210062
10:30:54,36	0,491960	3,499963	-0,140037	0,116977	0,309023	0,000983	0,069916	0,042754	-0,358377	0,099028	1,740692	0,236533	-0,644628	-2,793432	-1,452377	-9,179098	5,539466	12,836970	0,069916	0,042754	-0,358377	3,455205	-3,747702	0,236533	0,069916	0,042754	-0,358377	3,455205	-3,747702	0,236533
10:30:54,41	0,491960	3,499963	-0,140037	0,116977	0,309023	0,000983	0,062989	0,044760	-0,356088	-0,007883	1,373152	0,222067	-0,647515	-2,791236	-1,450064	-9,157521	5,552570	12,816207	0,062989	0,044760	-0,356088	3,505811	-3,571497	0,222067	0,062989	0,044760	-0,356088	3,505811	-3,571497	0,222067
10:30:54,46	0,491960	3,499963	-0,140037	0,116977	0,309023	0,000983	0,062531	0,048359	-0,353775	-0,172858	1,361441	0,201304	-0,645187	-2,799180	-1,452346	-9,176933	5,532716	12,845453	0,062531	0,048359	-0,353775	3,623302	-3,547211	0,201304	0,062531	0,048359	-0,353775	3,623302	-3,547211	0,201304
10:30:54,51	0,491960	3,499963	-0,140037	0,116977	0,309023	0,000983	0,068246	0,042371	-0,356056	0,111618	1,651781	0,230550	-0,644666	-2,797725	-1,452755	-9,192773	5,497540	12,835353	0,068246	0,042371	-0,356056	3,437720	-3,705566	0,230550	0,068246	0,042371	-0,356056	3,437720	-3,705566	0,230550
10:30:54,56	0,491960	3,499963	-0,140037	0,116977	0,309023	0,000983	0,066726	0,042646	-0,356465	0,058903	1,576598	0,220451	-0,648052	-2,794810	-1,451214	-9,145577	5,565100	12,811716	0,066726	0,042646	-0,356465	3,406641	-3,661408	0,220451	0,066726	0,042646	-0,356465	3,406641	-3,661408	0,220451
10:30:54,61	0,491960	3,499963	-0,140037	0,116977	0,309023	0,000983	0,065894	0,047037	-0,354924	-0,087318	1,540434	0,196814	-0,646372	-2,799308	-1,451195	-9,183005	5,528286	12,829914	0,065894	0,047037	-0,354924	3,605106	-3,632271	0,196814	0,065894	0,047037	-0,354924	3,605106	-3,632271	0,196814
10:30:54,66	0,491960	3,499963	-0,140037	0,116977	0,309023	0,000983	0,068950	0,043333	-0,354905	0,054716	1,685325	0,215011	-0,642194	-2,795349	-1,456243	-9,136988	5,525620	12,824047	0,068950	0,043333	-0,354905	3,456343	-3,727254	0,215011	0,068950	0,043333	-0,354905	3,456343	-3,727254	0,215011
10:30:54,71	0,491960	3,499963	-0,140037	0,116977	0,309023	0,000983	0,063432	0,041694	-0,359953	0,160647	1,439572	0,209144	-0,647537	-2,796685	-1,452362	-9,165379	5,523662	12,835328	0,063432	0,041694	-0,359953	3,433609	-3,539841	0,209144	0,063432	0,041694	-0,359953	3,433609	-3,539841	0,209144
10:30:54,76	0,491960	3,499963	-0,140037	0,116977	0,309023	0,000983	0,067261	0,045653	-0,356072	-0,061139	1,615070	0,220425	-0,648084	-2,798200	-1,453920	-9,155397	5,542528	12,817078	0,067261	0,045653	-0,356072	3,522643	-3,664917	0,220425	0,067261	0,045653	-0,356072	3,522643	-3,664917	0,220425
10:30:54,81	0,491960	3,499963	-0,140037	0,116977	0,309023	0,000983	0,068846	0,045369	-0,357631	-0,025032	1,696722	0,202175	-0,647638	-2,797759	-1,454432	-9,166613	5,526267	12,834084	0,068846	0,045369	-0,357631	3,536443	-3,707719	0,202175	0,068846	0,045369	-0,357631	3,536443	-3,707719	0,202175
10:30:54,86	0,491960	3,499963	-0,140037	0,116977	0,309023	0,000983	0,068241	0,045204	-0,358142	-0,036135	1,663669	0,219181	-0,646980	-2,797666	-1,454704	-9,175550	5,511265	12,821876	0,068241	0,045204	-0,358142	3,512376	-3,693264	0,219181	0,068241	0,045204	-0,358142	3,512376	-3,693264	0,219181
10:30:54,91	0,491960	3,499963	-0,140037	0,116977	0,309023	0,000983	0,067832	0,044680	-0,358414	-0,026344	1,642157	0,206973	-0,643430	-2,794670	-1,454304	-9,167890	5,537448	12,842831	0,067832	0,044680	-0,358414	3,481027	-3,682661	0,206973	0,067832	0,044680	-0,358414	3,481027	-3,682661	0,206973
10:30:54,96	0,491960	3,499963	-0,140037	0,116977	0,309023	0,000983	0,063462	0,043104	-0,358014	0,082113	1,408454	0,227928	-0,647562	-2,799703	-1,453112	-9,190833	5,556312	12,870555	0,063462	0,043104	-0,358014	3,465769	-3,573311	0,227928	0,063462	0,043104	-0,358014	3,465769	-3,573311	0,227928
10:30:55,01	0,491960	3,499963	-0,140037	0,116977	0,309023	0,000983	0,069887	0,044166	-0,356822	0,031741	1,713252	0,255652	-0,646092	-2,796559	-1,451491	-9,127933	5,511573	12,848022	0,069887	0,044166	-0,356822	3,498782	-3,772875	0,255652	0,069887	0,044166	-0,356822	3,498782	-3,772875	0,255652
10:30:55,06	0,491960	3,499963	-0,140037	0,116977	0,309023	0,000983	0,066430	0,044465	-0,355202	0,008929	1,610315	0,233119	-0,641709	-2,795934	-1,451574	-9,184751	5,503750	12,854909	0,066430	0,044465	-0,355202	3,499395	-3,604414	0,233119	0,066430	0,044465	-0,355202	3,499395	-3,604414	0,233119
10:30:55,12	0,491960	3,499963	-0,140037	0,116977	0,309023	0,000983	0,063696	0,040981	-0,355284	0,154868	1,422875	0,240006	-0,644864	-2,797887	-1,453229	-9,161737	5,518750	12,837984	0,063696	0,040981	-0,355284	3,371909	-3,577268	0,240006	0,063696	0,040981	-0,355284	3,371909	-3,577268	0,240006
10:30:55,17	0,491960	3,499963	-0,140037	0,116977	0,309023	0,000983	0,066965	0,042737	-0,356939	0,088054	1,605304	0,223081	-0,646383	-2,795969	-1,453915	-9,167876	5,515063	12,841174	0,066965	0,042737	-0,356939	3,442940	-3,651471	0,223081	0,066965	0,042737	-0,356939	3,442940	-3,651471	0,223081
10:30:55,22	0,491960	3,499963	-0,140037	0,116977	0,309023	0,000983	0,066064	0,045011	-0,357625	-0,036460	1,554953	0,226271	-0,639233	-2,796474	-1,493097	-9,018787	5,407669	12,836978	0,066064	0,045011	-0,357625	3,496941	-3,631055	0,226271	0,066064	0,045011	-0,357625	3,496941	-3,631055	0,226271
10:30:55,27	0,492062	3,499993	-0,139000	0,116986	0,308996	0,000998	0,062926	0,038567	-0,396807	0,280183	1,574594	0,222075	-0,612193	-2,779340	-1,942316	-7,110442	3,299903	12,909279	0,062926	0,038567	-0,396807	3,307704	-3,365089	0,222075	0,062926	0,038567	-0,396807	3,307704	-3,365089	0,222075
10:30:55,32	0,492062	3,499993	-0,139000	0,116986	0,308996	0,000998	0,034568	0,023717	-0,846026	0,181175	2,806533	0,294376	-0,612950	-2,780541	-1,946988	-7,161208	3,244157	12,925084	0,034568	0,023717	-0,846026	2,042975	0,092957	0,294376	0,034568	0,023717	-0,846026	2,042975	0,092957	0,294376
10:30:55,37	0,492062	3,499993	-0,139000	0,116986	0,308996	0,000998	0,035986	0,023772	-0,850698	0,104673	2,864171	0,310182	-0,614620	-2,782132	-1,944292	-7,145663	3,284589	12,875604	0,035986	0,023772	-0,850698	1,970763	0,039292	0,310182	0,035986	0,023772	-0,850698	1,970763	0,039292	0,310182
10:30:55,42	0,492062	3,499993	-0,139000	0,116986	0,308996	0,000998	0,038199	0,024423	-0,848003	0,113601	2,972507	0,260701	-0,616229	-2,781745	-1,942694	-7,081652	3,315248	12,898961	0,038199	0,024423	-0,848003	2,030805	-0,026114	0,260701	0,038199	0,024423	-0,848003	2,030805	-0,026114	0,260701
10:30:55,47	0,492062	3,499993	-0,139000	0,116986	0,308996	0,000998	0,038668	0,026010	-0,846405	0,089635	3,037009	0,284058	-0,615185	-2,784849	-1,941958	-7,163890	3,336102	12,875520	0,038668	0,026010	-0,846405	2,131418	0,001559	0,284058	0,038668	0,026010	-0,846405	2,131418	0,001559	0,284058
10:30:55,52	0,492062	3,499993	-0,139000	0,116986	0,308996	0,000998	0,040834	0,023553	-0,845668	0,194324	3,067983	0,260617	-0,611548	-2,780530	-1,943916	-7,162725	3,315237	12,873666	0,040834	0,023553	-0,845668	2,043256	-0,137481	0,260617	0,040834	0,023553	-0,845668	2,043256	-0,137481	0,260617
10:30:55,57	0,492062	3,499993	-0,139000	0,116986	0,308996	0,000998	0,035276	0,022563	-0,847626	0,228324	2,790394	0,258763	-0,611724	-2,781492	-1,943496	-7,171427	3,307117	12,915462	0,035276	0,022563	-0,847626	1,999531	0,021254	0,258763	0,035276	0,022563	-0,847626	1,999531	0,021254	0,258763
10:30:55,62	0,492062	3,499993	-0,139000	0,116986	0,308996	0,000998	0,036197	0,022234	-0,847206	0,234048	2,834829	0,300559	-0,617627	-2,784117	-1,945871	-7,194643	3,333550	12,868132	0,036197	0,022234	-0,847206	1,979429	-0,006638	0,300559	0,036197	0,022234	-0,847206	1,979429	-0,006638	0,300559
10:30:55,67	0,492062	3,499993	-0,139000	0,116986	0,308996	0,000998	0,041421	0,026034	-0,849582	0,047721	3,073175	0,253229	-0,615276	-2,782304	-1,945082	-7,180595	3,300217	12,881650	0,041421	0,026034	-0,849582	2,091419	-0,178406	0,253229	0,041421	0,026034	-0,849582	2,091419	-0,178406	0,253229
10:30:55,72	0,492062	3,499993	-0,139000	0,116986	0,308996	0,000998	0,038676	0,024905	-0,848792	0,084605	2,959245	0,266747	-0,615291	-2,782912	-1,945864	-7,189086	3,303470	12,877379	0,038676	0,024905	-0,848792	2,039647	-0,076819	0,266747	0,038676	0,024905	-0,848792	2,039647	-0,076819	0,266747
10:30:55,77	0,492062	3,499993	-0,139000	0,116986	0,308996	0,000998	0,039210	0,024613	-0,849574	0,098351	2,978043	0,262476	-0,613451	-2,783214	-1,943901	-7,162143	3,311825	12,881294	0,039210	0,024613	-0,849574	2,030485	-0,099956	0,262476	0,039210	0,024613	-0,849574	2,030485	-0,099956	0,262476
10:30:55,82	0,492062	3,499993	-0,139000	0,116986	0,308996	0,000998	0,038551	0,022869	-0,847611	0,209757	2,962934	0,266391	-0,613471	-2,781901	-1,942725	-7,167509	3,311824	12,905050	0,038551	0,022869	-0,847611	2,004971	-0,063339	0,266391	0,038551	0,022869	-0,847611	2,004971	-0,063339	0,266391
10:30:55,87	0,492062	3,499993	-0,139000	0,116986	0,308996	0,000998	0,037424	0,023543	-0,846435	0,172024	2,899690	0,290148	-0,615169	-2,784102	-1,944282	-7,149289	3,336001	12,881739	0,037424	0,023543	-0,846435	2,020149	-0,038122	0,290148	0,037424	0,023543	-0,846435	2,020149	-0,038122	0,290148
10:30:55,92	0,492062	3,499993	-0,139000	0,116986	0,308996	0,000998	0,040179	0,023913	-0,847992	0,182832	3,046643	0,266837	-0,614594	-2,779506	-1,942363	-7,133589	3,290957	12,865213	0,040179	0,023913	-0,847992	2,060002	-0,107440	0,266837	0,040179	0,023913	-0,847992	2,060002	-0,107440	0,266837
10:30:55,97	0,492062	3,499993	-0,139000	0,116986	0,308996	0,000998	0,035912	0,025713	-0,846073	0,058068	2,860836	0,250310	-0,615239	-2,783508	-1,942741	-7,180486	3,329543	12,885837	0,035912	0,025713	-0,846073	2,076545	0,041775	0,250310	0,035912	0,025713	-0,846073	2,076545	0,041775	0,250310
10:30:56,02	0,492062	3,499993	-0,139000	0,116986	0,308996	0,000998	0,039700	0,024270	-0,846451	0,143064	2,997927	0,270934	-0,614682	-2,779170	-1,942400	-7,188941	3,329858	12,852550	0,039700	0,024270	-0,846451	2,048277	-0,118526	0,270934	0,039700	0,024270	-0,846451	2,048277	-0,118526	0,270934
10:30:56,07	0,492062	3,499993	-0,139000	0,116986	0,308996	0,000998	0,035665	0,025957	-0,846110	0,051396	2,780616	0,237647	-0,612300	-2,784776	-1,942327	-7,169102	3,280758	12,898760	0,035665	0,025957	-0,846110	2,089023	-0,019072	0,237647	0,035665	0,025957	-0,846110	2,089023	-0,019072	0,237647
10:30:56,12	0,492062	3,499993	-0,139000	0,116986	0,308996	0,000998	0,039329	0,021091	-0,846038	0,271820	3,012894	0,283858	-0,614106	-2,779367	-1,943927	-7,190082	3,333730	12,887601	0,039329	0,021091	-0,846038	1,927475	-0,074447	0,283858	0,039329	0,021091	-0,846038	1,927475	-0,074447	0,283858
10:30:56,17	0,492062	3,499993	-0,139000	0,116986	0,308996	0,000998	0,035548	0,025360	-0,847637	0,085215	2,771624	0,272698	-0,614014	-2,782963	-1,943512	-7,149576	3,307962	12,875899	0,035548	0,025360	-0,847637	2,075989	-0,018905	0,272698	0,035548	0,025360	-0,847637	2,075989	-0,018905	0,272698
10:30:56,22	0,492062	3,499993	-0,139000	0,116986	0,308996	0,000998	0,038615	0,023483	-0,847223	0,180784	2,979083	0,260996	-0,612244	-2,779215	-1,943517	-7,138247	3,309560	12,881544	0,038615	0,023483	-0,847223	2,024172	-0,052222	0,260996	0,038615	0,023483	-0,847223	2,024172	-0,052222	0,260996
10:30:56,27	0,492062	3,499993	-0,139000	0,116986	0,308996	0,000998	0,034485	0,023824	-0,847227	0,170106	2,773311	0,266641	-0,614625	-2,784309	-1,940016	-7,161011	3,281586	12,872739	0,034485	0,023824	-0,847227	2,040254	0,066248	0,266641	0,034485	0,023824	-0,847227	2,040254	0,066248	0,266641
10:30:56,32	0,492062	3,499993	-0,139000	0,116986	0,308996	0,000998	0,040087	0,023338	-0,843727	0,159741	3,058890	0,257837	-0,611637	-2,782095	-1,941577	-7,151396	3,333059	12,866394	0,040087	0,023338	-0,843727	1,991781	-0,087934	0,257837	0,040087	0,023338	-0,843727	1,991781	-0,087934	0,257837
10:30:56,37	0,492062	3,499993	-0,139000	0,116986	0,308996	0,000998	0,036676	0,021858	-0,845288	0,286099	2,864099	0,251491	-0,616404	-2,786315	-1,941958	-7,181800	3,322024	12,879670	0,036676	0,021858	-0,845288	2,001939	-0,014947	0,251491	0,036676	0,021858	-0,845288	2,001939	-0,014947	0,251491
10:30:56,42	0,492062	3,499993	-0,139000	0,116986	0,308996	0,000998	0,042714	0,023877	-0,845668	0,156365	3,157262	0,264767	-0,612928	-2,781448	-1,944304	-7,188189	3,315580	12,887125	0,042714	0,023877	-0,845668	2,030677	-0,195767	0,264767	0,042714	0,023877	-0,845668	2,030677	-0,195767	0,264767
10:30:56,47	0,492062	3,499993	-0,139000	0,116986	0,308996	0,000998	0,036761	0,023299	-0,848014	0,177636	2,845395	0,272222	-0,611039	-2,779769	-1,941585	-7,140774	3,330274	12,861803	0,036761	0,023299	-0,848014	2,006590	-0,040324	0,272222	0,036761	0,023299	-0,848014	2,006590	-0,040324	0,272222
10:30:56,52	0,492062	3,499993	-0,139000	0,116986	0,308996	0,000998	0,034362	0,022504	-0,845295	0,255422	2,754372	0,246901	-0,611665	-2,783196	-1,938849	-7,156020	3,287803	12,872853	0,034362	0,022504	-0,845295	2,021948	0,056960	0,246901	0,034362	0,022504	-0,845295	2,021948	0,056960	0,246901
10:30:56,57	0,492062	3,499993	-0,139000	0,116986	0,308996	0,000998	0,037643	0,021332	-0,842559	0,271943	2,933025	0,257950	-0,614221	-2,782305	-1,943263	-7,163737	3,336925	12,875268	0,037643	0,021332	-0,842559	1,946497	-0,021959	0,257950	0,037643	0,021332	-0,842559	1,946497	-0,021959	0,257950
10:30:56,62	0,492062	3,499993	-0,139000	0,116986	0,308996	0,000998	0,038150	0,023991	-0,846974	0,172361	2,928136	0,260365	-0,613533	-2,777449	-1,942391	-7,180911	3,285579	12,866033	0,038150	0,023991	-0,846974	2,055640	-0,066635	0,260365	0,038150	0,023991	-0,846974	2,055640	-0,066635	0,260365
10:30:56,67	0,492062	3,499993	-0,139000	0,116986	0,308996	0,000998	0,033600	0,025823	-0,846102	0,024045	2,702328	0,251130	-0,614581	-2,784649	-1,940804	-7,157132	3,323714	12,855105	0,033600	0,025823	-0,846102	2,051134	0,064746	0,251130	0,033600	0,025823	-0,846102	2,051134	0,064746	0,251130
10:30:56,72	0,492062	3,499993	-0,139000	0,116986	0,308996	0,000998	0,040360	0,023130	-0,844514	0,208960	3,055377	0,240202	-0,611778	-2,782870	-1,943122	-7,200293	3,300714	12,905422	0,040360	0,023130	-0,844514	2,024703	-0,112872	0,240202	0,040360	0,023130	-0,844514	2,024703	-0,112872	0,240202
10:30:56,77	0,492062	3,499993	-0,139000	0,116986	0,308996	0,000998	0,037417	0,021593	-0,846832	0,247418	2,876472	0,290519	-0,616480	-2,782896	-1,942389	-7,211558	3,328289	12,861552	0,037417	0,021593	-0,846832	1,942457	-0,060764	0,290519	0,037417	0,021593	-0,846832	1,942457	-0,060764	0,290519
10:30:56,82	0,492062	3,499993	-0,139000	0,116986	0,308996	0,000998	0,039791	0,025651	-0,846100	0,054634	2,976365	0,246650	-0,614754	-2,783223	-1,943165	-7,224423	3,313889	12,866790	0,039791	0,025651	-0,846100	2,068249	-0,147213	0,246650	0,039791	0,025651	-0,846100	2,068249	-0,147213	0,246650
10:30:56,87	0,492062	3,499993	-0,139000	0,116986	0,308996	0,000998	0,039210	0,023993	-0,846875	0,121958	2,942248	0,251887	-0,615303	-2,782959	-1,940034	-7,211825	3,323118	12,889221	0,039210	0,023993	-0,846875	2,005404	-0,135776	0,251887	0,039210	0,023993	-0,846875	2,005404	-0,135776	0,251887
10:30:56,92	0,492062	3,499993	-0,139000	0,116986	0,308996	0,000998	0,039257	0,024601	-0,843745	0,104643	2,950964	0,274319	-0,612223	-2,783805	-1,945831	-7,136615	3,309748	12,877419	0,039257	0,024601	-0,843745	2,035802	-0,130715	0,274319	0,039257	0,024601	-0,843745	2,035802	-0,130715	0,274319
10:30:56,97	0,492062	3,499993	-0,139000	0,116986	0,308996	0,000998	0,038449	0,021510	-0,849541	0,291373	2,980772	0,262516	-0,613454	-2,783244	-1,942349	-7,167885	3,315113	12,880509	0,038449	0,021510	-0,849541	1,979932	-0,037487	0,262516	0,038449	0,021510	-0,849541	1,979932	-0,037487	0,262516
10:30:57,02	0,492062	3,499993	-0,139000	0,116986	0,308996	0,000998	0,038579	0,022857	-0,846059	0,210378	2,957751	0,265606	-0,614003	-2,784829	-1,940815	-7,169385	3,340532	12,846159	0,038579	0,022857	-0,846059	2,004619	-0,070685	0,265606	0,038579	0,022857	-0,846059	2,004619	-0,070685	0,265606
10:30:57,07	0,492062	3,499993	-0,139000	0,116986	0,308996	0,000998	0,040226	0,022539	-0,844525	0,248143	3,029407	0,231256	-0,612843	-2,782986	-1,941959	-7,155300	3,305967	12,875148	0,040226	0,022539	-0,844525	2,017474	-0,128350	0,231256	0,040226	0,022539	-0,844525	2,017474	-0,128350	0,231256
10:30:57,12	0,492062	3,499993	-0,139000	0,116986	0,308996	0,000998	0,038050	0,022457	-0,845669	0,229549	2,945737	0,260245	-0,611678	-2,780139	-1,944282	-7,148247	3,310221	12,896630	0,038050	0,022457	-0,845669	1,992391	-0,041206	0,260245	0,038050	0,022457	-0,845669	1,992391	-0,041206	0,260245
10:30:57,17	0,492062	3,499993	-0,139000	0,116986	0,308996	0,000998	0,035002	0,022871	-0,847993	0,215212	2,791214	0,281727	-0,615213	-2,780558	-1,941978	-7,149660	3,287188	12,864760	0,035002	0,022871	-0,847993	2,010584	0,043551	0,281727	0,035002	0,022871	-0,847993	2,010584	0,043551	0,281727
10:30:57,22	0,492062	3,499993	-0,139000	0,116986	0,308996	0,000998	0,037132	0,025723	-0,845688	0,046272	2,912283	0,249858	-0,614080	-2,786291	-1,941960	-7,193053	3,311460	12,879854	0,037132	0,025723	-0,845688	2,065499	-0,002610	0,249858	0,037132	0,025723	-0,845688	2,065499	-0,002610	0,249858
10:30:57,27	0,492062	3,499993	-0,139000	0,116986	0,308996	0,000998	0,041531	0,021876	-0,845670	0,245629	3,091285	0,264951	-0,614687	-2,780559	-1,942744	-7,184035	3,317031	12,900542	0,041531	0,021876	-0,845670	1,962883	-0,168883	0,264951	0,041531	0,021876	-0,845670	1,962883	-0,168883	0,264951
10:30:57,32	0,492062	3,499993	-0,139000	0,116986	0,308996	0,000998	0,036870	0,025267	-0,846454	0,078606	2,853948	0,285639	-0,615361	-2,782172	-1,945078	-7,219831	3,310004	12,911440	0,036870	0,025267	-0,846454	2,062089	-0,040348	0,285639	0,036870	0,025267	-0,846454	2,062089	-0,040348	0,285639
10:30:57,37	0,492062	3,499993	-0,139000	0,116986	0,308996	0,000998	0,038604	0,025045	-0,848788	0,066198	2,916638	0,296537	-0,614647	-2,778920	-1,941598	-7,182401	3,365586	12,882253	0,038604	0,025045	-0,848788	2,032207	-0,113790	0,296537	0,038604	0,025045	-0,848788	2,032207	-0,113790	0,296537
10:30:57,42	0,492062	3,499993	-0,139000	0,116986	0,308996	0,000998	0,035430	0,026052	-0,845308	0,080673	2,756228	0,267350	-0,614120	-2,782789	-1,945065	-7,194358	3,314466	12,906591	0,035430	0,026052	-0,845308	2,125749	-0,025062	0,267350	0,035430	0,026052	-0,845308	2,125749	-0,025062	0,267350
10:30:57,47	0,492062	3,499993	-0,139000	0,116986	0,308996	0,000998	0,038518	0,023661	-0,848776	0,154731	2,932008	0,291688	-0,614724	-2,782469	-1,942383	-7,215390	3,330087	12,871702	0,038518	0,023661	-0,848776	2,012151	-0,091688	0,291688	0,038518	0,023661	-0,848776	2,012151	-0,091688	0,291688
10:30:57,52	0,492062	3,499993	-0,139000	0,116986	0,308996	0,000998	0,038543	0,024344	-0,846093	0,122228	2,907283	0,256800	-0,611065	-2,781546	-1,943105	-7,154878	3,346628	12,906735	0,038543	0,024344	-0,846093	2,033261	-0,118376	0,256800	0,038543	0,024344	-0,846093	2,033261	-0,118376	0,256800
10:30:57,57	0,492062	3,499993	-0,139000	0,116986	0,308996	0,000998	0,035914	0,021637	-0,846815	0,307593	2,814710	0,291832	-0,614629	-2,779197	-1,942764	-7,160767	3,326618	12,866919	0,035914	0,021637	-0,846815	2,006096	-0,004573	0,291832	0,035914	0,021637	-0,846815	2,006096	-0,004573	0,291832
10:30:57,62	0,492062	3,499993	-0,139000	0,116986	0,308996	0,000998	0,035662	0,025898	-0,846474	0,065756	2,806484	0,252016	-0,618231	-2,783333	-1,942407	-7,207725	3,326467	12,836872	0,035662	0,025898	-0,846474	2,098735	0,007024	0,252016	0,035662	0,025898	-0,846474	2,098735	0,007024	0,252016
10:30:57,67	0,492062	3,499993	-0,139000	0,116986	0,308996	0,000998	0,041045	0,026950	-0,846117	-0,012545	3,045818	0,221969	-0,614730	-2,783757	-1,941577	-7,221371	3,336725	12,905210	0,041045	0,026950	-0,846117	2,102996	-0,176222	0,221969	0,041045	0,026950	-0,846117	2,102996	-0,176222	0,221969
10:30:57,73	0,492062	3,499993	-0,139000	0,116986	0,308996	0,000998	0,039661	0,023706	-0,845288	0,158194	2,956920	0,290308	-0,614711	-2,783132	-1,944334	-7,207080	3,323552	12,853118	0,039661	0,023706	-0,845288	2,019097	-0,156500	0,290308	0,039661	0,023706	-0,845288	2,019097	-0,156500	0,290308
10:30:57,78	0,492062	3,499993	-0,139000	0,116986	0,308996	0,000998	0,039111	0,024001	-0,848044	0,138570	2,947261	0,238215	-0,613477	-2,781297	-1,941595	-7,175902	3,311760	12,865774	0,039111	0,024001	-0,848044	2,022662	-0,122951	0,238215	0,039111	0,024001	-0,848044	2,022662	-0,122951	0,238215
10:30:57,83	0,492062	3,499993	-0,139000	0,116986	0,308996	0,000998	0,036904	0,023851	-0,845305	0,151773	2,865420	0,250872	-0,613410	-2,782895	-1,975325	-7,071613	3,291504	12,908578	0,036904	0,023851	-0,845305	2,024050	-0,031582	0,250872	0,036904	0,023851	-0,845305	2,024050	-0,031582	0,250872
10:30:57,88	0,491905	3,500005	-0,138005	0,116986	0,308996	0,000998	0,038255	0,022993	-0,879035	0,230950	3,036114	0,293676	-0,605215	-2,786400	-2,500751	-6,026905	2,313101	12,891559	0,038255	0,022993	-0,879035	2,035937	0,033062	0,293676	0,038255	0,022993	-0,879035	2,035937	0,033062	0,293676
10:30:57,93	0,491905	3,500005	-0,138005	0,116986	0,308996	0,000998	0,037193	0,014143	-1,404461	0,366187	4,374793	0,276656	-0,609411	-2,784678	-2,500353	-6,058849	2,334844	12,940324	0,037193	0,014143	-1,404461	1,476442	1,455171	0,276656	0,037193	0,014143	-1,404461	1,476442	1,455171	0,276656
10:30:57,98	0,491905	3,500005	-0,138005	0,116986	0,308996	0,000998	0,037800	0,018639	-1,404064	0,135293	4,367826	0,325421	-0,607678	-2,789746	-2,500739	-6,081878	2,314206	12,925146	0,037800	0,018639	-1,404064	1,598423	1,400548	0,325421	0,037800	0,018639	-1,404064	1,598423	1,400548	0,325421
10:30:58,03	0,491905	3,500005	-0,138005	0,116986	0,308996	0,000998	0,041322	0,014603	-1,404450	0,315747	4,541368	0,310244	-0,610750	-2,784080	-2,503107	-6,061752	2,332514	12,904262	0,041322	0,014603	-1,404450	1,462098	1,297579	0,310244	0,041322	0,014603	-1,404450	1,462098	1,297579	0,310244
10:30:58,08	0,491905	3,500005	-0,138005	0,116986	0,308996	0,000998	0,037951	0,020097	-1,406818	0,055985	4,374348	0,289359	-0,603636	-2,784821	-2,499233	-6,104592	2,288953	12,896013	0,037951	0,020097	-1,406818	1,633603	1,395187	0,289359	0,037951	0,020097	-1,406818	1,633603	1,395187	0,289359
10:30:58,13	0,491905	3,500005	-0,138005	0,116986	0,308996	0,000998	0,035036	0,013565	-1,402943	0,336494	4,207441	0,281110	-0,608244	-2,785194	-2,500370	-6,072609	2,349023	12,921674	0,035036	0,013565	-1,402943	1,401366	1,457119	0,281110	0,035036	0,013565	-1,402943	1,401366	1,457119	0,281110
10:30:58,18	0,491905	3,500005	-0,138005	0,116986	0,308996	0,000998	0,037663	0,017370	-1,404080	0,206666	4,341703	0,306771	-0,609484	-2,787496	-2,501525	-6,088579	2,305787	12,935135	0,037663	0,017370	-1,404080	1,570203	1,385169	0,306771	0,037663	0,017370	-1,404080	1,570203	1,385169	0,306771
10:30:58,23	0,491905	3,500005	-0,138005	0,116986	0,308996	0,000998	0,040277	0,017293	-1,405235	0,165251	4,485421	0,320232	-0,610070	-2,790941	-2,501899	-6,104496	2,334582	12,945527	0,040277	0,017293	-1,405235	1,522728	1,323685	0,320232	0,040277	0,017293	-1,405235	1,522728	1,323685	0,320232
10:30:58,28	0,491905	3,500005	-0,138005	0,116986	0,308996	0,000998	0,043553	0,016078	-1,405609	0,245393	4,627609	0,330624	-0,610040	-2,788399	-2,499602	-6,092647	2,334430	12,905624	0,043553	0,016078	-1,405609	1,507517	1,208678	0,330624	0,043553	0,016078	-1,405609	1,507517	1,208678	0,330624
10:30:58,33	0,491905	3,500005	-0,138005	0,116986	0,308996	0,000998	0,041336	0,017323	-1,403313	0,186468	4,522654	0,290721	-0,610588	-2,786904	-2,499593	-6,063042	2,317523	12,909745	0,041336	0,017323	-1,403313	1,546292	1,277771	0,290721	0,041336	0,017323	-1,403313	1,546292	1,277771	0,290721
10:30:58,38	0,491905	3,500005	-0,138005	0,116986	0,308996	0,000998	0,040315	0,018545	-1,403303	0,123084	4,503675	0,294842	-0,609459	-2,784422	-2,501956	-6,091798	2,360678	12,898888	0,040315	0,018545	-1,403303	1,578836	1,338909	0,294842	0,040315	0,018545	-1,403303	1,578836	1,338909	0,294842
10:30:58,43	0,491905	3,500005	-0,138005	0,116986	0,308996	0,000998	0,037602	0,018808	-1,405666	0,132359	4,316094	0,283986	-0,613536	-2,786602	-2,497289	-6,078510	2,340480	12,889392	0,037602	0,018808	-1,405666	1,608823	1,364336	0,283986	0,037602	0,018808	-1,405666	1,608823	1,364336	0,283986
10:30:58,48	0,491905	3,500005	-0,138005	0,116986	0,308996	0,000998	0,041528	0,021249	-1,400999	-0,005396	4,541839	0,274489	-0,608881	-2,786561	-2,500382	-6,084161	2,303073	12,905480	0,041528	0,021249	-1,400999	1,662649	1,281910	0,274489	0,041528	0,021249	-1,400999	1,662649	1,281910	0,274489
10:30:58,53	0,491905	3,500005	-0,138005	0,116986	0,308996	0,000998	0,039165	0,017238	-1,404093	0,167978	4,432791	0,290577	-0,603397	-2,781608	-2,494872	-6,078589	2,331979	12,882875	0,039165	0,017238	-1,404093	1,521125	1,358329	0,290577	0,039165	0,017238	-1,404093	1,521125	1,358329	0,290577
10:30:58,58	0,491905	3,500005	-0,138005	0,116986	0,308996	0,000998	0,032134	0,014965	-1,398582	0,313945	4,057526	0,267972	-0,608330	-2,786017	-2,501562	-6,104528	2,319831	12,902275	0,032134	0,014965	-1,398582	1,488735	1,535036	0,267972	0,032134	0,014965	-1,398582	1,488735	1,535036	0,267972
10:30:58,63	0,491905	3,500005	-0,138005	0,116986	0,308996	0,000998	0,038418	0,017033	-1,405272	0,182968	4,367930	0,287372	-0,607682	-2,786192	-2,500019	-6,094033	2,349628	12,878043	0,038418	0,017033	-1,405272	1,520021	1,352107	0,287372	0,038418	0,017033	-1,405272	1,520021	1,352107	0,287372
10:30:58,68	0,491905	3,500005	-0,138005	0,116986	0,308996	0,000998	0,038246	0,016384	-1,403729	0,247756	4,353193	0,263140	-0,607682	-2,785617	-2,498816	-6,085772	2,339973	12,925453	0,038246	0,016384	-1,403729	1,533882	1,350847	0,263140	0,038246	0,016384	-1,403729	1,533882	1,350847	0,263140
10:30:58,73	0,491905	3,500005	-0,138005	0,116986	0,308996	0,000998	0,037748	0,016672	-1,402526	0,228541	4,339253	0,310550	-0,607689	-2,788991	-2,499990	-6,095418	2,330367	12,901231	0,037748	0,016672	-1,402526	1,537287	1,376039	0,310550	0,037748	0,016672	-1,402526	1,537287	1,376039	0,310550
10:30:58,78	0,491905	3,500005	-0,138005	0,116986	0,308996	0,000998	0,040674	0,014991	-1,403700	0,302800	4,487843	0,286329	-0,609442	-2,789951	-2,498425	-6,099820	2,351385	12,915088	0,040674	0,014991	-1,403700	1,479604	1,294956	0,286329	0,040674	0,014991	-1,403700	1,479604	1,294956	0,286329
10:30:58,83	0,491905	3,500005	-0,138005	0,116986	0,308996	0,000998	0,042381	0,016029	-1,402135	0,264833	4,562318	0,300185	-0,609540	-2,789950	-2,498881	-6,150651	2,348058	12,857622	0,042381	0,016029	-1,402135	1,523109	1,235383	0,300185	0,042381	0,016029	-1,402135	1,523109	1,235383	0,300185
10:30:58,88	0,491905	3,500005	-0,138005	0,116986	0,308996	0,000998	0,042430	0,016114	-1,402591	0,232100	4,522483	0,242720	-0,610671	-2,788153	-2,498428	-6,108483	2,327406	12,929000	0,042430	0,016114	-1,402591	1,497072	1,191740	0,242720	0,042430	0,016114	-1,402591	1,497072	1,191740	0,242720
10:30:58,93	0,491905	3,500005	-0,138005	0,116986	0,308996	0,000998	0,041439	0,017992	-1,402138	0,137666	4,517793	0,314097	-0,611764	-2,783910	-2,501534	-6,061082	2,355052	12,931729	0,041439	0,017992	-1,402138	1,550025	1,264847	0,314097	0,041439	0,017992	-1,402138	1,550025	1,264847	0,314097
10:30:58,98	0,491905	3,500005	-0,138005	0,116986	0,308996	0,000998	0,038311	0,021060	-1,405244	0,025748	4,382374	0,316826	-0,605385	-2,784172	-2,498457	-6,113220	2,342288	12,906822	0,038311	0,021060	-1,405244	1,678983	1,374961	0,316826	0,038311	0,021060	-1,405244	1,678983	1,374961	0,316826
10:30:59,03	0,491905	3,500005	-0,138005	0,116986	0,308996	0,000998	0,035348	0,015404	-1,402167	0,282740	4,189550	0,291919	-0,609460	-2,786074	-2,502341	-6,082056	2,318577	12,887739	0,035348	0,015404	-1,402167	1,491975	1,414698	0,291919	0,035348	0,015404	-1,402167	1,491975	1,414698	0,291919
10:30:59,08	0,491905	3,500005	-0,138005	0,116986	0,308996	0,000998	0,039033	0,017983	-1,406052	0,143717	4,419988	0,272836	-0,606502	-2,786304	-2,498474	-6,094384	2,337881	12,862382	0,039033	0,017983	-1,406052	1,555347	1,355903	0,272836	0,039033	0,017983	-1,406052	1,555347	1,355903	0,272836
10:30:59,13	0,491905	3,500005	-0,138005	0,116986	0,308996	0,000998	0,037753	0,015306	-1,402184	0,293441	4,333128	0,247479	-0,607129	-2,787608	-2,501509	-6,106615	2,363384	12,961773	0,037753	0,015306	-1,402184	1,494978	1,369481	0,247479	0,037753	0,015306	-1,402184	1,494978	1,369481	0,247479
10:30:59,18	0,491905	3,500005	-0,138005	0,116986	0,308996	0,000998	0,039196	0,015198	-1,405220	0,315051	4,384778	0,346870	-0,608295	-2,783718	-2,497684	-6,082303	2,293831	12,889510	0,039196	0,015198	-1,405220	1,508074	1,307919	0,346870	0,039196	0,015198	-1,405220	1,508074	1,307919	0,346870
10:30:59,23	0,491905	3,500005	-0,138005	0,116986	0,308996	0,000998	0,036410	0,018152	-1,401394	0,113345	4,295776	0,274608	-0,606484	-2,787636	-2,498826	-6,083563	2,334754	12,896106	0,036410	0,018152	-1,401394	1,538286	1,437560	0,274608	0,036410	0,018152	-1,401394	1,538286	1,437560	0,274608
10:30:59,28	0,491905	3,500005	-0,138005	0,116986	0,308996	0,000998	0,038898	0,014625	-1,402537	0,331587	4,403574	0,281203	-0,607035	-2,785864	-2,499235	-6,069848	2,353457	12,872755	0,038898	0,014625	-1,402537	1,479618	1,350088	0,281203	0,038898	0,014625	-1,402537	1,479618	1,350088	0,281203
10:30:59,33	0,491905	3,500005	-0,138005	0,116986	0,308996	0,000998	0,037639	0,015988	-1,402945	0,283745	4,340637	0,257852	-0,605350	-2,782868	-2,498469	-6,095867	2,342175	12,887466	0,037639	0,015988	-1,402945	1,538802	1,385975	0,257852	0,037639	0,015988	-1,402945	1,538802	1,385975	0,257852
10:30:59,38	0,491905	3,500005	-0,138005	0,116986	0,308996	0,000998	0,034201	0,016027	-1,402179	0,258954	4,144972	0,272563	-0,607614	-2,784869	-2,499977	-6,054110	2,349601	12,916575	0,034201	0,016027	-1,402179	1,517047	1,460188	0,272563	0,034201	0,016027	-1,402179	1,517047	1,460188	0,272563
10:30:59,43	0,491905	3,500005	-0,138005	0,116986	0,308996	0,000998	0,037067	0,016986	-1,403687	0,236357	4,326431	0,301672	-0,607052	-2,785649	-2,498419	-6,080511	2,379512	12,931374	0,037067	0,016986	-1,403687	1,569789	1,416700	0,301672	0,037067	0,016986	-1,403687	1,569789	1,416700	0,301672
10:30:59,48	0,491905	3,500005	-0,138005	0,116986	0,308996	0,000998	0,037461	0,016110	-1,402129	0,294647	4,309111	0,316471	-0,608900	-2,787767	-2,498465	-6,112312	2,329110	12,881029	0,037461	0,016110	-1,402129	1,559261	1,368433	0,316471	0,037461	0,016110	-1,402129	1,559261	1,368433	0,316471
10:30:59,53	0,491905	3,500005	-0,138005	0,116986	0,308996	0,000998	0,040219	0,016652	-1,402175	0,206922	4,450198	0,266126	-0,608858	-2,787804	-2,497256	-6,089881	2,329205	12,923674	0,040219	0,016652	-1,402175	1,514071	1,293003	0,266126	0,040219	0,016652	-1,402175	1,514071	1,293003	0,266126
10:30:59,58	0,491905	3,500005	-0,138005	0,116986	0,308996	0,000998	0,040230	0,016597	-1,400966	0,221072	4,470138	0,308771	-0,608929	-2,784184	-2,501182	-6,113303	2,345095	12,907957	0,040230	0,016597	-1,400966	1,523914	1,312094	0,308771	0,040230	0,016597	-1,400966	1,523914	1,312094	0,308771
10:30:59,63	0,491905	3,500005	-0,138005	0,116986	0,308996	0,000998	0,037130	0,018468	-1,404892	0,125818	4,280726	0,293054	-0,608305	-2,788707	-2,499601	-6,105425	2,326536	12,910601	0,037130	0,018468	-1,404892	1,575552	1,366007	0,293054	0,037130	0,018468	-1,404892	1,575552	1,366007	0,293054
10:30:59,68	0,491905	3,500005	-0,138005	0,116986	0,308996	0,000998	0,040736	0,015666	-1,403311	0,259363	4,484316	0,295698	-0,608032	-2,786480	-2,497919	-6,072553	2,339597	12,899538	0,040736	0,015666	-1,403311	1,489178	1,286561	0,295698	0,040736	0,015666	-1,403311	1,489178	1,286561	0,295698
10:30:59,73	0,491905	3,500005	-0,138005	0,116986	0,308996	0,000998	0,038670	0,016543	-1,401629	0,241532	4,398841	0,284635	-0,605986	-2,785819	-2,500776	-6,115155	2,335249	12,917369	0,038670	0,016543	-1,401629	1,540153	1,363239	0,284635	0,038670	0,016543	-1,401629	1,540153	1,363239	0,284635
10:30:59,78	0,491905	3,500005	-0,138005	0,116986	0,308996	0,000998	0,037075	0,015102	-1,404486	0,291405	4,281195	0,302466	-0,607167	-2,785249	-2,501175	-6,112453	2,327500	12,907526	0,037075	0,015102	-1,404486	1,476896	1,370779	0,302466	0,037075	0,015102	-1,404486	1,476896	1,370779	0,302466
10:30:59,83	0,491905	3,500005	-0,138005	0,116986	0,308996	0,000998	0,037172	0,016409	-1,404885	0,218062	4,292436	0,292623	-0,607567	-2,784804	-2,497283	-6,093473	2,375173	12,904872	0,037172	0,016409	-1,404885	1,506181	1,374432	0,292623	0,037172	0,016409	-1,404885	1,506181	1,374432	0,292623
10:30:59,88	0,491905	3,500005	-0,138005	0,116986	0,308996	0,000998	0,036987	0,016978	-1,400994	0,239248	4,275407	0,289969	-0,603558	-2,784894	-2,498416	-6,065273	2,285765	12,924083	0,036987	0,016978	-1,400994	1,572036	1,371940	0,289969	0,036987	0,016978	-1,400994	1,572036	1,371940	0,289969
10:30:59,93	0,491905	3,500005	-0,138005	0,116986	0,308996	0,000998	0,035060	0,013461	-1,402126	0,358811	4,244341	0,309180	-0,607157	-2,781242	-2,498822	-6,099917	2,337131	12,950477	0,035060	0,013461	-1,402126	1,415503	1,492124	0,309180	0,035060	0,013461	-1,402126	1,415503	1,492124	0,309180
10:30:59,98	0,491905	3,500005	-0,138005	0,116986	0,308996	0,000998	0,033696	0,018404	-1,402532	0,128914	4,117740	0,335574	-0,604769	-2,786493	-2,500755	-6,095596	2,330011	12,926788	0,033696	0,018404	-1,402532	1,573666	1,472578	0,335574	0,033696	0,018404	-1,402532	1,573666	1,472578	0,335574
10:31:00,03	0,491905	3,500005	-0,138005	0,116986	0,308996	0,000998	0,037050	0,013710	-1,404465	0,369002	4,299450	0,311886	-0,607122	-2,785937	-2,498452	-6,104166	2,340571	12,901263	0,037050	0,013710	-1,404465	1,445266	1,390999	0,311886	0,037050	0,013710	-1,404465	1,445266	1,390999	0,311886
10:31:00,08	0,491905	3,500005	-0,138005	0,116986	0,308996	0,000998	0,037745	0,016027	-1,402162	0,253396	4,322885	0,286360	-0,607106	-2,790482	-2,501932	-6,102394	2,340727	12,897851	0,037745	0,016027	-1,402162	1,511518	1,359882	0,286360	0,037745	0,016027	-1,402162	1,511518	1,359882	0,286360
10:31:00,13	0,491905	3,500005	-0,138005	0,116986	0,308996	0,000998	0,041673	0,013741	-1,405642	0,373314	4,528594	0,282948	-0,605983	-2,788501	-2,501534	-6,116083	2,328909	12,926930	0,041673	0,013741	-1,405642	1,451947	1,257249	0,282948	0,041673	0,013741	-1,405642	1,451947	1,257249	0,282948
10:31:00,18	0,491905	3,500005	-0,138005	0,116986	0,308996	0,000998	0,039397	0,013758	-1,405245	0,355310	4,404270	0,312027	-0,607771	-2,783791	-2,500412	-6,111249	2,307360	12,896826	0,039397	0,013758	-1,405245	1,435340	1,311629	0,312027	0,039397	0,013758	-1,405245	1,435340	1,311629	0,312027
10:31:00,24	0,491905	3,500005	-0,138005	0,116986	0,308996	0,000998	0,036211	0,017662	-1,404122	0,136095	4,253562	0,281923	-0,606556	-2,784852	-2,498836	-6,110670	2,344371	12,916480	0,036211	0,017662	-1,404122	1,522531	1,411018	0,281923	0,036211	0,017662	-1,404122	1,522531	1,411018	0,281923
10:31:00,29	0,491905	3,500005	-0,138005	0,116986	0,308996	0,000998	0,036522	0,016079	-1,402546	0,250728	4,251763	0,301577	-0,604672	-2,785237	-2,498814	-6,055724	2,336428	12,906225	0,036522	0,016079	-1,402546	1,512937	1,384755	0,301577	0,036522	0,016079	-1,402546	1,512937	1,384755	0,301577
10:31:00,34	0,491905	3,500005	-0,138005	0,116986	0,308996	0,000998	0,035914	0,014255	-1,402524	0,366183	4,271707	0,291323	-0,607763	-2,789940	-2,554064	-5,949236	2,293844	12,878012	0,035914	0,014255	-1,402524	1,485188	1,452421	0,291323	0,035914	0,014255	-1,402524	1,485188	1,452421	0,291323
10:31:00,39	0,491996	3,499973	-0,137019	0,116986	0,309018	0,001012	0,041532	0,014580	-1,457774	0,365645	4,677351	0,263110	-0,607312	-2,792003	-3,090700	-5,052780	1,520799	12,928089	0,041532	0,014580	-1,457774	1,510167	1,417060	0,263110	0,041532	0,014580	-1,457774	1,510167	1,417060	0,263110
10:31:00,44	0,491996	3,499973	-0,137019	0,116986	0,309018	0,001012	0,043094	0,013158	-1,994411	0,218313	5,921409	0,313186	-0,610299	-2,797126	-3,089558	-5,092904	1,524566	12,897579	0,043094	0,013158	-1,994411	1,251251	2,538564	0,313186	0,043094	0,013158	-1,994411	1,251251	2,538564	0,313186
10:31:00,49	0,491996	3,499973	-0,137019	0,116986	0,309018	0,001012	0,049024	0,013184	-1,993268	0,200202	6,193137	0,282676	-0,604995	-2,796157	-3,091851	-5,065966	1,481252	12,927442	0,049024	0,013184	-1,993268	1,235118	2,344788	0,282676	0,049024	0,013184	-1,993268	1,235118	2,344788	0,282676
10:31:00,54	0,491996	3,499973	-0,137019	0,116986	0,309018	0,001012	0,045532	0,009075	-1,995562	0,389833	6,056584	0,312539	-0,604938	-2,790630	-3,091864	-5,035253	1,510109	12,924043	0,045532	0,009075	-1,995562	1,102185	2,482289	0,312539	0,045532	0,009075	-1,995562	1,102185	2,482289	0,312539
10:31:00,59	0,491996	3,499973	-0,137019	0,116986	0,309018	0,001012	0,045237	0,009990	-1,995987	0,362634	5,980567	0,295384	-0,605640	-2,795443	-3,092277	-5,108296	1,529236	12,910287	0,045237	0,009990	-1,995987	1,146828	2,429469	0,295384	0,045237	0,009990	-1,995987	1,146828	2,429469	0,295384
10:31:00,64	0,491996	3,499973	-0,137019	0,116986	0,309018	0,001012	0,045237	0,009990	-1,995987	0,362634	5,980567	0,295384	-0,604397	-2,793657	-3,088748	-5,071660	1,514245	12,936833	0,045237	0,009990	-1,995987	1,146828	2,429469	0,295384	0,045237	0,009990	-1,995987	1,146828	2,429469	0,295384
10:31:00,69	0,491996	3,499973	-0,137019	0,116986	0,309018	0,001012	0,043069	0,009807	-1,992458	0,377496	5,907042	0,321930	-0,605021	-2,795764	-3,089150	-5,104087	1,542940	12,928220	0,043069	0,009807	-1,992458	1,147309	2,526149	0,321930	0,043069	0,009807	-1,992458	1,147309	2,526149	0,321930
10:31:00,74	0,491996	3,499973	-0,137019	0,116986	0,309018	0,001012	0,045205	0,009294	-1,992860	0,412780	5,975698	0,313317	-0,605617	-2,793974	-3,089944	-5,107346	1,558419	12,919704	0,045205	0,009294	-1,992860	1,142367	2,427110	0,313317	0,045205	0,009294	-1,992860	1,142367	2,427110	0,313317
10:31:00,79	0,491996	3,499973	-0,137019	0,116986	0,309018	0,001012	0,043953	0,010705	-1,993654	0,351201	5,900022	0,304802	-0,608070	-2,797969	-3,088001	-5,141962	1,488201	12,920457	0,043953	0,010705	-1,993654	1,191525	2,449729	0,304802	0,043953	0,010705	-1,993654	1,191525	2,449729	0,304802
10:31:00,84	0,491996	3,499973	-0,137019	0,116986	0,309018	0,001012	0,048639	0,010832	-1,991711	0,266492	6,148842	0,305555	-0,607374	-2,796219	-3,088757	-5,088770	1,498399	12,925922	0,048639	0,010832	-1,991711	1,116766	2,330673	0,305555	0,048639	0,010832	-1,991711	1,116766	2,330673	0,305555
10:31:00,89	0,491996	3,499973	-0,137019	0,116986	0,309018	0,001012	0,046775	0,011104	-1,992467	0,287763	6,092890	0,311019	-0,607412	-2,794104	-3,090337	-5,101878	1,504708	12,912992	0,046775	0,011104	-1,992467	1,159407	2,421030	0,311019	0,046775	0,011104	-1,992467	1,159407	2,421030	0,311019
10:31:00,94	0,491996	3,499973	-0,137019	0,116986	0,309018	0,001012	0,044963	0,012194	-1,994047	0,229959	5,984145	0,298089	-0,602022	-2,794306	-3,087225	-5,074483	1,516650	12,887875	0,044963	0,012194	-1,994047	1,187219	2,454549	0,298089	0,044963	0,012194	-1,994047	1,187219	2,454549	0,298089
10:31:00,99	0,491996	3,499973	-0,137019	0,116986	0,309018	0,001012	0,042443	0,007425	-1,990935	0,501993	5,870877	0,272973	-0,606249	-2,797288	-3,088386	-5,127823	1,525620	12,917316	0,042443	0,007425	-1,990935	1,084877	2,539075	0,272973	0,042443	0,007425	-1,990935	1,084877	2,539075	0,272973
10:31:01,04	0,491996	3,499973	-0,137019	0,116986	0,309018	0,001012	0,047139	0,009595	-1,992097	0,370286	6,064385	0,302413	-0,606247	-2,798630	-3,088766	-5,128288	1,522451	12,922096	0,047139	0,009595	-1,992097	1,123463	2,363953	0,302413	0,047139	0,009595	-1,992097	1,123463	2,363953	0,302413
10:31:01,09	0,491996	3,499973	-0,137019	0,116986	0,309018	0,001012	0,045676	0,009037	-1,991680	0,436110	5,978375	0,337512	-0,605035	-2,796300	-3,087969	-5,118007	1,562506	12,952415	0,045676	0,009037	-1,991680	1,145550	2,392777	0,337512	0,045676	0,009037	-1,991680	1,145550	2,392777	0,337512
10:31:01,14	0,491996	3,499973	-0,137019	0,116986	0,309018	0,001012	0,045676	0,009037	-1,991680	0,436110	5,978375	0,337512	-0,606194	-2,795845	-3,086434	-5,109986	1,551545	12,926689	0,045676	0,009037	-1,991680	1,145550	2,392777	0,337512	0,045676	0,009037	-1,991680	1,145550	2,392777	0,337512
10:31:01,19	0,491996	3,499973	-0,137019	0,116986	0,309018	0,001012	0,045862	0,010269	-1,990144	0,366604	6,000429	0,311786	-0,607441	-2,795420	-3,087995	-5,124886	1,514615	12,931301	0,045862	0,010269	-1,990144	1,172695	2,400299	0,311786	0,045862	0,010269	-1,990144	1,172695	2,400299	0,311786
10:31:01,24	0,491996	3,499973	-0,137019	0,116986	0,309018	0,001012	0,046118	0,011562	-1,991706	0,259936	6,019319	0,316399	-0,605062	-2,798045	-3,086430	-5,125521	1,517202	12,925615	0,047201	0,008189	-1,990141	1,080065	2,368531	0,310713	0,047201	0,008189	-1,990141	1,080065	2,368531	0,310713
10:31:01,29	0,491996	3,499973	-0,137019	0,116986	0,309018	0,001012	0,050051	0,011356	-1,991334	0,280792	6,179798	0,297289	-0,609230	-2,798929	-3,087624	-5,157934	1,545433	12,912192	0,050051	0,011356	-1,991334	1,172245	2,250817	0,297289	0,050051	0,011356	-1,991334	1,172245	2,250817	0,297289
10:31:01,34	0,491996	3,499973	-0,137019	0,116986	0,309018	0,001012	0,050051	0,011356	-1,991334	0,280792	6,179798	0,297289	-0,607350	-2,794583	-3,088002	-5,092823	1,543704	12,907822	0,050051	0,011356	-1,991334	1,172245	2,250817	0,297289	0,050051	0,011356	-1,991334	1,172245	2,250817	0,297289
10:31:01,39	0,491996	3,499973	-0,137019	0,116986	0,309018	0,001012	0,045347	0,011901	-1,991712	0,283533	5,992454	0,292919	-0,603864	-2,792377	-3,087615	-5,111310	1,550475	12,923458	0,045347	0,011901	-1,991712	1,217734	2,432719	0,292919	0,045347	0,011901	-1,991712	1,217734	2,432719	0,292919
10:31:01,44	0,491996	3,499973	-0,137019	0,116986	0,309018	0,001012	0,041694	0,009985	-1,991325	0,379745	5,783101	0,308556	-0,605002	-2,796819	-3,086424	-5,091509	1,507380	12,920294	0,041694	0,009985	-1,991325	1,163601	2,510129	0,308556	0,041694	0,009985	-1,991325	1,163601	2,510129	0,308556
10:31:01,49	0,491996	3,499973	-0,137019	0,116986	0,309018	0,001012	0,046109	0,008750	-1,990134	0,416584	6,051390	0,305392	-0,607980	-2,797620	-3,087602	-5,117992	1,540075	12,921697	0,046109	0,008750	-1,990134	1,103432	2,431820	0,305392	0,046109	0,008750	-1,990134	1,103432	2,431820	0,305392
10:31:01,54	0,491996	3,499973	-0,137019	0,116986	0,309018	0,001012	0,048292	0,010928	-1,991312	0,318367	6,125618	0,306794	-0,605696	-2,794067	-3,089182	-5,141662	1,545486	12,919152	0,048292	0,010928	-1,991312	1,176239	2,334692	0,306794	0,048292	0,010928	-1,991312	1,176239	2,334692	0,306794
10:31:01,59	0,491996	3,499973	-0,137019	0,116986	0,309018	0,001012	0,044073	0,010727	-1,992892	0,321682	5,883014	0,304249	-0,605618	-2,795345	-3,088771	-5,113552	1,558538	12,923700	0,044073	0,010727	-1,992892	1,163758	2,423295	0,304249	0,044073	0,010727	-1,992892	1,163758	2,423295	0,304249
10:31:01,64	0,491996	3,499973	-0,137019	0,116986	0,309018	0,001012	0,045141	0,010021	-1,992482	0,383775	5,956376	0,308797	-0,608664	-2,794628	-3,089560	-5,144077	1,526316	12,937577	0,045141	0,010021	-1,992482	1,170395	2,412808	0,308797	0,045141	0,010021	-1,992482	1,170395	2,412808	0,308797
10:31:01,69	0,491996	3,499973	-0,137019	0,116986	0,309018	0,001012	0,046043	0,013017	-1,993270	0,184799	5,992966	0,322674	-0,608553	-2,794740	-3,086055	-5,104724	1,536102	12,920820	0,046043	0,013017	-1,993270	1,206631	2,378575	0,322674	0,046043	0,013017	-1,993270	1,206631	2,378575	0,322674
10:31:01,74	0,491996	3,499973	-0,137019	0,116986	0,309018	0,001012	0,046084	0,012865	-1,989765	0,220850	6,024292	0,305918	-0,605088	-2,795386	-3,084500	-5,136021	1,523602	12,929989	0,046084	0,012865	-1,989765	1,230757	2,406673	0,305918	0,046084	0,012865	-1,989765	1,230757	2,406673	0,305918
10:31:01,79	0,491996	3,499973	-0,137019	0,116986	0,309018	0,001012	0,044911	0,009540	-1,988210	0,367261	5,942433	0,315086	-0,606860	-2,798985	-3,087591	-5,141242	1,525180	12,940824	0,044911	0,009540	-1,988210	1,116178	2,416908	0,315086	0,044911	0,009540	-1,988210	1,116178	2,416908	0,315086
10:31:01,84	0,491996	3,499973	-0,137019	0,116986	0,309018	0,001012	0,048914	0,009276	-1,991301	0,379777	6,145291	0,325921	-0,603318	-2,796053	-3,086063	-5,145007	1,551330	12,917592	0,048914	0,009276	-1,991301	1,107922	2,305512	0,325921	0,048914	0,009276	-1,991301	1,107922	2,305512	0,325921
10:31:01,89	0,491996	3,499973	-0,137019	0,116986	0,309018	0,001012	0,044604	0,007675	-1,989773	0,483804	5,904803	0,302689	-0,607070	-2,795151	-3,085359	-5,151086	1,544797	12,922155	0,044604	0,007675	-1,989773	1,086255	2,403408	0,302689	0,044604	0,007675	-1,989773	1,086255	2,403408	0,302689
10:31:01,94	0,491996	3,499973	-0,137019	0,116986	0,309018	0,001012	0,045699	0,011375	-1,989069	0,282691	5,959769	0,307252	-0,607458	-2,797722	-3,088778	-5,152679	1,556891	12,928228	0,045699	0,011375	-1,989069	1,175614	2,372380	0,307252	0,045699	0,011375	-1,989069	1,175614	2,372380	0,307252
10:31:01,99	0,491996	3,499973	-0,137019	0,116986	0,309018	0,001012	0,048120	0,010425	-1,992488	0,341738	6,078220	0,313325	-0,607401	-2,797767	-3,086450	-5,135759	1,566653	12,912418	0,048120	0,010425	-1,992488	1,160132	2,300804	0,313325	0,048120	0,010425	-1,992488	1,160132	2,300804	0,313325
10:31:02,04	0,491996	3,499973	-0,137019	0,116986	0,309018	0,001012	0,048130	0,010353	-1,990160	0,362394	6,088490	0,297515	-0,605668	-2,795991	-3,088784	-5,139158	1,558577	12,919023	0,048130	0,010353	-1,990160	1,175140	2,310323	0,297515	0,048130	0,010353	-1,990160	1,175140	2,310323	0,297515
10:31:02,09	0,491996	3,499973	-0,137019	0,116986	0,309018	0,001012	0,045725	0,009741	-1,992494	0,385547	5,964560	0,304120	-0,605067	-2,795141	-3,089144	-5,118257	1,533213	12,947515	0,045725	0,009741	-1,992494	1,150216	2,375131	0,304120	0,045725	0,009741	-1,992494	1,150216	2,375131	0,304120
10:31:02,14	0,491996	3,499973	-0,137019	0,116986	0,309018	0,001012	0,044689	0,009645	-1,992854	0,378999	5,941445	0,332613	-0,606846	-2,794988	-3,085249	-5,128705	1,534789	12,969244	0,044689	0,009645	-1,992854	1,136170	2,433381	0,332613	0,044689	0,009645	-1,992854	1,136170	2,433381	0,332613
10:31:02,19	0,491996	3,499973	-0,137019	0,116986	0,309018	0,001012	0,047346	0,012269	-1,991695	0,209237	6,067831	0,340369	-0,608668	-2,796130	-3,087985	-5,145138	1,510257	12,955272	0,047346	0,012269	-1,991695	1,172381	2,351157	0,340369	0,047346	0,012269	-1,991695	1,172381	2,351157	0,340369
10:31:02,24	0,491996	3,499973	-0,137019	0,116986	0,309018	0,001012	0,047346	0,012269	-1,991695	0,209237	6,067831	0,340369	-0,604464	-2,794233	-3,089529	-5,102727	1,517530	12,947326	0,047346	0,012269	-1,991695	1,172381	2,351157	0,340369	0,047346	0,012269	-1,991695	1,172381	2,351157	0,340369
10:31:02,29	0,491996	3,499973	-0,137019	0,116986	0,309018	0,001012	0,043601	0,009576	-1,993239	0,376778	5,906165	0,332424	-0,607453	-2,798683	-3,088009	-5,145419	1,524497	12,907126	0,043601	0,009576	-1,993239	1,128520	2,483502	0,332424	0,043601	0,009576	-1,993239	1,128520	2,483502	0,332424
10:31:02,34	0,491996	3,499973	-0,137019	0,116986	0,309018	0,001012	0,048950	0,009940	-1,991719	0,342536	6,143843	0,292223	-0,605085	-2,793742	-3,086466	-5,140106	1,555862	12,913124	0,048950	0,009940	-1,991719	1,122855	2,301305	0,292223	0,048950	0,009940	-1,991719	1,122855	2,301305	0,292223
10:31:02,39	0,491996	3,499973	-0,137019	0,116986	0,309018	0,001012	0,043487	0,010360	-1,990176	0,350541	5,848686	0,298221	-0,607988	-2,796660	-3,087296	-5,129776	1,565422	12,911280	0,043487	0,010360	-1,990176	1,163791	2,434993	0,298221	0,043487	0,010360	-1,990176	1,163791	2,434993	0,298221
10:31:02,44	0,491996	3,499973	-0,137019	0,116986	0,309018	0,001012	0,047464	0,011415	-1,991006	0,309118	6,059691	0,296377	-0,605049	-2,793309	-3,086439	-5,109669	1,526666	12,931311	0,047464	0,011415	-1,991006	1,205195	2,333750	0,296377	0,047464	0,011415	-1,991006	1,205195	2,333750	0,296377
10:31:02,49	0,491996	3,499973	-0,137019	0,116986	0,309018	0,001012	0,043094	0,010545	-1,990150	0,330840	5,869207	0,316408	-0,609122	-2,790364	-3,083379	-5,101649	1,561215	12,886600	0,043094	0,010545	-1,990150	1,158636	2,486364	0,316408	0,043094	0,010545	-1,990150	1,158636	2,486364	0,316408
10:31:02,54	0,491996	3,499973	-0,137019	0,116986	0,309018	0,001012	0,042579	0,015545	-1,987089	0,104775	5,832133	0,271697	-0,602150	-2,795437	-3,085296	-5,147784	1,542774	12,907482	0,042579	0,015545	-1,987089	1,325062	2,489665	0,271697	0,042579	0,015545	-1,987089	1,325062	2,489665	0,271697
10:31:02,59	0,491996	3,499973	-0,137019	0,116986	0,309018	0,001012	0,043486	0,006971	-1,989006	0,511593	5,848563	0,292580	-0,603730	-2,793042	-3,084726	-5,179157	1,510385	12,925883	0,043486	0,006971	-1,989006	1,058810	2,434895	0,292580	0,043486	0,006971	-1,989006	1,058810	2,434895	0,292580
10:31:02,64	0,491996	3,499973	-0,137019	0,116986	0,309018	0,001012	0,042203	0,009537	-1,988436	0,334430	5,770836	0,310980	-0,606237	-2,796537	-3,082941	-5,141389	1,561434	12,934783	0,042203	0,009537	-1,988436	1,083070	2,457938	0,310980	0,042203	0,009537	-1,988436	1,083070	2,457938	0,310980
10:31:02,69	0,491996	3,499973	-0,137019	0,116986	0,309018	0,001012	0,046483	0,009960	-1,986651	0,375501	6,000589	0,319880	-0,607343	-2,796606	-3,083715	-5,107630	1,560176	12,920130	0,046483	0,009960	-1,986651	1,157387	2,351697	0,319880	0,046483	0,009960	-1,986651	1,157387	2,351697	0,319880
10:31:02,75	0,491996	3,499973	-0,137019	0,116986	0,309018	0,001012	0,047095	0,010884	-1,987425	0,343274	6,062298	0,305227	-0,609766	-2,794534	-3,087233	-5,126633	1,560813	12,922375	0,047095	0,010884	-1,987425	1,197647	2,365334	0,305227	0,047095	0,010884	-1,987425	1,197647	2,365334	0,305227
10:31:02,80	0,491996	3,499973	-0,137019	0,116986	0,309018	0,001012	0,047625	0,009524	-1,987399	0,434634	6,084756	0,328809	-0,608057	-2,796275	-3,085686	-5,157130	1,546545	12,916482	0,047625	0,009524	-1,987399	1,182301	2,346171	0,328809	0,047625	0,009524	-1,987399	1,182301	2,346171	0,328809
10:31:02,85	0,491996	3,499973	-0,137019	0,116986	0,309018	0,001012	0,047166	0,011668	-1,989397	0,265963	6,029941	0,301579	-0,604462	-2,792973	-3,102752	-5,080713	1,533282	12,931613	0,047166	0,011668	-1,989397	1,181863	2,327398	0,301579	0,047166	0,011668	-1,989397	1,181863	2,327398	0,301579
10:31:02,90	0,491912	3,499985	-0,136008	0,116986	0,309007	0,001012	0,042509	0,010205	-2,006463	0,368731	5,860567	0,316710	-0,606756	-2,804770	-3,657027	-4,303213	0,787735	12,939310	0,042509	0,010205	-2,006463	1,169831	2,523629	0,316710	0,042509	0,010205	-2,006463	1,169831	2,523629	0,316710
10:31:02,95	0,491912	3,499985	-0,136008	0,116986	0,309007	0,001012	0,053872	0,006293	-2,560737	0,315264	7,497576	0,324407	-0,607990	-2,803887	-3,655867	-4,339034	0,822237	12,959376	0,053872	0,006293	-2,560737	0,809239	3,268605	0,324407	0,053872	0,006293	-2,560737	0,809239	3,268605	0,324407
10:31:03,00	0,491912	3,499985	-0,136008	0,116986	0,309007	0,001012	0,053724	0,007803	-2,559578	0,248672	7,441602	0,344473	-0,605708	-2,807302	-3,657801	-4,365934	0,785884	12,964398	0,053724	0,007803	-2,559578	0,861244	3,224258	0,344473	0,053724	0,007803	-2,559578	0,861244	3,224258	0,344473
10:31:03,05	0,491912	3,499985	-0,136008	0,116986	0,309007	0,001012	0,055541	0,004120	-2,561512	0,395273	7,530950	0,349495	-0,606825	-2,809255	-3,655071	-4,357815	0,814048	12,963072	0,055541	0,004120	-2,561512	0,718704	3,170994	0,349495	0,055541	0,004120	-2,561512	0,718704	3,170994	0,349495
10:31:03,10	0,491912	3,499985	-0,136008	0,116986	0,309007	0,001012	0,057791	0,004111	-2,558781	0,424209	7,640906	0,348169	-0,606973	-2,801788	-3,656663	-4,337958	0,815827	12,944384	0,057791	0,004111	-2,558781	0,746906	3,104316	0,348169	0,057791	0,004111	-2,558781	0,746906	3,104316	0,348169
10:31:03,15	0,491912	3,499985	-0,136008	0,116986	0,309007	0,001012	0,051398	0,007972	-2,560374	0,234907	7,324794	0,329481	-0,603335	-2,807697	-3,656248	-4,373592	0,817539	12,960052	0,051398	0,007972	-2,560374	0,860691	3,290028	0,329481	0,051398	0,007972	-2,560374	0,860691	3,290028	0,329481
10:31:03,20	0,491912	3,499985	-0,136008	0,116986	0,309007	0,001012	0,054697	0,001867	-2,559959	0,536037	7,464594	0,345149	-0,606829	-2,805585	-3,650058	-4,357613	0,797709	12,930969	0,054697	0,001867	-2,559959	0,682573	3,170906	0,345149	0,054697	0,001867	-2,559959	0,682573	3,170906	0,345149
10:31:03,25	0,491912	3,499985	-0,136008	0,116986	0,309007	0,001012	0,054614	0,005949	-2,553768	0,314571	7,484061	0,316066	-0,607571	-2,808050	-3,656251	-4,426232	0,826400	12,994010	0,054614	0,005949	-2,553768	0,781571	3,196844	0,316066	0,054614	0,005949	-2,553768	0,781571	3,196844	0,316066
10:31:03,30	0,491912	3,499985	-0,136008	0,116986	0,309007	0,001012	0,057121	0,005359	-2,559962	0,335786	7,540629	0,379107	-0,604558	-2,803523	-3,653549	-4,399992	0,855127	12,974828	0,057121	0,005359	-2,559962	0,756474	3,056650	0,379107	0,057121	0,005359	-2,559962	0,756474	3,056650	0,379107
10:31:03,35	0,491912	3,499985	-0,136008	0,116986	0,309007	0,001012	0,051693	0,005013	-2,557259	0,391793	7,266747	0,359925	-0,604592	-2,807050	-3,655489	-4,410266	0,819587	12,964756	0,051693	0,005013	-2,557259	0,785296	3,208846	0,359925	0,051693	0,005013	-2,557259	0,785296	3,208846	0,359925
10:31:03,40	0,491912	3,499985	-0,136008	0,116986	0,309007	0,001012	0,054765	0,003279	-2,559199	0,446049	7,435353	0,349853	-0,606292	-2,806950	-3,653940	-4,381195	0,811285	12,943589	0,054765	0,003279	-2,559199	0,703427	3,136316	0,349853	0,054765	0,003279	-2,559199	0,703427	3,136316	0,349853
10:31:03,45	0,491912	3,499985	-0,136008	0,116986	0,309007	0,001012	0,055528	0,004801	-2,557650	0,374223	7,504348	0,328686	-0,604507	-2,810252	-3,654696	-4,390937	0,845709	12,954761	0,055528	0,004801	-2,557650	0,751121	3,145427	0,328686	0,055528	0,004801	-2,557650	0,751121	3,145427	0,328686
10:31:03,50	0,491912	3,499985	-0,136008	0,116986	0,309007	0,001012	0,057495	0,001604	-2,558407	0,565397	7,580981	0,339858	-0,610326	-2,808970	-3,654690	-4,362384	0,872058	12,964182	0,057495	0,001604	-2,558407	0,691346	3,067653	0,339858	0,057495	0,001604	-2,558407	0,691346	3,067653	0,339858
10:31:03,55	0,491912	3,499985	-0,136008	0,116986	0,309007	0,001012	0,059294	0,007285	-2,558400	0,307084	7,686124	0,349280	-0,606874	-2,806381	-3,653925	-4,384521	0,843126	12,968844	0,059294	0,007285	-2,558400	0,878986	3,031513	0,349280	0,059294	0,007285	-2,558400	0,878986	3,031513	0,349280
10:31:03,60	0,491912	3,499985	-0,136008	0,116986	0,309007	0,001012	0,055326	0,005590	-2,557636	0,359130	7,475053	0,353941	-0,608545	-2,802394	-3,656694	-4,397529	0,846806	12,939590	0,055326	0,005590	-2,557636	0,797930	3,131974	0,353941	0,055326	0,005590	-2,557636	0,797930	3,131974	0,353941
10:31:03,65	0,491912	3,499985	-0,136008	0,116986	0,309007	0,001012	0,052709	0,009030	-2,560405	0,176902	7,325889	0,324687	-0,604550	-2,809678	-3,655501	-4,405191	0,829406	12,930727	0,052709	0,009030	-2,560405	0,885789	3,188207	0,324687	0,052709	0,009030	-2,560405	0,885789	3,188207	0,324687
10:31:03,70	0,491912	3,499985	-0,136008	0,116986	0,309007	0,001012	0,057019	0,001929	-2,559211	0,527292	7,552065	0,315824	-0,606925	-2,804486	-3,652788	-4,404053	0,833305	12,953775	0,057019	0,001929	-2,559211	0,678693	3,076061	0,315824	0,057019	0,001929	-2,559211	0,678693	3,076061	0,315824
10:31:03,75	0,491912	3,499985	-0,136008	0,116986	0,309007	0,001012	0,053710	0,006582	-2,556498	0,289278	7,379043	0,338872	-0,611025	-2,809317	-3,653204	-4,426082	0,877942	12,910653	0,053710	0,006582	-2,556498	0,805944	3,162781	0,338872	0,053710	0,006582	-2,556498	0,805944	3,162781	0,338872
10:31:03,80	0,491912	3,499985	-0,136008	0,116986	0,309007	0,001012	0,059944	0,007717	-2,556915	0,257876	7,661807	0,295750	-0,605135	-2,808647	-3,651626	-4,417421	0,854800	12,929360	0,059944	0,007717	-2,556915	0,863677	2,956186	0,295750	0,059944	0,007717	-2,556915	0,863677	2,956186	0,295750
10:31:03,85	0,491912	3,499985	-0,136008	0,116986	0,309007	0,001012	0,056420	0,002951	-2,555336	0,490006	7,497605	0,314457	-0,608224	-2,810800	-3,654041	-4,393447	0,867920	12,969719	0,056420	0,002951	-2,555336	0,721662	3,068659	0,314457	0,056420	0,002951	-2,555336	0,721662	3,068659	0,314457
10:31:03,90	0,491912	3,499985	-0,136008	0,116986	0,309007	0,001012	0,059828	0,004550	-2,557751	0,430213	7,689055	0,354816	-0,606301	-2,811370	-3,651949	-4,407311	0,847361	12,996441	0,059828	0,004550	-2,557751	0,787381	2,992532	0,354816	0,059828	0,004550	-2,557751	0,787381	2,992532	0,354816
10:31:03,95	0,491912	3,499985	-0,136008	0,116986	0,309007	0,001012	0,059360	0,002599	-2,555659	0,506906	7,662980	0,381538	-0,607441	-2,810110	-3,652762	-4,390059	0,845979	12,948252	0,059360	0,002599	-2,555659	0,710955	3,003213	0,381538	0,059360	0,002599	-2,555659	0,710955	3,003213	0,381538
10:31:04,00	0,491912	3,499985	-0,136008	0,116986	0,309007	0,001012	0,058839	0,004217	-2,556472	0,430236	7,651528	0,333350	-0,606906	-2,807560	-3,653951	-4,412617	0,862625	12,945367	0,058839	0,004217	-2,556472	0,761242	3,032646	0,333350	0,058839	0,004217	-2,556472	0,761242	3,032646	0,333350
10:31:04,05	0,491912	3,499985	-0,136008	0,116986	0,309007	0,001012	0,056363	0,005029	-2,557661	0,391155	7,494928	0,330464	-0,608696	-2,810911	-3,653167	-4,421910	0,828599	12,943089	0,056363	0,005029	-2,557661	0,785894	3,070397	0,330464	0,056363	0,005029	-2,557661	0,785894	3,070397	0,330464
10:31:04,10	0,491912	3,499985	-0,136008	0,116986	0,309007	0,001012	0,060160	0,004903	-2,556878	0,363550	7,701326	0,328186	-0,602203	-2,808217	-3,654333	-4,409980	0,838266	12,940662	0,060160	0,004903	-2,556878	0,748464	2,978746	0,328186	0,060160	0,004903	-2,556878	0,748464	2,978746	0,328186
10:31:04,15	0,491912	3,499985	-0,136008	0,116986	0,309007	0,001012	0,054581	0,000627	-2,558043	0,600279	7,416701	0,325759	-0,601550	-2,808600	-3,655464	-4,372114	0,825901	12,960002	0,054581	0,000627	-2,558043	0,649465	3,132096	0,325759	0,054581	0,000627	-2,558043	0,649465	3,132096	0,325759
10:31:04,20	0,491912	3,499985	-0,136008	0,116986	0,309007	0,001012	0,054586	-0,000130	-2,559174	0,647867	7,455917	0,345099	-0,603321	-2,808964	-3,653535	-4,384997	0,840373	12,949374	0,054586	-0,000130	-2,559174	0,637630	3,170949	0,345099	0,054586	-0,000130	-2,559174	0,637630	3,170949	0,345099
10:31:04,25	0,491912	3,499985	-0,136008	0,116986	0,309007	0,001012	0,055786	0,001221	-2,557246	0,583663	7,499970	0,334471	-0,606932	-2,805036	-3,654334	-4,406717	0,839799	12,964558	0,055786	0,001221	-2,557246	0,679545	3,120733	0,334471	0,055786	0,001221	-2,557246	0,679545	3,120733	0,334471
10:31:04,30	0,491912	3,499985	-0,136008	0,116986	0,309007	0,001012	0,054190	0,006313	-2,558044	0,307559	7,398433	0,349656	-0,603358	-2,806427	-3,650453	-4,401551	0,837059	12,938242	0,054190	0,006313	-2,558044	0,803107	3,144514	0,349656	0,054190	0,006313	-2,558044	0,803107	3,144514	0,349656
10:31:04,35	0,491912	3,499985	-0,136008	0,116986	0,309007	0,001012	0,053608	0,002522	-2,554163	0,504909	7,374005	0,323339	-0,605707	-2,804390	-3,651615	-4,392348	0,847501	12,953621	0,053608	0,002522	-2,554163	0,702852	3,165785	0,323339	0,053608	0,002522	-2,554163	0,702852	3,165785	0,323339
10:31:04,40	0,491912	3,499985	-0,136008	0,116986	0,309007	0,001012	0,053019	0,005574	-2,555326	0,359811	7,346118	0,338718	-0,606891	-2,812210	-3,653162	-4,422468	0,869390	12,939672	0,053019	0,005574	-2,555326	0,797394	3,184146	0,338718	0,053019	0,005574	-2,555326	0,797394	3,184146	0,338718
10:31:04,45	0,491912	3,499985	-0,136008	0,116986	0,309007	0,001012	0,060383	0,002691	-2,556873	0,513664	7,692021	0,324769	-0,608074	-2,805040	-3,653189	-4,400959	0,854792	12,935014	0,060383	0,002691	-2,556873	0,724869	2,951969	0,324769	0,060383	0,002691	-2,556873	0,724869	2,951969	0,324769
10:31:04,50	0,491912	3,499985	-0,136008	0,116986	0,309007	0,001012	0,054765	0,007299	-2,556899	0,272114	7,425833	0,320111	-0,607490	-2,813615	-3,651226	-4,422788	0,829974	12,922388	0,054765	0,007299	-2,556899	0,845119	3,126761	0,320111	0,054765	0,007299	-2,556899	0,845119	3,126761	0,320111
10:31:04,55	0,491912	3,499985	-0,136008	0,116986	0,309007	0,001012	0,061899	0,002507	-2,554937	0,488919	7,790293	0,307485	-0,610444	-2,808891	-3,653564	-4,424333	0,881816	12,949903	0,061899	0,002507	-2,554937	0,685708	2,931222	0,307485	0,061899	0,002507	-2,554937	0,685708	2,931222	0,307485
10:31:04,60	0,491912	3,499985	-0,136008	0,116986	0,309007	0,001012	0,059285	0,007427	-2,557274	0,277222	7,627081	0,335000	-0,606395	-2,810279	-3,651153	-4,457086	0,859195	12,972767	0,059285	0,007427	-2,557274	0,860203	2,973247	0,335000	0,059285	0,007427	-2,557274	0,860203	2,973247	0,335000
10:31:04,65	0,491912	3,499985	-0,136008	0,116986	0,309007	0,001012	0,058463	0,003226	-2,554863	0,459664	7,567292	0,357864	-0,608121	-2,806293	-3,651252	-4,435026	0,871153	12,939361	0,058463	0,003226	-2,554863	0,712931	2,977970	0,357864	0,058463	0,003226	-2,554863	0,712931	2,977970	0,357864
10:31:04,70	0,491912	3,499985	-0,136008	0,116986	0,309007	0,001012	0,055873	0,006714	-2,554963	0,299706	7,445754	0,324458	-0,601625	-2,805041	-3,653947	-4,412674	0,858184	12,956199	0,055873	0,006714	-2,554963	0,826733	3,059723	0,324458	0,055873	0,006714	-2,554963	0,826733	3,059723	0,324458
10:31:04,75	0,491912	3,499985	-0,136008	0,116986	0,309007	0,001012	0,051542	0,001714	-2,557657	0,559632	7,246361	0,341296	-0,605175	-2,807619	-3,655895	-4,430172	0,877371	12,952338	0,051542	0,001714	-2,557657	0,694186	3,200347	0,341296	0,051542	0,001714	-2,557657	0,694186	3,200347	0,341296
10:31:04,80	0,491912	3,499985	-0,136008	0,116986	0,309007	0,001012	0,055549	0,003500	-2,559605	0,474645	7,429982	0,337435	-0,608122	-2,807658	-3,650444	-4,435633	0,868063	12,972490	0,055549	0,003500	-2,559605	0,749375	3,069412	0,337435	0,055549	0,003500	-2,559605	0,749375	3,069412	0,337435
10:31:04,85	0,491912	3,499985	-0,136008	0,116986	0,309007	0,001012	0,057056	0,006032	-2,554154	0,332175	7,508301	0,357587	-0,608714	-2,810740	-3,652787	-4,438256	0,851310	12,943775	0,057056	0,006032	-2,554154	0,805688	3,029386	0,357587	0,057056	0,006032	-2,554154	0,805688	3,029386	0,357587
10:31:04,90	0,491912	3,499985	-0,136008	0,116986	0,309007	0,001012	0,060021	0,005004	-2,556497	0,369816	7,668571	0,328872	-0,607600	-2,808677	-3,652017	-4,462919	0,852453	12,958631	0,060021	0,005004	-2,556497	0,762624	2,956925	0,328872	0,060021	0,005004	-2,556497	0,762624	2,956925	0,328872
10:31:04,95	0,491912	3,499985	-0,136008	0,116986	0,309007	0,001012	0,057677	0,005071	-2,555727	0,354996	7,524774	0,343728	-0,605330	-2,810262	-3,651770	-4,414593	0,857479	12,984950	0,057677	0,005071	-2,555727	0,753054	2,997102	0,343728	0,057677	0,005071	-2,555727	0,753054	2,997102	0,343728
10:31:05,00	0,491912	3,499985	-0,136008	0,116986	0,309007	0,001012	0,057915	0,002312	-2,555480	0,526977	7,576488	0,370048	-0,605740	-2,809509	-3,653146	-4,421612	0,864010	12,973997	0,057915	0,002312	-2,555480	0,708458	3,030134	0,370048	0,057915	0,002312	-2,555480	0,708458	3,030134	0,370048
10:31:05,05	0,491912	3,499985	-0,136008	0,116986	0,309007	0,001012	0,057468	0,003043	-2,556856	0,491086	7,543889	0,359094	-0,605743	-2,807709	-3,653960	-4,413140	0,837866	12,930228	0,057468	0,003043	-2,556856	0,729989	3,032640	0,359094	0,057468	0,003043	-2,556856	0,729989	3,032640	0,359094
10:31:05,10	0,491912	3,499985	-0,136008	0,116986	0,309007	0,001012	0,055911	0,003947	-2,557671	0,425698	7,483304	0,315325	-0,608065	-2,807668	-3,649292	-4,418571	0,877768	12,942862	0,055911	0,003947	-2,557671	0,735527	3,094325	0,315325	0,055911	0,003947	-2,557671	0,735527	3,094325	0,315325
10:31:05,15	0,491912	3,499985	-0,136008	0,116986	0,309007	0,001012	0,057036	0,005978	-2,553003	0,351899	7,517191	0,327959	-0,603364	-2,806441	-3,649254	-4,401695	0,837163	12,981120	0,057036	0,005978	-2,553003	0,821203	3,039837	0,327959	0,057036	0,005978	-2,553003	0,821203	3,039837	0,327959
10:31:05,20	0,491912	3,499985	-0,136008	0,116986	0,309007	0,001012	0,053624	0,002520	-2,552965	0,505011	7,374643	0,366217	-0,607282	-2,804623	-3,653777	-4,402997	0,873926	12,930552	0,053624	0,002520	-2,552965	0,702827	3,165194	0,366217	0,053624	0,002520	-2,552965	0,702827	3,165194	0,366217
10:31:05,25	0,491912	3,499985	-0,136008	0,116986	0,309007	0,001012	0,054008	0,006822	-2,557487	0,312482	7,375127	0,315649	-0,603988	-2,807248	-3,652791	-4,422486	0,849425	12,940045	0,054008	0,006822	-2,557487	0,848023	3,135495	0,315649	0,054008	0,006822	-2,557487	0,848023	3,135495	0,315649
10:31:05,30	0,491912	3,499985	-0,136008	0,116986	0,309007	0,001012	0,054634	0,002656	-2,556501	0,498137	7,403065	0,325142	-0,604603	-2,809404	-3,652402	-4,449454	0,874922	12,945321	0,054634	0,002656	-2,556501	0,706669	3,114272	0,325142	0,054634	0,002656	-2,556501	0,706669	3,114272	0,325142
10:31:05,35	0,491912	3,499985	-0,136008	0,116986	0,309007	0,001012	0,056809	0,002111	-2,556112	0,535079	7,480037	0,330418	-0,605220	-2,807383	-3,650838	-4,445675	0,841852	12,967690	0,056809	0,002111	-2,556112	0,700819	3,020544	0,330418	0,056809	0,002111	-2,556112	0,700819	3,020544	0,330418
10:31:05,40	0,491912	3,499985	-0,136008	0,116986	0,309007	0,001012	0,055367	0,003656	-2,554548	0,428015	7,424879	0,352787	-0,601585	-2,809307	-3,652357	-4,397917	0,832535	12,968168	0,055367	0,003656	-2,554548	0,714999	3,078555	0,352787	0,055367	0,003656	-2,554548	0,714999	3,078555	0,352787
10:31:05,45	0,491912	3,499985	-0,136008	0,116986	0,309007	0,001012	0,055216	-0,000453	-2,556067	0,657490	7,463012	0,353265	-0,609287	-2,805504	-3,652029	-4,431556	0,889351	12,945141	0,055216	-0,000453	-2,556067	0,621923	3,128591	0,353265	0,055216	-0,000453	-2,556067	0,621923	3,128591	0,353265
10:31:05,50	0,491912	3,499985	-0,136008	0,116986	0,309007	0,001012	0,055773	0,008118	-2,555739	0,244187	7,434484	0,330239	-0,606833	-2,808270	-3,648894	-4,398698	0,885485	12,937941	0,055773	0,008118	-2,555739	0,881437	3,056266	0,330239	0,055773	0,008118	-2,555739	0,881437	3,056266	0,330239
10:31:05,56	0,491912	3,499985	-0,136008	0,116986	0,309007	0,001012	0,056942	0,004609	-2,552604	0,439706	7,525624	0,323038	-0,607529	-2,809947	-3,648516	-4,451663	0,881784	12,947458	0,056942	0,004609	-2,552604	0,801545	3,055695	0,323038	0,056942	0,004609	-2,552604	0,801545	3,055695	0,323038
10:31:05,61	0,491912	3,499985	-0,136008	0,116986	0,309007	0,001012	0,059322	0,007767	-2,554555	0,244242	7,627380	0,339064	-0,605741	-2,807002	-3,653159	-4,410024	0,844388	12,963939	0,059322	0,007767	-2,554555	0,853965	2,970576	0,339064	0,059322	0,007767	-2,554555	0,853965	2,970576	0,339064
10:31:05,66	0,491912	3,499985	-0,136008	0,116986	0,309007	0,001012	0,055297	0,004299	-2,556869	0,414618	7,450853	0,349036	-0,603737	-2,806619	-3,728430	-4,122710	0,759702	12,970562	0,055297	0,004299	-2,556869	0,752052	3,110013	0,349036	0,055297	0,004299	-2,556869	0,752052	3,110013	0,349036
10:31:05,71	0,491984	3,499997	-0,134996	0,116986	0,308995	0,001012	0,053963	0,002754	-2,632140	0,565240	7,672650	0,355659	-0,603095	-2,817188	-4,231078	-3,450286	0,015241	12,948649	0,053963	0,002754	-2,632140	0,781443	3,436528	0,355659	0,053963	0,002754	-2,632140	0,781443	3,436528	0,355659
10:31:05,76	0,491984	3,499997	-0,134996	0,116986	0,308995	0,001012	0,062796	-0,003086	-3,134788	0,560417	9,086516	0,333746	-0,605488	-2,816904	-4,234964	-3,466330	0,041938	12,966198	0,062796	-0,003086	-3,134788	0,318171	4,157028	0,333746	0,062796	-0,003086	-3,134788	0,318171	4,157028	0,333746
10:31:05,81	0,491984	3,499997	-0,134996	0,116986	0,308995	0,001012	0,063746	-0,000872	-3,138674	0,460365	9,108678	0,351295	-0,603170	-2,818703	-4,236904	-3,486084	0,044404	12,967794	0,063746	-0,000872	-3,138674	0,391951	4,104607	0,351295	0,063746	-0,000872	-3,138674	0,391951	4,104607	0,351295
10:31:05,86	0,491984	3,499997	-0,134996	0,116986	0,308995	0,001012	0,064145	-0,003778	-3,140614	0,603774	9,111092	0,352891	-0,606797	-2,817530	-4,235760	-3,525902	0,040792	12,976629	0,064145	-0,003778	-3,140614	0,307181	4,075690	0,352891	0,064145	-0,003778	-3,140614	0,307181	4,075690	0,352891
10:31:05,91	0,491984	3,499997	-0,134996	0,116986	0,308995	0,001012	0,064943	-5,128030E-5	-3,139470	0,386934	9,119919	0,361726	-0,602050	-2,816123	-4,235752	-3,502568	0,029291	12,972200	0,064943	-5,128030E-5	-3,139470	0,382909	4,021862	0,361726	0,064943	-5,128030E-5	-3,139470	0,382909	4,021862	0,361726
10:31:05,96	0,491984	3,499997	-0,134996	0,116986	0,308995	0,001012	0,061351	-0,003459	-3,139462	0,565830	8,959061	0,357297	-0,604493	-2,818315	-4,235389	-3,546327	0,014040	12,956657	0,061351	-0,003459	-3,139462	0,294318	4,143024	0,357297	0,061351	-0,003459	-3,139462	0,294318	4,143024	0,357297
10:31:06,01	0,491984	3,499997	-0,134996	0,116986	0,308995	0,001012	0,064471	-0,002439	-3,139099	0,477691	9,091031	0,341754	-0,603807	-2,817887	-4,233423	-3,510456	0,037372	12,965712	0,064471	-0,002439	-3,139099	0,286266	4,030073	0,341754	0,064471	-0,002439	-3,139099	0,286266	4,030073	0,341754
10:31:06,06	0,491984	3,499997	-0,134996	0,116986	0,308995	0,001012	0,063758	-0,002820	-3,137133	0,535653	9,073340	0,350809	-0,607331	-2,817765	-4,233819	-3,515652	0,069424	12,966442	0,063758	-0,002820	-3,137133	0,314307	4,068374	0,350809	0,063758	-0,002820	-3,137133	0,314307	4,068374	0,350809
10:31:06,11	0,491984	3,499997	-0,134996	0,116986	0,308995	0,001012	0,065414	0,000293	-3,137529	0,398940	9,138946	0,351539	-0,603211	-2,816858	-4,232636	-3,505814	0,041201	12,980099	0,065414	0,000293	-3,137529	0,421959	4,003954	0,351539	0,065414	0,000293	-3,137529	0,421959	4,003954	0,351539
10:31:06,16	0,491984	3,499997	-0,134996	0,116986	0,308995	0,001012	0,062569	-0,002821	-3,136346	0,541357	9,013623	0,365196	-0,602065	-2,818176	-4,234984	-3,517491	0,026166	12,956943	0,062569	-0,002821	-3,136346	0,319910	4,101986	0,365196	0,062569	-0,002821	-3,136346	0,319910	4,101986	0,365196
10:31:06,21	0,491984	3,499997	-0,134996	0,116986	0,308995	0,001012	0,063137	-0,004472	-3,138694	0,608342	9,040558	0,342040	-0,603481	-2,818787	-4,234408	-3,539101	0,025908	12,959701	0,063137	-0,004472	-3,138694	0,257303	4,084341	0,342040	0,063137	-0,004472	-3,138694	0,257303	4,084341	0,342040
10:31:06,26	0,491984	3,499997	-0,134996	0,116986	0,308995	0,001012	0,064374	-0,003551	-3,138118	0,549445	9,086313	0,344798	-0,605592	-2,817872	-4,237312	-3,522093	0,071154	12,973819	0,064374	-0,003551	-3,138118	0,270669	4,032967	0,344798	0,064374	-0,003551	-3,138118	0,270669	4,032967	0,344798
10:31:06,31	0,491984	3,499997	-0,134996	0,116986	0,308995	0,001012	0,064637	-0,001266	-3,141022	0,478312	9,092093	0,358916	-0,606212	-2,819872	-4,233432	-3,542160	0,048064	12,965676	0,064637	-0,001266	-3,141022	0,378911	4,018104	0,358916	0,064637	-0,001266	-3,141022	0,378911	4,018104	0,358916
10:31:06,36	0,491984	3,499997	-0,134996	0,116986	0,308995	0,001012	0,066679	-0,001729	-3,137142	0,472363	9,192450	0,350773	-0,607376	-2,820499	-4,234211	-3,539382	0,056596	12,961255	0,066679	-0,001729	-3,137142	0,336608	3,958154	0,350773	0,066679	-0,001729	-3,137142	0,336608	3,958154	0,350773
10:31:06,41	0,491984	3,499997	-0,134996	0,116986	0,308995	0,001012	0,067803	-0,001034	-3,137921	0,444989	9,249062	0,346352	-0,605618	-2,818842	-4,234985	-3,531862	0,042076	12,966579	0,067803	-0,001034	-3,137921	0,363811	3,926496	0,346352	0,067803	-0,001034	-3,137921	0,363811	3,926496	0,346352
10:31:06,46	0,491984	3,499997	-0,134996	0,116986	0,308995	0,001012	0,065489	-0,001729	-3,138696	0,472291	9,142509	0,351676	-0,604970	-2,818984	-4,232279	-3,526881	0,081634	12,942013	0,065489	-0,001729	-3,138696	0,336590	4,001588	0,351676	0,065489	-0,001729	-3,138696	0,336590	4,001588	0,351676
10:31:06,51	0,491984	3,499997	-0,134996	0,116986	0,308995	0,001012	0,065289	-0,002361	-3,135990	0,541923	9,116615	0,327110	-0,604430	-2,815531	-4,231489	-3,533850	0,070779	12,981834	0,065289	-0,002361	-3,135990	0,356580	3,991437	0,327110	0,065289	-0,002361	-3,135990	0,356580	3,991437	0,327110
10:31:06,56	0,491984	3,499997	-0,134996	0,116986	0,308995	0,001012	0,062028	-0,001101	-3,135199	0,463531	8,946459	0,366932	-0,605638	-2,816329	-4,233039	-3,531618	0,029044	12,984724	0,062028	-0,001101	-3,135199	0,377079	4,077234	0,366932	0,062028	-0,001101	-3,135199	0,377079	4,077234	0,366932
10:31:06,61	0,491984	3,499997	-0,134996	0,116986	0,308995	0,001012	0,063324	-0,000455	-3,136749	0,394886	9,036609	0,369821	-0,603797	-2,819243	-4,234188	-3,505320	0,030947	12,970565	0,063324	-0,000455	-3,136749	0,359183	4,065713	0,369821	0,063324	-0,000455	-3,136749	0,359183	4,065713	0,369821
10:31:06,66	0,491984	3,499997	-0,134996	0,116986	0,308995	0,001012	0,064927	-0,003506	-3,137899	0,568332	9,141814	0,355662	-0,607383	-2,815690	-4,232274	-3,540245	0,082355	12,981003	0,064927	-0,003506	-3,137899	0,293130	4,045043	0,355662	0,064927	-0,003506	-3,137899	0,293130	4,045043	0,355662
10:31:06,71	0,491984	3,499997	-0,134996	0,116986	0,308995	0,001012	0,063643	0,001376	-3,135984	0,341547	9,019090	0,366100	-0,603745	-2,818851	-4,236101	-3,486984	0,073077	13,002028	0,063643	0,001376	-3,135984	0,449551	4,023122	0,366100	0,063643	0,001376	-3,135984	0,449551	4,023122	0,366100
10:31:06,76	0,491984	3,499997	-0,134996	0,116986	0,308995	0,001012	0,064561	-0,003355	-3,139812	0,606161	9,117600	0,387125	-0,602032	-2,815674	-4,233042	-3,523487	0,100699	12,973123	0,064561	-0,003355	-3,139812	0,342772	4,049555	0,387125	0,064561	-0,003355	-3,139812	0,342772	4,049555	0,387125
10:31:06,81	0,491984	3,499997	-0,134996	0,116986	0,308995	0,001012	0,060953	-0,003249	-3,136752	0,606321	8,884569	0,358220	-0,606776	-2,818631	-4,233025	-3,536768	0,083125	12,995653	0,060953	-0,003249	-3,136752	0,351249	4,099738	0,358220	0,060953	-0,003249	-3,136752	0,351249	4,099738	0,358220
10:31:06,86	0,491984	3,499997	-0,134996	0,116986	0,308995	0,001012	0,065887	-0,000620	-3,136735	0,447747	9,138384	0,380750	-0,605042	-2,820491	-4,232259	-3,550690	0,052595	12,974995	0,065887	-0,000620	-3,136735	0,399060	3,966293	0,380750	0,065887	-0,000620	-3,136735	0,399060	3,966293	0,380750
10:31:06,91	0,491984	3,499997	-0,134996	0,116986	0,308995	0,001012	0,066630	-0,003051	-3,135969	0,540756	9,180246	0,360092	-0,604972	-2,820382	-4,234974	-3,516319	0,058966	12,961991	0,066630	-0,003051	-3,135969	0,301240	3,949801	0,360092	0,066630	-0,003051	-3,135969	0,301240	3,949801	0,360092
10:31:06,96	0,491984	3,499997	-0,134996	0,116986	0,308995	0,001012	0,066500	-0,003057	-3,138684	0,563772	9,200095	0,347088	-0,602043	-2,816706	-4,232650	-3,516542	0,055350	12,966360	0,066500	-0,003057	-3,138684	0,323783	3,979814	0,347088	0,066500	-0,003057	-3,138684	0,323783	3,979814	0,347088
10:31:07,01	0,491984	3,499997	-0,134996	0,116986	0,308995	0,001012	0,061852	-0,003757	-3,136361	0,596909	8,960014	0,351458	-0,605683	-2,820229	-4,233038	-3,566471	0,039008	12,984815	0,061852	-0,003757	-3,136361	0,302000	4,104601	0,351458	0,061852	-0,003757	-3,136361	0,302000	4,104601	0,351458
10:31:07,06	0,491984	3,499997	-0,134996	0,116986	0,308995	0,001012	0,066723	-0,002366	-3,136748	0,485450	9,178225	0,369912	-0,603811	-2,819747	-4,231845	-3,524755	0,060274	12,994427	0,066723	-0,002366	-3,136748	0,299750	3,940456	0,369912	0,066723	-0,002366	-3,136748	0,299750	3,940456	0,369912
10:31:07,11	0,491984	3,499997	-0,134996	0,116986	0,308995	0,001012	0,065370	-0,003746	-3,135555	0,596506	9,133335	0,379524	-0,606827	-2,815638	-4,232266	-3,539803	0,040807	12,989457	0,065370	-0,003746	-3,135555	0,302444	4,001820	0,379524	0,065370	-0,003746	-3,135555	0,302444	4,001820	0,379524
10:31:07,16	0,491984	3,499997	-0,134996	0,116986	0,308995	0,001012	0,063319	0,000920	-3,135977	0,329467	9,023413	0,374555	-0,605079	-2,818517	-4,233447	-3,558653	0,042703	12,961234	0,063319	0,000920	-3,135977	0,401721	4,052857	0,374555	0,063319	0,000920	-3,135977	0,401721	4,052857	0,374555
10:31:07,21	0,491984	3,499997	-0,134996	0,116986	0,308995	0,001012	0,064939	-0,002032	-3,137158	0,475233	9,090383	0,346332	-0,601492	-2,817874	-4,233101	-3,539979	0,068464	12,976908	0,064939	-0,002032	-3,137158	0,315689	3,992653	0,346332	0,064939	-0,002032	-3,137158	0,315689	3,992653	0,346332
10:31:07,26	0,491984	3,499997	-0,134996	0,116986	0,308995	0,001012	0,062588	-0,004818	-3,136811	0,651714	8,971424	0,362005	-0,605855	-2,820431	-4,233424	-3,527933	0,085684	12,964286	0,062588	-0,004818	-3,136811	0,273525	4,058247	0,362005	0,062588	-0,004818	-3,136811	0,273525	4,058247	0,362005
10:31:07,31	0,491984	3,499997	-0,134996	0,116986	0,308995	0,001012	0,066984	-0,002318	-3,137134	0,542641	9,201819	0,349383	-0,605890	-2,822543	-4,232147	-3,561185	0,104744	12,947991	0,066984	-0,002318	-3,137134	0,360715	3,943583	0,349383	0,066984	-0,002318	-3,137134	0,360715	3,943583	0,349383
10:31:07,36	0,491984	3,499997	-0,134996	0,116986	0,308995	0,001012	0,068831	-0,003343	-3,135857	0,595867	9,259563	0,333088	-0,603274	-2,821435	-4,232664	-3,554984	0,051154	12,946335	0,068831	-0,003343	-3,135857	0,333410	3,856298	0,333088	0,068831	-0,003343	-3,135857	0,333410	3,856298	0,333088
10:31:07,41	0,491984	3,499997	-0,134996	0,116986	0,308995	0,001012	0,066564	-0,005055	-3,136375	0,641549	9,173817	0,331432	-0,603846	-2,819789	-4,230711	-3,547468	0,060269	12,964887	0,066564	-0,005055	-3,136375	0,244748	3,948553	0,331432	0,066564	-0,005055	-3,136375	0,244748	3,948553	0,331432
10:31:07,46	0,491984	3,499997	-0,134996	0,116986	0,308995	0,001012	0,065425	-0,003736	-3,134422	0,584637	9,116527	0,349984	-0,605093	-2,819054	-4,232267	-3,572574	0,062270	12,985430	0,065425	-0,003736	-3,134422	0,291342	3,980694	0,349984	0,065425	-0,003736	-3,134422	0,291342	3,980694	0,349984
10:31:07,51	0,491984	3,499997	-0,134996	0,116986	0,308995	0,001012	0,065411	-0,002289	-3,135978	0,498563	9,093061	0,370527	-0,604960	-2,818565	-4,231071	-3,507874	0,052523	12,988665	0,065411	-0,002289	-3,135978	0,318873	3,958320	0,370527	0,065411	-0,002289	-3,135978	0,318873	3,958320	0,370527
10:31:07,56	0,491984	3,499997	-0,134996	0,116986	0,308995	0,001012	0,062508	-0,001348	-3,132508	0,470956	8,945681	0,340291	-0,604439	-2,819510	-4,233021	-3,534934	0,043409	12,989788	0,062508	-0,001348	-3,132508	0,365154	4,038838	0,340291	0,062508	-0,001348	-3,132508	0,365154	4,038838	0,340291
10:31:07,61	0,491984	3,499997	-0,134996	0,116986	0,308995	0,001012	0,062508	-0,001348	-3,132508	0,470956	8,945681	0,340291	-0,606257	-2,820563	-4,232279	-3,567908	0,048136	12,960286	0,062508	-0,001348	-3,132508	0,365154	4,038838	0,340291	0,062508	-0,001348	-3,132508	0,365154	4,038838	0,340291
10:31:07,66	0,491984	3,499997	-0,134996	0,116986	0,308995	0,001012	0,067300	-0,002036	-3,135989	0,475483	9,202386	0,345383	-0,606175	-2,815818	-4,231098	-3,523709	0,067372	12,979828	0,067300	-0,002036	-3,135989	0,315679	3,919375	0,345383	0,067300	-0,002036	-3,135989	0,315679	3,919375	0,345383
10:31:07,71	0,491984	3,499997	-0,134996	0,116986	0,308995	0,001012	0,063149	0,000266	-3,134809	0,394567	9,015241	0,364925	-0,604955	-2,817069	-4,229941	-3,518068	0,081607	12,955321	0,063149	0,000266	-3,134809	0,415425	4,058011	0,364925	0,063149	0,000266	-3,134809	0,415425	4,058011	0,364925
10:31:07,76	0,491984	3,499997	-0,134996	0,116986	0,308995	0,001012	0,063623	-0,001416	-3,133651	0,497156	9,037660	0,340418	-0,601507	-2,819722	-4,231863	-3,547294	0,049692	12,980197	0,063623	-0,001416	-3,133651	0,386012	4,043216	0,340418	0,063623	-0,001416	-3,133651	0,386012	4,043216	0,340418
10:31:07,81	0,491984	3,499997	-0,134996	0,116986	0,308995	0,001012	0,064196	-0,005729	-3,135573	0,679162	9,058078	0,365294	-0,606351	-2,817018	-4,229851	-3,521656	0,077026	12,994491	0,064196	-0,005729	-3,135573	0,229474	4,018692	0,365294	0,064196	-0,005729	-3,135573	0,229474	4,018692	0,365294
10:31:07,86	0,491984	3,499997	-0,134996	0,116986	0,308995	0,001012	0,064277	-0,000181	-3,133561	0,427190	9,070806	0,379588	-0,607958	-2,817457	-4,233033	-3,531261	0,068872	12,990270	0,064277	-0,000181	-3,133561	0,412970	4,025092	0,379588	0,064277	-0,000181	-3,133561	0,412970	4,025092	0,379588
10:31:07,91	0,491984	3,499997	-0,134996	0,116986	0,308995	0,001012	0,065460	0,000991	-3,136743	0,354360	9,128111	0,375367	-0,608577	-2,817712	-4,229969	-3,566299	0,097506	12,950777	0,065460	0,000991	-3,136743	0,432174	3,989485	0,375367	0,065460	0,000991	-3,136743	0,432174	3,989485	0,375367
10:31:07,96	0,491984	3,499997	-0,134996	0,116986	0,308995	0,001012	0,065991	0,001399	-3,133679	0,340448	9,111028	0,335874	-0,608607	-2,816409	-4,234614	-3,554840	0,068157	12,976959	0,065991	0,001399	-3,133679	0,450254	3,930771	0,335874	0,065991	0,001399	-3,133679	0,450254	3,930771	0,335874
10:31:08,01	0,491984	3,499997	-0,134996	0,116986	0,308995	0,001012	0,064878	0,002077	-3,138324	0,285487	9,077749	0,362056	-0,602594	-2,816725	-4,232234	-3,511299	0,100219	13,001308	0,064878	0,002077	-3,138324	0,448541	3,984864	0,362056	0,064878	0,002077	-3,138324	0,448541	3,984864	0,362056
10:31:08,06	0,491984	3,499997	-0,134996	0,116986	0,308995	0,001012	0,062144	-0,003289	-3,135944	0,614040	8,957291	0,386405	-0,601433	-2,818250	-4,230707	-3,523627	0,078787	12,961032	0,062144	-0,003289	-3,135944	0,355888	4,078974	0,386405	0,062144	-0,003289	-3,135944	0,355888	4,078974	0,386405
10:31:08,11	0,491984	3,499997	-0,134996	0,116986	0,308995	0,001012	0,062884	-0,005057	-3,134417	0,681261	8,995828	0,346130	-0,604465	-2,817604	-4,231882	-3,571994	0,121180	12,987400	0,062884	-0,005057	-3,134417	0,284306	4,059396	0,346130	0,062884	-0,005057	-3,134417	0,284306	4,059396	0,346130
10:31:08,16	0,491984	3,499997	-0,134996	0,116986	0,308995	0,001012	0,063841	-0,002108	-3,135593	0,540435	8,982499	0,372498	-0,608009	-2,817578	-4,229573	-3,565543	0,068936	12,959421	0,063841	-0,002108	-3,135593	0,374988	3,970957	0,372498	0,063841	-0,002108	-3,135593	0,374988	3,970957	0,372498
10:31:08,21	0,491984	3,499997	-0,134996	0,116986	0,308995	0,001012	0,065590	0,000974	-3,133284	0,338162	9,105157	0,344518	-0,608643	-2,815604	-4,233071	-3,579583	0,090874	12,981960	0,065590	0,000974	-3,133284	0,414637	3,956315	0,344518	0,065590	0,000974	-3,133284	0,414637	3,956315	0,344518
10:31:08,27	0,491984	3,499997	-0,134996	0,116986	0,308995	0,001012	0,064198	0,002510	-3,136781	0,270256	9,009609	0,367057	-0,603812	-2,823066	-4,228364	-3,551083	0,079983	12,968492	0,064198	0,002510	-3,136781	0,467327	3,970095	0,367057	0,064198	0,002510	-3,136781	0,467327	3,970095	0,367057
10:31:08,32	0,491984	3,499997	-0,134996	0,116986	0,308995	0,001012	0,068245	-0,005404	-3,132074	0,686645	9,250206	0,353589	-0,606740	-2,820353	-4,227570	-3,527191	0,060664	12,996112	0,068245	-0,005404	-3,132074	0,262402	3,892962	0,353589	0,068245	-0,005404	-3,132074	0,262402	3,892962	0,353589
10:31:08,37	0,491984	3,499997	-0,134996	0,116986	0,308995	0,001012	0,067359	-0,001512	-3,131281	0,479446	9,234502	0,381209	-0,605939	-2,820793	-4,251395	-3,523284	0,056846	12,968125	0,067359	-0,001512	-3,131281	0,360770	3,946784	0,381209	0,067359	-0,001512	-3,131281	0,360770	3,946784	0,381209
10:31:08,42	0,492013	3,499992	-0,133975	0,116976	0,308978	0,000998	0,067340	-0,002425	-3,155105	0,525587	9,238770	0,353222	-0,600116	-2,832559	-4,830481	-2,861534	-0,783552	12,989267	0,067340	-0,002425	-3,155105	0,335213	3,952599	0,353222	0,067340	-0,002425	-3,155105	0,335213	3,952599	0,353222
10:31:08,47	0,492013	3,499992	-0,133975	0,116976	0,308978	0,000998	0,074618	-0,013351	-3,734191	0,696824	10,610514	0,374364	-0,602518	-2,833268	-4,833176	-2,870548	-0,795651	13,028853	0,074618	-0,013351	-3,734191	-0,351264	4,753024	0,374364	0,074618	-0,013351	-3,734191	-0,351264	4,753024	0,374364
10:31:08,52	0,492013	3,499992	-0,133975	0,116976	0,308978	0,000998	0,076433	-0,011626	-3,736887	0,592100	10,703157	0,413950	-0,603734	-2,830413	-4,834759	-2,886015	-0,774361	13,021180	0,076433	-0,011626	-3,736887	-0,320517	4,703159	0,413950	0,076433	-0,011626	-3,736887	-0,320517	4,703159	0,413950
10:31:08,57	0,492013	3,499992	-0,133975	0,116976	0,308978	0,000998	0,074569	-0,009145	-3,738469	0,473828	10,582178	0,406277	-0,606149	-2,833760	-4,832846	-2,935124	-0,757088	12,995934	0,074569	-0,009145	-3,738469	-0,244084	4,728522	0,406277	0,074569	-0,009145	-3,738469	-0,244084	4,728522	0,406277
10:31:08,62	0,492013	3,499992	-0,133975	0,116976	0,308978	0,000998	0,078675	-0,008727	-3,736556	0,442488	10,744513	0,381031	-0,603783	-2,833885	-4,832060	-2,924258	-0,780605	12,994981	0,078675	-0,008727	-3,736556	-0,242599	4,568551	0,381031	0,078675	-0,008727	-3,736556	-0,242599	4,568551	0,381031
10:31:08,67	0,492013	3,499992	-0,133975	0,116976	0,308978	0,000998	0,077600	-0,010839	-3,735770	0,537355	10,709786	0,380079	-0,604335	-2,832006	-4,831683	-2,915830	-0,745646	12,986278	0,077600	-0,010839	-3,735770	-0,313488	4,618206	0,380079	0,077600	-0,010839	-3,735770	-0,313488	4,618206	0,380079
10:31:08,72	0,492013	3,499992	-0,133975	0,116976	0,308978	0,000998	0,076249	-0,009422	-3,735393	0,498165	10,629348	0,371376	-0,604305	-2,831950	-4,830091	-2,904373	-0,732568	13,029230	0,076249	-0,009422	-3,735393	-0,241450	4,643829	0,371376	0,076249	-0,009422	-3,735393	-0,241450	4,643829	0,371376
10:31:08,77	0,492013	3,499992	-0,133975	0,116976	0,308978	0,000998	0,076185	-0,009419	-3,733801	0,515084	10,629443	0,414327	-0,604872	-2,834380	-4,832062	-2,898276	-0,746148	12,976177	0,076185	-0,009419	-3,733801	-0,224328	4,648888	0,414327	0,076185	-0,009419	-3,733801	-0,224328	4,648888	0,414327
10:31:08,82	0,492013	3,499992	-0,133975	0,116976	0,308978	0,000998	0,078573	-0,010143	-3,735772	0,544032	10,765685	0,361274	-0,601951	-2,832296	-4,831642	-2,883019	-0,795082	13,013773	0,078573	-0,010143	-3,735772	-0,252231	4,597677	0,361274	0,078573	-0,010143	-3,735772	-0,252231	4,597677	0,361274
10:31:08,87	0,492013	3,499992	-0,133975	0,116976	0,308978	0,000998	0,075308	-0,011632	-3,735353	0,586661	10,633568	0,398870	-0,600768	-2,835241	-4,833972	-2,896798	-0,761351	13,006490	0,075308	-0,011632	-3,735353	-0,326415	4,721889	0,398870	0,075308	-0,011632	-3,735353	-0,326415	4,721889	0,398870
10:31:08,92	0,492013	3,499992	-0,133975	0,116976	0,308978	0,000998	0,077267	-0,014129	-3,737682	0,738831	10,706628	0,391587	-0,603075	-2,833080	-4,830086	-2,892678	-0,708619	13,020229	0,077267	-0,014129	-3,737682	-0,370264	4,641182	0,391587	0,077267	-0,014129	-3,737682	-0,370264	4,641182	0,391587
10:31:08,97	0,492013	3,499992	-0,133975	0,116976	0,308978	0,000998	0,076549	-0,011049	-3,733796	0,626431	10,646481	0,405326	-0,602005	-2,833505	-4,832028	-2,940247	-0,700895	13,046495	0,076549	-0,011049	-3,733796	-0,240934	4,637418	0,405326	0,076549	-0,011049	-3,733796	-0,240934	4,637418	0,405326
10:31:09,02	0,492013	3,499992	-0,133975	0,116976	0,308978	0,000998	0,076382	-0,012188	-3,735738	0,668567	10,592757	0,431592	-0,605541	-2,829796	-4,833590	-2,889320	-0,684897	13,034453	0,076382	-0,012188	-3,735738	-0,288214	4,596776	0,431592	0,076382	-0,012188	-3,735738	-0,288214	4,596776	0,431592
10:31:09,07	0,492013	3,499992	-0,133975	0,116976	0,308978	0,000998	0,074938	-0,007271	-3,737300	0,452208	10,553765	0,419550	-0,603092	-2,833825	-4,830101	-2,901623	-0,718335	13,000525	0,074938	-0,007271	-3,737300	-0,118599	4,671153	0,419550	0,074938	-0,007271	-3,737300	-0,118599	4,671153	0,419550
10:31:09,12	0,492013	3,499992	-0,133975	0,116976	0,308978	0,000998	0,077203	-0,011407	-3,733812	0,632147	10,677597	0,385622	-0,599423	-2,833632	-4,832105	-2,885277	-0,756755	13,033713	0,077203	-0,011407	-3,733812	-0,263301	4,617201	0,385622	0,077203	-0,011407	-3,733812	-0,263301	4,617201	0,385622
10:31:09,17	0,492013	3,499992	-0,133975	0,116976	0,308978	0,000998	0,075201	-0,014489	-3,735815	0,767313	10,606884	0,418810	-0,603106	-2,833335	-4,831262	-2,893618	-0,747579	13,005128	0,075201	-0,014489	-3,735815	-0,370074	4,703607	0,418810	0,075201	-0,014489	-3,735815	-0,370074	4,703607	0,418810
10:31:09,22	0,492013	3,499992	-0,133975	0,116976	0,308978	0,000998	0,076785	-0,011150	-3,734973	0,597465	10,677434	0,390225	-0,604321	-2,833232	-4,830511	-2,921495	-0,726076	12,990916	0,076785	-0,011150	-3,734973	-0,277816	4,649822	0,390225	0,076785	-0,011150	-3,734973	-0,277816	4,649822	0,390225
10:31:09,27	0,492013	3,499992	-0,133975	0,116976	0,308978	0,000998	0,077304	-0,010046	-3,734221	0,544755	10,669535	0,376013	-0,608957	-2,833373	-4,830890	-2,888015	-0,717933	12,990241	0,077304	-0,010046	-3,734221	-0,243884	4,601172	0,376013	0,077304	-0,010046	-3,734221	-0,243884	4,601172	0,376013
10:31:09,32	0,492013	3,499992	-0,133975	0,116976	0,308978	0,000998	0,079744	-0,006102	-3,734601	0,363458	10,821333	0,375339	-0,601878	-2,831850	-4,830485	-2,875622	-0,726995	13,000717	0,079744	-0,006102	-3,734601	-0,115575	4,561436	0,375339	0,079744	-0,006102	-3,734601	-0,115575	4,561436	0,375339
10:31:09,37	0,492013	3,499992	-0,133975	0,116976	0,308978	0,000998	0,074885	-0,011471	-3,734195	0,640996	10,583934	0,385814	-0,601360	-2,834231	-4,828534	-2,914770	-0,732646	13,018868	0,074885	-0,011471	-3,734195	-0,259505	4,705461	0,385814	0,074885	-0,011471	-3,734195	-0,259505	4,705461	0,385814
10:31:09,42	0,492013	3,499992	-0,133975	0,116976	0,308978	0,000998	0,076688	-0,013110	-3,732245	0,701751	10,646613	0,403965	-0,607172	-2,830224	-4,828180	-2,885059	-0,693532	12,990119	0,076688	-0,013110	-3,732245	-0,327405	4,626604	0,403965	0,076688	-0,013110	-3,732245	-0,327405	4,626604	0,403965
10:31:09,47	0,492013	3,499992	-0,133975	0,116976	0,308978	0,000998	0,076124	-0,006074	-3,731890	0,384586	10,623450	0,375216	-0,604873	-2,834769	-4,828167	-2,922911	-0,694081	12,999896	0,076124	-0,006074	-3,731890	-0,092211	4,647728	0,375216	0,076124	-0,006074	-3,731890	-0,092211	4,647728	0,375216
10:31:09,52	0,492013	3,499992	-0,133975	0,116976	0,308978	0,000998	0,078911	-0,010337	-3,731877	0,586844	10,735856	0,384993	-0,604617	-2,831422	-4,829742	-2,914991	-0,737820	12,986185	0,078911	-0,010337	-3,731877	-0,224573	4,541372	0,384993	0,078911	-0,010337	-3,731877	-0,224573	4,541372	0,384993
10:31:09,57	0,492013	3,499992	-0,133975	0,116976	0,308978	0,000998	0,075884	-0,008886	-3,733452	0,477478	10,607208	0,371282	-0,606639	-2,832024	-4,826974	-2,904604	-0,715406	13,042007	0,075884	-0,008886	-3,733452	-0,220043	4,650302	0,371282	0,075884	-0,008886	-3,733452	-0,220043	4,650302	0,371282
10:31:09,62	0,492013	3,499992	-0,133975	0,116976	0,308978	0,000998	0,077417	-0,007435	-3,730685	0,426647	10,684681	0,427104	-0,604996	-2,836994	-4,827781	-2,972553	-0,729576	13,013218	0,077417	-0,007435	-3,730685	-0,156995	4,607482	0,427104	0,077417	-0,007435	-3,730685	-0,156995	4,607482	0,427104
10:31:09,67	0,492013	3,499992	-0,133975	0,116976	0,308978	0,000998	0,080899	-0,011343	-3,731491	0,583642	10,814015	0,398315	-0,601973	-2,832410	-4,830896	-2,923575	-0,720474	12,996724	0,080899	-0,011343	-3,731491	-0,306817	4,463433	0,398315	0,080899	-0,011343	-3,731491	-0,306817	4,463433	0,398315
10:31:09,72	0,492013	3,499992	-0,133975	0,116976	0,308978	0,000998	0,075418	-0,011669	-3,734607	0,632942	10,566841	0,381821	-0,606079	-2,835733	-4,828170	-2,927043	-0,727669	12,993668	0,075418	-0,011669	-3,734607	-0,283071	4,646558	0,381821	0,075418	-0,011669	-3,734607	-0,283071	4,646558	0,381821
10:31:09,77	0,492013	3,499992	-0,133975	0,116976	0,308978	0,000998	0,080348	-0,009775	-3,731881	0,526487	10,823838	0,378765	-0,601401	-2,834196	-4,827404	-2,942857	-0,722924	12,989707	0,080348	-0,009775	-3,731881	-0,240845	4,516486	0,378765	0,080348	-0,009775	-3,731881	-0,240845	4,516486	0,378765
10:31:09,82	0,492013	3,499992	-0,133975	0,116976	0,308978	0,000998	0,076678	-0,013057	-3,731114	0,693377	10,616896	0,374805	-0,604915	-2,833058	-4,828551	-2,920585	-0,736327	13,013535	0,076678	-0,013057	-3,731114	-0,331627	4,597690	0,374805	0,076678	-0,013057	-3,731114	-0,331627	4,597690	0,374805
10:31:09,87	0,492013	3,499992	-0,133975	0,116976	0,308978	0,000998	0,077449	-0,009445	-3,732261	0,505051	10,683014	0,398632	-0,603052	-2,831790	-4,828160	-2,886667	-0,702189	13,000016	0,077449	-0,009445	-3,732261	-0,236366	4,603230	0,398632	0,077449	-0,009445	-3,732261	-0,236366	4,603230	0,398632
10:31:09,92	0,492013	3,499992	-0,133975	0,116976	0,308978	0,000998	0,075420	-0,010425	-3,731870	0,602539	10,589783	0,385113	-0,606037	-2,831551	-4,828954	-2,902480	-0,705232	12,995239	0,075420	-0,010425	-3,731870	-0,215815	4,669318	0,385113	0,075420	-0,010425	-3,731870	-0,215815	4,669318	0,385113
10:31:09,97	0,492013	3,499992	-0,133975	0,116976	0,308978	0,000998	0,076705	-0,007720	-3,732664	0,451361	10,644458	0,380336	-0,600896	-2,831535	-4,829248	-2,918365	-0,677274	12,992522	0,076705	-0,007720	-3,732664	-0,154686	4,623077	0,380336	0,076705	-0,007720	-3,732664	-0,154686	4,623077	0,380336
10:31:10,02	0,492013	3,499992	-0,133975	0,116976	0,308978	0,000998	0,074121	-0,012165	-3,732958	0,698730	10,482326	0,377619	-0,607308	-2,834331	-4,828969	-2,949028	-0,719240	12,989800	0,074121	-0,012165	-3,732958	-0,256188	4,663832	0,377619	0,074121	-0,012165	-3,732958	-0,256188	4,663832	0,377619
10:31:10,07	0,492013	3,499992	-0,133975	0,116976	0,308978	0,000998	0,079749	-0,008010	-3,732679	0,430994	10,769408	0,374897	-0,605512	-2,834722	-4,828177	-2,933773	-0,730365	12,993903	0,079749	-0,008010	-3,732679	-0,197755	4,509119	0,374897	0,079749	-0,008010	-3,732679	-0,197755	4,509119	0,374897
10:31:10,12	0,492013	3,499992	-0,133975	0,116976	0,308978	0,000998	0,079189	-0,009760	-3,731887	0,520012	10,759061	0,379000	-0,607880	-2,838323	-4,827001	-2,944277	-0,748742	12,996608	0,079189	-0,009760	-3,731887	-0,246149	4,542733	0,379000	0,079189	-0,009760	-3,731887	-0,246149	4,542733	0,379000
10:31:10,17	0,492013	3,499992	-0,133975	0,116976	0,308978	0,000998	0,083492	-0,009510	-3,730711	0,485830	10,982904	0,381705	-0,601327	-2,835497	-4,828145	-2,909233	-0,719610	13,009119	0,083492	-0,009510	-3,730711	-0,260685	4,428798	0,381705	0,083492	-0,009510	-3,730711	-0,260685	4,428798	0,381705
10:31:10,22	0,492013	3,499992	-0,133975	0,116976	0,308978	0,000998	0,077768	-0,013772	-3,731855	0,750210	10,701044	0,394217	-0,603707	-2,834078	-4,830116	-2,919807	-0,705958	12,991284	0,077768	-0,013772	-3,731855	-0,330878	4,596264	0,394217	0,077768	-0,013772	-3,731855	-0,330878	4,596264	0,394217
10:31:10,27	0,492013	3,499992	-0,133975	0,116976	0,308978	0,000998	0,077729	-0,011001	-3,733827	0,612665	10,683046	0,376381	-0,601394	-2,834036	-4,827018	-2,947916	-0,700217	12,990277	0,077729	-0,011001	-3,733827	-0,250916	4,581307	0,376381	0,077729	-0,011001	-3,733827	-0,250916	4,581307	0,376381
10:31:10,32	0,492013	3,499992	-0,133975	0,116976	0,308978	0,000998	0,076536	-0,012983	-3,730728	0,706667	10,593793	0,375374	-0,605522	-2,832516	-4,829341	-2,935282	-0,711035	13,010107	0,076536	-0,012983	-3,730728	-0,312533	4,585710	0,375374	0,076536	-0,012983	-3,730728	-0,312533	4,585710	0,375374
10:31:10,37	0,492013	3,499992	-0,133975	0,116976	0,308978	0,000998	0,077284	-0,008648	-3,733052	0,478195	10,649031	0,395204	-0,603739	-2,832223	-4,829762	-2,928137	-0,722313	12,961829	0,077284	-0,008648	-3,733052	-0,200706	4,582243	0,395204	0,077284	-0,008648	-3,733052	-0,200706	4,582243	0,395204
10:31:10,42	0,492013	3,499992	-0,133975	0,116976	0,308978	0,000998	0,076138	-0,010046	-3,733472	0,544681	10,601281	0,346926	-0,607543	-2,832281	-4,829410	-2,923853	-0,689388	13,003143	0,076138	-0,010046	-3,733472	-0,243940	4,624431	0,346926	0,076138	-0,010046	-3,733472	-0,243940	4,624431	0,346926
10:31:10,47	0,492013	3,499992	-0,133975	0,116976	0,308978	0,000998	0,078091	-0,006781	-3,733120	0,405549	10,690082	0,388240	-0,604902	-2,833117	-4,827771	-2,915125	-0,739549	13,012894	0,078091	-0,006781	-3,733120	-0,126758	4,559925	0,388240	0,078091	-0,006781	-3,733120	-0,126758	4,559925	0,388240
10:31:10,52	0,492013	3,499992	-0,133975	0,116976	0,308978	0,000998	0,077495	-0,009486	-3,731482	0,507126	10,691702	0,397991	-0,607887	-2,836060	-4,828190	-2,951158	-0,719731	12,984131	0,077495	-0,009486	-3,731482	-0,237515	4,608372	0,397991	0,077495	-0,009486	-3,731482	-0,237515	4,608372	0,397991
10:31:10,57	0,492013	3,499992	-0,133975	0,116976	0,308978	0,000998	0,081535	-0,008372	-3,731900	0,448341	10,860708	0,369228	-0,601954	-2,833743	-4,828909	-2,918410	-0,713784	13,043933	0,081535	-0,008372	-3,731900	-0,208845	4,460178	0,369228	0,081535	-0,008372	-3,731900	-0,208845	4,460178	0,369228
10:31:10,62	0,492013	3,499992	-0,133975	0,116976	0,308978	0,000998	0,076563	-0,012353	-3,732619	0,676864	10,627511	0,429030	-0,604339	-2,834925	-4,828927	-2,946541	-0,683694	13,034919	0,076563	-0,012353	-3,732619	-0,292810	4,617343	0,429030	0,076563	-0,012353	-3,732619	-0,292810	4,617343	0,429030
10:31:10,67	0,492013	3,499992	-0,133975	0,116976	0,308978	0,000998	0,078779	-0,010878	-3,732637	0,612186	10,703339	0,420016	-0,604889	-2,833641	-4,827774	-2,917616	-0,720067	13,008625	0,078779	-0,010878	-3,732637	-0,241744	4,519211	0,420016	0,078779	-0,010878	-3,732637	-0,241744	4,519211	0,420016
10:31:10,72	0,492013	3,499992	-0,133975	0,116976	0,308978	0,000998	0,077941	-0,009759	-3,731484	0,536963	10,703022	0,393722	-0,605445	-2,834457	-4,829297	-2,904605	-0,701161	13,038877	0,077941	-0,009759	-3,731484	-0,229130	4,584641	0,393722	0,077941	-0,009759	-3,731484	-0,229130	4,584641	0,393722
10:31:10,77	0,492013	3,499992	-0,133975	0,116976	0,308978	0,000998	0,078926	-0,009685	-3,733007	0,556004	10,756073	0,423974	-0,607313	-2,837144	-4,823532	-2,972922	-0,712451	12,981692	0,078926	-0,009685	-3,733007	-0,204295	4,560346	0,423974	0,078926	-0,009685	-3,733007	-0,204295	4,560346	0,423974
10:31:10,82	0,492013	3,499992	-0,133975	0,116976	0,308978	0,000998	0,082187	-0,009411	-3,727242	0,497799	10,872120	0,366789	-0,605502	-2,835196	-4,827369	-2,936180	-0,704306	13,032963	0,082187	-0,009411	-3,727242	-0,240959	4,420414	0,366789	0,082187	-0,009411	-3,727242	-0,240959	4,420414	0,366789
10:31:10,87	0,492013	3,499992	-0,133975	0,116976	0,308978	0,000998	0,079595	-0,010006	-3,731079	0,554174	10,765046	0,418061	-0,602525	-2,832574	-4,824670	-2,935697	-0,665731	13,014074	0,079595	-0,010006	-3,731079	-0,231308	4,516867	0,418061	0,079595	-0,010006	-3,731079	-0,231308	4,516867	0,418061
10:31:10,92	0,492013	3,499992	-0,133975	0,116976	0,308978	0,000998	0,075835	-0,011273	-3,728380	0,653699	10,550691	0,399172	-0,603145	-2,835132	-4,825426	-2,941574	-0,698607	13,032436	0,075835	-0,011273	-3,728380	-0,231230	4,597620	0,399172	0,075835	-0,011273	-3,728380	-0,231230	4,597620	0,399172
10:31:10,97	0,492013	3,499992	-0,133975	0,116976	0,308978	0,000998	0,078872	-0,011433	-3,731509	0,614816	10,720244	0,368795	-0,603904	-2,835283	-4,827799	-2,949206	-0,712463	12,983698	0,078872	-0,011433	-3,731509	-0,282708	4,528826	0,368795	0,078872	-0,011433	-3,731509	-0,282708	4,528826	0,368795
10:31:11,02	0,492013	3,499992	-0,133975	0,116976	0,308978	0,000998	0,078872	-0,011433	-3,731509	0,614816	10,720244	0,368795	-0,604373	-2,837431	-4,825450	-2,963055	-0,732153	13,001972	0,078872	-0,011433	-3,731509	-0,282708	4,528826	0,368795	0,078872	-0,011433	-3,731509	-0,282708	4,528826	0,368795
10:31:11,08	0,492013	3,499992	-0,133975	0,116976	0,308978	0,000998	0,080966	-0,012101	-3,729160	0,625552	10,827019	0,387069	-0,603112	-2,833249	-4,826574	-2,910304	-0,718193	13,047006	0,080966	-0,012101	-3,729160	-0,324374	4,471168	0,387069	0,080966	-0,012101	-3,729160	-0,324374	4,471168	0,387069
10:31:11,13	0,492013	3,499992	-0,133975	0,116976	0,308978	0,000998	0,076714	-0,011103	-3,730285	0,612099	10,644601	0,432103	-0,607848	-2,832605	-4,826611	-2,929912	-0,697127	13,022956	0,076714	-0,011103	-3,730285	-0,259450	4,622559	0,432103	0,076714	-0,011103	-3,730285	-0,259450	4,622559	0,432103
10:31:11,18	0,492013	3,499992	-0,133975	0,116976	0,308978	0,000998	0,078524	-0,006678	-3,730321	0,390484	10,711204	0,408053	-0,603142	-2,831924	-4,872431	-2,821272	-0,761759	13,014649	0,078524	-0,006678	-3,730321	-0,133772	4,547081	0,408053	0,078524	-0,006678	-3,730321	-0,133772	4,547081	0,408053
10:31:11,23	0,492013	3,500004	-0,132981	0,116976	0,308978	0,000998	0,075581	-0,010414	-3,776141	0,583061	10,684575	0,399746	-0,601267	-2,842498	-5,388270	-2,104395	-1,485927	12,996323	0,075581	-0,010414	-3,776141	-0,234407	4,751468	0,399746	0,075581	-0,010414	-3,776141	-0,234407	4,751468	0,399746
10:31:11,28	0,492013	3,500004	-0,132981	0,116976	0,308978	0,000998	0,083801	-0,017324	-4,291980	0,673714	12,094955	0,381420	-0,603142	-2,842619	-5,390987	-2,150577	-1,471503	13,032487	0,083801	-0,017324	-4,291980	-0,686253	5,516545	0,381420	0,083801	-0,017324	-4,291980	-0,686253	5,516545	0,381420
10:31:11,33	0,492013	3,500004	-0,132981	0,116976	0,308978	0,000998	0,084843	-0,015761	-4,294697	0,581800	12,101929	0,417584	-0,604264	-2,844741	-5,390993	-2,131742	-1,475887	13,002577	0,084843	-0,015761	-4,294697	-0,655414	5,441726	0,417584	0,084843	-0,015761	-4,294697	-0,655414	5,441726	0,417584
10:31:11,38	0,492013	3,500004	-0,132981	0,116976	0,308978	0,000998	0,087241	-0,015850	-4,294704	0,592085	12,245135	0,387674	-0,600887	-2,844078	-5,389816	-2,191153	-1,501368	13,050789	0,087241	-0,015850	-4,294704	-0,652169	5,396679	0,387674	0,087241	-0,015850	-4,294704	-0,652169	5,396679	0,387674
10:31:11,43	0,492013	3,500004	-0,132981	0,116976	0,308978	0,000998	0,084979	-0,018444	-4,293527	0,675157	12,088799	0,435886	-0,602532	-2,848282	-5,390956	-2,153769	-1,473809	13,041383	0,084979	-0,018444	-4,293527	-0,772660	5,417913	0,435886	0,084979	-0,018444	-4,293527	-0,772660	5,417913	0,435886
10:31:11,48	0,492013	3,500004	-0,132981	0,116976	0,308978	0,000998	0,089443	-0,019121	-4,294667	0,752942	12,339486	0,426480	-0,602879	-2,843564	-5,389549	-2,183326	-1,438684	13,020792	0,089443	-0,019121	-4,294667	-0,748054	5,318231	0,426480	0,089443	-0,019121	-4,294667	-0,748054	5,318231	0,426480
10:31:11,53	0,492013	3,500004	-0,132981	0,116976	0,308978	0,000998	0,085530	-0,016461	-4,293259	0,630280	12,092853	0,405889	-0,604332	-2,845381	-5,389046	-2,168692	-1,469257	13,026103	0,085530	-0,016461	-4,293259	-0,661931	5,378765	0,405889	0,085530	-0,016461	-4,293259	-0,661931	5,378765	0,405889
10:31:11,58	0,492013	3,500004	-0,132981	0,116976	0,308978	0,000998	0,087831	-0,016111	-4,292757	0,592921	12,240456	0,411201	-0,603176	-2,849289	-5,391754	-2,180986	-1,477630	13,027229	0,087831	-0,016111	-4,292757	-0,671818	5,345754	0,411201	0,087831	-0,016111	-4,292757	-0,671818	5,345754	0,411201
10:31:11,63	0,492013	3,500004	-0,132981	0,116976	0,308978	0,000998	0,090636	-0,019066	-4,295464	0,733189	12,379901	0,412326	-0,604381	-2,842625	-5,389558	-2,200382	-1,419953	13,027509	0,090636	-0,019066	-4,295464	-0,763526	5,264937	0,412326	0,090636	-0,019066	-4,295464	-0,763526	5,264937	0,412326
10:31:11,68	0,492013	3,500004	-0,132981	0,116976	0,308978	0,000998	0,085468	-0,014691	-4,293268	0,545914	12,065497	0,412606	-0,603801	-2,847509	-5,388650	-2,206931	-1,449017	13,046060	0,085468	-0,014691	-4,293268	-0,607323	5,356269	0,412606	0,085468	-0,014691	-4,293268	-0,607323	5,356269	0,412606
10:31:11,73	0,492013	3,500004	-0,132981	0,116976	0,308978	0,000998	0,089408	-0,017635	-4,292361	0,670568	12,279243	0,431158	-0,603171	-2,845236	-5,390566	-2,168309	-1,468031	13,070892	0,089408	-0,017635	-4,292361	-0,713790	5,260718	0,431158	0,089408	-0,017635	-4,292361	-0,713790	5,260718	0,431158
10:31:11,78	0,492013	3,500004	-0,132981	0,116976	0,308978	0,000998	0,087124	-0,017044	-4,294276	0,642694	12,203453	0,455989	-0,606736	-2,844694	-5,388308	-2,199467	-1,452249	13,001976	0,087124	-0,017044	-4,294276	-0,695290	5,364185	0,455989	0,087124	-0,017044	-4,294276	-0,695290	5,364185	0,455989
10:31:11,83	0,492013	3,500004	-0,132981	0,116976	0,308978	0,000998	0,088438	-0,013686	-4,292018	0,466141	12,236862	0,387073	-0,600911	-2,844808	-5,388736	-2,179419	-1,460927	13,011625	0,088438	-0,013686	-4,292018	-0,608202	5,294513	0,387073	0,088438	-0,013686	-4,292018	-0,608202	5,294513	0,387073
10:31:11,88	0,492013	3,500004	-0,132981	0,116976	0,308978	0,000998	0,085623	-0,018788	-4,292446	0,733943	12,112213	0,396722	-0,601418	-2,844042	-5,388045	-2,176018	-1,469465	13,071487	0,085623	-0,018788	-4,292446	-0,740891	5,390797	0,396722	0,085623	-0,018788	-4,292446	-0,740891	5,390797	0,396722
10:31:11,93	0,492013	3,500004	-0,132981	0,116976	0,308978	0,000998	0,085214	-0,017966	-4,291756	0,685511	12,098151	0,456584	-0,605549	-2,846081	-5,390610	-2,183200	-1,476950	13,021798	0,085214	-0,017966	-4,291756	-0,724804	5,408852	0,456584	0,085214	-0,017966	-4,291756	-0,724804	5,408852	0,456584
10:31:11,98	0,492013	3,500004	-0,132981	0,116976	0,308978	0,000998	0,089045	-0,015408	-4,294320	0,542432	12,294895	0,406895	-0,602015	-2,845734	-5,387482	-2,198925	-1,437547	13,051052	0,089045	-0,015408	-4,294320	-0,667096	5,304849	0,406895	0,089045	-0,015408	-4,294320	-0,667096	5,304849	0,406895
10:31:12,03	0,492013	3,500004	-0,132981	0,116976	0,308978	0,000998	0,086977	-0,018295	-4,291192	0,718805	12,154054	0,436149	-0,605015	-2,846845	-5,388682	-2,226488	-1,443803	13,022111	0,086977	-0,018295	-4,291192	-0,717334	5,326325	0,436149	0,086977	-0,018295	-4,291192	-0,717334	5,326325	0,436149
10:31:12,08	0,492013	3,500004	-0,132981	0,116976	0,308978	0,000998	0,089440	-0,016252	-4,292392	0,593386	12,261359	0,407208	-0,599652	-2,844912	-5,389452	-2,195260	-1,435303	13,014054	0,089440	-0,016252	-4,292392	-0,682401	5,240327	0,407208	0,089440	-0,016252	-4,292392	-0,682401	5,240327	0,407208
10:31:12,13	0,492013	3,500004	-0,132981	0,116976	0,308978	0,000998	0,085084	-0,019930	-4,293162	0,807617	12,057659	0,399151	-0,606711	-2,849958	-5,388660	-2,200924	-1,445444	13,021027	0,085084	-0,019930	-4,293162	-0,756894	5,378546	0,399151	0,085084	-0,019930	-4,293162	-0,756894	5,378546	0,399151
10:31:12,18	0,492013	3,500004	-0,132981	0,116976	0,308978	0,000998	0,092984	-0,016340	-4,292370	0,609316	12,468598	0,406124	-0,601413	-2,845593	-5,387435	-2,192479	-1,447811	13,023297	0,092984	-0,016340	-4,292370	-0,673369	5,169374	0,406124	0,092984	-0,016340	-4,292370	-0,673369	5,169374	0,406124
10:31:12,23	0,492013	3,500004	-0,132981	0,116976	0,308978	0,000998	0,086554	-0,018745	-4,291145	0,736571	12,142764	0,408394	-0,602127	-2,845137	-5,388313	-2,247039	-1,453861	13,012838	0,086554	-0,018745	-4,291145	-0,734940	5,348253	0,408394	0,086554	-0,018745	-4,291145	-0,734940	5,348253	0,408394
10:31:12,28	0,492013	3,500004	-0,132981	0,116976	0,308978	0,000998	0,086516	-0,017899	-4,292024	0,660043	12,096554	0,397935	-0,606654	-2,851816	-5,389070	-2,241848	-1,466287	13,006228	0,086516	-0,017899	-4,292024	-0,745032	5,305038	0,397935	0,086516	-0,017899	-4,292024	-0,745032	5,305038	0,397935
10:31:12,33	0,492013	3,500004	-0,132981	0,116976	0,308978	0,000998	0,094565	-0,017318	-4,292781	0,621670	12,525785	0,391326	-0,603259	-2,845152	-5,385579	-2,235738	-1,435514	13,025983	0,094565	-0,017318	-4,292781	-0,737804	5,102462	0,391326	0,094565	-0,017318	-4,292781	-0,737804	5,102462	0,391326
10:31:12,38	0,492013	3,500004	-0,132981	0,116976	0,308978	0,000998	0,087096	-0,016926	-4,289289	0,630997	12,127308	0,411080	-0,602450	-2,845721	-5,385839	-2,221206	-1,454178	13,010107	0,087096	-0,016926	-4,289289	-0,697713	5,290291	0,411080	0,087096	-0,016926	-4,289289	-0,697713	5,290291	0,411080
10:31:12,43	0,492013	3,500004	-0,132981	0,116976	0,308978	0,000998	0,087184	-0,017911	-4,289550	0,673321	12,153829	0,395204	-0,604342	-2,843779	-5,385547	-2,189917	-1,420557	13,050214	0,087184	-0,017911	-4,289550	-0,732714	5,309862	0,395204	0,087184	-0,017911	-4,289550	-0,732714	5,309862	0,395204
10:31:12,48	0,492013	3,500004	-0,132981	0,116976	0,308978	0,000998	0,086448	-0,015302	-4,289257	0,582389	12,125822	0,435311	-0,600840	-2,849083	-5,387877	-2,208467	-1,445932	13,026602	0,086448	-0,015302	-4,289257	-0,618803	5,339664	0,435311	0,086448	-0,015302	-4,289257	-0,618803	5,339664	0,435311
10:31:12,53	0,492013	3,500004	-0,132981	0,116976	0,308978	0,000998	0,089290	-0,020987	-4,291588	0,846779	12,270260	0,411700	-0,603251	-2,844698	-5,385547	-2,216589	-1,464681	13,058817	0,089290	-0,020987	-4,291588	-0,800715	5,260958	0,411700	0,089290	-0,020987	-4,291588	-0,800715	5,260958	0,411700
10:31:12,58	0,492013	3,500004	-0,132981	0,116976	0,308978	0,000998	0,086698	-0,016706	-4,289257	0,603856	12,137805	0,443914	-0,601476	-2,843608	-5,387498	-2,206046	-1,469504	13,045674	0,086698	-0,016706	-4,289257	-0,707561	5,331992	0,443914	0,086698	-0,016706	-4,289257	-0,707561	5,331992	0,443914
10:31:12,63	0,492013	3,500004	-0,132981	0,116976	0,308978	0,000998	0,084867	-0,017699	-4,291208	0,656567	12,054100	0,430772	-0,602010	-2,847716	-5,387102	-2,235118	-1,475147	13,050502	0,084867	-0,017699	-4,291208	-0,732769	5,392074	0,430772	0,084867	-0,017699	-4,291208	-0,732769	5,392074	0,430772
10:31:12,68	0,492013	3,500004	-0,132981	0,116976	0,308978	0,000998	0,088691	-0,019290	-4,290812	0,719915	12,230619	0,435600	-0,599642	-2,848518	-5,386303	-2,194500	-1,457667	13,044796	0,088691	-0,019290	-4,290812	-0,794375	5,268369	0,435600	0,088691	-0,019290	-4,290812	-0,794375	5,268369	0,435600
10:31:12,73	0,492013	3,500004	-0,132981	0,116976	0,308978	0,000998	0,088202	-0,021742	-4,290013	0,882836	12,231617	0,429894	-0,606710	-2,843998	-5,387501	-2,185063	-1,445731	13,035570	0,088202	-0,021742	-4,290013	-0,823891	5,307768	0,429894	0,088202	-0,021742	-4,290013	-0,823891	5,307768	0,429894
10:31:12,78	0,492013	3,500004	-0,132981	0,116976	0,308978	0,000998	0,087822	-0,013361	-4,291212	0,462085	12,214063	0,420667	-0,606740	-2,848066	-5,385166	-2,214826	-1,445429	13,033856	0,087822	-0,013361	-4,291212	-0,586742	5,320042	0,420667	0,087822	-0,013361	-4,291212	-0,586742	5,320042	0,420667
10:31:12,83	0,492013	3,500004	-0,132981	0,116976	0,308978	0,000998	0,091360	-0,015368	-4,288877	0,551849	12,372093	0,418953	-0,604835	-2,844250	-5,384197	-2,195709	-1,421554	13,037960	0,091360	-0,015368	-4,288877	-0,654557	5,200370	0,418953	0,091360	-0,015368	-4,288877	-0,654557	5,200370	0,418953
10:31:12,88	0,492013	3,500004	-0,132981	0,116976	0,308978	0,000998	0,087102	-0,015111	-4,287907	0,568695	12,155329	0,423057	-0,602270	-2,840782	-5,386660	-2,234231	-1,454187	13,031692	0,087102	-0,015111	-4,287907	-0,617498	5,317807	0,423057	0,087102	-0,015111	-4,287907	-0,617498	5,317807	0,423057
10:31:12,93	0,492013	3,500004	-0,132981	0,116976	0,308978	0,000998	0,082816	-0,015598	-4,290371	0,546512	11,915425	0,416789	-0,603258	-2,845723	-5,387146	-2,238401	-1,429066	13,007705	0,082816	-0,015598	-4,290371	-0,677934	5,414336	0,416789	0,082816	-0,015598	-4,290371	-0,677934	5,414336	0,416789
10:31:12,98	0,492013	3,500004	-0,132981	0,116976	0,308978	0,000998	0,087589	-0,017212	-4,290856	0,650108	12,147440	0,392803	-0,602562	-2,847562	-5,386706	-2,184393	-1,447794	13,030356	0,087589	-0,017212	-4,290856	-0,701033	5,271684	0,392803	0,087589	-0,017212	-4,290856	-0,701033	5,271684	0,392803
10:31:13,03	0,492013	3,500004	-0,132981	0,116976	0,308978	0,000998	0,088834	-0,018735	-4,290417	0,740095	12,268287	0,415453	-0,604900	-2,846888	-5,385930	-2,181309	-1,430752	13,034939	0,088834	-0,018735	-4,290417	-0,730611	5,294843	0,415453	0,088834	-0,018735	-4,290417	-0,730611	5,294843	0,415453
10:31:13,08	0,492013	3,500004	-0,132981	0,116976	0,308978	0,000998	0,089420	-0,016373	-4,289641	0,633557	12,292904	0,420036	-0,602031	-2,845671	-5,385547	-2,215640	-1,421277	13,050574	0,089420	-0,016373	-4,289641	-0,651709	5,273466	0,420036	0,089420	-0,016373	-4,289641	-0,651709	5,273466	0,420036
10:31:13,13	0,492013	3,500004	-0,132981	0,116976	0,308978	0,000998	0,086931	-0,018250	-4,289257	0,722196	12,129025	0,435671	-0,605068	-2,844772	-5,384213	-2,202896	-1,396129	13,018552	0,086931	-0,018250	-4,289257	-0,710406	5,304946	0,435671	0,086931	-0,018250	-4,289257	-0,710406	5,304946	0,435671
10:31:13,18	0,492013	3,500004	-0,132981	0,116976	0,308978	0,000998	0,087671	-0,015169	-4,287923	0,590172	12,165985	0,403649	-0,600941	-2,846421	-5,384411	-2,258570	-1,436231	13,030541	0,087671	-0,015169	-4,287923	-0,600629	5,283789	0,403649	0,087671	-0,015169	-4,287923	-0,600629	5,283789	0,403649
10:31:13,23	0,492013	3,500004	-0,132981	0,116976	0,308978	0,000998	0,087036	-0,019568	-4,288121	0,756330	12,104776	0,415638	-0,603905	-2,850315	-5,384033	-2,276057	-1,448764	13,009619	0,087036	-0,019568	-4,288121	-0,779757	5,272466	0,415638	0,087036	-0,019568	-4,288121	-0,779757	5,272466	0,415638
10:31:13,28	0,492013	3,500004	-0,132981	0,116976	0,308978	0,000998	0,091890	-0,018949	-4,287743	0,704536	12,348312	0,394716	-0,604488	-2,846424	-5,384785	-2,264310	-1,423583	13,059691	0,091890	-0,018949	-4,287743	-0,782946	5,134954	0,394716	0,091890	-0,018949	-4,287743	-0,782946	5,134954	0,394716
10:31:13,33	0,492013	3,500004	-0,132981	0,116976	0,308978	0,000998	0,088811	-0,016498	-4,288495	0,604770	12,185805	0,444788	-0,603270	-2,844352	-5,384394	-2,243595	-1,416009	13,060000	0,088811	-0,016498	-4,288495	-0,690316	5,214122	0,444788	0,088811	-0,016498	-4,288495	-0,690316	5,214122	0,444788
10:31:13,38	0,492013	3,500004	-0,132981	0,116976	0,308978	0,000998	0,086408	-0,016517	-4,288104	0,622685	12,075012	0,445097	-0,603268	-2,845879	-5,384817	-2,244597	-1,438724	13,006018	0,086408	-0,016517	-4,288104	-0,673908	5,291948	0,445097	0,086408	-0,016517	-4,288104	-0,673908	5,291948	0,445097
10:31:13,43	0,492013	3,500004	-0,132981	0,116976	0,308978	0,000998	0,087730	-0,017282	-4,288528	0,642283	12,154203	0,391115	-0,603229	-2,845243	-5,383231	-2,224734	-1,435429	13,038971	0,087730	-0,017282	-4,288528	-0,714349	5,267427	0,391115	0,087730	-0,017282	-4,288528	-0,714349	5,267427	0,391115
10:31:13,48	0,492013	3,500004	-0,132981	0,116976	0,308978	0,000998	0,085830	-0,014814	-4,288397	0,509569	12,074685	0,445186	-0,604455	-2,843000	-5,384687	-2,230092	-1,452165	13,060088	0,085830	-0,014814	-4,288397	-0,653340	5,337059	0,445186	0,085830	-0,014814	-4,288397	-0,653340	5,337059	0,445186
10:31:13,53	0,492013	3,500004	-0,132981	0,116976	0,308978	0,000998	0,085830	-0,014814	-4,288397	0,509569	12,074685	0,445186	-0,602394	-2,845591	-5,385477	-2,197207	-1,435208	13,046615	0,085830	-0,014814	-4,288397	-0,653340	5,337059	0,445186	0,085830	-0,014814	-4,288397	-0,653340	5,337059	0,445186
10:31:13,58	0,492013	3,500004	-0,132981	0,116976	0,308978	0,000998	0,087043	-0,017895	-4,289188	0,700918	12,157776	0,431712	-0,605079	-2,848239	-5,384031	-2,272351	-1,433845	13,024698	0,087043	-0,017895	-4,289188	-0,703863	5,324908	0,431712	0,087043	-0,017895	-4,289188	-0,703863	5,324908	0,431712
10:31:13,63	0,492013	3,500004	-0,132981	0,116976	0,308978	0,000998	0,090679	-0,016893	-4,287741	0,612426	12,281106	0,409795	-0,605368	-2,846772	-5,385188	-2,221302	-1,427373	13,013947	0,090679	-0,016893	-4,287741	-0,713704	5,162788	0,409795	0,090679	-0,016893	-4,287741	-0,713704	5,162788	0,409795
10:31:13,69	0,492013	3,500004	-0,132981	0,116976	0,308978	0,000998	0,089553	-0,015909	-4,288899	0,592391	12,263504	0,399045	-0,603479	-2,846831	-5,382592	-2,254585	-1,438756	13,036888	0,089553	-0,015909	-4,288899	-0,656500	5,233612	0,399045	0,089553	-0,015909	-4,288899	-0,656500	5,233612	0,399045
10:31:13,74	0,492013	3,500004	-0,132981	0,116976	0,308978	0,000998	0,088660	-0,017575	-4,286302	0,652500	12,193937	0,421986	-0,604397	-2,843870	-5,384221	-2,212662	-1,448127	13,017241	0,088660	-0,017575	-4,286302	-0,727136	5,234144	0,421986	0,088660	-0,017575	-4,286302	-0,727136	5,234144	0,421986
10:31:13,79	0,492013	3,500004	-0,132981	0,116976	0,308978	0,000998	0,086554	-0,015300	-4,287932	0,547035	12,125431	0,402339	-0,598449	-2,843570	-5,429037	-2,065963	-1,539066	13,024205	0,086554	-0,015300	-4,287932	-0,653998	5,330937	0,402339	0,086554	-0,015300	-4,287932	-0,653998	5,330937	0,402339
10:31:13,84	0,491984	3,500000	-0,131986	0,116966	0,308995	0,001027	0,083321	-0,020301	-4,332747	0,801715	12,129801	0,409302	-0,597231	-2,854978	-5,964612	-1,279450	-2,426397	13,074696	0,083321	-0,020301	-4,332747	-0,791947	5,589140	0,409302	0,083321	-0,020301	-4,332747	-0,791947	5,589140	0,409302
10:31:13,89	0,491984	3,500000	-0,131986	0,116966	0,308995	0,001027	0,092591	-0,027059	-4,868323	0,777940	13,736696	0,459793	-0,599579	-2,855125	-5,964206	-1,297111	-2,384530	13,027092	0,092591	-0,027059	-4,868323	-1,346230	6,468265	0,459793	0,092591	-0,027059	-4,868323	-1,346230	6,468265	0,459793
10:31:13,94	0,491984	3,500000	-0,131986	0,116966	0,308995	0,001027	0,093892	-0,025100	-4,867916	0,703448	13,768098	0,412189	-0,599099	-2,857804	-5,965031	-1,343414	-2,402102	13,061109	0,093892	-0,025100	-4,867916	-1,266863	6,397572	0,412189	0,093892	-0,025100	-4,867916	-1,266863	6,397572	0,412189
10:31:13,99	0,491984	3,500000	-0,131986	0,116966	0,308995	0,001027	0,095972	-0,026854	-4,868742	0,756331	13,844955	0,446206	-0,598430	-2,855693	-5,964248	-1,322828	-2,339977	13,067685	0,095972	-0,026854	-4,868742	-1,351737	6,311134	0,446206	0,095972	-0,026854	-4,868742	-1,351737	6,311134	0,446206
10:31:14,04	0,491984	3,500000	-0,131986	0,116966	0,308995	0,001027	0,093810	-0,026379	-4,867958	0,795705	13,719273	0,452782	-0,597836	-2,856181	-5,963874	-1,319189	-2,358839	13,042620	0,093810	-0,026379	-4,867958	-1,275043	6,355203	0,452782	0,093810	-0,026379	-4,867958	-1,275043	6,355203	0,452782
10:31:14,09	0,491984	3,500000	-0,131986	0,116966	0,308995	0,001027	0,093935	-0,027137	-4,867584	0,820591	13,738375	0,427717	-0,599221	-2,855903	-5,965484	-1,348071	-2,397430	13,076378	0,093935	-0,027137	-4,867584	-1,309639	6,364464	0,427717	0,093935	-0,027137	-4,867584	-1,309639	6,364464	0,427717
10:31:14,14	0,491984	3,500000	-0,131986	0,116966	0,308995	0,001027	0,094387	-0,025799	-4,869194	0,703174	13,756148	0,461476	-0,602107	-2,857349	-5,966610	-1,375433	-2,382467	13,057730	0,094387	-0,025799	-4,869194	-1,322054	6,346776	0,461476	0,094387	-0,025799	-4,869194	-1,322054	6,346776	0,461476
10:31:14,19	0,491984	3,500000	-0,131986	0,116966	0,308995	0,001027	0,097082	-0,024023	-4,870320	0,610071	13,865123	0,442827	-0,598557	-2,859119	-5,963894	-1,389278	-2,356002	13,042883	0,097082	-0,024023	-4,870320	-1,275698	6,244175	0,442827	0,097082	-0,024023	-4,870320	-1,275698	6,244175	0,442827
10:31:14,24	0,491984	3,500000	-0,131986	0,116966	0,308995	0,001027	0,096840	-0,027982	-4,867604	0,831968	13,827331	0,427980	-0,599088	-2,855685	-5,962734	-1,350716	-2,373016	13,031963	0,096840	-0,027982	-4,867604	-1,364630	6,225358	0,427980	0,096840	-0,027982	-4,867604	-1,364630	6,225358	0,427980
10:31:14,29	0,491984	3,500000	-0,131986	0,116966	0,308995	0,001027	0,094132	-0,025805	-4,866444	0,723300	13,728387	0,417060	-0,602038	-2,853856	-5,960006	-1,365182	-2,327344	13,065593	0,094132	-0,025805	-4,866444	-1,302389	6,339037	0,417060	0,094132	-0,025805	-4,866444	-1,302389	6,339037	0,417060
10:31:14,34	0,491984	3,500000	-0,131986	0,116966	0,308995	0,001027	0,094023	-0,022336	-4,863717	0,575223	13,687361	0,450690	-0,600228	-2,856034	-5,963246	-1,367320	-2,398398	13,050764	0,094023	-0,022336	-4,863717	-1,178135	6,306559	0,450690	0,094023	-0,022336	-4,863717	-1,178135	6,306559	0,450690
10:31:14,39	0,491984	3,500000	-0,131986	0,116966	0,308995	0,001027	0,095004	-0,024992	-4,866956	0,650766	13,772049	0,435861	-0,598211	-2,856142	-5,962898	-1,358799	-2,347699	13,072610	0,095004	-0,024992	-4,866956	-1,311141	6,314239	0,435861	0,095004	-0,024992	-4,866956	-1,311141	6,314239	0,435861
10:31:14,44	0,491984	3,500000	-0,131986	0,116966	0,308995	0,001027	0,094090	-0,026793	-4,866608	0,792555	13,706529	0,457707	-0,597941	-2,856049	-5,961546	-1,375367	-2,339254	13,071481	0,094090	-0,026793	-4,866608	-1,310685	6,320499	0,457707	0,094090	-0,026793	-4,866608	-1,310685	6,320499	0,457707
10:31:14,49	0,491984	3,500000	-0,131986	0,116966	0,308995	0,001027	0,093873	-0,026981	-4,865256	0,801351	13,676712	0,456578	-0,599119	-2,856893	-5,961947	-1,373356	-2,356669	13,051437	0,093873	-0,026981	-4,865256	-1,316632	6,307660	0,456578	0,093873	-0,026981	-4,865256	-1,316632	6,307660	0,456578
10:31:14,54	0,491984	3,500000	-0,131986	0,116966	0,308995	0,001027	0,095194	-0,026382	-4,865657	0,756153	13,755836	0,436534	-0,598294	-2,854694	-5,960983	-1,401760	-2,335552	13,070456	0,095194	-0,026382	-4,865657	-1,314848	6,283112	0,436534	0,095194	-0,026382	-4,865657	-1,314848	6,283112	0,436534
10:31:14,59	0,491984	3,500000	-0,131986	0,116966	0,308995	0,001027	0,092876	-0,025997	-4,864693	0,740217	13,600165	0,455554	-0,599240	-2,858132	-5,961605	-1,377009	-2,380981	13,070471	0,092876	-0,025997	-4,864693	-1,300559	6,309370	0,455554	0,092876	-0,025997	-4,864693	-1,300559	6,309370	0,455554
10:31:14,64	0,491984	3,500000	-0,131986	0,116966	0,308995	0,001027	0,096327	-0,026897	-4,865315	0,760029	13,823743	0,455568	-0,600256	-2,860180	-5,962316	-1,365733	-2,344720	13,056127	0,096327	-0,026897	-4,865315	-1,351366	6,262080	0,455568	0,096327	-0,026897	-4,865315	-1,351366	6,262080	0,455568
10:31:14,69	0,491984	3,500000	-0,131986	0,116966	0,308995	0,001027	0,098608	-0,027041	-4,866026	0,804553	13,934018	0,441224	-0,599732	-2,857985	-5,960761	-1,383970	-2,363613	13,079404	0,098608	-0,027041	-4,866026	-1,318137	6,193255	0,441224	0,098608	-0,027041	-4,866026	-1,318137	6,193255	0,441224
10:31:14,74	0,491984	3,500000	-0,131986	0,116966	0,308995	0,001027	0,096446	-0,026397	-4,864471	0,745601	13,815228	0,464501	-0,596836	-2,856755	-5,961560	-1,406870	-2,354222	13,066574	0,096446	-0,026397	-4,864471	-1,326560	6,244210	0,464501	0,096446	-0,026397	-4,864471	-1,326560	6,244210	0,464501
10:31:14,79	0,491984	3,500000	-0,131986	0,116966	0,308995	0,001027	0,093932	-0,028290	-4,865270	0,840747	13,659991	0,451672	-0,599724	-2,853608	-5,960027	-1,392553	-2,308747	13,052384	0,093932	-0,028290	-4,865270	-1,380056	6,286293	0,451672	0,093932	-0,028290	-4,865270	-1,380056	6,286293	0,451672
10:31:14,84	0,491984	3,500000	-0,131986	0,116966	0,308995	0,001027	0,092651	-0,024216	-4,863737	0,675391	13,583028	0,437481	-0,602667	-2,856158	-5,957278	-1,398347	-2,311482	13,083712	0,092651	-0,024216	-4,863737	-1,225529	6,309908	0,437481	0,092651	-0,024216	-4,863737	-1,225529	6,309908	0,437481
10:31:14,89	0,491984	3,500000	-0,131986	0,116966	0,308995	0,001027	0,096331	-0,022942	-4,860988	0,603925	13,770724	0,468809	-0,599737	-2,854391	-5,961581	-1,390385	-2,331455	13,047616	0,096331	-0,022942	-4,860988	-1,197058	6,208745	0,468809	0,096331	-0,022942	-4,860988	-1,197058	6,208745	0,468809
10:31:14,94	0,491984	3,500000	-0,131986	0,116966	0,308995	0,001027	0,093336	-0,024596	-4,865291	0,676574	13,631865	0,432713	-0,599663	-2,856874	-5,956610	-1,361522	-2,365266	13,035588	0,093336	-0,024596	-4,865291	-1,254184	6,304995	0,432713	0,093336	-0,024596	-4,865291	-1,254184	6,304995	0,432713
10:31:14,99	0,491984	3,500000	-0,131986	0,116966	0,308995	0,001027	0,095449	-0,025901	-4,860320	0,729611	13,783659	0,420685	-0,601460	-2,862312	-5,959588	-1,386644	-2,345699	13,068661	0,095449	-0,025901	-4,860320	-1,303630	6,290893	0,420685	0,095449	-0,025901	-4,860320	-1,303630	6,290893	0,420685
10:31:15,04	0,491984	3,500000	-0,131986	0,116966	0,308995	0,001027	0,101057	-0,027064	-4,863298	0,794488	14,043723	0,453758	-0,598279	-2,855623	-5,958057	-1,379426	-2,404358	13,064089	0,101057	-0,027064	-4,863298	-1,330072	6,110748	0,453758	0,101057	-0,027064	-4,863298	-1,330072	6,110748	0,453758
10:31:15,09	0,491984	3,500000	-0,131986	0,116966	0,308995	0,001027	0,093674	-0,026475	-4,861768	0,716633	13,695374	0,449186	-0,597365	-2,857414	-5,958446	-1,381184	-2,374192	13,053896	0,093674	-0,026475	-4,861768	-1,361636	6,341983	0,449186	0,093674	-0,026475	-4,861768	-1,361636	6,341983	0,449186
10:31:15,14	0,491984	3,500000	-0,131986	0,116966	0,308995	0,001027	0,094768	-0,028162	-4,862156	0,829595	13,735664	0,438993	-0,600296	-2,861228	-5,957663	-1,387071	-2,373728	13,047578	0,094768	-0,028162	-4,862156	-1,381093	6,296384	0,438993	0,094768	-0,028162	-4,862156	-1,381093	6,296384	0,438993
10:31:15,19	0,491984	3,500000	-0,131986	0,116966	0,308995	0,001027	0,099536	-0,027530	-4,861373	0,794203	13,978287	0,432675	-0,601444	-2,858793	-5,960014	-1,381999	-2,320019	13,036304	0,099536	-0,027530	-4,861373	-1,366893	6,164693	0,432675	0,099536	-0,027530	-4,861373	-1,366893	6,164693	0,432675
10:31:15,24	0,491984	3,500000	-0,131986	0,116966	0,308995	0,001027	0,098001	-0,025319	-4,863724	0,728262	13,875985	0,421401	-0,598202	-2,856677	-5,957083	-1,367934	-2,351591	13,054831	0,098001	-0,025319	-4,863724	-1,259243	6,182918	0,421401	0,098001	-0,025319	-4,863724	-1,259243	6,182918	0,421401
10:31:15,29	0,491984	3,500000	-0,131986	0,116966	0,308995	0,001027	0,094548	-0,027068	-4,860793	0,798921	13,724389	0,439928	-0,598240	-2,856268	-5,960658	-1,378034	-2,353070	13,047023	0,094548	-0,027068	-4,860793	-1,325912	6,302393	0,439928	0,094548	-0,027068	-4,860793	-1,325912	6,302393	0,439928
10:31:15,34	0,491984	3,500000	-0,131986	0,116966	0,308995	0,001027	0,094213	-0,026831	-4,864369	0,780267	13,698960	0,432120	-0,597461	-2,858652	-5,956596	-1,377007	-2,338558	13,048824	0,094213	-0,026831	-4,864369	-1,325963	6,303264	0,432120	0,094213	-0,026831	-4,864369	-1,325963	6,303264	0,432120
10:31:15,39	0,491984	3,500000	-0,131986	0,116966	0,308995	0,001027	0,095888	-0,028698	-4,860306	0,890433	13,779708	0,433921	-0,601512	-2,855755	-5,956497	-1,396294	-2,349194	13,087112	0,095888	-0,028698	-4,860306	-1,362358	6,252503	0,433921	0,095888	-0,028698	-4,860306	-1,362358	6,252503	0,433921
10:31:15,44	0,491984	3,500000	-0,131986	0,116966	0,308995	0,001027	0,095405	-0,023740	-4,860207	0,613786	13,743188	0,472209	-0,597398	-2,851886	-5,959475	-1,318118	-2,338960	13,099424	0,095405	-0,023740	-4,860207	-1,249837	6,253927	0,472209	0,095405	-0,023740	-4,860207	-1,249837	6,253927	0,472209
10:31:15,49	0,491984	3,500000	-0,131986	0,116966	0,308995	0,001027	0,089997	-0,025369	-4,863186	0,746419	13,524590	0,484521	-0,598239	-2,858189	-5,953174	-1,403303	-2,318886	13,096028	0,089997	-0,025369	-4,863186	-1,245041	6,459808	0,484521	0,089997	-0,025369	-4,863186	-1,245041	6,459808	0,484521
10:31:15,54	0,491984	3,500000	-0,131986	0,116966	0,308995	0,001027	0,095876	-0,027792	-4,856885	0,847208	13,746479	0,481125	-0,596794	-2,858774	-5,959205	-1,399049	-2,344297	13,079622	0,095876	-0,027792	-4,856885	-1,334460	6,220208	0,481125	0,095876	-0,027792	-4,856885	-1,334460	6,220208	0,481125
10:31:15,59	0,491984	3,500000	-0,131986	0,116966	0,308995	0,001027	0,095659	-0,029336	-4,862915	0,907618	13,751606	0,464720	-0,600322	-2,859346	-5,954181	-1,400971	-2,373737	13,045876	0,095659	-0,029336	-4,862915	-1,395256	6,242339	0,464720	0,095659	-0,029336	-4,862915	-1,395256	6,242339	0,464720
10:31:15,64	0,491984	3,500000	-0,131986	0,116966	0,308995	0,001027	0,097919	-0,026567	-4,857891	0,737151	13,882153	0,430973	-0,601467	-2,859022	-5,955723	-1,394166	-2,332814	13,062441	0,097919	-0,026567	-4,857891	-1,348323	6,195518	0,430973	0,097919	-0,026567	-4,857891	-1,348323	6,195518	0,430973
10:31:15,69	0,491984	3,500000	-0,131986	0,116966	0,308995	0,001027	0,098211	-0,025413	-4,859433	0,716004	13,882794	0,447538	-0,601443	-2,858391	-5,959583	-1,363078	-2,355636	13,083218	0,098211	-0,025413	-4,859433	-1,278909	6,173200	0,447538	0,098211	-0,025413	-4,859433	-1,278909	6,173200	0,447538
10:31:15,74	0,491984	3,500000	-0,131986	0,116966	0,308995	0,001027	0,097653	-0,025119	-4,863293	0,696483	13,892084	0,468315	-0,600210	-2,857157	-5,957083	-1,381773	-2,371114	13,064023	0,097653	-0,025119	-4,863293	-1,275331	6,226334	0,468315	0,097653	-0,025119	-4,863293	-1,275331	6,226334	0,468315
10:31:15,79	0,491984	3,500000	-0,131986	0,116966	0,308995	0,001027	0,095967	-0,025569	-4,860793	0,697169	13,795992	0,449121	-0,601964	-2,857864	-5,959044	-1,408823	-2,339100	13,056019	0,095967	-0,025569	-4,860793	-1,310028	6,262547	0,449121	0,095967	-0,025569	-4,860793	-1,310028	6,262547	0,449121
10:31:15,84	0,491984	3,500000	-0,131986	0,116966	0,308995	0,001027	0,097456	-0,024404	-4,862755	0,650758	13,833988	0,441116	-0,601545	-2,859865	-5,956937	-1,426083	-2,362054	13,013981	0,097456	-0,024404	-4,862755	-1,264939	6,183655	0,441116	0,097456	-0,024404	-4,862755	-1,264939	6,183655	0,441116
10:31:15,90	0,491984	3,500000	-0,131986	0,116966	0,308995	0,001027	0,098980	-0,025767	-4,860647	0,693138	13,909764	0,399078	-0,597370	-2,856024	-5,957256	-1,380636	-2,364447	13,092446	0,098980	-0,025767	-4,860647	-1,329573	6,139798	0,399078	0,098980	-0,025767	-4,860647	-1,329573	6,139798	0,399078
10:31:15,95	0,491984	3,500000	-0,131986	0,116966	0,308995	0,001027	0,095962	-0,027887	-4,859813	0,844917	13,787365	0,445487	-0,599694	-2,858063	-5,957272	-1,378478	-2,353814	13,062998	0,095962	-0,027887	-4,859813	-1,344222	6,254310	0,445487	0,095962	-0,027887	-4,859813	-1,344222	6,254310	0,445487
10:31:16,00	0,491984	3,500000	-0,131986	0,116966	0,308995	0,001027	0,096494	-0,026469	-4,860982	0,760580	13,817599	0,448096	-0,597537	-2,856404	-6,023725	-1,300011	-2,473364	13,041276	0,096494	-0,026469	-4,860982	-1,317238	6,242785	0,448096	0,096494	-0,026469	-4,860982	-1,317238	6,242785	0,448096
10:31:16,05	0,492020	3,499984	-0,130983	0,116976	0,308989	0,001013	0,093979	-0,027507	-4,927436	0,750273	13,814526	0,426373	-0,594383	-2,868042	-6,529389	-0,547961	-3,205639	13,084032	0,093979	-0,027507	-4,927436	-1,409053	6,437172	0,426373	0,093979	-0,027507	-4,927436	-1,409053	6,437172	0,426373
10:31:16,10	0,492020	3,499984	-0,130983	0,116976	0,308989	0,001013	0,102481	-0,036058	-5,433099	0,936743	15,274035	0,469130	-0,595080	-2,868449	-6,530963	-0,589434	-3,225704	13,082171	0,102481	-0,036058	-5,433099	-1,893778	7,229315	0,469130	0,102481	-0,036058	-5,433099	-1,893778	7,229315	0,469130
10:31:16,15	0,492020	3,499984	-0,130983	0,116976	0,308989	0,001013	0,103182	-0,035658	-5,434674	0,877847	15,284604	0,467268	-0,602167	-2,872846	-6,528253	-0,614693	-3,229363	13,071519	0,103182	-0,035658	-5,434674	-1,921300	7,184854	0,467268	0,103182	-0,035658	-5,434674	-1,921300	7,184854	0,467268
10:31:16,20	0,492020	3,499984	-0,130983	0,116976	0,308989	0,001013	0,110533	-0,031719	-5,431963	0,657218	15,646843	0,456616	-0,600002	-2,870650	-6,528044	-0,618327	-3,187227	13,100935	0,110533	-0,031719	-5,431963	-1,832714	6,969990	0,456616	0,110533	-0,031719	-5,431963	-1,832714	6,969990	0,456616
10:31:16,25	0,492020	3,499984	-0,130983	0,116976	0,308989	0,001013	0,107549	-0,032496	-5,431755	0,732286	15,467463	0,486032	-0,598586	-2,870153	-6,527076	-0,585453	-3,235609	13,076166	0,107549	-0,032496	-5,431755	-1,818626	7,024851	0,486032	0,107549	-0,032496	-5,431755	-1,818626	7,024851	0,486032
10:31:16,30	0,492020	3,499984	-0,130983	0,116976	0,308989	0,001013	0,106411	-0,033474	-5,430787	0,757675	15,460927	0,461263	-0,597315	-2,868196	-6,527082	-0,609317	-3,219736	13,091969	0,106411	-0,033474	-5,430787	-1,870004	7,107677	0,461263	0,106411	-0,033474	-5,430787	-1,870004	7,107677	0,461263
10:31:16,35	0,492020	3,499984	-0,130983	0,116976	0,308989	0,001013	0,104080	-0,033596	-5,430792	0,765831	15,311110	0,477066	-0,598650	-2,867746	-6,527104	-0,625796	-3,187077	13,078498	0,104080	-0,033596	-5,430792	-1,871421	7,140847	0,477066	0,104080	-0,033596	-5,430792	-1,871421	7,140847	0,477066
10:31:16,40	0,492020	3,499984	-0,130983	0,116976	0,308989	0,001013	0,104358	-0,032215	-5,430814	0,714062	15,294990	0,463595	-0,599911	-2,868429	-6,529053	-0,657279	-3,197993	13,089029	0,104358	-0,032215	-5,430814	-1,814780	7,102867	0,463595	0,104358	-0,032215	-5,430814	-1,814780	7,102867	0,463595
10:31:16,45	0,492020	3,499984	-0,130983	0,116976	0,308989	0,001013	0,105580	-0,031464	-5,432763	0,649835	15,336690	0,474126	-0,599810	-2,866647	-6,524379	-0,614885	-3,197990	13,086031	0,105580	-0,031464	-5,432763	-1,820084	7,048695	0,474126	0,105580	-0,031464	-5,432763	-1,820084	7,048695	0,474126
10:31:16,50	0,492020	3,499984	-0,130983	0,116976	0,308989	0,001013	0,103987	-0,030660	-5,428089	0,629253	15,290567	0,471128	-0,593696	-2,869788	-6,524671	-0,666498	-3,167158	13,087106	0,103987	-0,030660	-5,428089	-1,777592	7,127622	0,471128	0,103987	-0,030660	-5,428089	-1,777592	7,127622	0,471128
10:31:16,55	0,492020	3,499984	-0,130983	0,116976	0,308989	0,001013	0,103650	-0,037526	-5,428381	0,987181	15,212933	0,472203	-0,595813	-2,872838	-6,525096	-0,623755	-3,173258	13,128307	0,103650	-0,037526	-5,428381	-1,958647	7,076437	0,472203	0,103650	-0,037526	-5,428381	-1,958647	7,076437	0,472203
10:31:16,60	0,492020	3,499984	-0,130983	0,116976	0,308989	0,001013	0,107349	-0,037217	-5,428806	0,987187	15,445366	0,513404	-0,597545	-2,869547	-6,524763	-0,673853	-3,162939	13,107335	0,107349	-0,037217	-5,428806	-1,934362	7,018471	0,513404	0,107349	-0,037217	-5,428806	-1,934362	7,018471	0,513404
10:31:16,65	0,492020	3,499984	-0,130983	0,116976	0,308989	0,001013	0,105365	-0,034073	-5,428473	0,807557	15,293647	0,492432	-0,592230	-2,871124	-6,526571	-0,636904	-3,250730	13,115618	0,105365	-0,034073	-5,428473	-1,867144	7,022505	0,492432	0,105365	-0,034073	-5,428473	-1,867144	7,022505	0,492432
10:31:16,70	0,492020	3,499984	-0,130983	0,116976	0,308989	0,001013	0,104074	-0,039463	-5,430281	1,030319	15,302393	0,500716	-0,595746	-2,868820	-6,525173	-0,647557	-3,203432	13,062830	0,104074	-0,039463	-5,430281	-2,067551	7,132618	0,500716	0,104074	-0,039463	-5,430281	-2,067551	7,132618	0,500716
10:31:16,75	0,492020	3,499984	-0,130983	0,116976	0,308989	0,001013	0,103835	-0,035267	-5,428884	0,847735	15,257137	0,447928	-0,595709	-2,869671	-6,526708	-0,646258	-3,148257	13,084779	0,103835	-0,035267	-5,428884	-1,920709	7,106053	0,447928	0,103835	-0,035267	-5,428884	-1,920709	7,106053	0,447928
10:31:16,80	0,492020	3,499984	-0,130983	0,116976	0,308989	0,001013	0,104554	-0,035725	-5,430418	0,919974	15,268051	0,469876	-0,599584	-2,870220	-6,525644	-0,653935	-3,197506	13,085516	0,104554	-0,035725	-5,430418	-1,884409	7,060543	0,469876	0,104554	-0,035725	-5,430418	-1,884409	7,060543	0,469876
10:31:16,85	0,492020	3,499984	-0,130983	0,116976	0,308989	0,001013	0,106967	-0,032643	-5,429355	0,713235	15,411503	0,470613	-0,595735	-2,870773	-6,521639	-0,656538	-3,183695	13,104722	0,106967	-0,032643	-5,429355	-1,849232	7,014574	0,470613	0,106967	-0,032643	-5,429355	-1,849232	7,014574	0,470613
10:31:16,90	0,492020	3,499984	-0,130983	0,116976	0,308989	0,001013	0,105522	-0,036253	-5,425349	0,911595	15,327201	0,489820	-0,598058	-2,871189	-6,527851	-0,636097	-3,166797	13,103526	0,105522	-0,036253	-5,425349	-1,934229	7,043708	0,489820	0,105522	-0,036253	-5,425349	-1,934229	7,043708	0,489820
10:31:16,95	0,492020	3,499984	-0,130983	0,116976	0,308989	0,001013	0,107044	-0,034449	-5,431562	0,842660	15,415581	0,488623	-0,599306	-2,870910	-6,523603	-0,668362	-3,193854	13,090541	0,107044	-0,034449	-5,431562	-1,861578	7,012637	0,488623	0,107044	-0,034449	-5,431562	-1,861578	7,012637	0,488623
10:31:17,00	0,492020	3,499984	-0,130983	0,116976	0,308989	0,001013	0,107426	-0,033228	-5,427313	0,739618	15,421044	0,475638	-0,596867	-2,871996	-6,524366	-0,639534	-3,171975	13,081980	0,107426	-0,033228	-5,427313	-1,868792	6,988094	0,475638	0,107426	-0,033228	-5,427313	-1,868792	6,988094	0,475638
10:31:17,05	0,492020	3,499984	-0,130983	0,116976	0,308989	0,001013	0,107147	-0,035884	-5,428076	0,911083	15,420534	0,467077	-0,596290	-2,871631	-6,526676	-0,632356	-3,184391	13,107294	0,107147	-0,035884	-5,428076	-1,905811	7,009528	0,467077	0,107147	-0,035884	-5,428076	-1,905811	7,009528	0,467077
10:31:17,10	0,492020	3,499984	-0,130983	0,116976	0,308989	0,001013	0,106543	-0,036202	-5,430386	0,920430	15,401556	0,492391	-0,595785	-2,869292	-6,526114	-0,614739	-3,145188	13,081812	0,106543	-0,036202	-5,430386	-1,921388	7,037955	0,492391	0,106543	-0,036202	-5,430386	-1,921388	7,037955	0,492391
10:31:17,15	0,492020	3,499984	-0,130983	0,116976	0,308989	0,001013	0,104264	-0,035469	-5,429824	0,925089	15,278722	0,466909	-0,598682	-2,870506	-6,525553	-0,649580	-3,193366	13,072337	0,104264	-0,035469	-5,429824	-1,859212	7,093995	0,466909	0,104264	-0,035469	-5,429824	-1,859212	7,093995	0,466909
10:31:17,20	0,492020	3,499984	-0,130983	0,116976	0,308989	0,001013	0,106764	-0,033567	-5,429263	0,767029	15,402639	0,457434	-0,598132	-2,868548	-6,524391	-0,674912	-3,157124	13,092817	0,106764	-0,033567	-5,429263	-1,867947	7,021660	0,457434	0,106764	-0,033567	-5,429263	-1,867947	7,021660	0,457434
10:31:17,25	0,492020	3,499984	-0,130983	0,116976	0,308989	0,001013	0,104794	-0,033065	-5,428101	0,759651	15,260119	0,477914	-0,596144	-2,868206	-6,524179	-0,659238	-3,164309	13,104804	0,104794	-0,033065	-5,428101	-1,835927	7,033816	0,477914	0,104794	-0,033065	-5,428101	-1,835927	7,033816	0,477914
10:31:17,30	0,492020	3,499984	-0,130983	0,116976	0,308989	0,001013	0,103504	-0,034615	-5,427889	0,841877	15,210200	0,489901	-0,598056	-2,868865	-6,523593	-0,630760	-3,189538	13,090806	0,103504	-0,034615	-5,427889	-1,875393	7,085171	0,489901	0,103504	-0,034615	-5,427889	-1,875393	7,085171	0,489901
10:31:17,35	0,492020	3,499984	-0,130983	0,116976	0,308989	0,001013	0,105030	-0,033288	-5,427303	0,765285	15,326839	0,475903	-0,599314	-2,865465	-6,525167	-0,655023	-3,187704	13,102049	0,105030	-0,033288	-5,427303	-1,847849	7,082005	0,475903	0,105030	-0,033288	-5,427303	-1,847849	7,082005	0,475903
10:31:17,40	0,492020	3,499984	-0,130983	0,116976	0,308989	0,001013	0,102715	-0,030500	-5,428877	0,609735	15,184517	0,487146	-0,596370	-2,869820	-6,521264	-0,674800	-3,187576	13,104589	0,102715	-0,030500	-5,428877	-1,784494	7,121428	0,487146	0,102715	-0,030500	-5,428877	-1,784494	7,121428	0,487146
10:31:17,45	0,492020	3,499984	-0,130983	0,116976	0,308989	0,001013	0,105014	-0,035226	-5,424974	0,845728	15,286908	0,489686	-0,599562	-2,871061	-6,518853	-0,671754	-3,164851	13,076435	0,105014	-0,035226	-5,424974	-1,919520	7,043296	0,489686	0,105014	-0,035226	-5,424974	-1,919520	7,043296	0,489686
10:31:17,50	0,492020	3,499984	-0,130983	0,116976	0,308989	0,001013	0,107685	-0,033082	-5,422564	0,755453	15,417074	0,461532	-0,599985	-2,872154	-6,524787	-0,630026	-3,151877	13,124211	0,107685	-0,033082	-5,422564	-1,841505	6,963790	0,461532	0,107685	-0,033082	-5,422564	-1,841505	6,963790	0,461532
10:31:17,55	0,492020	3,499984	-0,130983	0,116976	0,308989	0,001013	0,108842	-0,033262	-5,428497	0,796924	15,506907	0,509308	-0,598738	-2,871145	-6,520136	-0,697697	-3,167228	13,065423	0,108842	-0,033262	-5,428497	-1,814182	6,962771	0,509308	0,108842	-0,033262	-5,428497	-1,814182	6,962771	0,509308
10:31:17,60	0,492020	3,499984	-0,130983	0,116976	0,308989	0,001013	0,106192	-0,032501	-5,424211	0,716212	15,329885	0,484649	-0,594610	-2,868005	-6,520913	-0,683538	-3,172950	13,066747	0,106192	-0,032501	-5,424211	-1,835113	6,993814	0,484649	0,106192	-0,032501	-5,424211	-1,835113	6,993814	0,484649
10:31:17,65	0,492020	3,499984	-0,130983	0,116976	0,308989	0,001013	0,102562	-0,035843	-5,424624	0,886113	15,144494	0,451844	-0,599127	-2,871661	-6,519664	-0,703057	-3,145384	13,089973	0,102562	-0,035843	-5,424624	-1,927574	7,093409	0,451844	0,102562	-0,035843	-5,424624	-1,927574	7,093409	0,451844
10:31:17,70	0,492020	3,499984	-0,130983	0,116976	0,308989	0,001013	0,107987	-0,033759	-5,423375	0,791848	15,395925	0,475070	-0,596891	-2,867436	-6,520499	-0,646907	-3,168876	13,085320	0,107987	-0,033759	-5,423375	-1,858229	6,918951	0,475070	0,107987	-0,033759	-5,423375	-1,858229	6,918951	0,475070
10:31:17,75	0,492020	3,499984	-0,130983	0,116976	0,308989	0,001013	0,103210	-0,033583	-5,424210	0,790438	15,207889	0,470417	-0,596388	-2,868845	-6,520908	-0,698858	-3,145487	13,081884	0,103210	-0,033583	-5,424210	-1,845841	7,105917	0,470417	0,103210	-0,033583	-5,424210	-1,845841	7,105917	0,470417
10:31:17,80	0,492020	3,499984	-0,130983	0,116976	0,308989	0,001013	0,104179	-0,034723	-5,424618	0,843997	15,201592	0,466981	-0,597433	-2,868730	-6,521781	-0,696828	-3,162781	13,085311	0,104179	-0,034723	-5,424618	-1,881772	7,023552	0,466981	0,104179	-0,034723	-5,424618	-1,881772	7,023552	0,466981
10:31:17,85	0,492020	3,499984	-0,130983	0,116976	0,308989	0,001013	0,104601	-0,033761	-5,425491	0,779984	15,233960	0,470408	-0,594645	-2,868572	-6,518032	-0,665401	-3,151824	13,093657	0,104601	-0,033761	-5,425491	-1,870227	7,022764	0,470408	0,104601	-0,033761	-5,425491	-1,870227	7,022764	0,470408
10:31:17,90	0,492020	3,499984	-0,130983	0,116976	0,308989	0,001013	0,103071	-0,036096	-5,421742	0,926636	15,176114	0,478754	-0,595769	-2,869518	-6,521300	-0,673272	-3,190315	13,056205	0,103071	-0,036096	-5,421742	-1,906916	7,085060	0,478754	0,103071	-0,036096	-5,421742	-1,906916	7,085060	0,478754
10:31:17,95	0,492020	3,499984	-0,130983	0,116976	0,308989	0,001013	0,107315	-0,033862	-5,426506	0,786653	15,412298	0,509526	-0,598702	-2,871130	-6,522796	-0,663871	-3,180192	13,124429	0,107315	-0,033862	-5,426506	-1,871512	6,988110	0,509526	0,107315	-0,033862	-5,426506	-1,871512	6,988110	0,509526
10:31:18,00	0,492020	3,499984	-0,130983	0,116976	0,308989	0,001013	0,107315	-0,033862	-5,426506	0,786653	15,412298	0,509526	-0,596646	-2,872137	-6,521918	-0,672066	-3,191586	13,081829	0,107315	-0,033862	-5,426506	-1,871512	6,988110	0,509526	0,107315	-0,033862	-5,426506	-1,871512	6,988110	0,509526
10:31:18,05	0,492020	3,499984	-0,130983	0,116976	0,308989	0,001013	0,107159	-0,036146	-5,425628	0,891472	15,402794	0,466926	-0,600502	-2,868122	-6,520101	-0,684081	-3,159383	13,123798	0,107159	-0,036146	-5,425628	-1,946010	6,990840	0,466926	0,107159	-0,036146	-5,425628	-1,946010	6,990840	0,466926
10:31:18,11	0,492020	3,499984	-0,130983	0,116976	0,308989	0,001013	0,105610	-0,030799	-5,423811	0,635284	15,295766	0,508895	-0,597592	-2,868746	-6,520114	-0,686635	-3,211515	13,098348	0,105610	-0,030799	-5,423811	-1,782422	7,005368	0,508895	0,105610	-0,030799	-5,423811	-1,782422	7,005368	0,508895
10:31:18,16	0,492020	3,499984	-0,130983	0,116976	0,308989	0,001013	0,104694	-0,033631	-5,423824	0,736144	15,271994	0,483445	-0,595176	-2,872466	-6,517763	-0,686793	-3,173162	13,098013	0,104694	-0,033631	-5,423824	-1,903906	7,053493	0,483445	0,104694	-0,033631	-5,423824	-1,903906	7,053493	0,483445
10:31:18,21	0,492020	3,499984	-0,130983	0,116976	0,308989	0,001013	0,106708	-0,037584	-5,421473	0,974799	15,357411	0,483110	-0,595034	-2,869503	-6,684319	-0,215866	-3,392092	13,091069	0,106708	-0,037584	-5,421473	-1,975506	6,980808	0,483110	0,106708	-0,037584	-5,421473	-1,975506	6,980808	0,483110
10:31:18,26	0,492020	3,499997	-0,129989	0,116976	0,308989	0,001013	0,104071	-0,036225	-5,588030	0,950013	15,737570	0,476166	-0,596133	-2,876036	-7,093771	0,223281	-3,902384	13,114701	0,104071	-0,036225	-5,588030	-1,893636	7,567996	0,476166	0,104071	-0,036225	-5,588030	-1,893636	7,567996	0,476166
10:31:18,31	0,492020	3,499997	-0,129989	0,116976	0,308989	0,001013	0,110279	-0,038539	-5,997481	0,848013	16,695857	0,499798	-0,598089	-2,882542	-7,092831	0,199125	-3,869354	13,138358	0,110279	-0,038539	-5,997481	-2,177321	8,038937	0,499798	0,110279	-0,038539	-5,997481	-2,177321	8,038937	0,499798
10:31:18,36	0,492020	3,499997	-0,129989	0,116976	0,308989	0,001013	0,116891	-0,040098	-5,996542	0,945594	17,002231	0,523455	-0,598559	-2,880626	-7,092218	0,168333	-3,878506	13,123676	0,116891	-0,040098	-5,996542	-2,202101	7,826290	0,523455	0,116891	-0,040098	-5,996542	-2,202101	7,826290	0,523455
10:31:18,41	0,492020	3,499997	-0,129989	0,116976	0,308989	0,001013	0,115467	-0,038733	-5,995928	0,851291	16,906077	0,508773	-0,596824	-2,882671	-7,093391	0,141768	-3,857161	13,115653	0,115467	-0,038733	-5,995928	-2,189249	7,841944	0,508773	0,115467	-0,038733	-5,995928	-2,189249	7,841944	0,508773
10:31:18,46	0,492020	3,499997	-0,129989	0,116976	0,308989	0,001013	0,116370	-0,041258	-5,997101	0,987813	16,919371	0,500750	-0,595076	-2,883139	-7,093759	0,145336	-3,887742	13,134474	0,116370	-0,041258	-5,997101	-2,250968	7,784328	0,500750	0,116370	-0,041258	-5,997101	-2,250968	7,784328	0,500750
10:31:18,51	0,492020	3,499997	-0,129989	0,116976	0,308989	0,001013	0,115902	-0,043007	-5,997470	1,054026	16,913416	0,519571	-0,596176	-2,884539	-7,090693	0,156264	-3,866199	13,064956	0,115902	-0,043007	-5,997470	-2,322000	7,815110	0,519571	0,115902	-0,043007	-5,997470	-2,322000	7,815110	0,519571
10:31:18,56	0,492020	3,499997	-0,129989	0,116976	0,308989	0,001013	0,117664	-0,042754	-5,994403	1,064996	17,003716	0,450053	-0,595560	-2,884354	-7,091278	0,098727	-3,847560	13,096916	0,117664	-0,042754	-5,994403	-2,291177	7,767118	0,450053	0,117664	-0,042754	-5,994403	-2,291177	7,767118	0,450053
10:31:18,61	0,492020	3,499997	-0,129989	0,116976	0,308989	0,001013	0,117196	-0,043194	-5,994988	1,075277	16,920232	0,482014	-0,597775	-2,879843	-7,088989	0,107469	-3,839113	13,150499	0,117196	-0,043194	-5,994988	-2,315477	7,720371	0,482014	0,117196	-0,043194	-5,994988	-2,315477	7,720371	0,482014
10:31:18,66	0,492020	3,499997	-0,129989	0,116976	0,308989	0,001013	0,114396	-0,039021	-5,992699	0,869964	16,778001	0,535596	-0,596220	-2,884024	-7,089133	0,141725	-3,882366	13,083087	0,114396	-0,039021	-5,992699	-2,193206	7,797907	0,535596	0,114396	-0,039021	-5,992699	-2,193206	7,797907	0,535596
10:31:18,71	0,492020	3,499997	-0,129989	0,116976	0,308989	0,001013	0,117240	-0,042458	-5,992843	1,028340	16,977189	0,468185	-0,597954	-2,883398	-7,091833	0,155552	-3,848566	13,109690	0,117240	-0,042458	-5,992843	-2,304606	7,773832	0,468185	0,117240	-0,042458	-5,992843	-2,304606	7,773832	0,468185
10:31:18,76	0,492020	3,499997	-0,129989	0,116976	0,308989	0,001013	0,117565	-0,040643	-5,995543	0,970159	16,989139	0,494787	-0,596702	-2,881546	-7,088962	0,146932	-3,843437	13,149871	0,117565	-0,040643	-5,995543	-2,220331	7,760307	0,494787	0,117565	-0,040643	-5,995543	-2,220331	7,760307	0,494787
10:31:18,81	0,492020	3,499997	-0,129989	0,116976	0,308989	0,001013	0,115335	-0,040802	-5,992673	0,978558	16,863154	0,534968	-0,596907	-2,881459	-7,087995	0,090921	-3,850610	13,093886	0,115335	-0,040802	-5,992673	-2,224412	7,809369	0,534968	0,115335	-0,040802	-5,992673	-2,224412	7,809369	0,534968
10:31:18,86	0,492020	3,499997	-0,129989	0,116976	0,308989	0,001013	0,115363	-0,040581	-5,991705	0,932843	16,819672	0,478983	-0,596818	-2,879648	-7,090682	0,155879	-3,883220	13,108629	0,115363	-0,040581	-5,991705	-2,252771	7,763716	0,478983	0,115363	-0,040581	-5,991705	-2,252771	7,763716	0,478983
10:31:18,91	0,492020	3,499997	-0,129989	0,116976	0,308989	0,001013	0,113749	-0,039753	-5,994392	0,893997	16,808326	0,493726	-0,596257	-2,880338	-7,086108	0,119761	-3,853821	13,091810	0,113749	-0,039753	-5,994392	-2,226577	7,879036	0,493726	0,113749	-0,039753	-5,994392	-2,226577	7,879036	0,493726
10:31:18,96	0,492020	3,499997	-0,129989	0,116976	0,308989	0,001013	0,114066	-0,040583	-5,989818	0,944604	16,778826	0,476907	-0,599801	-2,881850	-7,089136	0,117449	-3,847120	13,113242	0,114066	-0,040583	-5,989818	-2,241193	7,824659	0,476907	0,114066	-0,040583	-5,989818	-2,241193	7,824659	0,476907
10:31:19,01	0,492020	3,499997	-0,129989	0,116976	0,308989	0,001013	0,117148	-0,038270	-5,992846	0,828975	16,933724	0,498340	-0,600477	-2,882334	-7,087607	0,075781	-3,860625	13,102429	0,117148	-0,038270	-5,992846	-2,175251	7,737641	0,498340	0,117148	-0,038270	-5,992846	-2,175251	7,737641	0,498340
10:31:19,06	0,492020	3,499997	-0,129989	0,116976	0,308989	0,001013	0,117905	-0,037926	-5,991318	0,778552	16,943763	0,487526	-0,599820	-2,882693	-7,087587	0,108135	-3,863252	13,106905	0,117905	-0,037926	-5,991318	-2,198662	7,688244	0,487526	0,117905	-0,037926	-5,991318	-2,198662	7,688244	0,487526
10:31:19,11	0,492020	3,499997	-0,129989	0,116976	0,308989	0,001013	0,117887	-0,038675	-5,991297	0,831399	16,972193	0,492002	-0,596863	-2,883017	-7,087573	0,117948	-3,876439	13,111682	0,117887	-0,038675	-5,991297	-2,204608	7,718036	0,492002	0,117887	-0,038675	-5,991297	-2,204608	7,718036	0,492002
10:31:19,16	0,492020	3,499997	-0,129989	0,116976	0,308989	0,001013	0,116689	-0,041398	-5,991283	0,966487	16,924996	0,496779	-0,595738	-2,880419	-7,089140	0,083904	-3,817004	13,130004	0,116689	-0,041398	-5,991283	-2,283283	7,764871	0,496779	0,116689	-0,041398	-5,991283	-2,283283	7,764871	0,496779
10:31:19,21	0,492020	3,499997	-0,129989	0,116976	0,308989	0,001013	0,113877	-0,041073	-5,992850	0,983998	16,719542	0,515101	-0,598837	-2,880631	-7,088711	0,071144	-3,864439	13,109215	0,113877	-0,041073	-5,992850	-2,240200	7,780203	0,515101	0,113877	-0,041073	-5,992850	-2,240200	7,780203	0,515101
10:31:19,26	0,492020	3,499997	-0,129989	0,116976	0,308989	0,001013	0,115610	-0,038496	-5,992421	0,802539	16,822340	0,494312	-0,602957	-2,880448	-7,086465	0,074433	-3,822739	13,088277	0,115610	-0,038496	-5,992421	-2,219373	7,746938	0,494312	0,115610	-0,038496	-5,992421	-2,219373	7,746938	0,494312
10:31:19,31	0,492020	3,499997	-0,129989	0,116976	0,308989	0,001013	0,117512	-0,034836	-5,990175	0,649970	16,903230	0,473374	-0,595675	-2,884344	-7,087184	0,117588	-3,878410	13,101704	0,117512	-0,034836	-5,990175	-2,084623	7,678540	0,473374	0,117512	-0,034836	-5,990175	-2,084623	7,678540	0,473374
10:31:19,36	0,492020	3,499997	-0,129989	0,116976	0,308989	0,001013	0,117244	-0,043090	-5,990895	1,052569	16,954522	0,486801	-0,600193	-2,883222	-7,087398	0,111403	-3,854990	13,095573	0,117244	-0,043090	-5,990895	-2,330001	7,750841	0,486801	0,117244	-0,043090	-5,990895	-2,330001	7,750841	0,486801
10:31:19,41	0,492020	3,499997	-0,129989	0,116976	0,308989	0,001013	0,118532	-0,038617	-5,991108	0,837152	17,004401	0,480670	-0,598733	-2,881481	-7,087062	0,100091	-3,818388	13,125431	0,118532	-0,038617	-5,991108	-2,194271	7,699659	0,480670	0,118532	-0,038617	-5,991108	-2,194271	7,699659	0,480670
10:31:19,46	0,492020	3,499997	-0,129989	0,116976	0,308989	0,001013	0,116294	-0,039011	-5,990772	0,883669	16,859945	0,510529	-0,595710	-2,882372	-7,086033	0,103969	-3,878485	13,101428	0,116294	-0,039011	-5,990772	-2,178662	7,730860	0,510529	0,116294	-0,039011	-5,990772	-2,178662	7,730860	0,510529
10:31:19,51	0,492020	3,499997	-0,129989	0,116976	0,308989	0,001013	0,115554	-0,042073	-5,989744	0,992822	16,854884	0,486525	-0,591109	-2,880938	-7,088829	0,121274	-3,847200	13,120708	0,115554	-0,042073	-5,989744	-2,309930	7,783870	0,486525	0,115554	-0,042073	-5,989744	-2,309930	7,783870	0,486525
10:31:19,56	0,492020	3,499997	-0,129989	0,116976	0,308989	0,001013	0,112012	-0,045341	-5,992539	1,198513	16,670033	0,505805	-0,596326	-2,883394	-7,087200	0,093639	-3,885541	13,101760	0,112012	-0,045341	-5,992539	-2,360791	7,877083	0,505805	0,112012	-0,045341	-5,992539	-2,360791	7,877083	0,505805
10:31:19,61	0,492020	3,499997	-0,129989	0,116976	0,308989	0,001013	0,116748	-0,042051	-5,990911	0,980405	16,911514	0,486857	-0,595548	-2,884948	-7,084974	0,103778	-3,891990	13,073350	0,116748	-0,042051	-5,990911	-2,320625	7,746832	0,486857	0,116748	-0,042051	-5,990911	-2,320625	7,746832	0,486857
10:31:19,66	0,492020	3,499997	-0,129989	0,116976	0,308989	0,001013	0,117704	-0,043503	-5,988685	1,055365	16,973270	0,458447	-0,594833	-2,882225	-7,083501	0,087484	-3,846677	13,119014	0,117704	-0,043503	-5,988685	-2,359603	7,733483	0,458447	0,117704	-0,043503	-5,988685	-2,359603	7,733483	0,458447
10:31:19,71	0,492020	3,499997	-0,129989	0,116976	0,308989	0,001013	0,114988	-0,042760	-5,987211	1,047811	16,795268	0,504111	-0,598097	-2,880091	-7,084869	0,080110	-3,829038	13,131545	0,114988	-0,042760	-5,987211	-2,308812	7,768690	0,504111	0,114988	-0,042760	-5,987211	-2,308812	7,768690	0,504111
10:31:19,76	0,492020	3,499997	-0,129989	0,116976	0,308989	0,001013	0,114772	-0,038867	-5,988579	0,856965	16,768841	0,516642	-0,598095	-2,885837	-7,083300	0,076976	-3,874095	13,118637	0,114772	-0,038867	-5,988579	-2,194059	7,759203	0,516642	0,114772	-0,038867	-5,988579	-2,194059	7,759203	0,516642
10:31:19,81	0,492020	3,499997	-0,129989	0,116976	0,308989	0,001013	0,119747	-0,041741	-5,987010	0,965839	17,047353	0,503734	-0,597457	-2,879187	-7,084482	0,107014	-3,838242	13,116448	0,119747	-0,041741	-5,987010	-2,310815	7,647182	0,503734	0,119747	-0,041741	-5,987010	-2,310815	7,647182	0,503734
10:31:19,86	0,492020	3,499997	-0,129989	0,116976	0,308989	0,001013	0,113669	-0,038969	-5,988193	0,867755	16,739364	0,501545	-0,597315	-2,883944	-7,083837	0,079969	-3,878849	13,101431	0,113669	-0,038969	-5,988193	-2,191284	7,816347	0,501545	0,113669	-0,038969	-5,988193	-2,191284	7,816347	0,501545
10:31:19,91	0,492020	3,499997	-0,129989	0,116976	0,308989	0,001013	0,117718	-0,041470	-5,987547	0,949120	16,946798	0,486528	-0,596253	-2,883361	-7,084859	0,116473	-3,866033	13,100742	0,117718	-0,041470	-5,987547	-2,306251	7,705927	0,486528	0,117718	-0,041470	-5,987547	-2,306251	7,705927	0,486528
10:31:19,96	0,492020	3,499997	-0,129989	0,116976	0,308989	0,001013	0,116683	-0,042098	-5,988569	1,011166	16,918155	0,485840	-0,596299	-2,882678	-7,082163	0,085676	-3,853030	13,090238	0,116683	-0,042098	-5,988569	-2,293561	7,758573	0,485840	0,116683	-0,042098	-5,988569	-2,293561	7,758573	0,485840
10:31:20,01	0,492020	3,499997	-0,129989	0,116976	0,308989	0,001013	0,116114	-0,041717	-5,985873	0,987177	16,855397	0,475336	-0,598712	-2,883973	-7,084488	0,062657	-3,852139	13,110690	0,116114	-0,041717	-5,985873	-2,287582	7,740479	0,475336	0,116114	-0,041717	-5,985873	-2,287582	7,740479	0,475336
10:31:20,06	0,492020	3,499997	-0,129989	0,116976	0,308989	0,001013	0,118441	-0,040275	-5,988198	0,901459	16,956053	0,495787	-0,595094	-2,878922	-7,083693	0,102302	-3,813101	13,131805	0,118441	-0,040275	-5,988198	-2,260109	7,658416	0,495787	0,118441	-0,040275	-5,988198	-2,260109	7,658416	0,495787
10:31:20,11	0,492020	3,499997	-0,129989	0,116976	0,308989	0,001013	0,112259	-0,040883	-5,987404	0,986712	16,649371	0,516902	-0,595572	-2,880538	-7,077684	0,074155	-3,831143	13,120269	0,112259	-0,040883	-5,987404	-2,222595	7,837071	0,516902	0,112259	-0,040883	-5,987404	-2,222595	7,837071	0,516902
10:31:20,16	0,492020	3,499997	-0,129989	0,116976	0,308989	0,001013	0,113897	-0,041276	-5,981394	0,977462	16,719220	0,505366	-0,597299	-2,886501	-7,085110	0,077498	-3,857089	13,118701	0,113897	-0,041276	-5,981394	-2,262713	7,778294	0,505366	0,113897	-0,041276	-5,981394	-2,262713	7,778294	0,505366
10:31:20,21	0,492020	3,499997	-0,129989	0,116976	0,308989	0,001013	0,119925	-0,042762	-5,988820	1,033931	17,048529	0,503799	-0,592772	-2,882992	-7,081002	0,066976	-3,820182	13,086494	0,119925	-0,042762	-5,988820	-2,322889	7,634428	0,503799	0,119925	-0,042762	-5,988820	-2,322889	7,634428	0,503799
10:31:20,26	0,492020	3,499997	-0,129989	0,116976	0,308989	0,001013	0,114623	-0,044928	-5,984712	1,173284	16,745254	0,471591	-0,596301	-2,880668	-7,081578	0,075635	-3,807685	13,111116	0,114623	-0,044928	-5,984712	-2,353596	7,747368	0,471591	0,114623	-0,044928	-5,984712	-2,353596	7,747368	0,471591
10:31:20,31	0,492020	3,499997	-0,129989	0,116976	0,308989	0,001013	0,114374	-0,040710	-5,985288	0,969091	16,733562	0,496214	-0,598030	-2,883534	-7,084851	0,104184	-3,838600	13,120791	0,114374	-0,040710	-5,985288	-2,226661	7,755214	0,496214	0,114374	-0,040710	-5,985288	-2,226661	7,755214	0,496214
10:31:20,36	0,492020	3,499997	-0,129989	0,116976	0,308989	0,001013	0,117720	-0,040646	-5,988561	0,953229	16,947766	0,505888	-0,599755	-2,879297	-7,081758	0,123672	-3,824363	13,114650	0,117720	-0,040646	-5,988561	-2,237448	7,706711	0,505888	0,117720	-0,040646	-5,988561	-2,237448	7,706711	0,505888
10:31:20,41	0,492020	3,499997	-0,129989	0,116976	0,308989	0,001013	0,114913	-0,037034	-5,985468	0,787484	16,811561	0,499747	-0,603684	-2,881231	-7,082571	0,078322	-3,847663	13,090884	0,114913	-0,037034	-5,985468	-2,119658	7,790855	0,499747	0,114913	-0,037034	-5,985468	-2,119658	7,790855	0,499747
10:31:20,46	0,492020	3,499997	-0,129989	0,116976	0,308989	0,001013	0,118554	-0,034597	-5,986281	0,617950	16,973229	0,475981	-0,598759	-2,884264	-7,079825	0,038977	-3,871426	13,121962	0,118554	-0,034597	-5,986281	-2,097953	7,666764	0,475981	0,118554	-0,034597	-5,986281	-2,097953	7,666764	0,475981
10:31:20,52	0,492020	3,499997	-0,129989	0,116976	0,308989	0,001013	0,118717	-0,040380	-5,983535	0,878370	16,959554	0,507059	-0,594002	-2,883766	-7,079582	0,115910	-3,829506	13,132953	0,118717	-0,040380	-5,983535	-2,291432	7,640232	0,507059	0,118717	-0,040380	-5,983535	-2,291432	7,640232	0,507059
10:31:20,57	0,492020	3,499997	-0,129989	0,116976	0,308989	0,001013	0,115908	-0,044250	-5,983292	1,154422	16,859122	0,518050	-0,598632	-2,883316	-7,080978	0,088381	-3,832628	13,113871	0,115908	-0,044250	-5,983292	-2,319237	7,760352	0,518050	0,115908	-0,044250	-5,983292	-2,319237	7,760352	0,518050
10:31:20,62	0,492020	3,499997	-0,129989	0,116976	0,308989	0,001013	0,117833	-0,040016	-5,984688	0,917747	16,936960	0,498968	-0,600381	-2,881311	-7,110493	0,187282	-3,916480	13,103897	0,117833	-0,040016	-5,984688	-2,223485	7,687050	0,498968	0,117833	-0,040016	-5,984688	-2,223485	7,687050	0,498968
10:31:20,67	0,492056	3,499981	-0,128986	0,116985	0,308983	0,000998	0,116971	-0,037498	-6,014203	0,763657	17,019680	0,488995	-0,590803	-2,884889	-7,668454	1,063694	-4,903257	13,211324	0,116971	-0,037498	-6,014203	-2,179933	7,837487	0,488995	0,116971	-0,037498	-6,014203	-2,179933	7,837487	0,488995
10:31:20,72	0,492056	3,499981	-0,128986	0,116985	0,308983	0,000998	0,115281	-0,047582	-6,572164	0,871661	18,184199	0,596421	-0,589708	-2,889607	-7,663123	1,055128	-4,872672	13,168665	0,115281	-0,047582	-6,572164	-2,863527	9,134647	0,596421	0,115281	-0,047582	-6,572164	-2,863527	9,134647	0,596421
10:31:20,77	0,492056	3,499981	-0,128986	0,116985	0,308983	0,000998	0,118819	-0,050890	-6,566834	1,065857	18,345463	0,553763	-0,591564	-2,889950	-7,666708	1,009806	-4,844263	13,169428	0,118819	-0,050890	-6,566834	-2,928973	9,018180	0,553763	0,118819	-0,050890	-6,566834	-2,928973	9,018180	0,553763
10:31:20,82	0,492056	3,499981	-0,128986	0,116985	0,308983	0,000998	0,120044	-0,049454	-6,570418	0,993144	18,355714	0,554525	-0,591044	-2,892407	-7,664339	0,980235	-4,896475	13,134850	0,120044	-0,049454	-6,570418	-2,888987	8,932260	0,554525	0,120044	-0,049454	-6,570418	-2,888987	8,932260	0,554525
10:31:20,87	0,492056	3,499981	-0,128986	0,116985	0,308983	0,000998	0,121912	-0,051132	-6,568049	1,020405	18,453357	0,519947	-0,591014	-2,890572	-7,664739	0,976863	-4,831728	13,132635	0,121912	-0,051132	-6,568049	-2,993459	8,883249	0,519947	0,121912	-0,051132	-6,568049	-2,993459	8,883249	0,519947
10:31:20,92	0,492056	3,499981	-0,128986	0,116985	0,308983	0,000998	0,120308	-0,050240	-6,568450	1,028428	18,334631	0,517732	-0,588624	-2,891935	-7,666246	1,004519	-4,855188	13,166643	0,120308	-0,050240	-6,568450	-2,915445	8,890475	0,517732	0,120308	-0,050240	-6,568450	-2,915445	8,890475	0,517732
10:31:20,97	0,492056	3,499981	-0,128986	0,116985	0,308983	0,000998	0,120293	-0,052992	-6,569956	1,165043	18,369560	0,551740	-0,594507	-2,891525	-7,663171	0,995444	-4,841723	13,140114	0,120293	-0,052992	-6,569956	-2,994861	8,926538	0,551740	0,120293	-0,052992	-6,569956	-2,994861	8,926538	0,551740
10:31:21,02	0,492056	3,499981	-0,128986	0,116985	0,308983	0,000998	0,122879	-0,047692	-6,566881	0,896557	18,489429	0,525212	-0,589465	-2,893774	-7,663647	0,945305	-4,856559	13,161574	0,122879	-0,047692	-6,566881	-2,847283	8,843423	0,525212	0,122879	-0,047692	-6,566881	-2,847283	8,843423	0,525212
10:31:21,07	0,492056	3,499981	-0,128986	0,116985	0,308983	0,000998	0,122306	-0,053183	-6,567357	1,144141	18,423634	0,546671	-0,591623	-2,893254	-7,661987	0,970562	-4,864482	13,163388	0,122306	-0,053183	-6,567357	-3,030698	8,822602	0,546671	0,122306	-0,053183	-6,567357	-3,030698	8,822602	0,546671
10:31:21,12	0,492056	3,499981	-0,128986	0,116985	0,308983	0,000998	0,122935	-0,051054	-6,565697	1,039234	18,482168	0,548485	-0,590367	-2,893726	-7,661974	0,996577	-4,840569	13,159181	0,122935	-0,051054	-6,565697	-2,968530	8,831773	0,548485	0,122935	-0,051054	-6,565697	-2,968530	8,831773	0,548485
10:31:21,17	0,492056	3,499981	-0,128986	0,116985	0,308983	0,000998	0,122716	-0,052378	-6,565685	1,141784	18,481371	0,544278	-0,589828	-2,890228	-7,658108	0,978751	-4,849777	13,162174	0,122716	-0,052378	-6,565685	-2,969891	8,848139	0,544278	0,122716	-0,052378	-6,565685	-2,969891	8,848139	0,544278
10:31:21,22	0,492056	3,499981	-0,128986	0,116985	0,308983	0,000998	0,119417	-0,051096	-6,561818	1,058214	18,298947	0,547271	-0,593927	-2,892447	-7,660467	0,974277	-4,821553	13,124760	0,119417	-0,051096	-6,561818	-2,952796	8,924750	0,547271	0,119417	-0,051096	-6,561818	-2,952796	8,924750	0,547271
10:31:21,27	0,492056	3,499981	-0,128986	0,116985	0,308983	0,000998	0,123389	-0,048655	-6,564177	0,953529	18,487513	0,509857	-0,588022	-2,894207	-7,661201	0,982919	-4,825144	13,154834	0,123389	-0,048655	-6,564177	-2,865925	8,801502	0,509857	0,123389	-0,048655	-6,564177	-2,865925	8,801502	0,509857
10:31:21,32	0,492056	3,499981	-0,128986	0,116985	0,308983	0,000998	0,121960	-0,054650	-6,564912	1,266456	18,422494	0,539931	-0,592221	-2,892265	-7,660041	0,963760	-4,855332	13,177146	0,121960	-0,054650	-6,564912	-3,023569	8,848646	0,539931	0,121960	-0,054650	-6,564912	-3,023569	8,848646	0,539931
10:31:21,37	0,492056	3,499981	-0,128986	0,116985	0,308983	0,000998	0,122378	-0,050042	-6,563752	0,991117	18,442714	0,562243	-0,591107	-2,891554	-7,658923	0,927436	-4,850944	13,138516	0,122378	-0,050042	-6,563752	-2,937181	8,836079	0,562243	0,122378	-0,050042	-6,563752	-2,937181	8,836079	0,562243
10:31:21,42	0,492056	3,499981	-0,128986	0,116985	0,308983	0,000998	0,121205	-0,050652	-6,562633	1,008459	18,348068	0,523614	-0,590111	-2,890137	-7,659275	0,983323	-4,841202	13,159442	0,121205	-0,050652	-6,562633	-2,967698	8,833511	0,523614	0,121205	-0,050652	-6,562633	-2,967698	8,833511	0,523614
10:31:21,47	0,492056	3,499981	-0,128986	0,116985	0,308983	0,000998	0,119479	-0,050805	-6,562985	1,052824	18,301885	0,544540	-0,589223	-2,891369	-7,657333	0,985044	-4,865334	13,146539	0,119479	-0,050805	-6,562985	-2,935388	8,922759	0,544540	0,119479	-0,050805	-6,562985	-2,935388	8,922759	0,544540
10:31:21,52	0,492056	3,499981	-0,128986	0,116985	0,308983	0,000998	0,120103	-0,052190	-6,561044	1,104803	18,347879	0,531636	-0,591669	-2,893877	-7,660847	0,939443	-4,854706	13,143847	0,120103	-0,052190	-6,561044	-2,992127	8,919784	0,531636	0,120103	-0,052190	-6,561044	-2,992127	8,919784	0,531636
10:31:21,57	0,492056	3,499981	-0,128986	0,116985	0,308983	0,000998	0,123497	-0,051326	-6,564558	1,046265	18,479567	0,528944	-0,592785	-2,892382	-7,658921	0,951893	-4,813817	13,124505	0,123497	-0,051326	-6,564558	-2,982820	8,785035	0,528944	0,123497	-0,051326	-6,564558	-2,982820	8,785035	0,528944
10:31:21,62	0,492056	3,499981	-0,128986	0,116985	0,308983	0,000998	0,122761	-0,049612	-6,562631	0,998767	18,431607	0,509602	-0,590410	-2,892980	-7,659667	0,966008	-4,821093	13,149128	0,122761	-0,049612	-6,562631	-2,895760	8,794889	0,509602	0,122761	-0,049612	-6,562631	-2,895760	8,794889	0,509602
10:31:21,67	0,492056	3,499981	-0,128986	0,116985	0,308983	0,000998	0,122091	-0,051967	-6,563378	1,122019	18,412639	0,534225	-0,589256	-2,887642	-7,657726	0,967652	-4,820100	13,173179	0,122091	-0,051967	-6,563378	-2,957430	8,828500	0,534225	0,122091	-0,051967	-6,563378	-2,957430	8,828500	0,534225
10:31:21,72	0,492056	3,499981	-0,128986	0,116985	0,308983	0,000998	0,116891	-0,050298	-6,561437	1,036883	18,143185	0,558276	-0,589840	-2,888556	-7,656961	0,957809	-4,801190	13,158649	0,116891	-0,050298	-6,561437	-2,911505	8,967219	0,558276	0,116891	-0,050298	-6,561437	-2,911505	8,967219	0,558276
10:31:21,77	0,492056	3,499981	-0,128986	0,116985	0,308983	0,000998	0,117975	-0,050249	-6,560672	1,045817	18,181552	0,543746	-0,596956	-2,895110	-7,655393	0,928425	-4,833910	13,169282	0,117975	-0,050249	-6,560672	-2,898764	8,920525	0,543746	0,117975	-0,050249	-6,560672	-2,898764	8,920525	0,543746
10:31:21,82	0,492056	3,499981	-0,128986	0,116985	0,308983	0,000998	0,127209	-0,047364	-6,559104	0,852750	18,652645	0,554379	-0,595667	-2,891379	-7,658482	0,984656	-4,797329	13,182222	0,127209	-0,047364	-6,559104	-2,865331	8,666730	0,554379	0,127209	-0,047364	-6,559104	-2,865331	8,666730	0,554379
10:31:21,87	0,492056	3,499981	-0,128986	0,116985	0,308983	0,000998	0,123333	-0,046615	-6,562192	0,873567	18,481501	0,567319	-0,590599	-2,890101	-7,656695	0,971734	-4,821372	13,152491	0,123333	-0,046615	-6,562192	-2,785672	8,799850	0,567319	0,123333	-0,046615	-6,562192	-2,785672	8,799850	0,567319
10:31:21,92	0,492056	3,499981	-0,128986	0,116985	0,308983	0,000998	0,119692	-0,050364	-6,560405	1,041269	18,293019	0,537588	-0,590946	-2,891270	-7,654617	0,973870	-4,785978	13,152105	0,119692	-0,050364	-6,560405	-2,912322	8,897158	0,537588	0,119692	-0,050364	-6,560405	-2,912322	8,897158	0,537588
10:31:21,97	0,492056	3,499981	-0,128986	0,116985	0,308983	0,000998	0,120878	-0,050649	-6,558327	1,087804	18,338839	0,537202	-0,593969	-2,890173	-7,656580	0,968012	-4,857222	13,141028	0,120878	-0,050649	-6,558327	-2,888151	8,849884	0,537202	0,120878	-0,050649	-6,558327	-2,888151	8,849884	0,537202
10:31:22,02	0,492056	3,499981	-0,128986	0,116985	0,308983	0,000998	0,121440	-0,047482	-6,560290	0,858506	18,398570	0,526125	-0,593932	-2,892542	-7,656186	0,962652	-4,814921	13,137008	0,121440	-0,047482	-6,560290	-2,868860	8,865561	0,526125	0,121440	-0,047482	-6,560290	-2,868860	8,865561	0,526125
10:31:22,07	0,492056	3,499981	-0,128986	0,116985	0,308983	0,000998	0,123473	-0,048699	-6,559897	0,955704	18,478527	0,522105	-0,594576	-2,889882	-7,656581	0,934789	-4,776710	13,163268	0,123473	-0,048699	-6,559897	-2,867137	8,785878	0,522105	0,123473	-0,048699	-6,559897	-2,867137	8,785878	0,522105
10:31:22,12	0,492056	3,499981	-0,128986	0,116985	0,308983	0,000998	0,121491	-0,046811	-6,560291	0,876715	18,332216	0,548365	-0,588656	-2,892965	-7,653422	0,960700	-4,845007	13,183683	0,121491	-0,046811	-6,560291	-2,797959	8,795171	0,548365	0,121491	-0,046811	-6,560291	-2,797959	8,795171	0,548365
10:31:22,17	0,492056	3,499981	-0,128986	0,116985	0,308983	0,000998	0,121201	-0,053480	-6,557132	1,177281	18,373716	0,568780	-0,595083	-2,895278	-7,655026	0,961654	-4,809485	13,116501	0,121201	-0,053480	-6,557132	-3,020864	8,859448	0,568780	0,121201	-0,053480	-6,557132	-3,020864	8,859448	0,568780
10:31:22,22	0,492056	3,499981	-0,128986	0,116985	0,308983	0,000998	0,126417	-0,049070	-6,558736	0,979214	18,628040	0,501599	-0,591620	-2,893229	-7,655780	0,948138	-4,831879	13,160890	0,126417	-0,049070	-6,558736	-2,872765	8,704275	0,501599	0,126417	-0,049070	-6,558736	-2,872765	8,704275	0,501599
10:31:22,27	0,492056	3,499981	-0,128986	0,116985	0,308983	0,000998	0,122912	-0,051044	-6,559490	1,055735	18,445267	0,545988	-0,592809	-2,895329	-7,653473	0,927457	-4,826456	13,130285	0,122912	-0,051044	-6,559490	-2,951240	8,796652	0,545988	0,122912	-0,051044	-6,559490	-2,951240	8,796652	0,545988
10:31:22,32	0,492056	3,499981	-0,128986	0,116985	0,308983	0,000998	0,125325	-0,051064	-6,557183	1,051139	18,550114	0,515382	-0,589791	-2,892207	-7,656555	0,981115	-4,836677	13,146802	0,125325	-0,051064	-6,557183	-2,957418	8,712090	0,515382	0,125325	-0,051064	-6,557183	-2,957418	8,712090	0,515382
10:31:22,37	0,492056	3,499981	-0,128986	0,116985	0,308983	0,000998	0,121112	-0,052117	-6,560265	1,123841	18,382617	0,531899	-0,592736	-2,891412	-7,652681	0,973683	-4,829895	13,144347	0,121112	-0,052117	-6,560265	-2,967330	8,875314	0,531899	0,121112	-0,052117	-6,560265	-2,967330	8,875314	0,531899
10:31:22,42	0,492056	3,499981	-0,128986	0,116985	0,308983	0,000998	0,121896	-0,049170	-6,556391	0,972754	18,413557	0,529444	-0,590302	-2,891046	-7,651903	0,992088	-4,785358	13,131051	0,121896	-0,049170	-6,556391	-2,887077	8,844711	0,529444	0,121896	-0,049170	-6,556391	-2,887077	8,844711	0,529444
10:31:22,47	0,492056	3,499981	-0,128986	0,116985	0,308983	0,000998	0,120362	-0,051094	-6,555613	1,120607	18,327444	0,516148	-0,594024	-2,892369	-7,651930	0,901047	-4,779092	13,150744	0,120362	-0,051094	-6,555613	-2,890307	8,879040	0,516148	0,120362	-0,051094	-6,555613	-2,890307	8,879040	0,516148
10:31:22,52	0,492056	3,499981	-0,128986	0,116985	0,308983	0,000998	0,123369	-0,048533	-6,555640	0,947294	18,401858	0,535841	-0,592214	-2,892324	-7,653468	0,941110	-4,829249	13,145136	0,123369	-0,048533	-6,555640	-2,862510	8,717365	0,535841	0,123369	-0,048533	-6,555640	-2,862510	8,717365	0,535841
10:31:22,57	0,492056	3,499981	-0,128986	0,116985	0,308983	0,000998	0,122425	-0,050077	-6,557178	1,004226	18,412529	0,530233	-0,594598	-2,896426	-7,654628	0,922482	-4,837933	13,144735	0,122425	-0,050077	-6,557178	-2,926857	8,802162	0,530233	0,122425	-0,050077	-6,557178	-2,926857	8,802162	0,530233
10:31:22,62	0,492056	3,499981	-0,128986	0,116985	0,308983	0,000998	0,127169	-0,050064	-6,558338	0,986666	18,647444	0,529832	-0,593932	-2,891946	-7,650752	0,948546	-4,798582	13,139304	0,127169	-0,050064	-6,558338	-2,943322	8,664648	0,529832	0,127169	-0,050064	-6,558338	-2,943322	8,664648	0,529832
10:31:22,67	0,492056	3,499981	-0,128986	0,116985	0,308983	0,000998	0,122956	-0,048401	-6,554462	0,947317	18,431268	0,524401	-0,595168	-2,892673	-7,653859	0,933864	-4,819263	13,150051	0,122956	-0,048401	-6,554462	-2,852149	8,779187	0,524401	0,122956	-0,048401	-6,554462	-2,852149	8,779187	0,524401
10:31:22,72	0,492056	3,499981	-0,128986	0,116985	0,308983	0,000998	0,124204	-0,047693	-6,557569	0,885271	18,493777	0,535148	-0,591033	-2,895479	-7,654654	0,926650	-4,814983	13,107438	0,124204	-0,047693	-6,557569	-2,858649	8,743747	0,535148	0,124204	-0,047693	-6,557569	-2,858649	8,743747	0,535148
10:31:22,77	0,492056	3,499981	-0,128986	0,116985	0,308983	0,000998	0,124567	-0,052678	-6,558364	1,144558	18,504252	0,492535	-0,596309	-2,890764	-7,653846	0,959603	-4,823804	13,164255	0,124567	-0,052678	-6,558364	-2,990635	8,725747	0,492535	0,124567	-0,052678	-6,558364	-2,990635	8,725747	0,492535
10:31:22,82	0,492056	3,499981	-0,128986	0,116985	0,308983	0,000998	0,123122	-0,045751	-6,557556	0,793193	18,462040	0,549352	-0,590969	-2,885406	-7,654249	0,983731	-4,802519	13,152116	0,123122	-0,045751	-6,557556	-2,798234	8,796998	0,549352	0,123122	-0,045751	-6,557556	-2,798234	8,796998	0,549352
10:31:22,87	0,492056	3,499981	-0,128986	0,116985	0,308983	0,000998	0,115811	-0,047697	-6,557959	0,924897	18,092154	0,537213	-0,588730	-2,892366	-7,651506	0,923903	-4,848234	13,173178	0,115811	-0,047697	-6,557959	-2,819313	9,000976	0,537213	0,115811	-0,047697	-6,557959	-2,819313	9,000976	0,537213
10:31:22,93	0,492056	3,499981	-0,128986	0,116985	0,308983	0,000998	0,120720	-0,053116	-6,555216	1,137201	18,318436	0,558275	-0,593961	-2,893084	-7,653058	0,937389	-4,788788	13,174877	0,120720	-0,053116	-6,555216	-3,032431	8,841948	0,558275	0,120720	-0,053116	-6,555216	-3,032431	8,841948	0,558275
10:31:22,98	0,492056	3,499981	-0,128986	0,116985	0,308983	0,000998	0,123957	-0,048945	-6,556768	0,978513	18,468713	0,559974	-0,592813	-2,896062	-7,650747	0,918542	-4,823081	13,138407	0,123957	-0,048945	-6,556768	-2,863664	8,738125	0,559974	0,123957	-0,048945	-6,556768	-2,863664	8,738125	0,559974
10:31:23,03	0,492056	3,499981	-0,128986	0,116985	0,308983	0,000998	0,125962	-0,051428	-6,554457	1,068513	18,573797	0,523504	-0,596883	-2,892185	-7,679855	1,014121	-4,825043	13,169481	0,125962	-0,051428	-6,554457	-2,968589	8,685817	0,523504	0,125962	-0,051428	-6,554457	-2,968589	8,685817	0,523504
10:31:23,08	0,492013	3,499976	-0,127983	0,116975	0,308977	0,000984	0,124639	-0,045964	-6,583565	0,830482	18,588780	0,554578	-0,597932	-2,903399	-8,217844	1,737557	-5,419802	13,158420	0,124639	-0,045964	-6,583565	-2,777707	8,804619	0,554578	0,124639	-0,045964	-6,583565	-2,777707	8,804619	0,554578
10:31:23,13	0,492013	3,499976	-0,127983	0,116975	0,308977	0,000984	0,134875	-0,050663	-7,121554	0,921457	20,044939	0,543517	-0,592145	-2,902075	-8,215520	1,698275	-5,446200	13,167451	0,134875	-0,050663	-7,121554	-3,055581	9,457261	0,543517	0,134875	-0,050663	-7,121554	-3,055581	9,457261	0,543517
10:31:23,18	0,492013	3,499976	-0,127983	0,116975	0,308977	0,000984	0,130835	-0,055013	-7,119231	1,105135	19,814052	0,552549	-0,590919	-2,905130	-8,216264	1,706700	-5,418870	13,187832	0,130835	-0,055013	-7,119231	-3,213348	9,543495	0,552549	0,130835	-0,055013	-7,119231	-3,213348	9,543495	0,552549
10:31:23,23	0,492013	3,499976	-0,127983	0,116975	0,308977	0,000984	0,132868	-0,057602	-7,119974	1,267648	19,913398	0,572929	-0,596349	-2,910430	-8,214740	1,631911	-5,430424	13,171043	0,132868	-0,057602	-7,119974	-3,254078	9,483252	0,572929	0,132868	-0,057602	-7,119974	-3,254078	9,483252	0,572929
10:31:23,28	0,492013	3,499976	-0,127983	0,116975	0,308977	0,000984	0,140173	-0,055549	-7,118451	1,113521	20,234265	0,556140	-0,595663	-2,905135	-8,213941	1,678402	-5,387909	13,201416	0,140173	-0,055549	-7,118451	-3,247089	9,230678	0,556140	0,140173	-0,055549	-7,118451	-3,247089	9,230678	0,556140
10:31:23,33	0,492013	3,499976	-0,127983	0,116975	0,308977	0,000984	0,135244	-0,053496	-7,117651	1,066799	19,996969	0,586513	-0,592193	-2,908371	-8,214346	1,640946	-5,397125	13,177646	0,135244	-0,053496	-7,117651	-3,132605	9,380298	0,586513	0,135244	-0,053496	-7,117651	-3,132605	9,380298	0,586513
10:31:23,38	0,492013	3,499976	-0,127983	0,116975	0,308977	0,000984	0,136312	-0,058119	-7,118056	1,280509	20,024638	0,562743	-0,594547	-2,909745	-8,213166	1,634706	-5,386415	13,196105	0,136312	-0,058119	-7,118056	-3,281834	9,324185	0,562743	0,136312	-0,058119	-7,118056	-3,281834	9,324185	0,562743
10:31:23,43	0,492013	3,499976	-0,127983	0,116975	0,308977	0,000984	0,138678	-0,056767	-7,116876	1,216379	20,136946	0,581202	-0,590966	-2,905256	-8,213179	1,678017	-5,422037	13,171586	0,138678	-0,056767	-7,116876	-3,239862	9,250709	0,581202	0,138678	-0,056767	-7,116876	-3,239862	9,250709	0,581202
10:31:23,48	0,492013	3,499976	-0,127983	0,116975	0,308977	0,000984	0,133000	-0,057625	-7,116889	1,251760	19,897008	0,556683	-0,594532	-2,906470	-8,211272	1,638528	-5,380144	13,147151	0,133000	-0,057625	-7,116889	-3,271772	9,456495	0,556683	0,133000	-0,057625	-7,116889	-3,271772	9,456495	0,556683
10:31:23,53	0,492013	3,499976	-0,127983	0,116975	0,308977	0,000984	0,135835	-0,055143	-7,114982	1,139247	19,989251	0,532248	-0,598641	-2,908734	-8,210880	1,628169	-5,348529	13,151831	0,135835	-0,055143	-7,114982	-3,189470	9,326240	0,532248	0,135835	-0,055143	-7,114982	-3,189470	9,326240	0,532248
10:31:23,58	0,492013	3,499976	-0,127983	0,116975	0,308977	0,000984	0,139850	-0,052717	-7,114591	1,035285	20,173272	0,536928	-0,595111	-2,905587	-8,212435	1,653955	-5,397049	13,147190	0,139850	-0,052717	-7,114591	-3,102976	9,195055	0,536928	0,139850	-0,052717	-7,114591	-3,102976	9,195055	0,536928
10:31:23,63	0,492013	3,499976	-0,127983	0,116975	0,308977	0,000984	0,135359	-0,054200	-7,116146	1,083312	19,986354	0,532287	-0,598013	-2,901658	-8,211234	1,671527	-5,345015	13,211014	0,135359	-0,054200	-7,116146	-3,171421	9,360645	0,532287	0,135359	-0,054200	-7,116146	-3,171421	9,360645	0,532287
10:31:23,68	0,492013	3,499976	-0,127983	0,116975	0,308977	0,000984	0,133408	-0,049722	-7,114945	0,904281	19,874074	0,596111	-0,593366	-2,906018	-8,211265	1,646409	-5,414638	13,151075	0,133408	-0,049722	-7,114945	-2,998894	9,401562	0,596111	0,133408	-0,049722	-7,114945	-2,998894	9,401562	0,596111
10:31:23,73	0,492013	3,499976	-0,127983	0,116975	0,308977	0,000984	0,134861	-0,055926	-7,114976	1,154058	19,962678	0,536172	-0,594475	-2,903968	-8,208158	1,667121	-5,383452	13,150082	0,134861	-0,055926	-7,114976	-3,236166	9,376122	0,536172	0,134861	-0,055926	-7,114976	-3,236166	9,376122	0,536172
10:31:23,78	0,492013	3,499976	-0,127983	0,116975	0,308977	0,000984	0,133639	-0,053941	-7,111868	1,088174	19,901521	0,535180	-0,595032	-2,902011	-8,207783	1,670175	-5,338764	13,141759	0,133639	-0,053941	-7,111868	-3,146185	9,410827	0,535180	0,133639	-0,053941	-7,111868	-3,146185	9,410827	0,535180
10:31:23,83	0,492013	3,499976	-0,127983	0,116975	0,308977	0,000984	0,132223	-0,052481	-7,111494	1,052481	19,808174	0,526856	-0,596297	-2,904904	-8,206619	1,628859	-5,362444	13,149759	0,132223	-0,052481	-7,111494	-3,067266	9,428661	0,526856	0,132223	-0,052481	-7,111494	-3,067266	9,428661	0,526856
10:31:23,88	0,492013	3,499976	-0,127983	0,116975	0,308977	0,000984	0,135361	-0,052832	-7,110330	1,029550	19,947413	0,534856	-0,592793	-2,902234	-8,207774	1,635264	-5,388175	13,169954	0,135361	-0,052832	-7,110330	-3,117725	9,321560	0,534856	0,135361	-0,052832	-7,110330	-3,117725	9,321560	0,534856
10:31:23,93	0,492013	3,499976	-0,127983	0,116975	0,308977	0,000984	0,131297	-0,054531	-7,111484	1,098832	19,754484	0,555051	-0,595689	-2,901646	-8,208168	1,643421	-5,339345	13,166416	0,131297	-0,054531	-7,111484	-3,181837	9,447676	0,555051	0,131297	-0,054531	-7,111484	-3,181837	9,447676	0,555051
10:31:23,98	0,492013	3,499976	-0,127983	0,116975	0,308977	0,000984	0,132235	-0,051729	-7,111879	0,999529	19,785936	0,551513	-0,595648	-2,906448	-8,206983	1,650002	-5,348785	13,159774	0,132235	-0,051729	-7,111879	-3,061235	9,405454	0,551513	0,132235	-0,051729	-7,111879	-3,061235	9,405454	0,551513
10:31:24,03	0,492013	3,499976	-0,127983	0,116975	0,308977	0,000984	0,136374	-0,054166	-7,110693	1,121343	20,011563	0,544871	-0,592191	-2,905204	-8,209313	1,638656	-5,393935	13,170334	0,136374	-0,054166	-7,110693	-3,130688	9,306200	0,544871	0,136374	-0,054166	-7,110693	-3,130688	9,306200	0,544871
10:31:24,08	0,492013	3,499976	-0,127983	0,116975	0,308977	0,000984	0,133567	-0,056537	-7,113023	1,199877	19,878371	0,555431	-0,595140	-2,905564	-8,207375	1,625755	-5,374155	13,174203	0,133567	-0,056537	-7,113023	-3,238301	9,393323	0,555431	0,133567	-0,056537	-7,113023	-3,238301	9,393323	0,555431
10:31:24,13	0,492013	3,499976	-0,127983	0,116975	0,308977	0,000984	0,135354	-0,054163	-7,111085	1,087113	19,950214	0,559300	-0,590950	-2,902969	-8,208145	1,659998	-5,360403	13,171024	0,135354	-0,054163	-7,111085	-3,164714	9,324915	0,559300	0,135354	-0,054163	-7,111085	-3,164714	9,324915	0,559300
10:31:24,18	0,492013	3,499976	-0,127983	0,116975	0,308977	0,000984	0,131012	-0,056495	-7,111855	1,237380	19,747190	0,556121	-0,596289	-2,904812	-8,206220	1,629171	-5,349442	13,164479	0,131012	-0,056495	-7,111855	-3,197466	9,462766	0,556121	0,131012	-0,056495	-7,111855	-3,197466	9,462766	0,556121
10:31:24,23	0,492013	3,499976	-0,127983	0,116975	0,308977	0,000984	0,135278	-0,052792	-7,109930	1,038929	19,936848	0,549577	-0,595764	-2,908446	-8,206225	1,589929	-5,351870	13,159515	0,135278	-0,052792	-7,109930	-3,105269	9,317539	0,549577	0,135278	-0,052792	-7,109930	-3,105269	9,317539	0,549577
10:31:24,28	0,492013	3,499976	-0,127983	0,116975	0,308977	0,000984	0,138163	-0,055064	-7,109935	1,135342	20,054082	0,544612	-0,595679	-2,906803	-8,204255	1,643036	-5,384344	13,171524	0,138163	-0,055064	-7,109935	-3,187198	9,208323	0,544612	0,138163	-0,055064	-7,109935	-3,187198	9,208323	0,544612
10:31:24,33	0,492013	3,499976	-0,127983	0,116975	0,308977	0,000984	0,136697	-0,054316	-7,107965	1,094862	20,040094	0,556621	-0,595738	-2,902459	-8,204262	1,617161	-5,345609	13,202740	0,136697	-0,054316	-7,107965	-3,168939	9,309394	0,556621	0,136697	-0,054316	-7,107965	-3,168939	9,309394	0,556621
10:31:24,38	0,492013	3,499976	-0,127983	0,116975	0,308977	0,000984	0,132964	-0,052093	-7,107973	0,999875	19,804234	0,587837	-0,591553	-2,903420	-8,204274	1,641163	-5,354399	13,159193	0,132964	-0,052093	-7,107973	-3,089422	9,366526	0,587837	0,132964	-0,052093	-7,107973	-3,089422	9,366526	0,587837
10:31:24,43	0,492013	3,499976	-0,127983	0,116975	0,308977	0,000984	0,131704	-0,056198	-7,107984	1,217718	19,763870	0,544291	-0,597450	-2,906012	-8,203886	1,617976	-5,314827	13,168750	0,131704	-0,056198	-7,107984	-3,193813	9,425111	0,544291	0,131704	-0,056198	-7,107984	-3,193813	9,425111	0,544291
10:31:24,48	0,492013	3,499976	-0,127983	0,116975	0,308977	0,000984	0,136897	-0,052387	-7,107596	1,042219	19,994040	0,553847	-0,593326	-2,903704	-8,205427	1,639762	-5,346456	13,179196	0,136897	-0,052387	-7,107596	-3,070143	9,247628	0,553847	0,136897	-0,052387	-7,107596	-3,070143	9,247628	0,553847
10:31:24,53	0,492013	3,499976	-0,127983	0,116975	0,308977	0,000984	0,132836	-0,054804	-7,109137	1,151442	19,817547	0,564293	-0,593385	-2,905952	-8,206616	1,618439	-5,385319	13,149479	0,132836	-0,054804	-7,109137	-3,150711	9,389928	0,564293	0,132836	-0,054804	-7,109137	-3,150711	9,389928	0,564293
10:31:24,58	0,492013	3,499976	-0,127983	0,116975	0,308977	0,000984	0,134813	-0,055877	-7,110326	1,162913	19,921308	0,534576	-0,594575	-2,907798	-8,204278	1,592923	-5,350646	13,163485	0,134813	-0,055877	-7,110326	-3,223459	9,338506	0,534576	0,134813	-0,055877	-7,110326	-3,223459	9,338506	0,534576
10:31:24,63	0,492013	3,499976	-0,127983	0,116975	0,308977	0,000984	0,137007	-0,055770	-7,107988	1,174584	19,995965	0,548582	-0,593356	-2,905868	-8,203496	1,618783	-5,359272	13,162964	0,137007	-0,055770	-7,107988	-3,203336	9,240931	0,548582	0,137007	-0,055770	-7,107988	-3,203336	9,240931	0,548582
10:31:24,68	0,492013	3,499976	-0,127983	0,116975	0,308977	0,000984	0,134726	-0,055861	-7,107206	1,184781	19,904054	0,548061	-0,595646	-2,906450	-8,204643	1,644346	-5,338968	13,173258	0,134726	-0,055861	-7,107206	-3,200291	9,328090	0,548061	0,134726	-0,055861	-7,107206	-3,200291	9,328090	0,548061
10:31:24,73	0,492013	3,499976	-0,127983	0,116975	0,308977	0,000984	0,136375	-0,054168	-7,108354	1,127119	20,001787	0,558355	-0,597527	-2,902542	-8,204691	1,617259	-5,389663	13,152816	0,136375	-0,054168	-7,108354	-3,125066	9,296377	0,558355	0,136375	-0,054168	-7,108354	-3,125066	9,296377	0,558355
10:31:24,78	0,492013	3,499976	-0,127983	0,116975	0,308977	0,000984	0,133930	-0,050585	-7,108401	0,883376	19,876563	0,537913	-0,592209	-2,905942	-8,204638	1,618398	-5,383993	13,192129	0,133930	-0,050585	-7,108401	-3,087572	9,363046	0,537913	0,133930	-0,050585	-7,108401	-3,087572	9,363046	0,537913
10:31:24,83	0,492013	3,499976	-0,127983	0,116975	0,308977	0,000984	0,134216	-0,056891	-7,108348	1,216730	19,889563	0,577227	-0,596354	-2,905040	-8,201961	1,594432	-5,362276	13,161789	0,134216	-0,056891	-7,108348	-3,249183	9,353631	0,577227	0,134216	-0,056891	-7,108348	-3,249183	9,353631	0,577227
10:31:24,88	0,492013	3,499976	-0,127983	0,116975	0,308977	0,000984	0,135507	-0,052850	-7,105671	1,013453	19,925096	0,546886	-0,596334	-2,903024	-8,204267	1,620469	-5,372143	13,191982	0,135507	-0,052850	-7,105671	-3,135287	9,287798	0,546886	0,135507	-0,052850	-7,105671	-3,135287	9,287798	0,546886
10:31:24,93	0,492013	3,499976	-0,127983	0,116975	0,308977	0,000984	0,134049	-0,054187	-7,105641	1,133682	19,875196	0,557473	-0,596334	-2,904973	-8,201958	1,600346	-5,352552	13,162051	0,134049	-0,054187	-7,105641	-3,120027	9,352316	0,557473	0,134049	-0,054187	-7,105641	-3,120027	9,352316	0,557473
10:31:24,98	0,492013	3,499976	-0,127983	0,116975	0,308977	0,000984	0,128276	-0,055523	-7,107594	1,168488	19,584945	0,568661	-0,590424	-2,900113	-8,203883	1,633538	-5,366302	13,183564	0,128276	-0,055523	-7,107594	-3,190041	9,515309	0,568661	0,128276	-0,055523	-7,107594	-3,190041	9,515309	0,568661
10:31:25,03	0,492013	3,499976	-0,127983	0,116975	0,308977	0,000984	0,135349	-0,052807	-7,106854	1,033977	19,917572	0,519063	-0,596312	-2,904881	-8,203143	1,606403	-5,342908	13,133966	0,135349	-0,052807	-7,106854	-3,111390	9,292665	0,519063	0,135349	-0,052807	-7,106854	-3,111390	9,292665	0,519063
10:31:25,08	0,492013	3,499976	-0,127983	0,116975	0,308977	0,000984	0,135349	-0,052807	-7,106854	1,033977	19,917572	0,519063	-0,596307	-2,910172	-8,205039	1,604772	-5,349091	13,168070	0,135349	-0,052807	-7,106854	-3,111390	9,292665	0,519063	0,135349	-0,052807	-7,106854	-3,111390	9,292665	0,519063
10:31:25,13	0,492013	3,499976	-0,127983	0,116975	0,308977	0,000984	0,137528	-0,052802	-7,107199	1,067865	20,046803	0,548251	-0,597406	-2,906766	-8,203489	1,637291	-5,321278	13,163154	0,137528	-0,052802	-7,107199	-3,077067	9,250860	0,548251	0,137528	-0,052802	-7,107199	-3,077067	9,250860	0,548251
10:31:25,18	0,492013	3,499976	-0,127983	0,116975	0,308977	0,000984	0,135778	-0,055790	-7,104903	1,198247	19,924700	0,518595	-0,593944	-2,906745	-8,201193	1,597827	-5,327369	13,133498	0,135778	-0,055790	-7,104903	-3,181263	9,266091	0,518595	0,135778	-0,055790	-7,104903	-3,181263	9,266091	0,518595
10:31:25,23	0,492013	3,499976	-0,127983	0,116975	0,308977	0,000984	0,141072	-0,054727	-7,107220	1,130780	20,185654	0,533403	-0,597511	-2,910798	-8,203510	1,579323	-5,330780	13,148306	0,141072	-0,054727	-7,107220	-3,165306	9,111487	0,533403	0,141072	-0,054727	-7,107220	-3,165306	9,111487	0,533403
10:31:25,28	0,492013	3,499976	-0,127983	0,116975	0,308977	0,000984	0,141072	-0,054727	-7,107220	1,130780	20,185654	0,533403	-0,596298	-2,902576	-8,199646	1,622941	-5,372136	13,135921	0,141072	-0,054727	-7,107220	-3,165306	9,111487	0,533403	0,141072	-0,054727	-7,107220	-3,165306	9,111487	0,533403
10:31:25,33	0,492013	3,499976	-0,127983	0,116975	0,308977	0,000984	0,136107	-0,054616	-7,104873	1,108946	19,979527	0,550754	-0,595125	-2,906442	-8,201163	1,616418	-5,370705	13,165657	0,136107	-0,054616	-7,104873	-3,178377	9,295165	0,550754	0,136107	-0,054616	-7,104873	-3,178377	9,295165	0,550754
10:31:25,38	0,492013	3,499976	-0,127983	0,116975	0,308977	0,000984	0,136107	-0,054616	-7,104873	1,108946	19,979527	0,550754	-0,593422	-2,906411	-8,203114	1,582203	-5,346226	13,173124	0,136107	-0,054616	-7,104873	-3,178377	9,295165	0,550754	0,136107	-0,054616	-7,104873	-3,178377	9,295165	0,550754
10:31:25,43	0,492013	3,499976	-0,127983	0,116975	0,308977	0,000984	0,135229	-0,056075	-7,106824	1,188907	19,892021	0,558221	-0,592134	-2,907189	-8,199985	1,624140	-5,344924	13,166093	0,135229	-0,056075	-7,106824	-3,212949	9,276551	0,558221	0,135229	-0,056075	-7,106824	-3,212949	9,276551	0,558221
10:31:25,48	0,492013	3,499976	-0,127983	0,116975	0,308977	0,000984	0,134157	-0,056854	-7,103307	1,231883	19,850909	0,575441	-0,592211	-2,905872	-8,199597	1,596115	-5,351423	13,190344	0,134157	-0,056854	-7,103307	-3,231144	9,319613	0,575441	0,134157	-0,056854	-7,103307	-3,231144	9,319613	0,575441
10:31:25,53	0,492013	3,499976	-0,127983	0,116975	0,308977	0,000984	0,134356	-0,052195	-7,103338	0,988004	19,860719	0,555662	-0,596346	-2,903715	-8,199628	1,594841	-5,352544	13,170565	0,134356	-0,052195	-7,103338	-3,109286	9,313795	0,555662	0,134356	-0,052195	-7,103338	-3,109286	9,313795	0,555662
10:31:25,58	0,492013	3,499976	-0,127983	0,116975	0,308977	0,000984	0,138329	-0,054522	-7,106039	1,109997	20,075116	0,551610	-0,596317	-2,908319	-8,202328	1,602072	-5,355610	13,166513	0,138329	-0,054522	-7,106039	-3,170006	9,216303	0,551610	0,138329	-0,054522	-7,106039	-3,170006	9,216303	0,551610
10:31:25,64	0,492013	3,499976	-0,127983	0,116975	0,308977	0,000984	0,138329	-0,054522	-7,106039	1,109997	20,075116	0,551610	-0,595157	-2,905573	-8,200008	1,591903	-5,341515	13,171110	0,138329	-0,054522	-7,106039	-3,170006	9,216303	0,551610	0,138329	-0,054522	-7,106039	-3,170006	9,216303	0,551610
10:31:25,69	0,492013	3,499976	-0,127983	0,116975	0,308977	0,000984	0,135370	-0,054153	-7,103718	1,097938	19,905414	0,556207	-0,595136	-2,906774	-8,200762	1,597579	-5,328465	13,191134	0,135370	-0,054153	-7,103718	-3,153109	9,278851	0,556207	0,135370	-0,054153	-7,103718	-3,153109	9,278851	0,556207
10:31:25,74	0,492013	3,499976	-0,127983	0,116975	0,308977	0,000984	0,136400	-0,054772	-7,104472	1,144218	19,957349	0,576231	-0,592603	-2,902873	-8,302879	1,934031	-5,475185	13,154072	0,136400	-0,054772	-7,104472	-3,155348	9,249955	0,576231	0,136400	-0,054772	-7,104472	-3,155348	9,249955	0,576231
10:31:25,79	0,492019	3,499943	-0,126979	0,116975	0,308988	0,000998	0,131755	-0,055015	-7,206589	1,198029	20,080568	0,539169	-0,591216	-2,911359	-8,789146	2,644668	-6,173234	13,191556	0,131755	-0,055015	-7,206589	-3,120632	9,737772	0,539169	0,131755	-0,055015	-7,206589	-3,120632	9,737772	0,539169
10:31:25,84	0,492019	3,499943	-0,126979	0,116975	0,308988	0,000998	0,138411	-0,060459	-7,692856	1,231924	21,391095	0,576653	-0,588749	-2,913375	-8,785620	2,680871	-6,164152	13,189456	0,138411	-0,060459	-7,692856	-3,514116	10,525861	0,576653	0,138411	-0,060459	-7,692856	-3,514116	10,525861	0,576653
10:31:25,89	0,492019	3,499943	-0,126979	0,116975	0,308988	0,000998	0,138923	-0,063604	-7,689331	1,421415	21,444555	0,574554	-0,593538	-2,911531	-8,786049	2,649812	-6,165846	13,174893	0,138923	-0,063604	-7,689331	-3,571483	10,539094	0,574554	0,138923	-0,063604	-7,689331	-3,571483	10,539094	0,574554
10:31:25,94	0,492019	3,499943	-0,126979	0,116975	0,308988	0,000998	0,139721	-0,058535	-7,689759	1,140821	21,459985	0,559990	-0,592961	-2,907014	-8,785284	2,647583	-6,142758	13,185649	0,139721	-0,058535	-7,689759	-3,454147	10,491903	0,559990	0,139721	-0,058535	-7,689759	-3,454147	10,491903	0,559990
10:31:25,99	0,492019	3,499943	-0,126979	0,116975	0,308988	0,000998	0,135521	-0,056775	-7,688994	1,068221	21,228108	0,570747	-0,593057	-2,913065	-8,786436	2,597318	-6,161862	13,199876	0,135521	-0,056775	-7,688994	-3,388647	10,589729	0,570747	0,135521	-0,056775	-7,688994	-3,388647	10,589729	0,570747
10:31:26,04	0,492019	3,499943	-0,126979	0,116975	0,308988	0,000998	0,140809	-0,059717	-7,690146	1,179532	21,469112	0,584973	-0,595257	-2,914215	-8,785241	2,648595	-6,112295	13,204504	0,140809	-0,059717	-7,690146	-3,508289	10,415615	0,584973	0,140809	-0,059717	-7,690146	-3,508289	10,415615	0,584973
10:31:26,09	0,492019	3,499943	-0,126979	0,116975	0,308988	0,000998	0,142905	-0,058388	-7,688951	1,178972	21,597715	0,589601	-0,596543	-2,911894	-8,782195	2,602997	-6,139539	13,163608	0,142905	-0,058388	-7,688951	-3,404496	10,379702	0,589601	0,142905	-0,058388	-7,688951	-3,404496	10,379702	0,589601
10:31:26,14	0,492019	3,499943	-0,126979	0,116975	0,308988	0,000998	0,141538	-0,056114	-7,685905	1,014319	21,500777	0,548705	-0,594221	-2,915284	-8,782569	2,587555	-6,162884	13,167990	0,141538	-0,056114	-7,685905	-3,390622	10,390052	0,548705	0,141538	-0,056114	-7,685905	-3,390622	10,390052	0,548705
10:31:26,19	0,492019	3,499943	-0,126979	0,116975	0,308988	0,000998	0,143312	-0,059820	-7,686279	1,179085	21,591336	0,553087	-0,595371	-2,909234	-8,782961	2,615055	-6,151452	13,183547	0,143312	-0,059820	-7,686279	-3,516765	10,341336	0,553087	0,143312	-0,059820	-7,686279	-3,516765	10,341336	0,553087
10:31:26,24	0,492019	3,499943	-0,126979	0,116975	0,308988	0,000998	0,138648	-0,055798	-7,686672	0,993610	21,366889	0,568644	-0,592435	-2,916985	-8,782124	2,602344	-6,177108	13,220464	0,138648	-0,055798	-7,686672	-3,386542	10,483040	0,568644	0,138648	-0,055798	-7,686672	-3,386542	10,483040	0,568644
10:31:26,29	0,492019	3,499943	-0,126979	0,116975	0,308988	0,000998	0,143892	-0,062217	-7,685834	1,298809	21,641412	0,605562	-0,597694	-2,909153	-8,779834	2,615364	-6,114814	13,211495	0,143892	-0,062217	-7,685834	-3,585212	10,345886	0,605562	0,143892	-0,062217	-7,685834	-3,585212	10,345886	0,605562
10:31:26,34	0,492019	3,499943	-0,126979	0,116975	0,308988	0,000998	0,139739	-0,053746	-7,683545	0,918774	21,405588	0,596593	-0,597721	-2,910227	-8,780633	2,616539	-6,169967	13,176123	0,139739	-0,053746	-7,683545	-3,300272	10,436069	0,596593	0,139739	-0,053746	-7,683545	-3,300272	10,436069	0,596593
10:31:26,39	0,492019	3,499943	-0,126979	0,116975	0,308988	0,000998	0,140683	-0,054260	-7,684343	0,898324	21,483281	0,561220	-0,597730	-2,911935	-8,779435	2,597093	-6,130840	13,220198	0,140683	-0,054260	-7,684343	-3,361069	10,439640	0,561220	0,140683	-0,054260	-7,684343	-3,361069	10,439640	0,561220
10:31:26,44	0,492019	3,499943	-0,126979	0,116975	0,308988	0,000998	0,142167	-0,055106	-7,683146	0,966482	21,524022	0,605296	-0,594774	-2,914368	-8,783293	2,619952	-6,176448	13,225845	0,142167	-0,055106	-7,683146	-3,359327	10,363923	0,605296	0,142167	-0,055106	-7,683146	-3,359327	10,363923	0,605296
10:31:26,49	0,492019	3,499943	-0,126979	0,116975	0,308988	0,000998	0,142796	-0,058883	-7,687003	1,134810	21,599319	0,610942	-0,593600	-2,909366	-8,779441	2,602934	-6,120297	13,216729	0,142796	-0,058883	-7,687003	-3,487482	10,389860	0,610942	0,142796	-0,058883	-7,687003	-3,487482	10,389860	0,610942
10:31:26,54	0,492019	3,499943	-0,126979	0,116975	0,308988	0,000998	0,137877	-0,057398	-7,683151	1,097750	21,300732	0,601826	-0,597079	-2,910285	-8,780633	2,627401	-6,133706	13,167585	0,137877	-0,057398	-7,683151	-3,408032	10,477393	0,601826	0,137877	-0,057398	-7,683151	-3,408032	10,477393	0,601826
10:31:26,59	0,492019	3,499943	-0,126979	0,116975	0,308988	0,000998	0,140412	-0,054845	-7,684344	0,965572	21,460447	0,552682	-0,597046	-2,913806	-8,775965	2,622964	-6,133401	13,154593	0,140412	-0,054845	-7,684344	-3,339735	10,438108	0,552682	0,140412	-0,054845	-7,684344	-3,339735	10,438108	0,552682
10:31:26,64	0,492019	3,499943	-0,126979	0,116975	0,308988	0,000998	0,143445	-0,056634	-7,679676	1,056675	21,614170	0,539690	-0,593006	-2,912996	-8,777892	2,586439	-6,109746	13,196478	0,143445	-0,056634	-7,679676	-3,389112	10,353737	0,539690	0,143445	-0,056634	-7,679676	-3,389112	10,353737	0,539690
10:31:26,69	0,492019	3,499943	-0,126979	0,116975	0,308988	0,000998	0,140724	-0,059728	-7,681602	1,219769	21,429200	0,581575	-0,595967	-2,911468	-8,776760	2,576637	-6,106359	13,171488	0,140724	-0,059728	-7,681602	-3,468871	10,382395	0,581575	0,140724	-0,059728	-7,681602	-3,468871	10,382395	0,581575
10:31:26,74	0,492019	3,499943	-0,126979	0,116975	0,308988	0,000998	0,140881	-0,056399	-7,680471	1,044699	21,427177	0,556585	-0,595336	-2,914030	-8,776347	2,599125	-6,134795	13,174668	0,140881	-0,056399	-7,680471	-3,382623	10,368054	0,556585	0,140881	-0,056399	-7,680471	-3,382623	10,368054	0,556585
10:31:26,79	0,492019	3,499943	-0,126979	0,116975	0,308988	0,000998	0,142784	-0,058227	-7,680057	1,126353	21,559836	0,559765	-0,596580	-2,912979	-8,774025	2,575860	-6,158673	13,182361	0,142784	-0,058227	-7,680057	-3,444437	10,351313	0,559765	0,142784	-0,058227	-7,680057	-3,444437	10,351313	0,559765
10:31:26,84	0,492019	3,499943	-0,126979	0,116975	0,308988	0,000998	0,142496	-0,056623	-7,677736	1,010677	21,536651	0,567458	-0,597148	-2,913704	-8,772825	2,572242	-6,116967	13,226405	0,142496	-0,056623	-7,677736	-3,434265	10,350736	0,567458	0,142496	-0,056623	-7,677736	-3,434265	10,350736	0,567458
10:31:26,89	0,492019	3,499943	-0,126979	0,116975	0,308988	0,000998	0,143408	-0,056494	-7,676536	1,038264	21,560080	0,611502	-0,591788	-2,914023	-8,773997	2,604807	-6,140833	13,188136	0,143408	-0,056494	-7,676536	-3,396530	10,302586	0,611502	0,143408	-0,056494	-7,676536	-3,396530	10,302586	0,611502
10:31:26,94	0,492019	3,499943	-0,126979	0,116975	0,308988	0,000998	0,141004	-0,061296	-7,677707	1,283586	21,475224	0,573233	-0,591782	-2,912522	-8,773231	2,600212	-6,114957	13,183925	0,141004	-0,061296	-7,677707	-3,528171	10,406418	0,573233	0,141004	-0,061296	-7,677707	-3,528171	10,406418	0,573233
10:31:26,99	0,492019	3,499943	-0,126979	0,116975	0,308988	0,000998	0,139702	-0,060551	-7,676941	1,264924	21,390583	0,569022	-0,592985	-2,909337	-8,772874	2,597929	-6,126090	13,164258	0,139702	-0,060551	-7,676941	-3,488298	10,424014	0,569022	0,139702	-0,060551	-7,676941	-3,488298	10,424014	0,569022
10:31:27,04	0,492019	3,499943	-0,126979	0,116975	0,308988	0,000998	0,137544	-0,057916	-7,676584	1,117155	21,282007	0,549355	-0,595926	-2,910689	-8,774409	2,614656	-6,164722	13,177609	0,137544	-0,057916	-7,676584	-3,429272	10,484764	0,549355	0,137544	-0,057916	-7,676584	-3,429272	10,484764	0,549355
10:31:27,09	0,492019	3,499943	-0,126979	0,116975	0,308988	0,000998	0,140186	-0,056045	-7,678119	0,994776	21,453163	0,562707	-0,591832	-2,909211	-8,775171	2,598225	-6,131369	13,209308	0,140186	-0,056045	-7,678119	-3,404786	10,448569	0,562707	0,140186	-0,056045	-7,678119	-3,404786	10,448569	0,562707
10:31:27,14	0,492019	3,499943	-0,126979	0,116975	0,308988	0,000998	0,136858	-0,058851	-7,678881	1,161357	21,249225	0,594405	-0,591197	-2,913731	-8,772459	2,600591	-6,140237	13,168028	0,136858	-0,058851	-7,678881	-3,458476	10,505843	0,594405	0,136858	-0,058851	-7,678881	-3,458476	10,505843	0,594405
10:31:27,19	0,492019	3,499943	-0,126979	0,116975	0,308988	0,000998	0,140456	-0,061662	-7,676170	1,300992	21,442773	0,553125	-0,592951	-2,912736	-8,775907	2,627567	-6,151835	13,227463	0,140456	-0,061662	-7,676170	-3,539444	10,416995	0,553125	0,140456	-0,061662	-7,676170	-3,539444	10,416995	0,553125
10:31:27,24	0,492019	3,499943	-0,126979	0,116975	0,308988	0,000998	0,140470	-0,059645	-7,679617	1,199579	21,472699	0,612560	-0,594749	-2,912818	-8,771698	2,576253	-6,088723	13,173832	0,140470	-0,059645	-7,679617	-3,482564	10,445765	0,612560	0,140470	-0,059645	-7,679617	-3,482564	10,445765	0,612560
10:31:27,29	0,492019	3,499943	-0,126979	0,116975	0,308988	0,000998	0,141441	-0,058130	-7,675408	1,149774	21,447174	0,558929	-0,595338	-2,912398	-8,770903	2,601288	-6,157425	13,185386	0,141441	-0,058130	-7,675408	-3,413405	10,344049	0,558929	0,141441	-0,058130	-7,675408	-3,413405	10,344049	0,558929
10:31:27,34	0,492019	3,499943	-0,126979	0,116975	0,308988	0,000998	0,141372	-0,057409	-7,674613	1,065316	21,499589	0,570483	-0,591823	-2,913921	-8,771279	2,576890	-6,118029	13,202044	0,141372	-0,057409	-7,674613	-3,441285	10,401924	0,570483	0,141372	-0,057409	-7,674613	-3,441285	10,401924	0,570483
10:31:27,39	0,492019	3,499943	-0,126979	0,116975	0,308988	0,000998	0,140933	-0,061214	-7,674989	1,285108	21,435951	0,587141	-0,591305	-2,915348	-8,771292	2,559441	-6,178986	13,185621	0,140933	-0,061214	-7,674989	-3,520204	10,372723	0,587141	0,140933	-0,061214	-7,674989	-3,520204	10,372723	0,587141
10:31:27,44	0,492019	3,499943	-0,126979	0,116975	0,308988	0,000998	0,141910	-0,062377	-7,675002	1,284044	21,502134	0,570718	-0,593687	-2,912086	-8,771303	2,557366	-6,178316	13,195433	0,141910	-0,062377	-7,675002	-3,612526	10,362193	0,570718	0,141910	-0,062377	-7,675002	-3,612526	10,362193	0,570718
10:31:27,49	0,492019	3,499943	-0,126979	0,116975	0,308988	0,000998	0,140275	-0,058683	-7,675013	1,091523	21,415004	0,580531	-0,597062	-2,911940	-8,770529	2,609007	-6,126848	13,166448	0,140275	-0,058683	-7,675013	-3,515105	10,403378	0,580531	0,140275	-0,058683	-7,675013	-3,515105	10,403378	0,580531
10:31:27,54	0,492019	3,499943	-0,126979	0,116975	0,308988	0,000998	0,141837	-0,055687	-7,674239	1,006127	21,515196	0,551545	-0,591760	-2,911789	-8,770886	2,603502	-6,095447	13,202582	0,141837	-0,055687	-7,674239	-3,365319	10,380983	0,551545	0,141837	-0,055687	-7,674239	-3,365319	10,380983	0,551545
10:31:27,59	0,492019	3,499943	-0,126979	0,116975	0,308988	0,000998	0,139055	-0,060203	-7,674597	1,265400	21,350063	0,587680	-0,594062	-2,906954	-8,774386	2,642317	-6,075522	13,210116	0,139055	-0,060203	-7,674597	-3,460551	10,434238	0,587680	0,139055	-0,060203	-7,674597	-3,460551	10,434238	0,587680
10:31:27,64	0,492019	3,499943	-0,126979	0,116975	0,308988	0,000998	0,136019	-0,055792	-7,678096	1,072700	21,215862	0,595213	-0,595308	-2,914084	-8,770121	2,593360	-6,111900	13,186205	0,136019	-0,055792	-7,678096	-3,307001	10,538336	0,595213	0,136019	-0,055792	-7,678096	-3,307001	10,538336	0,595213
10:31:27,69	0,492019	3,499943	-0,126979	0,116975	0,308988	0,000998	0,142817	-0,058278	-7,673831	1,145966	21,545123	0,571302	-0,595888	-2,907735	-8,769356	2,610956	-6,103100	13,196372	0,142817	-0,058278	-7,673831	-3,428852	10,333992	0,571302	0,142817	-0,058278	-7,673831	-3,428852	10,333992	0,571302
10:31:27,74	0,492019	3,499943	-0,126979	0,116975	0,308988	0,000998	0,137609	-0,054601	-7,673067	0,971184	21,285139	0,581470	-0,593031	-2,913783	-8,768947	2,578000	-6,171064	13,203572	0,137609	-0,054601	-7,673067	-3,314994	10,482846	0,581470	0,137609	-0,054601	-7,673067	-3,314994	10,482846	0,581470
10:31:27,79	0,492019	3,499943	-0,126979	0,116975	0,308988	0,000998	0,141418	-0,060100	-7,672657	1,181788	21,488632	0,588669	-0,593104	-2,911326	-8,769765	2,532199	-6,119334	13,192014	0,141418	-0,060100	-7,672657	-3,536050	10,387358	0,588669	0,141418	-0,060100	-7,672657	-3,536050	10,387358	0,588669
10:31:27,84	0,492019	3,499943	-0,126979	0,116975	0,308988	0,000998	0,139327	-0,058808	-7,673475	1,136516	21,314378	0,577111	-0,595884	-2,911804	-8,768590	2,598224	-6,106137	13,166266	0,139327	-0,058808	-7,673475	-3,479919	10,377235	0,577111	0,139327	-0,058808	-7,673475	-3,479919	10,377235	0,577111
10:31:27,89	0,492019	3,499943	-0,126979	0,116975	0,308988	0,000998	0,141130	-0,056639	-7,672300	1,068182	21,458747	0,551363	-0,595274	-2,913622	-8,770907	2,618340	-6,137944	13,161441	0,141130	-0,056639	-7,672300	-3,378006	10,380020	0,551363	0,141130	-0,056639	-7,672300	-3,378006	10,380020	0,551363
10:31:27,94	0,492019	3,499943	-0,126979	0,116975	0,308988	0,000998	0,142399	-0,058077	-7,674618	1,125438	21,558070	0,546538	-0,598915	-2,912528	-8,767437	2,566953	-6,141486	13,168967	0,142399	-0,058077	-7,674618	-3,433583	10,379710	0,546538	0,142399	-0,058077	-7,674618	-3,433583	10,379710	0,546538
10:31:27,99	0,492019	3,499943	-0,126979	0,116975	0,308988	0,000998	0,143273	-0,054377	-7,671147	0,904269	21,560751	0,554064	-0,595930	-2,913995	-8,768941	2,588269	-6,138381	13,208822	0,143273	-0,054377	-7,671147	-3,364290	10,313837	0,554064	0,143273	-0,054377	-7,671147	-3,364290	10,313837	0,554064
10:31:28,04	0,492019	3,499943	-0,126979	0,116975	0,308988	0,000998	0,143050	-0,057695	-7,672651	1,090171	21,566080	0,593920	-0,591219	-2,915659	-8,768544	2,574722	-6,117241	13,209964	0,143050	-0,057695	-7,672651	-3,438880	10,336645	0,593920	0,143050	-0,057695	-7,672651	-3,438880	10,336645	0,593920
10:31:28,09	0,492019	3,499943	-0,126979	0,116975	0,308988	0,000998	0,142136	-0,062606	-7,672254	1,357101	21,496249	0,595062	-0,595816	-2,909677	-8,768573	2,630435	-6,086787	13,181407	0,142136	-0,062606	-7,672254	-3,557500	10,338565	0,595062	0,142136	-0,062606	-7,672254	-3,557500	10,338565	0,595062
10:31:28,14	0,492019	3,499943	-0,126979	0,116975	0,308988	0,000998	0,137537	-0,058684	-7,672270	1,182282	21,297822	0,580872	-0,592317	-2,909714	-8,768559	2,624570	-6,112338	13,195775	0,137537	-0,058684	-7,672270	-3,424373	10,501155	0,580872	0,137537	-0,058684	-7,672270	-3,424373	10,501155	0,580872
10:31:28,19	0,492019	3,499943	-0,126979	0,116975	0,308988	0,000998	0,140487	-0,061066	-7,670672	1,295647	21,450621	0,617984	-0,591729	-2,913460	-8,766962	2,618818	-6,121149	13,232887	0,140487	-0,061066	-7,670672	-3,498007	10,422416	0,617984	0,140487	-0,061066	-7,670672	-3,498007	10,422416	0,617984
10:31:28,24	0,492019	3,499943	-0,126979	0,116975	0,308988	0,000998	0,140487	-0,061066	-7,670672	1,295647	21,450621	0,617984	-0,592411	-2,913128	-8,767787	2,575093	-6,125070	13,199728	0,140487	-0,061066	-7,670672	-3,498007	10,422416	0,617984	0,140487	-0,061066	-7,670672	-3,498007	10,422416	0,617984
10:31:28,29	0,492019	3,499943	-0,126979	0,116975	0,308988	0,000998	0,140540	-0,060309	-7,671497	1,231035	21,417503	0,584826	-0,594177	-2,912137	-8,766677	2,562819	-6,107531	13,141441	0,140540	-0,060309	-7,671497	-3,503210	10,385089	0,584826	0,140540	-0,060309	-7,671497	-3,503210	10,385089	0,584826
10:31:28,35	0,492019	3,499943	-0,126979	0,116975	0,308988	0,000998	0,140565	-0,058284	-7,670388	1,134777	21,399381	0,526538	-0,591782	-2,912695	-8,768948	2,593960	-6,118052	13,195794	0,140565	-0,058284	-7,670388	-3,440490	10,365038	0,526538	0,140565	-0,058284	-7,670388	-3,440490	10,365038	0,526538
10:31:28,40	0,492019	3,499943	-0,126979	0,116975	0,308988	0,000998	0,139851	-0,060637	-7,672659	1,263602	21,394506	0,580891	-0,595943	-2,911368	-8,764704	2,572116	-6,122234	13,183089	0,139851	-0,060637	-7,672659	-3,496391	10,416178	0,580891	0,139851	-0,060637	-7,672659	-3,496391	10,416178	0,580891
10:31:28,45	0,492019	3,499943	-0,126979	0,116975	0,308988	0,000998	0,140782	-0,056370	-7,668414	1,027197	21,426073	0,568186	-0,592627	-2,914585	-8,816759	2,565857	-6,126298	13,205104	0,140782	-0,056370	-7,668414	-3,397870	10,374688	0,568186	0,140782	-0,056370	-7,668414	-3,397870	10,374688	0,568186
10:31:28,50	0,492019	3,499956	-0,125985	0,116975	0,308988	0,000998	0,141910	-0,060851	-7,720469	1,253532	21,481335	0,590201	-0,593264	-2,926099	-9,343045	3,266940	-6,937300	13,257774	0,141910	-0,060851	-7,720469	-3,523252	10,341411	0,590201	0,141910	-0,060851	-7,720469	-3,523252	10,341411	0,590201
10:31:28,55	0,492019	3,499956	-0,125985	0,116975	0,308988	0,000998	0,152200	-0,066056	-8,246755	1,172403	23,029080	0,642871	-0,593283	-2,926289	-9,344636	3,237413	-6,882236	13,226862	0,152200	-0,066056	-8,246755	-4,013000	11,081378	0,642871	0,152200	-0,066056	-8,246755	-4,013000	11,081378	0,642871
10:31:28,60	0,492019	3,499956	-0,125985	0,116975	0,308988	0,000998	0,152374	-0,066135	-8,248347	1,209411	22,985038	0,611959	-0,593182	-2,927192	-9,337642	3,262025	-6,872316	13,203174	0,152374	-0,066135	-8,248347	-3,982158	11,023658	0,611959	0,152374	-0,066135	-8,248347	-3,982158	11,023658	0,611959
10:31:28,65	0,492019	3,499956	-0,125985	0,116975	0,308988	0,000998	0,153106	-0,066673	-8,241352	1,258303	23,039456	0,588271	-0,595581	-2,927382	-9,337240	3,249933	-6,887622	13,231192	0,153106	-0,066673	-8,241352	-3,975528	11,020614	0,588271	0,153106	-0,066673	-8,241352	-3,975528	11,020614	0,588271
10:31:28,70	0,492019	3,499956	-0,125985	0,116975	0,308988	0,000998	0,154470	-0,064691	-8,240951	1,135920	23,107526	0,616289	-0,593236	-2,926763	-9,339186	3,258428	-6,914511	13,222234	0,154470	-0,064691	-8,240951	-3,942297	10,981669	0,616289	0,154470	-0,064691	-8,240951	-3,942297	10,981669	0,616289
10:31:28,75	0,492019	3,499956	-0,125985	0,116975	0,308988	0,000998	0,152761	-0,066412	-8,242896	1,206388	23,039464	0,607331	-0,593835	-2,925706	-9,337254	3,246253	-6,895656	13,221840	0,152761	-0,066412	-8,242896	-4,006950	11,047756	0,607331	0,152761	-0,066412	-8,242896	-4,006950	11,047756	0,607331
10:31:28,80	0,492019	3,499956	-0,125985	0,116975	0,308988	0,000998	0,154419	-0,064543	-8,240610	1,111423	23,049818	0,588002	-0,595683	-2,927264	-9,336900	3,193813	-6,874669	13,202905	0,154419	-0,064543	-8,240610	-3,955238	10,927932	0,588002	0,154419	-0,064543	-8,240610	-3,955238	10,927932	0,588002
10:31:28,85	0,492019	3,499956	-0,125985	0,116975	0,308988	0,000998	0,154419	-0,064543	-8,240610	1,111423	23,049818	0,588002	-0,592119	-2,928520	-9,337255	3,210600	-6,883947	13,222462	0,154419	-0,064543	-8,240610	-3,955238	10,927932	0,588002	0,154419	-0,064543	-8,240610	-3,955238	10,927932	0,588002
10:31:28,90	0,492019	3,499956	-0,125985	0,116975	0,308988	0,000998	0,153725	-0,068258	-8,240965	1,304937	23,032891	0,607559	-0,590956	-2,924516	-9,334188	3,200669	-6,873202	13,192766	0,153725	-0,068258	-8,240965	-4,053315	10,965508	0,607559	0,153725	-0,068258	-8,240965	-4,053315	10,965508	0,607559
10:31:28,95	0,492019	3,499956	-0,125985	0,116975	0,308988	0,000998	0,150931	-0,063300	-8,237872	1,075227	22,897361	0,606296	-0,595016	-2,923622	-9,334162	3,233104	-6,864456	13,221198	0,150931	-0,063300	-8,237872	-3,893784	11,049285	0,606296	0,150931	-0,063300	-8,237872	-3,893784	11,049285	0,606296
10:31:29,00	0,492019	3,499956	-0,125985	0,116975	0,308988	0,000998	0,154984	-0,066943	-8,236684	1,242598	23,079705	0,624566	-0,593888	-2,928954	-9,332973	3,197434	-6,869362	13,239469	0,154984	-0,066943	-8,236684	-4,012416	10,913429	0,624566	0,154984	-0,066943	-8,236684	-4,012416	10,913429	0,624566
10:31:29,05	0,492019	3,499956	-0,125985	0,116975	0,308988	0,000998	0,154984	-0,066943	-8,236684	1,242598	23,079705	0,624566	-0,595579	-2,926196	-9,331062	3,233034	-6,874602	13,194283	0,154984	-0,066943	-8,236684	-4,012416	10,913429	0,624566	0,154984	-0,066943	-8,236684	-4,012416	10,913429	0,624566
10:31:29,10	0,492019	3,499956	-0,125985	0,116975	0,308988	0,000998	0,153442	-0,064100	-8,234772	1,108009	23,032933	0,579380	-0,589770	-2,929184	-9,332210	3,190692	-6,871641	13,215453	0,153442	-0,064100	-8,234772	-3,923807	10,987763	0,579380	0,153442	-0,064100	-8,234772	-3,923807	10,987763	0,579380
10:31:29,15	0,492019	3,499956	-0,125985	0,116975	0,308988	0,000998	0,153125	-0,070625	-8,235921	1,428703	22,978307	0,600550	-0,592488	-2,926222	-9,331427	3,289306	-6,842453	13,185797	0,153125	-0,070625	-8,235921	-4,115327	10,958009	0,600550	0,153125	-0,070625	-8,235921	-4,115327	10,958009	0,600550
10:31:29,20	0,492019	3,499956	-0,125985	0,116975	0,308988	0,000998	0,157056	-0,065552	-8,233555	1,177484	23,243392	0,616035	-0,596128	-2,930052	-9,329844	3,249525	-6,891116	13,230938	0,157056	-0,065552	-8,233555	-3,968355	10,914534	0,616035	0,157056	-0,065552	-8,233555	-3,968355	10,914534	0,616035
10:31:29,25	0,492019	3,499956	-0,125985	0,116975	0,308988	0,000998	0,157056	-0,065552	-8,233555	1,177484	23,243392	0,616035	-0,589154	-2,931757	-9,329484	3,196239	-6,890302	13,203174	0,157056	-0,065552	-8,233555	-3,968355	10,914534	0,616035	0,157056	-0,065552	-8,233555	-3,968355	10,914534	0,616035
10:31:29,30	0,492019	3,499956	-0,125985	0,116975	0,308988	0,000998	0,155045	-0,072444	-8,233194	1,509940	23,092282	0,588271	-0,592611	-2,927074	-9,329499	3,234615	-6,865018	13,194005	0,155045	-0,072444	-8,233194	-4,176936	10,921263	0,588271	0,155045	-0,072444	-8,233194	-4,176936	10,921263	0,588271
10:31:29,35	0,492019	3,499956	-0,125985	0,116975	0,308988	0,000998	0,152718	-0,067108	-8,233209	1,273554	22,991872	0,579102	-0,593876	-2,930397	-9,327953	3,179834	-6,856232	13,198043	0,152718	-0,067108	-8,233209	-3,994449	11,003521	0,579102	0,152718	-0,067108	-8,233209	-3,994449	11,003521	0,579102
10:31:29,40	0,492019	3,499956	-0,125985	0,116975	0,308988	0,000998	0,156228	-0,067675	-8,231664	1,283231	23,122586	0,583140	-0,595074	-2,925838	-9,324453	3,178043	-6,851058	13,230482	0,156228	-0,067675	-8,231664	-4,029242	10,858657	0,583140	0,156228	-0,067675	-8,231664	-4,029242	10,858657	0,583140
10:31:29,45	0,492019	3,499956	-0,125985	0,116975	0,308988	0,000998	0,152879	-0,064358	-8,228163	1,114337	22,944296	0,615579	-0,591542	-2,929826	-9,329124	3,182501	-6,886339	13,188561	0,152879	-0,064358	-8,228163	-3,937758	10,943268	0,615579	0,152879	-0,064358	-8,228163	-3,937758	10,943268	0,615579
10:31:29,50	0,492019	3,499956	-0,125985	0,116975	0,308988	0,000998	0,154567	-0,069411	-8,232835	1,348749	23,053560	0,573659	-0,595582	-2,926292	-9,324442	3,215753	-6,858153	13,220015	0,154567	-0,069411	-8,232835	-4,099979	10,920044	0,573659	0,154567	-0,069411	-8,232835	-4,099979	10,920044	0,573659
10:31:29,55	0,492019	3,499956	-0,125985	0,116975	0,308988	0,000998	0,153527	-0,064145	-8,228152	1,115959	23,014170	0,605113	-0,590311	-2,927206	-9,325587	3,211422	-6,881881	13,235308	0,153527	-0,064145	-8,228152	-3,919397	10,962316	0,605113	0,153527	-0,064145	-8,228152	-3,919397	10,962316	0,605113
10:31:29,60	0,492019	3,499956	-0,125985	0,116975	0,308988	0,000998	0,151682	-0,069166	-8,229297	1,354368	22,926359	0,620405	-0,592054	-2,928864	-9,324057	3,203991	-6,860902	13,200662	0,151682	-0,069166	-8,229297	-4,075185	11,019313	0,620405	0,151682	-0,069166	-8,229297	-4,075185	11,019313	0,620405
10:31:29,65	0,492019	3,499956	-0,125985	0,116975	0,308988	0,000998	0,153990	-0,068486	-8,227767	1,333468	23,029436	0,585759	-0,594419	-2,927574	-9,322896	3,198592	-6,850359	13,209821	0,153990	-0,068486	-8,227767	-4,042715	10,941233	0,585759	0,153990	-0,068486	-8,227767	-4,042715	10,941233	0,585759
10:31:29,70	0,492019	3,499956	-0,125985	0,116975	0,308988	0,000998	0,154055	-0,065793	-8,226606	1,199862	23,022888	0,594918	-0,597316	-2,927922	-9,322863	3,219606	-6,837084	13,243374	0,154055	-0,065793	-8,226606	-3,964919	10,929554	0,594918	0,154055	-0,065793	-8,226606	-3,964919	10,929554	0,594918
10:31:29,75	0,492019	3,499956	-0,125985	0,116975	0,308988	0,000998	0,155804	-0,063458	-8,226573	1,100422	23,125412	0,628471	-0,596212	-2,928203	-9,322894	3,195968	-6,881309	13,213297	0,155804	-0,063458	-8,226573	-3,881026	10,894759	0,628471	0,155804	-0,063458	-8,226573	-3,881026	10,894759	0,628471
10:31:29,80	0,492019	3,499956	-0,125985	0,116975	0,308988	0,000998	0,155496	-0,064554	-8,226604	1,107315	23,111023	0,598395	-0,596146	-2,928096	-9,322530	3,213486	-6,858681	13,170042	0,155496	-0,064554	-8,226604	-3,960199	10,904570	0,598395	0,155496	-0,064554	-8,226604	-3,960199	10,904570	0,598395
10:31:29,85	0,492019	3,499956	-0,125985	0,116975	0,308988	0,000998	0,155370	-0,064559	-8,226240	1,135900	23,108338	0,555139	-0,594418	-2,926057	-9,324823	3,205251	-6,837484	13,235789	0,155370	-0,064559	-8,226240	-3,931961	10,911761	0,555139	0,155370	-0,064559	-8,226240	-3,931961	10,911761	0,555139
10:31:29,90	0,492019	3,499956	-0,125985	0,116975	0,308988	0,000998	0,152740	-0,065035	-8,228533	1,174904	22,953845	0,620886	-0,592662	-2,926513	-9,324050	3,203306	-6,858352	13,225216	0,152740	-0,065035	-8,228533	-3,930342	10,963727	0,620886	0,152740	-0,065035	-8,228533	-3,930342	10,963727	0,620886
10:31:29,95	0,492019	3,499956	-0,125985	0,116975	0,308988	0,000998	0,152257	-0,066784	-8,227760	1,246792	22,937476	0,610313	-0,592579	-2,927133	-9,323648	3,234449	-6,845355	13,220144	0,152257	-0,066784	-8,227760	-3,995727	10,985278	0,610313	0,152257	-0,066784	-8,227760	-3,995727	10,985278	0,610313
10:31:30,00	0,492019	3,499956	-0,125985	0,116975	0,308988	0,000998	0,152753	-0,067166	-8,227358	1,293479	22,983724	0,605242	-0,590244	-2,928539	-9,321698	3,222450	-6,859022	13,223683	0,152753	-0,067166	-8,227358	-3,979021	10,992614	0,605242	0,152753	-0,067166	-8,227358	-3,979021	10,992614	0,605242
10:31:30,05	0,492019	3,499956	-0,125985	0,116975	0,308988	0,000998	0,152803	-0,069892	-8,225408	1,417391	22,982790	0,608781	-0,589674	-2,928670	-9,322499	3,204738	-6,839006	13,200848	0,152803	-0,069892	-8,225408	-4,069094	10,987719	0,608781	0,152803	-0,069892	-8,225408	-4,069094	10,987719	0,608781
10:31:30,10	0,492019	3,499956	-0,125985	0,116975	0,308988	0,000998	0,152632	-0,070450	-8,226210	1,454915	22,948503	0,585945	-0,589643	-2,927316	-9,321702	3,222175	-6,832543	13,224822	0,152632	-0,070450	-8,226210	-4,075416	10,966928	0,585945	0,152632	-0,070450	-8,226210	-4,075416	10,966928	0,585945
10:31:30,15	0,492019	3,499956	-0,125985	0,116975	0,308988	0,000998	0,151443	-0,069801	-8,225412	1,435453	22,898589	0,609919	-0,592012	-2,928813	-9,318631	3,198682	-6,825108	13,184040	0,151443	-0,069801	-8,225412	-4,043888	11,010282	0,609919	0,151443	-0,069801	-8,225412	-4,043888	11,010282	0,609919
10:31:30,20	0,492019	3,499956	-0,125985	0,116975	0,308988	0,000998	0,153924	-0,068497	-8,222341	1,362358	23,003520	0,569138	-0,592643	-2,925033	-9,321706	3,204255	-6,829145	13,249164	0,153924	-0,068497	-8,222341	-4,014650	10,920482	0,569138	0,153924	-0,068497	-8,222341	-4,014650	10,920482	0,569138
10:31:30,25	0,492019	3,499956	-0,125985	0,116975	0,308988	0,000998	0,150966	-0,066060	-8,225416	1,234944	22,856561	0,634261	-0,595528	-2,925557	-9,320951	3,224818	-6,828933	13,209162	0,150966	-0,066060	-8,225416	-3,950789	11,005709	0,634261	0,150966	-0,066060	-8,225416	-3,950789	11,005709	0,634261
10:31:30,30	0,492019	3,499956	-0,125985	0,116975	0,308988	0,000998	0,152863	-0,063824	-8,224661	1,129135	22,972888	0,594259	-0,590868	-2,930255	-9,320940	3,197747	-6,859529	13,203717	0,152863	-0,063824	-8,224661	-3,881068	10,973150	0,594259	0,152863	-0,063824	-8,224661	-3,881068	10,973150	0,594259
10:31:30,35	0,492019	3,499956	-0,125985	0,116975	0,308988	0,000998	0,154602	-0,070209	-8,224651	1,421104	23,055159	0,588814	-0,595045	-2,925337	-9,318646	3,174999	-6,841243	13,203149	0,154602	-0,070209	-8,224651	-4,090293	10,918925	0,588814	0,154602	-0,070209	-8,224651	-4,090293	10,918925	0,588814
10:31:30,40	0,492019	3,499956	-0,125985	0,116975	0,308988	0,000998	0,152430	-0,064132	-8,222357	1,109582	22,913406	0,588246	-0,593890	-2,927440	-9,320192	3,171120	-6,869150	13,203123	0,152430	-0,064132	-8,222357	-3,924802	10,947622	0,588246	0,152430	-0,064132	-8,222357	-3,924802	10,947622	0,588246
10:31:30,45	0,492019	3,499956	-0,125985	0,116975	0,308988	0,000998	0,153674	-0,066183	-8,223902	1,190135	22,988682	0,588220	-0,595599	-2,931486	-9,317445	3,163784	-6,808998	13,221938	0,153674	-0,066183	-8,223902	-4,005265	10,925253	0,588220	0,153674	-0,066183	-8,223902	-4,005265	10,925253	0,588220
10:31:30,50	0,492019	3,499956	-0,125985	0,116975	0,308988	0,000998	0,158033	-0,066727	-8,221156	1,266846	23,178917	0,607036	-0,595707	-2,930224	-9,320989	3,129958	-6,838391	13,189754	0,158033	-0,066727	-8,221156	-3,971255	10,773314	0,607036	0,158033	-0,066727	-8,221156	-3,971255	10,773314	0,607036
10:31:30,55	0,492019	3,499956	-0,125985	0,116975	0,308988	0,000998	0,156994	-0,066003	-8,224699	1,186798	23,110271	0,574851	-0,595530	-2,923479	-9,322923	3,228599	-6,825907	13,181657	0,156994	-0,066003	-8,224699	-3,994421	10,786259	0,574851	0,156994	-0,066003	-8,224699	-3,994421	10,786259	0,574851
10:31:30,60	0,492019	3,499956	-0,125985	0,116975	0,308988	0,000998	0,151064	-0,062783	-8,226633	1,079497	22,881103	0,566754	-0,593860	-2,925878	-9,317459	3,172382	-6,826964	13,227261	0,151064	-0,062783	-8,226633	-3,848963	11,022583	0,566754	0,151064	-0,062783	-8,226633	-3,848963	11,022583	0,566754
10:31:30,65	0,492019	3,499956	-0,125985	0,116975	0,308988	0,000998	0,152307	-0,065429	-8,221169	1,188081	22,897572	0,612358	-0,591423	-2,928613	-9,315892	3,199695	-6,834137	13,206432	0,152307	-0,065429	-8,221169	-3,948113	10,941493	0,612358	0,152307	-0,065429	-8,221169	-3,948113	10,941493	0,612358
10:31:30,70	0,492019	3,499956	-0,125985	0,116975	0,308988	0,000998	0,153457	-0,068907	-8,219602	1,376369	22,984616	0,591529	-0,597300	-2,926657	-9,319011	3,214276	-6,824134	13,207774	0,153457	-0,068907	-8,219602	-4,032830	10,938257	0,591529	0,153457	-0,068907	-8,219602	-4,032830	10,938257	0,591529
10:31:30,75	0,492019	3,499956	-0,125985	0,116975	0,308988	0,000998	0,154701	-0,062840	-8,222721	1,076840	23,056965	0,592871	-0,591496	-2,927910	-9,318245	3,174522	-6,843973	13,198209	0,154701	-0,062840	-8,222721	-3,856102	10,912898	0,592871	0,154701	-0,062840	-8,222721	-3,856102	10,912898	0,592871
10:31:30,80	0,492019	3,499956	-0,125985	0,116975	0,308988	0,000998	0,152884	-0,068492	-8,221956	1,333700	22,937951	0,583306	-0,591401	-2,925937	-9,315492	3,217510	-6,831010	13,225887	0,152884	-0,068492	-8,221956	-4,042944	10,936551	0,583306	0,152884	-0,068492	-8,221956	-4,042944	10,936551	0,583306
10:31:30,85	0,492019	3,499956	-0,125985	0,116975	0,308988	0,000998	0,151128	-0,067588	-8,219202	1,319385	22,877385	0,610984	-0,596129	-2,926004	-9,315105	3,205926	-6,816320	13,239949	0,151128	-0,067588	-8,219202	-3,986255	11,013833	0,610984	0,151128	-0,067588	-8,219202	-3,986255	11,013833	0,610984
10:31:30,90	0,492019	3,499956	-0,125985	0,116975	0,308988	0,000998	0,153551	-0,063527	-8,218815	1,115145	22,985985	0,625046	-0,593188	-2,926796	-9,316264	3,202103	-6,810053	13,241285	0,153551	-0,063527	-8,218815	-3,871709	10,932257	0,625046	0,153551	-0,063527	-8,218815	-3,871709	10,932257	0,625046
10:31:30,95	0,492019	3,499956	-0,125985	0,116975	0,308988	0,000998	0,152765	-0,066470	-8,219974	1,271698	22,938704	0,626382	-0,593111	-2,929732	-9,315874	3,234356	-6,835894	13,205550	0,152765	-0,066470	-8,219974	-3,946183	10,946622	0,626382	0,152765	-0,066470	-8,219974	-3,946183	10,946622	0,626382
10:31:31,00	0,492019	3,499956	-0,125985	0,116975	0,308988	0,000998	0,155269	-0,068005	-8,219585	1,345253	23,109768	0,590648	-0,590797	-2,924762	-9,316306	3,217151	-6,811107	13,183695	0,155269	-0,068005	-8,219585	-3,993107	10,921118	0,590648	0,155269	-0,068005	-8,219585	-3,993107	10,921118	0,590648
10:31:31,05	0,492019	3,499956	-0,125985	0,116975	0,308988	0,000998	0,149809	-0,067524	-8,220016	1,333122	22,798520	0,568793	-0,594398	-2,927654	-9,314743	3,181486	-6,820945	13,205970	0,149809	-0,067524	-8,220016	-3,967505	11,038532	0,568793	0,149809	-0,067524	-8,220016	-3,967505	11,038532	0,568793
10:31:31,10	0,492019	3,499956	-0,125985	0,116975	0,308988	0,000998	0,154114	-0,065851	-8,218453	1,219785	22,996428	0,591067	-0,593250	-2,926646	-9,317068	3,168697	-6,797118	13,228008	0,154114	-0,065851	-8,218453	-3,949529	10,898473	0,591067	0,154114	-0,065851	-8,218453	-3,949529	10,898473	0,591067
10:31:31,15	0,492019	3,499956	-0,125985	0,116975	0,308988	0,000998	0,152667	-0,066341	-8,220778	1,259487	22,898175	0,613105	-0,596165	-2,930456	-9,315894	3,168497	-6,793403	13,221501	0,152667	-0,066341	-8,220778	-3,948264	10,913840	0,613105	0,152667	-0,066341	-8,220778	-3,948264	10,913840	0,613105
10:31:31,20	0,492019	3,499956	-0,125985	0,116975	0,308988	0,000998	0,157424	-0,065721	-8,219604	1,230392	23,143513	0,606598	-0,596683	-2,924720	-9,315107	3,211549	-6,774834	13,241316	0,157424	-0,065721	-8,219604	-3,928731	10,785746	0,606598	0,157424	-0,065721	-8,219604	-3,928731	10,785746	0,606598
10:31:31,25	0,492019	3,499956	-0,125985	0,116975	0,308988	0,000998	0,152716	-0,062406	-8,218818	1,095584	22,926689	0,626414	-0,591393	-2,927403	-9,311624	3,205423	-6,827618	13,199324	0,152716	-0,062406	-8,218818	-3,803258	10,938511	0,626414	0,152716	-0,062406	-8,218818	-3,803258	10,938511	0,626414
10:31:31,30	0,492019	3,499956	-0,125985	0,116975	0,308988	0,000998	0,152394	-0,068328	-8,215335	1,354758	22,931051	0,584421	-0,594332	-2,926129	-9,312402	3,199637	-6,782042	13,215533	0,152394	-0,068328	-8,215335	-4,008969	10,968122	0,584421	0,152394	-0,068328	-8,215335	-4,008969	10,968122	0,584421
10:31:31,35	0,492019	3,499956	-0,125985	0,116975	0,308988	0,000998	0,152760	-0,065146	-8,216112	1,225897	22,922277	0,600630	-0,591416	-2,924536	-9,315892	3,212515	-6,824618	13,221746	0,152760	-0,065146	-8,216112	-3,888083	10,930627	0,600630	0,152760	-0,065146	-8,216112	-3,888083	10,930627	0,600630
10:31:31,40	0,492019	3,499956	-0,125985	0,116975	0,308988	0,000998	0,149922	-0,066875	-8,219603	1,285358	22,807159	0,606844	-0,593824	-2,926087	-9,313568	3,183019	-6,833343	13,224555	0,149922	-0,066875	-8,219603	-3,964328	11,038266	0,606844	0,149922	-0,066875	-8,219603	-3,964328	11,038266	0,606844
10:31:31,45	0,492019	3,499956	-0,125985	0,116975	0,308988	0,000998	0,152470	-0,065565	-8,217279	1,194925	22,918454	0,609652	-0,592046	-2,931764	-9,311973	3,174102	-6,837621	13,247229	0,152470	-0,065565	-8,217279	-3,951912	10,949572	0,609652	0,152470	-0,065565	-8,217279	-3,951912	10,949572	0,609652
10:31:31,50	0,492019	3,499956	-0,125985	0,116975	0,308988	0,000998	0,156497	-0,069943	-8,215683	1,414417	23,122293	0,632327	-0,592560	-2,928584	-9,314323	3,211137	-6,815823	13,220289	0,156497	-0,069943	-8,215683	-4,076092	10,837263	0,632327	0,156497	-0,069943	-8,215683	-4,076092	10,837263	0,632327
10:31:31,55	0,492019	3,499956	-0,125985	0,116975	0,308988	0,000998	0,154000	-0,067907	-8,218034	1,345976	23,013617	0,605386	-0,591449	-2,929024	-9,313165	3,169287	-6,791827	13,230600	0,154000	-0,067907	-8,218034	-3,984760	10,924612	0,605386	0,154000	-0,067907	-8,218034	-3,984760	10,924612	0,605386
10:31:31,60	0,492019	3,499956	-0,125985	0,116975	0,308988	0,000998	0,153825	-0,069090	-8,216876	1,407313	22,956291	0,615698	-0,594948	-2,924638	-9,313946	3,206494	-6,811929	13,234940	0,153825	-0,069090	-8,216876	-4,016236	10,881001	0,615698	0,153825	-0,069090	-8,216876	-4,016236	10,881001	0,615698
10:31:31,65	0,492019	3,499956	-0,125985	0,116975	0,308988	0,000998	0,151777	-0,063867	-8,217657	1,136908	22,892064	0,620037	-0,594430	-2,924381	-9,312411	3,173789	-6,821025	13,229334	0,151777	-0,063867	-8,217657	-3,876630	10,977547	0,620037	0,151777	-0,063867	-8,217657	-3,876630	10,977547	0,620037
10:31:31,70	0,492019	3,499956	-0,125985	0,116975	0,308988	0,000998	0,151295	-0,064187	-8,216121	1,129329	22,843196	0,614431	-0,594913	-2,924500	-9,313566	3,212723	-6,789250	13,220862	0,151295	-0,064187	-8,216121	-3,909345	10,966560	0,614431	0,151295	-0,064187	-8,216121	-3,909345	10,966560	0,614431
10:31:31,75	0,492019	3,499956	-0,125985	0,116975	0,308988	0,000998	0,151640	-0,063828	-8,217276	1,157637	22,878985	0,605960	-0,597825	-2,930256	-9,313163	3,209254	-6,782201	13,214676	0,151640	-0,063828	-8,217276	-3,852843	10,975238	0,605960	0,151640	-0,063828	-8,217276	-3,852843	10,975238	0,605960
10:31:31,80	0,492019	3,499956	-0,125985	0,116975	0,308988	0,000998	0,158081	-0,064184	-8,216873	1,180539	23,207374	0,599773	-0,593147	-2,928680	-9,311597	3,193524	-6,770902	13,239515	0,158081	-0,064184	-8,216873	-3,857916	10,798030	0,599773	0,158081	-0,064184	-8,216873	-3,857916	10,798030	0,599773
10:31:31,85	0,492019	3,499956	-0,125985	0,116975	0,308988	0,000998	0,154376	-0,067448	-8,215307	1,352169	22,995468	0,624612	-0,596142	-2,925466	-9,310507	3,180452	-6,806600	13,169970	0,154376	-0,067448	-8,215307	-3,942483	10,876928	0,624612	0,154376	-0,067448	-8,215307	-3,942483	10,876928	0,624612
10:31:31,90	0,492019	3,499956	-0,125985	0,116975	0,308988	0,000998	0,153091	-0,063246	-8,214217	1,096241	22,935154	0,555067	-0,594960	-2,930654	-9,311626	3,173551	-6,801833	13,204225	0,153091	-0,063246	-8,214217	-3,868596	10,917520	0,555067	0,153091	-0,063246	-8,214217	-3,868596	10,917520	0,555067
10:31:31,95	0,492019	3,499956	-0,125985	0,116975	0,308988	0,000998	0,156992	-0,066865	-8,215337	1,285070	23,129667	0,589322	-0,594378	-2,925902	-9,313192	3,172145	-6,759360	13,217049	0,156992	-0,066865	-8,215337	-3,963803	10,805773	0,589322	0,156992	-0,066865	-8,215337	-3,963803	10,805773	0,589322
10:31:32,00	0,492019	3,499956	-0,125985	0,116975	0,308988	0,000998	0,152587	-0,064992	-8,216902	1,223791	22,878119	0,602146	-0,595011	-2,927206	-9,313593	3,160820	-6,798837	13,201306	0,152587	-0,064992	-8,216902	-3,878107	10,900068	0,602146	0,152587	-0,064992	-8,216902	-3,878107	10,900068	0,602146
10:31:32,05	0,492019	3,499956	-0,125985	0,116975	0,308988	0,000998	0,154032	-0,065096	-8,217303	1,189327	22,963234	0,586403	-0,593201	-2,929773	-9,310849	3,177670	-6,822763	13,203474	0,154032	-0,065096	-8,217303	-3,920703	10,871684	0,586403	0,154032	-0,065096	-8,217303	-3,920703	10,871684	0,586403
10:31:32,10	0,492019	3,499956	-0,125985	0,116975	0,308988	0,000998	0,155350	-0,067948	-8,214559	1,325317	23,058326	0,588571	-0,594350	-2,930529	-9,308494	3,185624	-6,817340	13,226048	0,155350	-0,067948	-8,214559	-4,008566	10,863312	0,588571	0,155350	-0,067948	-8,214559	-4,008566	10,863312	0,588571
10:31:32,15	0,492019	3,499956	-0,125985	0,116975	0,308988	0,000998	0,156579	-0,067330	-8,212204	1,301882	23,126388	0,611145	-0,597310	-2,928862	-9,310468	3,181932	-6,810801	13,203007	0,156579	-0,067330	-8,212204	-3,983530	10,834932	0,611145	0,156579	-0,067330	-8,212204	-3,983530	10,834932	0,611145
10:31:32,20	0,492019	3,499956	-0,125985	0,116975	0,308988	0,000998	0,156616	-0,063933	-8,214179	1,129066	23,121823	0,588104	-0,595534	-2,930451	-9,310463	3,180291	-6,808914	13,198307	0,156616	-0,063933	-8,214179	-3,889698	10,827495	0,588104	0,156616	-0,063933	-8,214179	-3,889698	10,827495	0,588104
10:31:32,25	0,492019	3,499956	-0,125985	0,116975	0,308988	0,000998	0,157104	-0,066265	-8,214173	1,251146	23,144853	0,583404	-0,594374	-2,928168	-9,308924	3,162171	-6,772114	13,199275	0,157104	-0,066265	-8,214173	-3,950684	10,812190	0,583404	0,157104	-0,066265	-8,214173	-3,950684	10,812190	0,583404
10:31:32,30	0,492019	3,499956	-0,125985	0,116975	0,308988	0,000998	0,154547	-0,066129	-8,212635	1,266850	22,977782	0,584372	-0,591448	-2,928144	-9,307357	3,168193	-6,820946	13,206895	0,154547	-0,066129	-8,212635	-3,924253	10,845866	0,584372	0,154547	-0,066129	-8,212635	-3,924253	10,845866	0,584372
10:31:32,35	0,492019	3,499956	-0,125985	0,116975	0,308988	0,000998	0,153063	-0,068651	-8,211067	1,358704	22,930248	0,591992	-0,593757	-2,926817	-9,306948	3,191195	-6,807171	13,230874	0,153063	-0,068651	-8,211067	-4,030360	10,914821	0,591992	0,153063	-0,068651	-8,211067	-4,030360	10,914821	0,591992
10:31:32,40	0,492019	3,499956	-0,125985	0,116975	0,308988	0,000998	0,153069	-0,065988	-8,210659	1,243681	22,943595	0,615972	-0,594323	-2,925720	-9,310465	3,207447	-6,804737	13,203919	0,153069	-0,065988	-8,210659	-3,936370	10,927694	0,615972	0,153069	-0,065988	-8,210659	-3,936370	10,927694	0,615972
10:31:32,45	0,492019	3,499956	-0,125985	0,116975	0,308988	0,000998	0,152402	-0,064949	-8,214176	1,199898	22,921770	0,589017	-0,591397	-2,930955	-9,308891	3,195126	-6,843552	13,201574	0,152402	-0,064949	-8,214176	-3,898609	10,958227	0,589017	0,152402	-0,064949	-8,214176	-3,898609	10,958227	0,589017
10:31:32,50	0,492019	3,499956	-0,125985	0,116975	0,308988	0,000998	0,155471	-0,070101	-8,212601	1,428006	23,090128	0,586671	-0,592073	-2,928241	-9,307377	3,139263	-6,789113	13,198411	0,155471	-0,070101	-8,212601	-4,074902	10,885618	0,586671	0,155471	-0,070101	-8,212601	-4,074902	10,885618	0,586671
10:31:32,55	0,492019	3,499956	-0,125985	0,116975	0,308988	0,000998	0,153459	-0,068158	-8,211087	1,346215	22,909879	0,583509	-0,594905	-2,927803	-9,306968	3,180825	-6,753218	13,208151	0,153459	-0,068158	-8,211087	-4,004214	10,863351	0,583509	0,153459	-0,068158	-8,211087	-4,004214	10,863351	0,583509
10:31:32,60	0,492019	3,499956	-0,125985	0,116975	0,308988	0,000998	0,154496	-0,065486	-8,210678	1,259123	22,981860	0,593248	-0,599089	-2,928475	-9,308165	3,161108	-6,783400	13,183067	0,154496	-0,065486	-8,210678	-3,881531	10,853912	0,593248	0,154496	-0,065486	-8,210678	-3,881531	10,853912	0,593248
10:31:32,65	0,492019	3,499956	-0,125985	0,116975	0,308988	0,000998	0,157170	-0,062199	-8,211875	1,052226	23,118916	0,568164	-0,593721	-2,929923	-9,306544	3,188176	-6,774543	13,236095	0,157170	-0,062199	-8,211875	-3,830434	10,781071	0,568164	0,157170	-0,062199	-8,211875	-3,830434	10,781071	0,568164
10:31:32,70	0,492019	3,499956	-0,125985	0,116975	0,308988	0,000998	0,155740	-0,067572	-8,210254	1,352788	23,063576	0,621192	-0,594936	-2,927555	-9,306564	3,187919	-6,808329	13,225479	0,155740	-0,067572	-8,210254	-3,951596	10,837975	0,621192	0,155740	-0,067572	-8,210254	-3,951596	10,837975	0,621192
10:31:32,75	0,492019	3,499956	-0,125985	0,116975	0,308988	0,000998	0,154297	-0,065336	-8,210274	1,207135	23,005217	0,610576	-0,592602	-2,924556	-9,308902	3,184245	-6,789926	13,233222	0,154297	-0,065336	-8,210274	-3,921733	10,892882	0,610576	0,154297	-0,065336	-8,210274	-3,921733	10,892882	0,610576
10:31:32,80	0,492019	3,499956	-0,125985	0,116975	0,308988	0,000998	0,150533	-0,065857	-8,212612	1,248349	22,797085	0,618319	-0,595588	-2,929222	-9,304273	3,140816	-6,795838	13,190693	0,150533	-0,065857	-8,212612	-3,921450	10,980254	0,618319	0,150533	-0,065857	-8,212612	-3,921450	10,980254	0,618319
10:31:32,85	0,492019	3,499956	-0,125985	0,116975	0,308988	0,000998	0,156067	-0,065604	-8,207984	1,208356	23,050213	0,575790	-0,593802	-2,926772	-9,305807	3,163108	-6,797425	13,216244	0,156067	-0,065604	-8,207984	-3,941579	10,798942	0,575790	0,156067	-0,065604	-8,207984	-3,941579	10,798942	0,575790
10:31:32,90	0,492019	3,499956	-0,125985	0,116975	0,308988	0,000998	0,153052	-0,065927	-8,209517	1,234892	22,913507	0,601341	-0,589017	-2,923890	-9,305414	3,198734	-6,786309	13,207559	0,153052	-0,065927	-8,209517	-3,940350	10,898951	0,601341	0,153052	-0,065927	-8,209517	-3,940350	10,898951	0,601341
10:31:32,95	0,492019	3,499956	-0,125985	0,116975	0,308988	0,000998	0,148163	-0,068629	-8,209124	1,402876	22,684596	0,592657	-0,593189	-2,930050	-9,306221	3,171195	-6,832425	13,156770	0,148163	-0,068629	-8,209124	-3,984534	11,053793	0,592657	0,148163	-0,068629	-8,209124	-3,984534	11,053793	0,592657
10:31:33,00	0,492019	3,499956	-0,125985	0,116975	0,308988	0,000998	0,150873	-0,064696	-8,209889	1,165344	22,836315	0,620299	-0,593778	-2,924270	-9,306179	3,191582	-6,820259	13,235202	0,150873	-0,064696	-8,209889	-3,913268	10,992751	0,620299	0,150873	-0,064696	-8,209889	-3,913268	10,992751	0,620299
10:31:33,05	0,492019	3,499956	-0,125985	0,116975	0,308988	0,000998	0,150873	-0,064696	-8,209889	1,165344	22,836315	0,620299	-0,596123	-2,929014	-9,305782	3,181383	-6,815906	13,229251	0,150873	-0,064696	-8,209889	-3,913268	10,992751	0,620299	0,150873	-0,064696	-8,209889	-3,913268	10,992751	0,620299
10:31:33,10	0,492019	3,499956	-0,125985	0,116975	0,308988	0,000998	0,156155	-0,065037	-8,209492	1,181770	23,099927	0,614348	-0,593119	-2,925062	-9,303437	3,204815	-6,780604	13,249200	0,156155	-0,065037	-8,209492	-3,923646	10,841789	0,614348	0,156155	-0,065037	-8,209492	-3,923646	10,841789	0,614348
10:31:33,15	0,492019	3,499956	-0,125985	0,116975	0,308988	0,000998	0,151229	-0,065662	-8,207147	1,256574	22,846444	0,634297	-0,593193	-2,928174	-9,304254	3,150877	-6,757787	13,211747	0,151229	-0,065662	-8,207147	-3,897928	10,974957	0,634297	0,151229	-0,065662	-8,207147	-3,897928	10,974957	0,634297
10:31:33,20	0,492019	3,499956	-0,125985	0,116975	0,308988	0,000998	0,153962	-0,067155	-8,207964	1,326963	22,930439	0,596844	-0,594270	-2,927556	-9,306573	3,204696	-6,762368	13,202673	0,153962	-0,067155	-8,207964	-3,944681	10,844413	0,596844	0,153962	-0,067155	-8,207964	-3,944681	10,844413	0,596844
10:31:33,25	0,492019	3,499956	-0,125985	0,116975	0,308988	0,000998	0,153965	-0,065913	-8,210283	1,285318	22,979497	0,587770	-0,593212	-2,926440	-9,305810	3,164633	-6,800094	13,211451	0,153965	-0,065913	-8,210283	-3,888825	10,893231	0,587770	0,153965	-0,065913	-8,210283	-3,888825	10,893231	0,587770
10:31:33,30	0,492019	3,499956	-0,125985	0,116975	0,308988	0,000998	0,152469	-0,066271	-8,209520	1,251262	22,885868	0,596548	-0,593240	-2,927590	-9,305048	3,136623	-6,774066	13,202243	0,152469	-0,066271	-8,209520	-3,951031	10,917044	0,596548	0,152469	-0,066271	-8,209520	-3,951031	10,917044	0,596548
10:31:33,35	0,492019	3,499956	-0,125985	0,116975	0,308988	0,000998	0,153480	-0,066822	-8,208758	1,288442	22,901151	0,587340	-0,594899	-2,926682	-9,303855	3,186152	-6,766159	13,215645	0,153480	-0,066822	-8,208758	-3,957093	10,852990	0,587340	0,153480	-0,066822	-8,208758	-3,957093	10,852990	0,587340
10:31:33,40	0,492019	3,499956	-0,125985	0,116975	0,308988	0,000998	0,153523	-0,064931	-8,207565	1,221732	22,942337	0,600742	-0,593718	-2,929414	-9,302718	3,173902	-6,771333	13,166261	0,153523	-0,064931	-8,207565	-3,875375	10,890786	0,600742	0,153523	-0,064931	-8,207565	-3,875375	10,890786	0,600742
10:31:33,45	0,492019	3,499956	-0,125985	0,116975	0,308988	0,000998	0,155298	-0,067320	-8,206429	1,335337	23,026617	0,551358	-0,590761	-2,927186	-9,302283	3,200986	-6,800797	13,218912	0,155298	-0,067320	-8,206429	-3,949280	10,835726	0,551358	0,155298	-0,067320	-8,206429	-3,949280	10,835726	0,551358
10:31:33,50	0,492019	3,499956	-0,125985	0,116975	0,308988	0,000998	0,151890	-0,068767	-8,205993	1,398591	22,887612	0,604009	-0,590201	-2,928840	-9,305002	3,193383	-6,816395	13,215151	0,151890	-0,068767	-8,205993	-3,999592	10,964214	0,604009	0,151890	-0,068767	-8,205993	-3,999592	10,964214	0,604009
10:31:33,55	0,492019	3,499956	-0,125985	0,116975	0,308988	0,000998	0,153043	-0,070079	-8,208712	1,449518	22,948751	0,600248	-0,593771	-2,926830	-9,302296	3,168598	-6,787579	13,228899	0,153043	-0,070079	-8,208712	-4,051676	10,934889	0,600248	0,153043	-0,070079	-8,208712	-4,051676	10,934889	0,600248
10:31:33,60	0,492019	3,499956	-0,125985	0,116975	0,308988	0,000998	0,153086	-0,065982	-8,206006	1,249040	22,915135	0,613996	-0,595494	-2,926546	-9,302695	3,186978	-6,782963	13,209464	0,153086	-0,065982	-8,206006	-3,930544	10,897867	0,613996	0,153086	-0,065982	-8,206006	-3,930544	10,897867	0,613996
10:31:33,65	0,492019	3,499956	-0,125985	0,116975	0,308988	0,000998	0,153702	-0,064349	-8,206405	1,177288	22,960780	0,594561	-0,596731	-2,927065	-9,303866	3,156122	-6,767922	13,220375	0,153702	-0,064349	-8,206405	-3,874071	10,895150	0,594561	0,153702	-0,064349	-8,206405	-3,874071	10,895150	0,594561
10:31:33,70	0,492019	3,499956	-0,125985	0,116975	0,308988	0,000998	0,154771	-0,063536	-8,207576	1,132649	22,982093	0,605473	-0,594444	-2,925068	-9,305057	3,136906	-6,788377	13,206798	0,154771	-0,063536	-8,207576	-3,854948	10,832595	0,605473	0,154771	-0,063536	-8,207576	-3,854948	10,832595	0,605473
10:31:33,75	0,492019	3,499956	-0,125985	0,116975	0,308988	0,000998	0,151897	-0,064518	-8,208767	1,156390	22,826254	0,591896	-0,597752	-2,925960	-9,303088	3,229439	-6,775741	13,184969	0,151897	-0,064518	-8,208767	-3,908293	10,902331	0,591896	0,151897	-0,064518	-8,208767	-3,908293	10,902331	0,591896
10:31:33,80	0,492019	3,499956	-0,125985	0,116975	0,308988	0,000998	0,154324	-0,062099	-8,206798	1,087809	23,026253	0,570067	-0,597930	-2,929946	-9,306192	3,154463	-6,801464	13,215254	0,154324	-0,062099	-8,206798	-3,786980	10,911846	0,570067	0,154324	-0,062099	-8,206798	-3,786980	10,911846	0,570067
10:31:33,85	0,492019	3,499956	-0,125985	0,116975	0,308988	0,000998	0,157865	-0,063938	-8,209902	1,123667	23,158311	0,600351	-0,593184	-2,927131	-9,303478	3,167233	-6,790273	13,205377	0,157865	-0,063938	-8,209902	-3,895474	10,765942	0,600351	0,157865	-0,063938	-8,209902	-3,895474	10,765942	0,600351
10:31:33,90	0,492019	3,499956	-0,125985	0,116975	0,308988	0,000998	0,153054	-0,066641	-8,207189	1,280298	22,913602	0,590474	-0,594998	-2,926875	-9,304259	3,151436	-6,798577	13,215163	0,153054	-0,066641	-8,207189	-3,951027	10,898898	0,590474	0,153054	-0,066641	-8,207189	-3,951027	10,898898	0,590474
10:31:33,95	0,492019	3,499956	-0,125985	0,116975	0,308988	0,000998	0,153740	-0,064942	-8,207970	1,176848	22,939743	0,600261	-0,593182	-2,928433	-9,303059	3,166853	-6,786891	13,238957	0,153740	-0,064942	-8,207970	-3,921087	10,871190	0,600261	0,153740	-0,064942	-8,207970	-3,921087	10,871190	0,600261
10:31:34,00	0,492019	3,499956	-0,125985	0,116975	0,308988	0,000998	0,154180	-0,067294	-8,206769	1,316991	22,970176	0,624055	-0,593194	-2,927326	-9,301949	3,160953	-6,806484	13,174890	0,154180	-0,067294	-8,206769	-3,965590	10,867017	0,624055	0,154180	-0,067294	-8,206769	-3,965590	10,867017	0,624055
10:31:34,05	0,492019	3,499956	-0,125985	0,116975	0,308988	0,000998	0,153228	-0,066730	-8,205659	1,267733	22,925328	0,559987	-0,593749	-2,926236	-9,301900	3,182690	-6,794087	13,233242	0,153228	-0,066730	-8,205659	-3,970557	10,896947	0,559987	0,153228	-0,066730	-8,205659	-3,970557	10,896947	0,559987
10:31:34,10	0,492019	3,499956	-0,125985	0,116975	0,308988	0,000998	0,152561	-0,065704	-8,205610	1,236021	22,903273	0,618339	-0,594311	-2,926555	-9,303079	3,192595	-6,791502	13,209570	0,152561	-0,065704	-8,205610	-3,921781	10,927247	0,618339	0,152561	-0,065704	-8,205610	-3,921781	10,927247	0,618339
10:31:34,15	0,492019	3,499956	-0,125985	0,116975	0,308988	0,000998	0,153118	-0,065377	-8,206789	1,226159	22,939554	0,594667	-0,591986	-2,927029	-9,302686	3,173250	-6,779304	13,219942	0,153118	-0,065377	-8,206789	-3,905900	10,919756	0,594667	0,153118	-0,065377	-8,206789	-3,905900	10,919756	0,594667
10:31:34,20	0,492019	3,499956	-0,125985	0,116975	0,308988	0,000998	0,152366	-0,067628	-8,206396	1,344118	22,877589	0,605039	-0,597872	-2,929924	-9,301537	3,160355	-6,772181	13,198777	0,152366	-0,067628	-8,206396	-3,964669	10,916836	0,605039	0,152366	-0,067628	-8,206396	-3,964669	10,916836	0,605039
10:31:34,25	0,492019	3,499956	-0,125985	0,116975	0,308988	0,000998	0,157816	-0,063977	-8,205248	1,154011	23,146267	0,583874	-0,594266	-2,926924	-9,303054	3,201930	-6,752525	13,234886	0,157816	-0,063977	-8,205248	-3,868207	10,757679	0,583874	0,157816	-0,063977	-8,205248	-3,868207	10,757679	0,583874
10:31:34,30	0,492019	3,499956	-0,125985	0,116975	0,308988	0,000998	0,153416	-0,065600	-8,206764	1,276206	22,943615	0,619983	-0,593824	-2,926942	-9,303880	3,151226	-6,810357	13,200215	0,153416	-0,065600	-8,206764	-3,873401	10,900472	0,619983	0,153416	-0,065600	-8,206764	-3,873401	10,900472	0,619983
10:31:34,35	0,492019	3,499956	-0,125985	0,116975	0,308988	0,000998	0,153210	-0,065993	-8,207590	1,221185	22,917925	0,585312	-0,595549	-2,930674	-9,302327	3,151358	-6,798970	13,179401	0,153210	-0,065993	-8,207590	-3,959240	10,890926	0,585312	0,153210	-0,065993	-8,207590	-3,959240	10,890926	0,585312
10:31:34,40	0,492019	3,499956	-0,125985	0,116975	0,308988	0,000998	0,157305	-0,066364	-8,206037	1,250444	23,125279	0,564498	-0,594986	-2,926694	-9,300381	3,135207	-6,756316	13,214353	0,157305	-0,066364	-8,206037	-3,959165	10,776833	0,564498	0,157305	-0,066364	-8,206037	-3,959165	10,776833	0,564498
10:31:34,45	0,492019	3,499956	-0,125985	0,116975	0,308988	0,000998	0,153576	-0,064862	-8,204091	1,201174	22,896079	0,599450	-0,593223	-2,927822	-9,300724	3,147028	-6,786824	13,257207	0,153576	-0,064862	-8,204091	-3,890482	10,840326	0,599450	0,153576	-0,064862	-8,204091	-3,890482	10,840326	0,599450
10:31:34,50	0,492019	3,499956	-0,125985	0,116975	0,308988	0,000998	0,153672	-0,066953	-8,204435	1,289402	22,926519	0,642304	-0,593673	-2,926881	-9,299571	3,202492	-6,774571	13,212783	0,153672	-0,066953	-8,204435	-3,966407	10,863295	0,642304	0,153672	-0,066953	-8,204435	-3,966407	10,863295	0,642304
10:31:34,55	0,492019	3,499956	-0,125985	0,116975	0,308988	0,000998	0,153082	-0,066093	-8,203281	1,283018	22,937772	0,597880	-0,599076	-2,927764	-9,301179	3,141802	-6,744321	13,185218	0,153082	-0,066093	-8,203281	-3,905270	10,920824	0,597880	0,153082	-0,066093	-8,203281	-3,905270	10,920824	0,597880
10:31:34,60	0,492019	3,499956	-0,125985	0,116975	0,308988	0,000998	0,156548	-0,061855	-8,204889	1,058477	23,050307	0,570316	-0,594964	-2,928069	-9,301908	3,151543	-6,769227	13,233881	0,156548	-0,061855	-8,204889	-3,797103	10,761298	0,570316	0,156548	-0,061855	-8,204889	-3,797103	10,761298	0,570316
10:31:34,65	0,492019	3,499956	-0,125985	0,116975	0,308988	0,000998	0,154757	-0,065568	-8,205618	1,234892	22,978053	0,618978	-0,596121	-2,927856	-9,301131	3,175596	-6,815855	13,221809	0,154757	-0,065568	-8,205618	-3,912215	10,829654	0,618978	0,154757	-0,065568	-8,205618	-3,912215	10,829654	0,618978
10:31:34,70	0,492019	3,499956	-0,125985	0,116975	0,308988	0,000998	0,155151	-0,064460	-8,204841	1,148911	23,042684	0,606906	-0,596606	-2,924592	-9,300361	3,212976	-6,768010	13,208354	0,155151	-0,064460	-8,204841	-3,911202	10,863358	0,606906	0,155151	-0,064460	-8,204841	-3,911202	10,863358	0,606906
10:31:34,75	0,492019	3,499956	-0,125985	0,116975	0,308988	0,000998	0,152566	-0,062408	-8,204072	1,102338	22,916753	0,593451	-0,593729	-2,928184	-9,301915	3,179509	-6,784294	13,204241	0,152566	-0,062408	-8,204072	-3,796702	10,940290	0,593451	0,152566	-0,062408	-8,204072	-3,796702	10,940290	0,593451
10:31:34,80	0,492019	3,499956	-0,125985	0,116975	0,308988	0,000998	0,154238	-0,066695	-8,205625	1,294419	22,982847	0,589338	-0,593143	-2,931827	-9,301508	3,168527	-6,783457	13,213384	0,154238	-0,066695	-8,205625	-3,941140	10,875145	0,589338	0,154238	-0,066695	-8,205625	-3,941140	10,875145	0,589338
10:31:34,85	0,492019	3,499956	-0,125985	0,116975	0,308988	0,000998	0,157100	-0,069024	-8,205218	1,410763	23,121728	0,598481	-0,594281	-2,925027	-9,301509	3,199372	-6,759077	13,234041	0,157100	-0,069024	-8,205218	-4,007625	10,789379	0,598481	0,157100	-0,069024	-8,205218	-4,007625	10,789379	0,598481
10:31:34,90	0,492019	3,499956	-0,125985	0,116975	0,308988	0,000998	0,151780	-0,064639	-8,205219	1,219261	22,859601	0,619139	-0,592570	-2,927875	-9,301934	3,158035	-6,750690	13,191261	0,151780	-0,064639	-8,205219	-3,854878	10,944887	0,619139	0,151780	-0,064639	-8,205219	-3,854878	10,944887	0,619139
10:31:34,95	0,492019	3,499956	-0,125985	0,116975	0,308988	0,000998	0,153392	-0,067545	-8,205645	1,356963	22,903419	0,576358	-0,590228	-2,927844	-9,299569	3,152411	-6,751393	13,233872	0,153392	-0,067545	-8,205645	-3,945289	10,862184	0,576358	0,153392	-0,067545	-8,205645	-3,945289	10,862184	0,576358
10:31:35,00	0,492019	3,499956	-0,125985	0,116975	0,308988	0,000998	0,152193	-0,069557	-8,203280	1,458197	22,836575	0,618970	-0,594946	-2,929163	-9,299981	3,164036	-6,811340	13,197156	0,152193	-0,069557	-8,203280	-4,002044	10,889427	0,618970	0,152193	-0,069557	-8,203280	-4,002044	10,889427	0,618970
10:31:35,05	0,492019	3,499956	-0,125985	0,116975	0,308988	0,000998	0,155695	-0,066131	-8,203691	1,233956	23,058709	0,582253	-0,591920	-2,926869	-9,299537	3,190793	-6,743491	13,262634	0,155695	-0,066131	-8,203691	-3,957364	10,836670	0,582253	0,155695	-0,066131	-8,203691	-3,957364	10,836670	0,582253
10:31:35,10	0,492019	3,499956	-0,125985	0,116975	0,308988	0,000998	0,152195	-0,067605	-8,203247	1,382700	22,865986	0,647731	-0,594909	-2,929523	-9,299206	3,162173	-6,765900	13,193267	0,152195	-0,067605	-8,203247	-3,924268	10,918654	0,647731	0,152195	-0,067605	-8,203247	-3,924268	10,918654	0,647731
10:31:35,15	0,492019	3,499956	-0,125985	0,116975	0,308988	0,000998	0,151881	-0,062646	-8,202159	1,118985	22,841897	0,574146	-0,596057	-2,924118	-9,298448	3,181127	-6,744700	13,189049	0,151881	-0,062646	-8,202159	-3,798751	10,919205	0,574146	0,151881	-0,062646	-8,202159	-3,798751	10,919205	0,574146
10:31:35,20	0,492019	3,499956	-0,125985	0,116975	0,308988	0,000998	0,151881	-0,062646	-8,202159	1,118985	22,841897	0,574146	-0,593153	-2,927122	-9,297641	3,161695	-6,760906	13,217365	0,151881	-0,062646	-8,202159	-3,798751	10,919205	0,574146	0,151881	-0,062646	-8,202159	-3,798751	10,919205	0,574146
10:31:35,25	0,492019	3,499956	-0,125985	0,116975	0,308988	0,000998	0,153030	-0,066664	-8,201352	1,304135	22,892916	0,602462	-0,594856	-2,926308	-9,297255	3,193939	-6,769271	13,201822	0,153030	-0,066664	-8,201352	-3,928960	10,880032	0,602462	0,153030	-0,066664	-8,201352	-3,928960	10,880032	0,602462
10:31:35,30	0,492019	3,499956	-0,125985	0,116975	0,308988	0,000998	0,153177	-0,064781	-8,200966	1,215140	22,932673	0,586919	-0,596059	-2,929821	-9,295705	3,172479	-6,779973	13,190337	0,153177	-0,064781	-8,200966	-3,870206	10,908240	0,586919	0,153177	-0,064781	-8,200966	-3,870206	10,908240	0,586919
10:31:35,35	0,492019	3,499956	-0,125985	0,116975	0,308988	0,000998	0,152488	-0,068443	-8,201332	1,394606	22,896442	0,606710	-0,591341	-2,927542	-9,297621	3,188151	-6,778541	13,221612	0,152488	-0,068443	-8,201332	-3,978152	10,926134	0,606710	0,152488	-0,068443	-8,201332	-3,978152	10,926134	0,606710
10:31:35,40	0,492019	3,499956	-0,125985	0,116975	0,308988	0,000998	0,152488	-0,068443	-8,201332	1,394606	22,896442	0,606710	-0,595499	-2,925028	-9,298828	3,165527	-6,740783	13,204062	0,152488	-0,068443	-8,201332	-3,978152	10,926134	0,606710	0,152488	-0,068443	-8,201332	-3,978152	10,926134	0,606710
10:31:35,45	0,492019	3,499956	-0,125985	0,116975	0,308988	0,000998	0,152390	-0,063585	-8,202538	1,163364	22,852863	0,589160	-0,592539	-2,927850	-9,295294	3,181397	-6,802366	13,219250	0,152390	-0,063585	-8,202538	-3,828021	10,890265	0,589160	0,152390	-0,063585	-8,202538	-3,828021	10,890265	0,589160
10:31:35,50	0,492019	3,499956	-0,125985	0,116975	0,308988	0,000998	0,153354	-0,067559	-8,199005	1,324620	22,947534	0,604347	-0,597870	-2,923999	-9,299202	3,176074	-6,772412	13,227137	0,153354	-0,067559	-8,199005	-3,978733	10,909251	0,604347	0,153354	-0,067559	-8,199005	-3,978733	10,909251	0,604347
10:31:35,55	0,492019	3,499956	-0,125985	0,116975	0,308988	0,000998	0,156831	-0,068759	-8,201726	1,352960	23,089596	0,615231	-0,593238	-2,931461	-9,298016	3,130818	-6,812528	13,230134	0,156831	-0,068759	-8,201726	-4,044637	10,778398	0,615231	0,156831	-0,068759	-8,201726	-4,044637	10,778398	0,615231
10:31:35,60	0,492019	3,499956	-0,125985	0,116975	0,308988	0,000998	0,156831	-0,068759	-8,201726	1,352960	23,089596	0,615231	-0,593069	-2,926147	-9,295673	3,211770	-6,793349	13,224463	0,156831	-0,068759	-8,201726	-4,044637	10,778398	0,615231	0,156831	-0,068759	-8,201726	-4,044637	10,778398	0,615231
10:31:35,65	0,492019	3,499956	-0,125985	0,116975	0,308988	0,000998	0,152144	-0,066248	-8,199384	1,279475	22,906415	0,609560	-0,593111	-2,927271	-9,296854	3,183815	-6,773860	13,216229	0,152144	-0,066248	-8,199384	-3,921011	10,963108	0,609560	0,152144	-0,066248	-8,199384	-3,921011	10,963108	0,609560
10:31:35,70	0,492019	3,499956	-0,125985	0,116975	0,308988	0,000998	0,153138	-0,066774	-8,200564	1,309737	22,924165	0,601326	-0,593189	-2,928041	-9,298445	3,152124	-6,796603	13,182751	0,153138	-0,066774	-8,200564	-3,932055	10,902803	0,601326	0,153138	-0,066774	-8,200564	-3,932055	10,902803	0,601326
10:31:35,75	0,492019	3,499956	-0,125985	0,116975	0,308988	0,000998	0,153844	-0,067091	-8,202155	1,290678	22,944791	0,567848	-0,591953	-2,927798	-9,300351	3,181223	-6,779212	13,213489	0,153844	-0,067091	-8,202155	-3,975996	10,868027	0,567848	0,153844	-0,067091	-8,202155	-3,975996	10,868027	0,567848
10:31:35,80	0,492019	3,499956	-0,125985	0,116975	0,308988	0,000998	0,153016	-0,068041	-8,204062	1,369658	22,918232	0,598586	-0,595426	-2,929013	-9,297250	3,181368	-6,727552	13,202784	0,153016	-0,068041	-8,204062	-3,971545	10,906478	0,598586	0,153016	-0,068041	-8,204062	-3,971545	10,906478	0,598586
10:31:35,85	0,492019	3,499956	-0,125985	0,116975	0,308988	0,000998	0,155805	-0,065641	-8,200960	1,289671	23,037553	0,587881	-0,591457	-2,923758	-9,291058	3,132089	-6,781801	13,218632	0,155805	-0,065641	-8,200960	-3,863135	10,806867	0,587881	0,155805	-0,065641	-8,200960	-3,863135	10,806867	0,587881
10:31:35,90	0,492056	3,499882	-0,126891	0,116966	0,308983	0,000998	0,149269	-0,066451	-8,194768	1,260156	22,682156	0,603729	-0,607458	-2,928222	-8,972317	2,369083	-5,748462	13,178479	0,149269	-0,066451	-8,194768	-3,956212	10,964505	0,603729	0,149269	-0,066451	-8,194768	-3,956212	10,964505	0,603729
10:31:35,95	0,492056	3,499882	-0,126891	0,116966	0,308983	0,000998	0,161135	-0,054825	-7,876027	1,169026	22,121723	0,563577	-0,608141	-2,927274	-8,973479	2,339360	-5,765303	13,208046	0,161135	-0,054825	-7,876027	-3,134743	9,472610	0,563577	0,161135	-0,054825	-7,876027	-3,134743	9,472610	0,563577
10:31:36,00	0,492056	3,499882	-0,126891	0,116966	0,308983	0,000998	0,160656	-0,053759	-7,877189	1,084162	22,079477	0,593143	-0,610503	-2,927623	-8,975058	2,320544	-5,719104	13,190839	0,160656	-0,053759	-7,877189	-3,135948	9,467992	0,593143	0,160656	-0,053759	-7,877189	-3,135948	9,467992	0,593143
10:31:36,05	0,492056	3,499882	-0,126891	0,116966	0,308983	0,000998	0,162139	-0,051888	-7,878768	1,017474	22,117207	0,575937	-0,607024	-2,927659	-8,975061	2,303394	-5,744675	13,190794	0,162139	-0,051888	-7,878768	-3,055766	9,389294	0,575937	0,162139	-0,051888	-7,878768	-3,055766	9,389294	0,575937
10:31:36,10	0,492056	3,499882	-0,126891	0,116966	0,308983	0,000998	0,160431	-0,054919	-7,878771	1,144362	22,026326	0,575891	-0,605229	-2,928149	-8,977758	2,335191	-5,785082	13,195897	0,160431	-0,054919	-7,878771	-3,166805	9,432488	0,575891	0,160431	-0,054919	-7,878771	-3,166805	9,432488	0,575891
10:31:36,15	0,492056	3,499882	-0,126891	0,116966	0,308983	0,000998	0,159958	-0,056719	-7,881468	1,218847	22,049450	0,580994	-0,605721	-2,929069	-8,977774	2,365040	-5,763014	13,152479	0,159958	-0,056719	-7,881468	-3,233590	9,492775	0,580994	0,159958	-0,056719	-7,881468	-3,233590	9,492775	0,580994
10:31:36,20	0,492056	3,499882	-0,126891	0,116966	0,308983	0,000998	0,161000	-0,056753	-7,881484	1,254634	22,118478	0,537576	-0,607550	-2,928242	-8,975403	2,346161	-5,774406	13,223349	0,161000	-0,056753	-7,881484	-3,200447	9,479962	0,537576	0,161000	-0,056753	-7,881484	-3,200447	9,479962	0,537576
10:31:36,25	0,492056	3,499882	-0,126891	0,116966	0,308983	0,000998	0,161199	-0,054755	-7,879113	1,131448	22,118188	0,608446	-0,601636	-2,926541	-8,975801	2,353621	-5,755557	13,206012	0,161199	-0,054755	-7,879113	-3,166813	9,464027	0,608446	0,161199	-0,054755	-7,879113	-3,166813	9,464027	0,608446
10:31:36,30	0,492056	3,499882	-0,126891	0,116966	0,308983	0,000998	0,156769	-0,059026	-7,879511	1,373615	21,884839	0,591109	-0,608118	-2,926441	-8,975040	2,348675	-5,749193	13,199853	0,156769	-0,059026	-7,879511	-3,259952	9,578471	0,591109	0,156769	-0,059026	-7,879511	-3,259952	9,578471	0,591109
10:31:36,35	0,492056	3,499882	-0,126891	0,116966	0,308983	0,000998	0,163902	-0,055660	-7,880717	1,196915	22,233367	0,537279	-0,608117	-2,931035	-8,977006	2,333421	-5,745816	13,152182	0,163902	-0,055660	-7,880717	-3,172414	9,367095	0,537279	0,163902	-0,055660	-7,880717	-3,172414	9,367095	0,537279
10:31:36,40	0,492056	3,499882	-0,126891	0,116966	0,308983	0,000998	0,163902	-0,055660	-7,880717	1,196915	22,233367	0,537279	-0,604605	-2,922499	-8,976647	2,355463	-5,778378	13,142877	0,163902	-0,055660	-7,880717	-3,172414	9,367095	0,537279	0,163902	-0,055660	-7,880717	-3,172414	9,367095	0,537279
10:31:36,45	0,492056	3,499882	-0,126891	0,116966	0,308983	0,000998	0,154753	-0,054434	-7,880357	1,115988	21,792991	0,527974	-0,609304	-2,929698	-8,978123	2,344978	-5,750261	13,220425	0,154753	-0,054434	-7,880357	-3,157106	9,644912	0,527974	0,154753	-0,054434	-7,880357	-3,157106	9,644912	0,527974
10:31:36,50	0,492056	3,499882	-0,126891	0,116966	0,308983	0,000998	0,163337	-0,053964	-7,881833	1,110623	22,216227	0,605523	-0,607997	-2,925224	-8,974621	2,410947	-5,755749	13,208640	0,163337	-0,053964	-7,881833	-3,125526	9,394294	0,605523	0,163337	-0,053964	-7,881833	-3,125526	9,394294	0,605523
10:31:36,55	0,492056	3,499882	-0,126891	0,116966	0,308983	0,000998	0,158809	-0,052859	-7,878331	1,081410	22,040636	0,593737	-0,605643	-2,924866	-8,972292	2,418563	-5,795485	13,196642	0,158809	-0,052859	-7,878331	-3,068021	9,574165	0,593737	0,158809	-0,052859	-7,878331	-3,068021	9,574165	0,593737
10:31:36,60	0,492056	3,499882	-0,126891	0,116966	0,308983	0,000998	0,157322	-0,054718	-7,876002	1,147475	21,989777	0,581739	-0,606235	-2,924716	-8,973486	2,396230	-5,734532	13,175245	0,157322	-0,054718	-7,876002	-3,147889	9,640034	0,581739	0,157322	-0,054718	-7,876002	-3,147889	9,640034	0,581739
10:31:36,65	0,492056	3,499882	-0,126891	0,116966	0,308983	0,000998	0,157488	-0,054131	-7,877197	1,158591	21,948603	0,560342	-0,606331	-2,926498	-8,967270	2,348916	-5,769894	13,189915	0,157488	-0,054131	-7,877197	-3,090723	9,585813	0,560342	0,157488	-0,054131	-7,877197	-3,090723	9,585813	0,560342
10:31:36,70	0,492056	3,499882	-0,126891	0,116966	0,308983	0,000998	0,159079	-0,054939	-7,870980	1,146307	22,008038	0,575012	-0,605080	-2,927601	-8,965721	2,360785	-5,732957	13,165861	0,159079	-0,054939	-7,870980	-3,166408	9,520358	0,575012	0,159079	-0,054939	-7,870980	-3,166408	9,520358	0,575012
10:31:36,75	0,492056	3,499882	-0,126891	0,116966	0,308983	0,000998	0,159409	-0,056573	-7,869432	1,269211	22,017006	0,550958	-0,606338	-2,928174	-8,969964	2,340868	-5,743873	13,221291	0,159409	-0,056573	-7,869432	-3,171792	9,503424	0,550958	0,159409	-0,056573	-7,869432	-3,171792	9,503424	0,550958
10:31:36,80	0,492056	3,499882	-0,126891	0,116966	0,308983	0,000998	0,160534	-0,055771	-7,873674	1,208067	22,063738	0,606389	-0,606856	-2,931258	-8,968788	2,360936	-5,741060	13,205377	0,160534	-0,055771	-7,873674	-3,169936	9,461809	0,606389	0,160534	-0,055771	-7,873674	-3,169936	9,461809	0,606389
10:31:36,86	0,492056	3,499882	-0,126891	0,116966	0,308983	0,000998	0,163463	-0,056864	-7,872498	1,277400	22,232030	0,590474	-0,610997	-2,927367	-8,965721	2,333292	-5,677304	13,196009	0,163463	-0,056864	-7,872498	-3,186445	9,400158	0,590474	0,163463	-0,056864	-7,872498	-3,186445	9,400158	0,590474
10:31:36,91	0,492056	3,499882	-0,126891	0,116966	0,308983	0,000998	0,162165	-0,051332	-7,869431	1,031124	22,108696	0,581106	-0,606880	-2,928260	-8,965324	2,329117	-5,682760	13,196215	0,162165	-0,051332	-7,869431	-2,998452	9,378747	0,581106	0,162165	-0,051332	-7,869431	-2,998452	9,378747	0,581106
10:31:36,96	0,492056	3,499882	-0,126891	0,116966	0,308983	0,000998	0,160880	-0,055344	-7,869035	1,232945	22,040978	0,581312	-0,608687	-2,928840	-8,965374	2,309837	-5,704072	13,142065	0,160880	-0,055344	-7,869035	-3,111588	9,411917	0,581312	0,160880	-0,055344	-7,869035	-3,111588	9,411917	0,581312
10:31:37,01	0,492056	3,499882	-0,126891	0,116966	0,308983	0,000998	0,162286	-0,054069	-7,869084	1,138532	22,108039	0,527162	-0,607426	-2,922124	-8,962644	2,357407	-5,686948	13,161059	0,162286	-0,054069	-7,869084	-3,105889	9,368622	0,527162	0,162286	-0,054069	-7,869084	-3,105889	9,368622	0,527162
10:31:37,06	0,492056	3,499882	-0,126891	0,116966	0,308983	0,000998	0,155839	-0,051803	-7,866355	1,059335	21,805459	0,546156	-0,605073	-2,930188	-8,963366	2,348914	-5,713246	13,189024	0,155839	-0,051803	-7,866355	-3,007234	9,572088	0,546156	0,155839	-0,051803	-7,866355	-3,007234	9,572088	0,546156
10:31:37,11	0,492056	3,499882	-0,126891	0,116966	0,308983	0,000998	0,161645	-0,057874	-7,867076	1,347959	22,113176	0,574121	-0,606898	-2,926454	-8,964918	2,337443	-5,708754	13,224385	0,161645	-0,057874	-7,867076	-3,195114	9,424016	0,574121	0,161645	-0,057874	-7,867076	-3,195114	9,424016	0,574121
10:31:37,16	0,492056	3,499882	-0,126891	0,116966	0,308983	0,000998	0,159324	-0,054426	-7,868628	1,166828	21,980286	0,609482	-0,605690	-2,930153	-8,964528	2,326037	-5,671675	13,210577	0,159324	-0,054426	-7,868628	-3,105592	9,473352	0,609482	0,159324	-0,054426	-7,868628	-3,105592	9,473352	0,609482
10:31:37,21	0,492056	3,499882	-0,126891	0,116966	0,308983	0,000998	0,161924	-0,057321	-7,868238	1,343812	22,087054	0,595674	-0,608675	-2,929524	-8,964162	2,317947	-5,703919	13,194446	0,161924	-0,057321	-7,868238	-3,155919	9,376042	0,595674	0,161924	-0,057321	-7,868238	-3,155919	9,376042	0,595674
10:31:37,26	0,492056	3,499882	-0,126891	0,116966	0,308983	0,000998	0,162871	-0,054422	-7,867872	1,161063	22,145443	0,579544	-0,606289	-2,927120	-8,963377	2,322872	-5,659442	13,210647	0,162871	-0,054422	-7,867872	-3,111048	9,360048	0,579544	0,162871	-0,054422	-7,867872	-3,111048	9,360048	0,579544
10:31:37,31	0,492056	3,499882	-0,126891	0,116966	0,308983	0,000998	0,159597	-0,055286	-7,867087	1,246990	21,957194	0,595745	-0,606823	-2,930314	-8,963378	2,342541	-5,676137	13,180274	0,159597	-0,055286	-7,867087	-3,092973	9,428850	0,595745	0,159597	-0,055286	-7,867087	-3,092973	9,428850	0,595745
10:31:37,36	0,492056	3,499882	-0,126891	0,116966	0,308983	0,000998	0,162629	-0,056421	-7,867088	1,301374	22,140273	0,565371	-0,609213	-2,926426	-8,962976	2,343269	-5,681924	13,223607	0,162629	-0,056421	-7,867088	-3,127669	9,373866	0,565371	0,162629	-0,056421	-7,867088	-3,127669	9,373866	0,565371
10:31:37,41	0,492056	3,499882	-0,126891	0,116966	0,308983	0,000998	0,160458	-0,052407	-7,866686	1,087979	22,030886	0,608704	-0,610387	-2,927812	-8,964156	2,342703	-5,686363	13,199554	0,160458	-0,052407	-7,866686	-3,025936	9,434931	0,608704	0,160458	-0,052407	-7,866686	-3,025936	9,434931	0,608704
10:31:37,46	0,492056	3,499882	-0,126891	0,116966	0,308983	0,000998	0,162245	-0,052083	-7,867866	1,067048	22,125550	0,584651	-0,609874	-2,927543	-8,964950	2,315653	-5,705252	13,194994	0,162245	-0,052083	-7,867866	-3,021499	9,389299	0,584651	0,162245	-0,052083	-7,867866	-3,021499	9,389299	0,584651
10:31:37,51	0,492056	3,499882	-0,126891	0,116966	0,308983	0,000998	0,161755	-0,052393	-7,868660	1,053277	22,086086	0,580091	-0,608051	-2,925385	-8,965722	2,330710	-5,651695	13,202505	0,161755	-0,052393	-7,868660	-3,059595	9,388305	0,580091	0,161755	-0,052393	-7,868660	-3,059595	9,388305	0,580091
10:31:37,56	0,492056	3,499882	-0,126891	0,116966	0,308983	0,000998	0,158975	-0,052893	-7,869432	1,133150	21,927774	0,587602	-0,609184	-2,929663	-8,961430	2,334196	-5,659034	13,198791	0,158975	-0,052893	-7,869432	-3,018914	9,448242	0,587602	0,158975	-0,052893	-7,869432	-3,018914	9,448242	0,587602
10:31:37,61	0,492056	3,499882	-0,126891	0,116966	0,308983	0,000998	0,163247	-0,054050	-7,865140	1,188744	22,156620	0,583889	-0,606764	-2,924956	-8,964526	2,389512	-5,676449	13,205511	0,163247	-0,054050	-7,865140	-3,054210	9,341716	0,583889	0,163247	-0,054050	-7,865140	-3,054210	9,341716	0,583889
10:31:37,66	0,492056	3,499882	-0,126891	0,116966	0,308983	0,000998	0,157960	-0,053793	-7,868237	1,187925	21,938302	0,590608	-0,605687	-2,924877	-8,963018	2,333268	-5,668747	13,176545	0,157960	-0,053793	-7,868237	-3,034808	9,538437	0,590608	0,157960	-0,053793	-7,868237	-3,034808	9,538437	0,590608
10:31:37,71	0,492056	3,499882	-0,126891	0,116966	0,308983	0,000998	0,157353	-0,054686	-7,866728	1,212921	21,854184	0,561642	-0,607301	-2,925990	-8,962186	2,401874	-5,663964	13,204113	0,157353	-0,054686	-7,866728	-3,079929	9,501960	0,561642	0,157353	-0,054686	-7,866728	-3,079929	9,501960	0,561642
10:31:37,77	0,492056	3,499882	-0,126891	0,116966	0,308983	0,000998	0,159125	-0,053845	-7,865896	1,207617	22,003326	0,589210	-0,606844	-2,927873	-8,963393	2,348215	-5,705483	13,169953	0,159125	-0,053845	-7,865896	-3,019189	9,512038	0,589210	0,159125	-0,053845	-7,865896	-3,019189	9,512038	0,589210
10:31:37,81	0,492056	3,499882	-0,126891	0,116966	0,308983	0,000998	0,160526	-0,055182	-7,867104	1,214385	22,050494	0,555051	-0,610897	-2,925943	-8,961043	2,362448	-5,638339	13,204030	0,160526	-0,055182	-7,867104	-3,117421	9,449187	0,555051	0,160526	-0,055182	-7,867104	-3,117421	9,449187	0,555051
10:31:37,86	0,492056	3,499882	-0,126891	0,116966	0,308983	0,000998	0,160881	-0,050707	-7,864753	1,046956	22,047702	0,589127	-0,609222	-2,930407	-8,946673	2,268830	-5,603403	13,216375	0,160881	-0,050707	-7,864753	-2,933572	9,418537	0,589127	0,160881	-0,050707	-7,864753	-2,933572	9,418537	0,589127
10:31:37,91	0,492025	3,499977	-0,127966	0,116975	0,308999	0,000984	0,163910	-0,054390	-7,850383	1,221886	22,106670	0,601472	-0,640276	-2,949304	-8,486297	0,086262	-3,424117	13,155974	0,163910	-0,054390	-7,850383	-3,047708	9,239723	0,601472	0,163910	-0,054390	-7,850383	-3,047708	9,239723	0,601472
10:31:37,96	0,492025	3,499977	-0,127966	0,116975	0,308999	0,000984	0,195802	-0,036944	-7,390007	1,110765	20,785261	0,541072	-0,638414	-2,949380	-8,483206	0,102861	-3,376892	13,116985	0,195802	-0,036944	-7,390007	-1,789377	5,414779	0,541072	0,195802	-0,036944	-7,390007	-1,789377	5,414779	0,541072
10:31:38,01	0,492025	3,499977	-0,127966	0,116975	0,308999	0,000984	0,194937	-0,038595	-7,386917	1,245774	20,731034	0,502082	-0,640283	-2,949190	-8,482422	0,064119	-3,391579	13,154902	0,194937	-0,038595	-7,386917	-1,783910	5,428469	0,502082	0,194937	-0,038595	-7,386917	-1,783910	5,428469	0,502082
10:31:38,06	0,492025	3,499977	-0,127966	0,116975	0,308999	0,000984	0,195707	-0,036881	-7,386132	1,124570	20,744855	0,539999	-0,639174	-2,945821	-8,479357	0,028582	-3,380771	13,135059	0,195707	-0,036881	-7,386132	-1,770587	5,381863	0,539999	0,195707	-0,036881	-7,386132	-1,770587	5,381863	0,539999
10:31:38,11	0,492025	3,499977	-0,127966	0,116975	0,308999	0,000984	0,192235	-0,036157	-7,383067	1,078523	20,528143	0,520156	-0,640302	-2,950910	-8,480470	0,062291	-3,433586	13,156974	0,192235	-0,036157	-7,383067	-1,759815	5,437684	0,520156	0,192235	-0,036157	-7,383067	-1,759815	5,437684	0,520156
10:31:38,16	0,492025	3,499977	-0,127966	0,116975	0,308999	0,000984	0,197206	-0,037725	-7,384180	1,131185	20,842231	0,542071	-0,640336	-2,946544	-8,479309	0,042189	-3,385095	13,187740	0,197206	-0,037725	-7,384180	-1,830257	5,361555	0,542071	0,197206	-0,037725	-7,384180	-1,830257	5,361555	0,542071
10:31:38,21	0,492025	3,499977	-0,127966	0,116975	0,308999	0,000984	0,193442	-0,035513	-7,383019	1,048066	20,604866	0,572837	-0,642703	-2,949350	-8,480509	0,029629	-3,393935	13,139039	0,193442	-0,035513	-7,383019	-1,739675	5,419638	0,572837	0,193442	-0,035513	-7,383019	-1,739675	5,419638	0,572837
10:31:38,26	0,492025	3,499977	-0,127966	0,116975	0,308999	0,000984	0,197056	-0,034866	-7,384219	1,000526	20,786295	0,524137	-0,640961	-2,947596	-8,480525	0,020576	-3,392241	13,130068	0,197056	-0,034866	-7,384219	-1,736486	5,317432	0,524137	0,197056	-0,034866	-7,384219	-1,736486	5,317432	0,524137
10:31:38,31	0,492025	3,499977	-0,127966	0,116975	0,308999	0,000984	0,194666	-0,035498	-7,384235	1,030286	20,653332	0,515165	-0,639749	-2,947729	-8,479725	0,042711	-3,410456	13,143495	0,194666	-0,035498	-7,384235	-1,756271	5,372077	0,515165	0,194666	-0,035498	-7,384235	-1,756271	5,372077	0,515165
10:31:38,36	0,492025	3,499977	-0,127966	0,116975	0,308999	0,000984	0,194174	-0,036614	-7,383435	1,083617	20,656047	0,528592	-0,640866	-2,949781	-8,480484	0,067373	-3,411574	13,143170	0,194174	-0,036614	-7,383435	-1,790554	5,413381	0,528592	0,194174	-0,036614	-7,383435	-1,790554	5,413381	0,528592
10:31:38,41	0,492025	3,499977	-0,127966	0,116975	0,308999	0,000984	0,196511	-0,036672	-7,384194	1,098022	20,799473	0,528267	-0,637976	-2,947902	-8,482058	0,047418	-3,408720	13,135512	0,196511	-0,036672	-7,384194	-1,780743	5,373374	0,528267	0,196511	-0,036672	-7,384194	-1,780743	5,373374	0,528267
10:31:38,46	0,492025	3,499977	-0,127966	0,116975	0,308999	0,000984	0,193438	-0,038235	-7,385768	1,171777	20,620970	0,520609	-0,640960	-2,949149	-8,477421	0,013775	-3,405059	13,117917	0,193438	-0,038235	-7,385768	-1,829660	5,436099	0,520609	0,193438	-0,038235	-7,385768	-1,829660	5,436099	0,520609
10:31:38,51	0,492025	3,499977	-0,127966	0,116975	0,308999	0,000984	0,196010	-0,036274	-7,381131	1,056177	20,723756	0,503015	-0,639245	-2,948476	-8,479702	0,060235	-3,445032	13,156705	0,196010	-0,036274	-7,381131	-1,791356	5,336972	0,503015	0,196010	-0,036274	-7,381131	-1,791356	5,336972	0,503015
10:31:38,56	0,492025	3,499977	-0,127966	0,116975	0,308999	0,000984	0,194570	-0,037423	-7,383413	1,104540	20,709102	0,541803	-0,638018	-2,946050	-8,480494	0,038943	-3,424948	13,163466	0,194570	-0,037423	-7,383413	-1,833194	5,435350	0,541803	0,194570	-0,037423	-7,383413	-1,833194	5,435350	0,541803
10:31:38,61	0,492025	3,499977	-0,127966	0,116975	0,308999	0,000984	0,191856	-0,037273	-7,384204	1,103479	20,539470	0,548563	-0,641554	-2,950838	-8,481653	0,028554	-3,428323	13,158003	0,191856	-0,037273	-7,384204	-1,822468	5,478802	0,548563	0,191856	-0,037273	-7,384204	-1,822468	5,478802	0,548563
10:31:38,66	0,492025	3,499977	-0,127966	0,116975	0,308999	0,000984	0,197770	-0,036605	-7,385363	1,060620	20,839686	0,543101	-0,637960	-2,948669	-8,480478	0,055302	-3,415086	13,158381	0,197770	-0,036605	-7,385363	-1,812879	5,314772	0,543101	0,197770	-0,036605	-7,385363	-1,812879	5,314772	0,543101
10:31:38,71	0,492025	3,499977	-0,127966	0,116975	0,308999	0,000984	0,194094	-0,038633	-7,384189	1,190915	20,665090	0,543478	-0,640483	-2,945489	-8,482480	-0,003692	-3,440432	13,140049	0,194094	-0,038633	-7,384189	-1,841785	5,428728	0,543478	0,194094	-0,038633	-7,384189	-1,841785	5,428728	0,543478
10:31:38,76	0,492025	3,499977	-0,127966	0,116975	0,308999	0,000984	0,192602	-0,034858	-7,386191	0,943169	20,549080	0,525146	-0,640403	-2,950754	-8,479330	0,006256	-3,414081	13,157487	0,192602	-0,034858	-7,386191	-1,793195	5,429852	0,525146	0,192602	-0,034858	-7,386191	-1,793195	5,429852	0,525146
10:31:38,81	0,492025	3,499977	-0,127966	0,116975	0,308999	0,000984	0,197122	-0,037559	-7,383040	1,111428	20,779558	0,542584	-0,638569	-2,952310	-8,482793	0,044271	-3,422010	13,168726	0,197122	-0,037559	-7,383040	-1,836983	5,305512	0,542584	0,197122	-0,037559	-7,383040	-1,836983	5,305512	0,542584
10:31:38,87	0,492025	3,499977	-0,127966	0,116975	0,308999	0,000984	0,197552	-0,039926	-7,386503	1,246626	20,838823	0,553823	-0,637983	-2,953520	-8,479681	0,038995	-3,437473	13,166313	0,197552	-0,039926	-7,386503	-1,887554	5,330995	0,553823	0,197552	-0,039926	-7,386503	-1,887554	5,330995	0,553823
10:31:38,92	0,492025	3,499977	-0,127966	0,116975	0,308999	0,000984	0,198307	-0,041039	-7,383392	1,288471	20,881236	0,551410	-0,640893	-2,947892	-8,479705	0,064727	-3,424609	13,157117	0,198307	-0,041039	-7,383392	-1,933078	5,314154	0,551410	0,198307	-0,041039	-7,383392	-1,933078	5,314154	0,551410
10:31:38,97	0,492025	3,499977	-0,127966	0,116975	0,308999	0,000984	0,194888	-0,035704	-7,383415	1,035090	20,719307	0,542214	-0,637297	-2,950492	-8,481269	0,086881	-3,433956	13,109326	0,194888	-0,035704	-7,383415	-1,767709	5,420607	0,542214	0,194888	-0,035704	-7,383415	-1,767709	5,420607	0,542214
10:31:39,02	0,492025	3,499977	-0,127966	0,116975	0,308999	0,000984	0,195341	-0,040118	-7,384980	1,267583	20,766739	0,494423	-0,639889	-2,944251	-8,482098	-0,009568	-3,410697	13,141115	0,195341	-0,040118	-7,384980	-1,881690	5,432455	0,494423	0,195341	-0,040118	-7,384980	-1,881690	5,432455	0,494423
10:31:39,07	0,492025	3,499977	-0,127966	0,116975	0,308999	0,000984	0,191233	-0,034753	-7,385808	0,960504	20,457943	0,526213	-0,642817	-2,949615	-8,481290	-0,005401	-3,439308	13,152898	0,191233	-0,034753	-7,385808	-1,767590	5,446172	0,526213	0,191233	-0,034753	-7,385808	-1,767590	5,446172	0,526213
10:31:39,12	0,492025	3,499977	-0,127966	0,116975	0,308999	0,000984	0,197342	-0,034899	-7,385001	0,945434	20,793523	0,537995	-0,635601	-2,947619	-8,476995	0,060438	-3,445115	13,136430	0,197342	-0,034899	-7,385001	-1,794170	5,302198	0,537995	0,197342	-0,034899	-7,385001	-1,794170	5,302198	0,537995
10:31:39,17	0,492025	3,499977	-0,127966	0,116975	0,308999	0,000984	0,192005	-0,040151	-7,380706	1,246420	20,575959	0,521527	-0,639849	-2,946937	-8,479746	-0,004778	-3,400742	13,149252	0,192005	-0,040151	-7,380706	-1,905453	5,503531	0,521527	0,192005	-0,040151	-7,380706	-1,905453	5,503531	0,521527
10:31:39,22	0,492025	3,499977	-0,127966	0,116975	0,308999	0,000984	0,193539	-0,036131	-7,383456	1,043196	20,577045	0,534350	-0,638580	-2,945633	-8,481684	0,046508	-3,412690	13,130554	0,193539	-0,036131	-7,383456	-1,793100	5,384223	0,534350	0,193539	-0,036131	-7,383456	-1,793100	5,384223	0,534350
10:31:39,27	0,492025	3,499977	-0,127966	0,116975	0,308999	0,000984	0,191776	-0,036578	-7,385394	1,081708	20,535727	0,515651	-0,639810	-2,945944	-8,478163	0,028322	-3,436408	13,171186	0,191776	-0,036578	-7,385394	-1,789637	5,481347	0,515651	0,191776	-0,036578	-7,385394	-1,789637	5,481347	0,515651
10:31:39,32	0,492025	3,499977	-0,127966	0,116975	0,308999	0,000984	0,192660	-0,035668	-7,381874	1,004800	20,577804	0,556284	-0,638041	-2,950836	-8,477370	0,011607	-3,427814	13,170731	0,192660	-0,035668	-7,381874	-1,795177	5,454032	0,556284	0,192660	-0,035668	-7,381874	-1,795177	5,454032	0,556284
10:31:39,37	0,492025	3,499977	-0,127966	0,116975	0,308999	0,000984	0,196011	-0,039646	-7,381080	1,210723	20,733303	0,555828	-0,639726	-2,947168	-8,480492	0,062317	-3,426725	13,148171	0,196011	-0,039646	-7,381080	-1,901500	5,346447	0,555828	0,196011	-0,039646	-7,381080	-1,901500	5,346447	0,555828
10:31:39,42	0,492025	3,499977	-0,127966	0,116975	0,308999	0,000984	0,193678	-0,036353	-7,384202	1,065754	20,655342	0,533269	-0,638593	-2,945853	-8,478966	0,040084	-3,428821	13,128415	0,193678	-0,036353	-7,384202	-1,787922	5,451652	0,533269	0,193678	-0,036353	-7,384202	-1,787922	5,451652	0,533269
10:31:39,47	0,492025	3,499977	-0,127966	0,116975	0,308999	0,000984	0,191972	-0,036676	-7,382677	1,069660	20,548462	0,513512	-0,641550	-2,945597	-8,478967	0,035643	-3,425339	13,137789	0,191972	-0,036676	-7,382677	-1,809434	5,478635	0,513512	0,191972	-0,036676	-7,382677	-1,809434	5,478635	0,513512
10:31:39,52	0,492025	3,499977	-0,127966	0,116975	0,308999	0,000984	0,193229	-0,033988	-7,382677	0,930661	20,608197	0,522887	-0,634431	-2,948757	-8,479658	0,066183	-3,443817	13,201053	0,193229	-0,033988	-7,382677	-1,737398	5,439758	0,522887	0,193229	-0,033988	-7,382677	-1,737398	5,439758	0,522887
10:31:39,57	0,492025	3,499977	-0,127966	0,116975	0,308999	0,000984	0,192405	-0,041733	-7,383368	1,332680	20,601085	0,586150	-0,644733	-2,950813	-8,481658	0,006919	-3,412584	13,170300	0,192405	-0,041733	-7,383368	-1,943379	5,497257	0,586150	0,192405	-0,041733	-7,383368	-1,943379	5,497257	0,586150
10:31:39,62	0,492025	3,499977	-0,127966	0,116975	0,308999	0,000984	0,199338	-0,033839	-7,385368	0,919594	20,894630	0,555397	-0,643283	-2,947366	-8,479336	0,050297	-3,430288	13,146834	0,199338	-0,033839	-7,385368	-1,736764	5,246608	0,555397	0,199338	-0,033839	-7,385368	-1,736764	5,246608	0,555397
10:31:39,67	0,492025	3,499977	-0,127966	0,116975	0,308999	0,000984	0,195627	-0,033371	-7,383047	0,901628	20,748097	0,531931	-0,638105	-2,947742	-8,478932	0,008852	-3,470174	13,180491	0,195627	-0,033371	-7,383047	-1,718012	5,391357	0,531931	0,195627	-0,033371	-7,383047	-1,718012	5,391357	0,531931
10:31:39,72	0,492025	3,499977	-0,127966	0,116975	0,308999	0,000984	0,193364	-0,038044	-7,382643	1,089332	20,614455	0,565588	-0,642162	-2,948560	-8,481268	0,027643	-3,432269	13,167576	0,193364	-0,038044	-7,382643	-1,897098	5,435386	0,565588	0,193364	-0,038044	-7,382643	-1,897098	5,435386	0,565588
10:31:39,77	0,492025	3,499977	-0,127966	0,116975	0,308999	0,000984	0,196100	-0,034940	-7,384978	0,970136	20,754071	0,552673	-0,641499	-2,950973	-8,480463	0,056359	-3,438003	13,171209	0,196100	-0,034940	-7,384978	-1,772615	5,360191	0,552673	0,196100	-0,034940	-7,384978	-1,772615	5,360191	0,552673
10:31:39,82	0,492025	3,499977	-0,127966	0,116975	0,308999	0,000984	0,197859	-0,036720	-7,384173	1,072105	20,873279	0,556306	-0,639819	-2,949076	-8,478579	0,002645	-3,410348	13,133311	0,197859	-0,036720	-7,384173	-1,810400	5,341311	0,556306	0,197859	-0,036720	-7,384173	-1,810400	5,341311	0,556306
10:31:39,87	0,492025	3,499977	-0,127966	0,116975	0,308999	0,000984	0,195376	-0,037226	-7,382289	1,095534	20,683818	0,518408	-0,640945	-2,948246	-8,476993	0,046475	-3,460187	13,154453	0,195376	-0,037226	-7,382289	-1,826728	5,346766	0,518408	0,195376	-0,037226	-7,382289	-1,826728	5,346766	0,518408
10:31:39,92	0,492025	3,499977	-0,127966	0,116975	0,308999	0,000984	0,195220	-0,035836	-7,380703	1,002000	20,738558	0,539550	-0,643282	-2,948674	-8,478553	0,044319	-3,423697	13,151281	0,195220	-0,035836	-7,380703	-1,811137	5,413789	0,539550	0,195220	-0,035836	-7,380703	-1,811137	5,413789	0,539550
10:31:39,97	0,492025	3,499977	-0,127966	0,116975	0,308999	0,000984	0,196759	-0,034027	-7,382263	0,938425	20,798477	0,536378	-0,637388	-2,951363	-8,480086	0,054676	-3,462989	13,146623	0,196759	-0,034027	-7,382263	-1,732659	5,352891	0,536378	0,196759	-0,034027	-7,382263	-1,732659	5,352891	0,536378
10:31:40,02	0,492025	3,499977	-0,127966	0,116975	0,308999	0,000984	0,196142	-0,040475	-7,383796	1,244919	20,794984	0,531720	-0,639157	-2,949078	-8,479301	0,059434	-3,458377	13,170503	0,196142	-0,040475	-7,383796	-1,932404	5,397871	0,531720	0,196142	-0,040475	-7,383796	-1,932404	5,397871	0,531720
10:31:40,08	0,492025	3,499977	-0,127966	0,116975	0,308999	0,000984	0,195047	-0,037800	-7,383011	1,112174	20,739876	0,555600	-0,637893	-2,949712	-8,478919	0,090596	-3,450711	13,136405	0,195047	-0,037800	-7,383011	-1,855135	5,428694	0,555600	0,195047	-0,037800	-7,383011	-1,855135	5,428694	0,555600
10:31:40,12	0,492025	3,499977	-0,127966	0,116975	0,308999	0,000984	0,193568	-0,038974	-7,383434	1,195726	20,627208	0,523748	-0,637402	-2,948384	-8,479724	0,039713	-3,420992	13,138651	0,193568	-0,038974	-7,383434	-1,863725	5,432111	0,523748	0,193568	-0,038974	-7,383434	-1,863725	5,432111	0,523748
10:31:40,17	0,492025	3,499977	-0,127966	0,116975	0,308999	0,000984	0,200702	-0,039455	-7,365585	1,139706	20,881488	0,536693	-0,640552	-2,954803	-8,461875	-0,101859	-3,432803	13,151596	0,200702	-0,039455	-7,365585	-1,957476	5,126354	0,536693	0,200702	-0,039455	-7,365585	-1,957476	5,126354	0,536693
10:31:40,22	0,492020	3,500010	-0,128943	0,116975	0,308989	0,001013	0,200702	-0,039455	-7,365585	1,139706	20,881488	0,536693	-0,645851	-2,948194	-7,927550	-1,165689	-2,500016	13,138671	0,200702	-0,039455	-7,365585	-1,957476	5,126354	0,536693	0,200702	-0,039455	-7,365585	-1,957476	5,126354	0,536693
10:31:40,27	0,492020	3,500010	-0,128943	0,116975	0,308989	0,001013	0,191978	-0,028387	-6,828166	0,860418	19,082419	0,512574	-0,645775	-2,941713	-7,924455	-1,118902	-2,503579	13,127477	0,191978	-0,028387	-6,828166	-1,367985	4,012156	0,512574	0,191978	-0,028387	-6,828166	-1,367985	4,012156	0,512574
10:31:40,32	0,492020	3,500010	-0,128943	0,116975	0,308989	0,001013	0,195741	-0,027808	-6,828542	0,799275	19,287216	0,520713	-0,648158	-2,944683	-7,924832	-1,126547	-2,534999	13,135616	0,195741	-0,027808	-6,828542	-1,383673	3,921509	0,520713	0,195741	-0,027808	-6,828542	-1,383673	3,921509	0,520713
10:31:40,37	0,492020	3,500010	-0,128943	0,116975	0,308989	0,001013	0,191136	-0,032765	-6,828506	1,113772	19,068104	0,537366	-0,641563	-2,943173	-7,924795	-1,080508	-2,496029	13,152268	0,191136	-0,032765	-6,828506	-1,458247	4,063948	0,537366	0,191136	-0,032765	-6,828506	-1,458247	4,063948	0,537366
10:31:40,42	0,492020	3,500010	-0,128943	0,116975	0,308989	0,001013	0,196009	-0,030838	-6,830848	0,999988	19,338680	0,507792	-0,645668	-2,946430	-7,927138	-1,072436	-2,516386	13,122695	0,196009	-0,030838	-6,830848	-1,420782	3,951976	0,507792	0,196009	-0,030838	-6,830848	-1,420782	3,951976	0,507792
10:31:40,47	0,492020	3,500010	-0,128943	0,116975	0,308989	0,001013	0,195178	-0,030236	-6,827756	0,920482	19,276718	0,515112	-0,645774	-2,945409	-7,924045	-1,112799	-2,548762	13,130015	0,195178	-0,030236	-6,827756	-1,453058	3,955222	0,515112	0,195178	-0,030236	-6,827756	-1,453058	3,955222	0,515112
10:31:40,52	0,492020	3,500010	-0,128943	0,116975	0,308989	0,001013	0,195178	-0,030236	-6,827756	0,920482	19,276718	0,515112	-0,643457	-2,944668	-7,924836	-1,126478	-2,556158	13,121219	0,195178	-0,030236	-6,827756	-1,453058	3,955222	0,515112	0,195178	-0,030236	-6,827756	-1,453058	3,955222	0,515112
10:31:40,57	0,492020	3,500010	-0,128943	0,116975	0,308989	0,001013	0,193378	-0,031871	-6,828546	0,992267	19,174938	0,506317	-0,643391	-2,942640	-7,928308	-1,077725	-2,566090	13,137361	0,193378	-0,031871	-6,828546	-1,509635	3,994788	0,506317	0,193378	-0,031871	-6,828546	-1,509635	3,994788	0,506317
10:31:40,62	0,492020	3,500010	-0,128943	0,116975	0,308989	0,001013	0,191588	-0,030916	-6,832019	0,958338	19,129085	0,522458	-0,641648	-2,942857	-7,927907	-1,090191	-2,560982	13,157058	0,191588	-0,030916	-6,832019	-1,468530	4,089391	0,522458	0,191588	-0,030916	-6,832019	-1,468530	4,089391	0,522458
10:31:40,67	0,492020	3,500010	-0,128943	0,116975	0,308989	0,001013	0,190905	-0,032532	-6,831617	1,040611	19,080182	0,542155	-0,643415	-2,943299	-7,925976	-1,097700	-2,556237	13,146051	0,190905	-0,032532	-6,831617	-1,513188	4,094160	0,542155	0,190905	-0,032532	-6,831617	-1,513188	4,094160	0,542155
10:31:40,72	0,492020	3,500010	-0,128943	0,116975	0,308989	0,001013	0,192171	-0,031224	-6,829686	0,972911	19,137144	0,531148	-0,643969	-2,939888	-7,923644	-1,070568	-2,573191	13,149066	0,192171	-0,031224	-6,829686	-1,478153	4,051733	0,531148	0,192171	-0,031224	-6,829686	-1,478153	4,051733	0,531148
10:31:40,77	0,492020	3,500010	-0,128943	0,116975	0,308989	0,001013	0,189494	-0,029038	-6,827355	0,858151	19,029929	0,534163	-0,642751	-2,943068	-7,925950	-1,056942	-2,568624	13,155059	0,189494	-0,029038	-6,827355	-1,421354	4,154639	0,534163	0,189494	-0,029038	-6,827355	-1,421354	4,154639	0,534163
10:31:40,82	0,492020	3,500010	-0,128943	0,116975	0,308989	0,001013	0,191639	-0,031683	-6,829661	1,006441	19,150997	0,540156	-0,641576	-2,942086	-7,927916	-1,064042	-2,541617	13,133316	0,191639	-0,031683	-6,829661	-1,480670	4,107308	0,540156	0,191639	-0,031683	-6,829661	-1,480670	4,107308	0,540156
10:31:40,87	0,492020	3,500010	-0,128943	0,116975	0,308989	0,001013	0,190201	-0,032210	-6,831627	1,053686	19,056575	0,518413	-0,648074	-2,944735	-7,927917	-1,075830	-2,551316	13,136456	0,190201	-0,032210	-6,831627	-1,474797	4,125760	0,518413	0,190201	-0,032210	-6,831627	-1,474797	4,125760	0,518413
10:31:40,92	0,492020	3,500010	-0,128943	0,116975	0,308989	0,001013	0,195744	-0,027906	-6,831627	0,815609	19,339447	0,521553	-0,643357	-2,944677	-7,926731	-1,069990	-2,562671	13,150670	0,195744	-0,027906	-6,831627	-1,375048	3,973513	0,521553	0,195744	-0,027906	-6,831627	-1,375048	3,973513	0,521553
10:31:40,97	0,492020	3,500010	-0,128943	0,116975	0,308989	0,001013	0,193336	-0,031963	-6,830441	1,019638	19,224921	0,535767	-0,639778	-2,944454	-7,924003	-1,063452	-2,536302	13,150439	0,193336	-0,031963	-6,830441	-1,489461	4,048083	0,535767	0,193336	-0,031963	-6,830441	-1,489461	4,048083	0,535767
10:31:41,02	0,492020	3,500010	-0,128943	0,116975	0,308989	0,001013	0,191353	-0,034951	-6,827713	1,201097	19,114320	0,535536	-0,639851	-2,946319	-7,927138	-1,071483	-2,620665	13,110677	0,191353	-0,034951	-6,827713	-1,542527	4,093091	0,535536	0,191353	-0,034951	-6,827713	-1,542527	4,093091	0,535536
10:31:41,07	0,492020	3,500010	-0,128943	0,116975	0,308989	0,001013	0,193005	-0,035820	-6,830848	1,169236	19,235419	0,495774	-0,646930	-2,943265	-7,926380	-1,097523	-2,533937	13,131872	0,193005	-0,035820	-6,830848	-1,642645	4,084556	0,495774	0,193005	-0,035820	-6,830848	-1,642645	4,084556	0,495774
10:31:41,12	0,492020	3,500010	-0,128943	0,116975	0,308989	0,001013	0,193899	-0,028162	-6,830091	0,833117	19,216030	0,516969	-0,641057	-2,945981	-7,929457	-1,087339	-2,586217	13,142267	0,193899	-0,028162	-6,830091	-1,377623	3,994930	0,516969	0,193899	-0,028162	-6,830091	-1,377623	3,994930	0,516969
10:31:41,18	0,492020	3,500010	-0,128943	0,116975	0,308989	0,001013	0,193315	-0,034607	-6,833167	1,128054	19,220606	0,527364	-0,641697	-2,945658	-7,927546	-1,119746	-2,577074	13,122287	0,193315	-0,034607	-6,833167	-1,588590	4,045374	0,527364	0,193315	-0,034607	-6,833167	-1,588590	4,045374	0,527364
10:31:41,23	0,492020	3,500010	-0,128943	0,116975	0,308989	0,001013	0,193356	-0,033891	-6,831256	1,082541	19,190079	0,507384	-0,639836	-2,944476	-7,928658	-1,069344	-2,565586	13,166916	0,193356	-0,033891	-6,831256	-1,577903	4,011662	0,507384	0,193356	-0,033891	-6,831256	-1,577903	4,011662	0,507384
10:31:41,28	0,492020	3,500010	-0,128943	0,116975	0,308989	0,001013	0,191401	-0,034911	-6,832368	1,170754	19,126363	0,552013	-0,644580	-2,945403	-7,926368	-1,095840	-2,563844	13,130977	0,191401	-0,034911	-6,832368	-1,569795	4,101354	0,552013	0,191401	-0,034911	-6,832368	-1,569795	4,101354	0,552013
10:31:41,33	0,492020	3,500010	-0,128943	0,116975	0,308989	0,001013	0,194576	-0,031266	-6,830078	0,969459	19,267611	0,516075	-0,645748	-2,943408	-7,929077	-1,075506	-2,571702	13,146795	0,194576	-0,031266	-6,830078	-1,484934	3,993418	0,516075	0,194576	-0,031266	-6,830078	-1,484934	3,993418	0,516075
10:31:41,38	0,492020	3,500010	-0,128943	0,116975	0,308989	0,001013	0,193432	-0,029258	-6,832788	0,868388	19,229655	0,531893	-0,646339	-2,945926	-7,927149	-1,086721	-2,581876	13,120709	0,193432	-0,029258	-6,832788	-1,428351	4,045277	0,531893	0,193432	-0,029258	-6,832788	-1,428351	4,045277	0,531893
10:31:41,43	0,492020	3,500010	-0,128943	0,116975	0,308989	0,001013	0,195908	-0,030005	-6,830859	0,892797	19,353823	0,505807	-0,642128	-2,944605	-7,928295	-1,047029	-2,561570	13,122573	0,195908	-0,030005	-6,830859	-1,462558	3,975016	0,505807	0,195908	-0,030005	-6,830859	-1,462558	3,975016	0,505807
10:31:41,48	0,492020	3,500010	-0,128943	0,116975	0,308989	0,001013	0,192659	-0,032991	-6,832005	1,085537	19,209079	0,507670	-0,645118	-2,943028	-7,925630	-1,079232	-2,545186	13,082764	0,192659	-0,032991	-6,832005	-1,504274	4,085345	0,507670	0,192659	-0,032991	-6,832005	-1,504274	4,085345	0,507670
10:31:41,53	0,492020	3,500010	-0,128943	0,116975	0,308989	0,001013	0,192788	-0,029613	-6,829340	0,907975	19,179684	0,467861	-0,641072	-2,943414	-7,930250	-1,081210	-2,602617	13,132849	0,192788	-0,029613	-6,829340	-1,416673	4,045857	0,467861	0,192788	-0,029613	-6,829340	-1,416673	4,045857	0,467861
10:31:41,58	0,492020	3,500010	-0,128943	0,116975	0,308989	0,001013	0,191099	-0,033311	-6,833960	1,049511	19,118881	0,517946	-0,641622	-2,943083	-7,927133	-1,073984	-2,583683	13,141129	0,191099	-0,033311	-6,833960	-1,565377	4,117606	0,517946	0,191099	-0,033311	-6,833960	-1,565377	4,117606	0,517946
10:31:41,63	0,492020	3,500010	-0,128943	0,116975	0,308989	0,001013	0,191087	-0,032668	-6,830843	1,036108	19,115060	0,526226	-0,645735	-2,940621	-7,926778	-1,079776	-2,542646	13,122561	0,191087	-0,032668	-6,830843	-1,528340	4,114708	0,526226	0,191087	-0,032668	-6,830843	-1,528340	4,114708	0,526226
10:31:41,68	0,492020	3,500010	-0,128943	0,116975	0,308989	0,001013	0,191012	-0,027876	-6,830488	0,819536	19,085600	0,507658	-0,644003	-2,945888	-7,926748	-1,092288	-2,589165	13,135234	0,191012	-0,027876	-6,830488	-1,368693	4,091174	0,507658	0,191012	-0,027876	-6,830488	-1,368693	4,091174	0,507658
10:31:41,73	0,492020	3,500010	-0,128943	0,116975	0,308989	0,001013	0,194707	-0,032009	-6,830459	0,987943	19,290190	0,520332	-0,640389	-2,946934	-7,926346	-1,068958	-2,562809	13,126373	0,194707	-0,032009	-6,830459	-1,524778	4,005667	0,520332	0,194707	-0,032009	-6,830459	-1,524778	4,005667	0,520332
10:31:41,78	0,492020	3,500010	-0,128943	0,116975	0,308989	0,001013	0,193806	-0,035662	-6,830056	1,212397	19,250361	0,511471	-0,643430	-2,943124	-7,931014	-1,091537	-2,559601	13,163504	0,193806	-0,035662	-6,830056	-1,587096	4,036572	0,511471	0,193806	-0,035662	-6,830056	-1,587096	4,036572	0,511471
10:31:41,83	0,492020	3,500010	-0,128943	0,116975	0,308989	0,001013	0,192027	-0,031123	-6,834724	0,967831	19,136699	0,548601	-0,641010	-2,945058	-7,929863	-1,077622	-2,550647	13,119472	0,192027	-0,031123	-6,834724	-1,475309	4,062556	0,548601	0,192027	-0,031123	-6,834724	-1,475309	4,062556	0,548601
10:31:41,88	0,492020	3,500010	-0,128943	0,116975	0,308989	0,001013	0,192493	-0,034186	-6,833573	1,141825	19,168466	0,504570	-0,643405	-2,946737	-7,926745	-1,096287	-2,572298	13,135791	0,192493	-0,034186	-6,833573	-1,541770	4,057800	0,504570	0,192493	-0,034186	-6,833573	-1,541770	4,057800	0,504570
10:31:41,93	0,492020	3,500010	-0,128943	0,116975	0,308989	0,001013	0,195144	-0,032952	-6,830456	1,049555	19,300986	0,520889	-0,644574	-2,946007	-7,927497	-1,087446	-2,563780	13,170253	0,195144	-0,032952	-6,830456	-1,537142	3,982206	0,520889	0,195144	-0,032952	-6,830456	-1,537142	3,982206	0,520889
10:31:41,98	0,492020	3,500010	-0,128943	0,116975	0,308989	0,001013	0,195096	-0,031574	-6,831208	0,989710	19,301882	0,555351	-0,644001	-2,945762	-7,926786	-1,103031	-2,569780	13,092402	0,195096	-0,031574	-6,831208	-1,488835	3,986878	0,555351	0,195096	-0,031574	-6,831208	-1,488835	3,986878	0,555351
10:31:42,03	0,492020	3,500010	-0,128943	0,116975	0,308989	0,001013	0,194598	-0,031948	-6,830497	0,996182	19,265487	0,477499	-0,642153	-2,948925	-7,926729	-1,060759	-2,596957	13,119983	0,194598	-0,031948	-6,830497	-1,511741	3,989579	0,477499	0,194598	-0,031948	-6,830497	-1,511741	3,989579	0,477499
10:31:42,08	0,492020	3,500010	-0,128943	0,116975	0,308989	0,001013	0,196412	-0,035130	-6,830440	1,159242	19,410057	0,505080	-0,645667	-2,944801	-7,924408	-1,059018	-2,552065	13,134531	0,196412	-0,035130	-6,830440	-1,598462	3,991684	0,505080	0,196412	-0,035130	-6,830440	-1,598462	3,991684	0,505080
10:31:42,13	0,492020	3,500010	-0,128943	0,116975	0,308989	0,001013	0,194598	-0,030024	-6,828119	0,933485	19,294774	0,519628	-0,643408	-2,944344	-7,925996	-1,113968	-2,517292	13,123098	0,194598	-0,030024	-6,828119	-1,423409	4,018824	0,519628	0,194598	-0,030024	-6,828119	-1,423409	4,018824	0,519628
10:31:42,18	0,492020	3,500010	-0,128943	0,116975	0,308989	0,001013	0,193073	-0,031752	-6,829707	1,025977	19,150504	0,508196	-0,640427	-2,941141	-7,926356	-1,059411	-2,592305	13,140725	0,193073	-0,031752	-6,829707	-1,466559	3,994260	0,508196	0,193073	-0,031752	-6,829707	-1,466559	3,994260	0,508196
10:31:42,23	0,492020	3,500010	-0,128943	0,116975	0,308989	0,001013	0,188809	-0,032733	-6,830066	1,039280	19,013498	0,525822	-0,642186	-2,943924	-7,926730	-1,072314	-2,558258	13,155994	0,188809	-0,032733	-6,830066	-1,530229	4,192026	0,525822	0,188809	-0,032733	-6,830066	-1,530229	4,192026	0,525822
10:31:42,28	0,492020	3,500010	-0,128943	0,116975	0,308989	0,001013	0,192098	-0,032601	-6,830440	1,055458	19,156362	0,541091	-0,642792	-2,944367	-7,927903	-1,074238	-2,575096	13,146327	0,192098	-0,032601	-6,830440	-1,503700	4,076652	0,541091	0,192098	-0,032601	-6,830440	-1,503700	4,076652	0,541091
10:31:42,33	0,492020	3,500010	-0,128943	0,116975	0,308989	0,001013	0,192784	-0,032297	-6,831613	1,024140	19,198787	0,531425	-0,641119	-2,942622	-7,929109	-1,111638	-2,583174	13,123509	0,192784	-0,032297	-6,831613	-1,511206	4,065226	0,531425	0,192784	-0,032297	-6,831613	-1,511206	4,065226	0,531425
10:31:42,38	0,492020	3,500010	-0,128943	0,116975	0,308989	0,001013	0,190437	-0,032873	-6,832819	1,028398	19,048397	0,508606	-0,644547	-2,945888	-7,916265	-1,097423	-2,576526	13,124374	0,190437	-0,032873	-6,832819	-1,552166	4,099069	0,508606	0,190437	-0,032873	-6,832819	-1,552166	4,099069	0,508606
10:31:42,43	0,491978	3,500014	-0,129981	0,116985	0,308984	0,001027	0,194979	-0,031538	-6,819975	0,971795	19,293577	0,509471	-0,646714	-2,936660	-7,336077	-2,152603	-1,652622	13,108324	0,194979	-0,031538	-6,819975	-1,503900	3,987689	0,509471	0,194979	-0,031538	-6,819975	-1,503900	3,987689	0,509471
10:31:42,48	0,491978	3,500014	-0,129981	0,116985	0,308984	0,001027	0,188071	-0,025047	-6,239788	0,906827	17,558565	0,493421	-0,641846	-2,933332	-7,336825	-2,063823	-1,670766	13,103775	0,188071	-0,025047	-6,239788	-1,059370	2,795002	0,493421	0,188071	-0,025047	-6,239788	-1,059370	2,795002	0,493421
10:31:42,53	0,491978	3,500014	-0,129981	0,116985	0,308984	0,001027	0,182755	-0,027599	-6,240535	1,068227	17,368098	0,488872	-0,644709	-2,935092	-7,335648	-2,037726	-1,657448	13,097616	0,182755	-0,027599	-6,240535	-1,098331	3,021830	0,488872	0,182755	-0,027599	-6,240535	-1,098331	3,021830	0,488872
10:31:42,58	0,491978	3,500014	-0,129981	0,116985	0,308984	0,001027	0,185711	-0,026000	-6,239358	1,009631	17,537742	0,482713	-0,647606	-2,933854	-7,337556	-2,015426	-1,621594	13,142986	0,185711	-0,026000	-6,239358	-1,031359	2,959443	0,482713	0,185711	-0,026000	-6,239358	-1,031359	2,959443	0,482713
10:31:42,63	0,491978	3,500014	-0,129981	0,116985	0,308984	0,001027	0,186087	-0,022871	-6,241267	0,889144	17,558685	0,528083	-0,642861	-2,936111	-7,332896	-2,008357	-1,652260	13,110510	0,186087	-0,022871	-6,241267	-0,906251	2,950861	0,528083	0,186087	-0,022871	-6,241267	-0,906251	2,950861	0,528083
10:31:42,68	0,491978	3,500014	-0,129981	0,116985	0,308984	0,001027	0,185670	-0,028110	-6,236607	1,138516	17,558436	0,495607	-0,642844	-2,935975	-7,335247	-2,002159	-1,642649	13,083137	0,185670	-0,028110	-6,236607	-1,068091	2,983377	0,495607	0,185670	-0,028110	-6,236607	-1,068091	2,983377	0,495607
10:31:42,73	0,491978	3,500014	-0,129981	0,116985	0,308984	0,001027	0,185543	-0,028056	-6,238957	1,147172	17,552417	0,468234	-0,647526	-2,933696	-7,331756	-1,985689	-1,650742	13,084958	0,185543	-0,028056	-6,238957	-1,055259	2,987293	0,468234	0,185543	-0,028056	-6,238957	-1,055259	2,987293	0,468234
10:31:42,78	0,491978	3,500014	-0,129981	0,116985	0,308984	0,001027	0,185910	-0,022861	-6,235467	0,878259	17,589826	0,470055	-0,642243	-2,936503	-7,331731	-1,998718	-1,654870	13,099977	0,185910	-0,022861	-6,235467	-0,916365	2,995869	0,470055	0,185910	-0,022861	-6,235467	-0,916365	2,995869	0,470055
10:31:42,83	0,491978	3,500014	-0,129981	0,116985	0,308984	0,001027	0,185700	-0,028840	-6,235442	1,179079	17,569688	0,485074	-0,646413	-2,936991	-7,334469	-2,012152	-1,668865	13,090849	0,185700	-0,028840	-6,235442	-1,084898	2,992214	0,485074	0,185700	-0,028840	-6,235442	-1,084898	2,992214	0,485074
10:31:42,88	0,491978	3,500014	-0,129981	0,116985	0,308984	0,001027	0,188207	-0,025474	-6,238179	0,985162	17,695390	0,475946	-0,649296	-2,932437	-7,336024	-1,980290	-1,630004	13,102580	0,188207	-0,025474	-6,238179	-1,014512	2,921154	0,475946	0,188207	-0,025474	-6,238179	-1,014512	2,921154	0,475946
10:31:42,93	0,491978	3,500014	-0,129981	0,116985	0,308984	0,001027	0,185705	-0,020700	-6,239735	0,786507	17,573450	0,487678	-0,645299	-2,933448	-7,336426	-2,030241	-1,661401	13,102873	0,185705	-0,020700	-6,239735	-0,838419	2,995621	0,487678	0,185705	-0,020700	-6,239735	-0,838419	2,995621	0,487678
10:31:42,98	0,491978	3,500014	-0,129981	0,116985	0,308984	0,001027	0,184582	-0,024667	-6,240136	0,940644	17,487513	0,487970	-0,648753	-2,934601	-7,336749	-1,972915	-1,707056	13,153547	0,184582	-0,024667	-6,240136	-0,995720	2,997810	0,487970	0,184582	-0,024667	-6,240136	-0,995720	2,997810	0,487970
10:31:43,03	0,491978	3,500014	-0,129981	0,116985	0,308984	0,001027	0,187307	-0,022252	-6,240459	0,804168	17,701695	0,538644	-0,646335	-2,932738	-7,334858	-1,975990	-1,633453	13,092493	0,187307	-0,022252	-6,240459	-0,942588	2,998066	0,538644	0,187307	-0,022252	-6,240459	-0,942588	2,998066	0,538644
10:31:43,08	0,491978	3,500014	-0,129981	0,116985	0,308984	0,001027	0,184485	-0,023415	-6,238569	0,926854	17,515468	0,477590	-0,643502	-2,933204	-7,336795	-2,006439	-1,682317	13,112220	0,184485	-0,023415	-6,238569	-0,911205	3,033394	0,477590	0,184485	-0,023415	-6,238569	-0,911205	3,033394	0,477590
10:31:43,13	0,491978	3,500014	-0,129981	0,116985	0,308984	0,001027	0,183472	-0,026101	-6,240505	1,008997	17,460837	0,497317	-0,644608	-2,930660	-7,334457	-1,972036	-1,677123	13,115642	0,183472	-0,026101	-6,240505	-1,039934	3,058309	0,497317	0,183472	-0,026101	-6,240505	-1,039934	3,058309	0,497317
10:31:43,18	0,491978	3,500014	-0,129981	0,116985	0,308984	0,001027	0,181822	-0,023871	-6,238167	0,914730	17,402233	0,500739	-0,646390	-2,935582	-7,334826	-1,994576	-1,662411	13,130067	0,181822	-0,023871	-6,238167	-0,959135	3,129233	0,500739	0,181822	-0,023871	-6,238167	-0,959135	3,129233	0,500739
10:31:43,23	0,491978	3,500014	-0,129981	0,116985	0,308984	0,001027	0,186975	-0,024789	-6,238536	0,963937	17,643352	0,515164	-0,646018	-2,936042	-7,335673	-2,001388	-1,671202	13,124714	0,186975	-0,024789	-6,238536	-0,981991	2,965781	0,515164	0,186975	-0,024789	-6,238536	-0,981991	2,965781	0,515164
10:31:43,28	0,491978	3,500014	-0,129981	0,116985	0,308984	0,001027	0,187188	-0,025341	-6,239383	0,981640	17,652902	0,509811	-0,645779	-2,932752	-7,337177	-1,964520	-1,694523	13,101614	0,187188	-0,025341	-6,239383	-1,007647	2,958644	0,509811	0,187188	-0,025341	-6,239383	-1,007647	2,958644	0,509811
10:31:43,33	0,491978	3,500014	-0,129981	0,116985	0,308984	0,001027	0,184219	-0,023903	-6,240888	0,905086	17,542105	0,486712	-0,644034	-2,934451	-7,336764	-1,972304	-1,708786	13,125262	0,184219	-0,023903	-6,240888	-0,971296	3,080911	0,486712	0,184219	-0,023903	-6,240888	-0,971296	3,080911	0,486712
10:31:43,39	0,491978	3,500014	-0,129981	0,116985	0,308984	0,001027	0,184818	-0,026264	-6,240475	1,011592	17,573621	0,510359	-0,645405	-2,933492	-7,334072	-1,942211	-1,684418	13,076760	0,184818	-0,026264	-6,240475	-1,050095	3,065439	0,510359	0,184818	-0,026264	-6,240475	-1,050095	3,065439	0,510359
10:31:43,44	0,491978	3,500014	-0,129981	0,116985	0,308984	0,001027	0,184673	-0,024596	-6,237783	0,961037	17,579974	0,461857	-0,643999	-2,932833	-7,339111	-1,959501	-1,679785	13,108352	0,184673	-0,024596	-6,237783	-0,969759	3,083151	0,461857	0,184673	-0,024596	-6,237783	-0,969759	3,083151	0,461857
10:31:43,49	0,491978	3,500014	-0,129981	0,116985	0,308984	0,001027	0,183399	-0,025485	-6,242821	1,002624	17,496462	0,493449	-0,647583	-2,934925	-7,334478	-2,008446	-1,653969	13,091398	0,183399	-0,025485	-6,242821	-0,997947	3,099609	0,493449	0,183399	-0,025485	-6,242821	-0,997947	3,099609	0,493449
10:31:43,54	0,491978	3,500014	-0,129981	0,116985	0,308984	0,001027	0,187003	-0,023426	-6,238188	0,893468	17,628555	0,476495	-0,644077	-2,937728	-7,334856	-2,015464	-1,692380	13,085815	0,187003	-0,023426	-6,238188	-0,945512	2,948817	0,476495	0,187003	-0,023426	-6,238188	-0,945512	2,948817	0,476495
10:31:43,59	0,491978	3,500014	-0,129981	0,116985	0,308984	0,001027	0,187677	-0,027865	-6,238567	1,087477	17,676745	0,470912	-0,645813	-2,934069	-7,334097	-1,998726	-1,678177	13,076188	0,187677	-0,027865	-6,238567	-1,099896	2,944076	0,470912	0,187677	-0,027865	-6,238567	-1,099896	2,944076	0,470912
10:31:43,64	0,491978	3,500014	-0,129981	0,116985	0,308984	0,001027	0,185377	-0,024532	-6,237807	0,934857	17,564521	0,461285	-0,648185	-2,935399	-7,337553	-1,993658	-1,687009	13,125800	0,185377	-0,024532	-6,237807	-0,990916	3,012430	0,461285	0,185377	-0,024532	-6,237807	-0,990916	3,012430	0,461285
10:31:43,69	0,491978	3,500014	-0,129981	0,116985	0,308984	0,001027	0,187715	-0,023143	-6,241263	0,857512	17,694894	0,510897	-0,648212	-2,935558	-7,337955	-1,999885	-1,709734	13,110817	0,187715	-0,023143	-6,241263	-0,959221	2,959281	0,510897	0,187715	-0,023143	-6,241263	-0,959221	2,959281	0,510897
10:31:43,74	0,491978	3,500014	-0,129981	0,116985	0,308984	0,001027	0,187866	-0,023199	-6,241665	0,837613	17,708717	0,495915	-0,646398	-2,931727	-7,336424	-1,982467	-1,685449	13,087141	0,187866	-0,023199	-6,241665	-0,983491	2,961249	0,495915	0,187866	-0,023199	-6,241665	-0,983491	2,961249	0,495915
10:31:43,79	0,491978	3,500014	-0,129981	0,116985	0,308984	0,001027	0,183641	-0,022854	-6,240135	0,849428	17,491990	0,472238	-0,642233	-2,935811	-7,338710	-1,967434	-1,684286	13,107909	0,183641	-0,022854	-6,240135	-0,944615	3,076138	0,472238	0,183641	-0,022854	-6,240135	-0,944615	3,076138	0,472238
10:31:43,84	0,491978	3,500014	-0,129981	0,116985	0,308984	0,001027	0,185096	-0,028503	-6,242421	1,151707	17,580066	0,493006	-0,643549	-2,933356	-7,337577	-2,018354	-1,708270	13,111957	0,185096	-0,028503	-6,242421	-1,085793	3,050029	0,493006	0,185096	-0,028503	-6,242421	-1,085793	3,050029	0,493006
10:31:43,89	0,491978	3,500014	-0,129981	0,116985	0,308984	0,001027	0,183627	-0,026136	-6,241287	0,982385	17,471573	0,497054	-0,647533	-2,932477	-7,336018	-1,963170	-1,686592	13,096042	0,183627	-0,026136	-6,241287	-1,069295	3,056851	0,497054	0,183627	-0,026136	-6,241287	-1,069295	3,056851	0,497054
10:31:43,94	0,491978	3,500014	-0,129981	0,116985	0,308984	0,001027	0,184858	-0,022247	-6,239729	0,826515	17,572543	0,481139	-0,641037	-2,933202	-7,337931	-1,949829	-1,692939	13,112416	0,184858	-0,022247	-6,239729	-0,919867	3,061178	0,481139	0,184858	-0,022247	-6,239729	-0,919867	3,061178	0,481139
10:31:43,99	0,491978	3,500014	-0,129981	0,116985	0,308984	0,001027	0,182238	-0,028235	-6,241641	1,139058	17,451018	0,497513	-0,646498	-2,935368	-7,336025	-2,021513	-1,730591	13,104676	0,182238	-0,028235	-6,241641	-1,077372	3,145341	0,497513	0,182238	-0,028235	-6,241641	-1,077372	3,145341	0,497513
10:31:44,04	0,491978	3,500014	-0,129981	0,116985	0,308984	0,001027	0,186845	-0,024588	-6,239735	0,880980	17,647311	0,489773	-0,641733	-2,933707	-7,338310	-1,986072	-1,722640	13,145788	0,186845	-0,024588	-6,239735	-1,049184	2,980010	0,489773	0,186845	-0,024588	-6,239735	-1,049184	2,980010	0,489773
10:31:44,09	0,491978	3,500014	-0,129981	0,116985	0,308984	0,001027	0,183023	-0,027884	-6,242020	1,076975	17,475319	0,530885	-0,645814	-2,936835	-7,338698	-1,977515	-1,716984	13,130413	0,183023	-0,027884	-6,242020	-1,111920	3,107993	0,530885	0,183023	-0,027884	-6,242020	-1,111920	3,107993	0,530885
10:31:44,14	0,491978	3,500014	-0,129981	0,116985	0,308984	0,001027	0,187773	-0,025914	-6,242409	0,983710	17,726888	0,515510	-0,646366	-2,934990	-7,339485	-1,963573	-1,691785	13,122043	0,187773	-0,025914	-6,242409	-1,050537	2,986707	0,515510	0,187773	-0,025914	-6,242409	-1,050537	2,986707	0,515510
10:31:44,19	0,491978	3,500014	-0,129981	0,116985	0,308984	0,001027	0,186451	-0,024513	-6,243195	0,939676	17,657607	0,507141	-0,645223	-2,934819	-7,342208	-1,974334	-1,690657	13,124070	0,186451	-0,024513	-6,243195	-0,984629	3,021220	0,507141	0,186451	-0,024513	-6,243195	-0,984629	3,021220	0,507141
10:31:44,24	0,491978	3,500014	-0,129981	0,116985	0,308984	0,001027	0,185731	-0,025418	-6,245919	0,982324	17,610315	0,509168	-0,644000	-2,936281	-7,338306	-1,963831	-1,692511	13,126368	0,185731	-0,025418	-6,245919	-1,013011	3,030402	0,509168	0,185731	-0,025418	-6,245919	-1,013011	3,030402	0,509168
10:31:44,29	0,491978	3,500014	-0,129981	0,116985	0,308984	0,001027	0,186386	-0,027208	-6,242017	1,079058	17,654378	0,511466	-0,647624	-2,937763	-7,336394	-2,015690	-1,689493	13,115298	0,186386	-0,027208	-6,242017	-1,056804	3,023077	0,511466	0,186386	-0,027208	-6,242017	-1,056804	3,023077	0,511466
10:31:44,34	0,491978	3,500014	-0,129981	0,116985	0,308984	0,001027	0,189482	-0,024811	-6,240104	0,931072	17,768931	0,500395	-0,645179	-2,937411	-7,334846	-1,968382	-1,726071	13,074412	0,187954	-0,026752	-6,238556	-1,076051	2,994373	0,459509	0,187954	-0,026752	-6,238556	-1,076051	2,994373	0,459509
10:31:44,39	0,491978	3,500014	-0,129981	0,116985	0,308984	0,001027	0,187954	-0,026752	-6,238556	1,023991	17,748733	0,459509	-0,644576	-2,931556	-7,337139	-1,936408	-1,719282	13,139656	0,187954	-0,026752	-6,238556	-1,076051	2,994373	0,459509	0,187954	-0,026752	-6,238556	-1,076051	2,994373	0,459509
10:31:44,44	0,491978	3,500014	-0,129981	0,116985	0,308984	0,001027	0,182582	-0,024347	-6,240849	0,920790	17,493696	0,524753	-0,644120	-2,936015	-7,337581	-2,007481	-1,744444	13,085970	0,182582	-0,024347	-6,240849	-0,990449	3,161022	0,524753	0,182582	-0,024347	-6,240849	-0,990449	3,161022	0,524753
10:31:44,50	0,491978	3,500014	-0,129981	0,116985	0,308984	0,001027	0,186216	-0,026971	-6,241291	0,999908	17,633680	0,471067	-0,645283	-2,939149	-7,338346	-2,016291	-1,716289	13,091607	0,186216	-0,026971	-6,241291	-1,117310	3,015757	0,471067	0,186216	-0,026971	-6,241291	-1,117310	3,015757	0,471067
10:31:44,55	0,491978	3,500014	-0,129981	0,116985	0,308984	0,001027	0,189511	-0,027531	-6,242056	1,049002	17,783328	0,476704	-0,651169	-2,931707	-7,339515	-1,999543	-1,680534	13,132139	0,189511	-0,027531	-6,242056	-1,112171	2,906725	0,476704	0,189511	-0,027531	-6,242056	-1,112171	2,906725	0,476704
10:31:44,60	0,491978	3,500014	-0,129981	0,116985	0,308984	0,001027	0,186009	-0,018713	-6,243225	0,629795	17,597847	0,517236	-0,645917	-2,937957	-7,313509	-2,100582	-1,661105	13,098575	0,186009	-0,018713	-6,243225	-0,839150	2,996157	0,517236	0,186009	-0,018713	-6,243225	-0,839150	2,996157	0,517236
10:31:44,65	0,491942	3,499939	-0,130956	0,116976	0,308989	0,001027	0,188796	-0,026386	-6,217219	0,995107	17,645568	0,483672	-0,650567	-2,921654	-6,765470	-2,852929	-0,751316	13,094298	0,188796	-0,026386	-6,217219	-1,076184	2,825077	0,483672	0,188796	-0,026386	-6,217219	-1,076184	2,825077	0,483672
10:31:44,70	0,491942	3,499939	-0,130956	0,116976	0,308989	0,001027	0,177002	-0,014207	-5,669180	0,773542	15,925851	0,479396	-0,653437	-2,919272	-6,763542	-2,801768	-0,799885	13,061830	0,177002	-0,014207	-5,669180	-0,341721	2,031165	0,479396	0,177002	-0,014207	-5,669180	-0,341721	2,031165	0,479396
10:31:44,75	0,491942	3,499939	-0,130956	0,116976	0,308989	0,001027	0,176374	-0,010531	-5,667252	0,565888	15,961764	0,446927	-0,649794	-2,921841	-6,762310	-2,757013	-0,796055	13,099753	0,176374	-0,010531	-5,667252	-0,260778	2,116408	0,446927	0,176374	-0,010531	-5,667252	-0,260778	2,116408	0,446927
10:31:44,80	0,491942	3,499939	-0,130956	0,116976	0,308989	0,001027	0,176777	-0,014970	-5,666020	0,822426	16,019580	0,484850	-0,646296	-2,925131	-6,763884	-2,777666	-0,815059	13,061669	0,176777	-0,014970	-5,666020	-0,352726	2,142565	0,484850	0,176777	-0,014970	-5,666020	-0,352726	2,142565	0,484850
10:31:44,85	0,491942	3,499939	-0,130956	0,116976	0,308989	0,001027	0,177878	-0,019645	-5,667594	1,038732	16,068429	0,446767	-0,650976	-2,922296	-6,762707	-2,770581	-0,764812	13,096018	0,177878	-0,019645	-5,667594	-0,503393	2,105014	0,446767	0,177878	-0,019645	-5,667594	-0,503393	2,105014	0,446767
10:31:44,90	0,491942	3,499939	-0,130956	0,116976	0,308989	0,001027	0,177762	-0,014174	-5,666418	0,801319	16,043438	0,481115	-0,649183	-2,924089	-6,764246	-2,750361	-0,795397	13,090966	0,177762	-0,014174	-5,666418	-0,311364	2,089087	0,481115	0,177762	-0,014174	-5,666418	-0,311364	2,089087	0,481115
10:31:44,95	0,491942	3,499939	-0,130956	0,116976	0,308989	0,001027	0,178419	-0,016623	-5,667957	0,912289	16,110378	0,476063	-0,649274	-2,919966	-6,766607	-2,777034	-0,795678	13,093263	0,178419	-0,016623	-5,667957	-0,392639	2,104493	0,476063	0,178419	-0,016623	-5,667957	-0,392639	2,104493	0,476063
10:31:45,00	0,491942	3,499939	-0,130956	0,116976	0,308989	0,001027	0,174893	-0,014483	-5,670318	0,787404	15,904091	0,478361	-0,649300	-2,925060	-6,765830	-2,788508	-0,847291	13,071114	0,174893	-0,014483	-5,670318	-0,349496	2,174961	0,478361	0,174893	-0,014483	-5,670318	-0,349496	2,174961	0,478361
10:31:45,05	0,491942	3,499939	-0,130956	0,116976	0,308989	0,001027	0,179318	-0,017008	-5,669540	0,868277	16,150056	0,456211	-0,648006	-2,922779	-6,765403	-2,738766	-0,810503	13,101155	0,179318	-0,017008	-5,669540	-0,466849	2,073570	0,456211	0,179318	-0,017008	-5,669540	-0,466849	2,073570	0,456211
10:31:45,10	0,491942	3,499939	-0,130956	0,116976	0,308989	0,001027	0,176696	-0,016988	-5,669114	0,923948	16,038399	0,486252	-0,646296	-2,925052	-6,764625	-2,771842	-0,811771	13,105784	0,176696	-0,016988	-5,669114	-0,409579	2,167735	0,486252	0,176696	-0,016988	-5,669114	-0,409579	2,167735	0,486252
10:31:45,15	0,491942	3,499939	-0,130956	0,116976	0,308989	0,001027	0,177810	-0,019605	-5,668336	1,042436	16,068277	0,490881	-0,647495	-2,922301	-6,766602	-2,776333	-0,803488	13,083273	0,177810	-0,019605	-5,668336	-0,496585	2,110224	0,490881	0,177810	-0,019605	-5,668336	-0,496585	2,110224	0,490881
10:31:45,20	0,491942	3,499939	-0,130956	0,116976	0,308989	0,001027	0,176026	-0,017191	-5,670312	0,921809	15,967516	0,468371	-0,647455	-2,922235	-6,766583	-2,759133	-0,793745	13,097949	0,176026	-0,017191	-5,670312	-0,427673	2,149449	0,468371	0,176026	-0,017191	-5,670312	-0,427673	2,149449	0,468371
10:31:45,25	0,491942	3,499939	-0,130956	0,116976	0,308989	0,001027	0,175949	-0,017193	-5,670293	0,938938	15,973538	0,483047	-0,646841	-2,923985	-6,765418	-2,726742	-0,883890	13,064796	0,175949	-0,017193	-5,670293	-0,410682	2,161513	0,483047	0,175949	-0,017193	-5,670293	-0,410682	2,161513	0,483047
10:31:45,30	0,491942	3,499939	-0,130956	0,116976	0,308989	0,001027	0,177158	-0,018599	-5,669128	0,950221	16,109528	0,449893	-0,647372	-2,922119	-6,766192	-2,730330	-0,771075	13,083638	0,177158	-0,018599	-5,669128	-0,509835	2,202599	0,449893	0,177158	-0,018599	-5,669128	-0,509835	2,202599	0,449893
10:31:45,35	0,491942	3,499939	-0,130956	0,116976	0,308989	0,001027	0,175807	-0,017207	-5,669903	0,973716	15,979762	0,468735	-0,648635	-2,924557	-6,766597	-2,758040	-0,827299	13,067253	0,175807	-0,017207	-5,669903	-0,377026	2,178886	0,468735	0,175807	-0,017207	-5,669903	-0,377026	2,178886	0,468735
10:31:45,40	0,491942	3,499939	-0,130956	0,116976	0,308989	0,001027	0,178550	-0,017332	-5,670307	0,917662	16,126517	0,452350	-0,649685	-2,922441	-6,765794	-2,703186	-0,796168	13,081865	0,178550	-0,017332	-5,670307	-0,442882	2,110309	0,452350	0,178550	-0,017332	-5,670307	-0,442882	2,110309	0,452350
10:31:45,45	0,491942	3,499939	-0,130956	0,116976	0,308989	0,001027	0,177242	-0,015364	-5,669504	0,869740	16,090439	0,466963	-0,653953	-2,927012	-6,764683	-2,785983	-0,806607	13,041529	0,177242	-0,015364	-5,669504	-0,336356	2,176912	0,466963	0,177242	-0,015364	-5,669504	-0,336356	2,176912	0,466963
10:31:45,50	0,491942	3,499939	-0,130956	0,116976	0,308989	0,001027	0,183335	-0,013954	-5,668393	0,745967	16,340775	0,426626	-0,649144	-2,924905	-6,765801	-2,725617	-0,818137	13,071434	0,183335	-0,013954	-5,668393	-0,349423	1,948969	0,426626	0,183335	-0,013954	-5,668393	-0,349423	1,948969	0,426626
10:31:45,55	0,491942	3,499939	-0,130956	0,116976	0,308989	0,001027	0,179106	-0,017065	-5,669511	0,927936	16,178890	0,456531	-0,646203	-2,920790	-6,763092	-2,712289	-0,847737	13,064974	0,179106	-0,017065	-5,669511	-0,411667	2,119092	0,456531	0,179106	-0,017065	-5,669511	-0,411667	2,119092	0,456531
10:31:45,60	0,491942	3,499939	-0,130956	0,116976	0,308989	0,001027	0,174072	-0,017555	-5,666803	0,934453	15,943485	0,450071	-0,649180	-2,921374	-6,768118	-2,726837	-0,808602	13,112441	0,174072	-0,017555	-5,666803	-0,443625	2,278825	0,450071	0,174072	-0,017555	-5,666803	-0,443625	2,278825	0,450071
10:31:45,65	0,491942	3,499939	-0,130956	0,116976	0,308989	0,001027	0,176066	-0,015269	-5,671828	0,842194	16,015020	0,497538	-0,650373	-2,921527	-6,767381	-2,738593	-0,816330	13,068030	0,176066	-0,015269	-5,671828	-0,356426	2,193811	0,497538	0,176066	-0,015269	-5,671828	-0,356426	2,193811	0,497538
10:31:45,70	0,491942	3,499939	-0,130956	0,116976	0,308989	0,001027	0,176795	-0,014311	-5,671091	0,779826	16,046592	0,453127	-0,647417	-2,920834	-6,765821	-2,747067	-0,777624	13,078712	0,176795	-0,014311	-5,671091	-0,343619	2,168185	0,453127	0,176795	-0,014311	-5,671091	-0,343619	2,168185	0,453127
10:31:45,75	0,491942	3,499939	-0,130956	0,116976	0,308989	0,001027	0,174717	-0,016525	-5,669531	0,924219	15,911830	0,463809	-0,648604	-2,920385	-6,765807	-2,739221	-0,801527	13,097099	0,174717	-0,016525	-5,669531	-0,372998	2,196567	0,463809	0,174717	-0,016525	-5,669531	-0,372998	2,196567	0,463809
10:31:45,80	0,491942	3,499939	-0,130956	0,116976	0,308989	0,001027	0,174921	-0,015273	-5,669517	0,842326	15,941210	0,482196	-0,647403	-2,921710	-6,769343	-2,728181	-0,816674	13,030831	0,174921	-0,015273	-5,669517	-0,356592	2,209894	0,482196	0,174921	-0,015273	-5,669517	-0,356592	2,209894	0,482196
10:31:45,85	0,491942	3,499939	-0,130956	0,116976	0,308989	0,001027	0,175469	-0,016975	-5,673053	0,923257	15,986811	0,415928	-0,647371	-2,923839	-6,766564	-2,715217	-0,822880	13,086640	0,175469	-0,016975	-5,673053	-0,409305	2,212522	0,415928	0,175469	-0,016975	-5,673053	-0,409305	2,212522	0,415928
10:31:45,90	0,491942	3,499939	-0,130956	0,116976	0,308989	0,001027	0,177297	-0,018068	-5,670274	0,981163	16,096193	0,471737	-0,646811	-2,921799	-6,767353	-2,734579	-0,783477	13,093826	0,177297	-0,018068	-5,670274	-0,437142	2,178412	0,471737	0,177297	-0,018068	-5,670274	-0,437142	2,178412	0,471737
10:31:45,95	0,491942	3,499939	-0,130956	0,116976	0,308989	0,001027	0,175249	-0,017533	-5,671064	0,977802	15,953256	0,478923	-0,647425	-2,922532	-6,768510	-2,726300	-0,839200	13,097290	0,175249	-0,017533	-5,671064	-0,398530	2,196199	0,478923	0,175249	-0,017533	-5,671064	-0,398530	2,196199	0,478923
10:31:46,00	0,491942	3,499939	-0,130956	0,116976	0,308989	0,001027	0,176192	-0,017367	-5,672221	0,925059	16,037295	0,482387	-0,652118	-2,922501	-6,766202	-2,737395	-0,798566	13,081959	0,176192	-0,017367	-5,672221	-0,438252	2,206257	0,482387	0,176192	-0,017367	-5,672221	-0,438252	2,206257	0,482387
10:31:46,05	0,491942	3,499939	-0,130956	0,116976	0,308989	0,001027	0,178511	-0,013288	-5,669912	0,742586	16,128003	0,467056	-0,648612	-2,919733	-6,768922	-2,730620	-0,817881	13,088787	0,178511	-0,013288	-5,669912	-0,300513	2,114855	0,467056	0,178511	-0,013288	-5,669912	-0,300513	2,114855	0,467056
10:31:46,10	0,491942	3,499939	-0,130956	0,116976	0,308989	0,001027	0,174361	-0,014940	-5,672632	0,815158	15,927720	0,473884	-0,650115	-2,922384	-6,766655	-2,754799	-0,821325	13,089316	0,174361	-0,014940	-5,672632	-0,357635	2,240358	0,473884	0,174361	-0,014940	-5,672632	-0,357635	2,240358	0,473884
10:31:46,15	0,491942	3,499939	-0,130956	0,116976	0,308989	0,001027	0,177408	-0,014964	-5,670366	0,801330	16,066956	0,474413	-0,646827	-2,923561	-6,768915	-2,725237	-0,845085	13,068217	0,177408	-0,014964	-5,670366	-0,373341	2,140390	0,474413	0,177408	-0,014964	-5,670366	-0,373341	2,140390	0,474413
10:31:46,20	0,491942	3,499939	-0,130956	0,116976	0,308989	0,001027	0,176783	-0,018400	-5,672626	0,974212	16,071937	0,453314	-0,648561	-2,925932	-6,766961	-2,724643	-0,830482	13,071683	0,176783	-0,018400	-5,672626	-0,470193	2,194434	0,453314	0,176783	-0,018400	-5,672626	-0,470193	2,194434	0,453314
10:31:46,25	0,491942	3,499939	-0,130956	0,116976	0,308989	0,001027	0,179704	-0,018083	-5,670671	0,970687	16,217009	0,456780	-0,647977	-2,923399	-6,768504	-2,719028	-0,817052	13,097697	0,179704	-0,018083	-5,670671	-0,448857	2,110257	0,456780	0,179704	-0,018083	-5,670671	-0,448857	2,110257	0,456780
10:31:46,30	0,491942	3,499939	-0,130956	0,116976	0,308989	0,001027	0,177218	-0,017322	-5,672214	0,945551	16,085905	0,482794	-0,651556	-2,922779	-6,770457	-2,733194	-0,817490	13,103335	0,177218	-0,017322	-5,672214	-0,414252	2,174274	0,482794	0,177218	-0,017322	-5,672214	-0,414252	2,174274	0,482794
10:31:46,35	0,491942	3,499939	-0,130956	0,116976	0,308989	0,001027	0,178471	-0,013914	-5,674168	0,760835	16,138980	0,488433	-0,651055	-2,923020	-6,768588	-2,729338	-0,833171	13,085557	0,178471	-0,013914	-5,674168	-0,331382	2,129037	0,488433	0,178471	-0,013914	-5,674168	-0,331382	2,129037	0,488433
10:31:46,40	0,491942	3,499939	-0,130956	0,116976	0,308989	0,001027	0,178429	-0,014468	-5,672299	0,778027	16,148010	0,470654	-0,650911	-2,925441	-6,767723	-2,710987	-0,845883	13,090560	0,178429	-0,014468	-5,672299	-0,357734	2,141311	0,470654	0,178429	-0,014468	-5,672299	-0,357734	2,141311	0,470654
10:31:46,45	0,491942	3,499939	-0,130956	0,116976	0,308989	0,001027	0,180453	-0,015803	-5,671433	0,845599	16,275515	0,475657	-0,646802	-2,919521	-6,766984	-2,712472	-0,829051	13,068027	0,180453	-0,015803	-5,671433	-0,394938	2,109921	0,475657	0,180453	-0,015803	-5,671433	-0,394938	2,109921	0,475657
10:31:46,50	0,491942	3,499939	-0,130956	0,116976	0,308989	0,001027	0,173272	-0,016401	-5,670694	0,890534	15,892383	0,453125	-0,649214	-2,924065	-6,768920	-2,750337	-0,815003	13,078644	0,173272	-0,016401	-5,670694	-0,396952	2,290524	0,453125	0,173272	-0,016401	-5,670694	-0,396952	2,290524	0,453125
10:31:46,55	0,491942	3,499939	-0,130956	0,116976	0,308989	0,001027	0,178413	-0,016584	-5,672631	0,893297	16,119907	0,463741	-0,647674	-2,923725	-6,767936	-2,756297	-0,834979	13,097971	0,178413	-0,016584	-5,672631	-0,408576	2,114467	0,463741	0,178413	-0,016584	-5,672631	-0,408576	2,114467	0,463741
10:31:46,60	0,491942	3,499939	-0,130956	0,116976	0,308989	0,001027	0,177349	-0,017749	-5,671646	0,933553	16,069403	0,483068	-0,649152	-2,925839	-6,766975	-2,718302	-0,857070	13,051305	0,177349	-0,017749	-5,671646	-0,459705	2,147491	0,483068	0,177349	-0,017749	-5,671646	-0,459705	2,147491	0,483068
10:31:46,65	0,491942	3,499939	-0,130956	0,116976	0,308989	0,001027	0,179919	-0,017525	-5,670685	0,921815	16,246981	0,436402	-0,646211	-2,921260	-6,767719	-2,703472	-0,847772	13,106388	0,179919	-0,017525	-5,670685	-0,453925	2,123342	0,436402	0,179919	-0,017525	-5,670685	-0,453925	2,123342	0,436402
10:31:46,70	0,491942	3,499939	-0,130956	0,116976	0,308989	0,001027	0,174483	-0,017783	-5,671430	0,950660	15,972499	0,491485	-0,650395	-2,924934	-6,768133	-2,748469	-0,832339	13,086948	0,174483	-0,017783	-5,671430	-0,445275	2,275591	0,491485	0,174483	-0,017783	-5,671430	-0,445275	2,275591	0,491485
10:31:46,75	0,491942	3,499939	-0,130956	0,116976	0,308989	0,001027	0,179756	-0,015996	-5,671844	0,848616	16,200040	0,472045	-0,647943	-2,921630	-6,767734	-2,693725	-0,839870	13,081970	0,179756	-0,015996	-5,671844	-0,407059	2,089158	0,472045	0,179756	-0,015996	-5,671844	-0,407059	2,089158	0,472045
10:31:46,81	0,491942	3,499939	-0,130956	0,116976	0,308989	0,001027	0,175670	-0,016468	-5,671445	0,894002	16,038695	0,467067	-0,652717	-2,921645	-6,768909	-2,722141	-0,828459	13,097051	0,175670	-0,016468	-5,671445	-0,398713	2,248636	0,467067	0,175670	-0,016468	-5,671445	-0,398713	2,248636	0,467067
10:31:46,86	0,491942	3,499939	-0,130956	0,116976	0,308989	0,001027	0,177194	-0,015348	-5,672619	0,868914	16,101178	0,454002	-0,651558	-2,921716	-6,768921	-2,728038	-0,843490	13,082291	0,177194	-0,015348	-5,672619	-0,335894	2,191434	0,454002	0,177194	-0,015348	-5,672619	-0,335894	2,191434	0,454002
10:31:46,91	0,491942	3,499939	-0,130956	0,116976	0,308989	0,001027	0,177551	-0,013380	-5,672631	0,713132	16,108642	0,467388	-0,649214	-2,918741	-6,747577	-2,781708	-0,801736	13,081730	0,177551	-0,013380	-5,672631	-0,337172	2,170864	0,467388	0,177551	-0,013380	-5,672631	-0,337172	2,170864	0,467388
10:31:46,96	0,491978	3,499989	-0,131969	0,116985	0,308984	0,001027	0,173803	-0,013922	-5,651287	0,750674	15,846362	0,466827	-0,653889	-2,909923	-6,185165	-3,555222	-0,014436	13,034815	0,173803	-0,013922	-5,651287	-0,342226	2,202841	0,466827	0,173803	-0,013922	-5,651287	-0,342226	2,202841	0,466827
10:31:47,01	0,491978	3,499989	-0,131969	0,116985	0,308984	0,001027	0,168504	-0,005465	-5,088875	0,605953	14,507307	0,419912	-0,648555	-2,911211	-6,188244	-3,538875	-0,005778	13,047219	0,168504	-0,005465	-5,088875	0,176959	1,279720	0,419912	0,168504	-0,005465	-5,088875	0,176959	1,279720	0,419912
10:31:47,06	0,491978	3,499989	-0,131969	0,116985	0,308984	0,001027	0,166952	-0,010729	-5,091955	0,895346	14,436420	0,432316	-0,652653	-2,909217	-6,186289	-3,518173	-0,019750	13,069182	0,166952	-0,010729	-5,091955	0,053139	1,330682	0,432316	0,166952	-0,010729	-5,091955	0,053139	1,330682	0,432316
10:31:47,11	0,491978	3,499989	-0,131969	0,116985	0,308984	0,001027	0,167275	-0,006182	-5,089999	0,657171	14,478117	0,454279	-0,649711	-2,911249	-6,186678	-3,533347	0,002813	13,060815	0,167275	-0,006182	-5,089999	0,171876	1,347044	0,454279	0,167275	-0,006182	-5,089999	0,171876	1,347044	0,454279
10:31:47,16	0,491978	3,499989	-0,131969	0,116985	0,308984	0,001027	0,167563	-0,009746	-5,090388	0,854431	14,468679	0,445912	-0,652656	-2,912675	-6,187096	-3,528044	-0,035876	13,015448	0,167563	-0,009746	-5,090388	0,089393	1,314985	0,445912	0,167563	-0,009746	-5,090388	0,089393	1,314985	0,445912
10:31:47,21	0,491978	3,499989	-0,131969	0,116985	0,308984	0,001027	0,170271	-0,007908	-5,090807	0,728037	14,633423	0,400546	-0,654520	-2,909472	-6,187109	-3,570320	-0,008605	13,045989	0,170271	-0,007908	-5,090807	0,107228	1,267165	0,400546	0,170271	-0,007908	-5,090807	0,107228	1,267165	0,400546
10:31:47,26	0,491978	3,499989	-0,131969	0,116985	0,308984	0,001027	0,168428	-0,004693	-5,090820	0,563316	14,487367	0,431086	-0,653340	-2,912323	-6,186299	-3,566228	-0,036372	13,068570	0,168428	-0,004693	-5,090820	0,194915	1,265741	0,431086	0,168428	-0,004693	-5,090820	0,194915	1,265741	0,431086
10:31:47,31	0,491978	3,499989	-0,131969	0,116985	0,308984	0,001027	0,170308	-0,007140	-5,090009	0,668579	14,602542	0,453667	-0,650267	-2,907836	-6,186686	-3,500559	-0,023957	13,050345	0,170308	-0,007140	-5,090009	0,108058	1,233355	0,453667	0,170308	-0,007140	-5,090009	0,108058	1,233355	0,453667
10:31:47,36	0,491978	3,499989	-0,131969	0,116985	0,308984	0,001027	0,164886	-0,007558	-5,090397	0,733896	14,371241	0,435442	-0,651530	-2,911022	-6,188247	-3,549230	-0,012019	13,056332	0,164886	-0,007558	-5,090397	0,140570	1,427713	0,435442	0,164886	-0,007558	-5,090397	0,140570	1,427713	0,435442
10:31:47,41	0,491978	3,499989	-0,131969	0,116985	0,308984	0,001027	0,168276	-0,008057	-5,091957	0,745826	14,499413	0,441429	-0,653853	-2,914289	-6,188221	-3,547225	0,008492	13,075446	0,168276	-0,008057	-5,091957	0,113360	1,289753	0,441429	0,168276	-0,008057	-5,091957	0,113360	1,289753	0,441429
10:31:47,46	0,491978	3,499989	-0,131969	0,116985	0,308984	0,001027	0,172267	-0,007679	-5,091931	0,744940	14,698450	0,460544	-0,652700	-2,911386	-6,184749	-3,544838	-0,035816	13,053140	0,172267	-0,007679	-5,091931	0,142142	1,175460	0,460544	0,172267	-0,007679	-5,091931	0,142142	1,175460	0,460544
10:31:47,51	0,491978	3,499989	-0,131969	0,116985	0,308984	0,001027	0,169176	-0,007226	-5,088459	0,684212	14,561908	0,438237	-0,655580	-2,912305	-6,185529	-3,526399	-0,009635	13,039093	0,169176	-0,007226	-5,088459	0,116963	1,281608	0,438237	0,169176	-0,007226	-5,088459	0,116963	1,281608	0,438237
10:31:47,56	0,491978	3,499989	-0,131969	0,116985	0,308984	0,001027	0,171412	-0,005191	-5,089239	0,610285	14,681087	0,424191	-0,651519	-2,910131	-6,188247	-3,551030	0,017129	13,062263	0,171412	-0,005191	-5,089239	0,202784	1,225218	0,424191	0,171412	-0,005191	-5,089239	0,202784	1,225218	0,424191
10:31:47,61	0,491978	3,499989	-0,131969	0,116985	0,308984	0,001027	0,167498	-0,007621	-5,091958	0,747519	14,442850	0,447361	-0,648483	-2,910825	-6,187882	-3,502746	-0,031840	12,992565	0,167498	-0,007621	-5,091958	0,149247	1,294224	0,447361	0,167498	-0,007621	-5,091958	0,149247	1,294224	0,447361
10:31:47,66	0,491978	3,499989	-0,131969	0,116985	0,308984	0,001027	0,166582	-0,010598	-5,091592	0,884020	14,461515	0,377663	-0,650295	-2,911661	-6,191727	-3,512587	-0,027112	13,052862	0,166582	-0,010598	-5,091592	0,052109	1,384798	0,377663	0,166582	-0,010598	-5,091592	0,052109	1,384798	0,377663
10:31:47,71	0,491978	3,499989	-0,131969	0,116985	0,308984	0,001027	0,168212	-0,009446	-5,095437	0,823324	14,535343	0,437960	-0,654423	-2,915857	-6,185900	-3,531111	-0,047152	13,042684	0,168212	-0,009446	-5,095437	0,081793	1,330739	0,437960	0,168212	-0,009446	-5,095437	0,081793	1,330739	0,437960
10:31:47,76	0,491978	3,499989	-0,131969	0,116985	0,308984	0,001027	0,173910	-0,007969	-5,089610	0,719915	14,825626	0,427781	-0,652451	-2,913617	-6,187267	-3,501194	-0,038106	13,024791	0,173910	-0,007969	-5,089610	0,094310	1,173716	0,427781	0,173910	-0,007969	-5,089610	0,094310	1,173716	0,427781
10:31:47,81	0,491978	3,499989	-0,131969	0,116985	0,308984	0,001027	0,170984	-0,008557	-5,090977	0,773265	14,694876	0,409888	-0,649708	-2,910260	-6,190557	-3,500308	-0,058989	13,056158	0,170984	-0,008557	-5,090977	0,101531	1,272633	0,409888	0,170984	-0,008557	-5,090977	0,101531	1,272633	0,409888
10:31:47,86	0,491978	3,499989	-0,131969	0,116985	0,308984	0,001027	0,166705	-0,009255	-5,094268	0,791887	14,483560	0,441255	-0,649708	-2,913195	-6,187448	-3,536616	0,006147	13,061136	0,166705	-0,009255	-5,094268	0,065407	1,397244	0,441255	0,166705	-0,009255	-5,094268	0,065407	1,397244	0,441255
10:31:47,91	0,491978	3,499989	-0,131969	0,116985	0,308984	0,001027	0,169247	-0,010722	-5,091159	0,906427	14,551730	0,446233	-0,652077	-2,913346	-6,189416	-3,537134	-0,009322	13,032340	0,169247	-0,010722	-5,091159	0,064787	1,265870	0,446233	0,169247	-0,010722	-5,091159	0,064787	1,265870	0,446233
10:31:47,96	0,491978	3,499989	-0,131969	0,116985	0,308984	0,001027	0,170562	-0,008746	-5,093127	0,790035	14,627433	0,417437	-0,650867	-2,909172	-6,188999	-3,512699	0,007934	13,076823	0,170562	-0,008746	-5,093127	0,103486	1,238290	0,417437	0,170562	-0,008746	-5,093127	0,103486	1,238290	0,417437
10:31:48,01	0,491978	3,499989	-0,131969	0,116985	0,308984	0,001027	0,166342	-0,007707	-5,092710	0,763154	14,420529	0,461920	-0,647902	-2,911459	-6,187063	-3,517408	0,011084	13,051741	0,166342	-0,007707	-5,092710	0,158190	1,362652	0,461920	0,166342	-0,007707	-5,092710	0,158190	1,362652	0,461920
10:31:48,06	0,491978	3,499989	-0,131969	0,116985	0,308984	0,001027	0,166841	-0,011418	-5,090773	0,956533	14,440785	0,436838	-0,651438	-2,917329	-6,187040	-3,515393	-0,040839	13,053406	0,166841	-0,011418	-5,090773	0,060204	1,343795	0,436838	0,166841	-0,011418	-5,090773	0,060204	1,343795	0,436838
10:31:48,11	0,491978	3,499989	-0,131969	0,116985	0,308984	0,001027	0,173692	-0,011290	-5,090750	0,905921	14,824763	0,438503	-0,653264	-2,910921	-6,190184	-3,520278	-0,039848	13,051191	0,173692	-0,011290	-5,090750	0,019636	1,189939	0,438503	0,173692	-0,011290	-5,090750	0,019636	1,189939	0,438503
10:31:48,16	0,491978	3,499989	-0,131969	0,116985	0,308984	0,001027	0,169056	-0,006505	-5,093894	0,655524	14,578946	0,436289	-0,653660	-2,909562	-6,189536	-3,487758	-0,003144	13,039659	0,169056	-0,006505	-5,093894	0,144851	1,308077	0,436289	0,169056	-0,006505	-5,093894	0,144851	1,308077	0,436289
10:31:48,21	0,491978	3,499989	-0,131969	0,116985	0,308984	0,001027	0,168077	-0,005483	-5,093247	0,650424	14,537859	0,424756	-0,655574	-2,913406	-6,188604	-3,520442	0,003373	13,075074	0,168077	-0,005483	-5,093247	0,219981	1,343828	0,424756	0,168077	-0,005483	-5,093247	0,219981	1,343828	0,424756
10:31:48,26	0,491978	3,499989	-0,131969	0,116985	0,308984	0,001027	0,172362	-0,005747	-5,092314	0,653455	14,729146	0,460171	-0,650913	-2,910671	-6,189797	-3,530676	-0,017981	13,052207	0,172362	-0,005747	-5,092314	0,202287	1,198696	0,460171	0,172362	-0,005747	-5,092314	0,202287	1,198696	0,460171
10:31:48,31	0,491978	3,499989	-0,131969	0,116985	0,308984	0,001027	0,167663	-0,008416	-5,093507	0,768599	14,486609	0,437304	-0,648496	-2,909560	-6,188255	-3,496997	-0,044857	13,016728	0,167663	-0,008416	-5,093507	0,107966	1,325034	0,437304	0,167663	-0,008416	-5,093507	0,107966	1,325034	0,437304
10:31:48,36	0,491978	3,499989	-0,131969	0,116985	0,308984	0,001027	0,165493	-0,009954	-5,091965	0,842169	14,416364	0,401825	-0,650312	-2,910630	-6,189768	-3,507661	-0,059514	13,074958	0,165493	-0,009954	-5,091965	0,060758	1,425149	0,401825	0,165493	-0,009954	-5,091965	0,060758	1,425149	0,401825
10:31:48,41	0,491978	3,499989	-0,131969	0,116985	0,308984	0,001027	0,167328	-0,008916	-5,093479	0,770152	14,509864	0,460055	-0,652669	-2,911767	-6,187466	-3,535532	-0,009931	13,050630	0,167328	-0,008916	-5,093479	0,070246	1,374622	0,460055	0,167328	-0,008916	-5,093479	0,070246	1,374622	0,460055
10:31:48,46	0,491978	3,499989	-0,131969	0,116985	0,308984	0,001027	0,169491	-0,007444	-5,091176	0,722601	14,573402	0,435727	-0,653800	-2,910585	-6,189016	-3,501710	-0,027481	13,045798	0,169491	-0,007444	-5,091176	0,138265	1,268379	0,435727	0,169491	-0,007444	-5,091176	0,138265	1,268379	0,435727
10:31:48,51	0,491978	3,499989	-0,131969	0,116985	0,308984	0,001027	0,169032	-0,005873	-5,092726	0,642642	14,587616	0,430895	-0,654397	-2,908860	-6,187081	-3,510853	-0,008657	13,050316	0,169032	-0,005873	-5,092726	0,181599	1,318599	0,430895	0,169032	-0,005873	-5,092726	0,181599	1,318599	0,430895
10:31:48,56	0,491978	3,499989	-0,131969	0,116985	0,308984	0,001027	0,167837	-0,004493	-5,090792	0,582617	14,508138	0,435413	-0,653211	-2,907003	-6,189408	-3,485338	-0,043306	13,050840	0,167837	-0,004493	-5,090792	0,229897	1,332941	0,435413	0,167837	-0,004493	-5,090792	0,229897	1,332941	0,435413
10:31:48,61	0,491978	3,499989	-0,131969	0,116985	0,308984	0,001027	0,165636	-0,004593	-5,093118	0,570530	14,433110	0,435937	-0,652058	-2,909634	-6,189007	-3,503051	-0,045164	13,060217	0,165636	-0,004593	-5,093118	0,210016	1,430687	0,435937	0,165636	-0,004593	-5,093118	0,210016	1,430687	0,435937
10:31:48,66	0,491978	3,499989	-0,131969	0,116985	0,308984	0,001027	0,167338	-0,006907	-5,092717	0,680399	14,507214	0,445315	-0,652057	-2,912046	-6,187480	-3,531124	-0,002869	13,026658	0,167338	-0,006907	-5,092717	0,138226	1,371168	0,445315	0,167338	-0,006907	-5,092717	0,138226	1,371168	0,445315
10:31:48,71	0,491978	3,499989	-0,131969	0,116985	0,308984	0,001027	0,169427	-0,008113	-5,091190	0,765727	14,570364	0,411755	-0,652701	-2,909905	-6,189815	-3,532608	-0,039312	13,036824	0,169427	-0,008113	-5,091190	0,128847	1,270359	0,411755	0,169427	-0,008113	-5,091190	0,128847	1,270359	0,411755
10:31:48,76	0,491978	3,499989	-0,131969	0,116985	0,308984	0,001027	0,167894	-0,006485	-5,093526	0,648738	14,507605	0,421921	-0,647943	-2,915146	-6,189389	-3,522623	-0,047163	13,041100	0,167894	-0,006485	-5,093526	0,139703	1,327910	0,421921	0,167894	-0,006485	-5,093526	0,139703	1,327910	0,421921
10:31:48,81	0,491978	3,499989	-0,131969	0,116985	0,308984	0,001027	0,170054	-0,013226	-5,093100	0,997499	14,632494	0,426197	-0,652055	-2,909544	-6,187868	-3,513936	-0,025723	13,031202	0,170054	-0,013226	-5,093100	-0,040759	1,283245	0,426197	0,170054	-0,013226	-5,093100	-0,040759	1,283245	0,426197
10:31:48,86	0,491978	3,499989	-0,131969	0,116985	0,308984	0,001027	0,167258	-0,006864	-5,091578	0,689570	14,483892	0,416300	-0,651484	-2,910115	-6,189013	-3,505099	-0,067254	13,049872	0,167258	-0,006864	-5,091578	0,150754	1,354148	0,416300	0,167258	-0,006864	-5,091578	0,150754	1,354148	0,416300
10:31:48,92	0,491978	3,499989	-0,131969	0,116985	0,308984	0,001027	0,167468	-0,007644	-5,092723	0,698573	14,523229	0,434969	-0,652652	-2,912362	-6,190169	-3,521396	-0,013202	13,061630	0,167468	-0,007644	-5,092723	0,098539	1,377002	0,434969	0,167468	-0,007644	-5,092723	0,098539	1,377002	0,434969
10:31:48,97	0,491978	3,499989	-0,131969	0,116985	0,308984	0,001027	0,169285	-0,004603	-5,091567	0,548464	14,599817	0,434273	-0,651420	-2,906405	-6,187858	-3,488456	-0,009068	13,046578	0,169285	-0,004603	-5,091567	0,187145	1,310972	0,434273	0,169285	-0,004603	-5,091567	0,187145	1,310972	0,434273
10:31:49,02	0,491978	3,499989	-0,131969	0,116985	0,308984	0,001027	0,164223	-0,005844	-5,091568	0,663698	14,339792	0,431675	-0,652732	-2,910333	-6,179315	-3,562367	-0,048683	13,059442	0,164223	-0,005844	-5,091568	0,204945	1,448325	0,431675	0,164223	-0,005844	-5,091568	0,204945	1,448325	0,431675
10:31:49,07	0,491971	3,500022	-0,132972	0,116985	0,308973	0,001013	0,168280	-0,006672	-5,083025	0,635468	14,506588	0,444539	-0,656739	-2,897406	-5,600221	-4,368131	0,875663	13,012668	0,168280	-0,006672	-5,083025	0,111751	1,296596	0,444539	0,168280	-0,006672	-5,083025	0,111751	1,296596	0,444539
10:31:49,12	0,491971	3,500022	-0,132972	0,116985	0,308973	0,001013	0,159089	0,003261	-4,503931	0,516590	12,868656	0,397765	-0,647731	-2,899445	-5,598594	-4,269538	0,800489	13,019201	0,159089	0,003261	-4,503931	0,772594	0,380180	0,397765	0,159089	0,003261	-4,503931	0,772594	0,380180	0,397765
10:31:49,17	0,491971	3,500022	-0,132972	0,116985	0,308973	0,001013	0,156351	-0,005559	-4,502304	0,959430	12,849262	0,404298	-0,650122	-2,896524	-5,600555	-4,284795	0,833559	13,026476	0,156351	-0,005559	-4,502304	0,523056	0,575703	0,404298	0,156351	-0,005559	-4,502304	0,523056	0,575703	0,404298
10:31:49,22	0,491971	3,500022	-0,132972	0,116985	0,308973	0,001013	0,155016	-0,002028	-4,504265	0,796820	12,750101	0,411573	-0,655419	-2,897953	-5,600966	-4,279526	0,805461	12,995573	0,155016	-0,002028	-4,504265	0,637642	0,581329	0,411573	0,155016	-0,002028	-4,504265	0,637642	0,581329	0,411573
10:31:49,27	0,491971	3,500022	-0,132972	0,116985	0,308973	0,001013	0,158902	0,001845	-4,504676	0,573723	12,970799	0,380670	-0,653074	-2,895575	-5,601741	-4,286061	0,836930	13,012414	0,158902	0,001845	-4,504676	0,718579	0,496954	0,380670	0,158902	0,001845	-4,504676	0,718579	0,496954	0,380670
10:31:49,32	0,491971	3,500022	-0,132972	0,116985	0,308973	0,001013	0,155670	0,001003	-4,505451	0,641484	12,781340	0,397511	-0,654826	-2,897088	-5,600940	-4,264225	0,783352	13,023994	0,155670	0,001003	-4,505451	0,720256	0,561209	0,397511	0,155670	0,001003	-4,505451	0,720256	0,561209	0,397511
10:31:49,37	0,491971	3,500022	-0,132972	0,116985	0,308973	0,001013	0,157857	0,001764	-4,504650	0,566448	12,940748	0,409091	-0,650254	-2,897493	-5,602893	-4,323030	0,775206	13,035946	0,157857	0,001764	-4,504650	0,704931	0,548960	0,409091	0,157857	0,001764	-4,504650	0,704931	0,548960	0,409091
10:31:49,42	0,491971	3,500022	-0,132972	0,116985	0,308973	0,001013	0,155922	-0,002398	-4,506604	0,746407	12,793257	0,421043	-0,657104	-2,896116	-5,601721	-4,243029	0,835982	13,015997	0,155922	-0,002398	-4,506604	0,558184	0,553394	0,421043	0,155922	-0,002398	-4,506604	0,558184	0,553394	0,421043
10:31:49,47	0,491971	3,500022	-0,132972	0,116985	0,308973	0,001013	0,158154	0,004223	-4,505432	0,494762	12,948239	0,401095	-0,648997	-2,902125	-5,603253	-4,298862	0,776641	13,030648	0,158154	0,004223	-4,505432	0,826268	0,533128	0,401095	0,158154	0,004223	-4,505432	0,826268	0,533128	0,401095
10:31:49,52	0,491971	3,500022	-0,132972	0,116985	0,308973	0,001013	0,159305	-0,005803	-4,506963	0,936785	12,989390	0,415745	-0,652503	-2,897420	-5,603278	-4,283060	0,801934	13,021712	0,159305	-0,005803	-4,506963	0,481283	0,483954	0,415745	0,159305	-0,005803	-4,506963	0,481283	0,483954	0,415745
10:31:49,57	0,491971	3,500022	-0,132972	0,116985	0,308973	0,001013	0,156983	-0,000413	-4,506988	0,686350	12,869678	0,406810	-0,652547	-2,896042	-5,604107	-4,305026	0,805009	12,974287	0,156983	-0,000413	-4,506988	0,653903	0,546529	0,406810	0,156983	-0,000413	-4,506988	0,653903	0,546529	0,406810
10:31:49,62	0,491971	3,500022	-0,132972	0,116985	0,308973	0,001013	0,155811	0,000313	-4,507818	0,640248	12,788199	0,359384	-0,653073	-2,897753	-5,603258	-4,273299	0,804622	13,040919	0,155811	0,000313	-4,507818	0,664837	0,557013	0,359384	0,155811	0,000313	-4,507818	0,664837	0,557013	0,359384
10:31:49,67	0,491971	3,500022	-0,132972	0,116985	0,308973	0,001013	0,157556	-8,701553E-5	-4,506969	0,676590	12,906596	0,426016	-0,655942	-2,892206	-5,602508	-4,230820	0,814237	13,016435	0,157556	-8,701553E-5	-4,506969	0,669759	0,538448	0,426016	0,157556	-8,701553E-5	-4,506969	0,669759	0,538448	0,426016
10:31:49,72	0,491971	3,500022	-0,132972	0,116985	0,308973	0,001013	0,154187	0,005171	-4,506218	0,432722	12,763379	0,401532	-0,651762	-2,892658	-5,602904	-4,198726	0,782709	12,977230	0,154187	0,005171	-4,506218	0,838671	0,659712	0,401532	0,154187	0,005171	-4,506218	0,838671	0,659712	0,401532
10:31:49,77	0,491971	3,500022	-0,132972	0,116985	0,308973	0,001013	0,152489	0,001325	-4,506614	0,621455	12,718631	0,362327	-0,652400	-2,902405	-5,602452	-4,237560	0,769797	13,028681	0,152489	0,001325	-4,506614	0,725497	0,748271	0,362327	0,152489	0,001325	-4,506614	0,725497	0,748271	0,362327
10:31:49,82	0,491971	3,500022	-0,132972	0,116985	0,308973	0,001013	0,161249	-0,002995	-4,506162	0,815531	13,146991	0,413779	-0,650660	-2,897194	-5,600922	-4,247940	0,794057	13,029708	0,161249	-0,002995	-4,506162	0,580400	0,488949	0,413779	0,161249	-0,002995	-4,506162	0,580400	0,488949	0,413779
10:31:49,87	0,491971	3,500022	-0,132972	0,116985	0,308973	0,001013	0,155866	-0,001897	-4,504632	0,774217	12,845964	0,414805	-0,653670	-2,898913	-5,603643	-4,272796	0,784615	13,040232	0,155866	-0,001897	-4,504632	0,625336	0,610474	0,414805	0,155866	-0,001897	-4,504632	0,625336	0,610474	0,414805
10:31:49,92	0,491971	3,500022	-0,132972	0,116985	0,308973	0,001013	0,158860	-0,000149	-4,507353	0,662751	12,984824	0,425329	-0,653645	-2,896247	-5,603254	-4,254981	0,787719	13,045156	0,158860	-0,000149	-4,507353	0,651035	0,514339	0,425329	0,158860	-0,000149	-4,507353	0,651035	0,514339	0,425329
10:31:49,97	0,491971	3,500022	-0,132972	0,116985	0,308973	0,001013	0,156538	0,001162	-4,506964	0,606181	12,877965	0,430253	-0,653627	-2,895649	-5,602483	-4,246489	0,784442	13,034897	0,156538	0,001162	-4,506964	0,697368	0,589745	0,430253	0,156538	0,001162	-4,506964	0,697368	0,589745	0,430253
10:31:50,02	0,491971	3,500022	-0,132972	0,116985	0,308973	0,001013	0,156011	0,001445	-4,506193	0,592851	12,859539	0,419994	-0,651821	-2,897724	-5,600926	-4,250448	0,818823	13,025405	0,156011	0,001445	-4,506193	0,706288	0,612711	0,419994	0,156011	0,001445	-4,506193	0,706288	0,612711	0,419994
10:31:50,07	0,491971	3,500022	-0,132972	0,116985	0,308973	0,001013	0,156905	-0,001156	-4,504636	0,755910	12,885447	0,410502	-0,654243	-2,899845	-5,605979	-4,265783	0,787222	13,026892	0,156905	-0,001156	-4,504636	0,665151	0,568381	0,410502	0,156905	-0,001156	-4,504636	0,665151	0,568381	0,410502
10:31:50,12	0,491971	3,500022	-0,132972	0,116985	0,308973	0,001013	0,159953	-0,000119	-4,509689	0,666946	13,046468	0,411989	-0,655997	-2,902010	-5,604820	-4,281394	0,824479	13,017226	0,159953	-0,000119	-4,509689	0,657598	0,490126	0,411989	0,159953	-0,000119	-4,509689	0,657598	0,490126	0,411989
10:31:50,17	0,491971	3,500022	-0,132972	0,116985	0,308973	0,001013	0,162705	0,000317	-4,508531	0,668755	13,157406	0,402323	-0,650433	-2,894512	-5,605592	-4,252850	0,768155	13,040686	0,162705	0,000317	-4,508531	0,693603	0,385060	0,402323	0,162705	0,000317	-4,508531	0,693603	0,385060	0,402323
10:31:50,22	0,491971	3,500022	-0,132972	0,116985	0,308973	0,001013	0,153430	-0,000752	-4,509302	0,689834	12,727978	0,425783	-0,652458	-2,896836	-5,605217	-4,252025	0,785604	13,012454	0,153430	-0,000752	-4,509302	0,630770	0,683733	0,425783	0,153430	-0,000752	-4,509302	0,630770	0,683733	0,425783
10:31:50,27	0,491971	3,500022	-0,132972	0,116985	0,308973	0,001013	0,156454	-0,000161	-4,508927	0,674579	12,877243	0,397551	-0,651834	-2,895617	-5,607919	-4,229759	0,799054	13,029125	0,156454	-0,000161	-4,508927	0,661978	0,595573	0,397551	0,156454	-0,000161	-4,508927	0,661978	0,595573	0,397551
10:31:50,32	0,491971	3,500022	-0,132972	0,116985	0,308973	0,001013	0,155086	-9,176183E-5	-4,511629	0,693785	12,818662	0,414222	-0,650648	-2,897924	-5,605199	-4,228601	0,768000	13,011790	0,155086	-9,176183E-5	-4,511629	0,686581	0,644385	0,414222	0,155086	-9,176183E-5	-4,511629	0,686581	0,644385	0,414222
10:31:50,37	0,491971	3,500022	-0,132972	0,116985	0,308973	0,001013	0,156491	-0,002273	-4,508909	0,780871	12,908256	0,396887	-0,655427	-2,896621	-5,607146	-4,251040	0,772843	13,036954	0,156491	-0,002273	-4,508909	0,602476	0,623680	0,396887	0,156491	-0,002273	-4,508909	0,602476	0,623680	0,396887
10:31:50,42	0,491971	3,500022	-0,132972	0,116985	0,308973	0,001013	0,157753	0,002518	-4,510856	0,524750	12,951984	0,422051	-0,654222	-2,900769	-5,603655	-4,258350	0,767839	13,005267	0,157753	0,002518	-4,510856	0,722394	0,568405	0,422051	0,157753	0,002518	-4,510856	0,722394	0,568405	0,422051
10:31:50,47	0,491971	3,500022	-0,132972	0,116985	0,308973	0,001013	0,160743	-0,000600	-4,507366	0,678885	13,103649	0,390364	-0,653607	-2,895376	-5,605600	-4,239837	0,807023	13,022957	0,160743	-0,000600	-4,507366	0,631784	0,485334	0,390364	0,160743	-0,000600	-4,507366	0,631784	0,485334	0,390364
10:31:50,52	0,491971	3,500022	-0,132972	0,116985	0,308973	0,001013	0,155764	0,001564	-4,509310	0,609537	12,841202	0,408054	-0,653069	-2,900542	-5,604803	-4,268940	0,782025	13,035832	0,155764	0,001564	-4,509310	0,732326	0,613708	0,408054	0,155764	0,001564	-4,509310	0,732326	0,613708	0,408054
10:31:50,57	0,491971	3,500022	-0,132972	0,116985	0,308973	0,001013	0,159970	-0,001484	-4,508513	0,731843	13,047173	0,420929	-0,654814	-2,898074	-5,604064	-4,269010	0,815722	13,002611	0,159970	-0,001484	-4,508513	0,615349	0,489562	0,420929	0,159970	-0,001484	-4,508513	0,615349	0,489562	0,420929
10:31:50,62	0,491971	3,500022	-0,132972	0,116985	0,308973	0,001013	0,158704	0,001261	-4,507774	0,618272	12,964475	0,387708	-0,650681	-2,896557	-5,604439	-4,245024	0,774429	13,007054	0,158704	0,001261	-4,507774	0,717228	0,506180	0,387708	0,158704	0,001261	-4,507774	0,717228	0,506180	0,387708
10:31:50,67	0,491971	3,500022	-0,132972	0,116985	0,308973	0,001013	0,155324	-0,001560	-4,508149	0,741167	12,830131	0,392151	-0,656660	-2,894751	-5,606788	-4,270675	0,761799	13,022113	0,155324	-0,001560	-4,508149	0,618719	0,637171	0,392151	0,155324	-0,001560	-4,508149	0,618719	0,637171	0,392151
10:31:50,72	0,491971	3,500022	-0,132972	0,116985	0,308973	0,001013	0,156750	0,004521	-4,510498	0,401183	12,888357	0,407210	-0,651896	-2,891788	-5,607153	-4,240510	0,776184	13,043129	0,156750	0,004521	-4,510498	0,756106	0,583496	0,407210	0,156750	0,004521	-4,510498	0,756106	0,583496	0,407210
10:31:50,77	0,491971	3,500022	-0,132972	0,116985	0,308973	0,001013	0,151802	0,001876	-4,510863	0,566261	12,650015	0,428226	-0,657147	-2,897401	-5,609082	-4,237817	0,803459	13,038563	0,151802	0,001876	-4,510863	0,713555	0,733538	0,428226	0,151802	0,001876	-4,510863	0,713555	0,733538	0,428226
10:31:50,83	0,491971	3,500022	-0,132972	0,116985	0,308973	0,001013	0,159288	0,003617	-4,512792	0,500700	13,027967	0,423661	-0,654554	-2,900415	-5,605432	-4,247002	0,794119	13,023467	0,159288	0,003617	-4,512792	0,784657	0,523861	0,423661	0,159288	0,003617	-4,512792	0,784657	0,523861	0,423661
10:31:50,88	0,491971	3,500022	-0,132972	0,116985	0,308973	0,001013	0,156148	-0,000216	-4,510141	0,687789	12,876137	0,397531	-0,651329	-2,896744	-5,605614	-4,274355	0,786802	13,013173	0,156148	-0,000216	-4,510141	0,670813	0,618547	0,397531	0,156148	-0,000216	-4,510141	0,670813	0,618547	0,397531
10:31:50,92	0,491971	3,500022	-0,132972	0,116985	0,308973	0,001013	0,155810	-0,001092	-4,509324	0,712898	12,823805	0,398270	-0,650685	-2,899723	-5,585393	-4,298332	0,797869	13,020519	0,155810	-0,001092	-4,509324	0,627161	0,592709	0,398270	0,155810	-0,001092	-4,509324	0,627161	0,592709	0,398270
10:31:50,97	0,491971	3,499975	-0,133966	0,116967	0,308973	0,000984	0,158069	-0,003140	-4,489103	0,816985	12,914943	0,405616	-0,653837	-2,886576	-5,045139	-5,138799	1,625175	13,033569	0,158069	-0,003140	-4,489103	0,570489	0,506564	0,405616	0,158069	-0,003140	-4,489103	0,570489	0,506564	0,405616
10:31:51,02	0,491971	3,499975	-0,133966	0,116967	0,308973	0,000984	0,148258	0,006164	-3,948850	0,629416	11,263297	0,418666	-0,661292	-2,891849	-5,039299	-5,088717	1,669625	12,999783	0,148258	0,006164	-3,948850	1,113275	-0,374986	0,418666	0,148258	0,006164	-3,948850	1,113275	-0,374986	0,418666
10:31:51,07	0,491971	3,499975	-0,133966	0,116967	0,308973	0,000984	0,156552	0,009983	-3,943009	0,494331	11,715731	0,384880	-0,653101	-2,887100	-5,040492	-5,089805	1,632305	12,977219	0,156552	0,009983	-3,943009	1,278032	-0,573630	0,384880	0,156552	0,009983	-3,943009	1,278032	-0,573630	0,384880
10:31:51,12	0,491971	3,499975	-0,133966	0,116967	0,308973	0,000984	0,148344	0,005264	-3,944202	0,706861	11,306618	0,362316	-0,656623	-2,887616	-5,042442	-5,092292	1,661100	12,973823	0,148344	0,005264	-3,944202	1,120111	-0,338391	0,362316	0,148344	0,005264	-3,944202	1,120111	-0,338391	0,362316
10:31:51,17	0,491971	3,499975	-0,133966	0,116967	0,308973	0,000984	0,150552	0,008057	-3,946152	0,585348	11,404894	0,358920	-0,654376	-2,891907	-5,042405	-5,128737	1,602212	13,015647	0,150552	0,008057	-3,946152	1,217804	-0,413460	0,358920	0,150552	0,008057	-3,946152	1,217804	-0,413460	0,358920
10:31:51,22	0,491971	3,499975	-0,133966	0,116967	0,308973	0,000984	0,153144	0,003965	-3,946115	0,728904	11,537570	0,400744	-0,657245	-2,888899	-5,045144	-5,086676	1,611871	12,988070	0,153144	0,003965	-3,946115	1,040149	-0,484273	0,400744	0,153144	0,003965	-3,946115	1,040149	-0,484273	0,400744
10:31:51,27	0,491971	3,499975	-0,133966	0,116967	0,308973	0,000984	0,151974	0,007954	-3,948855	0,550885	11,508321	0,373168	-0,657876	-2,891936	-5,044744	-5,111845	1,608242	13,001945	0,151974	0,007954	-3,948855	1,175246	-0,421669	0,373168	0,151974	0,007954	-3,948855	1,175246	-0,421669	0,373168
10:31:51,32	0,491971	3,499975	-0,133966	0,116967	0,308973	0,000984	0,154920	0,006981	-3,948455	0,585720	11,641485	0,387043	-0,656081	-2,887073	-5,043595	-5,083845	1,590308	12,986880	0,154920	0,006981	-3,948455	1,133751	-0,519696	0,387043	0,154920	0,006981	-3,948455	1,133751	-0,519696	0,387043
10:31:51,37	0,491971	3,499975	-0,133966	0,116967	0,308973	0,000984	0,149811	0,007858	-3,947306	0,538587	11,409054	0,371977	-0,656039	-2,889119	-5,042768	-5,064911	1,587263	13,029395	0,149811	0,007858	-3,947306	1,155459	-0,351103	0,371977	0,149811	0,007858	-3,947306	1,155459	-0,351103	0,371977
10:31:51,42	0,491971	3,499975	-0,133966	0,116967	0,308973	0,000984	0,151562	0,006799	-3,946478	0,600510	11,518019	0,414492	-0,656690	-2,889448	-5,042813	-5,100294	1,589875	12,990947	0,151562	0,006799	-3,946478	1,134214	-0,379582	0,414492	0,151562	0,006799	-3,946478	1,134214	-0,379582	0,414492
10:31:51,47	0,491971	3,499975	-0,133966	0,116967	0,308973	0,000984	0,152172	0,007198	-3,946523	0,564314	11,517818	0,376044	-0,654210	-2,884446	-5,042048	-5,049377	1,634121	12,968320	0,152172	0,007198	-3,946523	1,129366	-0,427709	0,376044	0,152172	0,007198	-3,946523	1,129366	-0,427709	0,376044
10:31:51,52	0,491971	3,499975	-0,133966	0,116967	0,308973	0,000984	0,146601	0,007552	-3,945758	0,609693	11,250065	0,353417	-0,656046	-2,888972	-5,045124	-5,070000	1,596879	13,002138	0,146601	0,007552	-3,945758	1,202520	-0,258087	0,353417	0,146601	0,007552	-3,945758	1,202520	-0,258087	0,353417
10:31:51,57	0,491971	3,499975	-0,133966	0,116967	0,308973	0,000984	0,151438	0,006879	-3,948834	0,602141	11,502348	0,387235	-0,655477	-2,885746	-5,045529	-5,078152	1,619995	13,003786	0,151438	0,006879	-3,948834	1,142111	-0,385506	0,387235	0,151438	0,006879	-3,948834	1,142111	-0,385506	0,387235
10:31:51,62	0,491971	3,499975	-0,133966	0,116967	0,308973	0,000984	0,148360	0,007999	-3,949239	0,559835	11,323692	0,388883	-0,656055	-2,888709	-5,044344	-5,086034	1,632592	13,017545	0,148360	0,007999	-3,949239	1,187740	-0,322567	0,388883	0,148360	0,007999	-3,949239	1,187740	-0,322567	0,388883
10:31:51,67	0,491971	3,499975	-0,133966	0,116967	0,308973	0,000984	0,151215	0,007018	-3,948054	0,617786	11,459028	0,402642	-0,653691	-2,883895	-5,045347	-5,072669	1,637893	12,991451	0,151215	0,007018	-3,948054	1,168726	-0,411348	0,402642	0,151215	0,007018	-3,948054	1,168726	-0,411348	0,402642
10:31:51,72	0,491971	3,499975	-0,133966	0,116967	0,308973	0,000984	0,145864	0,007377	-3,949057	0,610385	11,189705	0,376548	-0,651931	-2,883549	-5,044729	-5,068379	1,630032	13,033530	0,145864	0,007377	-3,949057	1,189517	-0,260627	0,376548	0,145864	0,007377	-3,949057	1,189517	-0,260627	0,376548
10:31:51,77	0,491971	3,499975	-0,133966	0,116967	0,308973	0,000984	0,144684	0,006026	-3,948439	0,675978	11,135985	0,418627	-0,656085	-2,881598	-5,046711	-5,064765	1,593170	12,999173	0,144684	0,006026	-3,948439	1,149051	-0,221708	0,418627	0,144684	0,006026	-3,948439	1,149051	-0,221708	0,418627
10:31:51,82	0,491971	3,499975	-0,133966	0,116967	0,308973	0,000984	0,145072	0,010599	-3,950421	0,408083	11,177711	0,384270	-0,656107	-2,888393	-5,043969	-5,095598	1,587165	13,006308	0,145072	0,010599	-3,950421	1,240109	-0,210423	0,384270	0,145072	0,010599	-3,950421	1,240109	-0,210423	0,384270
10:31:51,87	0,491971	3,499975	-0,133966	0,116967	0,308973	0,000984	0,150967	0,007222	-3,947679	0,563100	11,460568	0,391405	-0,654985	-2,887752	-5,046291	-5,104096	1,562361	13,026683	0,150967	0,007222	-3,947679	1,129988	-0,390348	0,391405	0,150967	0,007222	-3,947679	1,129988	-0,390348	0,391405
10:31:51,93	0,491971	3,499975	-0,133966	0,116967	0,308973	0,000984	0,149851	0,006570	-3,950001	0,571271	11,407558	0,411780	-0,656133	-2,887644	-5,046325	-5,103569	1,587026	12,983700	0,149851	0,006570	-3,950001	1,086981	-0,355721	0,411780	0,149851	0,006570	-3,950001	1,086981	-0,355721	0,411780
10:31:51,98	0,491971	3,499975	-0,133966	0,116967	0,308973	0,000984	0,150331	0,007618	-3,950036	0,538390	11,420669	0,368797	-0,654280	-2,887619	-5,046294	-5,075490	1,627769	13,004402	0,150331	0,007618	-3,950036	1,136381	-0,380331	0,368797	0,150331	0,007618	-3,950036	1,136381	-0,380331	0,368797
10:31:52,03	0,491971	3,499975	-0,133966	0,116967	0,308973	0,000984	0,149383	0,006026	-3,950005	0,670496	11,375323	0,389499	-0,655467	-2,886082	-5,045931	-5,062345	1,577786	12,973397	0,149383	0,006026	-3,950005	1,143518	-0,351266	0,389499	0,149383	0,006026	-3,950005	1,143518	-0,351266	0,389499
10:31:52,08	0,491971	3,499975	-0,133966	0,116967	0,308973	0,000984	0,148646	0,007822	-3,949642	0,540384	11,373356	0,358494	-0,653739	-2,889301	-5,048217	-5,088923	1,609001	13,029179	0,148646	0,007822	-3,949642	1,154401	-0,295351	0,358494	0,148646	0,007822	-3,949642	1,154401	-0,295351	0,358494
10:31:52,13	0,491971	3,499975	-0,133966	0,116967	0,308973	0,000984	0,150569	0,004716	-3,951928	0,715642	11,434755	0,414276	-0,659642	-2,887093	-5,046348	-5,095213	1,593072	12,959071	0,150569	0,004716	-3,951928	1,085835	-0,384949	0,414276	0,150569	0,004716	-3,951928	1,085835	-0,384949	0,414276
10:31:52,18	0,491971	3,499975	-0,133966	0,116967	0,308973	0,000984	0,151609	0,010932	-3,950058	0,375472	11,491322	0,344168	-0,651320	-2,885050	-5,045509	-5,040766	1,562528	13,002371	0,151609	0,010932	-3,950058	1,233618	-0,409976	0,344168	0,151609	0,010932	-3,950058	1,233618	-0,409976	0,344168
10:31:52,23	0,491971	3,499975	-0,133966	0,116967	0,308973	0,000984	0,145679	0,004747	-3,949220	0,697856	11,245367	0,387468	-0,658103	-2,887569	-5,045998	-5,060513	1,579474	12,966337	0,145679	0,004747	-3,949220	1,070492	-0,190397	0,387468	0,145679	0,004747	-3,949220	1,070492	-0,190397	0,387468
10:31:52,28	0,491971	3,499975	-0,133966	0,116967	0,308973	0,000984	0,151251	0,009361	-3,949708	0,462711	11,509566	0,351434	-0,655440	-2,887933	-5,045911	-5,059615	1,597373	12,988250	0,151251	0,009361	-3,949708	1,197574	-0,363644	0,351434	0,151251	0,009361	-3,949708	1,197574	-0,363644	0,351434
10:31:52,33	0,491971	3,499975	-0,133966	0,116967	0,308973	0,000984	0,150235	0,006873	-3,949621	0,608056	11,448557	0,373347	-0,657083	-2,886144	-5,044729	-5,011884	1,634405	12,993053	0,150235	0,006873	-3,949621	1,147583	-0,344889	0,373347	0,150235	0,006873	-3,949621	1,147583	-0,344889	0,373347
10:31:52,38	0,491971	3,499975	-0,133966	0,116967	0,308973	0,000984	0,149508	0,009191	-3,948440	0,543453	11,433553	0,378150	-0,656556	-2,884523	-5,047456	-5,021529	1,608910	12,999171	0,149508	0,009191	-3,948440	1,264947	-0,302794	0,378150	0,149508	0,009191	-3,948440	1,264947	-0,302794	0,378150
10:31:52,43	0,491971	3,499975	-0,133966	0,116967	0,308973	0,000984	0,147840	0,009545	-3,951167	0,498148	11,351236	0,384269	-0,655514	-2,885386	-5,046304	-5,076289	1,574556	13,007675	0,147840	0,009545	-3,951167	1,247425	-0,254209	0,384269	0,147840	0,009545	-3,951167	1,247425	-0,254209	0,384269
10:31:52,48	0,491971	3,499975	-0,133966	0,116967	0,308973	0,000984	0,148066	0,008210	-3,950014	0,510410	11,332759	0,392772	-0,659604	-2,888465	-5,047483	-5,073190	1,583411	12,978409	0,148066	0,008210	-3,950014	1,154928	-0,290454	0,392772	0,148066	0,008210	-3,950014	1,154928	-0,290454	0,392772
10:31:52,53	0,491971	3,499975	-0,133966	0,116967	0,308973	0,000984	0,152778	0,010213	-3,951193	0,415487	11,576012	0,363507	-0,655421	-2,888981	-5,045889	-5,035783	1,548788	12,995973	0,152778	0,010213	-3,951193	1,217218	-0,417052	0,363507	0,152778	0,010213	-3,951193	1,217218	-0,417052	0,363507
10:31:52,58	0,491971	3,499975	-0,133966	0,116967	0,308973	0,000984	0,151134	0,006333	-3,949599	0,605979	11,540218	0,381070	-0,654857	-2,886487	-5,045907	-5,047194	1,565463	12,992258	0,151134	0,006333	-3,949599	1,103111	-0,323771	0,381070	0,151134	0,006333	-3,949599	1,103111	-0,323771	0,381070
10:31:52,63	0,491971	3,499975	-0,133966	0,116967	0,308973	0,000984	0,148692	0,007091	-3,949618	0,575271	11,395021	0,377355	-0,654860	-2,888214	-5,047071	-5,060982	1,594725	12,993789	0,148692	0,007091	-3,949618	1,131947	-0,277282	0,377355	0,148692	0,007091	-3,949618	1,131947	-0,277282	0,377355
10:31:52,68	0,491971	3,499975	-0,133966	0,116967	0,308973	0,000984	0,150189	0,006231	-3,950782	0,638482	11,446281	0,378886	-0,653113	-2,884133	-5,045908	-5,047844	1,557421	13,002348	0,150189	0,006231	-3,950782	1,127584	-0,343518	0,378886	0,150189	0,006231	-3,950782	1,127584	-0,343518	0,378886
10:31:52,73	0,491971	3,499975	-0,133966	0,116967	0,308973	0,000984	0,145781	0,006758	-3,949618	0,585298	11,247109	0,387446	-0,656621	-2,889360	-5,045957	-5,059481	1,589253	13,006981	0,145781	0,006758	-3,949618	1,115834	-0,196683	0,387446	0,145781	0,006758	-3,949618	1,115834	-0,196683	0,387446
10:31:52,78	0,491971	3,499975	-0,133966	0,116967	0,308973	0,000984	0,152061	0,007182	-3,949667	0,585010	11,547709	0,392078	-0,656615	-2,887575	-5,048620	-5,035139	1,550670	12,992846	0,152061	0,007182	-3,949667	1,148812	-0,389115	0,392078	0,152061	0,007182	-3,949667	1,148812	-0,389115	0,392078
10:31:52,83	0,491971	3,499975	-0,133966	0,116967	0,308973	0,000984	0,150513	0,008070	-3,952330	0,517616	11,507559	0,377943	-0,654923	-2,887628	-5,048620	-5,075324	1,571987	13,013607	0,150513	0,008070	-3,952330	1,151088	-0,307708	0,377943	0,150513	0,008070	-3,952330	1,151088	-0,307708	0,377943
10:31:52,88	0,491971	3,499975	-0,133966	0,116967	0,308973	0,000984	0,149712	0,006578	-3,952331	0,593560	11,420470	0,398704	-0,657191	-2,888364	-5,046292	-5,050183	1,592343	12,992702	0,149712	0,006578	-3,952331	1,109923	-0,331953	0,398704	0,149712	0,006578	-3,952331	1,109923	-0,331953	0,398704
10:31:52,93	0,491971	3,499975	-0,133966	0,116967	0,308973	0,000984	0,151484	0,008174	-3,950003	0,540772	11,524204	0,377799	-0,653729	-2,885982	-5,021070	-5,146213	1,651686	13,000575	0,151484	0,008174	-3,950003	1,182414	-0,367313	0,377799	0,151484	0,008174	-3,950003	1,182414	-0,367313	0,377799
10:31:52,98	0,491977	3,499952	-0,134978	0,116986	0,308984	0,000984	0,147690	0,006367	-3,924781	0,638125	11,214076	0,385672	-0,656793	-2,870322	-4,445773	-5,758163	2,540643	12,968090	0,147690	0,006367	-3,924781	1,137901	-0,379606	0,385672	0,147690	0,006367	-3,924781	1,137901	-0,379606	0,385672
10:31:53,03	0,491977	3,499952	-0,134978	0,116986	0,308984	0,000984	0,135660	0,016850	-3,349484	0,556868	9,614088	0,353187	-0,657762	-2,873568	-4,443222	-5,664693	2,499044	12,926045	0,135660	0,016850	-3,349484	1,879597	-1,035261	0,353187	0,135660	0,016850	-3,349484	1,879597	-1,035261	0,353187
10:31:53,08	0,491977	3,499952	-0,134978	0,116986	0,308984	0,000984	0,138956	0,016067	-3,346933	0,608302	9,887217	0,311143	-0,660180	-2,868969	-4,444192	-5,672100	2,491554	12,964286	0,138956	0,016067	-3,346933	1,869552	-1,020852	0,311143	0,138956	0,016067	-3,346933	1,869552	-1,020852	0,311143
10:31:53,13	0,491977	3,499952	-0,134978	0,116986	0,308984	0,000984	0,136182	0,020461	-3,347902	0,369634	9,740274	0,349383	-0,658307	-2,868661	-4,443771	-5,619724	2,486858	12,973401	0,136182	0,020461	-3,347902	1,975798	-0,949998	0,349383	0,136182	0,020461	-3,347902	1,975798	-0,949998	0,349383
10:31:53,18	0,491977	3,499952	-0,134978	0,116986	0,308984	0,000984	0,134979	0,018992	-3,347481	0,468126	9,725422	0,358498	-0,656555	-2,869146	-4,443786	-5,621754	2,459461	12,948558	0,134979	0,018992	-3,347481	1,959000	-0,870410	0,358498	0,134979	0,018992	-3,347481	1,959000	-0,870410	0,358498
10:31:53,23	0,491977	3,499952	-0,134978	0,116986	0,308984	0,000984	0,134523	0,017233	-3,347496	0,534859	9,713646	0,333656	-0,657124	-2,867900	-4,443003	-5,621961	2,497754	12,963933	0,134523	0,017233	-3,347496	1,887641	-0,846384	0,333656	0,134523	0,017233	-3,347496	1,887641	-0,846384	0,333656
10:31:53,28	0,491977	3,499952	-0,134978	0,116986	0,308984	0,000984	0,133728	0,018348	-3,346714	0,509932	9,653015	0,349030	-0,660090	-2,868783	-4,443398	-5,614169	2,439629	12,951897	0,133728	0,018348	-3,346714	1,950251	-0,844659	0,349030	0,133728	0,018348	-3,346714	1,950251	-0,844659	0,349030
10:31:53,33	0,491977	3,499952	-0,134978	0,116986	0,308984	0,000984	0,135976	0,020475	-3,347108	0,352870	9,805696	0,336994	-0,654773	-2,867316	-4,440276	-5,595962	2,402879	12,954615	0,135976	0,020475	-3,347108	1,960184	-0,868408	0,336994	0,135976	0,020475	-3,347108	1,960184	-0,868408	0,336994
10:31:53,38	0,491977	3,499952	-0,134978	0,116986	0,308984	0,000984	0,132047	0,016604	-3,343987	0,531449	9,635537	0,339712	-0,662932	-2,866421	-4,445710	-5,558168	2,452636	12,962695	0,132047	0,016604	-3,343987	1,834874	-0,730150	0,339712	0,132047	0,016604	-3,343987	1,834874	-0,730150	0,339712
10:31:53,43	0,491977	3,499952	-0,134978	0,116986	0,308984	0,000984	0,135351	0,024117	-3,349421	0,202747	9,815187	0,347792	-0,654643	-2,868877	-4,446472	-5,541234	2,438434	12,944216	0,135351	0,024117	-3,349421	2,095962	-0,809849	0,347792	0,135351	0,024117	-3,349421	2,095962	-0,809849	0,347792
10:31:53,48	0,491977	3,499952	-0,134978	0,116986	0,308984	0,000984	0,133334	0,015711	-3,350182	0,636053	9,732095	0,329314	-0,658816	-2,866675	-4,443760	-5,565053	2,450436	12,967027	0,133334	0,015711	-3,350182	1,869358	-0,734645	0,329314	0,133334	0,015711	-3,350182	1,869358	-0,734645	0,329314
10:31:53,53	0,491977	3,499952	-0,134978	0,116986	0,308984	0,000984	0,133514	0,020426	-3,347470	0,389369	9,714798	0,352124	-0,657026	-2,869308	-4,443358	-5,548461	2,406970	12,955448	0,133514	0,020426	-3,347470	1,992785	-0,766030	0,352124	0,133514	0,020426	-3,347470	1,992785	-0,766030	0,352124
10:31:53,58	0,491977	3,499952	-0,134978	0,116986	0,308984	0,000984	0,134899	0,017560	-3,347068	0,509062	9,822923	0,340545	-0,657066	-2,868480	-4,445403	-5,532994	2,469516	12,988531	0,134899	0,017560	-3,347068	1,887485	-0,766632	0,340545	0,134899	0,017560	-3,347068	1,887485	-0,766632	0,340545
10:31:53,63	0,491977	3,499952	-0,134978	0,116986	0,308984	0,000984	0,134202	0,018008	-3,349113	0,547651	9,768802	0,373628	-0,658714	-2,865882	-4,443340	-5,521933	2,473118	12,986571	0,134202	0,018008	-3,349113	1,961264	-0,766040	0,373628	0,134202	0,018008	-3,349113	1,961264	-0,766040	0,373628
10:31:53,68	0,491977	3,499952	-0,134978	0,116986	0,308984	0,000984	0,132776	0,020734	-3,347050	0,414520	9,702443	0,371668	-0,659290	-2,866136	-4,445663	-5,511889	2,475717	12,992672	0,132776	0,020734	-3,347050	2,042169	-0,720481	0,371668	0,132776	0,020734	-3,347050	2,042169	-0,720481	0,371668
10:31:53,73	0,491977	3,499952	-0,134978	0,116986	0,308984	0,000984	0,133284	0,021106	-3,349373	0,402479	9,736229	0,377769	-0,656329	-2,869569	-4,442155	-5,504422	2,423846	12,974267	0,133284	0,021106	-3,349373	2,059284	-0,726529	0,377769	0,133284	0,021106	-3,349373	2,059284	-0,726529	0,377769
10:31:53,78	0,491977	3,499952	-0,134978	0,116986	0,308984	0,000984	0,134776	0,016825	-3,345866	0,583882	9,846220	0,359364	-0,658238	-2,867128	-4,442977	-5,567016	2,434876	12,970951	0,134776	0,016825	-3,345866	1,904660	-0,733667	0,359364	0,134776	0,016825	-3,345866	1,904660	-0,733667	0,359364
10:31:53,83	0,491977	3,499952	-0,134978	0,116986	0,308984	0,000984	0,133616	0,019699	-3,346688	0,412697	9,726220	0,356048	-0,657070	-2,868628	-4,443377	-5,568002	2,406924	12,946062	0,133616	0,019699	-3,346688	1,959072	-0,762672	0,356048	0,133616	0,019699	-3,346688	1,959072	-0,762672	0,356048
10:31:53,88	0,491977	3,499952	-0,134978	0,116986	0,308984	0,000984	0,134331	0,017937	-3,347087	0,479608	9,776505	0,331159	-0,654005	-2,870744	-4,442928	-5,521285	2,426314	12,980061	0,134331	0,017937	-3,347087	1,887685	-0,768490	0,331159	0,134331	0,017937	-3,347087	1,887685	-0,768490	0,331159
10:31:53,94	0,491977	3,499952	-0,134978	0,116986	0,308984	0,000984	0,134632	0,014225	-3,346638	0,712818	9,822899	0,365159	-0,658708	-2,865432	-4,445284	-5,502727	2,437342	12,976788	0,134632	0,014225	-3,346638	1,829450	-0,745691	0,365159	0,134632	0,014225	-3,346638	1,829450	-0,745691	0,365159
10:31:53,99	0,491977	3,499952	-0,134978	0,116986	0,308984	0,000984	0,132383	0,020954	-3,348994	0,381707	9,716524	0,361885	-0,657510	-2,864678	-4,443397	-5,510474	2,457904	12,908865	0,132383	0,020954	-3,348994	2,026615	-0,675542	0,361885	0,132383	0,020954	-3,348994	2,026615	-0,675542	0,361885
10:31:54,04	0,491977	3,499952	-0,134978	0,116986	0,308984	0,000984	0,131131	0,020293	-3,347107	0,430019	9,634446	0,293962	-0,658244	-2,869052	-4,446066	-5,564631	2,428440	12,986848	0,131131	0,020293	-3,347107	2,023029	-0,659363	0,293962	0,131131	0,020293	-3,347107	2,023029	-0,659363	0,293962
10:31:54,09	0,491977	3,499952	-0,134978	0,116986	0,308984	0,000984	0,135286	0,018742	-3,349776	0,458086	9,818304	0,371945	-0,659332	-2,865557	-4,446831	-5,520544	2,456206	12,997771	0,135286	0,018742	-3,349776	1,929327	-0,801623	0,371945	0,135286	0,018742	-3,349776	1,929327	-0,801623	0,371945
10:31:54,14	0,491977	3,499952	-0,134978	0,116986	0,308984	0,000984	0,132803	0,021432	-3,350542	0,364269	9,713505	0,382868	-0,656398	-2,870103	-4,446817	-5,524091	2,414049	12,986591	0,132803	0,021432	-3,350542	2,046715	-0,711537	0,382868	0,132803	0,021432	-3,350542	2,046715	-0,711537	0,382868
10:31:54,19	0,491977	3,499952	-0,134978	0,116986	0,308984	0,000984	0,135273	0,016618	-3,350528	0,576352	9,859931	0,371688	-0,655769	-2,869186	-4,442966	-5,519641	2,424356	12,941170	0,135273	0,016618	-3,350528	1,880842	-0,758975	0,371688	0,135273	0,016618	-3,350528	1,880842	-0,758975	0,371688
10:31:54,24	0,491977	3,499952	-0,134978	0,116986	0,308984	0,000984	0,134164	0,016532	-3,346676	0,591984	9,800984	0,326267	-0,658119	-2,863230	-4,446854	-5,486904	2,411793	12,957810	0,134164	0,016532	-3,346676	1,889710	-0,730897	0,326267	0,134164	0,016532	-3,346676	1,889710	-0,730897	0,326267
10:31:54,29	0,491977	3,499952	-0,134978	0,116986	0,308984	0,000984	0,130181	0,021544	-3,350565	0,336808	9,628519	0,342907	-0,656924	-2,869192	-4,445291	-5,502716	2,419842	12,942066	0,130181	0,021544	-3,350565	2,028038	-0,590724	0,342907	0,130181	0,021544	-3,350565	2,028038	-0,590724	0,342907
10:31:54,34	0,491977	3,499952	-0,134978	0,116986	0,308984	0,000984	0,134747	0,017529	-3,349001	0,544672	9,848203	0,327163	-0,657505	-2,866994	-4,442548	-5,492624	2,416004	12,979157	0,134747	0,017529	-3,349001	1,920695	-0,729425	0,327163	0,134747	0,017529	-3,349001	1,920695	-0,729425	0,327163
10:31:54,39	0,491977	3,499952	-0,134978	0,116986	0,308984	0,000984	0,133134	0,019131	-3,346258	0,463077	9,775001	0,364254	-0,657478	-2,865501	-4,446457	-5,474620	2,422242	12,947860	0,133134	0,019131	-3,346258	1,964876	-0,676029	0,364254	0,133134	0,019131	-3,346258	1,964876	-0,676029	0,364254
10:31:54,44	0,491977	3,499952	-0,134978	0,116986	0,308984	0,000984	0,134213	0,016513	-3,348616	0,581569	9,816362	0,326862	-0,655777	-2,869237	-4,444906	-5,514214	2,408090	12,941765	0,134213	0,016513	-3,348616	1,877848	-0,719359	0,326862	0,134213	0,016513	-3,348616	1,877848	-0,719359	0,326862
10:31:54,49	0,491977	3,499952	-0,134978	0,116986	0,308984	0,000984	0,134213	0,016513	-3,348616	0,581569	9,816362	0,326862	-0,658122	-2,866469	-4,446455	-5,501752	2,424974	12,962506	0,134213	0,016513	-3,348616	1,877848	-0,719359	0,326862	0,134213	0,016513	-3,348616	1,877848	-0,719359	0,326862
10:31:54,54	0,491977	3,499952	-0,134978	0,116986	0,308984	0,000984	0,132988	0,019928	-3,350165	0,424874	9,755015	0,347603	-0,658719	-2,867357	-4,447633	-5,511539	2,437345	12,948949	0,132988	0,019928	-3,350165	1,989183	-0,684548	0,347603	0,132988	0,019928	-3,350165	1,989183	-0,684548	0,347603
10:31:54,59	0,491977	3,499952	-0,134978	0,116986	0,308984	0,000984	0,134055	0,020001	-3,351343	0,426889	9,795850	0,334046	-0,656979	-2,866404	-4,444909	-5,524136	2,432710	12,962251	0,134055	0,020001	-3,351343	1,996942	-0,727492	0,334046	0,134055	0,020001	-3,351343	1,996942	-0,727492	0,334046
10:31:54,64	0,491977	3,499952	-0,134978	0,116986	0,308984	0,000984	0,132360	0,018971	-3,348619	0,470111	9,699108	0,347348	-0,655186	-2,867818	-4,446456	-5,519494	2,450760	12,958977	0,132360	0,018971	-3,348619	1,959347	-0,691161	0,347348	0,132360	0,018971	-3,348619	1,959347	-0,691161	0,347348
10:31:54,69	0,491977	3,499952	-0,134978	0,116986	0,308984	0,000984	0,132688	0,016711	-3,350166	0,605587	9,711154	0,344074	-0,654641	-2,867037	-4,447226	-5,521480	2,412403	12,972983	0,132688	0,016711	-3,350166	1,917409	-0,704856	0,344074	0,132688	0,016711	-3,350166	1,917409	-0,704856	0,344074
10:31:54,74	0,491977	3,499952	-0,134978	0,116986	0,308984	0,000984	0,131740	0,016630	-3,350936	0,575613	9,679303	0,358080	-0,657492	-2,864838	-4,444506	-5,482930	2,428777	12,966444	0,131740	0,016630	-3,350936	1,881038	-0,662267	0,358080	0,131740	0,016630	-3,350936	1,881038	-0,662267	0,358080
10:31:54,79	0,491977	3,499952	-0,134978	0,116986	0,308984	0,000984	0,131261	0,020197	-3,348216	0,423545	9,679587	0,351542	-0,657494	-2,864132	-4,442965	-5,491012	2,441739	12,956419	0,131261	0,020197	-3,348216	2,009039	-0,624373	0,351542	0,131261	0,020197	-3,348216	2,009039	-0,624373	0,351542
10:31:54,84	0,491977	3,499952	-0,134978	0,116986	0,308984	0,000984	0,130650	0,020553	-3,346676	0,412257	9,634379	0,341517	-0,656674	-2,862751	-4,446068	-5,445209	2,446342	12,943796	0,130650	0,020553	-3,346676	2,025637	-0,621683	0,341517	0,130650	0,020553	-3,346676	2,025637	-0,621683	0,341517
10:31:54,89	0,491977	3,499952	-0,134978	0,116986	0,308984	0,000984	0,129044	0,020533	-3,349779	0,440189	9,588215	0,328893	-0,655168	-2,868023	-4,445660	-5,503290	2,428106	12,972109	0,129044	0,020533	-3,349779	2,051993	-0,541751	0,328893	0,129044	0,020533	-3,349779	2,051993	-0,541751	0,328893
10:31:54,94	0,491977	3,499952	-0,134978	0,116986	0,308984	0,000984	0,132857	0,016592	-3,349370	0,600254	9,745290	0,357206	-0,655831	-2,865915	-4,446835	-5,516202	2,391701	12,981679	0,132857	0,016592	-3,349370	1,902740	-0,683967	0,357206	0,132857	0,016592	-3,349370	1,902740	-0,683967	0,357206
10:31:54,99	0,491977	3,499952	-0,134978	0,116986	0,308984	0,000984	0,131363	0,018221	-3,350545	0,477587	9,674632	0,366776	-0,657499	-2,864930	-4,444905	-5,483243	2,415775	12,951724	0,131363	0,018221	-3,350545	1,907912	-0,637360	0,366776	0,131363	0,018221	-3,350545	1,907912	-0,637360	0,366776
10:31:55,04	0,491977	3,499952	-0,134978	0,116986	0,308984	0,000984	0,134301	0,017376	-3,326125	0,522720	9,779670	0,370331	-0,656568	-2,868882	-4,422415	-5,556922	2,416613	12,985234	0,134301	0,017376	-3,326125	1,886746	-0,762929	0,370331	0,134301	0,017376	-3,326125	1,886746	-0,762929	0,370331
10:31:55,09	0,491984	3,499985	-0,135990	0,116986	0,308995	0,001012	0,134301	0,017376	-3,326125	0,522720	9,779670	0,370331	-0,663716	-2,859496	-3,868197	-6,533573	3,416680	12,943790	0,134301	0,017376	-3,326125	1,886746	-0,762929	0,370331	0,134301	0,017376	-3,326125	1,886746	-0,762929	0,370331
10:31:55,14	0,491984	3,499985	-0,135990	0,116986	0,308995	0,001012	0,129746	0,028259	-2,771908	0,334545	8,196988	0,328888	-0,659557	-2,858171	-3,866635	-6,498894	3,362446	12,931971	0,129746	0,028259	-2,771908	2,552910	-1,988067	0,328888	0,129746	0,028259	-2,771908	2,552910	-1,988067	0,328888
10:31:55,19	0,491984	3,499985	-0,135990	0,116986	0,308995	0,001012	0,126520	0,025320	-2,770346	0,457782	8,086365	0,317068	-0,658888	-2,862541	-3,866611	-6,473446	3,360023	12,921395	0,126520	0,025320	-2,770346	2,445380	-1,845419	0,317068	0,126520	0,025320	-2,770346	2,445380	-1,845419	0,317068
10:31:55,24	0,491984	3,499985	-0,135990	0,116986	0,308995	0,001012	0,129969	0,022555	-2,770322	0,612161	8,288995	0,306492	-0,658791	-2,858884	-3,867365	-6,428803	3,401981	12,947523	0,129969	0,022555	-2,770322	2,382746	-1,913583	0,306492	0,129969	0,022555	-2,770322	2,382746	-1,913583	0,306492
10:31:55,29	0,491984	3,499985	-0,135990	0,116986	0,308995	0,001012	0,126754	0,024300	-2,771075	0,580090	8,139495	0,332620	-0,657685	-2,855787	-3,865846	-6,448394	3,370594	12,927065	0,126754	0,024300	-2,771075	2,487642	-1,810701	0,332620	0,126754	0,024300	-2,771075	2,487642	-1,810701	0,332620
10:31:55,34	0,491984	3,499985	-0,135990	0,116986	0,308995	0,001012	0,123518	0,024890	-2,769556	0,512413	7,969952	0,312162	-0,658805	-2,861106	-3,867733	-6,427468	3,369686	12,960902	0,123518	0,024890	-2,769556	2,466309	-1,726221	0,312162	0,123518	0,024890	-2,769556	2,466309	-1,726221	0,312162
10:31:55,39	0,491984	3,499985	-0,135990	0,116986	0,308995	0,001012	0,128685	0,023201	-2,771443	0,609935	8,257223	0,345999	-0,657154	-2,854427	-3,865937	-6,416925	3,409053	12,923477	0,128685	0,023201	-2,771443	2,431219	-1,844575	0,345999	0,128685	0,023201	-2,771443	2,431219	-1,844575	0,345999
10:31:55,44	0,491984	3,499985	-0,135990	0,116986	0,308995	0,001012	0,122075	0,025110	-2,769647	0,550016	7,902940	0,308575	-0,658785	-2,861219	-3,868138	-6,416493	3,356656	12,931535	0,122075	0,025110	-2,769647	2,521179	-1,679958	0,308575	0,122075	0,025110	-2,769647	2,521179	-1,679958	0,308575
10:31:55,49	0,491984	3,499985	-0,135990	0,116986	0,308995	0,001012	0,128773	0,023127	-2,771848	0,607996	8,277812	0,316632	-0,660532	-2,856934	-3,869306	-6,391296	3,354585	12,941944	0,128773	0,023127	-2,771848	2,423456	-1,830884	0,316632	0,128773	0,023127	-2,771848	2,423456	-1,830884	0,316632
10:31:55,54	0,491984	3,499985	-0,135990	0,116986	0,308995	0,001012	0,125935	0,026782	-2,773016	0,428725	8,153107	0,327041	-0,661787	-2,854916	-3,869719	-6,421764	3,356515	12,942653	0,125935	0,026782	-2,773016	2,531126	-1,732827	0,327041	0,125935	0,026782	-2,773016	2,531126	-1,732827	0,327041
10:31:55,59	0,491984	3,499985	-0,135990	0,116986	0,308995	0,001012	0,124815	0,028878	-2,773429	0,306164	8,067511	0,327750	-0,664697	-2,856756	-3,867362	-6,413010	3,360194	12,964696	0,124815	0,028878	-2,773429	2,573110	-1,730496	0,327750	0,124815	0,028878	-2,773429	2,573110	-1,730496	0,327750
10:31:55,64	0,491984	3,499985	-0,135990	0,116986	0,308995	0,001012	0,127864	0,030478	-2,771072	0,230540	8,231770	0,349793	-0,660529	-2,858356	-3,866604	-6,403241	3,357944	12,916094	0,127864	0,030478	-2,771072	2,623066	-1,805538	0,349793	0,127864	0,030478	-2,771072	2,623066	-1,805538	0,349793
10:31:55,69	0,491984	3,499985	-0,135990	0,116986	0,308995	0,001012	0,127165	0,026069	-2,770314	0,462751	8,205021	0,301191	-0,661742	-2,858216	-3,870108	-6,414122	3,363134	12,918315	0,127165	0,026069	-2,770314	2,509162	-1,777435	0,301191	0,127165	0,026069	-2,770314	2,509162	-1,777435	0,301191
10:31:55,74	0,491984	3,499985	-0,135990	0,116986	0,308995	0,001012	0,127651	0,027189	-2,773818	0,403539	8,218274	0,303412	-0,661706	-2,853838	-3,868941	-6,376919	3,333720	12,921782	0,127651	0,027189	-2,773818	2,537908	-1,802332	0,303412	0,127651	0,027189	-2,773818	2,537908	-1,802332	0,303412
10:31:55,79	0,491984	3,499985	-0,135990	0,116986	0,308995	0,001012	0,123841	0,029347	-2,772651	0,284484	8,067091	0,306879	-0,659877	-2,857793	-3,868151	-6,378232	3,381158	12,912873	0,123841	0,029347	-2,772651	2,588207	-1,654447	0,306879	0,123841	0,029347	-2,772651	2,588207	-1,654447	0,306879
10:31:55,84	0,491984	3,499985	-0,135990	0,116986	0,308995	0,001012	0,126352	0,025786	-2,771861	0,510061	8,172793	0,297970	-0,660063	-2,855583	-3,866872	-6,386610	3,377743	12,952340	0,126352	0,025786	-2,771861	2,534278	-1,745838	0,297970	0,126352	0,025786	-2,771861	2,534278	-1,745838	0,297970
10:31:55,89	0,491984	3,499985	-0,135990	0,116986	0,308995	0,001012	0,124530	0,027052	-2,770582	0,437098	8,072525	0,337437	-0,665241	-2,861662	-3,868140	-6,412730	3,376016	12,935781	0,124530	0,027052	-2,770582	2,560671	-1,703115	0,337437	0,124530	0,027052	-2,770582	2,560671	-1,703115	0,337437
10:31:55,94	0,491984	3,499985	-0,135990	0,116986	0,308995	0,001012	0,132384	0,028497	-2,771850	0,347410	8,459172	0,320878	-0,661042	-2,858653	-3,867337	-6,365079	3,363865	12,950121	0,132384	0,028497	-2,771850	2,584406	-1,933001	0,320878	0,132384	0,028497	-2,771850	2,584406	-1,933001	0,320878
10:31:55,99	0,491984	3,499985	-0,135990	0,116986	0,308995	0,001012	0,127679	0,026365	-2,771047	0,471573	8,261834	0,335218	-0,662855	-2,857105	-3,868549	-6,380495	3,352156	12,911797	0,127679	0,026365	-2,771047	2,541212	-1,760966	0,335218	0,127679	0,026365	-2,771047	2,541212	-1,760966	0,335218
10:31:56,05	0,491984	3,499985	-0,135990	0,116986	0,308995	0,001012	0,127245	0,028709	-2,772259	0,331846	8,231773	0,296894	-0,661269	-2,854891	-3,867041	-6,366665	3,349387	12,937091	0,127245	0,028709	-2,772259	2,585474	-1,756963	0,296894	0,127245	0,028709	-2,772259	2,585474	-1,756963	0,296894
10:31:56,10	0,491984	3,499985	-0,135990	0,116986	0,308995	0,001012	0,124535	0,028442	-2,770751	0,350204	8,104217	0,322189	-0,665149	-2,856505	-3,870442	-6,338211	3,346483	12,960476	0,124535	0,028442	-2,770751	2,582937	-1,671786	0,322189	0,124535	0,028442	-2,770751	2,582937	-1,671786	0,322189
10:31:56,15	0,491984	3,499985	-0,135990	0,116986	0,308995	0,001012	0,127872	0,030996	-2,774152	0,229149	8,303829	0,345573	-0,658696	-2,858101	-3,869269	-6,351212	3,327272	12,955314	0,127872	0,030996	-2,774152	2,662310	-1,734121	0,345573	0,127872	0,030996	-2,774152	2,662310	-1,734121	0,345573
10:31:56,20	0,491984	3,499985	-0,135990	0,116986	0,308995	0,001012	0,126028	0,024609	-2,772980	0,538129	8,206309	0,340412	-0,661013	-2,859346	-3,870060	-6,345567	3,350820	12,931681	0,126028	0,024609	-2,772980	2,469920	-1,686920	0,340412	0,126028	0,024609	-2,772980	2,469920	-1,686920	0,340412
10:31:56,25	0,491984	3,499985	-0,135990	0,116986	0,308995	0,001012	0,128264	0,025993	-2,773770	0,489368	8,315684	0,316778	-0,660523	-2,856347	-3,872016	-6,371635	3,331778	12,947594	0,128264	0,025993	-2,773770	2,529815	-1,753053	0,316778	0,128264	0,025993	-2,773770	2,529815	-1,753053	0,316778
10:31:56,30	0,491984	3,499985	-0,135990	0,116986	0,308995	0,001012	0,125423	0,027068	-2,775726	0,403943	8,154870	0,332691	-0,659875	-2,857829	-3,872029	-6,361463	3,358349	12,914325	0,125423	0,027068	-2,775726	2,528778	-1,690807	0,332691	0,125423	0,027068	-2,775726	2,528778	-1,690807	0,332691
10:31:56,35	0,491984	3,499985	-0,135990	0,116986	0,308995	0,001012	0,126382	0,025766	-2,775739	0,499751	8,200290	0,299422	-0,664602	-2,857151	-3,868146	-6,357741	3,314693	12,919499	0,126382	0,025766	-2,775739	2,522369	-1,720711	0,299422	0,126382	0,025766	-2,775739	2,522369	-1,720711	0,299422
10:31:56,40	0,491984	3,499985	-0,135990	0,116986	0,308995	0,001012	0,128158	0,030199	-2,771856	0,233304	8,317697	0,304596	-0,658693	-2,859356	-3,870486	-6,362504	3,336935	12,888463	0,128158	0,030199	-2,771856	2,603890	-1,742726	0,304596	0,128158	0,030199	-2,771856	2,603890	-1,742726	0,304596
10:31:56,45	0,491984	3,499985	-0,135990	0,116986	0,308995	0,001012	0,127113	0,023979	-2,774196	0,573581	8,248107	0,273560	-0,656931	-2,857630	-3,872013	-6,349159	3,325680	12,923371	0,127113	0,023979	-2,774196	2,455963	-1,730277	0,273560	0,127113	0,023979	-2,774196	2,455963	-1,730277	0,273560
10:31:56,50	0,491984	3,499985	-0,135990	0,116986	0,308995	0,001012	0,124738	0,023316	-2,775723	0,605001	8,141773	0,308468	-0,664002	-2,855781	-3,868905	-6,357563	3,354165	12,950602	0,124738	0,023316	-2,775723	2,435309	-1,650145	0,308468	0,124738	0,023316	-2,775723	2,435309	-1,650145	0,308468
10:31:56,55	0,491984	3,499985	-0,135990	0,116986	0,308995	0,001012	0,126672	0,030364	-2,772615	0,258981	8,220807	0,335699	-0,661653	-2,857074	-3,870458	-6,357851	3,340372	12,941631	0,126672	0,030364	-2,772615	2,642544	-1,722910	0,335699	0,126672	0,030364	-2,772615	2,642544	-1,722910	0,335699
10:31:56,60	0,491984	3,499985	-0,135990	0,116986	0,308995	0,001012	0,126617	0,027683	-2,774168	0,386289	8,224639	0,326728	-0,661668	-2,852815	-3,872406	-6,355723	3,362808	12,958678	0,126617	0,027683	-2,774168	2,559414	-1,714828	0,326728	0,126617	0,027683	-2,774168	2,559414	-1,714828	0,326728
10:31:56,65	0,491984	3,499985	-0,135990	0,116986	0,308995	0,001012	0,122936	0,029826	-2,776116	0,295351	8,023832	0,343776	-0,661622	-2,858828	-3,869662	-6,360407	3,376192	12,956602	0,122936	0,029826	-2,776116	2,636696	-1,626647	0,343776	0,122936	0,029826	-2,776116	2,636696	-1,626647	0,343776
10:31:56,70	0,491984	3,499985	-0,135990	0,116986	0,308995	0,001012	0,128121	0,026779	-2,773373	0,463028	8,282710	0,341699	-0,660241	-2,856566	-3,868963	-6,341301	3,336908	12,937530	0,128121	0,026779	-2,773373	2,565208	-1,774802	0,341699	0,128121	0,026779	-2,773373	2,565208	-1,774802	0,341699
10:31:56,75	0,491984	3,499985	-0,135990	0,116986	0,308995	0,001012	0,125472	0,026715	-2,772674	0,441930	8,181121	0,322627	-0,661565	-2,857042	-3,869700	-6,329274	3,356522	12,897808	0,125472	0,026715	-2,772674	2,539023	-1,668399	0,322627	0,125472	0,026715	-2,772674	2,539023	-1,668399	0,322627
10:31:56,80	0,491984	3,499985	-0,135990	0,116986	0,308995	0,001012	0,126546	0,027623	-2,773411	0,417675	8,237578	0,282905	-0,660432	-2,856178	-3,872025	-6,342604	3,360897	12,919204	0,126546	0,027623	-2,773411	2,586105	-1,696252	0,282905	0,126546	0,027623	-2,773411	2,586105	-1,696252	0,282905
10:31:56,85	0,491984	3,499985	-0,135990	0,116986	0,308995	0,001012	0,125231	0,027074	-2,775735	0,443360	8,155492	0,304301	-0,661002	-2,854289	-3,870052	-6,339922	3,399239	12,967837	0,125231	0,027074	-2,775735	2,568673	-1,675149	0,304301	0,125231	0,027074	-2,775735	2,568673	-1,675149	0,304301
10:31:56,90	0,491984	3,499985	-0,135990	0,116986	0,308995	0,001012	0,123880	0,028512	-2,773763	0,403129	8,068384	0,352935	-0,661593	-2,857724	-3,868520	-6,343736	3,356637	12,921362	0,123880	0,028512	-2,773763	2,641326	-1,656191	0,352935	0,123880	0,028512	-2,773763	2,641326	-1,656191	0,352935
10:31:56,95	0,491984	3,499985	-0,135990	0,116986	0,308995	0,001012	0,127150	0,027307	-2,772230	0,426988	8,256423	0,306459	-0,659312	-2,855674	-3,873580	-6,351556	3,323124	12,924146	0,127150	0,027307	-2,772230	2,570593	-1,724849	0,306459	0,127150	0,027307	-2,772230	2,570593	-1,724849	0,306459
10:31:57,00	0,491984	3,499985	-0,135990	0,116986	0,308995	0,001012	0,124234	0,026356	-2,777291	0,443501	8,114800	0,309243	-0,664628	-2,858158	-3,870853	-6,374043	3,340665	12,941373	0,124234	0,026356	-2,777291	2,512461	-1,637604	0,309243	0,124234	0,026356	-2,777291	2,512461	-1,637604	0,309243
10:31:57,05	0,491984	3,499985	-0,135990	0,116986	0,308995	0,001012	0,129044	0,029718	-2,774564	0,272634	8,336631	0,326470	-0,659993	-2,853905	-3,875111	-6,322497	3,344962	12,949849	0,129044	0,029718	-2,774564	2,605496	-1,793291	0,326470	0,129044	0,029718	-2,774564	2,605496	-1,793291	0,326470
10:31:57,10	0,491984	3,499985	-0,135990	0,116986	0,308995	0,001012	0,123042	0,027830	-2,778821	0,400279	8,067062	0,334946	-0,661570	-2,858431	-3,870044	-6,324368	3,343695	12,945800	0,123042	0,027830	-2,778821	2,584972	-1,591769	0,334946	0,123042	0,027830	-2,778821	2,584972	-1,591769	0,334946
10:31:57,15	0,491984	3,499985	-0,135990	0,116986	0,308995	0,001012	0,127751	0,026934	-2,773755	0,444885	8,310910	0,330897	-0,659962	-2,856603	-3,823882	-6,500997	3,392108	12,936162	0,127751	0,026934	-2,773755	2,559171	-1,717527	0,330897	0,127751	0,026934	-2,773755	2,559171	-1,717527	0,330897
10:31:57,20	0,491941	3,499955	-0,136975	0,116977	0,308990	0,000998	0,125364	0,026455	-2,727593	0,423392	8,009618	0,321259	-0,664290	-2,852408	-3,303047	-7,291676	4,101323	12,892215	0,125364	0,026455	-2,727593	2,500097	-1,831444	0,321259	0,125364	0,026455	-2,727593	2,500097	-1,831444	0,321259
10:31:57,25	0,491941	3,499955	-0,136975	0,116977	0,308990	0,000998	0,123894	0,032300	-2,206757	0,338306	6,893855	0,277312	-0,661257	-2,845965	-3,306140	-7,222857	4,090900	12,904226	0,123894	0,032300	-2,206757	2,873850	-2,831861	0,277312	0,123894	0,032300	-2,206757	2,873850	-2,831861	0,277312
10:31:57,30	0,491941	3,499955	-0,136975	0,116977	0,308990	0,000998	0,116798	0,032895	-2,209850	0,332736	6,589669	0,289323	-0,658827	-2,847048	-3,305149	-7,231594	4,076773	12,923708	0,116798	0,032895	-2,209850	2,915008	-2,579005	0,289323	0,116798	0,032895	-2,209850	2,915008	-2,579005	0,289323
10:31:57,35	0,491941	3,499955	-0,136975	0,116977	0,308990	0,000998	0,116521	0,030249	-2,208859	0,453735	6,574743	0,308805	-0,666596	-2,848411	-3,306945	-7,250832	4,098549	12,879737	0,116521	0,030249	-2,208859	2,828281	-2,572158	0,308805	0,116521	0,030249	-2,208859	2,828281	-2,572158	0,308805
10:31:57,40	0,491941	3,499955	-0,136975	0,116977	0,308990	0,000998	0,121587	0,036296	-2,210655	0,148551	6,810616	0,264834	-0,663587	-2,845950	-3,306939	-7,217061	4,104639	12,875622	0,121587	0,036296	-2,210655	2,997754	-2,733949	0,264834	0,121587	0,036296	-2,210655	2,997754	-2,733949	0,264834
10:31:57,45	0,491941	3,499955	-0,136975	0,116977	0,308990	0,000998	0,117950	0,034920	-2,210650	0,242228	6,647700	0,260719	-0,663018	-2,847396	-3,304966	-7,211994	4,050282	12,901583	0,117950	0,034920	-2,210650	2,983468	-2,611371	0,260719	0,117950	0,034920	-2,210650	2,983468	-2,611371	0,260719
[truncated: 73,087 more chars]
