# Supplementary material for: Characterization of interfragmentary motion associated with common osteosynthesis devices for rat fracture healing studies
Source: PLoS One. 2017 Apr 28;12(4):e0176735. doi: 10.1371/journal.pone.0176735 (PMC5409164; doi:10.1371/journal.pone.0176735)
Supplement: S1 Dataset — (ZIP) [file pone.0176735.s001.zip › S1_Dataset/RatNail/Specimen01/Nail_01U.txt]

%Tester: Sukopp Matthias
%Projekt: 
%Zeit: 12.03.2015 10:25:25
%Dateipfad: D:\Messungen\Fixator\Measurements\Fixator_20150312.txt
%Kommentar: Nail_01-U
%VI Version: D:\LVProjekte\Fixator\HauptVI\Fixator_v0.12.vi
%Virtueller Drehpunkt: 	0,0000	0,0000	0,0000
%Sensor zu Hexapod (Mitte): 	0,000000	0,000000	-26,500000
%Sensor zu Hexapod Trans (Mitte): 	-0,500000	-0,866025	0,000000	-0,866025	0,500000	0,000000	0,000000	0,000000	1,000000
%Hexapod zu Labor (Mitte): 	0,404966	3,330921	-0,064985
%Hexapod zu Labor Trans (Mitte): 	0,999937	0,011188	0,001097	-0,011188	0,999937	-0,000221	-0,001099	0,000209	0,999999
%Labor zu CR (Mitte): 	0,000000	0,000000	78,500000
%Labor zu CR Trans (Mitte): 	1,000000	0,000000	0,000000	0,000000	1,000000	0,000000	0,000000	0,000000	1,000000
%Zentrum Sensormasse: 	0,000000	0,000000	2,000000
%Sensormasse: 	200,000000E-3
--------------------------------------------------
Time	X	Y	Z	U	V	W	Exp_ Fx	Exp_ Fy	Exp_ Fz	Exp_ Mx	Exp_ My	Exp_ Mz	Sen_ Fx	Sen_ Fy	Sen_ Fz	Sen_ Mx	Sen_ My	Sen_ Mz	Hex_ Fx	Hex_ Fy	Hex_ Fz	Hex_ Mx	Hex_ My	Hex_ Mz	Lab_ Fx	Lab_ Fy	Lab_ Fz	Lab_ Mx	Lab_ My	Lab_ Mz	Laser
10:25:25,30	0,404966	3,330921	-0,064985	0,011963	0,062970	-0,641011	-0,054501	-0,087701	-0,070631	-0,493695	2,013193	1,488182	-0,466708	-2,905821	-1,101685	-13,596314	1,281687	15,138818	-0,054501	-0,087701	-0,070631	-7,378231	6,291505	1,488182	-0,054501	-0,087701	-0,070631	-7,378231	6,291505	1,488182
10:25:25,35	0,404966	3,330921	-0,064985	0,011963	0,062970	-0,641011	-0,051711	-0,088713	-0,072753	-0,499170	2,171723	1,503047	-0,468014	-2,912865	-1,103629	-13,650795	1,222465	15,132548	-0,051711	-0,088713	-0,072753	-7,463165	6,231072	1,503047	-0,051711	-0,088713	-0,072753	-7,463165	6,231072	1,503047
10:25:25,40	0,404966	3,330921	-0,064985	0,011963	0,062970	-0,641011	-0,051711	-0,088713	-0,072753	-0,499170	2,171723	1,503047	-0,468739	-2,905600	-1,102486	-13,702951	1,254013	15,177957	-0,051711	-0,088713	-0,072753	-7,463165	6,231072	1,503047	-0,051711	-0,088713	-0,072753	-7,463165	6,231072	1,503047
10:25:25,45	0,404966	3,330921	-0,064985	0,011963	0,062970	-0,641011	-0,053676	-0,085832	-0,071431	-0,668186	1,977545	1,527321	-0,465709	-2,907514	-1,102831	-13,608419	1,274738	15,161141	-0,053676	-0,085832	-0,071431	-7,405978	6,191147	1,527321	-0,053676	-0,085832	-0,071431	-7,405978	6,191147	1,527321
10:25:25,50	0,404966	3,330921	-0,064985	0,011963	0,062970	-0,641011	-0,053534	-0,089413	-0,071777	-0,416761	2,056469	1,510505	-0,469923	-2,908286	-1,102485	-13,604390	1,211119	15,190310	-0,053534	-0,089413	-0,071777	-7,435661	6,258870	1,510505	-0,053534	-0,089413	-0,071777	-7,435661	6,258870	1,510505
10:25:25,55	0,404966	3,330921	-0,064985	0,011963	0,062970	-0,641011	-0,050758	-0,086149	-0,071431	-0,639539	2,236089	1,539674	-0,468606	-2,907127	-1,098967	-13,653002	1,254152	15,165413	-0,050758	-0,086149	-0,071431	-7,402261	6,220621	1,539674	-0,050758	-0,086149	-0,071431	-7,402261	6,220621	1,539674
10:25:25,60	0,404966	3,330921	-0,064985	0,011963	0,062970	-0,641011	-0,052421	-0,086711	-0,067912	-0,597381	2,086033	1,514777	-0,466935	-2,911443	-1,099594	-13,614028	1,238629	15,141127	-0,052421	-0,086711	-0,067912	-7,404178	6,201055	1,514777	-0,052421	-0,086711	-0,067912	-7,404178	6,201055	1,514777
10:25:25,65	0,404966	3,330921	-0,064985	0,011963	0,062970	-0,641011	-0,049519	-0,090316	-0,068539	-0,403886	2,278457	1,490491	-0,470994	-2,905725	-1,099656	-13,673018	1,272148	15,134917	-0,049519	-0,090316	-0,068539	-7,493662	6,165664	1,490491	-0,049519	-0,090316	-0,068539	-7,493662	6,165664	1,490491
10:25:25,70	0,404966	3,330921	-0,064985	0,011963	0,062970	-0,641011	-0,052441	-0,083941	-0,068602	-0,735821	2,058657	1,484281	-0,463763	-2,910735	-1,100077	-13,607556	1,281846	15,181346	-0,052441	-0,083941	-0,068602	-7,325208	6,175256	1,484281	-0,052441	-0,083941	-0,068602	-7,325208	6,175256	1,484281
10:25:25,75	0,404966	3,330921	-0,064985	0,011963	0,062970	-0,641011	-0,051718	-0,092708	-0,069023	-0,238799	2,148102	1,530710	-0,472667	-2,907550	-1,099768	-13,632088	1,266088	15,126542	-0,051718	-0,092708	-0,069023	-7,516408	6,207936	1,530710	-0,051718	-0,092708	-0,069023	-7,516408	6,207936	1,530710
10:25:25,80	0,404966	3,330921	-0,064985	0,011963	0,062970	-0,641011	-0,050024	-0,083406	-0,068714	-0,748459	2,222798	1,475907	-0,469670	-2,902522	-1,098215	-13,597844	1,265596	15,126494	-0,050024	-0,083406	-0,068714	-7,295796	6,149692	1,475907	-0,050024	-0,083406	-0,068714	-7,295796	6,149692	1,475907
10:25:25,85	0,404966	3,330921	-0,064985	0,011963	0,062970	-0,641011	-0,055876	-0,083487	-0,067161	-0,727549	1,948382	1,475858	-0,466131	-2,911843	-1,100901	-13,606414	1,237213	15,116846	-0,055876	-0,083487	-0,067161	-7,281248	6,334679	1,475858	-0,055876	-0,083487	-0,067161	-7,281248	6,334679	1,475858
10:25:25,90	0,404966	3,330921	-0,064985	0,011963	0,062970	-0,641011	-0,049574	-0,091212	-0,069847	-0,354706	2,282864	1,466210	-0,475014	-2,907625	-1,100122	-13,621151	1,263743	15,169760	-0,049574	-0,091212	-0,069847	-7,514829	6,174442	1,466210	-0,049574	-0,091212	-0,069847	-7,514829	6,174442	1,466210
10:25:25,95	0,404966	3,330921	-0,064985	0,011963	0,062970	-0,641011	-0,048785	-0,081411	-0,069067	-0,848763	2,297853	1,519124	-0,468405	-2,905472	-1,100480	-13,566478	1,299404	15,176865	-0,048785	-0,081411	-0,069067	-7,239490	6,127511	1,519124	-0,048785	-0,081411	-0,069067	-7,239490	6,127511	1,519124
10:25:26,00	0,404966	3,330921	-0,064985	0,011963	0,062970	-0,641011	-0,053955	-0,086057	-0,069426	-0,548943	2,058562	1,526229	-0,473286	-2,907250	-1,099732	-13,636497	1,259073	15,179575	-0,053955	-0,086057	-0,069426	-7,304394	6,294017	1,526229	-0,053955	-0,086057	-0,069426	-7,304394	6,294017	1,526229
10:25:26,05	0,404966	3,330921	-0,064985	0,011963	0,062970	-0,641011	-0,049974	-0,082719	-0,068678	-0,792415	2,225093	1,528939	-0,463767	-2,907125	-1,097755	-13,590727	1,242776	15,179043	-0,049974	-0,082719	-0,068678	-7,285895	6,148052	1,528939	-0,049974	-0,082719	-0,068678	-7,285895	6,148052	1,528939
10:25:26,10	0,404966	3,330921	-0,064985	0,011963	0,062970	-0,641011	-0,054842	-0,090901	-0,066700	-0,358230	2,019764	1,528408	-0,470870	-2,909241	-1,100896	-13,611556	1,248529	15,150741	-0,054842	-0,090901	-0,066700	-7,493920	6,324831	1,528408	-0,054842	-0,090901	-0,066700	-7,493920	6,324831	1,528408
10:25:26,15	0,404966	3,330921	-0,064985	0,011963	0,062970	-0,641011	-0,049458	-0,085807	-0,069842	-0,628525	2,278802	1,500105	-0,463569	-2,904684	-1,099918	-13,630860	1,260744	15,184167	-0,049458	-0,085807	-0,069842	-7,364375	6,161248	1,500105	-0,049458	-0,085807	-0,069842	-7,364375	6,161248	1,500105
10:25:26,20	0,404966	3,330921	-0,064985	0,011963	0,062970	-0,641011	-0,057055	-0,089851	-0,068863	-0,417293	1,860921	1,533531	-0,466121	-2,909186	-1,102435	-13,611988	1,311694	15,164224	-0,057055	-0,089851	-0,068863	-7,470623	6,339748	1,533531	-0,057055	-0,089851	-0,068863	-7,470623	6,339748	1,533531
10:25:26,25	0,404966	3,330921	-0,064985	0,011963	0,062970	-0,641011	-0,051880	-0,089892	-0,071381	-0,361601	2,120874	1,513588	-0,467194	-2,905822	-1,101407	-13,621860	1,293413	15,136780	-0,051880	-0,089892	-0,071381	-7,418149	6,193487	1,513588	-0,051880	-0,089892	-0,071381	-7,418149	6,193487	1,513588
10:25:26,30	0,404966	3,330921	-0,064985	0,011963	0,062970	-0,641011	-0,054257	-0,087281	-0,070353	-0,518179	1,997875	1,486144	-0,467881	-2,907838	-1,099728	-13,605483	1,293649	15,152138	-0,054257	-0,087281	-0,070353	-7,369706	6,257063	1,486144	-0,054257	-0,087281	-0,070353	-7,369706	6,257063	1,486144
10:25:26,35	0,404966	3,330921	-0,064985	0,011963	0,062970	-0,641011	-0,052167	-0,087694	-0,068674	-0,488290	2,120603	1,501502	-0,473316	-2,905117	-1,100535	-13,649519	1,271888	15,166384	-0,052167	-0,087694	-0,068674	-7,372268	6,215751	1,501502	-0,052167	-0,087694	-0,068674	-7,372268	6,215751	1,501502
10:25:26,40	0,404966	3,330921	-0,064985	0,011963	0,062970	-0,641011	-0,051806	-0,081627	-0,069480	-0,844649	2,112127	1,515748	-0,469077	-2,908256	-1,100902	-13,595694	1,240517	15,136245	-0,051806	-0,081627	-0,069480	-7,252351	6,178924	1,515748	-0,051806	-0,081627	-0,069480	-7,252351	6,178924	1,515748
10:25:26,45	0,404966	3,330921	-0,064985	0,011963	0,062970	-0,641011	-0,051208	-0,086867	-0,069847	-0,572392	2,205537	1,485609	-0,464959	-2,900773	-1,097987	-13,584397	1,250912	15,164370	-0,051208	-0,086867	-0,069847	-7,391482	6,225369	1,485609	-0,051208	-0,086867	-0,069847	-7,391482	6,225369	1,485609
10:25:26,50	0,404966	3,330921	-0,064985	0,011963	0,062970	-0,641011	-0,059747	-0,086692	-0,066932	-0,566841	1,766094	1,513734	-0,474307	-2,906071	-1,099331	-13,562954	1,257749	15,159151	-0,059747	-0,086692	-0,066932	-7,372195	6,456239	1,513734	-0,059747	-0,086692	-0,066932	-7,372195	6,456239	1,513734
10:25:26,55	0,404966	3,330921	-0,064985	0,011963	0,062970	-0,641011	-0,050484	-0,081245	-0,068277	-0,833448	2,262908	1,508515	-0,463837	-2,903719	-1,103252	-13,603573	1,226152	15,134029	-0,050484	-0,081245	-0,068277	-7,211203	6,225929	1,508515	-0,050484	-0,081245	-0,068277	-7,211203	6,225929	1,508515
10:25:26,60	0,404966	3,330921	-0,064985	0,011963	0,062970	-0,641011	-0,057757	-0,089136	-0,072197	-0,470787	1,865355	1,483394	-0,464961	-2,904028	-1,098939	-13,592274	1,255147	15,176795	-0,057757	-0,089136	-0,072197	-7,467990	6,399273	1,483394	-0,057757	-0,089136	-0,072197	-7,467990	6,399273	1,483394
10:25:26,65	0,404966	3,330921	-0,064985	0,011963	0,062970	-0,641011	-0,056927	-0,088318	-0,067884	-0,482590	1,903802	1,526159	-0,472066	-2,908570	-1,098561	-13,625484	1,263603	15,169220	-0,056927	-0,088318	-0,067884	-7,415539	6,372566	1,526159	-0,056927	-0,088318	-0,067884	-7,415539	6,372566	1,526159
10:25:26,70	0,404966	3,330921	-0,064985	0,011963	0,062970	-0,641011	-0,049442	-0,084436	-0,067507	-0,693738	2,260050	1,518584	-0,466718	-2,910419	-1,102442	-13,611712	1,285191	15,148555	-0,049442	-0,084436	-0,067507	-7,321947	6,141216	1,518584	-0,049442	-0,084436	-0,067507	-7,321947	6,141216	1,518584
10:25:26,75	0,404966	3,330921	-0,064985	0,011963	0,062970	-0,641011	-0,050513	-0,089992	-0,071388	-0,379247	2,205447	1,497919	-0,470196	-2,904288	-1,103828	-13,629040	1,274092	15,167698	-0,050513	-0,089992	-0,071388	-7,443597	6,170753	1,497919	-0,050513	-0,089992	-0,071388	-7,443597	6,170753	1,497919
10:25:26,80	0,404966	3,330921	-0,064985	0,011963	0,062970	-0,641011	-0,054084	-0,083914	-0,072773	-0,713559	2,010329	1,517063	-0,467930	-2,914256	-1,102039	-13,617454	1,225845	15,150534	-0,054084	-0,083914	-0,072773	-7,300817	6,255912	1,517063	-0,054084	-0,083914	-0,072773	-7,300817	6,255912	1,517063
10:25:26,85	0,404966	3,330921	-0,064985	0,011963	0,062970	-0,641011	-0,046585	-0,090860	-0,070985	-0,388369	2,434424	1,499899	-0,462759	-2,904885	-1,101864	-13,603614	1,281675	15,161626	-0,046585	-0,090860	-0,070985	-7,520870	6,091351	1,499899	-0,046585	-0,090860	-0,070985	-7,520870	6,091351	1,499899
10:25:26,90	0,404966	3,330921	-0,064985	0,011963	0,062970	-0,641011	-0,059753	-0,090711	-0,069055	-0,362290	1,737728	1,531676	-0,470373	-2,908653	-1,099602	-13,601082	1,221450	15,144306	-0,059753	-0,090711	-0,069055	-7,483127	6,428340	1,531676	-0,059753	-0,090711	-0,069055	-7,483127	6,428340	1,531676
10:25:26,95	0,404966	3,330921	-0,064985	0,011963	0,062970	-0,641011	-0,050215	-0,085943	-0,068548	-0,639659	2,262027	1,493671	-0,468585	-2,902871	-1,100144	-13,639500	1,283067	15,167552	-0,050215	-0,085943	-0,068548	-7,386196	6,203929	1,493671	-0,050215	-0,085943	-0,068548	-7,386196	6,203929	1,493671
10:25:27,00	0,404966	3,330921	-0,064985	0,011963	0,062970	-0,641011	-0,056118	-0,084601	-0,069089	-0,675308	1,891029	1,516916	-0,466452	-2,910826	-1,099917	-13,616008	1,241798	15,145659	-0,056118	-0,084601	-0,069089	-7,316472	6,296260	1,516916	-0,056118	-0,084601	-0,069089	-7,316472	6,296260	1,516916
10:25:27,05	0,404966	3,330921	-0,064985	0,011963	0,062970	-0,641011	-0,050294	-0,090426	-0,068863	-0,396417	2,234818	1,495023	-0,467978	-2,906660	-1,101305	-13,633993	1,261113	15,147661	-0,050294	-0,090426	-0,068863	-7,494820	6,182923	1,495023	-0,050294	-0,090426	-0,068863	-7,494820	6,182923	1,495023
10:25:27,10	0,404966	3,330921	-0,064985	0,011963	0,062970	-0,641011	-0,053139	-0,087020	-0,070251	-0,565747	2,061655	1,497025	-0,467380	-2,911908	-1,099718	-13,635063	1,232885	15,159662	-0,053139	-0,087020	-0,070251	-7,396851	6,233076	1,497025	-0,053139	-0,087020	-0,070251	-7,396851	6,233076	1,497025
10:25:27,15	0,404966	3,330921	-0,064985	0,011963	0,062970	-0,641011	-0,048893	-0,090163	-0,068663	-0,427318	2,295618	1,509026	-0,467540	-2,904808	-1,099316	-13,659511	1,267520	15,147269	-0,048893	-0,090163	-0,068663	-7,505108	6,133754	1,509026	-0,048893	-0,090163	-0,068663	-7,505108	6,133754	1,509026
10:25:27,20	0,404966	3,330921	-0,064985	0,011963	0,062970	-0,641011	-0,054962	-0,086475	-0,068262	-0,601334	1,941552	1,496633	-0,464952	-2,911769	-1,099313	-13,606227	1,245012	15,159948	-0,054962	-0,086475	-0,068262	-7,389600	6,256086	1,496633	-0,054962	-0,086475	-0,068262	-7,389600	6,256086	1,496633
10:25:27,25	0,404966	3,330921	-0,064985	0,011963	0,062970	-0,641011	-0,050228	-0,092196	-0,068258	-0,296667	2,245145	1,509312	-0,469486	-2,904916	-1,098957	-13,645848	1,262891	15,188804	-0,050228	-0,092196	-0,068258	-7,534071	6,188022	1,509312	-0,050228	-0,092196	-0,068258	-7,534071	6,188022	1,509312
10:25:27,30	0,404966	3,330921	-0,064985	0,011963	0,062970	-0,641011	-0,053895	-0,084843	-0,067902	-0,683365	2,011183	1,538168	-0,464836	-2,907236	-1,100452	-13,557783	1,312863	15,192080	-0,053895	-0,084843	-0,067902	-7,343535	6,241957	1,538168	-0,053895	-0,084843	-0,067902	-7,343535	6,241957	1,538168
10:25:27,35	0,404966	3,330921	-0,064985	0,011963	0,062970	-0,641011	-0,054211	-0,090030	-0,069398	-0,326319	2,046018	1,541444	-0,466871	-2,908856	-1,100872	-13,564365	1,211414	15,148993	-0,054211	-0,090030	-0,069398	-7,393687	6,301619	1,541444	-0,054211	-0,090030	-0,069398	-7,393687	6,301619	1,541444
10:25:27,40	0,404966	3,330921	-0,064985	0,011963	0,062970	-0,641011	-0,051791	-0,089077	-0,069817	-0,467010	2,216918	1,498357	-0,472038	-2,903695	-1,098206	-13,614689	1,295728	15,146424	-0,051791	-0,089077	-0,069817	-7,459588	6,282494	1,498357	-0,051791	-0,089077	-0,069817	-7,459588	6,282494	1,498357
10:25:27,45	0,404966	3,330921	-0,064985	0,011963	0,062970	-0,641011	-0,053677	-0,082022	-0,067152	-0,786034	2,033118	1,495788	-0,464365	-2,903145	-1,100099	-13,589895	1,274331	15,186804	-0,053677	-0,082022	-0,067152	-7,224765	6,246729	1,495788	-0,053677	-0,082022	-0,067152	-7,224765	6,246729	1,495788
10:25:27,50	0,404966	3,330921	-0,064985	0,011963	0,062970	-0,641011	-0,057990	-0,088393	-0,069045	-0,460899	1,840994	1,536169	-0,469101	-2,906268	-1,101688	-13,597971	1,233900	15,136826	-0,057990	-0,088393	-0,069045	-7,399717	6,393204	1,536169	-0,057990	-0,088393	-0,069045	-7,399717	6,393204	1,536169
10:25:27,55	0,404966	3,330921	-0,064985	0,011963	0,062970	-0,641011	-0,052917	-0,085853	-0,070634	-0,632034	2,118018	1,486190	-0,464262	-2,902293	-1,102043	-13,546491	1,296877	15,164182	-0,052917	-0,085853	-0,070634	-7,371458	6,271988	1,486190	-0,052917	-0,085853	-0,070634	-7,371458	6,271988	1,486190
10:25:27,60	0,404966	3,330921	-0,064985	0,011963	0,062970	-0,641011	-0,058780	-0,088056	-0,070989	-0,437197	1,826250	1,513546	-0,470358	-2,906179	-1,098170	-13,643022	1,258845	15,193885	-0,058780	-0,088056	-0,070989	-7,349558	6,440446	1,513546	-0,058780	-0,088056	-0,070989	-7,349558	6,440446	1,513546
10:25:27,65	0,404966	3,330921	-0,064985	0,011963	0,062970	-0,641011	-0,052366	-0,084719	-0,067115	-0,691876	2,095178	1,543249	-0,467334	-2,913161	-1,099552	-13,584355	1,273394	15,169850	-0,052366	-0,084719	-0,067115	-7,342354	6,205901	1,543249	-0,052366	-0,084719	-0,067115	-7,342354	6,205901	1,543249
10:25:27,70	0,404966	3,330921	-0,064985	0,011963	0,062970	-0,641011	-0,047831	-0,090829	-0,068497	-0,332238	2,374504	1,519214	-0,472043	-2,911124	-1,096627	-13,637125	1,289717	15,149243	-0,047831	-0,090829	-0,068497	-7,462327	6,129269	1,519214	-0,047831	-0,090829	-0,068497	-7,462327	6,129269	1,519214
10:25:27,75	0,404966	3,330921	-0,064985	0,011963	0,062970	-0,641011	-0,049403	-0,086642	-0,067859	-0,565647	2,326953	1,517642	-0,470174	-2,909706	-1,098914	-13,562598	1,242731	15,168278	-0,049403	-0,086642	-0,067859	-7,367044	6,205090	1,517642	-0,049403	-0,086642	-0,067859	-7,367044	6,205090	1,517642
10:25:27,80	0,404966	3,330921	-0,064985	0,011963	0,062970	-0,641011	-0,049403	-0,086642	-0,067859	-0,565647	2,326953	1,517642	-0,467790	-2,911286	-1,100069	-13,564524	1,280874	15,170400	-0,049403	-0,086642	-0,067859	-7,367044	6,205090	1,517642	-0,049403	-0,086642	-0,067859	-7,367044	6,205090	1,517642
10:25:27,85	0,404966	3,330921	-0,064985	0,011963	0,062970	-0,641011	-0,049227	-0,089497	-0,069015	-0,385106	2,315373	1,519764	-0,474992	-2,907427	-1,100521	-13,620382	1,289644	15,156322	-0,049227	-0,089497	-0,069015	-7,410638	6,179685	1,519764	-0,049227	-0,089497	-0,069015	-7,410638	6,179685	1,519764
10:25:27,90	0,404966	3,330921	-0,064985	0,011963	0,062970	-0,641011	-0,048968	-0,081331	-0,069467	-0,830107	2,276085	1,505686	-0,466580	-2,914597	-1,096179	-13,573862	1,298569	15,158723	-0,048968	-0,081331	-0,069467	-7,214554	6,120060	1,505686	-0,048968	-0,081331	-0,069467	-7,214554	6,120060	1,505686
10:25:27,95	0,404966	3,330921	-0,064985	0,011963	0,062970	-0,641011	-0,046965	-0,092200	-0,065125	-0,233916	2,416078	1,508087	-0,470367	-2,905856	-1,102094	-13,653115	1,284604	15,153641	-0,046965	-0,092200	-0,065125	-7,471601	6,102798	1,508087	-0,046965	-0,092200	-0,065125	-7,471601	6,102798	1,508087
10:25:28,01	0,404966	3,330921	-0,064985	0,011963	0,062970	-0,641011	-0,044931	-0,093866	-0,070995	-0,234231	2,512798	1,470846	-0,466714	-2,912713	-1,099702	-13,610573	1,259468	15,160248	-0,044931	-0,093866	-0,070995	-7,602718	6,039886	1,470846	-0,044931	-0,093866	-0,070995	-7,602718	6,039886	1,470846
10:25:28,06	0,404966	3,330921	-0,064985	0,011963	0,062970	-0,641011	-0,044931	-0,093866	-0,070995	-0,234231	2,512798	1,470846	-0,466757	-2,899692	-1,101292	-13,602574	1,294400	15,183557	-0,044931	-0,093866	-0,070995	-7,602718	6,039886	1,470846	-0,044931	-0,093866	-0,070995	-7,602718	6,039886	1,470846
10:25:28,11	0,404966	3,330921	-0,064985	0,011963	0,062970	-0,641011	-0,059784	-0,084594	-0,070238	-0,647359	1,726665	1,532921	-0,464005	-2,909159	-1,080697	-13,619404	0,880040	15,123080	-0,059784	-0,084594	-0,070238	-7,288026	6,419743	1,532921	-0,059784	-0,084594	-0,070238	-7,288026	6,419743	1,532921
10:25:28,16	0,404966	3,330921	-0,064985	0,011963	0,062970	-0,641011	-0,052961	-0,091711	-0,049643	-0,644553	2,274084	1,472444	-0,320362	-3,025180	-1,276422	-19,343824	-6,186624	15,309983	-0,052961	-0,091711	-0,049643	-7,843879	6,431530	1,472444	-0,052961	-0,091711	-0,049643	-7,843879	6,431530	1,472444
10:25:28,21	0,404966	3,330921	-0,064985	0,011963	0,062970	-0,641011	-0,024306	-0,274121	-0,245368	-0,141380	2,340008	1,659348	-0,532631	-2,922094	-1,349995	-13,769911	5,520622	15,399137	-0,024306	-0,274121	-0,245368	-21,659846	4,248002	1,659348	-0,024306	-0,274121	-0,245368	-21,659846	4,248002	1,659348
10:25:28,26	0,404966	3,330921	-0,064985	0,011963	0,062970	-0,641011	-0,007446	-0,038747	-0,318941	0,544904	2,190218	1,748501	-0,548371	-2,870402	-1,321256	-10,639412	7,224821	15,336336	-0,007446	-0,038747	-0,318941	-2,496717	2,774755	1,748501	-0,007446	-0,038747	-0,318941	-2,496717	2,774755	1,748501
10:25:28,31	0,404922	3,330817	-0,064981	0,061964	0,062990	-0,640935	-0,044343	0,000730	-0,290202	1,533229	2,130599	1,685700	-0,516206	-2,889355	-1,366765	-11,819951	5,675933	15,324448	-0,044343	0,000730	-0,290202	1,590552	5,611499	1,685700	-0,044343	0,000730	-0,290202	1,590552	5,611499	1,685700
10:25:28,36	0,404922	3,330817	-0,064981	0,061964	0,062990	-0,640935	-0,044012	-0,036602	-0,335711	1,542872	1,899882	1,673813	-0,512533	-2,898015	-1,370198	-11,763226	5,650717	15,319651	-0,044012	-0,036602	-0,335711	-1,330403	5,354793	1,673813	-0,044012	-0,036602	-0,335711	-1,330403	5,354793	1,673813
10:25:28,41	0,404922	3,330817	-0,064981	0,061964	0,062990	-0,640935	-0,038348	-0,044113	-0,339143	1,939965	2,256098	1,669016	-0,515692	-2,887568	-1,369486	-11,840342	5,669918	15,345856	-0,038348	-0,044113	-0,339143	-1,522918	5,266454	1,669016	-0,038348	-0,044113	-0,339143	-1,522918	5,266454	1,669016
10:25:28,46	0,404922	3,330817	-0,064981	0,061964	0,062990	-0,640935	-0,045817	-0,036154	-0,338432	1,504143	1,791375	1,695220	-0,520919	-2,895302	-1,371046	-11,806867	5,603164	15,284130	-0,045817	-0,036154	-0,338432	-1,333922	5,387972	1,695220	-0,045817	-0,036154	-0,338432	-1,333922	5,387972	1,695220
10:25:28,51	0,404922	3,330817	-0,064981	0,061964	0,062990	-0,640935	-0,036505	-0,035494	-0,339991	1,428755	2,337919	1,633494	-0,515597	-2,892758	-1,369481	-11,795465	5,611730	15,294323	-0,036505	-0,035494	-0,339991	-1,357508	5,203594	1,633494	-0,036505	-0,035494	-0,339991	-1,357508	5,203594	1,633494
10:25:28,56	0,404922	3,330817	-0,064981	0,061964	0,062990	-0,640935	-0,038390	-0,032458	-0,341895	1,312894	2,271172	1,678604	-0,522605	-2,892152	-1,372949	-11,758794	5,623886	15,329240	-0,038390	-0,032458	-0,341895	-1,235086	5,284819	1,678604	-0,038390	-0,032458	-0,341895	-1,235086	5,284819	1,678604
10:25:28,61	0,404922	3,330817	-0,064981	0,061964	0,062990	-0,640935	-0,038390	-0,032458	-0,341895	1,312894	2,271172	1,678604	-0,511360	-2,894383	-1,371944	-12,163979	5,257391	15,327510	-0,038390	-0,032458	-0,341895	-1,235086	5,284819	1,678604	-0,038390	-0,032458	-0,341895	-1,235086	5,284819	1,678604
10:25:28,66	0,404922	3,330817	-0,064981	0,061964	0,062990	-0,640935	-0,042080	-0,043313	-0,340890	1,357341	1,911639	1,676875	-0,344963	-3,040050	-1,555589	-19,060080	-2,967268	15,534843	-0,042080	-0,043313	-0,340890	-2,042715	5,214950	1,676875	-0,042080	-0,043313	-0,340890	-2,042715	5,214950	1,676875
10:25:28,71	0,404922	3,330817	-0,064981	0,061964	0,062990	-0,640935	0,000872	-0,260250	-0,524535	2,067266	2,285321	1,884207	-0,530538	-2,890279	-1,327616	-11,048431	7,532233	15,596647	0,000872	-0,260250	-0,524535	-18,362362	2,216833	1,884207	0,000872	-0,260250	-0,524535	-18,362362	2,216833	1,884207
10:25:28,76	0,404922	3,330817	-0,064981	0,061964	0,062990	-0,640935	-0,036046	-0,024652	-0,296561	2,914815	2,054116	1,946012	-0,586304	-2,879775	-1,461414	-10,543386	11,321857	15,539081	-0,036046	-0,024652	-0,296561	0,979644	4,883701	1,946012	-0,036046	-0,024652	-0,296561	0,979644	4,883701	1,946012
10:25:28,81	0,404966	3,330929	-0,064987	0,111984	0,062991	-0,640975	-0,017259	0,028895	-0,430360	3,664806	1,573580	1,888445	-0,563189	-2,905967	-1,503034	-11,766308	9,534220	15,529512	-0,017259	0,028895	-0,430360	5,933069	2,928430	1,888445	-0,017259	0,028895	-0,430360	5,933069	2,928430	1,888445
10:25:28,86	0,404966	3,330929	-0,064987	0,111984	0,062991	-0,640975	-0,006134	-0,004219	-0,471979	3,227129	1,986844	1,878876	-0,556679	-2,905566	-1,505383	-11,741840	9,504987	15,482487	-0,006134	-0,004219	-0,471979	2,895951	2,468342	1,878876	-0,006134	-0,004219	-0,471979	2,895951	2,468342	1,878876
10:25:28,91	0,404966	3,330929	-0,064987	0,111984	0,062991	-0,640975	-0,009737	-0,009657	-0,474328	3,496818	1,835306	1,831851	-0,552733	-2,903827	-1,506941	-11,802097	9,473466	15,517900	-0,009737	-0,009657	-0,474328	2,738765	2,599623	1,831851	-0,009737	-0,009657	-0,474328	2,738765	2,599623	1,831851
10:25:28,96	0,404966	3,330929	-0,064987	0,111984	0,062991	-0,640975	-0,013215	-0,012204	-0,475886	3,571861	1,617996	1,867264	-0,558782	-2,905127	-1,511210	-11,864889	9,474005	15,568374	-0,013215	-0,012204	-0,475886	2,613829	2,655381	1,867264	-0,013215	-0,012204	-0,475886	2,613829	2,655381	1,867264
10:25:29,01	0,404966	3,330929	-0,064987	0,111984	0,062991	-0,640975	-0,009065	-0,007616	-0,480156	3,302368	1,779167	1,917738	-0,555281	-2,914059	-1,515484	-11,877052	9,403335	15,519664	-0,009065	-0,007616	-0,480156	2,704477	2,490746	1,917738	-0,009065	-0,007616	-0,480156	2,704477	2,490746	1,917738
10:25:29,06	0,404966	3,330929	-0,064987	0,111984	0,062991	-0,640975	-0,003081	-0,015114	-0,484430	3,624957	2,115143	1,869029	-0,552915	-2,905230	-1,512775	-11,859602	9,424800	15,539623	-0,003081	-0,015114	-0,484430	2,438508	2,356969	1,869029	-0,003081	-0,015114	-0,484430	2,438508	2,356969	1,869029
10:25:29,11	0,404966	3,330929	-0,064987	0,111984	0,062991	-0,640975	-0,011909	-0,012749	-0,481721	3,529282	1,660448	1,888988	-0,558261	-2,918943	-1,514697	-11,916411	9,433096	15,533839	-0,011909	-0,012749	-0,481721	2,528500	2,595300	1,888988	-0,011909	-0,012749	-0,481721	2,528500	2,595300	1,888988
10:25:29,16	0,404966	3,330929	-0,064987	0,111984	0,062991	-0,640975	0,002639	-0,014975	-0,483643	3,623841	2,363616	1,883203	-0,555792	-2,908063	-1,513162	-11,849946	9,464076	15,525565	-0,008018	-0,011673	-0,482108	2,595844	2,480904	1,874929	-0,008018	-0,011673	-0,482108	2,595844	2,480904	1,874929
10:25:29,21	0,404966	3,330929	-0,064987	0,111984	0,062991	-0,640975	-0,008018	-0,011673	-0,482108	3,512195	1,851522	1,874929	-0,554732	-2,907450	-1,511641	-11,903700	9,452320	15,515399	-0,008018	-0,011673	-0,482108	2,595844	2,480904	1,874929	-0,008018	-0,011673	-0,482108	2,595844	2,480904	1,874929
10:25:29,26	0,404966	3,330929	-0,064987	0,111984	0,062991	-0,640975	-0,009078	-0,012285	-0,480586	3,506937	1,755712	1,864763	-0,553641	-2,906963	-1,513990	-11,924025	9,408021	15,506189	-0,009078	-0,012285	-0,480586	2,542579	2,468328	1,864763	-0,009078	-0,012285	-0,480586	2,542579	2,468328	1,864763
10:25:29,31	0,404966	3,330929	-0,064987	0,111984	0,062991	-0,640975	-0,010045	-0,012986	-0,482935	3,494899	1,709960	1,855553	-0,552973	-2,914746	-1,514338	-11,902764	9,392817	15,499811	-0,010045	-0,012986	-0,482935	2,475459	2,498509	1,855553	-0,010045	-0,012986	-0,482935	2,475459	2,498509	1,855553
10:25:29,36	0,404966	3,330929	-0,064987	0,111984	0,062991	-0,640975	-0,003638	-0,017456	-0,483284	3,724781	2,069125	1,849175	-0,559547	-2,907842	-1,512840	-11,939111	9,415056	15,499873	-0,003638	-0,017456	-0,483284	2,354477	2,354745	1,849175	-0,003638	-0,017456	-0,483284	2,354477	2,354745	1,849175
10:25:29,41	0,404966	3,330929	-0,064987	0,111984	0,062991	-0,640975	-0,006331	-0,008311	-0,481785	3,250305	1,886527	1,849237	-0,555346	-2,914386	-1,514715	-11,895249	9,361218	15,517974	-0,006331	-0,008311	-0,481785	2,597918	2,383495	1,849237	-0,006331	-0,008311	-0,481785	2,597918	2,383495	1,849237
10:25:29,46	0,404966	3,330929	-0,064987	0,111984	0,062991	-0,640975	-0,002765	-0,015221	-0,483660	3,584950	2,136862	1,867339	-0,549999	-2,905116	-1,513539	-11,853299	9,375902	15,548668	-0,002765	-0,015221	-0,483660	2,390099	2,353901	1,867339	-0,002765	-0,015221	-0,483660	2,390099	2,353901	1,867339
10:25:29,51	0,404966	3,330929	-0,064987	0,111984	0,062991	-0,640975	-0,013466	-0,015217	-0,482485	3,618440	1,609410	1,898033	-0,556547	-2,912832	-1,512407	-11,922263	9,405399	15,513441	-0,013466	-0,015217	-0,482485	2,423893	2,666460	1,898033	-0,013466	-0,015217	-0,482485	2,423893	2,666460	1,898033
10:25:29,56	0,404966	3,330929	-0,064987	0,111984	0,062991	-0,640975	0,000882	-0,009188	-0,481741	3,292899	2,306998	1,851371	-0,553513	-2,908829	-1,515500	-11,870404	9,424303	15,521359	0,000882	-0,009188	-0,481741	2,571604	2,237754	1,851371	0,000882	-0,009188	-0,481741	2,571604	2,237754	1,851371
10:25:29,61	0,404966	3,330929	-0,064987	0,111984	0,062991	-0,640975	-0,008493	-0,014030	-0,484446	3,590047	1,828951	1,870723	-0,559500	-2,906908	-1,513974	-11,918197	9,444210	15,535344	-0,008493	-0,014030	-0,484446	2,488729	2,495681	1,870723	-0,008493	-0,014030	-0,484446	2,488729	2,495681	1,870723
10:25:29,66	0,404966	3,330929	-0,064987	0,111984	0,062991	-0,640975	-0,007163	-0,007885	-0,482919	3,263868	1,846772	1,884709	-0,555239	-2,912408	-1,515066	-11,864221	9,445474	15,559641	-0,007163	-0,007885	-0,482919	2,644907	2,409091	1,884709	-0,007163	-0,007885	-0,482919	2,644907	2,409091	1,884709
10:25:29,71	0,404966	3,330929	-0,064987	0,111984	0,062991	-0,640975	-0,004530	-0,014325	-0,484012	3,626817	2,029808	1,909005	-0,559980	-2,907774	-1,515128	-11,876923	9,466288	15,521583	-0,004530	-0,014325	-0,484012	2,502336	2,385425	1,909005	-0,004530	-0,014325	-0,484012	2,502336	2,385425	1,909005
10:25:29,76	0,404966	3,330929	-0,064987	0,111984	0,062991	-0,640975	-0,006173	-0,007902	-0,484074	3,304500	1,922956	1,870947	-0,564249	-2,906577	-1,515146	-11,922089	9,416655	15,539289	-0,006173	-0,007902	-0,484074	2,684218	2,407562	1,870947	-0,006173	-0,007902	-0,484074	2,684218	2,407562	1,870947
10:25:29,81	0,404966	3,330929	-0,064987	0,111984	0,062991	-0,640975	-0,005075	-0,003606	-0,484092	3,015569	1,965774	1,888653	-0,554167	-2,915182	-1,513975	-11,927532	9,430547	15,481401	-0,005075	-0,003606	-0,484092	2,732481	2,364157	1,888653	-0,005075	-0,003606	-0,484092	2,732481	2,364157	1,888653
10:25:29,86	0,404966	3,330929	-0,064987	0,111984	0,062991	-0,640975	-0,010790	-0,011802	-0,484098	3,438069	1,635380	1,886403	-0,554294	-2,905726	-1,515152	-11,952666	9,430083	15,537039	-0,010790	-0,011802	-0,484098	2,511645	2,482419	1,886403	-0,010790	-0,011802	-0,484098	2,511645	2,482419	1,886403
10:25:29,91	0,404966	3,330929	-0,064987	0,111984	0,062991	-0,640975	-0,010790	-0,011802	-0,484098	3,438069	1,635380	1,886403	-0,560095	-2,912336	-1,513176	-11,919910	9,395285	15,532402	-0,010790	-0,011802	-0,484098	2,511645	2,482419	1,886403	-0,010790	-0,011802	-0,484098	2,511645	2,482419	1,886403
10:25:29,96	0,404966	3,330929	-0,064987	0,111984	0,062991	-0,640975	-0,002165	-0,010084	-0,482122	3,334980	2,129656	1,881766	-0,552860	-2,906332	-1,513948	-11,847782	9,453977	15,516771	-0,002165	-0,010084	-0,482122	2,543411	2,299618	1,881766	-0,002165	-0,010084	-0,482122	2,543411	2,299618	1,881766
10:25:30,01	0,404966	3,330929	-0,064987	0,111984	0,062991	-0,640975	-0,010983	-0,013347	-0,482894	3,591552	1,704268	1,866135	-0,561822	-2,910669	-1,512021	-11,906581	9,412855	15,522383	-0,010983	-0,013347	-0,482894	2,543832	2,566400	1,866135	-0,010983	-0,013347	-0,482894	2,543832	2,566400	1,866135
10:25:30,06	0,404966	3,330929	-0,064987	0,111984	0,062991	-0,640975	-0,002745	-0,007754	-0,480967	3,235704	2,102235	1,871747	-0,555303	-2,909997	-1,511223	-11,892517	9,429195	15,533193	-0,002745	-0,007754	-0,480967	2,627034	2,317756	1,871747	-0,002745	-0,007754	-0,480967	2,627034	2,317756	1,871747
10:25:30,12	0,404966	3,330929	-0,064987	0,111984	0,062991	-0,640975	-0,006587	-0,013064	-0,480169	3,533007	1,906510	1,882557	-0,557718	-2,909956	-1,512805	-11,920670	9,436464	15,519731	-0,006587	-0,013064	-0,480169	2,507503	2,423554	1,882557	-0,006587	-0,013064	-0,480169	2,507503	2,423554	1,882557
10:25:30,17	0,404966	3,330929	-0,064987	0,111984	0,062991	-0,640975	-0,005415	-0,010953	-0,481750	3,415441	1,939436	1,869095	-0,557633	-2,910466	-1,517036	-11,872304	9,439644	15,546075	-0,005415	-0,010953	-0,481750	2,555669	2,364482	1,869095	-0,005415	-0,010953	-0,481750	2,555669	2,364482	1,869095
10:25:30,22	0,404966	3,330929	-0,064987	0,111984	0,062991	-0,640975	-0,005015	-0,011281	-0,485981	3,459434	2,000491	1,895439	-0,546359	-2,909892	-1,520969	-11,998953	9,149969	15,542525	-0,005015	-0,011281	-0,485981	2,573914	2,394198	1,895439	-0,005015	-0,011281	-0,485981	2,573914	2,394198	1,895439
10:25:30,27	0,404966	3,330929	-0,064987	0,111984	0,062991	-0,640975	-0,011150	-0,020757	-0,489915	3,638020	1,716639	1,891889	-0,382588	-3,018097	-1,472504	-17,442401	0,115141	15,660055	-0,011150	-0,020757	-0,489915	2,008597	2,591927	1,891889	-0,011150	-0,020757	-0,489915	2,008597	2,591927	1,891889
10:25:30,32	0,404966	3,330929	-0,064987	0,111984	0,062991	-0,640975	0,000673	-0,216689	-0,441450	3,280377	2,134681	2,009419	-0,575824	-2,915248	-1,480068	-11,299013	11,660420	15,783623	0,000673	-0,216689	-0,441450	-13,729714	2,081871	2,009419	0,000673	-0,216689	-0,441450	-13,729714	2,081871	2,009419
10:25:30,37	0,404966	3,330929	-0,064987	0,111984	0,062991	-0,640975	0,008221	0,002082	-0,449013	4,974455	2,074888	2,132987	-0,600643	-2,868315	-1,499056	-8,822803	13,557114	15,707182	0,008221	0,002082	-0,449013	5,137924	1,429526	2,132987	0,008221	0,002082	-0,449013	5,137924	1,429526	2,132987
10:25:30,42	0,404994	3,330980	-0,064994	0,161996	0,062990	-0,641015	-0,020014	0,047043	-0,468002	5,517209	1,802767	2,056547	-0,577088	-2,894407	-1,520330	-9,740365	12,155210	15,689696	-0,020014	0,047043	-0,468002	9,210061	3,373874	2,056547	-0,020014	0,047043	-0,468002	9,210061	3,373874	2,056547
10:25:30,47	0,404994	3,330980	-0,064994	0,161996	0,062990	-0,641015	-0,009195	0,013598	-0,489275	5,583483	2,271663	2,039061	-0,574616	-2,889011	-1,519186	-9,710625	12,251347	15,668776	-0,009195	0,013598	-0,489275	6,650905	2,993497	2,039061	-0,009195	0,013598	-0,489275	6,650905	2,993497	2,039061
10:25:30,52	0,404994	3,330980	-0,064994	0,161996	0,062990	-0,641015	-0,015104	0,014155	-0,488132	5,652641	1,942080	2,018141	-0,584769	-2,884858	-1,515343	-9,753193	12,202109	15,678695	-0,015104	0,014155	-0,488132	6,763794	3,127773	2,018141	-0,015104	0,014155	-0,488132	6,763794	3,127773	2,018141
10:25:30,57	0,404994	3,330980	-0,064994	0,161996	0,062990	-0,641015	-0,013625	0,025024	-0,484289	5,023496	2,006766	2,028059	-0,575321	-2,893676	-1,514856	-9,736813	12,134483	15,729686	-0,013625	0,025024	-0,484289	6,987914	3,076321	2,028059	-0,013625	0,025024	-0,484289	6,987914	3,076321	2,028059
10:25:30,62	0,404994	3,330980	-0,064994	0,161996	0,062990	-0,641015	-0,010712	0,012433	-0,483802	5,627875	2,206216	2,079050	-0,574773	-2,882519	-1,514536	-9,736979	12,153879	15,702793	-0,010712	0,012433	-0,483802	6,603865	3,047139	2,079050	-0,010712	0,012433	-0,483802	6,603865	3,047139	2,079050
10:25:30,67	0,404994	3,330980	-0,064994	0,161996	0,062990	-0,641015	-0,020649	0,017536	-0,483482	5,379216	1,679685	2,052157	-0,583082	-2,887360	-1,517669	-9,775868	12,155362	15,683611	-0,020649	0,017536	-0,483482	6,755818	3,300610	2,052157	-0,020649	0,017536	-0,483482	6,755818	3,300610	2,052157
10:25:30,72	0,404994	3,330980	-0,064994	0,161996	0,062990	-0,641015	-0,012301	0,022312	-0,486614	5,112708	2,079345	2,032976	-0,560276	-2,893913	-1,529473	-10,183243	11,531575	15,658589	-0,012301	0,022312	-0,486614	6,864220	3,044975	2,032976	-0,012301	0,022312	-0,486614	6,864220	3,044975	2,032976
10:25:30,77	0,404994	3,330980	-0,064994	0,161996	0,062990	-0,641015	-0,018029	-0,000715	-0,498419	5,566234	1,740572	2,007953	-0,402921	-3,005115	-1,595417	-15,491634	3,193863	15,780334	-0,018029	-0,000715	-0,498419	5,510089	3,155871	2,007953	-0,018029	-0,000715	-0,498419	5,510089	3,155871	2,007953
10:25:30,82	0,404994	3,330980	-0,064994	0,161996	0,062990	-0,641015	-0,000403	-0,192589	-0,564363	5,668831	2,228775	2,129698	-0,596994	-2,911749	-1,565561	-10,477167	14,603221	15,903789	-0,000403	-0,192589	-0,564363	-9,449440	2,260440	2,129698	-0,000403	-0,192589	-0,564363	-9,449440	2,260440	2,129698
10:25:30,87	0,404994	3,330980	-0,064994	0,161996	0,062990	-0,641015	0,015776	0,022166	-0,534507	6,889572	1,708067	2,253153	-0,663322	-2,875701	-1,539555	-8,208676	17,973121	15,850196	0,015776	0,022166	-0,534507	8,629602	0,469668	2,253153	0,015776	0,022166	-0,534507	8,629602	0,469668	2,253153
10:25:30,92	0,404970	3,330977	-0,064986	0,212028	0,062995	-0,640999	0,017721	0,097632	-0,508501	7,018018	2,088854	2,199561	-0,628608	-2,903872	-1,600291	-9,585359	16,459820	15,811042	0,017721	0,097632	-0,508501	14,682105	0,697732	2,199561	0,017721	0,097632	-0,508501	14,682105	0,697732	2,199561
10:25:30,97	0,404970	3,330977	-0,064986	0,212028	0,062995	-0,640999	0,024761	0,053482	-0,569237	7,314896	2,019350	2,160406	-0,627545	-2,905946	-1,603400	-9,652088	16,506534	15,839218	0,024761	0,053482	-0,569237	11,513245	0,075577	2,160406	0,024761	0,053482	-0,569237	11,513245	0,075577	2,160406
10:25:31,02	0,404970	3,330977	-0,064986	0,212028	0,062995	-0,640999	0,026026	0,051525	-0,572346	7,423739	2,003977	2,188582	-0,626898	-2,902661	-1,605730	-9,620411	16,532823	15,841751	0,026026	0,051525	-0,572346	11,468482	-0,039089	2,188582	0,026026	0,051525	-0,572346	11,468482	-0,039089	2,188582
10:25:31,07	0,404970	3,330977	-0,064986	0,212028	0,062995	-0,640999	0,022857	0,052607	-0,574675	7,406108	1,853486	2,191115	-0,624580	-2,899420	-1,601489	-9,639412	16,528648	15,820733	0,022857	0,052607	-0,574675	11,535747	0,059175	2,191115	0,022857	0,052607	-0,574675	11,535747	0,059175	2,191115
10:25:31,12	0,404970	3,330977	-0,064986	0,212028	0,062995	-0,640999	0,018892	0,052221	-0,570435	7,413081	1,632925	2,170097	-0,627000	-2,898234	-1,599561	-9,667840	16,526254	15,829223	0,018892	0,052221	-0,570435	11,512392	0,149885	2,170097	0,018892	0,052221	-0,570435	11,512392	0,149885	2,170097
10:25:31,17	0,404970	3,330977	-0,064986	0,212028	0,062995	-0,640999	0,019075	0,054909	-0,568507	7,256980	1,619020	2,178587	-0,626968	-2,909540	-1,603784	-9,668529	16,510571	15,834471	0,019075	0,054909	-0,568507	11,567356	0,121613	2,178587	0,019075	0,054909	-0,568507	11,567356	0,121613	2,178587
10:25:31,22	0,404970	3,330977	-0,064986	0,212028	0,062995	-0,640999	0,028850	0,049229	-0,572729	7,538425	2,134541	2,183835	-0,628148	-2,901006	-1,602279	-9,652069	16,508881	15,810168	0,028850	0,049229	-0,572729	11,402903	-0,130168	2,183835	0,028850	0,049229	-0,572729	11,402903	-0,130168	2,183835
10:25:31,27	0,404970	3,330977	-0,064986	0,212028	0,062995	-0,640999	0,022050	0,054518	-0,571224	7,270181	1,796030	2,159532	-0,634205	-2,905429	-1,603456	-9,722892	16,467461	15,823118	0,022050	0,054518	-0,571224	11,549819	0,065138	2,159532	0,022050	0,054518	-0,571224	11,549819	0,065138	2,159532
10:25:31,32	0,404970	3,330977	-0,064986	0,212028	0,062995	-0,640999	0,028908	0,057552	-0,572402	7,041123	2,112046	2,172483	-0,625374	-2,902704	-1,601518	-9,727785	16,482863	15,819567	0,028908	0,057552	-0,572402	11,558942	-0,157237	2,172483	0,028908	0,057552	-0,572402	11,558942	-0,157237	2,172483
10:25:31,37	0,404970	3,330977	-0,064986	0,212028	0,062995	-0,640999	0,022133	0,051266	-0,570463	7,378879	1,747820	2,168932	-0,634072	-2,906750	-1,603057	-9,672206	16,480457	15,798372	0,022133	0,051266	-0,570463	11,403261	0,010357	2,168932	0,022133	0,051266	-0,570463	11,403261	0,010357	2,168932
10:25:31,42	0,404970	3,330977	-0,064986	0,212028	0,062995	-0,640999	0,029985	0,056775	-0,572003	7,118094	2,205455	2,147736	-0,625294	-2,906279	-1,604577	-9,704926	16,525185	15,851104	0,029985	0,056775	-0,572003	11,574965	-0,148383	2,147736	0,029985	0,056775	-0,572003	11,574965	-0,148383	2,147736
10:25:31,47	0,404970	3,330977	-0,064986	0,212028	0,062995	-0,640999	0,025189	0,049409	-0,573523	7,523501	1,905332	2,200469	-0,624852	-2,903020	-1,604265	-9,751896	16,467166	15,796802	0,025189	0,049409	-0,573523	11,402142	-0,071975	2,200469	0,025189	0,049409	-0,573523	11,402142	-0,071975	2,200469
10:25:31,52	0,404970	3,330977	-0,064986	0,212028	0,062995	-0,640999	0,022146	0,050656	-0,573210	7,384946	1,735425	2,146166	-0,634841	-2,905885	-1,604604	-9,759549	16,528566	15,869579	0,022146	0,050656	-0,573210	11,361446	-0,003001	2,146166	0,022146	0,050656	-0,573210	11,361446	-0,003001	2,146166
10:25:31,57	0,404970	3,330977	-0,064986	0,212028	0,062995	-0,640999	0,029622	0,057874	-0,573549	7,058957	2,086849	2,218943	-0,630584	-2,911244	-1,604192	-9,698614	16,474610	15,823309	0,029622	0,057874	-0,573549	11,602071	-0,238442	2,218943	0,029622	0,057874	-0,573549	11,602071	-0,238442	2,218943
10:25:31,62	0,404970	3,330977	-0,064986	0,212028	0,062995	-0,640999	0,032134	0,051508	-0,573138	7,373758	2,297226	2,172673	-0,626370	-2,905629	-1,603393	-9,662277	16,540182	15,855181	0,032134	0,051508	-0,573138	11,417099	-0,225263	2,172673	0,032134	0,051508	-0,573138	11,417099	-0,225263	2,172673
10:25:31,67	0,404970	3,330977	-0,064986	0,212028	0,062995	-0,640999	0,025163	0,050666	-0,572338	7,492477	1,933457	2,204546	-0,633089	-2,904429	-1,604223	-9,752711	16,494603	15,859018	0,025163	0,050666	-0,572338	11,469750	-0,041869	2,204546	0,025163	0,050666	-0,572338	11,469750	-0,041869	2,204546
10:25:31,72	0,404970	3,330977	-0,064986	0,212028	0,062995	-0,640999	0,027484	0,057085	-0,573169	7,074005	1,998586	2,208382	-0,628288	-2,909223	-1,604970	-9,712145	16,457453	15,838603	0,027484	0,057085	-0,573169	11,555162	-0,158887	2,208382	0,027484	0,057085	-0,573169	11,555162	-0,158887	2,208382
10:25:31,77	0,404970	3,330977	-0,064986	0,212028	0,062995	-0,640999	0,029235	0,050530	-0,573915	7,402965	2,143359	2,187968	-0,625321	-2,898792	-1,600377	-9,698443	16,482613	15,790083	0,029235	0,050530	-0,573915	11,369570	-0,151589	2,187968	0,029235	0,050530	-0,573915	11,369570	-0,151589	2,187968
10:25:31,82	0,404970	3,330977	-0,064986	0,212028	0,062995	-0,640999	0,018719	0,053176	-0,569323	7,293989	1,595791	2,139447	-0,625330	-2,903922	-1,601903	-9,716420	16,499117	15,810342	0,018719	0,053176	-0,569323	11,468341	0,126382	2,139447	0,018719	0,053176	-0,569323	11,468341	0,126382	2,139447
10:25:31,87	0,404970	3,330977	-0,064986	0,212028	0,062995	-0,640999	0,023166	0,050619	-0,570848	7,432288	1,803214	2,159707	-0,633060	-2,906393	-1,602285	-9,755947	16,510958	15,843574	0,023166	0,050619	-0,570848	11,405871	-0,015284	2,159707	0,023166	0,050619	-0,570848	11,405871	-0,015284	2,159707
10:25:31,92	0,404970	3,330977	-0,064986	0,212028	0,062995	-0,640999	0,029171	0,056078	-0,571230	7,138906	2,075320	2,192938	-0,623545	-2,904819	-1,601482	-9,709344	16,504271	15,839425	0,029171	0,056078	-0,571230	11,541027	-0,214568	2,192938	0,029171	0,056078	-0,571230	11,541027	-0,214568	2,192938
10:25:31,97	0,404970	3,330977	-0,064986	0,212028	0,062995	-0,640999	0,023049	0,048624	-0,570428	7,544014	1,800729	2,188790	-0,626657	-2,903171	-1,604251	-9,775473	16,494626	15,831497	0,023049	0,048624	-0,570428	11,361012	-0,008656	2,188790	0,023049	0,048624	-0,570428	11,361012	-0,008656	2,188790
10:25:32,02	0,404970	3,330977	-0,064986	0,212028	0,062995	-0,640999	0,023179	0,052144	-0,573197	7,319570	1,755013	2,180861	-0,626558	-2,908393	-1,606149	-9,713884	16,420238	15,824033	0,023179	0,052144	-0,573197	11,412867	-0,064534	2,180861	0,023179	0,052144	-0,573197	11,412867	-0,064534	2,180861
10:25:32,07	0,404970	3,330977	-0,064986	0,212028	0,062995	-0,640999	0,027651	0,049447	-0,575094	7,426188	2,078114	2,173397	-0,626481	-2,902280	-1,604218	-9,703637	16,533472	15,836991	0,027651	0,049447	-0,575094	11,307768	-0,092524	2,173397	0,027651	0,049447	-0,575094	11,307768	-0,092524	2,173397
10:25:32,12	0,404970	3,330977	-0,064986	0,212028	0,062995	-0,640999	0,022319	0,052436	-0,573163	7,373929	1,753102	2,186355	-0,630187	-2,903076	-1,600381	-9,797667	16,543014	15,830324	0,022319	0,052436	-0,573163	11,490174	0,001035	2,186355	0,022319	0,052436	-0,573163	11,490174	0,001035	2,186355
10:25:32,17	0,404970	3,330977	-0,064986	0,212028	0,062995	-0,640999	0,024862	0,055248	-0,569327	7,188943	1,799094	2,179688	-0,623545	-2,910913	-1,604954	-9,708804	16,475333	15,839701	0,024862	0,055248	-0,569327	11,525946	-0,152537	2,179688	0,024862	0,055248	-0,569327	11,525946	-0,152537	2,179688
10:25:32,23	0,404970	3,330977	-0,064986	0,212028	0,062995	-0,640999	0,028327	0,045578	-0,573899	7,677645	2,090115	2,189065	-0,626387	-2,905101	-1,603016	-9,665386	16,523931	15,844848	0,028327	0,045578	-0,573899	11,255485	-0,133584	2,189065	0,028327	0,045578	-0,573899	11,255485	-0,133584	2,189065
10:25:32,28	0,404970	3,330977	-0,064986	0,212028	0,062995	-0,640999	0,021283	0,050292	-0,571587	7,470454	1,726692	2,199292	-0,628382	-2,907451	-1,603827	-9,743506	16,428207	15,837540	0,021283	0,050292	-0,571587	11,418378	0,056002	2,199292	0,021283	0,050292	-0,571587	11,418378	0,056002	2,199292
10:25:32,33	0,404970	3,330977	-0,064986	0,212028	0,062995	-0,640999	0,027748	0,051497	-0,572772	7,311656	2,053493	2,186904	-0,617590	-2,903726	-1,606968	-9,850846	16,254565	15,861636	0,027748	0,051497	-0,572772	11,354196	-0,124718	2,186904	0,027748	0,051497	-0,572772	11,354196	-0,124718	2,186904
10:25:32,38	0,404970	3,330977	-0,064986	0,212028	0,062995	-0,640999	0,019126	0,044014	-0,575914	7,496765	1,599021	2,211000	-0,457009	-3,040348	-1,733957	-16,665586	7,616052	15,952905	0,019126	0,044014	-0,575914	10,951827	0,097622	2,211000	0,019126	0,044014	-0,575914	10,951827	0,097622	2,211000
10:25:32,43	0,404970	3,330977	-0,064986	0,212028	0,062995	-0,640999	0,057153	-0,163364	-0,702903	7,391851	1,993954	2,302269	-0,630841	-2,916865	-1,492442	-9,682004	17,854830	16,040730	0,057153	-0,163364	-0,702903	-5,432212	-2,492577	2,302269	0,057153	-0,163364	-0,702903	-5,432212	-2,492577	2,302269
10:25:32,48	0,404970	3,330977	-0,064986	0,212028	0,062995	-0,640999	0,037130	0,048920	-0,461388	8,711935	1,881312	2,390094	-0,692159	-2,904017	-1,689223	-8,655607	21,507928	16,015989	0,037130	0,048920	-0,461388	12,552130	-1,033392	2,390094	0,037130	0,048920	-0,461388	12,552130	-1,033392	2,390094
10:25:32,53	0,405002	3,330932	-0,064990	0,262012	0,062988	-0,641026	0,056662	0,108447	-0,658168	9,293385	1,959333	2,365354	-0,662519	-2,921261	-1,739494	-9,948118	20,076380	15,958430	0,056662	0,108447	-0,658168	17,806479	-2,488664	2,365354	0,056662	0,108447	-0,658168	17,806479	-2,488664	2,365354
10:25:32,58	0,405002	3,330932	-0,064990	0,262012	0,062988	-0,641026	0,056776	0,074156	-0,708440	9,190528	1,561673	2,307794	-0,663197	-2,927931	-1,740235	-9,984018	20,024312	15,990391	0,056776	0,074156	-0,708440	15,011744	-2,895251	2,307794	0,056776	0,074156	-0,708440	15,011744	-2,895251	2,307794
10:25:32,63	0,405002	3,330932	-0,064990	0,262012	0,062988	-0,641026	0,062892	0,071408	-0,709181	9,270342	1,874645	2,339755	-0,658908	-2,928426	-1,741375	-9,924392	20,073878	15,978192	0,062892	0,071408	-0,709181	14,875900	-3,062378	2,339755	0,062892	0,071408	-0,709181	14,875900	-3,062378	2,339755
10:25:32,68	0,405002	3,330932	-0,064990	0,262012	0,062988	-0,641026	0,061175	0,067446	-0,710321	9,549129	1,812239	2,327556	-0,659730	-2,925979	-1,737555	-10,014612	20,011631	15,960486	0,061175	0,067446	-0,710321	14,843632	-2,990035	2,327556	0,061175	0,067446	-0,710321	14,843632	-2,990035	2,327556
10:25:32,73	0,405002	3,330932	-0,064990	0,262012	0,062988	-0,641026	0,059468	0,069382	-0,706501	9,349455	1,676427	2,309850	-0,659584	-2,932672	-1,741763	-9,948928	19,995668	15,970583	0,059468	0,069382	-0,706501	14,795912	-2,991789	2,309850	0,059468	0,069382	-0,706501	14,795912	-2,991789	2,309850
10:25:32,78	0,405002	3,330932	-0,064990	0,262012	0,062988	-0,641026	0,065191	0,065908	-0,710709	9,549082	2,038891	2,319947	-0,665426	-2,933916	-1,739041	-9,925689	19,967071	15,961732	0,065191	0,065908	-0,710709	14,722886	-3,078584	2,319947	0,065191	0,065908	-0,710709	14,722886	-3,078584	2,319947
10:25:32,83	0,405002	3,330932	-0,064990	0,262012	0,062988	-0,641026	0,069189	0,070346	-0,707987	9,305174	2,281214	2,311097	-0,644324	-2,936873	-1,747664	-10,265224	19,270111	16,014339	0,069189	0,070346	-0,707987	14,827340	-3,150109	2,311097	0,069189	0,070346	-0,707987	14,827340	-3,150109	2,311097
10:25:32,88	0,405002	3,330932	-0,064990	0,262012	0,062988	-0,641026	0,061199	0,050593	-0,716609	9,558995	1,920188	2,363703	-0,461779	-3,037005	-1,715331	-15,239398	9,724165	16,110396	0,061199	0,050593	-0,716609	13,530525	-2,883950	2,363703	0,061199	0,050593	-0,716609	13,530525	-2,883950	2,363703
10:25:32,93	0,405002	3,330932	-0,064990	0,262012	0,062988	-0,641026	0,056643	-0,157562	-0,684276	9,628930	2,148492	2,459761	-0,664483	-2,946611	-1,760997	-9,994957	21,524329	16,203237	0,056643	-0,157562	-0,684276	-2,739692	-2,298004	2,459761	0,056643	-0,157562	-0,684276	-2,739692	-2,298004	2,459761
10:25:32,98	0,405002	3,330932	-0,064990	0,262012	0,062988	-0,641026	0,079712	0,063182	-0,729943	10,991707	1,989777	2,552602	-0,693836	-2,875447	-1,765163	-6,336481	23,532344	16,136230	0,079712	0,063182	-0,729943	15,951478	-4,267576	2,552602	0,079712	0,063182	-0,729943	15,951478	-4,267576	2,552602
10:25:33,03	0,405023	3,330941	-0,064989	0,312027	0,062990	-0,641010	0,032759	0,124184	-0,734109	11,387799	1,712553	2,485594	-0,669973	-2,904346	-1,821895	-7,511133	21,887759	16,144515	0,032759	0,124184	-0,734109	21,136277	-0,859002	2,485594	0,032759	0,124184	-0,734109	21,136277	-0,859002	2,485594
10:25:33,08	0,405023	3,330941	-0,064989	0,312027	0,062990	-0,641010	0,045854	0,089069	-0,790840	11,202229	2,198521	2,493879	-0,668886	-2,898780	-1,820760	-7,548268	21,911415	16,155668	0,045854	0,089069	-0,790840	18,194138	-1,401013	2,493879	0,045854	0,089069	-0,790840	18,194138	-1,401013	2,493879
10:25:33,13	0,405023	3,330941	-0,064989	0,312027	0,062990	-0,641010	0,040490	0,090911	-0,789706	11,108378	1,875628	2,505032	-0,666491	-2,908655	-1,820351	-7,536097	21,836478	16,113081	0,040490	0,090911	-0,789706	18,244863	-1,302865	2,505032	0,040490	0,090911	-0,789706	18,244863	-1,302865	2,505032
10:25:33,18	0,405023	3,330941	-0,064989	0,312027	0,062990	-0,641010	0,047845	0,083899	-0,789297	11,414172	2,306103	2,462446	-0,668843	-2,899182	-1,820003	-7,521313	21,869211	16,109920	0,047845	0,083899	-0,789297	18,000242	-1,449768	2,462446	0,047845	0,083899	-0,789297	18,000242	-1,449768	2,462446
10:25:33,23	0,405023	3,330941	-0,064989	0,312027	0,062990	-0,641010	0,040817	0,090672	-0,788949	11,097714	1,937068	2,459284	-0,661709	-2,904352	-1,822661	-7,488526	21,844235	16,130247	0,040817	0,090672	-0,788949	18,215467	-1,267081	2,459284	0,040817	0,090672	-0,788949	18,215467	-1,267081	2,459284
10:25:33,28	0,405023	3,330941	-0,064989	0,312027	0,062990	-0,641010	0,041727	0,081909	-0,791606	11,548131	2,025279	2,479611	-0,664675	-2,901233	-1,823095	-7,502641	21,873433	16,102470	0,041727	0,081909	-0,791606	17,978024	-1,250317	2,479611	0,041727	0,081909	-0,791606	17,978024	-1,250317	2,479611
10:25:33,33	0,405023	3,330941	-0,064989	0,312027	0,062990	-0,641010	0,040394	0,089660	-0,787786	11,111701	1,897498	2,472844	-0,670727	-2,900905	-1,823896	-7,563213	21,844733	16,121044	0,040394	0,089660	-0,787786	18,150030	-1,273438	2,472844	0,040394	0,089660	-0,787786	18,150030	-1,273438	2,472844
10:25:33,38	0,405023	3,330941	-0,064989	0,312027	0,062990	-0,641010	0,040394	0,089660	-0,787786	11,111701	1,897498	2,472844	-0,660640	-2,907384	-1,818789	-7,541604	21,803562	16,122023	0,040394	0,089660	-0,787786	18,150030	-1,273438	2,472844	0,040394	0,089660	-0,787786	18,150030	-1,273438	2,472844
10:25:33,43	0,405023	3,330941	-0,064989	0,312027	0,062990	-0,641010	0,043819	0,079467	-0,787735	11,613352	2,108391	2,471388	-0,669449	-2,900830	-1,821583	-7,534446	21,868611	16,076732	0,043819	0,079467	-0,787735	17,851547	-1,331365	2,471388	0,043819	0,079467	-0,787735	17,851547	-1,331365	2,471388
10:25:33,48	0,405023	3,330941	-0,064989	0,312027	0,062990	-0,641010	0,042547	0,090373	-0,790528	11,106171	2,015955	2,426096	-0,661798	-2,902353	-1,821145	-7,530318	21,847401	16,115601	0,042547	0,090373	-0,790528	18,200460	-1,324000	2,426096	0,042547	0,090373	-0,790528	18,200460	-1,324000	2,426096
10:25:33,53	0,405023	3,330941	-0,064989	0,312027	0,062990	-0,641010	0,040040	0,082985	-0,790091	11,474024	1,899773	2,464965	-0,662512	-2,907916	-1,821949	-7,606706	21,853580	16,096744	0,040040	0,082985	-0,790091	17,988383	-1,243384	2,464965	0,040040	0,082985	-0,790091	17,988383	-1,243384	2,464965
10:25:33,58	0,405023	3,330941	-0,064989	0,312027	0,062990	-0,641010	0,045215	0,080823	-0,790895	11,553632	2,099638	2,446108	-0,668349	-2,904260	-1,820788	-7,543805	21,763018	16,082334	0,045215	0,080823	-0,790895	17,898233	-1,449770	2,446108	0,045215	0,080823	-0,790895	17,898233	-1,449770	2,446108
10:25:33,63	0,405023	3,330941	-0,064989	0,312027	0,062990	-0,641010	0,043564	0,087179	-0,788564	11,195999	2,080613	2,451977	-0,661931	-2,899202	-1,821571	-7,572447	21,814791	16,110848	0,043564	0,087179	-0,788564	18,039539	-1,339182	2,451977	0,043564	0,087179	-0,788564	18,039539	-1,339182	2,451977
10:25:33,68	0,405023	3,330941	-0,064989	0,312027	0,062990	-0,641010	0,037379	0,084676	-0,790516	11,336820	1,741186	2,460212	-0,670816	-2,901195	-1,819265	-7,609466	21,825407	16,103489	0,037379	0,084676	-0,790516	17,983871	-1,193029	2,460212	0,037379	0,084676	-0,790516	17,983871	-1,193029	2,460212
10:25:33,73	0,405023	3,330941	-0,064989	0,312027	0,062990	-0,641010	0,043547	0,091374	-0,788211	10,979192	2,024561	2,452853	-0,663574	-2,900762	-1,823490	-7,523021	21,835697	16,106817	0,043547	0,091374	-0,788211	18,152061	-1,393852	2,452853	0,043547	0,091374	-0,788211	18,152061	-1,393852	2,452853
10:25:33,78	0,405023	3,330941	-0,064989	0,312027	0,062990	-0,641010	0,039551	0,085319	-0,792436	11,346167	1,886519	2,456181	-0,668399	-2,902477	-1,821968	-7,575752	21,811567	16,094881	0,039551	0,085319	-0,792436	18,043747	-1,218257	2,456181	0,039551	0,085319	-0,792436	18,043747	-1,218257	2,456181
10:25:33,83	0,405023	3,330941	-0,064989	0,312027	0,062990	-0,641010	0,043449	0,088640	-0,790913	11,126226	2,055595	2,444245	-0,664754	-2,904882	-1,819975	-7,541655	21,841335	16,118770	0,043449	0,088640	-0,790913	18,084485	-1,355145	2,444245	0,043449	0,088640	-0,790913	18,084485	-1,355145	2,444245
10:25:33,88	0,405023	3,330941	-0,064989	0,312027	0,062990	-0,641010	0,043709	0,084281	-0,788921	11,395743	2,083744	2,468135	-0,670674	-2,905657	-1,817274	-7,544413	21,783517	16,099630	0,043709	0,084281	-0,788921	18,011788	-1,347383	2,468135	0,043709	0,084281	-0,788921	18,011788	-1,347383	2,468135
10:25:33,93	0,405023	3,330941	-0,064989	0,312027	0,062990	-0,641010	0,047340	0,089020	-0,786220	11,097843	2,299072	2,448994	-0,660716	-2,895994	-1,820020	-7,546350	21,802861	16,105095	0,047340	0,089020	-0,786220	18,085931	-1,417082	2,448994	0,047340	0,089020	-0,786220	18,085931	-1,417082	2,448994
10:25:33,98	0,405023	3,330941	-0,064989	0,312027	0,062990	-0,641010	0,033993	0,085228	-0,788966	11,310841	1,593711	2,454459	-0,668420	-2,901906	-1,820416	-7,584375	21,805101	16,098745	0,033993	0,085228	-0,788966	18,001213	-1,074751	2,454459	0,033993	0,085228	-0,788966	18,001213	-1,074751	2,454459
10:25:34,03	0,405023	3,330941	-0,064989	0,312027	0,062990	-0,641010	0,042965	0,088944	-0,789362	11,100506	2,026182	2,448109	-0,662392	-2,904689	-1,821148	-7,540938	21,850162	16,105661	0,042965	0,088944	-0,789362	18,082629	-1,346550	2,448109	0,042965	0,088944	-0,789362	18,082629	-1,346550	2,448109
10:25:34,08	0,405023	3,330941	-0,064989	0,312027	0,062990	-0,641010	0,042361	0,082331	-0,790094	11,505116	2,009871	2,455025	-0,667332	-2,902503	-1,820400	-7,621254	21,799931	16,137809	0,042361	0,082331	-0,790094	17,968132	-1,315462	2,455025	0,042361	0,082331	-0,790094	17,968132	-1,315462	2,455025
10:25:34,13	0,405023	3,330941	-0,064989	0,312027	0,062990	-0,641010	0,042938	0,087703	-0,789345	11,142151	1,995437	2,487173	-0,662507	-2,907704	-1,821936	-7,582724	21,795186	16,099497	0,042938	0,087703	-0,789345	18,026810	-1,375193	2,487173	0,042938	0,087703	-0,789345	18,026810	-1,375193	2,487173
10:25:34,18	0,405023	3,330941	-0,064989	0,312027	0,062990	-0,641010	0,045030	0,080924	-0,790882	11,509810	2,139954	2,448861	-0,670828	-2,901795	-1,814200	-7,605967	21,770458	16,113055	0,045030	0,080924	-0,790882	17,862325	-1,394886	2,448861	0,045030	0,080924	-0,790882	17,862325	-1,394886	2,448861
10:25:34,24	0,405023	3,330941	-0,064989	0,312027	0,062990	-0,641010	0,040622	0,089695	-0,788212	11,053185	1,875972	2,458066	-0,661983	-2,908016	-1,822708	-7,606893	21,786097	16,119348	0,040622	0,089695	-0,788212	18,094207	-1,312886	2,458066	0,040622	0,089695	-0,788212	18,094207	-1,312886	2,458066
10:25:34,29	0,405023	3,330941	-0,064989	0,312027	0,062990	-0,641010	0,045038	0,080314	-0,791653	11,521550	2,123976	2,468712	-0,660131	-2,903548	-1,821931	-7,563956	21,803861	16,115141	0,045038	0,080314	-0,791653	17,826217	-1,411482	2,468712	0,045038	0,080314	-0,791653	17,826217	-1,411482	2,468712
10:25:34,34	0,405023	3,330941	-0,064989	0,312027	0,062990	-0,641010	0,040242	0,080945	-0,790876	11,525607	1,902915	2,464505	-0,659790	-2,910179	-1,837590	-7,813752	21,425616	16,080279	0,040242	0,080945	-0,790876	17,879782	-1,256099	2,464505	0,040242	0,080945	-0,790876	17,879782	-1,256099	2,464505
10:25:34,39	0,405023	3,330941	-0,064989	0,312027	0,062990	-0,641010	0,045814	0,077334	-0,806535	11,260897	2,165451	2,429644	-0,483975	-3,040852	-1,905115	-14,705713	12,632225	16,212236	0,045814	0,077334	-0,806535	17,331631	-1,430963	2,429644	0,045814	0,077334	-0,806535	17,331631	-1,430963	2,429644
10:25:34,44	0,405023	3,330941	-0,064989	0,312027	0,062990	-0,641010	0,071073	-0,140264	-0,874061	11,514703	1,907006	2,561600	-0,680010	-2,926249	-1,809382	-7,747386	23,911702	16,291235	0,071073	-0,140264	-0,874061	0,504013	-3,672243	2,561600	0,071073	-0,140264	-0,874061	0,504013	-3,672243	2,561600
10:25:34,49	0,405023	3,330941	-0,064989	0,312027	0,062990	-0,641010	0,069841	0,086809	-0,778327	12,954382	2,229271	2,640599	-0,738774	-2,904264	-1,942830	-6,646158	27,325076	16,230996	0,069841	0,086809	-0,778327	19,768919	-3,253239	2,640599	0,069841	0,086809	-0,778327	19,768919	-3,253239	2,640599
10:25:34,54	0,405069	3,331017	-0,064999	0,362004	0,062997	-0,641009	0,080184	0,148693	-0,911776	13,243124	2,014115	2,580361	-0,707711	-2,935514	-2,005105	-8,088209	25,844083	16,241849	0,080184	0,148693	-0,911776	24,915511	-4,280327	2,580361	0,080184	0,148693	-0,911776	24,915511	-4,280327	2,580361
10:25:34,59	0,405069	3,331017	-0,064999	0,362004	0,062997	-0,641009	0,091716	0,106167	-0,974051	13,450870	2,105432	2,591213	-0,710214	-2,929333	-2,002819	-8,127549	25,796008	16,244652	0,091716	0,106167	-0,974051	21,784971	-5,094286	2,591213	0,091716	0,106167	-0,974051	21,784971	-5,094286	2,591213
10:25:34,64	0,405069	3,331017	-0,064999	0,362004	0,062997	-0,641009	0,088297	0,106029	-0,968998	13,474726	1,946523	2,588790	-0,702951	-2,931655	-2,002355	-8,047885	25,816347	16,269339	0,088297	0,106029	-0,968998	21,798008	-4,984781	2,588790	0,088297	0,106029	-0,968998	21,798008	-4,984781	2,588790
10:25:34,69	0,405069	3,331017	-0,064999	0,362004	0,062997	-0,641009	0,088297	0,106029	-0,968998	13,474726	1,946523	2,588790	-0,711989	-2,932193	-2,003206	-8,146365	25,820308	16,245128	0,088297	0,106029	-0,968998	21,798008	-4,984781	2,588790	0,088297	0,106029	-0,968998	21,798008	-4,984781	2,588790
10:25:34,74	0,405069	3,331017	-0,064999	0,362004	0,062997	-0,641009	0,090978	0,111532	-0,972152	13,122194	2,028595	2,594492	-0,706570	-2,934477	-1,999665	-8,076906	25,738335	16,235386	0,090978	0,111532	-0,972152	21,877491	-5,113215	2,594492	0,090978	0,111532	-0,972152	21,877491	-5,113215	2,594492
10:25:34,79	0,405069	3,331017	-0,064999	0,362004	0,062997	-0,641009	0,090247	0,105698	-0,968611	13,389349	2,091713	2,584750	-0,703055	-2,924404	-1,994662	-8,076229	25,754458	16,220418	0,090247	0,105698	-0,968611	21,686604	-4,992697	2,584750	0,090247	0,105698	-0,968611	21,686604	-4,992697	2,584750
10:25:34,84	0,405069	3,331017	-0,064999	0,362004	0,062997	-0,641009	0,079766	0,107689	-0,963608	13,300070	1,539200	2,569782	-0,699135	-2,937804	-2,007942	-8,374976	25,526308	16,232641	0,079766	0,107689	-0,963608	21,753693	-4,722413	2,569782	0,079766	0,107689	-0,963608	21,753693	-4,722413	2,569782
10:25:34,89	0,405069	3,331017	-0,064999	0,362004	0,062997	-0,641009	0,089411	0,097595	-0,976888	13,478034	1,896095	2,582005	-0,505926	-3,070453	-2,068872	-15,367063	15,811370	16,359033	0,089411	0,097595	-0,976888	21,139227	-5,122654	2,582005	0,089411	0,097595	-0,976888	21,139227	-5,122654	2,582005
10:25:34,94	0,405069	3,331017	-0,064999	0,362004	0,062997	-0,641009	0,107683	-0,136053	-1,037818	13,718321	1,648412	2,708397	-0,727596	-2,934167	-1,924638	-7,442812	27,745933	16,423207	0,107683	-0,136053	-1,037818	3,038126	-6,804729	2,708397	0,107683	-0,136053	-1,037818	3,038126	-6,804729	2,708397
10:25:34,99	0,405069	3,331017	-0,064999	0,362004	0,062997	-0,641009	0,100492	0,124061	-0,893584	14,490107	2,169790	2,772571	-0,747941	-2,912648	-2,037575	-5,860055	29,852897	16,382938	0,100492	0,124061	-0,893584	24,228923	-5,718845	2,772571	0,100492	0,124061	-0,893584	24,228923	-5,718845	2,772571
10:25:35,04	0,404935	3,331000	-0,064996	0,412030	0,062991	-0,641009	0,092028	0,152440	-1,006520	15,630481	2,046899	2,732302	-0,713248	-2,929702	-2,069568	-7,188769	28,102984	16,348938	0,092028	0,152440	-1,006520	27,597019	-5,177330	2,732302	0,092028	0,152440	-1,006520	27,597019	-5,177330	2,732302
10:25:35,09	0,404935	3,331000	-0,064996	0,412030	0,062991	-0,641009	0,089451	0,113868	-1,038513	15,456398	1,637130	2,698302	-0,720849	-2,935454	-2,067226	-7,168918	28,059838	16,329225	0,089451	0,113868	-1,038513	24,395036	-5,384772	2,698302	0,089451	0,113868	-1,038513	24,395036	-5,384772	2,698302
10:25:35,14	0,404935	3,331000	-0,064996	0,412030	0,062991	-0,641009	0,098233	0,117575	-1,036172	15,236218	2,132556	2,678589	-0,713220	-2,931733	-2,062561	-7,203545	28,132501	16,360011	0,098233	0,117575	-1,036172	24,465819	-5,578729	2,678589	0,098233	0,117575	-1,036172	24,465819	-5,578729	2,678589
10:25:35,19	0,404935	3,331000	-0,064996	0,412030	0,062991	-0,641009	0,091195	0,112828	-1,031506	15,528628	1,700285	2,709375	-0,724511	-2,932700	-2,066091	-7,230078	28,085352	16,349136	0,091195	0,112828	-1,031506	24,385663	-5,458553	2,709375	0,091195	0,112828	-1,031506	24,385663	-5,458553	2,709375
10:25:35,24	0,404935	3,331000	-0,064996	0,412030	0,062991	-0,641009	0,097679	0,122123	-1,035036	14,991202	2,038031	2,698500	-0,713907	-2,942133	-2,066812	-7,256671	28,099971	16,365285	0,097679	0,122123	-1,035036	24,577876	-5,629774	2,698500	0,097679	0,122123	-1,035036	24,577876	-5,629774	2,698500
10:25:35,29	0,404935	3,331000	-0,064996	0,412030	0,062991	-0,641009	0,100546	0,108224	-1,035758	15,713340	2,156752	2,714650	-0,719290	-2,934618	-2,063010	-7,266805	28,039023	16,312857	0,100546	0,108224	-1,035758	24,208902	-5,736077	2,714650	0,100546	0,108224	-1,035758	24,208902	-5,736077	2,714650
10:25:35,34	0,404935	3,331000	-0,064996	0,412030	0,062991	-0,641009	0,098986	0,112623	-1,034995	15,408711	2,119272	2,721078	-0,716342	-2,943627	-2,064503	-7,274011	28,013358	16,341261	0,098986	0,112623	-1,034995	24,249638	-5,651134	2,721078	0,098986	0,112623	-1,034995	24,249638	-5,651134	2,721078
10:25:35,39	0,404935	3,331000	-0,064996	0,412030	0,062991	-0,641009	0,098986	0,112623	-1,034995	15,408711	2,119272	2,721078	-0,714066	-2,934031	-2,064552	-7,292793	28,031442	16,339035	0,098986	0,112623	-1,034995	24,249638	-5,651134	2,721078	0,098986	0,112623	-1,034995	24,249638	-5,651134	2,721078
10:25:35,44	0,404935	3,331000	-0,064996	0,412030	0,062991	-0,641009	0,093609	0,112412	-1,033498	15,418143	1,799010	2,688399	-0,723384	-2,934014	-2,062244	-7,246651	28,015305	16,296270	0,093609	0,112412	-1,033498	24,242481	-5,549264	2,688399	0,093609	0,112412	-1,033498	24,242481	-5,549264	2,688399
10:25:35,49	0,404935	3,331000	-0,064996	0,412030	0,062991	-0,641009	0,098253	0,120490	-1,031189	15,007158	2,088549	2,645634	-0,710405	-2,934031	-2,062966	-7,236134	28,028581	16,338029	0,098253	0,120490	-1,031189	24,465657	-5,624313	2,645634	0,098253	0,120490	-1,031189	24,465657	-5,624313	2,645634
10:25:35,54	0,404935	3,331000	-0,064996	0,412030	0,062991	-0,641009	0,091778	0,109242	-1,031912	15,608839	1,754339	2,687393	-0,719945	-2,934853	-2,059914	-7,284317	27,980135	16,304273	0,091778	0,109242	-1,031912	24,184326	-5,450266	2,687393	0,091778	0,109242	-1,031912	24,184326	-5,450266	2,687393
10:25:35,59	0,404935	3,331000	-0,064996	0,412030	0,062991	-0,641009	0,097260	0,117092	-1,028860	15,134602	2,021894	2,653638	-0,713264	-2,930298	-2,064128	-7,190870	28,051267	16,343902	0,097260	0,117092	-1,028860	24,326299	-5,613042	2,653638	0,097260	0,117092	-1,028860	24,326299	-5,613042	2,653638
10:25:35,64	0,404935	3,331000	-0,064996	0,412030	0,062991	-0,641009	0,089975	0,113584	-1,033073	15,425309	1,688420	2,693266	-0,712888	-2,934301	-2,064132	-7,276886	27,990548	16,366540	0,089975	0,113584	-1,033073	24,341681	-5,374620	2,693266	0,089975	0,113584	-1,033073	24,341681	-5,374620	2,693266
10:25:35,69	0,404935	3,331000	-0,064996	0,412030	0,062991	-0,641009	0,103004	0,108928	-1,033854	15,595703	2,309869	2,666842	-0,715746	-2,943910	-2,064908	-7,275289	28,017170	16,317478	0,103004	0,108928	-1,033854	24,146547	-5,775950	2,666842	0,103004	0,108928	-1,033854	24,146547	-5,775950	2,666842
10:25:35,74	0,404935	3,331000	-0,064996	0,412030	0,062991	-0,641009	0,103004	0,108928	-1,033854	15,595703	2,309869	2,666842	-0,715781	-2,931496	-2,061053	-7,258105	28,000380	16,335634	0,103004	0,108928	-1,033854	24,146547	-5,775950	2,666842	0,103004	0,108928	-1,033854	24,146547	-5,775950	2,666842
10:25:35,79	0,404935	3,331000	-0,064996	0,412030	0,062991	-0,641009	0,092271	0,115165	-1,029999	15,265416	1,775015	2,684998	-0,712281	-2,938377	-2,066487	-7,261031	27,929585	16,302371	0,092271	0,115165	-1,029999	24,305888	-5,468241	2,684998	0,092271	0,115165	-1,029999	24,305888	-5,468241	2,684998
10:25:35,84	0,404935	3,331000	-0,064996	0,412030	0,062991	-0,641009	0,096480	0,108693	-1,035432	15,539196	2,026779	2,651735	-0,711048	-2,930273	-2,059505	-7,241052	27,972693	16,315249	0,096480	0,108693	-1,035432	24,071601	-5,546932	2,651735	0,096480	0,108693	-1,035432	24,071601	-5,546932	2,651735
10:25:35,89	0,404935	3,331000	-0,064996	0,412030	0,062991	-0,641009	0,088845	0,111677	-1,028450	15,431331	1,625512	2,664613	-0,711647	-2,929277	-2,060263	-7,236601	27,968817	16,344655	0,088845	0,111677	-1,028450	24,198008	-5,348859	2,664613	0,088845	0,111677	-1,028450	24,198008	-5,348859	2,664613
10:25:35,94	0,404935	3,331000	-0,064996	0,412030	0,062991	-0,641009	0,088282	0,112694	-1,029209	15,377334	1,602027	2,694019	-0,714616	-2,937774	-2,061017	-7,263886	27,956557	16,348073	0,088282	0,112694	-1,029209	24,223820	-5,328146	2,694019	0,088282	0,112694	-1,029209	24,223820	-5,328146	2,694019
10:25:35,99	0,404935	3,331000	-0,064996	0,412030	0,062991	-0,641009	0,097126	0,111017	-1,029963	15,440299	2,044382	2,697438	-0,716494	-2,935789	-2,064179	-7,317401	27,986976	16,327266	0,097126	0,111017	-1,029963	24,155107	-5,579995	2,697438	0,097126	0,111017	-1,029963	24,155107	-5,579995	2,697438
10:25:36,04	0,404935	3,331000	-0,064996	0,412030	0,062991	-0,641009	0,096345	0,113636	-1,033125	15,303695	1,942221	2,676630	-0,717632	-2,939347	-2,063755	-7,299488	27,966547	16,344825	0,096345	0,113636	-1,033125	24,224098	-5,620856	2,676630	0,096345	0,113636	-1,033125	24,224098	-5,620856	2,676630
10:25:36,09	0,404935	3,331000	-0,064996	0,412030	0,062991	-0,641009	0,090732	0,113206	-1,032670	15,415035	1,727651	2,716440	-0,711631	-2,929730	-2,063358	-7,227610	27,981747	16,356486	0,090732	0,113206	-1,032670	24,301742	-5,394834	2,716440	0,090732	0,113206	-1,032670	24,301742	-5,394834	2,716440
10:25:36,14	0,404935	3,331000	-0,064996	0,412030	0,062991	-0,641009	0,090732	0,113206	-1,032670	15,415035	1,727651	2,716440	-0,716437	-2,941743	-2,061043	-7,292956	27,925742	16,312581	0,090732	0,113206	-1,032670	24,301742	-5,394834	2,716440	0,090732	0,113206	-1,032670	24,301742	-5,394834	2,716440
10:25:36,19	0,404935	3,331000	-0,064996	0,412030	0,062991	-0,641009	0,101473	0,110610	-1,029988	15,420246	2,260670	2,661945	-0,719481	-2,934912	-2,063419	-7,335925	27,987190	16,326614	0,101473	0,110610	-1,029988	24,103098	-5,704964	2,661945	0,101473	0,110610	-1,029988	24,103098	-5,704964	2,661945
10:25:36,25	0,404935	3,331000	-0,064996	0,412030	0,062991	-0,641009	0,097079	0,116661	-1,032364	15,137317	1,964226	2,675979	-0,713462	-2,942702	-2,062192	-7,274747	27,912549	16,313042	0,097079	0,116661	-1,032364	24,295185	-5,656448	2,675979	0,097079	0,116661	-1,032364	24,295185	-5,656448	2,675979
10:25:36,30	0,404935	3,331000	-0,064996	0,412030	0,062991	-0,641009	0,100335	0,117431	-1,030402	15,084537	2,174368	2,672722	-0,721776	-2,937347	-2,061456	-7,306958	27,955768	16,323358	0,100335	0,117431	-1,030402	24,302868	-5,701952	2,672722	0,100335	0,117431	-1,030402	24,302868	-5,701952	2,672722
10:25:36,35	0,404935	3,331000	-0,064996	0,412030	0,062991	-0,641009	0,100335	0,117431	-1,030402	15,084537	2,174368	2,672722	-0,708996	-2,936165	-2,060694	-7,358138	27,865186	16,318057	0,100335	0,117431	-1,030402	24,302868	-5,701952	2,672722	0,100335	0,117431	-1,030402	24,302868	-5,701952	2,672722
10:25:36,40	0,404935	3,331000	-0,064996	0,412030	0,062991	-0,641009	0,092922	0,106954	-1,029639	15,525312	1,789834	2,667422	-0,509614	-3,054932	-1,988521	-13,027514	17,267459	16,431304	0,092922	0,106954	-1,029639	23,921187	-5,504526	2,667422	0,092922	0,106954	-1,029639	23,921187	-5,504526	2,667422
10:25:36,45	0,404935	3,331000	-0,064996	0,412030	0,062991	-0,641009	0,096086	-0,125099	-0,957467	15,579478	2,343405	2,780669	-0,705205	-2,962545	-1,957899	-7,588174	28,956127	16,536662	0,096086	-0,125099	-0,957467	5,759200	-5,199330	2,780669	0,096086	-0,125099	-0,957467	5,759200	-5,199330	2,780669
10:25:36,50	0,404935	3,331000	-0,064996	0,412030	0,062991	-0,641009	0,064455	0,169046	-0,975993	17,033553	2,006746	2,802733	-0,748535	-2,880466	-2,007047	-3,519807	31,118959	16,453369	0,064455	0,169046	-0,975993	30,303633	-3,052944	2,802733	0,064455	0,169046	-0,975993	30,303633	-3,052944	2,802733
10:25:36,55	0,405105	3,330988	-0,064987	0,462009	0,062996	-0,641024	0,064455	0,169046	-0,975993	17,033553	2,006746	2,802733	-0,713640	-2,919804	-2,100031	-5,010880	29,489354	16,439352	0,064455	0,169046	-0,975993	30,303633	-3,052944	2,802733	0,064455	0,169046	-0,975993	30,303633	-3,052944	2,802733
10:25:36,60	0,405105	3,330988	-0,064987	0,462009	0,062996	-0,641024	0,081075	0,119156	-1,068976	17,470977	2,394500	2,788716	-0,711718	-2,919703	-2,096484	-4,965483	29,559391	16,473234	0,081075	0,119156	-1,068976	26,824754	-3,969886	2,788716	0,081075	0,119156	-1,068976	26,824754	-3,969886	2,788716
10:25:36,65	0,405105	3,330988	-0,064987	0,462009	0,062996	-0,641024	0,075504	0,127864	-1,063218	17,034519	2,072163	2,767554	-0,718396	-2,910626	-2,094272	-5,031009	29,519830	16,418190	0,075504	0,127864	-1,063218	27,071829	-3,854938	2,767554	0,075504	0,127864	-1,063218	27,071829	-3,854938	2,767554
10:25:36,70	0,405105	3,330988	-0,064987	0,462009	0,062996	-0,641024	0,075504	0,127864	-1,063218	17,034519	2,072163	2,767554	-0,711910	-2,916508	-2,097342	-5,012427	29,445599	16,412892	0,075504	0,127864	-1,063218	27,071829	-3,854938	2,767554	0,075504	0,127864	-1,063218	27,071829	-3,854938	2,767554
10:25:36,75	0,405105	3,330988	-0,064987	0,462009	0,062996	-0,641024	0,077356	0,119306	-1,066288	17,424545	2,221631	2,762257	-0,709546	-2,916261	-2,097356	-5,046040	29,551784	16,412248	0,077356	0,119306	-1,066288	26,790044	-3,850786	2,762257	0,077356	0,119306	-1,066288	26,790044	-3,850786	2,762257
10:25:36,80	0,405105	3,330988	-0,064987	0,462009	0,062996	-0,641024	0,075960	0,117383	-1,066302	17,599682	2,066838	2,761612	-0,707366	-2,913939	-2,096984	-5,097538	29,486015	16,430546	0,075960	0,117383	-1,066302	26,814244	-3,895994	2,761612	0,075960	0,117383	-1,066302	26,814244	-3,895994	2,761612
10:25:36,85	0,405105	3,330988	-0,064987	0,462009	0,062996	-0,641024	0,072859	0,116656	-1,065930	17,554790	1,893873	2,779910	-0,708703	-2,917500	-2,084215	-5,163050	29,345839	16,374594	0,072859	0,116656	-1,065930	26,712266	-3,825532	2,779910	0,072859	0,116656	-1,065930	26,712266	-3,825532	2,779910
10:25:36,90	0,405105	3,330988	-0,064987	0,462009	0,062996	-0,641024	0,076611	0,116033	-1,053161	17,433028	2,102333	2,723958	-0,519973	-3,058772	-2,202658	-12,316839	19,895817	16,581626	0,076611	0,116033	-1,053161	26,541608	-3,911609	2,723958	0,076611	0,116033	-1,053161	26,541608	-3,911609	2,723958
10:25:36,95	0,405105	3,330988	-0,064987	0,462009	0,062996	-0,641024	0,104591	-0,118048	-1,171604	17,844383	2,086951	2,930990	-0,704781	-2,919816	-1,921351	-4,722700	30,124219	16,596633	0,104591	-0,118048	-1,171604	8,577616	-6,123432	2,930990	0,104591	-0,118048	-1,171604	8,577616	-6,123432	2,930990
10:25:37,00	0,405105	3,330988	-0,064987	0,462009	0,062996	-0,641024	0,076656	0,111479	-0,890296	18,564118	2,096854	2,945997	-0,765288	-2,902934	-2,248947	-3,222708	34,246807	16,546119	0,076656	0,111479	-0,890296	27,315193	-3,920646	2,945997	0,076656	0,111479	-0,890296	27,315193	-3,920646	2,945997
10:25:37,05	0,405064	3,331011	-0,064991	0,512010	0,063004	-0,641053	0,092289	0,172320	-1,217892	19,720654	2,147497	2,895483	-0,732412	-2,929092	-2,357703	-5,028219	32,569519	16,506249	0,092289	0,172320	-1,217892	33,247736	-5,097179	2,895483	0,092289	0,172320	-1,217892	33,247736	-5,097179	2,895483
10:25:37,10	0,405064	3,331011	-0,064991	0,512010	0,063004	-0,641053	0,098505	0,130769	-1,326649	19,525933	1,745757	2,855613	-0,742416	-2,934710	-2,352229	-5,041922	32,563071	16,543896	0,098505	0,130769	-1,326649	29,791328	-5,986879	2,855613	0,098505	0,130769	-1,326649	29,791328	-5,986879	2,855613
10:25:37,15	0,405064	3,331011	-0,064991	0,512010	0,063004	-0,641053	0,108372	0,136625	-1,321174	19,209014	2,250184	2,893260	-0,732990	-2,938012	-2,351466	-5,045571	32,527410	16,490170	0,108372	0,136625	-1,321174	29,934061	-6,256989	2,893260	0,108372	0,136625	-1,321174	29,934061	-6,256989	2,893260
10:25:37,20	0,405064	3,331011	-0,064991	0,512010	0,063004	-0,641053	0,106518	0,126810	-1,320411	19,686696	2,168491	2,839534	-0,733675	-2,928779	-2,350707	-5,071742	32,555582	16,535737	0,106518	0,126810	-1,320411	29,641252	-6,193210	2,839534	0,106518	0,126810	-1,320411	29,641252	-6,193210	2,839534
10:25:37,25	0,405064	3,331011	-0,064991	0,512010	0,063004	-0,641053	0,098865	0,132019	-1,319653	19,427111	1,733765	2,885101	-0,734953	-2,931898	-2,346462	-5,125081	32,518980	16,512465	0,098865	0,132019	-1,319653	29,790618	-6,027147	2,885101	0,098865	0,132019	-1,319653	29,790618	-6,027147	2,885101
10:25:37,30	0,405064	3,331011	-0,064991	0,512010	0,063004	-0,641053	0,102205	0,131567	-1,315407	19,392236	1,879546	2,861829	-0,742604	-2,931140	-2,346075	-5,121412	32,527366	16,525787	0,102205	0,131567	-1,315407	29,720277	-6,143546	2,861829	0,102205	0,131567	-1,315407	29,720277	-6,143546	2,861829
10:25:37,35	0,405064	3,331011	-0,064991	0,512010	0,063004	-0,641053	0,105374	0,138571	-1,315021	19,037121	2,043326	2,875151	-0,741871	-2,934394	-2,342151	-5,067977	32,518498	16,522209	0,105374	0,138571	-1,315021	29,914981	-6,228544	2,875151	0,105374	0,138571	-1,315021	29,914981	-6,228544	2,875151
10:25:37,40	0,405064	3,331011	-0,064991	0,512010	0,063004	-0,641053	0,107826	0,136311	-1,311097	19,173728	2,221517	2,871574	-0,732538	-2,940792	-2,343314	-5,120054	32,496011	16,504015	0,107826	0,136311	-1,311097	29,874105	-6,242799	2,871574	0,107826	0,136311	-1,311097	29,874105	-6,242799	2,871574
10:25:37,45	0,405064	3,331011	-0,064991	0,512010	0,063004	-0,641053	0,108700	0,125029	-1,312259	19,714877	2,233117	2,853379	-0,733639	-2,926092	-2,343330	-5,047449	32,510198	16,525104	0,108700	0,125029	-1,312259	29,529620	-6,299821	2,853379	0,108700	0,125029	-1,312259	29,529620	-6,299821	2,853379
10:25:37,50	0,405064	3,331011	-0,064991	0,512010	0,063004	-0,641053	0,096520	0,133332	-1,312276	19,331693	1,655547	2,874469	-0,739604	-2,933952	-2,344125	-5,117326	32,550017	16,510849	0,096520	0,133332	-1,312276	29,798247	-5,921271	2,874469	0,096520	0,133332	-1,312276	29,798247	-5,921271	2,874469
10:25:37,55	0,405064	3,331011	-0,064991	0,512010	0,063004	-0,641053	0,106310	0,134568	-1,313070	19,266946	2,084183	2,860213	-0,737768	-2,938681	-2,341366	-5,087540	32,506747	16,511939	0,106310	0,134568	-1,313070	29,830556	-6,261120	2,860213	0,106310	0,134568	-1,313070	29,830556	-6,261120	2,860213
10:25:37,60	0,405064	3,331011	-0,064991	0,512010	0,063004	-0,641053	0,109487	0,130614	-1,310311	19,450014	2,296833	2,861303	-0,736001	-2,938173	-2,340971	-5,091058	32,521524	16,522279	0,109487	0,130614	-1,310311	29,703176	-6,297887	2,861303	0,109487	0,130614	-1,310311	29,703176	-6,297887	2,861303
10:25:37,65	0,405064	3,331011	-0,064991	0,512010	0,063004	-0,641053	0,108163	0,129338	-1,309916	19,527403	2,217557	2,871643	-0,734185	-2,929053	-2,340999	-5,049556	32,532504	16,509353	0,108163	0,129338	-1,309916	29,680401	-6,273241	2,871643	0,108163	0,129338	-1,309916	29,680401	-6,273241	2,871643
10:25:37,70	0,405064	3,331011	-0,064991	0,512010	0,063004	-0,641053	0,099358	0,132324	-1,309944	19,402342	1,790122	2,858717	-0,734939	-2,930448	-2,340670	-5,117769	32,480056	16,464231	0,099358	0,132324	-1,309944	29,789815	-6,009442	2,858717	0,099358	0,132324	-1,309944	29,789815	-6,009442	2,858717
10:25:37,75	0,405064	3,331011	-0,064991	0,512010	0,063004	-0,641053	0,100942	0,132280	-1,309616	19,325141	1,839669	2,813595	-0,738980	-2,934665	-2,343715	-5,086283	32,502013	16,513591	0,100942	0,132280	-1,309616	29,709100	-6,084283	2,813595	0,100942	0,132280	-1,309616	29,709100	-6,084283	2,813595
10:25:37,80	0,405064	3,331011	-0,064991	0,512010	0,063004	-0,641053	0,106614	0,133671	-1,312661	19,287537	2,150920	2,862955	-0,733040	-2,937458	-2,343313	-5,088134	32,547102	16,505731	0,106614	0,133671	-1,312661	29,780737	-6,218312	2,862955	0,106614	0,133671	-1,312661	29,780737	-6,218312	2,862955
10:25:37,85	0,405064	3,331011	-0,064991	0,512010	0,063004	-0,641053	0,106064	0,127130	-1,312259	19,665814	2,098127	2,855095	-0,734807	-2,931402	-2,342159	-5,065950	32,525533	16,514393	0,106064	0,127130	-1,312259	29,645511	-6,227861	2,855095	0,106064	0,127130	-1,312259	29,645511	-6,227861	2,855095
10:25:37,90	0,405064	3,331011	-0,064991	0,512010	0,063004	-0,641053	0,101703	0,131689	-1,311105	19,421151	1,901354	2,863757	-0,740250	-2,931498	-2,339504	-5,133823	32,503951	16,477913	0,101703	0,131689	-1,311105	29,758741	-6,082300	2,863757	0,101703	0,131689	-1,311105	29,758741	-6,082300	2,863757
10:25:37,95	0,405064	3,331011	-0,064991	0,512010	0,063004	-0,641053	0,104507	0,136354	-1,308450	19,125924	1,999173	2,827277	-0,731895	-2,934533	-2,342159	-5,080093	32,493023	16,499001	0,104507	0,136354	-1,308450	29,829747	-6,204593	2,827277	0,104507	0,136354	-1,308450	29,829747	-6,204593	2,827277
10:25:38,00	0,405064	3,331011	-0,064991	0,512010	0,063004	-0,641053	0,102958	0,127601	-1,311105	19,598479	1,970618	2,848365	-0,739115	-2,929146	-2,338708	-5,128589	32,456446	16,510314	0,102958	0,127601	-1,311105	29,615194	-6,111548	2,848365	0,102958	0,127601	-1,311105	29,615194	-6,111548	2,848365
10:25:38,05	0,405064	3,331011	-0,064991	0,512010	0,063004	-0,641053	0,101903	0,136547	-1,307654	19,077387	1,892063	2,859679	-0,734817	-2,937586	-2,340975	-5,082635	32,506458	16,512314	0,101903	0,136547	-1,307654	29,796327	-6,107309	2,859679	0,101903	0,136547	-1,307654	29,796327	-6,107309	2,859679
10:25:38,10	0,405064	3,331011	-0,064991	0,512010	0,063004	-0,641053	0,107063	0,128605	-1,309921	19,556645	2,175189	2,861678	-0,738434	-2,930761	-2,339888	-5,096241	32,463501	16,462352	0,107063	0,128605	-1,309921	29,652159	-6,229266	2,861678	0,107063	0,128605	-1,309921	29,652159	-6,229266	2,861678
10:25:38,15	0,405064	3,331011	-0,064991	0,512010	0,063004	-0,641053	0,102961	0,135150	-1,308833	19,172295	1,971572	2,811717	-0,735983	-2,937111	-2,339418	-5,074616	32,495543	16,515649	0,102961	0,135150	-1,308833	29,781599	-6,110863	2,811717	0,102961	0,135150	-1,308833	29,781599	-6,110863	2,811717
10:25:38,20	0,405064	3,331011	-0,064991	0,512010	0,063004	-0,641053	0,107234	0,129853	-1,308363	19,486309	2,196499	2,865013	-0,733182	-2,926144	-2,339509	-5,109463	32,471931	16,473811	0,107234	0,129853	-1,308363	29,679787	-6,221403	2,865013	0,107234	0,129853	-1,308363	29,679787	-6,221403	2,865013
10:25:38,25	0,405064	3,331011	-0,064991	0,512010	0,063004	-0,641053	0,096336	0,132910	-1,308455	19,289470	1,611420	2,823175	-0,741356	-2,934664	-2,336774	-5,102410	32,464031	16,454609	0,096336	0,132910	-1,308455	29,722927	-5,950973	2,823175	0,096336	0,132910	-1,308455	29,722927	-5,950973	2,823175
10:25:38,30	0,405064	3,331011	-0,064991	0,512010	0,063004	-0,641053	0,107802	0,135729	-1,305720	19,139598	2,217699	2,803973	-0,737345	-2,935027	-2,337934	-5,138130	32,426117	16,474487	0,107802	0,135729	-1,305720	29,794299	-6,244759	2,803973	0,107802	0,135729	-1,305720	29,794299	-6,244759	2,803973
10:25:38,35	0,405064	3,331011	-0,064991	0,512010	0,063004	-0,641053	0,106111	0,132074	-1,306880	19,278953	2,117776	2,823852	-0,733122	-2,939726	-2,339459	-5,108839	32,443489	16,461168	0,106111	0,132074	-1,306880	29,646753	-6,211917	2,823852	0,106111	0,132074	-1,306880	29,646753	-6,211917	2,823852
10:25:38,40	0,405064	3,331011	-0,064991	0,512010	0,063004	-0,641053	0,108068	0,126067	-1,308405	19,620998	2,236256	2,810532	-0,736158	-2,930681	-2,338737	-5,135583	32,462707	16,462436	0,108068	0,126067	-1,308405	29,517262	-6,247114	2,810532	0,108068	0,126067	-1,308405	29,517262	-6,247114	2,810532
10:25:38,45	0,405064	3,331011	-0,064991	0,512010	0,063004	-0,641053	0,101754	0,133219	-1,307683	19,252354	1,875136	2,811800	-0,744916	-2,931848	-2,342965	-5,089944	32,466663	16,506586	0,101754	0,133219	-1,307683	29,710067	-6,112552	2,811800	0,101754	0,133219	-1,307683	29,710067	-6,112552	2,811800
10:25:38,50	0,405064	3,331011	-0,064991	0,512010	0,063004	-0,641053	0,107143	0,140221	-1,311911	18,914520	2,192929	2,855950	-0,733158	-2,934744	-2,336740	-5,102835	32,407640	16,483262	0,107143	0,140221	-1,311911	29,921852	-6,217824	2,855950	0,107143	0,140221	-1,311911	29,921852	-6,217824	2,855950
10:25:38,55	0,405064	3,331011	-0,064991	0,512010	0,063004	-0,641053	0,103772	0,128590	-1,305686	19,461759	2,035985	2,832626	-0,733041	-2,928845	-2,338688	-5,053783	32,478582	16,482266	0,103772	0,128590	-1,305686	29,556077	-6,110145	2,832626	0,103772	0,128590	-1,305686	29,556077	-6,110145	2,832626
10:25:38,60	0,405064	3,331011	-0,064991	0,512010	0,063004	-0,641053	0,098605	0,131438	-1,307634	19,399638	1,774312	2,831630	-0,737356	-2,931480	-2,338719	-5,139175	32,448617	16,485911	0,098605	0,131438	-1,307634	29,717506	-5,966211	2,831630	0,098605	0,131438	-1,307634	29,717506	-5,966211	2,831630
10:25:38,65	0,405064	3,331011	-0,064991	0,512010	0,063004	-0,641053	0,103045	0,133857	-1,307665	19,205183	1,946208	2,835275	-0,738408	-2,934569	-2,340622	-5,067965	32,398848	16,479258	0,103045	0,133857	-1,307665	29,712974	-6,142832	2,835275	0,103045	0,133857	-1,307665	29,712974	-6,142832	2,835275
10:25:38,70	0,405064	3,331011	-0,064991	0,512010	0,063004	-0,641053	0,106246	0,133224	-1,309568	19,230627	2,199217	2,828622	-0,733630	-2,938125	-2,340972	-5,056294	32,433060	16,495280	0,106246	0,133224	-1,309568	29,688691	-6,141107	2,828622	0,106246	0,133224	-1,309568	29,688691	-6,141107	2,828622
10:25:38,75	0,405064	3,331011	-0,064991	0,512010	0,063004	-0,641053	0,106936	0,127308	-1,309917	19,573707	2,228111	2,844644	-0,736513	-2,928611	-2,337500	-5,041608	32,533412	16,511680	0,106936	0,127308	-1,309917	29,567389	-6,166396	2,844644	0,106936	0,127308	-1,309917	29,567389	-6,166396	2,844644
10:25:38,80	0,405064	3,331011	-0,064991	0,512010	0,063004	-0,641053	0,100138	0,134561	-1,306446	19,290780	1,837127	2,861044	-0,734944	-2,930085	-2,335244	-5,127042	32,467191	16,450975	0,100138	0,134561	-1,306446	29,853854	-6,023691	2,861044	0,100138	0,134561	-1,306446	29,853854	-6,023691	2,861044
10:25:38,85	0,405064	3,331011	-0,064991	0,512010	0,063004	-0,641053	0,100630	0,132466	-1,304190	19,299657	1,821858	2,800339	-0,741931	-2,932022	-2,335610	-5,078710	32,427625	16,452784	0,100630	0,132466	-1,304190	29,698270	-6,077620	2,800339	0,100630	0,132466	-1,304190	29,698270	-6,077620	2,800339
10:25:38,90	0,405064	3,331011	-0,064991	0,512010	0,063004	-0,641053	0,105801	0,137548	-1,304556	19,025295	2,152386	2,802148	-0,734229	-2,936198	-2,336738	-5,087209	32,490814	16,470828	0,105801	0,137548	-1,304556	29,822842	-6,153009	2,802148	0,105801	0,137548	-1,304556	29,822842	-6,153009	2,802148
10:25:38,95	0,405064	3,331011	-0,064991	0,512010	0,063004	-0,641053	0,105567	0,128790	-1,305684	19,531193	2,101244	2,820192	-0,730830	-2,927575	-2,338695	-5,104663	32,448546	16,506627	0,105567	0,128790	-1,305684	29,641226	-6,185753	2,820192	0,105567	0,128790	-1,305684	29,641226	-6,185753	2,820192
10:25:39,00	0,405064	3,331011	-0,064991	0,512010	0,063004	-0,641053	0,096399	0,130158	-1,307641	19,414732	1,630551	2,855992	-0,738984	-2,938925	-2,339443	-5,105353	32,489375	16,495614	0,096399	0,130158	-1,307641	29,632141	-5,936796	2,855992	0,096399	0,130158	-1,307641	29,632141	-5,936796	2,855992
10:25:39,05	0,405064	3,331011	-0,064991	0,512010	0,063004	-0,641053	0,110306	0,131545	-1,308389	19,377643	2,332672	2,844978	-0,739654	-2,930391	-2,335224	-5,116907	32,449466	16,478502	0,110306	0,131545	-1,308389	29,703901	-6,326327	2,844978	0,110306	0,131545	-1,308389	29,703901	-6,326327	2,844978
10:25:39,10	0,405064	3,331011	-0,064991	0,512010	0,063004	-0,641053	0,103251	0,136392	-1,304170	19,085240	1,975749	2,827866	-0,734885	-2,936348	-2,337088	-5,087642	32,422190	16,522009	0,103251	0,136392	-1,304170	29,792016	-6,129416	2,827866	0,103251	0,136392	-1,304170	29,792016	-6,129416	2,827866
10:25:39,15	0,405064	3,331011	-0,064991	0,512010	0,063004	-0,641053	0,106024	0,129283	-1,306034	19,445912	2,158975	2,871373	-0,734843	-2,937463	-2,338664	-5,081507	32,448092	16,484815	0,106024	0,129283	-1,306034	29,594642	-6,163941	2,871373	0,106024	0,129283	-1,306034	29,594642	-6,163941	2,871373
10:25:39,20	0,405064	3,331011	-0,064991	0,512010	0,063004	-0,641053	0,106969	0,128689	-1,307609	19,502301	2,200451	2,834179	-0,737152	-2,935226	-2,337494	-5,071504	32,497503	16,500051	0,106969	0,128689	-1,307609	29,604400	-6,196609	2,834179	0,106969	0,128689	-1,307609	29,604400	-6,196609	2,834179
10:25:39,25	0,405064	3,331011	-0,064991	0,512010	0,063004	-0,641053	0,106187	0,131808	-1,306440	19,387932	2,143735	2,849415	-0,734982	-2,928763	-2,337527	-5,121241	32,447706	16,519702	0,106187	0,131808	-1,306440	29,734832	-6,191924	2,849415	0,106187	0,131808	-1,306440	29,734832	-6,191924	2,849415
10:25:39,30	0,405064	3,331011	-0,064991	0,512010	0,063004	-0,641053	0,099504	0,133160	-1,306473	19,249642	1,778060	2,869066	-0,733741	-2,936223	-2,337907	-5,109741	32,429790	16,479587	0,099504	0,133160	-1,306473	29,702663	-6,033008	2,869066	0,099504	0,133160	-1,306473	29,702663	-6,033008	2,869066
10:25:39,35	0,405064	3,331011	-0,064991	0,512010	0,063004	-0,641053	0,105344	0,128355	-1,306853	19,489700	2,100678	2,828951	-0,733146	-2,930577	-2,333262	-5,106556	32,446419	16,483046	0,105344	0,128355	-1,306853	29,565582	-6,168861	2,828951	0,105344	0,128355	-1,306853	29,565582	-6,168861	2,828951
10:25:39,40	0,405064	3,331011	-0,064991	0,512010	0,063004	-0,641053	0,100158	0,130663	-1,302208	19,385695	1,825430	2,832411	-0,733061	-2,937116	-2,336298	-5,074336	32,449999	16,522483	0,100158	0,130663	-1,302208	29,642729	-6,036978	2,832411	0,100158	0,130663	-1,302208	29,642729	-6,036978	2,832411
10:25:39,45	0,405064	3,331011	-0,064991	0,512010	0,063004	-0,641053	0,105778	0,127319	-1,305244	19,578784	2,143782	2,871848	-0,734274	-2,930638	-2,336756	-5,072829	32,432116	16,469628	0,105778	0,127319	-1,305244	29,573329	-6,159794	2,871848	0,105778	0,127319	-1,305244	29,573329	-6,159794	2,871848
10:25:39,50	0,405064	3,331011	-0,064991	0,512010	0,063004	-0,641053	0,100774	0,131609	-1,305702	19,340979	1,893828	2,818993	-0,736565	-2,932738	-2,335976	-5,053925	32,439545	16,453955	0,100774	0,131609	-1,305702	29,672275	-6,016946	2,818993	0,100774	0,131609	-1,305702	29,672275	-6,016946	2,818993
10:25:39,55	0,405064	3,331011	-0,064991	0,512010	0,063004	-0,641053	0,103738	0,132543	-1,304922	19,308276	2,060604	2,803319	-0,730817	-2,927780	-2,339500	-5,094001	32,422514	16,462539	0,103738	0,132543	-1,304922	29,712923	-6,082831	2,803319	0,103738	0,132543	-1,304922	29,712923	-6,082831	2,803319
10:25:39,60	0,405064	3,331011	-0,064991	0,512010	0,063004	-0,641053	0,096571	0,130045	-1,308446	19,403415	1,661705	2,811903	-0,743774	-2,935662	-2,335999	-5,123674	32,432536	16,462471	0,096571	0,130045	-1,308446	29,611923	-5,919083	2,811903	0,096571	0,130045	-1,308446	29,611923	-5,919083	2,811903
10:25:39,65	0,405064	3,331011	-0,064991	0,512010	0,063004	-0,641053	0,109876	0,137325	-1,304945	19,018708	2,322858	2,811835	-0,740246	-2,935929	-2,337927	-5,102077	32,371235	16,462029	0,109876	0,137325	-1,304945	29,798681	-6,302377	2,811835	0,109876	0,137325	-1,304945	29,798681	-6,302377	2,811835
10:25:39,70	0,405064	3,331011	-0,064991	0,512010	0,063004	-0,641053	0,108342	0,134136	-1,306872	19,142236	2,292476	2,811393	-0,735391	-2,933931	-2,336745	-5,059518	32,447292	16,459599	0,108342	0,134136	-1,306872	29,671888	-6,212386	2,811393	0,108342	0,134136	-1,306872	29,671888	-6,212386	2,811393
10:25:39,75	0,405064	3,331011	-0,064991	0,512010	0,063004	-0,641053	0,104184	0,130930	-1,305691	19,396091	2,075097	2,808963	-0,743137	-2,929145	-2,334439	-5,094148	32,462029	16,487466	0,104184	0,130930	-1,305691	29,674078	-6,103377	2,808963	0,104184	0,130930	-1,305691	29,674078	-6,103377	2,808963
10:25:39,80	0,405064	3,331011	-0,064991	0,512010	0,063004	-0,641053	0,103913	0,140031	-1,303385	18,918265	2,023604	2,836830	-0,733622	-2,930706	-2,335167	-5,056424	32,471730	16,503780	0,103913	0,140031	-1,303385	29,910713	-6,133531	2,836830	0,103913	0,140031	-1,303385	29,910713	-6,133531	2,836830
10:25:39,85	0,405064	3,331011	-0,064991	0,512010	0,063004	-0,641053	0,100507	0,131010	-1,304113	19,414626	1,874347	2,853145	-0,740841	-2,929602	-2,336017	-5,124723	32,467645	16,469869	0,100507	0,131010	-1,304113	29,698917	-6,015472	2,853145	0,100507	0,131010	-1,304113	29,698917	-6,015472	2,853145
10:25:39,90	0,405064	3,331011	-0,064991	0,512010	0,063004	-0,641053	0,103160	0,137814	-1,304962	19,023113	1,955199	2,819233	-0,733184	-2,940619	-2,338282	-5,129756	32,414429	16,483818	0,103160	0,137814	-1,304962	29,841545	-6,142884	2,819233	0,103160	0,137814	-1,304962	29,841545	-6,142884	2,819233
10:25:39,95	0,405064	3,331011	-0,064991	0,512010	0,063004	-0,641053	0,108873	0,125675	-1,307227	19,605774	2,274524	2,833182	-0,730175	-2,927301	-2,336756	-5,080618	32,452383	16,486097	0,108873	0,125675	-1,307227	29,471239	-6,272028	2,833182	0,108873	0,125675	-1,307227	29,471239	-6,272028	2,833182
10:25:40,00	0,405064	3,331011	-0,064991	0,512010	0,063004	-0,641053	0,095835	0,129727	-1,305702	19,452484	1,620119	2,835461	-0,736124	-2,941242	-2,337124	-5,126623	32,398495	16,472280	0,095835	0,129727	-1,305702	29,636069	-5,902940	2,835461	0,095835	0,129727	-1,305702	29,636069	-5,902940	2,835461
10:25:40,05	0,405064	3,331011	-0,064991	0,512010	0,063004	-0,641053	0,110883	0,127909	-1,306070	19,477366	2,389688	2,821645	-0,734953	-2,929700	-2,337930	-5,102552	32,415251	16,484665	0,110883	0,127909	-1,306070	29,518212	-6,314595	2,821645	0,110883	0,127909	-1,306070	29,518212	-6,314595	2,821645
10:25:40,10	0,405064	3,331011	-0,064991	0,512010	0,063004	-0,641053	0,100302	0,132666	-1,306875	19,256531	1,851953	2,834029	-0,735547	-2,937669	-2,338282	-5,110339	32,376187	16,492114	0,100302	0,132666	-1,306875	29,670828	-6,021734	2,834029	0,100302	0,132666	-1,306875	29,670828	-6,021734	2,834029
10:25:40,15	0,405064	3,331011	-0,064991	0,512010	0,063004	-0,641053	0,107500	0,129196	-1,307228	19,399268	2,239031	2,841478	-0,739662	-2,931789	-2,337179	-5,117542	32,433238	16,454744	0,107500	0,129196	-1,307228	29,541139	-6,199690	2,841478	0,107500	0,129196	-1,307228	29,541139	-6,199690	2,841478
10:25:40,20	0,405064	3,331011	-0,064991	0,512010	0,063004	-0,641053	0,104465	0,135699	-1,306125	19,106882	2,046472	2,804108	-0,739062	-2,932351	-2,334827	-5,108587	32,411256	16,471917	0,104465	0,135699	-1,306125	29,759292	-6,154038	2,804108	0,104465	0,135699	-1,306125	29,759292	-6,154038	2,804108
10:25:40,26	0,405064	3,331011	-0,064991	0,512010	0,063004	-0,641053	0,104651	0,134899	-1,303772	19,133944	2,074899	2,821281	-0,737272	-2,939359	-2,335185	-5,112225	32,400474	16,471097	0,104651	0,134899	-1,303772	29,723522	-6,140226	2,821281	0,104651	0,134899	-1,303772	29,723522	-6,140226	2,821281
10:25:40,31	0,405064	3,331011	-0,064991	0,512010	0,063004	-0,641053	0,109826	0,129845	-1,304130	19,385598	2,346203	2,820461	-0,732009	-2,928671	-2,334072	-5,114728	32,424747	16,454337	0,109826	0,129845	-1,304130	29,578433	-6,275104	2,820461	0,109826	0,129845	-1,304130	29,578433	-6,275104	2,820461
10:25:40,36	0,405064	3,331011	-0,064991	0,512010	0,063004	-0,641053	0,097938	0,130631	-1,303017	19,364508	1,713749	2,803702	-0,742486	-2,935285	-2,334430	-5,093914	32,488883	16,463294	0,097938	0,130631	-1,303017	29,619024	-5,974390	2,803702	0,097938	0,130631	-1,303017	29,619024	-5,974390	2,803702
10:25:40,41	0,405064	3,331011	-0,064991	0,512010	0,063004	-0,641053	0,041831	0,342876	-0,991646	18,916184	1,961578	2,746491	-0,887765	-2,773958	-2,022700	2,920824	40,011892	16,397126	0,041831	0,342876	-0,991646	45,831960	-1,322125	2,746491	0,041831	0,342876	-0,991646	45,831960	-1,322125	2,746491
10:25:40,46	0,405064	3,331011	-0,064991	0,512010	0,063004	-0,641053	0,041831	0,342876	-0,991646	18,916184	1,961578	2,746491	-0,707028	-2,897392	-2,255739	-4,252055	29,265582	16,310413	0,041831	0,342876	-0,991646	45,831960	-1,322125	2,746491	0,041831	0,342876	-0,991646	45,831960	-1,322125	2,746491
10:25:40,51	0,405064	3,331011	-0,064991	0,512010	0,063004	-0,641053	0,058359	0,124637	-1,224684	17,371627	1,982337	2,659777	-0,637930	-2,941133	-1,983255	-6,596433	24,949792	16,302394	0,058359	0,124637	-1,224684	27,155600	-2,598875	2,659777	0,058359	0,124637	-1,224684	27,155600	-2,598875	2,659777
10:25:40,56	0,404981	3,331084	-0,065008	0,462038	0,062989	-0,641081	0,061691	0,042925	-0,952200	16,710840	2,283195	2,651758	-0,661494	-2,910042	-1,898301	-5,013128	26,500307	16,367002	0,061691	0,042925	-0,952200	20,080482	-2,559563	2,651758	0,061691	0,042925	-0,952200	20,080482	-2,559563	2,651758
10:25:40,61	0,404981	3,331084	-0,065008	0,462038	0,062989	-0,641081	0,046548	0,078878	-0,867247	16,975746	2,091669	2,716366	-0,664368	-2,907877	-1,897917	-5,003653	26,584760	16,374046	0,046548	0,078878	-0,867247	23,167659	-1,562342	2,716366	0,046548	0,078878	-0,867247	23,167659	-1,562342	2,716366
10:25:40,66	0,404981	3,331084	-0,065008	0,462038	0,062989	-0,641081	0,046110	0,082450	-0,866862	16,867886	2,034851	2,723410	-0,663595	-2,912595	-1,898268	-4,946066	26,627731	16,359942	0,046110	0,082450	-0,866862	23,340190	-1,584746	2,723410	0,046110	0,082450	-0,866862	23,340190	-1,584746	2,723410
10:25:40,71	0,404981	3,331084	-0,065008	0,462038	0,062989	-0,641081	0,049809	0,079420	-0,867214	17,091416	2,255616	2,709307	-0,665548	-2,908541	-1,897910	-5,006703	26,590098	16,383632	0,049809	0,079420	-0,867214	23,325922	-1,654399	2,709307	0,049809	0,079420	-0,867214	23,325922	-1,654399	2,709307
10:25:40,76	0,404981	3,331084	-0,065008	0,462038	0,062989	-0,641081	0,047275	0,083139	-0,866855	16,835147	2,090129	2,732996	-0,664315	-2,917181	-1,899038	-5,000815	26,585260	16,378189	0,047275	0,083139	-0,866855	23,361551	-1,620932	2,732996	0,047275	0,083139	-0,866855	23,361551	-1,620932	2,732996
10:25:40,81	0,404981	3,331084	-0,065008	0,462038	0,062989	-0,641081	0,054140	0,077751	-0,867983	17,114047	2,454659	2,727553	-0,664337	-2,906562	-1,897918	-4,986301	26,584671	16,369221	0,054140	0,077751	-0,867983	23,217538	-1,795353	2,727553	0,054140	0,077751	-0,867983	23,217538	-1,795353	2,727553
10:25:40,86	0,404981	3,331084	-0,065008	0,462038	0,062989	-0,641081	0,044955	0,083080	-0,866864	16,843685	1,989901	2,718585	-0,671398	-2,909770	-1,894801	-4,989065	26,564757	16,374709	0,044955	0,083080	-0,866864	23,365504	-1,539086	2,718585	0,044955	0,083080	-0,866864	23,365504	-1,539086	2,718585
10:25:40,91	0,404981	3,331084	-0,065008	0,462038	0,062989	-0,641081	0,051264	0,087591	-0,863747	16,590512	2,325515	2,724073	-0,881583	-2,771574	-1,964576	1,849425	37,627140	16,283267	0,051264	0,087591	-0,863747	23,466404	-1,698701	2,724073	0,051264	0,087591	-0,863747	23,466404	-1,698701	2,724073
10:25:40,96	0,404981	3,331084	-0,065008	0,462038	0,062989	-0,641081	0,036676	0,338714	-0,933522	16,531636	1,958045	2,632631	-0,692046	-2,886814	-2,130555	-4,885994	26,860670	16,226020	0,036676	0,338714	-0,933522	43,120721	-0,921006	2,632631	0,036676	0,338714	-0,933522	43,120721	-0,921006	2,632631
10:25:41,01	0,404981	3,331084	-0,065008	0,462038	0,062989	-0,641081	0,041708	0,116950	-1,099501	15,371648	1,769902	2,575385	-0,653198	-2,948804	-1,969988	-8,148162	23,804661	16,264966	0,041708	0,116950	-1,099501	24,552221	-1,504160	2,575385	0,041708	0,116950	-1,099501	24,552221	-1,504160	2,575385
10:25:41,06	0,404977	3,331094	-0,065006	0,411982	0,062997	-0,641052	0,075968	0,052312	-0,938933	14,455149	2,254330	2,614331	-0,682070	-2,922658	-1,870700	-6,620421	25,373076	16,281584	0,075968	0,052312	-0,938933	18,561655	-3,709174	2,614331	0,075968	0,052312	-0,938933	18,561655	-3,709174	2,614331
10:25:41,11	0,404977	3,331094	-0,065006	0,411982	0,062997	-0,641052	0,067761	0,090389	-0,839645	14,597325	2,366431	2,630949	-0,680229	-2,913270	-1,866825	-6,589235	25,436087	16,297171	0,067761	0,090389	-0,839645	21,692841	-2,952840	2,630949	0,067761	0,090389	-0,839645	21,692841	-2,952840	2,630949
10:25:41,16	0,404977	3,331094	-0,065006	0,411982	0,062997	-0,641052	0,058711	0,093489	-0,835771	14,506280	1,891331	2,646535	-0,677035	-2,913500	-1,864085	-6,493922	25,465020	16,257208	0,058711	0,093489	-0,835771	21,845157	-2,717512	2,646535	0,058711	0,093489	-0,835771	21,845157	-2,717512	2,646535
10:25:41,21	0,404977	3,331094	-0,065006	0,411982	0,062997	-0,641052	0,057313	0,090608	-0,833031	14,728810	1,886696	2,606572	-0,683524	-2,916518	-1,865652	-6,484390	25,403351	16,230293	0,057313	0,090608	-0,833031	21,841521	-2,612381	2,606572	0,057313	0,090608	-0,833031	21,841521	-2,612381	2,606572
10:25:41,26	0,404977	3,331094	-0,065006	0,411982	0,062997	-0,641052	0,063171	0,094718	-0,834597	14,466437	2,230390	2,579657	-0,679953	-2,917697	-1,861356	-6,513101	25,510985	16,260935	0,063171	0,094718	-0,834597	21,901801	-2,728521	2,579657	0,063171	0,094718	-0,834597	21,901801	-2,728521	2,579657
10:25:41,31	0,404977	3,331094	-0,065006	0,411982	0,062997	-0,641052	0,062407	0,091036	-0,830302	14,736751	2,111980	2,610299	-0,689466	-2,919699	-1,862961	-6,544211	25,462461	16,219974	0,062407	0,091036	-0,830302	21,883090	-2,786958	2,610299	0,062407	0,091036	-0,830302	21,883090	-2,786958	2,610299
10:25:41,36	0,404977	3,331094	-0,065006	0,411982	0,062997	-0,641052	0,068897	0,098274	-0,831906	14,302813	2,446802	2,569338	-0,677039	-2,922899	-1,862089	-6,519770	25,462424	16,288696	0,068897	0,098274	-0,831906	22,017312	-2,961632	2,569338	0,068897	0,098274	-0,831906	22,017312	-2,961632	2,569338
10:25:41,41	0,404977	3,331094	-0,065006	0,411982	0,062997	-0,641052	0,065455	0,085912	-0,831034	14,957837	2,288999	2,638060	-0,680710	-2,915945	-1,863722	-6,578884	25,503774	16,267794	0,065455	0,085912	-0,831034	21,701900	-2,849233	2,638060	0,065455	0,085912	-0,831034	21,701900	-2,849233	2,638060
10:25:41,46	0,404977	3,331094	-0,065006	0,411982	0,062997	-0,641052	0,061268	0,092568	-0,832668	14,617974	1,999374	2,617158	-0,683454	-2,916832	-1,863295	-6,474795	25,461845	16,254825	0,061268	0,092568	-0,832668	21,884540	-2,810131	2,617158	0,061268	0,092568	-0,832668	21,884540	-2,810131	2,617158
10:25:41,51	0,404977	3,331094	-0,065006	0,411982	0,062997	-0,641052	0,063408	0,094501	-0,832241	14,533197	2,221790	2,604189	-0,677574	-2,915129	-1,862124	-6,484365	25,484033	16,265881	0,063408	0,094501	-0,832241	21,951495	-2,755746	2,604189	0,063408	0,094501	-0,832241	21,951495	-2,755746	2,604189
10:25:41,56	0,404977	3,331094	-0,065006	0,411982	0,062997	-0,641052	0,058994	0,090260	-0,831070	14,768130	1,972862	2,615245	-0,675855	-2,913969	-1,862536	-6,507510	25,492235	16,252566	0,058994	0,090260	-0,831070	21,853553	-2,658148	2,615245	0,058994	0,090260	-0,831070	21,853553	-2,658148	2,615245
10:25:41,61	0,404977	3,331094	-0,065006	0,411982	0,062997	-0,641052	0,057129	0,089352	-0,831482	14,810909	1,851761	2,601930	-0,682387	-2,916310	-1,860599	-6,552134	25,528014	16,270896	0,057129	0,089352	-0,831482	21,825005	-2,632883	2,601930	0,057129	0,089352	-0,831482	21,825005	-2,632883	2,601930
10:25:41,66	0,404977	3,331094	-0,065006	0,411982	0,062997	-0,641052	0,062423	0,093838	-0,829544	14,586296	2,070505	2,620260	-0,686496	-2,916878	-1,864886	-6,531879	25,500971	16,247410	0,062423	0,093838	-0,829544	21,952566	-2,829704	2,620260	0,062423	0,093838	-0,829544	21,952566	-2,829704	2,620260
10:25:41,71	0,404977	3,331094	-0,065006	0,411982	0,062997	-0,641052	0,064969	0,097112	-0,833832	14,402725	2,233975	2,596774	-0,682310	-2,923863	-1,864067	-6,518423	25,489373	16,246089	0,064969	0,097112	-0,833832	22,026050	-2,866118	2,596774	0,064969	0,097112	-0,833832	22,026050	-2,866118	2,596774
10:25:41,76	0,404977	3,331094	-0,065006	0,411982	0,062997	-0,641052	0,068925	0,089994	-0,833013	14,769560	2,457100	2,595453	-0,680129	-2,912387	-1,864527	-6,568198	25,484651	16,243964	0,068925	0,089994	-0,833013	21,834099	-2,953480	2,595453	0,068925	0,089994	-0,833013	21,834099	-2,953480	2,595453
10:25:41,81	0,404977	3,331094	-0,065006	0,411982	0,062997	-0,641052	0,057897	0,093844	-0,833473	14,540395	1,842896	2,593328	-0,682395	-2,922597	-1,865619	-6,541021	25,466608	16,270935	0,057897	0,093844	-0,833473	21,907141	-2,701982	2,593328	0,057897	0,093844	-0,833473	21,907141	-2,701982	2,593328
10:25:41,86	0,404977	3,331094	-0,065006	0,411982	0,062997	-0,641052	0,067871	0,090701	-0,834565	14,701793	2,394151	2,620300	-0,681109	-2,916787	-1,863285	-6,503578	25,538898	16,282220	0,067871	0,090701	-0,834565	21,821815	-2,933761	2,620300	0,067871	0,090701	-0,834565	21,821815	-2,933761	2,620300
10:25:41,91	0,404977	3,331094	-0,065006	0,411982	0,062997	-0,641052	0,062196	0,092492	-0,832231	14,689990	2,095329	2,631585	-0,684814	-2,913706	-1,865688	-6,562902	25,505834	16,249134	0,062196	0,092492	-0,832231	21,950602	-2,787089	2,631585	0,062196	0,092492	-0,832231	21,950602	-2,787089	2,631585
10:25:41,96	0,404977	3,331094	-0,065006	0,411982	0,062997	-0,641052	0,061380	0,097241	-0,834634	14,384721	2,018047	2,598498	-0,678749	-2,918707	-1,862911	-6,512325	25,541378	16,253214	0,061380	0,097241	-0,834634	22,018166	-2,800307	2,598498	0,061380	0,097241	-0,834634	22,018166	-2,800307	2,598498
10:25:42,01	0,404977	3,331094	-0,065006	0,411982	0,062997	-0,641052	0,062680	0,089488	-0,831856	14,843949	2,111641	2,602578	-0,685381	-2,918059	-1,864092	-6,565789	25,512062	16,281564	0,062680	0,089488	-0,831856	21,868782	-2,808710	2,602578	0,062680	0,089488	-0,831856	21,868782	-2,808710	2,602578
10:25:42,06	0,404977	3,331094	-0,065006	0,411982	0,062997	-0,641052	0,065434	0,095556	-0,833037	14,476283	2,223238	2,630928	-0,680564	-2,917173	-1,863663	-6,516687	25,523332	16,301504	0,065434	0,095556	-0,833037	21,977467	-2,913351	2,630928	0,065434	0,095556	-0,833037	21,977467	-2,913351	2,630928
10:25:42,11	0,404977	3,331094	-0,065006	0,411982	0,062997	-0,641052	0,062258	0,091827	-0,832608	14,704531	2,094975	2,650868	-0,688200	-2,916351	-1,860998	-6,511414	25,508029	16,242767	0,062258	0,091827	-0,832608	21,912946	-2,792299	2,650868	0,062258	0,091827	-0,832608	21,912946	-2,792299	2,650868
10:25:42,17	0,404977	3,331094	-0,065006	0,411982	0,062997	-0,641052	0,062702	0,100359	-0,832271	14,265813	2,149371	2,600804	-0,689448	-2,917370	-1,862546	-6,539635	25,504573	16,264979	0,062702	0,100359	-0,832271	22,143991	-2,772770	2,600804	0,062702	0,100359	-0,832271	22,143991	-2,772770	2,600804
10:25:42,22	0,404977	3,331094	-0,065006	0,411982	0,062997	-0,641052	0,062702	0,100359	-0,832271	14,265813	2,149371	2,600804	-0,681670	-2,916828	-1,865621	-6,498364	25,570653	16,274812	0,062702	0,100359	-0,832271	22,143991	-2,772770	2,600804	0,062702	0,100359	-0,832271	22,143991	-2,772770	2,600804
10:25:42,27	0,404977	3,331094	-0,065006	0,411982	0,062997	-0,641052	0,062513	0,092958	-0,834567	14,695878	2,100410	2,624176	-0,682615	-2,910720	-1,863257	-6,391283	25,614551	16,288958	0,062513	0,092958	-0,834567	21,993051	-2,806832	2,624176	0,062513	0,092958	-0,834567	21,993051	-2,806832	2,624176
10:25:42,32	0,404977	3,331094	-0,065006	0,411982	0,062997	-0,641052	0,057695	0,096830	-0,832203	14,586078	1,920669	2,638322	-0,892296	-2,802284	-1,980213	-0,891452	36,467366	16,132040	0,057695	0,096830	-0,832203	22,187224	-2,608373	2,638322	0,057695	0,096830	-0,832203	22,187224	-2,608373	2,638322
10:25:42,37	0,404977	3,331094	-0,065006	0,411982	0,062997	-0,641052	0,068627	0,332637	-0,949158	14,472817	1,825741	2,481404	-0,681003	-2,909691	-2,004137	-7,168208	24,389487	16,024076	0,068627	0,332637	-0,949158	40,584845	-3,561500	2,481404	0,068627	0,332637	-0,949158	40,584845	-3,561500	2,481404
10:25:42,42	0,404977	3,331094	-0,065006	0,411982	0,062997	-0,641052	0,055998	0,095949	-0,973083	13,182479	1,772140	2,373441	-0,647884	-2,965362	-1,949228	-10,227190	21,603104	16,080514	0,055998	0,095949	-0,973083	20,714486	-2,623717	2,373441	0,055998	0,095949	-0,973083	20,714486	-2,623717	2,373441
10:25:42,47	0,405033	3,331010	-0,065007	0,361975	0,063003	-0,641024	0,087651	0,039431	-0,918174	12,178837	2,162144	2,429878	-0,671443	-2,936949	-1,851755	-8,394274	23,124112	16,085145	0,087651	0,039431	-0,918174	15,274194	-4,718491	2,429878	0,087651	0,039431	-0,918174	15,274194	-4,718491	2,429878
10:25:42,52	0,405033	3,331010	-0,065007	0,361975	0,063003	-0,641024	0,074824	0,074041	-0,820700	12,612834	2,321967	2,434510	-0,674467	-2,930643	-1,848297	-8,427743	23,146817	16,094216	0,074824	0,074041	-0,820700	18,425034	-3,551719	2,434510	0,074824	0,074041	-0,820700	18,425034	-3,551719	2,434510
10:25:42,57	0,405033	3,331010	-0,065007	0,361975	0,063003	-0,641024	0,070875	0,079812	-0,817242	12,315634	2,076270	2,443580	-0,675541	-2,932874	-1,847455	-8,375505	23,129592	16,135705	0,070875	0,079812	-0,817242	18,580913	-3,487401	2,443580	0,070875	0,079812	-0,817242	18,580913	-3,487401	2,443580
10:25:42,62	0,405033	3,331010	-0,065007	0,361975	0,063003	-0,641024	0,073344	0,079627	-0,816401	12,336469	2,258519	2,485069	-0,671907	-2,932336	-1,844743	-8,333154	23,116944	16,095160	0,073344	0,079627	-0,816401	18,587205	-3,498984	2,485069	0,073344	0,079627	-0,816401	18,587205	-3,498984	2,485069
10:25:42,67	0,405033	3,331010	-0,065007	0,361975	0,063003	-0,641024	0,071062	0,076748	-0,813688	12,496393	2,182835	2,444525	-0,668949	-2,928686	-1,846296	-8,334136	23,178110	16,113663	0,071062	0,076748	-0,813688	18,521137	-3,395498	2,444525	0,071062	0,076748	-0,813688	18,521137	-3,395498	2,444525
10:25:42,72	0,405033	3,331010	-0,065007	0,361975	0,063003	-0,641024	0,066422	0,076012	-0,815242	12,587166	1,910138	2,463027	-0,671994	-2,926107	-1,845947	-8,361617	23,136035	16,097707	0,066422	0,076012	-0,815242	18,554103	-3,303980	2,463027	0,066422	0,076012	-0,815242	18,554103	-3,303980	2,463027
10:25:42,77	0,405033	3,331010	-0,065007	0,361975	0,063003	-0,641024	0,065711	0,079939	-0,814893	12,332802	1,870394	2,447071	-0,682704	-2,927878	-1,832696	-8,245141	23,355257	16,083665	0,065711	0,079939	-0,814893	18,607981	-3,287895	2,447071	0,065711	0,079939	-0,814893	18,607981	-3,287895	2,447071
10:25:42,82	0,405033	3,331010	-0,065007	0,361975	0,063003	-0,641024	0,072599	0,088328	-0,801642	12,144617	2,219870	2,433029	-0,849567	-2,780285	-1,769250	-0,761688	32,330249	15,933760	0,072599	0,088328	-0,801642	19,078402	-3,479188	2,433029	0,072599	0,088328	-0,801642	19,078402	-3,479188	2,433029
10:25:42,87	0,405033	3,331010	-0,065007	0,361975	0,063003	-0,641024	0,028211	0,306633	-0,738196	12,307093	1,905048	2,283124	-0,657933	-2,926786	-1,947553	-9,197076	21,179491	15,850983	0,028211	0,306633	-0,738196	36,377757	-0,309540	2,283124	0,028211	0,306633	-0,738196	36,377757	-0,309540	2,283124
10:25:42,92	0,405033	3,331010	-0,065007	0,361975	0,063003	-0,641024	0,059268	0,067421	-0,916498	10,871552	1,790115	2,200347	-0,602608	-2,936258	-1,743129	-9,679604	17,405511	15,914372	0,059268	0,067421	-0,916498	16,164129	-2,862419	2,200347	0,059268	0,067421	-0,916498	16,164129	-2,862419	2,200347
10:25:42,97	0,404945	3,330973	-0,064987	0,311970	0,062991	-0,641010	0,039809	0,014773	-0,712075	10,099621	2,247340	2,263737	-0,628407	-2,899586	-1,655028	-7,873945	19,276932	15,932204	0,039809	0,014773	-0,712075	11,259333	-0,877638	2,263737	0,039809	0,014773	-0,712075	11,259333	-0,877638	2,263737
10:25:43,02	0,404945	3,330973	-0,064987	0,311970	0,062991	-0,641010	0,020949	0,055451	-0,623973	10,507889	1,894690	2,281568	-0,633293	-2,899070	-1,651965	-7,962015	19,285190	15,935588	0,020949	0,055451	-0,623973	14,860827	0,250169	2,281568	0,020949	0,055451	-0,623973	14,860827	0,250169	2,281568
10:25:43,07	0,404945	3,330973	-0,064987	0,311970	0,062991	-0,641010	0,022945	0,059941	-0,620911	10,237548	1,918092	2,284952	-0,630823	-2,907150	-1,653462	-7,919530	19,262046	15,934549	0,022945	0,059941	-0,620911	14,942918	0,116871	2,284952	0,022945	0,059941	-0,620911	14,942918	0,116871	2,284952
10:25:43,12	0,404945	3,330973	-0,064987	0,311970	0,062991	-0,641010	0,028708	0,053762	-0,622408	10,560049	2,266122	2,283913	-0,628425	-2,897758	-1,652730	-7,882330	19,267115	15,901775	0,028708	0,053762	-0,622408	14,780376	0,012522	2,283913	0,028708	0,053762	-0,622408	14,780376	0,012522	2,283913
10:25:43,17	0,404945	3,330973	-0,064987	0,311970	0,062991	-0,641010	0,019375	0,056382	-0,621676	10,446824	1,810456	2,251140	-0,636209	-2,900078	-1,651159	-7,926418	19,217409	15,951287	0,019375	0,056382	-0,621676	14,872784	0,289544	2,251140	0,019375	0,056382	-0,621676	14,872784	0,289544	2,251140
10:25:43,22	0,404945	3,330973	-0,064987	0,311970	0,062991	-0,641010	0,025276	0,061962	-0,620104	10,091554	2,103994	2,300651	-0,629593	-2,895549	-1,653869	-7,872571	19,291772	15,946890	0,025276	0,061962	-0,620104	14,955573	0,119831	2,300651	0,025276	0,061962	-0,620104	14,955573	0,119831	2,300651
10:25:43,27	0,404945	3,330973	-0,064987	0,311970	0,062991	-0,641010	0,018046	0,058497	-0,622815	10,363057	1,737496	2,296254	-0,636135	-2,899733	-1,651151	-7,908135	19,266031	15,952716	0,018046	0,058497	-0,622815	14,955075	0,320873	2,296254	0,018046	0,058497	-0,622815	14,955075	0,320873	2,296254
10:25:43,32	0,404945	3,330973	-0,064987	0,311970	0,062991	-0,641010	0,024940	0,062071	-0,620097	10,137133	2,078055	2,302080	-0,631332	-2,903837	-1,651899	-7,893353	19,316447	15,950010	0,024940	0,062071	-0,620097	15,009713	0,120253	2,302080	0,024940	0,062071	-0,620097	15,009713	0,120253	2,302080
10:25:43,37	0,404945	3,330973	-0,064987	0,311970	0,062991	-0,641010	0,026093	0,055859	-0,620845	10,511192	2,125576	2,299375	-0,634966	-2,896025	-1,651184	-7,919821	19,309162	15,935609	0,026093	0,055859	-0,620845	14,896156	0,077307	2,299375	0,026093	0,055859	-0,620845	14,896156	0,077307	2,299375
10:25:43,42	0,404945	3,330973	-0,064987	0,311970	0,062991	-0,641010	0,021145	0,062912	-0,620130	10,124902	1,849028	2,284973	-0,631903	-2,906943	-1,651882	-7,861531	19,221934	15,936395	0,021145	0,062912	-0,620130	15,063514	0,189135	2,284973	0,021145	0,062912	-0,620130	15,063514	0,189135	2,284973
10:25:43,47	0,404945	3,330973	-0,064987	0,311970	0,062991	-0,641010	0,029068	0,054801	-0,620827	10,500297	2,355114	2,285760	-0,634982	-2,894154	-1,653506	-7,905611	19,279824	15,950747	0,029068	0,054801	-0,620827	14,802165	0,073273	2,285760	0,029068	0,054801	-0,620827	14,802165	0,073273	2,285760
10:25:43,52	0,404945	3,330973	-0,064987	0,311970	0,062991	-0,641010	0,019532	0,063862	-0,622452	10,057231	1,792140	2,300111	-0,633665	-2,907653	-1,653863	-7,876252	19,262216	15,895026	0,019532	0,063862	-0,622452	15,070369	0,258848	2,300111	0,019532	0,063862	-0,622452	15,070369	0,258848	2,300111
10:25:43,57	0,404945	3,330973	-0,064987	0,311970	0,062991	-0,641010	0,030564	0,055972	-0,622808	10,466941	2,400000	2,244391	-0,638451	-2,903367	-1,649976	-7,896064	19,247622	15,940657	0,030564	0,055972	-0,622808	14,860715	0,000748	2,244391	0,030564	0,055972	-0,622808	14,860715	0,000748	2,244391
10:25:43,62	0,404945	3,330973	-0,064987	0,311970	0,062991	-0,641010	0,029245	0,062260	-0,618921	10,117415	2,321572	2,290022	-0,631302	-2,904558	-1,651914	-7,856280	19,228830	15,903123	0,029245	0,062260	-0,618921	15,004804	0,025829	2,290022	0,029245	0,062260	-0,618921	15,004804	0,025829	2,290022
10:25:43,67	0,404945	3,330973	-0,064987	0,311970	0,062991	-0,641010	0,026703	0,055473	-0,620860	10,473947	2,233222	2,252488	-0,631199	-2,898727	-1,652263	-7,807601	19,293425	15,959085	0,026703	0,055473	-0,620860	14,828571	0,137051	2,252488	0,026703	0,055473	-0,620860	14,828571	0,137051	2,252488
10:25:43,72	0,404945	3,330973	-0,064987	0,311970	0,062991	-0,641010	0,021601	0,058299	-0,621209	10,407289	1,977787	2,308449	-0,630242	-2,897493	-1,651160	-7,903784	19,268653	15,939576	0,021601	0,058299	-0,621209	14,983734	0,282108	2,308449	0,021601	0,058299	-0,621209	14,983734	0,282108	2,308449
10:25:43,77	0,404945	3,330973	-0,064987	0,311970	0,062991	-0,641010	0,020054	0,058087	-0,620106	10,348736	1,826450	2,288940	-0,634947	-2,898777	-1,651174	-7,915289	19,299577	15,929999	0,020054	0,058087	-0,620106	14,908587	0,252184	2,288940	0,020054	0,058087	-0,620106	14,908587	0,252184	2,288940
10:25:43,82	0,404945	3,330973	-0,064987	0,311970	0,062991	-0,641010	0,023519	0,061519	-0,620120	10,191296	1,981164	2,279364	-0,631818	-2,899009	-1,653067	-7,825870	19,299274	15,935574	0,023519	0,061519	-0,620120	15,020567	0,134957	2,279364	0,023519	0,061519	-0,620120	15,020567	0,134957	2,279364
10:25:43,87	0,404945	3,330973	-0,064987	0,311970	0,062991	-0,641010	0,022155	0,058694	-0,622012	10,382652	1,987829	2,284938	-0,630705	-2,901599	-1,651899	-7,866071	19,303930	15,944924	0,022155	0,058694	-0,622012	14,990146	0,248692	2,284938	0,022155	0,058694	-0,622012	14,990146	0,248692	2,284938
10:25:43,92	0,404945	3,330973	-0,064987	0,311970	0,062991	-0,641010	0,023842	0,056435	-0,620845	10,484043	2,038410	2,294288	-0,632547	-2,897953	-1,652737	-7,894652	19,305091	15,907226	0,023842	0,056435	-0,620845	14,914219	0,166843	2,294288	0,023842	0,056435	-0,620845	14,914219	0,166843	2,294288
10:25:43,97	0,404945	3,330973	-0,064987	0,311970	0,062991	-0,641010	0,021605	0,059854	-0,621683	10,293015	1,896764	2,256590	-0,637829	-2,901688	-1,653872	-7,865790	19,231758	15,918340	0,021605	0,059854	-0,621683	14,991516	0,200786	2,256590	0,021605	0,059854	-0,621683	14,991516	0,200786	2,256590
10:25:44,02	0,404945	3,330973	-0,064987	0,311970	0,062991	-0,641010	0,027480	0,062560	-0,622818	10,103186	2,263943	2,267704	-0,633120	-2,901514	-1,651150	-7,876436	19,243123	15,917997	0,027480	0,062560	-0,622818	15,014167	0,106751	2,267704	0,027480	0,062560	-0,622818	15,014167	0,106751	2,267704
10:25:44,08	0,404945	3,330973	-0,064987	0,311970	0,062991	-0,641010	0,024975	0,058569	-0,620096	10,315244	2,118786	2,267361	-0,630161	-2,894053	-1,653876	-7,854252	19,274845	15,936597	0,024975	0,058569	-0,620096	14,912922	0,158228	2,267361	0,024975	0,058569	-0,620096	14,912922	0,158228	2,267361
10:25:44,13	0,404945	3,330973	-0,064987	0,311970	0,062991	-0,641010	0,017035	0,059737	-0,622821	10,293064	1,709237	2,285961	-0,631828	-2,900505	-1,653457	-7,826875	19,276629	15,925183	0,017035	0,059737	-0,622821	14,982442	0,372000	2,285961	0,017035	0,059737	-0,622821	14,982442	0,372000	2,285961
10:25:44,18	0,404945	3,330973	-0,064987	0,311970	0,062991	-0,641010	0,023455	0,057955	-0,622403	10,401003	2,065905	2,274547	-0,635380	-2,895991	-1,645329	-7,851295	19,311916	15,926519	0,023455	0,057955	-0,622403	14,950431	0,224682	2,274547	0,023455	0,057955	-0,622403	14,950431	0,224682	2,274547
10:25:44,23	0,404945	3,330973	-0,064987	0,311970	0,062991	-0,641010	0,021323	0,063288	-0,614275	10,142011	1,916223	2,275883	-0,835958	-2,790071	-1,648304	-2,228747	29,531548	15,776804	0,021323	0,063288	-0,614275	15,110118	0,242401	2,275883	0,021323	0,063288	-0,614275	15,110118	0,242401	2,275883
10:25:44,28	0,404945	3,330973	-0,064987	0,311970	0,062991	-0,641010	0,029882	0,289954	-0,617250	10,017131	2,120751	2,126168	-0,632707	-2,885324	-1,579756	-7,677927	18,105975	15,712588	0,029882	0,289954	-0,617250	32,778486	-0,224966	2,126168	0,029882	0,289954	-0,617250	32,778486	-0,224966	2,126168
10:25:44,33	0,404945	3,330973	-0,064987	0,311970	0,062991	-0,641010	0,010747	0,066306	-0,548702	9,027367	2,119430	2,061952	-0,587631	-2,948327	-1,634015	-11,529880	15,211808	15,753916	0,010747	0,066306	-0,548702	14,232413	1,275753	2,061952	0,010747	0,066306	-0,548702	14,232413	1,275753	2,061952
10:25:44,38	0,404966	3,330925	-0,064998	0,261984	0,062993	-0,641040	0,042772	-0,004232	-0,602961	8,262953	1,895885	2,103280	-0,626470	-2,931953	-1,595546	-10,475432	16,887087	15,783586	0,042772	-0,004232	-0,602961	7,930754	-1,461693	2,103280	0,042772	-0,004232	-0,602961	7,930754	-1,461693	2,103280
10:25:44,43	0,404966	3,330925	-0,064998	0,261984	0,062993	-0,641040	0,048011	0,037591	-0,564492	8,066247	2,243879	2,132951	-0,619184	-2,927247	-1,592021	-10,397877	16,971939	15,785320	0,048011	0,037591	-0,564492	11,017105	-1,525001	2,132951	0,048011	0,037591	-0,564492	11,017105	-1,525001	2,132951
10:25:44,48	0,404966	3,330925	-0,064998	0,261984	0,062993	-0,641040	0,040292	0,033633	-0,560967	8,384285	1,867243	2,134684	-0,622770	-2,935805	-1,593556	-10,419451	16,907157	15,782511	0,040292	0,033633	-0,560967	11,024499	-1,295717	2,134684	0,040292	0,033633	-0,560967	11,024499	-1,295717	2,134684
10:25:44,53	0,404966	3,330925	-0,064998	0,261984	0,062993	-0,641040	0,049497	0,032461	-0,562501	8,378374	2,359585	2,131875	-0,625731	-2,926591	-1,591258	-10,422908	16,958853	15,798195	0,049497	0,032461	-0,562501	10,926533	-1,525928	2,131875	0,049497	0,032461	-0,562501	10,926533	-1,525928	2,131875
10:25:44,58	0,404966	3,330925	-0,064998	0,261984	0,062993	-0,641040	0,042998	0,039632	-0,560203	8,048521	1,992788	2,147559	-0,620338	-2,932819	-1,592370	-10,389147	16,945121	15,802938	0,042998	0,039632	-0,560203	11,159608	-1,382542	2,147559	0,042998	0,039632	-0,560203	11,159608	-1,382542	2,147559
10:25:44,63	0,404966	3,330925	-0,064998	0,261984	0,062993	-0,641040	0,045695	0,031847	-0,561315	8,458306	2,169126	2,152302	-0,625125	-2,928404	-1,593200	-10,408391	16,930278	15,778767	0,045695	0,031847	-0,561315	10,958306	-1,417905	2,152302	0,045695	0,031847	-0,561315	10,958306	-1,417905	2,152302
10:25:44,68	0,404966	3,330925	-0,064998	0,261984	0,062993	-0,641040	0,044265	0,038200	-0,562146	8,105466	2,085547	2,128131	-0,622486	-2,918629	-1,589288	-10,284842	17,010038	15,789268	0,044265	0,038200	-0,562146	11,104187	-1,389266	2,128131	0,044265	0,038200	-0,562146	11,104187	-1,389266	2,128131
10:25:44,73	0,404966	3,330925	-0,064998	0,261984	0,062993	-0,641040	0,034480	0,040802	-0,558233	8,101001	1,643854	2,138632	-0,803751	-2,792463	-1,496510	-3,408883	26,255607	15,635603	0,034480	0,040802	-0,558233	11,303994	-1,062852	2,138632	0,034480	0,040802	-0,558233	11,303994	-1,062852	2,138632
10:25:44,78	0,404966	3,330925	-0,064998	0,261984	0,062993	-0,641040	0,015850	0,260865	-0,465456	8,102597	2,007054	1,984968	-0,621420	-2,893112	-1,642048	-9,505968	15,842825	15,590987	0,015850	0,260865	-0,465456	28,580538	0,762813	1,984968	0,015850	0,260865	-0,465456	28,580538	0,762813	1,984968
10:25:44,83	0,404966	3,330925	-0,064998	0,261984	0,062993	-0,641040	0,011848	0,052637	-0,610993	6,864180	1,725116	1,940352	-0,550827	-2,939767	-1,532292	-11,662655	11,518124	15,635992	0,011848	0,052637	-0,610993	10,996223	0,795027	1,940352	0,011848	0,052637	-0,610993	10,996223	0,795027	1,940352
10:25:44,88	0,405001	3,330946	-0,064984	0,211961	0,062979	-0,640999	0,016957	-0,031825	-0,501237	6,432612	2,285353	1,985357	-0,590586	-2,905604	-1,425250	-10,070639	13,327811	15,654268	0,016957	-0,031825	-0,501237	3,934313	0,954264	1,985357	0,016957	-0,031825	-0,501237	3,934313	0,954264	1,985357
10:25:44,93	0,405001	3,330946	-0,064984	0,211961	0,062979	-0,640999	0,007251	0,019688	-0,394196	6,117135	2,254527	2,003632	-0,583912	-2,900859	-1,427149	-9,970149	13,350301	15,666659	0,007251	0,019688	-0,394196	7,662672	1,685353	2,003632	0,007251	0,019688	-0,394196	7,662672	1,685353	2,003632
10:25:44,98	0,405001	3,330946	-0,064984	0,211961	0,062979	-0,640999	-0,000197	0,016281	-0,396095	6,364018	1,943057	2,016023	-0,580544	-2,898886	-1,423302	-10,046034	13,337717	15,665570	-0,000197	0,016281	-0,396095	7,642109	1,958485	2,016023	-0,000197	0,016281	-0,396095	7,642109	1,958485	2,016023
10:25:45,03	0,405001	3,330946	-0,064984	0,211961	0,062979	-0,640999	-0,003589	0,014351	-0,392248	6,415551	1,707242	2,014934	-0,591622	-2,903086	-1,427940	-9,985463	13,310150	15,659503	-0,003589	0,014351	-0,392248	7,542116	1,988948	2,014934	-0,003589	0,014351	-0,392248	7,542116	1,988948	2,014934
10:25:45,08	0,405001	3,330946	-0,064984	0,211961	0,062979	-0,640999	0,005587	0,021845	-0,396886	6,032283	2,250622	2,008868	-0,581480	-2,898581	-1,424425	-9,948617	13,391560	15,666860	0,005587	0,021845	-0,396886	7,747115	1,812029	2,008868	0,005587	0,021845	-0,396886	7,747115	1,812029	2,008868
10:25:45,13	0,405001	3,330946	-0,064984	0,211961	0,062979	-0,640999	-0,003385	0,015314	-0,393371	6,460807	1,775273	2,016224	-0,582786	-2,898787	-1,425613	-9,994724	13,357925	15,666723	-0,003385	0,015314	-0,393371	7,662977	2,040996	2,016224	-0,003385	0,015314	-0,393371	7,662977	2,040996	2,016224
10:25:45,18	0,405001	3,330946	-0,064984	0,211961	0,062979	-0,640999	-0,002553	0,016342	-0,394559	6,355185	1,795411	2,016087	-0,583239	-2,894729	-1,424446	-9,919268	13,340844	15,645834	-0,002553	0,016342	-0,394559	7,638029	1,995844	2,016087	-0,002553	0,016342	-0,394559	7,638029	1,995844	2,016087
10:25:45,23	0,405001	3,330946	-0,064984	0,211961	0,062979	-0,640999	-0,005842	0,018764	-0,393392	6,252185	1,698307	1,995198	-0,589825	-2,903097	-1,427156	-9,985786	13,347660	15,665385	-0,005842	0,018764	-0,393392	7,725143	2,156870	1,995198	-0,005842	0,018764	-0,393392	7,725143	2,156870	1,995198
10:25:45,28	0,405001	3,330946	-0,064984	0,211961	0,062979	-0,640999	0,004699	0,020283	-0,396102	6,145806	2,185382	2,014749	-0,587361	-2,906059	-1,422475	-9,947922	13,327603	15,642111	0,004699	0,020283	-0,396102	7,738058	1,816542	2,014749	0,004699	0,020283	-0,396102	7,738058	1,816542	2,014749
10:25:45,33	0,405001	3,330946	-0,064984	0,211961	0,062979	-0,640999	0,006032	0,016668	-0,391421	6,335369	2,297528	1,991475	-0,584913	-2,904838	-1,425576	-9,914548	13,378479	15,636199	0,006032	0,016668	-0,391421	7,643812	1,824032	1,991475	0,006032	0,016668	-0,391421	7,643812	1,824032	1,991475
10:25:45,38	0,405001	3,330946	-0,064984	0,211961	0,062979	-0,640999	0,003750	0,015159	-0,394522	6,474605	2,182350	1,985563	-0,586332	-2,900381	-1,423682	-10,007348	13,351202	15,654923	0,003750	0,015159	-0,394522	7,664560	1,887959	1,985563	0,003750	0,015159	-0,394522	7,664560	1,887959	1,985563
10:25:45,43	0,405001	3,330946	-0,064984	0,211961	0,062979	-0,640999	0,000600	0,018616	-0,392628	6,224775	1,951827	2,004287	-0,590947	-2,901730	-1,422113	-9,979447	13,385421	15,658625	0,000600	0,018616	-0,392628	7,686169	1,904702	2,004287	0,000600	0,018616	-0,392628	7,686169	1,904702	2,004287
10:25:45,48	0,405001	3,330946	-0,064984	0,211961	0,062979	-0,640999	0,004076	0,021938	-0,391058	6,095638	2,139592	2,007989	-0,585574	-2,902102	-1,425208	-9,930168	13,345307	15,635364	0,004076	0,021938	-0,391058	7,817776	1,819662	2,007989	0,004076	0,021938	-0,391058	7,817776	1,819662	2,007989
10:25:45,53	0,405001	3,330946	-0,064984	0,211961	0,062979	-0,640999	0,001711	0,017099	-0,394154	6,337154	2,079393	1,984728	-0,585020	-2,896900	-1,424809	-9,935054	13,365161	15,680282	0,001711	0,017099	-0,394154	7,679449	1,945044	1,984728	0,001711	0,017099	-0,394154	7,679449	1,945044	1,984728
10:25:45,58	0,405001	3,330946	-0,064984	0,211961	0,062979	-0,640999	-0,003071	0,019220	-0,393755	6,241606	1,816571	2,029646	-0,583767	-2,903220	-1,423639	-9,912485	13,330991	15,633916	-0,003071	0,019220	-0,393755	7,750409	2,057609	2,029646	-0,003071	0,019220	-0,393755	7,750409	2,057609	2,029646
10:25:45,63	0,405001	3,330946	-0,064984	0,211961	0,062979	-0,640999	0,001776	0,014975	-0,392584	6,444067	2,105222	1,983280	-0,583260	-2,906570	-1,425181	-9,962107	13,354506	15,659934	0,001776	0,014975	-0,392584	7,619595	1,965805	1,983280	0,001776	0,014975	-0,392584	7,619595	1,965805	1,983280
10:25:45,68	0,405001	3,330946	-0,064984	0,211961	0,062979	-0,640999	0,004424	0,012861	-0,394127	6,549518	2,188169	2,009298	-0,583759	-2,903909	-1,425558	-9,927620	13,402395	15,671341	0,004424	0,012861	-0,394127	7,559143	1,840911	2,009298	0,004424	0,012861	-0,394127	7,559143	1,840911	2,009298
10:25:45,73	0,405001	3,330946	-0,064984	0,211961	0,062979	-0,640999	0,002369	0,014624	-0,394504	6,516586	2,087230	2,020706	-0,588532	-2,906426	-1,425188	-9,949921	13,358800	15,654215	0,002369	0,014624	-0,394504	7,664565	1,901292	2,020706	0,002369	0,014624	-0,394504	7,664565	1,901292	2,020706
10:25:45,78	0,405001	3,330946	-0,064984	0,211961	0,062979	-0,640999	0,006935	0,017499	-0,394134	6,318174	2,327161	2,003579	-0,579674	-2,897224	-1,424032	-9,913832	13,347861	15,655686	0,006935	0,017499	-0,394134	7,691851	1,782769	2,003579	0,006935	0,017499	-0,394134	7,691851	1,782769	2,003579
10:25:45,83	0,405001	3,330946	-0,064984	0,211961	0,062979	-0,640999	-0,005462	0,014429	-0,392978	6,486407	1,719223	2,005051	-0,587312	-2,906192	-1,427121	-9,932107	13,376148	15,656010	-0,005462	0,014429	-0,392978	7,619057	2,148022	2,005051	-0,005462	0,014429	-0,392978	7,619057	2,148022	2,005051
10:25:45,88	0,405001	3,330946	-0,064984	0,211961	0,062979	-0,640999	0,006123	0,016560	-0,396067	6,390961	2,291694	2,005374	-0,581546	-2,895425	-1,425637	-9,962342	13,362112	15,633336	0,006123	0,016560	-0,396067	7,690884	1,811038	2,005374	0,006123	0,016560	-0,396067	7,690884	1,811038	2,005374
10:25:45,93	0,405001	3,330946	-0,064984	0,211961	0,062979	-0,640999	-0,006085	0,016949	-0,394582	6,343432	1,637696	1,982700	-0,593916	-2,899801	-1,423306	-9,999173	13,427673	15,650990	-0,006085	0,016949	-0,394582	7,673934	2,115392	1,982700	-0,006085	0,016949	-0,394582	7,673934	2,115392	1,982700
10:25:45,98	0,405001	3,330946	-0,064984	0,211961	0,062979	-0,640999	0,003889	0,025475	-0,392252	5,938466	2,091708	2,000354	-0,584902	-2,905386	-1,424391	-9,917182	13,398042	15,660277	0,003889	0,025475	-0,392252	7,938222	1,786383	2,000354	0,003889	0,025475	-0,392252	7,938222	1,786383	2,000354
10:25:46,03	0,405001	3,330946	-0,064984	0,211961	0,062979	-0,640999	0,004219	0,014875	-0,393336	6,504959	2,194678	2,009642	-0,583201	-2,897033	-1,426781	-9,918745	13,379801	15,628781	0,004219	0,014875	-0,393336	7,672678	1,863467	2,009642	0,004219	0,014875	-0,393336	7,672678	1,863467	2,009642
10:25:46,09	0,405001	3,330946	-0,064984	0,211961	0,062979	-0,640999	-0,003865	0,017578	-0,395727	6,347829	1,782066	1,978145	-0,592645	-2,903574	-1,423673	-9,947989	13,370636	15,624294	-0,003865	0,017578	-0,395727	7,727726	2,085465	1,978145	-0,003865	0,017578	-0,395727	7,727726	2,085465	1,978145
10:25:46,14	0,405001	3,330946	-0,064984	0,211961	0,062979	-0,640999	0,006521	0,022487	-0,392619	6,070031	2,301415	1,973658	-0,585574	-2,897425	-1,427950	-9,937789	13,419573	15,640184	0,006521	0,022487	-0,392619	7,835241	1,789481	1,973658	0,006521	0,022487	-0,392619	7,835241	1,789481	1,973658
10:25:46,19	0,405001	3,330946	-0,064984	0,211961	0,062979	-0,640999	-0,002339	0,019437	-0,396895	6,276087	1,825026	1,989548	-0,592555	-2,895188	-1,421748	-9,910034	13,435065	15,626056	-0,002339	0,019437	-0,396895	7,801909	2,008653	1,989548	-0,002339	0,019437	-0,396895	7,801909	2,008653	1,989548
10:25:46,24	0,405001	3,330946	-0,064984	0,211961	0,062979	-0,640999	-0,000786	0,026602	-0,390693	5,930815	1,922094	1,975420	-0,766841	-2,767665	-1,326077	-3,559880	22,494740	15,500559	-0,000786	0,026602	-0,390693	8,019069	1,983779	1,975420	-0,000786	0,026602	-0,390693	8,019069	1,983779	1,975420
10:25:46,29	0,405001	3,330946	-0,064984	0,211961	0,062979	-0,640999	-0,024081	0,241299	-0,295022	5,787536	1,680319	1,849923	-0,563918	-2,888653	-1,503637	-10,182376	11,202040	15,419267	-0,024081	0,241299	-0,295022	24,729530	3,570646	1,849923	-0,024081	0,241299	-0,295022	24,729530	3,570646	1,849923
10:25:46,34	0,405001	3,330946	-0,064984	0,211961	0,062979	-0,640999	-0,020764	0,005069	-0,472583	4,980512	1,763886	1,768632	-0,491073	-2,909458	-1,382362	-11,506896	6,839081	15,427483	-0,020764	0,005069	-0,472583	5,378414	3,393858	1,768632	-0,020764	0,005069	-0,472583	5,378414	3,393858	1,768632
10:25:46,39	0,405030	3,330974	-0,064985	0,161967	0,062985	-0,641030	-0,039168	-0,068419	-0,351308	4,361181	1,841266	1,776847	-0,526041	-2,885446	-1,305566	-9,872722	8,724673	15,450948	-0,039168	-0,068419	-0,351308	-1,009702	4,915988	1,776847	-0,039168	-0,068419	-0,351308	-1,009702	4,915988	1,776847
10:25:46,44	0,405030	3,330974	-0,064985	0,161967	0,062985	-0,641030	-0,042480	-0,026130	-0,274512	4,612210	2,141508	1,800312	-0,529136	-2,882936	-1,304027	-9,917549	8,672982	15,477724	-0,042480	-0,026130	-0,274512	2,561014	5,476182	1,800312	-0,042480	-0,026130	-0,274512	2,561014	5,476182	1,800312
10:25:46,49	0,405030	3,330974	-0,064985	0,161967	0,062985	-0,641030	-0,043105	-0,022195	-0,272972	4,340403	2,096006	1,827089	-0,524880	-2,886579	-1,307115	-9,883775	8,735643	15,457233	-0,043105	-0,022195	-0,272972	2,598116	5,479783	1,827089	-0,043105	-0,022195	-0,272972	2,598116	5,479783	1,827089
10:25:46,54	0,405030	3,330974	-0,064985	0,161967	0,062985	-0,641030	-0,042079	-0,027702	-0,276060	4,697952	2,147312	1,806597	-0,528979	-2,881386	-1,307514	-9,871612	8,779798	15,473363	-0,042079	-0,027702	-0,276060	2,523317	5,450495	1,806597	-0,042079	-0,027702	-0,276060	2,523317	5,450495	1,806597
10:25:46,59	0,405030	3,330974	-0,064985	0,161967	0,062985	-0,641030	-0,044526	-0,021555	-0,276460	4,422631	2,008497	1,822727	-0,525652	-2,879439	-1,305226	-9,958957	8,754207	15,472912	-0,044526	-0,021555	-0,276460	2,730532	5,503810	1,822727	-0,044526	-0,021555	-0,276460	2,730532	5,503810	1,822727
10:25:46,64	0,405030	3,330974	-0,064985	0,161967	0,062985	-0,641030	-0,047876	-0,023463	-0,274172	4,455998	1,771472	1,822277	-0,525522	-2,881201	-1,308666	-9,899369	8,773697	15,503849	-0,047876	-0,023463	-0,274172	2,614142	5,529726	1,822277	-0,047876	-0,023463	-0,274172	2,614142	5,529726	1,822277
10:25:46,69	0,405030	3,330974	-0,064985	0,161967	0,062985	-0,641030	-0,046415	-0,024457	-0,277612	4,554333	1,889302	1,853213	-0,526698	-2,877121	-1,307918	-9,897766	8,794963	15,489925	-0,046415	-0,024457	-0,277612	2,634487	5,532870	1,853213	-0,046415	-0,024457	-0,277612	2,634487	5,532870	1,853213
10:25:46,74	0,405030	3,330974	-0,064985	0,161967	0,062985	-0,641030	-0,049361	-0,021399	-0,276864	4,414554	1,726879	1,839290	-0,727454	-2,798810	-1,476744	-5,944644	18,744171	15,338905	-0,049361	-0,021399	-0,276864	2,734733	5,601688	1,839290	-0,049361	-0,021399	-0,276864	2,734733	5,601688	1,839290
10:25:46,79	0,405030	3,330974	-0,064985	0,161967	0,062985	-0,641030	-0,016802	0,191616	-0,445690	3,930574	1,868809	1,688269	-0,515697	-2,886762	-1,379922	-10,729576	7,238316	15,274865	-0,016802	0,191616	-0,445690	18,972467	3,187792	1,688269	-0,016802	0,191616	-0,445690	18,972467	3,187792	1,688269
10:25:46,84	0,405030	3,330974	-0,064985	0,161967	0,062985	-0,641030	-0,015642	-0,082963	-0,386991	2,527924	1,824930	1,611919	-0,490241	-2,937105	-1,418045	-13,875302	5,216337	15,262555	-0,015642	-0,082963	-0,386991	-3,984655	3,052803	1,611919	-0,015642	-0,082963	-0,386991	-3,984655	3,052803	1,611919
10:25:46,89	0,404887	3,330939	-0,065013	0,111966	0,062990	-0,641018	-0,015642	-0,082963	-0,386991	2,527924	1,824930	1,611919	-0,522031	-2,919900	-1,376819	-12,770805	6,717236	15,300324	-0,015642	-0,082963	-0,386991	-3,984655	3,052803	1,611919	-0,015642	-0,082963	-0,386991	-3,984655	3,052803	1,611919
10:25:46,94	0,404887	3,330939	-0,065013	0,111966	0,062990	-0,641018	-0,014647	-0,046830	-0,345765	2,501073	2,082741	1,649689	-0,520748	-2,926497	-1,376396	-12,773176	6,812886	15,307243	-0,014647	-0,046830	-0,345765	-1,175065	3,232510	1,649689	-0,014647	-0,046830	-0,345765	-1,175065	3,232510	1,649689
10:25:46,99	0,404887	3,330939	-0,065013	0,111966	0,062990	-0,641018	-0,009574	-0,051239	-0,345342	2,812012	2,296629	1,656607	-0,526720	-2,915503	-1,377997	-12,768117	6,786765	15,317618	-0,009574	-0,051239	-0,345342	-1,210265	3,048212	1,656607	-0,009574	-0,051239	-0,345342	-1,210265	3,048212	1,656607
10:25:47,04	0,404887	3,330939	-0,065013	0,111966	0,062990	-0,641018	-0,016110	-0,040570	-0,346943	2,237146	1,974196	1,666982	-0,522512	-2,920943	-1,377562	-12,747829	6,801029	15,327212	-0,016110	-0,040570	-0,346943	-0,947636	3,238858	1,666982	-0,016110	-0,040570	-0,346943	-0,947636	3,238858	1,666982
10:25:47,09	0,404887	3,330939	-0,065013	0,111966	0,062990	-0,641018	-0,013503	-0,046935	-0,346508	2,590579	2,120209	1,676577	-0,521131	-2,911011	-1,377539	-12,652136	6,882756	15,354771	-0,013503	-0,046935	-0,346508	-1,093789	3,180205	1,676577	-0,013503	-0,046935	-0,346508	-1,093789	3,180205	1,676577
10:25:47,14	0,404887	3,330939	-0,065013	0,111966	0,062990	-0,641018	-0,022795	-0,043165	-0,346485	2,513166	1,679030	1,704135	-0,524213	-2,917770	-1,375990	-12,722210	6,841287	15,356529	-0,022795	-0,043165	-0,346485	-0,875262	3,468455	1,704135	-0,022795	-0,043165	-0,346485	-0,875262	3,468455	1,704135
10:25:47,19	0,404887	3,330939	-0,065013	0,111966	0,062990	-0,641018	-0,015400	-0,043875	-0,344935	2,479145	2,023620	1,705894	-0,517550	-2,921048	-1,375951	-12,658160	6,870732	15,338075	-0,015400	-0,043875	-0,344935	-0,965032	3,232534	1,705894	-0,015400	-0,043875	-0,344935	-0,965032	3,232534	1,705894
10:25:47,24	0,404887	3,330939	-0,065013	0,111966	0,062990	-0,641018	-0,015892	-0,051284	-0,344896	2,921963	2,038778	1,687439	-0,521239	-2,916657	-1,376407	-12,711475	6,844145	15,313837	-0,015892	-0,051284	-0,344896	-1,103857	3,286321	1,687439	-0,015892	-0,051284	-0,344896	-1,103857	3,286321	1,687439
10:25:47,29	0,404887	3,330939	-0,065013	0,111966	0,062990	-0,641018	-0,017851	-0,045894	-0,345352	2,591972	1,904054	1,663201	-0,524705	-2,919600	-1,376766	-12,679362	6,827720	15,321854	-0,017851	-0,045894	-0,345352	-1,010690	3,305344	1,663201	-0,017851	-0,045894	-0,345352	-1,010690	3,305344	1,663201
10:25:47,34	0,404887	3,330939	-0,065013	0,111966	0,062990	-0,641018	-0,013569	-0,044364	-0,345712	2,514278	2,162712	1,671219	-0,521661	-2,910798	-1,374463	-12,639533	6,891867	15,304550	-0,013569	-0,044364	-0,345712	-0,968331	3,227910	1,671219	-0,013569	-0,044364	-0,345712	-0,968331	3,227910	1,671219
10:25:47,39	0,404887	3,330939	-0,065013	0,111966	0,062990	-0,641018	-0,022714	-0,042599	-0,343409	2,497928	1,689605	1,653914	-0,521274	-2,916701	-1,372933	-12,739845	6,853957	15,297781	-0,022714	-0,042599	-0,343409	-0,846072	3,472664	1,653914	-0,022714	-0,042599	-0,343409	-0,846072	3,472664	1,653914
10:25:47,44	0,404887	3,330939	-0,065013	0,111966	0,062990	-0,641018	-0,017795	-0,045886	-0,341879	2,585879	1,877471	1,647146	-0,520509	-2,922872	-1,373240	-12,677579	6,877628	15,331219	-0,017795	-0,045886	-0,341879	-1,016171	3,274396	1,647146	-0,017795	-0,045886	-0,341879	-1,016171	3,274396	1,647146
10:25:47,49	0,404887	3,330939	-0,065013	0,111966	0,062990	-0,641018	-0,012834	-0,049634	-0,342186	2,832395	2,177541	1,680583	-0,517591	-2,911134	-1,376388	-12,646851	6,857162	15,324718	-0,012834	-0,049634	-0,342186	-1,063854	3,185013	1,680583	-0,012834	-0,049634	-0,342186	-1,063854	3,185013	1,680583
10:25:47,54	0,404887	3,330939	-0,065013	0,111966	0,062990	-0,641018	-0,024458	-0,046292	-0,345333	2,656280	1,609948	1,674083	-0,528180	-2,917324	-1,373295	-12,680402	6,901889	15,307330	-0,024458	-0,046292	-0,345333	-0,977666	3,529887	1,674083	-0,024458	-0,046292	-0,345333	-0,977666	3,529887	1,674083
10:25:47,59	0,404887	3,330939	-0,065013	0,111966	0,062990	-0,641018	-0,013803	-0,040216	-0,342240	2,362284	2,112588	1,656694	-0,519223	-2,915179	-1,375541	-12,608985	6,910805	15,373102	-0,013803	-0,040216	-0,342240	-0,794691	3,196110	1,656694	-0,013803	-0,040216	-0,342240	-0,794691	3,196110	1,656694
10:25:47,64	0,404887	3,330939	-0,065013	0,111966	0,062990	-0,641018	-0,020139	-0,046901	-0,344487	2,753339	1,840514	1,722466	-0,520428	-2,913091	-1,377145	-12,622108	6,922351	15,331077	-0,020139	-0,046901	-0,344487	-0,928416	3,421402	1,722466	-0,020139	-0,046901	-0,344487	-0,928416	3,421402	1,722466
10:25:47,69	0,404887	3,330939	-0,065013	0,111966	0,062990	-0,641018	-0,021344	-0,044814	-0,346090	2,648221	1,760675	1,680441	-0,520552	-2,913065	-1,375619	-12,684285	6,925660	15,330876	-0,021344	-0,044814	-0,346090	-0,869657	3,436218	1,680441	-0,021344	-0,044814	-0,346090	-0,869657	3,436218	1,680441
10:25:47,74	0,404887	3,330939	-0,065013	0,111966	0,062990	-0,641018	-0,021305	-0,044693	-0,344564	2,613721	1,707233	1,680241	-0,521034	-2,919739	-1,379051	-12,652820	6,957811	15,361669	-0,021305	-0,044693	-0,344564	-0,894681	3,379667	1,680241	-0,021305	-0,044693	-0,344564	-0,894681	3,379667	1,680241
10:25:47,79	0,404887	3,330939	-0,065013	0,111966	0,062990	-0,641018	-0,015285	-0,047612	-0,347997	2,809096	2,031456	1,711033	-0,521192	-2,910807	-1,372948	-12,713422	6,931446	15,296045	-0,015285	-0,047612	-0,347997	-0,928464	3,231307	1,711033	-0,015285	-0,047612	-0,347997	-0,928464	3,231307	1,711033
10:25:47,84	0,404887	3,330939	-0,065013	0,111966	0,062990	-0,641018	-0,022941	-0,043010	-0,341894	2,516627	1,594026	1,645409	-0,525123	-2,916390	-1,374419	-12,613863	6,878863	15,321795	-0,022941	-0,043010	-0,341894	-0,859629	3,394899	1,645409	-0,022941	-0,043010	-0,341894	-0,859629	3,394899	1,645409
10:25:47,89	0,404887	3,330939	-0,065013	0,111966	0,062990	-0,641018	-0,016140	-0,042396	-0,343364	2,488983	2,060181	1,671159	-0,522173	-2,921965	-1,371308	-12,639248	6,891975	15,300885	-0,016140	-0,042396	-0,343364	-0,839138	3,327189	1,671159	-0,016140	-0,042396	-0,343364	-0,839138	3,327189	1,671159
10:25:47,94	0,404887	3,330939	-0,065013	0,111966	0,062990	-0,641018	-0,012788	-0,047739	-0,340254	2,765478	2,205970	1,650250	-0,527019	-2,913736	-1,375254	-12,681288	6,919049	15,304969	-0,012788	-0,047739	-0,340254	-0,982063	3,209809	1,650250	-0,012788	-0,047739	-0,340254	-0,982063	3,209809	1,650250
10:25:48,00	0,404887	3,330939	-0,065013	0,111966	0,062990	-0,641018	-0,012557	-0,040459	-0,343374	2,402980	2,259712	1,641182	-0,529219	-2,917654	-1,374426	-12,602351	6,868207	15,305909	-0,012557	-0,040459	-0,343374	-0,773033	3,245418	1,641182	-0,012557	-0,040459	-0,343374	-0,773033	3,245418	1,641182
10:25:48,05	0,404887	3,330939	-0,065013	0,111966	0,062990	-0,641018	-0,012557	-0,040459	-0,343374	2,402980	2,259712	1,641182	-0,520897	-2,922091	-1,374790	-12,606355	6,944965	15,299720	-0,012557	-0,040459	-0,343374	-0,773033	3,245418	1,641182	-0,012557	-0,040459	-0,343374	-0,773033	3,245418	1,641182
10:25:48,10	0,404887	3,330939	-0,065013	0,111966	0,062990	-0,641018	-0,013316	-0,048907	-0,343736	2,888522	2,180492	1,649084	-0,518338	-2,910539	-1,371683	-12,502824	6,988913	15,295484	-0,013316	-0,048907	-0,343736	-0,950664	3,225799	1,649084	-0,013316	-0,048907	-0,343736	-0,950664	3,225799	1,649084
10:25:48,15	0,404887	3,330939	-0,065013	0,111966	0,062990	-0,641018	-0,024600	-0,045348	-0,340629	2,793270	1,661424	1,644848	-0,674643	-2,765704	-1,262862	-5,318477	14,920180	15,147168	-0,024600	-0,045348	-0,340629	-0,766520	3,592504	1,644848	-0,024600	-0,045348	-0,340629	-0,766520	3,592504	1,644848
10:25:48,20	0,404887	3,330939	-0,065013	0,111966	0,062990	-0,641018	-0,071878	0,162434	-0,231808	2,449463	1,459131	1,496532	-0,503549	-2,909490	-1,500024	-13,230310	5,087328	15,104822	-0,071878	0,162434	-0,231808	15,200549	7,101575	1,496532	-0,071878	0,162434	-0,231808	15,200549	7,101575	1,496532
10:25:48,25	0,404887	3,330939	-0,065013	0,111966	0,062990	-0,641018	-0,032903	-0,057630	-0,468969	1,421414	1,550451	1,454187	-0,458904	-2,905033	-1,272331	-12,874944	1,951533	15,204866	-0,032903	-0,057630	-0,468969	-3,102576	4,133298	1,454187	-0,032903	-0,057630	-0,468969	-3,102576	4,133298	1,454187
10:25:48,30	0,405005	3,330998	-0,065003	0,061964	0,063000	-0,640993	-0,059085	-0,094065	-0,241276	0,778027	2,064595	1,554230	-0,488121	-2,882855	-1,245461	-11,623649	3,428111	15,211504	-0,059085	-0,094065	-0,241276	-6,606092	6,702798	1,554230	-0,059085	-0,094065	-0,241276	-6,606092	6,702798	1,554230
10:25:48,35	0,405005	3,330998	-0,065003	0,061964	0,063000	-0,640993	-0,063683	-0,057674	-0,214406	0,790097	2,170864	1,560868	-0,481609	-2,888739	-1,245462	-11,639448	3,457706	15,174106	-0,063683	-0,057674	-0,214406	-3,737330	7,170009	1,560868	-0,063683	-0,057674	-0,214406	-3,737330	7,170009	1,560868
10:25:48,40	0,405005	3,330998	-0,065003	0,061964	0,063000	-0,640993	-0,061843	-0,066255	-0,214407	1,254052	2,238059	1,523470	-0,483930	-2,884229	-1,245470	-11,636327	3,536151	15,191396	-0,061843	-0,066255	-0,214407	-3,947003	7,092771	1,523470	-0,061843	-0,066255	-0,214407	-3,947003	7,092771	1,523470
10:25:48,45	0,405005	3,330998	-0,065003	0,061964	0,063000	-0,640993	-0,064589	-0,061991	-0,214416	1,101778	2,058775	1,540760	-0,483888	-2,878317	-1,242375	-11,609232	3,542374	15,190317	-0,064589	-0,061991	-0,214416	-3,764489	7,129007	1,540760	-0,064589	-0,061991	-0,214416	-3,764489	7,129007	1,540760
10:25:48,50	0,405005	3,330998	-0,065003	0,061964	0,063000	-0,640993	-0,069730	-0,059071	-0,211321	0,968905	1,811795	1,539681	-0,487501	-2,881681	-1,242360	-11,652935	3,548759	15,223754	-0,069730	-0,059071	-0,211321	-3,668188	7,285596	1,539681	-0,069730	-0,059071	-0,211321	-3,668188	7,285596	1,539681
10:25:48,55	0,405005	3,330998	-0,065003	0,061964	0,063000	-0,640993	-0,065010	-0,057624	-0,211306	0,877345	2,016183	1,573119	-0,484471	-2,881934	-1,244704	-11,585532	3,457531	15,159065	-0,065010	-0,057624	-0,211306	-3,646168	7,119483	1,573119	-0,065010	-0,057624	-0,211306	-3,646168	7,119483	1,573119
10:25:48,60	0,405005	3,330998	-0,065003	0,061964	0,063000	-0,640993	-0,066306	-0,060374	-0,213650	0,975048	2,052778	1,508429	-0,486652	-2,882740	-1,245820	-11,556334	3,623851	15,207882	-0,066306	-0,060374	-0,213650	-3,764351	7,257813	1,508429	-0,066306	-0,060374	-0,213650	-3,764351	7,257813	1,508429
10:25:48,65	0,405005	3,330998	-0,065003	0,061964	0,063000	-0,640993	-0,064517	-0,058889	-0,214766	1,056419	2,087944	1,557246	-0,652342	-2,784562	-1,194299	-6,808257	12,236743	15,060084	-0,064517	-0,058889	-0,214766	-3,566338	7,152524	1,557246	-0,064517	-0,058889	-0,214766	-3,566338	7,152524	1,557246
10:25:48,70	0,405005	3,330998	-0,065003	0,061964	0,063000	-0,640993	-0,066697	0,133692	-0,163245	0,875265	1,780071	1,409448	-0,475004	-2,890581	-1,188493	-12,640293	2,175121	15,012609	-0,066697	0,133692	-0,163245	11,370055	7,015812	1,409448	-0,066697	0,133692	-0,163245	11,370055	7,015812	1,409448
10:25:48,75	0,405005	3,330998	-0,065003	0,061964	0,063000	-0,640993	-0,063551	-0,072897	-0,157439	-0,011787	1,923787	1,361973	-0,430102	-2,934375	-1,190936	-15,193377	-0,871501	15,040910	-0,063551	-0,072897	-0,157439	-5,734163	6,912564	1,361973	-0,063551	-0,072897	-0,157439	-5,734163	6,912564	1,361973
10:25:48,80	0,404942	3,330949	-0,064976	0,011954	0,062998	-0,640997	-0,048075	-0,133681	-0,159882	-0,766006	2,040821	1,390275	-0,469127	-2,921319	-1,199274	-14,550033	1,179717	15,090580	-0,048075	-0,133681	-0,159882	-11,259935	5,814724	1,390275	-0,048075	-0,133681	-0,159882	-11,259935	5,814724	1,390275
10:25:48,85	0,404942	3,330949	-0,064976	0,011954	0,062998	-0,640997	-0,039870	-0,093355	-0,168220	-0,764840	1,999060	1,439944	-0,469652	-2,920861	-1,199258	-14,525411	1,201798	15,100692	-0,039870	-0,093355	-0,168220	-8,093238	5,128816	1,439944	-0,039870	-0,093355	-0,168220	-8,093238	5,128816	1,439944
10:25:48,90	0,404942	3,330949	-0,064976	0,011954	0,062998	-0,640997	-0,040004	-0,092672	-0,168204	-0,768965	2,002348	1,450056	-0,468271	-2,927981	-1,193745	-14,449778	1,174337	15,104553	-0,040004	-0,092672	-0,168204	-8,043683	5,142664	1,450056	-0,040004	-0,092672	-0,168204	-8,043683	5,142664	1,450056
10:25:48,95	0,404942	3,330949	-0,064976	0,011954	0,062998	-0,640997	-0,034529	-0,097428	-0,162691	-0,507609	2,366294	1,453917	-0,465260	-2,923980	-1,191436	-14,431716	1,219296	15,081290	-0,034529	-0,097428	-0,162691	-8,155688	5,076798	1,453917	-0,034529	-0,097428	-0,162691	-8,155688	5,076798	1,453917
10:25:49,00	0,404942	3,330949	-0,064976	0,011954	0,062998	-0,640997	-0,039499	-0,098035	-0,160381	-0,428063	2,101017	1,430655	-0,466369	-2,917799	-1,194538	-14,381133	1,237126	15,098490	-0,039499	-0,098035	-0,160381	-8,123814	5,201666	1,430655	-0,039499	-0,098035	-0,160381	-8,123814	5,201666	1,430655
10:25:49,05	0,404942	3,330949	-0,064976	0,011954	0,062998	-0,640997	-0,044297	-0,093984	-0,163483	-0,597962	1,886396	1,447854	-0,471056	-2,920582	-1,189090	-14,370366	1,187200	15,092242	-0,044297	-0,093984	-0,163483	-7,975740	5,363713	1,447854	-0,044297	-0,093984	-0,163483	-7,975740	5,363713	1,447854
10:25:49,10	0,404942	3,330949	-0,064976	0,011954	0,062998	-0,640997	-0,039543	-0,091316	-0,158035	-0,774549	2,167893	1,441606	-0,473424	-2,917737	-1,188317	-14,380219	1,223610	15,112433	-0,039543	-0,091316	-0,158035	-7,942893	5,272019	1,441606	-0,039543	-0,091316	-0,158035	-7,942893	5,272019	1,441606
10:25:49,15	0,404942	3,330949	-0,064976	0,011954	0,062998	-0,640997	-0,040823	-0,087843	-0,157263	-0,928581	2,074581	1,461797	-0,468090	-2,924951	-1,191392	-14,385246	1,242317	15,109961	-0,040823	-0,087843	-0,157263	-7,824232	5,279208	1,461797	-0,040823	-0,087843	-0,157263	-7,824232	5,279208	1,461797
10:25:49,20	0,404942	3,330949	-0,064976	0,011954	0,062998	-0,640997	-0,037243	-0,096069	-0,160338	-0,487113	2,247072	1,459326	-0,464454	-2,912991	-1,188308	-14,313609	1,242036	15,095207	-0,037243	-0,096069	-0,160338	-8,028549	5,170611	1,459326	-0,037243	-0,096069	-0,160338	-8,028549	5,170611	1,459326
10:25:49,25	0,404942	3,330949	-0,064976	0,011954	0,062998	-0,640997	-0,049418	-0,093239	-0,157254	-0,598733	1,676106	1,444571	-0,466747	-2,910891	-1,188696	-14,287118	1,268680	15,095940	-0,049418	-0,093239	-0,157254	-7,917960	5,555452	1,444571	-0,049418	-0,093239	-0,157254	-7,917960	5,555452	1,444571
10:25:49,30	0,404942	3,330949	-0,064976	0,011954	0,062998	-0,640997	-0,050091	-0,090202	-0,157642	-0,720299	1,650764	1,445304	-0,467914	-2,915493	-1,186724	-14,302502	1,290536	15,118939	-0,050091	-0,090202	-0,157642	-7,801179	5,582889	1,445304	-0,050091	-0,090202	-0,157642	-7,801179	5,582889	1,445304
10:25:49,35	0,404942	3,330949	-0,064976	0,011954	0,062998	-0,640997	-0,045521	-0,091493	-0,155670	-0,641922	1,864120	1,468303	-0,463337	-2,916396	-1,187127	-14,346097	1,227291	15,113418	-0,045521	-0,091493	-0,155670	-7,824160	5,437549	1,468303	-0,045521	-0,091493	-0,155670	-7,824160	5,437549	1,468303
10:25:49,40	0,404942	3,330949	-0,064976	0,011954	0,062998	-0,640997	-0,047028	-0,095908	-0,156072	-0,488929	1,779620	1,462782	-0,464386	-2,917105	-1,183612	-14,303879	1,252139	15,106510	-0,047028	-0,095908	-0,156072	-8,017718	5,471356	1,462782	-0,047028	-0,095908	-0,156072	-8,017718	5,471356	1,462782
10:25:49,45	0,404942	3,330949	-0,064976	0,011954	0,062998	-0,640997	-0,045890	-0,095354	-0,152558	-0,475095	1,862966	1,455874	-0,470347	-2,918379	-1,186760	-14,343692	1,272037	15,084027	-0,045890	-0,095354	-0,152558	-7,960416	5,465320	1,455874	-0,045890	-0,095354	-0,152558	-7,960416	5,465320	1,455874
10:25:49,50	0,404942	3,330949	-0,064976	0,011954	0,062998	-0,640997	-0,041806	-0,090829	-0,155706	-0,713098	2,030884	1,433391	-0,474925	-2,916325	-1,182056	-14,271472	1,244551	15,112971	-0,041806	-0,090829	-0,155706	-7,843163	5,312677	1,433391	-0,041806	-0,090829	-0,155706	-7,843163	5,312677	1,433391
10:25:49,55	0,404942	3,330949	-0,064976	0,011954	0,062998	-0,640997	-0,041296	-0,085837	-0,151001	-0,960390	2,133726	1,462335	-0,467142	-2,923971	-1,186277	-14,239040	1,281851	15,106922	-0,041296	-0,085837	-0,151001	-7,698560	5,375432	1,462335	-0,041296	-0,085837	-0,151001	-7,698560	5,375432	1,462335
10:25:49,60	0,404942	3,330949	-0,064976	0,011954	0,062998	-0,640997	-0,038565	-0,096400	-0,155223	-0,362551	2,285157	1,456286	-0,467282	-2,915590	-1,182443	-14,279822	1,255560	15,110230	-0,038565	-0,096400	-0,155223	-7,929984	5,312507	1,456286	-0,038565	-0,096400	-0,155223	-7,929984	5,312507	1,456286
10:25:49,65	0,404942	3,330949	-0,064976	0,011954	0,062998	-0,640997	-0,045754	-0,092089	-0,151389	-0,629924	1,889154	1,459594	-0,469713	-2,918237	-1,182096	-14,331445	1,269496	15,076267	-0,045754	-0,092089	-0,151389	-7,858882	5,480843	1,459594	-0,045754	-0,092089	-0,151389	-7,858882	5,480843	1,459594
10:25:49,70	0,404942	3,330949	-0,064976	0,011954	0,062998	-0,640997	-0,042246	-0,091307	-0,151041	-0,684313	2,019907	1,425631	-0,467770	-2,918902	-1,183208	-14,232293	1,222623	15,079505	-0,042246	-0,091307	-0,151041	-7,851910	5,336202	1,425631	-0,042246	-0,091307	-0,151041	-7,851910	5,336202	1,425631
10:25:49,75	0,404942	3,330949	-0,064976	0,011954	0,062998	-0,640997	-0,042641	-0,093322	-0,152154	-0,570558	2,108665	1,428869	-0,468319	-2,921575	-1,182023	-14,239092	1,274122	15,094548	-0,042641	-0,093322	-0,152154	-7,896321	5,455976	1,428869	-0,042641	-0,093322	-0,152154	-7,896321	5,455976	1,428869
10:25:49,80	0,404942	3,330949	-0,064976	0,011954	0,062998	-0,640997	-0,040052	-0,094183	-0,150968	-0,484574	2,211668	1,443912	-0,465512	-2,911921	-1,181706	-14,274318	1,253869	15,071760	-0,040052	-0,094183	-0,150968	-7,877944	5,355723	1,443912	-0,040052	-0,094183	-0,150968	-7,877944	5,355723	1,443912
10:25:49,85	0,404942	3,330949	-0,064976	0,011954	0,062998	-0,640997	-0,049816	-0,091787	-0,150651	-0,644305	1,683535	1,421124	-0,475981	-2,917617	-1,181250	-14,226405	1,266133	15,117180	-0,049816	-0,091787	-0,150651	-7,849609	5,594102	1,421124	-0,049816	-0,091787	-0,150651	-7,849609	5,594102	1,421124
10:25:49,90	0,404942	3,330949	-0,064976	0,011954	0,062998	-0,640997	-0,039648	-0,085568	-0,150196	-0,933120	2,247618	1,466544	-0,464339	-2,914732	-1,180824	-14,212373	1,268183	15,153198	-0,039648	-0,085568	-0,150196	-7,650226	5,360020	1,466544	-0,039648	-0,085568	-0,150196	-7,650226	5,360020	1,466544
10:25:49,95	0,404942	3,330949	-0,064976	0,011954	0,062998	-0,640997	-0,047968	-0,094208	-0,149770	-0,475057	1,826115	1,502563	-0,474790	-2,916208	-1,180502	-14,225608	1,276951	15,083562	-0,047968	-0,094208	-0,149770	-7,870391	5,591622	1,502563	-0,047968	-0,094208	-0,149770	-7,870391	5,591622	1,502563
10:25:50,00	0,404942	3,330949	-0,064976	0,011954	0,062998	-0,640997	-0,041464	-0,085896	-0,149448	-0,906304	2,148468	1,432927	-0,466537	-2,918092	-1,182363	-14,229490	1,321243	15,169668	-0,041464	-0,085896	-0,149448	-7,649147	5,403425	1,432927	-0,041464	-0,085896	-0,149448	-7,649147	5,403425	1,432927
10:25:50,05	0,404942	3,330949	-0,064976	0,011954	0,062998	-0,640997	-0,043959	-0,093985	-0,151309	-0,449252	1,993219	1,519032	-0,463193	-2,914921	-1,182077	-14,305338	1,279183	15,092452	-0,043959	-0,093985	-0,151309	-7,827092	5,444035	1,519032	-0,043959	-0,093985	-0,151309	-7,827092	5,444035	1,519032
10:25:50,10	0,404942	3,330949	-0,064976	0,011954	0,062998	-0,640997	-0,048377	-0,095296	-0,151023	-0,455448	1,718827	1,441816	-0,473062	-2,916676	-1,180887	-14,233326	1,246350	15,087970	-0,048377	-0,095296	-0,151023	-7,936173	5,516455	1,441816	-0,048377	-0,095296	-0,151023	-7,936173	5,516455	1,441816
10:25:50,15	0,404942	3,330949	-0,064976	0,011954	0,062998	-0,640997	-0,041923	-0,087626	-0,149833	-0,846700	2,133233	1,437334	-0,469426	-2,921821	-1,182385	-14,223632	1,334579	15,120544	-0,041923	-0,087626	-0,149833	-7,725355	5,424196	1,437334	-0,041923	-0,087626	-0,149833	-7,725355	5,424196	1,437334
10:25:50,20	0,404942	3,330949	-0,064976	0,011954	0,062998	-0,640997	-0,039286	-0,093348	-0,151331	-0,467927	2,234662	1,469908	-0,466618	-2,912520	-1,178194	-14,260049	1,288477	15,079995	-0,039286	-0,093348	-0,151331	-7,795719	5,318584	1,469908	-0,039286	-0,093348	-0,151331	-7,795719	5,318584	1,469908
10:25:50,25	0,404942	3,330949	-0,064976	0,011954	0,062998	-0,640997	-0,048745	-0,091129	-0,147139	-0,641439	1,734296	1,429359	-0,470023	-2,920259	-1,180056	-14,198814	1,249605	15,111433	-0,048745	-0,091129	-0,147139	-7,795054	5,560766	1,429359	-0,048745	-0,091129	-0,147139	-7,795054	5,560766	1,429359
10:25:50,30	0,404942	3,330949	-0,064976	0,011954	0,062998	-0,640997	-0,040340	-0,092050	-0,149002	-0,596592	2,243830	1,460797	-0,467096	-2,913985	-1,180103	-14,215980	1,313851	15,090907	-0,040340	-0,092050	-0,149002	-7,822508	5,410497	1,460797	-0,040340	-0,092050	-0,149002	-7,822508	5,410497	1,460797
10:25:50,35	0,404942	3,330949	-0,064976	0,011954	0,062998	-0,640997	-0,047672	-0,095240	-0,149024	-0,423137	1,837005	1,458590	-0,467054	-2,920507	-1,179289	-14,194286	1,252605	15,087267	-0,047672	-0,095240	-0,149024	-7,899490	5,579247	1,458590	-0,047672	-0,095240	-0,149024	-7,899490	5,579247	1,458590
10:25:50,40	0,404942	3,330949	-0,064976	0,011954	0,062998	-0,640997	-0,041609	-0,094745	-0,148235	-0,451607	2,180246	1,436631	-0,471269	-2,914701	-1,180873	-14,224639	1,277262	15,108846	-0,041609	-0,094745	-0,148235	-7,889054	5,446556	1,436631	-0,041609	-0,094745	-0,148235	-7,889054	5,446556	1,436631
10:25:50,45	0,404942	3,330949	-0,064976	0,011954	0,062998	-0,640997	-0,044530	-0,088191	-0,149819	-0,786209	1,989753	1,458210	-0,469433	-2,923483	-1,179856	-14,226156	1,303924	15,115379	-0,044530	-0,088191	-0,149819	-7,709212	5,485340	1,458210	-0,044530	-0,088191	-0,149819	-7,709212	5,485340	1,458210
10:25:50,50	0,404942	3,330949	-0,064976	0,011954	0,062998	-0,640997	-0,037842	-0,094173	-0,148802	-0,452840	2,322865	1,464743	-0,471791	-2,913375	-1,181271	-14,207502	1,325194	15,096018	-0,037842	-0,094173	-0,148802	-7,845390	5,293474	1,464743	-0,037842	-0,094173	-0,148802	-7,845390	5,293474	1,464743
10:25:50,55	0,404942	3,330949	-0,064976	0,011954	0,062998	-0,640997	-0,045417	-0,087076	-0,150216	-0,794108	1,934507	1,445382	-0,468143	-2,911268	-1,179284	-14,152722	1,335247	15,124582	-0,045417	-0,087076	-0,150216	-7,629586	5,499719	1,445382	-0,045417	-0,087076	-0,150216	-7,629586	5,499719	1,445382
10:25:50,60	0,404942	3,330949	-0,064976	0,011954	0,062998	-0,640997	-0,045634	-0,093258	-0,148201	-0,437616	1,979091	1,473139	-0,471180	-2,921139	-1,179264	-14,185658	1,232265	15,119620	-0,045634	-0,093258	-0,148201	-7,758356	5,561373	1,473139	-0,045634	-0,093258	-0,148201	-7,758356	5,561373	1,473139
10:25:50,65	0,404942	3,330949	-0,064976	0,011954	0,062998	-0,640997	-0,038999	-0,091488	-0,148210	-0,634249	2,333614	1,468984	-0,469413	-2,914156	-1,177745	-14,199638	1,314799	15,117980	-0,038999	-0,091488	-0,148210	-7,816057	5,395029	1,468984	-0,038999	-0,091488	-0,148210	-7,816057	5,395029	1,468984
10:25:50,70	0,404942	3,330949	-0,064976	0,011954	0,062998	-0,640997	-0,045930	-0,089526	-0,146691	-0,671762	1,919834	1,467344	-0,465121	-2,916869	-1,178862	-14,132990	1,335320	15,118971	-0,045930	-0,089526	-0,146691	-7,699590	5,525325	1,467344	-0,045930	-0,089526	-0,146691	-7,699590	5,525325	1,467344
10:25:50,75	0,404942	3,330949	-0,064976	0,011954	0,062998	-0,640997	-0,045726	-0,094600	-0,147808	-0,356833	1,977873	1,468335	-0,472403	-2,916864	-1,175414	-14,222945	1,289318	15,119911	-0,045726	-0,094600	-0,147808	-7,782948	5,567390	1,468335	-0,045726	-0,094600	-0,147808	-7,782948	5,567390	1,468335
10:25:50,80	0,404942	3,330949	-0,064976	0,011954	0,062998	-0,640997	-0,042090	-0,088291	-0,144360	-0,769736	2,112073	1,469276	-0,469820	-2,918975	-1,176158	-14,148036	1,359869	15,102607	-0,042090	-0,088291	-0,144360	-7,700565	5,416119	1,469276	-0,042090	-0,088291	-0,144360	-7,700565	5,416119	1,469276
10:25:50,85	0,404942	3,330949	-0,064976	0,011954	0,062998	-0,640997	-0,041554	-0,091583	-0,145104	-0,499979	2,169551	1,451971	-0,466526	-2,914389	-1,177771	-14,229057	1,311306	15,094425	-0,041554	-0,091583	-0,145104	-7,689262	5,431508	1,451971	-0,041554	-0,091583	-0,145104	-7,689262	5,431508	1,451971
10:25:50,90	0,404942	3,330949	-0,064976	0,011954	0,062998	-0,640997	-0,047172	-0,092143	-0,146717	-0,553421	1,831516	1,443789	-0,474749	-2,918928	-1,179313	-14,215304	1,277146	15,092033	-0,047172	-0,092143	-0,146717	-7,786671	5,534507	1,443789	-0,047172	-0,092143	-0,146717	-7,786671	5,534507	1,443789
10:25:50,95	0,404942	3,330949	-0,064976	0,011954	0,062998	-0,640997	-0,039129	-0,087291	-0,148259	-0,828456	2,278726	1,441397	-0,467672	-2,911162	-1,178531	-14,197341	1,300197	15,118712	-0,039129	-0,087291	-0,148259	-7,680788	5,350367	1,441397	-0,039129	-0,087291	-0,148259	-7,680788	5,350367	1,441397
10:25:51,00	0,404942	3,330949	-0,064976	0,011954	0,062998	-0,640997	-0,049512	-0,091612	-0,149017	-0,555584	1,779080	1,454191	-0,473416	-2,915801	-1,176549	-14,132914	1,265275	15,114044	-0,049512	-0,091612	-0,149017	-7,747128	5,665783	1,454191	-0,049512	-0,091612	-0,149017	-7,747128	5,665783	1,454191
10:25:51,05	0,404942	3,330949	-0,064976	0,011954	0,062998	-0,640997	-0,042504	-0,086882	-0,145495	-0,818797	2,180518	1,463408	-0,467087	-2,912616	-1,177335	-14,209888	1,326927	15,157616	-0,042504	-0,086882	-0,145495	-7,639041	5,517089	1,463408	-0,042504	-0,086882	-0,145495	-7,639041	5,517089	1,463408
10:25:51,10	0,404942	3,330949	-0,064976	0,011954	0,062998	-0,640997	-0,048427	-0,090771	-0,146280	-0,601680	1,775038	1,506980	-0,472284	-2,921924	-1,177691	-14,184031	1,318747	15,140490	-0,048427	-0,090771	-0,146280	-7,727186	5,576559	1,506980	-0,048427	-0,090771	-0,146280	-7,727186	5,576559	1,506980
10:25:51,15	0,404942	3,330949	-0,064976	0,011954	0,062998	-0,640997	-0,037768	-0,090924	-0,146637	-0,587870	2,355807	1,489854	-0,468919	-2,921823	-1,176592	-14,268501	1,312617	15,097483	-0,037768	-0,090924	-0,146637	-7,725400	5,320569	1,489854	-0,037768	-0,090924	-0,146637	-7,725400	5,320569	1,489854
10:25:51,20	0,404942	3,330949	-0,064976	0,011954	0,062998	-0,640997	-0,039537	-0,093787	-0,145538	-0,486517	2,193717	1,446847	-0,473481	-2,915648	-1,174638	-14,177575	1,291259	15,099649	-0,039537	-0,093787	-0,145538	-7,848825	5,297368	1,446847	-0,039537	-0,093787	-0,145538	-7,848825	5,297368	1,446847
10:25:51,25	0,404942	3,330949	-0,064976	0,011954	0,062998	-0,640997	-0,041376	-0,085389	-0,145903	-0,907185	2,191740	1,469086	-0,468119	-2,922804	-1,178461	-14,165490	1,313226	15,126645	-0,041376	-0,085389	-0,145903	-7,610186	5,439725	1,469086	-0,041376	-0,085389	-0,145903	-7,610186	5,439725	1,469086
10:25:51,30	0,404942	3,330949	-0,064976	0,011954	0,062998	-0,640997	-0,039087	-0,094971	-0,147406	-0,372932	2,306011	1,476009	-0,473437	-2,917495	-1,174226	-14,169158	1,314096	15,114312	-0,039087	-0,094971	-0,147406	-7,828159	5,374354	1,476009	-0,039087	-0,094971	-0,147406	-7,828159	5,374354	1,476009
10:25:51,35	0,404942	3,330949	-0,064976	0,011954	0,062998	-0,640997	-0,041026	-0,087710	-0,143172	-0,751574	2,201565	1,463676	-0,468685	-2,910005	-1,175813	-14,129451	1,308644	15,082711	-0,041026	-0,087710	-0,143172	-7,636829	5,422129	1,463676	-0,041026	-0,087710	-0,143172	-7,636829	5,422129	1,463676
10:25:51,40	0,404942	3,330949	-0,064976	0,011954	0,062998	-0,640997	-0,049889	-0,088082	-0,144759	-0,717136	1,777810	1,432075	-0,475171	-2,915748	-1,175414	-14,155546	1,331577	15,091188	-0,049889	-0,088082	-0,144759	-7,631536	5,694108	1,432075	-0,049889	-0,088082	-0,144759	-7,631536	5,694108	1,432075
10:25:51,45	0,404942	3,330949	-0,064976	0,011954	0,062998	-0,640997	-0,041267	-0,087505	-0,145930	-0,756271	2,147709	1,437484	-0,474049	-2,912181	-1,176958	-14,167950	1,342338	15,132084	-0,041267	-0,087505	-0,145930	-7,625437	5,387189	1,437484	-0,041267	-0,087505	-0,145930	-7,625437	5,387189	1,437484
10:25:51,50	0,404942	3,330949	-0,064976	0,011954	0,062998	-0,640997	-0,041267	-0,087505	-0,145930	-0,756271	2,147709	1,437484	-0,470965	-2,920226	-1,174592	-14,119216	1,300376	15,094223	-0,041267	-0,087505	-0,145930	-7,625437	5,387189	1,437484	-0,041267	-0,087505	-0,145930	-7,625437	5,387189	1,437484
10:25:51,55	0,404942	3,330949	-0,064976	0,011954	0,062998	-0,640997	-0,039897	-0,091217	-0,143538	-0,556155	2,310380	1,443587	-0,476379	-2,917239	-1,175811	-14,167855	1,314220	15,080880	-0,039897	-0,091217	-0,143538	-7,716658	5,442324	1,443587	-0,039897	-0,091217	-0,143538	-7,716658	5,442324	1,443587
10:25:51,60	0,404942	3,330949	-0,064976	0,011954	0,062998	-0,640997	-0,039777	-0,085035	-0,144757	-0,889948	2,267598	1,430245	-0,467480	-2,912209	-1,178502	-14,128686	1,348860	15,109735	-0,039777	-0,085035	-0,144757	-7,565166	5,390087	1,430245	-0,039777	-0,085035	-0,144757	-7,565166	5,390087	1,430245
10:25:51,65	0,404942	3,330949	-0,064976	0,011954	0,062998	-0,640997	-0,037174	-0,093271	-0,147814	-0,487763	2,383971	1,470812	-0,465767	-2,922277	-1,174996	-14,174131	1,302660	15,086010	-0,037174	-0,093271	-0,147814	-7,809507	5,302091	1,470812	-0,037174	-0,093271	-0,147814	-7,809507	5,302091	1,470812
10:25:51,70	0,404942	3,330949	-0,064976	0,011954	0,062998	-0,640997	-0,037174	-0,093271	-0,147814	-0,487763	2,383971	1,470812	-0,464624	-2,912088	-1,177339	-14,156298	1,306513	15,118156	-0,037174	-0,093271	-0,147814	-7,809507	5,302091	1,470812	-0,037174	-0,093271	-0,147814	-7,809507	5,302091	1,470812
10:25:51,75	0,404942	3,330949	-0,064976	0,011954	0,062998	-0,640997	-0,050115	-0,092640	-0,146284	-0,495366	1,743857	1,467520	-0,467590	-2,922414	-1,176910	-14,168839	1,236008	15,123412	-0,050115	-0,092640	-0,146284	-7,767603	5,677920	1,467520	-0,050115	-0,092640	-0,146284	-7,767603	5,677920	1,467520
10:25:51,80	0,404942	3,330949	-0,064976	0,011954	0,062998	-0,640997	-0,039690	-0,095234	-0,145856	-0,427830	2,310369	1,472776	-0,475852	-2,912966	-1,174627	-14,176770	1,301730	15,133873	-0,039690	-0,095234	-0,145856	-7,903663	5,426039	1,472776	-0,039690	-0,095234	-0,145856	-7,903663	5,426039	1,472776
10:25:51,85	0,404942	3,330949	-0,064976	0,011954	0,062998	-0,640997	-0,043741	-0,083355	-0,143573	-0,992554	2,060004	1,483237	-0,466296	-2,913029	-1,176158	-14,126611	1,333969	15,117583	-0,043741	-0,083355	-0,143573	-7,535934	5,493653	1,483237	-0,043741	-0,083355	-0,143573	-7,535934	5,493653	1,483237
10:25:51,90	0,404942	3,330949	-0,064976	0,011954	0,062998	-0,640997	-0,048465	-0,091662	-0,145103	-0,507622	1,841685	1,466947	-0,471554	-2,914738	-1,175379	-14,094078	1,276739	15,099244	-0,048465	-0,091662	-0,145103	-7,703055	5,646154	1,466947	-0,048465	-0,091662	-0,145103	-7,703055	5,646154	1,466947
10:25:51,95	0,404942	3,330949	-0,064976	0,011954	0,062998	-0,640997	-0,043885	-0,090143	-0,145522	-0,647225	2,085533	1,430674	-0,465773	-2,910873	-1,175401	-14,144932	1,308523	15,112061	-0,043885	-0,090143	-0,145522	-7,723483	5,530475	1,430674	-0,043885	-0,090143	-0,145522	-7,723483	5,530475	1,430674
10:25:52,00	0,404942	3,330949	-0,064976	0,011954	0,062998	-0,640997	-0,050593	-0,091037	-0,144347	-0,571314	1,727859	1,461425	-0,467489	-2,920119	-1,177326	-14,135856	1,281189	15,081524	-0,050593	-0,091037	-0,144347	-7,717693	5,699415	1,461425	-0,050593	-0,091037	-0,144347	-7,717693	5,699415	1,461425
10:25:52,05	0,404942	3,330949	-0,064976	0,011954	0,062998	-0,640997	-0,041728	-0,094174	-0,146271	-0,427325	2,210393	1,430888	-0,474587	-2,913282	-1,176943	-14,144559	1,335302	15,131353	-0,041728	-0,094174	-0,146271	-7,819956	5,486007	1,430888	-0,041728	-0,094174	-0,146271	-7,819956	5,486007	1,430888
10:25:52,10	0,404942	3,330949	-0,064976	0,011954	0,062998	-0,640997	-0,044100	-0,084609	-0,145889	-0,882178	2,052444	1,480718	-0,468138	-2,910080	-1,176185	-14,152767	1,332009	15,117925	-0,044100	-0,084609	-0,145889	-7,523980	5,514276	1,480718	-0,044100	-0,084609	-0,145889	-7,523980	5,514276	1,480718
10:25:52,15	0,404942	3,330949	-0,064976	0,011954	0,062998	-0,640997	-0,050098	-0,088592	-0,145130	-0,682001	1,735100	1,467289	-0,472120	-2,920025	-1,172642	-14,124120	1,341401	15,108767	-0,050098	-0,088592	-0,145130	-7,636493	5,667755	1,467289	-0,050098	-0,088592	-0,145130	-7,636493	5,667755	1,467289
10:25:52,20	0,404942	3,330949	-0,064976	0,011954	0,062998	-0,640997	-0,039493	-0,090117	-0,141588	-0,580283	2,306627	1,458131	-0,468703	-2,924098	-1,177688	-14,159755	1,283501	15,110335	-0,039493	-0,090117	-0,141588	-7,654429	5,406858	1,458131	-0,039493	-0,090117	-0,141588	-7,654429	5,406858	1,458131
10:25:52,25	0,404942	3,330949	-0,064976	0,011954	0,062998	-0,640997	-0,037675	-0,095111	-0,146634	-0,388504	2,399273	1,459699	-0,468602	-2,919672	-1,173793	-14,105319	1,276851	15,112712	-0,037675	-0,095111	-0,146634	-7,854756	5,356761	1,459699	-0,037675	-0,095111	-0,146634	-7,854756	5,356761	1,459699
10:25:52,30	0,404942	3,330949	-0,064976	0,011954	0,062998	-0,640997	-0,041559	-0,092987	-0,142739	-0,477525	2,247795	1,462076	-0,468698	-2,918183	-1,175364	-14,144035	1,283246	15,124165	-0,041559	-0,092987	-0,142739	-7,776995	5,510144	1,462076	-0,041559	-0,092987	-0,142739	-7,776995	5,510144	1,462076
10:25:52,35	0,404942	3,330949	-0,064976	0,011954	0,062998	-0,640997	-0,042800	-0,092159	-0,144309	-0,534388	2,146490	1,473529	-0,470419	-2,918470	-1,177330	-14,128318	1,294309	15,086453	-0,042800	-0,092159	-0,144309	-7,768879	5,506327	1,473529	-0,042800	-0,092159	-0,144309	-7,768879	5,506327	1,473529
10:25:52,40	0,404942	3,330949	-0,064976	0,011954	0,062998	-0,640997	-0,041691	-0,090811	-0,146276	-0,587029	2,212268	1,435817	-0,471091	-2,912585	-1,176202	-14,163961	1,325864	15,092746	-0,041691	-0,090811	-0,146276	-7,715726	5,485002	1,435817	-0,041691	-0,090811	-0,146276	-7,715726	5,485002	1,435817
10:25:52,45	0,404942	3,330949	-0,064976	0,011954	0,062998	-0,640997	-0,046452	-0,087287	-0,145148	-0,760798	1,918061	1,442110	-0,465104	-2,913857	-1,174563	-14,113337	1,312614	15,154637	-0,046452	-0,087287	-0,145148	-7,612821	5,564518	1,442110	-0,046452	-0,087287	-0,145148	-7,612821	5,564518	1,442110
10:25:52,50	0,404942	3,330949	-0,064976	0,011954	0,062998	-0,640997	-0,048343	-0,093108	-0,143509	-0,444250	1,870180	1,504001	-0,465075	-2,920517	-1,175740	-14,120941	1,312882	15,106005	-0,048343	-0,093108	-0,143509	-7,753249	5,665105	1,504001	-0,048343	-0,093108	-0,143509	-7,753249	5,665105	1,504001
10:25:52,55	0,404942	3,330949	-0,064976	0,011954	0,062998	-0,640997	-0,042590	-0,096464	-0,144686	-0,273344	2,162597	1,455370	-0,478024	-2,916192	-1,174254	-14,123383	1,344786	15,065791	-0,042590	-0,096464	-0,144686	-7,845735	5,505942	1,455370	-0,042590	-0,096464	-0,144686	-7,845735	5,505942	1,455370
10:25:52,60	0,404942	3,330949	-0,064976	0,011954	0,062998	-0,640997	-0,039862	-0,083087	-0,143200	-0,942537	2,286426	1,415155	-0,470447	-2,909569	-1,175023	-14,133249	1,332823	15,107030	-0,039862	-0,083087	-0,143200	-7,464837	5,415562	1,415155	-0,039862	-0,083087	-0,143200	-7,464837	5,415562	1,415155
10:25:52,65	0,404942	3,330949	-0,064976	0,011954	0,062998	-0,640997	-0,049385	-0,086337	-0,143969	-0,788818	1,788623	1,456394	-0,465575	-2,916588	-1,175360	-14,086215	1,357445	15,097651	-0,049385	-0,086337	-0,143969	-7,566261	5,665382	1,456394	-0,049385	-0,086337	-0,143969	-7,566261	5,665382	1,456394
10:25:52,70	0,404942	3,330949	-0,064976	0,011954	0,062998	-0,640997	-0,042934	-0,087278	-0,142002	-0,755424	2,081606	1,483661	-0,472858	-2,915627	-1,173057	-14,177830	1,340605	15,134296	-0,042934	-0,087278	-0,142002	-7,606755	5,451914	1,483661	-0,042934	-0,087278	-0,142002	-7,606755	5,451914	1,483661
10:25:52,75	0,404942	3,330949	-0,064976	0,011954	0,062998	-0,640997	-0,042934	-0,087278	-0,142002	-0,755424	2,081606	1,483661	-0,466749	-2,911264	-1,173407	-14,073319	1,369024	15,136048	-0,042934	-0,087278	-0,142002	-7,606755	5,451914	1,483661	-0,042934	-0,087278	-0,142002	-7,606755	5,451914	1,483661
10:25:52,80	0,404942	3,330949	-0,064976	0,011954	0,062998	-0,640997	-0,049766	-0,090388	-0,142352	-0,516850	1,802615	1,485413	-0,475726	-2,913853	-1,175390	-14,141521	1,363352	15,126149	-0,049766	-0,090388	-0,142352	-7,612297	5,709277	1,485413	-0,049766	-0,090388	-0,142352	-7,612297	5,709277	1,485413
10:25:52,85	0,404942	3,330949	-0,064976	0,011954	0,062998	-0,640997	-0,043035	-0,083908	-0,144336	-0,892840	2,096394	1,475513	-0,466328	-2,912540	-1,172655	-14,141204	1,324341	15,134741	-0,043035	-0,083908	-0,144336	-7,479582	5,474678	1,475513	-0,043035	-0,083908	-0,144336	-7,479582	5,474678	1,475513
10:25:52,90	0,404942	3,330949	-0,064976	0,011954	0,062998	-0,640997	-0,048872	-0,091390	-0,141601	-0,537359	1,812690	1,484105	-0,475068	-2,915872	-1,173051	-14,110681	1,331649	15,103826	-0,048872	-0,091390	-0,141601	-7,711503	5,649119	1,484105	-0,048872	-0,091390	-0,141601	-7,711503	5,649119	1,484105
10:25:52,95	0,404942	3,330949	-0,064976	0,011954	0,062998	-0,640997	-0,041616	-0,085487	-0,141996	-0,822753	2,212751	1,453191	-0,469211	-2,923610	-1,173414	-14,146214	1,331619	15,104276	-0,041616	-0,085487	-0,141996	-7,533468	5,479630	1,453191	-0,041616	-0,085487	-0,141996	-7,533468	5,479630	1,453191
10:25:53,00	0,404942	3,330949	-0,064976	0,011954	0,062998	-0,640997	-0,037844	-0,094428	-0,142359	-0,375607	2,378151	1,453640	-0,471523	-2,916291	-1,169944	-14,124062	1,361308	15,098729	-0,037844	-0,094428	-0,142359	-7,788200	5,348907	1,453640	-0,037844	-0,094428	-0,142359	-7,788200	5,348907	1,453640
10:25:53,05	0,404942	3,330949	-0,064976	0,011954	0,062998	-0,640997	-0,043026	-0,088766	-0,138890	-0,633225	2,113049	1,448093	-0,466193	-2,914180	-1,178848	-14,081104	1,350168	15,123963	-0,043026	-0,088766	-0,138890	-7,601381	5,490559	1,448093	-0,043026	-0,088766	-0,138890	-7,601381	5,490559	1,448093
10:25:53,10	0,404942	3,330949	-0,064976	0,011954	0,062998	-0,640997	-0,047519	-0,092327	-0,147793	-0,436251	1,922157	1,473328	-0,477435	-2,915429	-1,174639	-14,108394	1,309652	15,064960	-0,047519	-0,092327	-0,147793	-7,683900	5,652411	1,473328	-0,047519	-0,092327	-0,147793	-7,683900	5,652411	1,473328
10:25:53,15	0,404942	3,330949	-0,064976	0,011954	0,062998	-0,640997	-0,040817	-0,083215	-0,143585	-0,958774	2,267312	1,414325	-0,467428	-2,913648	-1,176154	-14,112458	1,349003	15,112784	-0,040817	-0,083215	-0,143585	-7,491181	5,471418	1,414325	-0,040817	-0,083215	-0,143585	-7,491181	5,471418	1,414325
10:25:53,20	0,404942	3,330949	-0,064976	0,011954	0,062998	-0,640997	-0,047363	-0,090991	-0,145099	-0,522400	1,903728	1,462148	-0,465119	-2,920188	-1,174225	-14,136017	1,277170	15,065374	-0,047363	-0,090991	-0,145099	-7,665186	5,621690	1,462148	-0,047363	-0,090991	-0,145099	-7,665186	5,621690	1,462148
10:25:53,25	0,404942	3,330949	-0,064976	0,011954	0,062998	-0,640997	-0,042853	-0,096261	-0,143170	-0,322355	2,153724	1,414738	-0,469805	-2,913488	-1,173035	-14,111280	1,307780	15,128548	-0,042853	-0,096261	-0,143170	-7,878827	5,517710	1,414738	-0,042853	-0,096261	-0,143170	-7,878827	5,517710	1,414738
10:25:53,30	0,404942	3,330949	-0,064976	0,011954	0,062998	-0,640997	-0,046312	-0,088852	-0,141981	-0,668709	1,979979	1,477912	-0,474503	-2,916158	-1,172263	-14,123391	1,335568	15,123039	-0,046312	-0,088852	-0,141981	-7,643630	5,615487	1,477912	-0,046312	-0,088852	-0,141981	-7,643630	5,615487	1,477912
10:25:53,35	0,404942	3,330949	-0,064976	0,011954	0,062998	-0,640997	-0,041651	-0,086119	-0,141208	-0,792848	2,197983	1,472403	-0,466354	-2,912533	-1,174636	-14,152434	1,317736	15,092241	-0,041651	-0,086119	-0,141208	-7,553179	5,467582	1,472403	-0,041651	-0,086119	-0,141208	-7,553179	5,467582	1,472403
10:25:53,40	0,404942	3,330949	-0,064976	0,011954	0,062998	-0,640997	-0,048865	-0,091364	-0,143582	-0,550056	1,806622	1,441605	-0,469729	-2,924638	-1,173761	-14,111311	1,331098	15,132940	-0,048865	-0,091364	-0,143582	-7,722144	5,642515	1,441605	-0,048865	-0,091364	-0,143582	-7,722144	5,642515	1,441605
10:25:53,45	0,404942	3,330949	-0,064976	0,011954	0,062998	-0,640997	-0,036694	-0,094494	-0,142706	-0,355188	2,468424	1,482305	-0,469784	-2,919631	-1,172246	-14,116450	1,295151	15,112273	-0,036694	-0,094494	-0,142706	-7,772943	5,348927	1,482305	-0,036694	-0,094494	-0,142706	-7,772943	5,348927	1,482305
10:25:53,50	0,404942	3,330949	-0,064976	0,011954	0,062998	-0,640997	-0,041004	-0,091942	-0,141191	-0,521552	2,257864	1,461637	-0,469875	-2,913005	-1,176151	-14,149238	1,349875	15,146777	-0,041004	-0,091942	-0,141191	-7,739036	5,476647	1,461637	-0,041004	-0,091942	-0,141191	-7,739036	5,476647	1,461637
10:25:53,55	0,404942	3,330949	-0,064976	0,011954	0,062998	-0,640997	-0,046696	-0,088551	-0,145097	-0,666933	1,906126	1,496141	-0,466160	-2,917595	-1,173394	-14,090829	1,366730	15,125620	-0,046696	-0,088551	-0,145097	-7,618151	5,571725	1,496141	-0,046696	-0,088551	-0,145097	-7,618151	5,571725	1,496141
10:25:53,60	0,404942	3,330949	-0,064976	0,011954	0,062998	-0,640997	-0,044578	-0,094063	-0,142340	-0,336496	2,058378	1,474984	-0,471639	-2,916102	-1,173452	-14,168789	1,361249	15,115865	-0,044578	-0,094063	-0,142340	-7,720423	5,557775	1,474984	-0,044578	-0,094063	-0,142340	-7,720423	5,557775	1,474984
10:25:53,65	0,404942	3,330949	-0,064976	0,011954	0,062998	-0,640997	-0,043132	-0,088571	-0,142397	-0,665780	2,068814	1,465229	-0,466177	-2,923805	-1,170283	-14,118854	1,354175	15,108153	-0,043132	-0,088571	-0,142397	-7,618626	5,454672	1,465229	-0,043132	-0,088571	-0,142397	-7,618626	5,454672	1,465229
10:25:53,70	0,404942	3,330949	-0,064976	0,011954	0,062998	-0,640997	-0,039192	-0,097153	-0,139229	-0,200692	2,320465	1,457517	-0,472728	-2,915878	-1,173825	-14,110733	1,314576	15,104155	-0,039192	-0,097153	-0,139229	-7,827199	5,397049	1,457517	-0,039192	-0,097153	-0,139229	-7,827199	5,397049	1,457517
10:25:53,75	0,404942	3,330949	-0,064976	0,011954	0,062998	-0,640997	-0,042782	-0,087516	-0,142770	-0,732036	2,160647	1,453519	-0,464478	-2,910816	-1,174588	-14,093767	1,319475	15,126159	-0,042782	-0,087516	-0,142770	-7,602060	5,519002	1,453519	-0,042782	-0,087516	-0,142770	-7,602060	5,519002	1,453519
10:25:53,80	0,404942	3,330949	-0,064976	0,011954	0,062998	-0,640997	-0,051290	-0,092130	-0,143534	-0,479397	1,730453	1,475523	-0,468578	-2,922366	-1,175703	-14,118263	1,348367	15,149818	-0,051290	-0,092130	-0,143534	-7,711597	5,756718	1,475523	-0,051290	-0,092130	-0,143534	-7,711597	5,756718	1,475523
10:25:53,85	0,404942	3,330949	-0,064976	0,011954	0,062998	-0,640997	-0,039237	-0,094355	-0,144649	-0,350935	2,321542	1,499183	-0,473370	-2,915055	-1,176543	-14,141497	1,362560	15,131899	-0,039237	-0,094355	-0,144649	-7,757781	5,401657	1,499183	-0,039237	-0,094355	-0,144649	-7,757781	5,401657	1,499183
10:25:53,90	0,404942	3,330949	-0,064976	0,011954	0,062998	-0,640997	-0,043173	-0,086549	-0,145489	-0,756153	2,089661	1,481263	-0,468593	-2,920853	-1,173787	-14,110842	1,296388	15,118062	-0,043173	-0,086549	-0,145489	-7,550257	5,478739	1,481263	-0,043173	-0,086549	-0,145489	-7,550257	5,478739	1,481263
10:25:53,95	0,404942	3,330949	-0,064976	0,011954	0,062998	-0,640997	-0,040540	-0,093585	-0,142732	-0,432282	2,286230	1,467426	-0,469324	-2,915559	-1,173826	-14,171952	1,327972	15,134920	-0,040540	-0,093585	-0,142732	-7,778679	5,468589	1,467426	-0,040540	-0,093585	-0,142732	-7,778679	5,468589	1,467426
10:25:54,00	0,404942	3,330949	-0,064976	0,011954	0,062998	-0,640997	-0,044759	-0,090305	-0,142772	-0,606042	1,998082	1,484285	-0,471433	-2,916590	-1,174163	-14,051714	1,306093	15,127826	-0,044759	-0,090305	-0,142772	-7,694962	5,511701	1,484285	-0,044759	-0,090305	-0,142772	-7,694962	5,511701	1,484285
10:25:54,05	0,404942	3,330949	-0,064976	0,011954	0,062998	-0,640997	-0,042812	-0,088994	-0,143109	-0,633054	2,214421	1,477190	-0,469518	-2,911885	-1,174628	-14,041203	1,381231	15,130629	-0,042812	-0,088994	-0,143109	-7,619044	5,575159	1,477190	-0,042812	-0,088994	-0,143109	-7,619044	5,575159	1,477190
10:25:54,10	0,404942	3,330949	-0,064976	0,011954	0,062998	-0,640997	-0,047845	-0,088299	-0,143574	-0,598815	1,924259	1,479994	-0,473295	-2,913568	-1,172244	-14,094586	1,320428	15,142220	-0,047845	-0,088299	-0,143574	-7,530326	5,680057	1,479994	-0,047845	-0,088299	-0,143574	-7,530326	5,680057	1,479994
10:25:54,15	0,404942	3,330949	-0,064976	0,011954	0,062998	-0,640997	-0,044498	-0,085871	-0,141190	-0,804458	2,082435	1,491585	-0,472072	-2,916872	-1,172643	-14,086926	1,321740	15,103386	-0,044498	-0,085871	-0,141190	-7,545313	5,575553	1,491585	-0,044498	-0,085871	-0,141190	-7,545313	5,575553	1,491585
10:25:54,20	0,404942	3,330949	-0,064976	0,011954	0,062998	-0,640997	-0,042248	-0,088582	-0,141589	-0,658524	2,205407	1,452750	-0,465611	-2,920782	-1,172248	-14,116432	1,344801	15,095034	-0,042248	-0,088582	-0,141589	-7,612186	5,521908	1,452750	-0,042248	-0,088582	-0,141589	-7,612186	5,521908	1,452750
10:25:54,25	0,404942	3,330949	-0,064976	0,011954	0,062998	-0,640997	-0,042092	-0,096131	-0,141194	-0,260717	2,176440	1,444398	-0,471605	-2,914650	-1,174219	-14,150983	1,374129	15,126473	-0,042092	-0,096131	-0,141194	-7,807037	5,480688	1,444398	-0,042092	-0,096131	-0,141194	-7,807037	5,480688	1,444398
10:25:54,30	0,404942	3,330949	-0,064976	0,011954	0,062998	-0,640997	-0,044406	-0,087875	-0,143165	-0,681951	2,011546	1,475837	-0,465014	-2,919582	-1,173404	-14,111194	1,361543	15,111037	-0,044406	-0,087875	-0,143165	-7,580106	5,497413	1,475837	-0,044406	-0,087875	-0,143165	-7,580106	5,497413	1,475837
10:25:54,35	0,404942	3,330949	-0,064976	0,011954	0,062998	-0,640997	-0,043430	-0,096048	-0,142350	-0,247915	2,103024	1,460401	-0,471603	-2,913246	-1,174228	-14,150291	1,383772	15,122144	-0,043430	-0,096048	-0,142350	-7,787719	5,512313	1,460401	-0,043430	-0,096048	-0,142350	-7,787719	5,512313	1,460401
10:25:54,40	0,404942	3,330949	-0,064976	0,011954	0,062998	-0,640997	-0,045623	-0,087174	-0,143174	-0,709681	1,944036	1,471508	-0,472634	-2,916376	-1,174575	-14,073536	1,337286	15,114589	-0,045623	-0,087174	-0,143174	-7,552846	5,525444	1,471508	-0,045623	-0,087174	-0,143174	-7,552846	5,525444	1,471508
10:25:54,45	0,404942	3,330949	-0,064976	0,011954	0,062998	-0,640997	-0,042397	-0,087847	-0,143520	-0,676591	2,201512	1,463953	-0,471547	-2,920506	-1,172648	-14,126168	1,319312	15,098421	-0,042397	-0,087847	-0,143520	-7,572547	5,529664	1,463953	-0,042397	-0,087847	-0,143520	-7,572547	5,529664	1,463953
10:25:54,50	0,404942	3,330949	-0,064976	0,011954	0,062998	-0,640997	-0,039364	-0,090854	-0,141594	-0,562110	2,322642	1,447786	-0,465581	-2,908282	-1,172261	-14,059363	1,324645	15,115050	-0,039364	-0,090854	-0,141594	-7,694115	5,412693	1,447786	-0,039364	-0,090854	-0,141594	-7,694115	5,412693	1,447786
10:25:54,55	0,404942	3,330949	-0,064976	0,011954	0,062998	-0,640997	-0,052933	-0,089908	-0,141207	-0,573248	1,672220	1,464414	-0,472698	-2,915431	-1,171073	-14,091553	1,298452	15,135754	-0,052933	-0,089908	-0,141207	-7,631041	5,827471	1,464414	-0,052933	-0,089908	-0,141207	-7,631041	5,827471	1,464414
10:25:54,60	0,404942	3,330949	-0,064976	0,011954	0,062998	-0,640997	-0,043183	-0,087319	-0,140018	-0,746687	2,164455	1,485118	-0,467272	-2,914765	-1,176518	-14,055404	1,384691	15,103734	-0,043183	-0,087319	-0,140018	-7,601195	5,554307	1,485118	-0,043183	-0,087319	-0,140018	-7,601195	5,554307	1,485118
10:25:54,65	0,404942	3,330949	-0,064976	0,011954	0,062998	-0,640997	-0,046473	-0,091685	-0,145464	-0,426878	1,981562	1,453098	-0,472151	-2,916155	-1,172270	-14,123356	1,324977	15,108575	-0,046473	-0,091685	-0,145464	-7,624143	5,629678	1,453098	-0,046473	-0,091685	-0,145464	-7,624143	5,629678	1,453098
10:25:54,70	0,404942	3,330949	-0,064976	0,011954	0,062998	-0,640997	-0,042829	-0,088155	-0,141216	-0,696144	2,142030	1,457940	-0,469664	-2,915816	-1,171857	-14,076777	1,366274	15,109648	-0,042829	-0,088155	-0,141216	-7,616280	5,504136	1,457940	-0,042829	-0,088155	-0,141216	-7,616280	5,504136	1,457940
10:25:54,75	0,404942	3,330949	-0,064976	0,011954	0,062998	-0,640997	-0,044367	-0,090138	-0,140803	-0,533931	2,081784	1,459013	-0,463732	-2,913047	-1,171066	-14,047276	1,355933	15,114814	-0,044367	-0,090138	-0,140803	-7,609798	5,564562	1,459013	-0,044367	-0,090138	-0,140803	-7,609798	5,564562	1,459013
10:25:54,80	0,404942	3,330949	-0,064976	0,011954	0,062998	-0,640997	-0,049731	-0,093892	-0,140012	-0,332962	1,833570	1,464178	-0,473910	-2,918655	-1,172270	-14,123247	1,313566	15,097843	-0,049731	-0,093892	-0,140012	-7,703466	5,737429	1,464178	-0,049731	-0,093892	-0,140012	-7,703466	5,737429	1,464178
10:25:54,85	0,404942	3,330949	-0,064976	0,011954	0,062998	-0,640997	-0,039786	-0,087881	-0,141216	-0,720188	2,306109	1,447208	-0,467277	-2,910200	-1,175339	-14,040236	1,374784	15,137136	-0,039786	-0,087881	-0,141216	-7,618862	5,429273	1,447208	-0,039786	-0,087881	-0,141216	-7,618862	5,429273	1,447208
10:25:54,90	0,404942	3,330949	-0,064976	0,011954	0,062998	-0,640997	-0,050424	-0,089398	-0,144285	-0,546795	1,794166	1,486500	-0,466910	-2,913736	-1,173448	-14,135099	1,301032	15,105065	-0,050424	-0,089398	-0,144285	-7,564535	5,752486	1,486500	-0,050424	-0,089398	-0,144285	-7,564535	5,752486	1,486500
10:25:54,95	0,404942	3,330949	-0,064976	0,011954	0,062998	-0,640997	-0,047545	-0,091484	-0,142393	-0,549640	1,898598	1,454429	-0,474408	-2,912993	-1,173429	-14,063480	1,315841	15,103607	-0,047545	-0,091484	-0,142393	-7,731109	5,630913	1,454429	-0,047545	-0,091484	-0,142393	-7,731109	5,630913	1,454429
10:25:55,00	0,404942	3,330949	-0,064976	0,011954	0,062998	-0,640997	-0,044440	-0,084619	-0,142375	-0,857972	2,114686	1,452971	-0,470256	-2,919668	-1,173012	-14,077203	1,339904	15,103992	-0,044440	-0,084619	-0,142375	-7,500559	5,603246	1,452971	-0,044440	-0,084619	-0,142375	-7,500559	5,603246	1,452971
10:25:55,05	0,404942	3,330949	-0,064976	0,011954	0,062998	-0,640997	-0,040735	-0,091552	-0,141958	-0,483450	2,283459	1,453356	-0,466693	-2,912043	-1,173407	-14,048403	1,359295	15,115994	-0,040735	-0,091552	-0,141958	-7,670320	5,481133	1,453356	-0,040735	-0,091552	-0,141958	-7,670320	5,481133	1,453356
10:25:55,10	0,404942	3,330949	-0,064976	0,011954	0,062998	-0,640997	-0,049120	-0,090825	-0,142352	-0,490062	1,862685	1,465359	-0,470343	-2,914182	-1,171501	-14,114580	1,362348	15,100129	-0,049120	-0,090825	-0,142352	-7,619861	5,718582	1,465359	-0,049120	-0,090825	-0,142352	-7,619861	5,718582	1,465359
10:25:55,15	0,404942	3,330949	-0,064976	0,011954	0,062998	-0,640997	-0,045442	-0,088734	-0,140447	-0,629252	1,995073	1,449494	-0,474976	-2,914527	-1,171841	-14,064985	1,341378	15,141909	-0,045442	-0,088734	-0,140447	-7,594888	5,562292	1,449494	-0,045442	-0,088734	-0,140447	-7,594888	5,562292	1,449494
10:25:55,20	0,404942	3,330949	-0,064976	0,011954	0,062998	-0,640997	-0,042827	-0,084894	-0,140786	-0,822284	2,184484	1,491273	-0,466699	-2,920034	-1,171044	-14,079158	1,369573	15,128551	-0,042827	-0,084894	-0,140786	-7,486496	5,546434	1,491273	-0,042827	-0,084894	-0,140786	-7,486496	5,546434	1,491273
10:25:55,25	0,404942	3,330949	-0,064976	0,011954	0,062998	-0,640997	-0,040370	-0,091793	-0,141935	-0,443923	2,290778	1,478410	-0,465525	-2,911321	-1,171854	-14,056468	1,366996	15,120533	-0,040370	-0,091793	-0,141935	-7,649637	5,459796	1,478410	-0,040370	-0,091793	-0,141935	-7,649637	5,459796	1,478410
10:25:55,30	0,404942	3,330949	-0,064976	0,011954	0,062998	-0,640997	-0,050329	-0,091476	-0,140799	-0,453621	1,788943	1,469897	-0,478556	-2,914447	-1,171119	-14,104181	1,373405	15,098686	-0,050329	-0,091476	-0,140799	-7,634451	5,739804	1,469897	-0,050329	-0,091476	-0,140799	-7,634451	5,739804	1,469897
10:25:55,35	0,404942	3,330949	-0,064976	0,011954	0,062998	-0,640997	-0,041107	-0,081753	-0,140065	-0,977476	2,224002	1,448050	-0,474401	-2,914452	-1,172266	-14,064312	1,306208	15,092693	-0,041107	-0,081753	-0,140065	-7,395122	5,450877	1,448050	-0,041107	-0,081753	-0,140065	-7,395122	5,450877	1,448050
10:25:55,40	0,404942	3,330949	-0,064976	0,011954	0,062998	-0,640997	-0,048442	-0,090577	-0,139200	-0,495883	1,911054	1,511560	-0,467247	-2,912506	-1,170254	-14,033466	1,358874	15,162196	-0,048442	-0,090577	-0,139200	-7,606171	5,713778	1,511560	-0,048442	-0,090577	-0,139200	-7,606171	5,713778	1,511560
10:25:55,45	0,404942	3,330949	-0,064976	0,011954	0,062998	-0,640997	-0,048442	-0,090577	-0,139200	-0,495883	1,911054	1,511560	-0,466254	-2,912721	-1,171884	-14,107796	1,311335	15,104427	-0,048442	-0,090577	-0,139200	-7,606171	5,713778	1,511560	-0,048442	-0,090577	-0,139200	-7,606171	5,713778	1,511560
10:25:55,50	0,404942	3,330949	-0,064976	0,011954	0,062998	-0,640997	-0,048752	-0,091545	-0,140830	-0,523902	1,854334	1,453791	-0,477935	-2,910316	-1,170689	-14,062661	1,344665	15,151093	-0,048752	-0,091545	-0,140830	-7,710147	5,681390	1,453791	-0,048752	-0,091545	-0,140830	-7,710147	5,681390	1,453791
10:25:55,55	0,404942	3,330949	-0,064976	0,011954	0,062998	-0,640997	-0,044995	-0,080226	-0,139635	-1,061052	2,072143	1,500457	-0,467837	-2,914886	-1,171431	-14,038572	1,351851	15,138059	-0,044995	-0,080226	-0,139635	-7,358765	5,604242	1,500457	-0,044995	-0,080226	-0,139635	-7,358765	5,604242	1,500457
10:25:55,60	0,404942	3,330949	-0,064976	0,011954	0,062998	-0,640997	-0,046086	-0,091256	-0,140377	-0,469219	2,032681	1,487423	-0,472699	-2,912622	-1,174587	-14,107816	1,385780	15,141273	-0,046086	-0,091256	-0,140377	-7,632794	5,650421	1,487423	-0,046086	-0,091256	-0,140377	-7,632794	5,650421	1,487423
10:25:55,65	0,404942	3,330949	-0,064976	0,011954	0,062998	-0,640997	-0,045615	-0,085913	-0,143533	-0,752261	1,980231	1,490638	-0,472052	-2,916838	-1,173803	-14,075498	1,321703	15,103982	-0,045615	-0,085913	-0,143533	-7,496460	5,561013	1,490638	-0,045615	-0,085913	-0,143533	-7,496460	5,561013	1,490638
10:25:55,70	0,404942	3,330949	-0,064976	0,011954	0,062998	-0,640997	-0,042287	-0,088582	-0,142749	-0,652847	2,213306	1,453346	-0,466805	-2,910842	-1,171507	-14,099368	1,346295	15,095724	-0,042287	-0,088582	-0,142749	-7,606502	5,532852	1,453346	-0,042287	-0,088582	-0,142749	-7,606502	5,532852	1,453346
10:25:55,75	0,404942	3,330949	-0,064976	0,011954	0,062998	-0,640997	-0,050829	-0,089123	-0,140043	-0,576739	1,752413	1,459922	-0,470837	-2,917644	-1,173380	-14,050795	1,300287	15,127101	-0,050829	-0,089123	-0,140043	-7,572910	5,742451	1,459922	-0,050829	-0,089123	-0,140043	-7,572910	5,742451	1,459922
10:25:55,80	0,404942	3,330949	-0,064976	0,011954	0,062998	-0,640997	-0,042197	-0,090037	-0,142326	-0,583384	2,250073	1,476465	-0,463739	-2,919971	-1,172586	-14,050366	1,314136	15,123093	-0,042197	-0,090037	-0,142326	-7,651253	5,562575	1,476465	-0,042197	-0,090037	-0,142326	-7,651253	5,562575	1,476465
10:25:55,85	0,404942	3,330949	-0,064976	0,011954	0,062998	-0,640997	-0,043731	-0,097347	-0,141532	-0,191024	2,163770	1,472457	-0,467241	-2,913730	-1,173022	-14,039017	1,365249	15,096129	-0,043731	-0,097347	-0,141532	-7,832776	5,596664	1,472457	-0,043731	-0,097347	-0,141532	-7,832776	5,596664	1,472457
10:25:55,90	0,404942	3,330949	-0,064976	0,011954	0,062998	-0,640997	-0,047385	-0,091194	-0,141968	-0,461053	1,958036	1,445493	-0,469068	-2,911412	-1,171497	-14,068032	1,376332	15,091037	-0,047385	-0,091194	-0,141968	-7,619776	5,677767	1,445493	-0,047385	-0,091194	-0,141968	-7,619776	5,677767	1,445493
10:25:55,95	0,404942	3,330949	-0,064976	0,011954	0,062998	-0,640997	-0,048479	-0,088453	-0,140443	-0,608470	1,870495	1,440402	-0,466861	-2,914925	-1,173045	-14,123649	1,323815	15,110109	-0,048479	-0,088453	-0,140443	-7,552061	5,676080	1,440402	-0,048479	-0,088453	-0,140443	-7,552061	5,676080	1,440402
10:25:56,00	0,404942	3,330949	-0,064976	0,011954	0,062998	-0,640997	-0,046540	-0,092120	-0,141990	-0,491076	1,949399	1,459473	-0,474346	-2,915157	-1,172643	-14,039169	1,302975	15,087621	-0,046540	-0,092120	-0,141990	-7,722526	5,602797	1,459473	-0,046540	-0,092120	-0,141990	-7,722526	5,602797	1,459473
10:25:56,05	0,404942	3,330949	-0,064976	0,011954	0,062998	-0,640997	-0,042597	-0,085755	-0,141589	-0,797883	2,238046	1,436985	-0,472660	-2,912205	-1,174208	-14,082976	1,359769	15,115797	-0,042597	-0,085755	-0,141589	-7,529651	5,581874	1,436985	-0,042597	-0,085755	-0,141589	-7,529651	5,581874	1,436985
10:25:56,10	0,404942	3,330949	-0,064976	0,011954	0,062998	-0,640997	-0,045996	-0,085739	-0,143154	-0,771443	1,994930	1,465161	-0,475592	-2,914718	-1,171505	-14,094139	1,366668	15,089383	-0,045996	-0,085739	-0,143154	-7,501941	5,605629	1,465161	-0,045996	-0,085739	-0,143154	-7,501941	5,605629	1,465161
10:25:56,15	0,404942	3,330949	-0,064976	0,011954	0,062998	-0,640997	-0,042354	-0,084456	-0,140451	-0,837751	2,171203	1,438747	-0,473852	-2,914396	-1,173039	-14,092772	1,345751	15,114207	-0,042354	-0,084456	-0,140451	-7,467557	5,495997	1,438747	-0,042354	-0,084456	-0,140451	-7,467557	5,495997	1,438747
10:25:56,20	0,404942	3,330949	-0,064976	0,011954	0,062998	-0,640997	-0,043503	-0,085802	-0,141985	-0,785209	2,123100	1,463571	-0,470226	-2,920495	-1,170653	-14,063858	1,330316	15,126220	-0,043503	-0,085802	-0,141985	-7,520647	5,538087	1,463571	-0,043503	-0,085802	-0,141985	-7,520647	5,538087	1,463571
10:25:56,25	0,404942	3,330949	-0,064976	0,011954	0,062998	-0,640997	-0,040034	-0,091992	-0,139599	-0,462236	2,336268	1,475584	-0,465559	-2,909523	-1,171475	-14,059427	1,340960	15,119760	-0,040034	-0,091992	-0,139599	-7,683594	5,478904	1,475584	-0,040034	-0,091992	-0,139599	-7,683594	5,478904	1,475584
10:25:56,30	0,404942	3,330949	-0,064976	0,011954	0,062998	-0,640997	-0,051869	-0,090547	-0,140420	-0,525931	1,719343	1,469124	-0,466090	-2,909059	-1,173423	-14,034748	1,356456	15,101785	-0,051869	-0,090547	-0,140420	-7,633873	5,791058	1,469124	-0,051869	-0,090547	-0,140420	-7,633873	5,791058	1,469124
10:25:56,35	0,404942	3,330949	-0,064976	0,011954	0,062998	-0,640997	-0,052006	-0,089855	-0,142369	-0,536144	1,725843	1,451149	-0,468573	-2,914877	-1,174592	-14,112453	1,377107	15,117199	-0,052006	-0,089855	-0,142369	-7,589783	5,808313	1,451149	-0,052006	-0,089855	-0,142369	-7,589783	5,808313	1,451149
10:25:56,40	0,404942	3,330949	-0,064976	0,011954	0,062998	-0,640997	-0,045726	-0,090614	-0,143537	-0,517657	1,974793	1,466563	-0,475051	-2,914257	-1,170734	-14,120476	1,380265	15,099472	-0,045726	-0,090614	-0,143537	-7,630857	5,564268	1,466563	-0,045726	-0,090614	-0,143537	-7,630857	5,564268	1,466563
10:25:56,45	0,404942	3,330949	-0,064976	0,011954	0,062998	-0,640997	-0,043024	-0,084694	-0,139679	-0,826778	2,106760	1,448836	-0,473805	-2,910538	-1,169160	-14,069315	1,348868	15,112285	-0,043024	-0,084694	-0,139679	-7,475252	5,484143	1,448836	-0,043024	-0,084694	-0,139679	-7,475252	5,484143	1,448836
10:25:56,50	0,404942	3,330949	-0,064976	0,011954	0,062998	-0,640997	-0,046868	-0,083914	-0,138105	-0,868961	1,966896	1,461649	-0,472541	-2,917996	-1,172602	-14,029675	1,314714	15,116835	-0,046868	-0,083914	-0,138105	-7,456185	5,646005	1,461649	-0,046868	-0,083914	-0,138105	-7,456185	5,646005	1,461649
10:25:56,55	0,404942	3,330949	-0,064976	0,011954	0,062998	-0,640997	-0,041040	-0,088738	-0,141548	-0,627863	2,321328	1,466200	-0,463252	-2,910132	-1,171071	-14,079314	1,333730	15,144021	-0,041040	-0,088738	-0,141548	-7,593784	5,542984	1,466200	-0,041040	-0,088738	-0,141548	-7,593784	5,542984	1,466200
10:25:56,60	0,404942	3,330949	-0,064976	0,011954	0,062998	-0,640997	-0,052495	-0,092850	-0,140017	-0,422404	1,673174	1,493385	-0,473275	-2,914640	-1,170322	-14,110908	1,365913	15,118294	-0,052495	-0,092850	-0,140017	-7,711096	5,794044	1,493385	-0,052495	-0,092850	-0,140017	-7,711096	5,794044	1,493385
10:25:56,65	0,404942	3,330949	-0,064976	0,011954	0,062998	-0,640997	-0,043580	-0,086424	-0,139268	-0,744473	2,093327	1,467658	-0,475590	-2,915696	-1,172252	-14,075767	1,321328	15,112277	-0,043580	-0,086424	-0,139268	-7,528737	5,514331	1,467658	-0,043580	-0,086424	-0,139268	-7,528737	5,514331	1,467658
10:25:56,70	0,404942	3,330949	-0,064976	0,011954	0,062998	-0,640997	-0,041508	-0,084947	-0,141198	-0,842317	2,253804	1,461642	-0,467178	-2,917905	-1,170278	-14,023858	1,359061	15,093497	-0,041508	-0,084947	-0,141198	-7,510638	5,512144	1,461642	-0,041508	-0,084947	-0,141198	-7,510638	5,512144	1,461642
10:25:56,75	0,404942	3,330949	-0,064976	0,011954	0,062998	-0,640997	-0,043801	-0,093337	-0,139223	-0,347415	2,160644	1,442861	-0,474962	-2,912371	-1,173799	-14,055291	1,354151	15,129196	-0,043801	-0,093337	-0,139223	-7,674335	5,599002	1,442861	-0,043801	-0,093337	-0,139223	-7,674335	5,599002	1,442861
10:25:56,80	0,404942	3,330949	-0,064976	0,011954	0,062998	-0,640997	-0,044701	-0,083828	-0,142744	-0,861817	2,089069	1,478561	-0,467286	-2,920676	-1,171786	-14,059279	1,326871	15,161149	-0,044701	-0,083828	-0,142744	-7,442334	5,598090	1,478561	-0,044701	-0,083828	-0,142744	-7,442334	5,598090	1,478561
10:25:56,85	0,404942	3,330949	-0,064976	0,011954	0,062998	-0,640997	-0,041347	-0,094628	-0,140731	-0,325832	2,273666	1,510514	-0,474475	-2,914761	-1,170291	-14,111469	1,351815	15,161210	-0,041347	-0,094628	-0,140731	-7,754155	5,519394	1,510514	-0,041347	-0,094628	-0,140731	-7,754155	5,519394	1,510514
10:25:56,90	0,404942	3,330949	-0,064976	0,011954	0,062998	-0,640997	-0,042875	-0,085445	-0,139237	-0,807881	2,136541	1,510574	-0,470794	-2,915612	-1,174154	-14,024583	1,303385	15,127711	-0,042875	-0,085445	-0,139237	-7,515278	5,502216	1,510574	-0,042875	-0,085445	-0,139237	-7,515278	5,502216	1,510574
10:25:56,95	0,404942	3,330949	-0,064976	0,011954	0,062998	-0,640997	-0,045100	-0,095934	-0,140753	-0,224332	2,085675	1,478096	-0,466013	-2,915527	-1,173019	-14,030353	1,389229	15,082217	-0,045100	-0,095934	-0,140753	-7,755163	5,626054	1,478096	-0,045100	-0,095934	-0,140753	-7,755163	5,626054	1,478096
10:25:57,00	0,404942	3,330949	-0,064976	0,011954	0,062998	-0,640997	-0,045100	-0,095934	-0,140753	-0,224332	2,085675	1,478096	-0,463155	-2,912153	-1,170269	-14,043176	1,340335	15,143090	-0,045100	-0,095934	-0,140753	-7,755163	5,626054	1,478096	-0,045100	-0,095934	-0,140753	-7,755163	5,626054	1,478096
10:25:57,05	0,404942	3,330949	-0,064976	0,011954	0,062998	-0,640997	-0,050794	-0,093944	-0,139214	-0,341690	1,789648	1,492454	-0,468047	-2,914137	-1,171498	-14,137122	1,351812	15,114960	-0,050794	-0,093944	-0,139214	-7,716317	5,776947	1,492454	-0,050794	-0,093944	-0,139214	-7,716317	5,776947	1,492454
10:25:57,10	0,404942	3,330949	-0,064976	0,011954	0,062998	-0,640997	-0,046630	-0,090700	-0,140443	-0,547427	1,919073	1,464324	-0,469016	-2,913977	-1,170297	-14,057188	1,396002	15,114680	-0,046630	-0,090700	-0,140443	-7,667375	5,579506	1,464324	-0,046630	-0,090700	-0,140443	-7,667375	5,579506	1,464324
10:25:57,15	0,404942	3,330949	-0,064976	0,011954	0,062998	-0,640997	-0,047014	-0,086573	-0,139243	-0,725666	1,969443	1,481813	-0,471428	-2,911740	-1,170297	-14,058005	1,348096	15,132449	-0,047014	-0,086573	-0,139243	-7,521683	5,660077	1,481813	-0,047014	-0,086573	-0,139243	-7,521683	5,660077	1,481813
10:25:57,20	0,404942	3,330949	-0,064976	0,011954	0,062998	-0,640997	-0,042560	-0,086371	-0,139250	-0,724397	2,141565	1,482595	-0,473831	-2,915497	-1,170304	-14,103638	1,388083	15,133231	-0,042560	-0,086371	-0,139250	-7,504496	5,482518	1,482595	-0,042560	-0,086371	-0,139250	-7,504496	5,482518	1,482595
10:25:57,25	0,404942	3,330949	-0,064976	0,011954	0,062998	-0,640997	-0,042560	-0,086371	-0,139250	-0,724397	2,141565	1,482595	-0,473792	-2,915174	-1,173779	-14,056658	1,329582	15,137888	-0,042560	-0,086371	-0,139250	-7,504496	5,482518	1,482595	-0,042560	-0,086371	-0,139250	-7,504496	5,482518	1,482595
10:25:57,30	0,404942	3,330949	-0,064976	0,011954	0,062998	-0,640997	-0,042859	-0,086243	-0,142724	-0,758214	2,195928	1,487252	-0,469602	-2,921491	-1,170618	-14,045826	1,327770	15,154963	-0,042859	-0,086243	-0,142724	-7,528284	5,560391	1,487252	-0,042859	-0,086243	-0,142724	-7,528284	5,560391	1,487252
10:25:57,35	0,404942	3,330949	-0,064976	0,011954	0,062998	-0,640997	-0,039483	-0,093030	-0,139563	-0,401424	2,381790	1,504327	-0,469754	-2,914792	-1,168374	-14,111453	1,337149	15,116779	-0,039483	-0,093030	-0,139563	-7,704302	5,481202	1,504327	-0,039483	-0,093030	-0,139563	-7,704302	5,481202	1,504327
10:25:57,40	0,404942	3,330949	-0,064976	0,011954	0,062998	-0,640997	-0,045209	-0,089549	-0,137320	-0,607139	2,022538	1,466143	-0,466687	-2,919199	-1,169864	-14,052284	1,311181	15,135502	-0,045209	-0,089549	-0,137320	-7,636741	5,571405	1,466143	-0,045209	-0,089549	-0,137320	-7,636741	5,571405	1,466143
10:25:57,45	0,404942	3,330949	-0,064976	0,011954	0,062998	-0,640997	-0,042925	-0,094408	-0,138810	-0,347371	2,205496	1,484866	-0,468541	-2,919948	-1,172311	-14,054153	1,347663	15,155513	-0,042925	-0,094408	-0,138810	-7,758412	5,575123	1,484866	-0,042925	-0,094408	-0,138810	-7,758412	5,575123	1,484866
10:25:57,50	0,404942	3,330949	-0,064976	0,011954	0,062998	-0,640997	-0,041351	-0,093178	-0,141257	-0,380705	2,267513	1,504878	-0,463690	-2,908401	-1,171068	-14,014764	1,355666	15,120013	-0,041351	-0,093178	-0,141257	-7,695139	5,513537	1,504878	-0,041351	-0,093178	-0,141257	-7,695139	5,513537	1,504878
10:25:57,55	0,404942	3,330949	-0,064976	0,011954	0,062998	-0,640997	-0,053775	-0,091605	-0,140013	-0,435851	1,651559	1,469378	-0,473292	-2,911752	-1,171098	-14,114986	1,388467	15,139337	-0,053775	-0,091605	-0,140013	-7,626842	5,872892	1,469378	-0,053775	-0,091605	-0,140013	-7,626842	5,872892	1,469378
10:25:57,60	0,404942	3,330949	-0,064976	0,011954	0,062998	-0,640997	-0,046073	-0,084965	-0,140044	-0,802838	1,948873	1,488701	-0,475484	-2,913642	-1,169110	-14,032466	1,347270	15,140146	-0,046073	-0,084965	-0,140044	-7,472585	5,565591	1,488701	-0,046073	-0,084965	-0,140044	-7,472585	5,565591	1,488701
10:25:57,65	0,404942	3,330949	-0,064976	0,011954	0,062998	-0,640997	-0,043340	-0,084011	-0,138056	-0,846838	2,183044	1,489510	-0,471981	-2,917043	-1,171845	-14,042232	1,308777	15,102016	-0,043340	-0,084011	-0,138056	-7,441735	5,585234	1,489510	-0,043340	-0,084011	-0,138056	-7,441735	5,585234	1,489510
10:25:57,70	0,404942	3,330949	-0,064976	0,011954	0,062998	-0,640997	-0,042145	-0,088746	-0,140791	-0,638873	2,255960	1,451380	-0,466743	-2,918102	-1,172562	-14,076152	1,346815	15,187135	-0,042145	-0,088746	-0,140791	-7,605413	5,564361	1,451380	-0,042145	-0,088746	-0,140791	-7,605413	5,564361	1,451380
10:25:57,75	0,404942	3,330949	-0,064976	0,011954	0,062998	-0,640997	-0,043848	-0,093812	-0,141507	-0,359446	2,119037	1,536500	-0,468363	-2,915559	-1,172199	-14,024931	1,396668	15,139631	-0,043848	-0,093812	-0,141507	-7,723686	5,561082	1,536500	-0,043848	-0,093812	-0,141507	-7,723686	5,561082	1,536500
10:25:57,80	0,404942	3,330949	-0,064976	0,011954	0,062998	-0,640997	-0,045240	-0,091137	-0,141145	-0,429761	2,066087	1,488995	-0,472201	-2,913843	-1,170341	-14,158381	1,370343	15,124085	-0,045240	-0,091137	-0,141145	-7,584015	5,617401	1,488995	-0,045240	-0,091137	-0,141145	-7,584015	5,617401	1,488995
10:25:57,85	0,404942	3,330949	-0,064976	0,011954	0,062998	-0,640997	-0,044807	-0,086955	-0,139287	-0,736750	1,986162	1,473449	-0,474357	-2,912141	-1,169142	-14,059704	1,361342	15,121932	-0,044807	-0,086955	-0,139287	-7,562713	5,503536	1,473449	-0,044807	-0,086955	-0,139287	-7,562713	5,503536	1,473449
10:25:57,90	0,404942	3,330949	-0,064976	0,011954	0,062998	-0,640997	-0,045203	-0,084237	-0,138088	-0,836560	2,055531	1,471296	-0,474917	-2,915202	-1,173770	-14,034101	1,334857	15,137621	-0,045203	-0,084237	-0,138088	-7,449135	5,603986	1,471296	-0,045203	-0,084237	-0,138088	-7,449135	5,603986	1,471296
10:25:57,95	0,404942	3,330949	-0,064976	0,011954	0,062998	-0,640997	-0,042272	-0,085282	-0,142716	-0,792310	2,243393	1,486985	-0,469072	-2,920985	-1,172613	-14,077564	1,337957	15,108544	-0,042272	-0,085282	-0,142716	-7,486985	5,561711	1,486985	-0,042272	-0,085282	-0,142716	-7,486985	5,561711	1,486985
10:25:58,00	0,404942	3,330949	-0,064976	0,011954	0,062998	-0,640997	-0,040187	-0,093236	-0,141558	-0,397782	2,312614	1,457909	-0,469068	-2,921619	-1,172191	-14,074912	1,341309	15,147036	-0,040187	-0,093236	-0,141558	-7,716796	5,467274	1,457909	-0,040187	-0,093236	-0,141558	-7,716796	5,467274	1,457909
10:25:58,05	0,404942	3,330949	-0,064976	0,011954	0,062998	-0,640997	-0,039639	-0,093556	-0,141136	-0,376910	2,341701	1,496400	-0,467896	-2,917039	-1,173001	-14,088484	1,407082	15,136122	-0,039639	-0,093556	-0,141136	-7,721049	5,453388	1,496400	-0,039639	-0,093556	-0,141136	-7,721049	5,453388	1,496400
10:25:58,10	0,404942	3,330949	-0,064976	0,011954	0,062998	-0,640997	-0,042061	-0,091582	-0,139190	-0,436568	2,233318	1,496121	-0,468326	-2,918315	-1,169094	-14,025968	1,403359	15,118183	-0,042061	-0,091582	-0,139190	-7,625753	5,535124	1,496121	-0,042061	-0,091582	-0,139190	-7,625753	5,535124	1,496121
10:25:58,15	0,404942	3,330949	-0,064976	0,011954	0,062998	-0,640997	-0,042061	-0,091582	-0,139190	-0,436568	2,233318	1,496121	-0,467842	-2,919323	-1,174142	-14,053373	1,368245	15,134882	-0,042061	-0,091582	-0,139190	-7,625753	5,535124	1,496121	-0,042061	-0,091582	-0,139190	-7,625753	5,535124	1,496121
10:25:58,20	0,404942	3,330949	-0,064976	0,011954	0,062998	-0,640997	-0,042241	-0,093470	-0,143088	-0,347258	2,211608	1,484246	-0,467876	-2,918195	-1,171425	-14,065020	1,352057	15,142681	-0,042241	-0,093470	-0,143088	-7,684687	5,527511	1,484246	-0,042241	-0,093470	-0,143088	-7,684687	5,527511	1,484246
10:25:58,25	0,404942	3,330949	-0,064976	0,011954	0,062998	-0,640997	-0,043200	-0,092877	-0,140371	-0,397971	2,159719	1,492046	-0,470778	-2,918153	-1,169494	-14,047481	1,342571	15,121146	-0,043200	-0,092877	-0,140371	-7,688797	5,550947	1,492046	-0,043200	-0,092877	-0,140371	-7,688797	5,550947	1,492046
10:25:58,30	0,404942	3,330949	-0,064976	0,011954	0,062998	-0,640997	-0,041786	-0,090343	-0,138440	-0,529189	2,253198	1,470510	-0,465466	-2,918728	-1,171414	-14,044903	1,360964	15,138245	-0,041786	-0,090343	-0,138440	-7,621090	5,533399	1,470510	-0,041786	-0,090343	-0,138440	-7,621090	5,533399	1,470510
10:25:58,35	0,404942	3,330949	-0,064976	0,011954	0,062998	-0,640997	-0,044112	-0,093121	-0,140378	-0,335608	2,106512	1,474151	-0,468477	-2,920697	-1,171450	-14,076180	1,335320	15,103039	-0,044112	-0,093121	-0,140378	-7,645579	5,569292	1,474151	-0,044112	-0,093121	-0,140378	-7,645579	5,569292	1,474151
10:25:58,40	0,404942	3,330949	-0,064976	0,011954	0,062998	-0,640997	-0,044112	-0,093121	-0,140378	-0,335608	2,106512	1,474151	-0,467755	-2,915438	-1,171043	-14,012801	1,374553	15,118837	-0,044112	-0,093121	-0,140378	-7,645579	5,569292	1,474151	-0,044112	-0,093121	-0,140378	-7,645579	5,569292	1,474151
10:25:58,45	0,404942	3,330949	-0,064976	0,011954	0,062998	-0,640997	-0,045649	-0,091603	-0,139988	-0,418621	2,066391	1,468201	-0,465443	-2,915282	-1,169862	-14,034943	1,383525	15,148127	-0,045649	-0,091603	-0,139988	-7,609449	5,649799	1,468201	-0,045649	-0,091603	-0,139988	-7,609449	5,649799	1,468201
10:25:58,50	0,404942	3,330949	-0,064976	0,011954	0,062998	-0,640997	-0,046939	-0,093527	-0,138808	-0,321847	1,975605	1,497491	-0,471386	-2,916762	-1,172214	-14,058552	1,380769	15,138775	-0,046939	-0,093527	-0,138808	-7,663749	5,660344	1,497491	-0,046939	-0,093527	-0,138808	-7,663749	5,660344	1,497491
10:25:58,55	0,404942	3,330949	-0,064976	0,011954	0,062998	-0,640997	-0,042687	-0,089121	-0,141160	-0,565184	2,177659	1,488140	-0,474317	-2,912645	-1,170691	-14,045166	1,377532	15,118331	-0,042687	-0,089121	-0,141160	-7,561164	5,528590	1,488140	-0,042687	-0,089121	-0,141160	-7,561164	5,528590	1,488140
10:25:58,60	0,404942	3,330949	-0,064976	0,011954	0,062998	-0,640997	-0,044787	-0,084524	-0,139636	-0,800320	2,081686	1,467695	-0,469611	-2,918656	-1,172579	-14,044388	1,340517	15,147278	-0,044787	-0,084524	-0,139636	-7,435464	5,597442	1,467695	-0,044787	-0,084524	-0,139636	-7,435464	5,597442	1,467695
10:25:58,65	0,404942	3,330949	-0,064976	0,011954	0,062998	-0,640997	-0,041933	-0,091605	-0,141525	-0,463801	2,249237	1,496643	-0,466711	-2,910879	-1,169136	-14,059877	1,356119	15,123272	-0,041933	-0,091605	-0,141525	-7,654763	5,541012	1,496643	-0,041933	-0,091605	-0,141525	-7,654763	5,541012	1,496643
10:25:58,70	0,404942	3,330949	-0,064976	0,011954	0,062998	-0,640997	-0,050119	-0,090228	-0,138081	-0,529634	1,802355	1,472636	-0,476721	-2,911879	-1,170694	-14,070116	1,397828	15,138318	-0,050119	-0,090228	-0,138081	-7,612508	5,736724	1,472636	-0,050119	-0,090228	-0,138081	-7,612508	5,736724	1,472636
10:25:58,75	0,404942	3,330949	-0,064976	0,011954	0,062998	-0,640997	-0,044248	-0,082059	-0,139639	-0,923396	2,077940	1,487682	-0,467838	-2,919193	-1,172204	-14,064174	1,394240	15,134666	-0,044248	-0,082059	-0,139639	-7,365040	5,551412	1,487682	-0,044248	-0,082059	-0,139639	-7,365040	5,551412	1,487682
10:25:58,80	0,404942	3,330949	-0,064976	0,011954	0,062998	-0,640997	-0,042355	-0,093409	-0,141150	-0,333347	2,183321	1,484030	-0,467925	-2,910677	-1,172289	-14,081728	1,374220	15,082209	-0,042355	-0,093409	-0,141150	-7,665944	5,508185	1,484030	-0,042355	-0,093409	-0,141150	-7,665944	5,508185	1,484030
10:25:58,85	0,404942	3,330949	-0,064976	0,011954	0,062998	-0,640997	-0,049687	-0,089075	-0,141235	-0,584829	1,796878	1,431573	-0,466649	-2,921397	-1,171413	-14,057048	1,366394	15,133098	-0,049687	-0,089075	-0,141235	-7,577208	5,697284	1,431573	-0,049687	-0,089075	-0,141235	-7,577208	5,697284	1,431573
10:25:58,90	0,404942	3,330949	-0,064976	0,011954	0,062998	-0,640997	-0,041243	-0,091989	-0,140375	-0,456738	2,282106	1,476226	-0,468533	-2,913427	-1,169523	-14,082657	1,331762	15,127114	-0,041243	-0,091989	-0,140375	-7,677881	5,519692	1,476226	-0,041243	-0,091989	-0,140375	-7,677881	5,519692	1,476226
10:25:58,95	0,404942	3,330949	-0,064976	0,011954	0,062998	-0,640997	-0,047001	-0,089924	-0,138469	-0,577936	1,956953	1,476478	-0,472505	-2,915884	-1,170663	-14,020092	1,340588	15,116706	-0,047001	-0,089924	-0,138469	-7,636931	5,646541	1,476478	-0,047001	-0,089924	-0,138469	-7,636931	5,646541	1,476478
10:25:59,00	0,404942	3,330949	-0,064976	0,011954	0,062998	-0,640997	-0,042888	-0,087713	-0,139609	-0,653974	2,220605	1,466070	-0,465395	-2,917320	-1,169869	-14,021463	1,383586	15,118630	-0,042888	-0,087713	-0,139609	-7,539417	5,587313	1,466070	-0,042888	-0,087713	-0,139609	-7,539417	5,587313	1,466070
10:25:59,05	0,404942	3,330949	-0,064976	0,011954	0,062998	-0,640997	-0,045199	-0,094588	-0,138815	-0,259921	2,077739	1,467994	-0,471336	-2,917317	-1,168737	-14,032107	1,332158	15,091151	-0,045199	-0,094588	-0,138815	-7,685053	5,625872	1,467994	-0,045199	-0,094588	-0,138815	-7,685053	5,625872	1,467994
10:25:59,10	0,404942	3,330949	-0,064976	0,011954	0,062998	-0,640997	-0,042231	-0,089442	-0,137682	-0,577375	2,248576	1,440515	-0,464954	-2,907881	-1,169531	-14,051893	1,344768	15,123815	-0,042231	-0,089442	-0,137682	-7,598543	5,563714	1,440515	-0,042231	-0,089442	-0,137682	-7,598543	5,563714	1,440515
10:25:59,15	0,404942	3,330949	-0,064976	0,011954	0,062998	-0,640997	-0,053594	-0,090251	-0,138477	-0,534284	1,634263	1,473179	-0,471386	-2,915177	-1,169920	-14,050816	1,341745	15,092679	-0,053594	-0,090251	-0,138477	-7,618951	5,841391	1,473179	-0,053594	-0,090251	-0,138477	-7,618951	5,841391	1,473179
10:25:59,20	0,404942	3,330949	-0,064976	0,011954	0,062998	-0,640997	-0,044059	-0,088328	-0,138866	-0,636322	2,132524	1,442043	-0,463085	-2,908728	-1,171046	-14,004986	1,353070	15,139253	-0,044059	-0,088328	-0,138866	-7,570091	5,591159	1,442043	-0,044059	-0,088328	-0,138866	-7,570091	5,591159	1,442043
10:25:59,25	0,404942	3,330949	-0,064976	0,011954	0,062998	-0,640997	-0,053794	-0,092292	-0,139992	-0,397468	1,660315	1,488618	-0,474910	-2,913631	-1,168703	-14,049781	1,386864	15,175360	-0,053794	-0,092292	-0,139992	-7,642415	5,883173	1,488618	-0,053794	-0,092292	-0,139992	-7,642415	5,883173	1,488618
10:25:59,30	0,404942	3,330949	-0,064976	0,011954	0,062998	-0,640997	-0,043636	-0,084504	-0,137648	-0,795612	2,132856	1,524725	-0,467141	-2,909899	-1,169507	-13,987386	1,365126	15,108577	-0,043636	-0,084504	-0,137648	-7,429146	5,558287	1,524725	-0,043636	-0,084504	-0,137648	-7,429146	5,558287	1,524725
10:25:59,35	0,404942	3,330949	-0,064976	0,011954	0,062998	-0,640997	-0,050753	-0,089365	-0,138453	-0,530445	1,827700	1,457941	-0,472520	-2,919131	-1,171030	-14,035027	1,347286	15,136193	-0,050753	-0,089365	-0,138453	-7,545602	5,811781	1,457941	-0,050753	-0,089365	-0,138453	-7,545602	5,811781	1,457941
10:25:59,40	0,404942	3,330949	-0,064976	0,011954	0,062998	-0,640997	-0,040068	-0,089323	-0,139976	-0,571894	2,350950	1,485557	-0,468910	-2,917242	-1,169839	-14,015603	1,409231	15,162383	-0,040068	-0,089323	-0,139976	-7,583762	5,496306	1,485557	-0,040068	-0,089323	-0,139976	-7,583762	5,496306	1,485557
10:25:59,45	0,404942	3,330949	-0,064976	0,011954	0,062998	-0,640997	-0,043509	-0,091505	-0,138784	-0,395080	2,157854	1,511747	-0,467953	-2,914105	-1,169140	-14,103002	1,371340	15,128357	-0,043509	-0,091505	-0,138784	-7,578223	5,573348	1,511747	-0,043509	-0,091505	-0,138784	-7,578223	5,573348	1,511747
10:25:59,50	0,404942	3,330949	-0,064976	0,011954	0,062998	-0,640997	-0,046941	-0,093366	-0,140037	-0,364094	1,917058	1,455313	-0,468997	-2,919334	-1,168709	-14,064614	1,399622	15,132495	-0,046941	-0,093366	-0,140037	-7,693329	5,601889	1,455313	-0,046941	-0,093366	-0,140037	-7,693329	5,601889	1,455313
10:25:59,55	0,404942	3,330949	-0,064976	0,011954	0,062998	-0,640997	-0,041653	-0,092475	-0,137654	-0,377448	2,216741	1,481859	-0,468462	-2,909697	-1,169931	-14,060271	1,386636	15,110074	-0,041653	-0,092475	-0,137654	-7,636765	5,486516	1,481859	-0,041653	-0,092475	-0,137654	-7,636765	5,486516	1,481859
10:25:59,60	0,404942	3,330949	-0,064976	0,011954	0,062998	-0,640997	-0,050267	-0,088120	-0,138877	-0,613015	1,779071	1,459439	-0,467833	-2,918775	-1,170257	-14,056365	1,371568	15,137582	-0,050267	-0,088120	-0,138877	-7,530416	5,725039	1,459439	-0,050267	-0,088120	-0,138877	-7,530416	5,725039	1,459439
10:25:59,65	0,404942	3,330949	-0,064976	0,011954	0,062998	-0,640997	-0,042720	-0,093203	-0,139202	-0,359762	2,182442	1,486947	-0,472032	-2,910611	-1,168003	-14,081151	1,379886	15,103302	-0,042720	-0,093203	-0,139202	-7,676228	5,535955	1,486947	-0,042720	-0,093203	-0,139202	-7,676228	5,535955	1,486947
10:25:59,70	0,404942	3,330949	-0,064976	0,011954	0,062998	-0,640997	-0,047690	-0,085486	-0,136949	-0,766270	1,898349	1,452666	-0,469586	-2,918888	-1,171441	-14,033780	1,321024	15,102216	-0,047690	-0,085486	-0,136949	-7,476900	5,642051	1,452666	-0,047690	-0,085486	-0,136949	-7,476900	5,642051	1,452666
10:25:59,75	0,404942	3,330949	-0,064976	0,011954	0,062998	-0,640997	-0,041746	-0,091743	-0,140386	-0,468200	2,277923	1,451580	-0,465933	-2,910445	-1,171019	-13,967461	1,366375	15,148221	-0,041746	-0,091743	-0,140386	-7,670000	5,554975	1,451580	-0,041746	-0,091743	-0,140386	-7,670000	5,554975	1,451580
10:25:59,80	0,404942	3,330949	-0,064976	0,011954	0,062998	-0,640997	-0,050884	-0,090684	-0,139964	-0,450803	1,837487	1,497585	-0,469074	-2,910221	-1,169892	-14,056967	1,360196	15,157438	-0,050884	-0,090684	-0,139964	-7,569517	5,831899	1,497585	-0,050884	-0,090684	-0,139964	-7,569517	5,831899	1,497585
10:25:59,85	0,404942	3,330949	-0,064976	0,011954	0,062998	-0,640997	-0,049507	-0,087853	-0,138838	-0,648144	1,834670	1,506802	-0,471362	-2,917928	-1,170649	-14,035087	1,325720	15,130805	-0,049507	-0,087853	-0,138838	-7,544586	5,720982	1,506802	-0,049507	-0,087853	-0,138838	-7,544586	5,720982	1,506802
10:25:59,90	0,404942	3,330949	-0,064976	0,011954	0,062998	-0,640997	-0,041689	-0,089725	-0,139595	-0,569720	2,277416	1,480169	-0,473172	-2,910752	-1,166831	-14,064649	1,375471	15,102060	-0,041689	-0,089725	-0,139595	-7,613110	5,549980	1,480169	-0,041689	-0,089725	-0,139595	-7,613110	5,549980	1,480169
10:25:59,95	0,404942	3,330949	-0,064976	0,011954	0,062998	-0,640997	-0,046999	-0,084569	-0,135777	-0,809538	1,950825	1,451424	-0,470187	-2,916717	-1,170241	-14,023861	1,304197	15,154360	-0,046999	-0,084569	-0,135777	-7,448166	5,640215	1,451424	-0,046999	-0,084569	-0,135777	-7,448166	5,640215	1,451424
10:26:00,00	0,404942	3,330949	-0,064976	0,011954	0,062998	-0,640997	-0,043325	-0,090136	-0,139187	-0,561351	2,212791	1,503724	-0,466542	-2,913210	-1,171396	-13,991634	1,395143	15,163640	-0,043325	-0,090136	-0,139187	-7,637040	5,613835	1,503724	-0,043325	-0,090136	-0,139187	-7,637040	5,613835	1,503724
10:26:00,05	0,404942	3,330949	-0,064976	0,011954	0,062998	-0,640997	-0,048185	-0,091539	-0,140341	-0,393505	1,942537	1,513004	-0,468996	-2,910490	-1,172626	-14,035831	1,405482	15,126392	-0,048185	-0,091539	-0,140341	-7,579352	5,725047	1,513004	-0,048185	-0,091539	-0,140341	-7,579352	5,725047	1,513004
10:26:00,10	0,404942	3,330949	-0,064976	0,011954	0,062998	-0,640997	-0,049314	-0,088054	-0,141571	-0,587883	1,840392	1,475756	-0,468379	-2,915625	-1,171045	-14,007543	1,309085	15,111706	-0,049314	-0,088054	-0,141571	-7,500138	5,711516	1,475756	-0,049314	-0,088054	-0,141571	-7,500138	5,711516	1,475756
10:26:00,15	0,404942	3,330949	-0,064976	0,011954	0,062998	-0,640997	-0,045175	-0,091156	-0,139991	-0,495942	2,128324	1,461070	-0,464301	-2,913347	-1,169883	-14,043029	1,368382	15,133687	-0,045175	-0,091156	-0,139991	-7,651666	5,674526	1,461070	-0,045175	-0,091156	-0,139991	-7,651666	5,674526	1,461070
10:26:00,20	0,404942	3,330949	-0,064976	0,011954	0,062998	-0,640997	-0,049186	-0,093549	-0,138829	-0,337879	1,859332	1,483051	-0,472512	-2,913899	-1,169773	-14,073606	1,370389	15,138958	-0,049186	-0,093549	-0,138829	-7,681480	5,720457	1,483051	-0,049186	-0,093549	-0,138829	-7,681480	5,720457	1,483051
10:26:00,25	0,404942	3,330949	-0,064976	0,011954	0,062998	-0,640997	-0,044603	-0,086714	-0,138719	-0,706856	2,070165	1,488322	-0,468429	-2,918738	-1,172586	-14,038997	1,325482	15,132402	-0,044603	-0,086714	-0,138719	-7,513900	5,571524	1,488322	-0,044603	-0,086714	-0,138719	-7,513900	5,571524	1,488322
10:26:00,30	0,404942	3,330949	-0,064976	0,011954	0,062998	-0,640997	-0,041736	-0,090419	-0,137666	-0,519675	2,271910	1,455223	-0,470728	-2,914052	-1,172990	-14,006290	1,342231	15,123456	-0,041736	-0,090419	-0,137666	-7,617546	5,548211	1,455223	-0,041736	-0,090419	-0,137666	-7,617546	5,548211	1,455223
10:26:00,35	0,404942	3,330949	-0,064976	0,011954	0,062998	-0,640997	-0,041736	-0,090419	-0,137666	-0,519675	2,271910	1,455223	-0,468026	-2,916967	-1,172342	-14,059782	1,410123	15,133896	-0,041736	-0,090419	-0,137666	-7,617546	5,548211	1,455223	-0,041736	-0,090419	-0,137666	-7,617546	5,548211	1,455223
10:26:00,40	0,404942	3,330949	-0,064976	0,011954	0,062998	-0,640997	-0,044189	-0,092133	-0,141288	-0,383745	2,083813	1,483261	-0,473234	-2,910703	-1,168785	-14,087168	1,368941	15,103267	-0,044189	-0,092133	-0,141288	-7,616180	5,552650	1,483261	-0,044189	-0,092133	-0,141288	-7,616180	5,552650	1,483261
10:26:00,45	0,404942	3,330949	-0,064976	0,011954	0,062998	-0,640997	-0,047815	-0,088177	-0,138494	-0,621417	1,908575	1,443842	-0,469595	-2,914351	-1,171050	-14,018697	1,304587	15,121349	-0,047815	-0,088177	-0,138494	-7,543280	5,662026	1,443842	-0,047815	-0,088177	-0,138494	-7,543280	5,662026	1,443842
10:26:00,50	0,404942	3,330949	-0,064976	0,011954	0,062998	-0,640997	-0,045671	-0,089466	-0,139996	-0,593272	2,095119	1,470713	-0,470163	-2,917620	-1,172976	-14,028333	1,349546	15,133167	-0,045671	-0,089466	-0,139996	-7,616365	5,680259	1,470713	-0,045671	-0,089466	-0,139996	-7,616365	5,680259	1,470713
10:26:00,55	0,404942	3,330949	-0,064976	0,011954	0,062998	-0,640997	-0,042555	-0,090609	-0,141922	-0,499734	2,226325	1,482531	-0,465337	-2,907485	-1,169109	-13,965148	1,370055	15,118624	-0,042555	-0,090609	-0,141922	-7,612529	5,566863	1,482531	-0,042555	-0,090609	-0,141922	-7,612529	5,566863	1,482531
10:26:00,60	0,404942	3,330949	-0,064976	0,011954	0,062998	-0,640997	-0,053745	-0,089720	-0,138054	-0,496575	1,688897	1,467988	-0,467653	-2,912597	-1,169442	-13,966100	1,406926	15,167310	-0,053745	-0,089720	-0,138054	-7,539633	5,907870	1,467988	-0,053745	-0,089720	-0,138054	-7,539633	5,907870	1,467988
10:26:00,65	0,404942	3,330949	-0,064976	0,011954	0,062998	-0,640997	-0,048160	-0,090271	-0,138388	-0,436503	1,960048	1,516674	-0,465490	-2,910713	-1,171056	-14,036691	1,363763	15,139217	-0,048160	-0,090271	-0,138388	-7,522761	5,740612	1,516674	-0,048160	-0,090271	-0,138388	-7,522761	5,740612	1,516674
10:26:00,70	0,404942	3,330949	-0,064976	0,011954	0,062998	-0,640997	-0,050873	-0,091202	-0,140001	-0,460758	1,779425	1,488582	-0,472069	-2,913810	-1,172631	-14,090377	1,370275	15,139340	-0,050873	-0,091202	-0,140001	-7,620114	5,772952	1,488582	-0,050873	-0,091202	-0,140001	-7,620114	5,772952	1,488582
10:26:00,75	0,404942	3,330949	-0,064976	0,011954	0,062998	-0,640997	-0,044901	-0,087053	-0,141576	-0,697716	2,040195	1,488704	-0,467329	-2,911201	-1,168398	-14,083887	1,365232	15,084446	-0,044901	-0,087053	-0,141576	-7,531365	5,564956	1,488704	-0,044901	-0,087053	-0,141576	-7,531365	5,564956	1,488704
10:26:00,80	0,404942	3,330949	-0,064976	0,011954	0,062998	-0,640997	-0,049531	-0,089853	-0,137344	-0,553234	1,807584	1,433810	-0,474912	-2,915297	-1,167176	-14,080195	1,438857	15,147091	-0,049531	-0,089853	-0,137344	-7,606690	5,695791	1,433810	-0,049531	-0,089853	-0,137344	-7,606690	5,695791	1,433810
10:26:00,85	0,404942	3,330949	-0,064976	0,011954	0,062998	-0,640997	-0,042192	-0,085334	-0,136122	-0,722608	2,155610	1,496455	-0,472928	-2,915467	-1,172037	-14,033376	1,345527	15,110557	-0,042192	-0,085334	-0,136122	-7,421333	5,467685	1,496455	-0,042192	-0,085334	-0,136122	-7,421333	5,467685	1,496455
10:26:00,90	0,404942	3,330949	-0,064976	0,011954	0,062998	-0,640997	-0,043037	-0,087137	-0,140983	-0,686258	2,198889	1,459921	-0,468504	-2,920784	-1,169890	-14,087836	1,328908	15,116522	-0,043037	-0,087137	-0,140983	-7,526534	5,577284	1,459921	-0,043037	-0,087137	-0,140983	-7,526534	5,577284	1,459921
10:26:00,95	0,404942	3,330949	-0,064976	0,011954	0,062998	-0,640997	-0,040645	-0,093628	-0,138836	-0,390380	2,284429	1,465886	-0,465427	-2,910624	-1,172208	-14,008061	1,373445	15,139959	-0,040645	-0,093628	-0,138836	-7,740152	5,475037	1,465886	-0,040645	-0,093628	-0,138836	-7,740152	5,475037	1,465886
10:26:01,00	0,404942	3,330949	-0,064976	0,011954	0,062998	-0,640997	-0,045024	-0,087033	-0,138878	-0,670379	2,018083	1,459050	-0,470259	-2,911945	-1,170308	-14,081970	1,401206	15,129730	-0,045024	-0,087033	-0,138878	-7,502440	5,552484	1,459050	-0,045024	-0,087033	-0,138878	-7,502440	5,552484	1,459050
10:26:01,05	0,404942	3,330949	-0,064976	0,011954	0,062998	-0,640997	-0,045024	-0,087033	-0,138878	-0,670379	2,018083	1,459050	-0,469592	-2,919868	-1,172605	-14,049909	1,359983	15,109037	-0,045024	-0,087033	-0,138878	-7,502440	5,552484	1,459050	-0,045024	-0,087033	-0,138878	-7,502440	5,552484	1,459050
10:26:01,10	0,404942	3,330949	-0,064976	0,011954	0,062998	-0,640997	-0,040894	-0,092228	-0,141551	-0,417312	2,288787	1,458401	-0,465920	-2,908127	-1,169137	-13,985280	1,421343	15,091224	-0,040894	-0,092228	-0,141551	-7,657172	5,498945	1,458401	-0,040894	-0,092228	-0,141551	-7,657172	5,498945	1,458401
10:26:01,15	0,404942	3,330949	-0,064976	0,011954	0,062998	-0,640997	-0,052898	-0,089537	-0,138082	-0,471788	1,689871	1,440588	-0,476629	-2,914909	-1,168348	-14,032545	1,368821	15,115761	-0,052898	-0,089537	-0,138082	-7,500409	5,842340	1,440588	-0,052898	-0,089537	-0,138082	-7,500409	5,842340	1,440588
10:26:01,20	0,404942	3,330949	-0,064976	0,011954	0,062998	-0,640997	-0,041669	-0,083653	-0,137293	-0,846834	2,259074	1,465125	-0,468288	-2,912040	-1,169862	-13,997684	1,435455	15,149397	-0,041669	-0,083653	-0,137293	-7,413621	5,530117	1,465125	-0,041669	-0,083653	-0,137293	-7,413621	5,530117	1,465125
10:26:01,25	0,404942	3,330949	-0,064976	0,011954	0,062998	-0,640997	-0,048325	-0,089442	-0,138808	-0,470695	1,909849	1,498761	-0,471992	-2,911042	-1,169930	-14,066387	1,402573	15,114682	-0,048325	-0,089442	-0,138808	-7,491879	5,703369	1,498761	-0,048325	-0,089442	-0,138808	-7,491879	5,703369	1,498761
10:26:01,30	0,404942	3,330949	-0,064976	0,011954	0,062998	-0,640997	-0,047337	-0,085736	-0,138875	-0,726222	1,918160	1,464047	-0,465981	-2,916847	-1,170630	-14,019502	1,399193	15,143767	-0,047337	-0,085736	-0,138875	-7,456505	5,634133	1,464047	-0,047337	-0,085736	-0,138875	-7,456505	5,634133	1,464047
10:26:01,35	0,404942	3,330949	-0,064976	0,011954	0,062998	-0,640997	-0,045316	-0,093844	-0,139575	-0,284081	2,065574	1,493131	-0,466605	-2,918517	-1,171777	-14,032866	1,392214	15,168249	-0,045316	-0,093844	-0,139575	-7,650857	5,622855	1,493131	-0,045316	-0,093844	-0,139575	-7,650857	5,622855	1,493131
10:26:01,40	0,404942	3,330949	-0,064976	0,011954	0,062998	-0,640997	-0,043557	-0,094138	-0,140723	-0,281508	2,148948	1,517613	-0,467919	-2,905560	-1,170304	-14,052698	1,351379	15,148563	-0,043557	-0,094138	-0,140723	-7,671378	5,568162	1,517613	-0,043557	-0,094138	-0,140723	-7,671378	5,568162	1,517613
10:26:01,45	0,404942	3,330949	-0,064976	0,011954	0,062998	-0,640997	-0,054121	-0,086522	-0,139250	-0,722820	1,602850	1,497927	-0,474847	-2,914357	-1,169102	-14,024637	1,383585	15,141227	-0,054121	-0,086522	-0,139250	-7,514835	5,851358	1,497927	-0,054121	-0,086522	-0,139250	-7,514835	5,851358	1,497927
10:26:01,50	0,404942	3,330949	-0,064976	0,011954	0,062998	-0,640997	-0,043039	-0,084921	-0,138048	-0,764185	2,187325	1,490591	-0,472520	-2,919913	-1,169114	-14,044026	1,344085	15,100985	-0,043039	-0,084921	-0,138048	-7,430469	5,565877	1,490591	-0,043039	-0,084921	-0,138048	-7,430469	5,565877	1,490591
10:26:01,55	0,404942	3,330949	-0,064976	0,011954	0,062998	-0,640997	-0,039391	-0,089714	-0,138060	-0,558845	2,379969	1,450349	-0,465342	-2,911286	-1,167926	-13,988315	1,399523	15,133057	-0,039391	-0,089714	-0,138060	-7,601390	5,472169	1,450349	-0,039391	-0,089714	-0,138060	-7,601390	5,472169	1,450349
10:26:01,60	0,404942	3,330949	-0,064976	0,011954	0,062998	-0,640997	-0,050451	-0,091617	-0,136871	-0,384037	1,825378	1,482421	-0,474814	-2,914423	-1,167942	-14,013490	1,383590	15,125867	-0,050451	-0,091617	-0,136871	-7,575945	5,785787	1,482421	-0,050451	-0,091617	-0,136871	-7,575945	5,785787	1,482421
10:26:01,65	0,404942	3,330949	-0,064976	0,011954	0,062998	-0,640997	-0,042998	-0,084983	-0,136888	-0,755398	2,199101	1,475232	-0,468884	-2,916618	-1,170994	-13,995770	1,399435	15,167511	-0,042998	-0,084983	-0,136888	-7,426527	5,574445	1,475232	-0,042998	-0,084983	-0,136888	-7,426527	5,574445	1,475232
10:26:01,70	0,404942	3,330949	-0,064976	0,011954	0,062998	-0,640997	-0,044062	-0,091215	-0,139940	-0,408720	2,151176	1,516875	-0,467332	-2,909774	-1,171464	-14,066343	1,358664	15,139429	-0,044062	-0,091215	-0,139940	-7,569109	5,610075	1,516875	-0,044062	-0,091215	-0,139940	-7,569109	5,610075	1,516875
10:26:01,75	0,404942	3,330949	-0,064976	0,011954	0,062998	-0,640997	-0,050766	-0,089137	-0,140410	-0,587364	1,761864	1,488793	-0,477214	-2,915286	-1,167178	-14,034211	1,371523	15,119841	-0,050766	-0,089137	-0,140410	-7,584641	5,746984	1,488793	-0,050766	-0,089137	-0,140410	-7,584641	5,746984	1,488793
10:26:01,80	0,404942	3,330949	-0,064976	0,011954	0,062998	-0,640997	-0,041050	-0,083335	-0,136124	-0,861856	2,288465	1,469205	-0,463621	-2,910335	-1,167933	-14,000942	1,381820	15,133063	-0,041050	-0,083335	-0,136124	-7,403691	5,510921	1,469205	-0,041050	-0,083335	-0,136124	-7,403691	5,510921	1,469205
10:26:01,85	0,404942	3,330949	-0,064976	0,011954	0,062998	-0,640997	-0,052136	-0,092632	-0,136879	-0,352889	1,735696	1,482427	-0,470078	-2,915280	-1,171816	-13,977650	1,320193	15,107136	-0,052136	-0,092632	-0,136879	-7,624495	5,828344	1,482427	-0,052136	-0,092632	-0,136879	-7,624495	5,828344	1,482427
10:26:01,90	0,404942	3,330949	-0,064976	0,011954	0,062998	-0,640997	-0,048020	-0,090306	-0,138029	-0,457440	1,960370	1,487017	-0,467693	-2,912736	-1,169083	-13,983527	1,390687	15,137652	-0,048020	-0,090306	-0,138029	-7,546476	5,729922	1,487017	-0,048020	-0,090306	-0,138029	-7,546476	5,729922	1,487017
10:26:01,95	0,404942	3,330949	-0,064976	0,011954	0,062998	-0,640997	-0,048020	-0,090306	-0,138029	-0,457440	1,960370	1,487017	-0,471412	-2,914839	-1,170272	-14,066712	1,377496	15,152389	-0,048020	-0,090306	-0,138029	-7,546476	5,729922	1,487017	-0,048020	-0,090306	-0,138029	-7,546476	5,729922	1,487017
10:26:02,00	0,404942	3,330949	-0,064976	0,011954	0,062998	-0,640997	-0,044339	-0,088137	-0,139218	-0,623272	2,086337	1,501753	-0,473076	-2,912096	-1,171071	-14,008568	1,359202	15,108204	-0,044339	-0,088137	-0,139218	-7,542000	5,566931	1,501753	-0,044339	-0,088137	-0,139218	-7,542000	5,566931	1,501753
10:26:02,05	0,404942	3,330949	-0,064976	0,011954	0,062998	-0,640997	-0,045883	-0,085324	-0,140016	-0,756302	2,065557	1,457569	-0,468344	-2,915805	-1,169862	-14,014467	1,377278	15,137447	-0,045883	-0,085324	-0,140016	-7,454235	5,667343	1,457569	-0,045883	-0,085324	-0,140016	-7,454235	5,667343	1,457569
10:26:02,10	0,404942	3,330949	-0,064976	0,011954	0,062998	-0,640997	-0,045036	-0,091277	-0,138808	-0,434058	2,095410	1,486811	-0,471991	-2,915837	-1,169141	-14,076780	1,389886	15,108346	-0,045036	-0,091277	-0,138808	-7,599277	5,630774	1,486811	-0,045036	-0,091277	-0,138808	-7,599277	5,630774	1,486811
10:26:02,15	0,404942	3,330949	-0,064976	0,011954	0,062998	-0,640997	-0,043185	-0,088134	-0,138086	-0,617730	2,131420	1,457711	-0,474257	-2,913038	-1,169906	-14,006927	1,335370	15,101527	-0,043185	-0,088134	-0,138086	-7,536225	5,521441	1,457711	-0,043185	-0,088134	-0,138086	-7,536225	5,521441	1,457711
10:26:02,20	0,404942	3,330949	-0,064976	0,011954	0,062998	-0,640997	-0,044476	-0,084773	-0,138852	-0,804791	2,152034	1,450891	-0,470090	-2,917095	-1,172560	-14,015110	1,420922	15,164226	-0,044476	-0,084773	-0,138852	-7,459442	5,643408	1,450891	-0,044476	-0,084773	-0,138852	-7,459442	5,643408	1,450891
10:26:02,25	0,404942	3,330949	-0,064976	0,011954	0,062998	-0,640997	-0,043046	-0,090409	-0,141506	-0,441696	2,176539	1,513590	-0,470784	-2,911170	-1,168754	-14,049851	1,387590	15,113507	-0,043046	-0,090409	-0,141506	-7,538811	5,555646	1,513590	-0,043046	-0,090409	-0,141506	-7,538811	5,555646	1,513590
10:26:02,30	0,404942	3,330949	-0,064976	0,011954	0,062998	-0,640997	-0,047831	-0,086846	-0,137700	-0,673202	1,914310	1,462871	-0,466063	-2,919962	-1,171421	-14,044627	1,334461	15,122576	-0,047831	-0,086846	-0,137700	-7,490632	5,669023	1,462871	-0,047831	-0,086846	-0,137700	-7,490632	5,669023	1,462871
10:26:02,35	0,404942	3,330949	-0,064976	0,011954	0,062998	-0,640997	-0,042577	-0,095330	-0,140367	-0,275444	2,218590	1,471940	-0,466120	-2,912596	-1,167980	-14,067589	1,353575	15,103033	-0,042577	-0,095330	-0,140367	-7,758851	5,560889	1,471940	-0,042577	-0,095330	-0,140367	-7,758851	5,560889	1,471940
10:26:02,40	0,404942	3,330949	-0,064976	0,011954	0,062998	-0,640997	-0,048927	-0,091598	-0,136926	-0,464455	1,858928	1,452397	-0,467709	-2,921095	-1,168303	-14,004247	1,348975	15,105741	-0,048927	-0,091598	-0,136926	-7,654871	5,699731	1,452397	-0,048927	-0,091598	-0,136926	-7,654871	5,699731	1,452397
10:26:02,45	0,404942	3,330949	-0,064976	0,011954	0,062998	-0,640997	-0,040773	-0,094471	-0,137248	-0,287358	2,340139	1,455105	-0,465923	-2,916216	-1,171003	-13,988296	1,395899	15,148517	-0,040773	-0,094471	-0,137248	-7,703324	5,540781	1,455105	-0,040773	-0,094471	-0,137248	-7,703324	5,540781	1,455105
10:26:02,50	0,404942	3,330949	-0,064976	0,011954	0,062998	-0,640997	-0,045891	-0,093579	-0,139949	-0,285126	2,064326	1,497881	-0,470831	-2,912415	-1,169522	-14,072663	1,390925	15,133503	-0,045891	-0,093579	-0,139949	-7,631076	5,666775	1,497881	-0,045891	-0,093579	-0,139949	-7,631076	5,666775	1,497881
10:26:02,55	0,404942	3,330949	-0,064976	0,011954	0,062998	-0,640997	-0,046729	-0,087428	-0,138468	-0,651490	1,950200	1,482867	-0,472693	-2,918268	-1,168158	-14,065018	1,377122	15,103103	-0,046729	-0,087428	-0,138468	-7,514555	5,618392	1,482867	-0,046729	-0,087428	-0,138468	-7,514555	5,618392	1,482867
10:26:02,60	0,404942	3,330949	-0,064976	0,011954	0,062998	-0,640997	-0,040729	-0,088741	-0,137103	-0,591298	2,275699	1,452467	-0,465885	-2,908207	-1,169110	-13,962978	1,411644	15,112465	-0,040729	-0,088741	-0,137103	-7,557504	5,472925	1,452467	-0,040729	-0,088741	-0,137103	-7,557504	5,472925	1,452467
10:26:02,65	0,404942	3,330949	-0,064976	0,011954	0,062998	-0,640997	-0,052846	-0,089607	-0,138056	-0,465371	1,716700	1,461829	-0,472468	-2,915531	-1,167484	-14,042813	1,316477	15,139324	-0,052846	-0,089607	-0,138056	-7,499526	5,865145	1,461829	-0,052846	-0,089607	-0,138056	-7,499526	5,865145	1,461829
10:26:02,70	0,404942	3,330949	-0,064976	0,011954	0,062998	-0,640997	-0,052104	-0,087892	-0,138450	-0,583787	1,734151	1,478604	-0,467727	-2,910096	-1,167930	-13,994113	1,390582	15,142287	-0,052104	-0,087892	-0,138450	-7,483348	5,824306	1,478604	-0,052104	-0,087892	-0,138450	-7,483348	5,824306	1,478604
10:26:02,75	0,404942	3,330949	-0,064976	0,011954	0,062998	-0,640997	-0,052104	-0,087892	-0,138450	-0,583787	1,734151	1,478604	-0,473747	-2,912273	-1,169911	-14,054843	1,381396	15,127924	-0,052104	-0,087892	-0,138450	-7,483348	5,824306	1,478604	-0,052104	-0,087892	-0,138450	-7,483348	5,824306	1,478604
10:26:02,80	0,404942	3,330949	-0,064976	0,011954	0,062998	-0,640997	-0,045394	-0,084832	-0,138857	-0,785819	2,039803	1,477288	-0,465427	-2,910451	-1,169096	-14,024377	1,409224	15,153940	-0,045394	-0,084832	-0,138857	-7,445105	5,603218	1,477288	-0,045394	-0,084832	-0,138857	-7,445105	5,603218	1,477288
10:26:02,85	0,404942	3,330949	-0,064976	0,011954	0,062998	-0,640997	-0,051132	-0,091126	-0,138042	-0,419197	1,753903	1,503304	-0,474871	-2,912410	-1,168348	-14,032654	1,380231	15,126493	-0,051132	-0,091126	-0,138042	-7,572565	5,767743	1,503304	-0,051132	-0,091126	-0,138042	-7,572565	5,767743	1,503304
10:26:02,90	0,404942	3,330949	-0,064976	0,011954	0,062998	-0,640997	-0,044713	-0,083927	-0,137294	-0,822790	2,094994	1,475857	-0,468431	-2,920711	-1,169089	-14,059263	1,345153	15,130820	-0,044713	-0,083927	-0,137294	-7,411039	5,604980	1,475857	-0,044713	-0,083927	-0,137294	-7,411039	5,604980	1,475857
10:26:02,95	0,404942	3,330949	-0,064976	0,011954	0,062998	-0,640997	-0,040744	-0,093654	-0,138035	-0,360656	2,295883	1,480184	-0,468355	-2,912332	-1,170270	-14,015739	1,393282	15,133889	-0,040744	-0,093654	-0,138035	-7,712495	5,494295	1,480184	-0,040744	-0,093654	-0,138035	-7,712495	5,494295	1,480184
10:26:03,00	0,404942	3,330949	-0,064976	0,011954	0,062998	-0,640997	-0,048039	-0,089531	-0,139215	-0,511635	1,930187	1,483253	-0,467160	-2,918428	-1,171019	-14,015151	1,372104	15,132963	-0,048039	-0,089531	-0,139215	-7,539779	5,701232	1,483253	-0,048039	-0,089531	-0,139215	-7,539779	5,701232	1,483253
10:26:03,05	0,404942	3,330949	-0,064976	0,011954	0,062998	-0,640997	-0,043510	-0,088767	-0,139965	-0,530966	2,148174	1,507801	-0,467749	-2,921518	-1,168318	-14,034685	1,378194	15,102084	-0,043510	-0,088767	-0,139965	-7,499168	5,563704	1,507801	-0,043510	-0,088767	-0,139965	-7,499168	5,563704	1,507801
10:26:03,10	0,404942	3,330949	-0,064976	0,011954	0,062998	-0,640997	-0,040386	-0,094648	-0,137264	-0,268073	2,319247	1,451448	-0,471419	-2,920609	-1,169117	-14,075530	1,329140	15,110609	-0,040386	-0,094648	-0,137264	-7,697927	5,489580	1,451448	-0,040386	-0,094648	-0,137264	-7,697927	5,489580	1,451448
10:26:03,15	0,404942	3,330949	-0,064976	0,011954	0,062998	-0,640997	-0,039339	-0,091015	-0,138062	-0,519865	2,362876	1,459973	-0,476009	-2,915728	-1,172220	-14,013861	1,372603	15,118032	-0,039339	-0,091015	-0,138062	-7,664572	5,450973	1,459973	-0,039339	-0,091015	-0,138062	-7,664572	5,450973	1,459973
10:26:03,20	0,404942	3,330949	-0,064976	0,011954	0,062998	-0,640997	-0,041270	-0,084600	-0,141166	-0,785011	2,294109	1,467396	-0,476101	-2,911649	-1,167621	-14,068784	1,401661	15,088247	-0,041270	-0,084600	-0,141166	-7,426080	5,533836	1,467396	-0,041270	-0,084600	-0,141166	-7,426080	5,533836	1,467396
10:26:03,25	0,404942	3,330949	-0,064976	0,011954	0,062998	-0,640997	-0,042426	-0,082502	-0,139660	-0,896326	2,193879	1,438449	-0,473701	-2,912326	-1,168349	-14,038010	1,384676	15,126905	-0,042426	-0,082502	-0,139660	-7,372717	5,524288	1,438449	-0,042426	-0,082502	-0,139660	-7,372717	5,524288	1,438449
10:26:03,30	0,404942	3,330949	-0,064976	0,011954	0,062998	-0,640997	-0,042426	-0,082502	-0,139660	-0,896326	2,193879	1,438449	-0,469538	-2,910559	-1,167183	-14,018682	1,385550	15,117317	-0,042426	-0,082502	-0,139660	-7,372717	5,524288	1,438449	-0,042426	-0,082502	-0,139660	-7,372717	5,524288	1,438449
10:26:03,35	0,404942	3,330949	-0,064976	0,011954	0,062998	-0,640997	-0,048982	-0,087619	-0,136129	-0,619185	1,882432	1,466681	-0,463540	-2,914402	-1,169067	-13,968473	1,372274	15,132524	-0,048982	-0,087619	-0,136129	-7,497300	5,727556	1,466681	-0,048982	-0,087619	-0,136129	-7,497300	5,727556	1,466681
10:26:03,40	0,404942	3,330949	-0,064976	0,011954	0,062998	-0,640997	-0,048654	-0,094735	-0,138013	-0,235543	1,949635	1,481888	-0,469361	-2,913715	-1,169440	-13,942726	1,405150	15,152016	-0,048654	-0,094735	-0,138013	-7,672267	5,768971	1,481888	-0,048654	-0,094735	-0,138013	-7,672267	5,768971	1,481888
10:26:03,45	0,404942	3,330949	-0,064976	0,011954	0,062998	-0,640997	-0,046338	-0,089350	-0,138386	-0,474228	2,075919	1,501380	-0,469661	-2,912087	-1,167608	-14,070748	1,353175	15,092600	-0,046338	-0,089350	-0,138386	-7,488215	5,713461	1,501380	-0,046338	-0,089350	-0,138386	-7,488215	5,713461	1,501380
10:26:03,50	0,404942	3,330949	-0,064976	0,011954	0,062998	-0,640997	-0,047598	-0,088277	-0,136554	-0,639036	1,925531	1,441964	-0,474219	-2,913807	-1,168311	-13,987755	1,329023	15,138809	-0,047598	-0,088277	-0,136554	-7,568809	5,661960	1,441964	-0,047598	-0,088277	-0,136554	-7,568809	5,661960	1,441964
10:26:03,55	0,404942	3,330949	-0,064976	0,011954	0,062998	-0,640997	-0,044803	-0,094999	-0,135587	-0,300148	2,167791	1,473753	-0,468968	-2,919469	-1,166796	-14,059293	1,396363	15,087551	-0,044803	-0,094999	-0,135587	-7,757588	5,684865	1,473753	-0,044803	-0,094999	-0,135587	-7,757588	5,684865	1,473753
10:26:03,60	0,404942	3,330949	-0,064976	0,011954	0,062998	-0,640997	-0,044803	-0,094999	-0,135587	-0,300148	2,167791	1,473753	-0,465432	-2,910156	-1,171051	-14,005711	1,353972	15,128985	-0,044803	-0,094999	-0,135587	-7,757588	5,684865	1,473753	-0,044803	-0,094999	-0,135587	-7,757588	5,684865	1,473753
10:26:03,65	0,404942	3,330949	-0,064976	0,011954	0,062998	-0,640997	-0,051385	-0,090974	-0,139997	-0,465611	1,784522	1,478349	-0,469698	-2,911937	-1,169135	-14,081670	1,359690	15,137471	-0,051385	-0,090974	-0,139997	-7,607057	5,818247	1,478349	-0,051385	-0,090974	-0,139997	-7,607057	5,818247	1,478349
10:26:03,70	0,404942	3,330949	-0,064976	0,011954	0,062998	-0,640997	-0,047709	-0,088170	-0,138080	-0,644431	1,907039	1,486836	-0,471848	-2,916878	-1,169482	-13,996285	1,347752	15,115937	-0,047709	-0,088170	-0,138080	-7,565786	5,652188	1,486836	-0,047709	-0,088170	-0,138080	-7,565786	5,652188	1,486836
10:26:03,75	0,404942	3,330949	-0,064976	0,011954	0,062998	-0,640997	-0,042355	-0,088778	-0,138427	-0,580462	2,265366	1,465302	-0,465321	-2,911127	-1,169124	-13,987630	1,418871	15,090820	-0,042355	-0,088778	-0,138427	-7,549543	5,590219	1,465302	-0,042355	-0,088778	-0,138427	-7,549543	5,590219	1,465302
10:26:03,80	0,404942	3,330949	-0,064976	0,011954	0,062998	-0,640997	-0,045763	-0,091662	-0,138416	-0,375886	2,083646	1,467590	-0,475488	-2,916953	-1,170673	-14,041884	1,344136	15,116375	-0,045763	-0,091662	-0,138416	-7,571367	5,676081	1,467590	-0,045763	-0,091662	-0,138416	-7,571367	5,676081	1,467590
10:26:03,85	0,404942	3,330949	-0,064976	0,011954	0,062998	-0,640997	-0,040471	-0,085663	-0,139619	-0,768356	2,325661	1,465739	-0,468931	-2,910006	-1,170643	-13,999536	1,392572	15,158398	-0,040471	-0,085663	-0,139619	-7,492936	5,502606	1,465739	-0,040471	-0,085663	-0,139619	-7,492936	5,502606	1,465739
10:26:03,90	0,404942	3,330949	-0,064976	0,011954	0,062998	-0,640997	-0,049765	-0,087869	-0,139589	-0,590560	1,854815	1,507762	-0,477237	-2,914188	-1,168730	-14,052304	1,416867	15,141963	-0,049765	-0,087869	-0,139589	-7,488255	5,761362	1,507762	-0,049765	-0,087869	-0,139589	-7,488255	5,761362	1,507762
10:26:03,95	0,404942	3,330949	-0,064976	0,011954	0,062998	-0,640997	-0,041990	-0,082766	-0,137676	-0,861232	2,201244	1,491327	-0,474344	-2,912672	-1,169423	-13,996826	1,333153	15,136628	-0,041990	-0,082766	-0,137676	-7,358384	5,497491	1,491327	-0,041990	-0,082766	-0,137676	-7,358384	5,497491	1,491327
10:26:04,00	0,404942	3,330949	-0,064976	0,011954	0,062998	-0,640997	-0,044749	-0,084514	-0,138369	-0,815120	2,147677	1,485992	-0,470052	-2,911988	-1,168701	-13,991502	1,414207	15,142803	-0,044749	-0,084514	-0,138369	-7,449453	5,660507	1,485992	-0,044749	-0,084514	-0,138369	-7,449453	5,660507	1,485992
10:26:04,05	0,404942	3,330949	-0,064976	0,011954	0,062998	-0,640997	-0,047488	-0,087888	-0,137646	-0,566779	1,969363	1,492168	-0,469421	-2,910605	-1,167146	-13,962248	1,385552	15,131263	-0,047488	-0,087888	-0,137646	-7,466026	5,697159	1,492168	-0,047488	-0,087888	-0,137646	-7,466026	5,697159	1,492168
10:26:04,10	0,404942	3,330949	-0,064976	0,011954	0,062998	-0,640997	-0,049001	-0,087744	-0,136092	-0,584479	1,930318	1,480627	-0,467814	-2,910811	-1,170676	-14,025664	1,367829	15,124052	-0,049001	-0,087744	-0,136092	-7,472386	5,776932	1,480627	-0,049001	-0,087744	-0,136092	-7,472386	5,776932	1,480627
10:26:04,15	0,404942	3,330949	-0,064976	0,011954	0,062998	-0,640997	-0,049627	-0,089238	-0,139622	-0,553830	1,851746	1,473416	-0,471999	-2,910426	-1,171868	-14,057927	1,386275	15,120188	-0,049627	-0,089238	-0,139622	-7,559043	5,747442	1,473416	-0,049627	-0,089238	-0,139622	-7,559043	5,747442	1,473416
10:26:04,20	0,404942	3,330949	-0,064976	0,011954	0,062998	-0,640997	-0,047868	-0,085422	-0,140813	-0,752457	1,906050	1,469552	-0,475384	-2,913629	-1,169114	-13,992689	1,356934	15,110997	-0,047868	-0,085422	-0,140813	-7,458057	5,663665	1,469552	-0,047868	-0,085422	-0,140813	-7,458057	5,663665	1,469552
10:26:04,25	0,404942	3,330949	-0,064976	0,011954	0,062998	-0,640997	-0,043401	-0,084092	-0,138060	-0,814414	2,209485	1,460361	-0,468989	-2,918709	-1,168724	-14,032765	1,311948	15,095547	-0,043401	-0,084092	-0,138060	-7,415600	5,616468	1,460361	-0,043401	-0,084092	-0,138060	-7,415600	5,616468	1,460361
10:26:04,30	0,404942	3,330949	-0,064976	0,011954	0,062998	-0,640997	-0,042199	-0,092169	-0,137670	-0,453358	2,259762	1,444911	-0,468422	-2,911886	-1,165634	-14,053045	1,383648	15,121507	-0,042199	-0,092169	-0,137670	-7,688663	5,572408	1,444911	-0,042199	-0,092169	-0,137670	-7,688663	5,572408	1,444911
10:26:04,35	0,404942	3,330949	-0,064976	0,011954	0,062998	-0,640997	-0,048391	-0,089250	-0,134579	-0,553242	1,884384	1,470871	-0,470712	-2,914825	-1,171046	-14,004004	1,339073	15,117192	-0,048391	-0,089250	-0,134579	-7,559329	5,683072	1,470871	-0,048391	-0,089250	-0,134579	-7,559329	5,683072	1,470871
10:26:04,40	0,404942	3,330949	-0,064976	0,011954	0,062998	-0,640997	-0,044701	-0,088736	-0,139992	-0,594034	2,140996	1,466556	-0,467764	-2,910761	-1,168703	-14,008519	1,384134	15,152284	-0,044701	-0,088736	-0,139992	-7,559800	5,650060	1,466556	-0,044701	-0,088736	-0,139992	-7,559800	5,650060	1,466556
10:26:04,45	0,404942	3,330949	-0,064976	0,011954	0,062998	-0,640997	-0,048798	-0,093225	-0,138829	-0,307807	1,897244	1,459337	-0,470213	-2,914042	-1,167951	-14,068776	1,401403	15,142399	-0,048798	-0,093225	-0,138829	-7,625969	5,727862	1,459337	-0,048798	-0,093225	-0,138829	-7,625969	5,727862	1,459337
10:26:04,50	0,404942	3,330949	-0,064976	0,011954	0,062998	-0,640997	-0,045629	-0,088777	-0,136896	-0,570324	2,005488	1,491763	-0,466570	-2,921165	-1,170226	-14,033534	1,405345	15,147965	-0,045629	-0,088777	-0,136896	-7,539286	5,587389	1,491763	-0,045629	-0,088777	-0,136896	-7,539286	5,587389	1,491763
10:26:04,55	0,404942	3,330949	-0,064976	0,011954	0,062998	-0,640997	-0,041282	-0,095493	-0,139172	-0,200060	2,260104	1,497330	-0,465964	-2,921355	-1,169076	-14,011197	1,344299	15,111241	-0,041282	-0,095493	-0,139172	-7,696223	5,500731	1,497330	-0,041282	-0,095493	-0,139172	-7,696223	5,500731	1,497330
10:26:04,60	0,404942	3,330949	-0,064976	0,011954	0,062998	-0,640997	-0,041420	-0,096113	-0,138021	-0,209514	2,302765	1,460605	-0,471466	-2,913365	-1,168743	-14,099709	1,400163	15,147888	-0,041420	-0,096113	-0,138021	-7,754355	5,554271	1,460605	-0,041420	-0,096113	-0,138021	-7,754355	5,554271	1,460605
10:26:04,65	0,404942	3,330949	-0,064976	0,011954	0,062998	-0,640997	-0,045589	-0,087352	-0,137688	-0,660932	1,981430	1,497252	-0,471316	-2,916441	-1,169123	-14,028306	1,358051	15,097155	-0,045589	-0,087352	-0,137688	-7,518080	5,560145	1,497252	-0,045589	-0,087352	-0,137688	-7,518080	5,560145	1,497252
10:26:04,70	0,404942	3,330949	-0,064976	0,011954	0,062998	-0,640997	-0,043000	-0,089020	-0,138069	-0,574956	2,198950	1,446519	-0,464787	-2,913565	-1,169473	-14,004465	1,393741	15,138582	-0,043000	-0,089020	-0,138069	-7,563055	5,574428	1,446519	-0,043000	-0,089020	-0,138069	-7,563055	5,574428	1,446519
10:26:04,75	0,404942	3,330949	-0,064976	0,011954	0,062998	-0,640997	-0,048755	-0,093237	-0,138419	-0,312861	1,902474	1,487946	-0,469170	-2,913492	-1,171851	-14,105934	1,353848	15,148737	-0,048755	-0,093237	-0,138419	-7,631967	5,729747	1,487946	-0,048755	-0,093237	-0,138419	-7,631967	5,729747	1,487946
10:26:04,80	0,404942	3,330949	-0,064976	0,011954	0,062998	-0,640997	-0,046626	-0,089404	-0,140796	-0,597448	1,945245	1,498101	-0,472839	-2,913873	-1,169093	-13,993003	1,353644	15,133089	-0,046626	-0,089404	-0,140796	-7,615682	5,605405	1,498101	-0,046626	-0,089404	-0,140796	-7,615682	5,605405	1,498101
10:26:04,85	0,404942	3,330949	-0,064976	0,011954	0,062998	-0,640997	-0,044463	-0,086418	-0,138039	-0,696458	2,155658	1,482453	-0,471757	-2,919846	-1,168680	-13,981789	1,403078	15,121494	-0,044463	-0,086418	-0,138039	-7,480250	5,645970	1,482453	-0,044463	-0,086418	-0,138039	-7,480250	5,645970	1,482453
10:26:04,90	0,404942	3,330949	-0,064976	0,011954	0,062998	-0,640997	-0,039830	-0,090341	-0,137626	-0,444017	2,381546	1,470858	-0,475453	-2,913359	-1,166406	-14,042638	1,399198	15,125780	-0,039830	-0,090341	-0,137626	-7,535806	5,508203	1,470858	-0,039830	-0,090341	-0,137626	-7,535806	5,508203	1,470858
10:26:04,95	0,404942	3,330949	-0,064976	0,011954	0,062998	-0,640997	-0,043600	-0,083897	-0,135352	-0,812924	2,134742	1,475144	-0,468855	-2,910652	-1,168314	-13,979733	1,412088	15,137940	-0,043600	-0,083897	-0,135352	-7,398807	5,557355	1,475144	-0,043600	-0,083897	-0,135352	-7,398807	5,557355	1,475144
10:26:05,00	0,404942	3,330949	-0,064976	0,011954	0,062998	-0,640997	-0,049244	-0,088257	-0,137260	-0,543563	1,889315	1,487304	-0,473027	-2,914341	-1,165618	-14,001483	1,356224	15,104394	-0,049244	-0,088257	-0,137260	-7,471744	5,754938	1,487304	-0,049244	-0,088257	-0,137260	-7,471744	5,754938	1,487304
10:26:05,05	0,404942	3,330949	-0,064976	0,011954	0,062998	-0,640997	-0,043963	-0,086489	-0,134564	-0,694766	2,172994	1,453758	-0,471290	-2,916667	-1,168349	-14,012100	1,335350	15,081225	-0,043963	-0,086489	-0,134564	-7,484141	5,624103	1,453758	-0,043963	-0,086489	-0,134564	-7,484141	5,624103	1,453758
10:26:05,10	0,404942	3,330949	-0,064976	0,011954	0,062998	-0,640997	-0,042866	-0,089860	-0,136480	-0,528896	2,247644	1,463982	-0,468175	-2,915402	-1,171024	-13,956266	1,435532	15,110440	-0,042866	-0,089860	-0,136480	-7,582872	5,612621	1,463982	-0,042866	-0,089860	-0,136480	-7,582872	5,612621	1,463982
10:26:05,15	0,404942	3,330949	-0,064976	0,011954	0,062998	-0,640997	-0,045470	-0,091221	-0,139970	-0,357403	2,094159	1,459804	-0,466569	-2,910132	-1,169118	-13,999867	1,375494	15,113710	-0,045470	-0,091221	-0,139970	-7,518251	5,663532	1,459804	-0,045470	-0,091221	-0,139970	-7,518251	5,663532	1,459804
10:26:05,20	0,404942	3,330949	-0,064976	0,011954	0,062998	-0,640997	-0,050837	-0,089977	-0,138064	-0,495901	1,807331	1,463074	-0,475860	-2,912664	-1,169104	-14,030095	1,374943	15,154004	-0,050837	-0,089977	-0,138064	-7,559072	5,798017	1,463074	-0,050837	-0,089977	-0,138064	-7,559072	5,798017	1,463074
10:26:05,25	0,404942	3,330949	-0,064976	0,011954	0,062998	-0,640997	-0,043999	-0,083197	-0,138050	-0,864033	2,137014	1,503368	-0,468919	-2,910248	-1,169088	-14,017974	1,454273	15,169274	-0,043999	-0,083197	-0,138050	-7,395003	5,590904	1,503368	-0,043999	-0,083197	-0,138050	-7,395003	5,590904	1,503368
10:26:05,30	0,404942	3,330949	-0,064976	0,011954	0,062998	-0,640997	-0,049561	-0,088000	-0,138034	-0,539508	1,818595	1,518638	-0,468883	-2,914966	-1,170525	-13,993846	1,400954	15,154175	-0,049561	-0,088000	-0,138034	-7,447523	5,709142	1,518638	-0,049561	-0,088000	-0,138034	-7,447523	5,709142	1,518638
10:26:05,35	0,404942	3,330949	-0,064976	0,011954	0,062998	-0,640997	-0,045493	-0,090390	-0,139471	-0,449327	2,077667	1,503539	-0,465430	-2,907305	-1,167556	-14,015498	1,392859	15,148008	-0,045493	-0,090390	-0,139471	-7,544977	5,648905	1,503539	-0,045493	-0,090390	-0,139471	-7,544977	5,648905	1,503539
