# Supplementary material for: Characterization of interfragmentary motion associated with common osteosynthesis devices for rat fracture healing studies
Source: PLoS One. 2017 Apr 28;12(4):e0176735. doi: 10.1371/journal.pone.0176735 (PMC5409164; doi:10.1371/journal.pone.0176735)
Supplement: S1 Dataset — (ZIP) [file pone.0176735.s001.zip › S1_Dataset/RatNail/Specimen01/Nail_01V.txt]

%Tester: Sukopp Matthias
%Projekt: 
%Zeit: 12.03.2015 10:28:37
%Dateipfad: D:\Messungen\Fixator\Measurements\Fixator_20150312.txt
%Kommentar: Nail_01-V
%VI Version: D:\LVProjekte\Fixator\HauptVI\Fixator_v0.12.vi
%Virtueller Drehpunkt: 	0,0000	0,0000	0,0000
%Sensor zu Hexapod (Mitte): 	0,000000	0,000000	-26,500000
%Sensor zu Hexapod Trans (Mitte): 	-0,500000	-0,866025	0,000000	-0,866025	0,500000	0,000000	0,000000	0,000000	1,000000
%Hexapod zu Labor (Mitte): 	0,408094	3,330903	-0,065931
%Hexapod zu Labor Trans (Mitte): 	0,999937	0,011187	0,001132	-0,011187	0,999937	-0,000222	-0,001135	0,000209	0,999999
%Labor zu CR (Mitte): 	0,000000	0,000000	78,500000
%Labor zu CR Trans (Mitte): 	1,000000	0,000000	0,000000	0,000000	1,000000	0,000000	0,000000	0,000000	1,000000
%Zentrum Sensormasse: 	0,000000	0,000000	2,000000
%Sensormasse: 	200,000000E-3
--------------------------------------------------
Time	X	Y	Z	U	V	W	Exp_ Fx	Exp_ Fy	Exp_ Fz	Exp_ Mx	Exp_ My	Exp_ Mz	Sen_ Fx	Sen_ Fy	Sen_ Fz	Sen_ Mx	Sen_ My	Sen_ Mz	Hex_ Fx	Hex_ Fy	Hex_ Fz	Hex_ Mx	Hex_ My	Hex_ Mz	Lab_ Fx	Lab_ Fy	Lab_ Fz	Lab_ Mx	Lab_ My	Lab_ Mz	Laser
10:28:37,61	0,408094	3,330903	-0,065931	0,011996	0,065005	-0,640992	0,038673	-0,075380	0,135534	0,480467	0,398033	1,224314	-0,523966	-2,980351	-0,895520	-18,383551	5,910301	14,874950	0,038673	-0,075380	0,135534	-5,436836	-2,637763	1,224314	0,038673	-0,075380	0,135534	-5,436836	-2,637763	1,224314
10:28:37,66	0,408094	3,330903	-0,065931	0,011996	0,065005	-0,640992	0,038673	-0,075380	0,135534	0,480467	0,398033	1,224314	-0,524421	-2,989617	-0,894321	-18,346165	5,893970	14,842789	0,038673	-0,075380	0,135534	-5,436836	-2,637763	1,224314	0,038673	-0,075380	0,135534	-5,436836	-2,637763	1,224314
10:28:37,71	0,408094	3,330903	-0,065931	0,011996	0,065005	-0,640992	0,046926	-0,079618	0,136733	0,705435	0,867734	1,192153	-0,528668	-2,983005	-0,893205	-18,377959	5,863485	14,841707	0,046926	-0,079618	0,136733	-5,544614	-2,815926	1,192153	0,046926	-0,079618	0,136733	-5,544614	-2,815926	1,192153
10:28:37,76	0,408094	3,330903	-0,065931	0,011996	0,065005	-0,640992	0,043322	-0,072634	0,137849	0,299941	0,668080	1,191071	-0,519620	-2,979352	-0,892741	-18,282701	5,914508	14,887792	0,043322	-0,072634	0,137849	-5,401823	-2,732735	1,191071	0,043322	-0,072634	0,137849	-5,401823	-2,732735	1,191071
10:28:37,81	0,408094	3,330903	-0,065931	0,011996	0,065005	-0,640992	0,035635	-0,078643	0,138313	0,704237	0,325315	1,237156	-0,526947	-2,979382	-0,891706	-18,321905	5,870689	14,880046	0,035635	-0,078643	0,138313	-5,469251	-2,472033	1,237156	0,035635	-0,078643	0,138313	-5,469251	-2,472033	1,237156
10:28:37,86	0,408094	3,330903	-0,065931	0,011996	0,065005	-0,640992	0,039325	-0,072313	0,139348	0,317522	0,505137	1,229410	-0,528160	-2,977756	-0,894005	-18,405276	5,883267	14,858510	0,039325	-0,072313	0,139348	-5,359054	-2,581852	1,229410	0,039325	-0,072313	0,139348	-5,359054	-2,581852	1,229410
10:28:37,91	0,408094	3,330903	-0,065931	0,011996	0,065005	-0,640992	0,038523	-0,070450	0,137050	0,189827	0,384946	1,207874	-0,523764	-2,982196	-0,891620	-18,323950	5,962325	14,844321	0,038523	-0,070450	0,137050	-5,340464	-2,639090	1,207874	0,038523	-0,070450	0,137050	-5,340464	-2,639090	1,207874
10:28:37,96	0,408094	3,330903	-0,065931	0,011996	0,065005	-0,640992	0,040170	-0,076477	0,139434	0,612361	0,501504	1,193686	-0,527524	-2,982869	-0,894752	-18,388861	5,864669	14,857552	0,040170	-0,076477	0,139434	-5,391049	-2,651842	1,193686	0,040170	-0,076477	0,139434	-5,391049	-2,651842	1,193686
10:28:38,01	0,408094	3,330903	-0,065931	0,011996	0,065005	-0,640992	0,042633	-0,073557	0,136302	0,343521	0,622169	1,206916	-0,521614	-2,978265	-0,895523	-18,379793	5,909346	14,875599	0,042633	-0,073557	0,136302	-5,430713	-2,724485	1,206916	0,042633	-0,073557	0,136302	-5,430713	-2,724485	1,206916
10:28:38,06	0,408094	3,330903	-0,065931	0,011996	0,065005	-0,640992	0,035691	-0,076374	0,135531	0,533205	0,246711	1,224963	-0,524474	-2,987609	-0,895102	-18,359730	5,887380	14,858017	0,035691	-0,076374	0,135531	-5,462125	-2,555013	1,224963	0,035691	-0,076374	0,135531	-5,462125	-2,555013	1,224963
10:28:38,11	0,408094	3,330903	-0,065931	0,011996	0,065005	-0,640992	0,045212	-0,078569	0,135952	0,638354	0,770192	1,207381	-0,527484	-2,985668	-0,892821	-18,384383	5,861575	14,821907	0,045212	-0,078569	0,135952	-5,529283	-2,778977	1,207381	0,045212	-0,078569	0,135952	-5,529283	-2,778977	1,207381
10:28:38,16	0,408094	3,330903	-0,065931	0,011996	0,065005	-0,640992	0,045036	-0,074991	0,138233	0,417665	0,752580	1,171272	-0,525067	-2,979660	-0,895153	-18,357645	5,928454	14,836193	0,045036	-0,074991	0,138233	-5,469162	-2,782754	1,171272	0,045036	-0,074991	0,138233	-5,469162	-2,782754	1,171272
10:28:38,21	0,408094	3,330903	-0,065931	0,011996	0,065005	-0,640992	0,038625	-0,074081	0,135901	0,441591	0,408934	1,185557	-0,520871	-2,984612	-0,893539	-18,335008	5,923293	14,863875	0,038625	-0,074081	0,135901	-5,373738	-2,623151	1,185557	0,038625	-0,074081	0,135901	-5,373738	-2,623151	1,185557
10:28:38,26	0,408094	3,330903	-0,065931	0,011996	0,065005	-0,640992	0,040815	-0,080190	0,137515	0,766119	0,545007	1,213239	-0,527996	-2,982053	-0,893577	-18,333940	5,857517	14,841547	0,040815	-0,080190	0,137515	-5,528784	-2,659006	1,213239	0,040815	-0,080190	0,137515	-5,528784	-2,659006	1,213239
10:28:38,31	0,408094	3,330903	-0,065931	0,011996	0,065005	-0,640992	0,042162	-0,072740	0,137478	0,322289	0,648846	1,190911	-0,525106	-2,980497	-0,893984	-18,372647	5,909094	14,844575	0,042162	-0,072740	0,137478	-5,387788	-2,660880	1,190911	0,042162	-0,072740	0,137478	-5,387788	-2,660880	1,190911
10:28:38,36	0,408094	3,330903	-0,065931	0,011996	0,065005	-0,640992	0,039369	-0,074465	0,137070	0,437303	0,444316	1,193939	-0,519713	-2,984296	-0,896263	-18,345228	5,943872	14,866543	0,039369	-0,074465	0,137070	-5,408187	-2,646183	1,193939	0,039369	-0,074465	0,137070	-5,408187	-2,646183	1,193939
10:28:38,41	0,408094	3,330903	-0,065931	0,011996	0,065005	-0,640992	0,043281	-0,067839	0,139001	0,077588	0,636914	1,201040	-0,532800	-2,980571	-0,892053	-18,389580	5,901351	14,851676	0,043281	-0,067839	0,139001	-5,247775	-2,760627	1,201040	0,043281	-0,067839	0,139001	-5,247775	-2,760627	1,201040
10:28:38,46	0,408094	3,330903	-0,065931	0,011996	0,065005	-0,640992	0,043281	-0,067839	0,139001	0,077588	0,636914	1,201040	-0,526933	-2,980501	-0,890507	-18,400609	5,887925	14,836907	0,043281	-0,067839	0,139001	-5,247775	-2,760627	1,201040	0,043281	-0,067839	0,139001	-5,247775	-2,760627	1,201040
10:28:38,51	0,408094	3,330903	-0,065931	0,011996	0,065005	-0,640992	0,040287	-0,072885	0,140548	0,322842	0,478381	1,186271	-0,522181	-2,978283	-0,891627	-18,368191	5,886154	14,881955	0,040287	-0,072885	0,140548	-5,398638	-2,684120	1,186271	0,040287	-0,072885	0,140548	-5,398638	-2,684120	1,186271
10:28:38,56	0,408094	3,330903	-0,065931	0,011996	0,065005	-0,640992	0,035990	-0,075891	0,139427	0,493843	0,283912	1,231320	-0,522658	-2,985147	-0,895478	-18,331663	5,895527	14,868587	0,035990	-0,075891	0,139427	-5,463628	-2,541297	1,231320	0,035990	-0,075891	0,139427	-5,463628	-2,541297	1,231320
10:28:38,61	0,408094	3,330903	-0,065931	0,011996	0,065005	-0,640992	0,042172	-0,078910	0,135576	0,677174	0,632352	1,217952	-0,528524	-2,982195	-0,893576	-18,317722	5,889333	14,832597	0,042172	-0,078910	0,135576	-5,517231	-2,678188	1,217952	0,042172	-0,078910	0,135576	-5,517231	-2,678188	1,217952
10:28:38,66	0,408094	3,330903	-0,065931	0,011996	0,065005	-0,640992	0,042549	-0,072354	0,137478	0,337897	0,667083	1,181961	-0,521091	-2,978015	-0,893678	-18,344433	5,900862	14,853377	0,042549	-0,072354	0,137478	-5,341905	-2,672986	1,181961	0,042549	-0,072354	0,137478	-5,341905	-2,672986	1,181961
10:28:38,71	0,408094	3,330903	-0,065931	0,011996	0,065005	-0,640992	0,035212	-0,076701	0,137376	0,560581	0,256693	1,202741	-0,525093	-2,986545	-0,893550	-18,377592	5,903008	14,872343	0,035212	-0,076701	0,137376	-5,460477	-2,507468	1,202741	0,035212	-0,076701	0,137376	-5,460477	-2,507468	1,202741
10:28:38,76	0,408094	3,330903	-0,065931	0,011996	0,065005	-0,640992	0,038512	-0,075406	0,137108	0,465778	0,472144	1,211285	-0,528610	-2,981496	-0,890793	-18,437990	5,922053	14,863559	0,038512	-0,075406	0,137108	-5,453599	-2,551031	1,211285	0,038512	-0,075406	0,137108	-5,453599	-2,551031	1,211285
10:28:38,81	0,408094	3,330903	-0,065931	0,011996	0,065005	-0,640992	0,041987	-0,071930	0,140261	0,284062	0,517343	1,212923	-0,523843	-2,985772	-0,896273	-18,340171	5,904041	14,849753	0,041987	-0,071930	0,140261	-5,362472	-2,778608	1,212923	0,041987	-0,071930	0,140261	-5,362472	-2,778608	1,212923
10:28:38,86	0,408094	3,330903	-0,065931	0,011996	0,065005	-0,640992	0,047086	-0,077697	0,136723	0,603119	0,895124	1,176916	-0,526849	-2,981613	-0,892414	-18,366303	5,910657	14,857673	0,047086	-0,077697	0,136723	-5,496127	-2,801156	1,176916	0,047086	-0,077697	0,136723	-5,496127	-2,801156	1,176916
10:28:38,91	0,408094	3,330903	-0,065931	0,011996	0,065005	-0,640992	0,041208	-0,073513	0,138640	0,392343	0,544609	1,207037	-0,520229	-2,978987	-0,891224	-18,303593	5,930096	14,853616	0,041208	-0,073513	0,138640	-5,378443	-2,690180	1,207037	0,041208	-0,073513	0,138640	-5,378443	-2,690180	1,207037
10:28:38,96	0,408094	3,330903	-0,065931	0,011996	0,065005	-0,640992	0,035624	-0,077933	0,139830	0,670386	0,298837	1,202980	-0,530428	-2,982505	-0,892804	-18,381529	5,894137	14,866477	0,035624	-0,077933	0,139830	-5,447391	-2,497618	1,202980	0,035624	-0,077933	0,139830	-5,447391	-2,497618	1,202980
10:28:39,01	0,408094	3,330903	-0,065931	0,011996	0,065005	-0,640992	0,043770	-0,070860	0,138250	0,232481	0,672920	1,215842	-0,522122	-2,987360	-0,892375	-18,375784	5,919065	14,872517	0,043770	-0,070860	0,138250	-5,330066	-2,763005	1,215842	0,043770	-0,070860	0,138250	-5,330066	-2,763005	1,215842
10:28:39,06	0,408094	3,330903	-0,065931	0,011996	0,065005	-0,640992	0,043821	-0,080481	0,138679	0,757205	0,668079	1,221881	-0,523963	-2,980002	-0,890480	-18,387223	5,894182	14,861767	0,043821	-0,080481	0,138679	-5,560546	-2,771843	1,221881	0,043821	-0,080481	0,138679	-5,560546	-2,771843	1,221881
10:28:39,11	0,408094	3,330903	-0,065931	0,011996	0,065005	-0,640992	0,038370	-0,075207	0,140575	0,455710	0,387159	1,211131	-0,525606	-2,982969	-0,895105	-18,327234	5,892397	14,863183	0,038370	-0,075207	0,140575	-5,448065	-2,624856	1,211131	0,038370	-0,075207	0,140575	-5,448065	-2,624856	1,211131
10:28:39,16	0,408094	3,330903	-0,065931	0,011996	0,065005	-0,640992	0,041761	-0,075268	0,135949	0,487321	0,616343	1,212547	-0,526305	-2,979213	-0,893962	-18,372516	5,904639	14,883162	0,041761	-0,075268	0,135949	-5,421228	-2,661876	1,212547	0,041761	-0,075268	0,135949	-5,421228	-2,661876	1,212547
10:28:39,21	0,408094	3,330903	-0,065931	0,011996	0,065005	-0,640992	0,038857	-0,072785	0,137092	0,346166	0,420020	1,232526	-0,526287	-2,980657	-0,894736	-18,362006	5,888463	14,873105	0,038857	-0,072785	0,137092	-5,367468	-2,630268	1,232526	0,038857	-0,072785	0,137092	-5,367468	-2,630268	1,232526
10:28:39,26	0,408094	3,330903	-0,065931	0,011996	0,065005	-0,640992	0,040099	-0,073523	0,136319	0,375765	0,501774	1,222470	-0,523388	-2,980775	-0,893210	-18,396626	5,907710	14,849407	0,040099	-0,073523	0,136319	-5,395767	-2,645981	1,222470	0,040099	-0,073523	0,136319	-5,395767	-2,645981	1,222470
10:28:39,31	0,408094	3,330903	-0,065931	0,011996	0,065005	-0,640992	0,038751	-0,076092	0,137844	0,508744	0,392106	1,198772	-0,526889	-2,985368	-0,894727	-18,366146	5,842706	14,861184	0,038751	-0,076092	0,137844	-5,464503	-2,649880	1,198772	0,038751	-0,076092	0,137844	-5,464503	-2,649880	1,198772
10:28:39,37	0,408094	3,330903	-0,065931	0,011996	0,065005	-0,640992	0,040272	-0,075449	0,134984	0,515516	0,537430	1,221199	-0,523244	-2,985813	-0,894319	-18,351939	5,946895	14,869536	0,040272	-0,075449	0,134984	-5,407223	-2,623948	1,221199	0,040272	-0,075449	0,134984	-5,407223	-2,623948	1,221199
10:28:39,42	0,408094	3,330903	-0,065931	0,011996	0,065005	-0,640992	0,040272	-0,075449	0,134984	0,515516	0,537430	1,221199	-0,526276	-2,982824	-0,892772	-18,360413	5,875685	14,885701	0,040272	-0,075449	0,134984	-5,407223	-2,623948	1,221199	0,040272	-0,075449	0,134984	-5,407223	-2,623948	1,221199
10:28:39,47	0,408094	3,330903	-0,065931	0,011996	0,065005	-0,640992	0,041970	-0,074615	0,138282	0,422322	0,606841	1,235065	-0,523485	-2,978686	-0,842967	-18,242718	5,882418	14,899104	0,041970	-0,074615	0,138282	-5,434995	-2,687796	1,235065	0,041970	-0,074615	0,138282	-5,434995	-2,687796	1,235065
10:28:39,52	0,408094	3,330903	-0,065931	0,011996	0,065005	-0,640992	0,036990	-0,074964	0,188087	0,505115	0,446471	1,248468	-0,441453	-2,741650	2,984527	-4,352114	0,742721	15,131926	0,036990	-0,074964	0,188087	-5,379549	-2,457281	1,248468	0,036990	-0,074964	0,188087	-5,379549	-2,457281	1,248468
10:28:39,57	0,408094	3,330903	-0,065931	0,011996	0,065005	-0,640992	-0,209304	-0,027487	4,015581	0,530523	2,238611	1,481290	-0,505831	-2,816567	3,874909	-8,078790	4,195030	15,366034	-0,209304	-0,027487	4,015581	-1,627220	18,668985	1,481290	-0,209304	-0,027487	4,015581	-1,627220	18,668985	1,481290
10:28:39,62	0,408094	3,330903	-0,065931	0,011996	0,065005	-0,640992	-0,112235	-0,009193	4,905964	0,705658	2,332650	1,715398	-0,525380	-2,945558	-0,542944	-15,279095	5,411934	15,257017	-0,112235	-0,009193	4,905964	-0,015968	11,143107	1,715398	-0,112235	-0,009193	4,905964	-0,015968	11,143107	1,715398
10:28:39,67	0,407908	3,330910	-0,065990	0,011991	0,114989	-0,640992	0,009249	-0,056758	0,488110	0,632790	1,805719	1,606381	-0,525413	-2,929628	-1,353331	-14,638915	4,901221	15,056072	0,009249	-0,056758	0,488110	-3,822743	1,079686	1,606381	0,009249	-0,056758	0,488110	-3,822743	1,079686	1,606381
10:28:39,72	0,407908	3,330910	-0,065990	0,011991	0,114989	-0,640992	-0,004531	-0,048765	-0,322276	0,094935	1,898952	1,405436	-0,517015	-2,932618	-1,340461	-14,624316	4,971795	15,070740	-0,004531	-0,048765	-0,322276	-3,733118	2,254612	1,405436	-0,004531	-0,048765	-0,322276	-3,733118	2,254612	1,405436
10:28:39,77	0,407908	3,330910	-0,065990	0,011991	0,114989	-0,640992	-0,005209	-0,049112	-0,300120	0,123725	1,827999	1,422329	-0,524773	-2,929214	-1,331174	-14,664445	4,928382	15,072965	-0,005209	-0,049112	-0,300120	-3,731552	2,236892	1,422329	-0,005209	-0,049112	-0,300120	-3,731552	2,236892	1,422329
10:28:39,82	0,407908	3,330910	-0,065990	0,011991	0,114989	-0,640992	-0,005209	-0,049112	-0,300120	0,123725	1,827999	1,422329	-0,519877	-2,936457	-1,328022	-14,612461	4,943350	15,046538	-0,005209	-0,049112	-0,300120	-3,731552	2,236892	1,422329	-0,005209	-0,049112	-0,300120	-3,731552	2,236892	1,422329
10:28:39,87	0,407908	3,330910	-0,065990	0,011991	0,114989	-0,640992	-0,001385	-0,056973	-0,296968	0,571470	2,064379	1,395903	-0,522372	-2,929057	-1,324188	-14,646105	4,888750	15,043469	-0,001385	-0,056973	-0,296968	-3,900922	2,173093	1,395903	-0,001385	-0,056973	-0,296968	-3,900922	2,173093	1,395903
10:28:39,92	0,407908	3,330910	-0,065990	0,011991	0,114989	-0,640992	-0,006546	-0,051113	-0,293134	0,202621	1,794173	1,392833	-0,518863	-2,927611	-1,320717	-14,667817	4,902077	15,023447	-0,006546	-0,051113	-0,293134	-3,809728	2,308022	1,392833	-0,006546	-0,051113	-0,293134	-3,809728	2,308022	1,392833
10:28:39,97	0,407908	3,330910	-0,065990	0,011991	0,114989	-0,640992	-0,009553	-0,053429	-0,289662	0,323751	1,612334	1,372811	-0,516188	-2,931115	-1,258740	-14,345711	4,827788	15,028438	-0,009553	-0,053429	-0,289662	-3,870423	2,362245	1,372811	-0,009553	-0,053429	-0,289662	-3,870423	2,362245	1,372811
10:28:40,02	0,407908	3,330910	-0,065990	0,011991	0,114989	-0,640992	-0,007855	-0,057497	-0,227686	0,632011	2,016714	1,377803	-0,423393	-2,701927	3,111214	-0,794898	-0,627730	15,162663	-0,007855	-0,057497	-0,227686	-3,881512	2,633351	1,377803	-0,007855	-0,057497	-0,227686	-3,881512	2,633351	1,377803
10:28:40,07	0,407908	3,330910	-0,065990	0,011991	0,114989	-0,640992	-0,252736	-0,023266	4,142268	0,902805	3,746037	1,512027	-0,487929	-2,825379	3,862949	-6,811964	2,275521	15,386593	-0,252736	-0,023266	4,142268	-0,923607	23,585783	1,512027	-0,252736	-0,023266	4,142268	-0,923607	23,585783	1,512027
10:28:40,12	0,407908	3,330910	-0,065990	0,011991	0,114989	-0,640992	-0,113555	-0,029102	4,894003	0,712019	4,320883	1,735957	-0,533132	-2,931553	-0,737686	-13,385674	4,979069	15,226643	-0,113555	-0,029102	4,894003	-1,572500	13,234936	1,735957	-0,113555	-0,029102	4,894003	-1,572500	13,234936	1,735957
10:28:40,17	0,407950	3,330964	-0,066011	0,011987	0,165001	-0,641008	0,000996	-0,043043	0,293369	0,491415	3,232754	1,576007	-0,520013	-2,928963	-1,496658	-12,758457	4,392998	15,069949	0,000996	-0,043043	0,293369	-2,887440	3,154569	1,576007	0,000996	-0,043043	0,293369	-2,887440	3,154569	1,576007
10:28:40,22	0,407950	3,330964	-0,066011	0,011987	0,165001	-0,641008	-0,007806	-0,053109	-0,465603	0,820907	3,611261	1,419313	-0,526636	-2,923913	-1,481608	-12,853392	4,412414	15,023233	-0,007806	-0,053109	-0,465603	-3,348134	4,224048	1,419313	-0,007806	-0,053109	-0,465603	-3,348134	4,224048	1,419313
10:28:40,27	0,407950	3,330964	-0,066011	0,011987	0,165001	-0,641008	-0,008869	-0,044848	-0,450554	0,360682	3,464086	1,372597	-0,520639	-2,922285	-1,477693	-12,788967	4,360033	15,019788	-0,008869	-0,044848	-0,450554	-3,159870	4,160280	1,372597	-0,008869	-0,044848	-0,450554	-3,159870	4,160280	1,372597
10:28:40,32	0,407950	3,330964	-0,066011	0,011987	0,165001	-0,641008	-0,013277	-0,049228	-0,446638	0,575281	3,316840	1,369152	-0,522347	-2,929570	-1,473390	-12,787847	4,355505	15,015637	-0,013277	-0,049228	-0,446638	-3,289086	4,359084	1,369152	-0,013277	-0,049228	-0,446638	-3,289086	4,359084	1,369152
10:28:40,37	0,407950	3,330964	-0,066011	0,011987	0,165001	-0,641008	-0,015640	-0,049251	-0,440407	0,599073	3,178596	1,395834	-0,519438	-2,920250	-1,471461	-12,790993	4,387279	15,046470	-0,015640	-0,049251	-0,440407	-3,267120	4,406321	1,395834	-0,015640	-0,049251	-0,440407	-3,267120	4,406321	1,395834
10:28:40,42	0,407950	3,330964	-0,066011	0,011987	0,165001	-0,641008	-0,015640	-0,049251	-0,440407	0,599073	3,178596	1,395834	-0,523443	-2,929270	-1,472582	-12,764124	4,406236	15,045453	-0,015640	-0,049251	-0,440407	-3,267120	4,406321	1,395834	-0,015640	-0,049251	-0,440407	-3,267120	4,406321	1,395834
10:28:40,47	0,407950	3,330964	-0,066011	0,011987	0,165001	-0,641008	-0,005826	-0,050292	-0,441528	0,683075	3,702718	1,394817	-0,527649	-2,925804	-1,466025	-12,787031	4,343600	15,020098	-0,005826	-0,050292	-0,441528	-3,264863	4,160040	1,394817	-0,005826	-0,050292	-0,441528	-3,264863	4,160040	1,394817
10:28:40,52	0,407950	3,330964	-0,066011	0,011987	0,165001	-0,641008	-0,006725	-0,044916	-0,434970	0,337840	3,667436	1,369463	-0,519881	-2,919676	-1,461765	-12,748030	4,393293	14,996723	-0,006725	-0,044916	-0,434970	-3,188105	4,195350	1,369463	-0,006725	-0,044916	-0,434970	-3,188105	4,195350	1,369463
10:28:40,57	0,407950	3,330964	-0,066011	0,011987	0,165001	-0,641008	-0,015916	-0,048580	-0,430710	0,590876	3,198437	1,346087	-0,528170	-2,927153	-1,460595	-12,770031	4,333430	14,986933	-0,015916	-0,048580	-0,430710	-3,222650	4,447837	1,346087	-0,015916	-0,048580	-0,430710	-3,222650	4,447837	1,346087
10:28:40,62	0,407950	3,330964	-0,066011	0,011987	0,165001	-0,641008	-0,016937	-0,048043	-0,428742	0,565770	3,176094	1,368591	-0,520563	-2,923489	-1,460975	-12,793661	4,373527	15,019621	-0,016937	-0,048043	-0,428742	-3,205633	4,505666	1,368591	-0,016937	-0,048043	-0,428742	-3,205633	4,505666	1,368591
10:28:40,67	0,407950	3,330964	-0,066011	0,011987	0,165001	-0,641008	-0,016937	-0,048043	-0,428742	0,565770	3,176094	1,368591	-0,522289	-2,926339	-1,460189	-12,795417	4,407579	15,019530	-0,016937	-0,048043	-0,428742	-3,205633	4,505666	1,368591	-0,016937	-0,048043	-0,428742	-3,205633	4,505666	1,368591
10:28:40,72	0,407950	3,330964	-0,066011	0,011987	0,165001	-0,641008	-0,008941	-0,049825	-0,429134	0,644314	3,512934	1,368894	-0,531726	-2,922775	-1,455936	-12,801353	4,417351	15,030749	-0,008941	-0,049825	-0,429134	-3,266973	4,214831	1,368894	-0,008941	-0,049825	-0,429134	-3,266973	4,214831	1,368894
10:28:40,77	0,407950	3,330964	-0,066011	0,011987	0,165001	-0,641008	-0,007310	-0,039871	-0,424882	0,132185	3,587753	1,380114	-0,522744	-2,925515	-1,456647	-12,734866	4,410288	15,045954	-0,007310	-0,039871	-0,424882	-2,997691	4,161565	1,380114	-0,007310	-0,039871	-0,424882	-2,997691	4,161565	1,380114
10:28:40,82	0,407950	3,330964	-0,066011	0,011987	0,165001	-0,641008	-0,013725	-0,045028	-0,423706	0,382924	3,292969	1,379806	-0,524052	-2,919797	-1,454761	-12,776452	4,382861	15,030442	-0,013725	-0,045028	-0,423706	-3,151767	4,370380	1,379806	-0,013725	-0,045028	-0,423706	-3,151767	4,370380	1,379806
10:28:40,87	0,407950	3,330964	-0,066011	0,011987	0,165001	-0,641008	-0,013725	-0,045028	-0,423706	0,382924	3,292969	1,379806	-0,529349	-2,923024	-1,451642	-12,790911	4,393955	15,042189	-0,013725	-0,045028	-0,423706	-3,151767	4,370380	1,379806	-0,013725	-0,045028	-0,423706	-3,151767	4,370380	1,379806
10:28:40,92	0,407950	3,330964	-0,066011	0,011987	0,165001	-0,641008	-0,008282	-0,042054	-0,420588	0,230679	3,557912	1,391553	-0,524021	-2,931174	-1,453551	-12,794279	4,383547	15,033073	-0,008282	-0,042054	-0,420588	-3,070589	4,208084	1,391553	-0,008282	-0,042054	-0,420588	-3,070589	4,208084	1,391553
10:28:40,97	0,407950	3,330964	-0,066011	0,011987	0,165001	-0,641008	-0,003888	-0,050743	-0,422497	0,671802	3,788718	1,382438	-0,521623	-2,925375	-1,455495	-12,768310	4,424501	15,046266	-0,003888	-0,050743	-0,422497	-3,311543	4,093914	1,382438	-0,003888	-0,050743	-0,422497	-3,311543	4,093914	1,382438
10:28:41,02	0,407950	3,330964	-0,066011	0,011987	0,165001	-0,641008	-0,010109	-0,049921	-0,424440	0,677488	3,467212	1,395630	-0,523438	-2,927625	-1,449312	-12,800503	4,387266	15,007079	-0,010109	-0,049921	-0,424440	-3,241297	4,260797	1,395630	-0,010109	-0,049921	-0,424440	-3,241297	4,260797	1,395630
10:28:41,07	0,407950	3,330964	-0,066011	0,011987	0,165001	-0,641008	-0,007253	-0,049473	-0,418258	0,605880	3,606495	1,356443	-0,525914	-2,922702	-1,452837	-12,840698	4,407244	15,029960	-0,007253	-0,049473	-0,418258	-3,277784	4,175834	1,356443	-0,007253	-0,049473	-0,418258	-3,277784	4,175834	1,356443
10:28:41,12	0,407950	3,330964	-0,066011	0,011987	0,165001	-0,641008	-0,010278	-0,044868	-0,421783	0,363595	3,404361	1,379324	-0,523446	-2,928632	-1,454344	-12,799863	4,403440	15,029882	-0,010278	-0,044868	-0,421783	-3,158532	4,211215	1,379324	-0,010278	-0,044868	-0,421783	-3,158532	4,211215	1,379324
10:28:41,17	0,407950	3,330964	-0,066011	0,011987	0,165001	-0,641008	-0,006377	-0,049970	-0,423290	0,646043	3,644485	1,379246	-0,528776	-2,923231	-1,447386	-12,820161	4,427110	15,031340	-0,006377	-0,049970	-0,423290	-3,276624	4,145102	1,379246	-0,006377	-0,049970	-0,423290	-3,276624	4,145102	1,379246
10:28:41,22	0,407950	3,330964	-0,066011	0,011987	0,165001	-0,641008	-0,008390	-0,042654	-0,416332	0,275948	3,510417	1,380705	-0,519154	-2,919681	-1,450095	-12,713513	4,410392	14,985095	-0,008390	-0,042654	-0,416332	-3,072392	4,169022	1,380705	-0,008390	-0,042654	-0,416332	-3,072392	4,169022	1,380705
10:28:41,27	0,407950	3,330964	-0,066011	0,011987	0,165001	-0,641008	-0,016275	-0,049212	-0,419041	0,655813	3,201110	1,334459	-0,525198	-2,927685	-1,449312	-12,783434	4,346529	15,000440	-0,016275	-0,049212	-0,419041	-3,207335	4,478695	1,334459	-0,016275	-0,049212	-0,419041	-3,207335	4,478695	1,334459
10:28:41,32	0,407950	3,330964	-0,066011	0,011987	0,165001	-0,641008	-0,006321	-0,047980	-0,418257	0,501456	3,690075	1,349804	-0,528247	-2,926025	-1,449332	-12,855776	4,437564	15,032902	-0,006321	-0,047980	-0,418257	-3,264941	4,186303	1,349804	-0,006321	-0,047980	-0,418257	-3,264941	4,186303	1,349804
10:28:41,37	0,407950	3,330964	-0,066011	0,011987	0,165001	-0,641008	-0,006234	-0,044509	-0,418278	0,363639	3,586466	1,382266	-0,525606	-2,924636	-1,448490	-12,724892	4,452845	15,041887	-0,006234	-0,044509	-0,418278	-3,130297	4,075814	1,382266	-0,006234	-0,044509	-0,418278	-3,130297	4,075814	1,382266
10:28:41,42	0,407950	3,330964	-0,066011	0,011987	0,165001	-0,641008	-0,008757	-0,046102	-0,417436	0,525140	3,560948	1,391251	-0,531116	-2,923711	-1,447390	-12,799243	4,379291	15,014585	-0,008757	-0,046102	-0,417436	-3,093831	4,248397	1,391251	-0,008757	-0,046102	-0,417436	-3,093831	4,248397	1,391251
10:28:41,47	0,407950	3,330964	-0,066011	0,011987	0,165001	-0,641008	-0,006804	-0,040867	-0,416336	0,152073	3,634917	1,363949	-0,521664	-2,920668	-1,448904	-12,768870	4,372531	15,050978	-0,006804	-0,040867	-0,416336	-3,055992	4,169017	1,363949	-0,006804	-0,040867	-0,416336	-3,055992	4,169017	1,363949
10:28:41,52	0,407950	3,330964	-0,066011	0,011987	0,165001	-0,641008	-0,014165	-0,047532	-0,417849	0,507965	3,281801	1,400342	-0,526902	-2,926971	-1,445021	-12,757216	4,341565	15,011747	-0,014165	-0,047532	-0,417849	-3,223271	4,393781	1,400342	-0,014165	-0,047532	-0,417849	-3,223271	4,393781	1,400342
10:28:41,57	0,407950	3,330964	-0,066011	0,011987	0,165001	-0,641008	-0,006088	-0,046147	-0,413966	0,414947	3,727410	1,361111	-0,520916	-2,919318	-1,448928	-12,717537	4,428075	14,994432	-0,006088	-0,046147	-0,413966	-3,207556	4,205301	1,361111	-0,006088	-0,046147	-0,413966	-3,207556	4,205301	1,361111
10:28:41,62	0,407950	3,330964	-0,066011	0,011987	0,165001	-0,641008	-0,015708	-0,047505	-0,417874	0,580323	3,218268	1,343796	-0,529925	-2,926526	-1,444286	-12,806176	4,370974	14,992909	-0,015708	-0,047505	-0,417874	-3,148783	4,451343	1,343796	-0,015708	-0,047505	-0,417874	-3,148783	4,451343	1,343796
10:28:41,68	0,407950	3,330964	-0,066011	0,011987	0,165001	-0,641008	-0,004961	-0,043307	-0,413232	0,268269	3,728894	1,342273	-0,523992	-2,921217	-1,444241	-12,782705	4,422192	15,059080	-0,004961	-0,043307	-0,413232	-3,131313	4,118337	1,342273	-0,004961	-0,043307	-0,413232	-3,131313	4,118337	1,342273
10:28:41,73	0,407950	3,330964	-0,066011	0,011987	0,165001	-0,641008	-0,012525	-0,045790	-0,413186	0,453482	3,330265	1,408444	-0,521646	-2,919862	-1,446198	-12,776551	4,404977	15,040882	-0,012525	-0,045790	-0,413186	-3,141024	4,313510	1,408444	-0,012525	-0,045790	-0,413186	-3,141024	4,313510	1,408444
10:28:41,78	0,407950	3,330964	-0,066011	0,011987	0,165001	-0,641008	-0,014872	-0,047144	-0,415143	0,512042	3,222179	1,390246	-0,520500	-2,923198	-1,423559	-12,546250	4,328382	15,002609	-0,014872	-0,047144	-0,415143	-3,188728	4,389632	1,390246	-0,014872	-0,047144	-0,415143	-3,188728	4,389632	1,390246
10:28:41,83	0,407950	3,330964	-0,066011	0,011987	0,165001	-0,641008	-0,012556	-0,049804	-0,392504	0,699220	3,580361	1,351973	-0,424440	-2,686269	2,790549	1,302388	-1,690832	15,111319	-0,012556	-0,049804	-0,392504	-3,210422	4,565999	1,351973	-0,012556	-0,049804	-0,392504	-3,210422	4,565999	1,351973
10:28:41,88	0,407950	3,330964	-0,066011	0,011987	0,165001	-0,641008	-0,265773	-0,014530	3,821603	0,576509	5,415965	1,460683	-0,510293	-2,810482	4,111546	-4,636130	2,581126	15,239264	-0,265773	-0,014530	3,821603	-0,564135	26,279117	1,460683	-0,265773	-0,014530	3,821603	-0,564135	26,279117	1,460683
10:28:41,93	0,407950	3,330964	-0,066011	0,011987	0,165001	-0,641008	-0,115274	-0,002286	5,142601	0,670153	5,963028	1,588629	-0,544785	-2,943164	-0,732967	-12,409277	4,589298	15,168444	-0,115274	-0,002286	5,142601	0,490710	15,012010	1,588629	-0,115274	-0,002286	5,142601	0,490710	15,012010	1,588629
10:28:41,98	0,408016	3,331000	-0,065991	0,011973	0,215026	-0,641039	0,016878	-0,038756	0,298087	0,419163	5,099097	1,517808	-0,535508	-2,926097	-1,573614	-11,737348	4,025770	15,014743	0,016878	-0,038756	0,298087	-2,623200	3,774161	1,517808	0,016878	-0,038756	0,298087	-2,623200	3,774161	1,517808
10:28:42,03	0,408016	3,331000	-0,065991	0,011973	0,215026	-0,641039	-0,002542	-0,038257	-0,542560	0,241141	4,952935	1,364107	-0,529957	-2,937960	-1,556435	-11,700304	4,067973	15,014151	-0,002542	-0,038257	-0,542560	-2,762037	5,152458	1,364107	-0,002542	-0,038257	-0,542560	-2,762037	5,152458	1,364107
10:28:42,08	0,408016	3,331000	-0,065991	0,011973	0,215026	-0,641039	0,004957	-0,048996	-0,525381	0,854634	5,353829	1,363515	-0,532437	-2,925091	-1,550282	-11,726092	4,042328	15,021021	0,004957	-0,048996	-0,525381	-2,991546	4,964731	1,363515	0,004957	-0,048996	-0,525381	-2,991546	4,964731	1,363515
10:28:42,13	0,408016	3,331000	-0,065991	0,011973	0,215026	-0,641039	-0,004948	-0,040413	-0,519228	0,373235	4,829250	1,370385	-0,532231	-2,933908	-1,545955	-11,640820	3,971498	14,984899	-0,004948	-0,040413	-0,519228	-2,799209	5,217707	1,370385	-0,004948	-0,040413	-0,519228	-2,799209	5,217707	1,370385
10:28:42,18	0,408016	3,331000	-0,065991	0,011973	0,215026	-0,641039	0,002584	-0,045001	-0,514901	0,593065	5,330217	1,334264	-0,533946	-2,926348	-1,541314	-11,640728	4,076442	15,000797	0,002584	-0,045001	-0,514901	-2,939476	5,127353	1,334264	0,002584	-0,045001	-0,514901	-2,939476	5,127353	1,334264
10:28:42,23	0,408016	3,331000	-0,065991	0,011973	0,215026	-0,641039	-0,003105	-0,039735	-0,510260	0,410173	4,982002	1,350161	-0,535219	-2,932615	-1,541324	-11,691690	4,043157	14,984575	-0,003105	-0,039735	-0,510260	-2,709001	5,225715	1,350161	-0,003105	-0,039735	-0,510260	-2,709001	5,225715	1,350161
10:28:42,28	0,408016	3,331000	-0,065991	0,011973	0,215026	-0,641039	0,002959	-0,041766	-0,510270	0,461501	5,269830	1,333939	-0,533445	-2,929999	-1,508673	-11,442298	3,962267	14,972360	0,002959	-0,041766	-0,510270	-2,817142	5,037531	1,333939	0,002959	-0,041766	-0,510270	-2,817142	5,037531	1,333939
10:28:42,33	0,408016	3,331000	-0,065991	0,011973	0,215026	-0,641039	-0,000193	-0,041994	-0,477618	0,528003	5,362330	1,321724	-0,456766	-2,712562	2,371744	0,852392	-0,345680	15,001429	-0,000193	-0,041994	-0,477618	-2,768541	5,377495	1,321724	-0,000193	-0,041994	-0,477618	-2,768541	5,377495	1,321724
10:28:42,38	0,408016	3,331000	-0,065991	0,011973	0,215026	-0,641039	-0,226839	0,000318	3,402799	0,744333	6,378220	1,350793	-0,516836	-2,858875	3,895293	-5,281744	2,266781	15,191951	-0,226839	0,000318	3,402799	0,769283	24,185097	1,350793	-0,226839	0,000318	3,402799	0,769283	24,185097	1,350793
10:28:42,43	0,408016	3,331000	-0,065991	0,011973	0,215026	-0,641039	-0,070093	-0,020817	4,926347	1,038711	7,910473	1,541315	-0,566048	-2,964272	-0,670148	-12,053506	4,572445	15,182203	-0,070093	-0,020817	4,926347	-0,595390	13,412779	1,541315	-0,070093	-0,020817	4,926347	-0,595390	13,412779	1,541315
10:28:42,48	0,408008	3,330941	-0,065982	0,012008	0,265030	-0,641027	0,045789	-0,030896	0,360907	0,173710	6,918981	1,531567	-0,548671	-2,939151	-1,559713	-11,092829	4,079591	14,963256	0,045789	-0,030896	0,360907	-2,251608	3,324563	1,531567	0,045789	-0,030896	0,360907	-2,251608	3,324563	1,531567
10:28:42,53	0,408008	3,330941	-0,065982	0,012008	0,265030	-0,641027	0,015345	-0,033384	-0,528658	0,356628	6,414300	1,312620	-0,552878	-2,954049	-1,544515	-11,199693	4,089712	15,000945	0,015345	-0,033384	-0,528658	-2,264039	5,209721	1,312620	0,015345	-0,033384	-0,528658	-2,264039	5,209721	1,312620
10:28:42,58	0,408008	3,330941	-0,065982	0,012008	0,265030	-0,641027	0,030351	-0,037190	-0,513460	0,509832	7,097012	1,350309	-0,555151	-2,950685	-1,537555	-11,160885	4,061263	14,951900	0,030351	-0,037190	-0,513460	-2,409544	4,714452	1,350309	0,030351	-0,037190	-0,513460	-2,409544	4,714452	1,350309
10:28:42,63	0,408008	3,330941	-0,065982	0,012008	0,265030	-0,641027	0,028574	-0,033540	-0,506501	0,314799	7,052427	1,301264	-0,555818	-2,945481	-1,531761	-11,210871	4,112459	14,965720	0,028574	-0,033540	-0,506501	-2,318053	4,809383	1,301264	0,028574	-0,033540	-0,506501	-2,318053	4,809383	1,301264
10:28:42,68	0,408008	3,330941	-0,065982	0,012008	0,265030	-0,641027	0,024400	-0,030360	-0,500706	0,168819	6,766526	1,315084	-0,549017	-2,943868	-1,526638	-11,067462	4,115820	14,967496	0,024400	-0,030360	-0,500706	-2,214457	4,851089	1,315084	0,024400	-0,030360	-0,500706	-2,214457	4,851089	1,315084
10:28:42,73	0,408008	3,330941	-0,065982	0,012008	0,265030	-0,641027	0,019603	-0,035443	-0,495583	0,507760	6,639570	1,316860	-0,553332	-2,952034	-1,525868	-11,160906	4,063495	14,974045	0,019603	-0,035443	-0,495583	-2,274546	5,100739	1,316860	0,019603	-0,035443	-0,495583	-2,274546	5,100739	1,316860
10:28:42,78	0,408008	3,330941	-0,065982	0,012008	0,265030	-0,641027	0,028833	-0,035789	-0,494814	0,433706	7,064750	1,323410	-0,558069	-2,944948	-1,518550	-11,208028	4,175239	14,964199	0,028833	-0,035789	-0,494814	-2,375747	4,801390	1,323410	0,028833	-0,035789	-0,494814	-2,375747	4,801390	1,323410
10:28:42,83	0,408008	3,330941	-0,065982	0,012008	0,265030	-0,641027	0,025064	-0,028144	-0,487496	0,109363	6,772114	1,313563	-0,551438	-2,949937	-1,518862	-11,111338	4,065334	14,965125	0,025064	-0,028144	-0,487496	-2,099934	4,804570	1,313563	0,025064	-0,028144	-0,487496	-2,099934	4,804570	1,313563
10:28:42,88	0,408008	3,330941	-0,065982	0,012008	0,265030	-0,641027	0,026069	-0,036381	-0,487808	0,490853	6,963072	1,314489	-0,553247	-2,944525	-1,517746	-11,143574	4,131355	14,952847	0,026069	-0,036381	-0,487808	-2,365051	4,916621	1,314489	0,026069	-0,036381	-0,487808	-2,365051	4,916621	1,314489
10:28:42,93	0,408008	3,330941	-0,065982	0,012008	0,265030	-0,641027	0,022287	-0,032108	-0,486692	0,309713	6,705462	1,302211	-0,557877	-2,945025	-1,512287	-11,111342	4,120235	14,962498	0,022287	-0,032108	-0,486692	-2,210758	4,955926	1,302211	0,022287	-0,032108	-0,486692	-2,210758	4,955926	1,302211
10:28:42,98	0,408008	3,330941	-0,065982	0,012008	0,265030	-0,641027	0,025035	-0,028349	-0,481232	0,120722	6,881817	1,311863	-0,552465	-2,944001	-1,516151	-11,067700	4,170871	14,962265	0,025035	-0,028349	-0,481232	-2,104654	4,916586	1,311863	0,025035	-0,028349	-0,481232	-2,104654	4,916586	1,311863
10:28:43,03	0,408008	3,330941	-0,065982	0,012008	0,265030	-0,641027	0,021442	-0,032524	-0,485097	0,403491	6,707495	1,311630	-0,554341	-2,947823	-1,508804	-11,123840	4,104583	14,926286	0,021442	-0,032524	-0,485097	-2,149617	5,024259	1,311630	0,021442	-0,032524	-0,485097	-2,149617	5,024259	1,311630
10:28:43,08	0,408008	3,330941	-0,065982	0,012008	0,265030	-0,641027	0,025690	-0,032810	-0,477750	0,332895	6,912905	1,275651	-0,554411	-2,946810	-1,508812	-11,164876	4,143496	14,947478	0,025690	-0,032810	-0,477750	-2,242678	4,896217	1,275651	0,025690	-0,032810	-0,477750	-2,242678	4,896217	1,275651
10:28:43,13	0,408008	3,330941	-0,065982	0,012008	0,265030	-0,641027	0,024848	-0,032243	-0,477757	0,316596	6,814107	1,296842	-0,552578	-2,950909	-1,510346	-11,149788	4,161685	14,938857	0,024848	-0,032243	-0,477757	-2,214472	4,863547	1,296842	0,024848	-0,032243	-0,477757	-2,214472	4,863547	1,296842
10:28:43,18	0,408008	3,330941	-0,065982	0,012008	0,265030	-0,641027	0,027482	-0,035879	-0,479291	0,528988	6,955031	1,288222	-0,554854	-2,945441	-1,511494	-11,073494	4,103795	14,951871	0,027482	-0,035879	-0,479291	-2,287543	4,797725	1,288222	0,027482	-0,035879	-0,479291	-2,287543	4,797725	1,288222
10:28:43,23	0,408008	3,330941	-0,065982	0,012008	0,265030	-0,641027	0,023884	-0,031174	-0,480439	0,272347	6,862983	1,301235	-0,554361	-2,941375	-1,509224	-11,134475	4,159351	14,929359	0,023884	-0,031174	-0,480439	-2,174851	4,988074	1,301235	0,023884	-0,031174	-0,480439	-2,174851	4,988074	1,301235
10:28:43,28	0,408008	3,330941	-0,065982	0,012008	0,265030	-0,641027	0,020116	-0,029568	-0,478170	0,206436	6,586470	1,278723	-0,550192	-2,951738	-1,508369	-11,130809	4,138274	14,961225	0,020116	-0,029568	-0,478170	-2,114658	5,007330	1,278723	0,020116	-0,029568	-0,478170	-2,114658	5,007330	1,278723
10:28:43,33	0,408008	3,330941	-0,065982	0,012008	0,265030	-0,641027	0,027006	-0,038360	-0,477315	0,647216	6,958451	1,310589	-0,556736	-2,949055	-1,505708	-11,163455	4,141272	14,930233	0,027006	-0,038360	-0,477315	-2,364075	4,838465	1,310589	0,027006	-0,038360	-0,477315	-2,364075	4,838465	1,310589
10:28:43,38	0,408008	3,330941	-0,065982	0,012008	0,265030	-0,641027	0,027955	-0,031352	-0,474654	0,269043	6,977994	1,279597	-0,550909	-2,943864	-1,508045	-11,180016	4,163191	14,953685	0,027955	-0,031352	-0,474654	-2,192074	4,783563	1,279597	0,027955	-0,031352	-0,474654	-2,192074	4,783563	1,279597
10:28:43,43	0,408008	3,330941	-0,065982	0,012008	0,265030	-0,641027	0,020546	-0,033803	-0,476990	0,407197	6,567445	1,303049	-0,553622	-2,948096	-1,508753	-11,091816	4,199314	14,972650	0,020546	-0,033803	-0,476990	-2,246323	4,954589	1,303049	0,020546	-0,033803	-0,476990	-2,246323	4,954589	1,303049
10:28:43,48	0,408008	3,330941	-0,065982	0,012008	0,265030	-0,641027	0,025567	-0,033569	-0,477698	0,470401	6,886874	1,322015	-0,556155	-2,945352	-1,504928	-11,157971	4,144958	14,949851	0,025567	-0,033569	-0,477698	-2,164733	4,879846	1,322015	0,025567	-0,033569	-0,477698	-2,164733	4,879846	1,322015
10:28:43,53	0,408008	3,330941	-0,065982	0,012008	0,265030	-0,641027	0,024457	-0,030003	-0,473874	0,204856	6,799050	1,299215	-0,549505	-2,948102	-1,505251	-11,085832	4,151713	14,964799	0,024457	-0,030003	-0,473874	-2,150405	4,879142	1,299215	0,024457	-0,030003	-0,473874	-2,150405	4,879142	1,299215
10:28:43,58	0,408008	3,330941	-0,065982	0,012008	0,265030	-0,641027	0,023514	-0,037137	-0,474197	0,617733	6,809081	1,314163	-0,553749	-2,944256	-1,505684	-11,142082	4,186228	14,971428	0,023514	-0,037137	-0,474197	-2,297530	4,963245	1,314163	0,023514	-0,037137	-0,474197	-2,297530	4,963245	1,314163
10:28:43,63	0,408008	3,330941	-0,065982	0,012008	0,265030	-0,641027	0,022305	-0,031539	-0,474630	0,328412	6,680239	1,320793	-0,560792	-2,949616	-1,501802	-11,143108	4,153433	14,946633	0,022305	-0,031539	-0,474630	-2,147423	4,929312	1,320793	0,022305	-0,031539	-0,474630	-2,147423	4,929312	1,320793
10:28:43,68	0,408008	3,330941	-0,065982	0,012008	0,265030	-0,641027	0,030469	-0,028120	-0,470748	0,121695	7,120282	1,295998	-0,552437	-2,947450	-1,503727	-11,105676	4,216795	14,946370	0,030469	-0,028120	-0,470748	-2,085726	4,728473	1,295998	0,030469	-0,028120	-0,470748	-2,085726	4,728473	1,295998
10:28:43,73	0,408008	3,330941	-0,065982	0,012008	0,265030	-0,641027	0,024415	-0,034272	-0,472672	0,515212	6,806223	1,295734	-0,550838	-2,942969	-1,501411	-11,147166	4,140635	14,972959	0,024415	-0,034272	-0,472672	-2,175176	4,889633	1,295734	0,024415	-0,034272	-0,472672	-2,175176	4,889633	1,295734
10:28:43,78	0,408008	3,330941	-0,065982	0,012008	0,265030	-0,641027	0,019735	-0,033416	-0,470356	0,383985	6,565021	1,322323	-0,556054	-2,950559	-1,504126	-11,136452	4,171193	14,939537	0,019735	-0,033416	-0,470356	-2,239187	5,015797	1,322323	0,019735	-0,033416	-0,470356	-2,239187	5,015797	1,322323
10:28:43,83	0,408008	3,330941	-0,065982	0,012008	0,265030	-0,641027	0,028916	-0,032694	-0,473072	0,378275	7,036419	1,288901	-0,561327	-2,945725	-1,500653	-11,125497	4,194782	14,937872	0,028916	-0,032694	-0,473072	-2,188241	4,766507	1,288901	0,028916	-0,032694	-0,473072	-2,188241	4,766507	1,288901
10:28:43,88	0,408008	3,330941	-0,065982	0,012008	0,265030	-0,641027	0,027367	-0,025711	-0,469598	0,041029	6,953535	1,287236	-0,548867	-2,944370	-1,502521	-11,063201	4,171658	14,983589	0,027367	-0,025711	-0,469598	-1,977266	4,805262	1,287236	0,027367	-0,025711	-0,469598	-1,977266	4,805262	1,287236
10:28:43,93	0,408008	3,330941	-0,065982	0,012008	0,265030	-0,641027	0,019963	-0,035823	-0,471467	0,578009	6,634063	1,332953	-0,551214	-2,940969	-1,502152	-11,059047	4,195007	14,979323	0,019963	-0,035823	-0,471467	-2,234130	5,066968	1,332953	0,019963	-0,035823	-0,471467	-2,234130	5,066968	1,332953
10:28:43,99	0,408008	3,330941	-0,065982	0,012008	0,265030	-0,641027	0,018191	-0,032091	-0,471098	0,406218	6,533853	1,328687	-0,559602	-2,945871	-1,501020	-11,143423	4,203136	14,972740	0,018191	-0,032091	-0,471098	-2,112921	5,105843	1,328687	0,018191	-0,032091	-0,471098	-2,112921	5,105843	1,328687
10:28:44,04	0,408008	3,330941	-0,065982	0,012008	0,265030	-0,641027	0,026631	-0,027278	-0,469966	0,120812	6,895572	1,322104	-0,560817	-2,943894	-1,502200	-11,151404	4,198551	14,973476	0,026631	-0,027278	-0,469966	-2,020534	4,805060	1,322104	0,026631	-0,027278	-0,469966	-2,020534	4,805060	1,322104
10:28:44,09	0,408008	3,330941	-0,065982	0,012008	0,265030	-0,641027	0,025526	-0,025237	-0,471145	0,006729	6,833500	1,322840	-0,549244	-2,950777	-1,472960	-11,004994	4,061847	14,936244	0,025526	-0,025237	-0,471145	-1,974413	4,829720	1,322840	0,025526	-0,025237	-0,471145	-1,974413	4,829720	1,322840
10:28:44,14	0,408008	3,330941	-0,065982	0,012008	0,265030	-0,641027	0,025700	-0,038701	-0,441906	0,661624	7,037707	1,285608	-0,467353	-2,720141	3,068539	2,191164	-0,965977	14,967225	0,025700	-0,038701	-0,441906	-2,376368	5,020249	1,285608	0,025700	-0,038701	-0,441906	-2,376368	5,020249	1,285608
10:28:44,19	0,408008	3,330941	-0,065982	0,012008	0,265030	-0,641027	-0,214982	0,005697	4,099593	0,596786	8,464373	1,316589	-0,593475	-2,908364	4,045411	-6,812812	5,306091	15,071983	-0,214982	0,005697	4,099593	1,044036	25,340429	1,316589	-0,214982	0,005697	4,099593	1,044036	25,340429	1,316589
10:28:44,24	0,408008	3,330941	-0,065982	0,012008	0,265030	-0,641027	0,130496	-0,023319	0,115101	0,016154	8,630971	1,366571	-0,614963	-3,033842	-0,915954	-14,267297	6,123573	15,017207	0,130496	-0,023319	0,115101	-1,814411	-1,612929	1,366571	0,130496	-0,023319	0,115101	-1,814411	-1,612929	1,366571
10:28:44,29	0,407963	3,330969	-0,066002	0,011966	0,315009	-0,641029	0,130496	-0,023319	0,115101	0,016154	8,630971	1,366571	-0,597067	-3,020505	-1,598238	-13,497849	5,702219	14,975128	0,130496	-0,023319	0,115101	-1,814411	-1,612929	1,366571	0,130496	-0,023319	0,115101	-1,814411	-1,612929	1,366571
10:28:44,34	0,407963	3,330969	-0,066002	0,011966	0,315009	-0,641029	0,109998	-0,032149	-0,567184	0,495121	8,442131	1,324492	-0,604083	-3,019581	-1,578546	-13,496462	5,642933	14,902823	0,109998	-0,032149	-0,567184	-2,028578	-0,192703	1,324492	0,109998	-0,032149	-0,567184	-2,028578	-0,192703	1,324492
10:28:44,39	0,407963	3,330969	-0,066002	0,011966	0,315009	-0,641029	0,112706	-0,025611	-0,547492	0,104502	8,613808	1,252187	-0,599331	-3,018814	-1,574557	-13,500089	5,706806	14,951057	0,112706	-0,025611	-0,547492	-1,905974	-0,233629	1,252187	0,112706	-0,025611	-0,547492	-1,905974	-0,233629	1,252187
10:28:44,44	0,407963	3,330969	-0,066002	0,011966	0,315009	-0,641029	0,109666	-0,029344	-0,543502	0,352089	8,420622	1,300422	-0,608724	-3,017461	-1,565289	-13,509996	5,719982	14,900913	0,109666	-0,029344	-0,543502	-1,951380	-0,188132	1,300422	0,109666	-0,029344	-0,543502	-1,951380	-0,188132	1,300422
10:28:44,49	0,407963	3,330969	-0,066002	0,011966	0,315009	-0,641029	0,113190	-0,020532	-0,534235	-0,099644	8,588741	1,250277	-0,602789	-3,021163	-1,563646	-13,470091	5,648494	14,960677	0,113190	-0,020532	-0,534235	-1,711422	-0,296705	1,250277	0,113190	-0,020532	-0,534235	-1,711422	-0,296705	1,250277
10:28:44,54	0,407963	3,330969	-0,066002	0,011966	0,315009	-0,641029	0,113429	-0,027523	-0,532592	0,221899	8,671448	1,310041	-0,597985	-3,026720	-1,557800	-13,478652	5,715374	14,944821	0,113429	-0,027523	-0,532592	-1,938626	-0,232725	1,310041	0,113429	-0,027523	-0,532592	-1,938626	-0,232725	1,310041
10:28:44,59	0,407963	3,330969	-0,066002	0,011966	0,315009	-0,641029	0,115839	-0,034462	-0,526746	0,636381	8,755923	1,294185	-0,594201	-3,012298	-1,462100	-13,139752	5,441051	14,915872	0,115839	-0,034462	-0,526746	-2,068877	-0,337448	1,294185	0,115839	-0,034462	-0,526746	-2,068877	-0,337448	1,294185
10:28:44,64	0,407963	3,330969	-0,066002	0,011966	0,315009	-0,641029	0,101457	-0,030528	-0,431045	0,363688	8,438723	1,265236	-0,528180	-2,774986	2,785051	0,946604	1,126380	14,866575	0,101457	-0,030528	-0,431045	-2,032745	0,474329	1,265236	0,101457	-0,030528	-0,431045	-2,032745	0,474329	1,265236
10:28:44,69	0,407963	3,330969	-0,066002	0,011966	0,315009	-0,641029	-0,137071	0,030952	3,816106	0,473277	10,391742	1,215939	-0,598751	-2,940032	4,187224	-6,712134	4,248527	14,914484	-0,137071	0,030952	3,816106	2,903048	21,151791	1,215939	-0,137071	0,030952	3,816106	2,903048	21,151791	1,215939
10:28:44,74	0,407963	3,330969	-0,066002	0,011966	0,315009	-0,641029	0,041148	0,009545	5,218278	0,460938	11,465389	1,263848	-0,637133	-3,042356	-0,535431	-12,823501	6,791034	14,955075	0,041148	0,009545	5,218278	1,210247	8,235260	1,263848	0,041148	0,009545	5,218278	1,210247	8,235260	1,263848
10:28:44,79	0,407996	3,330956	-0,065975	0,012001	0,365027	-0,641032	0,148954	-0,008377	0,495623	0,539082	10,507457	1,304439	-0,619370	-3,016770	-1,472893	-11,916135	6,086050	14,828608	0,148954	-0,008377	0,495623	-0,118499	-1,185453	1,304439	0,148954	-0,008377	0,495623	-0,118499	-1,185453	1,304439
10:28:44,84	0,407996	3,330956	-0,065975	0,012001	0,365027	-0,641032	0,117915	-0,010967	-0,441838	0,516920	10,031708	1,177972	-0,620371	-3,016937	-1,460042	-11,876847	6,140333	14,836461	0,117915	-0,010967	-0,441838	-0,343990	0,775382	1,177972	0,117915	-0,010967	-0,441838	-0,343990	0,775382	1,177972
10:28:44,89	0,407996	3,330956	-0,065975	0,012001	0,365027	-0,641032	0,118560	-0,010183	-0,428988	0,542813	10,072139	1,185825	-0,631523	-3,018177	-1,447233	-11,887072	6,142292	14,831568	0,118560	-0,010183	-0,428988	-0,256562	0,765168	1,185825	0,118560	-0,010183	-0,428988	-0,256562	0,765168	1,185825
10:28:44,94	0,407996	3,330956	-0,065975	0,012001	0,365027	-0,641032	0,125210	-0,001145	-0,416179	0,069418	10,408108	1,180933	-0,622439	-3,022080	-1,442511	-11,808843	6,190527	14,820737	0,125210	-0,001145	-0,416179	-0,020471	0,579107	1,180933	0,125210	-0,001145	-0,416179	-0,020471	0,579107	1,180933
10:28:44,99	0,407996	3,330956	-0,065975	0,012001	0,365027	-0,641032	0,124048	-0,010964	-0,411457	0,660882	10,391292	1,170101	-0,622988	-3,019908	-1,440149	-11,781863	6,183430	14,857783	0,124048	-0,010964	-0,411457	-0,199781	0,653543	1,170101	0,124048	-0,010964	-0,411457	-0,199781	0,653543	1,170101
10:28:45,04	0,407996	3,330956	-0,065975	0,012001	0,365027	-0,641032	0,122441	-0,009403	-0,409094	0,587038	10,334678	1,207147	-0,631932	-3,021220	-1,434382	-11,832063	6,125939	14,812447	0,122441	-0,009403	-0,409094	-0,151063	0,723024	1,207147	0,122441	-0,009403	-0,409094	-0,151063	0,723024	1,207147
10:28:45,09	0,407996	3,330956	-0,065975	0,012001	0,365027	-0,641032	0,128049	-0,002312	-0,403328	0,143464	10,611559	1,161811	-0,624924	-3,022052	-1,431726	-11,796904	6,201240	14,858384	0,128049	-0,002312	-0,403328	-0,038064	0,559687	1,161811	0,128049	-0,002312	-0,403328	-0,038064	0,559687	1,161811
10:28:45,14	0,407996	3,330956	-0,065975	0,012001	0,365027	-0,641032	0,125266	-0,008798	-0,400672	0,563520	10,459644	1,207748	-0,625376	-3,011136	-1,427767	-11,797746	6,180852	14,846374	0,125266	-0,008798	-0,400672	-0,127147	0,626232	1,207748	0,125266	-0,008798	-0,400672	-0,127147	0,626232	1,207748
10:28:45,19	0,407996	3,330956	-0,065975	0,012001	0,365027	-0,641032	0,116039	-0,002948	-0,396713	0,241249	9,989261	1,195738	-0,628314	-3,024001	-1,426604	-11,821784	6,136357	14,788774	0,116039	-0,002948	-0,396713	0,009798	0,880234	1,195738	0,116039	-0,002948	-0,396713	0,009798	0,880234	1,195738
10:28:45,24	0,407996	3,330956	-0,065975	0,012001	0,365027	-0,641032	0,128649	-0,006837	-0,395549	0,392901	10,646447	1,138138	-0,624659	-3,022833	-1,423852	-11,788559	6,201613	14,809034	0,128649	-0,006837	-0,395549	-0,143801	0,547481	1,138138	0,128649	-0,006837	-0,395549	-0,143801	0,547481	1,138138
10:28:45,29	0,407996	3,330956	-0,065975	0,012001	0,365027	-0,641032	0,125810	-0,009417	-0,392798	0,600206	10,494958	1,158399	-0,630664	-3,020685	-1,422683	-11,818058	6,159922	14,855023	0,125810	-0,009417	-0,392798	-0,139056	0,618864	1,158399	0,125810	-0,009417	-0,392798	-0,139056	0,618864	1,158399
10:28:45,34	0,407996	3,330956	-0,065975	0,012001	0,365027	-0,641032	0,126952	-0,003143	-0,391628	0,223076	10,549636	1,204387	-0,625327	-3,019186	-1,421737	-11,763938	6,165581	14,786577	0,126952	-0,003143	-0,391628	-0,023635	0,583901	1,204387	0,126952	-0,003143	-0,391628	-0,023635	0,583901	1,204387
10:28:45,39	0,407996	3,330956	-0,065975	0,012001	0,365027	-0,641032	0,122986	-0,007016	-0,390683	0,456420	10,387427	1,135942	-0,625412	-3,017519	-1,418050	-11,848966	6,175000	14,839847	0,122986	-0,007016	-0,390683	-0,094302	0,733049	1,135942	0,122986	-0,007016	-0,390683	-0,094302	0,733049	1,135942
10:28:45,44	0,407996	3,330956	-0,065975	0,012001	0,365027	-0,641032	0,121584	-0,006109	-0,386996	0,374899	10,236215	1,189211	-0,629934	-3,018233	-1,416891	-11,755125	6,127957	14,777641	0,121584	-0,006109	-0,386996	-0,104624	0,691838	1,189211	0,121584	-0,006109	-0,386996	-0,104624	0,691838	1,189211
10:28:45,49	0,407996	3,330956	-0,065975	0,012001	0,365027	-0,641032	0,124464	-0,002549	-0,385837	0,195979	10,490725	1,127005	-0,623932	-3,015772	-1,414107	-11,710431	6,172902	14,836471	0,124464	-0,002549	-0,385837	-0,004114	0,720328	1,127005	0,124464	-0,002549	-0,385837	-0,004114	0,720328	1,127005
10:28:45,54	0,407996	3,330956	-0,065975	0,012001	0,365027	-0,641032	0,119332	-0,006517	-0,383053	0,463604	10,240104	1,185836	-0,629943	-3,018641	-1,411433	-11,785502	6,183335	14,815105	0,119332	-0,006517	-0,383053	-0,048004	0,872555	1,185836	0,119332	-0,006517	-0,383053	-0,048004	0,872555	1,185836
10:28:45,59	0,407996	3,330956	-0,065975	0,012001	0,365027	-0,641032	0,124822	-0,002746	-0,380379	0,238996	10,455340	1,164469	-0,624584	-3,021519	-1,415271	-11,747900	6,156385	14,831225	0,124822	-0,002746	-0,380379	0,023435	0,656846	1,164469	0,124822	-0,002746	-0,380379	0,023435	0,656846	1,164469
10:28:45,64	0,407996	3,330956	-0,065975	0,012001	0,365027	-0,641032	0,124635	-0,008825	-0,384216	0,550579	10,491655	1,180589	-0,628773	-3,023418	-1,412972	-11,790223	6,155571	14,809848	0,124635	-0,008825	-0,384216	-0,142204	0,707842	1,180589	0,124635	-0,008825	-0,384216	-0,142204	0,707842	1,180589
10:28:45,69	0,407996	3,330956	-0,065975	0,012001	0,365027	-0,641032	0,128374	-0,006147	-0,381917	0,389440	10,649843	1,159213	-0,625171	-3,022145	-1,415652	-11,762435	6,204489	14,847488	0,128374	-0,006147	-0,381917	-0,093095	0,572510	1,159213	0,128374	-0,006147	-0,381917	-0,093095	0,572510	1,159213
10:28:45,74	0,407996	3,330956	-0,065975	0,012001	0,365027	-0,641032	0,125470	-0,008631	-0,384598	0,574847	10,498450	1,196852	-0,630547	-3,019688	-1,412997	-11,790231	6,173000	14,800979	0,125470	-0,008631	-0,384598	-0,102654	0,649067	1,196852	0,125470	-0,008631	-0,384598	-0,102654	0,649067	1,196852
10:28:45,79	0,407996	3,330956	-0,065975	0,012001	0,365027	-0,641032	0,126031	-0,002747	-0,381943	0,227721	10,519278	1,150343	-0,625173	-3,022142	-1,412937	-11,773690	6,217538	14,846370	0,126031	-0,002747	-0,381943	0,012100	0,625881	1,150343	0,126031	-0,002747	-0,381943	0,012100	0,625881	1,150343
10:28:45,84	0,407996	3,330956	-0,065975	0,012001	0,365027	-0,641032	0,125469	-0,008627	-0,381883	0,580312	10,482110	1,195734	-0,628237	-3,014948	-1,411462	-11,802660	6,175194	14,806190	0,125469	-0,008627	-0,381883	-0,096875	0,632830	1,195734	0,125469	-0,008627	-0,381883	-0,096875	0,632830	1,195734
10:28:45,89	0,407996	3,330956	-0,065975	0,012001	0,365027	-0,641032	0,120770	-0,002377	-0,380407	0,204165	10,233895	1,155554	-0,626314	-3,013084	-1,410267	-11,737678	6,206094	14,811239	0,120770	-0,002377	-0,380407	0,017590	0,753412	1,155554	0,120770	-0,002377	-0,380407	0,017590	0,753412	1,155554
10:28:45,94	0,407996	3,330956	-0,065975	0,012001	0,365027	-0,641032	0,118195	-0,003110	-0,379213	0,301540	10,140797	1,160603	-0,630509	-3,014972	-1,410297	-11,774346	6,195486	14,790909	0,118195	-0,003110	-0,379213	0,057413	0,862488	1,160603	0,118195	-0,003110	-0,379213	0,057413	0,862488	1,160603
10:28:45,99	0,407996	3,330956	-0,065975	0,012001	0,365027	-0,641032	0,121927	-0,000421	-0,379243	0,134209	10,308389	1,140273	-0,622206	-3,016090	-1,410067	-11,811013	6,183949	14,838074	0,121927	-0,000421	-0,379243	0,101142	0,737148	1,140273	0,121927	-0,000421	-0,379243	0,101142	0,737148	1,140273
10:28:46,04	0,407996	3,330956	-0,065975	0,012001	0,365027	-0,641032	0,118744	-0,008170	-0,379013	0,508842	10,116895	1,187439	-0,626347	-3,018260	-1,410617	-11,738268	6,135062	14,832635	0,118744	-0,008170	-0,379013	-0,132537	0,795508	1,187439	0,118744	-0,008170	-0,379013	-0,132537	0,795508	1,187439
10:28:46,09	0,407996	3,330956	-0,065975	0,012001	0,365027	-0,641032	0,122693	-0,005669	-0,379563	0,372827	10,409714	1,181999	-0,629469	-3,018298	-1,410297	-11,840554	6,180721	14,810183	0,122693	-0,005669	-0,379563	-0,072225	0,778288	1,181999	0,122693	-0,005669	-0,379563	-0,072225	0,778288	1,181999
10:28:46,14	0,407996	3,330956	-0,065975	0,012001	0,365027	-0,641032	0,124287	-0,002984	-0,379243	0,221592	10,381196	1,159547	-0,621107	-3,012847	-1,411030	-11,759288	6,156388	14,835494	0,124287	-0,002984	-0,379243	-0,012668	0,624632	1,159547	0,124287	-0,002984	-0,379243	-0,012668	0,624632	1,159547
10:28:46,20	0,407996	3,330956	-0,065975	0,012001	0,365027	-0,641032	0,115386	-0,007501	-0,379976	0,476019	10,000849	1,184858	-0,631005	-3,016851	-1,408698	-11,731783	6,182079	14,812930	0,115386	-0,007501	-0,379976	-0,112800	0,943072	1,184858	0,115386	-0,007501	-0,379976	-0,112800	0,943072	1,184858
10:28:46,25	0,407996	3,330956	-0,065975	0,012001	0,365027	-0,641032	0,123803	-0,000931	-0,377644	0,170375	10,449499	1,162295	-0,622843	-3,013106	-1,409884	-11,760428	6,183779	14,811122	0,123803	-0,000931	-0,377644	0,097309	0,731001	1,162295	0,123803	-0,000931	-0,377644	0,097309	0,731001	1,162295
10:28:46,30	0,407996	3,330956	-0,065975	0,012001	0,365027	-0,641032	0,116478	-0,006126	-0,378830	0,427701	10,042979	1,160486	-0,628959	-3,010125	-1,379103	-11,614312	6,119445	14,846356	0,116478	-0,006126	-0,378830	-0,053227	0,899437	1,160486	0,116478	-0,006126	-0,378830	-0,053227	0,899437	1,160486
10:28:46,35	0,407996	3,330956	-0,065975	0,012001	0,365027	-0,641032	0,116954	0,000660	-0,348049	0,092152	10,226445	1,195721	-0,534147	-2,788540	2,683236	1,906476	1,064103	14,763427	0,116954	0,000660	-0,348049	0,143956	1,045528	1,195721	0,116954	0,000660	-0,348049	0,143956	1,045528	1,195721
10:28:46,40	0,407996	3,330956	-0,065975	0,012001	0,365027	-0,641032	-0,122350	0,029343	3,714290	0,982955	12,019642	1,112791	-0,654999	-2,993324	4,259830	-8,162522	6,508068	14,814796	-0,122350	0,029343	3,714290	3,286408	21,624099	1,112791	-0,122350	0,029343	3,714290	3,286408	21,624099	1,112791
10:28:46,45	0,407996	3,330956	-0,065975	0,012001	0,365027	-0,641032	0,115425	0,031611	5,290884	0,545128	12,941919	1,164160	-0,676630	-3,119713	-0,580808	-15,377961	7,505395	14,823752	0,115425	0,031611	5,290884	3,026622	3,881092	1,164160	0,115425	0,031611	5,290884	3,026622	3,881092	1,164160
10:28:46,50	0,408076	3,330918	-0,065993	0,011999	0,415032	-0,641021	0,235696	-0,012850	0,450247	0,113101	12,448612	1,173116	-0,656052	-3,100257	-1,620672	-14,324633	6,619531	14,767222	0,235696	-0,012850	0,450247	-0,895609	-6,053510	1,173116	0,235696	-0,012850	0,450247	-0,895609	-6,053510	1,173116
10:28:46,55	0,408076	3,330918	-0,065993	0,011999	0,415032	-0,641021	0,208558	-0,020942	-0,589618	0,293399	12,392581	1,116586	-0,653726	-3,094778	-1,607127	-14,349835	6,605730	14,730941	0,208558	-0,020942	-0,589618	-1,350579	-3,979215	1,116586	0,208558	-0,020942	-0,589618	-1,350579	-3,979215	1,116586
10:28:46,60	0,408076	3,330918	-0,065993	0,011999	0,415032	-0,641021	0,202650	-0,020218	-0,576072	0,231157	12,070442	1,080305	-0,654658	-3,098659	-1,599024	-14,253395	6,574063	14,700254	0,202650	-0,020218	-0,576072	-1,355926	-3,837579	1,080305	0,202650	-0,020218	-0,576072	-1,355926	-3,837579	1,080305
10:28:46,65	0,408076	3,330918	-0,065993	0,011999	0,415032	-0,641021	0,206477	-0,021350	-0,567970	0,310860	12,368788	1,049618	-0,653941	-3,095576	-1,591860	-14,211297	6,638044	14,784094	0,206477	-0,021350	-0,567970	-1,365149	-3,839637	1,049618	0,206477	-0,021350	-0,567970	-1,365149	-3,839637	1,049618
10:28:46,70	0,408076	3,330918	-0,065993	0,011999	0,415032	-0,641021	0,203448	-0,020430	-0,560806	0,339475	12,215770	1,133458	-0,647042	-3,086618	-1,589212	-14,249343	6,560465	14,748994	0,203448	-0,020430	-0,560806	-1,264309	-3,754912	1,133458	0,203448	-0,020430	-0,560806	-1,264309	-3,754912	1,133458
10:28:46,75	0,408076	3,330918	-0,065993	0,011999	0,415032	-0,641021	0,192241	-0,021926	-0,558158	0,331029	11,638834	1,098358	-0,653003	-3,092434	-1,589201	-14,310040	6,606743	14,778271	0,192241	-0,021926	-0,558158	-1,390147	-3,452079	1,098358	0,192241	-0,021926	-0,558158	-1,390147	-3,452079	1,098358
10:28:46,80	0,408076	3,330918	-0,065993	0,011999	0,415032	-0,641021	0,200259	-0,019672	-0,558147	0,223560	11,980046	1,127635	-0,649596	-3,091192	-1,550244	-14,221362	6,493559	14,752417	0,200259	-0,019672	-0,558147	-1,320691	-3,740250	1,127635	0,200259	-0,019672	-0,558147	-1,320691	-3,740250	1,127635
10:28:46,85	0,408076	3,330918	-0,065993	0,011999	0,415032	-0,641021	0,197480	-0,022001	-0,519190	0,290985	11,968926	1,101781	-0,574772	-2,824709	2,702868	1,416026	1,687961	14,678117	0,197480	-0,022001	-0,519190	-1,436090	-3,533217	1,101781	0,197480	-0,022001	-0,519190	-1,436090	-3,533217	1,101781
10:28:46,90	0,408076	3,330918	-0,065993	0,011999	0,415032	-0,641021	-0,070714	0,046441	3,733922	0,388934	13,968024	1,027481	-0,663543	-2,993303	4,372051	-6,472940	5,734045	14,669769	-0,070714	0,046441	3,733922	4,034545	19,519083	1,027481	-0,070714	0,046441	3,733922	4,034545	19,519083	1,027481
10:28:46,95	0,408076	3,330918	-0,065993	0,011999	0,415032	-0,641021	0,119679	0,039022	5,403105	0,334258	15,013361	1,019133	-0,693624	-3,095601	-0,392812	-12,444261	7,638410	14,647769	0,119679	0,039022	5,403105	3,397464	5,618592	1,019133	0,119679	0,039022	5,403105	3,397464	5,618592	1,019133
10:28:47,00	0,408004	3,330998	-0,065972	0,011987	0,465015	-0,641025	0,223311	0,013923	0,638242	0,302940	14,278765	0,997133	-0,673613	-3,077722	-1,380589	-11,587489	6,400834	14,615376	0,223311	0,013923	0,638242	1,395925	-3,251169	0,997133	0,223311	0,013923	0,638242	1,395925	-3,251169	0,997133
10:28:47,05	0,408004	3,330998	-0,065972	0,011987	0,465015	-0,641025	0,197823	0,005533	-0,349535	0,095858	14,314125	0,964740	-0,668275	-3,070068	-1,362732	-11,603243	6,458215	14,627949	0,197823	0,005533	-0,349535	0,530191	-1,214943	0,964740	0,197823	0,005533	-0,349535	0,530191	-1,214943	0,964740
10:28:47,10	0,408004	3,330998	-0,065972	0,011987	0,465015	-0,641025	0,188525	0,004737	-0,331678	0,179068	13,788304	0,977313	-0,665673	-3,083725	-1,357582	-11,529200	6,442037	14,626804	0,188525	0,004737	-0,331678	0,550913	-1,010885	0,977313	0,188525	0,004737	-0,331678	0,550913	-1,010885	0,977313
10:28:47,15	0,408004	3,330998	-0,065972	0,011987	0,465015	-0,641025	0,199052	-0,004345	-0,326528	0,674320	14,407910	0,976169	-0,665797	-3,074182	-1,349370	-11,590259	6,473618	14,614343	0,199052	-0,004345	-0,326528	0,333264	-1,217634	0,976169	0,199052	-0,004345	-0,326528	0,333264	-1,217634	0,976169
10:28:47,20	0,408004	3,330998	-0,065972	0,011987	0,465015	-0,641025	0,190848	0,000534	-0,318315	0,417424	13,912669	0,963707	-0,676859	-3,079017	-1,346373	-11,534880	6,430597	14,594215	0,190848	0,000534	-0,318315	0,459381	-1,068915	0,963707	0,190848	0,000534	-0,318315	0,459381	-1,068915	0,963707
10:28:47,25	0,408004	3,330998	-0,065972	0,011987	0,465015	-0,641025	0,200567	0,007697	-0,315319	0,035426	14,487496	0,943579	-0,667319	-3,075059	-1,340501	-11,500384	6,495338	14,633359	0,200567	0,007697	-0,315319	0,639610	-1,256983	0,943579	0,200567	0,007697	-0,315319	0,639610	-1,256983	0,943579
10:28:47,30	0,408004	3,330998	-0,065972	0,011987	0,465015	-0,641025	0,192369	0,001414	-0,309447	0,435428	14,058714	0,982723	-0,670884	-3,078870	-1,338564	-11,517274	6,459551	14,620335	0,192369	0,001414	-0,309447	0,546440	-1,042237	0,982723	0,192369	0,001414	-0,309447	0,546440	-1,042237	0,982723
10:28:47,35	0,408004	3,330998	-0,065972	0,011987	0,465015	-0,641025	0,197452	0,002596	-0,307509	0,334551	14,326295	0,969699	-0,668012	-3,069100	-1,335532	-11,540639	6,471767	14,582306	0,197452	0,002596	-0,307509	0,538314	-1,173669	0,969699	0,197452	0,002596	-0,307509	0,538314	-1,173669	0,969699
10:28:47,40	0,408004	3,330998	-0,065972	0,011987	0,465015	-0,641025	0,187555	0,004993	-0,304478	0,208766	13,785328	0,931671	-0,670776	-3,077672	-1,330788	-11,488853	6,485612	14,611498	0,187555	0,004993	-0,304478	0,600750	-0,937751	0,931671	0,187555	0,004993	-0,304478	0,600750	-0,937751	0,931671
10:28:47,45	0,408004	3,330998	-0,065972	0,011987	0,465015	-0,641025	0,196360	0,003101	-0,299734	0,345048	14,281123	0,960862	-0,664858	-3,072090	-1,328056	-11,469313	6,501147	14,636208	0,196360	0,003101	-0,299734	0,588488	-1,133165	0,960862	0,196360	0,003101	-0,299734	0,588488	-1,133165	0,960862
10:28:47,50	0,408004	3,330998	-0,065972	0,011987	0,465015	-0,641025	0,188567	0,000767	-0,297001	0,489622	13,885025	0,985573	-0,673129	-3,074392	-1,330006	-11,479556	6,492807	14,635462	0,188567	0,000767	-0,297001	0,549870	-0,917486	0,985573	0,188567	0,000767	-0,297001	0,549870	-0,917486	0,985573
10:28:47,55	0,408004	3,330998	-0,065972	0,011987	0,465015	-0,641025	0,194696	0,006778	-0,298952	0,164707	14,199052	0,984827	-0,664303	-3,077126	-1,326905	-11,503472	6,498786	14,606062	0,194696	0,006778	-0,298952	0,696817	-1,084615	0,984827	0,194696	0,006778	-0,298952	0,696817	-1,084615	0,984827
10:28:47,60	0,408004	3,330998	-0,065972	0,011987	0,465015	-0,641025	0,192651	-0,002232	-0,295851	0,626464	14,069008	0,955426	-0,672000	-3,070432	-1,323466	-11,517856	6,513364	14,589711	0,192651	-0,002232	-0,295851	0,451262	-1,054123	0,955426	0,192651	-0,002232	-0,295851	0,451262	-1,054123	0,955426
10:28:47,65	0,408004	3,330998	-0,065972	0,011987	0,465015	-0,641025	0,190703	0,007781	-0,292412	0,111210	13,947945	0,939075	-0,669860	-3,076458	-1,322452	-11,480767	6,459055	14,583219	0,190703	0,007781	-0,292412	0,722046	-1,022236	0,939075	0,190703	0,007781	-0,292412	0,722046	-1,022236	0,939075
10:28:47,70	0,408004	3,330998	-0,065972	0,011987	0,465015	-0,641025	0,194851	0,002915	-0,291398	0,335767	14,222921	0,932584	-0,669711	-3,076328	-1,322259	-11,561916	6,512981	14,632544	0,194851	0,002915	-0,291398	0,564601	-1,072886	0,932584	0,194851	0,002915	-0,291398	0,564601	-1,072886	0,932584
10:28:47,75	0,408004	3,330998	-0,065972	0,011987	0,465015	-0,641025	0,194755	-0,002142	-0,289608	0,611678	14,201605	0,969742	-0,665432	-3,078904	-1,320662	-11,488454	6,478410	14,620377	0,194755	-0,002142	-0,289608	0,443494	-1,086682	0,969742	0,194755	-0,002142	-0,289608	0,443494	-1,086682	0,969742
10:28:47,80	0,408004	3,330998	-0,065972	0,011987	0,465015	-0,641025	0,194755	-0,002142	-0,289608	0,611678	14,201605	0,969742	-0,665440	-3,076177	-1,321069	-11,487384	6,484716	14,611529	0,194755	-0,002142	-0,289608	0,443494	-1,086682	0,969742	0,194755	-0,002142	-0,289608	0,443494	-1,086682	0,969742
10:28:47,85	0,408004	3,330998	-0,065972	0,011987	0,465015	-0,641025	0,192398	-0,000772	-0,290014	0,546425	14,076777	0,960893	-0,667765	-3,080821	-1,319506	-11,497184	6,508555	14,605506	0,192398	-0,000772	-0,290014	0,485801	-1,026430	0,960893	0,192398	-0,000772	-0,290014	0,485801	-1,026430	0,960893
10:28:47,90	0,408004	3,330998	-0,065972	0,011987	0,465015	-0,641025	0,197582	-0,001081	-0,288452	0,578216	14,325975	0,954871	-0,671943	-3,070683	-1,318018	-11,501673	6,510270	14,586103	0,197582	-0,001081	-0,288452	0,493368	-1,184230	0,954871	0,197582	-0,001081	-0,288452	0,493368	-1,184230	0,954871
10:28:47,95	0,408004	3,330998	-0,065972	0,011987	0,465015	-0,641025	0,190891	0,007607	-0,286964	0,125700	13,973295	0,935468	-0,668921	-3,071517	-1,319912	-11,460437	6,510061	14,616295	0,190891	0,007607	-0,286964	0,722831	-1,011663	0,935468	0,190891	0,007607	-0,286964	0,722831	-1,011663	0,935468
10:28:48,00	0,408004	3,330998	-0,065972	0,011987	0,465015	-0,641025	0,190102	0,004572	-0,288858	0,303947	13,968097	0,965659	-0,671844	-3,078908	-1,317897	-11,501160	6,457367	14,612198	0,190102	0,004572	-0,288858	0,662846	-0,954945	0,965659	0,190102	0,004572	-0,288858	0,662846	-0,954945	0,965659
10:28:48,05	0,408004	3,330998	-0,065972	0,011987	0,465015	-0,641025	0,197964	0,003408	-0,286843	0,298478	14,367995	0,961562	-0,672543	-3,071065	-1,314900	-11,514682	6,519538	14,603857	0,197964	0,003408	-0,286843	0,566005	-1,172205	0,961562	0,197964	0,003408	-0,286843	0,566005	-1,172205	0,961562
10:28:48,10	0,408004	3,330998	-0,065972	0,011987	0,465015	-0,641025	0,191522	0,007935	-0,283846	0,110157	13,990194	0,953221	-0,670132	-3,077866	-1,319132	-11,483366	6,473545	14,599199	0,191522	0,007935	-0,283846	0,733050	-1,044278	0,953221	0,191522	0,007935	-0,283846	0,733050	-1,044278	0,953221
10:28:48,15	0,408004	3,330998	-0,065972	0,011987	0,465015	-0,641025	0,196207	0,002446	-0,288077	0,371399	14,283917	0,948563	-0,669046	-3,074415	-1,314110	-11,535620	6,500671	14,607939	0,196207	0,002446	-0,288077	0,563424	-1,118306	0,948563	0,196207	0,002446	-0,288077	0,563424	-1,118306	0,948563
10:28:48,20	0,408004	3,330998	-0,065972	0,011987	0,465015	-0,641025	0,192675	0,003232	-0,283055	0,327911	14,041433	0,957304	-0,667220	-3,071074	-1,314319	-11,409025	6,507439	14,612639	0,192675	0,003232	-0,283055	0,581607	-1,083522	0,957304	0,192675	0,003232	-0,283055	0,581607	-1,083522	0,957304
10:28:48,25	0,408004	3,330998	-0,065972	0,011987	0,465015	-0,641025	0,188869	0,003321	-0,283265	0,392450	13,949788	0,962003	-0,677136	-3,077540	-1,315958	-11,466486	6,497745	14,603168	0,188869	0,003321	-0,283265	0,653121	-0,876421	0,962003	0,188869	0,003321	-0,283265	0,653121	-0,876421	0,962003
10:28:48,30	0,408004	3,330998	-0,065972	0,011987	0,465015	-0,641025	0,199426	0,008676	-0,284904	0,076864	14,453851	0,952532	-0,665931	-3,073909	-1,314429	-11,454286	6,513399	14,647080	0,199426	0,008676	-0,284904	0,757903	-1,201105	0,952532	0,199426	0,008676	-0,284904	0,757903	-1,201105	0,952532
10:28:48,35	0,408004	3,330998	-0,065972	0,011987	0,465015	-0,641025	0,190680	0,000787	-0,283375	0,506732	14,001776	0,996444	-0,668821	-3,080326	-1,315279	-11,484219	6,490266	14,623909	0,190680	0,000787	-0,283375	0,568510	-0,966586	0,996444	0,190680	0,000787	-0,283375	0,568510	-0,966586	0,996444
10:28:48,40	0,408004	3,330998	-0,065972	0,011987	0,465015	-0,641025	0,197682	8,140640E-5	-0,284224	0,508421	14,351516	0,973273	-0,666082	-3,068917	-1,315166	-11,444073	6,503129	14,595723	0,197682	8,140640E-5	-0,284224	0,514812	-1,166492	0,973273	0,197682	8,140640E-5	-0,284224	0,514812	-1,166492	0,973273
10:28:48,45	0,408004	3,330998	-0,065972	0,011987	0,465015	-0,641025	0,186432	0,003414	-0,284111	0,366346	13,794864	0,945088	-0,667718	-3,076919	-1,313296	-11,455939	6,443596	14,590120	0,186432	0,003414	-0,284111	0,634336	-0,840037	0,945088	0,186432	0,003414	-0,284111	0,634336	-0,840037	0,945088
10:28:48,51	0,408004	3,330998	-0,065972	0,011987	0,465015	-0,641025	0,194179	0,000830	-0,282242	0,443232	14,217223	0,939484	-0,671335	-3,076366	-1,312928	-11,492961	6,443233	14,594567	0,194179	0,000830	-0,282242	0,508366	-1,025855	0,939484	0,194179	0,000830	-0,282242	0,508366	-1,025855	0,939484
10:28:48,56	0,408004	3,330998	-0,065972	0,011987	0,465015	-0,641025	0,195509	0,004238	-0,281874	0,247162	14,254500	0,943931	-0,662919	-3,074209	-1,314440	-11,427269	6,509861	14,608411	0,195509	0,004238	-0,281874	0,579866	-1,092979	0,943931	0,195509	0,004238	-0,281874	0,579866	-1,092979	0,943931
10:28:48,61	0,408004	3,330998	-0,065972	0,011987	0,465015	-0,641025	0,189433	-0,001971	-0,283386	0,660611	13,962088	0,957775	-0,672490	-3,066393	-1,205371	-11,098414	6,538591	14,604498	0,189433	-0,001971	-0,283386	0,505859	-0,908369	0,957775	0,189433	-0,001971	-0,283386	0,505859	-0,908369	0,957775
10:28:48,66	0,408004	3,330998	-0,065972	0,011987	0,465015	-0,641025	0,187449	0,010225	-0,174316	0,215706	14,129394	0,953863	-0,589353	-2,866240	2,834844	0,824839	1,842941	14,582001	0,187449	0,010225	-0,174316	1,018372	-0,585383	0,953863	0,187449	0,010225	-0,174316	1,018372	-0,585383	0,953863
10:28:48,71	0,408004	3,330998	-0,065972	0,011987	0,465015	-0,641025	-0,027456	0,038303	3,865899	0,650736	15,627953	0,931365	-0,728403	-3,062584	4,251028	-8,166346	8,197991	14,489995	-0,027456	0,038303	3,865899	3,657510	17,783280	0,931365	-0,027456	0,038303	3,865899	3,657510	17,783280	0,931365
10:28:48,76	0,408004	3,330998	-0,065972	0,011987	0,465015	-0,641025	0,212108	0,060551	5,282082	0,501851	17,121173	0,839359	-0,721315	-3,167190	-0,600191	-14,747184	8,279192	14,536262	0,212108	0,060551	5,282082	5,255136	0,470715	0,839359	0,212108	0,060551	5,282082	5,255136	0,470715	0,839359
10:28:48,81	0,407920	3,330941	-0,065996	0,011975	0,515018	-0,640987	0,299155	0,002110	0,430864	0,320682	15,907872	0,885626	-0,703170	-3,150240	-1,529908	-13,612753	7,288220	14,478778	0,299155	0,002110	0,430864	0,486354	-7,575814	0,885626	0,299155	0,002110	0,430864	0,486354	-7,575814	0,885626
10:28:48,86	0,407920	3,330941	-0,065996	0,011975	0,515018	-0,640987	0,275403	-0,005128	-0,498854	0,406113	16,150701	0,828142	-0,700671	-3,150197	-1,514022	-13,630985	7,320929	14,503086	0,275403	-0,005128	-0,498854	0,003533	-5,468456	0,828142	0,275403	-0,005128	-0,498854	0,003533	-5,468456	0,828142
10:28:48,91	0,407920	3,330941	-0,065996	0,011975	0,515018	-0,640987	0,274116	-0,007271	-0,482968	0,536742	16,051642	0,852450	-0,710355	-3,147349	-1,503070	-13,621396	7,286188	14,451160	0,274116	-0,007271	-0,482968	-0,034036	-5,466499	0,852450	0,274116	-0,007271	-0,482968	-0,034036	-5,466499	0,852450
10:28:48,96	0,407920	3,330941	-0,065996	0,011975	0,515018	-0,640987	0,276492	0,002539	-0,472015	0,001336	16,200826	0,800525	-0,703136	-3,150669	-1,499482	-13,557331	7,274278	14,497144	0,276492	0,002539	-0,472015	0,200634	-5,503766	0,800525	0,276492	0,002539	-0,472015	0,200634	-5,503766	0,800525
10:28:49,01	0,407920	3,330941	-0,065996	0,011975	0,515018	-0,640987	0,275757	-0,005373	-0,468428	0,434456	16,224077	0,846508	-0,701897	-3,147657	-1,493772	-13,544847	7,302177	14,473293	0,275757	-0,005373	-0,468428	0,012695	-5,422869	0,846508	0,275757	-0,005373	-0,468428	0,012695	-5,422869	0,846508
10:28:49,06	0,407920	3,330941	-0,065996	0,011975	0,515018	-0,640987	0,272530	-0,004940	-0,462718	0,442347	16,053131	0,822657	-0,696608	-3,139989	-1,487423	-13,519592	7,257961	14,535215	0,272530	-0,004940	-0,462718	0,054570	-5,340490	0,822657	0,272530	-0,004940	-0,462718	0,054570	-5,340490	0,822657
10:28:49,11	0,407920	3,330941	-0,065996	0,011975	0,515018	-0,640987	0,263245	-0,005686	-0,456369	0,455494	15,614263	0,884579	-0,705949	-3,140413	-1,441070	-13,251400	7,125622	14,512872	0,263245	-0,005686	-0,456369	0,009127	-5,050444	0,884579	0,263245	-0,005686	-0,456369	0,009127	-5,050444	0,884579
10:28:49,16	0,407920	3,330941	-0,065996	0,011975	0,515018	-0,640987	0,268282	0,002192	-0,410016	0,065328	16,174658	0,862236	-0,617937	-2,857094	3,348953	2,611482	2,427159	14,423406	0,268282	0,002192	-0,410016	0,237380	-4,885515	0,862236	0,268282	0,002192	-0,410016	0,237380	-4,885515	0,862236
10:28:49,21	0,407920	3,330941	-0,065996	0,011975	0,515018	-0,640987	-0,021085	0,067630	4,380008	0,524982	17,214429	0,772770	-0,722592	-3,065551	4,543154	-7,076841	7,228067	14,317777	-0,021085	0,067630	4,380008	5,833954	18,869609	0,772770	-0,021085	0,067630	4,380008	5,833954	18,869609	0,772770
10:28:49,26	0,407920	3,330941	-0,065996	0,011975	0,515018	-0,640987	0,211771	0,054036	5,574208	0,545414	18,532170	0,667141	-0,778398	-3,173753	-0,182117	-13,162869	9,852258	14,309980	0,211771	0,054036	5,574208	4,787259	1,908135	0,667141	0,211771	0,054036	5,574208	4,787259	1,908135	0,667141
10:28:49,31	0,408015	3,330937	-0,066009	0,011993	0,565033	-0,641035	0,333380	0,048264	0,848937	0,075156	18,273089	0,659344	-0,742667	-3,136105	-1,363908	-11,663463	8,736260	14,294411	0,333380	0,048264	0,848937	3,863903	-7,897251	0,659344	0,333380	0,048264	0,848937	3,863903	-7,897251	0,659344
10:28:49,36	0,408015	3,330937	-0,066009	0,011993	0,565033	-0,641035	0,282910	0,036144	-0,332854	0,488628	17,505167	0,643776	-0,744403	-3,147556	-1,344916	-11,647945	8,733810	14,278195	0,282910	0,036144	-0,332854	3,325938	-4,703272	0,643776	0,282910	0,036144	-0,332854	3,325938	-4,703272	0,643776
10:28:49,41	0,408015	3,330937	-0,066009	0,011993	0,565033	-0,641035	0,293695	0,031922	-0,313861	0,713825	18,080659	0,627560	-0,742052	-3,135139	-1,337582	-11,630606	8,725957	14,265861	0,293695	0,031922	-0,313861	3,219684	-4,974414	0,627560	0,293695	0,031922	-0,313861	3,219684	-4,974414	0,627560
10:28:49,46	0,408015	3,330937	-0,066009	0,011993	0,565033	-0,641035	0,281767	0,036094	-0,306528	0,498717	17,479314	0,615226	-0,748985	-3,143405	-1,327915	-11,602302	8,714605	14,275069	0,281767	0,036094	-0,306528	3,332127	-4,639364	0,615226	0,281767	0,036094	-0,306528	3,332127	-4,639364	0,615226
10:28:49,51	0,408015	3,330937	-0,066009	0,011993	0,565033	-0,641035	0,292391	0,037966	-0,296861	0,405727	18,061984	0,624434	-0,744846	-3,144928	-1,325112	-11,606266	8,707572	14,240964	0,292391	0,037966	-0,296861	3,386039	-4,890729	0,624434	0,292391	0,037966	-0,296861	3,386039	-4,890729	0,624434
10:28:49,56	0,408015	3,330937	-0,066009	0,011993	0,565033	-0,641035	0,291641	0,033620	-0,294058	0,623641	18,023035	0,590328	-0,750794	-3,136739	-1,321650	-11,637030	8,772600	14,270514	0,291641	0,033620	-0,294058	3,262799	-4,870754	0,590328	0,291641	0,033620	-0,294058	3,262799	-4,870754	0,590328
10:28:49,61	0,408015	3,330937	-0,066009	0,011993	0,565033	-0,641035	0,287523	0,042865	-0,290596	0,183835	17,749766	0,619878	-0,747916	-3,141864	-1,319961	-11,566488	8,699519	14,283923	0,287523	0,042865	-0,290596	3,548727	-4,820795	0,619878	0,287523	0,042865	-0,290596	3,548727	-4,820795	0,619878
10:28:49,66	0,408015	3,330937	-0,066009	0,011993	0,565033	-0,641035	0,290523	0,037810	-0,288907	0,418650	18,003382	0,633287	-0,749564	-3,138568	-1,315757	-11,537045	8,709835	14,279578	0,290523	0,037810	-0,288907	3,386764	-4,802655	0,633287	0,290523	0,037810	-0,288907	3,386764	-4,802655	0,633287
10:28:49,71	0,408015	3,330937	-0,066009	0,011993	0,565033	-0,641035	0,288492	0,040885	-0,284702	0,282413	17,918137	0,628942	-0,745636	-3,138733	-1,315806	-11,651299	8,707388	14,275302	0,288492	0,040885	-0,284702	3,491902	-4,728507	0,628942	0,288492	0,040885	-0,284702	3,491902	-4,728507	0,628942
10:28:49,76	0,408015	3,330937	-0,066009	0,011993	0,565033	-0,641035	0,286670	0,037401	-0,284752	0,404336	17,725664	0,624666	-0,750020	-3,139880	-1,309166	-11,542216	8,650407	14,252852	0,286670	0,037401	-0,284752	3,340329	-4,777945	0,624666	0,286670	0,037401	-0,284752	3,340329	-4,777945	0,624666
10:28:49,81	0,408015	3,330937	-0,066009	0,011993	0,565033	-0,641035	0,289856	0,040624	-0,278111	0,241920	18,014292	0,602216	-0,746935	-3,144040	-1,308962	-11,589870	8,682001	14,264643	0,289856	0,040624	-0,278111	3,430941	-4,739412	0,602216	0,289856	0,040624	-0,278111	3,430941	-4,739412	0,602216
10:28:49,86	0,408015	3,330937	-0,066009	0,011993	0,565033	-0,641035	0,291916	0,035873	-0,277908	0,492536	18,064343	0,614008	-0,742199	-3,140296	-1,309410	-11,544834	8,693335	14,300510	0,291916	0,035873	-0,277908	3,308559	-4,851068	0,614008	0,291916	0,035873	-0,277908	3,308559	-4,851068	0,614008
10:28:49,91	0,408015	3,330937	-0,066009	0,011993	0,565033	-0,641035	0,286305	0,033643	-0,278356	0,640808	17,805929	0,649874	-0,741614	-3,138052	-1,304066	-11,488971	8,704282	14,276877	0,286305	0,033643	-0,278356	3,281808	-4,669052	0,649874	0,286305	0,033643	-0,278356	3,281808	-4,669052	0,649874
10:28:49,96	0,408015	3,330937	-0,066009	0,011993	0,565033	-0,641035	0,284070	0,034259	-0,273012	0,646222	17,732565	0,626241	-0,745426	-3,136691	-1,302819	-11,565587	8,685964	14,274247	0,284070	0,034259	-0,273012	3,335526	-4,566895	0,626241	0,284070	0,034259	-0,273012	3,335526	-4,566895	0,626241
10:28:50,01	0,408015	3,330937	-0,066009	0,011993	0,565033	-0,641035	0,284797	0,038241	-0,271765	0,384992	17,713224	0,623611	-0,744316	-3,132792	-1,300733	-11,509912	8,702932	14,235361	0,284797	0,038241	-0,271765	3,386875	-4,643377	0,623611	0,284797	0,038241	-0,271765	3,386875	-4,643377	0,623611
10:28:50,06	0,408015	3,330937	-0,066009	0,011993	0,565033	-0,641035	0,280865	0,039228	-0,269678	0,376152	17,548493	0,584726	-0,745712	-3,140019	-1,302466	-11,500678	8,739652	14,254353	0,280865	0,039228	-0,269678	3,455587	-4,499447	0,584726	0,280865	0,039228	-0,269678	3,455587	-4,499447	0,584726
10:28:50,11	0,408015	3,330937	-0,066009	0,011993	0,565033	-0,641035	0,287822	0,036825	-0,271412	0,537572	17,899879	0,603718	-0,744109	-3,131081	-1,302191	-11,530423	8,672330	14,256361	0,287822	0,036825	-0,271412	3,428302	-4,694164	0,603718	0,287822	0,036825	-0,271412	3,428302	-4,694164	0,603718
10:28:50,16	0,408015	3,330937	-0,066009	0,011993	0,565033	-0,641035	0,279280	0,039905	-0,271137	0,304203	17,463609	0,605725	-0,744743	-3,135286	-1,298320	-11,583570	8,707749	14,245262	0,279280	0,039905	-0,271137	3,436763	-4,459907	0,605725	0,279280	0,039905	-0,271137	3,436763	-4,459907	0,605725
10:28:50,21	0,408015	3,330937	-0,066009	0,011993	0,565033	-0,641035	0,283239	0,038351	-0,267265	0,389123	17,605738	0,594626	-0,742224	-3,138585	-1,297088	-11,490473	8,629264	14,250678	0,283239	0,038351	-0,267265	3,399677	-4,628555	0,594626	0,283239	0,038351	-0,267265	3,399677	-4,628555	0,594626
10:28:50,26	0,408015	3,330937	-0,066009	0,011993	0,565033	-0,641035	0,284836	0,034521	-0,266034	0,566882	17,808642	0,600042	-0,738869	-3,132616	-1,299234	-11,476053	8,670665	14,260280	0,277990	0,034599	-0,268179	3,321896	-4,377789	0,609644	0,277990	0,034599	-0,268179	3,321896	-4,377789	0,609644
10:28:50,31	0,408015	3,330937	-0,066009	0,011993	0,565033	-0,641035	0,277990	0,034599	-0,268179	0,605860	17,444420	0,609644	-0,743511	-3,134152	-1,296746	-11,549911	8,686227	14,253341	0,277990	0,034599	-0,268179	3,321896	-4,377789	0,609644	0,277990	0,034599	-0,268179	3,321896	-4,377789	0,609644
10:28:50,36	0,408015	3,330937	-0,066009	0,011993	0,565033	-0,641035	0,281641	0,037851	-0,265692	0,413302	17,562540	0,602705	-0,746931	-3,136451	-1,296354	-11,503389	8,676202	14,222300	0,281641	0,037851	-0,265692	3,384624	-4,546290	0,602705	0,281641	0,037851	-0,265692	3,384624	-4,546290	0,602705
10:28:50,41	0,408015	3,330937	-0,066009	0,011993	0,565033	-0,641035	0,285341	0,039664	-0,265300	0,333629	17,800256	0,571664	-0,747978	-3,140463	-1,294389	-11,523023	8,675468	14,241098	0,285341	0,039664	-0,265300	3,447235	-4,599047	0,571664	0,285341	0,039664	-0,265300	3,447235	-4,599047	0,571664
10:28:50,46	0,408015	3,330937	-0,066009	0,011993	0,565033	-0,641035	0,289340	0,038565	-0,263335	0,380327	17,991557	0,590463	-0,745126	-3,143202	-1,296291	-11,506175	8,697920	14,265902	0,289340	0,038565	-0,263335	3,407657	-4,721652	0,590463	0,289340	0,038565	-0,263335	3,407657	-4,721652	0,590463
10:28:50,51	0,408015	3,330937	-0,066009	0,011993	0,565033	-0,641035	0,290286	0,034725	-0,265236	0,607847	18,044085	0,615267	-0,743905	-3,138673	-1,294383	-11,479612	8,689114	14,226308	0,290286	0,034725	-0,265236	3,333779	-4,743341	0,615267	0,290286	0,034725	-0,265236	3,333779	-4,743341	0,615267
10:28:50,56	0,408015	3,330937	-0,066009	0,011993	0,565033	-0,641035	0,285753	0,035932	-0,263328	0,550746	17,835815	0,575672	-0,750505	-3,137024	-1,290892	-11,516831	8,640411	14,260871	0,285753	0,035932	-0,263328	3,371416	-4,595828	0,575672	0,285753	0,035932	-0,263328	3,371416	-4,595828	0,575672
10:28:50,61	0,408015	3,330937	-0,066009	0,011993	0,565033	-0,641035	0,287625	0,042473	-0,259837	0,149837	17,925266	0,610235	-0,744111	-3,133669	-1,292904	-11,442973	8,743746	14,261404	0,287625	0,042473	-0,259837	3,483960	-4,653312	0,610235	0,287625	0,042473	-0,259837	3,483960	-4,653312	0,610235
10:28:50,66	0,408015	3,330937	-0,066009	0,011993	0,565033	-0,641035	0,281523	0,038613	-0,261850	0,476977	17,620246	0,610769	-0,742286	-3,134383	-1,288571	-11,544968	8,690921	14,263179	0,281523	0,038613	-0,261850	3,508090	-4,479307	0,610769	0,281523	0,038613	-0,261850	3,508090	-4,479307	0,610769
10:28:50,71	0,408015	3,330937	-0,066009	0,011993	0,565033	-0,641035	0,281228	0,036675	-0,257517	0,480986	17,543015	0,612543	-0,749267	-3,138799	-1,295530	-11,485571	8,644822	14,263465	0,281228	0,036675	-0,257517	3,359999	-4,533421	0,612543	0,281228	0,036675	-0,257517	3,359999	-4,533421	0,612543
10:28:50,76	0,408015	3,330937	-0,066009	0,011993	0,565033	-0,641035	0,288543	0,040512	-0,264476	0,271230	17,997879	0,612829	-0,743236	-3,137221	-1,290095	-11,444413	8,683251	14,228325	0,288543	0,040512	-0,264476	3,451459	-4,652778	0,612829	0,288543	0,040512	-0,264476	3,451459	-4,652778	0,612829
10:28:50,81	0,408015	3,330937	-0,066009	0,011993	0,565033	-0,641035	0,284162	0,036079	-0,259040	0,555641	17,786452	0,577690	-0,748729	-3,135728	-1,288568	-11,528117	8,681128	14,261377	0,284162	0,036079	-0,259040	3,387825	-4,520229	0,577690	0,284162	0,036079	-0,259040	3,387825	-4,520229	0,577690
10:28:50,86	0,408015	3,330937	-0,066009	0,011993	0,565033	-0,641035	0,285615	0,041583	-0,257513	0,225731	17,790589	0,610741	-0,748622	-3,135963	-1,287365	-11,472365	8,661712	14,273969	0,285615	0,041583	-0,257513	3,489997	-4,630167	0,610741	0,285615	0,041583	-0,257513	3,489997	-4,630167	0,610741
10:28:50,91	0,408015	3,330937	-0,066009	0,011993	0,565033	-0,641035	0,285765	0,041372	-0,256311	0,247768	17,856394	0,623333	-0,741491	-3,132786	-1,287751	-11,446996	8,694662	14,267012	0,285765	0,041372	-0,256311	3,495464	-4,576158	0,623333	0,285765	0,041372	-0,256311	3,495464	-4,576158	0,623333
10:28:50,96	0,408015	3,330937	-0,066009	0,011993	0,565033	-0,641035	0,279448	0,036786	-0,256697	0,527479	17,533395	0,616376	-0,745743	-3,133786	-1,289335	-11,508212	8,700223	14,267900	0,279448	0,036786	-0,256697	3,415146	-4,403257	0,616376	0,279448	0,036786	-0,256697	3,415146	-4,403257	0,616376
10:28:51,01	0,408015	3,330937	-0,066009	0,011993	0,565033	-0,641035	0,282440	0,039967	-0,258281	0,336235	17,633191	0,617264	-0,746142	-3,139292	-1,291451	-11,482418	8,712368	14,250660	0,282440	0,039967	-0,258281	3,473671	-4,538344	0,617264	0,282440	0,039967	-0,258281	3,473671	-4,538344	0,617264
10:28:51,06	0,408015	3,330937	-0,066009	0,011993	0,565033	-0,641035	0,287408	0,037560	-0,260397	0,484820	17,907818	0,600024	-0,747200	-3,134346	-1,289032	-11,495009	8,680117	14,275080	0,287408	0,037560	-0,260397	3,433297	-4,653743	0,600024	0,287408	0,037560	-0,260397	3,433297	-4,653743	0,600024
10:28:51,11	0,408015	3,330937	-0,066009	0,011993	0,565033	-0,641035	0,283654	0,040949	-0,257977	0,274376	17,717797	0,624444	-0,745018	-3,139141	-1,286192	-11,458585	8,675215	14,249472	0,283654	0,040949	-0,257977	3,488875	-4,549023	0,624444	0,283654	0,040949	-0,257977	3,488875	-4,549023	0,624444
10:28:51,16	0,408015	3,330937	-0,066009	0,011993	0,565033	-0,641035	0,286715	0,036663	-0,255138	0,511237	17,910971	0,598836	-0,741310	-3,132725	-1,287588	-11,487519	8,653604	14,250308	0,286715	0,036663	-0,255138	3,389250	-4,596148	0,598836	0,286715	0,036663	-0,255138	3,389250	-4,596148	0,598836
10:28:51,21	0,408015	3,330937	-0,066009	0,011993	0,565033	-0,641035	0,279305	0,036658	-0,256534	0,478268	17,511388	0,599672	-0,744146	-3,138352	-1,285594	-11,470876	8,707764	14,279616	0,279305	0,036658	-0,256534	3,355960	-4,414029	0,599672	0,279305	0,036658	-0,256534	3,355960	-4,414029	0,599672
10:28:51,26	0,408015	3,330937	-0,066009	0,011993	0,565033	-0,641035	0,285596	0,036302	-0,254540	0,552050	17,825876	0,628980	-0,752719	-3,137053	-1,286600	-11,471512	8,677017	14,258580	0,285596	0,036302	-0,254540	3,401728	-4,593419	0,628980	0,285596	0,036302	-0,254540	3,401728	-4,593419	0,628980
10:28:51,31	0,408015	3,330937	-0,066009	0,011993	0,565033	-0,641035	0,288757	0,044375	-0,255545	0,105277	18,005067	0,607944	-0,746309	-3,133215	-1,284695	-11,499402	8,673712	14,235053	0,288757	0,044375	-0,255545	3,588733	-4,662362	0,607944	0,288757	0,044375	-0,255545	3,588733	-4,662362	0,607944
10:28:51,36	0,408015	3,330937	-0,066009	0,011993	0,565033	-0,641035	0,282228	0,040743	-0,253640	0,277348	17,643057	0,584417	-0,745103	-3,139897	-1,285058	-11,501533	8,665544	14,229406	0,282228	0,040743	-0,253640	3,475670	-4,511844	0,584417	0,282228	0,040743	-0,253640	3,475670	-4,511844	0,584417
10:28:51,41	0,408015	3,330937	-0,066009	0,011993	0,565033	-0,641035	0,287412	0,036358	-0,254003	0,497228	17,914885	0,578770	-0,743545	-3,130623	-1,287115	-11,499184	8,667474	14,256566	0,287412	0,036358	-0,254003	3,351330	-4,646991	0,578770	0,287412	0,036358	-0,254003	3,351330	-4,646991	0,578770
10:28:51,46	0,408015	3,330937	-0,066009	0,011993	0,565033	-0,641035	0,278602	0,039645	-0,256061	0,329129	17,457794	0,605931	-0,752750	-3,137168	-1,285828	-11,483254	8,664076	14,257794	0,278602	0,039645	-0,256061	3,441291	-4,412437	0,605931	0,278602	0,039645	-0,256061	3,441291	-4,412437	0,605931
10:28:51,51	0,408015	3,330937	-0,066009	0,011993	0,565033	-0,641035	0,288872	0,044344	-0,254774	0,089806	18,007362	0,607158	-0,744367	-3,130016	-1,282741	-11,428268	8,711009	14,220602	0,288872	0,044344	-0,254774	3,570835	-4,669114	0,607158	0,288872	0,044344	-0,254774	3,570835	-4,669114	0,607158
10:28:51,56	0,408015	3,330937	-0,066009	0,011993	0,565033	-0,641035	0,278488	0,040661	-0,251686	0,349484	17,491509	0,569966	-0,748113	-3,137447	-1,283700	-11,473006	8,640158	14,227317	0,278488	0,040661	-0,251686	3,541363	-4,369766	0,569966	0,278488	0,040661	-0,251686	3,541363	-4,369766	0,569966
10:28:51,61	0,408015	3,330937	-0,066009	0,011993	0,565033	-0,641035	0,286795	0,040189	-0,252646	0,290281	17,920201	0,576681	-0,740552	-3,130010	-1,281273	-11,481948	8,654385	14,259080	0,286795	0,040189	-0,252646	3,445137	-4,593244	0,576681	0,286795	0,040189	-0,252646	3,445137	-4,593244	0,576681
10:28:51,66	0,408015	3,330937	-0,066009	0,011993	0,565033	-0,641035	0,276575	0,037360	-0,250219	0,445233	17,373856	0,608444	-0,746820	-3,139257	-1,283859	-11,464374	8,634576	14,256172	0,276575	0,037360	-0,250219	3,378021	-4,337248	0,608444	0,276575	0,037360	-0,250219	3,378021	-4,337248	0,608444
10:28:51,71	0,408015	3,330937	-0,066009	0,011993	0,565033	-0,641035	0,287717	0,038165	-0,252805	0,395044	17,978382	0,605536	-0,741453	-3,130431	-1,281558	-11,435798	8,688160	14,239051	0,287717	0,038165	-0,252805	3,390965	-4,607394	0,605536	0,287717	0,038165	-0,252805	3,390965	-4,607394	0,605536
10:28:51,76	0,408015	3,330937	-0,066009	0,011993	0,565033	-0,641035	0,277389	0,037930	-0,250504	0,467959	17,439298	0,588415	-0,746478	-3,129895	-1,286645	-11,495720	8,672524	14,243894	0,277389	0,037930	-0,250504	3,445430	-4,335756	0,588415	0,277389	0,037930	-0,250504	3,445430	-4,335756	0,588415
10:28:51,81	0,408015	3,330937	-0,066009	0,011993	0,565033	-0,641035	0,279438	0,042549	-0,255590	0,184234	17,501773	0,593258	-0,746684	-3,137694	-1,284319	-11,483728	8,628217	14,268008	0,279438	0,042549	-0,255590	3,524349	-4,434132	0,593258	0,279438	0,042549	-0,255590	3,524349	-4,434132	0,593258
10:28:51,86	0,408015	3,330937	-0,066009	0,011993	0,565033	-0,641035	0,286295	0,038828	-0,253265	0,345346	17,890841	0,617372	-0,743517	-3,133328	-1,283248	-11,504081	8,663615	14,217405	0,286295	0,038828	-0,253265	3,393370	-4,583287	0,617372	0,286295	0,038828	-0,253265	3,393370	-4,583287	0,617372
10:28:51,91	0,408015	3,330937	-0,066009	0,011993	0,565033	-0,641035	0,280930	0,038268	-0,252194	0,394938	17,576575	0,566769	-0,746156	-3,138608	-1,281740	-11,478267	8,631497	14,242217	0,280930	0,038268	-0,252194	3,399012	-4,476459	0,566769	0,280930	0,038268	-0,252194	3,399012	-4,476459	0,566769
10:28:51,96	0,408015	3,330937	-0,066009	0,011993	0,565033	-0,641035	0,286822	0,037914	-0,250686	0,398443	17,921376	0,591581	-0,743865	-3,139227	-1,282666	-11,470281	8,670104	14,291075	0,286822	0,037914	-0,250686	3,374722	-4,594184	0,591581	0,286822	0,037914	-0,250686	3,374722	-4,594184	0,591581
10:28:52,01	0,408015	3,330937	-0,066009	0,011993	0,565033	-0,641035	0,286213	0,035620	-0,251611	0,555154	17,877299	0,640440	-0,744361	-3,136508	-1,283067	-11,441165	8,727675	14,273801	0,286213	0,035620	-0,251611	3,351360	-4,590422	0,640440	0,286213	0,035620	-0,251611	3,351360	-4,590422	0,640440
10:28:52,06	0,408015	3,330937	-0,066009	0,011993	0,565033	-0,641035	0,284107	0,037409	-0,252012	0,526550	17,764194	0,623166	-0,746876	-3,135242	-1,281180	-11,491296	8,647382	14,241279	0,284107	0,037409	-0,252012	3,463180	-4,538171	0,623166	0,284107	0,037409	-0,252012	3,463180	-4,538171	0,623166
10:28:52,11	0,408015	3,330937	-0,066009	0,011993	0,565033	-0,641035	0,284267	0,040221	-0,250125	0,285759	17,769282	0,590643	-0,744270	-3,134547	-1,282750	-11,516779	8,671088	14,235330	0,284267	0,040221	-0,250125	3,443079	-4,545697	0,590643	0,284267	0,040221	-0,250125	3,443079	-4,545697	0,590643
10:28:52,16	0,408015	3,330937	-0,066009	0,011993	0,565033	-0,641035	0,282363	0,038311	-0,251696	0,392825	17,636347	0,584694	-0,749564	-3,137898	-1,279439	-11,465548	8,641595	14,288977	0,282363	0,038311	-0,251696	3,400275	-4,529161	0,584694	0,282363	0,038311	-0,251696	3,400275	-4,529161	0,584694
10:28:52,21	0,408015	3,330937	-0,066009	0,011993	0,565033	-0,641035	0,287912	0,041221	-0,248385	0,241616	17,984016	0,638342	-0,742678	-3,132058	-1,279605	-11,454305	8,661192	14,256116	0,287912	0,041221	-0,248385	3,477445	-4,617100	0,638342	0,287912	0,041221	-0,248385	3,477445	-4,617100	0,638342
10:28:52,26	0,408015	3,330937	-0,066009	0,011993	0,565033	-0,641035	0,279411	0,038177	-0,248550	0,422485	17,541904	0,605480	-0,738489	-3,133341	-1,281529	-11,432200	8,684868	14,253506	0,279411	0,038177	-0,248550	3,419378	-4,391886	0,605480	0,279411	0,038177	-0,248550	3,419378	-4,391886	0,605480
10:28:52,31	0,408015	3,330937	-0,066009	0,011993	0,565033	-0,641035	0,278427	0,033908	-0,250474	0,676018	17,498047	0,602870	-0,749126	-3,134389	-1,279484	-11,501796	8,695937	14,271526	0,278427	0,033908	-0,250474	3,337811	-4,358507	0,602870	0,278427	0,033908	-0,250474	3,337811	-4,358507	0,602870
10:28:52,36	0,408015	3,330937	-0,066009	0,011993	0,565033	-0,641035	0,284654	0,042596	-0,248430	0,199064	17,755996	0,620891	-0,739669	-3,136007	-1,280258	-11,445752	8,696025	14,258687	0,284654	0,042596	-0,248430	3,542814	-4,589305	0,620891	0,284654	0,042596	-0,248430	3,542814	-4,589305	0,620891
10:28:52,41	0,408015	3,330937	-0,066009	0,011993	0,565033	-0,641035	0,281326	0,033597	-0,249203	0,695099	17,631482	0,608051	-0,741615	-3,133968	-1,279142	-11,433871	8,689852	14,243522	0,281326	0,033597	-0,249203	3,332445	-4,452647	0,608051	0,281326	0,033597	-0,249203	3,332445	-4,452647	0,608051
10:28:52,46	0,408015	3,330937	-0,066009	0,011993	0,565033	-0,641035	0,280534	0,036301	-0,248087	0,555056	17,603636	0,592886	-0,750284	-3,134522	-1,280349	-11,437169	8,679485	14,289215	0,280534	0,036301	-0,248087	3,404711	-4,418264	0,592886	0,280534	0,036301	-0,248087	3,404711	-4,418264	0,592886
10:28:52,51	0,408015	3,330937	-0,066009	0,011993	0,565033	-0,641035	0,285348	0,043532	-0,249295	0,168448	17,856296	0,638579	-0,745534	-3,135668	-1,278423	-11,436763	8,694078	14,250396	0,285348	0,043532	-0,249295	3,585688	-4,543509	0,638579	0,285348	0,043532	-0,249295	3,585688	-4,543509	0,638579
10:28:52,56	0,408015	3,330937	-0,066009	0,011993	0,565033	-0,641035	0,283965	0,038846	-0,247369	0,424953	17,777470	0,599760	-0,746908	-3,133876	-1,278080	-11,513375	8,663628	14,250027	0,283965	0,038846	-0,247369	3,474356	-4,513822	0,599760	0,283965	0,038846	-0,247369	3,474356	-4,513822	0,599760
10:28:52,61	0,408015	3,330937	-0,066009	0,011993	0,565033	-0,641035	0,283101	0,040931	-0,247025	0,251832	17,681380	0,599391	-0,751591	-3,138936	-1,276926	-11,513315	8,646100	14,213287	0,283101	0,040931	-0,247025	3,464943	-4,542030	0,599391	0,283101	0,040931	-0,247025	3,464943	-4,542030	0,599391
10:28:52,66	0,408015	3,330937	-0,066009	0,011993	0,565033	-0,641035	0,289824	0,042457	-0,245871	0,157362	18,039826	0,562651	-0,740297	-3,134791	-1,276485	-11,455308	8,657339	14,249266	0,289824	0,042457	-0,245871	3,490217	-4,711391	0,562651	0,289824	0,042457	-0,245871	3,490217	-4,711391	0,562651
10:28:52,71	0,408015	3,330937	-0,066009	0,011993	0,565033	-0,641035	0,280587	0,034748	-0,245431	0,596931	17,604090	0,598630	-0,747488	-3,132926	-1,279257	-11,503320	8,656427	14,235915	0,280587	0,034748	-0,245431	3,324683	-4,421979	0,598630	0,280587	0,034748	-0,245431	3,324683	-4,421979	0,598630
10:28:52,76	0,408015	3,330937	-0,066009	0,011993	0,565033	-0,641035	0,282567	0,041909	-0,248202	0,199808	17,665946	0,585279	-0,743859	-3,140479	-1,279567	-11,487287	8,696194	14,280325	0,282567	0,041909	-0,248202	3,489631	-4,515584	0,585279	0,282567	0,041909	-0,248202	3,489631	-4,515584	0,585279
10:28:52,81	0,408015	3,330937	-0,066009	0,011993	0,565033	-0,641035	0,287294	0,034990	-0,248512	0,602054	17,905738	0,629689	-0,751505	-3,135664	-1,276888	-11,479056	8,704357	14,261307	0,287294	0,034990	-0,248512	3,348732	-4,646840	0,629689	0,287294	0,034990	-0,248512	3,348732	-4,646840	0,629689
10:28:52,86	0,408015	3,330937	-0,066009	0,011993	0,565033	-0,641035	0,286947	0,044018	-0,245834	0,143741	17,890747	0,610671	-0,740579	-3,133936	-1,276573	-11,424161	8,707073	14,206256	0,286947	0,044018	-0,245834	3,599181	-4,634601	0,610671	0,286947	0,044018	-0,245834	3,599181	-4,634601	0,610671
10:28:52,91	0,408015	3,330937	-0,066009	0,011993	0,565033	-0,641035	0,279988	0,035420	-0,245518	0,620637	17,575070	0,555620	-0,746243	-3,132598	-1,278060	-11,485163	8,699846	14,265725	0,279988	0,035420	-0,245518	3,401133	-4,404010	0,555620	0,279988	0,035420	-0,245518	3,401133	-4,404010	0,555620
10:28:52,96	0,408015	3,330937	-0,066009	0,011993	0,565033	-0,641035	0,281661	0,040994	-0,247005	0,294048	17,612853	0,615089	-0,747369	-3,138616	-1,276501	-11,460905	8,630837	14,222468	0,281661	0,040994	-0,247005	3,512075	-4,497561	0,615089	0,281661	0,040994	-0,247005	3,512075	-4,497561	0,615089
10:28:53,01	0,408015	3,330937	-0,066009	0,011993	0,565033	-0,641035	0,287436	0,038961	-0,245447	0,352143	17,968649	0,571833	-0,745484	-3,134179	-1,277636	-11,418784	8,719970	14,260481	0,287436	0,038961	-0,245447	3,410558	-4,595079	0,571833	0,287436	0,038961	-0,245447	3,410558	-4,595079	0,571833
10:28:53,06	0,408015	3,330937	-0,066009	0,011993	0,565033	-0,641035	0,282651	0,039547	-0,246582	0,419923	17,711761	0,609845	-0,749754	-3,133765	-1,275738	-11,472949	8,667135	14,242979	0,282651	0,039547	-0,246582	3,524339	-4,476374	0,609845	0,282651	0,039547	-0,246582	3,524339	-4,476374	0,609845
10:28:53,11	0,408015	3,330937	-0,066009	0,011993	0,565033	-0,641035	0,284427	0,043451	-0,244684	0,144041	17,783598	0,592343	-0,742742	-3,130765	-1,276397	-11,477974	8,644228	14,279481	0,284427	0,043451	-0,244684	3,554975	-4,543917	0,592343	0,284427	0,043451	-0,244684	3,554975	-4,543917	0,592343
10:28:53,16	0,408015	3,330937	-0,066009	0,011993	0,565033	-0,641035	0,278323	0,038879	-0,245342	0,359477	17,473318	0,628846	-0,744639	-3,131728	-1,277228	-11,475549	8,711118	14,247315	0,278323	0,038879	-0,245342	3,411444	-4,375072	0,628846	0,278323	0,038879	-0,245342	3,411444	-4,375072	0,628846
10:28:53,21	0,408015	3,330937	-0,066009	0,011993	0,565033	-0,641035	0,280106	0,040040	-0,246174	0,358198	17,534678	0,596679	-0,741446	-3,129980	-1,276107	-11,439159	8,685066	14,255118	0,280106	0,040040	-0,246174	3,501376	-4,453661	0,596679	0,280106	0,040040	-0,246174	3,501376	-4,453661	0,596679
10:28:53,26	0,408015	3,330937	-0,066009	0,011993	0,565033	-0,641035	0,276996	0,038149	-0,245053	0,452164	17,417487	0,604482	-0,746570	-3,136647	-1,278463	-11,445784	8,652652	14,285200	0,276996	0,038149	-0,245053	3,446898	-4,326700	0,604482	0,276996	0,038149	-0,245053	3,446898	-4,326700	0,604482
10:28:53,31	0,408015	3,330937	-0,066009	0,011993	0,565033	-0,641035	0,285332	0,039253	-0,247408	0,363379	17,861425	0,634564	-0,749149	-3,132892	-1,274947	-11,457561	8,651509	14,256608	0,285332	0,039253	-0,247408	3,444765	-4,537132	0,634564	0,285332	0,039253	-0,247408	3,444765	-4,537132	0,634564
10:28:53,36	0,408015	3,330937	-0,066009	0,011993	0,565033	-0,641035	0,283368	0,043364	-0,243892	0,142753	17,749699	0,605972	-0,745071	-3,133505	-1,275740	-11,489000	8,675184	14,244250	0,283368	0,043364	-0,243892	3,546817	-4,494728	0,605972	0,283368	0,043364	-0,243892	3,546817	-4,494728	0,605972
10:28:53,41	0,408015	3,330937	-0,066009	0,011993	0,565033	-0,641035	0,281861	0,039526	-0,244685	0,347106	17,632220	0,593614	-0,742584	-3,138027	-1,276864	-11,441787	8,684273	14,239654	0,281861	0,039526	-0,244685	3,449896	-4,493833	0,593614	0,281861	0,039526	-0,244685	3,449896	-4,493833	0,593614
10:28:53,46	0,408015	3,330937	-0,066009	0,011993	0,565033	-0,641035	0,284533	0,035112	-0,245810	0,608123	17,807548	0,589018	-0,747753	-3,132722	-1,274686	-11,550403	8,673103	14,228483	0,284533	0,035112	-0,245810	3,364398	-4,528317	0,589018	0,284533	0,035112	-0,245810	3,364398	-4,528317	0,589018
10:28:53,51	0,408015	3,330937	-0,066009	0,011993	0,565033	-0,641035	0,282523	0,042240	-0,243631	0,173473	17,614533	0,577847	-0,743107	-3,133619	-1,273731	-11,410456	8,712744	14,277663	0,282523	0,042240	-0,243631	3,489316	-4,563524	0,577847	0,282523	0,042240	-0,243631	3,489316	-4,563524	0,577847
10:28:53,56	0,408015	3,330937	-0,066009	0,011993	0,565033	-0,641035	0,287687	0,041641	-0,244302	0,240872	17,892459	0,593120	-0,749816	-3,137493	-1,275357	-11,524149	8,699810	14,243756	0,287687	0,041641	-0,244302	3,509701	-4,690994	0,593120	0,287687	0,041641	-0,244302	3,509701	-4,690994	0,593120
10:28:53,61	0,408015	3,330937	-0,066009	0,011993	0,565033	-0,641035	0,287687	0,041641	-0,244302	0,240872	17,892459	0,593120	-0,742496	-3,137027	-1,274420	-11,414679	8,721582	14,248937	0,287687	0,041641	-0,244302	3,509701	-4,690994	0,593120	0,287687	0,041641	-0,244302	3,509701	-4,690994	0,593120
10:28:53,66	0,408015	3,330937	-0,066009	0,011993	0,565033	-0,641035	0,283624	0,035535	-0,243365	0,631965	17,765065	0,598301	-0,743463	-3,131842	-1,275940	-11,489992	8,675927	14,243720	0,283624	0,035535	-0,243365	3,421485	-4,499390	0,598301	0,283624	0,035535	-0,243365	3,421485	-4,499390	0,598301
10:28:53,71	0,408015	3,330937	-0,066009	0,011993	0,565033	-0,641035	0,279616	0,038965	-0,244885	0,376442	17,514275	0,593084	-0,746142	-3,136521	-1,275697	-11,434506	8,641709	14,251650	0,279616	0,038965	-0,244885	3,435170	-4,435583	0,593084	0,279616	0,038965	-0,244885	3,435170	-4,435583	0,593084
10:28:53,76	0,408015	3,330937	-0,066009	0,011993	0,565033	-0,641035	0,285008	0,038946	-0,244643	0,375526	17,859829	0,601014	-0,744900	-3,127719	-1,273513	-11,471131	8,690483	14,254991	0,285008	0,038946	-0,244643	3,432783	-4,513315	0,601014	0,285008	0,038946	-0,244643	3,432783	-4,513315	0,601014
10:28:53,81	0,408015	3,330937	-0,066009	0,011993	0,565033	-0,641035	0,276765	0,042271	-0,242459	0,226550	17,375066	0,604356	-0,747065	-3,139916	-1,276848	-11,455707	8,636137	14,267069	0,276765	0,042271	-0,242459	3,544823	-4,350969	0,604356	0,276765	0,042271	-0,242459	3,544823	-4,350969	0,604356
10:28:53,86	0,408015	3,330937	-0,066009	0,011993	0,565033	-0,641035	0,288410	0,038047	-0,245793	0,406828	18,021157	0,616433	-0,741141	-3,131420	-1,274448	-11,438522	8,678195	14,254932	0,288410	0,038047	-0,245793	3,393543	-4,619042	0,616433	0,288410	0,038047	-0,245793	3,393543	-4,619042	0,616433
10:28:53,91	0,408015	3,330937	-0,066009	0,011993	0,565033	-0,641035	0,278090	0,037165	-0,243394	0,497741	17,478370	0,604297	-0,745619	-3,134365	-1,274941	-11,452828	8,616263	14,246128	0,278090	0,037165	-0,243394	3,415169	-4,351709	0,604297	0,278090	0,037165	-0,243394	3,415169	-4,351709	0,604297
10:28:53,96	0,408015	3,330937	-0,066009	0,011993	0,565033	-0,641035	0,282880	0,039571	-0,243886	0,311834	17,746003	0,595492	-0,747281	-3,139916	-1,275668	-11,450554	8,725079	14,282838	0,282880	0,039571	-0,243886	3,418145	-4,460054	0,595492	0,282880	0,039571	-0,243886	3,418145	-4,460054	0,595492
10:28:54,01	0,408015	3,330937	-0,066009	0,011993	0,565033	-0,641035	0,288518	0,038234	-0,244614	0,476711	17,986757	0,632202	-0,740879	-3,138452	-1,273751	-11,471962	8,673254	14,257329	0,288518	0,038234	-0,244614	3,478098	-4,661908	0,632202	0,288518	0,038234	-0,244614	3,478098	-4,661908	0,632202
10:28:54,06	0,408015	3,330937	-0,066009	0,011993	0,565033	-0,641035	0,284049	0,033423	-0,242696	0,671323	17,761729	0,606693	-0,752073	-3,135703	-1,273004	-11,476135	8,700610	14,256267	0,284049	0,033423	-0,242696	3,295008	-4,536101	0,606693	0,284049	0,033423	-0,242696	3,295008	-4,536101	0,606693
10:28:54,11	0,408015	3,330937	-0,066009	0,011993	0,565033	-0,641035	0,287265	0,044491	-0,241950	0,117394	17,911693	0,605631	-0,743048	-3,136767	-1,276824	-11,391018	8,725789	14,269616	0,287265	0,044491	-0,241950	3,609914	-4,638628	0,605631	0,287265	0,044491	-0,241950	3,609914	-4,638628	0,605631
10:28:54,16	0,408015	3,330937	-0,066009	0,011993	0,565033	-0,641035	0,283675	0,036143	-0,245770	0,615827	17,786115	0,618980	-0,749109	-3,133038	-1,271444	-11,446697	8,651603	14,254353	0,283675	0,036143	-0,245770	3,453070	-4,482359	0,618980	0,283675	0,036143	-0,245770	3,453070	-4,482359	0,618980
10:28:54,21	0,408015	3,330937	-0,066009	0,011993	0,565033	-0,641035	0,283475	0,043257	-0,240390	0,153820	17,764607	0,603717	-0,741335	-3,134568	-1,274512	-11,409150	8,708071	14,263605	0,283475	0,043257	-0,240390	3,549500	-4,488194	0,603717	0,283475	0,043257	-0,240390	3,549500	-4,488194	0,603717
10:28:54,26	0,408015	3,330937	-0,066009	0,011993	0,565033	-0,641035	0,280914	0,035759	-0,243458	0,611421	17,635685	0,612969	-0,747827	-3,135070	-1,274466	-11,490608	8,720305	14,255130	0,280914	0,035759	-0,243458	3,418465	-4,416028	0,612969	0,280914	0,035759	-0,243458	3,418465	-4,416028	0,612969
10:28:54,32	0,408015	3,330937	-0,066009	0,011993	0,565033	-0,641035	0,284595	0,041130	-0,243412	0,301952	17,750434	0,604494	-0,749736	-3,133808	-1,271103	-11,484257	8,686676	14,211826	0,284595	0,041130	-0,243412	3,530684	-4,590236	0,604494	0,284595	0,041130	-0,243412	3,530684	-4,590236	0,604494
10:28:54,37	0,408015	3,330937	-0,066009	0,011993	0,565033	-0,641035	0,284456	0,043414	-0,240048	0,157256	17,765532	0,561190	-0,750428	-3,134400	-1,270396	-11,425379	8,648669	14,251357	0,284456	0,043414	-0,240048	3,565251	-4,564244	0,561190	0,284456	0,043414	-0,240048	3,565251	-4,564244	0,561190
10:28:54,42	0,408015	3,330937	-0,066009	0,011993	0,565033	-0,641035	0,285315	0,043717	-0,239342	0,138003	17,880186	0,600721	-0,742384	-3,136566	-1,285345	-11,564230	8,705603	14,244585	0,285315	0,043717	-0,239342	3,569816	-4,517011	0,600721	0,285315	0,043717	-0,239342	3,569816	-4,517011	0,600721
10:28:54,47	0,408015	3,330937	-0,066009	0,011993	0,565033	-0,641035	0,283168	0,035668	-0,254291	0,536439	17,619873	0,593949	-0,775502	-3,338151	-4,990580	-23,117321	10,654542	14,147051	0,283168	0,035668	-0,254291	3,336395	-4,608853	0,593949	0,283168	0,035668	-0,254291	3,336395	-4,608853	0,593949
10:28:54,52	0,408015	3,330937	-0,066009	0,011993	0,565033	-0,641035	0,474304	-0,036443	-3,959526	0,197487	16,579210	0,496416	-0,691021	-3,219237	-6,646194	-18,613157	7,233303	13,838929	0,474304	-0,036443	-3,959526	-2,663258	-20,653693	0,496416	0,474304	-0,036443	-3,959526	-2,663258	-20,653693	0,496416
10:28:54,57	0,408015	3,330937	-0,066009	0,011993	0,565033	-0,641035	0,329082	-0,050149	-5,615140	0,199405	14,638959	0,188293	-0,693017	-3,107244	-1,691785	-11,863832	6,728156	13,966060	0,329082	-0,050149	-5,615140	-3,737266	-11,193949	0,188293	0,329082	-0,050149	-5,615140	-3,737266	-11,193949	0,188293
10:28:54,62	0,407974	3,330959	-0,066015	0,011985	0,515045	-0,641015	0,233091	0,007576	-0,660731	0,134901	15,745103	0,315425	-0,713811	-3,129390	-0,607983	-13,092914	8,045456	14,092201	0,233091	0,007576	-0,660731	0,729638	-2,552539	0,315425	0,233091	0,007576	-0,660731	0,729638	-2,552539	0,315425
10:28:54,67	0,407974	3,330959	-0,066015	0,011985	0,515045	-0,641015	0,262667	0,014512	0,423071	0,300530	15,559972	0,441565	-0,713230	-3,132243	-0,623086	-13,078722	8,071828	14,140528	0,262667	0,014512	0,423071	1,439702	-5,059359	0,441565	0,262667	0,014512	0,423071	1,439702	-5,059359	0,441565
10:28:54,72	0,407974	3,330959	-0,066015	0,011985	0,515045	-0,641015	0,264848	0,012582	0,407968	0,430811	15,672492	0,489892	-0,715446	-3,135777	-0,631779	-13,076725	8,000885	14,107086	0,264848	0,012582	0,407968	1,418498	-5,118054	0,489892	0,264848	0,012582	0,407968	1,418498	-5,118054	0,489892
10:28:54,77	0,407974	3,330959	-0,066015	0,011985	0,515045	-0,641015	0,269016	0,012735	0,399275	0,362434	15,926433	0,456451	-0,720423	-3,134143	-0,634691	-13,117069	8,071472	14,155330	0,269016	0,012735	0,399275	1,362103	-5,191307	0,456451	0,269016	0,012735	0,399275	1,362103	-5,191307	0,456451
10:28:54,82	0,407974	3,330959	-0,066015	0,011985	0,515045	-0,641015	0,270089	0,017861	0,396363	0,136832	15,912024	0,504694	-0,707190	-3,130504	-0,637292	-13,091108	7,998180	14,122805	0,270089	0,017861	0,396363	1,538905	-5,289988	0,504694	0,270089	0,017861	0,396363	1,538905	-5,289988	0,504694
10:28:54,87	0,407974	3,330959	-0,066015	0,011985	0,515045	-0,641015	0,260322	0,008221	0,393762	0,587614	15,463235	0,472170	-0,712747	-3,131742	-0,643303	-13,088892	8,075107	14,143507	0,260322	0,008221	0,393762	1,232955	-4,972016	0,472170	0,260322	0,008221	0,393762	1,232955	-4,972016	0,472170
10:28:54,92	0,407974	3,330959	-0,066015	0,011985	0,515045	-0,641015	0,264172	0,012414	0,387751	0,437288	15,626925	0,492871	-0,716599	-3,131482	-0,670952	-13,179654	8,064285	14,140910	0,264172	0,012414	0,387751	1,411809	-5,110602	0,492871	0,264172	0,012414	0,387751	1,411809	-5,110602	0,492871
10:28:54,97	0,407974	3,330959	-0,066015	0,011985	0,515045	-0,641015	0,265872	0,015880	0,360102	0,202312	15,642140	0,490274	-0,799611	-3,345333	-4,866176	-25,612551	13,164178	14,167311	0,265872	0,015880	0,360102	1,448900	-5,228847	0,490274	0,265872	0,015880	0,360102	1,448900	-5,228847	0,490274
10:28:55,02	0,407974	3,330959	-0,066015	0,011985	0,515045	-0,641015	0,492579	-0,019155	-3,835122	0,224331	14,113718	0,516676	-0,669041	-3,193707	-6,738216	-19,229773	7,192951	13,858295	0,492579	-0,019155	-3,835122	-1,279348	-24,553709	0,516676	0,492579	-0,019155	-3,835122	-1,279348	-24,553709	0,516676
10:28:55,07	0,407974	3,330959	-0,066015	0,011985	0,515045	-0,641015	0,295982	-0,056419	-5,707161	0,182225	12,403959	0,207659	-0,678295	-3,058906	-1,659113	-11,211632	7,011196	13,976428	0,295982	-0,056419	-5,707161	-4,246691	-10,830642	0,207659	0,295982	-0,056419	-5,707161	-4,246691	-10,830642	0,207659
10:28:55,12	0,407919	3,330997	-0,066007	0,011987	0,465004	-0,641025	0,183868	0,018996	-0,628059	0,112290	13,608818	0,325793	-0,698657	-3,078974	-0,494648	-12,281815	8,434864	14,153757	0,183868	0,018996	-0,628059	1,603483	-0,824833	0,325793	0,183868	0,018996	-0,628059	1,603483	-0,824833	0,325793
10:28:55,17	0,407919	3,330997	-0,066007	0,011987	0,465004	-0,641025	0,216749	0,025887	0,519691	0,340075	13,652459	0,524899	-0,700704	-3,083936	-0,511364	-12,361523	8,351879	14,175535	0,216749	0,025887	0,519691	2,372216	-3,362357	0,524899	0,216749	0,025887	0,519691	2,372216	-3,362357	0,524899
10:28:55,22	0,407919	3,330997	-0,066007	0,011987	0,465004	-0,641025	0,216749	0,025887	0,519691	0,340075	13,652459	0,524899	-0,698718	-3,084422	-0,519153	-12,319694	8,313198	14,208755	0,216749	0,025887	0,519691	2,372216	-3,362357	0,524899	0,216749	0,025887	0,519691	2,372216	-3,362357	0,524899
10:28:55,27	0,407919	3,330997	-0,066007	0,011987	0,465004	-0,641025	0,216177	0,023924	0,511901	0,429567	13,678281	0,558120	-0,701504	-3,080275	-0,523081	-12,436230	8,373480	14,169994	0,216177	0,023924	0,511901	2,307612	-3,291634	0,558120	0,216177	0,023924	0,511901	2,307612	-3,291634	0,558120
10:28:55,32	0,407919	3,330997	-0,066007	0,011987	0,465004	-0,641025	0,213978	0,028411	0,507973	0,190194	13,432876	0,519358	-0,696948	-3,081675	-0,523403	-12,319734	8,411915	14,170803	0,213978	0,028411	0,507973	2,420448	-3,364429	0,519358	0,213978	0,028411	0,507973	2,420448	-3,364429	0,519358
10:28:55,37	0,407919	3,330997	-0,066007	0,011987	0,465004	-0,641025	0,212913	0,023765	0,507651	0,523288	13,459164	0,520168	-0,704312	-3,080485	-0,526560	-12,375016	8,396297	14,162006	0,212913	0,023765	0,507651	2,388879	-3,254533	0,520168	0,212913	0,023765	0,507651	2,388879	-3,254533	0,520168
10:28:55,42	0,407919	3,330997	-0,066007	0,011987	0,465004	-0,641025	0,215564	0,030738	0,504494	0,119550	13,556955	0,511370	-0,694997	-3,078696	-0,530047	-12,407087	8,383082	14,190135	0,215564	0,030738	0,504494	2,532484	-3,364854	0,511370	0,215564	0,030738	0,504494	2,532484	-3,364854	0,511370
10:28:55,47	0,407919	3,330997	-0,066007	0,011987	0,465004	-0,641025	0,209357	0,023565	0,501007	0,465043	13,213022	0,539499	-0,696640	-3,076305	-0,531189	-12,345297	8,400561	14,200516	0,209357	0,023565	0,501007	2,314931	-3,221535	0,539499	0,209357	0,023565	0,501007	2,314931	-3,221535	0,539499
10:28:55,52	0,407919	3,330997	-0,066007	0,011987	0,465004	-0,641025	0,208108	0,026184	0,499865	0,374933	13,192845	0,549880	-0,695352	-3,088826	-0,532684	-12,328887	8,412143	14,195148	0,208108	0,026184	0,499865	2,430344	-3,143663	0,549880	0,208108	0,026184	0,499865	2,430344	-3,143663	0,549880
10:28:55,57	0,407919	3,330997	-0,066007	0,011987	0,465004	-0,641025	0,218308	0,018808	0,498370	0,776717	13,731624	0,544512	-0,699038	-3,088702	-0,531958	-12,384417	8,356637	14,168654	0,218308	0,018808	0,498370	2,253117	-3,405521	0,544512	0,218308	0,018808	0,498370	2,253117	-3,405521	0,544512
10:28:55,62	0,407919	3,330997	-0,066007	0,011987	0,465004	-0,641025	0,220044	0,022062	0,499096	0,531677	13,801557	0,518019	-0,699878	-3,085125	-0,535744	-12,394704	8,357684	14,160177	0,220044	0,022062	0,499096	2,263512	-3,471863	0,518019	0,220044	0,022062	0,499096	2,263512	-3,471863	0,518019
10:28:55,67	0,407919	3,330997	-0,066007	0,011987	0,465004	-0,641025	0,217366	0,024578	0,495311	0,396590	13,652876	0,509542	-0,698570	-3,080270	-0,533165	-12,414088	8,353520	14,180616	0,217366	0,024578	0,495311	2,325959	-3,410331	0,509542	0,217366	0,024578	0,495311	2,325959	-3,410331	0,509542
10:28:55,72	0,407919	3,330997	-0,066007	0,011987	0,465004	-0,641025	0,212507	0,025873	0,497889	0,315952	13,385532	0,529980	-0,696661	-3,080076	-0,536629	-12,357097	8,403856	14,188955	0,212507	0,025873	0,497889	2,346977	-3,296288	0,529980	0,212507	0,025873	0,497889	2,346977	-3,296288	0,529980
10:28:55,77	0,407919	3,330997	-0,066007	0,011987	0,465004	-0,641025	0,211385	0,024316	0,494425	0,469000	13,351346	0,538319	-0,697846	-3,080689	-0,540492	-12,348752	8,396136	14,214902	0,211385	0,024316	0,494425	2,377807	-3,242353	0,538319	0,211385	0,024316	0,494425	2,377807	-3,242353	0,538319
10:28:55,82	0,407919	3,330997	-0,066007	0,011987	0,465004	-0,641025	0,212508	0,025036	0,490563	0,429032	13,420840	0,564266	-0,696048	-3,085145	-0,536219	-12,357484	8,395023	14,187780	0,212508	0,025036	0,490563	2,394381	-3,261030	0,564266	0,212508	0,025036	0,490563	2,394381	-3,261030	0,564266
10:28:55,87	0,407919	3,330997	-0,066007	0,011987	0,465004	-0,641025	0,215468	0,021251	0,494836	0,620513	13,567761	0,537144	-0,701860	-3,082353	-0,536077	-12,396243	8,363637	14,168730	0,215468	0,021251	0,494836	2,288754	-3,346479	0,537144	0,215468	0,021251	0,494836	2,288754	-3,346479	0,537144
10:28:55,92	0,407919	3,330997	-0,066007	0,011987	0,465004	-0,641025	0,215957	0,027680	0,494978	0,239675	13,575290	0,518095	-0,698048	-3,080139	-0,537694	-12,448123	8,397294	14,208652	0,215957	0,027680	0,494978	2,412545	-3,377298	0,518095	0,215957	0,027680	0,494978	2,412545	-3,377298	0,518095
10:28:55,97	0,407919	3,330997	-0,066007	0,011987	0,465004	-0,641025	0,212186	0,026163	0,492067	0,301327	13,330905	0,563596	-0,698661	-3,079847	-0,538987	-12,446705	8,372867	14,214232	0,212186	0,026163	0,492067	2,355104	-3,325695	0,563596	0,212186	0,026163	0,492067	2,355104	-3,325695	0,563596
10:28:56,02	0,407919	3,330997	-0,066007	0,011987	0,465004	-0,641025	0,212186	0,026163	0,492067	0,301327	13,330905	0,563596	-0,694406	-3,082132	-0,540893	-12,383567	8,357653	14,204961	0,212186	0,026163	0,492067	2,355104	-3,325695	0,563596	0,212186	0,026163	0,492067	2,355104	-3,325695	0,563596
10:28:56,07	0,407919	3,330997	-0,066007	0,011987	0,465004	-0,641025	0,218718	0,021556	0,490658	0,535299	13,738439	0,545834	-0,697937	-3,087806	-0,540397	-12,390697	8,334097	14,196469	0,218718	0,021556	0,490658	2,227458	-3,430893	0,545834	0,218718	0,021556	0,490658	2,227458	-3,430893	0,545834
10:28:56,12	0,407919	3,330997	-0,066007	0,011987	0,465004	-0,641025	0,215566	0,029352	0,491100	0,185441	13,519844	0,548272	-0,703113	-3,081179	-0,539954	-12,410318	8,409564	14,198908	0,215566	0,029352	0,491100	2,489603	-3,402110	0,548272	0,215566	0,029352	0,491100	2,489603	-3,402110	0,548272
10:28:56,17	0,407919	3,330997	-0,066007	0,011987	0,465004	-0,641025	0,215566	0,029352	0,491100	0,185441	13,519844	0,548272	-0,698551	-3,088803	-0,538960	-12,413567	8,344110	14,177728	0,215566	0,029352	0,491100	2,489603	-3,402110	0,548272	0,215566	0,029352	0,491100	2,489603	-3,402110	0,548272
10:28:56,22	0,407919	3,330997	-0,066007	0,011987	0,465004	-0,641025	0,219888	0,021590	0,492094	0,530796	13,774473	0,527092	-0,700986	-3,081455	-0,539384	-12,431083	8,351034	14,188747	0,219888	0,021590	0,492094	2,225581	-3,486715	0,527092	0,219888	0,021590	0,492094	2,225581	-3,486715	0,527092
10:28:56,27	0,407919	3,330997	-0,066007	0,011987	0,465004	-0,641025	0,214742	0,027372	0,491670	0,227333	13,488239	0,538111	-0,698474	-3,081697	-0,540534	-12,375880	8,398774	14,171426	0,214742	0,027372	0,491670	2,376061	-3,368970	0,538111	0,214742	0,027372	0,491670	2,376061	-3,368970	0,538111
10:28:56,33	0,407919	3,330997	-0,066007	0,011987	0,465004	-0,641025	0,213695	0,025076	0,490521	0,415681	13,457777	0,520790	-0,699880	-3,078361	-0,541737	-12,462721	8,384457	14,197070	0,213695	0,025076	0,490521	2,384157	-3,317311	0,520790	0,213695	0,025076	0,490521	2,384157	-3,317311	0,520790
10:28:56,38	0,407919	3,330997	-0,066007	0,011987	0,465004	-0,641025	0,213228	0,024282	0,490437	0,395496	13,399347	0,530154	-0,697553	-3,081689	-0,540618	-12,436169	8,362619	14,180789	0,213228	0,024282	0,490437	2,301670	-3,339064	0,530154	0,213228	0,024282	0,490437	2,301670	-3,339064	0,530154
10:28:56,43	0,407919	3,330997	-0,066007	0,011987	0,465004	-0,641025	0,213228	0,024282	0,490437	0,395496	13,399347	0,530154	-0,701650	-3,089057	-0,547145	-12,489185	8,405827	14,199425	0,213228	0,024282	0,490437	2,301670	-3,339064	0,530154	0,213228	0,024282	0,490437	2,301670	-3,339064	0,530154
10:28:56,48	0,407919	3,330997	-0,066007	0,011987	0,465004	-0,641025	0,221657	0,024146	0,483909	0,413494	13,770133	0,548789	-0,782601	-3,322544	-4,862013	-26,659661	13,086130	14,242348	0,221657	0,024146	0,483909	2,308970	-3,629947	0,548789	0,221657	0,024146	0,483909	2,308970	-3,629947	0,548789
10:28:56,53	0,407919	3,330997	-0,066007	0,011987	0,465004	-0,641025	0,464339	-0,022492	-3,830959	-0,193321	11,777431	0,591712	-0,698270	-3,200149	-6,603531	-21,208210	9,601717	13,892860	0,464339	-0,022492	-3,830959	-1,958909	-24,673144	0,591712	0,464339	-0,022492	-3,830959	-1,958909	-24,673144	0,591712
10:28:56,58	0,407919	3,330997	-0,066007	0,011987	0,465004	-0,641025	0,316176	-0,034327	-5,572476	0,130236	10,536285	0,242224	-0,665533	-3,089693	-1,796566	-14,711179	8,048695	14,060286	0,316176	-0,034327	-5,572476	-2,564401	-14,283540	0,242224	0,316176	-0,034327	-5,572476	-2,564401	-14,283540	0,242224
10:28:56,63	0,407973	3,330962	-0,066002	0,011998	0,414987	-0,641036	0,204149	-0,007450	-0,765511	0,636197	11,113992	0,409650	-0,696374	-3,109006	-0,666754	-15,850451	9,047005	14,223495	0,204149	-0,007450	-0,765511	0,051397	-4,911727	0,409650	0,204149	-0,007450	-0,765511	0,051397	-4,911727	0,409650
10:28:56,68	0,407973	3,330962	-0,066002	0,011998	0,414987	-0,641036	0,236295	0,009603	0,364300	0,044408	11,299772	0,572859	-0,688133	-3,108386	-0,680773	-15,763935	9,080008	14,254301	0,236295	0,009603	0,364300	0,798205	-7,249380	0,572859	0,236295	0,009603	0,364300	0,798205	-7,249380	0,572859
10:28:56,73	0,407973	3,330962	-0,066002	0,011998	0,414987	-0,641036	0,231638	0,002776	0,350281	0,471235	11,116011	0,603666	-0,688116	-3,112357	-0,688087	-15,822020	9,074500	14,233149	0,231638	0,002776	0,350281	0,689138	-7,067535	0,603666	0,231638	0,002776	0,350281	0,689138	-7,067535	0,603666
10:28:56,78	0,407973	3,330962	-0,066002	0,011998	0,414987	-0,641036	0,235069	0,000775	0,342968	0,541441	11,246887	0,582513	-0,687633	-3,116389	-0,692348	-15,845890	8,997403	14,242693	0,235069	0,000775	0,342968	0,602315	-7,206012	0,582513	0,235069	0,000775	0,342968	0,602315	-7,206012	0,582513
10:28:56,83	0,407973	3,330962	-0,066002	0,011998	0,414987	-0,641036	0,236253	0,011487	0,335166	-0,063898	11,306960	0,604522	-0,697984	-3,108027	-0,695888	-15,847489	9,033358	14,255158	0,236253	0,011487	0,335166	0,837795	-7,238870	0,604522	0,236253	0,011487	0,335166	0,837795	-7,238870	0,604522
10:28:56,88	0,407973	3,330962	-0,066002	0,011998	0,414987	-0,641036	0,236253	0,011487	0,335166	-0,063898	11,306960	0,604522	-0,691863	-3,109712	-0,697440	-15,878161	9,031635	14,257170	0,236253	0,011487	0,335166	0,837795	-7,238870	0,604522	0,236253	0,011487	0,335166	0,837795	-7,238870	0,604522
10:28:56,93	0,407973	3,330962	-0,066002	0,011998	0,414987	-0,641036	0,234651	0,005343	0,333614	0,238748	11,198000	0,606534	-0,697367	-3,117310	-0,776860	-16,149672	9,119224	14,226647	0,234651	0,005343	0,333614	0,658156	-7,222141	0,606534	0,234651	0,005343	0,333614	0,658156	-7,222141	0,606534
10:28:56,98	0,407973	3,330962	-0,066002	0,011998	0,414987	-0,641036	0,243983	0,006310	0,254194	0,128537	11,404319	0,576011	-0,763265	-3,338895	-5,236015	-29,576619	13,779885	14,271096	0,243983	0,006310	0,254194	0,623894	-7,748361	0,576011	0,243983	0,006310	0,254194	0,623894	-7,748361	0,576011
10:28:57,03	0,407973	3,330962	-0,066002	0,011998	0,414987	-0,641036	0,468831	-0,047412	-4,204961	0,244896	9,138007	0,620460	-0,664886	-3,187700	-6,731265	-22,599271	8,621586	13,917496	0,468831	-0,047412	-4,204961	-3,476984	-27,665232	0,620460	0,468831	-0,047412	-4,204961	-3,476984	-27,665232	0,620460
10:28:57,08	0,407973	3,330962	-0,066002	0,011998	0,414987	-0,641036	0,288702	-0,057014	-5,700211	-0,234375	8,393007	0,266861	-0,655054	-3,047144	-1,391035	-14,612094	8,460060	14,111191	0,288702	-0,057014	-5,700211	-4,709961	-14,270106	0,266861	0,288702	-0,057014	-5,700211	-4,709961	-14,270106	0,266861
10:28:57,13	0,408013	3,330938	-0,065966	0,011991	0,364989	-0,641046	0,162062	0,004749	-0,359980	0,407646	8,805557	0,460555	-0,677311	-3,066049	-0,586084	-15,132498	9,534236	14,274671	0,162062	0,004749	-0,359980	0,780464	-3,916274	0,460555	0,162062	0,004749	-0,359980	0,780464	-3,916274	0,460555
10:28:57,18	0,408013	3,330938	-0,065966	0,011991	0,364989	-0,641046	0,189562	0,014572	0,444970	0,566926	9,247829	0,624036	-0,681028	-3,066257	-0,601658	-15,185124	9,527005	14,278939	0,189562	0,014572	0,444970	1,710827	-5,632818	0,624036	0,189562	0,014572	0,444970	1,710827	-5,632818	0,624036
10:28:57,23	0,408013	3,330938	-0,065966	0,011991	0,364989	-0,641046	0,191601	0,017687	0,429396	0,372382	9,311867	0,628303	-0,677731	-3,068288	-0,609823	-15,093743	9,505758	14,288208	0,191601	0,017687	0,429396	1,760793	-5,728795	0,628303	0,191601	0,017687	0,429396	1,760793	-5,728795	0,628303
10:28:57,28	0,408013	3,330938	-0,065966	0,011991	0,364989	-0,641046	0,191711	0,013816	0,421232	0,600940	9,407365	0,637573	-0,687954	-3,061933	-0,616393	-15,081045	9,541840	14,301290	0,191711	0,013816	0,421232	1,685514	-5,641958	0,637573	0,191711	0,013816	0,421232	1,685514	-5,641958	0,637573
10:28:57,33	0,408013	3,330938	-0,065966	0,011991	0,364989	-0,641046	0,184209	0,021412	0,416986	0,199131	8,996015	0,669833	-0,680558	-3,057993	-0,614068	-15,115541	9,510477	14,320469	0,184209	0,021412	0,416986	1,879998	-5,464386	0,669833	0,184209	0,021412	0,416986	1,879998	-5,464386	0,669833
10:28:57,38	0,408013	3,330938	-0,065966	0,011991	0,364989	-0,641046	0,184209	0,021412	0,416986	0,199131	8,996015	0,669833	-0,677371	-3,066743	-0,621031	-15,092216	9,533347	14,295380	0,184209	0,021412	0,416986	1,879998	-5,464386	0,669833	0,184209	0,021412	0,416986	1,879998	-5,464386	0,669833
10:28:57,43	0,408013	3,330938	-0,065966	0,011991	0,364989	-0,641046	0,190193	0,014277	0,410023	0,601636	9,315952	0,644745	-0,680413	-3,065261	-0,619147	-15,112891	9,445909	14,242888	0,190193	0,014277	0,410023	1,722381	-5,614199	0,644745	0,190193	0,014277	0,410023	1,722381	-5,614199	0,644745
10:28:57,48	0,408013	3,330938	-0,065966	0,011991	0,364989	-0,641046	0,190431	0,017653	0,411907	0,340039	9,354147	0,592252	-0,680469	-3,060720	-0,617230	-15,154938	9,520342	14,259738	0,190431	0,017653	0,411907	1,725776	-5,594695	0,592252	0,190431	0,017653	0,411907	1,725776	-5,594695	0,592252
10:28:57,53	0,408013	3,330938	-0,065966	0,011991	0,364989	-0,641046	0,186526	0,019972	0,413824	0,262875	9,077464	0,609102	-0,678726	-3,060529	-0,624395	-15,049741	9,509353	14,313868	0,186526	0,019972	0,413824	1,830674	-5,564847	0,609102	0,186526	0,019972	0,413824	1,830674	-5,564847	0,609102
10:28:57,58	0,408013	3,330938	-0,065966	0,011991	0,364989	-0,641046	0,185489	0,018558	0,406659	0,379476	9,120130	0,663232	-0,673808	-3,067495	-0,622145	-15,061738	9,498100	14,333882	0,185489	0,018558	0,406659	1,836289	-5,440764	0,663232	0,185489	0,018558	0,406659	1,836289	-5,440764	0,663232
10:28:57,63	0,408013	3,330938	-0,065966	0,011991	0,364989	-0,641046	0,189063	0,010815	0,408909	0,766351	9,301205	0,683246	-0,680390	-3,061709	-0,626390	-15,144974	9,524096	14,299920	0,189063	0,010815	0,408909	1,615364	-5,540234	0,683246	0,189063	0,010815	0,408909	1,615364	-5,540234	0,683246
10:28:57,68	0,408013	3,330938	-0,065966	0,011991	0,364989	-0,641046	0,187343	0,019408	0,404664	0,300414	9,126687	0,649284	-0,680412	-3,068717	-0,624929	-15,118012	9,484945	14,290803	0,187343	0,019408	0,404664	1,823972	-5,579738	0,649284	0,187343	0,019408	0,404664	1,823972	-5,579738	0,649284
10:28:57,73	0,408013	3,330938	-0,065966	0,011991	0,364989	-0,641046	0,193423	0,015923	0,406126	0,461204	9,485765	0,640168	-0,681694	-3,060913	-0,627728	-15,162091	9,535089	14,261586	0,193423	0,015923	0,406126	1,711198	-5,697930	0,640168	0,193423	0,015923	0,406126	1,711198	-5,697930	0,640168
10:28:57,78	0,408013	3,330938	-0,065966	0,011991	0,364989	-0,641046	0,187306	0,020936	0,403326	0,221918	9,104432	0,610950	-0,676207	-3,069326	-0,628799	-15,081533	9,502023	14,279432	0,187306	0,020936	0,403326	1,865427	-5,599072	0,610950	0,187306	0,020936	0,403326	1,865427	-5,599072	0,610950
10:28:57,83	0,408013	3,330938	-0,065966	0,011991	0,364989	-0,641046	0,194617	0,017339	0,400296	0,365415	9,552228	0,647586	-0,683974	-3,062736	-0,630403	-15,102123	9,474340	14,279368	0,194617	0,017339	0,400296	1,726549	-5,725191	0,647586	0,194617	0,017339	0,400296	1,726549	-5,725191	0,647586
10:28:57,88	0,408013	3,330938	-0,065966	0,011991	0,364989	-0,641046	0,190024	0,021999	0,400651	0,144045	9,328086	0,628732	-0,676898	-3,058926	-0,630034	-15,102123	9,504027	14,262502	0,190024	0,021999	0,400651	1,870955	-5,588796	0,628732	0,190024	0,021999	0,400651	1,870955	-5,588796	0,628732
10:28:57,93	0,408013	3,330938	-0,065966	0,011991	0,364989	-0,641046	0,183187	0,017776	0,401020	0,389353	8,957705	0,611866	-0,683392	-3,065207	-0,630013	-15,107581	9,455617	14,268631	0,183187	0,017776	0,401020	1,784754	-5,422452	0,611866	0,183187	0,017776	0,401020	1,784754	-5,422452	0,611866
10:28:57,98	0,408013	3,330938	-0,065966	0,011991	0,364989	-0,641046	0,189142	0,019864	0,403749	0,267438	9,214311	0,638861	-0,681684	-3,063039	-0,627306	-15,154757	9,519047	14,289497	0,189142	0,019864	0,403749	1,826792	-5,633371	0,638861	0,189142	0,019864	0,403749	1,826792	-5,633371	0,638861
10:28:58,03	0,408013	3,330938	-0,065966	0,011991	0,364989	-0,641046	0,189142	0,019864	0,403749	0,267438	9,214311	0,638861	-0,681581	-3,065140	-0,631555	-15,096334	9,493057	14,275821	0,189142	0,019864	0,403749	1,826792	-5,633371	0,638861	0,189142	0,019864	0,403749	1,826792	-5,633371	0,638861
10:28:58,08	0,408013	3,330938	-0,065966	0,011991	0,364989	-0,641046	0,190910	0,018725	0,399499	0,333415	9,369810	0,625185	-0,681683	-3,060529	-0,630398	-15,126314	9,483168	14,309690	0,190910	0,018725	0,399499	1,803290	-5,616620	0,625185	0,190910	0,018725	0,399499	1,803290	-5,616620	0,625185
10:28:58,13	0,408013	3,330938	-0,065966	0,011991	0,364989	-0,641046	0,186968	0,021118	0,400657	0,185401	9,143808	0,659054	-0,676303	-3,067829	-0,633074	-15,108995	9,495393	14,306534	0,186968	0,021118	0,400657	1,843161	-5,533175	0,659054	0,186968	0,021118	0,400657	1,843161	-5,533175	0,659054
10:28:58,18	0,408013	3,330938	-0,065966	0,011991	0,364989	-0,641046	0,190600	0,012809	0,397981	0,636694	9,341576	0,655898	-0,683625	-3,062951	-0,633512	-15,124343	9,434211	14,292343	0,190600	0,012809	0,397981	1,642231	-5,620546	0,655898	0,190600	0,012809	0,397981	1,642231	-5,620546	0,655898
10:28:58,23	0,408013	3,330938	-0,065966	0,011991	0,364989	-0,641046	0,190036	0,021589	0,397543	0,119500	9,329526	0,641708	-0,676354	-3,059975	-0,630778	-15,112666	9,485284	14,306007	0,190036	0,021589	0,397543	1,814228	-5,588290	0,641708	0,190036	0,021589	0,397543	1,814228	-5,588290	0,641708
10:28:58,28	0,408013	3,330938	-0,065966	0,011991	0,364989	-0,641046	0,183823	0,016780	0,400276	0,419611	8,991031	0,655371	-0,687528	-3,061457	-0,634689	-15,096313	9,464050	14,276317	0,183823	0,016780	0,400276	1,736872	-5,439072	0,655371	0,183823	0,016780	0,400276	1,736872	-5,439072	0,655371
10:28:58,33	0,408013	3,330938	-0,065966	0,011991	0,364989	-0,641046	0,183672	0,017401	0,398354	0,430055	9,026114	0,651576	-0,674600	-3,057855	-0,630032	-15,108394	9,454498	14,271224	0,183672	0,017401	0,398354	1,796007	-5,392123	0,651576	0,183672	0,017401	0,398354	1,796007	-5,392123	0,651576
10:28:58,38	0,408013	3,330938	-0,065966	0,011991	0,364989	-0,641046	0,183672	0,017401	0,398354	0,430055	9,026114	0,651576	-0,676263	-3,066671	-0,633070	-15,080897	9,475848	14,300950	0,183672	0,017401	0,398354	1,796007	-5,392123	0,651576	0,183672	0,017401	0,398354	1,796007	-5,392123	0,651576
10:28:58,43	0,408013	3,330938	-0,065966	0,011991	0,364989	-0,641046	0,189576	0,013354	0,397984	0,605500	9,322444	0,650314	-0,682872	-3,061953	-0,633495	-15,134519	9,503881	14,325230	0,189576	0,013354	0,397984	1,653783	-5,559310	0,650314	0,189576	0,013354	0,397984	1,653783	-5,559310	0,650314
10:28:58,48	0,408013	3,330938	-0,065966	0,011991	0,364989	-0,641046	0,188795	0,021436	0,397559	0,182706	9,221359	0,674594	-0,675687	-3,064586	-0,635009	-15,088833	9,515237	14,323263	0,188795	0,021436	0,397559	1,865422	-5,599058	0,674594	0,188795	0,021436	0,397559	1,865422	-5,599058	0,674594
10:28:58,53	0,408013	3,330938	-0,065966	0,011991	0,364989	-0,641046	0,187483	0,013897	0,396046	0,607400	9,187035	0,672627	-0,682233	-3,064290	-0,635061	-15,103740	9,456644	14,276877	0,187483	0,013897	0,396046	1,698321	-5,530409	0,672627	0,187483	0,013897	0,396046	1,698321	-5,530409	0,672627
10:28:58,58	0,408013	3,330938	-0,065966	0,011991	0,364989	-0,641046	0,190500	0,019714	0,395993	0,246718	9,360272	0,626241	-0,676390	-3,058599	-0,635061	-15,112179	9,468870	14,303435	0,190500	0,019714	0,395993	1,794275	-5,593956	0,626241	0,190500	0,019714	0,395993	1,794275	-5,593956	0,626241
10:28:58,64	0,408013	3,330938	-0,065966	0,011991	0,364989	-0,641046	0,182650	0,017499	0,395993	0,368250	8,938651	0,652800	-0,677454	-3,070598	-0,633076	-15,104479	9,491068	14,286360	0,182650	0,017499	0,395993	1,741956	-5,399352	0,652800	0,182650	0,017499	0,395993	1,741956	-5,399352	0,652800
10:28:58,69	0,408013	3,330938	-0,065966	0,011991	0,364989	-0,641046	0,194504	0,014661	0,398360	0,503970	9,559739	0,638951	-0,679869	-3,066248	-0,636225	-15,101374	9,446132	14,262807	0,194504	0,014661	0,398360	1,654836	-5,708813	0,638951	0,194504	0,014661	0,398360	1,654836	-5,708813	0,638951
10:28:58,74	0,408013	3,330938	-0,065966	0,011991	0,364989	-0,641046	0,191014	0,016688	0,394830	0,396145	9,394306	0,612171	-0,688217	-3,064889	-0,642083	-15,163856	9,541326	14,288202	0,191014	0,016688	0,394830	1,706168	-5,600272	0,612171	0,191014	0,016688	0,394830	1,706168	-5,600272	0,612171
10:28:58,79	0,408013	3,330938	-0,065966	0,011991	0,364989	-0,641046	0,194010	0,024597	0,388971	0,036066	9,448414	0,637567	-0,756149	-3,329491	-5,280211	-31,042810	14,431265	14,336549	0,194010	0,024597	0,388971	1,966962	-5,781386	0,637567	0,194010	0,024597	0,388971	1,966962	-5,781386	0,637567
10:28:58,84	0,408013	3,330938	-0,065966	0,011991	0,364989	-0,641046	0,457128	-0,048873	-4,249157	0,151839	6,934018	0,685913	-0,661136	-3,199020	-6,796236	-24,702370	9,715833	14,032047	0,457128	-0,048873	-4,249157	-3,684662	-28,950558	0,685913	0,457128	-0,048873	-4,249157	-3,684662	-28,950558	0,685913
10:28:58,89	0,408013	3,330938	-0,065966	0,011991	0,364989	-0,641046	0,296631	-0,065921	-5,765182	0,124891	6,436860	0,381411	-0,634972	-3,064448	-1,499961	-16,845657	8,329374	14,192300	0,296631	-0,065921	-5,765182	-5,049905	-16,848688	0,381411	0,296631	-0,065921	-5,765182	-5,049905	-16,848688	0,381411
10:28:58,94	0,407938	3,330948	-0,065985	0,012004	0,314965	-0,641029	0,167006	-0,021294	-0,468906	0,531933	7,193676	0,541665	-0,659296	-3,071535	-0,660106	-17,450490	9,149120	14,372262	0,167006	-0,021294	-0,468906	-1,139639	-5,916273	0,541665	0,167006	-0,021294	-0,468906	-1,139639	-5,916273	0,541665
10:28:58,99	0,407938	3,330948	-0,065985	0,012004	0,314965	-0,641029	0,185306	-0,003772	0,370948	0,028305	7,211594	0,721626	-0,648849	-3,075898	-0,676815	-17,470982	9,049440	14,346689	0,185306	-0,003772	0,370948	-0,267808	-7,334893	0,721626	0,185306	-0,003772	0,370948	-0,267808	-7,334893	0,721626
10:28:59,04	0,407938	3,330948	-0,065985	0,012004	0,314965	-0,641029	0,183860	-0,015001	0,354239	0,515651	7,168532	0,696053	-0,651073	-3,074815	-0,681067	-17,415502	9,101982	14,355011	0,183860	-0,015001	0,354239	-0,661953	-7,264499	0,696053	0,183860	-0,015001	0,354239	-0,661953	-7,264499	0,696053
10:28:59,09	0,407938	3,330948	-0,065985	0,012004	0,314965	-0,641029	0,184034	-0,012534	0,349987	0,460579	7,199349	0,704375	-0,650475	-3,082522	-0,686051	-17,405509	9,067269	14,394550	0,184034	-0,012534	0,349987	-0,523320	-7,247331	0,704375	0,184034	-0,012534	0,349987	-0,523320	-7,247331	0,704375
10:28:59,14	0,407938	3,330948	-0,065985	0,012004	0,314965	-0,641029	0,190410	-0,016904	0,345003	0,662783	7,556905	0,743914	-0,649905	-3,080041	-0,688796	-17,405664	9,070871	14,377423	0,190410	-0,016904	0,345003	-0,664206	-7,390280	0,743914	0,190410	-0,016904	0,345003	-0,664206	-7,390280	0,743914
10:28:59,19	0,407938	3,330948	-0,065985	0,012004	0,314965	-0,641029	0,187976	-0,016158	0,342259	0,627025	7,428420	0,726787	-0,652305	-3,074481	-0,693486	-17,380008	9,003129	14,363718	0,187976	-0,016158	0,342259	-0,641390	-7,327724	0,726787	0,187976	-0,016158	0,342259	-0,641390	-7,327724	0,726787
10:28:59,24	0,407938	3,330948	-0,065985	0,012004	0,314965	-0,641029	0,184361	-0,011300	0,337568	0,328555	7,296510	0,713082	-0,659573	-3,077796	-0,735597	-17,732741	9,177392	14,401647	0,184361	-0,011300	0,337568	-0,558483	-7,175826	0,713082	0,184361	-0,011300	0,337568	-0,558483	-7,175826	0,713082
10:28:59,29	0,407938	3,330948	-0,065985	0,012004	0,314965	-0,641029	0,190866	-0,006663	0,295457	0,061995	7,242167	0,751011	-0,741902	-3,293734	-4,862452	-30,320136	14,458330	14,451784	0,190866	-0,006663	0,295457	-0,461061	-7,740819	0,751011	0,190866	-0,006663	0,295457	-0,461061	-7,740819	0,751011
10:28:59,34	0,407938	3,330948	-0,065985	0,012004	0,314965	-0,641029	0,419039	-0,043332	-3,831397	0,248525	5,565670	0,801148	-0,605281	-3,137208	-6,427586	-23,130929	7,466635	14,029060	0,419039	-0,043332	-3,831397	-3,153071	-27,328857	0,801148	0,419039	-0,043332	-3,831397	-3,153071	-27,328857	0,801148
10:28:59,39	0,407938	3,330948	-0,065985	0,012004	0,314965	-0,641029	0,215172	-0,083387	-5,396532	-0,129008	4,686509	0,378425	-0,589627	-3,018271	-1,605169	-16,247185	6,742490	14,175262	0,215172	-0,083387	-5,396532	-6,674899	-12,204523	0,378425	0,215172	-0,083387	-5,396532	-6,674899	-12,204523	0,378425
10:28:59,44	0,408007	3,330969	-0,065973	0,011997	0,264959	-0,641012	0,104344	-0,037475	-0,574115	0,298330	5,246982	0,524626	-0,617065	-3,032321	-0,718521	-16,593892	7,864439	14,361277	0,104344	-0,037475	-0,574115	-2,643496	-2,943996	0,524626	0,104344	-0,037475	-0,574115	-2,643496	-2,943996	0,524626
10:28:59,49	0,408007	3,330969	-0,065973	0,011997	0,264959	-0,641012	0,130230	-0,020739	0,312533	0,226301	5,731827	0,710641	-0,613739	-3,026431	-0,732933	-16,664744	7,922543	14,393465	0,130230	-0,020739	0,312533	-1,401690	-4,491208	0,710641	0,130230	-0,020739	0,312533	-1,401690	-4,491208	0,710641
10:28:59,54	0,408007	3,330969	-0,065973	0,011997	0,264959	-0,641012	0,123466	-0,020674	0,298122	0,237808	5,289681	0,742829	-0,608924	-3,026396	-0,739125	-16,620003	7,966084	14,394160	0,123466	-0,020674	0,298122	-1,385071	-4,402369	0,742829	0,123466	-0,020674	0,298122	-1,385071	-4,402369	0,742829
10:28:59,59	0,408007	3,330969	-0,065973	0,011997	0,264959	-0,641012	0,121028	-0,024827	0,291930	0,513836	5,179889	0,743524	-0,611387	-3,034782	-0,743399	-16,663624	7,902410	14,378964	0,121028	-0,024827	0,291930	-1,435044	-4,320791	0,743524	0,121028	-0,024827	0,291930	-1,435044	-4,320791	0,743524
10:28:59,64	0,408007	3,330969	-0,065973	0,011997	0,264959	-0,641012	0,129522	-0,026886	0,287656	0,543964	5,615659	0,728328	-0,619668	-3,028148	-0,746543	-16,661713	7,922730	14,385907	0,129522	-0,026886	0,287656	-1,566568	-4,551832	0,728328	0,129522	-0,026886	0,287656	-1,566568	-4,551832	0,728328
10:28:59,69	0,408007	3,330969	-0,065973	0,011997	0,264959	-0,641012	0,127918	-0,016398	0,284512	0,017160	5,523716	0,735271	-0,607269	-3,028170	-0,749638	-16,633824	7,889826	14,364364	0,127918	-0,016398	0,284512	-1,270093	-4,517817	0,735271	0,127918	-0,016398	0,284512	-1,270093	-4,517817	0,735271
10:28:59,74	0,408007	3,330969	-0,065973	0,011997	0,264959	-0,641012	0,121737	-0,027147	0,281416	0,561527	5,242905	0,713728	-0,609705	-3,025302	-0,753947	-16,660626	7,903359	14,358009	0,121737	-0,027147	0,281416	-1,569477	-4,313414	0,713728	0,121737	-0,027147	0,281416	-1,569477	-4,313414	0,713728
10:28:59,79	0,408007	3,330969	-0,065973	0,011997	0,264959	-0,641012	0,120471	-0,023603	0,277107	0,375596	5,147127	0,707373	-0,612508	-3,027705	-0,755432	-16,621263	7,991338	14,418627	0,120471	-0,023603	0,277107	-1,477262	-4,309859	0,707373	0,120471	-0,023603	0,277107	-1,477262	-4,309859	0,707373
10:28:59,84	0,408007	3,330969	-0,065973	0,011997	0,264959	-0,641012	0,123953	-0,022377	0,275622	0,407687	5,318301	0,767991	-0,610908	-3,028835	-0,756629	-16,659719	7,866663	14,391639	0,123953	-0,022377	0,275622	-1,348884	-4,412037	0,767991	0,123953	-0,022377	0,275622	-1,348884	-4,412037	0,767991
10:28:59,89	0,408007	3,330969	-0,065973	0,011997	0,264959	-0,641012	0,124133	-0,024327	0,274426	0,381915	5,356652	0,741003	-0,619137	-3,030834	-0,758177	-16,663194	7,900501	14,406518	0,124133	-0,024327	0,274426	-1,527773	-4,387752	0,741003	0,124133	-0,024327	0,274426	-1,527773	-4,387752	0,741003
10:28:59,94	0,408007	3,330969	-0,065973	0,011997	0,264959	-0,641012	0,129978	-0,018201	0,272878	0,090916	5,640690	0,755882	-0,609661	-3,023582	-0,756622	-16,636314	7,938946	14,414086	0,129978	-0,018201	0,272878	-1,337860	-4,562586	0,755882	0,129978	-0,018201	0,272878	-1,337860	-4,562586	0,755882
10:28:59,99	0,408007	3,330969	-0,065973	0,011997	0,264959	-0,641012	0,127756	-0,025099	0,270177	0,463413	5,521643	0,758923	-0,612052	-3,032359	-0,760877	-16,659310	7,914220	14,409559	0,127756	-0,025099	0,270177	-1,506822	-4,507196	0,758923	0,127756	-0,025099	0,270177	-1,506822	-4,507196	0,758923
10:29:00,04	0,408007	3,330969	-0,065973	0,011997	0,264959	-0,641012	0,127756	-0,025099	0,270177	0,463413	5,521643	0,758923	-0,616267	-3,029730	-0,758215	-16,697836	7,896927	14,378371	0,127756	-0,025099	0,270177	-1,506822	-4,507196	0,758923	0,127756	-0,025099	0,270177	-1,506822	-4,507196	0,758923
10:29:00,09	0,408007	3,330969	-0,065973	0,011997	0,264959	-0,641012	0,127587	-0,020134	0,272840	0,171008	5,488119	0,727736	-0,609607	-3,024955	-0,757002	-16,614203	7,935744	14,404102	0,127587	-0,020134	0,272840	-1,409496	-4,527425	0,727736	0,127587	-0,020134	0,272840	-1,409496	-4,527425	0,727736
10:29:00,14	0,408007	3,330969	-0,065973	0,011997	0,264959	-0,641012	0,120122	-0,023514	0,274052	0,422214	5,153000	0,753467	-0,614364	-3,030109	-0,760881	-16,620350	7,875978	14,398179	0,120122	-0,023514	0,274052	-1,423640	-4,276604	0,753467	0,120122	-0,023514	0,274052	-1,423640	-4,276604	0,753467
10:29:00,19	0,408007	3,330969	-0,065973	0,011997	0,264959	-0,641012	0,126964	-0,021972	0,270174	0,287192	5,533311	0,747543	-0,609845	-3,024921	-0,764446	-16,699133	7,893375	14,379041	0,126964	-0,021972	0,270174	-1,437606	-4,433341	0,747543	0,126964	-0,021972	0,270174	-1,437606	-4,433341	0,747543
10:29:00,24	0,408007	3,330969	-0,065973	0,011997	0,264959	-0,641012	0,120212	-0,023291	0,266608	0,331458	5,105287	0,728405	-0,611366	-3,032500	-0,762818	-16,620445	7,934182	14,386852	0,120212	-0,023291	0,266608	-1,496886	-4,331344	0,728405	0,120212	-0,023291	0,266608	-1,496886	-4,331344	0,728405
10:29:00,29	0,408007	3,330969	-0,065973	0,011997	0,264959	-0,641012	0,127536	-0,025763	0,268236	0,534710	5,533861	0,736216	-0,615711	-3,029755	-0,761701	-16,709668	7,913693	14,400624	0,127536	-0,025763	0,268236	-1,487723	-4,477679	0,736216	0,127536	-0,025763	0,268236	-1,487723	-4,477679	0,736216
10:29:00,34	0,408007	3,330969	-0,065973	0,011997	0,264959	-0,641012	0,127330	-0,020628	0,269353	0,205316	5,456148	0,749989	-0,608538	-3,026832	-0,762085	-16,656892	7,917432	14,377883	0,127330	-0,020628	0,269353	-1,413992	-4,539256	0,749989	0,127330	-0,020628	0,269353	-1,413992	-4,539256	0,749989
10:29:00,39	0,408007	3,330969	-0,065973	0,011997	0,264959	-0,641012	0,121213	-0,025379	0,268969	0,481978	5,181899	0,727247	-0,610878	-3,030382	-0,761293	-16,655882	7,905523	14,380923	0,121213	-0,025379	0,268969	-1,510259	-4,333319	0,727247	0,121213	-0,025379	0,268969	-1,510259	-4,333319	0,727247
10:29:00,44	0,408007	3,330969	-0,065973	0,011997	0,264959	-0,641012	0,125457	-0,025126	0,269762	0,459044	5,409420	0,730287	-0,617511	-3,029360	-0,762118	-16,730523	7,928049	14,381919	0,125457	-0,025126	0,269762	-1,513378	-4,438958	0,730287	0,125457	-0,025126	0,269762	-1,513378	-4,438958	0,730287
10:29:00,49	0,408007	3,330969	-0,065973	0,011997	0,264959	-0,641012	0,127888	-0,018872	0,268937	0,115988	5,459930	0,731283	-0,610245	-3,031617	-0,764382	-16,644975	7,945044	14,393573	0,127888	-0,018872	0,268937	-1,365441	-4,579284	0,731283	0,127888	-0,018872	0,268937	-1,365441	-4,579284	0,731283
10:29:00,54	0,408007	3,330969	-0,065973	0,011997	0,264959	-0,641012	0,126210	-0,026292	0,266673	0,559356	5,438274	0,742937	-0,612161	-3,036526	-0,762471	-16,712076	7,881932	14,365793	0,126210	-0,026292	0,266673	-1,504598	-4,469235	0,742937	0,126210	-0,026292	0,266673	-1,504598	-4,469235	0,742937
10:29:00,59	0,408007	3,330969	-0,065973	0,011997	0,264959	-0,641012	0,131419	-0,027088	0,268583	0,512521	5,682588	0,715158	-0,616192	-3,027750	-0,763236	-16,637969	7,873979	14,394919	0,131419	-0,027088	0,268583	-1,613889	-4,633828	0,715158	0,131419	-0,027088	0,268583	-1,613889	-4,633828	0,715158
10:29:00,64	0,408007	3,330969	-0,065973	0,011997	0,264959	-0,641012	0,125835	-0,019209	0,267818	0,132962	5,460359	0,744283	-0,607339	-3,024153	-0,764398	-16,627805	7,902226	14,398490	0,125835	-0,019209	0,267818	-1,374920	-4,417688	0,744283	0,125835	-0,019209	0,267818	-1,374920	-4,417688	0,744283
10:29:00,69	0,408007	3,330969	-0,065973	0,011997	0,264959	-0,641012	0,118293	-0,025077	0,266656	0,467672	5,062846	0,747854	-0,609745	-3,032544	-0,765545	-16,654421	7,854867	14,396283	0,118293	-0,025077	0,266656	-1,500892	-4,223144	0,747854	0,118293	-0,025077	0,266656	-1,500892	-4,223144	0,747854
10:29:00,74	0,408007	3,330969	-0,065973	0,011997	0,264959	-0,641012	0,126763	-0,027190	0,265509	0,523196	5,503923	0,745648	-0,620382	-3,028454	-0,764038	-16,686729	7,924945	14,396712	0,126763	-0,027190	0,265509	-1,611194	-4,446972	0,745648	0,126763	-0,027190	0,265509	-1,611194	-4,446972	0,745648
10:29:00,79	0,408007	3,330969	-0,065973	0,011997	0,264959	-0,641012	0,128539	-0,015932	0,267016	-0,017653	5,533252	0,746076	-0,609862	-3,026721	-0,763648	-16,718892	7,919500	14,408396	0,128539	-0,015932	0,267016	-1,268338	-4,557053	0,746076	0,128539	-0,015932	0,267016	-1,268338	-4,557053	0,746076
10:29:00,85	0,408007	3,330969	-0,065973	0,011997	0,264959	-0,641012	0,125485	-0,028530	0,267428	0,609475	5,430230	0,711495	-0,610899	-3,034538	-0,768256	-16,669807	7,934810	14,409847	0,125485	-0,028530	0,267428	-1,630111	-4,420342	0,711495	0,125485	-0,028530	0,267428	-1,630111	-4,420342	0,711495
10:29:00,90	0,408007	3,330969	-0,065973	0,011997	0,264959	-0,641012	0,125485	-0,028530	0,267428	0,609475	5,430230	0,711495	-0,605063	-3,028980	-0,762880	-16,677850	7,875697	14,348456	0,125485	-0,028530	0,267428	-1,630111	-4,420342	0,711495	0,125485	-0,028530	0,267428	-1,630111	-4,420342	0,711495
10:29:00,95	0,408007	3,330969	-0,065973	0,011997	0,264959	-0,641012	0,129626	-0,025911	0,254592	0,460732	5,548183	0,749433	-0,612284	-3,034384	-0,776463	-16,743014	7,910691	14,400068	0,129626	-0,025911	0,254592	-1,573250	-4,627488	0,749433	0,129626	-0,025911	0,254592	-1,573250	-4,627488	0,749433
10:29:01,00	0,408007	3,330969	-0,065973	0,011997	0,264959	-0,641012	0,129626	-0,025911	0,254592	0,460732	5,548183	0,749433	-0,711262	-3,278820	-5,364978	-31,759837	13,586665	14,427325	0,129626	-0,025911	0,254592	-1,573250	-4,627488	0,749433	0,129626	-0,025911	0,254592	-1,573250	-4,627488	0,749433
10:29:01,05	0,408007	3,330969	-0,065973	0,011997	0,264959	-0,641012	0,390803	-0,062411	-4,333924	-0,234137	3,286445	0,776689	-0,610319	-3,103406	-6,480105	-23,150326	8,470038	14,194406	0,390803	-0,062411	-4,333924	-5,133379	-27,391605	0,776689	0,390803	-0,062411	-4,333924	-5,133379	-27,391605	0,776689
10:29:01,10	0,408007	3,330969	-0,065973	0,011997	0,264959	-0,641012	0,188418	-0,062123	-5,449051	-0,375477	2,776798	0,543770	-0,571521	-2,993593	-1,744418	-16,401559	6,384420	14,256900	0,188418	-0,062123	-5,449051	-5,252123	-12,014041	0,543770	0,188418	-0,062123	-5,449051	-5,252123	-12,014041	0,543770
10:29:01,15	0,407978	3,330944	-0,065991	0,011992	0,214959	-0,641067	0,073919	-0,040816	-0,713363	0,084769	3,710217	0,606265	-0,573852	-3,007826	-0,776687	-17,140020	7,087612	14,422419	0,073919	-0,040816	-0,713363	-3,119314	-2,092385	0,606265	0,073919	-0,040816	-0,713363	-3,119314	-2,092385	0,606265
10:29:01,20	0,407978	3,330944	-0,065991	0,011992	0,214959	-0,641067	0,087410	-0,045914	0,254367	0,589616	3,420639	0,771783	-0,576108	-3,012246	-0,791388	-17,093362	7,149972	14,465752	0,087410	-0,045914	0,254367	-3,014658	-3,441024	0,771783	0,087410	-0,045914	0,254367	-3,014658	-3,441024	0,771783
10:29:01,25	0,407978	3,330944	-0,065991	0,011992	0,214959	-0,641067	0,092366	-0,046170	0,239666	0,680267	3,687599	0,815116	-0,583334	-3,015174	-0,799197	-17,146230	7,107030	14,448608	0,092366	-0,046170	0,239666	-2,944110	-3,563142	0,815116	0,092366	-0,046170	0,239666	-2,944110	-3,563142	0,815116
10:29:01,30	0,407978	3,330944	-0,065991	0,011992	0,214959	-0,641067	0,098515	-0,041377	0,231857	0,367384	3,983030	0,797972	-0,582206	-3,011872	-0,800782	-17,153798	7,088518	14,430361	0,098515	-0,041377	0,231857	-2,880707	-3,750403	0,797972	0,098515	-0,041377	0,231857	-2,880707	-3,750403	0,797972
10:29:01,35	0,407978	3,330944	-0,065991	0,011992	0,214959	-0,641067	0,095091	-0,040702	0,230273	0,312481	3,807688	0,779725	-0,579312	-3,008479	-0,804658	-17,161495	7,101015	14,463274	0,095091	-0,040702	0,230273	-2,882642	-3,656967	0,779725	0,095091	-0,040702	0,230273	-2,882642	-3,656967	0,779725
10:29:01,40	0,407978	3,330944	-0,065991	0,011992	0,214959	-0,641067	0,090705	-0,041512	0,226396	0,361589	3,566706	0,812638	-0,584007	-3,010655	-0,804655	-17,159913	7,102811	14,462179	0,090705	-0,041512	0,226396	-2,897139	-3,553655	0,812638	0,090705	-0,041512	0,226396	-2,897139	-3,553655	0,812638
10:29:01,45	0,407978	3,330944	-0,065991	0,011992	0,214959	-0,641067	0,094938	-0,038534	0,226399	0,209066	3,787262	0,811543	-0,576638	-3,009641	-0,829184	-17,247570	7,106692	14,455328	0,094938	-0,038534	0,226399	-2,815870	-3,665341	0,811543	0,094938	-0,038534	0,226399	-2,815870	-3,665341	0,811543
10:29:01,50	0,407978	3,330944	-0,065991	0,011992	0,214959	-0,641067	0,090375	-0,044409	0,201870	0,474073	3,472161	0,804692	-0,670822	-3,239956	-5,255096	-31,021882	12,485903	14,470882	0,090375	-0,044409	0,201870	-3,012011	-3,622290	0,804692	0,090375	-0,044409	0,201870	-3,012011	-3,622290	0,804692
10:29:01,55	0,407978	3,330944	-0,065991	0,011992	0,214959	-0,641067	0,336925	-0,078001	-4,224042	-0,007759	1,674271	0,820246	-0,560244	-3,094423	-6,414723	-24,097118	7,001744	14,311422	0,336925	-0,078001	-4,224042	-6,130828	-24,774376	0,820246	0,336925	-0,078001	-4,224042	-6,130828	-24,774376	0,820246
10:29:01,60	0,407978	3,330944	-0,065991	0,011992	0,214959	-0,641067	0,155602	-0,100997	-5,383669	-0,098974	0,984535	0,660786	-0,539989	-2,981797	-1,581861	-17,164966	5,838484	14,315434	0,155602	-0,100997	-5,383669	-8,027275	-11,230198	0,660786	0,155602	-0,100997	-5,383669	-8,027275	-11,230198	0,660786
10:29:01,65	0,408004	3,330953	-0,065993	0,012005	0,164957	-0,641008	0,047937	-0,062226	-0,550806	0,343558	1,970997	0,664798	-0,553929	-3,003949	-0,707707	-17,718215	6,696128	14,479614	0,047937	-0,062226	-0,550806	-4,541159	-1,792026	0,664798	0,047937	-0,062226	-0,550806	-4,541159	-1,792026	0,664798
10:29:01,70	0,408004	3,330953	-0,065993	0,012005	0,164957	-0,641008	0,074091	-0,061230	0,323347	0,757874	2,423092	0,828978	-0,559309	-3,003318	-0,721336	-17,727137	6,693539	14,467698	0,074091	-0,061230	0,323347	-4,048645	-3,393075	0,828978	0,074091	-0,061230	0,323347	-4,048645	-3,393075	0,828978
10:29:01,75	0,408004	3,330953	-0,065993	0,012005	0,164957	-0,641008	0,076234	-0,056255	0,309719	0,492502	2,528097	0,817063	-0,557085	-2,993734	-0,731109	-17,763715	6,747046	14,467851	0,076234	-0,056255	0,309719	-3,923526	-3,456298	0,817063	0,076234	-0,056255	0,309719	-3,923526	-3,456298	0,817063
10:29:01,80	0,408004	3,330953	-0,065993	0,012005	0,164957	-0,641008	0,066823	-0,053389	0,299945	0,371521	1,980251	0,817216	-0,557616	-2,997899	-0,736456	-17,726524	6,743406	14,547419	0,066823	-0,053389	0,299945	-3,819527	-3,265315	0,817216	0,066823	-0,053389	0,299945	-3,819527	-3,265315	0,817216
10:29:01,85	0,408004	3,330953	-0,065993	0,012005	0,164957	-0,641008	0,070696	-0,055012	0,294598	0,471326	2,215677	0,896783	-0,553515	-2,999092	-0,741151	-17,743683	6,763707	14,503183	0,070696	-0,055012	0,294598	-3,847078	-3,333923	0,896783	0,070696	-0,055012	0,294598	-3,847078	-3,333923	0,896783
10:29:01,90	0,408004	3,330953	-0,065993	0,012005	0,164957	-0,641008	0,069678	-0,059160	0,289903	0,696039	2,137759	0,852547	-0,557655	-3,004151	-0,745427	-17,755400	6,756407	14,489669	0,069678	-0,059160	0,289903	-3,948005	-3,331971	0,852547	0,069678	-0,059160	0,289903	-3,948005	-3,331971	0,852547
10:29:01,95	0,408004	3,330953	-0,065993	0,012005	0,164957	-0,641008	0,076129	-0,058104	0,285628	0,628960	2,466702	0,839033	-0,555891	-2,998984	-0,745054	-17,748980	6,770901	14,490912	0,076129	-0,058104	0,285628	-3,932209	-3,509413	0,839033	0,076129	-0,058104	0,285628	-3,932209	-3,509413	0,839033
10:29:02,00	0,408004	3,330953	-0,065993	0,012005	0,164957	-0,641008	0,070772	-0,057048	0,286000	0,589826	2,186483	0,840276	-0,557083	-2,996202	-0,749321	-17,736532	6,769457	14,512922	0,070772	-0,057048	0,286000	-3,888469	-3,369156	0,840276	0,070772	-0,057048	0,286000	-3,888469	-3,369156	0,840276
10:29:02,05	0,408004	3,330953	-0,065993	0,012005	0,164957	-0,641008	0,068959	-0,054625	0,281733	0,468785	2,103663	0,862286	-0,555877	-2,995344	-0,750103	-17,727114	6,786788	14,504501	0,068959	-0,054625	0,281733	-3,819278	-3,309586	0,862286	0,068959	-0,054625	0,281733	-3,819278	-3,309586	0,862286
10:29:02,10	0,408004	3,330953	-0,065993	0,012005	0,164957	-0,641008	0,067613	-0,055240	0,280951	0,520490	2,033182	0,853865	-0,561233	-3,002085	-0,751270	-17,757478	6,752530	14,492810	0,067613	-0,055240	0,280951	-3,815860	-3,274436	0,853865	0,067613	-0,055240	0,280951	-3,815860	-3,274436	0,853865
10:29:02,15	0,408004	3,330953	-0,065993	0,012005	0,164957	-0,641008	0,076129	-0,053972	0,279785	0,409701	2,466854	0,842174	-0,560775	-3,001557	-0,751664	-17,788720	6,678533	14,505694	0,076129	-0,053972	0,279785	-3,827108	-3,509281	0,842174	0,076129	-0,053972	0,279785	-3,827108	-3,509281	0,842174
10:29:02,20	0,408004	3,330953	-0,065993	0,012005	0,164957	-0,641008	0,075443	-0,054105	0,279390	0,336918	2,441097	0,855058	-0,563715	-2,995738	-0,754782	-17,796983	6,782198	14,540422	0,075443	-0,054105	0,279390	-3,910339	-3,481146	0,855058	0,075443	-0,054105	0,279390	-3,910339	-3,481146	0,855058
10:29:02,25	0,408004	3,330953	-0,065993	0,012005	0,164957	-0,641008	0,071873	-0,048649	0,276273	0,138855	2,196467	0,889787	-0,553572	-2,996023	-0,754001	-17,735915	6,753427	14,486812	0,071873	-0,048649	0,276273	-3,680113	-3,445528	0,889787	0,071873	-0,048649	0,276273	-3,680113	-3,445528	0,889787
10:29:02,30	0,408004	3,330953	-0,065993	0,012005	0,164957	-0,641008	0,067049	-0,057576	0,277053	0,608657	2,012909	0,836176	-0,560799	-2,998521	-0,754796	-17,797887	6,710702	14,499480	0,067049	-0,057576	0,277053	-3,911050	-3,250431	0,836176	0,067049	-0,057576	0,277053	-3,911050	-3,250431	0,836176
10:29:02,35	0,408004	3,330953	-0,065993	0,012005	0,164957	-0,641008	0,072825	-0,052567	0,276258	0,280185	2,280973	0,848845	-0,557392	-2,996973	-0,755579	-17,847754	6,707780	14,525420	0,072825	-0,052567	0,276258	-3,846289	-3,435810	0,848845	0,072825	-0,052567	0,276258	-3,846289	-3,435810	0,848845
10:29:02,40	0,408004	3,330953	-0,065993	0,012005	0,164957	-0,641008	0,069781	-0,054743	0,275475	0,365885	2,080937	0,874784	-0,552642	-2,993922	-0,757537	-17,828504	6,728539	14,504126	0,069781	-0,054743	0,275475	-3,931424	-3,396857	0,874784	0,069781	-0,054743	0,275475	-3,931424	-3,396857	0,874784
10:29:02,45	0,408004	3,330953	-0,065993	0,012005	0,164957	-0,641008	0,064764	-0,057331	0,273517	0,528061	1,826333	0,853490	-0,555473	-3,000116	-0,758663	-17,800236	6,761521	14,509014	0,064764	-0,057331	0,273517	-3,972403	-3,257610	0,853490	0,064764	-0,057331	0,273517	-3,972403	-3,257610	0,853490
10:29:02,50	0,408004	3,330953	-0,065993	0,012005	0,164957	-0,641008	0,073884	-0,058642	0,270497	0,630373	2,320540	0,907038	-0,556066	-3,002475	-0,760558	-17,794145	6,748106	14,557674	0,073884	-0,058642	0,270497	-3,973027	-3,479315	0,907038	0,073884	-0,058642	0,270497	-3,973027	-3,479315	0,907038
10:29:02,55	0,408004	3,330953	-0,065993	0,012005	0,164957	-0,641008	0,073884	-0,058642	0,270497	0,630373	2,320540	0,907038	-0,555447	-2,998617	-0,765276	-17,770977	6,754733	14,493366	0,073884	-0,058642	0,270497	-3,973027	-3,479315	0,907038	0,073884	-0,058642	0,270497	-3,973027	-3,479315	0,907038
10:29:02,60	0,408004	3,330953	-0,065993	0,012005	0,164957	-0,641008	0,070232	-0,057249	0,265778	0,575262	2,147431	0,842731	-0,558532	-3,006601	-0,763310	-17,846805	6,726375	14,529084	0,070232	-0,057249	0,265778	-3,918789	-3,365809	0,842731	0,070232	-0,057249	0,265778	-3,918789	-3,365809	0,842731
10:29:02,65	0,408004	3,330953	-0,065993	0,012005	0,164957	-0,641008	0,078689	-0,058569	0,267744	0,581430	2,535686	0,878449	-0,561982	-3,002920	-0,758675	-17,812564	6,732347	14,496982	0,078689	-0,058569	0,267744	-4,016242	-3,641399	0,878449	0,078689	-0,058569	0,267744	-4,016242	-3,641399	0,878449
10:29:02,70	0,408004	3,330953	-0,065993	0,012005	0,164957	-0,641008	0,077227	-0,053741	0,272379	0,352654	2,486310	0,846346	-0,560295	-2,998663	-0,763738	-17,839138	6,769501	14,521830	0,077227	-0,053741	0,272379	-3,866002	-3,575980	0,846346	0,077227	-0,053741	0,272379	-3,866002	-3,575980	0,846346
10:29:02,75	0,408004	3,330953	-0,065993	0,012005	0,164957	-0,641008	0,072697	-0,053073	0,267316	0,336834	2,209154	0,871194	-0,556245	-2,997492	-0,766878	-17,862279	6,754068	14,495287	0,072697	-0,053073	0,267316	-3,829424	-3,497522	0,871194	0,072697	-0,053073	0,267316	-3,829424	-3,497522	0,871194
10:29:02,80	0,408004	3,330953	-0,065993	0,012005	0,164957	-0,641008	0,069657	-0,055995	0,264177	0,463827	2,038788	0,844651	-0,554323	-3,004642	-0,762902	-17,809822	6,749938	14,535074	0,069657	-0,055995	0,264177	-3,931786	-3,429306	0,844651	0,069657	-0,055995	0,264177	-3,931786	-3,429306	0,844651
10:29:02,86	0,408004	3,330953	-0,065993	0,012005	0,164957	-0,641008	0,074888	-0,061235	0,268152	0,758970	2,358271	0,884439	-0,553340	-2,996193	-0,764933	-17,861708	6,698681	14,497863	0,074888	-0,061235	0,268152	-4,047998	-3,520422	0,884439	0,074888	-0,061235	0,268152	-4,047998	-3,520422	0,884439
10:29:02,91	0,408004	3,330953	-0,065993	0,012005	0,164957	-0,641008	0,067080	-0,057862	0,266121	0,513208	1,932974	0,847228	-0,554411	-2,993300	-0,765699	-17,814739	6,736202	14,504138	0,067080	-0,057862	0,266121	-4,028930	-3,332829	0,847228	0,067080	-0,057862	0,266121	-4,028930	-3,332829	0,847228
10:29:02,96	0,408004	3,330953	-0,065993	0,012005	0,164957	-0,641008	0,065109	-0,055488	0,265356	0,445732	1,852404	0,853502	-0,557876	-3,000942	-0,773046	-17,799041	6,768500	14,507749	0,065109	-0,055488	0,265356	-3,910037	-3,258685	0,853502	0,065109	-0,055488	0,265356	-3,910037	-3,258685	0,853502
10:29:03,01	0,408004	3,330953	-0,065993	0,012005	0,164957	-0,641008	0,073460	-0,056308	0,258009	0,524240	2,284105	0,857113	-0,664380	-3,215769	-5,101939	-30,942969	12,368317	14,557082	0,073460	-0,056308	0,258009	-3,895971	-3,482541	0,857113	0,073460	-0,056308	0,258009	-3,895971	-3,482541	0,857113
10:29:03,06	0,408004	3,330953	-0,065993	0,012005	0,164957	-0,641008	0,312758	-0,071487	-4,070884	-0,408867	0,544696	0,906446	-0,547977	-3,072213	-6,352352	-24,515567	7,125990	14,393759	0,312758	-0,071487	-4,070884	-6,020582	-24,006805	0,906446	0,312758	-0,071487	-4,070884	-6,020582	-24,006805	0,906446
10:29:03,11	0,408004	3,330953	-0,065993	0,012005	0,164957	-0,641008	0,130233	-0,100517	-5,321298	-0,225589	-0,759126	0,743123	-0,514478	-2,975978	-1,596010	-17,733854	5,512384	14,441001	0,130233	-0,100517	-5,321298	-8,116164	-10,982449	0,743123	0,130233	-0,100517	-5,321298	-8,116164	-10,982449	0,743123
10:29:03,16	0,407944	3,330938	-0,065981	0,011981	0,114984	-0,640978	0,030142	-0,081410	-0,564955	0,774288	0,716038	0,790365	-0,534569	-2,990404	-0,563917	-18,627197	6,153799	14,515418	0,030142	-0,081410	-0,564955	-5,616398	-1,650082	0,790365	0,030142	-0,081410	-0,564955	-5,616398	-1,650082	0,790365
10:29:03,21	0,407944	3,330938	-0,065981	0,011981	0,114984	-0,640978	0,052681	-0,071223	0,467137	0,353394	0,793722	0,864783	-0,534612	-2,988271	-0,579820	-18,612932	6,176025	14,564731	0,052681	-0,071223	0,467137	-5,237643	-3,341739	0,864783	0,052681	-0,071223	0,467137	-5,237643	-3,341739	0,864783
10:29:03,26	0,407944	3,330938	-0,065981	0,011981	0,114984	-0,640978	0,050855	-0,070119	0,451234	0,322367	0,700020	0,914095	-0,530987	-2,994655	-0,585202	-18,574463	6,173365	14,576895	0,050855	-0,070119	0,451234	-5,182007	-3,292116	0,914095	0,050855	-0,070119	0,451234	-5,182007	-3,292116	0,914095
10:29:03,31	0,407944	3,330938	-0,065981	0,011981	0,114984	-0,640978	0,054571	-0,076451	0,445852	0,668545	0,927866	0,926259	-0,532839	-2,995456	-0,591075	-18,583374	6,093530	14,524267	0,054571	-0,076451	0,445852	-5,332865	-3,355928	0,926259	0,054571	-0,076451	0,445852	-5,332865	-3,355928	0,926259
10:29:03,36	0,407944	3,330938	-0,065981	0,011981	0,114984	-0,640978	0,056191	-0,075248	0,439979	0,532366	1,044316	0,873631	-0,530512	-2,989658	-0,591858	-18,591408	6,134553	14,551628	0,056191	-0,075248	0,439979	-5,374567	-3,366663	0,873631	0,056191	-0,075248	0,439979	-5,374567	-3,366663	0,873631
10:29:03,41	0,407944	3,330938	-0,065981	0,011981	0,114984	-0,640978	0,050006	-0,074364	0,439196	0,517912	0,695236	0,900992	-0,529376	-2,992013	-0,595346	-18,613844	6,148797	14,563975	0,050006	-0,074364	0,439196	-5,319632	-3,230235	0,900992	0,050006	-0,074364	0,439196	-5,319632	-3,230235	0,900992
10:29:03,46	0,407944	3,330938	-0,065981	0,011981	0,114984	-0,640978	0,056687	-0,074099	0,334823	0,498525	0,497433	0,903827	-0,534082	-2,995311	-0,696231	-19,066400	6,402279	14,554463	0,056687	-0,074099	0,334823	-5,318264	-3,952501	0,903827	0,056687	-0,074099	0,334823	-5,318264	-3,952501	0,903827
10:29:03,51	0,407944	3,330938	-0,065981	0,011981	0,114984	-0,640978	0,056687	-0,074099	0,334823	0,498525	0,497433	0,903827	-0,630526	-3,209745	-4,750122	-31,842045	11,862097	14,604413	0,056687	-0,074099	0,334823	-5,318264	-3,952501	0,903827	0,056687	-0,074099	0,334823	-5,318264	-3,952501	0,903827
10:29:03,56	0,407944	3,330938	-0,065981	0,011981	0,114984	-0,640978	0,290614	-0,097793	-3,719068	0,071108	-1,132312	0,953777	-0,541713	-3,104797	-6,280061	-26,764520	7,158004	14,525204	0,290614	-0,097793	-3,719068	-7,605627	-23,945497	0,953777	0,290614	-0,097793	-3,719068	-7,605627	-23,945497	0,953777
10:29:03,61	0,407944	3,330938	-0,065981	0,011981	0,114984	-0,640978	0,038070	-0,091283	-0,487577	0,494192	-0,666113	0,909610	-0,517281	-2,996059	-1,189521	-20,017884	5,947291	14,561914	0,038070	-0,091283	-0,487577	-6,671514	-3,654632	0,909610	0,038070	-0,091283	-0,487577	-6,671514	-3,654632	0,909610
10:29:03,66	0,407911	3,330993	-0,065967	0,011996	0,064961	-0,641020	0,038070	-0,091283	-0,487577	0,494192	-0,666113	0,909610	-0,519590	-3,012597	-0,500501	-20,642924	6,267881	14,636162	0,038070	-0,091283	-0,487577	-6,671514	-3,654632	0,909610	0,038070	-0,091283	-0,487577	-6,671514	-3,654632	0,909610
10:29:03,71	0,407911	3,330993	-0,065967	0,011996	0,064961	-0,641020	0,068167	-0,099458	0,522045	0,899034	-0,205013	1,014164	-0,521890	-3,014846	-0,509386	-20,608499	6,291364	14,679997	0,068167	-0,099458	0,522045	-6,908436	-5,556128	1,014164	0,068167	-0,099458	0,522045	-6,908436	-5,556128	1,014164
10:29:03,76	0,407911	3,330993	-0,065967	0,011996	0,064961	-0,641020	0,068167	-0,099458	0,522045	0,899034	-0,205013	1,014164	-0,526159	-3,014783	-0,515243	-20,647736	6,241600	14,676797	0,068167	-0,099458	0,522045	-6,908436	-5,556128	1,014164	0,068167	-0,099458	0,522045	-6,908436	-5,556128	1,014164
10:29:03,81	0,407911	3,330993	-0,065967	0,011996	0,064961	-0,641020	0,069589	-0,090696	0,515811	0,431747	-0,120823	1,026161	-0,527927	-3,017344	-0,520690	-20,659845	6,281942	14,666307	0,069589	-0,090696	0,515811	-6,687903	-5,583528	1,026161	0,069589	-0,090696	0,515811	-6,687903	-5,583528	1,026161
10:29:03,86	0,407911	3,330993	-0,065967	0,011996	0,064961	-0,641020	0,072690	-0,090445	0,510364	0,447588	0,009802	1,015671	-0,529021	-3,007855	-0,520735	-20,610954	6,315804	14,634219	0,072690	-0,090445	0,510364	-6,652375	-5,696379	1,015671	0,072690	-0,090445	0,510364	-6,652375	-5,696379	1,015671
10:29:03,91	0,407911	3,330993	-0,065967	0,011996	0,064961	-0,641020	0,065019	-0,084754	0,510319	0,205401	-0,363670	0,983583	-0,525028	-3,012019	-0,524182	-20,658673	6,287851	14,698971	0,065019	-0,084754	0,510319	-6,447778	-5,467692	0,983583	0,065019	-0,084754	0,510319	-6,447778	-5,467692	0,983583
10:29:03,96	0,407911	3,330993	-0,065967	0,011996	0,064961	-0,641020	0,066629	-0,090294	0,506872	0,445426	-0,307295	1,048335	-0,523350	-3,010817	-0,526168	-20,698650	6,292750	14,672144	0,066629	-0,090294	0,506872	-6,642664	-5,537709	1,048335	0,066629	-0,090294	0,506872	-6,642664	-5,537709	1,048335
10:29:04,01	0,407911	3,330993	-0,065967	0,011996	0,064961	-0,641020	0,064749	-0,091146	0,504887	0,473952	-0,442144	1,021509	-0,521953	-3,009297	-0,527272	-20,595677	6,316536	14,697213	0,064749	-0,091146	0,504887	-6,680970	-5,524950	1,021509	0,064749	-0,091146	0,504887	-6,680970	-5,524950	1,021509
10:29:04,06	0,407911	3,330993	-0,065967	0,011996	0,064961	-0,641020	0,062735	-0,091595	0,503782	0,569423	-0,469615	1,046577	-0,522035	-3,015817	-0,530427	-20,653747	6,319986	14,635871	0,062735	-0,091595	0,503782	-6,620802	-5,394281	1,046577	0,062735	-0,091595	0,503782	-6,620802	-5,394281	1,046577
10:29:04,11	0,407911	3,330993	-0,065967	0,011996	0,064961	-0,641020	0,068422	-0,094785	0,500628	0,709226	-0,225874	0,985235	-0,526156	-3,011158	-0,525749	-20,614644	6,231347	14,663678	0,068422	-0,094785	0,500628	-6,731369	-5,597017	0,985235	0,068422	-0,094785	0,500628	-6,731369	-5,597017	0,985235
10:29:04,16	0,407911	3,330993	-0,065967	0,011996	0,064961	-0,641020	0,066448	-0,088886	0,505306	0,345289	-0,250352	1,013043	-0,519702	-3,009848	-0,529656	-20,643539	6,305880	14,650670	0,066448	-0,088886	0,505306	-6,632270	-5,466516	1,013043	0,066448	-0,088886	0,505306	-6,632270	-5,466516	1,013043
10:29:04,21	0,407911	3,330993	-0,065967	0,011996	0,064961	-0,641020	0,062086	-0,093821	0,501398	0,651985	-0,539450	1,000034	-0,521546	-3,017886	-0,530800	-20,679918	6,255879	14,658317	0,062086	-0,093821	0,501398	-6,712935	-5,413222	1,000034	0,062086	-0,093821	0,501398	-6,712935	-5,413222	1,000034
10:29:04,26	0,407911	3,330993	-0,065967	0,011996	0,064961	-0,641020	0,069969	-0,096243	0,500254	0,716438	-0,136035	1,007682	-0,523375	-3,004565	-0,530851	-20,687456	6,302002	14,676099	0,069969	-0,096243	0,500254	-6,838610	-5,628627	1,007682	0,069969	-0,096243	0,500254	-6,838610	-5,628627	1,007682
10:29:04,31	0,407911	3,330993	-0,065967	0,011996	0,064961	-0,641020	0,059347	-0,087998	0,500203	0,323893	-0,717978	1,025463	-0,523227	-3,018639	-0,533516	-20,649579	6,289685	14,645803	0,059347	-0,087998	0,500203	-6,583953	-5,376729	1,025463	0,059347	-0,087998	0,500203	-6,583953	-5,376729	1,025463
10:29:04,36	0,407911	3,330993	-0,065967	0,011996	0,064961	-0,641020	0,071462	-0,095164	0,497538	0,704778	-0,049065	0,995168	-0,529217	-3,013560	-0,533517	-20,671640	6,276994	14,698639	0,071462	-0,095164	0,497538	-6,765570	-5,658801	0,995168	0,071462	-0,095164	0,497538	-6,765570	-5,658801	0,995168
10:29:04,41	0,407911	3,330993	-0,065967	0,011996	0,064961	-0,641020	0,070058	-0,087437	0,497538	0,280946	-0,134790	1,048003	-0,521045	-3,010825	-0,536639	-20,705213	6,311143	14,703795	0,070058	-0,087437	0,497538	-6,582823	-5,634377	1,048003	0,070058	-0,087437	0,497538	-6,582823	-5,634377	1,048003
10:29:04,46	0,407911	3,330993	-0,065967	0,011996	0,064961	-0,641020	0,063604	-0,093146	0,494416	0,590613	-0,516573	1,053160	-0,527306	-3,013436	-0,532732	-20,602828	6,256023	14,663215	0,063604	-0,093146	0,494416	-6,721329	-5,509483	1,053160	0,063604	-0,093146	0,494416	-6,721329	-5,509483	1,053160
10:29:04,51	0,407911	3,330993	-0,065967	0,011996	0,064961	-0,641020	0,068995	-0,089029	0,498322	0,379990	-0,119992	1,012579	-0,525035	-3,017760	-0,533129	-20,662485	6,281384	14,659788	0,068995	-0,089029	0,498322	-6,608775	-5,536128	1,012579	0,068995	-0,089029	0,498322	-6,608775	-5,536128	1,012579
10:29:04,56	0,407911	3,330993	-0,065967	0,011996	0,064961	-0,641020	0,071605	-0,093158	0,497925	0,586855	-0,048658	1,009152	-0,520879	-3,009767	-0,535443	-20,620820	6,291610	14,696916	0,071605	-0,093158	0,497925	-6,726070	-5,669616	1,009152	0,071605	-0,093158	0,497925	-6,726070	-5,669616	1,009152
10:29:04,61	0,407911	3,330993	-0,065967	0,011996	0,064961	-0,641020	0,062604	-0,092761	0,495611	0,595888	-0,485694	1,046280	-0,523776	-3,017906	-0,537362	-20,600865	6,240318	14,675146	0,062604	-0,092761	0,495611	-6,685855	-5,400143	1,046280	0,062604	-0,092761	0,495611	-6,685855	-5,400143	1,046280
10:29:04,66	0,407911	3,330993	-0,065967	0,011996	0,064961	-0,641020	0,071102	-0,094321	0,493692	0,642578	-0,000895	1,024510	-0,521552	-3,008782	-0,536652	-20,655913	6,284403	14,668740	0,071102	-0,094321	0,493692	-6,761644	-5,582401	1,024510	0,071102	-0,094321	0,493692	-6,761644	-5,582401	1,024510
10:29:04,71	0,407911	3,330993	-0,065967	0,011996	0,064961	-0,641020	0,062087	-0,091686	0,494402	0,516182	-0,539363	1,018104	-0,522066	-3,016557	-0,536616	-20,640270	6,277737	14,662256	0,062087	-0,091686	0,494402	-6,681146	-5,413232	1,018104	0,062087	-0,091686	0,494402	-6,681146	-5,413232	1,018104
10:29:04,76	0,407911	3,330993	-0,065967	0,011996	0,064961	-0,641020	0,069078	-0,095127	0,494438	0,697194	-0,158972	1,011621	-0,527448	-3,012290	-0,536660	-20,671699	6,291548	14,657906	0,069078	-0,095127	0,494438	-6,770300	-5,581603	1,011621	0,069078	-0,095127	0,494438	-6,770300	-5,581603	1,011621
10:29:04,81	0,407911	3,330993	-0,065967	0,011996	0,064961	-0,641020	0,068074	-0,088333	0,494394	0,340132	-0,245323	1,007271	-0,521987	-3,008353	-0,536229	-20,591743	6,309722	14,678313	0,068074	-0,088333	0,494394	-6,594003	-5,589111	1,007271	0,068074	-0,088333	0,494394	-6,594003	-5,589111	1,007271
10:29:04,86	0,407911	3,330993	-0,065967	0,011996	0,064961	-0,641020	0,061935	-0,091094	0,494825	0,539428	-0,504405	1,027677	-0,524471	-3,017526	-0,540134	-20,673351	6,317456	14,655760	0,061935	-0,091094	0,494825	-6,611455	-5,366264	1,027677	0,061935	-0,091094	0,494825	-6,611455	-5,366264	1,027677
10:29:04,91	0,407911	3,330993	-0,065967	0,011996	0,064961	-0,641020	0,071120	-0,093530	0,490920	0,631968	-0,101310	1,005124	-0,524496	-3,017860	-0,538969	-20,674574	6,278585	14,653764	0,071120	-0,093530	0,490920	-6,710103	-5,684217	1,005124	0,071120	-0,093530	0,490920	-6,710103	-5,684217	1,005124
10:29:04,96	0,407911	3,330993	-0,065967	0,011996	0,064961	-0,641020	0,071422	-0,093675	0,492086	0,605282	-0,067224	1,003128	-0,526929	-3,011368	-0,538994	-20,713419	6,347232	14,685991	0,071422	-0,093675	0,492086	-6,748244	-5,673847	1,003128	0,071422	-0,093675	0,492086	-6,748244	-5,673847	1,003128
10:29:05,01	0,407911	3,330993	-0,065967	0,011996	0,064961	-0,641020	0,067016	-0,088322	0,492060	0,366929	-0,364316	1,035355	-0,521516	-3,015659	-0,541671	-20,659447	6,320344	14,676812	0,067016	-0,088322	0,492060	-6,566351	-5,625044	1,035355	0,067016	-0,088322	0,492060	-6,566351	-5,625044	1,035355
10:29:05,06	0,407911	3,330993	-0,065967	0,011996	0,064961	-0,641020	0,068026	-0,095155	0,489383	0,725965	-0,251601	1,026177	-0,525671	-3,016196	-0,540122	-20,649777	6,235108	14,667397	0,068026	-0,095155	0,489383	-6,743734	-5,591629	1,026177	0,068026	-0,095155	0,489383	-6,743734	-5,591629	1,026177
10:29:05,11	0,407911	3,330993	-0,065967	0,011996	0,064961	-0,641020	0,070569	-0,091825	0,490933	0,483823	-0,068379	1,016761	-0,526911	-3,009329	-0,541749	-20,698437	6,343724	14,644100	0,070569	-0,091825	0,490933	-6,724470	-5,608022	1,016761	0,070569	-0,091825	0,490933	-6,724470	-5,608022	1,016761
10:29:05,16	0,407911	3,330993	-0,065967	0,011996	0,064961	-0,641020	0,065241	-0,087318	0,489305	0,319160	-0,441858	0,993464	-0,530429	-3,011463	-0,543660	-20,685499	6,333740	14,672957	0,065241	-0,087318	0,489305	-6,535284	-5,563293	0,993464	0,065241	-0,087318	0,489305	-6,535284	-5,563293	0,993464
10:29:05,21	0,407911	3,330993	-0,065967	0,011996	0,064961	-0,641020	0,068848	-0,085338	0,487394	0,214056	-0,238088	1,022321	-0,520880	-3,007550	-0,540521	-20,610930	6,297788	14,671359	0,068848	-0,085338	0,487394	-6,485009	-5,642686	1,022321	0,068848	-0,085338	0,487394	-6,485009	-5,642686	1,022321
10:29:05,26	0,407911	3,330993	-0,065967	0,011996	0,064961	-0,641020	0,060685	-0,091652	0,490533	0,548504	-0,580022	1,020724	-0,526819	-3,011362	-0,540932	-20,633485	6,262755	14,644901	0,060685	-0,091652	0,490533	-6,646166	-5,343806	1,020724	0,060685	-0,091652	0,490533	-6,646166	-5,343806	1,020724
10:29:05,31	0,407911	3,330993	-0,065967	0,011996	0,064961	-0,641020	0,066955	-0,088414	0,490123	0,338539	-0,255992	0,994265	-0,519238	-3,008361	-0,540955	-20,677032	6,306095	14,643662	0,066955	-0,088414	0,490123	-6,601988	-5,511981	0,994265	0,066955	-0,088414	0,490123	-6,601988	-5,511981	0,994265
10:29:05,36	0,407911	3,330993	-0,065967	0,011996	0,064961	-0,641020	0,060566	-0,093479	0,490099	0,617672	-0,647618	0,993026	-0,520923	-3,012088	-0,542074	-20,643074	6,304495	14,667324	0,060566	-0,093479	0,490099	-6,720448	-5,402048	0,993026	0,060566	-0,093479	0,490099	-6,720448	-5,402048	0,993026
10:29:05,41	0,407911	3,330993	-0,065967	0,011996	0,064961	-0,641020	0,064637	-0,093883	0,488980	0,654269	-0,405736	1,016688	-0,523351	-3,017785	-0,543206	-20,668850	6,257039	14,699408	0,064637	-0,093883	0,488980	-6,715558	-5,479711	1,016688	0,064637	-0,093883	0,488980	-6,715558	-5,479711	1,016688
10:29:05,46	0,407911	3,330993	-0,065967	0,011996	0,064961	-0,641020	0,070785	-0,094629	0,487848	0,639070	-0,084629	1,048773	-0,528067	-3,013765	-0,538598	-20,689980	6,307219	14,669140	0,070785	-0,094629	0,487848	-6,789311	-5,641231	1,048773	0,070785	-0,094629	0,487848	-6,789311	-5,641231	1,048773
10:29:05,51	0,407911	3,330993	-0,065967	0,011996	0,064961	-0,641020	0,069661	-0,088535	0,492456	0,355063	-0,186433	1,018504	-0,522084	-3,015464	-0,543598	-20,635852	6,296984	14,686615	0,069661	-0,088535	0,492456	-6,594922	-5,654851	1,018504	0,069661	-0,088535	0,492456	-6,594922	-5,654851	1,018504
10:29:05,56	0,407911	3,330993	-0,065967	0,011996	0,064961	-0,641020	0,068141	-0,094566	0,487457	0,686888	-0,213511	1,035979	-0,533381	-3,012407	-0,540935	-20,677904	6,282210	14,673765	0,068141	-0,094566	0,487457	-6,736551	-5,562560	1,035979	0,068141	-0,094566	0,487457	-6,736551	-5,562560	1,035979
10:29:05,61	0,407911	3,330993	-0,065967	0,011996	0,064961	-0,641020	0,071142	-0,083254	0,490119	0,064845	-0,086494	1,023129	-0,520952	-3,014008	-0,542463	-20,663230	6,311088	14,667689	0,071142	-0,083254	0,490119	-6,470603	-5,671116	1,023129	0,071142	-0,083254	0,490119	-6,470603	-5,671116	1,023129
10:29:05,66	0,407911	3,330993	-0,065967	0,011996	0,064961	-0,641020	0,066314	-0,094818	0,488591	0,698514	-0,339273	1,017053	-0,529307	-3,015908	-0,540968	-20,716551	6,283312	14,625951	0,066314	-0,094818	0,488591	-6,744701	-5,544910	1,017053	0,066314	-0,094818	0,488591	-6,744701	-5,544910	1,017053
10:29:05,71	0,407911	3,330993	-0,065967	0,011996	0,064961	-0,641020	0,072136	-0,088533	0,490086	0,320954	-0,068799	0,975315	-0,519834	-3,010476	-0,544431	-20,681318	6,318529	14,665183	0,072136	-0,088533	0,490086	-6,628851	-5,731492	0,975315	0,072136	-0,088533	0,490086	-6,628851	-5,731492	0,975315
10:29:05,76	0,407911	3,330993	-0,065967	0,011996	0,064961	-0,641020	0,062696	-0,094020	0,486623	0,654411	-0,546778	1,014547	-0,520325	-3,012624	-0,544405	-20,651623	6,350476	14,670327	0,062696	-0,094020	0,486623	-6,726150	-5,468425	1,014547	0,062696	-0,094020	0,486623	-6,726150	-5,468425	1,014547
10:29:05,81	0,407911	3,330993	-0,065967	0,011996	0,064961	-0,641020	0,064802	-0,094669	0,486649	0,730698	-0,427521	1,019691	-0,524439	-3,019734	-0,544009	-20,643644	6,275278	14,641603	0,064802	-0,094669	0,486649	-6,700846	-5,514493	1,019691	0,064802	-0,094669	0,486649	-6,700846	-5,514493	1,019691
10:29:05,86	0,407911	3,330993	-0,065967	0,011996	0,064961	-0,641020	0,073016	-0,094661	0,487046	0,669153	0,044117	0,990967	-0,532176	-3,011978	-0,543675	-20,676293	6,322190	14,647897	0,073016	-0,094661	0,487046	-6,761770	-5,687656	0,990967	0,073016	-0,094661	0,487046	-6,761770	-5,687656	0,990967
10:29:05,91	0,407911	3,330993	-0,065967	0,011996	0,064961	-0,641020	0,070168	-0,084083	0,487379	0,143381	-0,155725	0,997261	-0,521493	-3,008442	-0,542090	-20,626405	6,306908	14,657992	0,070168	-0,084083	0,487379	-6,457143	-5,663906	0,997261	0,070168	-0,084083	0,487379	-6,457143	-5,663906	0,997261
10:29:05,96	0,407911	3,330993	-0,065967	0,011996	0,064961	-0,641020	0,061764	-0,091566	0,488964	0,544222	-0,541902	1,007356	-0,520866	-3,018160	-0,540890	-20,636643	6,304840	14,651122	0,061764	-0,091566	0,488964	-6,643740	-5,390348	1,007356	0,061764	-0,091566	0,488964	-6,643740	-5,390348	1,007356
10:29:06,01	0,407911	3,330993	-0,065967	0,011996	0,064961	-0,641020	0,069866	-0,096969	0,490164	0,818244	-0,128393	1,000486	-0,524411	-3,018510	-0,545149	-20,615407	6,255747	14,665793	0,069866	-0,096969	0,490164	-6,793817	-5,612902	1,000486	0,069866	-0,096969	0,490164	-6,793817	-5,612902	1,000486
10:29:06,06	0,407911	3,330993	-0,065967	0,011996	0,064961	-0,641020	0,071942	-0,094073	0,485906	0,635780	0,022490	1,015157	-0,520394	-3,008259	-0,544835	-20,659739	6,308021	14,645722	0,071942	-0,094073	0,485906	-6,748984	-5,624975	1,015157	0,071942	-0,094073	0,485906	-6,748984	-5,624975	1,015157
10:29:06,11	0,407911	3,330993	-0,065967	0,011996	0,064961	-0,641020	0,061056	-0,092426	0,486219	0,573236	-0,608125	0,995086	-0,526205	-3,011464	-0,543253	-20,622882	6,279522	14,651678	0,061056	-0,092426	0,486219	-6,682232	-5,401019	0,995086	0,061056	-0,092426	0,486219	-6,682232	-5,401019	0,995086
10:29:06,16	0,407911	3,330993	-0,065967	0,011996	0,064961	-0,641020	0,066737	-0,088997	0,487802	0,388659	-0,266535	1,001042	-0,529267	-3,010298	-0,544817	-20,674445	6,299182	14,682504	0,066737	-0,088997	0,487802	-6,597607	-5,505402	1,001042	0,066737	-0,088997	0,487802	-6,597607	-5,505402	1,001042
10:29:06,21	0,407911	3,330993	-0,065967	0,011996	0,064961	-0,641020	0,067259	-0,085762	0,486237	0,211699	-0,293900	1,031868	-0,522613	-3,014928	-0,543584	-20,616603	6,328793	14,697106	0,067259	-0,085762	0,486237	-6,520644	-5,573708	1,031868	0,067259	-0,085762	0,486237	-6,520644	-5,573708	1,031868
10:29:06,26	0,407911	3,330993	-0,065967	0,011996	0,064961	-0,641020	0,067941	-0,093839	0,487470	0,686260	-0,223132	1,046471	-0,530433	-3,011593	-0,545598	-20,674698	6,307745	14,673172	0,067941	-0,093839	0,487470	-6,680115	-5,556501	1,046471	0,067941	-0,093839	0,487470	-6,680115	-5,556501	1,046471
10:29:06,31	0,407911	3,330993	-0,065967	0,011996	0,064961	-0,641020	0,068963	-0,085400	0,485456	0,200145	-0,209801	1,022536	-0,526902	-3,009122	-0,542111	-20,668855	6,282099	14,661456	0,068963	-0,085400	0,485456	-6,503752	-5,623360	1,022536	0,068963	-0,085400	0,485456	-6,503752	-5,623360	1,022536
10:29:06,36	0,407911	3,330993	-0,065967	0,011996	0,064961	-0,641020	0,065058	-0,087223	0,488943	0,275649	-0,394977	1,010820	-0,522234	-3,008309	-0,547158	-20,694321	6,335419	14,681959	0,065058	-0,087223	0,488943	-6,571348	-5,501995	1,010820	0,065058	-0,087223	0,488943	-6,571348	-5,501995	1,010820
10:29:06,41	0,407911	3,330993	-0,065967	0,011996	0,064961	-0,641020	0,062019	-0,090858	0,483896	0,498140	-0,601694	1,031323	-0,522151	-3,019991	-0,545156	-20,679283	6,303695	14,682696	0,062019	-0,090858	0,483896	-6,634245	-5,470188	1,031323	0,062019	-0,090858	0,483896	-6,634245	-5,470188	1,031323
10:29:06,46	0,407911	3,330993	-0,065967	0,011996	0,064961	-0,641020	0,072095	-0,096771	0,485898	0,785628	-0,048877	1,032061	-0,521025	-3,010129	-0,544827	-20,673784	6,281600	14,654319	0,072095	-0,096771	0,485898	-6,810878	-5,708306	1,032061	0,072095	-0,096771	0,485898	-6,810878	-5,708306	1,032061
10:29:06,51	0,407911	3,330993	-0,065967	0,011996	0,064961	-0,641020	0,062991	-0,092815	0,486227	0,563555	-0,506461	1,003683	-0,527246	-3,010606	-0,545937	-20,585825	6,388505	14,685439	0,062991	-0,092815	0,486227	-6,722441	-5,451248	1,003683	0,062991	-0,092815	0,486227	-6,722441	-5,451248	1,003683
10:29:06,56	0,407911	3,330993	-0,065967	0,011996	0,064961	-0,641020	0,066515	-0,087666	0,485118	0,432368	-0,300473	1,034803	-0,529872	-3,010362	-0,545998	-20,691947	6,330978	14,674617	0,066515	-0,087666	0,485118	-6,449431	-5,521921	1,034803	0,066515	-0,087666	0,485118	-6,449431	-5,521921	1,034803
10:29:06,61	0,407911	3,330993	-0,065967	0,011996	0,064961	-0,641020	0,067616	-0,085270	0,485056	0,204886	-0,306369	1,023981	-0,520847	-3,011076	-0,547118	-20,604847	6,330221	14,661297	0,067616	-0,085270	0,485056	-6,488813	-5,614235	1,023981	0,067616	-0,085270	0,485056	-6,488813	-5,614235	1,023981
10:29:06,66	0,407911	3,330993	-0,065967	0,011996	0,064961	-0,641020	0,063828	-0,092861	0,488194	0,651040	-0,431114	0,988906	-0,519150	-3,005598	-0,544423	-20,619333	6,305856	14,664977	0,063828	-0,092861	0,488194	-6,638519	-5,441629	0,988906	0,063828	-0,092861	0,488194	-6,638519	-5,441629	0,988906
10:29:06,71	0,407911	3,330993	-0,065967	0,011996	0,064961	-0,641020	0,063828	-0,092861	0,488194	0,651040	-0,431114	0,988906	-0,531593	-3,012926	-0,545577	-20,669494	6,313133	14,692261	0,063828	-0,092861	0,488194	-6,638519	-5,441629	0,988906	0,063828	-0,092861	0,488194	-6,638519	-5,441629	0,988906
10:29:06,76	0,407911	3,330993	-0,065967	0,011996	0,064961	-0,641020	0,070698	-0,085062	0,485477	0,189836	-0,117757	1,041625	-0,524589	-3,011300	-0,547540	-20,690678	6,303971	14,675451	0,070698	-0,085062	0,485477	-6,487525	-5,667530	1,041625	0,070698	-0,085062	0,485477	-6,487525	-5,667530	1,041625
10:29:06,81	0,407911	3,330993	-0,065967	0,011996	0,064961	-0,641020	0,065787	-0,090314	0,483514	0,444436	-0,386873	1,024815	-0,521448	-3,012656	-0,547111	-20,617810	6,342703	14,671178	0,065787	-0,090314	0,483514	-6,645241	-5,551164	1,024815	0,065787	-0,090314	0,483514	-6,645241	-5,551164	1,024815
10:29:06,86	0,407911	3,330993	-0,065967	0,011996	0,064961	-0,641020	0,065391	-0,093713	0,483943	0,691137	-0,363715	1,020542	-0,528030	-3,016230	-0,547113	-20,656288	6,294163	14,682888	0,065391	-0,093713	0,483943	-6,665326	-5,496936	1,020542	0,065391	-0,093713	0,483943	-6,665326	-5,496936	1,020542
10:29:06,91	0,407911	3,330993	-0,065967	0,011996	0,064961	-0,641020	0,071777	-0,089800	0,483941	0,426383	-0,040696	1,032252	-0,521039	-3,012607	-0,544042	-20,696573	6,307732	14,664233	0,071777	-0,089800	0,483941	-6,622906	-5,675218	1,032252	0,071777	-0,089800	0,483941	-6,622906	-5,675218	1,032252
10:29:06,96	0,407911	3,330993	-0,065967	0,011996	0,064961	-0,641020	0,065144	-0,094042	0,487012	0,638570	-0,427297	1,013597	-0,522168	-3,014497	-0,547510	-20,671403	6,313044	14,680315	0,065144	-0,094042	0,487012	-6,743707	-5,541109	1,013597	0,065144	-0,094042	0,487012	-6,743707	-5,541109	1,013597
10:29:07,01	0,407911	3,330993	-0,065967	0,011996	0,064961	-0,641020	0,067345	-0,094010	0,483544	0,654086	-0,293720	1,029679	-0,529854	-3,014597	-0,545237	-20,693932	6,308462	14,629222	0,067345	-0,094010	0,483544	-6,725672	-5,580285	1,029679	0,067345	-0,094010	0,483544	-6,725672	-5,580285	1,029679
10:29:07,06	0,407911	3,330993	-0,065967	0,011996	0,064961	-0,641020	0,071275	-0,087403	0,485817	0,295307	-0,106571	0,978586	-0,526370	-3,011574	-0,547943	-20,703279	6,318378	14,666248	0,071275	-0,087403	0,485817	-6,565828	-5,701655	0,978586	0,071275	-0,087403	0,485817	-6,565828	-5,701655	0,978586
10:29:07,11	0,407911	3,330993	-0,065967	0,011996	0,064961	-0,641020	0,062865	-0,091967	0,483508	0,511404	-0,545113	1,030145	-0,523313	-3,016708	-0,548671	-20,652968	6,289199	14,665006	0,062865	-0,091967	0,483508	-6,708029	-5,480039	1,030145	0,062865	-0,091967	0,483508	-6,708029	-5,480039	1,030145
10:29:07,16	0,407911	3,330993	-0,065967	0,011996	0,064961	-0,641020	0,064483	-0,089528	0,482685	0,412351	-0,484518	0,978031	-0,524618	-3,009777	-0,548370	-20,712103	6,326498	14,628667	0,064483	-0,089528	0,482685	-6,615611	-5,546416	0,978031	0,064483	-0,089528	0,482685	-6,615611	-5,546416	0,978031
10:29:07,21	0,407911	3,330993	-0,065967	0,011996	0,064961	-0,641020	0,064483	-0,089528	0,482685	0,412351	-0,484518	0,978031	-0,520375	-3,018271	-0,547904	-20,665792	6,292289	14,645665	0,064483	-0,089528	0,482685	-6,615611	-5,546416	0,978031	0,064483	-0,089528	0,482685	-6,615611	-5,546416	0,978031
10:29:07,26	0,407911	3,330993	-0,065967	0,011996	0,064961	-0,641020	0,069717	-0,097449	0,483151	0,817778	-0,155105	0,995029	-0,525155	-3,010806	-0,546393	-20,694142	6,335775	14,656402	0,069717	-0,097449	0,483151	-6,831990	-5,627924	0,995029	0,069717	-0,097449	0,483151	-6,831990	-5,627924	0,995029
10:29:07,31	0,407911	3,330993	-0,065967	0,011996	0,064961	-0,641020	0,065642	-0,089578	0,484661	0,431938	-0,413301	1,005766	-0,519272	-3,011139	-0,545975	-20,672793	6,263995	14,669132	0,065642	-0,089578	0,484661	-6,599907	-5,566231	1,005766	0,065642	-0,089578	0,484661	-6,599907	-5,566231	1,005766
10:29:07,36	0,407911	3,330993	-0,065967	0,011996	0,064961	-0,641020	0,062989	-0,094839	0,485079	0,654035	-0,496875	1,018496	-0,528644	-3,016702	-0,548335	-20,669495	6,277235	14,615216	0,062989	-0,094839	0,485079	-6,790820	-5,441550	1,018496	0,062989	-0,094839	0,485079	-6,790820	-5,441550	1,018496
10:29:07,41	0,407911	3,330993	-0,065967	0,011996	0,064961	-0,641020	0,072493	-0,089503	0,482719	0,389702	-0,006437	0,964581	-0,529293	-3,008667	-0,547940	-20,684304	6,321709	14,680620	0,072493	-0,089503	0,482719	-6,636313	-5,697166	0,964581	0,072493	-0,089503	0,482719	-6,636313	-5,697166	0,964581
10:29:07,46	0,407911	3,330993	-0,065967	0,011996	0,064961	-0,641020	0,065858	-0,084924	0,483114	0,182695	-0,386513	1,029984	-0,517390	-3,008994	-0,548310	-20,629419	6,314210	14,648133	0,065858	-0,084924	0,483114	-6,483854	-5,556403	1,029984	0,065858	-0,084924	0,483114	-6,483854	-5,556403	1,029984
10:29:07,51	0,407911	3,330993	-0,065967	0,011996	0,064961	-0,641020	0,060191	-0,095396	0,482744	0,748166	-0,629957	0,997497	-0,522084	-3,016463	-0,547124	-20,646323	6,326079	14,650891	0,060191	-0,095396	0,482744	-6,740403	-5,354926	0,997497	0,060191	-0,095396	0,482744	-6,740403	-5,354926	0,997497
10:29:07,56	0,407911	3,330993	-0,065967	0,011996	0,064961	-0,641020	0,071793	-0,088482	0,484311	0,369547	-0,036562	1,007880	-0,529179	-3,015585	-0,546743	-20,647584	6,302620	14,658515	0,071793	-0,088482	0,484311	-6,576315	-5,672329	1,007880	0,071793	-0,088482	0,484311	-6,576315	-5,672329	1,007880
10:29:07,61	0,407911	3,330993	-0,065967	0,011996	0,064961	-0,641020	0,071793	-0,088482	0,484311	0,369547	-0,036562	1,007880	-0,522168	-3,010623	-0,548332	-20,659207	6,296512	14,637128	0,071793	-0,088482	0,484311	-6,576315	-5,672329	1,007880	0,071793	-0,088482	0,484311	-6,576315	-5,672329	1,007880
10:29:07,66	0,407911	3,330993	-0,065967	0,011996	0,064961	-0,641020	0,063991	-0,092073	0,482723	0,545148	-0,449303	0,986492	-0,529325	-3,008747	-0,548345	-20,695904	6,308711	14,666016	0,063991	-0,092073	0,482723	-6,682563	-5,472575	0,986492	0,063991	-0,092073	0,482723	-6,682563	-5,472575	0,986492
10:29:07,71	0,407911	3,330993	-0,065967	0,011996	0,064961	-0,641020	0,065944	-0,084937	0,482709	0,166293	-0,385599	1,015380	-0,520850	-3,007121	-0,545967	-20,598082	6,330026	14,661107	0,065944	-0,084937	0,482709	-6,501243	-5,562223	1,015380	0,065944	-0,084937	0,482709	-6,501243	-5,562223	1,015380
10:29:07,76	0,407911	3,330993	-0,065967	0,011996	0,064961	-0,641020	0,060298	-0,091463	0,485088	0,573016	-0,605121	1,010471	-0,517986	-3,016926	-0,544785	-20,653976	6,297955	14,654130	0,060298	-0,091463	0,485088	-6,606813	-5,338551	1,010471	0,060298	-0,091463	0,485088	-6,606813	-5,338551	1,010471
10:29:07,81	0,407911	3,330993	-0,065967	0,011996	0,064961	-0,641020	0,067358	-0,098846	0,486270	0,901212	-0,270377	1,003494	-0,528781	-3,011744	-0,546780	-20,726570	6,309559	14,679591	0,067358	-0,098846	0,486270	-6,858183	-5,558009	1,003494	0,067358	-0,098846	0,486270	-6,858183	-5,558009	1,003494
10:29:07,86	0,407911	3,330993	-0,065967	0,011996	0,064961	-0,641020	0,068268	-0,086906	0,484274	0,254116	-0,291755	1,028955	-0,524529	-3,014623	-0,551405	-20,660581	6,291055	14,666907	0,068268	-0,086906	0,484274	-6,568037	-5,650779	1,028955	0,068268	-0,086906	0,484274	-6,568037	-5,650779	1,028955
10:29:07,91	0,407911	3,330993	-0,065967	0,011996	0,064961	-0,641020	0,068635	-0,092028	0,479649	0,537384	-0,206269	1,016271	-0,526906	-3,011210	-0,545247	-20,695823	6,343714	14,631388	0,068635	-0,092028	0,479649	-6,686778	-5,594105	1,016271	0,068635	-0,092028	0,479649	-6,686778	-5,594105	1,016271
10:29:07,96	0,407911	3,330993	-0,065967	0,011996	0,064961	-0,641020	0,066868	-0,088263	0,485807	0,369603	-0,355004	0,980752	-0,520852	-3,014240	-0,549436	-20,613813	6,340080	14,667491	0,066868	-0,088263	0,485807	-6,559030	-5,604130	0,980752	0,066868	-0,088263	0,485807	-6,559030	-5,604130	0,980752
10:29:08,01	0,407911	3,330993	-0,065967	0,011996	0,064961	-0,641020	0,066465	-0,095021	0,481618	0,758882	-0,303118	1,016855	-0,524477	-3,015665	-0,548261	-20,631031	6,258788	14,687737	0,066465	-0,095021	0,481618	-6,700262	-5,520611	1,016855	0,066465	-0,095021	0,481618	-6,700262	-5,520611	1,016855
10:29:08,06	0,407911	3,330993	-0,065967	0,011996	0,064961	-0,641020	0,069512	-0,092594	0,482793	0,553679	-0,118953	1,037101	-0,525218	-3,009450	-0,549130	-20,710683	6,322654	14,653163	0,069512	-0,092594	0,482793	-6,714962	-5,575616	1,037101	0,069512	-0,092594	0,482793	-6,714962	-5,575616	1,037101
10:29:08,11	0,407911	3,330993	-0,065967	0,011996	0,064961	-0,641020	0,064499	-0,088844	0,481924	0,374174	-0,480517	1,002527	-0,521535	-3,018199	-0,550232	-20,654240	6,297503	14,646940	0,064499	-0,088844	0,481924	-6,600110	-5,543698	1,002527	0,064499	-0,088844	0,481924	-6,600110	-5,543698	1,002527
10:29:08,16	0,407911	3,330993	-0,065967	0,011996	0,064961	-0,641020	0,070235	-0,096409	0,480823	0,773963	-0,120796	0,996304	-0,529803	-3,014019	-0,545211	-20,662954	6,298718	14,648050	0,070235	-0,096409	0,480823	-6,794126	-5,634241	0,996304	0,070235	-0,096409	0,480823	-6,794126	-5,634241	0,996304
10:29:08,21	0,407911	3,330993	-0,065967	0,011996	0,064961	-0,641020	0,065952	-0,089114	0,485457	0,387837	-0,352824	1,013313	-0,522831	-3,011630	-0,546805	-20,703366	6,302489	14,622045	0,065952	-0,089114	0,485457	-6,607588	-5,530034	1,013313	0,065952	-0,089114	0,485457	-6,607588	-5,530034	1,013313
10:29:08,26	0,407911	3,330993	-0,065967	0,011996	0,064961	-0,641020	0,065194	-0,092002	0,484249	0,524563	-0,427945	0,971409	-0,519715	-3,010987	-0,550231	-20,615922	6,318369	14,663134	0,065194	-0,092002	0,484249	-6,697590	-5,545703	0,971409	0,065194	-0,092002	0,484249	-6,697590	-5,545703	0,971409
10:29:08,31	0,407911	3,330993	-0,065967	0,011996	0,064961	-0,641020	0,063079	-0,094379	0,480824	0,705638	-0,470144	1,012498	-0,522689	-3,015701	-0,547890	-20,637038	6,293001	14,664746	0,063079	-0,094379	0,480824	-6,703104	-5,421863	1,012498	0,063079	-0,094379	0,480824	-6,703104	-5,421863	1,012498
10:29:08,36	0,407911	3,330993	-0,065967	0,011996	0,064961	-0,641020	0,068648	-0,094160	0,483164	0,661735	-0,186166	1,014111	-0,526932	-3,015126	-0,547930	-20,679320	6,253075	14,648743	0,068648	-0,094160	0,483164	-6,729835	-5,575041	1,014111	0,068648	-0,094160	0,483164	-6,729835	-5,575041	1,014111
10:29:08,41	0,407911	3,330993	-0,065967	0,011996	0,064961	-0,641020	0,070272	-0,090198	0,483124	0,399976	-0,118375	0,998107	-0,519229	-3,008727	-0,549096	-20,656504	6,305911	14,658036	0,070272	-0,090198	0,483124	-6,680550	-5,634729	0,998107	0,070272	-0,090198	0,483124	-6,680550	-5,634729	0,998107
10:29:08,46	0,407911	3,330993	-0,065967	0,011996	0,064961	-0,641020	0,060879	-0,093670	0,481958	0,637692	-0,613467	1,007400	-0,524493	-3,018041	-0,548667	-20,659050	6,294568	14,669681	0,060879	-0,093670	0,481958	-6,715397	-5,392474	1,007400	0,060879	-0,093670	0,481958	-6,715397	-5,392474	1,007400
10:29:08,51	0,407911	3,330993	-0,065967	0,011996	0,064961	-0,641020	0,071577	-0,093768	0,482388	0,631673	-0,053707	1,019045	-0,526313	-3,010909	-0,549493	-20,671930	6,315027	14,657180	0,071577	-0,093768	0,482388	-6,729080	-5,672504	1,019045	0,071577	-0,093768	0,482388	-6,729080	-5,672504	1,019045
10:29:08,56	0,407911	3,330993	-0,065967	0,011996	0,064961	-0,641020	0,066310	-0,088625	0,481561	0,375559	-0,348953	1,006544	-0,522107	-3,015744	-0,548667	-20,648837	6,322788	14,671234	0,066310	-0,088625	0,481561	-6,581535	-5,554324	1,006544	0,066310	-0,088625	0,481561	-6,581535	-5,554324	1,006544
10:29:08,61	0,407911	3,330993	-0,065967	0,011996	0,064961	-0,641020	0,065090	-0,089943	0,480780	0,437998	-0,413442	1,002425	-0,524562	-3,010510	-0,550275	-20,675848	6,310296	14,653061	0,065090	-0,089943	0,480780	-6,622497	-5,523010	1,002425	0,065090	-0,089943	0,480780	-6,622497	-5,523010	1,002425
10:29:08,66	0,407911	3,330993	-0,065967	0,011996	0,064961	-0,641020	0,065090	-0,089943	0,480780	0,437998	-0,413442	1,002425	-0,523309	-3,018934	-0,545944	-20,657202	6,273181	14,662548	0,065090	-0,089943	0,480780	-6,622497	-5,523010	1,002425	0,065090	-0,089943	0,480780	-6,622497	-5,523010	1,002425
10:29:08,71	0,407911	3,330993	-0,065967	0,011996	0,064961	-0,641020	0,071758	-0,095239	0,485110	0,690614	-0,031996	1,011912	-0,522864	-3,012061	-0,549910	-20,716949	6,315428	14,634109	0,071758	-0,095239	0,485110	-6,785683	-5,665008	1,011912	0,071758	-0,095239	0,485110	-6,785683	-5,665008	1,011912
10:29:08,76	0,407911	3,330993	-0,065967	0,011996	0,064961	-0,641020	0,065584	-0,092189	0,481144	0,538695	-0,425932	0,983473	-0,520938	-3,020414	-0,549420	-20,658846	6,311281	14,680626	0,065584	-0,092189	0,481144	-6,698129	-5,574252	0,983473	0,065584	-0,092189	0,481144	-6,698129	-5,574252	0,983473
10:29:08,81	0,407911	3,330993	-0,065967	0,011996	0,064961	-0,641020	0,071855	-0,098033	0,481634	0,868044	-0,047453	1,029990	-0,528104	-3,009285	-0,549090	-20,675892	6,316442	14,690868	0,071855	-0,098033	0,481634	-6,827535	-5,688039	1,029990	0,071855	-0,098033	0,481634	-6,827535	-5,688039	1,029990
10:29:08,86	0,407911	3,330993	-0,065967	0,011996	0,064961	-0,641020	0,065799	-0,086262	0,481964	0,251921	-0,379661	1,040233	-0,522694	-3,015343	-0,551390	-20,641447	6,322082	14,667905	0,065799	-0,086262	0,481964	-6,519668	-5,544921	1,040233	0,065799	-0,086262	0,481964	-6,519668	-5,544921	1,040233
10:29:08,91	0,407911	3,330993	-0,065967	0,011996	0,064961	-0,641020	0,068341	-0,093977	0,479664	0,675205	-0,220499	1,017269	-0,521508	-3,015991	-0,550989	-20,638776	6,320103	14,677369	0,068341	-0,093977	0,479664	-6,702008	-5,585258	1,017269	0,068341	-0,093977	0,479664	-6,702008	-5,585258	1,017269
10:29:08,96	0,407911	3,330993	-0,065967	0,011996	0,064961	-0,641020	0,068309	-0,095328	0,480066	0,745052	-0,218831	1,026733	-0,522115	-3,015863	-0,550594	-20,638038	6,296817	14,685980	0,068309	-0,095328	0,480066	-6,738174	-5,581123	1,026733	0,068309	-0,095328	0,480066	-6,738174	-5,581123	1,026733
10:29:09,01	0,407911	3,330993	-0,065967	0,011996	0,064961	-0,641020	0,068502	-0,094739	0,480460	0,694622	-0,196539	1,035344	-0,533294	-3,012585	-0,548324	-20,639544	6,317632	14,645074	0,068502	-0,094739	0,480460	-6,742360	-5,573941	1,035344	0,068502	-0,094739	0,480460	-6,742360	-5,573941	1,035344
10:29:09,06	0,407911	3,330993	-0,065967	0,011996	0,064961	-0,641020	0,063929	-0,089889	0,481518	0,423876	-0,501000	0,973572	-0,524028	-3,009478	-0,549536	-20,705064	6,314068	14,624207	0,063929	-0,089889	0,481518	-6,632422	-5,519432	0,973572	0,063929	-0,089889	0,481518	-6,632422	-5,519432	0,973572
10:29:09,11	0,407911	3,330993	-0,065967	0,011996	0,064961	-0,641020	0,063929	-0,089889	0,481518	0,423876	-0,501000	0,973572	-0,520331	-3,016386	-0,547922	-20,640033	6,282394	14,616311	0,063929	-0,089889	0,481518	-6,632422	-5,519432	0,973572	0,063929	-0,089889	0,481518	-6,632422	-5,519432	0,973572
10:29:09,16	0,407911	3,330993	-0,065967	0,011996	0,064961	-0,641020	0,068063	-0,096545	0,483132	0,775091	-0,213889	0,965675	-0,528603	-3,012586	-0,551445	-20,633905	6,280150	14,617454	0,068063	-0,096545	0,483132	-6,803730	-5,556822	0,965675	0,068063	-0,096545	0,483132	-6,803730	-5,556822	0,965675
10:29:09,21	0,407911	3,330993	-0,065967	0,011996	0,064961	-0,641020	0,068908	-0,087482	0,479609	0,304888	-0,163503	0,966818	-0,520330	-3,006832	-0,548323	-20,619390	6,307824	14,642801	0,068908	-0,087482	0,479609	-6,562415	-5,572794	0,966818	0,068908	-0,087482	0,479609	-6,562415	-5,572794	0,966818
10:29:09,26	0,407911	3,330993	-0,065967	0,011996	0,064961	-0,641020	0,059788	-0,091769	0,482731	0,559040	-0,639029	0,992165	-0,525639	-3,014994	-0,549834	-20,622273	6,260706	14,664338	0,059788	-0,091769	0,482731	-6,644799	-5,332370	0,992165	0,059788	-0,091769	0,482731	-6,644799	-5,332370	0,992165
10:29:09,31	0,407911	3,330993	-0,065967	0,011996	0,064961	-0,641020	0,069511	-0,091252	0,481220	0,489924	-0,112350	1,013702	-0,525806	-3,009610	-0,551070	-20,711612	6,338236	14,659571	0,069511	-0,091252	0,481220	-6,673353	-5,568978	1,013702	0,069511	-0,091252	0,481220	-6,673353	-5,568978	1,013702
10:29:09,36	0,407911	3,330993	-0,065967	0,011996	0,064961	-0,641020	0,063474	-0,091721	0,482728	0,511368	-0,483555	1,005788	-0,522742	-3,011409	-0,551423	-20,651741	6,312111	14,653751	0,063474	-0,091721	0,482728	-6,688761	-5,466303	1,005788	0,063474	-0,091721	0,482728	-6,688761	-5,466303	1,005788
10:29:09,41	0,407911	3,330993	-0,065967	0,011996	0,064961	-0,641020	0,064958	-0,091968	0,479632	0,556959	-0,400349	1,003115	-0,526274	-3,019338	-0,550251	-20,658962	6,260291	14,625440	0,064958	-0,091968	0,479632	-6,662553	-5,499536	1,003115	0,064958	-0,091968	0,479632	-6,662553	-5,499536	1,003115
10:29:09,46	0,407911	3,330993	-0,065967	0,011996	0,064961	-0,641020	0,073591	-0,092874	0,480803	0,555572	0,068213	0,974805	-0,522254	-3,009018	-0,550690	-20,697468	6,315829	14,634953	0,073591	-0,092874	0,480803	-6,735044	-5,708648	0,974805	0,073591	-0,092874	0,480803	-6,735044	-5,708648	0,974805
10:29:09,51	0,407911	3,330993	-0,065967	0,011996	0,064961	-0,641020	0,062643	-0,091196	0,480364	0,497147	-0,562182	0,984318	-0,526876	-3,017562	-0,549847	-20,662365	6,275874	14,659804	0,062643	-0,091196	0,480364	-6,661725	-5,479651	0,984318	0,062643	-0,091196	0,480364	-6,661725	-5,479651	0,984318
10:29:09,56	0,407911	3,330993	-0,065967	0,011996	0,064961	-0,641020	0,062602	-0,090750	0,481569	0,533435	-0,485951	0,978107	-0,522619	-3,008760	-0,549486	-20,599890	6,328167	14,628742	0,062602	-0,090750	0,481569	-6,590437	-5,400242	0,978107	0,062602	-0,090750	0,481569	-6,590437	-5,400242	0,978107
10:29:09,61	0,407911	3,330993	-0,065967	0,011996	0,064961	-0,641020	0,062602	-0,090750	0,481569	0,533435	-0,485951	0,978107	-0,526907	-3,018175	-0,551020	-20,676543	6,275876	14,655722	0,062602	-0,090750	0,481569	-6,590437	-5,400242	0,978107	0,062602	-0,090750	0,481569	-6,590437	-5,400242	0,978107
10:29:09,66	0,407911	3,330993	-0,065967	0,011996	0,064961	-0,641020	0,072899	-0,091745	0,480034	0,501543	0,009257	1,005086	-0,520381	-3,006907	-0,546768	-20,642333	6,301416	14,656401	0,072899	-0,091745	0,480034	-6,700406	-5,713353	1,005086	0,072899	-0,091745	0,480034	-6,700406	-5,713353	1,005086
10:29:09,71	0,407911	3,330993	-0,065967	0,011996	0,064961	-0,641020	0,059878	-0,091763	0,484286	0,541701	-0,650979	1,005765	-0,522699	-3,018006	-0,547892	-20,635929	6,254186	14,648613	0,059878	-0,091763	0,484286	-6,661658	-5,351439	1,005765	0,059878	-0,091763	0,484286	-6,661658	-5,351439	1,005765
10:29:09,76	0,407911	3,330993	-0,065967	0,011996	0,064961	-0,641020	0,070650	-0,095305	0,483162	0,688188	-0,061721	0,997978	-0,522617	-3,011720	-0,550983	-20,608232	6,364077	14,693438	0,070650	-0,095305	0,483162	-6,793223	-5,607712	0,997978	0,070650	-0,095305	0,483162	-6,793223	-5,607712	0,997978
10:29:09,81	0,407911	3,330993	-0,065967	0,011996	0,064961	-0,641020	0,065165	-0,092233	0,480072	0,637458	-0,377898	1,042802	-0,526926	-3,014613	-0,551419	-20,683189	6,301631	14,667073	0,065165	-0,092233	0,480072	-6,602797	-5,493319	1,042802	0,065165	-0,092233	0,480072	-6,602797	-5,493319	1,042802
10:29:09,86	0,407911	3,330993	-0,065967	0,011996	0,064961	-0,641020	0,069825	-0,089947	0,479635	0,427047	-0,169247	1,016438	-0,520282	-3,015944	-0,551365	-20,615958	6,321284	14,677620	0,069825	-0,089947	0,479635	-6,633786	-5,650512	1,016438	0,069825	-0,089947	0,479635	-6,633786	-5,650512	1,016438
10:29:09,91	0,407911	3,330993	-0,065967	0,011996	0,064961	-0,641020	0,067656	-0,096366	0,479689	0,811468	-0,233663	1,026984	-0,522284	-3,008815	-0,552617	-20,708161	6,328793	14,665746	0,067656	-0,096366	0,479689	-6,753253	-5,544623	1,026984	0,067656	-0,096366	0,479689	-6,753253	-5,544623	1,026984
10:29:09,96	0,407911	3,330993	-0,065967	0,011996	0,064961	-0,641020	0,062482	-0,091068	0,478438	0,496390	-0,586276	1,015110	-0,531630	-3,014269	-0,548703	-20,681275	6,296876	14,669332	0,062482	-0,091068	0,478438	-6,652462	-5,491138	1,015110	0,062482	-0,091068	0,478438	-6,652462	-5,491138	1,015110
10:29:10,01	0,407911	3,330993	-0,065967	0,011996	0,064961	-0,641020	0,071878	-0,085701	0,482351	0,203106	-0,058439	1,018697	-0,521490	-3,011944	-0,551022	-20,625954	6,329552	14,649093	0,071878	-0,085701	0,482351	-6,524434	-5,700891	1,018697	0,071878	-0,085701	0,482351	-6,524434	-5,700891	1,018697
10:29:10,06	0,407911	3,330993	-0,065967	0,011996	0,064961	-0,641020	0,064796	-0,093321	0,480033	0,655286	-0,395173	0,998457	-0,532194	-3,013631	-0,551027	-20,673031	6,328624	14,681366	0,064796	-0,093321	0,480033	-6,670396	-5,481625	0,998457	0,064796	-0,093321	0,480033	-6,670396	-5,481625	0,998457
10:29:10,11	0,407911	3,330993	-0,065967	0,011996	0,064961	-0,641020	0,071608	-0,084894	0,480028	0,192757	-0,081216	1,030730	-0,519267	-3,009398	-0,549506	-20,676509	6,302672	14,638900	0,071608	-0,084894	0,480028	-6,471432	-5,702469	1,030730	0,071608	-0,084894	0,480028	-6,471432	-5,702469	1,030730
10:29:10,16	0,407911	3,330993	-0,065967	0,011996	0,064961	-0,641020	0,061479	-0,093972	0,481549	0,640606	-0,597976	0,988265	-0,526336	-3,013891	-0,550263	-20,673940	6,269761	14,650928	0,061479	-0,093972	0,481549	-6,736216	-5,424078	0,988265	0,061479	-0,093972	0,481549	-6,736216	-5,424078	0,988265
10:29:10,21	0,407911	3,330993	-0,065967	0,011996	0,064961	-0,641020	0,068904	-0,090096	0,480791	0,411846	-0,193172	1,000292	-0,524515	-3,018351	-0,548688	-20,660131	6,255618	14,639337	0,068904	-0,090096	0,480791	-6,660724	-5,602173	1,000292	0,068904	-0,090096	0,480791	-6,660724	-5,602173	1,000292
10:29:10,26	0,407911	3,330993	-0,065967	0,011996	0,064961	-0,641020	0,071857	-0,093904	0,482366	0,604470	-0,020630	0,988702	-0,523496	-3,007041	-0,553756	-20,700025	6,295095	14,708936	0,071857	-0,093904	0,482366	-6,766954	-5,661373	0,988702	0,071857	-0,093904	0,482366	-6,766954	-5,661373	0,988702
10:29:10,31	0,407911	3,330993	-0,065967	0,011996	0,064961	-0,641020	0,061552	-0,089132	0,477299	0,370572	-0,610735	1,058300	-0,519244	-3,018215	-0,552179	-20,671352	6,270677	14,647835	0,061552	-0,089132	0,477299	-6,626258	-5,442601	1,058300	0,061552	-0,089132	0,477299	-6,626258	-5,442601	1,058300
10:29:10,36	0,407911	3,330993	-0,065967	0,011996	0,064961	-0,641020	0,069103	-0,098401	0,478875	0,845788	-0,181046	0,997200	-0,525808	-3,009708	-0,549504	-20,711981	6,331819	14,672937	0,069103	-0,098401	0,478875	-6,878716	-5,605661	0,997200	0,069103	-0,098401	0,478875	-6,878716	-5,605661	0,997200
10:29:10,41	0,407911	3,330993	-0,065967	0,011996	0,064961	-0,641020	0,065018	-0,088463	0,481550	0,361612	-0,459222	1,022301	-0,526797	-3,013764	-0,547511	-20,616507	6,265971	14,658171	0,065018	-0,088463	0,481550	-6,582706	-5,563165	1,022301	0,065018	-0,088463	0,481550	-6,582706	-5,563165	1,022301
10:29:10,46	0,407911	3,330993	-0,065967	0,011996	0,064961	-0,641020	0,069025	-0,089634	0,483543	0,413250	-0,135284	1,007535	-0,524420	-3,012124	-0,551000	-20,626974	6,362287	14,683521	0,069025	-0,089634	0,483543	-6,623044	-5,553726	1,007535	0,069025	-0,089634	0,483543	-6,623044	-5,553726	1,007535
10:29:10,51	0,407911	3,330993	-0,065967	0,011996	0,064961	-0,641020	0,066417	-0,090873	0,480055	0,555815	-0,328119	1,032885	-0,526257	-3,017393	-0,549465	-20,644407	6,256976	14,639533	0,066417	-0,090873	0,480055	-6,577677	-5,541838	1,032885	0,066417	-0,090873	0,480055	-6,577677	-5,541838	1,032885
10:29:10,56	0,407911	3,330993	-0,065967	0,011996	0,064961	-0,641020	0,071898	-0,091917	0,481589	0,510185	-0,005558	0,988897	-0,519186	-3,005952	-0,552585	-20,621378	6,305656	14,665054	0,071898	-0,091917	0,481589	-6,705262	-5,649523	0,988897	0,071898	-0,091917	0,481589	-6,705262	-5,649523	0,988897
10:29:10,61	0,407911	3,330993	-0,065967	0,011996	0,064961	-0,641020	0,058455	-0,092320	0,478469	0,584830	-0,708996	1,014418	-0,524364	-3,011692	-0,550957	-20,585251	6,333111	14,716122	0,058455	-0,092320	0,478469	-6,662277	-5,297677	1,014418	0,058455	-0,092320	0,478469	-6,662277	-5,297677	1,014418
10:29:10,66	0,407911	3,330993	-0,065967	0,011996	0,064961	-0,641020	0,066014	-0,090705	0,480097	0,542723	-0,298318	1,065486	-0,529241	-3,014330	-0,550630	-20,653239	6,270034	14,669760	0,066014	-0,090705	0,480097	-6,577656	-5,480456	1,065486	0,066014	-0,090705	0,480097	-6,577656	-5,480456	1,065486
10:29:10,71	0,407911	3,330993	-0,065967	0,011996	0,064961	-0,641020	0,070737	-0,087800	0,480424	0,303028	-0,080083	1,019125	-0,522772	-3,008461	-0,552979	-20,661278	6,337887	14,675435	0,070737	-0,087800	0,480424	-6,589287	-5,632947	1,019125	0,070737	-0,087800	0,480424	-6,589287	-5,632947	1,019125
10:29:10,76	0,407911	3,330993	-0,065967	0,011996	0,064961	-0,641020	0,062419	-0,090468	0,478076	0,496520	-0,553490	1,024799	-0,525739	-3,012551	-0,549470	-20,679504	6,312521	14,681245	0,062419	-0,090468	0,478076	-6,605252	-5,453417	1,024799	0,062419	-0,090468	0,478076	-6,605252	-5,453417	1,024799
10:29:10,81	0,407911	3,330993	-0,065967	0,011996	0,064961	-0,641020	0,067445	-0,089944	0,481584	0,438144	-0,295246	1,030609	-0,521575	-3,019805	-0,550214	-20,661388	6,258709	14,664896	0,067445	-0,089944	0,481584	-6,622423	-5,589703	1,030609	0,067445	-0,089944	0,481584	-6,622423	-5,589703	1,030609
10:29:10,86	0,407911	3,330993	-0,065967	0,011996	0,064961	-0,641020	0,071646	-0,097177	0,480840	0,776740	-0,034232	1,014260	-0,529286	-3,011153	-0,551830	-20,684494	6,328202	14,663448	0,071646	-0,097177	0,480840	-6,851654	-5,658418	1,014260	0,071646	-0,097177	0,480840	-6,851654	-5,658418	1,014260
10:29:10,91	0,407911	3,330993	-0,065967	0,011996	0,064961	-0,641020	0,071975	-0,096071	0,478868	0,757981	-0,025169	0,972776	-0,523888	-3,018625	-0,552547	-20,656484	6,327534	14,673090	0,071975	-0,096071	0,478868	-6,783605	-5,675173	0,972776	0,071975	-0,096071	0,478868	-6,783605	-5,675173	0,972776
10:29:10,96	0,407911	3,330993	-0,065967	0,011996	0,064961	-0,641020	0,071975	-0,096071	0,478868	0,757981	-0,025169	0,972776	-0,529213	-3,011466	-0,548317	-20,651597	6,308836	14,660318	0,071975	-0,096071	0,478868	-6,783605	-5,675173	0,972776	0,071975	-0,096071	0,478868	-6,783605	-5,675173	0,972776
10:29:11,01	0,407911	3,330993	-0,065967	0,011996	0,064961	-0,641020	0,068243	-0,086393	0,482737	0,264281	-0,227767	1,009683	-0,523891	-3,012098	-0,554136	-20,632247	6,304372	14,649808	0,068243	-0,086393	0,482737	-6,517572	-5,584826	1,009683	0,068243	-0,086393	0,482737	-6,517572	-5,584826	1,009683
10:29:11,06	0,407911	3,330993	-0,065967	0,011996	0,064961	-0,641020	0,066129	-0,091318	0,476918	0,526195	-0,318708	0,999173	-0,522167	-3,010305	-0,551030	-20,658159	6,322417	14,668707	0,066129	-0,091318	0,476918	-6,642278	-5,509815	0,999173	0,066129	-0,091318	0,476918	-6,642278	-5,509815	0,999173
10:29:11,11	0,407911	3,330993	-0,065967	0,011996	0,064961	-0,641020	0,063715	-0,091914	0,480025	0,559862	-0,475691	1,018071	-0,526901	-3,016144	-0,554541	-20,661649	6,265886	14,628623	0,063715	-0,091914	0,480025	-6,655402	-5,477310	1,018071	0,063715	-0,091914	0,480025	-6,655402	-5,477310	1,018071
10:29:11,16	0,407911	3,330993	-0,065967	0,011996	0,064961	-0,641020	0,071138	-0,090734	0,476513	0,447788	-0,064435	0,977987	-0,518075	-3,006771	-0,551419	-20,647650	6,281017	14,673586	0,071138	-0,090734	0,476513	-6,674829	-5,648785	0,977987	0,071138	-0,090734	0,476513	-6,674829	-5,648785	0,977987
10:29:11,21	0,407911	3,330993	-0,065967	0,011996	0,064961	-0,641020	0,058608	-0,093691	0,479635	0,621662	-0,711427	1,022950	-0,522700	-3,010362	-0,553736	-20,636059	6,350936	14,675784	0,058608	-0,093691	0,479635	-6,733090	-5,312187	1,022950	0,058608	-0,093691	0,479635	-6,733090	-5,312187	1,022950
10:29:11,26	0,407911	3,330993	-0,065967	0,011996	0,064961	-0,641020	0,064031	-0,091481	0,477318	0,573085	-0,454394	1,025148	-0,525120	-3,010059	-0,551041	-20,662599	6,325876	14,663551	0,064031	-0,091481	0,477318	-6,608175	-5,480797	1,025148	0,064031	-0,091481	0,477318	-6,608175	-5,480797	1,025148
10:29:11,31	0,407911	3,330993	-0,065967	0,011996	0,064961	-0,641020	0,064978	-0,089234	0,480013	0,421278	-0,415585	1,012915	-0,523307	-3,017277	-0,550978	-20,644433	6,289207	14,690465	0,064978	-0,089234	0,480013	-6,583608	-5,516356	1,012915	0,064978	-0,089234	0,480013	-6,583608	-5,516356	1,012915
10:29:11,36	0,407911	3,330993	-0,065967	0,011996	0,064961	-0,641020	0,070323	-0,094413	0,480076	0,667910	-0,103581	1,039829	-0,518533	-3,009969	-0,552532	-20,675267	6,249403	14,658445	0,070323	-0,094413	0,480076	-6,743523	-5,623931	1,039829	0,070323	-0,094413	0,480076	-6,743523	-5,623931	1,039829
10:29:11,41	0,407911	3,330993	-0,065967	0,011996	0,064961	-0,641020	0,061607	-0,094893	0,478523	0,642991	-0,563608	1,007809	-0,526338	-3,017694	-0,551795	-20,685852	6,286180	14,666479	0,061607	-0,094893	0,478523	-6,806136	-5,399761	1,007809	0,061607	-0,094893	0,478523	-6,806136	-5,399761	1,007809
10:29:11,46	0,407911	3,330993	-0,065967	0,011996	0,064961	-0,641020	0,072200	-0,091997	0,479259	0,518919	-0,040351	1,015843	-0,528108	-3,015068	-0,551817	-20,696756	6,332874	14,663339	0,072200	-0,091997	0,479259	-6,702815	-5,708019	1,015843	0,072200	-0,091997	0,479259	-6,702815	-5,708019	1,015843
10:29:11,51	0,407911	3,330993	-0,065967	0,011996	0,064961	-0,641020	0,070810	-0,089151	0,479238	0,405939	-0,145389	1,012703	-0,521545	-3,019164	-0,551749	-20,664771	6,333278	14,697424	0,070810	-0,089151	0,479238	-6,592424	-5,703991	1,012703	0,070810	-0,089151	0,479238	-6,592424	-5,703991	1,012703
10:29:11,56	0,407911	3,330993	-0,065967	0,011996	0,064961	-0,641020	0,064211	-0,090092	0,476885	0,461540	-0,478129	1,000980	-0,523994	-3,009824	-0,554169	-20,684418	6,333457	14,651616	0,064211	-0,090092	0,476885	-6,610684	-5,518731	1,000980	0,064211	-0,090092	0,476885	-6,610684	-5,518731	1,000980
10:29:11,61	0,407911	3,330993	-0,065967	0,011996	0,064961	-0,641020	0,064211	-0,090092	0,476885	0,461540	-0,478129	1,000980	-0,525711	-3,015682	-0,554533	-20,671297	6,318985	14,645228	0,064211	-0,090092	0,476885	-6,610684	-5,518731	1,000980	0,064211	-0,090092	0,476885	-6,610684	-5,518731	1,000980
10:29:11,66	0,407911	3,330993	-0,065967	0,011996	0,064961	-0,641020	0,070142	-0,091534	0,476521	0,530543	-0,151121	0,994592	-0,522873	-3,012737	-0,551418	-20,708870	6,302537	14,687725	0,070142	-0,091534	0,476521	-6,654865	-5,657301	0,994592	0,070142	-0,091534	0,476521	-6,654865	-5,657301	0,994592
10:29:11,71	0,407911	3,330993	-0,065967	0,011996	0,064961	-0,641020	0,066173	-0,092519	0,479637	0,548736	-0,381839	1,037089	-0,522117	-3,016224	-0,552566	-20,651218	6,329169	14,654382	0,066173	-0,092519	0,479637	-6,714001	-5,576430	1,037089	0,066173	-0,092519	0,479637	-6,714001	-5,576430	1,037089
10:29:11,76	0,407911	3,330993	-0,065967	0,011996	0,064961	-0,641020	0,068815	-0,094918	0,478488	0,725364	-0,207826	1,003746	-0,520526	-3,010606	-0,552587	-20,704972	6,301548	14,689087	0,068815	-0,094918	0,478488	-6,725678	-5,609841	1,003746	0,068815	-0,094918	0,478488	-6,725678	-5,609841	1,003746
10:29:11,81	0,407911	3,330993	-0,065967	0,011996	0,064961	-0,641020	0,063155	-0,093486	0,478467	0,600127	-0,534914	1,038451	-0,522728	-3,019647	-0,551778	-20,655121	6,280132	14,651758	0,063155	-0,093486	0,478467	-6,738541	-5,492578	1,038451	0,063155	-0,093486	0,478467	-6,738541	-5,492578	1,038451
10:29:11,86	0,407911	3,330993	-0,065967	0,011996	0,064961	-0,641020	0,072085	-0,096100	0,479276	0,742407	-0,016681	1,001123	-0,522746	-3,017432	-0,552193	-20,667829	6,305926	14,638757	0,072085	-0,096100	0,479276	-6,801419	-5,675340	1,001123	0,072085	-0,096100	0,479276	-6,801419	-5,675340	1,001123
10:29:11,91	0,407911	3,330993	-0,065967	0,011996	0,064961	-0,641020	0,070176	-0,094976	0,478862	0,699967	-0,139841	0,988121	-0,520932	-3,010810	-0,552197	-20,637916	6,336551	14,650419	0,070176	-0,094976	0,478862	-6,755662	-5,648660	0,988121	0,070176	-0,094976	0,478862	-6,755662	-5,648660	0,988121
10:29:11,96	0,407911	3,330993	-0,065967	0,011996	0,064961	-0,641020	0,063534	-0,093236	0,478858	0,650960	-0,474611	0,999784	-0,523324	-3,017393	-0,551791	-20,650431	6,272907	14,646872	0,063534	-0,093236	0,478858	-6,668070	-5,462064	0,999784	0,063534	-0,093236	0,478858	-6,668070	-5,462064	0,999784
10:29:12,01	0,407911	3,330993	-0,065967	0,011996	0,064961	-0,641020	0,070431	-0,094457	0,479264	0,653065	-0,094988	0,996237	-0,522794	-3,011477	-0,552572	-20,663430	6,292678	14,683000	0,070431	-0,094457	0,479264	-6,761795	-5,623848	0,996237	0,070431	-0,094457	0,479264	-6,761795	-5,623848	0,996237
10:29:12,06	0,407911	3,330993	-0,065967	0,011996	0,064961	-0,641020	0,065043	-0,091958	0,478482	0,533739	-0,396329	1,032364	-0,523873	-3,018543	-0,551002	-20,632868	6,262653	14,645618	0,065043	-0,091958	0,478482	-6,684949	-5,502198	1,032364	0,065043	-0,091958	0,478482	-6,684949	-5,502198	1,032364
10:29:12,11	0,407911	3,330993	-0,065967	0,011996	0,064961	-0,641020	0,071701	-0,094556	0,480053	0,658119	-0,008613	0,994982	-0,523486	-3,013628	-0,552987	-20,724345	6,311657	14,674357	0,071701	-0,094556	0,480053	-6,764520	-5,637165	0,994982	0,071701	-0,094556	0,480053	-6,764520	-5,637165	0,994982
10:29:12,16	0,407911	3,330993	-0,065967	0,011996	0,064961	-0,641020	0,067252	-0,092433	0,478067	0,544454	-0,343719	1,023722	-0,522070	-3,012326	-0,550227	-20,622021	6,329022	14,667776	0,067252	-0,092433	0,478067	-6,711575	-5,622972	1,023722	0,067252	-0,092433	0,478067	-6,711575	-5,622972	1,023722
10:29:12,21	0,407911	3,330993	-0,065967	0,011996	0,064961	-0,641020	0,065416	-0,093009	0,480827	0,640576	-0,359217	1,017140	-0,521647	-3,012695	-0,551430	-20,691650	6,306925	14,658843	0,065416	-0,093009	0,480827	-6,660623	-5,494406	1,017140	0,065416	-0,093009	0,480827	-6,660623	-5,494406	1,017140
10:29:12,26	0,407911	3,330993	-0,065967	0,011996	0,064961	-0,641020	0,065524	-0,093560	0,479624	0,615256	-0,402864	1,008208	-0,526859	-3,014841	-0,550613	-20,644410	6,278968	14,679971	0,065524	-0,093560	0,479624	-6,729165	-5,546515	1,008208	0,065524	-0,093560	0,479624	-6,729165	-5,546515	1,008208
10:29:12,31	0,407911	3,330993	-0,065967	0,011996	0,064961	-0,641020	0,069989	-0,090119	0,480442	0,435762	-0,115808	1,029336	-0,521066	-3,009629	-0,554544	-20,677801	6,297537	14,660851	0,069989	-0,090119	0,480442	-6,638586	-5,609941	1,029336	0,069989	-0,090119	0,480442	-6,638586	-5,609941	1,029336
10:29:12,36	0,407911	3,330993	-0,065967	0,011996	0,064961	-0,641020	0,062578	-0,092530	0,476510	0,560492	-0,539362	1,010215	-0,529251	-3,014179	-0,550271	-20,669584	6,292698	14,641386	0,062578	-0,092530	0,476510	-6,703077	-5,451762	1,010215	0,062578	-0,092530	0,476510	-6,703077	-5,451762	1,010215
10:29:12,41	0,407911	3,330993	-0,065967	0,011996	0,064961	-0,641020	0,070612	-0,087716	0,480783	0,310124	-0,112094	0,990750	-0,522666	-3,015755	-0,552555	-20,637883	6,351255	14,664611	0,070612	-0,087716	0,480783	-6,575611	-5,655109	0,990750	0,070612	-0,087716	0,480783	-6,575611	-5,655109	0,990750
10:29:12,46	0,407911	3,330993	-0,065967	0,011996	0,064961	-0,641020	0,068683	-0,094207	0,478499	0,714215	-0,214189	1,013975	-0,529797	-3,009655	-0,551413	-20,637916	6,314565	14,681793	0,068683	-0,094207	0,478499	-6,681058	-5,605834	1,013975	0,068683	-0,094207	0,478499	-6,681058	-5,605834	1,013975
10:29:12,51	0,407911	3,330993	-0,065967	0,011996	0,064961	-0,641020	0,066967	-0,084982	0,479642	0,202704	-0,285129	1,031158	-0,525666	-3,014003	-0,551432	-20,646276	6,296233	14,628076	0,066967	-0,084982	0,479642	-6,468376	-5,542032	1,031158	0,066967	-0,084982	0,479642	-6,468376	-5,542032	1,031158
10:29:12,56	0,407911	3,330993	-0,065967	0,011996	0,064961	-0,641020	0,068666	-0,090733	0,479622	0,481690	-0,194826	0,977441	-0,523255	-3,012951	-0,551022	-20,630528	6,337536	14,648941	0,068666	-0,090733	0,479622	-6,640828	-5,585143	0,977441	0,068666	-0,090733	0,479622	-6,640828	-5,585143	0,977441
10:29:12,61	0,407911	3,330993	-0,065967	0,011996	0,064961	-0,641020	0,066550	-0,092295	0,480032	0,606593	-0,311885	0,998305	-0,532750	-3,011351	-0,551819	-20,651225	6,324589	14,662356	0,066550	-0,092295	0,480032	-6,638596	-5,536076	0,998305	0,066550	-0,092295	0,480032	-6,638596	-5,536076	0,998305
10:29:12,66	0,407911	3,330993	-0,065967	0,011996	0,064961	-0,641020	0,069912	-0,083272	0,479235	0,115805	-0,148536	1,011720	-0,524941	-3,010270	-0,553343	-20,596003	6,384170	14,661289	0,069912	-0,083272	0,479235	-6,421031	-5,636607	1,011720	0,069912	-0,083272	0,479235	-6,421031	-5,636607	1,011720
10:29:12,71	0,407911	3,330993	-0,065967	0,011996	0,064961	-0,641020	0,065072	-0,089495	0,477711	0,518599	-0,382194	1,010653	-0,522224	-3,015874	-0,554105	-20,644525	6,283658	14,673811	0,065072	-0,089495	0,477711	-6,506725	-5,490308	1,010653	0,065072	-0,089495	0,477711	-6,506725	-5,490308	1,010653
10:29:12,76	0,407911	3,330993	-0,065967	0,011996	0,064961	-0,641020	0,068565	-0,094650	0,476949	0,675360	-0,192284	1,023175	-0,529900	-3,013483	-0,552213	-20,700802	6,327736	14,668227	0,068565	-0,094650	0,476949	-6,754645	-5,574659	1,023175	0,068565	-0,094650	0,476949	-6,754645	-5,574659	1,023175
10:29:12,81	0,407911	3,330993	-0,065967	0,011996	0,064961	-0,641020	0,070333	-0,086807	0,478841	0,277561	-0,171134	1,017592	-0,520900	-3,019430	-0,551345	-20,643391	6,343633	14,702207	0,070333	-0,086807	0,478841	-6,536771	-5,692283	1,017592	0,070333	-0,086807	0,478841	-6,536771	-5,692283	1,017592
10:29:12,86	0,407911	3,330993	-0,065967	0,011996	0,064961	-0,641020	0,070984	-0,097574	0,479710	0,879948	-0,095525	1,051572	-0,529228	-3,015355	-0,552213	-20,663765	6,305668	14,633062	0,070984	-0,097574	0,479710	-6,779639	-5,667756	1,051572	0,070984	-0,097574	0,479710	-6,779639	-5,667756	1,051572
10:29:12,91	0,407911	3,330993	-0,065967	0,011996	0,064961	-0,641020	0,071619	-0,088324	0,478841	0,355888	-0,061168	0,982427	-0,520917	-3,011502	-0,553335	-20,624149	6,326864	14,674786	0,071619	-0,088324	0,478841	-6,577583	-5,683244	0,982427	0,071619	-0,088324	0,478841	-6,577583	-5,683244	0,982427
10:29:12,96	0,407911	3,330993	-0,065967	0,011996	0,064961	-0,641020	0,064126	-0,093595	0,477720	0,668130	-0,427060	1,024150	-0,524619	-3,010930	-0,553385	-20,700718	6,323239	14,665242	0,064126	-0,093595	0,477720	-6,679093	-5,460986	1,024150	0,064126	-0,093595	0,477720	-6,679093	-5,460986	1,024150
10:29:13,01	0,407911	3,330993	-0,065967	0,011996	0,064961	-0,641020	0,065482	-0,090103	0,477669	0,445106	-0,421081	1,014606	-0,524413	-3,019015	-0,552941	-20,629833	6,326893	14,648661	0,065482	-0,090103	0,477669	-6,627970	-5,561400	1,014606	0,065482	-0,090103	0,477669	-6,627970	-5,561400	1,014606
10:29:13,06	0,407911	3,330993	-0,065967	0,011996	0,064961	-0,641020	0,072381	-0,094324	0,478114	0,703222	-0,002778	0,998025	-0,523979	-3,009322	-0,554173	-20,670639	6,313947	14,641238	0,072381	-0,094324	0,478114	-6,701230	-5,684660	0,998025	0,072381	-0,094324	0,478114	-6,701230	-5,684660	0,998025
10:29:13,11	0,407911	3,330993	-0,065967	0,011996	0,064961	-0,641020	0,063769	-0,089854	0,476882	0,439142	-0,479426	0,990602	-0,528084	-3,013243	-0,554542	-20,665657	6,300230	14,649371	0,063769	-0,089854	0,476882	-6,614376	-5,485330	0,990602	0,063769	-0,089854	0,476882	-6,614376	-5,485330	0,990602
10:29:13,16	0,407911	3,330993	-0,065967	0,011996	0,064961	-0,641020	0,069218	-0,088259	0,476513	0,346851	-0,184947	0,998735	-0,519767	-3,011485	-0,553338	-20,635419	6,321584	14,674936	0,069218	-0,088259	0,476513	-6,581515	-5,618534	0,998735	0,069218	-0,088259	0,476513	-6,581515	-5,618534	0,998735
10:29:13,21	0,407911	3,330993	-0,065967	0,011996	0,064961	-0,641020	0,063536	-0,094582	0,477716	0,709249	-0,464874	1,024300	-0,526304	-3,013140	-0,552196	-20,653652	6,272911	14,656958	0,063536	-0,094582	0,477716	-6,715457	-5,452465	1,024300	0,063536	-0,094582	0,477716	-6,715457	-5,452465	1,024300
10:29:13,26	0,407911	3,330993	-0,065967	0,011996	0,064961	-0,641020	0,068239	-0,089749	0,478858	0,406652	-0,211796	1,006322	-0,522135	-3,018475	-0,553723	-20,649969	6,290345	14,653492	0,068239	-0,089749	0,478858	-6,638646	-5,568535	1,006322	0,068239	-0,089749	0,478858	-6,638646	-5,568535	1,006322
10:29:13,31	0,407911	3,330993	-0,065967	0,011996	0,064961	-0,641020	0,070774	-0,096027	0,477332	0,750054	-0,085505	1,002856	-0,522722	-3,007853	-0,553765	-20,635757	6,331295	14,651312	0,070774	-0,096027	0,477332	-6,788075	-5,641239	1,002856	0,070774	-0,096027	0,477332	-6,788075	-5,641239	1,002856
10:29:13,36	0,407911	3,330993	-0,065967	0,011996	0,064961	-0,641020	0,061869	-0,090208	0,477289	0,490008	-0,556710	1,000677	-0,523309	-3,018341	-0,551776	-20,660787	6,321647	14,667773	0,061869	-0,090208	0,477289	-6,591288	-5,413435	1,000677	0,061869	-0,090208	0,477289	-6,591288	-5,413435	1,000677
10:29:13,41	0,407911	3,330993	-0,065967	0,011996	0,064961	-0,641020	0,071245	-0,094944	0,479279	0,715405	-0,086001	1,017138	-0,528665	-3,012994	-0,549490	-20,675688	6,315983	14,656531	0,071245	-0,094944	0,479279	-6,737661	-5,678757	1,017138	0,071245	-0,094944	0,479279	-6,737661	-5,678757	1,017138
10:29:13,46	0,407911	3,330993	-0,065967	0,011996	0,064961	-0,641020	0,069292	-0,087631	0,481565	0,322821	-0,197630	1,005896	-0,523210	-3,012544	-0,552549	-20,617792	6,382921	14,680332	0,069292	-0,087631	0,481565	-6,556246	-5,637074	1,005896	0,069292	-0,087631	0,481565	-6,556246	-5,637074	1,005896
10:29:13,51	0,407911	3,330993	-0,065967	0,011996	0,064961	-0,641020	0,066175	-0,092131	0,478505	0,643696	-0,343036	1,029696	-0,528042	-3,012509	-0,554521	-20,645425	6,309942	14,668958	0,066175	-0,092131	0,478505	-6,588556	-5,537808	1,029696	0,066175	-0,092131	0,478505	-6,588556	-5,537808	1,029696
10:29:13,56	0,407911	3,330993	-0,065967	0,011996	0,064961	-0,641020	0,063499	-0,095947	0,478873	0,785498	-0,466683	1,004442	-0,518566	-3,012135	-0,552181	-20,632660	6,326065	14,655078	0,063499	-0,095947	0,478873	-6,746375	-5,451317	1,004442	0,063499	-0,095947	0,478873	-6,746375	-5,451317	1,004442
10:29:13,61	0,407911	3,330993	-0,065967	0,011996	0,064961	-0,641020	0,063499	-0,095947	0,478873	0,785498	-0,466683	1,004442	-0,521115	-3,008094	-0,556118	-20,699315	6,313629	14,657919	0,063499	-0,095947	0,478873	-6,746375	-5,451317	1,004442	0,063499	-0,095947	0,478873	-6,746375	-5,451317	1,004442
10:29:13,66	0,407911	3,330993	-0,065967	0,011996	0,064961	-0,641020	0,061273	-0,091720	0,474936	0,521590	-0,633901	1,007283	-0,528667	-3,010273	-0,555326	-20,652107	6,296192	14,649919	0,061273	-0,091720	0,474936	-6,678453	-5,443856	1,007283	0,061273	-0,091720	0,474936	-6,678453	-5,443856	1,007283
10:29:13,71	0,407911	3,330993	-0,065967	0,011996	0,064961	-0,641020	0,066937	-0,086269	0,475728	0,246638	-0,289777	0,999284	-0,520891	-3,013392	-0,554113	-20,621503	6,339898	14,660839	0,066937	-0,086269	0,475728	-6,525497	-5,544348	0,999284	0,066937	-0,086269	0,475728	-6,525497	-5,544348	0,999284
10:29:13,76	0,407911	3,330993	-0,065967	0,011996	0,064961	-0,641020	0,065749	-0,094563	0,476941	0,731062	-0,346894	1,010203	-0,524629	-3,011616	-0,554164	-20,703836	6,316764	14,660592	0,065749	-0,094563	0,476941	-6,692127	-5,508219	1,010203	0,065749	-0,094563	0,476941	-6,692127	-5,508219	1,010203
10:29:13,81	0,407911	3,330993	-0,065967	0,011996	0,064961	-0,641020	0,066081	-0,090438	0,476890	0,455355	-0,389374	1,009956	-0,523256	-3,018832	-0,552922	-20,640564	6,341111	14,678513	0,066081	-0,090438	0,476890	-6,644012	-5,576748	1,009956	0,066081	-0,090438	0,476890	-6,644012	-5,576748	1,009956
10:29:13,86	0,407911	3,330993	-0,065967	0,011996	0,064961	-0,641020	0,071644	-0,095235	0,478132	0,757528	-0,057502	1,027877	-0,525825	-3,012524	-0,552592	-20,707796	6,296234	14,682903	0,071644	-0,095235	0,478132	-6,718415	-5,681533	1,027877	0,071644	-0,095235	0,478132	-6,718415	-5,681533	1,027877
10:29:13,91	0,407911	3,330993	-0,065967	0,011996	0,064961	-0,641020	0,067465	-0,089855	0,478462	0,405309	-0,310576	1,032267	-0,523879	-3,007216	-0,554901	-20,615942	6,326830	14,685468	0,067465	-0,089855	0,478462	-6,648337	-5,606586	1,032267	0,067465	-0,089855	0,478462	-6,648337	-5,606586	1,032267
10:29:13,96	0,407911	3,330993	-0,065967	0,011996	0,064961	-0,641020	0,061895	-0,088887	0,476154	0,427393	-0,535969	1,034832	-0,523302	-3,016073	-0,554913	-20,656325	6,344092	14,641622	0,061895	-0,088887	0,476154	-6,550260	-5,394730	1,034832	0,061895	-0,088887	0,476154	-6,550260	-5,394730	1,034832
10:29:14,01	0,407911	3,330993	-0,065967	0,011996	0,064961	-0,641020	0,072337	-0,096248	0,476551	0,777268	-0,027748	0,999109	-0,523494	-3,012240	-0,556113	-20,718083	6,304977	14,656805	0,072337	-0,096248	0,476551	-6,778171	-5,706199	0,999109	0,072337	-0,096248	0,476551	-6,778171	-5,706199	0,999109
10:29:14,06	0,407911	3,330993	-0,065967	0,011996	0,064961	-0,641020	0,066054	-0,091733	0,474941	0,505377	-0,397233	1,006169	-0,523294	-3,016428	-0,554492	-20,635062	6,298754	14,668715	0,066054	-0,091733	0,474941	-6,695669	-5,582472	1,006169	0,066054	-0,091733	0,474941	-6,695669	-5,582472	1,006169
10:29:14,11	0,407911	3,330993	-0,065967	0,011996	0,064961	-0,641020	0,069581	-0,094000	0,476562	0,659398	-0,138839	1,018079	-0,519808	-3,003976	-0,554952	-20,640928	6,337284	14,643669	0,069581	-0,094000	0,476562	-6,719630	-5,600918	1,018079	0,069581	-0,094000	0,476562	-6,719630	-5,600918	1,018079
10:29:14,16	0,407911	3,330993	-0,065967	0,011996	0,064961	-0,641020	0,057054	-0,090792	0,476102	0,523014	-0,814586	0,993033	-0,527385	-3,018412	-0,550632	-20,637977	6,301187	14,631556	0,057054	-0,090792	0,476102	-6,604182	-5,293300	0,993033	0,057054	-0,090792	0,476102	-6,604182	-5,293300	0,993033
10:29:14,21	0,407911	3,330993	-0,065967	0,011996	0,064961	-0,641020	0,073345	-0,091449	0,480423	0,527392	0,053143	0,980921	-0,520963	-3,012198	-0,551818	-20,655495	6,330144	14,640263	0,073345	-0,091449	0,480423	-6,651377	-5,704403	0,980921	0,073345	-0,091449	0,480423	-6,651377	-5,704403	0,980921
10:29:14,26	0,407911	3,330993	-0,065967	0,011996	0,064961	-0,641020	0,064752	-0,093904	0,479237	0,671354	-0,423317	0,989627	-0,529240	-3,013215	-0,550649	-20,671157	6,328342	14,662299	0,064752	-0,093904	0,479237	-6,700107	-5,506350	0,989627	0,064752	-0,093904	0,479237	-6,700107	-5,506350	0,989627
10:29:14,31	0,407911	3,330993	-0,065967	0,011996	0,064961	-0,641020	0,069771	-0,087244	0,480405	0,315624	-0,175002	1,011664	-0,522754	-3,016216	-0,555271	-20,674268	6,357753	14,690987	0,069771	-0,087244	0,480405	-6,533000	-5,652012	1,011664	0,069771	-0,087244	0,480405	-6,533000	-5,652012	1,011664
10:29:14,36	0,407911	3,330993	-0,065967	0,011996	0,064961	-0,641020	0,069127	-0,094361	0,475783	0,709660	-0,225878	1,040352	-0,521685	-3,010608	-0,554537	-20,693646	6,300265	14,675380	0,069127	-0,094361	0,475783	-6,697705	-5,652351	1,040352	0,069127	-0,094361	0,475783	-6,697705	-5,652351	1,040352
10:29:14,41	0,407911	3,330993	-0,065967	0,011996	0,064961	-0,641020	0,063736	-0,092483	0,476517	0,552504	-0,494260	1,024744	-0,525092	-3,018574	-0,556059	-20,661991	6,322972	14,660402	0,063736	-0,092483	0,476517	-6,707399	-5,497521	1,024744	0,063736	-0,092483	0,476517	-6,707399	-5,497521	1,024744
10:29:14,46	0,407911	3,330993	-0,065967	0,011996	0,064961	-0,641020	0,072338	-0,093515	0,474995	0,641693	-0,030864	1,009766	-0,521520	-3,008962	-0,553754	-20,635349	6,355272	14,656958	0,072338	-0,093515	0,474995	-6,699273	-5,709430	1,009766	0,072338	-0,093515	0,474995	-6,699273	-5,709430	1,009766
10:29:14,51	0,407911	3,330993	-0,065967	0,011996	0,064961	-0,641020	0,062228	-0,091803	0,477300	0,593915	-0,549695	1,006322	-0,532213	-3,013698	-0,551029	-20,678945	6,318900	14,681103	0,062228	-0,091803	0,477300	-6,612587	-5,434575	1,006322	0,062228	-0,091803	0,477300	-6,612587	-5,434575	1,006322
10:29:14,56	0,407911	3,330993	-0,065967	0,011996	0,064961	-0,641020	0,071676	-0,084911	0,480025	0,182237	-0,077958	1,030467	-0,524511	-3,017311	-0,555280	-20,673468	6,355985	14,675926	0,071676	-0,084911	0,480025	-6,483247	-5,704521	1,030467	0,071676	-0,084911	0,480025	-6,483247	-5,704521	1,030467
10:29:14,61	0,407911	3,330993	-0,065967	0,011996	0,064961	-0,641020	0,070954	-0,093387	0,475774	0,657886	-0,129309	1,025290	-0,520918	-3,010235	-0,552578	-20,623911	6,323537	14,655023	0,070954	-0,093387	0,475774	-6,673028	-5,699183	1,025290	0,070954	-0,093387	0,475774	-6,673028	-5,699183	1,025290
10:29:14,66	0,407911	3,330993	-0,065967	0,011996	0,064961	-0,641020	0,063029	-0,092961	0,478477	0,632369	-0,482253	1,004388	-0,528069	-3,007847	-0,551845	-20,658028	6,322689	14,644329	0,063029	-0,092961	0,478477	-6,665039	-5,430037	1,004388	0,063029	-0,092961	0,478477	-6,665039	-5,430037	1,004388
10:29:14,71	0,407911	3,330993	-0,065967	0,011996	0,064961	-0,641020	0,064537	-0,085574	0,479210	0,230493	-0,432974	0,993693	-0,523366	-3,017384	-0,554527	-20,661749	6,259844	14,633694	0,064537	-0,085574	0,479210	-6,487097	-5,499113	0,993693	0,064537	-0,085574	0,479210	-6,487097	-5,499113	0,993693
10:29:14,76	0,407911	3,330993	-0,065967	0,011996	0,064961	-0,641020	0,070444	-0,094416	0,476528	0,633967	-0,097579	0,983058	-0,520899	-3,009995	-0,556858	-20,611745	6,336357	14,643417	0,070444	-0,094416	0,476528	-6,777684	-5,627464	0,983058	0,070444	-0,094416	0,476528	-6,777684	-5,627464	0,983058
10:29:14,81	0,407911	3,330993	-0,065967	0,011996	0,064961	-0,641020	0,062812	-0,092858	0,474197	0,644212	-0,489433	0,992781	-0,528029	-3,017125	-0,554908	-20,655135	6,316650	14,649446	0,062812	-0,092858	0,474197	-6,645131	-5,420149	0,992781	0,062812	-0,092858	0,474197	-6,645131	-5,420149	0,992781
10:29:14,86	0,407911	3,330993	-0,065967	0,011996	0,064961	-0,641020	0,069747	-0,087297	0,476138	0,324002	-0,133803	0,998803	-0,522033	-3,014936	-0,552932	-20,605692	6,325840	14,663926	0,069747	-0,087297	0,476138	-6,528801	-5,608918	0,998803	0,069747	-0,087297	0,476138	-6,528801	-5,608918	0,998803
10:29:14,91	0,407911	3,330993	-0,065967	0,011996	0,064961	-0,641020	0,067658	-0,094346	0,478122	0,715523	-0,226908	1,013290	-0,525180	-3,010514	-0,552235	-20,698809	6,345315	14,645814	0,067658	-0,094346	0,478122	-6,690653	-5,538084	1,013290	0,067658	-0,094346	0,478122	-6,690653	-5,538084	1,013290
10:29:14,96	0,407911	3,330993	-0,065967	0,011996	0,064961	-0,641020	0,065402	-0,089409	0,478819	0,429111	-0,434600	0,995178	-0,522702	-3,019877	-0,554876	-20,650962	6,322242	14,664610	0,065402	-0,089409	0,478819	-6,589517	-5,568678	0,995178	0,065402	-0,089409	0,478819	-6,589517	-5,568678	0,995178
10:29:15,01	0,407911	3,330993	-0,065967	0,011996	0,064961	-0,641020	0,072271	-0,096237	0,476179	0,788100	-0,024441	1,013974	-0,526894	-3,015276	-0,555694	-20,657936	6,285297	14,649418	0,072271	-0,096237	0,476179	-6,766513	-5,697733	1,013974	0,072271	-0,096237	0,476179	-6,766513	-5,697733	1,013974
10:29:15,06	0,407911	3,330993	-0,065967	0,011996	0,064961	-0,641020	0,070383	-0,090306	0,475361	0,444221	-0,110213	0,998783	-0,522332	-3,008117	-0,555329	-20,716449	6,315746	14,686540	0,070383	-0,090306	0,475361	-6,644831	-5,635253	0,998783	0,070383	-0,090306	0,475361	-6,644831	-5,635253	0,998783
10:29:15,11	0,407911	3,330993	-0,065967	0,011996	0,064961	-0,641020	0,061902	-0,090678	0,475726	0,460641	-0,617097	1,035904	-0,522095	-3,014775	-0,554464	-20,627901	6,332359	14,708915	0,061902	-0,090678	0,475726	-6,657558	-5,476418	1,035904	0,061902	-0,090678	0,475726	-6,657558	-5,476418	1,035904
10:29:15,16	0,407911	3,330993	-0,065967	0,011996	0,064961	-0,641020	0,067550	-0,094212	0,476590	0,703103	-0,255052	1,058279	-0,529210	-3,013484	-0,551049	-20,649436	6,295857	14,632173	0,067550	-0,094212	0,476590	-6,692565	-5,557697	1,058279	0,067550	-0,094212	0,476590	-6,692565	-5,557697	1,058279
10:29:15,21	0,407911	3,330993	-0,065967	0,011996	0,064961	-0,641020	0,069989	-0,087404	0,480005	0,306693	-0,128595	0,981537	-0,522026	-3,017283	-0,554873	-20,616684	6,358351	14,661069	0,069989	-0,087404	0,480005	-6,554524	-5,622744	0,981537	0,069989	-0,087404	0,480005	-6,554524	-5,622744	0,981537
10:29:15,26	0,407911	3,330993	-0,065967	0,011996	0,064961	-0,641020	0,069687	-0,095525	0,476181	0,799505	-0,147199	1,010433	-0,531007	-3,013377	-0,552215	-20,677703	6,352440	14,654072	0,069687	-0,095525	0,476181	-6,699244	-5,617615	1,010433	0,069687	-0,095525	0,476181	-6,699244	-5,617615	1,010433
10:29:15,31	0,407911	3,330993	-0,065967	0,011996	0,064961	-0,641020	0,070795	-0,085795	0,478839	0,257898	-0,139463	1,003436	-0,522707	-3,017795	-0,554132	-20,658437	6,338317	14,635986	0,070795	-0,085795	0,478839	-6,477019	-5,696869	1,003436	0,070795	-0,085795	0,478839	-6,477019	-5,696869	1,003436
10:29:15,36	0,407911	3,330993	-0,065967	0,011996	0,064961	-0,641020	0,070471	-0,095192	0,476922	0,743927	-0,132568	0,985351	-0,520467	-3,009810	-0,554539	-20,678768	6,314374	14,666319	0,070471	-0,095192	0,476922	-6,728628	-5,664536	0,985351	0,070471	-0,095192	0,476922	-6,728628	-5,664536	0,985351
10:29:15,41	0,407911	3,330993	-0,065967	0,011996	0,064961	-0,641020	0,063149	-0,089582	0,477698	0,449134	-0,482922	1,023962	-0,522202	-3,019011	-0,556045	-20,675294	6,290366	14,679300	0,063149	-0,089582	0,477698	-6,583048	-5,440118	1,023962	0,063149	-0,089582	0,477698	-6,583048	-5,440118	1,023962
10:29:15,46	0,407911	3,330993	-0,065967	0,011996	0,064961	-0,641020	0,071271	-0,096237	0,475010	0,748300	-0,081570	1,028665	-0,528578	-3,012452	-0,549855	-20,627821	6,302956	14,660785	0,071271	-0,096237	0,475010	-6,806270	-5,676370	1,028665	0,071271	-0,096237	0,475010	-6,806270	-5,676370	1,028665
10:29:15,51	0,407911	3,330993	-0,065967	0,011996	0,064961	-0,641020	0,068780	-0,087436	0,481199	0,325304	-0,176317	1,010149	-0,523268	-3,014158	-0,554899	-20,630569	6,334267	14,655860	0,068780	-0,087436	0,481199	-6,538412	-5,575524	1,010149	0,068780	-0,087436	0,481199	-6,538412	-5,575524	1,010149
10:29:15,56	0,407911	3,330993	-0,065967	0,011996	0,064961	-0,641020	0,067602	-0,092887	0,476156	0,634503	-0,255605	1,005224	-0,526916	-3,014563	-0,554533	-20,671705	6,295031	14,654113	0,067602	-0,092887	0,476156	-6,657124	-5,562344	1,005224	0,067602	-0,092887	0,476156	-6,657124	-5,562344	1,005224
10:29:15,61	0,407911	3,330993	-0,065967	0,011996	0,064961	-0,641020	0,069777	-0,089931	0,476521	0,426220	-0,158508	1,003477	-0,523863	-3,013139	-0,554505	-20,631631	6,340129	14,670402	0,069777	-0,089931	0,476521	-6,633325	-5,635990	1,003477	0,069777	-0,089931	0,476521	-6,633325	-5,635990	1,003477
10:29:15,66	0,407911	3,330993	-0,065967	0,011996	0,064961	-0,641020	0,067017	-0,091862	0,476550	0,585765	-0,289875	1,019767	-0,530450	-3,010719	-0,553786	-20,665304	6,297685	14,639101	0,067017	-0,091862	0,476550	-6,625424	-5,550692	1,019767	0,067017	-0,091862	0,476550	-6,625424	-5,550692	1,019767
10:29:15,71	0,407911	3,330993	-0,065967	0,011996	0,064961	-0,641020	0,068215	-0,084948	0,477268	0,172640	-0,235530	0,988466	-0,521485	-3,009655	-0,554876	-20,610296	6,345604	14,695738	0,068215	-0,084948	0,477268	-6,495795	-5,590373	0,988466	0,068215	-0,084948	0,477268	-6,495795	-5,590373	0,988466
10:29:15,76	0,407911	3,330993	-0,065967	0,011996	0,064961	-0,641020	0,062810	-0,092180	0,476178	0,617694	-0,492864	1,045102	-0,531036	-3,008661	-0,556488	-20,662056	6,335872	14,676055	0,062810	-0,092180	0,476178	-6,618434	-5,423485	1,045102	0,062810	-0,092180	0,476178	-6,618434	-5,423485	1,045102
10:29:15,81	0,407911	3,330993	-0,065967	0,011996	0,064961	-0,641020	0,066725	-0,083412	0,474567	0,127434	-0,329277	1,025419	-0,521570	-3,010417	-0,553378	-20,658841	6,339141	14,646539	0,066725	-0,083412	0,474567	-6,420383	-5,567176	1,025419	0,066725	-0,083412	0,474567	-6,420383	-5,567176	1,025419
10:29:15,86	0,407911	3,330993	-0,065967	0,011996	0,064961	-0,641020	0,063513	-0,092487	0,477676	0,603789	-0,495143	0,995903	-0,525103	-3,018273	-0,552584	-20,665836	6,293818	14,633210	0,063513	-0,092487	0,477676	-6,656439	-5,480913	0,995903	0,063513	-0,092487	0,477676	-6,656439	-5,480913	0,995903
10:29:15,91	0,407911	3,330993	-0,065967	0,011996	0,064961	-0,641020	0,072082	-0,093356	0,478470	0,606209	-0,032926	0,982574	-0,518007	-3,009697	-0,554515	-20,633044	6,323241	14,666560	0,072082	-0,093356	0,478470	-6,722207	-5,691399	0,982574	0,072082	-0,093356	0,478470	-6,722207	-5,691399	0,982574
10:29:15,96	0,407911	3,330993	-0,065967	0,011996	0,064961	-0,641020	0,061107	-0,095213	0,476539	0,744686	-0,589938	1,015924	-0,525865	-3,010234	-0,553400	-20,731564	6,328505	14,670470	0,061107	-0,095213	0,476539	-6,729558	-5,386876	1,015924	0,061107	-0,095213	0,476539	-6,729558	-5,386876	1,015924
10:29:16,01	0,407911	3,330993	-0,065967	0,011996	0,064961	-0,641020	0,065502	-0,088676	0,477654	0,360068	-0,449360	1,019834	-0,525166	-3,015817	-0,555700	-20,665881	6,248200	14,638844	0,065502	-0,088676	0,477654	-6,601033	-5,591291	1,019834	0,065502	-0,088676	0,477654	-6,601033	-5,591291	1,019834
10:29:16,06	0,407911	3,330993	-0,065967	0,011996	0,064961	-0,641020	0,069987	-0,092074	0,475354	0,500018	-0,119103	0,988208	-0,522249	-3,010859	-0,555730	-20,689113	6,312555	14,637557	0,069987	-0,092074	0,475354	-6,727763	-5,613109	0,988208	0,069987	-0,092074	0,475354	-6,727763	-5,613109	0,988208
10:29:16,11	0,407911	3,330993	-0,065967	0,011996	0,064961	-0,641020	0,064235	-0,092120	0,475325	0,546553	-0,470516	0,986921	-0,525139	-3,015121	-0,554894	-20,651478	6,254718	14,672438	0,064235	-0,092120	0,475325	-6,684879	-5,512971	0,986921	0,064235	-0,092120	0,475325	-6,684879	-5,512971	0,986921
10:29:16,16	0,407911	3,330993	-0,065967	0,011996	0,064961	-0,641020	0,069372	-0,091749	0,476161	0,495962	-0,141902	1,021802	-0,523232	-3,016192	-0,556400	-20,605980	6,321429	14,699420	0,069372	-0,091749	0,476161	-6,706303	-5,587579	1,021802	0,069372	-0,091749	0,476161	-6,706303	-5,587579	1,021802
10:29:16,21	0,407911	3,330993	-0,065967	0,011996	0,064961	-0,641020	0,069345	-0,093936	0,474654	0,690234	-0,137235	1,048784	-0,524029	-3,010778	-0,553796	-20,694132	6,297817	14,630819	0,069345	-0,093936	0,474654	-6,683749	-5,580830	1,048784	0,069345	-0,093936	0,474654	-6,683749	-5,580830	1,048784
10:29:16,26	0,407911	3,330993	-0,065967	0,011996	0,064961	-0,641020	0,065055	-0,090538	0,477258	0,449016	-0,424874	0,980183	-0,521586	-3,019535	-0,552138	-20,666167	6,281396	14,695951	0,065055	-0,090538	0,477258	-6,658228	-5,531668	0,980183	0,065055	-0,090538	0,477258	-6,658228	-5,531668	0,980183
10:29:16,31	0,407911	3,330993	-0,065967	0,011996	0,064961	-0,641020	0,071417	-0,097033	0,478917	0,786503	-0,061583	1,045315	-0,524027	-3,010466	-0,553791	-20,704337	6,336747	14,646749	0,071417	-0,097033	0,478917	-6,830576	-5,667852	1,045315	0,071417	-0,097033	0,478917	-6,830576	-5,667852	1,045315
10:29:16,36	0,407911	3,330993	-0,065967	0,011996	0,064961	-0,641020	0,064784	-0,090384	0,477264	0,469610	-0,467231	0,996113	-0,519744	-3,021547	-0,554877	-20,647212	6,309094	14,645034	0,064784	-0,090384	0,477264	-6,625530	-5,552810	0,996113	0,064784	-0,090384	0,477264	-6,625530	-5,552810	0,996113
10:29:16,41	0,407911	3,330993	-0,065967	0,011996	0,064961	-0,641020	0,072239	-0,099634	0,476177	0,955243	-0,016294	0,994398	-0,522766	-3,007904	-0,554137	-20,647359	6,318368	14,680300	0,072239	-0,099634	0,476177	-6,866051	-5,687057	0,994398	0,072239	-0,099634	0,476177	-6,866051	-5,687057	0,994398
10:29:16,46	0,407911	3,330993	-0,065967	0,011996	0,064961	-0,641020	0,061934	-0,090195	0,476917	0,472359	-0,556911	1,029664	-0,527535	-3,014494	-0,556872	-20,694440	6,336546	14,661848	0,061934	-0,090195	0,476917	-6,607952	-5,418744	1,029664	0,061934	-0,090195	0,476917	-6,607952	-5,418744	1,029664
10:29:16,51	0,407911	3,330993	-0,065967	0,011996	0,064961	-0,641020	0,070026	-0,089360	0,474183	0,421141	-0,186010	1,011212	-0,525709	-3,018184	-0,554884	-20,677286	6,335399	14,684419	0,070026	-0,089360	0,474183	-6,593621	-5,683033	1,011212	0,070026	-0,089360	0,474183	-6,593621	-5,683033	1,011212
10:29:16,56	0,407911	3,330993	-0,065967	0,011996	0,064961	-0,641020	0,072308	-0,092787	0,476170	0,606907	-0,051892	1,033783	-0,526377	-3,012688	-0,553760	-20,697351	6,318294	14,674403	0,072308	-0,092787	0,476170	-6,676844	-5,728090	1,033783	0,072308	-0,092787	0,476170	-6,676844	-5,728090	1,033783
10:29:16,61	0,407911	3,330993	-0,065967	0,011996	0,064961	-0,641020	0,067883	-0,089459	0,477294	0,409048	-0,290833	1,023767	-0,517972	-3,010434	-0,556072	-20,613674	6,310229	14,647407	0,067883	-0,089459	0,477294	-6,613518	-5,619643	1,023767	0,067883	-0,089459	0,477294	-6,613518	-5,619643	1,023767
10:29:16,66	0,407911	3,330993	-0,065967	0,011996	0,064961	-0,641020	0,061729	-0,095612	0,474982	0,763829	-0,534335	0,996772	-0,522792	-3,011841	-0,557259	-20,665355	6,311981	14,652520	0,061729	-0,095612	0,474982	-6,741705	-5,380066	0,996772	0,061729	-0,095612	0,474982	-6,741705	-5,380066	0,996772
10:29:16,71	0,407911	3,330993	-0,065967	0,011996	0,064961	-0,641020	0,065358	-0,092141	0,473795	0,559016	-0,391276	1,001884	-0,530472	-3,012540	-0,556480	-20,673893	6,304255	14,669836	0,065358	-0,092141	0,473795	-6,674047	-5,521860	1,001884	0,065358	-0,092141	0,473795	-6,674047	-5,521860	1,001884
10:29:16,76	0,407911	3,330993	-0,065967	0,011996	0,064961	-0,641020	0,069803	-0,085840	0,474574	0,220384	-0,163663	1,019200	-0,523389	-3,020136	-0,553366	-20,708748	6,337897	14,640403	0,069803	-0,085840	0,474574	-6,518019	-5,643185	1,019200	0,069803	-0,085840	0,474574	-6,518019	-5,643185	1,019200
10:29:16,81	0,407911	3,330993	-0,065967	0,011996	0,064961	-0,641020	0,072840	-0,095772	0,477689	0,748581	-0,052759	0,989768	-0,521474	-3,009082	-0,552179	-20,613144	6,348847	14,670091	0,072840	-0,095772	0,477689	-6,769524	-5,770665	0,989768	0,072840	-0,095772	0,477689	-6,769524	-5,770665	0,989768
10:29:16,86	0,407911	3,330993	-0,065967	0,011996	0,064961	-0,641020	0,062309	-0,091903	0,478876	0,604673	-0,523038	1,019455	-0,527478	-3,010015	-0,554539	-20,656837	6,326617	14,665243	0,062309	-0,091903	0,478876	-6,609709	-5,414280	1,019455	0,062309	-0,091903	0,478876	-6,609709	-5,414280	1,019455
10:29:16,91	0,407911	3,330993	-0,065967	0,011996	0,064961	-0,641020	0,066119	-0,087170	0,476515	0,317451	-0,351608	1,014607	-0,523862	-3,010634	-0,557233	-20,608787	6,307458	14,661462	0,066119	-0,087170	0,476515	-6,525378	-5,541986	1,014607	0,066119	-0,087170	0,476515	-6,525378	-5,541986	1,014607
10:29:16,96	0,407911	3,330993	-0,065967	0,011996	0,064961	-0,641020	0,064847	-0,090611	0,473822	0,503832	-0,366571	1,010827	-0,525754	-3,010949	-0,552626	-20,689359	6,334977	14,635770	0,064847	-0,090611	0,473822	-6,609139	-5,457081	1,010827	0,064847	-0,090611	0,473822	-6,609139	-5,457081	1,010827
10:29:17,01	0,407911	3,330993	-0,065967	0,011996	0,064961	-0,641020	0,066066	-0,089131	0,478428	0,410387	-0,386745	0,985134	-0,520283	-3,010479	-0,554491	-20,596877	6,324122	14,675383	0,066066	-0,089131	0,478428	-6,586358	-5,572910	0,985134	0,066066	-0,089131	0,478428	-6,586358	-5,572910	0,985134
10:29:17,06	0,407911	3,330993	-0,065967	0,011996	0,064961	-0,641020	0,062923	-0,093633	0,476563	0,681379	-0,464634	1,024747	-0,523940	-3,020848	-0,555662	-20,666467	6,282152	14,658760	0,062923	-0,093633	0,476563	-6,668844	-5,404114	1,024747	0,062923	-0,093633	0,476563	-6,668844	-5,404114	1,024747
10:29:17,11	0,407911	3,330993	-0,065967	0,011996	0,064961	-0,641020	0,073731	-0,095651	0,475392	0,715147	0,058110	1,008124	-0,524615	-3,011823	-0,552629	-20,698830	6,300549	14,629988	0,066253	-0,090553	0,478425	-6,658609	-5,568858	0,979352	0,066253	-0,090553	0,478425	-6,658609	-5,568858	0,979352
10:29:17,16	0,407911	3,330993	-0,065967	0,011996	0,064961	-0,641020	0,066253	-0,090553	0,478425	0,449815	-0,367996	0,979352	-0,522089	-3,016205	-0,554113	-20,634189	6,325877	14,655050	0,066253	-0,090553	0,478425	-6,658609	-5,568858	0,979352	0,066253	-0,090553	0,478425	-6,658609	-5,568858	0,979352
10:29:17,21	0,407911	3,330993	-0,065967	0,011996	0,064961	-0,641020	0,068786	-0,094932	0,476941	0,731768	-0,192990	1,004414	-0,524602	-3,011631	-0,556874	-20,681293	6,303711	14,661594	0,068786	-0,094932	0,476941	-6,720393	-5,592653	1,004414	0,068786	-0,094932	0,476941	-6,720393	-5,592653	1,004414
10:29:17,26	0,407911	3,330993	-0,065967	0,011996	0,064961	-0,641020	0,066080	-0,090468	0,474180	0,456915	-0,363382	1,010958	-0,532211	-3,012154	-0,556484	-20,666488	6,321878	14,665239	0,066080	-0,090468	0,474180	-6,644857	-5,550670	1,010958	0,066080	-0,090468	0,474180	-6,644857	-5,550670	1,010958
10:29:17,31	0,407911	3,330993	-0,065967	0,011996	0,064961	-0,641020	0,070338	-0,084140	0,474570	0,150985	-0,138235	1,014603	-0,525061	-3,018109	-0,554131	-20,648266	6,309977	14,634520	0,070338	-0,084140	0,474570	-6,454025	-5,659764	1,014603	0,070338	-0,084140	0,474570	-6,454025	-5,659764	1,014603
10:29:17,36	0,407911	3,330993	-0,065967	0,011996	0,064961	-0,641020	0,071920	-0,093310	0,476924	0,626629	-0,034258	0,983884	-0,522091	-3,011303	-0,556456	-20,623428	6,345004	14,662550	0,071920	-0,093310	0,476924	-6,698225	-5,679948	0,983884	0,071920	-0,093310	0,476924	-6,698225	-5,679948	0,983884
10:29:17,41	0,407911	3,330993	-0,065967	0,011996	0,064961	-0,641020	0,064540	-0,092479	0,474598	0,626151	-0,413976	1,011914	-0,522825	-3,010575	-0,557648	-20,670892	6,298945	14,662269	0,064540	-0,092479	0,474598	-6,633441	-5,480404	1,011914	0,064540	-0,092479	0,474598	-6,633441	-5,480404	1,011914
10:29:17,46	0,407911	3,330993	-0,065967	0,011996	0,064961	-0,641020	0,064278	-0,091479	0,473406	0,510557	-0,445707	1,011633	-0,529220	-3,012373	-0,557253	-20,644932	6,321609	14,656271	0,064278	-0,091479	0,473406	-6,670574	-5,491521	1,011633	0,064278	-0,091479	0,473406	-6,670574	-5,491521	1,011633
10:29:17,51	0,407911	3,330993	-0,065967	0,011996	0,064961	-0,641020	0,069032	-0,086841	0,473801	0,301958	-0,187355	1,005635	-0,522779	-3,017036	-0,554883	-20,654626	6,253990	14,672564	0,069032	-0,086841	0,473801	-6,515043	-5,606348	1,005635	0,069032	-0,086841	0,473801	-6,515043	-5,606348	1,005635
10:29:17,56	0,407911	3,330993	-0,065967	0,011996	0,064961	-0,641020	0,069850	-0,094750	0,476171	0,649817	-0,119396	1,021928	-0,525100	-3,016160	-0,554132	-20,656372	6,300165	14,649107	0,069850	-0,094750	0,476171	-6,788038	-5,602615	1,021928	0,069850	-0,094750	0,476171	-6,788038	-5,602615	1,021928
10:29:17,61	0,407911	3,330993	-0,065967	0,011996	0,064961	-0,641020	0,070252	-0,092301	0,476922	0,561623	-0,123111	0,998471	-0,523848	-3,014300	-0,556061	-20,631412	6,356355	14,662007	0,070252	-0,092301	0,476922	-6,684043	-5,637858	0,998471	0,070252	-0,092301	0,476922	-6,684043	-5,637858	0,998471
10:29:17,66	0,407911	3,330993	-0,065967	0,011996	0,064961	-0,641020	0,068015	-0,092456	0,474994	0,630802	-0,245885	1,011371	-0,524625	-3,007742	-0,555725	-20,680442	6,293792	14,661141	0,068015	-0,092456	0,474994	-6,626997	-5,585071	1,011371	0,068015	-0,092456	0,474994	-6,626997	-5,585071	1,011371
10:29:17,71	0,407911	3,330993	-0,065967	0,011996	0,064961	-0,641020	0,062724	-0,088504	0,475330	0,346625	-0,532200	1,010505	-0,520385	-3,017087	-0,554485	-20,661061	6,324538	14,684744	0,062724	-0,088504	0,475330	-6,600977	-5,456039	1,010505	0,062724	-0,088504	0,475330	-6,600977	-5,456039	1,010505
10:29:17,76	0,407911	3,330993	-0,065967	0,011996	0,064961	-0,641020	0,068697	-0,096849	0,476569	0,816851	-0,220210	1,034109	-0,523939	-3,004568	-0,555728	-20,637759	6,320119	14,647602	0,068697	-0,096849	0,476569	-6,785786	-5,612902	1,034109	0,068697	-0,096849	0,476569	-6,785786	-5,612902	1,034109
10:29:17,81	0,407911	3,330993	-0,065967	0,011996	0,064961	-0,641020	0,059632	-0,087511	0,475326	0,339128	-0,669163	0,996966	-0,533341	-3,012145	-0,554937	-20,655044	6,340145	14,650036	0,059632	-0,087511	0,475326	-6,530519	-5,350309	0,996966	0,059632	-0,087511	0,475326	-6,530519	-5,350309	0,996966
10:29:17,86	0,407911	3,330993	-0,065967	0,011996	0,064961	-0,641020	0,070895	-0,083157	0,476117	0,121422	-0,108490	0,999400	-0,523287	-3,018674	-0,555283	-20,656940	6,350731	14,651374	0,070895	-0,083157	0,476117	-6,406439	-5,673750	0,999400	0,070895	-0,083157	0,476117	-6,406439	-5,673750	0,999400
10:29:17,91	0,407911	3,330993	-0,065967	0,011996	0,064961	-0,641020	0,071522	-0,095128	0,475771	0,752135	-0,082824	1,000738	-0,519682	-3,009183	-0,554873	-20,596926	6,357098	14,691503	0,071522	-0,095128	0,475771	-6,715452	-5,697299	1,000738	0,071522	-0,095128	0,475771	-6,715452	-5,697299	1,000738
10:29:17,96	0,407911	3,330993	-0,065967	0,011996	0,064961	-0,641020	0,061500	-0,093505	0,476181	0,703249	-0,555180	1,040868	-0,529812	-3,016687	-0,554135	-20,670218	6,340810	14,659351	0,061500	-0,093505	0,476181	-6,636915	-5,382925	1,040868	0,061500	-0,093505	0,476181	-6,636915	-5,382925	1,040868
10:29:18,01	0,407911	3,330993	-0,065967	0,011996	0,064961	-0,641020	0,073064	-0,088485	0,476919	0,391444	-0,009165	1,008715	-0,522645	-3,012234	-0,553721	-20,622040	6,370496	14,675990	0,073064	-0,088485	0,476919	-6,554631	-5,744708	1,008715	0,073064	-0,088485	0,476919	-6,554631	-5,744708	1,008715
10:29:18,06	0,407911	3,330993	-0,065967	0,011996	0,064961	-0,641020	0,065624	-0,092465	0,477333	0,648197	-0,369169	1,025354	-0,520529	-3,015325	-0,556856	-20,703826	6,275723	14,670764	0,065624	-0,092465	0,477333	-6,610301	-5,520665	1,025354	0,065624	-0,092465	0,477333	-6,610301	-5,520665	1,025354
10:29:18,11	0,407911	3,330993	-0,065967	0,011996	0,064961	-0,641020	0,067243	-0,095843	0,474199	0,700873	-0,308446	1,020128	-0,532747	-3,012594	-0,553764	-20,651320	6,327836	14,653770	0,067243	-0,095843	0,474199	-6,822781	-5,586999	1,020128	0,067243	-0,095843	0,474199	-6,822781	-5,586999	1,020128
10:29:18,16	0,407911	3,330993	-0,065967	0,011996	0,064961	-0,641020	0,070987	-0,083896	0,477291	0,151048	-0,094352	1,003134	-0,522679	-3,014142	-0,556439	-20,636541	6,367295	14,677401	0,070987	-0,083896	0,477291	-6,434819	-5,666795	1,003134	0,070987	-0,083896	0,477291	-6,434819	-5,666795	1,003134
10:29:18,21	0,407911	3,330993	-0,065967	0,011996	0,064961	-0,641020	0,067294	-0,093389	0,474615	0,686250	-0,293301	1,026765	-0,524641	-3,011708	-0,558060	-20,721795	6,371804	14,660049	0,067294	-0,093389	0,474615	-6,644823	-5,575871	1,026765	0,067294	-0,093389	0,474615	-6,644823	-5,575871	1,026765
10:29:18,26	0,407911	3,330993	-0,065967	0,011996	0,064961	-0,641020	0,066166	-0,090473	0,472994	0,495861	-0,428012	1,009414	-0,522711	-3,016512	-0,553729	-20,652602	6,331806	14,659887	0,066166	-0,090473	0,472994	-6,606253	-5,622082	1,009414	0,066166	-0,090473	0,472994	-6,606253	-5,622082	1,009414
10:29:18,31	0,407911	3,330993	-0,065967	0,011996	0,064961	-0,641020	0,069362	-0,094546	0,477326	0,707647	-0,181939	1,009252	-0,523482	-3,009441	-0,556881	-20,705501	6,317799	14,677352	0,069362	-0,094546	0,477326	-6,714248	-5,626832	1,009252	0,069362	-0,094546	0,477326	-6,714248	-5,626832	1,009252
10:29:18,36	0,407911	3,330993	-0,065967	0,011996	0,064961	-0,641020	0,063624	-0,090344	0,474173	0,450541	-0,519126	1,026716	-0,525657	-3,015386	-0,553725	-20,630027	6,276839	14,662396	0,063624	-0,090344	0,474173	-6,641463	-5,513583	1,026716	0,063624	-0,090344	0,474173	-6,641463	-5,513583	1,026716
10:29:18,41	0,407911	3,330993	-0,065967	0,011996	0,064961	-0,641020	0,069860	-0,091433	0,477329	0,509421	-0,109003	1,011760	-0,524583	-3,009917	-0,556122	-20,690719	6,358743	14,643873	0,069860	-0,091433	0,477329	-6,668050	-5,592999	1,011760	0,069860	-0,091433	0,477329	-6,668050	-5,592999	1,011760
10:29:18,46	0,407911	3,330993	-0,065967	0,011996	0,064961	-0,641020	0,064587	-0,089628	0,474932	0,456181	-0,476727	0,993237	-0,528045	-3,013846	-0,554525	-20,651489	6,310004	14,659136	0,064587	-0,089628	0,474932	-6,579650	-5,546770	0,993237	0,064587	-0,089628	0,474932	-6,579650	-5,546770	0,993237
10:29:18,51	0,407911	3,330993	-0,065967	0,011996	0,064961	-0,641020	0,069720	-0,088594	0,476529	0,379800	-0,151438	1,008500	-0,521525	-3,016218	-0,556458	-20,651533	6,352357	14,647909	0,069720	-0,088594	0,476529	-6,574835	-5,624465	1,008500	0,069720	-0,088594	0,476529	-6,574835	-5,624465	1,008500
10:29:18,56	0,407911	3,330993	-0,065967	0,011996	0,064961	-0,641020	0,068514	-0,095427	0,474596	0,771751	-0,235375	0,997273	-0,523386	-3,012024	-0,555296	-20,677682	6,340692	14,686158	0,068514	-0,095427	0,474596	-6,719241	-5,613716	0,997273	0,068514	-0,095427	0,474596	-6,719241	-5,613716	0,997273
10:29:18,61	0,407911	3,330993	-0,065967	0,011996	0,064961	-0,641020	0,065812	-0,091718	0,475759	0,555727	-0,392667	1,035523	-0,532215	-3,014483	-0,555324	-20,694335	6,370693	14,661191	0,065812	-0,091718	0,475759	-6,644140	-5,558939	1,035523	0,065812	-0,091718	0,475759	-6,644140	-5,558939	1,035523
10:29:18,66	0,407911	3,330993	-0,065967	0,011996	0,064961	-0,641020	0,072356	-0,085301	0,475730	0,239706	-0,081802	1,010556	-0,522652	-3,012399	-0,553743	-20,622579	6,350997	14,646287	0,072356	-0,085301	0,475730	-6,456438	-5,761776	1,010556	0,072356	-0,085301	0,475730	-6,456438	-5,761776	1,010556
10:29:18,71	0,407911	3,330993	-0,065967	0,011996	0,064961	-0,641020	0,065771	-0,092541	0,477311	0,635011	-0,352259	0,995651	-0,528731	-3,013125	-0,555347	-20,710793	6,354741	14,642287	0,065771	-0,092541	0,477311	-6,629480	-5,515270	0,995651	0,065771	-0,092541	0,477311	-6,629480	-5,515270	0,995651
10:29:18,76	0,407911	3,330993	-0,065967	0,011996	0,064961	-0,641020	0,069438	-0,087640	0,475707	0,339279	-0,239822	0,991651	-0,524604	-3,017756	-0,556454	-20,692152	6,287878	14,674569	0,069438	-0,087640	0,475707	-6,540459	-5,690722	0,991651	0,069438	-0,087640	0,475707	-6,540459	-5,690722	0,991651
10:29:18,81	0,407911	3,330993	-0,065967	0,011996	0,064961	-0,641020	0,071386	-0,093529	0,474601	0,596943	-0,088956	1,023933	-0,518008	-3,008858	-0,555717	-20,640615	6,342563	14,629351	0,071386	-0,093529	0,474601	-6,745113	-5,692767	1,023933	0,071386	-0,093529	0,474601	-6,745113	-5,692767	1,023933
10:29:18,86	0,407911	3,330993	-0,065967	0,011996	0,064961	-0,641020	0,060382	-0,094793	0,475338	0,735756	-0,643880	0,978715	-0,522232	-3,011380	-0,558811	-20,674750	6,315780	14,663538	0,060382	-0,094793	0,475338	-6,705461	-5,383868	0,978715	0,060382	-0,094793	0,475338	-6,705461	-5,383868	0,978715
10:29:18,91	0,407911	3,330993	-0,065967	0,011996	0,064961	-0,641020	0,064678	-0,092395	0,472243	0,570822	-0,436663	1,012903	-0,525831	-3,007443	-0,558843	-20,696383	6,321688	14,663931	0,064678	-0,092395	0,472243	-6,682188	-5,513880	1,012903	0,064678	-0,092395	0,472243	-6,682188	-5,513880	1,012903
10:29:18,96	0,407911	3,330993	-0,065967	0,011996	0,064961	-0,641020	0,063068	-0,087310	0,472211	0,300703	-0,542049	1,013296	-0,526966	-3,016046	-0,555684	-20,684085	6,265932	14,673160	0,063068	-0,087310	0,472211	-6,553136	-5,492915	1,013296	0,063068	-0,087310	0,472211	-6,553136	-5,492915	1,013296
10:29:19,01	0,407911	3,330993	-0,065967	0,011996	0,064961	-0,641020	0,071086	-0,090629	0,475370	0,431146	-0,086606	1,022524	-0,527490	-3,015628	-0,554127	-20,665203	6,291278	14,667957	0,070986	-0,089966	0,476927	-6,634261	-5,660522	1,017321	0,070986	-0,089966	0,476927	-6,634261	-5,660522	1,017321
10:29:19,06	0,407911	3,330993	-0,065967	0,011996	0,064961	-0,641020	0,070986	-0,089966	0,476927	0,428057	-0,088129	1,017321	-0,522891	-3,013631	-0,556889	-20,724659	6,334821	14,653354	0,070986	-0,089966	0,476927	-6,634261	-5,660522	1,017321	0,070986	-0,089966	0,476927	-6,634261	-5,660522	1,017321
10:29:19,11	0,407911	3,330993	-0,065967	0,011996	0,064961	-0,641020	0,066957	-0,092951	0,474165	0,591256	-0,370897	1,002718	-0,522219	-3,017044	-0,556853	-20,677569	6,283701	14,650820	0,066957	-0,092951	0,474165	-6,705380	-5,627018	1,002718	0,066957	-0,092951	0,474165	-6,705380	-5,627018	1,002718
10:29:19,16	0,407911	3,330993	-0,065967	0,011996	0,064961	-0,641020	0,069576	-0,095238	0,474201	0,689489	-0,168345	1,000185	-0,522761	-3,008484	-0,555715	-20,650021	6,324792	14,647492	0,069576	-0,095238	0,474201	-6,786730	-5,630092	1,000185	0,069576	-0,095238	0,474201	-6,786730	-5,630092	1,000185
10:29:19,21	0,407911	3,330993	-0,065967	0,011996	0,064961	-0,641020	0,062435	-0,090489	0,475339	0,491886	-0,536407	0,996856	-0,527467	-3,012847	-0,557996	-20,635765	6,287796	14,689694	0,062435	-0,090489	0,475339	-6,611514	-5,437521	0,996856	0,062435	-0,090489	0,475339	-6,611514	-5,437521	0,996856
10:29:19,26	0,407911	3,330993	-0,065967	0,011996	0,064961	-0,641020	0,068566	-0,088595	0,473058	0,368483	-0,186745	1,039058	-0,529290	-3,013465	-0,557261	-20,660874	6,263290	14,649552	0,068566	-0,088595	0,473058	-6,586232	-5,569152	1,039058	0,068566	-0,088595	0,473058	-6,586232	-5,569152	1,039058
10:29:19,31	0,407911	3,330993	-0,065967	0,011996	0,064961	-0,641020	0,070012	-0,087326	0,473794	0,268704	-0,121019	0,998916	-0,522722	-3,008451	-0,556860	-20,627307	6,324774	14,662502	0,070012	-0,087326	0,473794	-6,586375	-5,616976	0,998916	0,070012	-0,087326	0,473794	-6,586375	-5,616976	0,998916
10:29:19,36	0,407911	3,330993	-0,065967	0,011996	0,064961	-0,641020	0,062386	-0,090507	0,474195	0,504171	-0,519228	1,011866	-0,527501	-3,012585	-0,554153	-20,679938	6,339747	14,660436	0,062386	-0,090507	0,474195	-6,600654	-5,416567	1,011866	0,062386	-0,090507	0,474195	-6,600654	-5,416567	1,011866
10:29:19,41	0,407911	3,330993	-0,065967	0,011996	0,064961	-0,641020	0,068356	-0,088435	0,476901	0,383087	-0,261878	1,009800	-0,520370	-3,006863	-0,558808	-20,625985	6,336762	14,659855	0,068356	-0,088435	0,476901	-6,559099	-5,627827	1,009800	0,068356	-0,088435	0,476901	-6,559099	-5,627827	1,009800
