# Supplementary material for: Characterization of interfragmentary motion associated with common osteosynthesis devices for rat fracture healing studies
Source: PLoS One. 2017 Apr 28;12(4):e0176735. doi: 10.1371/journal.pone.0176735 (PMC5409164; doi:10.1371/journal.pone.0176735)
Supplement: S1 Dataset — (ZIP) [file pone.0176735.s001.zip › S1_Dataset/RatNail/Specimen01/Nail_01W.txt]

%Tester: Sukopp Matthias
%Projekt: 
%Zeit: 12.03.2015 10:35:40
%Dateipfad: D:\Messungen\Fixator\Measurements\Fixator_20150312.txt
%Kommentar: Nail_01-W
%VI Version: D:\LVProjekte\Fixator\HauptVI\Fixator_v0.12.vi
%Virtueller Drehpunkt: 	0,0000	0,0000	0,0000
%Sensor zu Hexapod (Mitte): 	0,000000	0,000000	-26,500000
%Sensor zu Hexapod Trans (Mitte): 	-0,500000	-0,866025	0,000000	-0,866025	0,500000	0,000000	0,000000	0,000000	1,000000
%Hexapod zu Labor (Mitte): 	0,402971	3,329118	-0,064990
%Hexapod zu Labor Trans (Mitte): 	0,999937	0,011187	0,000451	-0,011187	0,999937	-0,000214	-0,000454	0,000209	1,000000
%Labor zu CR (Mitte): 	0,000000	0,000000	78,500000
%Labor zu CR Trans (Mitte): 	1,000000	0,000000	0,000000	0,000000	1,000000	0,000000	0,000000	0,000000	1,000000
%Zentrum Sensormasse: 	0,000000	0,000000	2,000000
%Sensormasse: 	200,000000E-3
--------------------------------------------------
Time	X	Y	Z	U	V	W	Exp_ Fx	Exp_ Fy	Exp_ Fz	Exp_ Mx	Exp_ My	Exp_ Mz	Sen_ Fx	Sen_ Fy	Sen_ Fz	Sen_ Mx	Sen_ My	Sen_ Mz	Hex_ Fx	Hex_ Fy	Hex_ Fz	Hex_ Mx	Hex_ My	Hex_ Mz	Lab_ Fx	Lab_ Fy	Lab_ Fz	Lab_ Mx	Lab_ My	Lab_ Mz	Laser
10:35:40,35	0,402971	3,329118	-0,064990	0,011978	0,025991	-0,640999	0,008859	-0,056071	-0,071147	-1,408112	-0,133346	1,818387	-0,525781	-2,944878	-1,102202	-17,943423	4,634823	15,469023	0,008859	-0,056071	-0,071147	-5,809690	-0,828816	1,818387	0,008859	-0,056071	-0,071147	-5,809690	-0,828816	1,818387
10:35:40,40	0,402971	3,329118	-0,064990	0,011978	0,025991	-0,640999	0,008859	-0,056071	-0,071147	-1,408112	-0,133346	1,818387	-0,530472	-2,938994	-1,099520	-17,933370	4,658912	15,453586	0,008859	-0,056071	-0,071147	-5,809690	-0,828816	1,818387	0,008859	-0,056071	-0,071147	-5,809690	-0,828816	1,818387
10:35:40,45	0,402971	3,329118	-0,064990	0,011978	0,025991	-0,640999	0,006110	-0,049066	-0,068466	-1,746468	-0,279672	1,802950	-0,524088	-2,935270	-1,097582	-17,961804	4,636225	15,473009	0,006110	-0,049066	-0,068466	-5,598178	-0,759285	1,802950	0,006110	-0,049066	-0,068466	-5,598178	-0,759285	1,802950
10:35:40,50	0,402971	3,329118	-0,064990	0,011978	0,025991	-0,640999	-0,000307	-0,052733	-0,066528	-1,589659	-0,626630	1,822373	-0,528745	-2,940304	-1,100679	-17,933461	4,602380	15,452585	-0,000307	-0,052733	-0,066528	-5,729212	-0,602519	1,822373	-0,000307	-0,052733	-0,066528	-5,729212	-0,602519	1,822373
10:35:40,55	0,402971	3,329118	-0,064990	0,011978	0,025991	-0,640999	0,006381	-0,051218	-0,069624	-1,683606	-0,237381	1,801949	-0,523991	-2,938635	-1,103370	-17,932521	4,694654	15,492154	0,006381	-0,051218	-0,069624	-5,704190	-0,738286	1,801949	0,006381	-0,051218	-0,069624	-5,704190	-0,738286	1,801949
10:35:40,60	0,402971	3,329118	-0,064990	0,011978	0,025991	-0,640999	0,002558	-0,054499	-0,072316	-1,432573	-0,481482	1,841519	-0,528674	-2,942239	-1,102599	-17,902728	4,605668	15,453268	0,002558	-0,054499	-0,072316	-5,710775	-0,682308	1,841519	0,002558	-0,054499	-0,072316	-5,710775	-0,682308	1,841519
10:35:40,65	0,402971	3,329118	-0,064990	0,011978	0,025991	-0,640999	0,008021	-0,052247	-0,071545	-1,611885	-0,127128	1,802633	-0,526478	-2,934492	-1,102238	-17,964157	4,636930	15,494971	0,008021	-0,052247	-0,071545	-5,713243	-0,756775	1,802633	0,008021	-0,052247	-0,071545	-5,713243	-0,756775	1,802633
10:35:40,70	0,402971	3,329118	-0,064990	0,011978	0,025991	-0,640999	0,000214	-0,050274	-0,071184	-1,718095	-0,601916	1,844336	-0,525176	-2,942822	-1,101442	-17,951325	4,687210	15,461039	0,000214	-0,050274	-0,071184	-5,664614	-0,618722	1,844336	0,000214	-0,050274	-0,071184	-5,664614	-0,618722	1,844336
10:35:40,75	0,402971	3,329118	-0,064990	0,011978	0,025991	-0,640999	0,006776	-0,055567	-0,070388	-1,392892	-0,274701	1,810404	-0,530560	-2,940384	-1,099565	-17,979207	4,649216	15,414791	0,006776	-0,055567	-0,070388	-5,754922	-0,806652	1,810404	0,006776	-0,055567	-0,070388	-5,754922	-0,806652	1,810404
10:35:40,80	0,402971	3,329118	-0,064990	0,011978	0,025991	-0,640999	0,007357	-0,049686	-0,068510	-1,745589	-0,249652	1,764155	-0,521718	-2,939111	-1,099905	-17,962479	4,635520	15,459711	0,007357	-0,049686	-0,068510	-5,645901	-0,827191	1,764155	0,007357	-0,049686	-0,068510	-5,645901	-0,827191	1,764155
10:35:40,85	0,402971	3,329118	-0,064990	0,011978	0,025991	-0,640999	0,001834	-0,056706	-0,068850	-1,384013	-0,515518	1,809075	-0,521075	-2,938912	-1,101058	-17,927493	4,613354	15,454638	0,001834	-0,056706	-0,068850	-5,835444	-0,659494	1,809075	0,001834	-0,056706	-0,068850	-5,835444	-0,659494	1,809075
10:35:40,90	0,402971	3,329118	-0,064990	0,011978	0,025991	-0,640999	0,001341	-0,057163	-0,070004	-1,361936	-0,499788	1,804003	-0,528163	-2,941933	-1,099515	-17,946547	4,609588	15,447256	0,001341	-0,057163	-0,070004	-5,849267	-0,605039	1,804003	0,001341	-0,057163	-0,070004	-5,849267	-0,605039	1,804003
10:35:40,95	0,402971	3,329118	-0,064990	0,011978	0,025991	-0,640999	0,007501	-0,052536	-0,068460	-1,615346	-0,194089	1,796620	-0,525770	-2,943635	-1,101841	-17,937584	4,628218	15,434802	0,007501	-0,052536	-0,068460	-5,739430	-0,782897	1,796620	0,007501	-0,052536	-0,068460	-5,739430	-0,782897	1,796620
10:35:41,00	0,402971	3,329118	-0,064990	0,011978	0,025991	-0,640999	0,007778	-0,055459	-0,070787	-1,442730	-0,181231	1,784166	-0,532931	-2,939712	-1,099935	-17,981898	4,656548	15,448885	0,007778	-0,055459	-0,070787	-5,796276	-0,791794	1,784166	0,007778	-0,055459	-0,070787	-5,796276	-0,791794	1,784166
10:35:41,05	0,402971	3,329118	-0,064990	0,011978	0,025991	-0,640999	0,007961	-0,047296	-0,068881	-1,864826	-0,224273	1,798249	-0,523502	-2,933448	-1,100301	-17,953706	4,639901	15,479914	0,007961	-0,047296	-0,068881	-5,577580	-0,849177	1,798249	0,007961	-0,047296	-0,068881	-5,577580	-0,849177	1,798249
10:35:41,10	0,402971	3,329118	-0,064990	0,011978	0,025991	-0,640999	-0,002178	-0,052330	-0,069247	-1,603403	-0,718720	1,829279	-0,522740	-2,936552	-1,098326	-17,888386	4,643919	15,463305	-0,002178	-0,052330	-0,069247	-5,711289	-0,547776	1,829279	-0,002178	-0,052330	-0,069247	-5,711289	-0,547776	1,829279
10:35:41,15	0,402971	3,329118	-0,064990	0,011978	0,025991	-0,640999	0,000129	-0,054541	-0,067271	-1,452258	-0,544205	1,812670	-0,525780	-2,944075	-1,099887	-17,956792	4,664019	15,459116	0,000129	-0,054541	-0,067271	-5,733759	-0,554348	1,812670	0,000129	-0,054541	-0,067271	-5,733759	-0,554348	1,812670
10:35:41,20	0,402971	3,329118	-0,064990	0,011978	0,025991	-0,640999	0,008164	-0,055671	-0,068832	-1,410333	-0,195684	1,808480	-0,529393	-2,940491	-1,101854	-17,962792	4,614753	15,458703	0,008164	-0,055671	-0,068832	-5,780480	-0,836562	1,808480	0,008164	-0,055671	-0,068832	-5,780480	-0,836562	1,808480
10:35:41,25	0,402971	3,329118	-0,064990	0,011978	0,025991	-0,640999	0,006867	-0,050750	-0,070799	-1,711875	-0,243707	1,808068	-0,524189	-2,940227	-1,102245	-18,018818	4,655875	15,481154	0,006867	-0,050750	-0,070799	-5,695747	-0,782747	1,808068	0,006867	-0,050750	-0,070799	-5,695747	-0,782747	1,808068
10:35:41,30	0,402971	3,329118	-0,064990	0,011978	0,025991	-0,640999	0,004036	-0,055125	-0,071191	-1,476787	-0,459984	1,830518	-0,523962	-2,942185	-1,099490	-17,937044	4,688430	15,464893	0,004036	-0,055125	-0,071191	-5,804078	-0,776815	1,830518	0,004036	-0,055125	-0,071191	-5,804078	-0,776815	1,830518
10:35:41,35	0,402971	3,329118	-0,064990	0,011978	0,025991	-0,640999	0,005618	-0,056299	-0,068436	-1,346625	-0,323167	1,814257	-0,532304	-2,940220	-1,100305	-17,955772	4,631219	15,452909	0,005618	-0,056299	-0,068436	-5,766126	-0,764203	1,814257	0,005618	-0,056299	-0,068436	-5,766126	-0,764203	1,814257
10:35:41,40	0,402971	3,329118	-0,064990	0,011978	0,025991	-0,640999	0,008087	-0,048093	-0,069251	-1,832293	-0,182391	1,802273	-0,522360	-2,936805	-1,101479	-17,974621	4,625015	15,455843	0,008087	-0,048093	-0,069251	-5,607555	-0,817246	1,802273	0,008087	-0,048093	-0,069251	-5,607555	-0,817246	1,802273
10:35:41,46	0,402971	3,329118	-0,064990	0,011978	0,025991	-0,640999	0,000158	-0,054998	-0,070425	-1,488024	-0,607945	1,805207	-0,525207	-2,944125	-1,100274	-17,945376	4,609463	15,452733	0,000158	-0,054998	-0,070425	-5,805337	-0,620338	1,805207	0,000158	-0,054998	-0,070425	-5,805337	-0,620338	1,805207
10:35:41,51	0,402971	3,329118	-0,064990	0,011978	0,025991	-0,640999	0,007921	-0,056192	-0,069219	-1,424766	-0,171144	1,802097	-0,523453	-2,946739	-1,100283	-17,974572	4,650324	15,439727	0,007921	-0,056192	-0,069219	-5,835831	-0,792964	1,802097	0,007921	-0,056192	-0,069219	-5,835831	-0,792964	1,802097
10:35:41,56	0,402971	3,329118	-0,064990	0,011978	0,025991	-0,640999	0,009307	-0,059017	-0,069229	-1,257060	-0,144778	1,789092	-0,537990	-2,940208	-1,102612	-17,922910	4,832731	15,478829	0,009307	-0,059017	-0,069229	-5,889915	-0,875413	1,789092	0,009307	-0,059017	-0,069229	-5,889915	-0,875413	1,789092
10:35:41,61	0,402971	3,329118	-0,064990	0,011978	0,025991	-0,640999	0,010920	-0,043163	-0,071557	-1,897675	-0,107399	1,828193	-0,574898	-2,976761	-1,867664	-19,965660	7,336401	14,964586	0,010920	-0,043163	-0,071557	-5,285980	-0,964603	1,828193	0,010920	-0,043163	-0,071557	-5,285980	-0,964603	1,828193
10:35:41,66	0,402971	3,329118	-0,064990	0,011978	0,025991	-0,640999	0,061030	-0,029476	-0,836610	-1,462532	-0,522588	1,313950	-0,573603	-2,982343	-1,513027	-20,597560	6,608992	14,458439	0,061030	-0,029476	-0,836610	-3,776410	-5,313425	1,313950	0,061030	-0,029476	-0,836610	-3,776410	-5,313425	1,313950
10:35:41,71	0,402859	3,328875	-0,064983	0,011999	0,025985	-0,591053	0,065216	-0,033389	-0,481973	-2,204984	-0,488415	0,807803	-0,577425	-2,982224	-1,395664	-20,605292	7,165138	14,438192	0,065216	-0,033389	-0,481973	-4,825997	-5,607909	0,807803	0,065216	-0,033389	-0,481973	-4,825997	-5,607909	0,807803
10:35:41,76	0,402859	3,328875	-0,064983	0,011999	0,025985	-0,591053	0,067025	-0,030019	-0,364609	-1,902436	-0,679131	0,787556	-0,580963	-2,990672	-1,392535	-20,626347	7,139390	14,433815	0,067025	-0,030019	-0,364609	-4,258930	-5,940609	0,787556	0,067025	-0,030019	-0,364609	-4,258930	-5,940609	0,787556
10:35:41,81	0,402859	3,328875	-0,064983	0,011999	0,025985	-0,591053	0,076109	-0,031179	-0,361481	-1,874922	-0,212113	0,783179	-0,575477	-2,982528	-1,394091	-20,532971	7,179902	14,413030	0,076109	-0,031179	-0,361481	-4,322506	-6,186701	0,783179	0,076109	-0,031179	-0,361481	-4,322506	-6,186701	0,783179
10:35:41,86	0,402859	3,328875	-0,064983	0,011999	0,025985	-0,591053	0,066314	-0,031858	-0,363036	-1,757879	-0,660863	0,762395	-0,577435	-2,992712	-1,391382	-20,635532	7,123641	14,403940	0,066314	-0,031858	-0,363036	-4,258709	-5,866514	0,762395	0,066314	-0,031858	-0,363036	-4,258709	-5,866514	0,762395
10:35:41,91	0,402859	3,328875	-0,064983	0,011999	0,025985	-0,591053	0,076113	-0,035254	-0,360327	-1,681265	-0,212016	0,753304	-0,583955	-2,989616	-1,390628	-20,661129	7,168797	14,419058	0,076113	-0,035254	-0,360327	-4,448719	-6,186871	0,753304	0,076113	-0,035254	-0,360327	-4,448719	-6,186871	0,753304
10:35:41,96	0,402859	3,328875	-0,064983	0,011999	0,025985	-0,591053	0,076691	-0,028060	-0,359573	-2,029048	-0,226711	0,768422	-0,576186	-2,992399	-1,393082	-20,609180	7,171874	14,452539	0,076691	-0,028060	-0,359573	-4,231769	-6,246931	0,768422	0,076691	-0,028060	-0,359573	-4,231769	-6,246931	0,768422
10:35:42,01	0,402859	3,328875	-0,064983	0,011999	0,025985	-0,591053	0,075217	-0,036180	-0,362028	-1,578187	-0,259886	0,801904	-0,577478	-2,984905	-1,390635	-20,628088	7,100515	14,403819	0,075217	-0,036180	-0,362028	-4,418301	-6,164431	0,801904	0,075217	-0,036180	-0,362028	-4,418301	-6,164431	0,801904
10:35:42,06	0,402859	3,328875	-0,064983	0,011999	0,025985	-0,591053	0,069373	-0,031314	-0,359581	-1,902466	-0,544468	0,753183	-0,572803	-2,992378	-1,391767	-20,645115	7,050597	14,407628	0,069373	-0,031314	-0,359581	-4,360607	-5,990262	0,753183	0,069373	-0,031314	-0,359581	-4,360607	-5,990262	0,753183
10:35:42,11	0,402859	3,328875	-0,064983	0,011999	0,025985	-0,591053	0,073507	-0,039099	-0,360712	-1,549361	-0,319277	0,756992	-0,560134	-2,961100	-1,812729	-19,541390	5,888337	13,900108	0,073507	-0,039099	-0,360712	-4,618668	-6,089604	0,756992	0,073507	-0,039099	-0,360712	-4,618668	-6,089604	0,756992
10:35:42,16	0,402859	3,328875	-0,064983	0,011999	0,025985	-0,591053	0,040085	-0,034432	-0,781675	-2,246777	-0,520265	0,249473	-0,586730	-2,980076	-1,478408	-20,621310	7,521384	13,520109	0,040085	-0,034432	-0,781675	-4,949652	-3,666924	0,249473	0,040085	-0,034432	-0,781675	-4,949652	-3,666924	0,249473
10:35:42,21	0,402960	3,328943	-0,064998	0,011991	0,026007	-0,541008	0,069817	-0,020887	-0,447354	-2,076789	-0,725967	-0,130527	-0,599955	-2,987723	-1,382750	-20,556911	7,967208	13,510861	0,069817	-0,020887	-0,447354	-3,716423	-6,206580	-0,130527	0,069817	-0,020887	-0,447354	-3,716423	-6,206580	-0,130527
10:35:42,26	0,402960	3,328943	-0,064998	0,011991	0,026007	-0,541008	0,083052	-0,013257	-0,351695	-2,055255	-0,204899	-0,139774	-0,607748	-2,984009	-1,385494	-20,608100	7,988376	13,546856	0,083052	-0,013257	-0,351695	-3,095934	-6,724442	-0,139774	0,083052	-0,013257	-0,351695	-3,095934	-6,724442	-0,139774
10:35:42,31	0,402960	3,328943	-0,064998	0,011991	0,026007	-0,541008	0,080016	-0,009996	-0,352142	-2,228007	-0,430242	-0,152022	-0,597689	-2,991152	-1,386242	-20,612800	8,005442	13,529204	0,080016	-0,009996	-0,352142	-3,012728	-6,711515	-0,152022	0,080016	-0,009996	-0,352142	-3,012728	-6,711515	-0,152022
10:35:42,36	0,402960	3,328943	-0,064998	0,011991	0,026007	-0,541008	0,084889	-0,016934	-0,355188	-1,858876	-0,176874	-0,121432	-0,593576	-2,983601	-1,385852	-20,584013	7,970338	13,548758	0,084889	-0,016934	-0,355188	-3,188213	-6,840651	-0,121432	0,084889	-0,016934	-0,355188	-3,188213	-6,840651	-0,121432
10:35:42,41	0,402960	3,328943	-0,064998	0,011991	0,026007	-0,541008	0,076293	-0,016720	-0,354798	-1,886013	-0,581379	-0,101878	-0,596537	-2,989434	-1,388949	-20,593514	7,948113	13,543806	0,076293	-0,016720	-0,354798	-3,198547	-6,570377	-0,101878	0,076293	-0,016720	-0,354798	-3,198547	-6,570377	-0,101878
10:35:42,46	0,402960	3,328943	-0,064998	0,011991	0,026007	-0,541008	0,082825	-0,017072	-0,357894	-1,891692	-0,238823	-0,106830	-0,594777	-2,980848	-1,390168	-20,582849	7,968804	13,512763	0,082825	-0,017072	-0,357894	-3,231881	-6,740595	-0,106830	0,082825	-0,017072	-0,357894	-3,231881	-6,740595	-0,106830
10:35:42,51	0,402960	3,328943	-0,064998	0,011991	0,026007	-0,541008	0,074509	-0,014304	-0,359114	-2,012417	-0,672364	-0,137873	-0,597026	-2,989430	-1,392011	-20,548614	7,983144	13,580162	0,074509	-0,014304	-0,359114	-3,135257	-6,521330	-0,137873	0,074509	-0,014304	-0,359114	-3,135257	-6,521330	-0,137873
10:35:42,56	0,402960	3,328943	-0,064998	0,011991	0,026007	-0,541008	0,083066	-0,016647	-0,360957	-1,861028	-0,204939	-0,070474	-0,594743	-2,990213	-1,391656	-20,580326	7,956372	13,545777	0,083066	-0,016647	-0,360957	-3,167820	-6,725604	-0,070474	0,083066	-0,016647	-0,360957	-3,167820	-6,725604	-0,070474
10:35:42,61	0,402960	3,328943	-0,064998	0,011991	0,026007	-0,541008	0,082603	-0,019016	-0,360602	-1,776881	-0,243106	-0,104859	-0,604134	-2,983916	-1,387012	-20,562533	7,978971	13,562183	0,082603	-0,019016	-0,360602	-3,269639	-6,727405	-0,104859	0,082603	-0,019016	-0,360602	-3,269639	-6,727405	-0,104859
10:35:42,66	0,402960	3,328943	-0,064998	0,011991	0,026007	-0,541008	0,081845	-0,007734	-0,355957	-2,335059	-0,278404	-0,088453	-0,595296	-2,982227	-1,393216	-20,549929	7,994219	13,568096	0,081845	-0,007734	-0,355957	-2,942208	-6,703213	-0,088453	0,081845	-0,007734	-0,355957	-2,942208	-6,703213	-0,088453
10:35:42,71	0,402960	3,328943	-0,064998	0,011991	0,026007	-0,541008	0,075962	-0,014544	-0,362162	-1,961463	-0,580993	-0,082540	-0,600031	-2,990877	-1,392029	-20,566115	7,938037	13,563639	0,075962	-0,014544	-0,362162	-3,103149	-6,544040	-0,082540	0,075962	-0,014544	-0,362162	-3,103149	-6,544040	-0,082540
10:35:42,76	0,402960	3,328943	-0,064998	0,011991	0,026007	-0,541008	0,071559	-0,014704	-0,358675	-1,976265	-0,789722	-0,084731	-0,592956	-2,978493	-1,389729	-20,543953	7,964071	13,565905	0,071559	-0,014704	-0,358675	-3,130510	-6,407100	-0,084731	0,071559	-0,014704	-0,358675	-3,130510	-6,407100	-0,084731
10:35:42,81	0,402960	3,328943	-0,064998	0,011991	0,026007	-0,541008	0,071559	-0,014704	-0,358675	-1,976265	-0,789722	-0,084731	-0,599435	-2,984424	-1,392828	-20,548132	7,947970	13,560473	0,071559	-0,014704	-0,358675	-3,130510	-6,407100	-0,084731	0,071559	-0,014704	-0,358675	-3,130510	-6,407100	-0,084731
10:35:42,86	0,402960	3,328943	-0,064998	0,011991	0,026007	-0,541008	0,079934	-0,012058	-0,361774	-2,129873	-0,349769	-0,090163	-0,595984	-2,980783	-1,391694	-20,588414	7,970874	13,557222	0,079934	-0,012058	-0,361774	-3,076434	-6,624617	-0,090163	0,079934	-0,012058	-0,361774	-3,076434	-6,624617	-0,090163
10:35:42,91	0,402960	3,328943	-0,064998	0,011991	0,026007	-0,541008	0,075056	-0,013226	-0,360640	-2,069452	-0,649785	-0,093413	-0,595801	-2,988891	-1,390078	-20,528958	7,974589	13,554576	0,075056	-0,013226	-0,360640	-3,107685	-6,541676	-0,093413	0,075056	-0,013226	-0,360640	-3,107685	-6,541676	-0,093413
10:35:42,96	0,402960	3,328943	-0,064998	0,011991	0,026007	-0,541008	0,081987	-0,017439	-0,359024	-1,817427	-0,239752	-0,096060	-0,595463	-2,982309	-1,392826	-20,573827	7,973630	13,583554	0,081987	-0,017439	-0,359024	-3,186387	-6,675708	-0,096060	0,081987	-0,017439	-0,359024	-3,186387	-6,675708	-0,096060
10:35:43,01	0,402960	3,328943	-0,064998	0,011991	0,026007	-0,541008	0,076117	-0,014441	-0,361772	-1,996613	-0,583348	-0,067082	-0,595154	-2,992177	-1,392271	-20,545228	7,904197	13,599476	0,076117	-0,014441	-0,361772	-3,130192	-6,558541	-0,067082	0,076117	-0,014441	-0,361772	-3,130192	-6,558541	-0,067082
10:35:43,06	0,402960	3,328943	-0,064998	0,011991	0,026007	-0,541008	0,084509	-0,019642	-0,361217	-1,771980	-0,087474	-0,051160	-0,596452	-2,984460	-1,389905	-20,573721	7,929580	13,579874	0,084509	-0,019642	-0,361217	-3,313856	-6,721450	-0,051160	0,084509	-0,019642	-0,361217	-3,313856	-6,721450	-0,051160
10:35:43,11	0,402960	3,328943	-0,064998	0,011991	0,026007	-0,541008	0,078475	-0,014659	-0,358851	-2,023346	-0,438632	-0,070761	-0,598344	-2,984761	-1,390537	-20,612154	7,991412	13,541886	0,078475	-0,014659	-0,358851	-3,174078	-6,598903	-0,070761	0,078475	-0,014659	-0,358851	-3,174078	-6,598903	-0,070761
10:35:43,16	0,402960	3,328943	-0,064998	0,011991	0,026007	-0,541008	0,079682	-0,013171	-0,359482	-2,066388	-0,440069	-0,108750	-0,592941	-2,984516	-1,392823	-20,543099	7,948088	13,551840	0,079682	-0,013171	-0,359482	-3,100316	-6,695089	-0,108750	0,079682	-0,013171	-0,359482	-3,100316	-6,695089	-0,108750
10:35:43,21	0,402960	3,328943	-0,064998	0,011991	0,026007	-0,541008	0,076767	-0,017728	-0,361768	-1,832425	-0,510158	-0,098795	-0,601237	-2,987569	-1,391240	-20,568088	7,939976	13,602284	0,076767	-0,017728	-0,361768	-3,224064	-6,536389	-0,098795	0,076767	-0,017728	-0,361768	-3,224064	-6,536389	-0,098795
10:35:43,26	0,402960	3,328943	-0,064998	0,011991	0,026007	-0,541008	0,083560	-0,012070	-0,360185	-2,146161	-0,174525	-0,048352	-0,597105	-2,980884	-1,392047	-20,554885	7,963214	13,585709	0,083560	-0,012070	-0,360185	-3,093646	-6,733980	-0,048352	0,083560	-0,012070	-0,360185	-3,093646	-6,733980	-0,048352
10:35:43,31	0,402960	3,328943	-0,064998	0,011991	0,026007	-0,541008	0,075704	-0,012306	-0,360993	-2,107148	-0,583217	-0,064927	-0,594645	-2,988210	-1,390455	-20,531597	7,966047	13,574240	0,075704	-0,012306	-0,360993	-3,073182	-6,525983	-0,064927	0,075704	-0,012306	-0,360993	-3,073182	-6,525983	-0,064927
10:35:43,36	0,402960	3,328943	-0,064998	0,011991	0,026007	-0,541008	0,080819	-0,018099	-0,359400	-1,791817	-0,298488	-0,076396	-0,601827	-2,984592	-1,388934	-20,571393	7,952219	13,587111	0,080819	-0,018099	-0,359400	-3,212598	-6,642777	-0,076396	0,080819	-0,018099	-0,359400	-3,212598	-6,642777	-0,076396
10:35:43,41	0,402960	3,328943	-0,064998	0,011991	0,026007	-0,541008	0,081276	-0,010070	-0,357880	-2,241220	-0,302260	-0,063524	-0,598915	-2,983358	-1,389342	-20,588607	7,964861	13,574093	0,081276	-0,010070	-0,357880	-3,031692	-6,682445	-0,063524	0,081276	-0,010070	-0,357880	-3,031692	-6,682445	-0,063524
10:35:43,46	0,402960	3,328943	-0,064998	0,011991	0,026007	-0,541008	0,078751	-0,011976	-0,358288	-2,139776	-0,454781	-0,076543	-0,594753	-2,983627	-1,392425	-20,556007	7,939810	13,580355	0,078751	-0,011976	-0,358288	-3,079855	-6,636765	-0,076543	0,078751	-0,011976	-0,358288	-3,079855	-6,636765	-0,076543
10:35:43,51	0,402960	3,328943	-0,064998	0,011991	0,026007	-0,541008	0,076903	-0,015714	-0,361371	-1,950763	-0,510122	-0,070280	-0,601702	-2,982610	-1,387738	-20,511376	7,961865	13,600927	0,076903	-0,015714	-0,361371	-3,184322	-6,547034	-0,070280	0,076903	-0,015714	-0,361371	-3,184322	-6,547034	-0,070280
10:35:43,56	0,402960	3,328943	-0,064998	0,011991	0,026007	-0,541008	0,079497	-0,009188	-0,356684	-2,248716	-0,347619	-0,049709	-0,596566	-2,980560	-1,390509	-20,581676	7,963841	13,580365	0,079497	-0,009188	-0,356684	-2,969958	-6,588147	-0,049709	0,079497	-0,009188	-0,356684	-2,969958	-6,588147	-0,049709
10:35:43,61	0,402960	3,328943	-0,064998	0,011991	0,026007	-0,541008	0,075154	-0,012610	-0,359455	-2,104206	-0,635343	-0,070271	-0,599419	-2,991357	-1,389288	-20,556846	7,929035	13,581002	0,075154	-0,012610	-0,359455	-3,094083	-6,534918	-0,070271	0,075154	-0,012610	-0,359455	-3,094083	-6,534918	-0,070271
10:35:43,67	0,402960	3,328943	-0,064998	0,011991	0,026007	-0,541008	0,085931	-0,015538	-0,358233	-1,969669	-0,036034	-0,069634	-0,597754	-2,982516	-1,391672	-20,590649	7,969208	13,580841	0,085931	-0,015538	-0,358233	-3,189408	-6,781600	-0,069634	0,085931	-0,015538	-0,358233	-3,189408	-6,781600	-0,069634
10:35:43,72	0,402960	3,328943	-0,064998	0,011991	0,026007	-0,541008	0,077441	-0,012560	-0,360618	-2,106652	-0,526844	-0,069794	-0,592381	-2,982245	-1,391238	-20,544137	7,938961	13,604325	0,077441	-0,012560	-0,360618	-3,092593	-6,605992	-0,069794	0,077441	-0,012560	-0,360618	-3,092593	-6,605992	-0,069794
10:35:43,77	0,402960	3,328943	-0,064998	0,011991	0,026007	-0,541008	0,074521	-0,017078	-0,360183	-1,874663	-0,623297	-0,046311	-0,598102	-2,989093	-1,388492	-20,501415	7,969027	13,581793	0,074521	-0,017078	-0,360183	-3,215255	-6,473199	-0,046311	0,074521	-0,017078	-0,360183	-3,215255	-6,473199	-0,046311
10:35:43,82	0,402960	3,328943	-0,064998	0,011991	0,026007	-0,541008	0,083311	-0,015547	-0,357438	-1,906870	-0,144232	-0,068843	-0,576615	-2,962004	-1,912595	-19,745300	6,736748	13,071433	0,083311	-0,015547	-0,357438	-3,127288	-6,684179	-0,068843	0,083311	-0,015547	-0,357438	-3,127288	-6,684179	-0,068843
10:35:43,87	0,402960	3,328943	-0,064998	0,011991	0,026007	-0,541008	0,049108	-0,020610	-0,881540	-2,332691	-0,651836	-0,579203	-0,589719	-2,946419	-1,552237	-18,467002	7,278159	12,953314	0,049108	-0,020610	-0,881540	-3,950598	-4,506845	-0,579203	0,049108	-0,020610	-0,881540	-3,950598	-4,506845	-0,579203
10:35:43,92	0,402928	3,328892	-0,064972	0,011994	0,026001	-0,490992	0,042163	-0,001470	-0,521183	-2,219980	-0,176653	-0,697322	-0,595333	-2,944950	-1,498195	-18,509821	7,503905	13,014561	0,042163	-0,001470	-0,521183	-2,335348	-3,486464	-0,697322	0,042163	-0,001470	-0,521183	-2,335348	-3,486464	-0,697322
10:35:43,97	0,402928	3,328892	-0,064972	0,011994	0,026001	-0,490992	0,043699	0,004127	-0,467141	-2,336898	-0,246759	-0,636074	-0,592860	-2,936224	-1,499365	-18,430451	7,502496	13,006444	0,043699	0,004127	-0,467141	-2,012952	-3,677112	-0,636074	0,043699	0,004127	-0,467141	-2,012952	-3,677112	-0,636074
10:35:44,02	0,402928	3,328892	-0,064972	0,011994	0,026001	-0,490992	0,034905	0,006348	-0,468311	-2,413955	-0,634606	-0,644191	-0,589388	-2,948229	-1,499310	-18,479609	7,477661	13,034010	0,034905	0,006348	-0,468311	-1,915615	-3,374631	-0,644191	0,034905	0,006348	-0,468311	-1,915615	-3,374631	-0,644191
10:35:44,07	0,402928	3,328892	-0,064972	0,011994	0,026001	-0,490992	0,043566	-0,002661	-0,468255	-1,991572	-0,214399	-0,616626	-0,595878	-2,940071	-1,497000	-18,470572	7,496627	13,057434	0,043566	-0,002661	-0,468255	-2,200442	-3,634296	-0,616626	0,043566	-0,002661	-0,468255	-2,200442	-3,634296	-0,616626
10:35:44,12	0,402928	3,328892	-0,064972	0,011994	0,026001	-0,490992	0,039745	0,007038	-0,465946	-2,474957	-0,414699	-0,593202	-0,588851	-2,939453	-1,497430	-18,507850	7,539423	13,017149	0,039745	0,007038	-0,465946	-1,922484	-3,534721	-0,593202	0,039745	0,007038	-0,465946	-1,922484	-3,534721	-0,593202
10:35:44,17	0,402928	3,328892	-0,064972	0,011994	0,026001	-0,490992	0,035697	0,001261	-0,466375	-2,156149	-0,678897	-0,633487	-0,592268	-2,947430	-1,497378	-18,481939	7,565464	13,030447	0,035697	0,001261	-0,466375	-2,057143	-3,481121	-0,633487	0,035697	0,001261	-0,466375	-2,057143	-3,481121	-0,633487
10:35:44,22	0,402928	3,328892	-0,064972	0,011994	0,026001	-0,490992	0,044313	0,000233	-0,466324	-2,067169	-0,221428	-0,620189	-0,598804	-2,943622	-1,497022	-18,486748	7,529446	13,023716	0,044313	0,000233	-0,466324	-2,048884	-3,700035	-0,620189	0,044313	0,000233	-0,466324	-2,048884	-3,700035	-0,620189
10:35:44,27	0,402928	3,328892	-0,064972	0,011994	0,026001	-0,490992	0,044284	0,007797	-0,465968	-2,494079	-0,209098	-0,626920	-0,591082	-2,946399	-1,499675	-18,419897	7,423840	13,041564	0,044284	0,007797	-0,465968	-1,882042	-3,685419	-0,626920	0,044284	0,007797	-0,465968	-1,882042	-3,685419	-0,626920
10:35:44,32	0,402928	3,328892	-0,064972	0,011994	0,026001	-0,490992	0,042828	-0,000279	-0,468621	-2,132179	-0,174130	-0,609072	-0,598901	-2,921874	-1,944449	-17,620976	7,401543	12,593330	0,042828	-0,000279	-0,468621	-2,154079	-3,536128	-0,609072	0,042828	-0,000279	-0,468621	-2,154079	-3,536128	-0,609072
10:35:44,37	0,402928	3,328892	-0,064972	0,011994	0,026001	-0,490992	0,025498	0,018754	-0,913395	-2,741768	-0,372253	-1,057306	-0,618017	-2,936740	-1,832684	-18,738259	8,677819	12,475275	0,025498	0,018754	-0,913395	-1,269542	-2,373850	-1,057306	0,025498	0,018754	-0,913395	-1,269542	-2,373850	-1,057306
10:35:44,42	0,402943	3,328993	-0,065003	0,012007	0,026011	-0,440962	0,047930	0,027877	-0,801630	-2,669475	-0,811518	-1,175360	-0,618796	-2,949885	-1,773213	-19,075235	9,004239	12,605967	0,047930	0,027877	-0,801630	-0,481158	-4,574033	-1,175360	0,047930	0,027877	-0,801630	-0,481158	-4,574033	-1,175360
10:35:44,47	0,402943	3,328993	-0,065003	0,012007	0,026011	-0,440962	0,059704	0,021979	-0,742159	-2,248576	-0,654308	-1,044669	-0,627164	-2,951229	-1,777947	-19,109012	8,934058	12,542314	0,059704	0,021979	-0,742159	-0,523257	-5,341086	-1,044669	0,059704	0,021979	-0,742159	-0,523257	-5,341086	-1,044669
10:35:44,52	0,402943	3,328993	-0,065003	0,012007	0,026011	-0,440962	0,065051	0,028554	-0,746893	-2,668147	-0,370419	-1,108321	-0,617193	-2,943496	-1,778346	-19,119787	8,973059	12,561323	0,065051	0,028554	-0,746893	-0,426685	-5,476945	-1,108321	0,065051	0,028554	-0,746893	-0,426685	-5,476945	-1,108321
10:35:44,57	0,402943	3,328993	-0,065003	0,012007	0,026011	-0,440962	0,053369	0,023785	-0,747292	-2,391806	-1,006727	-1,089313	-0,622974	-2,953401	-1,780323	-19,072466	8,924573	12,570131	0,053369	0,023785	-0,747292	-0,524656	-5,196198	-1,089313	0,053369	0,023785	-0,747292	-0,524656	-5,196198	-1,089313
10:35:44,62	0,402943	3,328993	-0,065003	0,012007	0,026011	-0,440962	0,064837	0,023839	-0,749269	-2,412925	-0,345148	-1,080505	-0,621270	-2,946053	-1,777906	-19,097369	8,965829	12,607961	0,064837	0,023839	-0,749269	-0,541565	-5,434885	-1,080505	0,064837	0,023839	-0,749269	-0,541565	-5,434885	-1,080505
10:35:44,67	0,402943	3,328993	-0,065003	0,012007	0,026011	-0,440962	0,057622	0,026038	-0,746852	-2,503975	-0,762533	-1,042675	-0,619271	-2,955773	-1,777898	-19,097826	8,989333	12,559166	0,057622	0,026038	-0,746852	-0,460025	-5,285878	-1,042675	0,057622	0,026038	-0,746852	-0,460025	-5,285878	-1,042675
10:35:44,72	0,402943	3,328993	-0,065003	0,012007	0,026011	-0,440962	0,065041	0,019446	-0,746844	-2,141088	-0,388909	-1,091470	-0,629536	-2,950242	-1,775597	-19,133164	8,993371	12,591220	0,065041	0,019446	-0,746844	-0,614575	-5,494620	-1,091470	0,065041	0,019446	-0,746844	-0,614575	-5,494620	-1,091470
10:35:44,77	0,402943	3,328993	-0,065003	0,012007	0,026011	-0,440962	0,065383	0,031101	-0,744542	-2,761325	-0,403737	-1,059416	-0,623008	-2,949402	-1,780195	-19,096050	9,003135	12,648499	0,065383	0,031101	-0,744542	-0,319887	-5,536311	-1,059416	0,065383	0,031101	-0,744542	-0,319887	-5,536311	-1,059416
10:35:44,82	0,402943	3,328993	-0,065003	0,012007	0,026011	-0,440962	0,061391	0,025868	-0,749141	-2,462181	-0,584063	-1,002136	-0,629050	-2,948439	-1,777948	-19,170441	8,990591	12,598142	0,061391	0,025868	-0,749141	-0,431555	-5,403263	-1,002136	0,061391	0,025868	-0,749141	-0,431555	-5,403263	-1,002136
10:35:44,87	0,402943	3,328993	-0,065003	0,012007	0,026011	-0,440962	0,063579	0,031582	-0,746894	-2,807389	-0,528460	-1,052494	-0,620064	-2,951960	-1,777482	-19,101755	8,973887	12,621873	0,063579	0,031582	-0,746894	-0,328183	-5,519387	-1,052494	0,063579	0,031582	-0,746894	-0,328183	-5,519387	-1,052494
10:35:44,92	0,402943	3,328993	-0,065003	0,012007	0,026011	-0,440962	0,062135	0,022039	-0,746427	-2,291265	-0,535693	-1,028762	-0,627300	-2,947962	-1,779471	-19,168534	8,989149	12,638137	0,062135	0,022039	-0,746427	-0,561201	-5,413295	-1,028762	0,062135	0,022039	-0,746427	-0,561201	-5,413295	-1,028762
10:35:44,97	0,402943	3,328993	-0,065003	0,012007	0,026011	-0,440962	0,062290	0,030305	-0,748417	-2,741246	-0,593101	-1,012498	-0,618226	-2,952857	-1,775899	-19,077618	8,988770	12,635859	0,062290	0,030305	-0,748417	-0,362336	-5,482862	-1,012498	0,062290	0,030305	-0,748417	-0,362336	-5,482862	-1,012498
10:35:45,02	0,402943	3,328993	-0,065003	0,012007	0,026011	-0,440962	0,061992	0,019999	-0,744844	-2,160230	-0,529660	-1,014777	-0,628911	-2,955265	-1,776912	-19,106749	8,939095	12,603909	0,061992	0,019999	-0,744844	-0,590302	-5,396047	-1,014777	0,061992	0,019999	-0,744844	-0,590302	-5,396047	-1,014777
10:35:45,07	0,402943	3,328993	-0,065003	0,012007	0,026011	-0,440962	0,069421	0,028049	-0,745858	-2,636405	-0,143760	-1,046727	-0,619095	-2,945173	-1,775624	-19,094401	8,978347	12,627637	0,069421	0,028049	-0,745858	-0,434567	-5,593298	-1,046727	0,069421	0,028049	-0,745858	-0,434567	-5,593298	-1,046727
10:35:45,12	0,402943	3,328993	-0,065003	0,012007	0,026011	-0,440962	0,055772	0,024594	-0,744569	-2,416584	-0,862412	-1,022999	-0,620061	-2,953549	-1,778256	-19,091787	8,938260	12,611175	0,055772	0,024594	-0,744569	-0,485954	-5,240545	-1,022999	0,055772	0,024594	-0,744569	-0,485954	-5,240545	-1,022999
10:35:45,17	0,402943	3,328993	-0,065003	0,012007	0,026011	-0,440962	0,063510	0,021242	-0,747201	-2,275683	-0,437772	-1,039461	-0,620206	-2,948694	-1,776372	-19,160371	8,963997	12,602563	0,063510	0,021242	-0,747201	-0,608196	-5,423272	-1,039461	0,063510	0,021242	-0,747201	-0,608196	-5,423272	-1,039461
10:35:45,22	0,402943	3,328993	-0,065003	0,012007	0,026011	-0,440962	0,059377	0,023795	-0,745317	-2,420440	-0,724910	-1,048073	-0,619469	-2,950468	-1,775913	-19,089163	8,955012	12,639890	0,059377	0,023795	-0,745317	-0,552545	-5,386034	-1,048073	0,059377	0,023795	-0,745317	-0,552545	-5,386034	-1,048073
10:35:45,27	0,402943	3,328993	-0,065003	0,012007	0,026011	-0,440962	0,060545	0,022270	-0,744859	-2,313323	-0,598042	-1,010746	-0,625129	-2,951144	-1,776290	-19,163730	8,942943	12,621655	0,060545	0,022270	-0,744859	-0,565132	-5,350811	-1,010746	0,060545	0,022270	-0,744859	-0,565132	-5,350811	-1,010746
10:35:45,32	0,402943	3,328993	-0,065003	0,012007	0,026011	-0,440962	0,063960	0,026834	-0,745236	-2,598371	-0,478997	-1,028981	-0,623699	-2,953156	-1,776689	-19,129493	8,918548	12,657859	0,063960	0,026834	-0,745236	-0,491930	-5,499855	-1,028981	0,063960	0,026834	-0,745236	-0,491930	-5,499855	-1,028981
10:35:45,37	0,402943	3,328993	-0,065003	0,012007	0,026011	-0,440962	0,064988	0,024589	-0,745635	-2,485668	-0,383691	-0,992777	-0,624042	-2,956426	-1,773659	-19,126159	8,919969	12,618336	0,064988	0,024589	-0,745635	-0,555416	-5,485251	-0,992777	0,064988	0,024589	-0,745635	-0,555416	-5,485251	-0,992777
10:35:45,42	0,402943	3,328993	-0,065003	0,012007	0,026011	-0,440962	0,067991	0,023252	-0,742605	-2,413219	-0,225354	-1,032300	-0,624359	-2,953647	-1,775937	-19,188776	8,986130	12,659988	0,067991	0,023252	-0,742605	-0,587962	-5,562655	-1,032300	0,067991	0,023252	-0,742605	-0,587962	-5,562655	-1,032300
10:35:45,47	0,402943	3,328993	-0,065003	0,012007	0,026011	-0,440962	0,065743	0,024915	-0,744883	-2,473716	-0,429544	-0,990647	-0,617710	-2,944833	-1,774384	-19,080392	8,950034	12,630159	0,065743	0,024915	-0,744883	-0,517899	-5,590398	-0,990647	0,065743	0,024915	-0,744883	-0,517899	-5,590398	-0,990647
10:35:45,52	0,402943	3,328993	-0,065003	0,012007	0,026011	-0,440962	0,054785	0,023564	-0,743329	-2,380532	-0,887456	-1,020477	-0,615428	-2,949302	-1,775504	-19,118106	8,949523	12,684240	0,054785	0,023564	-0,743329	-0,530769	-5,188096	-1,020477	0,054785	0,023564	-0,743329	-0,530769	-5,188096	-1,020477
10:35:45,57	0,402943	3,328993	-0,065003	0,012007	0,026011	-0,440962	0,057515	0,019353	-0,744449	-2,180867	-0,777918	-0,966396	-0,621898	-2,958005	-1,776291	-19,134694	8,933587	12,643208	0,057515	0,019353	-0,744449	-0,661656	-5,292839	-0,966396	0,057515	0,019353	-0,744449	-0,661656	-5,292839	-0,966396
10:35:45,62	0,402943	3,328993	-0,065003	0,012007	0,026011	-0,440962	0,068287	0,020605	-0,745236	-2,268081	-0,224142	-1,007428	-0,621592	-2,954991	-1,774940	-19,115023	8,906166	12,635345	0,068287	0,020605	-0,745236	-0,650564	-5,584710	-1,007428	0,068287	0,020605	-0,745236	-0,650564	-5,584710	-1,007428
10:35:45,67	0,402943	3,328993	-0,065003	0,012007	0,026011	-0,440962	0,065523	0,021847	-0,743885	-2,346569	-0,337125	-1,015290	-0,620804	-2,947236	-1,774008	-19,153625	8,947235	12,649083	0,065523	0,021847	-0,743885	-0,631567	-5,480718	-1,015290	0,065523	0,021847	-0,743885	-0,631567	-5,480718	-1,015290
10:35:45,72	0,402943	3,328993	-0,065003	0,012007	0,026011	-0,440962	0,058414	0,025042	-0,742954	-2,496423	-0,760803	-1,001553	-0,615943	-2,946461	-1,771992	-19,082319	8,952104	12,696686	0,058414	0,025042	-0,742954	-0,530645	-5,346271	-1,001553	0,058414	0,025042	-0,742954	-0,530645	-5,346271	-1,001553
10:35:45,77	0,402943	3,328993	-0,065003	0,012007	0,026011	-0,440962	0,055312	0,021220	-0,740938	-2,257833	-0,862780	-0,953950	-0,627838	-2,950781	-1,774774	-19,146941	8,953173	12,652774	0,055312	0,021220	-0,740938	-0,592046	-5,204754	-0,953950	0,055312	0,021220	-0,740938	-0,592046	-5,204754	-0,953950
10:35:45,82	0,402943	3,328993	-0,065003	0,012007	0,026011	-0,440962	0,065001	0,029361	-0,743720	-2,712555	-0,415448	-0,997862	-0,617889	-2,947022	-1,775909	-19,086150	8,925694	12,660293	0,065001	0,029361	-0,743720	-0,407693	-5,518013	-0,997862	0,065001	0,029361	-0,743720	-0,407693	-5,518013	-0,997862
10:35:45,88	0,402943	3,328993	-0,065003	0,012007	0,026011	-0,440962	0,059198	0,025661	-0,746341	-2,563976	-0,698250	-0,984090	-0,623173	-2,950860	-1,776577	-19,167542	8,963925	12,671372	0,059198	0,025661	-0,746341	-0,549549	-5,345269	-0,984090	0,059198	0,025661	-0,746341	-0,549549	-5,345269	-0,984090
10:35:45,93	0,402943	3,328993	-0,065003	0,012007	0,026011	-0,440962	0,059198	0,025661	-0,746341	-2,563976	-0,698250	-0,984090	-0,625128	-2,952065	-1,774931	-19,144181	8,897186	12,687664	0,059198	0,025661	-0,746341	-0,549549	-5,345269	-0,984090	0,059198	0,025661	-0,746341	-0,549549	-5,345269	-0,984090
10:35:45,98	0,402943	3,328993	-0,065003	0,012007	0,026011	-0,440962	0,064757	0,026372	-0,743877	-2,604228	-0,397724	-0,962971	-0,619302	-2,943316	-1,763852	-19,027878	8,997100	12,658584	0,064757	0,026372	-0,743877	-0,534010	-5,481178	-0,962971	0,064757	0,026372	-0,743877	-0,534010	-5,481178	-0,962971
10:35:46,03	0,402943	3,328993	-0,065003	0,012007	0,026011	-0,440962	0,054267	0,025701	-0,732797	-2,424662	-0,892442	-0,992051	-0,592637	-2,911835	-2,087519	-16,987737	7,609207	12,222813	0,054267	0,025701	-0,732797	-0,407109	-5,152426	-0,992051	0,054267	0,025701	-0,732797	-0,407109	-5,152426	-0,992051
10:35:46,08	0,402943	3,328993	-0,065003	0,012007	0,026011	-0,440962	0,013672	0,018349	-1,056465	-2,224231	-0,542658	-1,427823	-0,612918	-2,908863	-1,769429	-16,592446	8,339907	12,205428	0,013672	0,018349	-1,056465	-0,783820	-1,615882	-1,427823	0,013672	0,018349	-1,056465	-0,783820	-1,615882	-1,427823
10:35:46,13	0,403025	3,328924	-0,065000	0,012000	0,025999	-0,391005	0,021238	0,037399	-0,738375	-2,384389	-0,172210	-1,445208	-0,610027	-2,899662	-1,725065	-16,499178	8,631692	12,266207	0,021238	0,037399	-0,738375	0,551459	-1,839416	-1,445208	0,021238	0,037399	-0,738375	0,551459	-1,839416	-1,445208
10:35:46,18	0,403025	3,328924	-0,065000	0,012000	0,025999	-0,391005	0,011826	0,039496	-0,694010	-2,194100	-0,726795	-1,384429	-0,616987	-2,907475	-1,723227	-16,540004	8,622670	12,247111	0,011826	0,039496	-0,694010	0,906354	-1,655098	-1,384429	0,011826	0,039496	-0,694010	0,906354	-1,655098	-1,384429
10:35:46,23	0,403025	3,328924	-0,065000	0,012000	0,025999	-0,391005	0,022071	0,041617	-0,692173	-2,332613	-0,224898	-1,403525	-0,619822	-2,905294	-1,725042	-16,596269	8,631940	12,254981	0,022071	0,041617	-0,692173	0,934331	-1,957437	-1,403525	0,022071	0,041617	-0,692173	0,934331	-1,957437	-1,403525
10:35:46,28	0,403025	3,328924	-0,065000	0,012000	0,025999	-0,391005	0,021600	0,045163	-0,693988	-2,537104	-0,302755	-1,395655	-0,610196	-2,902465	-1,725444	-16,568600	8,599501	12,304437	0,021600	0,045163	-0,693988	1,008193	-1,998316	-1,395655	0,021600	0,045163	-0,693988	1,008193	-1,998316	-1,395655
10:35:46,33	0,403025	3,328924	-0,065000	0,012000	0,025999	-0,391005	0,010661	0,038928	-0,693652	-2,190185	-0,827614	-1,393620	-0,608928	-2,902863	-1,722339	-16,553526	8,649419	12,284771	0,010661	0,038928	-0,693652	0,865654	-1,664520	-1,393620	0,010661	0,038928	-0,693652	0,865654	-1,664520	-1,393620
10:35:46,38	0,403025	3,328924	-0,065000	0,012000	0,025999	-0,391005	0,014047	0,036944	-0,691285	-2,073186	-0,667192	-1,365865	-0,611903	-2,906829	-1,724651	-16,558687	8,611732	12,297245	0,014047	0,036944	-0,691285	0,826887	-1,769905	-1,365865	0,014047	0,036944	-0,691285	0,826887	-1,769905	-1,365865
10:35:46,43	0,403025	3,328924	-0,065000	0,012000	0,025999	-0,391005	0,018970	0,037537	-0,693597	-2,139263	-0,396840	-1,353391	-0,616081	-2,903849	-1,723519	-16,586090	8,632525	12,293590	0,018970	0,037537	-0,693597	0,807395	-1,885981	-1,353391	0,018970	0,037537	-0,693597	0,807395	-1,885981	-1,353391
10:35:46,48	0,403025	3,328924	-0,065000	0,012000	0,025999	-0,391005	0,018478	0,042645	-0,692465	-2,400596	-0,456566	-1,357045	-0,619736	-2,908564	-1,729235	-16,602811	8,767163	12,265498	0,018478	0,042645	-0,692465	0,947074	-1,907065	-1,357045	0,018478	0,042645	-0,692465	0,947074	-1,907065	-1,357045
10:35:46,53	0,403025	3,328924	-0,065000	0,012000	0,025999	-0,391005	0,024389	0,043453	-0,698180	-2,334346	-0,230994	-1,385138	-0,606388	-2,898891	-2,235739	-16,709479	8,313224	11,869527	0,024389	0,043453	-0,698180	1,076712	-2,145506	-1,385138	0,024389	0,043453	-0,698180	1,076712	-2,145506	-1,385138
10:35:46,58	0,403025	3,328924	-0,065000	0,012000	0,025999	-0,391005	0,009337	0,036730	-1,204685	-2,431206	-0,879070	-1,781108	-0,610783	-2,904505	-2,068100	-16,472224	8,611690	11,712486	0,009337	0,036730	-1,204685	0,452095	-1,612054	-1,781108	0,009337	0,036730	-1,204685	0,452095	-1,612054	-1,781108
10:35:46,63	0,402907	3,329017	-0,064993	0,011986	0,025982	-0,340991	0,016397	0,037730	-1,037046	-2,106077	-0,455733	-1,938150	-0,622790	-2,901933	-1,978793	-16,404613	9,065638	11,839877	0,016397	0,037730	-1,037046	0,855690	-1,742898	-1,938150	0,016397	0,037730	-1,037046	0,855690	-1,742898	-1,938150
10:35:46,68	0,402907	3,329017	-0,064993	0,011986	0,025982	-0,340991	0,020173	0,049414	-0,947739	-2,286712	-0,427828	-1,810759	-0,620326	-2,907678	-1,979517	-16,374439	9,087818	11,854826	0,020173	0,049414	-0,947739	1,592254	-2,011371	-1,810759	0,020173	0,049414	-0,947739	1,592254	-2,011371	-1,810759
10:35:46,73	0,402907	3,329017	-0,064993	0,011986	0,025982	-0,340991	0,023916	0,044408	-0,948463	-1,992116	-0,218116	-1,795809	-0,631589	-2,896019	-1,979200	-16,394860	9,140625	11,861163	0,023916	0,044408	-0,948463	1,493897	-2,095536	-1,795809	0,023916	0,044408	-0,948463	1,493897	-2,095536	-1,795809
10:35:46,78	0,402907	3,329017	-0,064993	0,011986	0,025982	-0,340991	0,019451	0,059991	-0,948145	-2,766933	-0,494389	-1,789473	-0,619174	-2,895116	-1,977636	-16,356639	9,078588	11,831040	0,019451	0,059991	-0,948145	1,942379	-2,021300	-1,789473	0,019451	0,059991	-0,948145	1,942379	-2,021300	-1,789473
10:35:46,83	0,402907	3,329017	-0,064993	0,011986	0,025982	-0,340991	0,012462	0,049691	-0,946582	-2,265915	-0,793715	-1,819595	-0,616854	-2,902309	-1,979543	-16,383991	9,071662	11,850974	0,012462	0,049691	-0,946582	1,634797	-1,771963	-1,819595	0,012462	0,049691	-0,946582	1,634797	-1,771963	-1,819595
10:35:46,88	0,402907	3,329017	-0,064993	0,011986	0,025982	-0,340991	0,017531	0,044085	-0,948488	-1,994075	-0,550336	-1,799662	-0,626983	-2,899790	-1,978788	-16,423092	9,054891	11,878073	0,017531	0,044085	-0,948488	1,466563	-1,926526	-1,799662	0,017531	0,044085	-0,948488	1,466563	-1,926526	-1,799662
10:35:46,93	0,402907	3,329017	-0,064993	0,011986	0,025982	-0,340991	0,020414	0,054116	-0,947734	-2,549798	-0,425899	-1,772562	-0,622592	-2,895419	-1,982048	-16,421689	9,046817	11,824261	0,020414	0,054116	-0,947734	1,698329	-2,028401	-1,772562	0,020414	0,054116	-0,947734	1,698329	-2,028401	-1,772562
10:35:46,98	0,402907	3,329017	-0,064993	0,011986	0,025982	-0,340991	0,014433	0,052499	-0,950994	-2,472004	-0,731677	-1,826375	-0,618739	-2,904145	-1,979539	-16,369457	9,051139	11,839876	0,014433	0,052499	-0,950994	1,649187	-1,864643	-1,826375	0,014433	0,052499	-0,950994	1,649187	-1,864643	-1,826375
10:35:47,03	0,402907	3,329017	-0,064993	0,011986	0,025982	-0,340991	0,020064	0,044800	-0,948485	-2,041764	-0,395784	-1,810759	-0,622515	-2,903947	-1,977604	-16,410855	9,043422	11,862480	0,020064	0,044800	-0,948485	1,475005	-1,970795	-1,810759	0,020064	0,044800	-0,948485	1,475005	-1,970795	-1,810759
10:35:47,08	0,402907	3,329017	-0,064993	0,011986	0,025982	-0,340991	0,021780	0,048168	-0,946549	-2,244324	-0,338562	-1,788156	-0,625140	-2,899644	-1,975690	-16,393797	9,043727	11,841954	0,021780	0,048168	-0,946549	1,536896	-2,048253	-1,788156	0,021780	0,048168	-0,946549	1,536896	-2,048253	-1,788156
10:35:47,13	0,402907	3,329017	-0,064993	0,011986	0,025982	-0,340991	0,019366	0,052593	-0,944636	-2,465635	-0,449460	-1,808682	-0,621757	-2,897845	-1,978434	-16,459727	9,063426	11,855474	0,019366	0,052593	-0,944636	1,662954	-1,969667	-1,808682	0,019366	0,052593	-0,944636	1,662954	-1,969667	-1,808682
10:35:47,18	0,402907	3,329017	-0,064993	0,011986	0,025982	-0,340991	0,016116	0,050563	-0,947380	-2,375948	-0,685384	-1,795161	-0,620962	-2,903747	-1,976643	-16,388771	9,073259	11,832640	0,016116	0,050563	-0,947380	1,593238	-1,950500	-1,795161	0,016116	0,050563	-0,947380	1,593238	-1,950500	-1,795161
10:35:47,23	0,402907	3,329017	-0,064993	0,011986	0,025982	-0,340991	0,020830	0,046923	-0,945589	-2,142703	-0,383746	-1,817996	-0,624643	-2,898852	-1,977638	-16,441658	9,083214	11,869325	0,020830	0,046923	-0,945589	1,540786	-2,018877	-1,817996	0,020830	0,046923	-0,945589	1,540786	-2,018877	-1,817996
10:35:47,28	0,402907	3,329017	-0,064993	0,011986	0,025982	-0,340991	0,018432	0,052559	-0,946584	-2,453582	-0,559223	-1,781311	-0,619903	-2,899513	-1,976938	-16,338936	9,078098	11,863555	0,018432	0,052559	-0,946584	1,672310	-2,006108	-1,781311	0,018432	0,052559	-0,946584	1,672310	-2,006108	-1,781311
10:35:47,33	0,402907	3,329017	-0,064993	0,011986	0,025982	-0,340991	0,016633	0,048123	-0,945883	-2,175998	-0,561212	-1,787080	-0,622732	-2,901051	-1,972561	-16,377449	9,039808	11,844809	0,016633	0,048123	-0,945883	1,601696	-1,866938	-1,787080	0,016633	0,048123	-0,945883	1,601696	-1,866938	-1,787080
10:35:47,38	0,402907	3,329017	-0,064993	0,011986	0,025982	-0,340991	0,019380	0,049804	-0,941507	-2,315806	-0,432597	-1,805827	-0,627618	-2,898802	-1,973251	-16,387047	9,058242	11,859943	0,019380	0,049804	-0,941507	1,593815	-1,953930	-1,805827	0,019380	0,049804	-0,941507	1,593815	-1,953930	-1,805827
10:35:47,43	0,402907	3,329017	-0,064993	0,011986	0,025982	-0,340991	0,019875	0,055160	-0,942197	-2,583158	-0,424365	-1,790693	-0,623474	-2,897601	-1,978031	-16,435890	9,064866	11,864460	0,019875	0,055160	-0,942197	1,746918	-1,984587	-1,790693	0,019875	0,055160	-0,942197	1,746918	-1,984587	-1,790693
10:35:47,48	0,402907	3,329017	-0,064993	0,011986	0,025982	-0,340991	0,016764	0,052172	-0,946977	-2,446457	-0,631793	-1,786176	-0,623333	-2,907883	-1,975251	-16,397500	9,049282	11,860373	0,016764	0,052172	-0,946977	1,649046	-1,947735	-1,786176	0,016764	0,052172	-0,946977	1,649046	-1,947735	-1,786176
10:35:47,53	0,402907	3,329017	-0,064993	0,011986	0,025982	-0,340991	0,025597	0,046909	-0,944196	-2,167079	-0,131405	-1,790263	-0,623317	-2,902415	-1,977986	-16,372733	9,055372	11,857947	0,025597	0,046909	-0,944196	1,515273	-2,140788	-1,790263	0,025597	0,046909	-0,944196	1,515273	-2,140788	-1,790263
10:35:47,58	0,402907	3,329017	-0,064993	0,011986	0,025982	-0,340991	0,020854	0,049629	-0,946932	-2,290870	-0,359661	-1,792689	-0,629236	-2,902174	-1,971399	-16,399434	9,059263	11,858196	0,020854	0,049629	-0,946932	1,605015	-1,996682	-1,792689	0,020854	0,049629	-0,946932	1,605015	-1,996682	-1,792689
10:35:47,63	0,402907	3,329017	-0,064993	0,011986	0,025982	-0,340991	0,023605	0,054876	-0,940345	-2,573688	-0,241672	-1,792440	-0,618149	-2,894352	-1,977308	-16,419443	9,074454	11,877673	0,023605	0,054876	-0,940345	1,734077	-2,094656	-1,792440	0,023605	0,054876	-0,940345	1,734077	-2,094656	-1,792440
10:35:47,68	0,402907	3,329017	-0,064993	0,011986	0,025982	-0,340991	0,011287	0,049185	-0,946254	-2,274590	-0,907130	-1,772963	-0,620463	-2,899566	-1,977570	-16,372526	9,099286	11,905236	0,011287	0,049185	-0,946254	1,586409	-1,793153	-1,772963	0,011287	0,049185	-0,946254	1,586409	-1,793153	-1,772963
10:35:47,73	0,402907	3,329017	-0,064993	0,011986	0,025982	-0,340991	0,016959	0,048582	-0,946516	-2,198287	-0,583951	-1,745400	-0,620954	-2,900887	-1,978537	-16,376268	9,105596	11,907802	0,016959	0,048582	-0,946516	1,615402	-1,915256	-1,745400	0,016959	0,048582	-0,946516	1,615402	-1,915256	-1,745400
10:35:47,78	0,402907	3,329017	-0,064993	0,011986	0,025982	-0,340991	0,018349	0,048347	-0,947482	-2,182473	-0,518080	-1,742833	-0,623958	-2,900629	-1,971767	-16,386719	9,012714	11,877320	0,018349	0,048347	-0,947482	1,612767	-1,958480	-1,742833	0,018349	0,048347	-0,947482	1,612767	-1,958480	-1,742833
10:35:47,83	0,402907	3,329017	-0,064993	0,011986	0,025982	-0,340991	0,019628	0,051077	-0,940713	-2,410088	-0,414203	-1,773316	-0,621505	-2,903586	-1,975327	-16,394855	9,025544	11,864623	0,019628	0,051077	-0,940713	1,599445	-1,954973	-1,773316	0,019628	0,051077	-0,940713	1,599445	-1,954973	-1,773316
10:35:47,88	0,402907	3,329017	-0,064993	0,011986	0,025982	-0,340991	0,020963	0,047474	-0,944273	-2,215720	-0,358237	-1,786013	-0,624013	-2,901547	-1,974482	-16,419681	9,048418	11,899690	0,020963	0,047474	-0,944273	1,511023	-2,003815	-1,786013	0,020963	0,047474	-0,944273	1,511023	-2,003815	-1,786013
10:35:47,93	0,402907	3,329017	-0,064993	0,011986	0,025982	-0,340991	0,020450	0,050666	-0,943428	-2,374286	-0,417830	-1,750946	-0,620989	-2,895947	-1,973044	-16,369668	9,050068	11,913434	0,020450	0,050666	-0,943428	1,602997	-2,023168	-1,750946	0,020450	0,050666	-0,943428	1,602997	-2,023168	-1,750946
10:35:47,98	0,402907	3,329017	-0,064993	0,011986	0,025982	-0,340991	0,014089	0,050846	-0,941990	-2,357234	-0,706130	-1,737201	-0,617973	-2,903496	-1,974034	-16,349371	9,035088	11,913557	0,014089	0,050846	-0,941990	1,634215	-1,812105	-1,737201	0,014089	0,050846	-0,941990	1,634215	-1,812105	-1,737201
10:35:48,03	0,402907	3,329017	-0,064993	0,011986	0,025982	-0,340991	0,019118	0,044460	-0,942979	-2,027971	-0,419559	-1,737079	-0,626405	-2,897889	-1,973713	-16,368530	9,004057	11,882869	0,019118	0,044460	-0,942979	1,462153	-1,920303	-1,737079	0,019118	0,044460	-0,942979	1,462153	-1,920303	-1,737079
10:35:48,08	0,402907	3,329017	-0,064993	0,011986	0,025982	-0,340991	0,018479	0,054566	-0,942659	-2,589927	-0,453874	-1,767767	-0,617160	-2,899057	-1,976193	-16,350162	9,030012	11,872602	0,018479	0,054566	-0,942659	1,693504	-1,904442	-1,767767	0,018479	0,054566	-0,942659	1,693504	-1,904442	-1,767767
10:35:48,13	0,402907	3,329017	-0,064993	0,011986	0,025982	-0,340991	0,014868	0,045976	-0,945139	-2,111561	-0,638715	-1,778034	-0,627541	-2,899858	-1,974101	-16,406031	9,028501	11,898320	0,014868	0,045976	-0,945139	1,497519	-1,805821	-1,778034	0,014868	0,045976	-0,945139	1,497519	-1,805821	-1,778034
10:35:48,19	0,402907	3,329017	-0,064993	0,011986	0,025982	-0,340991	0,020751	0,054566	-0,943046	-2,587501	-0,380381	-1,752316	-0,620398	-2,901382	-1,974038	-16,379544	9,055327	11,943483	0,020751	0,054566	-0,943046	1,695919	-2,009373	-1,752316	0,020751	0,054566	-0,943046	1,695919	-2,009373	-1,752316
10:35:48,24	0,402907	3,329017	-0,064993	0,011986	0,025982	-0,340991	0,018500	0,047618	-0,942983	-2,189713	-0,487929	-1,707152	-0,616800	-2,901344	-1,973677	-16,356602	9,052352	11,885419	0,018500	0,047618	-0,942983	1,548264	-1,940185	-1,707152	0,018500	0,047618	-0,942983	1,548264	-1,940185	-1,707152
10:35:48,29	0,402907	3,329017	-0,064993	0,011986	0,025982	-0,340991	0,016668	0,044521	-0,942623	-2,019777	-0,561820	-1,765217	-0,618174	-2,896237	-1,978791	-16,406828	8,995583	11,868367	0,016668	0,044521	-0,942623	1,475089	-1,870289	-1,765217	0,016668	0,044521	-0,942623	1,475089	-1,870289	-1,765217
10:35:48,34	0,402907	3,329017	-0,064993	0,011986	0,025982	-0,340991	0,012933	0,048264	-0,947736	-2,288708	-0,771198	-1,782268	-0,586196	-2,866065	-2,380659	-14,583761	7,099974	11,452337	0,012933	0,048264	-0,947736	1,500012	-1,786402	-1,782268	0,012933	0,048264	-0,947736	1,500012	-1,786402	-1,782268
10:35:48,39	0,402907	3,329017	-0,064993	0,011986	0,025982	-0,340991	-0,029187	0,035656	-1,349604	-2,363205	-0,434770	-2,198299	-0,604878	-2,867156	-2,204583	-15,152286	8,077998	11,391898	-0,029187	0,035656	-1,349604	0,435790	1,856383	-2,198299	-0,029187	0,035656	-1,349604	0,435790	1,856383	-2,198299
10:35:48,44	0,403008	3,329028	-0,064997	0,012000	0,026004	-0,290978	-0,018901	0,051290	-1,173528	-2,613422	-0,881266	-2,258738	-0,605633	-2,877059	-2,135861	-15,171696	8,318389	11,414927	-0,018901	0,051290	-1,173528	1,412812	0,602435	-2,258738	-0,018901	0,051290	-1,173528	1,412812	0,602435	-2,258738
10:35:48,49	0,403008	3,329028	-0,064997	0,012000	0,026004	-0,290978	-0,009947	0,046992	-1,104807	-2,191459	-0,552690	-2,235709	-0,609878	-2,872113	-2,138120	-15,163061	8,261153	11,456775	-0,009947	0,046992	-1,104807	1,497401	0,228163	-2,235709	-0,009947	0,046992	-1,104807	1,497401	0,228163	-2,235709
10:35:48,54	0,403008	3,329028	-0,064997	0,012000	0,026004	-0,290978	-0,012108	0,053142	-1,107066	-2,556509	-0,628955	-2,193861	-0,603566	-2,870420	-2,138137	-15,193373	8,264872	11,450483	-0,012108	0,053142	-1,107066	1,615125	0,321520	-2,193861	-0,012108	0,053142	-1,107066	1,615125	0,321520	-2,193861
10:35:48,59	0,403008	3,329028	-0,064997	0,012000	0,026004	-0,290978	-0,016730	0,048522	-1,107083	-2,328221	-0,897418	-2,200153	-0,605584	-2,879907	-2,140678	-15,173076	8,209178	11,453932	-0,016730	0,048522	-1,107083	1,480769	0,415896	-2,200153	-0,016730	0,048522	-1,107083	1,480769	0,415896	-2,200153
10:35:48,64	0,403008	3,329028	-0,064997	0,012000	0,026004	-0,290978	-0,007505	0,045526	-1,109624	-2,210508	-0,372269	-2,196703	-0,606155	-2,878509	-2,139119	-15,155127	8,185835	11,457006	-0,007505	0,045526	-1,109624	1,363287	0,216846	-2,196703	-0,007505	0,045526	-1,109624	1,363287	0,216846	-2,196703
10:35:48,69	0,403008	3,329028	-0,064997	0,012000	0,026004	-0,290978	-0,008430	0,046719	-1,108065	-2,283792	-0,393175	-2,193630	-0,605094	-2,871278	-2,139944	-15,207634	8,241779	11,465941	-0,008430	0,046719	-1,108065	1,383664	0,268585	-2,193630	-0,008430	0,046719	-1,108065	1,383664	0,268585	-2,193630
10:35:48,74	0,403008	3,329028	-0,064997	0,012000	0,026004	-0,290978	-0,015223	0,049415	-1,108890	-2,401801	-0,819838	-2,184695	-0,605705	-2,878391	-2,139203	-15,163450	8,229291	11,480432	-0,015223	0,049415	-1,108890	1,477310	0,375147	-2,184695	-0,015223	0,049415	-1,108890	1,477310	0,375147	-2,184695
10:35:48,79	0,403008	3,329028	-0,064997	0,012000	0,026004	-0,290978	-0,008758	0,046389	-1,108148	-2,233155	-0,439139	-2,170203	-0,616925	-2,874053	-2,145115	-15,221345	8,217590	11,452673	-0,008758	0,046389	-1,108148	1,408389	0,248328	-2,170203	-0,008758	0,046389	-1,108148	1,408389	0,248328	-2,170203
10:35:48,84	0,403008	3,329028	-0,064997	0,012000	0,026004	-0,290978	-0,006904	0,058275	-1,114061	-2,890288	-0,387056	-2,197963	-0,586763	-2,873148	-2,690986	-15,187633	7,232912	11,088447	-0,006904	0,058275	-1,114061	1,684277	0,154927	-2,197963	-0,006904	0,058275	-1,114061	1,684277	0,154927	-2,197963
10:35:48,89	0,403008	3,329028	-0,064997	0,012000	0,026004	-0,290978	-0,022769	0,032606	-1,659931	-2,391400	-0,690504	-2,562189	-0,579849	-2,862071	-2,447208	-14,834186	7,088317	10,997671	-0,022769	0,032606	-1,659931	0,168149	1,096886	-2,562189	-0,022769	0,032606	-1,659931	0,168149	1,096886	-2,562189
10:35:48,94	0,402974	3,328850	-0,064984	0,011986	0,025997	-0,241009	-0,035819	0,032156	-1,416153	-2,316531	-0,990686	-2,652965	-0,585308	-2,873851	-2,367279	-14,936944	7,453386	11,069321	-0,035819	0,032156	-1,416153	0,207741	1,821089	-2,652965	-0,035819	0,032156	-1,416153	0,207741	1,821089	-2,652965
10:35:48,99	0,402974	3,328850	-0,064984	0,011986	0,025997	-0,241009	-0,022888	0,030994	-1,336224	-1,991304	-0,589796	-2,581314	-0,588257	-2,870608	-2,365830	-14,900091	7,356961	11,058887	-0,022888	0,030994	-1,336224	0,441716	1,206890	-2,581314	-0,022888	0,030994	-1,336224	0,441716	1,206890	-2,581314
10:35:49,04	0,402974	3,328850	-0,064984	0,011986	0,025997	-0,241009	-0,024222	0,035169	-1,334775	-2,273494	-0,579026	-2,591749	-0,587605	-2,868050	-2,364387	-14,952582	7,414428	11,085108	-0,024222	0,035169	-1,334775	0,487279	1,322364	-2,591749	-0,024222	0,035169	-1,334775	0,487279	1,322364	-2,591749
10:35:49,09	0,402974	3,328850	-0,064984	0,011986	0,025997	-0,241009	-0,026763	0,035884	-1,333333	-2,287127	-0,785377	-2,565528	-0,589253	-2,872143	-2,367086	-14,866779	7,492791	11,041457	-0,026763	0,035884	-1,333333	0,529737	1,315522	-2,565528	-0,026763	0,035884	-1,333333	0,529737	1,315522	-2,565528
10:35:49,14	0,402974	3,328850	-0,064984	0,011986	0,025997	-0,241009	-0,022394	0,035265	-1,336032	-2,144175	-0,523060	-2,609179	-0,600629	-2,868671	-2,362445	-14,929514	7,445725	11,089616	-0,022394	0,035265	-1,336032	0,624100	1,234868	-2,609179	-0,022394	0,035265	-1,336032	0,624100	1,234868	-2,609179
10:35:49,19	0,402974	3,328850	-0,064984	0,011986	0,025997	-0,241009	-0,019713	0,046852	-1,331391	-2,818864	-0,414454	-2,561020	-0,586467	-2,866198	-2,365916	-14,896134	7,421000	11,093407	-0,019713	0,046852	-1,331391	0,859047	1,133029	-2,561020	-0,019713	0,046852	-1,331391	0,859047	1,133029	-2,561020
10:35:49,24	0,402974	3,328850	-0,064984	0,011986	0,025997	-0,241009	-0,028936	0,035825	-1,334862	-2,250142	-0,852780	-2,557228	-0,584742	-2,874632	-2,364010	-14,892841	7,405363	11,075417	-0,028936	0,035825	-1,334862	0,562087	1,418709	-2,557228	-0,028936	0,035825	-1,334862	0,562087	1,418709	-2,557228
10:35:49,29	0,402974	3,328850	-0,064984	0,011986	0,025997	-0,241009	-0,022494	0,030114	-1,332956	-1,965082	-0,507133	-2,575219	-0,594781	-2,868026	-2,364766	-14,926656	7,399758	11,095478	-0,022494	0,030114	-1,332956	0,398859	1,258671	-2,575219	-0,022494	0,030114	-1,332956	0,398859	1,258671	-2,575219
10:35:49,34	0,402974	3,328850	-0,064984	0,011986	0,025997	-0,241009	-0,023196	0,042111	-1,333712	-2,610676	-0,570091	-2,555158	-0,586377	-2,866971	-2,362794	-14,865500	7,427590	11,086460	-0,023196	0,042111	-1,333712	0,695012	1,250777	-2,555158	-0,023196	0,042111	-1,333712	0,695012	1,250777	-2,555158
10:35:49,39	0,402974	3,328850	-0,064984	0,011986	0,025997	-0,241009	-0,028311	0,035360	-1,331740	-2,204982	-0,797054	-2,564176	-0,592588	-2,872227	-2,362413	-14,886195	7,405347	11,069340	-0,028311	0,035360	-1,331740	0,570811	1,425386	-2,564176	-0,028311	0,035360	-1,331740	0,570811	1,425386	-2,564176
10:35:49,44	0,402974	3,328850	-0,064984	0,011986	0,025997	-0,241009	-0,020654	0,038111	-1,331359	-2,377633	-0,405689	-2,581296	-0,585908	-2,866255	-2,362015	-14,901717	7,382828	11,114182	-0,020654	0,038111	-1,331359	0,614096	1,215674	-2,581296	-0,020654	0,038111	-1,331359	0,614096	1,215674	-2,581296
10:35:49,49	0,402974	3,328850	-0,064984	0,011986	0,025997	-0,241009	-0,029167	0,035312	-1,330960	-2,259320	-0,850507	-2,536454	-0,590294	-2,874946	-2,364985	-14,936346	7,340452	11,105673	-0,029167	0,035312	-1,330960	0,512647	1,439065	-2,536454	-0,029167	0,035312	-1,330960	0,512647	1,439065	-2,536454
10:35:49,54	0,402974	3,328850	-0,064984	0,011986	0,025997	-0,241009	-0,019446	0,034765	-1,333931	-2,284908	-0,353838	-2,544963	-0,585294	-2,863924	-2,361631	-14,885408	7,383294	11,109403	-0,019446	0,034765	-1,333931	0,444146	1,172667	-2,544963	-0,019446	0,034765	-1,333931	0,444146	1,172667	-2,544963
10:35:49,59	0,402974	3,328850	-0,064984	0,011986	0,025997	-0,241009	-0,031492	0,035945	-1,330577	-2,283700	-0,957518	-2,541233	-0,590011	-2,876210	-2,360824	-14,918478	7,372720	11,106275	-0,031492	0,035945	-1,330577	0,537989	1,514569	-2,541233	-0,031492	0,035945	-1,330577	0,537989	1,514569	-2,541233
10:35:49,64	0,402974	3,328850	-0,064984	0,011986	0,025997	-0,241009	-0,018493	0,033888	-1,329770	-2,202412	-0,304924	-2,544361	-0,590033	-2,866519	-2,361269	-14,919864	7,417540	11,090049	-0,018493	0,033888	-1,329770	0,457779	1,146744	-2,544361	-0,018493	0,033888	-1,329770	0,457779	1,146744	-2,544361
10:35:49,69	0,402974	3,328850	-0,064984	0,011986	0,025997	-0,241009	-0,026875	0,038752	-1,330214	-2,417248	-0,764419	-2,560587	-0,583566	-2,863912	-2,360874	-14,919591	7,420794	11,101105	-0,026875	0,038752	-1,330214	0,624812	1,345267	-2,560587	-0,026875	0,038752	-1,330214	0,624812	1,345267	-2,560587
10:35:49,74	0,402974	3,328850	-0,064984	0,011986	0,025997	-0,241009	-0,032366	0,034455	-1,329819	-2,190834	-1,051342	-2,549531	-0,589698	-2,872348	-2,362881	-14,929959	7,473304	11,115127	-0,032366	0,034455	-1,329819	0,513888	1,489388	-2,549531	-0,032366	0,034455	-1,329819	0,513888	1,489388	-2,549531
10:35:49,79	0,402974	3,328850	-0,064984	0,011986	0,025997	-0,241009	-0,021995	0,035548	-1,331826	-2,207381	-0,547261	-2,535509	-0,589736	-2,876665	-2,361408	-14,920460	7,351947	11,103542	-0,021995	0,035548	-1,331826	0,583145	1,179311	-2,535509	-0,021995	0,035548	-1,331826	0,583145	1,179311	-2,535509
10:35:49,84	0,402974	3,328850	-0,064984	0,011986	0,025997	-0,241009	-0,018236	0,033422	-1,330354	-2,197156	-0,282931	-2,547093	-0,583799	-2,875934	-2,359446	-14,924848	7,426925	11,124099	-0,018236	0,033422	-1,330354	0,426446	1,148624	-2,547093	-0,018236	0,033422	-1,330354	0,426446	1,148624	-2,547093
10:35:49,89	0,402974	3,328850	-0,064984	0,011986	0,025997	-0,241009	-0,021838	0,028646	-1,328392	-1,886095	-0,511521	-2,526536	-0,588255	-2,875416	-2,359443	-14,919649	7,369701	11,135650	-0,021838	0,028646	-1,328392	0,362636	1,202787	-2,526536	-0,021838	0,028646	-1,328392	0,362636	1,202787	-2,526536
10:35:49,94	0,402974	3,328850	-0,064984	0,011986	0,025997	-0,241009	-0,020059	0,032764	-1,328389	-2,147196	-0,385873	-2,514986	-0,584813	-2,868980	-2,360836	-14,942459	7,368057	11,137421	-0,020059	0,032764	-1,328389	0,424808	1,188745	-2,514986	-0,020059	0,032764	-1,328389	0,424808	1,188745	-2,514986
10:35:49,99	0,402974	3,328850	-0,064984	0,011986	0,025997	-0,241009	-0,027354	0,033002	-1,329782	-2,172361	-0,784131	-2,513215	-0,585811	-2,864049	-2,358514	-14,874760	7,431434	11,113676	-0,027354	0,033002	-1,329782	0,418266	1,363123	-2,513215	-0,027354	0,033002	-1,329782	0,418266	1,363123	-2,513215
10:35:50,04	0,402974	3,328850	-0,064984	0,011986	0,025997	-0,241009	-0,031124	0,036331	-1,327459	-2,256745	-0,953278	-2,536960	-0,590584	-2,874180	-2,357348	-14,908836	7,355842	11,084341	-0,031124	0,036331	-1,327459	0,595227	1,489993	-2,536960	-0,031124	0,036331	-1,327459	0,595227	1,489993	-2,536960
10:35:50,09	0,402974	3,328850	-0,064984	0,011986	0,025997	-0,241009	-0,019965	0,035399	-1,326293	-2,290791	-0,364693	-2,566294	-0,595297	-2,870084	-2,356197	-14,912886	7,396262	11,099306	-0,019965	0,035399	-1,326293	0,488031	1,202547	-2,566294	-0,019965	0,035399	-1,326293	0,488031	1,202547	-2,566294
10:35:50,14	0,402974	3,328850	-0,064984	0,011986	0,025997	-0,241009	-0,021155	0,041529	-1,325142	-2,576560	-0,450308	-2,551330	-0,589537	-2,868288	-2,359308	-14,961896	7,402157	11,127379	-0,021155	0,041529	-1,325142	0,683449	1,210375	-2,551330	-0,021155	0,041529	-1,325142	0,683449	1,210375	-2,551330
10:35:50,19	0,402974	3,328850	-0,064984	0,011986	0,025997	-0,241009	-0,025591	0,037438	-1,328253	-2,383250	-0,726341	-2,523257	-0,585191	-2,872024	-2,360400	-14,864376	7,400844	11,135675	-0,025591	0,037438	-1,328253	0,555650	1,282522	-2,523257	-0,025591	0,037438	-1,328253	0,555650	1,282522	-2,523257
10:35:50,24	0,402974	3,328850	-0,064984	0,011986	0,025997	-0,241009	-0,024528	0,031807	-1,329346	-2,042778	-0,585967	-2,514961	-0,584609	-2,869489	-2,356932	-14,876795	7,420019	11,116614	-0,024528	0,031807	-1,329346	0,454032	1,339470	-2,514961	-0,024528	0,031807	-1,329346	0,454032	1,339470	-2,514961
10:35:50,30	0,402974	3,328850	-0,064984	0,011986	0,025997	-0,241009	-0,027015	0,032570	-1,325878	-2,072109	-0,735634	-2,534021	-0,591226	-2,872604	-2,359275	-14,913040	7,332456	11,118847	-0,027015	0,032570	-1,325878	0,484674	1,385033	-2,534021	-0,027015	0,032570	-1,325878	0,484674	1,385033	-2,534021
10:35:50,35	0,402974	3,328850	-0,064984	0,011986	0,025997	-0,241009	-0,021008	0,036742	-1,328220	-2,382998	-0,410902	-2,531789	-0,588192	-2,873256	-2,359630	-14,882376	7,364692	11,134744	-0,021008	0,036742	-1,328220	0,501273	1,238252	-2,531789	-0,021008	0,036742	-1,328220	0,501273	1,238252	-2,531789
10:35:50,40	0,402974	3,328850	-0,064984	0,011986	0,025997	-0,241009	-0,021961	0,033789	-1,328576	-2,186200	-0,449988	-2,515892	-0,592205	-2,872821	-2,353619	-14,892447	7,249471	11,131715	-0,021961	0,033789	-1,328576	0,466271	1,273929	-2,515892	-0,021961	0,033789	-1,328576	0,466271	1,273929	-2,515892
10:35:50,45	0,402974	3,328850	-0,064984	0,011986	0,025997	-0,241009	-0,020331	0,037482	-1,322565	-2,483037	-0,316376	-2,518921	-0,568068	-2,858601	-2,702197	-14,233609	6,050367	10,715428	-0,020331	0,037482	-1,322565	0,459307	1,279641	-2,518921	-0,020331	0,037482	-1,322565	0,459307	1,279641	-2,518921
10:35:50,50	0,402974	3,328850	-0,064984	0,011986	0,025997	-0,241009	-0,044714	0,023689	-1,671143	-2,474845	-0,414153	-2,935208	-0,583589	-2,870116	-2,517355	-15,411417	7,061299	10,559068	-0,044714	0,023689	-1,671143	-0,615238	3,095904	-2,935208	-0,044714	0,023689	-1,671143	-0,615238	3,095904	-2,935208
10:35:50,55	0,402978	3,329005	-0,064996	0,011983	0,025985	-0,190996	-0,026982	0,031373	-1,486301	-2,587823	-1,017539	-3,091568	-0,586546	-2,872753	-2,460116	-15,331233	7,292977	10,631682	-0,026982	0,031373	-1,486301	-0,125026	1,100515	-3,091568	-0,026982	0,031373	-1,486301	-0,125026	1,100515	-3,091568
10:35:50,60	0,402978	3,329005	-0,064996	0,011983	0,025985	-0,190996	-0,023220	0,032616	-1,429062	-2,411698	-0,868320	-3,018954	-0,585935	-2,877708	-2,461624	-15,325652	7,287376	10,660804	-0,023220	0,032616	-1,429062	0,148630	0,954428	-3,018954	-0,023220	0,032616	-1,429062	0,148630	0,954428	-3,018954
10:35:50,65	0,402978	3,329005	-0,064996	0,011983	0,025985	-0,190996	-0,019234	0,029609	-1,430570	-2,257414	-0,653437	-2,989832	-0,590487	-2,875100	-2,462356	-15,322865	7,254484	10,657344	-0,019234	0,029609	-1,430570	0,066894	0,856444	-2,989832	-0,019234	0,029609	-1,430570	0,066894	0,856444	-2,989832
10:35:50,70	0,402978	3,329005	-0,064996	0,011983	0,025985	-0,190996	-0,019216	0,034855	-1,431301	-2,557300	-0,633655	-2,993292	-0,588052	-2,876088	-2,461040	-15,324915	7,226029	10,674097	-0,019216	0,034855	-1,431301	0,178823	0,874834	-2,993292	-0,019216	0,034855	-1,431301	0,178823	0,874834	-2,993292
10:35:50,75	0,402978	3,329005	-0,064996	0,011983	0,025985	-0,190996	-0,019579	0,032252	-1,429986	-2,447610	-0,640036	-2,976539	-0,587652	-2,876763	-2,462983	-15,363624	7,227916	10,693876	-0,019579	0,032252	-1,429986	0,084175	0,896884	-2,976539	-0,019579	0,032252	-1,429986	0,084175	0,896884	-2,976539
10:35:50,80	0,402978	3,329005	-0,064996	0,011983	0,025985	-0,190996	-0,019194	0,031568	-1,431929	-2,429743	-0,654481	-2,956760	-0,585926	-2,878661	-2,464298	-15,295940	7,235516	10,699086	-0,019194	0,031568	-1,431929	0,048319	0,852215	-2,956760	-0,019194	0,031568	-1,431929	0,048319	0,852215	-2,956760
10:35:50,85	0,402978	3,329005	-0,064996	0,011983	0,025985	-0,190996	-0,018413	0,029125	-1,433244	-2,262289	-0,559088	-2,951550	-0,583550	-2,878234	-2,461953	-15,292653	7,246899	10,711788	-0,018413	0,029125	-1,433244	0,024007	0,886352	-2,951550	-0,018413	0,029125	-1,433244	0,024007	0,886352	-2,951550
10:35:50,90	0,402978	3,329005	-0,064996	0,011983	0,025985	-0,190996	-0,019971	0,027280	-1,430899	-2,154881	-0,642912	-2,938848	-0,590392	-2,873150	-2,459078	-15,247188	7,167970	10,672295	-0,019971	0,027280	-1,430899	-0,013368	0,924775	-2,938848	-0,019971	0,027280	-1,430899	-0,013368	0,924775	-2,938848
10:35:50,95	0,402978	3,329005	-0,064996	0,011983	0,025985	-0,190996	-0,020953	0,035748	-1,428024	-2,640798	-0,615162	-2,978341	-0,555988	-2,852940	-2,919705	-14,091625	5,422662	10,260644	-0,020953	0,035748	-1,428024	0,165392	1,029649	-2,978341	-0,020953	0,035748	-1,428024	0,165392	1,029649	-2,978341
10:35:51,00	0,402978	3,329005	-0,064996	0,011983	0,025985	-0,190996	-0,055657	0,016058	-1,888651	-2,550630	-0,546393	-3,389992	-0,552363	-2,854292	-2,619182	-13,878792	5,604333	10,183584	-0,055657	0,016058	-1,888651	-1,290086	3,822718	-3,389992	-0,055657	0,016058	-1,888651	-1,290086	3,822718	-3,389992
10:35:51,05	0,403036	3,328942	-0,064999	0,012008	0,026001	-0,140985	-0,056299	0,012243	-1,588128	-2,088499	-0,486264	-3,467052	-0,563525	-2,853169	-2,564347	-13,775415	5,843403	10,184122	-0,056299	0,012243	-1,588128	-1,127436	3,933198	-3,467052	-0,056299	0,012243	-1,588128	-1,127436	3,933198	-3,467052
10:35:51,10	0,403036	3,328942	-0,064999	0,012008	0,026001	-0,140985	-0,051691	0,022470	-1,533293	-2,361608	-0,276654	-3,466514	-0,555316	-2,846564	-2,566984	-13,762825	5,834144	10,225652	-0,051691	0,022470	-1,533293	-0,597675	3,781078	-3,466514	-0,051691	0,022470	-1,533293	-0,597675	3,781078	-3,466514
10:35:51,15	0,403036	3,328942	-0,064999	0,012008	0,026001	-0,140985	-0,061515	0,018664	-1,535929	-2,165410	-0,771968	-3,424984	-0,552857	-2,848033	-2,566187	-13,713131	5,837825	10,293621	-0,061515	0,018664	-1,535929	-0,700262	4,056944	-3,424984	-0,061515	0,018664	-1,535929	-0,700262	4,056944	-3,424984
10:35:51,20	0,403036	3,328942	-0,064999	0,012008	0,026001	-0,140985	-0,061472	0,015800	-1,535132	-1,988424	-0,728549	-3,357015	-0,559938	-2,854092	-2,564242	-13,723049	5,788822	10,279157	-0,061472	0,015800	-1,535132	-0,748135	4,097008	-3,357015	-0,061472	0,015800	-1,535132	-0,748135	4,097008	-3,357015
10:35:51,25	0,403036	3,328942	-0,064999	0,012008	0,026001	-0,140985	-0,052684	0,018903	-1,533188	-2,197175	-0,255665	-3,371479	-0,555260	-2,848098	-2,564650	-13,734412	5,824921	10,286010	-0,052684	0,018903	-1,533188	-0,713303	3,880041	-3,371479	-0,052684	0,018903	-1,533188	-0,713303	3,880041	-3,371479
10:35:51,30	0,403036	3,328942	-0,064999	0,012008	0,026001	-0,140985	-0,060215	0,017849	-1,533596	-2,116770	-0,675135	-3,364626	-0,557504	-2,852923	-2,567182	-13,655123	5,859081	10,292783	-0,060215	0,017849	-1,533596	-0,715661	4,051706	-3,364626	-0,060215	0,017849	-1,533596	-0,715661	4,051706	-3,364626
10:35:51,35	0,403036	3,328942	-0,064999	0,012008	0,026001	-0,140985	-0,054914	0,017379	-1,536128	-2,023149	-0,347916	-3,357853	-0,557513	-2,852471	-2,563849	-13,698894	5,820319	10,275493	-0,054914	0,017379	-1,536128	-0,658865	3,962824	-3,357853	-0,054914	0,017379	-1,536128	-0,658865	3,962824	-3,357853
10:35:51,40	0,403036	3,328942	-0,064999	0,012008	0,026001	-0,140985	-0,055301	0,017613	-1,532794	-2,090757	-0,386558	-3,375143	-0,559318	-2,852199	-2,561513	-13,720261	5,828339	10,298502	-0,055301	0,017613	-1,532794	-0,708125	3,954551	-3,375143	-0,055301	0,017613	-1,532794	-0,708125	3,954551	-3,375143
10:35:51,45	0,403036	3,328942	-0,064999	0,012008	0,026001	-0,140985	-0,054634	0,019312	-1,530458	-2,182860	-0,374413	-3,352134	-0,553870	-2,846339	-2,563064	-13,637065	5,830064	10,276231	-0,054634	0,019312	-1,530458	-0,666832	3,914373	-3,352134	-0,054634	0,019312	-1,530458	-0,666832	3,914373	-3,352134
10:35:51,50	0,403036	3,328942	-0,064999	0,012008	0,026001	-0,140985	-0,062433	0,017525	-1,532010	-2,046804	-0,708742	-3,374405	-0,563334	-2,851668	-2,559929	-13,660789	5,801433	10,309985	-0,062433	0,017525	-1,532010	-0,671115	4,192219	-3,374405	-0,062433	0,017525	-1,532010	-0,671115	4,192219	-3,374405
10:35:51,55	0,403036	3,328942	-0,064999	0,012008	0,026001	-0,140985	-0,053086	0,023056	-1,528875	-2,371091	-0,228944	-3,340650	-0,552035	-2,849660	-2,557599	-13,617842	5,809485	10,271873	-0,053086	0,023056	-1,528875	-0,561192	3,938301	-3,340650	-0,053086	0,023056	-1,528875	-0,561192	3,938301	-3,340650
10:35:51,60	0,403036	3,328942	-0,064999	0,012008	0,026001	-0,140985	-0,060474	0,014274	-1,526545	-1,886000	-0,579944	-3,378762	-0,562210	-2,849845	-2,559944	-13,698233	5,854459	10,322233	-0,060474	0,014274	-1,526545	-0,765457	4,167245	-3,378762	-0,060474	0,014274	-1,526545	-0,765457	4,167245	-3,378762
10:35:51,65	0,403036	3,328942	-0,064999	0,012008	0,026001	-0,140985	-0,055226	0,022993	-1,528890	-2,340634	-0,399186	-3,328403	-0,554411	-2,848139	-2,559160	-13,628104	5,836163	10,283289	-0,055226	0,022993	-1,528890	-0,535652	3,936081	-3,328403	-0,055226	0,022993	-1,528890	-0,535652	3,936081	-3,328403
10:35:51,70	0,403036	3,328942	-0,064999	0,012008	0,026001	-0,140985	-0,060603	0,017093	-1,528106	-2,014583	-0,608878	-3,367347	-0,558061	-2,852768	-2,558779	-13,671314	5,767976	10,279999	-0,060603	0,017093	-1,528106	-0,672798	4,148438	-3,367347	-0,060603	0,017093	-1,528106	-0,672798	4,148438	-3,367347
10:35:51,75	0,403036	3,328942	-0,064999	0,012008	0,026001	-0,140985	-0,054770	0,017939	-1,527724	-2,139261	-0,308877	-3,370637	-0,552157	-2,850764	-2,559937	-13,674147	5,819273	10,293384	-0,054770	0,017939	-1,527724	-0,731020	3,990530	-3,370637	-0,054770	0,017939	-1,527724	-0,731020	3,990530	-3,370637
10:35:51,80	0,403036	3,328942	-0,064999	0,012008	0,026001	-0,140985	-0,059457	0,013828	-1,528882	-1,882486	-0,580734	-3,357252	-0,561985	-2,849042	-2,557177	-13,678979	5,816790	10,289424	-0,059457	0,013828	-1,528882	-0,796951	4,086649	-3,357252	-0,059457	0,013828	-1,528882	-0,796951	4,086649	-3,357252
10:35:51,85	0,403036	3,328942	-0,064999	0,012008	0,026001	-0,140985	-0,056034	0,023201	-1,526123	-2,374398	-0,405688	-3,361212	-0,555574	-2,849995	-2,559897	-13,625478	5,854575	10,327430	-0,056034	0,023201	-1,526123	-0,553159	3,993000	-3,361212	-0,056034	0,023201	-1,526123	-0,553159	3,993000	-3,361212
10:35:51,90	0,403036	3,328942	-0,064999	0,012008	0,026001	-0,140985	-0,058415	0,017172	-1,528842	-2,001456	-0,502037	-3,323206	-0,558588	-2,848129	-2,558132	-13,684429	5,801346	10,314515	-0,058415	0,017172	-1,528842	-0,653434	4,083525	-3,323206	-0,058415	0,017172	-1,528842	-0,653434	4,083525	-3,323206
10:35:51,95	0,403036	3,328942	-0,064999	0,012008	0,026001	-0,140985	-0,058524	0,020715	-1,527077	-2,261249	-0,532155	-3,336121	-0,556986	-2,846441	-2,557258	-13,716390	5,804584	10,296370	-0,058524	0,020715	-1,527077	-0,635126	4,061981	-3,336121	-0,058524	0,020715	-1,527077	-0,635126	4,061981	-3,336121
10:35:52,00	0,403036	3,328942	-0,064999	0,012008	0,026001	-0,140985	-0,060787	0,020171	-1,526204	-2,246162	-0,679103	-3,354266	-0,555739	-2,848748	-2,555375	-13,644938	5,856850	10,286346	-0,060787	0,020171	-1,526204	-0,662705	4,092640	-3,354266	-0,060787	0,020171	-1,526204	-0,662705	4,092640	-3,354266
10:35:52,05	0,403036	3,328942	-0,064999	0,012008	0,026001	-0,140985	-0,059412	0,017938	-1,524321	-2,049049	-0,571871	-3,364289	-0,551607	-2,843792	-2,556179	-13,617320	5,770277	10,297341	-0,059412	0,017938	-1,524321	-0,640894	4,091956	-3,364289	-0,059412	0,017938	-1,524321	-0,640894	4,091956	-3,364289
10:35:52,10	0,403036	3,328942	-0,064999	0,012008	0,026001	-0,140985	-0,065770	0,016838	-1,525125	-2,052981	-0,835306	-3,353295	-0,555042	-2,854442	-2,558732	-13,633705	5,754886	10,303664	-0,065770	0,016838	-1,525125	-0,731227	4,327659	-3,353295	-0,065770	0,016838	-1,525125	-0,731227	4,327659	-3,353295
10:35:52,15	0,403036	3,328942	-0,064999	0,012008	0,026001	-0,140985	-0,054830	0,014487	-1,527677	-1,952291	-0,272890	-3,346972	-0,559164	-2,850858	-2,556019	-13,634258	5,776522	10,321911	-0,054830	0,014487	-1,527677	-0,815030	4,031239	-3,346972	-0,054830	0,014487	-1,527677	-0,815030	4,031239	-3,346972
10:35:52,20	0,403036	3,328942	-0,064999	0,012008	0,026001	-0,140985	-0,055872	0,019849	-1,524964	-2,212656	-0,338395	-3,328724	-0,551191	-2,844483	-2,555204	-13,658395	5,784414	10,321818	-0,055872	0,019849	-1,524964	-0,654474	4,047567	-3,328724	-0,055872	0,019849	-1,524964	-0,654474	4,047567	-3,328724
10:35:52,25	0,403036	3,328942	-0,064999	0,012008	0,026001	-0,140985	-0,065380	0,016133	-1,524150	-2,024620	-0,857640	-3,328818	-0,558023	-2,851494	-2,555638	-13,654161	5,774529	10,317078	-0,065380	0,016133	-1,524150	-0,758201	4,274670	-3,328818	-0,065380	0,016133	-1,524150	-0,758201	4,274670	-3,328818
10:35:52,30	0,403036	3,328942	-0,064999	0,012008	0,026001	-0,140985	-0,055892	0,018544	-1,524584	-2,156442	-0,355658	-3,333557	-0,556280	-2,847136	-2,554893	-13,656912	5,772835	10,298166	-0,055892	0,018544	-1,524584	-0,700750	4,031850	-3,333557	-0,055892	0,018544	-1,524584	-0,700750	4,031850	-3,333557
10:35:52,35	0,403036	3,328942	-0,064999	0,012008	0,026001	-0,140985	-0,060538	0,019213	-1,523839	-2,194084	-0,598788	-3,352470	-0,550338	-2,857712	-2,554831	-13,654281	5,756757	10,306734	-0,060538	0,019213	-1,523839	-0,685860	4,153433	-3,352470	-0,060538	0,019213	-1,523839	-0,685860	4,153433	-3,352470
10:35:52,40	0,403036	3,328942	-0,064999	0,012008	0,026001	-0,140985	-0,054350	0,008779	-1,523777	-1,664109	-0,266696	-3,343901	-0,559224	-2,850108	-2,556807	-13,659260	5,779722	10,327696	-0,054350	0,008779	-1,523777	-0,974976	3,999770	-3,343901	-0,054350	0,008779	-1,523777	-0,974976	3,999770	-3,343901
10:35:52,45	0,403036	3,328942	-0,064999	0,012008	0,026001	-0,140985	-0,056492	0,020277	-1,525752	-2,244600	-0,393873	-3,322939	-0,552587	-2,850867	-2,556786	-13,594908	5,789550	10,299301	-0,056492	0,020277	-1,525752	-0,652883	4,040738	-3,322939	-0,056492	0,020277	-1,525752	-0,652883	4,040738	-3,322939
10:35:52,50	0,403036	3,328942	-0,064999	0,012008	0,026001	-0,140985	-0,059152	0,014149	-1,525732	-1,885274	-0,481403	-3,351335	-0,552227	-2,845259	-2,556528	-13,675863	5,753652	10,293260	-0,059152	0,014149	-1,525732	-0,774579	4,162057	-3,351335	-0,059152	0,014149	-1,525732	-0,774579	4,162057	-3,351335
10:35:52,55	0,403036	3,328942	-0,064999	0,012008	0,026001	-0,140985	-0,064189	0,016641	-1,525473	-2,086450	-0,795468	-3,357376	-0,552615	-2,852822	-2,555999	-13,615207	5,796200	10,313484	-0,064189	0,016641	-1,525473	-0,780094	4,243368	-3,357376	-0,064189	0,016641	-1,525473	-0,780094	4,243368	-3,357376
10:35:52,60	0,403036	3,328942	-0,064999	0,012008	0,026001	-0,140985	-0,057446	0,013196	-1,524944	-1,840096	-0,413559	-3,337152	-0,554345	-2,852889	-2,556291	-13,642069	5,732962	10,330984	-0,057446	0,013196	-1,524944	-0,804230	4,095927	-3,337152	-0,057446	0,013196	-1,524944	-0,804230	4,095927	-3,337152
10:35:52,65	0,403036	3,328942	-0,064999	0,012008	0,026001	-0,140985	-0,056522	0,014661	-1,525237	-1,984480	-0,357189	-3,319652	-0,553579	-2,853231	-2,556467	-13,646232	5,776942	10,312436	-0,056522	0,014661	-1,525237	-0,833601	4,079813	-3,319652	-0,056522	0,014661	-1,525237	-0,833601	4,079813	-3,319652
10:35:52,70	0,403036	3,328942	-0,064999	0,012008	0,026001	-0,140985	-0,056610	0,013826	-1,525412	-1,905060	-0,387320	-3,338200	-0,557363	-2,854112	-2,554054	-13,620526	5,746122	10,319429	-0,056610	0,013826	-1,525412	-0,819720	4,056528	-3,338200	-0,056610	0,013826	-1,525412	-0,819720	4,056528	-3,338200
10:35:52,75	0,403036	3,328942	-0,064999	0,012008	0,026001	-0,140985	-0,053955	0,016663	-1,522999	-2,066416	-0,211595	-3,331207	-0,560901	-2,850966	-2,551757	-13,622898	5,752095	10,298722	-0,053955	0,016663	-1,522999	-0,758380	4,023847	-3,331207	-0,053955	0,016663	-1,522999	-0,758380	4,023847	-3,331207
10:35:52,80	0,403036	3,328942	-0,064999	0,012008	0,026001	-0,140985	-0,054910	0,021300	-1,520703	-2,303555	-0,266315	-3,351914	-0,553616	-2,844575	-2,556170	-13,630184	5,746733	10,316438	-0,054910	0,021300	-1,520703	-0,631512	4,044124	-3,351914	-0,054910	0,021300	-1,520703	-0,631512	4,044124	-3,351914
10:35:52,85	0,403036	3,328942	-0,064999	0,012008	0,026001	-0,140985	-0,064088	0,018186	-1,525116	-2,149944	-0,747181	-3,334198	-0,553301	-2,846062	-2,554508	-13,640720	5,772518	10,283894	-0,064088	0,018186	-1,525116	-0,722304	4,283703	-3,334198	-0,064088	0,018186	-1,525116	-0,722304	4,283703	-3,334198
10:35:52,90	0,403036	3,328942	-0,064999	0,012008	0,026001	-0,140985	-0,062957	0,017170	-1,523454	-2,080013	-0,710409	-3,366742	-0,554284	-2,849011	-2,556780	-13,569611	5,826558	10,305050	-0,062957	0,017170	-1,523454	-0,732183	4,231725	-3,366742	-0,062957	0,017170	-1,523454	-0,732183	4,231725	-3,366742
10:35:52,95	0,403036	3,328942	-0,064999	0,012008	0,026001	-0,140985	-0,059911	0,016547	-1,525726	-1,965272	-0,517463	-3,345586	-0,559700	-2,850091	-2,555232	-13,602226	5,756424	10,320480	-0,059911	0,016547	-1,525726	-0,666334	4,185573	-3,345586	-0,059911	0,016547	-1,525726	-0,666334	4,185573	-3,345586
10:35:53,00	0,403036	3,328942	-0,064999	0,012008	0,026001	-0,140985	-0,056268	0,020698	-1,524177	-2,258145	-0,321199	-3,330155	-0,559544	-2,847263	-2,555211	-13,670787	5,789567	10,320258	-0,056268	0,020698	-1,524177	-0,633390	4,095852	-3,330155	-0,056268	0,020698	-1,524177	-0,633390	4,095852	-3,330155
10:35:53,05	0,403036	3,328942	-0,064999	0,012008	0,026001	-0,140985	-0,058796	0,021976	-1,524157	-2,330195	-0,528601	-3,330377	-0,553570	-2,845079	-2,553577	-13,623017	5,768441	10,311378	-0,058796	0,021976	-1,524157	-0,605093	4,086896	-3,330377	-0,058796	0,021976	-1,524157	-0,605093	4,086896	-3,330377
10:35:53,11	0,403036	3,328942	-0,064999	0,012008	0,026001	-0,140985	-0,056655	0,019605	-1,523814	-2,234434	-0,336130	-3,360159	-0,554923	-2,855735	-2,557248	-13,584231	5,752540	10,300794	-0,056655	0,019605	-1,523814	-0,695415	4,111313	-3,360159	-0,056655	0,019605	-1,523814	-0,695415	4,111313	-3,360159
10:35:53,16	0,403036	3,328942	-0,064999	0,012008	0,026001	-0,140985	-0,056655	0,019605	-1,523814	-2,234434	-0,336130	-3,360159	-0,552855	-2,855523	-2,554334	-13,639770	5,718447	10,329171	-0,056655	0,019605	-1,523814	-0,695415	4,111313	-3,360159	-0,056655	0,019605	-1,523814	-0,695415	4,111313	-3,360159
10:35:53,21	0,403036	3,328942	-0,064999	0,012008	0,026001	-0,140985	-0,054986	0,012053	-1,523280	-1,860306	-0,268061	-3,321465	-0,547113	-2,848168	-2,555311	-13,769571	5,746889	10,305024	-0,054986	0,012053	-1,523280	-0,914123	4,048353	-3,321465	-0,054986	0,012053	-1,523280	-0,914123	4,048353	-3,321465
10:35:53,26	0,403036	3,328942	-0,064999	0,012008	0,026001	-0,140985	-0,064227	0,010758	-1,524257	-1,833204	-0,875232	-3,345612	-0,523884	-2,845153	-3,033100	-13,154839	4,259812	9,812223	-0,064227	0,010758	-1,524257	-0,988725	4,166612	-3,345612	-0,064227	0,010758	-1,524257	-0,988725	4,166612	-3,345612
10:35:53,31	0,403036	3,328942	-0,064999	0,012008	0,026001	-0,140985	-0,078453	-0,007852	-2,002046	-1,845986	-0,339052	-3,838413	-0,536790	-2,848148	-2,810868	-13,525536	4,479358	9,642770	-0,078453	-0,007852	-2,002046	-2,462360	5,819502	-3,838413	-0,078453	-0,007852	-2,002046	-2,462360	5,819502	-3,838413
10:35:53,36	0,402966	3,328972	-0,065006	0,011987	0,026000	-0,091017	-0,069406	0,001828	-1,779814	-2,344534	-0,299405	-4,007866	-0,544065	-2,842590	-2,797014	-13,476403	4,650249	9,732145	-0,069406	0,001828	-1,779814	-2,201070	5,148946	-4,007866	-0,069406	0,001828	-1,779814	-2,201070	5,148946	-4,007866
10:35:53,41	0,402966	3,328972	-0,065006	0,011987	0,026000	-0,091017	-0,070582	0,010907	-1,765960	-2,644118	-0,403489	-3,918491	-0,531688	-2,841083	-2,799702	-13,458799	4,640041	9,750171	-0,070582	0,010907	-1,765960	-1,787894	5,137234	-3,918491	-0,070582	0,010907	-1,765960	-1,787894	5,137234	-3,918491
10:35:53,46	0,402966	3,328972	-0,065006	0,011987	0,026000	-0,091017	-0,078075	0,000942	-1,768648	-2,125958	-0,772771	-3,900465	-0,541731	-2,847125	-2,799298	-13,486028	4,639945	9,771795	-0,078075	0,000942	-1,768648	-2,052014	5,356146	-3,900465	-0,078075	0,000942	-1,768648	-2,052014	5,356146	-3,900465
10:35:53,51	0,402966	3,328972	-0,065006	0,011987	0,026000	-0,091017	-0,067822	0,006618	-1,768243	-2,434834	-0,263120	-3,878841	-0,531383	-2,844302	-2,800081	-13,459267	4,630775	9,744839	-0,067822	0,006618	-1,768243	-1,915285	5,060894	-3,878841	-0,067822	0,006618	-1,768243	-1,915285	5,060894	-3,878841
10:35:53,56	0,402966	3,328972	-0,065006	0,011987	0,026000	-0,091017	-0,075440	-0,000931	-1,769027	-2,036803	-0,631498	-3,905797	-0,528397	-2,852394	-2,805825	-13,439989	4,617942	9,795492	-0,075440	-0,000931	-1,769027	-2,109916	5,290533	-3,905797	-0,075440	-0,000931	-1,769027	-2,109916	5,290533	-3,905797
10:35:53,61	0,402966	3,328972	-0,065006	0,011987	0,026000	-0,091017	-0,069925	-0,007563	-1,774770	-1,693418	-0,321614	-3,855144	-0,543207	-2,847188	-2,800540	-13,479272	4,631153	9,797372	-0,069925	-0,007563	-1,774770	-2,287138	5,167501	-3,855144	-0,069925	-0,007563	-1,774770	-2,287138	5,167501	-3,855144
10:35:53,66	0,402966	3,328972	-0,065006	0,011987	0,026000	-0,091017	-0,067029	0,007865	-1,769486	-2,503908	-0,211634	-3,853263	-0,541162	-2,841964	-2,798943	-13,490910	4,659705	9,758591	-0,067029	0,007865	-1,769486	-1,886478	5,050125	-3,853263	-0,067029	0,007865	-1,769486	-1,886478	5,050125	-3,853263
10:35:53,71	0,402966	3,328972	-0,065006	0,011987	0,026000	-0,091017	-0,072576	0,008706	-1,767889	-2,528721	-0,524455	-3,892045	-0,532608	-2,840306	-2,780992	-13,380832	4,674986	9,777821	-0,072576	0,008706	-1,767889	-1,845291	5,172777	-3,892045	-0,072576	0,008706	-1,767889	-1,845291	5,172777	-3,892045
10:35:53,76	0,402966	3,328972	-0,065006	0,011987	0,026000	-0,091017	-0,078288	0,002127	-1,749938	-2,118327	-0,733802	-3,872814	-0,502429	-2,818626	-3,097179	-12,057750	2,959938	9,325467	-0,078288	0,002127	-1,749938	-1,951367	5,411840	-3,872814	-0,078288	0,002127	-1,749938	-1,951367	5,411840	-3,872814
10:35:53,81	0,402966	3,328972	-0,065006	0,011987	0,026000	-0,091017	-0,112153	-0,013168	-2,066125	-2,146703	-0,491430	-4,325169	-0,505592	-2,826494	-2,817070	-12,054664	2,973996	9,169878	-0,112153	-0,013168	-2,066125	-3,180427	8,312606	-4,325169	-0,112153	-0,013168	-2,066125	-3,180427	8,312606	-4,325169
10:35:53,86	0,402964	3,329025	-0,064982	0,012004	0,025977	-0,040977	-0,103758	-0,014363	-1,786016	-2,070846	-0,059252	-4,480757	-0,498592	-2,819027	-2,782858	-12,050342	3,026235	9,247891	-0,103758	-0,014363	-1,786016	-3,198377	8,085784	-4,480757	-0,103758	-0,014363	-1,786016	-3,198377	8,085784	-4,480757
10:35:53,91	0,402964	3,329025	-0,064982	0,012004	0,025977	-0,040977	-0,113724	-0,016692	-1,751804	-1,902360	-0,599861	-4,402745	-0,501565	-2,828303	-2,785432	-12,045349	2,925598	9,262462	-0,113724	-0,016692	-1,751804	-3,212682	8,327507	-4,402745	-0,113724	-0,016692	-1,751804	-3,212682	8,327507	-4,402745
10:35:53,96	0,402964	3,329025	-0,064982	0,012004	0,025977	-0,040977	-0,104205	-0,018756	-1,754377	-1,879699	-0,050195	-4,388174	-0,499101	-2,825142	-2,781661	-12,047181	2,957269	9,294396	-0,104205	-0,018756	-1,754377	-3,352031	8,129879	-4,388174	-0,104205	-0,018756	-1,754377	-3,352031	8,129879	-4,388174
10:35:54,01	0,402964	3,329025	-0,064982	0,012004	0,025977	-0,040977	-0,108175	-0,019309	-1,750607	-1,824434	-0,274048	-4,356239	-0,499664	-2,819559	-2,779984	-11,994449	3,001667	9,286911	-0,108175	-0,019309	-1,750607	-3,340173	8,217658	-4,356239	-0,108175	-0,019309	-1,750607	-3,340173	8,217658	-4,356239
10:35:54,06	0,402964	3,329025	-0,064982	0,012004	0,025977	-0,040977	-0,112727	-0,016029	-1,748929	-1,930148	-0,487318	-4,363724	-0,499238	-2,822323	-2,783230	-11,987433	2,977139	9,342200	-0,112727	-0,016029	-1,748929	-3,188452	8,361771	-4,363724	-0,112727	-0,016029	-1,748929	-3,188452	8,361771	-4,363724
10:35:54,11	0,402964	3,329025	-0,064982	0,012004	0,025977	-0,040977	-0,110547	-0,017780	-1,752176	-1,856842	-0,355615	-4,308435	-0,504261	-2,826805	-2,782998	-11,925227	2,938859	9,337449	-0,110547	-0,017780	-1,752176	-3,252581	8,322340	-4,308435	-0,110547	-0,017780	-1,752176	-3,252581	8,322340	-4,308435
10:35:54,16	0,402964	3,329025	-0,064982	0,012004	0,025977	-0,040977	-0,104154	-0,015671	-1,751943	-1,968542	0,049843	-4,313187	-0,506125	-2,821464	-2,779952	-11,986006	3,001703	9,324169	-0,104154	-0,015671	-1,751943	-3,198750	8,225932	-4,313187	-0,104154	-0,015671	-1,751943	-3,198750	8,225932	-4,313187
10:35:54,21	0,402964	3,329025	-0,064982	0,012004	0,025977	-0,040977	-0,107848	-0,011386	-1,748898	-2,167332	-0,226282	-4,326467	-0,503757	-2,820988	-2,779151	-11,966736	2,968450	9,342278	-0,107848	-0,011386	-1,748898	-3,061159	8,239753	-4,326467	-0,107848	-0,011386	-1,748898	-3,061159	8,239753	-4,326467
10:35:54,26	0,402964	3,329025	-0,064982	0,012004	0,025977	-0,040977	-0,109444	-0,013200	-1,748097	-2,092198	-0,275958	-4,308358	-0,499485	-2,825855	-2,774856	-11,932236	2,995687	9,311128	-0,109444	-0,013200	-1,748097	-3,128377	8,315362	-4,308358	-0,109444	-0,013200	-1,748097	-3,128377	8,315362	-4,308358
10:35:54,31	0,402964	3,329025	-0,064982	0,012004	0,025977	-0,040977	-0,107365	-0,019332	-1,743801	-1,732478	-0,151602	-4,339508	-0,502668	-2,821971	-2,777361	-11,886271	2,993741	9,339599	-0,107365	-0,019332	-1,743801	-3,250046	8,276535	-4,339508	-0,107365	-0,019332	-1,743801	-3,250046	8,276535	-4,339508
10:35:54,36	0,402964	3,329025	-0,064982	0,012004	0,025977	-0,040977	-0,109136	-0,014634	-1,746307	-1,955485	-0,202949	-4,311036	-0,508637	-2,821112	-2,779804	-11,896109	2,938974	9,342567	-0,109136	-0,014634	-1,746307	-3,104248	8,364263	-4,311036	-0,109136	-0,014634	-1,746307	-3,104248	8,364263	-4,311036
10:35:54,41	0,402964	3,329025	-0,064982	0,012004	0,025977	-0,040977	-0,106896	-0,009035	-1,748750	-2,298984	-0,067599	-4,308069	-0,498327	-2,818969	-2,778317	-11,893921	2,953523	9,374487	-0,106896	-0,009035	-1,748750	-3,008222	8,323764	-4,308069	-0,106896	-0,009035	-1,748750	-3,008222	8,323764	-4,308069
10:35:54,46	0,402964	3,329025	-0,064982	0,012004	0,025977	-0,040977	-0,113908	-0,016892	-1,747262	-1,876696	-0,437565	-4,276149	-0,506580	-2,820177	-2,775628	-11,917506	2,981707	9,354221	-0,113908	-0,016892	-1,747262	-3,202754	8,504182	-4,276149	-0,113908	-0,016892	-1,747262	-3,202754	8,504182	-4,276149
10:35:54,51	0,402964	3,329025	-0,064982	0,012004	0,025977	-0,040977	-0,108735	-0,010349	-1,744574	-2,204357	-0,203104	-4,296414	-0,502967	-2,823924	-2,773266	-11,877544	2,927175	9,341005	-0,108735	-0,010349	-1,744574	-3,016729	8,332590	-4,296414	-0,108735	-0,010349	-1,744574	-3,016729	8,332590	-4,296414
10:35:54,56	0,402964	3,329025	-0,064982	0,012004	0,025977	-0,040977	-0,107297	-0,015352	-1,742212	-1,971454	-0,066434	-4,309631	-0,502288	-2,817029	-2,779076	-11,818456	2,972658	9,370756	-0,107297	-0,015352	-1,742212	-3,176550	8,356346	-4,309631	-0,107297	-0,015352	-1,742212	-3,176550	8,356346	-4,309631
10:35:54,61	0,402964	3,329025	-0,064982	0,012004	0,025977	-0,040977	-0,113607	-0,012492	-1,748022	-2,051191	-0,366130	-4,279880	-0,500548	-2,824968	-2,775585	-11,854263	2,945770	9,333345	-0,113607	-0,012492	-1,748022	-3,031851	8,551996	-4,279880	-0,113607	-0,012492	-1,748022	-3,031851	8,551996	-4,279880
10:35:54,66	0,402964	3,329025	-0,064982	0,012004	0,025977	-0,040977	-0,107601	-0,017968	-1,744531	-1,807634	-0,071412	-4,317291	-0,507110	-2,818530	-2,774826	-11,858459	2,903183	9,360454	-0,107601	-0,017968	-1,744531	-3,218151	8,375285	-4,317291	-0,107601	-0,017968	-1,744531	-3,218151	8,375285	-4,317291
10:35:54,71	0,402964	3,329025	-0,064982	0,012004	0,025977	-0,040977	-0,107575	-0,012492	-1,742964	-2,135175	-0,037083	-4,281690	-0,504071	-2,827304	-2,774002	-11,847662	2,926161	9,359801	-0,107575	-0,012492	-1,742964	-3,115771	8,407577	-4,281690	-0,107575	-0,012492	-1,742964	-3,115771	8,407577	-4,281690
10:35:54,76	0,402964	3,329025	-0,064982	0,012004	0,025977	-0,040977	-0,107575	-0,012492	-1,742964	-2,135175	-0,037083	-4,281690	-0,507692	-2,818536	-2,774485	-11,926795	2,967012	9,341089	-0,107575	-0,012492	-1,742964	-3,115771	8,407577	-4,281690	-0,107575	-0,012492	-1,742964	-3,115771	8,407577	-4,281690
10:35:54,81	0,402964	3,329025	-0,064982	0,012004	0,025977	-0,040977	-0,109600	-0,008565	-1,743431	-2,314474	-0,248784	-4,309547	-0,498989	-2,817189	-2,774419	-11,857160	2,940604	9,377529	-0,109600	-0,008565	-1,743431	-2,986834	8,354817	-4,309547	-0,109600	-0,008565	-1,743431	-2,986834	8,354817	-4,309547
10:35:54,86	0,402964	3,329025	-0,064982	0,012004	0,025977	-0,040977	-0,115118	-0,015429	-1,743365	-1,945594	-0,462184	-4,273106	-0,498722	-2,823757	-2,773601	-11,832004	2,973566	9,376901	-0,115118	-0,015429	-1,743365	-3,156786	8,574540	-4,273106	-0,115118	-0,015429	-1,743365	-3,156786	8,574540	-4,273106
10:35:54,91	0,402964	3,329025	-0,064982	0,012004	0,025977	-0,040977	-0,109563	-0,018944	-1,742547	-1,721707	-0,168056	-4,273735	-0,501682	-2,820495	-2,774010	-11,816765	2,934665	9,366029	-0,109563	-0,018944	-1,742547	-3,208800	8,432655	-4,273735	-0,109563	-0,018944	-1,742547	-3,208800	8,432655	-4,273735
10:35:54,96	0,402964	3,329025	-0,064982	0,012004	0,025977	-0,040977	-0,110909	-0,014750	-1,742955	-1,965870	-0,205369	-4,284607	-0,499379	-2,825191	-2,773616	-11,849470	2,917892	9,360445	-0,110909	-0,014750	-1,742955	-3,123726	8,500957	-4,284607	-0,110909	-0,014750	-1,742955	-3,123726	8,500957	-4,284607
10:35:55,01	0,402964	3,329025	-0,064982	0,012004	0,025977	-0,040977	-0,107993	-0,019093	-1,742562	-1,770915	-0,073710	-4,290191	-0,500058	-2,816188	-2,771736	-11,876320	2,926552	9,346537	-0,107993	-0,019093	-1,742562	-3,269692	8,403764	-4,290191	-0,107993	-0,019093	-1,742562	-3,269692	8,403764	-4,290191
10:35:55,06	0,402964	3,329025	-0,064982	0,012004	0,025977	-0,040977	-0,115450	-0,014003	-1,740682	-2,041508	-0,489031	-4,304099	-0,500405	-2,814913	-2,774413	-11,818269	2,922738	9,376647	-0,115450	-0,014003	-1,740682	-3,140739	8,573778	-4,304099	-0,115450	-0,014003	-1,740682	-3,140739	8,573778	-4,304099
10:35:55,11	0,402964	3,329025	-0,064982	0,012004	0,025977	-0,040977	-0,116381	-0,013065	-1,743359	-2,064542	-0,485254	-4,273989	-0,500490	-2,823835	-2,774378	-11,815022	2,926324	9,370523	-0,116381	-0,013065	-1,743359	-3,090169	8,650626	-4,273989	-0,116381	-0,013065	-1,743359	-3,090169	8,650626	-4,273989
10:35:55,16	0,402964	3,329025	-0,064982	0,012004	0,025977	-0,040977	-0,108612	-0,017452	-1,743323	-1,831702	-0,080254	-4,280112	-0,503471	-2,826029	-2,774380	-11,818895	2,871539	9,363124	-0,108612	-0,017452	-1,743323	-3,201689	8,445772	-4,280112	-0,108612	-0,017452	-1,743323	-3,201689	8,445772	-4,280112
10:35:55,22	0,402964	3,329025	-0,064982	0,012004	0,025977	-0,040977	-0,105221	-0,015968	-1,743325	-1,958266	0,120092	-4,287512	-0,497138	-2,816674	-2,773097	-11,790906	2,923408	9,371852	-0,105221	-0,015968	-1,743325	-3,211737	8,379961	-4,287512	-0,105221	-0,015968	-1,743325	-3,211737	8,379961	-4,287512
10:35:55,27	0,402964	3,329025	-0,064982	0,012004	0,025977	-0,040977	-0,116490	-0,016774	-1,742042	-1,857409	-0,467558	-4,278784	-0,501664	-2,822855	-2,767785	-11,821421	2,918745	9,361433	-0,116490	-0,016774	-1,742042	-3,174198	8,676876	-4,278784	-0,116490	-0,016774	-1,742042	-3,174198	8,676876	-4,278784
10:35:55,32	0,402964	3,329025	-0,064982	0,012004	0,025977	-0,040977	-0,108874	-0,015946	-1,736731	-1,919804	-0,095637	-4,289203	-0,504674	-2,826342	-2,775184	-11,848894	2,918964	9,345806	-0,108874	-0,015946	-1,736731	-3,171529	8,450965	-4,289203	-0,108874	-0,015946	-1,736731	-3,171529	8,450965	-4,289203
10:35:55,37	0,402964	3,329025	-0,064982	0,012004	0,025977	-0,040977	-0,122939	-0,023607	-2,167718	-2,329944	-0,242897	-4,724810	-0,487996	-2,814505	-3,198773	-11,719852	1,926463	8,925825	-0,122939	-0,023607	-2,167718	-4,183125	9,407781	-4,724810	-0,122939	-0,023607	-2,167718	-4,183125	9,407781	-4,724810
10:35:55,42	0,402964	3,329025	-0,064982	0,012004	0,025977	-0,040977	-0,122939	-0,023607	-2,167718	-2,329944	-0,242897	-4,724810	-0,493343	-2,800649	-2,960030	-11,040351	2,568445	8,703207	-0,122939	-0,023607	-2,167718	-4,183125	9,407781	-4,724810	-0,122939	-0,023607	-2,167718	-4,183125	9,407781	-4,724810
10:35:55,47	0,402901	3,328919	-0,064984	0,011984	0,025987	0,009033	-0,132265	-0,012049	-1,928976	-2,035282	-0,460385	-4,947428	-0,497309	-2,808657	-2,894662	-11,084509	2,511458	8,776470	-0,132265	-0,012049	-1,928976	-2,981093	9,922398	-4,947428	-0,132265	-0,012049	-1,928976	-2,981093	9,922398	-4,947428
10:35:55,52	0,402901	3,328919	-0,064984	0,011984	0,025987	0,009033	-0,123347	-0,012618	-1,863608	-2,077111	-0,006420	-4,874166	-0,493731	-2,804933	-2,897347	-11,051048	2,531054	8,818320	-0,123347	-0,012618	-1,863608	-3,067609	9,676334	-4,874166	-0,123347	-0,012618	-1,863608	-3,067609	9,676334	-4,874166
10:35:55,57	0,402901	3,328919	-0,064984	0,011984	0,025987	0,009033	-0,128361	-0,013854	-1,866293	-1,979108	-0,247962	-4,832316	-0,496522	-2,811357	-2,895318	-10,972129	2,463621	8,851439	-0,128361	-0,013854	-1,866293	-3,066678	9,828383	-4,832316	-0,128361	-0,013854	-1,866293	-3,066678	9,828383	-4,832316
10:35:55,62	0,402901	3,328919	-0,064984	0,011984	0,025987	0,009033	-0,121401	-0,014649	-1,864263	-1,956705	0,216008	-4,799197	-0,498276	-2,806641	-2,891073	-10,961577	2,458390	8,834441	-0,121401	-0,014649	-1,864263	-3,106685	9,746011	-4,799197	-0,121401	-0,014649	-1,864263	-3,106685	9,746011	-4,799197
10:35:55,67	0,402901	3,328919	-0,064984	0,011984	0,025987	0,009033	-0,124609	-0,010773	-1,860019	-2,157548	0,060955	-4,816194	-0,488223	-2,799578	-2,892593	-10,901281	2,409822	8,865047	-0,124609	-0,010773	-1,860019	-3,003206	9,842773	-4,816194	-0,124609	-0,010773	-1,860019	-3,003206	9,842773	-4,816194
10:35:55,72	0,402901	3,328919	-0,064984	0,011984	0,025987	0,009033	-0,135752	-0,015947	-1,861539	-1,900389	-0,441991	-4,785589	-0,493266	-2,804961	-2,893708	-10,818410	2,482476	8,860686	-0,135752	-0,015947	-1,861539	-3,152242	10,214570	-4,785589	-0,135752	-0,015947	-1,861539	-3,152242	10,214570	-4,785589
10:35:55,77	0,402901	3,328919	-0,064984	0,011984	0,025987	0,009033	-0,128569	-0,014271	-1,862654	-1,883177	-0,033033	-4,789950	-0,499306	-2,805673	-2,888721	-10,820638	2,390605	8,867310	-0,128569	-0,014271	-1,862654	-3,003478	10,059662	-4,789950	-0,128569	-0,014271	-1,862654	-3,003478	10,059662	-4,789950
10:35:55,82	0,402901	3,328919	-0,064984	0,011984	0,025987	0,009033	-0,124932	-0,009397	-1,857667	-2,217342	0,200107	-4,783326	-0,494618	-2,806493	-2,892583	-10,898809	2,458705	8,849915	-0,124932	-0,009397	-1,857667	-2,954973	10,007282	-4,783326	-0,124932	-0,009397	-1,857667	-2,954973	10,007282	-4,783326
10:35:55,87	0,402901	3,328919	-0,064984	0,011984	0,025987	0,009033	-0,126567	-0,013867	-1,861528	-1,965015	0,013370	-4,800721	-0,476625	-2,785349	-3,134651	-9,941558	1,517753	8,478963	-0,126567	-0,013867	-1,861528	-3,053536	9,948846	-4,800721	-0,126567	-0,013867	-1,861528	-3,053536	9,948846	-4,800721
10:35:55,92	0,402901	3,328919	-0,064984	0,011984	0,025987	0,009033	-0,153874	-0,018877	-2,103597	-2,040720	-0,107123	-5,171672	-0,474409	-2,790085	-2,933353	-9,809076	1,319987	8,295162	-0,153874	-0,018877	-2,103597	-3,522582	11,971964	-5,171672	-0,153874	-0,018877	-2,103597	-3,522582	11,971964	-5,171672
10:35:55,97	0,402965	3,328956	-0,064991	0,011992	0,026014	0,059057	-0,150881	-0,023164	-1,902298	-1,922816	0,262125	-5,355473	-0,477421	-2,787044	-2,876493	-9,662029	1,334020	8,370871	-0,150881	-0,023164	-1,902298	-3,741221	12,106267	-5,355473	-0,150881	-0,023164	-1,902298	-3,741221	12,106267	-5,355473
10:35:56,02	0,402965	3,328956	-0,064991	0,011992	0,026014	0,059057	-0,152008	-0,019035	-1,845439	-2,051857	0,323832	-5,279765	-0,475541	-2,782709	-2,876143	-9,608115	1,338707	8,308235	-0,152008	-0,019035	-1,845439	-3,546122	12,256473	-5,279765	-0,152008	-0,019035	-1,845439	-3,546122	12,256473	-5,279765
10:35:56,07	0,402965	3,328956	-0,064991	0,011992	0,026014	0,059057	-0,156702	-0,018495	-1,845089	-2,048908	0,124102	-5,342401	-0,470655	-2,786206	-2,875644	-9,516483	1,301628	8,369115	-0,156702	-0,018495	-1,845089	-3,500802	12,425206	-5,342401	-0,156702	-0,018495	-1,845089	-3,500802	12,425206	-5,342401
10:35:56,12	0,402965	3,328956	-0,064991	0,011992	0,026014	0,059057	-0,156117	-0,024476	-1,844590	-1,724222	0,252401	-5,281521	-0,478340	-2,787206	-2,874860	-9,514816	1,254995	8,385031	-0,156117	-0,024476	-1,844590	-3,645578	12,507606	-5,281521	-0,156117	-0,024476	-1,844590	-3,645578	12,507606	-5,281521
10:35:56,17	0,402965	3,328956	-0,064991	0,011992	0,026014	0,059057	-0,151409	-0,018320	-1,843806	-2,083864	0,521999	-5,265605	-0,469403	-2,781014	-2,874832	-9,458805	1,283138	8,407183	-0,151409	-0,018320	-1,843806	-3,522007	12,407594	-5,265605	-0,151409	-0,018320	-1,843806	-3,522007	12,407594	-5,265605
10:35:56,22	0,402965	3,328956	-0,064991	0,011992	0,026014	0,059057	-0,161239	-0,022964	-1,843778	-1,790016	0,045247	-5,243453	-0,475118	-2,786639	-2,872952	-9,463812	1,211181	8,389043	-0,161239	-0,022964	-1,843778	-3,592685	12,702539	-5,243453	-0,161239	-0,022964	-1,843778	-3,592685	12,702539	-5,243453
10:35:56,27	0,402965	3,328956	-0,064991	0,011992	0,026014	0,059057	-0,153510	-0,020827	-1,841898	-1,965964	0,478792	-5,261593	-0,472439	-2,779923	-2,872507	-9,481661	1,228278	8,423264	-0,153510	-0,020827	-1,841898	-3,600874	12,529365	-5,261593	-0,153510	-0,020827	-1,841898	-3,600874	12,529365	-5,261593
10:35:56,32	0,402965	3,328956	-0,064991	0,011992	0,026014	0,059057	-0,160666	-0,019789	-1,841453	-2,014059	0,082710	-5,227372	-0,468105	-2,780710	-2,870128	-9,400426	1,258506	8,422582	-0,160666	-0,019789	-1,841453	-3,567484	12,694973	-5,227372	-0,160666	-0,019789	-1,841453	-3,567484	12,694973	-5,227372
10:35:56,37	0,402965	3,328956	-0,064991	0,011992	0,026014	0,059057	-0,162152	-0,023936	-1,839074	-1,731612	0,060660	-5,228054	-0,476984	-2,783122	-2,872068	-9,399499	1,194446	8,429499	-0,162152	-0,023936	-1,839074	-3,610588	12,789598	-5,228054	-0,162152	-0,023936	-1,839074	-3,610588	12,789598	-5,228054
10:35:56,42	0,402965	3,328956	-0,064991	0,011992	0,026014	0,059057	-0,155623	-0,017453	-1,841014	-2,123743	0,432991	-5,221137	-0,468095	-2,778466	-2,868582	-9,378460	1,212988	8,410602	-0,155623	-0,017453	-1,841014	-3,493801	12,649418	-5,221137	-0,155623	-0,017453	-1,841014	-3,493801	12,649418	-5,221137
10:35:56,47	0,402965	3,328956	-0,064991	0,011992	0,026014	0,059057	-0,164100	-0,022823	-1,837528	-1,817949	0,001168	-5,240034	-0,470951	-2,783969	-2,870884	-9,329489	1,158290	8,393901	-0,164100	-0,022823	-1,837528	-3,609518	12,882991	-5,240034	-0,164100	-0,022823	-1,837528	-3,609518	12,882991	-5,240034
10:35:56,52	0,402965	3,328956	-0,064991	0,011992	0,026014	0,059057	-0,157906	-0,023101	-1,839830	-1,826374	0,392980	-5,256734	-0,471102	-2,780718	-2,869732	-9,411551	1,226363	8,445132	-0,157906	-0,023101	-1,839830	-3,639770	12,788627	-5,256734	-0,157906	-0,023101	-1,839830	-3,639770	12,788627	-5,256734
10:35:56,57	0,402965	3,328956	-0,064991	0,011992	0,026014	0,059057	-0,160646	-0,021344	-1,838677	-1,899787	0,145421	-5,205504	-0,468008	-2,779616	-2,872027	-9,333042	1,222728	8,446304	-0,160646	-0,021344	-1,838677	-3,575302	12,756120	-5,205504	-0,160646	-0,021344	-1,838677	-3,575302	12,756120	-5,205504
10:35:56,62	0,402965	3,328956	-0,064991	0,011992	0,026014	0,059057	-0,163148	-0,023473	-1,840973	-1,752979	0,085117	-5,204332	-0,477465	-2,783697	-2,868158	-9,356526	1,190724	8,431235	-0,163148	-0,023473	-1,840973	-3,595611	12,892236	-5,204332	-0,163148	-0,023473	-1,840973	-3,595611	12,892236	-5,204332
10:35:56,67	0,402965	3,328956	-0,064991	0,011992	0,026014	0,059057	-0,154885	-0,017324	-1,837103	-2,112196	0,510467	-5,219401	-0,467367	-2,776278	-2,868936	-9,300431	1,197222	8,419651	-0,154885	-0,017324	-1,837103	-3,472116	12,668926	-5,219401	-0,154885	-0,017324	-1,837103	-3,472116	12,668926	-5,219401
10:35:56,72	0,402965	3,328956	-0,064991	0,011992	0,026014	0,059057	-0,166358	-0,022359	-1,837882	-1,816689	-0,040828	-5,230985	-0,469071	-2,786074	-2,867335	-9,299644	1,199268	8,426677	-0,166358	-0,022359	-1,837882	-3,571874	13,018305	-5,230985	-0,166358	-0,022359	-1,837882	-3,571874	13,018305	-5,230985
10:35:56,77	0,402965	3,328956	-0,064991	0,011992	0,026014	0,059057	-0,157023	-0,025781	-1,836281	-1,636570	0,444259	-5,223959	-0,475077	-2,781045	-2,865822	-9,338731	1,189799	8,435253	-0,157023	-0,025781	-1,836281	-3,660398	12,770582	-5,223959	-0,157023	-0,025781	-1,836281	-3,660398	12,770582	-5,223959
10:35:56,82	0,402965	3,328956	-0,064991	0,011992	0,026014	0,059057	-0,158376	-0,018065	-1,834768	-2,065558	0,344814	-5,215383	-0,475742	-2,781658	-2,869711	-9,375959	1,218361	8,453246	-0,158376	-0,018065	-1,834768	-3,483661	12,777308	-5,215383	-0,158376	-0,018065	-1,834768	-3,483661	12,777308	-5,215383
10:35:56,87	0,402965	3,328956	-0,064991	0,011992	0,026014	0,059057	-0,157512	-0,017797	-1,838657	-2,073399	0,343216	-5,197389	-0,469670	-2,784771	-2,870064	-9,305341	1,227714	8,429396	-0,157512	-0,017797	-1,838657	-3,470424	12,707893	-5,197389	-0,157512	-0,017797	-1,838657	-3,470424	12,707893	-5,197389
10:35:56,92	0,402965	3,328956	-0,064991	0,011992	0,026014	0,059057	-0,157852	-0,024611	-1,839009	-1,675645	0,382000	-5,221239	-0,471526	-2,778016	-2,869314	-9,319673	1,202877	8,443509	-0,157852	-0,024611	-1,839009	-3,607594	12,773391	-5,221239	-0,157852	-0,024611	-1,839009	-3,607594	12,773391	-5,221239
10:35:56,97	0,402965	3,328956	-0,064991	0,011992	0,026014	0,059057	-0,162774	-0,019627	-1,838260	-1,963499	0,126070	-5,207127	-0,472022	-2,786633	-2,864982	-9,302028	1,193166	8,458397	-0,162774	-0,019627	-1,838260	-3,504189	12,903827	-5,207127	-0,162774	-0,019627	-1,838260	-3,504189	12,903827	-5,207127
10:35:57,02	0,402965	3,328956	-0,064991	0,011992	0,026014	0,059057	-0,155064	-0,023506	-1,833928	-1,761380	0,547151	-5,192239	-0,474349	-2,782485	-2,865781	-9,259971	1,138554	8,432688	-0,155064	-0,023506	-1,833928	-3,606570	12,719636	-5,192239	-0,155064	-0,023506	-1,833928	-3,606570	12,719636	-5,192239
10:35:57,07	0,402965	3,328956	-0,064991	0,011992	0,026014	0,059057	-0,157492	-0,019416	-1,834726	-2,000323	0,484581	-5,217947	-0,470293	-2,779601	-2,864244	-9,303939	1,191329	8,444715	-0,157492	-0,019416	-1,834726	-3,524452	12,847729	-5,217947	-0,157492	-0,019416	-1,834726	-3,524452	12,847729	-5,217947
10:35:57,12	0,402965	3,328956	-0,064991	0,011992	0,026014	0,059057	-0,162018	-0,021487	-1,833190	-1,868912	0,184795	-5,205921	-0,470707	-2,780588	-2,863807	-9,229173	1,207001	8,458500	-0,162018	-0,021487	-1,833190	-3,555613	12,903188	-5,205921	-0,162018	-0,021487	-1,833190	-3,555613	12,903188	-5,205921
10:35:57,17	0,402965	3,328956	-0,064991	0,011992	0,026014	0,059057	-0,160956	-0,021622	-1,832752	-1,810913	0,296916	-5,192136	-0,475508	-2,780644	-2,863431	-9,245802	1,134106	8,460114	-0,160956	-0,021622	-1,832752	-3,508247	12,931965	-5,192136	-0,160956	-0,021622	-1,832752	-3,508247	12,931965	-5,192136
10:35:57,23	0,402965	3,328956	-0,064991	0,011992	0,026014	0,059057	-0,158507	-0,017492	-1,832376	-2,097145	0,446326	-5,190522	-0,468567	-2,786402	-2,866143	-9,306342	1,109172	8,461934	-0,158507	-0,017492	-1,832376	-3,470230	12,889105	-5,190522	-0,158507	-0,017492	-1,832376	-3,470230	12,889105	-5,190522
10:35:57,28	0,402965	3,328956	-0,064991	0,011992	0,026014	0,059057	-0,156991	-0,026382	-1,835089	-1,686687	0,485182	-5,188702	-0,471987	-2,782493	-2,864198	-9,254393	1,131317	8,460915	-0,156991	-0,026382	-1,835089	-3,757700	12,808976	-5,188702	-0,156991	-0,026382	-1,835089	-3,757700	12,808976	-5,188702
10:35:57,33	0,402965	3,328956	-0,064991	0,011992	0,026014	0,059057	-0,158666	-0,021465	-1,833144	-1,897221	0,431980	-5,189721	-0,469183	-2,776049	-2,873584	-9,299460	1,166133	8,445419	-0,158666	-0,021465	-1,833144	-3,582246	12,887290	-5,189721	-0,158666	-0,021465	-1,833144	-3,582246	12,887290	-5,189721
10:35:57,38	0,402965	3,328956	-0,064991	0,011992	0,026014	0,059057	-0,165649	-0,020672	-1,842530	-1,930864	0,012439	-5,205217	-0,453207	-2,762103	-3,233858	-8,302132	0,333900	7,963933	-0,165649	-0,020672	-1,842530	-3,553602	13,015896	-5,205217	-0,165649	-0,020672	-1,842530	-3,553602	13,015896	-5,205217
10:35:57,43	0,402965	3,328956	-0,064991	0,011992	0,026014	0,059057	-0,185714	-0,027535	-2,202804	-1,796050	0,248870	-5,686703	-0,463756	-2,766497	-2,922627	-8,239219	0,767388	7,756245	-0,185714	-0,027535	-2,202804	-3,957545	14,827453	-5,686703	-0,185714	-0,027535	-2,202804	-3,957545	14,827453	-5,686703
10:35:57,48	0,402925	3,329001	-0,065011	0,011983	0,025996	0,108996	-0,176635	-0,020596	-1,891572	-1,750033	0,558728	-5,894391	-0,469166	-2,758726	-2,877082	-8,180767	1,086633	7,864349	-0,176635	-0,020596	-1,891572	-3,366781	14,424596	-5,894391	-0,176635	-0,020596	-1,891572	-3,366781	14,424596	-5,894391
10:35:57,53	0,402925	3,329001	-0,065011	0,011983	0,025996	0,108996	-0,180659	-0,012025	-1,846027	-1,889995	0,240475	-5,786287	-0,466432	-2,753002	-2,875084	-7,990104	1,072445	7,847505	-0,180659	-0,012025	-1,846027	-2,833965	14,422232	-5,786287	-0,180659	-0,012025	-1,846027	-2,833965	14,422232	-5,786287
10:35:57,58	0,402925	3,329001	-0,065011	0,011983	0,025996	0,108996	-0,186984	-0,011531	-1,844030	-1,832669	0,083820	-5,803131	-0,468802	-2,764109	-2,874666	-8,012016	1,028512	7,839167	-0,186984	-0,011531	-1,844030	-2,737815	14,762040	-5,803131	-0,186984	-0,011531	-1,844030	-2,737815	14,762040	-5,803131
10:35:57,63	0,402925	3,329001	-0,065011	0,011983	0,025996	0,108996	-0,177251	-0,014419	-1,842418	-1,734230	0,607536	-5,773678	-0,469377	-2,759205	-2,870751	-7,995310	1,034311	7,895568	-0,177251	-0,014419	-1,842418	-2,866127	14,521756	-5,773678	-0,177251	-0,014419	-1,842418	-2,866127	14,521756	-5,773678
10:35:57,68	0,402925	3,329001	-0,065011	0,011983	0,025996	0,108996	-0,180139	-0,012082	-1,839697	-1,839642	0,454287	-5,755068	-0,467958	-2,757774	-2,866054	-7,903786	1,077670	7,888771	-0,180139	-0,012082	-1,839697	-2,788046	14,595223	-5,755068	-0,180139	-0,012082	-1,839697	-2,788046	14,595223	-5,755068
10:35:57,73	0,402925	3,329001	-0,065011	0,011983	0,025996	0,108996	-0,182089	-0,012595	-1,835000	-1,729609	0,410502	-5,761865	-0,470890	-2,763043	-2,864446	-7,876093	0,977744	7,916934	-0,182089	-0,012595	-1,835000	-2,718351	14,704463	-5,761865	-0,182089	-0,012595	-1,835000	-2,718351	14,704463	-5,761865
10:35:57,78	0,402925	3,329001	-0,065011	0,011983	0,025996	0,108996	-0,176059	-0,012690	-1,833391	-1,797364	0,797973	-5,733702	-0,475679	-2,759646	-2,867979	-7,900352	0,988868	7,914520	-0,176059	-0,012690	-1,833391	-2,793560	14,618633	-5,733702	-0,176059	-0,012690	-1,833391	-2,793560	14,618633	-5,733702
10:35:57,83	0,402925	3,329001	-0,065011	0,011983	0,025996	0,108996	-0,176606	-0,006844	-1,836924	-2,103849	0,742979	-5,736115	-0,468804	-2,758928	-2,862077	-7,750010	1,057147	7,908021	-0,176606	-0,006844	-1,836924	-2,641138	14,606547	-5,736115	-0,176606	-0,006844	-1,836924	-2,641138	14,606547	-5,736115
10:35:57,88	0,402925	3,329001	-0,065011	0,011983	0,025996	0,108996	-0,180666	-0,012439	-1,831023	-1,678621	0,627927	-5,742615	-0,446982	-2,737150	-3,149770	-6,994028	-0,256502	7,463660	-0,180666	-0,012439	-1,831023	-2,655096	14,810194	-5,742615	-0,180666	-0,012439	-1,831023	-2,655096	14,810194	-5,742615
10:35:57,93	0,402925	3,329001	-0,065011	0,011983	0,025996	0,108996	-0,210437	-0,020449	-2,118715	-2,021784	0,391343	-6,186976	-0,463526	-2,757799	-2,947793	-7,200079	0,513505	7,303477	-0,210437	-0,020449	-2,118715	-3,627011	16,910656	-6,186976	-0,210437	-0,020449	-2,118715	-3,627011	16,910656	-6,186976
10:35:57,98	0,402940	3,329009	-0,064997	0,012002	0,026006	0,159005	-0,184282	-0,016446	-1,916738	-1,666086	1,187935	-6,347158	-0,469878	-2,745018	-2,897905	-6,964425	0,659435	7,421526	-0,184282	-0,016446	-1,916738	-2,957130	15,654110	-6,347158	-0,184282	-0,016446	-1,916738	-2,957130	15,654110	-6,347158
10:35:58,03	0,402940	3,329009	-0,064997	0,012002	0,026006	0,159005	-0,192175	-0,004554	-1,866851	-2,040285	0,908638	-6,229109	-0,463223	-2,740826	-2,898245	-6,854640	0,617126	7,430712	-0,192175	-0,004554	-1,866851	-2,397775	15,994381	-6,229109	-0,192175	-0,004554	-1,866851	-2,397775	15,994381	-6,229109
10:35:58,08	0,402940	3,329009	-0,064997	0,012002	0,026006	0,159005	-0,199133	-0,008222	-1,867191	-1,831303	0,663045	-6,219924	-0,470287	-2,741904	-2,897473	-6,824581	0,519137	7,410878	-0,199133	-0,008222	-1,867191	-2,476723	16,295003	-6,219924	-0,199133	-0,008222	-1,867191	-2,476723	16,295003	-6,219924
10:35:58,13	0,402940	3,329009	-0,064997	0,012002	0,026006	0,159005	-0,194667	-0,002643	-1,866419	-2,191227	0,970293	-6,239757	-0,459588	-2,739770	-2,893148	-6,775354	0,507281	7,438598	-0,194667	-0,002643	-1,866419	-2,398718	16,251686	-6,239757	-0,194667	-0,002643	-1,866419	-2,398718	16,251686	-6,239757
10:35:58,18	0,402940	3,329009	-0,064997	0,012002	0,026006	0,159005	-0,201865	-0,010841	-1,862094	-1,750583	0,644566	-6,212038	-0,457713	-2,737210	-2,892326	-6,724315	0,534950	7,477924	-0,201865	-0,010841	-1,862094	-2,601620	16,490988	-6,212038	-0,201865	-0,010841	-1,862094	-2,601620	16,490988	-6,212038
10:35:58,23	0,402940	3,329009	-0,064997	0,012002	0,026006	0,159005	-0,205020	-0,011186	-1,861272	-1,683181	0,510872	-6,172712	-0,463503	-2,747264	-2,890756	-6,695745	0,487300	7,433895	-0,205020	-0,011186	-1,861272	-2,561271	16,604962	-6,172712	-0,205020	-0,011186	-1,861272	-2,561271	16,604962	-6,172712
10:35:58,28	0,402940	3,329009	-0,064997	0,012002	0,026006	0,159005	-0,193417	-0,011198	-1,859701	-1,709520	1,162797	-6,216741	-0,469389	-2,741754	-2,888812	-6,670220	0,461602	7,460498	-0,193417	-0,011198	-1,859701	-2,588578	16,346049	-6,216741	-0,193417	-0,011198	-1,859701	-2,588578	16,346049	-6,216741
10:35:58,33	0,402940	3,329009	-0,064997	0,012002	0,026006	0,159005	-0,195246	-0,003346	-1,857758	-2,127343	1,102634	-6,190138	-0,465998	-2,741376	-2,889594	-6,736897	0,478220	7,491904	-0,195246	-0,003346	-1,857758	-2,389981	16,429477	-6,190138	-0,195246	-0,003346	-1,857758	-2,389981	16,429477	-6,190138
10:35:58,38	0,402940	3,329009	-0,064997	0,012002	0,026006	0,159005	-0,197269	-0,006093	-1,858539	-2,003424	0,931381	-6,158732	-0,465375	-2,741428	-2,887634	-6,737379	0,521071	7,511570	-0,197269	-0,006093	-1,858539	-2,481734	16,417035	-6,158732	-0,197269	-0,006093	-1,858539	-2,481734	16,417035	-6,158732
10:35:58,43	0,402940	3,329009	-0,064997	0,012002	0,026006	0,159005	-0,198243	-0,010595	-1,856905	-1,686989	0,956341	-6,134973	-0,461613	-2,742784	-2,887959	-6,630294	0,511735	7,515662	-0,198243	-0,010595	-1,856905	-2,518713	16,518387	-6,134973	-0,198243	-0,010595	-1,856905	-2,518713	16,518387	-6,134973
10:35:58,48	0,402940	3,329009	-0,064997	0,012002	0,026006	0,159005	-0,198243	-0,010595	-1,856905	-1,686989	0,956341	-6,134973	-0,457478	-2,734824	-2,887218	-6,587953	0,450578	7,480796	-0,198243	-0,010595	-1,856905	-2,518713	16,518387	-6,134973	-0,198243	-0,010595	-1,856905	-2,518713	16,518387	-6,134973
10:35:58,53	0,402940	3,329009	-0,064997	0,012002	0,026006	0,159005	-0,207203	-0,010197	-1,856163	-1,739501	0,557627	-6,169840	-0,458001	-2,737996	-2,884465	-6,568255	0,446998	7,492779	-0,207203	-0,010197	-1,856163	-2,539947	16,823094	-6,169840	-0,207203	-0,010197	-1,856163	-2,539947	16,823094	-6,169840
10:35:58,58	0,402940	3,329009	-0,064997	0,012002	0,026006	0,159005	-0,204195	-0,011329	-1,853411	-1,673874	0,732902	-6,157857	-0,458582	-2,740420	-2,885216	-6,562304	0,433568	7,511665	-0,204195	-0,011329	-1,853411	-2,563205	16,762226	-6,157857	-0,204195	-0,011329	-1,853411	-2,563205	16,762226	-6,157857
10:35:58,63	0,402940	3,329009	-0,064997	0,012002	0,026006	0,159005	-0,201805	-0,012038	-1,854162	-1,645655	0,869038	-6,138971	-0,468672	-2,738972	-2,884862	-6,600785	0,452484	7,515767	-0,201805	-0,012038	-1,854162	-2,590651	16,710766	-6,138971	-0,201805	-0,012038	-1,854162	-2,590651	16,710766	-6,138971
10:35:58,68	0,402940	3,329009	-0,064997	0,012002	0,026006	0,159005	-0,198014	-0,002576	-1,853808	-2,140561	1,023422	-6,134869	-0,459163	-2,734003	-2,884465	-6,550080	0,452073	7,507681	-0,198014	-0,002576	-1,853808	-2,342755	16,567503	-6,134869	-0,198014	-0,002576	-1,853808	-2,342755	16,567503	-6,134869
10:35:58,73	0,402940	3,329009	-0,064997	0,012002	0,026006	0,159005	-0,207072	-0,008326	-1,853410	-1,816526	0,596516	-6,142955	-0,456768	-2,740635	-2,885976	-6,540766	0,438607	7,517194	-0,207072	-0,008326	-1,853410	-2,470153	16,851661	-6,142955	-0,207072	-0,008326	-1,853410	-2,470153	16,851661	-6,142955
10:35:58,78	0,402940	3,329009	-0,064997	0,012002	0,026006	0,159005	-0,202526	-0,013717	-1,854921	-1,543242	0,847709	-6,133442	-0,461504	-2,742520	-2,885995	-6,543147	0,391698	7,490404	-0,202526	-0,013717	-1,854921	-2,619997	16,745990	-6,133442	-0,202526	-0,013717	-1,854921	-2,619997	16,745990	-6,133442
10:35:58,83	0,402940	3,329009	-0,064997	0,012002	0,026006	0,159005	-0,198526	-0,010558	-1,854941	-1,749308	1,077113	-6,160232	-0,456133	-2,736337	-2,883654	-6,515416	0,445495	7,511643	-0,198526	-0,010558	-1,854941	-2,578107	16,661377	-6,160232	-0,198526	-0,010558	-1,854941	-2,578107	16,661377	-6,160232
10:35:58,88	0,402940	3,329009	-0,064997	0,012002	0,026006	0,159005	-0,206566	-0,012118	-1,852600	-1,607749	0,656141	-6,138992	-0,462086	-2,743079	-2,882894	-6,545408	0,381464	7,478338	-0,206566	-0,012118	-1,852600	-2,558984	16,871559	-6,138992	-0,206566	-0,012118	-1,852600	-2,558984	16,871559	-6,138992
10:35:58,93	0,402940	3,329009	-0,064997	0,012002	0,026006	0,159005	-0,197751	-0,010333	-1,851840	-1,771013	1,120574	-6,172297	-0,459057	-2,739595	-2,881690	-6,513040	0,436257	7,523675	-0,197751	-0,010333	-1,851840	-2,582133	16,643998	-6,172297	-0,197751	-0,010333	-1,851840	-2,582133	16,643998	-6,172297
10:35:58,98	0,402940	3,329009	-0,064997	0,012002	0,026006	0,159005	-0,202282	-0,011214	-1,850636	-1,661526	0,885567	-6,126961	-0,466870	-2,738739	-2,882903	-6,582639	0,441361	7,524068	-0,202282	-0,011214	-1,850636	-2,541862	16,764719	-6,126961	-0,202282	-0,011214	-1,850636	-2,541862	16,764719	-6,126961
10:35:59,03	0,402940	3,329009	-0,064997	0,012002	0,026006	0,159005	-0,199117	-0,004020	-1,851848	-2,066016	0,987342	-6,126568	-0,459666	-2,744358	-2,881281	-6,517408	0,384051	7,525832	-0,199117	-0,004020	-1,851848	-2,381589	16,618010	-6,126568	-0,199117	-0,004020	-1,851848	-2,381589	16,618010	-6,126568
10:35:59,08	0,402940	3,329009	-0,064997	0,012002	0,026006	0,159005	-0,197852	-0,013068	-1,850227	-1,612531	1,138249	-6,124804	-0,462133	-2,737555	-2,882892	-6,554473	0,400681	7,518618	-0,197852	-0,013068	-1,850227	-2,638381	16,669644	-6,124804	-0,197852	-0,013068	-1,850227	-2,638381	16,669644	-6,124804
10:35:59,13	0,402940	3,329009	-0,064997	0,012002	0,026006	0,159005	-0,202511	-0,007530	-1,851838	-1,904634	0,855560	-6,132017	-0,461462	-2,746051	-2,882077	-6,536386	0,385540	7,506617	-0,202511	-0,007530	-1,851838	-2,495756	16,752696	-6,132017	-0,202511	-0,007530	-1,851838	-2,495756	16,752696	-6,132017
10:35:59,18	0,402940	3,329009	-0,064997	0,012002	0,026006	0,159005	-0,195489	-0,012359	-1,851023	-1,657583	1,243964	-6,144019	-0,455565	-2,733730	-2,882094	-6,503214	0,397360	7,524048	-0,195489	-0,012359	-1,851023	-2,627799	16,589834	-6,144019	-0,195489	-0,012359	-1,851023	-2,627799	16,589834	-6,144019
10:35:59,24	0,402940	3,329009	-0,064997	0,012002	0,026006	0,159005	-0,209107	-0,011305	-1,851040	-1,685571	0,558615	-6,126588	-0,466240	-2,736784	-2,882120	-6,545066	0,396442	7,517321	-0,209107	-0,011305	-1,851040	-2,573045	16,973545	-6,126588	-0,209107	-0,011305	-1,851040	-2,573045	16,973545	-6,126588
10:35:59,29	0,402940	3,329009	-0,064997	0,012002	0,026006	0,159005	-0,201124	-0,003588	-1,851066	-2,108604	0,937940	-6,133315	-0,456097	-2,736250	-2,882457	-6,474915	0,377425	7,527718	-0,201124	-0,003588	-1,851066	-2,390251	16,726212	-6,133315	-0,201124	-0,003588	-1,851066	-2,390251	16,726212	-6,133315
10:35:59,34	0,402940	3,329009	-0,064997	0,012002	0,026006	0,159005	-0,206659	-0,012105	-1,851403	-1,647111	0,720399	-6,122918	-0,468460	-2,739157	-2,879368	-6,487525	0,381242	7,513832	-0,206659	-0,012105	-1,851403	-2,597346	16,943141	-6,122918	-0,206659	-0,012105	-1,851403	-2,597346	16,943141	-6,122918
10:35:59,39	0,402940	3,329009	-0,064997	0,012002	0,026006	0,159005	-0,197960	-0,002852	-1,848314	-2,131244	1,159907	-6,136803	-0,436559	-2,704669	-3,181551	-4,916405	-0,666107	6,999700	-0,197960	-0,002852	-1,848314	-2,355153	16,699795	-6,136803	-0,197960	-0,002852	-1,848314	-2,355153	16,699795	-6,136803
10:35:59,44	0,402940	3,329009	-0,064997	0,012002	0,026006	0,159005	-0,231761	-0,006729	-1,890681	-2,013118	0,954495	-6,812661	-0,448202	-2,711823	-2,921735	-5,184980	-0,467142	6,837975	-0,231761	-0,006729	-1,890681	-2,541329	19,147744	-6,812661	-0,231761	-0,006729	-1,890681	-2,541329	19,147744	-6,812661
10:35:59,49	0,402907	3,329009	-0,064987	0,011994	0,025999	0,209000	-0,231761	-0,006729	-1,890681	-2,013118	0,954495	-6,812661	-0,449376	-2,719841	-2,869937	-5,106949	-0,230310	6,879680	-0,231761	-0,006729	-1,890681	-2,541329	19,147744	-6,812661	-0,231761	-0,006729	-1,890681	-2,541329	19,147744	-6,812661
10:35:59,54	0,402907	3,329009	-0,064987	0,011994	0,025999	0,209000	-0,224230	-0,009721	-1,838883	-1,613406	1,295268	-6,770955	-0,445781	-2,710037	-2,866780	-5,039582	-0,259513	6,950885	-0,224230	-0,009721	-1,838883	-2,376503	18,897333	-6,770955	-0,224230	-0,009721	-1,838883	-2,376503	18,897333	-6,770955
10:35:59,59	0,402907	3,329009	-0,064987	0,011994	0,025999	0,209000	-0,234518	-0,007933	-1,835726	-1,697984	0,833236	-6,699751	-0,449170	-2,716958	-2,867109	-4,957071	-0,353593	6,945610	-0,234518	-0,007933	-1,835726	-2,320731	19,242908	-6,699751	-0,234518	-0,007933	-1,835726	-2,320731	19,242908	-6,699751
10:35:59,64	0,402907	3,329009	-0,064987	0,011994	0,025999	0,209000	-0,226830	-0,008458	-1,836055	-1,710913	1,351531	-6,705025	-0,443326	-2,709789	-2,867496	-4,964591	-0,325227	6,982822	-0,226830	-0,008458	-1,836055	-2,374859	19,157660	-6,705025	-0,226830	-0,008458	-1,836055	-2,374859	19,157660	-6,705025
10:35:59,69	0,402907	3,329009	-0,064987	0,011994	0,025999	0,209000	-0,235960	-0,009935	-1,836442	-1,613303	0,856054	-6,667814	-0,446637	-2,708697	-2,863958	-4,868705	-0,309373	6,989471	-0,235960	-0,009935	-1,836442	-2,393194	19,378921	-6,667814	-0,235960	-0,009935	-1,836442	-2,393194	19,378921	-6,667814
10:35:59,74	0,402907	3,329009	-0,064987	0,011994	0,025999	0,209000	-0,235251	-0,006521	-1,832904	-1,729139	0,968038	-6,661165	-0,453169	-2,713746	-2,864751	-4,885384	-0,374140	6,961946	-0,235251	-0,006521	-1,832904	-2,241059	19,435244	-6,661165	-0,235251	-0,006521	-1,832904	-2,241059	19,435244	-6,661165
10:35:59,79	0,402907	3,329009	-0,064987	0,011994	0,025999	0,209000	-0,235919	-0,008770	-1,832878	-1,689749	0,975637	-6,634603	-0,444355	-2,709243	-2,863933	-4,870837	-0,397700	7,016033	-0,235919	-0,008770	-1,832878	-2,378218	19,495254	-6,634603	-0,235919	-0,008770	-1,832878	-2,378218	19,495254	-6,634603
10:35:59,84	0,402907	3,329009	-0,064987	0,011994	0,025999	0,209000	-0,235919	-0,008770	-1,832878	-1,689749	0,975637	-6,634603	-0,449100	-2,717016	-2,865906	-4,923353	-0,353526	6,973608	-0,235919	-0,008770	-1,832878	-2,378218	19,495254	-6,634603	-0,235919	-0,008770	-1,832878	-2,378218	19,495254	-6,634603
10:35:59,89	0,402907	3,329009	-0,064987	0,011994	0,025999	0,209000	-0,226814	-0,008548	-1,834851	-1,689323	1,381495	-6,677028	-0,429240	-2,703755	-3,207632	-4,313604	-1,264435	6,570082	-0,226814	-0,008548	-1,834851	-2,360323	19,186422	-6,677028	-0,226814	-0,008548	-1,834851	-2,360323	19,186422	-6,677028
10:35:59,94	0,402907	3,329009	-0,064987	0,011994	0,025999	0,209000	-0,248229	-0,019117	-2,176578	-1,623736	1,251431	-7,080554	-0,434478	-2,692157	-3,044278	-3,706111	-1,424098	6,401998	-0,248229	-0,019117	-2,176578	-3,124394	20,737430	-7,080554	-0,248229	-0,019117	-2,176578	-3,124394	20,737430	-7,080554
10:35:59,99	0,402862	3,328953	-0,064996	0,012005	0,025971	0,259010	-0,255654	-0,008781	-2,013224	-1,995722	1,471289	-7,248638	-0,428958	-2,690786	-3,005219	-3,432529	-1,304785	6,482146	-0,255654	-0,008781	-2,013224	-2,685022	21,540117	-7,248638	-0,255654	-0,008781	-2,013224	-2,685022	21,540117	-7,248638
10:36:00,04	0,402862	3,328953	-0,064996	0,012005	0,025971	0,259010	-0,259601	-0,012876	-1,974165	-1,542652	1,443312	-7,168489	-0,435358	-2,690469	-3,002475	-3,356244	-1,428135	6,479527	-0,259601	-0,012876	-1,974165	-2,553427	21,821986	-7,168489	-0,259601	-0,012876	-1,974165	-2,553427	21,821986	-7,168489
10:36:00,09	0,402862	3,328953	-0,064996	0,012005	0,025971	0,259010	-0,256676	-0,007175	-1,971420	-1,907784	1,723139	-7,171108	-0,431788	-2,684018	-3,005567	-3,321713	-1,402232	6,512529	-0,256676	-0,007175	-1,971420	-2,471032	21,872220	-7,171108	-0,256676	-0,007175	-1,971420	-2,471032	21,872220	-7,171108
10:36:00,14	0,402862	3,328953	-0,064996	0,012005	0,025971	0,259010	-0,264048	-0,007042	-1,974512	-1,875034	1,356769	-7,138107	-0,430511	-2,688534	-3,003957	-3,268246	-1,462357	6,523160	-0,264048	-0,007042	-1,974512	-2,427794	22,084521	-7,138107	-0,264048	-0,007042	-1,974512	-2,427794	22,084521	-7,138107
10:36:00,19	0,402862	3,328953	-0,064996	0,012005	0,025971	0,259010	-0,260776	-0,010405	-1,972903	-1,725472	1,603288	-7,127476	-0,432818	-2,683906	-3,003598	-3,241366	-1,448849	6,499160	-0,260776	-0,010405	-1,972903	-2,542260	22,074175	-7,127476	-0,260776	-0,010405	-1,972903	-2,542260	22,074175	-7,127476
10:36:00,24	0,402862	3,328953	-0,064996	0,012005	0,025971	0,259010	-0,263630	-0,006093	-1,972544	-1,924545	1,471409	-7,151476	-0,426372	-2,686796	-3,001256	-3,265946	-1,458214	6,498373	-0,263630	-0,006093	-1,972544	-2,402860	22,166329	-7,151476	-0,263630	-0,006093	-1,972544	-2,402860	22,166329	-7,151476
10:36:00,29	0,402862	3,328953	-0,064996	0,012005	0,025971	0,259010	-0,264350	-0,013121	-1,970202	-1,579495	1,417334	-7,152263	-0,426785	-2,688263	-3,001961	-3,164716	-1,510642	6,524864	-0,264350	-0,013121	-1,970202	-2,609499	22,168820	-7,152263	-0,264350	-0,013121	-1,970202	-2,609499	22,168820	-7,152263
10:36:00,34	0,402862	3,328953	-0,064996	0,012005	0,025971	0,259010	-0,262873	-0,013497	-1,970906	-1,554757	1,608044	-7,125772	-0,437405	-2,681374	-2,997725	-3,166795	-1,495784	6,531661	-0,262873	-0,013497	-1,970906	-2,614240	22,243549	-7,125772	-0,262873	-0,013497	-1,970906	-2,614240	22,243549	-7,125772
10:36:00,39	0,402862	3,328953	-0,064996	0,012005	0,025971	0,259010	-0,263529	-0,000854	-1,966671	-2,200327	1,564684	-7,118975	-0,426822	-2,684141	-3,000819	-3,179984	-1,491377	6,525548	-0,263529	-0,000854	-1,966671	-2,267392	22,251712	-7,118975	-0,263529	-0,000854	-1,966671	-2,267392	22,251712	-7,118975
10:36:00,44	0,402862	3,328953	-0,064996	0,012005	0,025971	0,259010	-0,266424	-0,011403	-1,969765	-1,654558	1,400498	-7,125088	-0,426791	-2,690143	-2,995324	-3,167111	-1,552470	6,553146	-0,266424	-0,011403	-1,969765	-2,549718	22,314815	-7,125088	-0,266424	-0,011403	-1,969765	-2,549718	22,314815	-7,125088
10:36:00,49	0,402862	3,328953	-0,064996	0,012005	0,025971	0,259010	-0,261242	-0,014431	-1,964269	-1,543582	1,711686	-7,097490	-0,422019	-2,684907	-2,999190	-3,126885	-1,518849	6,577145	-0,261242	-0,014431	-1,964269	-2,676427	22,219173	-7,097490	-0,261242	-0,014431	-1,964269	-2,676427	22,219173	-7,097490
10:36:00,54	0,402862	3,328953	-0,064996	0,012005	0,025971	0,259010	-0,268163	-0,015946	-1,968136	-1,415577	1,369832	-7,073491	-0,427395	-2,682762	-2,998437	-3,156579	-1,517848	6,586103	-0,268163	-0,015946	-1,968136	-2,667342	22,420599	-7,073491	-0,268163	-0,015946	-1,968136	-2,667342	22,420599	-7,073491
10:36:00,59	0,402862	3,328953	-0,064996	0,012005	0,025971	0,259010	-0,267332	-0,010218	-1,967383	-1,727429	1,386795	-7,064533	-0,430187	-2,682885	-2,998396	-3,071806	-1,553303	6,593260	-0,267332	-0,010218	-1,967383	-2,529523	22,372378	-7,064533	-0,267332	-0,010218	-1,967383	-2,529523	22,372378	-7,064533
10:36:00,64	0,402862	3,328953	-0,064996	0,012005	0,025971	0,259010	-0,265830	-0,007862	-1,967341	-1,838267	1,556076	-7,057376	-0,423707	-2,680706	-2,996489	-3,090508	-1,507894	6,556429	-0,265830	-0,007862	-1,967341	-2,455403	22,423702	-7,057376	-0,265830	-0,007862	-1,967341	-2,455403	22,423702	-7,057376
10:36:00,69	0,402862	3,328953	-0,064996	0,012005	0,025971	0,259010	-0,270956	-0,012383	-1,965435	-1,573156	1,250585	-7,094207	-0,431341	-2,685544	-2,994898	-3,083833	-1,528322	6,586616	-0,270956	-0,012383	-1,965435	-2,545258	22,520658	-7,094207	-0,270956	-0,012383	-1,965435	-2,545258	22,520658	-7,094207
10:36:00,74	0,402862	3,328953	-0,064996	0,012005	0,025971	0,259010	-0,262950	-0,008192	-1,963844	-1,805485	1,682903	-7,064019	-0,425560	-2,681349	-2,996451	-3,110337	-1,548469	6,617881	-0,262950	-0,008192	-1,963844	-2,448529	22,324488	-7,064019	-0,262950	-0,008192	-1,963844	-2,448529	22,324488	-7,064019
10:36:00,79	0,402862	3,328953	-0,064996	0,012005	0,025971	0,259010	-0,269473	-0,011101	-1,965397	-1,684909	1,330839	-7,032755	-0,426579	-2,688032	-2,995649	-3,038135	-1,614246	6,569770	-0,269473	-0,011101	-1,965397	-2,556321	22,484462	-7,032755	-0,269473	-0,011101	-1,965397	-2,556321	22,484462	-7,032755
10:36:00,84	0,402862	3,328953	-0,064996	0,012005	0,025971	0,259010	-0,263176	-0,013559	-1,964595	-1,577946	1,753692	-7,080866	-0,425537	-2,682108	-2,995707	-3,107907	-1,551731	6,568738	-0,263176	-0,013559	-1,964595	-2,642327	22,413013	-7,080866	-0,263176	-0,013559	-1,964595	-2,642327	22,413013	-7,080866
10:36:00,89	0,402862	3,328953	-0,064996	0,012005	0,025971	0,259010	-0,268828	-0,011500	-1,964652	-1,665768	1,368129	-7,081897	-0,424709	-2,682507	-2,994850	-2,996459	-1,547836	6,601197	-0,268828	-0,011500	-1,964652	-2,568505	22,471098	-7,081897	-0,268828	-0,011500	-1,964652	-2,568505	22,471098	-7,081897
10:36:00,94	0,402862	3,328953	-0,064996	0,012005	0,025971	0,259010	-0,268896	-0,012416	-1,963796	-1,559011	1,459157	-7,049439	-0,433009	-2,680244	-2,994899	-3,014018	-1,559662	6,575703	-0,268896	-0,012416	-1,963796	-2,533696	22,567471	-7,049439	-0,268896	-0,012416	-1,963796	-2,533696	22,567471	-7,049439
10:36:00,99	0,402862	3,328953	-0,064996	0,012005	0,025971	0,259010	-0,266706	-0,004097	-1,963845	-2,010659	1,563751	-7,074932	-0,424127	-2,680084	-2,991760	-3,008066	-1,524589	6,595795	-0,266706	-0,004097	-1,963845	-2,332244	22,500138	-7,074932	-0,266706	-0,004097	-1,963845	-2,332244	22,500138	-7,074932
10:36:01,04	0,402862	3,328953	-0,064996	0,012005	0,025971	0,259010	-0,271285	-0,011709	-1,960706	-1,581453	1,313245	-7,054841	-0,427764	-2,680401	-2,993710	-3,037634	-1,563871	6,609887	-0,271285	-0,011709	-1,960706	-2,500629	22,609109	-7,054841	-0,271285	-0,011709	-1,960706	-2,500629	22,609109	-7,054841
10:36:01,09	0,402862	3,328953	-0,064996	0,012005	0,025971	0,259010	-0,269192	-0,008718	-1,962656	-1,785822	1,416117	-7,040749	-0,426480	-2,681671	-2,992151	-3,003732	-1,546394	6,584958	-0,269192	-0,008718	-1,962656	-2,470153	22,547678	-7,040749	-0,269192	-0,008718	-1,962656	-2,470153	22,547678	-7,040749
10:36:01,14	0,402862	3,328953	-0,064996	0,012005	0,025971	0,259010	-0,268734	-0,010465	-1,961097	-1,662887	1,460555	-7,065678	-0,432450	-2,686792	-2,992925	-3,038040	-1,584545	6,592458	-0,268734	-0,010465	-1,961097	-2,484365	22,556162	-7,065678	-0,268734	-0,010465	-1,961097	-2,484365	22,556162	-7,065678
10:36:01,19	0,402862	3,328953	-0,064996	0,012005	0,025971	0,259010	-0,261314	-0,007856	-1,961870	-1,848755	1,835728	-7,058178	-0,423655	-2,681353	-2,992550	-3,047636	-1,572569	6,595039	-0,261314	-0,007856	-1,961870	-2,465416	22,348912	-7,058178	-0,261314	-0,007856	-1,961870	-2,465416	22,348912	-7,058178
10:36:01,25	0,402862	3,328953	-0,064996	0,012005	0,025971	0,259010	-0,270423	-0,012753	-1,961496	-1,588535	1,347807	-7,055597	-0,430061	-2,683148	-2,991754	-2,998462	-1,634224	6,590701	-0,270423	-0,012753	-1,961496	-2,589614	22,575979	-7,055597	-0,270423	-0,012753	-1,961496	-2,589614	22,575979	-7,055597
10:36:01,30	0,402862	3,328953	-0,064996	0,012005	0,025971	0,259010	-0,265665	-0,008102	-1,960700	-1,859197	1,668616	-7,059935	-0,428325	-2,683954	-2,991357	-3,019332	-1,619357	6,605866	-0,265665	-0,008102	-1,960700	-2,495169	22,523316	-7,059935	-0,265665	-0,008102	-1,960700	-2,495169	22,523316	-7,059935
10:36:01,35	0,402862	3,328953	-0,064996	0,012005	0,025971	0,259010	-0,265835	-0,010008	-1,960303	-1,757607	1,634290	-7,044770	-0,425366	-2,675027	-2,993741	-3,007426	-1,565080	6,576853	-0,265835	-0,010008	-1,960303	-2,543257	22,502303	-7,044770	-0,265835	-0,010008	-1,960303	-2,543257	22,502303	-7,044770
10:36:01,40	0,402862	3,328953	-0,064996	0,012005	0,025971	0,259010	-0,275045	-0,008107	-1,962687	-1,803501	1,138500	-7,073783	-0,400663	-2,660352	-3,241053	-1,544557	-2,908807	6,108825	-0,275045	-0,008107	-1,962687	-2,439922	22,729561	-7,073783	-0,275045	-0,008107	-1,962687	-2,439922	22,729561	-7,073783
10:36:01,45	0,402862	3,328953	-0,064996	0,012005	0,025971	0,259010	-0,296778	-0,004838	-1,969947	-1,995890	1,859201	-7,780195	-0,417331	-2,654571	-3,001001	-1,415783	-2,509854	5,870441	-0,296778	-0,004838	-1,969947	-2,375658	25,156262	-7,780195	-0,296778	-0,004838	-1,969947	-2,375658	25,156262	-7,780195
10:36:01,50	0,402932	3,328999	-0,065009	0,011997	0,026008	0,309033	-0,296778	-0,004838	-1,969947	-1,995890	1,859201	-7,780195	-0,416092	-2,646721	-2,947224	-1,283075	-2,209698	6,012083	-0,296778	-0,004838	-1,969947	-2,375658	25,156262	-7,780195	-0,296778	-0,004838	-1,969947	-2,375658	25,156262	-7,780195
10:36:01,55	0,402932	3,328999	-0,065009	0,011997	0,026008	0,309033	-0,304196	-0,001986	-1,916170	-1,817908	1,438300	-7,638553	-0,414215	-2,657976	-2,947523	-1,243641	-2,249402	6,038313	-0,304196	-0,001986	-1,916170	-1,973778	25,317697	-7,638553	-0,304196	-0,001986	-1,916170	-1,973778	25,317697	-7,638553
10:36:01,60	0,402932	3,328999	-0,065009	0,011997	0,026008	0,309033	-0,295387	-0,009239	-1,916469	-1,455384	1,950371	-7,612323	-0,418310	-2,655529	-2,944797	-1,214988	-2,286102	6,049375	-0,295387	-0,009239	-1,916469	-2,180669	25,138262	-7,612323	-0,295387	-0,009239	-1,916469	-2,180669	25,138262	-7,612323
10:36:01,65	0,402932	3,328999	-0,065009	0,011997	0,026008	0,309033	-0,295459	-0,004469	-1,913742	-1,720906	1,989808	-7,601261	-0,417768	-2,648015	-2,942882	-1,214566	-2,302082	6,053747	-0,295459	-0,004469	-1,913742	-2,071707	25,183325	-7,601261	-0,295459	-0,004469	-1,913742	-2,071707	25,183325	-7,601261
10:36:01,70	0,402932	3,328999	-0,065009	0,011997	0,026008	0,309033	-0,302237	-0,001181	-1,911827	-1,905488	1,645675	-7,596889	-0,411686	-2,656921	-2,945109	-1,148072	-2,279381	6,088792	-0,302237	-0,001181	-1,911827	-1,998214	25,371313	-7,596889	-0,302237	-0,001181	-1,911827	-1,998214	25,371313	-7,596889
10:36:01,75	0,402932	3,328999	-0,065009	0,011997	0,026008	0,309033	-0,297566	-0,010902	-1,914055	-1,347110	1,934842	-7,561844	-0,422397	-2,649860	-2,941672	-1,194845	-2,251561	6,096959	-0,297566	-0,010902	-1,914055	-2,202904	25,293747	-7,561844	-0,297566	-0,010902	-1,914055	-2,202904	25,293747	-7,561844
10:36:01,80	0,402932	3,328999	-0,065009	0,011997	0,026008	0,309033	-0,298325	0,001904	-1,910618	-2,012331	1,840930	-7,553676	-0,415162	-2,654661	-2,941998	-1,114699	-2,296017	6,090602	-0,298325	0,001904	-1,910618	-1,862830	25,259457	-7,553676	-0,298325	0,001904	-1,910618	-1,862830	25,259457	-7,553676
10:36:01,85	0,402932	3,328999	-0,065009	0,011997	0,026008	0,309033	-0,297785	-0,006761	-1,910943	-1,560128	1,960675	-7,560033	-0,420534	-2,654335	-2,936998	-1,175316	-2,249431	6,069415	-0,297785	-0,006761	-1,910943	-2,090905	25,336770	-7,560033	-0,297785	-0,006761	-1,910943	-2,090905	25,336770	-7,560033
10:36:01,90	0,402932	3,328999	-0,065009	0,011997	0,026008	0,309033	-0,295381	-0,001946	-1,905943	-1,800504	2,009869	-7,581221	-0,395733	-2,633313	-3,218365	-0,271929	-3,181008	5,666247	-0,295381	-0,001946	-1,905943	-1,953256	25,197287	-7,581221	-0,295381	-0,001946	-1,905943	-1,953256	25,197287	-7,581221
10:36:01,95	0,402932	3,328999	-0,065009	0,011997	0,026008	0,309033	-0,325987	-0,012914	-2,187311	-1,585250	1,666519	-7,984389	-0,412542	-2,632847	-3,018569	0,032432	-2,475274	5,517709	-0,325987	-0,012914	-2,187311	-2,598979	27,256482	-7,984389	-0,325987	-0,012914	-2,187311	-2,598979	27,256482	-7,984389
10:36:02,00	0,402977	3,328953	-0,064981	0,011991	0,026001	0,359000	-0,317986	0,001877	-1,987515	-1,590992	1,993294	-8,132927	-0,420275	-2,632394	-2,983059	0,206251	-2,443765	5,610339	-0,317986	0,001877	-1,987515	-1,443667	26,955170	-8,132927	-0,317986	0,001877	-1,987515	-1,443667	26,955170	-8,132927
10:36:02,05	0,402977	3,328953	-0,064981	0,011991	0,026001	0,359000	-0,314512	0,008800	-1,952005	-1,836798	2,308688	-8,040297	-0,410628	-2,620739	-2,977583	0,321427	-2,411960	5,634464	-0,314512	0,008800	-1,952005	-1,146008	26,997901	-8,040297	-0,314512	0,008800	-1,952005	-1,146008	26,997901	-8,040297
10:36:02,10	0,402977	3,328953	-0,064981	0,011991	0,026001	0,359000	-0,329428	0,006273	-1,946529	-1,620279	1,616892	-8,016172	-0,414063	-2,629054	-2,975584	0,375017	-2,505879	5,632706	-0,329428	0,006273	-1,946529	-1,127832	27,477022	-8,016172	-0,329428	0,006273	-1,946529	-1,127832	27,477022	-8,016172
10:36:02,15	0,402977	3,328953	-0,064981	0,011991	0,026001	0,359000	-0,320511	0,005091	-1,944530	-1,613335	2,173990	-8,017930	-0,419325	-2,627018	-2,974405	0,401530	-2,511350	5,655159	-0,320511	0,005091	-1,944530	-1,213708	27,334069	-8,017930	-0,320511	0,005091	-1,944530	-1,213708	27,334069	-8,017930
10:36:02,20	0,402977	3,328953	-0,064981	0,011991	0,026001	0,359000	-0,319643	0,010666	-1,943351	-1,894705	2,244812	-7,995477	-0,409858	-2,621999	-2,970890	0,424090	-2,495406	5,675060	-0,319643	0,010666	-1,943351	-1,057457	27,336768	-7,995477	-0,319643	0,010666	-1,943351	-1,057457	27,336768	-7,995477
10:36:02,25	0,402977	3,328953	-0,064981	0,011991	0,026001	0,359000	-0,328722	0,004977	-1,939836	-1,573787	1,784234	-7,975575	-0,412758	-2,629394	-2,970470	0,436048	-2,527183	5,672066	-0,328722	0,004977	-1,939836	-1,183129	27,588945	-7,975575	-0,328722	0,004977	-1,939836	-1,183129	27,588945	-7,975575
10:36:02,30	0,402977	3,328953	-0,064981	0,011991	0,026001	0,359000	-0,320869	0,003790	-1,939415	-1,533644	2,218862	-7,978570	-0,418601	-2,623793	-2,969695	0,478917	-2,543219	5,684997	-0,320869	0,003790	-1,939415	-1,236105	27,407072	-7,978570	-0,320869	0,003790	-1,939415	-1,236105	27,407072	-7,978570
10:36:02,35	0,402977	3,328953	-0,064981	0,011991	0,026001	0,359000	-0,322798	0,011651	-1,938641	-1,934855	2,163712	-7,965639	-0,408601	-2,621056	-2,969719	0,474098	-2,539686	5,653392	-0,322798	0,011651	-1,938641	-1,020249	27,503325	-7,965639	-0,322798	0,011651	-1,938641	-1,020249	27,503325	-7,965639
10:36:02,40	0,402977	3,328953	-0,064981	0,011991	0,026001	0,359000	-0,330168	0,004359	-1,938665	-1,555042	1,774534	-7,997244	-0,408518	-2,622341	-2,967344	0,502152	-2,520049	5,686027	-0,330168	0,004359	-1,938665	-1,212825	27,692690	-7,997244	-0,330168	0,004359	-1,938665	-1,212825	27,692690	-7,997244
10:36:02,45	0,402977	3,328953	-0,064981	0,011991	0,026001	0,359000	-0,329097	0,003645	-1,936289	-1,486862	1,844685	-7,964609	-0,410202	-2,632031	-2,964941	0,508937	-2,501727	5,722115	-0,329097	0,003645	-1,936289	-1,200723	27,678794	-7,964609	-0,329097	0,003645	-1,936289	-1,200723	27,678794	-7,964609
10:36:02,50	0,402977	3,328953	-0,064981	0,011991	0,026001	0,359000	-0,319863	0,000258	-1,933887	-1,291482	2,321551	-7,928521	-0,415011	-2,624471	-2,961907	0,481630	-2,523137	5,691083	-0,319863	0,000258	-1,933887	-1,271217	27,430818	-7,928521	-0,319863	0,000258	-1,933887	-1,271217	27,430818	-7,928521
10:36:02,55	0,402977	3,328953	-0,064981	0,011991	0,026001	0,359000	-0,324006	0,008203	-1,930853	-1,736822	2,093209	-7,959553	-0,409056	-2,621209	-2,961870	0,536109	-2,559451	5,715076	-0,324006	0,008203	-1,930853	-1,092867	27,527645	-7,959553	-0,324006	0,008203	-1,930853	-1,092867	27,527645	-7,959553
10:36:02,60	0,402977	3,328953	-0,064981	0,011991	0,026001	0,359000	-0,329808	0,004676	-1,930815	-1,557628	1,856827	-7,935560	-0,410087	-2,620544	-2,959137	0,590219	-2,531471	5,703984	-0,329808	0,004676	-1,930815	-1,190542	27,746742	-7,935560	-0,329808	0,004676	-1,930815	-1,190542	27,746742	-7,935560
10:36:02,65	0,402977	3,328953	-0,064981	0,011991	0,026001	0,359000	-0,329869	0,005902	-1,928082	-1,570071	1,886535	-7,946652	-0,409505	-2,620581	-2,960278	0,584018	-2,504892	5,739604	-0,329869	0,005902	-1,928082	-1,106778	27,781224	-7,946652	-0,329869	0,005902	-1,928082	-1,106778	27,781224	-7,946652
10:36:02,70	0,402977	3,328953	-0,064981	0,011991	0,026001	0,359000	-0,330127	0,005379	-1,929223	-1,522962	1,854439	-7,911032	-0,410654	-2,624612	-2,961402	0,593894	-2,509099	5,768326	-0,330127	0,005379	-1,929223	-1,100717	27,769412	-7,911032	-0,330127	0,005379	-1,929223	-1,100717	27,769412	-7,911032
10:36:02,75	0,402977	3,328953	-0,064981	0,011991	0,026001	0,359000	-0,326062	0,004359	-1,930347	-1,468639	2,076494	-7,882310	-0,413049	-2,627682	-2,958734	0,563484	-2,534056	5,702360	-0,326062	0,004359	-1,930347	-1,126446	27,672336	-7,882310	-0,326062	0,004359	-1,930347	-1,126446	27,672336	-7,882310
10:36:02,80	0,402977	3,328953	-0,064981	0,011991	0,026001	0,359000	-0,322206	0,004898	-1,927680	-1,533488	2,263131	-7,948276	-0,411257	-2,627988	-2,958309	0,578965	-2,538661	5,735975	-0,322206	0,004898	-1,927680	-1,148980	27,556303	-7,948276	-0,322206	0,004898	-1,927680	-1,148980	27,556303	-7,948276
10:36:02,85	0,402977	3,328953	-0,064981	0,011991	0,026001	0,359000	-0,322836	0,003193	-1,927255	-1,441078	2,246069	-7,914661	-0,410180	-2,623985	-2,959891	0,551854	-2,557171	5,737403	-0,322836	0,003193	-1,927255	-1,190409	27,588714	-7,914661	-0,322836	0,003193	-1,927255	-1,190409	27,588714	-7,914661
10:36:02,90	0,402977	3,328953	-0,064981	0,011991	0,026001	0,359000	-0,326842	0,004262	-1,928837	-1,526266	2,023565	-7,913233	-0,406413	-2,623417	-2,957128	0,656553	-2,560071	5,725598	-0,326842	0,004262	-1,928837	-1,191660	27,680633	-7,913233	-0,326842	0,004262	-1,928837	-1,191660	27,680633	-7,913233
10:36:02,95	0,402977	3,328953	-0,064981	0,011991	0,026001	0,359000	-0,329218	0,001284	-1,926074	-1,321531	1,992138	-7,925038	-0,417185	-2,625181	-2,958309	0,586502	-2,580475	5,758176	-0,329218	0,001284	-1,926074	-1,220758	27,835718	-7,925038	-0,329218	0,001284	-1,926074	-1,220758	27,835718	-7,925038
10:36:03,00	0,402977	3,328953	-0,064981	0,011991	0,026001	0,359000	-0,322303	0,009731	-1,927255	-1,813473	2,301206	-7,892460	-0,414202	-2,620429	-2,955641	0,585337	-2,522606	5,711187	-0,322303	0,009731	-1,927255	-1,049608	27,602030	-7,892460	-0,322303	0,009731	-1,927255	-1,049608	27,602030	-7,892460
10:36:03,05	0,402977	3,328953	-0,064981	0,011991	0,026001	0,359000	-0,327911	0,009524	-1,924587	-1,753171	1,979689	-7,939449	-0,408854	-2,627435	-2,959818	0,621090	-2,571965	5,769806	-0,327911	0,009524	-1,924587	-1,005562	27,720679	-7,939449	-0,327911	0,009524	-1,924587	-1,005562	27,720679	-7,939449
10:36:03,10	0,402977	3,328953	-0,064981	0,011991	0,026001	0,359000	-0,324517	0,001388	-1,928764	-1,355007	2,211819	-7,880829	-0,415952	-2,628630	-2,959431	0,616105	-2,605035	5,776849	-0,324517	0,001388	-1,928764	-1,246016	27,686379	-7,880829	-0,324517	0,001388	-1,928764	-1,246016	27,686379	-7,880829
10:36:03,16	0,402977	3,328953	-0,064981	0,011991	0,026001	0,359000	-0,319933	0,006938	-1,928376	-1,674740	2,462382	-7,873787	-0,408848	-2,620293	-2,955196	0,631307	-2,572281	5,748559	-0,319933	0,006938	-1,928376	-1,130073	27,577133	-7,873787	-0,319933	0,006938	-1,928376	-1,130073	27,577133	-7,873787
10:36:03,21	0,402977	3,328953	-0,064981	0,011991	0,026001	0,359000	-0,323159	0,004007	-1,927596	-1,496154	2,286215	-7,872547	-0,411801	-2,627302	-2,958650	0,621881	-2,578178	5,778089	-0,323159	0,004007	-1,927596	-1,181611	27,654189	-7,872547	-0,323159	0,004007	-1,927596	-1,181611	27,654189	-7,872547
10:36:03,26	0,402977	3,328953	-0,064981	0,011991	0,026001	0,359000	-0,323159	0,004007	-1,927596	-1,496154	2,286215	-7,872547	-0,412247	-2,627600	-2,948176	0,666730	-2,594805	5,722149	-0,323159	0,004007	-1,927596	-1,181611	27,654189	-7,872547	-0,323159	0,004007	-1,927596	-1,181611	27,654189	-7,872547
10:36:03,31	0,402977	3,328953	-0,064981	0,011991	0,026001	0,359000	-0,322678	0,004244	-1,917121	-1,500473	2,358399	-7,928486	-0,378815	-2,603112	-3,170490	1,621779	-4,268512	5,246216	-0,322678	0,004244	-1,917121	-1,167296	27,688588	-7,928486	-0,322678	0,004244	-1,917121	-1,167296	27,688588	-7,928486
10:36:03,36	0,402977	3,328953	-0,064981	0,011991	0,026001	0,359000	-0,360601	-0,012464	-2,139436	-1,603571	2,050331	-8,404420	-0,382432	-2,605121	-3,013258	1,502203	-4,197269	5,056226	-0,360601	-0,012464	-2,139436	-2,582022	30,357509	-8,404420	-0,360601	-0,012464	-2,139436	-2,582022	30,357509	-8,404420
10:36:03,41	0,402902	3,328969	-0,064999	0,011994	0,025989	0,409052	-0,357052	-0,010336	-1,982204	-1,712323	2,095697	-8,594409	-0,385330	-2,611677	-2,950530	1,581456	-3,929480	5,169701	-0,357052	-0,010336	-1,982204	-2,523717	30,124285	-8,594409	-0,357052	-0,010336	-1,982204	-2,523717	30,124285	-8,594409
10:36:03,46	0,402902	3,328969	-0,064999	0,011994	0,025989	0,409052	-0,349926	-0,011105	-1,919475	-1,400829	2,400993	-8,480934	-0,385255	-2,609368	-2,957082	1,665673	-4,004359	5,204696	-0,349926	-0,011105	-1,919475	-2,272541	29,870184	-8,480934	-0,349926	-0,011105	-1,919475	-2,272541	29,870184	-8,480934
10:36:03,51	0,402902	3,328969	-0,064999	0,011994	0,025989	0,409052	-0,351963	-0,010015	-1,926028	-1,480237	2,405453	-8,445940	-0,391710	-2,605151	-2,957846	1,690573	-3,991721	5,243581	-0,351963	-0,010015	-1,926028	-2,266399	30,034534	-8,445940	-0,351963	-0,010015	-1,926028	-2,266399	30,034534	-8,445940
10:36:03,56	0,402902	3,328969	-0,064999	0,011994	0,025989	0,409052	-0,349172	-0,009626	-1,923672	-1,531807	2,596815	-8,440173	-0,386988	-2,611591	-2,954727	1,690022	-4,054623	5,210463	-0,349172	-0,009626	-1,923672	-2,287452	30,006785	-8,440173	-0,349172	-0,009626	-1,923672	-2,287452	30,006785	-8,440173
10:36:03,61	0,402902	3,328969	-0,064999	0,011994	0,025989	0,409052	-0,349172	-0,009626	-1,923672	-1,531807	2,596815	-8,440173	-0,388677	-2,605328	-2,956253	1,752489	-4,060027	5,249975	-0,349172	-0,009626	-1,923672	-2,287452	30,006785	-8,440173	-0,349172	-0,009626	-1,923672	-2,287452	30,006785	-8,440173
10:36:03,66	0,402902	3,328969	-0,064999	0,011994	0,025989	0,409052	-0,353750	-0,005031	-1,925198	-1,744180	2,415519	-8,400661	-0,389831	-2,607731	-2,953908	1,764585	-4,093472	5,246797	-0,353750	-0,005031	-1,925198	-2,139138	30,184922	-8,400661	-0,353750	-0,005031	-1,925198	-2,139138	30,184922	-8,400661
10:36:03,71	0,402902	3,328969	-0,064999	0,011994	0,025989	0,409052	-0,351093	-0,005234	-1,922854	-1,756568	2,580911	-8,403839	-0,384484	-2,599700	-2,954302	1,800841	-4,072311	5,254302	-0,351093	-0,005234	-1,922854	-2,167421	30,141696	-8,403839	-0,351093	-0,005234	-1,922854	-2,167421	30,141696	-8,403839
10:36:03,76	0,402902	3,328969	-0,064999	0,011994	0,025989	0,409052	-0,360721	-0,005849	-1,923248	-1,688145	2,101078	-8,396334	-0,383915	-2,609983	-2,950403	1,748369	-4,051563	5,242016	-0,360721	-0,005849	-1,923248	-2,147257	30,417653	-8,396334	-0,360721	-0,005849	-1,923248	-2,147257	30,417653	-8,396334
10:36:03,81	0,402902	3,328969	-0,064999	0,011994	0,025989	0,409052	-0,352100	-0,011484	-1,919349	-1,403390	2,493521	-8,408620	-0,377049	-2,577705	-3,142282	3,017017	-4,430578	4,830828	-0,352100	-0,011484	-1,919349	-2,304855	30,133396	-8,408620	-0,352100	-0,011484	-1,919349	-2,304855	30,133396	-8,408620
10:36:03,86	0,402902	3,328969	-0,064999	0,011994	0,025989	0,409052	-0,383487	-0,001290	-2,111227	-1,627360	2,149597	-8,819808	-0,384506	-2,583527	-2,919064	3,375288	-4,135800	4,722836	-0,383487	-0,001290	-2,111227	-1,728642	32,253335	-8,819808	-0,383487	-0,001290	-2,111227	-1,728642	32,253335	-8,819808
10:36:03,91	0,402994	3,328951	-0,064977	0,011979	0,025998	0,458990	-0,374716	0,002256	-1,888010	-1,377353	2,768565	-8,927800	-0,393272	-2,577008	-2,864535	3,583384	-4,076182	4,795471	-0,374716	0,002256	-1,888010	-1,200241	32,183790	-8,927800	-0,374716	0,002256	-1,888010	-1,200241	32,183790	-8,927800
10:36:03,96	0,402994	3,328951	-0,064977	0,011979	0,025998	0,458990	-0,375979	0,013108	-1,833481	-1,785968	2,853330	-8,855165	-0,388555	-2,575052	-2,867624	3,585961	-4,035844	4,823948	-0,375979	0,013108	-1,833481	-0,756989	32,367648	-8,855165	-0,375979	0,013108	-1,833481	-0,756989	32,367648	-8,855165
10:36:04,01	0,402994	3,328951	-0,064977	0,011979	0,025998	0,458990	-0,380031	0,010001	-1,836570	-1,588168	2,624641	-8,826688	-0,383648	-2,575313	-2,864429	3,686873	-4,069827	4,864294	-0,380031	0,010001	-1,836570	-0,803110	32,457113	-8,826688	-0,380031	0,010001	-1,836570	-0,803110	32,457113	-8,826688
10:36:04,06	0,402994	3,328951	-0,064977	0,011979	0,025998	0,458990	-0,382259	0,005621	-1,833375	-1,339370	2,613192	-8,786342	-0,383755	-2,582016	-2,867537	3,633631	-4,095462	4,860053	-0,382259	0,005621	-1,833375	-0,898160	32,620528	-8,786342	-0,382259	0,005621	-1,833375	-0,898160	32,620528	-8,786342
10:36:04,11	0,402994	3,328951	-0,064977	0,011979	0,025998	0,458990	-0,376401	0,002362	-1,836483	-1,218742	2,884522	-8,790583	-0,384898	-2,578414	-2,866785	3,667474	-4,132587	4,829324	-0,376401	0,002362	-1,836483	-1,033336	32,431997	-8,790583	-0,376401	0,002362	-1,836483	-1,033336	32,431997	-8,790583
10:36:04,16	0,402994	3,328951	-0,064977	0,011979	0,025998	0,458990	-0,378948	0,005152	-1,835730	-1,379083	2,799925	-8,821312	-0,388516	-2,574326	-2,865612	3,634950	-4,107097	4,887884	-0,378948	0,005152	-1,835730	-0,974615	32,547376	-8,821312	-0,378948	0,005152	-1,835730	-0,974615	32,547376	-8,821312
10:36:04,21	0,402994	3,328951	-0,064977	0,011979	0,025998	0,458990	-0,380680	0,010330	-1,834558	-1,642523	2,668987	-8,762752	-0,383612	-2,570928	-2,865966	3,735330	-4,112266	4,883409	-0,380680	0,010330	-1,834558	-0,831586	32,552343	-8,762752	-0,380680	0,010330	-1,834558	-0,831586	32,552343	-8,762752
10:36:04,26	0,402994	3,328951	-0,064977	0,011979	0,025998	0,458990	-0,386074	0,007782	-1,834912	-1,464305	2,477977	-8,767227	-0,384860	-2,580382	-2,865960	3,681035	-4,125903	4,872218	-0,386074	0,007782	-1,834912	-0,853399	32,784820	-8,767227	-0,386074	0,007782	-1,834912	-0,853399	32,784820	-8,767227
10:36:04,31	0,402994	3,328951	-0,064977	0,011979	0,025998	0,458990	-0,377263	0,004136	-1,834906	-1,313664	2,895981	-8,778418	-0,390148	-2,574561	-2,861702	3,702431	-4,144501	4,878451	-0,377263	0,004136	-1,834906	-0,988980	32,511108	-8,778418	-0,377263	0,004136	-1,834906	-0,988980	32,511108	-8,778418
10:36:04,36	0,402994	3,328951	-0,064977	0,011979	0,025998	0,458990	-0,379660	0,011625	-1,830648	-1,708509	2,799146	-8,772185	-0,383705	-2,573070	-2,862461	3,686033	-4,121715	4,910217	-0,379660	0,011625	-1,830648	-0,795924	32,602467	-8,772185	-0,379660	0,011625	-1,830648	-0,795924	32,602467	-8,772185
10:36:04,41	0,402994	3,328951	-0,064977	0,011979	0,025998	0,458990	-0,384173	0,006792	-1,831407	-1,445640	2,538882	-8,740419	-0,384140	-2,573559	-2,860095	3,751949	-4,119006	4,912884	-0,384173	0,006792	-1,831407	-0,912475	32,696465	-8,740419	-0,384173	0,006792	-1,831407	-0,912475	32,696465	-8,740419
10:36:04,46	0,402994	3,328951	-0,064977	0,011979	0,025998	0,458990	-0,383532	0,006923	-1,829040	-1,417168	2,627935	-8,737752	-0,385845	-2,576683	-2,863553	3,788681	-4,140178	4,927710	-0,383532	0,006923	-1,829040	-0,873688	32,735213	-8,737752	-0,383532	0,006923	-1,829040	-0,873688	32,735213	-8,737752
10:36:04,51	0,402994	3,328951	-0,064977	0,011979	0,025998	0,458990	-0,379974	0,006838	-1,832499	-1,412690	2,855365	-8,722926	-0,384699	-2,580071	-2,861579	3,767566	-4,148398	4,960074	-0,379974	0,006838	-1,832499	-0,875925	32,683314	-8,722926	-0,379974	0,006838	-1,832499	-0,875925	32,683314	-8,722926
10:36:04,56	0,402994	3,328951	-0,064977	0,011979	0,025998	0,458990	-0,377613	0,004152	-1,830524	-1,290706	2,963938	-8,690562	-0,389502	-2,574924	-2,862812	3,740295	-4,156819	4,926852	-0,377613	0,004152	-1,830524	-0,964774	32,606583	-8,690562	-0,377613	0,004152	-1,830524	-0,964774	32,606583	-8,690562
10:36:04,61	0,402994	3,328951	-0,064977	0,011979	0,025998	0,458990	-0,379669	0,010885	-1,831757	-1,661752	2,837619	-8,723784	-0,385404	-2,571519	-2,862825	3,727135	-4,126847	4,929169	-0,379669	0,010885	-1,831757	-0,807276	32,641661	-8,723784	-0,379669	0,010885	-1,831757	-0,807276	32,641661	-8,723784
10:36:04,66	0,402994	3,328951	-0,064977	0,011979	0,025998	0,458990	-0,384667	0,009038	-1,831771	-1,546336	2,551372	-8,721467	-0,381064	-2,571993	-2,859285	3,821466	-4,135548	4,916755	-0,384667	0,009038	-1,831771	-0,836843	32,747708	-8,721467	-0,384667	0,009038	-1,831771	-0,836843	32,747708	-8,721467
10:36:04,71	0,402994	3,328951	-0,064977	0,011979	0,025998	0,458990	-0,386426	0,005043	-1,828230	-1,298956	2,545945	-8,733880	-0,383365	-2,575370	-2,857688	3,834389	-4,121457	4,949120	-0,386426	0,005043	-1,828230	-0,903085	32,880367	-8,733880	-0,386426	0,005043	-1,828230	-0,903085	32,880367	-8,733880
10:36:04,77	0,402994	3,328951	-0,064977	0,011979	0,025998	0,458990	-0,382351	0,005347	-1,826634	-1,296109	2,761987	-8,701516	-0,388243	-2,569149	-2,859291	3,795124	-4,172042	4,953804	-0,382351	0,005347	-1,826634	-0,876360	32,776527	-8,701516	-0,382351	0,005347	-1,826634	-0,876360	32,776527	-8,701516
10:36:04,82	0,402994	3,328951	-0,064977	0,011979	0,025998	0,458990	-0,385300	0,012682	-1,828237	-1,740983	2,599918	-8,696832	-0,385895	-2,569075	-2,856597	3,778532	-4,159880	4,924071	-0,385300	0,012682	-1,828237	-0,745416	32,845969	-8,696832	-0,385300	0,012682	-1,828237	-0,745416	32,845969	-8,696832
10:36:04,87	0,402994	3,328951	-0,064977	0,011979	0,025998	0,458990	-0,386538	0,010685	-1,825543	-1,634902	2,515087	-8,726565	-0,385814	-2,575994	-2,858887	3,815132	-4,198495	4,917993	-0,386538	0,010685	-1,825543	-0,796099	32,858327	-8,726565	-0,386538	0,010685	-1,825543	-0,796099	32,858327	-8,726565
10:36:04,92	0,402994	3,328951	-0,064977	0,011979	0,025998	0,458990	-0,380586	0,007156	-1,827832	-1,466526	2,875576	-8,732643	-0,388668	-2,570603	-2,856531	3,873899	-4,204958	4,949971	-0,380586	0,007156	-1,827832	-0,904764	32,751614	-8,732643	-0,380586	0,007156	-1,827832	-0,904764	32,751614	-8,732643
10:36:04,97	0,402994	3,328951	-0,064977	0,011979	0,025998	0,458990	-0,383828	0,012323	-1,825476	-1,711403	2,761158	-8,700665	-0,377991	-2,574087	-2,854187	3,880317	-4,174463	4,921713	-0,383828	0,012323	-1,825476	-0,744064	32,891632	-8,700665	-0,383828	0,012323	-1,825476	-0,744064	32,891632	-8,700665
10:36:05,02	0,402994	3,328951	-0,064977	0,011979	0,025998	0,458990	-0,386149	0,001334	-1,823133	-1,110371	2,630756	-8,728923	-0,392202	-2,571028	-2,855758	3,854783	-4,153363	4,960366	-0,386149	0,001334	-1,823133	-1,005646	32,943459	-8,728923	-0,386149	0,001334	-1,823133	-1,005646	32,943459	-8,728923
10:36:05,07	0,402994	3,328951	-0,064977	0,011979	0,025998	0,458990	-0,381693	0,015171	-1,824703	-1,824370	2,829813	-8,690270	-0,382226	-2,569323	-2,853806	3,851166	-4,191821	4,964806	-0,381693	0,015171	-1,824703	-0,633469	32,792708	-8,690270	-0,381693	0,015171	-1,824703	-0,633469	32,792708	-8,690270
10:36:05,12	0,402994	3,328951	-0,064977	0,011979	0,025998	0,458990	-0,388157	0,007384	-1,822751	-1,454595	2,509781	-8,685830	-0,386869	-2,577957	-2,853404	3,845855	-4,157248	4,944259	-0,388157	0,007384	-1,822751	-0,874921	32,980100	-8,685830	-0,388157	0,007384	-1,822751	-0,874921	32,980100	-8,685830
10:36:05,17	0,402994	3,328951	-0,064977	0,011979	0,025998	0,458990	-0,378359	0,007088	-1,822350	-1,411883	2,997402	-8,706376	-0,392188	-2,574650	-2,852255	3,849945	-4,172542	4,947445	-0,378359	0,007088	-1,822350	-0,855497	32,698562	-8,706376	-0,378359	0,007088	-1,822350	-0,855497	32,698562	-8,706376
10:36:05,22	0,402994	3,328951	-0,064977	0,011979	0,025998	0,458990	-0,378209	0,013219	-1,822762	-1,737407	2,972217	-8,691416	-0,390420	-2,570330	-2,853032	3,869593	-4,187210	4,957883	-0,378209	0,013219	-1,822762	-0,699736	32,661650	-8,691416	-0,378209	0,013219	-1,822762	-0,699736	32,661650	-8,691416
10:36:05,27	0,402994	3,328951	-0,064977	0,011979	0,025998	0,458990	-0,383188	0,013977	-1,821978	-1,784197	2,781821	-8,692753	-0,390296	-2,573673	-2,837471	3,889265	-4,193120	4,942703	-0,383188	0,013977	-1,821978	-0,687013	32,862075	-8,692753	-0,383188	0,013977	-1,821978	-0,687013	32,862075	-8,692753
10:36:05,32	0,402994	3,328951	-0,064977	0,011979	0,025998	0,458990	-0,380355	0,012198	-1,806417	-1,686960	2,949104	-8,707933	-0,368354	-2,547792	-3,023238	4,893225	-5,019106	4,483938	-0,380355	0,012198	-1,806417	-0,729445	32,807005	-8,707933	-0,380355	0,012198	-1,806417	-0,729445	32,807005	-8,707933
10:36:05,37	0,402994	3,328951	-0,064977	0,011979	0,025998	0,458990	-0,413740	0,006136	-1,992183	-1,585075	2,495569	-9,166698	-0,377720	-2,558084	-2,943283	4,854732	-4,624706	4,309506	-0,413740	0,006136	-1,992183	-1,103435	34,974135	-9,166698	-0,413740	0,006136	-1,992183	-1,103435	34,974135	-9,166698
10:36:05,42	0,402962	3,328984	-0,065011	0,011993	0,025992	0,509056	-0,400144	0,009102	-1,912229	-1,417008	2,972028	-9,341130	-0,381172	-2,555574	-2,876840	4,703815	-4,402689	4,388953	-0,400144	0,009102	-1,912229	-0,702516	34,383305	-9,341130	-0,400144	0,009102	-1,912229	-0,702516	34,383305	-9,341130
10:36:05,47	0,402962	3,328984	-0,065011	0,011993	0,025992	0,509056	-0,400591	0,013346	-1,845785	-1,520888	2,707040	-9,261683	-0,380926	-2,557297	-2,879453	4,843366	-4,454536	4,435687	-0,400591	0,013346	-1,845785	-0,473231	34,153462	-9,261683	-0,400591	0,013346	-1,845785	-0,473231	34,153462	-9,261683
10:36:05,52	0,402962	3,328984	-0,065011	0,011993	0,025992	0,509056	-0,399222	0,012271	-1,848399	-1,440117	2,925020	-9,214949	-0,386177	-2,556937	-2,874001	4,868310	-4,482520	4,444898	-0,399222	0,012271	-1,848399	-0,476844	34,263955	-9,214949	-0,399222	0,012271	-1,848399	-0,476844	34,263955	-9,214949
10:36:05,57	0,402962	3,328984	-0,065011	0,011993	0,025992	0,509056	-0,396908	0,016999	-1,842947	-1,697744	3,080927	-9,205738	-0,380709	-2,550013	-2,877079	4,984803	-4,523032	4,446248	-0,396908	0,016999	-1,842947	-0,363309	34,238235	-9,205738	-0,396908	0,016999	-1,842947	-0,363309	34,238235	-9,205738
10:36:05,62	0,402962	3,328984	-0,065011	0,011993	0,025992	0,509056	-0,405639	0,015725	-1,846024	-1,608351	2,748074	-9,204388	-0,375952	-2,557669	-2,873499	5,001071	-4,572761	4,490447	-0,405639	0,015725	-1,846024	-0,373901	34,590741	-9,204388	-0,405639	0,015725	-1,846024	-0,373901	34,590741	-9,204388
10:36:05,67	0,402962	3,328984	-0,065011	0,011993	0,025992	0,509056	-0,401387	0,007778	-1,842445	-1,230028	3,008114	-9,160189	-0,380654	-2,557649	-2,874671	5,001144	-4,551659	4,491026	-0,401387	0,007778	-1,842445	-0,619435	34,517023	-9,160189	-0,401387	0,007778	-1,842445	-0,619435	34,517023	-9,160189
10:36:05,72	0,402962	3,328984	-0,065011	0,011993	0,025992	0,509056	-0,399053	0,011860	-1,843617	-1,423953	3,119012	-9,159610	-0,383070	-2,553543	-2,872340	4,974411	-4,521719	4,534639	-0,399053	0,011860	-1,843617	-0,492964	34,444676	-9,159610	-0,399053	0,011860	-1,843617	-0,492964	34,444676	-9,159610
10:36:05,77	0,402962	3,328984	-0,065011	0,011993	0,025992	0,509056	-0,401401	0,016005	-1,841285	-1,626965	2,958777	-9,115997	-0,383994	-2,546850	-2,864240	5,004162	-4,283198	4,474891	-0,401401	0,016005	-1,841285	-0,370542	34,468785	-9,115997	-0,401401	0,016005	-1,841285	-0,370542	34,468785	-9,115997
10:36:05,82	0,402962	3,328984	-0,065011	0,011993	0,025992	0,509056	-0,406735	0,020152	-1,833186	-1,621130	2,587914	-9,175744	-0,368067	-2,524885	-3,051300	6,465872	-5,012539	4,071826	-0,406735	0,020152	-1,833186	-0,039225	34,516640	-9,175744	-0,406735	0,020152	-1,833186	-0,039225	34,516640	-9,175744
10:36:05,87	0,402962	3,328984	-0,065011	0,011993	0,025992	0,509056	-0,433721	0,017341	-2,020245	-1,375735	2,815184	-9,578810	-0,359758	-2,537705	-2,916256	6,089082	-5,534370	3,908512	-0,433721	0,017341	-2,020245	-0,014487	36,862321	-9,578810	-0,433721	0,017341	-2,020245	-0,014487	36,862321	-9,578810
10:36:05,92	0,402947	3,328938	-0,064994	0,011988	0,026018	0,559023	-0,426773	0,003735	-1,885201	-1,308564	3,111108	-9,742124	-0,362538	-2,543648	-2,870303	6,092952	-5,594048	3,988675	-0,426773	0,003735	-1,885201	-1,015345	36,612794	-9,742124	-0,426773	0,003735	-1,885201	-1,015345	36,612794	-9,742124
10:36:05,97	0,402947	3,328938	-0,064994	0,011988	0,026018	0,559023	-0,420237	0,003172	-1,839249	-1,329017	3,484189	-9,661961	-0,367747	-2,534858	-2,867552	6,184686	-5,664712	4,032650	-0,420237	0,003172	-1,839249	-1,080022	36,472770	-9,661961	-0,420237	0,003172	-1,839249	-1,080022	36,472770	-9,661961
10:36:06,02	0,402947	3,328938	-0,064994	0,011988	0,026018	0,559023	-0,425244	0,012077	-1,836497	-1,807435	3,338582	-9,617986	-0,358306	-2,529900	-2,866004	6,201389	-5,665078	4,024202	-0,425244	0,012077	-1,836497	-0,859355	36,720242	-9,617986	-0,425244	0,012077	-1,836497	-0,859355	36,720242	-9,617986
10:36:06,07	0,402947	3,328938	-0,064994	0,011988	0,026018	0,559023	-0,425544	0,006565	-1,835667	-1,465689	3,389075	-9,623257	-0,362823	-2,537355	-2,866722	6,269464	-5,650053	4,027378	-0,425544	0,006565	-1,835667	-0,950359	36,794282	-9,623257	-0,425544	0,006565	-1,835667	-0,950359	36,794282	-9,623257
10:36:06,12	0,402947	3,328938	-0,064994	0,011988	0,026018	0,559023	-0,425544	0,006565	-1,835667	-1,465689	3,389075	-9,623257	-0,365206	-2,531121	-2,865964	6,286928	-5,691710	4,030762	-0,425544	0,006565	-1,835667	-0,950359	36,794282	-9,623257	-0,425544	0,006565	-1,835667	-0,950359	36,794282	-9,623257
10:36:06,17	0,402947	3,328938	-0,064994	0,011988	0,026018	0,559023	-0,429751	0,011746	-1,834910	-1,762441	3,206277	-9,619874	-0,359342	-2,528955	-2,862427	6,279563	-5,688868	4,088253	-0,429751	0,011746	-1,834910	-0,840408	36,941712	-9,619874	-0,429751	0,011746	-1,834910	-0,840408	36,941712	-9,619874
10:36:06,22	0,402947	3,328938	-0,064994	0,011988	0,026018	0,559023	-0,434560	0,007750	-1,831372	-1,555897	2,948419	-9,562383	-0,362092	-2,530443	-2,863171	6,351946	-5,643203	4,083884	-0,434560	0,007750	-1,831372	-0,947510	37,061348	-9,562383	-0,434560	0,007750	-1,831372	-0,947510	37,061348	-9,562383
10:36:06,27	0,402947	3,328938	-0,064994	0,011988	0,026018	0,559023	-0,431896	0,009387	-1,832117	-1,565281	3,126804	-9,566752	-0,356708	-2,532134	-2,863893	6,400790	-5,673371	4,107760	-0,431896	0,009387	-1,832117	-0,828391	37,030602	-9,566752	-0,431896	0,009387	-1,832117	-0,828391	37,030602	-9,566752
10:36:06,32	0,402947	3,328938	-0,064994	0,011988	0,026018	0,559023	-0,433123	0,003879	-1,832839	-1,280569	3,120339	-9,542876	-0,359750	-2,536182	-2,865444	6,365613	-5,721567	4,116085	-0,433123	0,003879	-1,832839	-0,976058	37,120524	-9,542876	-0,433123	0,003879	-1,832839	-0,976058	37,120524	-9,542876
10:36:06,37	0,402947	3,328938	-0,064994	0,011988	0,026018	0,559023	-0,428096	0,004490	-1,834390	-1,371674	3,375373	-9,534551	-0,364983	-2,532310	-2,862770	6,400859	-5,733711	4,064925	-0,428096	0,004490	-1,834390	-1,019190	36,980945	-9,534551	-0,428096	0,004490	-1,834390	-1,019190	36,980945	-9,534551
10:36:06,42	0,402947	3,328938	-0,064994	0,011988	0,026018	0,559023	-0,428833	0,010958	-1,831716	-1,700888	3,373691	-9,585711	-0,357278	-2,529424	-2,861143	6,424660	-5,696696	4,149003	-0,428833	0,010958	-1,831716	-0,840690	37,037047	-9,585711	-0,428833	0,010958	-1,831716	-0,840690	37,037047	-9,585711
10:36:06,47	0,402947	3,328938	-0,064994	0,011988	0,026018	0,559023	-0,435185	0,005728	-1,830088	-1,384977	3,045469	-9,501632	-0,360789	-2,534642	-2,860748	6,435395	-5,745445	4,126330	-0,435185	0,005728	-1,830088	-0,935327	37,207491	-9,501632	-0,435185	0,005728	-1,830088	-0,935327	37,207491	-9,501632
10:36:06,52	0,402947	3,328938	-0,064994	0,011988	0,026018	0,559023	-0,428910	0,006160	-1,829694	-1,444281	3,405419	-9,524306	-0,359581	-2,529629	-2,861532	6,452260	-5,708867	4,133603	-0,428910	0,006160	-1,829694	-0,960734	37,074887	-9,524306	-0,428910	0,006160	-1,829694	-0,960734	37,074887	-9,524306
10:36:06,57	0,402947	3,328938	-0,064994	0,011988	0,026018	0,559023	-0,433856	0,007620	-1,830478	-1,480091	3,144572	-9,517033	-0,364362	-2,536043	-2,860754	6,412078	-5,739228	4,130792	-0,433856	0,007620	-1,830478	-0,881934	37,202258	-9,517033	-0,433856	0,007620	-1,830478	-0,881934	37,202258	-9,517033
10:36:06,62	0,402947	3,328938	-0,064994	0,011988	0,026018	0,559023	-0,425910	0,008554	-1,829700	-1,575032	3,538114	-9,519844	-0,354358	-2,527311	-2,861536	6,434460	-5,742479	4,143648	-0,425910	0,008554	-1,829700	-0,903573	36,972087	-9,519844	-0,425910	0,008554	-1,829700	-0,903573	36,972087	-9,519844
10:36:06,67	0,402947	3,328938	-0,064994	0,011988	0,026018	0,559023	-0,438475	0,004256	-1,830481	-1,343176	2,905778	-9,506988	-0,361428	-2,535475	-2,859172	6,403061	-5,719927	4,169893	-0,438475	0,004256	-1,830481	-1,009086	37,326051	-9,506988	-0,438475	0,004256	-1,830481	-1,009086	37,326051	-9,506988
10:36:06,72	0,402947	3,328938	-0,064994	0,011988	0,026018	0,559023	-0,427870	0,006297	-1,828118	-1,445487	3,418776	-9,480743	-0,360870	-2,527863	-2,860407	6,409596	-5,732848	4,118093	-0,427870	0,006297	-1,828118	-0,951164	37,006546	-9,480743	-0,427870	0,006297	-1,828118	-0,951164	37,006546	-9,480743
10:36:06,77	0,402947	3,328938	-0,064994	0,011988	0,026018	0,559023	-0,434741	0,009619	-1,829353	-1,626153	3,073588	-9,532543	-0,358450	-2,531649	-2,861121	6,431664	-5,720456	4,162160	-0,434741	0,009619	-1,829353	-0,871054	37,200756	-9,532543	-0,434741	0,009619	-1,829353	-0,871054	37,200756	-9,532543
10:36:06,82	0,402947	3,328938	-0,064994	0,011988	0,026018	0,559023	-0,432672	0,005630	-1,830067	-1,396979	3,194076	-9,488476	-0,362525	-2,531045	-2,862679	6,468760	-5,753972	4,146503	-0,432672	0,005630	-1,830067	-0,954987	37,158851	-9,488476	-0,432672	0,005630	-1,830067	-0,954987	37,158851	-9,488476
10:36:06,87	0,402947	3,328938	-0,064994	0,011988	0,026018	0,559023	-0,431158	0,009462	-1,831625	-1,606693	3,321701	-9,504133	-0,364405	-2,530529	-2,860763	6,403014	-5,720034	4,156542	-0,431158	0,009462	-1,831625	-0,863930	37,167607	-9,504133	-0,431158	0,009462	-1,831625	-0,863930	37,167607	-9,504133
10:36:06,92	0,402947	3,328938	-0,064994	0,011988	0,026018	0,559023	-0,430664	0,011348	-1,829709	-1,708238	3,273472	-9,494094	-0,353106	-2,526117	-2,857256	6,462780	-5,741252	4,136341	-0,430664	0,011348	-1,829709	-0,817438	37,080615	-9,494094	-0,430664	0,011348	-1,829709	-0,817438	37,080615	-9,494094
10:36:06,97	0,402947	3,328938	-0,064994	0,011988	0,026018	0,559023	-0,440135	0,003768	-1,826202	-1,302595	2,843353	-9,514295	-0,355993	-2,535930	-2,859138	6,474718	-5,753453	4,159243	-0,440135	0,003768	-1,826202	-1,006787	37,393960	-9,514295	-0,440135	0,003768	-1,826202	-1,006787	37,393960	-9,514295
10:36:07,02	0,402947	3,328938	-0,064994	0,011988	0,026018	0,559023	-0,430193	0,001362	-1,828083	-1,182071	3,376792	-9,491393	-0,366628	-2,529018	-2,858821	6,472750	-5,751743	4,124397	-0,430193	0,001362	-1,828083	-1,075149	37,146929	-9,491393	-0,430193	0,001362	-1,828083	-1,075149	37,146929	-9,491393
10:36:07,07	0,402947	3,328938	-0,064994	0,011988	0,026018	0,559023	-0,430861	0,014029	-1,827767	-1,840232	3,339484	-9,526239	-0,356035	-2,524630	-2,861100	6,497830	-5,770326	4,185554	-0,430861	0,014029	-1,827767	-0,738990	37,162079	-9,526239	-0,430861	0,014029	-1,827767	-0,738990	37,162079	-9,526239
10:36:07,12	0,402947	3,328938	-0,064994	0,011988	0,026018	0,559023	-0,439958	0,007049	-1,830046	-1,480847	2,897430	-9,465082	-0,358394	-2,531642	-2,859166	6,477626	-5,791795	4,148533	-0,439958	0,007049	-1,830046	-0,927502	37,434172	-9,465082	-0,439958	0,007049	-1,830046	-0,927502	37,434172	-9,465082
10:36:07,17	0,402947	3,328938	-0,064994	0,011988	0,026018	0,559023	-0,432707	0,005585	-1,828112	-1,433436	3,267766	-9,502102	-0,366632	-2,531733	-2,854950	6,449226	-5,738538	4,102922	-0,432707	0,005585	-1,828112	-0,994981	37,235234	-9,502102	-0,432707	0,005585	-1,828112	-0,994981	37,235234	-9,502102
10:36:07,22	0,402947	3,328938	-0,064994	0,011988	0,026018	0,559023	-0,428509	0,012674	-1,823895	-1,770136	3,434842	-9,547714	-0,356535	-2,528208	-2,859138	6,515492	-5,741502	4,179640	-0,428509	0,012674	-1,823895	-0,775203	37,072761	-9,547714	-0,428509	0,012674	-1,823895	-0,775203	37,072761	-9,547714
10:36:07,27	0,402947	3,328938	-0,064994	0,011988	0,026018	0,559023	-0,436610	0,005693	-1,828084	-1,376521	3,072449	-9,470996	-0,364810	-2,530931	-2,858801	6,503889	-5,788772	4,118064	-0,436610	0,005693	-1,828084	-0,929653	37,346313	-9,470996	-0,436610	0,005693	-1,828084	-0,929653	37,346313	-9,470996
10:36:07,32	0,402947	3,328938	-0,064994	0,011988	0,026018	0,559023	-0,430114	0,011497	-1,827746	-1,725112	3,423801	-9,532572	-0,356567	-2,529037	-2,856463	6,489380	-5,747940	4,129494	-0,430114	0,011497	-1,827746	-0,822563	37,187769	-9,532572	-0,430114	0,011497	-1,827746	-0,822563	37,187769	-9,532572
10:36:07,37	0,402947	3,328938	-0,064994	0,011988	0,026018	0,559023	-0,435876	0,005306	-1,825409	-1,375030	3,091225	-9,521141	-0,360000	-2,531096	-2,856443	6,525380	-5,731989	4,128724	-0,435876	0,005306	-1,825409	-0,958539	37,307465	-9,521141	-0,435876	0,005306	-1,825409	-0,958539	37,307465	-9,521141
10:36:07,42	0,402947	3,328938	-0,064994	0,011988	0,026018	0,559023	-0,432376	0,007250	-1,825389	-1,444319	3,296407	-9,521912	-0,358953	-2,533125	-2,855637	6,470694	-5,749992	4,186241	-0,432376	0,007250	-1,825389	-0,875202	37,237928	-9,521912	-0,432376	0,007250	-1,825389	-0,875202	37,237928	-9,521912
10:36:07,48	0,402947	3,328938	-0,064994	0,011988	0,026018	0,559023	-0,431143	0,005328	-1,824583	-1,387333	3,322186	-9,464395	-0,359571	-2,527581	-2,857595	6,484685	-5,773657	4,192091	-0,431143	0,005328	-1,824583	-0,969056	37,166884	-9,464395	-0,431143	0,005328	-1,824583	-0,969056	37,166884	-9,464395
10:36:07,53	0,402947	3,328938	-0,064994	0,011988	0,026018	0,559023	-0,433454	0,008771	-1,825407	-1,568256	3,176911	-9,487300	-0,364241	-2,529948	-2,857995	6,502615	-5,794620	4,161249	-0,433454	0,008771	-1,825407	-0,879703	37,203050	-9,487300	-0,433454	0,008771	-1,825407	-0,879703	37,203050	-9,487300
10:36:07,58	0,402947	3,328938	-0,064994	0,011988	0,026018	0,559023	-0,441354	0,009698	-1,841307	-1,511064	2,853577	-9,480640	-0,357632	-2,522097	-2,872362	6,576456	-5,691558	4,169996	-0,441354	0,009698	-1,841307	-0,749776	37,499858	-9,480640	-0,441354	0,009698	-1,841307	-0,749776	37,499858	-9,480640
10:36:07,63	0,402947	3,328938	-0,064994	0,011988	0,026018	0,559023	-0,441354	0,009698	-1,841307	-1,511064	2,853577	-9,480640	-0,332611	-2,499594	-3,122446	8,002271	-7,216805	3,699438	-0,441354	0,009698	-1,841307	-0,749776	37,499858	-9,480640	-0,441354	0,009698	-1,841307	-0,749776	37,499858	-9,480640
10:36:07,68	0,402947	3,328938	-0,064994	0,011988	0,026018	0,559023	-0,473352	-0,000720	-2,091392	-1,577352	3,187087	-9,951197	-0,346950	-2,493920	-3,007134	8,183174	-6,316122	3,475357	-0,473352	-0,000720	-2,091392	-1,633833	40,345224	-9,951197	-0,473352	-0,000720	-2,091392	-1,633833	40,345224	-9,951197
10:36:07,73	0,402979	3,328980	-0,064999	0,011985	0,025989	0,609004	-0,471096	0,014535	-1,976080	-1,500139	3,010703	-10,175278	-0,358585	-2,505119	-2,956141	8,059735	-6,089127	3,604241	-0,471096	0,014535	-1,976080	-0,359114	39,991777	-10,175278	-0,471096	0,014535	-1,976080	-0,359114	39,991777	-10,175278
10:36:07,78	0,402979	3,328980	-0,064999	0,011985	0,025989	0,609004	-0,455580	0,019013	-1,925087	-1,598088	3,597146	-10,046395	-0,353085	-2,499380	-2,954516	8,170678	-6,090450	3,652323	-0,455580	0,019013	-1,925087	-0,105606	39,360198	-10,046395	-0,455580	0,019013	-1,925087	-0,105606	39,360198	-10,046395
10:36:07,83	0,402979	3,328980	-0,064999	0,011985	0,025989	0,609004	-0,463300	0,017119	-1,923462	-1,445291	3,292455	-9,998313	-0,358554	-2,499349	-2,956124	8,103142	-6,118613	3,632772	-0,463300	0,017119	-1,923462	-0,101462	39,661515	-9,998313	-0,463300	0,017119	-1,923462	-0,101462	39,661515	-9,998313
10:36:07,88	0,402979	3,328980	-0,064999	0,011985	0,025989	0,609004	-0,460592	0,021871	-1,925070	-1,750547	3,388866	-10,017864	-0,350723	-2,503440	-2,954860	8,174777	-6,113725	3,680621	-0,460592	0,021871	-1,925070	-0,033695	39,545345	-10,017864	-0,460592	0,021871	-1,925070	-0,033695	39,545345	-10,017864
10:36:07,93	0,402979	3,328980	-0,064999	0,011985	0,025989	0,609004	-0,460965	0,013044	-1,923806	-1,251486	3,429060	-9,970015	-0,357273	-2,500170	-2,953324	8,156048	-6,130177	3,698086	-0,460965	0,013044	-1,923806	-0,227563	39,614827	-9,970015	-0,460965	0,013044	-1,923806	-0,227563	39,614827	-9,970015
10:36:07,98	0,402979	3,328980	-0,064999	0,011985	0,025989	0,609004	-0,460523	0,020351	-1,922270	-1,655066	3,444068	-9,952550	-0,349446	-2,502252	-2,950939	8,219982	-6,115711	3,702330	-0,460523	0,020351	-1,922270	-0,057537	39,595110	-9,952550	-0,460523	0,020351	-1,922270	-0,057537	39,595110	-9,952550
10:36:08,03	0,402979	3,328980	-0,064999	0,011985	0,025989	0,609004	-0,462633	0,012532	-1,919885	-1,203985	3,382480	-9,948306	-0,357209	-2,500360	-2,950980	8,183713	-6,139847	3,696048	-0,462633	0,012532	-1,919885	-0,220245	39,699162	-9,948306	-0,462633	0,012532	-1,919885	-0,220245	39,699162	-9,948306
10:36:08,08	0,402979	3,328980	-0,064999	0,011985	0,025989	0,609004	-0,460390	0,020201	-1,919925	-1,641818	3,479785	-9,954588	-0,350579	-2,497553	-2,936622	8,219732	-6,116884	3,645633	-0,460390	0,020201	-1,919925	-0,056050	39,620376	-9,954588	-0,460390	0,020201	-1,919925	-0,056050	39,620376	-9,954588
10:36:08,13	0,402979	3,328980	-0,064999	0,011985	0,025989	0,609004	-0,466136	0,015862	-1,905568	-1,378300	3,200678	-10,005003	-0,343000	-2,467766	-3,075446	9,763762	-6,617573	3,301780	-0,466136	0,015862	-1,905568	-0,133134	39,792370	-10,005003	-0,466136	0,015862	-1,905568	-0,133134	39,792370	-10,005003
10:36:08,18	0,402979	3,328980	-0,064999	0,011985	0,025989	0,609004	-0,495721	0,024192	-2,044391	-1,473067	3,249787	-10,348856	-0,338824	-2,489465	-2,936265	9,051753	-7,077431	3,115122	-0,495721	0,024192	-2,044391	0,426023	42,163878	-10,348856	-0,495721	0,024192	-2,044391	0,426023	42,163878	-10,348856
10:36:08,23	0,402916	3,328905	-0,064988	0,011990	0,025998	0,659000	-0,479018	0,009726	-1,905211	-1,475069	3,731658	-10,535513	-0,344994	-2,487306	-2,908582	9,136319	-7,011968	3,200507	-0,479018	0,009726	-1,905211	-0,711588	41,334558	-10,535513	-0,479018	0,009726	-1,905211	-0,711588	41,334558	-10,535513
10:36:08,28	0,402916	3,328905	-0,064988	0,011990	0,025998	0,659000	-0,477802	0,016149	-1,877527	-1,710087	3,835387	-10,450129	-0,340052	-2,481401	-2,903862	9,253948	-7,013855	3,227166	-0,477802	0,016149	-1,877527	-0,442404	41,342841	-10,450129	-0,477802	0,016149	-1,877527	-0,442404	41,342841	-10,450129
10:36:08,33	0,402916	3,328905	-0,064988	0,011990	0,025998	0,659000	-0,485387	0,014821	-1,872807	-1,583879	3,543785	-10,423470	-0,335797	-2,491997	-2,904161	9,307736	-7,064186	3,243727	-0,485387	0,014821	-1,872807	-0,420402	41,646656	-10,423470	-0,485387	0,014821	-1,872807	-0,420402	41,646656	-10,423470
10:36:08,38	0,402916	3,328905	-0,064988	0,011990	0,025998	0,659000	-0,478338	0,005838	-1,873106	-1,133448	3,982067	-10,406909	-0,336341	-2,486801	-2,901429	9,354482	-7,107160	3,260265	-0,478338	0,005838	-1,873106	-0,675149	41,531610	-10,406909	-0,478338	0,005838	-1,873106	-0,675149	41,531610	-10,406909
10:36:08,43	0,402916	3,328905	-0,064988	0,011990	0,025998	0,659000	-0,482566	0,008907	-1,870374	-1,306885	3,824184	-10,390371	-0,333957	-2,474762	-2,902231	9,403637	-7,115202	3,262189	-0,482566	0,008907	-1,870374	-0,607662	41,705622	-10,390371	-0,482566	0,008907	-1,870374	-0,607662	41,705622	-10,390371
10:36:08,48	0,402916	3,328905	-0,064988	0,011990	0,025998	0,659000	-0,494184	0,012863	-1,871177	-1,494949	3,266642	-10,388447	-0,335094	-2,487988	-2,903723	9,388491	-7,102690	3,280875	-0,494184	0,012863	-1,871177	-0,485234	42,060087	-10,388447	-0,494184	0,012863	-1,871177	-0,485234	42,060087	-10,388447
10:36:08,53	0,402916	3,328905	-0,064988	0,011990	0,025998	0,659000	-0,482161	0,007235	-1,872668	-1,199032	3,872444	-10,369761	-0,340506	-2,482392	-2,904545	9,351752	-7,095443	3,286725	-0,482161	0,007235	-1,872668	-0,631112	41,722116	-10,369761	-0,482161	0,007235	-1,872668	-0,631112	41,722116	-10,369761
10:36:08,58	0,402916	3,328905	-0,064988	0,011990	0,025998	0,659000	-0,484302	0,014719	-1,873490	-1,600330	3,725689	-10,363911	-0,338570	-2,484216	-2,902174	9,422925	-7,103243	3,279520	-0,484302	0,014719	-1,873490	-0,444860	41,743403	-10,363911	-0,484302	0,014719	-1,873490	-0,444860	41,743403	-10,363911
10:36:08,63	0,402916	3,328905	-0,064988	0,011990	0,025998	0,659000	-0,483690	0,012131	-1,871120	-1,436905	3,823042	-10,371116	-0,335706	-2,476691	-2,899802	9,423148	-7,136122	3,370690	-0,483690	0,012131	-1,871120	-0,484620	41,792728	-10,371116	-0,483690	0,012131	-1,871120	-0,484620	41,792728	-10,371116
10:36:08,68	0,402916	3,328905	-0,064988	0,011990	0,025998	0,659000	-0,491639	0,013413	-1,868747	-1,531914	3,426327	-10,279946	-0,333802	-2,476748	-2,899842	9,462520	-7,095548	3,289562	-0,491639	0,013413	-1,868747	-0,479019	42,020008	-10,279946	-0,491639	0,013413	-1,868747	-0,479019	42,020008	-10,279946
10:36:08,73	0,402916	3,328905	-0,064988	0,011990	0,025998	0,659000	-0,492541	0,011735	-1,868788	-1,389876	3,393235	-10,361073	-0,334953	-2,489027	-2,899009	9,452075	-7,121958	3,300832	-0,492541	0,011735	-1,868788	-0,468639	42,057720	-10,361073	-0,492541	0,011735	-1,868788	-0,468639	42,057720	-10,361073
10:36:08,78	0,402916	3,328905	-0,064988	0,011990	0,025998	0,659000	-0,481332	0,006592	-1,867955	-1,150523	3,980273	-10,349804	-0,339794	-2,484417	-2,899791	9,439609	-7,204821	3,337390	-0,481332	0,006592	-1,867955	-0,633029	41,764835	-10,349804	-0,481332	0,006592	-1,867955	-0,633029	41,764835	-10,349804
10:36:08,83	0,402916	3,328905	-0,064988	0,011990	0,025998	0,659000	-0,482905	0,013090	-1,868737	-1,566392	3,929130	-10,313246	-0,339826	-2,482398	-2,899832	9,397318	-7,117378	3,321564	-0,482905	0,013090	-1,868737	-0,538837	41,837146	-10,313246	-0,482905	0,013090	-1,868737	-0,538837	41,837146	-10,313246
10:36:08,88	0,402916	3,328905	-0,064988	0,011990	0,025998	0,659000	-0,484637	0,014127	-1,868777	-1,565736	3,758718	-10,329072	-0,333282	-2,476761	-2,900593	9,456959	-7,153279	3,327076	-0,484637	0,014127	-1,868777	-0,456774	41,802699	-10,329072	-0,484637	0,014127	-1,868777	-0,456774	41,802699	-10,329072
10:36:08,93	0,402916	3,328905	-0,064988	0,011990	0,025998	0,659000	-0,492791	0,011278	-1,869538	-1,418878	3,404293	-10,323559	-0,334244	-2,478524	-2,899010	9,528111	-7,096018	3,312253	-0,492791	0,011278	-1,869538	-0,533532	42,088391	-10,323559	-0,492791	0,011278	-1,869538	-0,533532	42,088391	-10,323559
10:36:08,98	0,402916	3,328905	-0,064988	0,011990	0,025998	0,659000	-0,490783	0,011230	-1,867956	-1,331215	3,541701	-10,338383	-0,337285	-2,481927	-2,898215	9,519126	-7,222024	3,326175	-0,490783	0,011230	-1,867956	-0,449639	42,068166	-10,338383	-0,490783	0,011230	-1,867956	-0,449639	42,068166	-10,338383
10:36:09,03	0,402916	3,328905	-0,064988	0,011990	0,025998	0,659000	-0,486315	0,012162	-1,867161	-1,493285	3,829237	-10,324460	-0,337985	-2,478810	-2,899783	9,453251	-7,135179	3,369691	-0,486315	0,012162	-1,867161	-0,538565	42,004997	-10,324460	-0,486315	0,012162	-1,867161	-0,538565	42,004997	-10,324460
10:36:09,08	0,402916	3,328905	-0,064988	0,011990	0,025998	0,659000	-0,488665	0,014327	-1,868728	-1,563580	3,606604	-10,280945	-0,334374	-2,483938	-2,899755	9,469362	-7,121574	3,360117	-0,488665	0,014327	-1,868728	-0,438926	41,966780	-10,280945	-0,488665	0,014327	-1,868728	-0,438926	41,966780	-10,280945
10:36:09,13	0,402916	3,328905	-0,064988	0,011990	0,025998	0,659000	-0,486029	0,008636	-1,868701	-1,247803	3,750797	-10,290519	-0,333174	-2,487712	-2,898961	9,486542	-7,178542	3,347590	-0,486029	0,008636	-1,868701	-0,569904	41,904091	-10,290519	-0,486029	0,008636	-1,868701	-0,569904	41,904091	-10,290519
10:36:09,18	0,402916	3,328905	-0,064988	0,011990	0,025998	0,659000	-0,483361	0,005709	-1,867906	-1,136378	3,932930	-10,303046	-0,341486	-2,480233	-2,898606	9,487097	-7,206811	3,360671	-0,483361	0,005709	-1,867906	-0,688197	41,876734	-10,303046	-0,483361	0,005709	-1,867906	-0,688197	41,876734	-10,303046
10:36:09,23	0,402916	3,328905	-0,064988	0,011990	0,025998	0,659000	-0,485681	0,016647	-1,867552	-1,729334	3,826862	-10,289965	-0,332028	-2,477638	-2,897045	9,492753	-7,168103	3,362923	-0,485681	0,016647	-1,867552	-0,422557	41,952851	-10,289965	-0,485681	0,016647	-1,867552	-0,422557	41,952851	-10,289965
10:36:09,28	0,402916	3,328905	-0,064988	0,011990	0,025998	0,659000	-0,492658	0,009754	-1,865991	-1,334539	3,449623	-10,287713	-0,334986	-2,489642	-2,898555	9,472252	-7,206128	3,370232	-0,492658	0,009754	-1,865991	-0,568876	42,123274	-10,287713	-0,492658	0,009754	-1,865991	-0,568876	42,123274	-10,287713
10:36:09,33	0,402916	3,328905	-0,064988	0,011990	0,025998	0,659000	-0,480783	0,006314	-1,867501	-1,198842	4,068358	-10,280403	-0,335032	-2,478666	-2,898612	9,465415	-7,167839	3,363494	-0,480783	0,006314	-1,867501	-0,703216	41,809857	-10,280403	-0,480783	0,006314	-1,867501	-0,703216	41,809857	-10,280403
10:36:09,38	0,402916	3,328905	-0,064988	0,011990	0,025998	0,659000	-0,490266	0,011842	-1,867558	-1,456567	3,550211	-10,287142	-0,332491	-2,481242	-2,896203	9,538500	-7,148978	3,400699	-0,490266	0,011842	-1,867558	-0,526978	42,036073	-10,287142	-0,490266	0,011842	-1,867558	-0,526978	42,036073	-10,287142
10:36:09,43	0,402916	3,328905	-0,064988	0,011990	0,025998	0,659000	-0,489306	0,008353	-1,865149	-1,222255	3,653988	-10,249937	-0,334224	-2,481544	-2,896231	9,542875	-7,131372	3,362130	-0,489306	0,008353	-1,865149	-0,566564	42,064500	-10,249937	-0,489306	0,008353	-1,865149	-0,566564	42,064500	-10,249937
10:36:09,49	0,402916	3,328905	-0,064988	0,011990	0,025998	0,659000	-0,488710	0,015081	-1,866522	-1,616557	3,647172	-10,267565	-0,336650	-2,477260	-2,897619	9,483392	-7,201129	3,390639	-0,488710	0,015081	-1,866522	-0,432723	42,010879	-10,267565	-0,488710	0,015081	-1,866522	-0,432723	42,010879	-10,267565
10:36:09,54	0,402916	3,328905	-0,064988	0,011990	0,025998	0,659000	-0,488710	0,015081	-1,866522	-1,616557	3,647172	-10,267565	-0,342113	-2,480745	-2,898598	9,450301	-7,145697	3,391889	-0,488710	0,015081	-1,866522	-0,432723	42,010879	-10,267565	-0,488710	0,015081	-1,866522	-0,432723	42,010879	-10,267565
10:36:09,59	0,402916	3,328905	-0,064988	0,011990	0,025998	0,659000	-0,484925	0,016934	-1,867544	-1,709736	3,803789	-10,258747	-0,336019	-2,481181	-2,898550	9,538732	-7,133216	3,387494	-0,484925	0,016934	-1,867544	-0,380420	41,870373	-10,258747	-0,484925	0,016934	-1,867544	-0,380420	41,870373	-10,258747
10:36:09,64	0,402916	3,328905	-0,064988	0,011990	0,025998	0,659000	-0,487594	0,011439	-1,867496	-1,368968	3,735342	-10,263142	-0,324400	-2,455805	-3,162235	11,017115	-7,726414	2,938102	-0,487594	0,011439	-1,867496	-0,471015	42,011447	-10,263142	-0,487594	0,011439	-1,867496	-0,471015	42,011447	-10,263142
10:36:09,69	0,402916	3,328905	-0,064988	0,011990	0,025998	0,659000	-0,515379	0,014064	-2,131181	-1,280020	3,867396	-10,712534	-0,337160	-2,455584	-3,026490	10,800418	-6,887184	2,698325	-0,515379	0,014064	-2,131181	-0,175976	44,324685	-10,712534	-0,515379	0,014064	-2,131181	-0,175976	44,324685	-10,712534
10:36:09,74	0,402960	3,328948	-0,064981	0,011988	0,025991	0,708981	-0,509191	0,025226	-1,995436	-1,241974	3,581918	-10,952311	-0,339327	-2,458833	-2,999546	10,878118	-6,992330	2,798035	-0,509191	0,025226	-1,995436	0,738251	43,553411	-10,952311	-0,509191	0,025226	-1,995436	0,738251	43,553411	-10,952311
10:36:09,79	0,402960	3,328948	-0,064981	0,011988	0,025991	0,708981	-0,505295	0,025477	-1,968492	-1,307268	3,904389	-10,852601	-0,344061	-2,453339	-2,996430	10,892231	-7,023252	2,838606	-0,505295	0,025477	-1,968492	0,692710	43,570022	-10,852601	-0,505295	0,025477	-1,968492	0,692710	43,570022	-10,852601
10:36:09,84	0,402960	3,328948	-0,064981	0,011988	0,025991	0,708981	-0,507685	0,032325	-1,965376	-1,683038	3,807793	-10,812029	-0,334344	-2,455748	-2,994787	11,016938	-7,013488	2,847650	-0,507685	0,032325	-1,965376	0,854435	43,661039	-10,812029	-0,507685	0,032325	-1,965376	0,854435	43,661039	-10,812029
10:36:09,89	0,402960	3,328948	-0,064981	0,011988	0,025991	0,708981	-0,510457	0,022704	-1,963732	-1,111968	3,766740	-10,802986	-0,346817	-2,453002	-2,987441	10,973762	-7,042250	2,860335	-0,510457	0,022704	-1,963732	0,670303	43,837627	-10,802986	-0,510457	0,022704	-1,963732	0,670303	43,837627	-10,802986
10:36:09,94	0,402960	3,328948	-0,064981	0,011988	0,025991	0,708981	-0,506599	0,034880	-1,956386	-1,791611	3,944352	-10,790301	-0,338971	-2,453700	-2,991620	11,077697	-7,053934	2,906294	-0,506599	0,034880	-1,956386	0,946468	43,712377	-10,790301	-0,506599	0,034880	-1,956386	0,946468	43,712377	-10,790301
10:36:09,99	0,402960	3,328948	-0,064981	0,011988	0,025991	0,708981	-0,509918	0,027736	-1,960566	-1,378256	3,867628	-10,744342	-0,336618	-2,455266	-2,988883	11,105345	-7,168148	2,896015	-0,509918	0,027736	-1,960566	0,798992	43,896176	-10,744342	-0,509918	0,027736	-1,960566	0,798992	43,896176	-10,744342
10:36:10,04	0,402960	3,328948	-0,064981	0,011988	0,025991	0,708981	-0,509737	0,024915	-1,957829	-1,316686	3,958056	-10,754621	-0,341401	-2,450733	-2,988943	11,051999	-7,079161	2,884761	-0,509737	0,024915	-1,957829	0,639164	43,972449	-10,754621	-0,509737	0,024915	-1,957829	0,639164	43,972449	-10,754621
10:36:10,09	0,402960	3,328948	-0,064981	0,011988	0,025991	0,708981	-0,511272	0,031324	-1,957889	-1,599539	3,787583	-10,765875	-0,337573	-2,455367	-2,993286	10,853781	-6,919050	2,884853	-0,511272	0,031324	-1,957889	0,859383	43,922414	-10,765875	-0,511272	0,031324	-1,957889	0,859383	43,922414	-10,765875
10:36:10,14	0,402960	3,328948	-0,064981	0,011988	0,025991	0,708981	-0,509173	0,025692	-1,962231	-1,267107	3,644988	-10,765783	-0,323427	-2,451377	-3,158449	11,574499	-8,162122	2,485720	-0,509173	0,025692	-1,962231	0,749677	43,615087	-10,765783	-0,509173	0,025692	-1,962231	0,749677	43,615087	-10,765783
10:36:10,19	0,402960	3,328948	-0,064981	0,011988	0,025991	0,708981	-0,519701	0,015436	-2,127395	-1,449974	4,343228	-11,164916	-0,317132	-2,438923	-3,057180	11,707703	-8,556717	2,219219	-0,519701	0,015436	-2,127395	-0,238276	45,139775	-11,164916	-0,519701	0,015436	-2,127395	-0,238276	45,139775	-11,164916
10:36:10,24	0,402976	3,329007	-0,065004	0,011995	0,026001	0,759021	-0,533634	0,016211	-2,026125	-1,765415	3,931389	-11,431416	-0,312499	-2,440394	-3,027848	11,900507	-8,564521	2,320851	-0,533634	0,016211	-2,026125	-0,492858	45,821643	-11,431416	-0,533634	0,016211	-2,026125	-0,492858	45,821643	-11,431416
10:36:10,29	0,402976	3,329007	-0,065004	0,011995	0,026001	0,759021	-0,534677	0,011463	-1,996793	-1,428905	4,048033	-11,329785	-0,314779	-2,441580	-3,026629	11,952110	-8,612195	2,356243	-0,534677	0,011463	-1,996793	-0,529022	46,020155	-11,329785	-0,534677	0,011463	-1,996793	-0,529022	46,020155	-11,329785
10:36:10,34	0,402976	3,329007	-0,065004	0,011995	0,026001	0,759021	-0,532510	0,012844	-1,995574	-1,516200	4,229240	-11,294393	-0,310102	-2,445320	-3,025031	11,923408	-8,600560	2,399798	-0,532510	0,012844	-1,995574	-0,507912	46,031257	-11,294393	-0,532510	0,012844	-1,995574	-0,507912	46,031257	-11,294393
10:36:10,39	0,402976	3,329007	-0,065004	0,011995	0,026001	0,759021	-0,531609	0,006925	-1,993977	-1,212643	4,245392	-11,250838	-0,315870	-2,438567	-3,025457	12,005806	-8,636272	2,349620	-0,531609	0,006925	-1,993977	-0,669063	45,976721	-11,250838	-0,531609	0,006925	-1,993977	-0,669063	45,976721	-11,250838
10:36:10,44	0,402976	3,329007	-0,065004	0,011995	0,026001	0,759021	-0,534573	0,015296	-1,994403	-1,637709	4,180496	-11,301016	-0,308261	-2,437010	-3,025393	11,989508	-8,612171	2,439279	-0,534573	0,015296	-1,994403	-0,436936	46,144472	-11,301016	-0,534573	0,015296	-1,994403	-0,436936	46,144472	-11,301016
10:36:10,49	0,402976	3,329007	-0,065004	0,011995	0,026001	0,759021	-0,539726	0,009485	-1,994339	-1,322786	3,886363	-11,211357	-0,310500	-2,445109	-3,023068	12,003872	-8,591460	2,378650	-0,539726	0,009485	-1,994339	-0,578218	46,254868	-11,211357	-0,539726	0,009485	-1,994339	-0,578218	46,254868	-11,211357
10:36:10,54	0,402976	3,329007	-0,065004	0,011995	0,026001	0,759021	-0,531593	0,007374	-1,992014	-1,187914	4,311380	-11,271986	-0,317081	-2,437682	-3,027361	11,998126	-8,618008	2,414351	-0,531593	0,007374	-1,992014	-0,609033	46,041419	-11,271986	-0,531593	0,007374	-1,992014	-0,609033	46,041419	-11,271986
10:36:10,59	0,402976	3,329007	-0,065004	0,011995	0,026001	0,759021	-0,534734	0,016787	-1,996307	-1,703262	4,156335	-11,236285	-0,313579	-2,437439	-3,022294	11,993961	-8,669383	2,429687	-0,534734	0,016787	-1,996307	-0,385450	46,132959	-11,236285	-0,534734	0,016787	-1,996307	-0,385450	46,132959	-11,236285
10:36:10,64	0,402976	3,329007	-0,065004	0,011995	0,026001	0,759021	-0,536696	0,013876	-1,991240	-1,598434	4,076397	-11,220949	-0,309923	-2,446524	-3,023386	12,025878	-8,655545	2,449131	-0,536696	0,013876	-1,991240	-0,509181	46,207030	-11,220949	-0,536696	0,013876	-1,991240	-0,509181	46,207030	-11,220949
10:36:10,69	0,402976	3,329007	-0,065004	0,011995	0,026001	0,759021	-0,530655	0,006168	-1,992332	-1,169671	4,411224	-11,201504	-0,307689	-2,436960	-3,024631	11,990038	-8,647260	2,418412	-0,530655	0,006168	-1,992332	-0,685501	46,067679	-11,201504	-0,530655	0,006168	-1,992332	-0,685501	46,067679	-11,201504
10:36:10,74	0,402976	3,329007	-0,065004	0,011995	0,026001	0,759021	-0,540056	0,009015	-1,993576	-1,328464	3,887208	-11,232224	-0,311112	-2,440359	-3,022233	12,054419	-8,708962	2,451980	-0,540056	0,009015	-1,993576	-0,620800	46,281616	-11,232224	-0,540056	0,009015	-1,993576	-0,620800	46,281616	-11,232224
10:36:10,79	0,402976	3,329007	-0,065004	0,011995	0,026001	0,759021	-0,535401	0,010280	-1,991179	-1,415478	4,215888	-11,198656	-0,311262	-2,437049	-3,023445	11,972642	-8,641025	2,461044	-0,535401	0,010280	-1,991179	-0,608528	46,244858	-11,198656	-0,535401	0,010280	-1,991179	-0,608528	46,244858	-11,198656
10:36:10,84	0,402976	3,329007	-0,065004	0,011995	0,026001	0,759021	-0,538192	0,012064	-1,992391	-1,490340	3,965939	-11,189592	-0,310451	-2,446169	-3,021441	12,044533	-8,636672	2,443477	-0,538192	0,012064	-1,992391	-0,543285	46,214044	-11,189592	-0,538192	0,012064	-1,992391	-0,543285	46,214044	-11,189592
10:36:10,89	0,402976	3,329007	-0,065004	0,011995	0,026001	0,759021	-0,530699	0,006802	-1,990386	-1,176983	4,415674	-11,207159	-0,309466	-2,439515	-3,025361	11,995429	-8,674811	2,465683	-0,530699	0,006802	-1,990386	-0,643021	46,075554	-11,207159	-0,530699	0,006802	-1,990386	-0,643021	46,075554	-11,207159
10:36:10,94	0,402976	3,329007	-0,065004	0,011995	0,026001	0,759021	-0,536955	0,009277	-1,994307	-1,363237	4,066931	-11,184953	-0,312292	-2,440286	-3,024577	12,054685	-8,703768	2,438841	-0,536955	0,009277	-1,994307	-0,635028	46,217870	-11,184953	-0,536955	0,009277	-1,994307	-0,635028	46,217870	-11,184953
10:36:10,99	0,402976	3,329007	-0,065004	0,011995	0,026001	0,759021	-0,534874	0,011338	-1,993523	-1,465902	4,240918	-11,211795	-0,305696	-2,439513	-3,022190	12,097409	-8,664654	2,478218	-0,534874	0,011338	-1,993523	-0,575839	46,228529	-11,211795	-0,534874	0,011338	-1,993523	-0,575839	46,228529	-11,211795
10:36:11,04	0,402976	3,329007	-0,065004	0,011995	0,026001	0,759021	-0,538841	0,006012	-1,991135	-1,133719	4,052053	-11,172418	-0,311818	-2,438284	-3,023420	11,995490	-8,667490	2,474202	-0,538841	0,006012	-1,991135	-0,661740	46,351109	-11,172418	-0,538841	0,006012	-1,991135	-0,661740	46,351109	-11,172418
10:36:11,09	0,402976	3,329007	-0,065004	0,011995	0,026001	0,759021	-0,536844	0,011929	-1,992365	-1,494769	4,069072	-11,176434	-0,311118	-2,443655	-3,021809	12,044942	-8,705463	2,485357	-0,536844	0,011929	-1,992365	-0,558380	46,211333	-11,176434	-0,536844	0,011929	-1,992365	-0,558380	46,211333	-11,176434
10:36:11,14	0,402976	3,329007	-0,065004	0,011995	0,026001	0,759021	-0,532543	0,008636	-1,990755	-1,331739	4,354550	-11,165279	-0,312841	-2,442206	-3,022600	12,074446	-8,723639	2,460645	-0,532543	0,008636	-1,990755	-0,653781	46,159163	-11,165279	-0,532543	0,008636	-1,990755	-0,653781	46,159163	-11,165279
10:36:11,19	0,402976	3,329007	-0,065004	0,011995	0,026001	0,759021	-0,532937	0,010853	-1,991546	-1,448007	4,368697	-11,189991	-0,308836	-2,436182	-3,021060	12,027895	-8,700190	2,496439	-0,532937	0,010853	-1,991546	-0,596022	46,204245	-11,189991	-0,532937	0,010853	-1,991546	-0,596022	46,204245	-11,189991
10:36:11,24	0,402976	3,329007	-0,065004	0,011995	0,026001	0,759021	-0,540156	0,010397	-1,990006	-1,427261	3,941252	-11,154197	-0,305818	-2,446997	-3,021797	12,029424	-8,690132	2,481576	-0,540156	0,010397	-1,990006	-0,611075	46,343519	-11,154197	-0,540156	0,010397	-1,990006	-0,611075	46,343519	-11,154197
10:36:11,29	0,402976	3,329007	-0,065004	0,011995	0,026001	0,759021	-0,532299	0,002376	-1,990743	-1,000666	4,346104	-11,169060	-0,316931	-2,439318	-3,017930	12,082092	-8,695414	2,487421	-0,532299	0,002376	-1,990743	-0,814170	46,131607	-11,169060	-0,532299	0,002376	-1,990743	-0,814170	46,131607	-11,169060
10:36:11,34	0,402976	3,329007	-0,065004	0,011995	0,026001	0,759021	-0,533393	0,015840	-1,986876	-1,679025	4,337491	-11,163215	-0,307472	-2,439865	-3,022590	12,090181	-8,659975	2,468636	-0,533393	0,015840	-1,986876	-0,435620	46,208840	-11,163215	-0,533393	0,015840	-1,986876	-0,435620	46,208840	-11,163215
10:36:11,39	0,402976	3,329007	-0,065004	0,011995	0,026001	0,759021	-0,537648	0,007375	-1,991535	-1,204115	4,105511	-11,182000	-0,312966	-2,436508	-3,022266	12,015176	-8,681769	2,458370	-0,537648	0,007375	-1,991535	-0,625205	46,310886	-11,182000	-0,537648	0,007375	-1,991535	-0,625205	46,310886	-11,182000
10:36:11,44	0,402976	3,329007	-0,065004	0,011995	0,026001	0,759021	-0,537809	0,013811	-1,991211	-1,595188	4,043089	-11,192266	-0,306917	-2,442735	-3,022541	12,071168	-8,652621	2,526850	-0,537809	0,013811	-1,991211	-0,511014	46,261088	-11,192266	-0,537809	0,013811	-1,991211	-0,511014	46,261088	-11,192266
10:36:11,49	0,402976	3,329007	-0,065004	0,011995	0,026001	0,759021	-0,535440	0,005459	-1,991487	-1,107638	4,200166	-11,123786	-0,312945	-2,436549	-3,020709	12,020722	-8,678485	2,457468	-0,535440	0,005459	-1,991487	-0,679107	46,232240	-11,123786	-0,535440	0,005459	-1,991487	-0,679107	46,232240	-11,123786
10:36:11,54	0,402976	3,329007	-0,065004	0,011995	0,026001	0,759021	-0,537784	0,013772	-1,989654	-1,587543	4,047557	-11,193167	-0,308805	-2,437312	-3,020698	12,022688	-8,667745	2,458388	-0,537784	0,013772	-1,989654	-0,506431	46,263583	-11,193167	-0,537784	0,013772	-1,989654	-0,506431	46,263583	-11,193167
10:36:11,60	0,402976	3,329007	-0,065004	0,011995	0,026001	0,759021	-0,539193	0,009805	-1,989644	-1,370978	3,970608	-11,192248	-0,312852	-2,441338	-3,021429	12,061217	-8,694430	2,480511	-0,539193	0,009805	-1,989644	-0,601270	46,297262	-11,192248	-0,539193	0,009805	-1,989644	-0,601270	46,297262	-11,192248
10:36:11,65	0,402976	3,329007	-0,065004	0,011995	0,026001	0,759021	-0,535763	0,013922	-1,988811	-1,611010	4,198811	-11,132645	-0,315246	-2,436744	-3,019487	12,053863	-8,687255	2,513819	-0,535763	0,013922	-1,988811	-0,518151	46,256220	-11,132645	-0,535763	0,013922	-1,988811	-0,518151	46,256220	-11,132645
10:36:11,70	0,402976	3,329007	-0,065004	0,011995	0,026001	0,759021	-0,536464	0,015667	-1,988433	-1,677090	4,149269	-11,136817	-0,312217	-2,445473	-3,021429	12,059260	-8,667688	2,456658	-0,536464	0,015667	-1,988433	-0,447247	46,261697	-11,136817	-0,536464	0,015667	-1,988433	-0,447247	46,261697	-11,136817
10:36:11,75	0,402976	3,329007	-0,065004	0,011995	0,026001	0,759021	-0,530419	0,008680	-1,990375	-1,294147	4,458487	-11,193977	-0,306298	-2,412368	-3,175253	13,484875	-8,652154	1,907324	-0,530419	0,008680	-1,990375	-0,612746	46,096401	-11,193977	-0,530419	0,008680	-1,990375	-0,612746	46,096401	-11,193977
10:36:11,80	0,402976	3,329007	-0,065004	0,011995	0,026001	0,759021	-0,562049	0,020106	-2,144199	-1,162038	4,040609	-11,743312	-0,318548	-2,431626	-3,021553	12,625943	-7,948940	1,530090	-0,562049	0,020106	-2,144199	0,416303	48,161432	-11,743312	-0,562049	0,020106	-2,144199	0,416303	48,161432	-11,743312
10:36:11,85	0,402948	3,328959	-0,064993	0,011993	0,026004	0,808989	-0,539246	0,021086	-1,990499	-1,033434	4,130888	-12,120546	-0,331591	-2,434084	-2,978024	12,469130	-7,837390	1,627297	-0,539246	0,021086	-1,990499	0,621793	46,461695	-12,120546	-0,539246	0,021086	-1,990499	0,621793	46,461695	-12,120546
10:36:11,90	0,402948	3,328959	-0,064993	0,011993	0,026004	0,808989	-0,530595	0,031153	-1,946970	-1,538738	4,389145	-12,023339	-0,323176	-2,432149	-2,976777	12,568498	-7,874424	1,669678	-0,530595	0,031153	-1,946970	0,906776	46,040873	-12,023339	-0,530595	0,031153	-1,946970	0,906776	46,040873	-12,023339
10:36:11,95	0,402948	3,328959	-0,064993	0,011993	0,026004	0,808989	-0,536479	0,024833	-1,945722	-1,192480	4,187769	-11,980957	-0,323849	-2,428261	-2,974863	12,552660	-7,923844	1,662709	-0,536479	0,024833	-1,945722	0,756906	46,301360	-11,980957	-0,536479	0,024833	-1,945722	0,756906	46,301360	-11,980957
10:36:12,00	0,402948	3,328959	-0,064993	0,011993	0,026004	0,808989	-0,539509	0,027359	-1,943809	-1,374552	4,041194	-11,987927	-0,327902	-2,435696	-2,975592	12,581401	-7,960079	1,674428	-0,539509	0,027359	-1,943809	0,773127	46,392654	-11,987927	-0,539509	0,027359	-1,943809	0,773127	46,392654	-11,987927
10:36:12,05	0,402948	3,328959	-0,064993	0,011993	0,026004	0,808989	-0,531043	0,027152	-1,944537	-1,380789	4,524421	-11,976208	-0,324893	-2,427095	-2,974019	12,625972	-7,931523	1,714486	-0,531043	0,027152	-1,944537	0,750627	46,211320	-11,976208	-0,531043	0,027152	-1,944537	0,750627	46,211320	-11,976208
10:36:12,10	0,402948	3,328959	-0,064993	0,011993	0,026004	0,808989	-0,539997	0,028846	-1,942965	-1,421884	4,083124	-11,936150	-0,332536	-2,431537	-2,972494	12,629228	-7,981299	1,661498	-0,539997	0,028846	-1,942965	0,842545	46,472927	-11,936150	-0,539997	0,028846	-1,942965	0,842545	46,472927	-11,936150
10:36:12,15	0,402948	3,328959	-0,064993	0,011993	0,026004	0,808989	-0,532329	0,033245	-1,941440	-1,692078	4,509609	-11,989138	-0,323000	-2,434869	-2,975544	12,669966	-7,952100	1,679559	-0,532329	0,033245	-1,941440	0,917624	46,297413	-11,989138	-0,532329	0,033245	-1,941440	0,917624	46,297413	-11,989138
10:36:12,20	0,402948	3,328959	-0,064993	0,011993	0,026004	0,808989	-0,534211	0,023320	-1,944489	-1,130326	4,432421	-11,971076	-0,323590	-2,430081	-2,973298	12,442916	-8,049422	1,731314	-0,534211	0,023320	-1,944489	0,700268	46,367968	-11,971076	-0,534211	0,023320	-1,944489	0,700268	46,367968	-11,971076
10:36:12,25	0,402948	3,328959	-0,064993	0,011993	0,026004	0,808989	-0,538063	0,026225	-1,942244	-1,479228	4,084161	-11,919322	-0,295661	-2,411249	-3,109448	14,072106	-9,320094	1,168380	-0,538063	0,026225	-1,942244	0,579461	46,322070	-11,919322	-0,538063	0,026225	-1,942244	0,579461	46,322070	-11,919322
10:36:12,30	0,402948	3,328959	-0,064993	0,011993	0,026004	0,808989	-0,568336	0,011454	-2,078393	-0,996963	4,556187	-12,482256	-0,330309	-2,411118	-3,052013	13,781343	-8,015723	0,779777	-0,568336	0,011454	-2,078393	-0,097816	49,170576	-12,482256	-0,568336	0,011454	-2,078393	-0,097816	49,170576	-12,482256
10:36:12,35	0,402988	3,328955	-0,064977	0,011993	0,025987	0,859072	-0,551126	0,041526	-2,020959	-1,576457	4,547137	-12,870859	-0,332690	-2,412125	-3,011234	13,584048	-7,692448	0,853998	-0,551126	0,041526	-2,020959	1,683322	47,810505	-12,870859	-0,551126	0,041526	-2,020959	1,683322	47,810505	-12,870859
10:36:12,40	0,402988	3,328955	-0,064977	0,011993	0,025987	0,859072	-0,549063	0,043084	-1,980179	-1,476163	4,321909	-12,796638	-0,324416	-2,410173	-3,008488	13,609954	-7,726215	0,867234	-0,549063	0,043084	-1,980179	1,905928	47,423339	-12,796638	-0,549063	0,043084	-1,980179	1,905928	47,423339	-12,796638
10:36:12,45	0,402988	3,328955	-0,064977	0,011993	0,025987	0,859072	-0,554891	0,036894	-1,977433	-1,170599	4,058184	-12,783402	-0,329094	-2,422500	-3,008447	13,599373	-7,743303	0,864134	-0,554891	0,036894	-1,977433	1,725617	47,617093	-12,783402	-0,554891	0,036894	-1,977433	1,725617	47,617093	-12,783402
10:36:12,50	0,402988	3,328955	-0,064977	0,011993	0,025987	0,859072	-0,541876	0,034782	-1,977393	-1,080833	4,734302	-12,786502	-0,336202	-2,418625	-3,006901	13,612048	-7,805810	0,879787	-0,541876	0,034782	-1,977393	1,649543	47,271598	-12,786502	-0,541876	0,034782	-1,977393	1,649543	47,271598	-12,786502
10:36:12,55	0,402988	3,328955	-0,064977	0,011993	0,025987	0,859072	-0,541677	0,042875	-1,975847	-1,549490	4,786893	-12,770848	-0,329121	-2,410027	-3,005356	13,622384	-7,756851	0,897344	-0,541677	0,042875	-1,975847	1,816226	47,308549	-12,770848	-0,541677	0,042875	-1,975847	1,816226	47,308549	-12,770848
10:36:12,60	0,402988	3,328955	-0,064977	0,011993	0,025987	0,859072	-0,552664	0,041042	-1,974302	-1,406586	4,200040	-12,753292	-0,333801	-2,416765	-3,001799	13,637585	-7,813022	0,935022	-0,552664	0,041042	-1,974302	1,815209	47,584177	-12,753292	-0,552664	0,041042	-1,974302	1,815209	47,584177	-12,753292
10:36:12,65	0,402988	3,328955	-0,064977	0,011993	0,025987	0,859072	-0,544490	0,041726	-1,970745	-1,483197	4,666370	-12,715614	-0,330862	-2,418055	-3,001825	13,614471	-7,777554	0,902812	-0,544490	0,041726	-1,970745	1,792289	47,408798	-12,715614	-0,544490	0,041726	-1,970745	1,792289	47,408798	-12,715614
10:36:12,70	0,402988	3,328955	-0,064977	0,011993	0,025987	0,859072	-0,544841	0,038536	-1,970770	-1,298156	4,610343	-12,747824	-0,330146	-2,411009	-3,001772	13,697376	-7,770802	0,961455	-0,544841	0,038536	-1,970770	1,726913	47,380360	-12,747824	-0,544841	0,038536	-1,970770	1,726913	47,380360	-12,747824
10:36:12,75	0,402988	3,328955	-0,064977	0,011993	0,025987	0,859072	-0,551302	0,041438	-1,970718	-1,401791	4,342816	-12,689181	-0,331930	-2,422588	-3,000594	13,673504	-7,830343	0,927979	-0,551302	0,041438	-1,970718	1,851131	47,619988	-12,689181	-0,551302	0,041438	-1,970718	1,851131	47,619988	-12,689181
10:36:12,80	0,402988	3,328955	-0,064977	0,011993	0,025987	0,859072	-0,540382	0,037194	-1,969540	-1,244571	4,919752	-12,722657	-0,330354	-2,417239	-3,002203	13,595597	-7,812629	0,931392	-0,540382	0,037194	-1,969540	1,675150	47,339704	-12,722657	-0,540382	0,037194	-1,969540	1,675150	47,339704	-12,722657
10:36:12,85	0,402988	3,328955	-0,064977	0,011993	0,025987	0,859072	-0,545803	0,038504	-1,971149	-1,336297	4,561532	-12,719243	-0,333166	-2,419543	-2,998277	13,659336	-7,854338	0,935875	-0,545803	0,038504	-1,971149	1,686248	47,407035	-12,719243	-0,545803	0,038504	-1,971149	1,686248	47,407035	-12,719243
10:36:12,90	0,402988	3,328955	-0,064977	0,011993	0,025987	0,859072	-0,542401	0,039787	-1,967223	-1,407293	4,814479	-12,714761	-0,329004	-2,414498	-3,000208	13,675949	-7,792048	0,964567	-0,542401	0,039787	-1,967223	1,716011	47,392941	-12,714761	-0,542401	0,039787	-1,967223	1,716011	47,392941	-12,714761
10:36:12,95	0,402988	3,328955	-0,064977	0,011993	0,025987	0,859072	-0,548851	0,038705	-1,969153	-1,288770	4,462326	-12,686068	-0,329077	-2,422921	-3,000201	13,637940	-7,849961	0,947301	-0,548851	0,038705	-1,969153	1,749585	47,547107	-12,686068	-0,548851	0,038705	-1,969153	1,749585	47,547107	-12,686068
10:36:13,00	0,402988	3,328955	-0,064977	0,011993	0,025987	0,859072	-0,541520	0,034557	-1,969147	-1,142220	4,839550	-12,703334	-0,326242	-2,412438	-3,001820	13,617629	-7,857337	0,930923	-0,541520	0,034557	-1,969147	1,570497	47,348890	-12,703334	-0,541520	0,034557	-1,969147	1,570497	47,348890	-12,703334
10:36:13,05	0,402988	3,328955	-0,064977	0,011993	0,025987	0,859072	-0,552016	0,037343	-1,970765	-1,303649	4,279883	-12,719713	-0,328416	-2,419973	-3,002489	13,667665	-7,784645	1,004328	-0,552016	0,037343	-1,970765	1,627791	47,613118	-12,719713	-0,552016	0,037343	-1,970765	1,627791	47,613118	-12,719713
10:36:13,10	0,402988	3,328955	-0,064977	0,011993	0,025987	0,859072	-0,544403	0,035458	-1,971435	-1,117659	4,682726	-12,646307	-0,326775	-2,421481	-3,000218	13,616092	-7,850878	0,943273	-0,544403	0,035458	-1,971435	1,665809	47,418369	-12,646307	-0,544403	0,035458	-1,971435	1,665809	47,418369	-12,646307
10:36:13,15	0,402988	3,328955	-0,064977	0,011993	0,025987	0,859072	-0,543918	0,033283	-1,969163	-1,087709	4,696411	-12,707363	-0,333778	-2,419659	-2,999058	13,641606	-7,828991	0,942066	-0,543918	0,033283	-1,969163	1,525028	47,393963	-12,707363	-0,543918	0,033283	-1,969163	1,525028	47,393963	-12,707363
10:36:13,20	0,402988	3,328955	-0,064977	0,011993	0,025987	0,859072	-0,541994	0,040259	-1,968004	-1,418745	4,807611	-12,708570	-0,326642	-2,411961	-3,002894	13,710111	-7,835220	0,999169	-0,541994	0,040259	-1,968004	1,741602	47,354130	-12,708570	-0,541994	0,040259	-1,968004	1,741602	47,354130	-12,708570
10:36:13,25	0,402988	3,328955	-0,064977	0,011993	0,025987	0,859072	-0,552229	0,037927	-1,971840	-1,268637	4,337842	-12,651467	-0,328418	-2,420954	-3,000157	13,669183	-7,813727	0,996971	-0,552229	0,037927	-1,971840	1,708669	47,687795	-12,651467	-0,552229	0,037927	-1,971840	1,708669	47,687795	-12,651467
10:36:13,30	0,402988	3,328955	-0,064977	0,011993	0,025987	0,859072	-0,543553	0,034969	-1,969103	-1,116656	4,742793	-12,653664	-0,330963	-2,416672	-2,999839	13,604143	-7,858540	0,971981	-0,543553	0,034969	-1,969103	1,628422	47,411694	-12,653664	-0,543553	0,034969	-1,969103	1,628422	47,411694	-12,653664
10:36:13,35	0,402988	3,328955	-0,064977	0,011993	0,025987	0,859072	-0,545989	0,039315	-1,968785	-1,413973	4,582202	-12,678655	-0,326712	-2,413555	-2,997088	13,663567	-7,844705	0,985872	-0,545989	0,039315	-1,968785	1,672261	47,442327	-12,678655	-0,545989	0,039315	-1,968785	1,672261	47,442327	-12,678655
10:36:13,40	0,402988	3,328955	-0,064977	0,011993	0,025987	0,859072	-0,550813	0,037191	-1,966034	-1,261851	4,375880	-12,664764	-0,326652	-2,419105	-2,999383	13,666129	-7,795780	1,002531	-0,550813	0,037191	-1,966034	1,657679	47,614719	-12,664764	-0,550813	0,037191	-1,966034	1,657679	47,614719	-12,664764
10:36:13,45	0,402988	3,328955	-0,064977	0,011993	0,025987	0,859072	-0,546037	0,034365	-1,968328	-1,071220	4,601980	-12,648105	-0,326061	-2,418880	-2,997832	13,667285	-7,804889	0,996574	-0,546037	0,034365	-1,968328	1,626426	47,465916	-12,648105	-0,546037	0,034365	-1,968328	1,626426	47,465916	-12,648105
10:36:13,50	0,402988	3,328955	-0,064977	0,011993	0,025987	0,859072	-0,546527	0,033965	-1,966778	-1,057726	4,582066	-12,654062	-0,333880	-2,418988	-2,999406	13,610458	-7,841870	1,019789	-0,546527	0,033965	-1,966778	1,608513	47,484451	-12,654062	-0,546527	0,033965	-1,966778	1,608513	47,484451	-12,654062
10:36:13,55	0,402988	3,328955	-0,064977	0,011993	0,025987	0,859072	-0,542524	0,040683	-1,968351	-1,467509	4,759506	-12,630846	-0,333118	-2,420892	-2,996659	13,681387	-7,850883	0,997569	-0,542524	0,040683	-1,968351	1,726104	47,347645	-12,630846	-0,542524	0,040683	-1,968351	1,726104	47,347645	-12,630846
10:36:13,60	0,402988	3,328955	-0,064977	0,011993	0,025987	0,859072	-0,541256	0,039071	-1,965605	-1,356036	4,891365	-12,653067	-0,330833	-2,412652	-2,997474	13,667741	-7,839225	1,000196	-0,541256	0,039071	-1,965605	1,711050	47,379981	-12,653067	-0,541256	0,039071	-1,965605	1,711050	47,379981	-12,653067
10:36:13,65	0,402988	3,328955	-0,064977	0,011993	0,025987	0,859072	-0,549535	0,041212	-1,966420	-1,464088	4,443226	-12,650440	-0,329002	-2,421331	-2,998988	13,667517	-7,811025	1,001052	-0,549535	0,041212	-1,966420	1,771056	47,581719	-12,650440	-0,549535	0,041212	-1,966420	1,771056	47,581719	-12,650440
10:36:13,70	0,402988	3,328955	-0,064977	0,011993	0,025987	0,859072	-0,542934	0,035287	-1,967934	-1,131677	4,772184	-12,649584	-0,334349	-2,418048	-2,995929	13,648980	-7,819819	0,974436	-0,542934	0,035287	-1,967934	1,638352	47,392499	-12,649584	-0,542934	0,035287	-1,967934	1,638352	47,392499	-12,649584
10:36:13,75	0,402988	3,328955	-0,064977	0,011993	0,025987	0,859072	-0,543104	0,041559	-1,964874	-1,474725	4,751703	-12,676200	-0,332094	-2,416052	-2,998266	13,623989	-7,849984	0,990370	-0,543104	0,041559	-1,964874	1,787687	47,385339	-12,676200	-0,543104	0,041559	-1,964874	1,787687	47,385339	-12,676200
10:36:13,80	0,402988	3,328955	-0,064977	0,011993	0,025987	0,859072	-0,545960	0,040604	-1,967212	-1,463684	4,596625	-12,660266	-0,330915	-2,414545	-2,997499	13,619411	-7,829391	0,986192	-0,545960	0,040604	-1,967212	1,723760	47,454466	-12,660266	-0,545960	0,040604	-1,967212	1,723760	47,454466	-12,660266
10:36:13,85	0,402988	3,328955	-0,064977	0,011993	0,025987	0,859072	-0,547855	0,040336	-1,966444	-1,434202	4,483822	-12,664443	-0,326174	-2,415697	-2,999418	13,636584	-7,837537	0,992416	-0,547855	0,040336	-1,966444	1,732202	47,490424	-12,664443	-0,547855	0,040336	-1,966444	1,732202	47,490424	-12,664443
10:36:13,90	0,402988	3,328955	-0,064977	0,011993	0,025987	0,859072	-0,549228	0,035655	-1,968364	-1,189253	4,431379	-12,658219	-0,327337	-2,419557	-2,996665	13,647761	-7,887075	1,007646	-0,549228	0,035655	-1,968364	1,609686	47,545750	-12,658219	-0,549228	0,035655	-1,968364	1,609686	47,545750	-12,658219
10:36:13,95	0,402988	3,328955	-0,064977	0,011993	0,025987	0,859072	-0,545303	0,034732	-1,965611	-1,178549	4,669883	-12,642989	-0,329729	-2,414021	-2,997854	13,638805	-7,857370	1,019512	-0,545303	0,034732	-1,965611	1,547903	47,476207	-12,642989	-0,545303	0,034732	-1,965611	1,547903	47,476207	-12,642989
10:36:14,00	0,402988	3,328955	-0,064977	0,011993	0,025987	0,859072	-0,548901	0,039572	-1,966799	-1,408975	4,460184	-12,631124	-0,325507	-2,421145	-2,997393	13,651077	-7,804039	1,059247	-0,548901	0,039572	-1,966799	1,697406	47,548942	-12,631124	-0,548901	0,039572	-1,966799	1,697406	47,548942	-12,631124
10:36:14,05	0,402988	3,328955	-0,064977	0,011993	0,025987	0,859072	-0,544843	0,032353	-1,966338	-0,981293	4,655208	-12,591389	-0,325676	-2,415460	-2,999790	13,609305	-7,862829	1,030996	-0,544843	0,032353	-1,966338	1,558439	47,425345	-12,591389	-0,544843	0,032353	-1,966338	1,558439	47,425345	-12,591389
10:36:14,10	0,402988	3,328955	-0,064977	0,011993	0,025987	0,859072	-0,549682	0,035342	-1,968736	-1,208493	4,396773	-12,619640	-0,325978	-2,417089	-2,998957	13,726501	-7,834188	1,025062	-0,549682	0,035342	-1,968736	1,565833	47,546811	-12,619640	-0,549682	0,035342	-1,968736	1,565833	47,546811	-12,619640
10:36:14,15	0,402988	3,328955	-0,064977	0,011993	0,025987	0,859072	-0,548120	0,034789	-1,967902	-1,096367	4,565165	-12,625574	-0,330214	-2,417338	-2,998994	13,691933	-7,893539	1,003389	-0,548120	0,034789	-1,967902	1,634597	47,592596	-12,625574	-0,548120	0,034789	-1,967902	1,634597	47,592596	-12,625574
10:36:14,20	0,402988	3,328955	-0,064977	0,011993	0,025987	0,859072	-0,545786	0,038333	-1,967939	-1,349298	4,686260	-12,647247	-0,325604	-2,414929	-2,997843	13,640230	-7,866081	1,019790	-0,545786	0,038333	-1,967939	1,659810	47,530490	-12,647247	-0,545786	0,038333	-1,967939	1,659810	47,530490	-12,647247
10:36:14,25	0,402988	3,328955	-0,064977	0,011993	0,025987	0,859072	-0,550178	0,035545	-1,966789	-1,206427	4,399402	-12,630846	-0,329029	-2,418689	-2,997418	13,691430	-7,895430	1,021760	-0,550178	0,035545	-1,966789	1,583871	47,588357	-12,630846	-0,550178	0,035545	-1,966789	1,583871	47,588357	-12,630846
10:36:14,30	0,402988	3,328955	-0,064977	0,011993	0,025987	0,859072	-0,545209	0,036631	-1,966363	-1,262699	4,716795	-12,628876	-0,330824	-2,415447	-2,997054	13,672044	-7,855236	1,023196	-0,545209	0,036631	-1,966363	1,612825	47,515699	-12,628876	-0,545209	0,036631	-1,966363	1,612825	47,515699	-12,628876
10:36:14,35	0,402988	3,328955	-0,064977	0,011993	0,025987	0,859072	-0,547119	0,039807	-1,965999	-1,402746	4,580592	-12,627440	-0,326756	-2,414375	-2,998612	13,659818	-7,877066	1,024433	-0,547119	0,039807	-1,965999	1,722111	47,529426	-12,627440	-0,547119	0,039807	-1,965999	1,722111	47,529426	-12,627440
10:36:14,40	0,402988	3,328955	-0,064977	0,011993	0,025987	0,859072	-0,550082	0,036820	-1,967558	-1,272435	4,426859	-12,626203	-0,329499	-2,419577	-2,998150	13,714946	-7,792162	1,063820	-0,550082	0,036820	-1,967558	1,617934	47,608265	-12,626203	-0,550082	0,036820	-1,967558	1,617934	47,608265	-12,626203
10:36:14,45	0,402988	3,328955	-0,064977	0,011993	0,025987	0,859072	-0,544205	0,036594	-1,967095	-1,159591	4,737725	-12,586816	-0,327256	-2,421502	-2,996995	13,684037	-7,880432	1,051019	-0,544205	0,036594	-1,967095	1,713039	47,457829	-12,586816	-0,544205	0,036594	-1,967095	1,713039	47,457829	-12,586816
10:36:14,50	0,402988	3,328955	-0,064977	0,011993	0,025987	0,859072	-0,543659	0,033689	-1,965941	-1,100429	4,783489	-12,599617	-0,331947	-2,420586	-2,996637	13,700013	-7,904810	1,015265	-0,543659	0,033689	-1,965941	1,544157	47,460724	-12,599617	-0,543659	0,033689	-1,965941	1,544157	47,460724	-12,599617
10:36:14,55	0,402988	3,328955	-0,064977	0,011993	0,025987	0,859072	-0,542107	0,038210	-1,965583	-1,348633	4,890239	-12,635371	-0,336750	-2,414740	-2,995521	13,641302	-7,815824	1,027767	-0,542107	0,038210	-1,965583	1,650834	47,445610	-12,635371	-0,542107	0,038210	-1,965583	1,650834	47,445610	-12,635371
10:36:14,60	0,402988	3,328955	-0,064977	0,011993	0,025987	0,859072	-0,544768	0,045292	-1,964467	-1,669219	4,656522	-12,622868	-0,326607	-2,415405	-2,996628	13,705843	-7,821809	1,043776	-0,544768	0,045292	-1,964467	1,886232	47,420791	-12,622868	-0,544768	0,045292	-1,964467	1,886232	47,420791	-12,622868
10:36:14,65	0,402988	3,328955	-0,064977	0,011993	0,025987	0,859072	-0,549263	0,036175	-1,965574	-1,168055	4,481636	-12,606860	-0,333695	-2,417996	-2,995466	13,700253	-7,858040	1,040356	-0,549263	0,036175	-1,965574	1,671721	47,598812	-12,606860	-0,549263	0,036175	-1,965574	1,671721	47,598812	-12,606860
10:36:14,70	0,402988	3,328955	-0,064977	0,011993	0,025987	0,859072	-0,543476	0,041019	-1,964411	-1,454072	4,795861	-12,610280	-0,326088	-2,414055	-2,995108	13,684036	-7,860194	1,017910	-0,543476	0,041019	-1,964411	1,765894	47,458718	-12,610280	-0,543476	0,041019	-1,964411	1,765894	47,458718	-12,610280
10:36:14,75	0,402988	3,328955	-0,064977	0,011993	0,025987	0,859072	-0,550693	0,036402	-1,964054	-1,223957	4,407614	-12,632726	-0,329633	-2,423328	-2,996603	13,658559	-7,847015	1,065966	-0,550693	0,036402	-1,964054	1,633567	47,636998	-12,632726	-0,550693	0,036402	-1,964054	1,633567	47,636998	-12,632726
10:36:14,80	0,402988	3,328955	-0,064977	0,011993	0,025987	0,859072	-0,540889	0,034835	-1,965548	-1,143821	4,888776	-12,584670	-0,335521	-2,414166	-2,995504	13,672298	-7,830875	1,032099	-0,540889	0,034835	-1,965548	1,590729	47,348535	-12,584670	-0,540889	0,034835	-1,965548	1,590729	47,348535	-12,584670
10:36:14,85	0,402988	3,328955	-0,064977	0,011993	0,025987	0,859072	-0,545879	0,044515	-1,964450	-1,626343	4,633085	-12,618537	-0,331371	-2,420590	-2,998216	13,682757	-7,871848	0,993332	-0,545879	0,044515	-1,964450	1,868100	47,484619	-12,618537	-0,545879	0,044515	-1,964450	1,868100	47,484619	-12,618537
10:36:14,90	0,402988	3,328955	-0,064977	0,011993	0,025987	0,859072	-0,542391	0,037709	-1,967161	-1,302664	4,844005	-12,657304	-0,326844	-2,414212	-2,994366	13,598214	-7,841261	1,023638	-0,542391	0,037709	-1,967161	1,657476	47,421730	-12,657304	-0,542391	0,037709	-1,967161	1,657476	47,421730	-12,657304
10:36:14,95	0,402988	3,328955	-0,064977	0,011993	0,025987	0,859072	-0,550179	0,036978	-1,963312	-1,280429	4,350562	-12,626998	-0,332572	-2,421949	-2,999754	13,676501	-7,879467	1,013060	-0,550179	0,036978	-1,963312	1,622319	47,539582	-12,626998	-0,550179	0,036978	-1,963312	1,622319	47,539582	-12,626998
10:36:15,00	0,402988	3,328955	-0,064977	0,011993	0,025987	0,859072	-0,540614	0,038069	-1,968700	-1,331139	4,934839	-12,637576	-0,327868	-2,414358	-2,994698	13,676891	-7,848939	1,051658	-0,540614	0,038069	-1,968700	1,657305	47,373013	-12,637576	-0,540614	0,038069	-1,968700	1,657305	47,373013	-12,637576
10:36:15,05	0,402988	3,328955	-0,064977	0,011993	0,025987	0,859072	-0,549540	0,037791	-1,963644	-1,290028	4,455736	-12,598978	-0,328494	-2,421558	-2,997385	13,661131	-7,888095	1,065560	-0,549540	0,037791	-1,963644	1,676559	47,594639	-12,598978	-0,549540	0,037791	-1,963644	1,676559	47,594639	-12,598978
10:36:15,10	0,402988	3,328955	-0,064977	0,011993	0,025987	0,859072	-0,542992	0,034733	-1,966331	-1,172831	4,802170	-12,585076	-0,326161	-2,412290	-2,995480	13,646258	-7,814792	1,073525	-0,542992	0,034733	-1,966331	1,553746	47,427042	-12,585076	-0,542992	0,034733	-1,966331	1,553746	47,427042	-12,585076
10:36:15,15	0,402988	3,328955	-0,064977	0,011993	0,025987	0,859072	-0,552185	0,037347	-1,964426	-1,252684	4,274613	-12,577111	-0,335022	-2,415633	-2,995888	13,625718	-7,817167	1,057345	-0,552185	0,037347	-1,964426	1,679049	47,621118	-12,577111	-0,552185	0,037347	-1,964426	1,679049	47,621118	-12,577111
10:36:15,20	0,402988	3,328955	-0,064977	0,011993	0,025987	0,859072	-0,544859	0,043349	-1,964834	-1,577112	4,638954	-12,593291	-0,330866	-2,418887	-2,996646	13,650740	-7,871208	1,041518	-0,544859	0,043349	-1,964834	1,825773	47,410384	-12,593291	-0,544859	0,043349	-1,964834	1,825773	47,410384	-12,593291
10:36:15,25	0,402988	3,328955	-0,064977	0,011993	0,025987	0,859072	-0,544119	0,038123	-1,965591	-1,339633	4,726140	-12,609118	-0,324844	-2,414535	-2,995862	13,709963	-7,842762	1,028494	-0,544119	0,038123	-1,965591	1,652987	47,439455	-12,609118	-0,544119	0,038123	-1,965591	1,652987	47,439455	-12,609118
10:36:15,30	0,402988	3,328955	-0,064977	0,011993	0,025987	0,859072	-0,550898	0,035084	-1,964807	-1,127392	4,410666	-12,622142	-0,334345	-2,417226	-2,995890	13,681366	-7,887925	1,010782	-0,550898	0,035084	-1,964807	1,626716	47,656181	-12,622142	-0,550898	0,035084	-1,964807	1,626716	47,656181	-12,622142
10:36:15,35	0,402988	3,328955	-0,064977	0,011993	0,025987	0,859072	-0,543817	0,041967	-1,964835	-1,538696	4,776699	-12,639854	-0,326606	-2,416250	-2,995062	13,707815	-7,837923	1,051852	-0,543817	0,041967	-1,964835	1,755692	47,466348	-12,639854	-0,543817	0,041967	-1,964835	1,755692	47,466348	-12,639854
10:36:15,40	0,402988	3,328955	-0,064977	0,011993	0,025987	0,859072	-0,548533	0,035752	-1,964008	-1,159021	4,529386	-12,598784	-0,332573	-2,418209	-2,997833	13,688186	-7,902359	0,997057	-0,548533	0,035752	-1,964008	1,647539	47,589219	-12,598784	-0,548533	0,035752	-1,964008	1,647539	47,589219	-12,598784
10:36:15,45	0,402988	3,328955	-0,064977	0,011993	0,025987	0,859072	-0,543852	0,039941	-1,966779	-1,442435	4,787991	-12,653579	-0,333241	-2,419489	-2,996670	13,631015	-7,850900	1,022506	-0,543852	0,039941	-1,966779	1,692914	47,480404	-12,653579	-0,543852	0,039941	-1,966779	1,692914	47,480404	-12,653579
10:36:15,50	0,402988	3,328955	-0,064977	0,011993	0,025987	0,859072	-0,542410	0,039878	-1,965616	-1,423213	4,787763	-12,628130	-0,327254	-2,412345	-2,995852	13,685702	-7,812776	1,073213	-0,542410	0,039878	-1,965616	1,707241	47,366936	-12,628130	-0,542410	0,039878	-1,965616	1,707241	47,366936	-12,628130
10:36:15,55	0,402988	3,328955	-0,064977	0,011993	0,025987	0,859072	-0,551591	0,038266	-1,964798	-1,279029	4,338667	-12,577423	-0,327833	-2,421826	-2,996226	13,682599	-7,871281	1,041021	-0,551591	0,038266	-1,964798	1,724883	47,638523	-12,577423	-0,551591	0,038266	-1,964798	1,724883	47,638523	-12,577423
10:36:15,60	0,402988	3,328955	-0,064977	0,011993	0,025987	0,859072	-0,543090	0,034027	-1,965171	-1,110813	4,807279	-12,609615	-0,334425	-2,416297	-2,993946	13,634361	-7,852174	1,045267	-0,543090	0,034027	-1,965171	1,560328	47,439814	-12,609615	-0,543090	0,034027	-1,965171	1,560328	47,439814	-12,609615
10:36:15,65	0,402988	3,328955	-0,064977	0,011993	0,025987	0,859072	-0,544583	0,042501	-1,962892	-1,559012	4,678319	-12,605368	-0,324949	-2,413270	-2,995090	13,670423	-7,855729	1,052411	-0,544583	0,042501	-1,962892	1,777306	47,428046	-12,605368	-0,544583	0,042501	-1,962892	1,777306	47,428046	-12,605368
10:36:15,70	0,402988	3,328955	-0,064977	0,011993	0,025987	0,859072	-0,551941	0,035807	-1,964036	-1,195992	4,328661	-12,598225	-0,327226	-2,421319	-2,997781	13,690407	-7,857787	1,037654	-0,551941	0,035807	-1,964036	1,614877	47,656066	-12,598225	-0,551941	0,035807	-1,964036	1,614877	47,656066	-12,598225
10:36:15,75	0,402988	3,328955	-0,064977	0,011993	0,025987	0,859072	-0,543833	0,033755	-1,966727	-1,081047	4,768657	-12,612982	-0,332099	-2,418607	-2,998217	13,617771	-7,840019	1,043640	-0,543833	0,033755	-1,966727	1,568694	47,459517	-12,612982	-0,543833	0,033755	-1,966727	1,568694	47,459517	-12,612982
10:36:15,80	0,402988	3,328955	-0,064977	0,011993	0,025987	0,859072	-0,543744	0,039331	-1,967163	-1,391958	4,701456	-12,606995	-0,327872	-2,411629	-2,998184	13,694815	-7,858889	1,073061	-0,543744	0,039331	-1,967163	1,695541	47,385392	-12,606995	-0,543744	0,039331	-1,967163	1,695541	47,385392	-12,606995
10:36:15,85	0,402988	3,328955	-0,064977	0,011993	0,025987	0,859072	-0,551902	0,039160	-1,967130	-1,360850	4,353442	-12,577575	-0,324884	-2,416989	-2,998150	13,692740	-7,832859	1,083306	-0,551902	0,039160	-1,967130	1,713172	47,677713	-12,577575	-0,551902	0,039160	-1,967130	1,713172	47,677713	-12,577575
10:36:15,90	0,402988	3,328955	-0,064977	0,011993	0,025987	0,859072	-0,548753	0,033891	-1,967095	-1,065386	4,502340	-12,567329	-0,328997	-2,422459	-2,994300	13,674124	-7,849723	1,020951	-0,548753	0,033891	-1,967095	1,595063	47,579471	-12,567329	-0,548753	0,033891	-1,967095	1,595063	47,579471	-12,567329
10:36:15,95	0,402988	3,328955	-0,064977	0,011993	0,025987	0,859072	-0,541960	0,034718	-1,963246	-1,132306	4,847922	-12,629685	-0,333191	-2,419859	-2,993149	13,657997	-7,879966	1,033644	-0,541960	0,034718	-1,963246	1,593068	47,391748	-12,629685	-0,541960	0,034718	-1,963246	1,593068	47,391748	-12,629685
10:36:16,00	0,402988	3,328955	-0,064977	0,011993	0,025987	0,859072	-0,542114	0,039651	-1,962095	-1,423050	4,841027	-12,616992	-0,320863	-2,413848	-2,994303	13,667970	-7,906593	1,055793	-0,542114	0,039651	-1,962095	1,689524	47,397006	-12,616992	-0,542114	0,039651	-1,962095	1,689524	47,397006	-12,616992
10:36:16,05	0,402988	3,328955	-0,064977	0,011993	0,025987	0,859072	-0,553484	0,031980	-1,963248	-1,042248	4,271763	-12,594842	-0,332590	-2,418233	-2,995061	13,682298	-7,898921	1,068212	-0,553484	0,031980	-1,963248	1,468178	47,720248	-12,594842	-0,553484	0,031980	-1,963248	1,468178	47,720248	-12,594842
10:36:16,10	0,402988	3,328955	-0,064977	0,011993	0,025987	0,859072	-0,543823	0,039943	-1,964007	-1,442543	4,782701	-12,582424	-0,331491	-2,414429	-2,995499	13,636979	-7,849304	1,051907	-0,543823	0,039943	-1,964007	1,693020	47,472808	-12,582424	-0,543823	0,039943	-1,964007	1,693020	47,472808	-12,582424
10:36:16,15	0,402988	3,328955	-0,064977	0,011993	0,025987	0,859072	-0,547667	0,040893	-1,964444	-1,471624	4,518747	-12,598729	-0,326622	-2,418686	-2,998158	13,696422	-7,824873	1,063597	-0,547667	0,040893	-1,964444	1,738500	47,510623	-12,598729	-0,547667	0,040893	-1,964444	1,738500	47,510623	-12,598729
10:36:16,20	0,402988	3,328955	-0,064977	0,011993	0,025987	0,859072	-0,546415	0,034549	-1,967104	-1,090819	4,623138	-12,587039	-0,333816	-2,417577	-2,995859	13,662654	-7,900189	1,059054	-0,546415	0,034549	-1,967104	1,621245	47,516696	-12,587039	-0,546415	0,034549	-1,967104	1,621245	47,516696	-12,587039
10:36:16,25	0,402988	3,328955	-0,064977	0,011993	0,025987	0,859072	-0,543778	0,041333	-1,964805	-1,525712	4,768666	-12,591582	-0,330361	-2,414438	-2,997045	13,625535	-7,867572	1,067110	-0,543778	0,041333	-1,964805	1,718919	47,455235	-12,591582	-0,543778	0,041333	-1,964805	1,718919	47,455235	-12,591582
10:36:16,30	0,402988	3,328955	-0,064977	0,011993	0,025987	0,859072	-0,548224	0,039911	-1,965991	-1,442061	4,489003	-12,583526	-0,327213	-2,420424	-2,995805	13,688549	-7,822029	1,086203	-0,548224	0,039911	-1,965991	1,690914	47,524609	-12,583526	-0,548224	0,039911	-1,965991	1,690914	47,524609	-12,583526
10:36:16,35	0,402988	3,328955	-0,064977	0,011993	0,025987	0,859072	-0,544615	0,034191	-1,964751	-1,073683	4,708511	-12,564433	-0,329012	-2,420695	-2,997408	13,693621	-7,895318	1,021440	-0,544615	0,034191	-1,964751	1,610287	47,460750	-12,564433	-0,544615	0,034191	-1,964751	1,610287	47,460750	-12,564433
10:36:16,40	0,402988	3,328955	-0,064977	0,011993	0,025987	0,859072	-0,543480	0,035614	-1,966354	-1,208628	4,808535	-12,629196	-0,326219	-2,414494	-2,996234	13,630618	-7,850310	1,101740	-0,543480	0,035614	-1,966354	1,587070	47,471726	-12,629196	-0,543480	0,035614	-1,966354	1,587070	47,471726	-12,629196
10:36:16,45	0,402988	3,328955	-0,064977	0,011993	0,025987	0,859072	-0,550247	0,036295	-1,965179	-1,236577	4,379603	-12,548896	-0,327214	-2,421823	-2,996160	13,693456	-7,834880	1,119665	-0,550247	0,036295	-1,965179	1,612600	47,573976	-12,548896	-0,550247	0,036295	-1,965179	1,612600	47,573976	-12,548896
10:36:16,50	0,402988	3,328955	-0,064977	0,011993	0,025987	0,859072	-0,543402	0,033493	-1,965106	-1,046057	4,782215	-12,530971	-0,333273	-2,416985	-2,995490	13,631172	-7,870415	1,055443	-0,543402	0,033493	-1,965106	1,583112	47,439304	-12,530971	-0,543402	0,033493	-1,965106	1,583112	47,439304	-12,530971
10:36:16,55	0,402988	3,328955	-0,064977	0,011993	0,025987	0,859072	-0,544563	0,041159	-1,964435	-1,506605	4,685712	-12,595193	-0,326797	-2,410481	-2,995503	13,649326	-7,880395	1,052183	-0,544563	0,041159	-1,964435	1,724344	47,433878	-12,595193	-0,544563	0,041159	-1,964435	1,724344	47,433878	-12,595193
10:36:16,60	0,402988	3,328955	-0,064977	0,011993	0,025987	0,859072	-0,553433	0,038803	-1,964449	-1,383661	4,245179	-12,598452	-0,326112	-2,423118	-2,995022	13,676850	-7,917948	1,082565	-0,553433	0,038803	-1,964449	1,662345	47,689648	-12,598452	-0,553433	0,038803	-1,964449	1,662345	47,689648	-12,598452
10:36:16,65	0,402988	3,328955	-0,064977	0,011993	0,025987	0,859072	-0,542832	0,031891	-1,963968	-1,043005	4,839050	-12,568071	-0,327921	-2,413481	-2,996263	13,652345	-7,832793	1,058346	-0,542832	0,031891	-1,963968	1,460421	47,451331	-12,568071	-0,542832	0,031891	-1,963968	1,460421	47,451331	-12,568071
10:36:16,70	0,402988	3,328955	-0,064977	0,011993	0,025987	0,859072	-0,544458	0,034131	-1,962449	-1,087701	4,706365	-12,595064	-0,327239	-2,420590	-2,993504	13,671068	-7,831729	1,055571	-0,544458	0,034131	-1,962449	1,591554	47,446311	-12,595064	-0,544458	0,034131	-1,962449	1,591554	47,446311	-12,595064
10:36:16,75	0,402988	3,328955	-0,064977	0,011993	0,025987	0,859072	-0,544458	0,034131	-1,962449	-1,087701	4,706365	-12,595064	-0,333227	-2,417814	-2,992376	13,644605	-7,873544	1,048349	-0,544458	0,034131	-1,962449	1,591554	47,446311	-12,595064	-0,544458	0,034131	-1,962449	1,591554	47,446311	-12,595064
10:36:16,80	0,402988	3,328955	-0,064977	0,011993	0,025987	0,859072	-0,543868	0,040705	-1,961321	-1,478990	4,735044	-12,602287	-0,324364	-2,412358	-2,993515	13,674609	-7,864822	1,080426	-0,543868	0,040705	-1,961321	1,716319	47,428661	-12,602287	-0,543868	0,040705	-1,961321	1,716319	47,428661	-12,602287
10:36:16,85	0,402988	3,328955	-0,064977	0,011993	0,025987	0,859072	-0,553024	0,035757	-1,962461	-1,199149	4,280518	-12,570210	-0,330905	-2,420427	-2,994302	13,632564	-7,890480	1,058807	-0,553024	0,035757	-1,962461	1,607758	47,692938	-12,570210	-0,553024	0,035757	-1,962461	1,607758	47,692938	-12,570210
10:36:16,90	0,402988	3,328955	-0,064977	0,011993	0,025987	0,859072	-0,542766	0,037387	-1,963248	-1,327168	4,790390	-12,591829	-0,325447	-2,419524	-2,996591	13,698411	-7,846270	1,071706	-0,542766	0,037387	-1,963248	1,607718	47,397497	-12,591829	-0,542766	0,037387	-1,963248	1,607718	47,397497	-12,591829
10:36:16,95	0,402988	3,328955	-0,064977	0,011993	0,025987	0,859072	-0,546277	0,033112	-1,965536	-1,033641	4,642725	-12,578930	-0,331493	-2,415727	-2,994704	13,631000	-7,842690	1,070884	-0,546277	0,033112	-1,965536	1,565633	47,525465	-12,578930	-0,546277	0,033112	-1,965536	1,565633	47,525465	-12,578930
10:36:17,00	0,402988	3,328955	-0,064977	0,011993	0,025987	0,859072	-0,546542	0,040246	-1,963650	-1,435243	4,568756	-12,579752	-0,329729	-2,424518	-2,996217	13,607659	-7,833910	1,085862	-0,546542	0,040246	-1,963650	1,724094	47,472328	-12,579752	-0,546542	0,040246	-1,963650	1,724094	47,472328	-12,579752
10:36:17,05	0,402988	3,328955	-0,064977	0,011993	0,025987	0,859072	-0,539811	0,034323	-1,965163	-1,131314	4,894206	-12,564774	-0,333884	-2,419854	-2,993938	13,601031	-7,844855	1,055095	-0,539811	0,034323	-1,965163	1,563067	47,269332	-12,564774	-0,539811	0,034323	-1,965163	1,563067	47,269332	-12,564774
10:36:17,10	0,402988	3,328955	-0,064977	0,011993	0,025987	0,859072	-0,541772	0,040254	-1,962883	-1,452493	4,791924	-12,595540	-0,326694	-2,417024	-2,995444	13,675979	-7,860539	1,075783	-0,541772	0,040254	-1,962883	1,707434	47,321053	-12,595540	-0,541772	0,040254	-1,962883	1,707434	47,321053	-12,595540
10:36:17,15	0,402988	3,328955	-0,064977	0,011993	0,025987	0,859072	-0,547818	0,035442	-1,964390	-1,178394	4,550277	-12,574853	-0,330261	-2,423969	-2,997376	13,655866	-7,889754	1,069737	-0,547818	0,035442	-1,964390	1,603815	47,554022	-12,574853	-0,547818	0,035442	-1,964390	1,603815	47,554022	-12,574853
10:36:17,20	0,402988	3,328955	-0,064977	0,011993	0,025987	0,859072	-0,540020	0,035058	-1,966322	-1,193795	4,952969	-12,580899	-0,323869	-2,414238	-2,994315	13,637923	-7,903071	1,060491	-0,540020	0,035058	-1,966322	1,558286	47,344561	-12,580899	-0,540020	0,035058	-1,966322	1,558286	47,344561	-12,580899
10:36:17,25	0,402988	3,328955	-0,064977	0,011993	0,025987	0,859072	-0,551643	0,034389	-1,963261	-1,179474	4,339681	-12,590145	-0,327243	-2,420222	-2,993496	13,684305	-7,870668	1,059083	-0,551643	0,034389	-1,963261	1,520035	47,643695	-12,590145	-0,551643	0,034389	-1,963261	1,520035	47,643695	-12,590145
10:36:17,30	0,402988	3,328955	-0,064977	0,011993	0,025987	0,859072	-0,544774	0,034318	-1,962442	-1,124531	4,720864	-12,591553	-0,332164	-2,418895	-2,996649	13,599658	-7,875583	1,070750	-0,544774	0,034318	-1,962442	1,569408	47,485618	-12,591553	-0,544774	0,034318	-1,962442	1,569408	47,485618	-12,591553
10:36:17,35	0,402988	3,328955	-0,064977	0,011993	0,025987	0,859072	-0,543463	0,039243	-1,965595	-1,427226	4,718211	-12,579886	-0,326580	-2,421587	-2,995037	13,706131	-7,837614	1,055921	-0,543463	0,039243	-1,965595	1,653348	47,380018	-12,579886	-0,543463	0,039243	-1,965595	1,653348	47,380018	-12,579886
10:36:17,40	0,402988	3,328955	-0,064977	0,011993	0,025987	0,859072	-0,543923	0,033061	-1,963983	-1,019654	4,767467	-12,594714	-0,328414	-2,418613	-2,996991	13,691316	-7,846093	1,071651	-0,543923	0,033061	-1,963983	1,575649	47,465454	-12,594714	-0,543923	0,033061	-1,963983	1,575649	47,465454	-12,594714
10:36:17,45	0,402988	3,328955	-0,064977	0,011993	0,025987	0,859072	-0,545582	0,036137	-1,965937	-1,194343	4,672629	-12,578985	-0,331996	-2,414737	-2,992747	13,692788	-7,911449	1,057225	-0,545582	0,036137	-1,965937	1,642405	47,500816	-12,578985	-0,545582	0,036137	-1,965937	1,642405	47,500816	-12,578985
10:36:17,50	0,402988	3,328955	-0,064977	0,011993	0,025987	0,859072	-0,547148	0,041177	-1,961693	-1,512271	4,625135	-12,593410	-0,331981	-2,416528	-2,993506	13,690060	-7,888640	1,072718	-0,547148	0,041177	-1,961693	1,720094	47,576277	-12,593410	-0,547148	0,041177	-1,961693	1,720094	47,576277	-12,593410
10:36:17,55	0,402988	3,328955	-0,064977	0,011993	0,025987	0,859072	-0,545604	0,040269	-1,962452	-1,446674	4,691648	-12,577918	-0,325546	-2,411753	-2,995091	13,677453	-7,872628	1,056765	-0,545604	0,040269	-1,962452	1,714424	47,521597	-12,577918	-0,545604	0,040269	-1,962452	1,714424	47,521597	-12,577918
10:36:17,60	0,402988	3,328955	-0,064977	0,011993	0,025987	0,859072	-0,552957	0,037083	-1,964036	-1,273425	4,290379	-12,593871	-0,324279	-2,415666	-2,993508	13,699225	-7,854957	1,055783	-0,552957	0,037083	-1,964036	1,637552	47,697523	-12,593871	-0,552957	0,037083	-1,964036	1,637552	47,697523	-12,593871
10:36:17,65	0,402988	3,328955	-0,064977	0,011993	0,025987	0,859072	-0,550202	0,034029	-1,962454	-1,088453	4,443648	-12,594853	-0,323764	-2,424853	-2,995466	13,651901	-7,892860	1,011366	-0,550202	0,034029	-1,962454	1,582824	47,634540	-12,594853	-0,550202	0,034029	-1,962454	1,582824	47,634540	-12,594853
10:36:17,70	0,402988	3,328955	-0,064977	0,011993	0,025987	0,859072	-0,542503	0,028989	-1,964412	-0,882882	4,821971	-12,639270	-0,327313	-2,413215	-2,993522	13,659272	-7,832099	1,080999	-0,542503	0,028989	-1,964412	1,392787	47,408481	-12,639270	-0,542503	0,028989	-1,964412	1,392787	47,408481	-12,639270
10:36:17,75	0,402988	3,328955	-0,064977	0,011993	0,025987	0,859072	-0,550808	0,037882	-1,962468	-1,288994	4,366150	-12,569637	-0,329678	-2,423450	-2,998937	13,652386	-7,876256	1,066487	-0,550808	0,037882	-1,962468	1,684749	47,604548	-12,569637	-0,550808	0,037882	-1,962468	1,684749	47,604548	-12,569637
10:36:17,80	0,402988	3,328955	-0,064977	0,011993	0,025987	0,859072	-0,540761	0,034812	-1,967882	-1,171054	4,904696	-12,584148	-0,333230	-2,416705	-2,992744	13,661100	-7,906017	1,071753	-0,540761	0,034812	-1,967882	1,561719	47,354423	-12,584148	-0,540761	0,034812	-1,967882	1,561719	47,354423	-12,584148
10:36:17,85	0,402988	3,328955	-0,064977	0,011993	0,025987	0,859072	-0,544826	0,041262	-1,961689	-1,527833	4,715711	-12,578883	-0,326674	-2,421713	-2,993854	13,671584	-7,856949	1,098509	-0,544826	0,041262	-1,961689	1,711207	47,484589	-12,578883	-0,544826	0,041262	-1,961689	1,711207	47,484589	-12,578883
10:36:17,90	0,402988	3,328955	-0,064977	0,011993	0,025987	0,859072	-0,543768	0,033080	-1,962800	-1,054642	4,755316	-12,552127	-0,332569	-2,419507	-2,995438	13,687748	-7,892367	1,073255	-0,543768	0,033080	-1,962800	1,542125	47,441076	-12,552127	-0,543768	0,033080	-1,962800	1,542125	47,441076	-12,552127
10:36:17,95	0,402988	3,328955	-0,064977	0,011993	0,025987	0,859072	-0,542730	0,039288	-1,964384	-1,400070	4,840981	-12,577381	-0,327445	-2,419728	-2,991992	13,596131	-7,896579	1,048592	-0,542730	0,039288	-1,964384	1,684057	47,445286	-12,577381	-0,542730	0,039288	-1,964384	1,684057	47,445286	-12,577381
10:36:18,00	0,402988	3,328955	-0,064977	0,011993	0,025987	0,859072	-0,545101	0,034740	-1,960938	-1,213022	4,640429	-12,602044	-0,324956	-2,413351	-2,996218	13,681307	-7,875148	1,095956	-0,545101	0,034740	-1,960938	1,514075	47,430893	-12,602044	-0,545101	0,034740	-1,960938	1,514075	47,430893	-12,602044
10:36:18,05	0,402988	3,328955	-0,064977	0,011993	0,025987	0,859072	-0,551868	0,035773	-1,965163	-1,205579	4,351612	-12,554679	-0,326701	-2,421135	-2,994267	13,663017	-7,870002	1,074286	-0,551868	0,035773	-1,965163	1,602591	47,673257	-12,554679	-0,551868	0,035773	-1,965163	1,602591	47,673257	-12,554679
10:36:18,10	0,402988	3,328955	-0,064977	0,011993	0,025987	0,859072	-0,544254	0,033392	-1,963213	-1,086450	4,729115	-12,576350	-0,330834	-2,421469	-2,993482	13,679055	-7,932545	1,080566	-0,544254	0,033392	-1,963213	1,534804	47,453081	-12,576350	-0,544254	0,033392	-1,963213	1,534804	47,453081	-12,576350
10:36:18,15	0,402988	3,328955	-0,064977	0,011993	0,025987	0,859072	-0,541899	0,036804	-1,962428	-1,310041	4,896762	-12,570070	-0,334441	-2,417807	-2,993138	13,633212	-7,874715	1,077755	-0,541899	0,036804	-1,962428	1,579089	47,435821	-12,570070	-0,541899	0,036804	-1,962428	1,579089	47,435821	-12,570070
10:36:18,20	0,402988	3,328955	-0,064977	0,011993	0,025987	0,859072	-0,543266	0,041760	-1,962083	-1,540560	4,757032	-12,572881	-0,322500	-2,413936	-2,994644	13,718257	-7,862962	1,090502	-0,543266	0,041760	-1,962083	1,737566	47,403446	-12,572881	-0,543266	0,041760	-1,962083	1,737566	47,403446	-12,572881
10:36:18,25	0,402988	3,328955	-0,064977	0,011993	0,025987	0,859072	-0,552589	0,033353	-1,963590	-1,050735	4,340030	-12,560134	-0,327301	-2,417989	-2,995035	13,665820	-7,854537	1,104653	-0,552589	0,033353	-1,963590	1,567502	47,718269	-12,560134	-0,552589	0,033353	-1,963590	1,567502	47,718269	-12,560134
10:36:18,30	0,402988	3,328955	-0,064977	0,011993	0,025987	0,859072	-0,546679	0,035485	-1,963981	-1,180501	4,597723	-12,545983	-0,326076	-2,417064	-2,995814	13,681152	-7,827482	1,096495	-0,546679	0,035485	-1,963981	1,605067	47,512031	-12,545983	-0,546679	0,035485	-1,963981	1,605067	47,512031	-12,545983
10:36:18,35	0,402988	3,328955	-0,064977	0,011993	0,025987	0,859072	-0,548092	0,034886	-1,964760	-1,118275	4,523984	-12,554141	-0,329585	-2,417244	-2,996189	13,697447	-7,834318	1,110239	-0,548092	0,034886	-1,964760	1,620300	47,549233	-12,554141	-0,548092	0,034886	-1,964760	1,620300	47,549233	-12,554141
10:36:18,40	0,402988	3,328955	-0,064977	0,011993	0,025987	0,859072	-0,546182	0,037835	-1,965135	-1,269388	4,640855	-12,540397	-0,330208	-2,422730	-2,994644	13,678621	-7,886504	1,077828	-0,546182	0,037835	-1,965135	1,700671	47,516137	-12,540397	-0,546182	0,037835	-1,965135	1,700671	47,516137	-12,540397
10:36:18,45	0,402988	3,328955	-0,064977	0,011993	0,025987	0,859072	-0,541120	0,035632	-1,963590	-1,209419	4,913868	-12,572808	-0,327915	-2,427263	-2,996960	13,646424	-7,896846	1,088651	-0,541120	0,035632	-1,963590	1,587674	47,391784	-12,572808	-0,541120	0,035632	-1,963590	1,587674	47,391784	-12,572808
10:36:18,50	0,402988	3,328955	-0,064977	0,011993	0,025987	0,859072	-0,538341	0,031379	-1,965906	-1,013352	5,035677	-12,561985	-0,335021	-2,417592	-2,994303	13,645607	-7,891589	1,072882	-0,538341	0,031379	-1,965906	1,449932	47,295421	-12,561985	-0,538341	0,031379	-1,965906	1,449932	47,295421	-12,561985
10:36:18,55	0,402988	3,328955	-0,064977	0,011993	0,025987	0,859072	-0,543162	0,042369	-1,963249	-1,580675	4,781622	-12,577753	-0,329773	-2,415398	-2,996618	13,626679	-7,866835	1,110427	-0,543162	0,042369	-1,963249	1,745304	47,419856	-12,577753	-0,543162	0,042369	-1,963249	1,745304	47,419856	-12,577753
10:36:18,60	0,402988	3,328955	-0,064977	0,011993	0,025987	0,859072	-0,547687	0,038921	-1,965564	-1,389415	4,517566	-12,540209	-0,329606	-2,418399	-2,994645	13,698338	-7,889382	1,087971	-0,547687	0,038921	-1,965564	1,665912	47,510991	-12,540209	-0,547687	0,038921	-1,965564	1,665912	47,510991	-12,540209
10:36:18,65	0,402988	3,328955	-0,064977	0,011993	0,025987	0,859072	-0,545172	0,037276	-1,963591	-1,287557	4,721681	-12,562665	-0,329794	-2,414900	-2,994690	13,617829	-7,879798	1,099309	-0,545172	0,037276	-1,963591	1,638615	47,517675	-12,562665	-0,545172	0,037276	-1,963591	1,638615	47,517675	-12,562665
10:36:18,70	0,402988	3,328955	-0,064977	0,011993	0,025987	0,859072	-0,548108	0,039188	-1,963635	-1,418943	4,494498	-12,551327	-0,326617	-2,416293	-2,994652	13,707585	-7,844349	1,080461	-0,548108	0,039188	-1,963635	1,657332	47,520961	-12,551327	-0,548108	0,039188	-1,963635	1,657332	47,520961	-12,551327
10:36:18,75	0,402988	3,328955	-0,064977	0,011993	0,025987	0,859072	-0,548490	0,035740	-1,963598	-1,164075	4,534616	-12,570174	-0,331312	-2,420791	-2,992697	13,710220	-7,874806	1,076790	-0,548490	0,035740	-1,963598	1,641541	47,591104	-12,570174	-0,548490	0,035740	-1,963598	1,641541	47,591104	-12,570174
10:36:18,80	0,402988	3,328955	-0,064977	0,011993	0,025987	0,859072	-0,542247	0,037558	-1,961643	-1,283642	4,876777	-12,573846	-0,332648	-2,420064	-2,995458	13,645482	-7,882596	1,069073	-0,542247	0,037558	-1,961643	1,664644	47,443168	-12,573846	-0,542247	0,037558	-1,961643	1,664644	47,443168	-12,573846
10:36:18,85	0,402988	3,328955	-0,064977	0,011993	0,025987	0,859072	-0,542209	0,039078	-1,964404	-1,401826	4,826604	-12,581563	-0,328416	-2,416635	-2,992718	13,683415	-7,829849	1,084481	-0,542209	0,039078	-1,964404	1,665824	47,389980	-12,581563	-0,542209	0,039078	-1,964404	1,665824	47,389980	-12,581563
10:36:18,90	0,402988	3,328955	-0,064977	0,011993	0,025987	0,859072	-0,547294	0,037127	-1,961663	-1,235719	4,568645	-12,566155	-0,329111	-2,418626	-2,995060	13,651910	-7,885530	1,079186	-0,547294	0,037127	-1,961663	1,678764	47,531217	-12,566155	-0,547294	0,037127	-1,961663	1,678764	47,531217	-12,566155
10:36:18,95	0,402988	3,328955	-0,064977	0,011993	0,025987	0,859072	-0,545222	0,036734	-1,964006	-1,279241	4,676950	-12,571450	-0,334932	-2,416467	-2,995457	13,672978	-7,833307	1,080197	-0,545222	0,036734	-1,964006	1,604369	47,476865	-12,571450	-0,545222	0,036734	-1,964006	1,604369	47,476865	-12,571450
10:36:19,00	0,402988	3,328955	-0,064977	0,011993	0,025987	0,859072	-0,544181	0,042854	-1,964402	-1,541744	4,723186	-12,570439	-0,326173	-2,413838	-2,996210	13,656223	-7,850326	1,120948	-0,544181	0,042854	-1,964402	1,822320	47,441427	-12,570439	-0,544181	0,042854	-1,964402	1,822320	47,441427	-12,570439
10:36:19,05	0,402988	3,328955	-0,064977	0,011993	0,025987	0,859072	-0,550838	0,036583	-1,965156	-1,238765	4,371048	-12,529688	-0,328425	-2,417390	-2,993483	13,685668	-7,846028	1,093982	-0,550838	0,036583	-1,965156	1,633021	47,611823	-12,529688	-0,550838	0,036583	-1,965156	1,633021	47,611823	-12,529688
10:36:19,10	0,402988	3,328955	-0,064977	0,011993	0,025987	0,859072	-0,546636	0,036757	-1,962429	-1,229380	4,612890	-12,556654	-0,329734	-2,419781	-2,995086	13,635527	-7,902324	1,049482	-0,546636	0,036757	-1,962429	1,656083	47,523828	-12,556654	-0,546636	0,036757	-1,962429	1,656083	47,523828	-12,556654
10:36:19,15	0,402988	3,328955	-0,064977	0,011993	0,025987	0,859072	-0,543911	0,036696	-1,964032	-1,300000	4,739333	-12,601154	-0,333852	-2,417758	-2,993515	13,621726	-7,831926	1,098963	-0,543911	0,036696	-1,964032	1,580626	47,436331	-12,601154	-0,543911	0,036696	-1,964032	1,580626	47,436331	-12,601154
10:36:19,20	0,402988	3,328955	-0,064977	0,011993	0,025987	0,859072	-0,543603	0,041273	-1,962461	-1,483968	4,708179	-12,551673	-0,324291	-2,414791	-2,995041	13,697250	-7,838773	1,091298	-0,543603	0,041273	-1,962461	1,755997	47,381028	-12,551673	-0,543603	0,041273	-1,962461	1,755997	47,381028	-12,551673
10:36:19,25	0,402988	3,328955	-0,064977	0,011993	0,025987	0,859072	-0,550954	0,034477	-1,963986	-1,098733	4,394784	-12,559338	-0,324402	-2,419051	-2,995434	13,649714	-7,880686	1,090032	-0,550954	0,034477	-1,963986	1,607730	47,644644	-12,559338	-0,550954	0,034477	-1,963986	1,607730	47,644644	-12,559338
10:36:19,30	0,402988	3,328955	-0,064977	0,011993	0,025987	0,859072	-0,547209	0,032443	-1,964379	-1,053020	4,569275	-12,560604	-0,331941	-2,420554	-2,993873	13,700041	-7,891672	1,072151	-0,547209	0,032443	-1,964379	1,493758	47,525210	-12,560604	-0,547209	0,032443	-1,964379	1,493758	47,525210	-12,560604
10:36:19,35	0,402988	3,328955	-0,064977	0,011993	0,025987	0,859072	-0,542138	0,038221	-1,962819	-1,337806	4,882063	-12,578484	-0,329105	-2,416390	-2,994306	13,644975	-7,849980	1,065734	-0,542138	0,038221	-1,962819	1,662514	47,439896	-12,578484	-0,542138	0,038221	-1,962819	1,662514	47,439896	-12,578484
10:36:19,40	0,402988	3,328955	-0,064977	0,011993	0,025987	0,859072	-0,547162	0,037847	-1,963252	-1,309813	4,552285	-12,584902	-0,330737	-2,419382	-2,991934	13,687999	-7,822361	1,078543	-0,547162	0,037847	-1,963252	1,661191	47,504496	-12,584902	-0,547162	0,037847	-1,963252	1,661191	47,504496	-12,584902
10:36:19,45	0,402988	3,328955	-0,064977	0,011993	0,025987	0,859072	-0,543755	0,037764	-1,960880	-1,260041	4,752885	-12,572093	-0,330851	-2,417843	-2,996609	13,678294	-7,910134	1,078884	-0,543755	0,037764	-1,960880	1,704409	47,437667	-12,572093	-0,543755	0,037764	-1,960880	1,704409	47,437667	-12,572093
10:36:19,50	0,402988	3,328955	-0,064977	0,011993	0,025987	0,859072	-0,545030	0,038633	-1,965555	-1,386090	4,722060	-12,571752	-0,332539	-2,416853	-2,992720	13,699908	-7,879470	1,077133	-0,545030	0,038633	-1,965555	1,646569	47,506940	-12,571752	-0,545030	0,038633	-1,965555	1,646569	47,506940	-12,571752
10:36:19,55	0,402988	3,328955	-0,064977	0,011993	0,025987	0,859072	-0,545044	0,040589	-1,961666	-1,450448	4,724718	-12,573503	-0,326247	-2,415288	-2,995475	13,615845	-7,863244	1,081512	-0,545044	0,040589	-1,961666	1,735771	47,510698	-12,573503	-0,545044	0,040589	-1,961666	1,735771	47,510698	-12,573503
10:36:19,60	0,402988	3,328955	-0,064977	0,011993	0,025987	0,859072	-0,549545	0,035923	-1,964420	-1,235811	4,409756	-12,569123	-0,324329	-2,414926	-2,992706	13,679766	-7,848403	1,104257	-0,549545	0,035923	-1,964420	1,584149	47,549059	-12,569123	-0,549545	0,035923	-1,964420	1,584149	47,549059	-12,569123
10:36:19,65	0,402988	3,328955	-0,064977	0,011993	0,025987	0,859072	-0,550818	0,034442	-1,961652	-1,113997	4,391523	-12,546379	-0,326670	-2,423806	-2,993869	13,667863	-7,866608	1,068866	-0,550818	0,034442	-1,961652	1,589722	47,630717	-12,546379	-0,550818	0,034442	-1,961652	1,589722	47,630717	-12,546379
10:36:19,71	0,402988	3,328955	-0,064977	0,011993	0,025987	0,859072	-0,541957	0,032030	-1,962815	-1,010261	4,851057	-12,581770	-0,329779	-2,416698	-2,992745	13,603846	-7,843963	1,099153	-0,541957	0,032030	-1,962815	1,504071	47,394710	-12,581770	-0,541957	0,032030	-1,962815	1,504071	47,394710	-12,581770
10:36:19,76	0,402988	3,328955	-0,064977	0,011993	0,025987	0,859072	-0,548343	0,037292	-1,963611	-1,306521	4,463479	-12,521296	-0,332624	-2,418842	-2,993520	13,656865	-7,885870	1,063012	-0,548343	0,037292	-1,963611	1,620902	47,508415	-12,521296	-0,548343	0,037292	-1,963611	1,620902	47,508415	-12,521296
10:36:19,81	0,402988	3,328955	-0,064977	0,011993	0,025987	0,859072	-0,543279	0,039668	-1,962465	-1,429630	4,782443	-12,587624	-0,334219	-2,416364	-3,023482	13,565094	-7,985227	1,093631	-0,543279	0,039668	-1,962465	1,684304	47,429838	-12,587624	-0,543279	0,039668	-1,962465	1,684304	47,429838	-12,587624
10:36:19,86	0,402988	3,328955	-0,064977	0,011993	0,025987	0,859072	-0,544627	0,042288	-1,992428	-1,697802	4,682527	-12,557004	-0,278250	-2,421781	-2,716524	13,716158	-10,694080	1,714057	-0,544627	0,042288	-1,992428	1,621803	47,435774	-12,557004	-0,544627	0,042288	-1,992428	1,621803	47,435774	-12,557004
10:36:19,91	0,402988	3,328955	-0,064977	0,011993	0,025987	0,859072	-0,567920	-0,008891	-1,685470	-1,306916	4,956554	-11,936578	-0,276106	-2,413368	-2,846591	13,855815	-11,148068	2,384486	-0,567920	-0,008891	-1,685470	-2,004831	49,538284	-11,936578	-0,567920	-0,008891	-1,685470	-2,004831	49,538284	-11,936578
10:36:19,96	0,402944	3,328913	-0,065001	0,011994	0,025994	0,809089	-0,576278	-0,006541	-1,815536	-1,752441	4,869891	-11,266150	-0,269578	-2,409997	-2,832509	14,103731	-11,067420	2,358200	-0,576278	-0,006541	-1,815536	-2,265900	50,107705	-11,266150	-0,576278	-0,006541	-1,815536	-2,265900	50,107705	-11,266150
10:36:20,01	0,402944	3,328913	-0,065001	0,011994	0,025994	0,809089	-0,582461	-0,010509	-1,801454	-1,352315	4,722729	-11,292436	-0,263834	-2,408906	-2,827768	14,290009	-11,032861	2,341127	-0,582461	-0,010509	-1,801454	-2,177245	50,445944	-11,292436	-0,582461	-0,010509	-1,801454	-2,177245	50,445944	-11,292436
10:36:20,06	0,402944	3,328913	-0,065001	0,011994	0,025994	0,809089	-0,586279	-0,014938	-1,796714	-0,998945	4,668260	-11,309509	-0,263289	-2,413696	-2,826197	14,274230	-11,090314	2,342722	-0,586279	-0,014938	-1,796714	-2,171542	50,691150	-11,309509	-0,586279	-0,014938	-1,796714	-2,171542	50,691150	-11,309509
10:36:20,11	0,402944	3,328913	-0,065001	0,011994	0,025994	0,809089	-0,582403	-0,017805	-1,795143	-0,907483	4,884881	-11,307914	-0,272718	-2,405185	-2,827038	14,284940	-11,064807	2,319348	-0,582403	-0,017805	-1,795143	-2,305175	50,603495	-11,307914	-0,582403	-0,017805	-1,795143	-2,305175	50,603495	-11,307914
10:36:20,16	0,402944	3,328913	-0,065001	0,011994	0,025994	0,809089	-0,585059	-0,005384	-1,795984	-1,525951	4,743260	-11,331288	-0,263353	-2,404904	-2,825084	14,257614	-11,071327	2,334426	-0,585059	-0,005384	-1,795984	-1,948564	50,670416	-11,331288	-0,585059	-0,005384	-1,795984	-1,948564	50,670416	-11,331288
10:36:20,21	0,402944	3,328913	-0,065001	0,011994	0,025994	0,809089	-0,589985	-0,013353	-1,794029	-1,130830	4,466741	-11,316210	-0,264991	-2,408163	-2,823883	14,310984	-11,082672	2,332017	-0,589985	-0,013353	-1,794029	-2,179073	50,780530	-11,316210	-0,589985	-0,013353	-1,794029	-2,179073	50,780530	-11,316210
10:36:20,26	0,402944	3,328913	-0,065001	0,011994	0,025994	0,809089	-0,586344	-0,013564	-1,792828	-1,103000	4,707946	-11,318619	-0,265072	-2,402744	-2,823098	14,290176	-11,076372	2,386041	-0,586344	-0,013564	-1,792828	-2,167802	50,735946	-11,318619	-0,586344	-0,013564	-1,792828	-2,167802	50,735946	-11,318619
10:36:20,31	0,402944	3,328913	-0,065001	0,011994	0,025994	0,809089	-0,590996	-0,010784	-1,792043	-1,252507	4,444854	-11,264594	-0,265104	-2,403493	-2,847584	14,331142	-11,115969	2,360374	-0,590996	-0,010784	-1,792043	-2,099082	50,838063	-11,264594	-0,590996	-0,010784	-1,792043	-2,099082	50,838063	-11,264594
10:36:20,36	0,402944	3,328913	-0,065001	0,011994	0,025994	0,809089	-0,590331	-0,011131	-1,816529	-1,248274	4,534710	-11,290262	-0,264897	-2,420290	-2,751970	13,979397	-11,058786	2,978660	-0,590331	-0,011131	-1,816529	-2,122085	50,875716	-11,290262	-0,590331	-0,011131	-1,816529	-2,122085	50,875716	-11,290262
10:36:20,41	0,402944	3,328913	-0,065001	0,011994	0,025994	0,809089	-0,575888	-0,019709	-1,720916	-0,928597	4,952551	-10,671976	-0,247252	-2,398250	-2,780039	14,808503	-12,174741	3,481066	-0,575888	-0,019709	-1,720916	-2,475738	50,159756	-10,671976	-0,575888	-0,019709	-1,720916	-2,475738	50,159756	-10,671976
10:36:20,46	0,402964	3,328972	-0,064994	0,011976	0,025978	0,759035	-0,603798	-0,023970	-1,748984	-1,258890	4,777239	-10,169570	-0,238276	-2,393728	-2,797853	14,982032	-12,354649	3,472046	-0,603798	-0,023970	-1,748984	-3,140561	52,175373	-10,169570	-0,603798	-0,023970	-1,748984	-3,140561	52,175373	-10,169570
10:36:20,51	0,402964	3,328972	-0,064994	0,011976	0,025978	0,759035	-0,612202	-0,029482	-1,766798	-1,041302	4,580460	-10,178590	-0,238189	-2,402953	-2,803624	15,013382	-12,364017	3,478426	-0,612202	-0,029482	-1,766798	-3,355670	52,638317	-10,178590	-0,612202	-0,029482	-1,766798	-3,355670	52,638317	-10,178590
10:36:20,56	0,402964	3,328972	-0,064994	0,011976	0,025978	0,759035	-0,604256	-0,034170	-1,772569	-0,789980	5,025470	-10,172209	-0,248073	-2,393480	-2,794738	15,080289	-12,371387	3,437877	-0,604256	-0,034170	-1,772569	-3,472333	52,459589	-10,172209	-0,604256	-0,034170	-1,772569	-3,472333	52,459589	-10,172209
10:36:20,61	0,402964	3,328972	-0,064994	0,011976	0,025978	0,759035	-0,607519	-0,020874	-1,763684	-1,454306	4,917446	-10,212758	-0,239801	-2,393852	-2,796251	15,100858	-12,382412	3,463833	-0,607519	-0,020874	-1,763684	-3,092915	52,607675	-10,212758	-0,607519	-0,020874	-1,763684	-3,092915	52,607675	-10,212758
10:36:20,66	0,402964	3,328972	-0,064994	0,011976	0,025978	0,759035	-0,611332	-0,028224	-1,765196	-1,071367	4,742463	-10,186803	-0,239168	-2,397275	-2,795074	15,096418	-12,345917	3,459089	-0,611332	-0,028224	-1,765196	-3,286956	52,732062	-10,186803	-0,611332	-0,028224	-1,765196	-3,286956	52,732062	-10,186803
10:36:20,71	0,402964	3,328972	-0,064994	0,011976	0,025978	0,759035	-0,608684	-0,030483	-1,764020	-0,924499	4,858071	-10,191547	-0,247534	-2,394846	-2,796280	15,051051	-12,347993	3,463982	-0,608684	-0,030483	-1,764020	-3,317441	52,639795	-10,191547	-0,608684	-0,030483	-1,764020	-3,317441	52,639795	-10,191547
10:36:20,76	0,402964	3,328972	-0,064994	0,011976	0,025978	0,759035	-0,606605	-0,022024	-1,765226	-1,388877	4,927957	-10,186654	-0,240902	-2,402253	-2,796596	15,101965	-12,340974	3,473613	-0,606605	-0,022024	-1,765226	-3,117743	52,546435	-10,186654	-0,606605	-0,022024	-1,765226	-3,117743	52,546435	-10,186654
10:36:20,81	0,402964	3,328972	-0,064994	0,011976	0,025978	0,759035	-0,603507	-0,031471	-1,765542	-0,866087	5,129650	-10,177022	-0,245089	-2,397546	-2,793133	15,107350	-12,429704	3,458892	-0,603507	-0,031471	-1,765542	-3,336559	52,504916	-10,177022	-0,603507	-0,031471	-1,765542	-3,336559	52,504916	-10,177022
10:36:20,86	0,402964	3,328972	-0,064994	0,011976	0,025978	0,759035	-0,605489	-0,025491	-1,762078	-1,251198	5,075581	-10,191743	-0,237953	-2,391819	-2,795099	15,121235	-12,332090	3,440930	-0,605489	-0,025491	-1,762078	-3,252238	52,606485	-10,191743	-0,605489	-0,025491	-1,762078	-3,252238	52,606485	-10,191743
10:36:20,91	0,402964	3,328972	-0,064994	0,011976	0,025978	0,759035	-0,614017	-0,028808	-1,764045	-0,987241	4,595336	-10,209705	-0,240398	-2,400690	-2,795080	15,092855	-12,437772	3,436086	-0,614017	-0,028808	-1,764045	-3,248658	52,795697	-10,209705	-0,614017	-0,028808	-1,764045	-3,248658	52,795697	-10,209705
10:36:20,96	0,402964	3,328972	-0,064994	0,011976	0,025978	0,759035	-0,605112	-0,031126	-1,764026	-0,972420	5,086665	-10,214549	-0,239272	-2,390626	-2,794348	15,064477	-12,349517	3,450138	-0,605112	-0,031126	-1,764026	-3,415796	52,587974	-10,214549	-0,605112	-0,031126	-1,764026	-3,415796	52,587974	-10,214549
10:36:21,01	0,402964	3,328972	-0,064994	0,011976	0,025978	0,759035	-0,614391	-0,027069	-1,763293	-1,121114	4,535471	-10,200498	-0,237988	-2,395836	-2,794294	15,097212	-12,335029	3,469062	-0,614391	-0,027069	-1,763293	-3,246057	52,765156	-10,200498	-0,614391	-0,027069	-1,763293	-3,246057	52,765156	-10,200498
10:36:21,06	0,402964	3,328972	-0,064994	0,011976	0,025978	0,759035	-0,610521	-0,030786	-1,763239	-0,898929	4,757806	-10,181574	-0,245632	-2,394986	-2,791612	15,113298	-12,385062	3,425706	-0,610521	-0,030786	-1,763239	-3,315638	52,683711	-10,181574	-0,610521	-0,030786	-1,763239	-3,315638	52,683711	-10,181574
10:36:21,11	0,402964	3,328972	-0,064994	0,011976	0,025978	0,759035	-0,607435	-0,023742	-1,760558	-1,300534	4,957243	-10,224930	-0,239244	-2,391277	-2,793557	15,072818	-12,342961	3,459379	-0,607435	-0,023742	-1,760558	-3,164242	52,640870	-10,224930	-0,607435	-0,023742	-1,760558	-3,164242	52,640870	-10,224930
10:36:21,16	0,402964	3,328972	-0,064994	0,011976	0,025978	0,759035	-0,613841	-0,027418	-1,762502	-1,093114	4,568017	-10,191257	-0,236213	-2,391469	-2,795106	15,111489	-12,340039	3,436288	-0,613841	-0,027418	-1,762502	-3,245460	52,754526	-10,191257	-0,613841	-0,027418	-1,762502	-3,245460	52,754526	-10,191257
10:36:21,21	0,402964	3,328972	-0,064994	0,011976	0,025978	0,759035	-0,615190	-0,030140	-1,764052	-0,929752	4,529883	-10,214348	-0,242045	-2,398210	-2,795501	15,109259	-12,316551	3,401379	-0,615190	-0,030140	-1,764052	-3,295703	52,822312	-10,214348	-0,615190	-0,030140	-1,764052	-3,295703	52,822312	-10,214348
10:36:21,26	0,402964	3,328972	-0,064994	0,011976	0,025978	0,759035	-0,606436	-0,028459	-1,764447	-0,997907	4,971429	-10,249257	-0,248093	-2,393055	-2,792432	15,071212	-12,390846	3,411778	-0,606436	-0,028459	-1,764447	-3,231946	52,576649	-10,249257	-0,606436	-0,028459	-1,764447	-3,231946	52,576649	-10,249257
10:36:21,31	0,402964	3,328972	-0,064994	0,011976	0,025978	0,759035	-0,607876	-0,020644	-1,761377	-1,487641	4,900723	-10,238858	-0,237889	-2,397234	-2,791584	15,125043	-12,321982	3,428594	-0,607876	-0,020644	-1,761377	-3,108218	52,619019	-10,238858	-0,607876	-0,020644	-1,761377	-3,108218	52,619019	-10,238858
10:36:21,36	0,402964	3,328972	-0,064994	0,011976	0,025978	0,759035	-0,609359	-0,031571	-1,760530	-0,832895	4,835788	-10,222042	-0,240375	-2,396541	-2,794703	15,105989	-12,415298	3,437061	-0,609359	-0,031571	-1,760530	-3,311226	52,670508	-10,222042	-0,609359	-0,031571	-1,760530	-3,311226	52,670508	-10,222042
10:36:21,41	0,402964	3,328972	-0,064994	0,011976	0,025978	0,759035	-0,608716	-0,029071	-1,763648	-1,053223	4,899386	-10,213575	-0,238545	-2,391579	-2,795868	15,128028	-12,345686	3,450516	-0,608716	-0,029071	-1,763648	-3,335322	52,683622	-10,213575	-0,608716	-0,029071	-1,763648	-3,335322	52,683622	-10,213575
10:36:21,46	0,402964	3,328972	-0,064994	0,011976	0,025978	0,759035	-0,613929	-0,028176	-1,764813	-1,028498	4,612618	-10,200119	-0,246812	-2,396782	-2,792389	15,099266	-12,356988	3,426752	-0,613929	-0,028176	-1,764813	-3,240279	52,806034	-10,200119	-0,613929	-0,028176	-1,764813	-3,240279	52,806034	-10,200119
10:36:21,51	0,402964	3,328972	-0,064994	0,011976	0,025978	0,759035	-0,605289	-0,023617	-1,761335	-1,289689	5,042638	-10,223884	-0,240276	-2,393853	-2,793139	15,123336	-12,314849	3,454100	-0,605289	-0,023617	-1,761335	-3,143658	52,557817	-10,223884	-0,605289	-0,023617	-1,761335	-3,143658	52,557817	-10,223884
10:36:21,56	0,402964	3,328972	-0,064994	0,011976	0,025978	0,759035	-0,611094	-0,027814	-1,762085	-1,022956	4,740561	-10,196535	-0,245662	-2,394750	-2,792375	15,097090	-12,362337	3,456166	-0,611094	-0,027814	-1,762085	-3,206330	52,711421	-10,196535	-0,611094	-0,027814	-1,762085	-3,206330	52,711421	-10,196535
10:36:21,61	0,402964	3,328972	-0,064994	0,011976	0,025978	0,759035	-0,607624	-0,023597	-1,761321	-1,296447	4,921992	-10,194470	-0,244415	-2,396056	-2,792387	15,119534	-12,357890	3,417345	-0,607624	-0,023597	-1,761321	-3,148849	52,620493	-10,194470	-0,607624	-0,023597	-1,761321	-3,148849	52,620493	-10,194470
10:36:21,66	0,402964	3,328972	-0,064994	0,011976	0,025978	0,759035	-0,607117	-0,025330	-1,761333	-1,191261	4,965592	-10,233291	-0,243983	-2,393475	-2,792398	15,051684	-12,341124	3,457805	-0,607117	-0,025330	-1,761333	-3,179700	52,624259	-10,233291	-0,607117	-0,025330	-1,761333	-3,179700	52,624259	-10,233291
10:36:21,72	0,402964	3,328972	-0,064994	0,011976	0,025978	0,759035	-0,609567	-0,024414	-1,761344	-1,258338	4,771023	-10,192831	-0,237465	-2,393685	-2,793173	15,073292	-12,357267	3,434407	-0,609567	-0,024414	-1,761344	-3,174810	52,622055	-10,192831	-0,609567	-0,024414	-1,761344	-3,174810	52,622055	-10,192831
10:36:21,77	0,402964	3,328972	-0,064994	0,011976	0,025978	0,759035	-0,609302	-0,030916	-1,759761	-0,869619	4,835349	-10,227392	-0,250402	-2,397383	-2,792812	15,062550	-12,334644	3,408012	-0,609302	-0,030916	-1,759761	-3,296560	52,665540	-10,227392	-0,609302	-0,030916	-1,759761	-3,296560	52,665540	-10,227392
10:36:21,82	0,402964	3,328972	-0,064994	0,011976	0,025978	0,759035	-0,602974	-0,020809	-1,761757	-1,434735	5,120056	-10,242624	-0,245043	-2,395256	-2,789292	15,100763	-12,368178	3,415335	-0,602974	-0,020809	-1,761757	-3,068241	52,453497	-10,242624	-0,602974	-0,020809	-1,761757	-3,068241	52,453497	-10,242624
10:36:21,87	0,402964	3,328972	-0,064994	0,011976	0,025978	0,759035	-0,607496	-0,024386	-1,758237	-1,258656	4,934777	-10,235301	-0,263703	-2,420497	-2,675221	13,702151	-11,137615	3,886952	-0,607496	-0,024386	-1,758237	-3,172973	52,623188	-10,235301	-0,607496	-0,024386	-1,758237	-3,172973	52,623188	-10,235301
10:36:21,92	0,402964	3,328972	-0,064994	0,011976	0,025978	0,759035	-0,576306	-0,020847	-1,644166	-1,076319	4,730132	-9,763684	-0,269586	-2,407299	-2,732044	14,600442	-10,758146	4,361456	-0,576306	-0,020847	-1,644166	-2,712783	49,970144	-9,763684	-0,576306	-0,020847	-1,644166	-2,712783	49,970144	-9,763684
10:36:21,97	0,402960	3,328948	-0,064981	0,011988	0,025991	0,708981	-0,584795	-0,009152	-1,700990	-0,906644	4,876925	-9,289180	-0,260202	-2,409089	-2,762280	14,751116	-11,093098	4,349552	-0,584795	-0,009152	-1,700990	-1,625110	50,783304	-9,289180	-0,584795	-0,009152	-1,700990	-1,625110	50,783304	-9,289180
10:36:22,02	0,402960	3,328948	-0,064981	0,011988	0,025991	0,708981	-0,587936	-0,018175	-1,731226	-0,652210	5,011545	-9,301084	-0,265459	-2,405486	-2,756114	14,774111	-11,124590	4,295729	-0,587936	-0,018175	-1,731226	-2,078949	51,164510	-9,301084	-0,587936	-0,018175	-1,731226	-2,078949	51,164510	-9,301084
10:36:22,07	0,402960	3,328948	-0,064981	0,011988	0,025991	0,708981	-0,588428	-0,011820	-1,725060	-0,998421	5,021635	-9,354907	-0,264953	-2,402696	-2,756091	14,735288	-11,078610	4,365920	-0,588428	-0,011820	-1,725060	-1,926329	51,213201	-9,354907	-0,588428	-0,011820	-1,725060	-1,926329	51,213201	-9,354907
10:36:22,12	0,402960	3,328948	-0,064981	0,011988	0,025991	0,708981	-0,591097	-0,010864	-1,725036	-1,027742	4,826201	-9,284715	-0,260191	-2,399876	-2,755326	14,759401	-11,073986	4,342371	-0,591097	-0,010864	-1,725036	-1,880577	51,227336	-9,284715	-0,591097	-0,010864	-1,725036	-1,880577	51,227336	-9,284715
10:36:22,17	0,402960	3,328948	-0,064981	0,011988	0,025991	0,708981	-0,595920	-0,013577	-1,724271	-0,870590	4,593984	-9,308265	-0,260028	-2,402514	-2,757216	14,832250	-11,070661	4,352206	-0,595920	-0,013577	-1,724271	-1,936418	51,373711	-9,308265	-0,595920	-0,013577	-1,724271	-1,936418	51,373711	-9,308265
10:36:22,22	0,402960	3,328948	-0,064981	0,011988	0,025991	0,708981	-0,593717	-0,015037	-1,726162	-0,755367	4,769958	-9,298430	-0,263670	-2,408290	-2,755665	14,778002	-11,109550	4,353933	-0,593717	-0,015037	-1,726162	-1,935803	51,376762	-9,298430	-0,593717	-0,015037	-1,726162	-1,935803	51,376762	-9,298430
10:36:22,27	0,402960	3,328948	-0,064981	0,011988	0,025991	0,708981	-0,586894	-0,014772	-1,724611	-0,829959	5,097237	-9,296703	-0,261903	-2,406058	-2,758421	14,793985	-11,140462	4,306641	-0,586894	-0,014772	-1,724611	-1,989579	51,168408	-9,296703	-0,586894	-0,014772	-1,724611	-1,989579	51,168408	-9,296703
10:36:22,32	0,402960	3,328948	-0,064981	0,011988	0,025991	0,708981	-0,589711	-0,015186	-1,727367	-0,827231	4,980061	-9,343995	-0,268382	-2,404375	-2,754922	14,779014	-11,091884	4,339267	-0,589711	-0,015186	-1,727367	-2,019319	51,272350	-9,343995	-0,589711	-0,015186	-1,727367	-2,019319	51,272350	-9,343995
10:36:22,37	0,402960	3,328948	-0,064981	0,011988	0,025991	0,708981	-0,587929	-0,008733	-1,723868	-1,128187	5,035468	-9,311369	-0,274611	-2,413536	-2,563869	14,426403	-10,718996	4,773957	-0,587929	-0,008733	-1,723868	-1,813739	51,187875	-9,311369	-0,587929	-0,008733	-1,723868	-1,813739	51,187875	-9,311369
10:36:22,42	0,402960	3,328948	-0,064981	0,011988	0,025991	0,708981	-0,576880	-0,007919	-1,532815	-1,023872	5,118172	-8,876678	-0,243625	-2,397428	-2,562665	14,781814	-11,796694	5,149788	-0,576880	-0,007919	-1,532815	-1,645552	50,403278	-8,876678	-0,576880	-0,007919	-1,532815	-1,645552	50,403278	-8,876678
10:36:22,47	0,402951	3,328933	-0,065006	0,011981	0,025992	0,658971	-0,606323	-0,026700	-1,531611	-0,802868	4,433777	-8,500848	-0,236959	-2,401449	-2,610823	14,779358	-12,085644	5,170416	-0,606323	-0,026700	-1,531611	-2,898856	52,030162	-8,500848	-0,606323	-0,026700	-1,531611	-2,898856	52,030162	-8,500848
10:36:22,52	0,402951	3,328933	-0,065006	0,011981	0,025992	0,658971	-0,606174	-0,034483	-1,579768	-0,649635	4,583886	-8,480220	-0,239208	-2,402437	-2,605794	14,809364	-12,081470	5,118195	-0,606174	-0,034483	-1,579768	-3,356562	52,168554	-8,480220	-0,606174	-0,034483	-1,579768	-3,356562	52,168554	-8,480220
10:36:22,57	0,402951	3,328933	-0,065006	0,011981	0,025992	0,658971	-0,604194	-0,033029	-1,574740	-0,706616	4,710750	-8,532441	-0,240912	-2,409877	-2,604982	14,803584	-12,037411	5,127464	-0,604194	-0,033029	-1,574740	-3,299418	52,139982	-8,532441	-0,604194	-0,033029	-1,574740	-3,299418	52,139982	-8,532441
10:36:22,62	0,402951	3,328933	-0,065006	0,011981	0,025992	0,658971	-0,596899	-0,035274	-1,573928	-0,554608	5,063075	-8,523172	-0,245059	-2,406411	-2,603056	14,825847	-12,119624	5,118381	-0,596899	-0,035274	-1,573928	-3,323646	51,919618	-8,523172	-0,596899	-0,035274	-1,573928	-3,323646	51,919618	-8,523172
10:36:22,67	0,402951	3,328933	-0,065006	0,011981	0,025992	0,658971	-0,597827	-0,029949	-1,572001	-0,891570	5,075184	-8,532254	-0,249132	-2,405892	-2,603063	14,833759	-12,071983	5,114359	-0,597827	-0,029949	-1,572001	-3,242603	52,004608	-8,532254	-0,597827	-0,029949	-1,572001	-3,242603	52,004608	-8,532254
10:36:22,72	0,402951	3,328933	-0,065006	0,011981	0,025992	0,658971	-0,596239	-0,026163	-1,572009	-1,043239	5,140771	-8,536277	-0,244518	-2,404761	-2,602681	14,781818	-12,041222	5,135991	-0,596239	-0,026163	-1,572009	-3,097054	51,945568	-8,536277	-0,596239	-0,026163	-1,572009	-3,097054	51,945568	-8,536277
10:36:22,77	0,402951	3,328933	-0,065006	0,011981	0,025992	0,658971	-0,599527	-0,029594	-1,571627	-0,864193	4,909478	-8,514645	-0,242194	-2,407031	-2,599203	14,760506	-12,071069	5,104132	-0,599527	-0,029594	-1,571627	-3,187288	51,972315	-8,514645	-0,599527	-0,029594	-1,571627	-3,187288	51,972315	-8,514645
10:36:22,82	0,402951	3,328933	-0,065006	0,011981	0,025992	0,658971	-0,598722	-0,032741	-1,568149	-0,737025	4,947757	-8,546504	-0,245059	-2,401415	-2,599206	14,808811	-12,058189	5,109232	-0,598722	-0,032741	-1,568149	-3,307202	51,947473	-8,546504	-0,598722	-0,032741	-1,568149	-3,307202	51,947473	-8,546504
10:36:22,87	0,402951	3,328933	-0,065006	0,011981	0,025992	0,658971	-0,602153	-0,027452	-1,568151	-0,976773	4,804759	-8,541403	-0,245664	-2,403556	-2,600755	14,793185	-12,039236	5,115366	-0,602153	-0,027452	-1,568151	-3,131723	52,073778	-8,541403	-0,602153	-0,027452	-1,568151	-3,131723	52,073778	-8,541403
10:36:22,92	0,402951	3,328933	-0,065006	0,011981	0,025992	0,658971	-0,599997	-0,027999	-1,569700	-0,939725	4,893852	-8,535270	-0,238947	-2,400646	-2,601075	14,925394	-12,071745	5,129289	-0,599997	-0,027999	-1,569700	-3,137620	51,993640	-8,535270	-0,599997	-0,027999	-1,569700	-3,137620	51,993640	-8,535270
10:36:22,97	0,402951	3,328933	-0,065006	0,011981	0,025992	0,658971	-0,605876	-0,032361	-1,570021	-0,674948	4,718906	-8,521347	-0,239657	-2,409808	-2,600694	14,849822	-12,094516	5,113087	-0,605876	-0,032361	-1,570021	-3,215263	52,280178	-8,521347	-0,605876	-0,032361	-1,570021	-3,215263	52,280178	-8,521347
10:36:23,02	0,402951	3,328933	-0,065006	0,011981	0,025992	0,658971	-0,597586	-0,036327	-1,569640	-0,526209	5,095940	-8,537549	-0,247970	-2,405370	-2,600356	14,825012	-12,083724	5,103013	-0,597586	-0,036327	-1,569640	-3,377875	52,006423	-8,537549	-0,597586	-0,036327	-1,569640	-3,377875	52,006423	-8,537549
10:36:23,07	0,402951	3,328933	-0,065006	0,011981	0,025992	0,658971	-0,597273	-0,026908	-1,569301	-1,019052	5,085320	-8,547623	-0,246920	-2,404104	-2,596894	14,762948	-12,088968	5,096901	-0,597273	-0,026908	-1,569301	-3,131331	51,971253	-8,547623	-0,597273	-0,026908	-1,569301	-3,131331	51,971253	-8,547623
10:36:23,12	0,402951	3,328933	-0,065006	0,011981	0,025992	0,658971	-0,598894	-0,027185	-1,565840	-1,040236	4,949904	-8,553735	-0,239009	-2,402411	-2,598407	14,866351	-12,029458	5,085748	-0,598894	-0,027185	-1,565840	-3,174239	51,963082	-8,553735	-0,598894	-0,027185	-1,565840	-3,174239	51,963082	-8,553735
10:36:23,17	0,402951	3,328933	-0,065006	0,011981	0,025992	0,658971	-0,604316	-0,033190	-1,567352	-0,624750	4,727738	-8,564888	-0,249059	-2,406568	-2,599183	14,847820	-12,049178	5,093115	-0,604316	-0,033190	-1,567352	-3,230126	52,166569	-8,564888	-0,604316	-0,033190	-1,567352	-3,230126	52,166569	-8,564888
10:36:23,22	0,402951	3,328933	-0,065006	0,011981	0,025992	0,658971	-0,595691	-0,026564	-1,568129	-0,995622	5,170087	-8,557521	-0,240356	-2,398897	-2,599598	14,826068	-12,102201	5,099380	-0,595691	-0,026564	-1,568129	-3,080894	51,931798	-8,557521	-0,595691	-0,026564	-1,568129	-3,080894	51,931798	-8,557521
10:36:23,27	0,402951	3,328933	-0,065006	0,011981	0,025992	0,658971	-0,606686	-0,030265	-1,568544	-0,859938	4,606009	-8,551256	-0,238609	-2,409237	-2,601102	14,801494	-12,122516	5,118046	-0,606686	-0,030265	-1,568544	-3,235778	52,230845	-8,551256	-0,606686	-0,030265	-1,568544	-3,235778	52,230845	-8,551256
10:36:23,32	0,402951	3,328933	-0,065006	0,011981	0,025992	0,658971	-0,598604	-0,036949	-1,570048	-0,542296	5,015136	-8,532590	-0,239675	-2,400361	-2,599557	14,858811	-12,075545	5,123999	-0,598604	-0,036949	-1,570048	-3,442760	52,005555	-8,532590	-0,598604	-0,036949	-1,570048	-3,442760	52,005555	-8,532590
10:36:23,37	0,402951	3,328933	-0,065006	0,011981	0,025992	0,658971	-0,605759	-0,031587	-1,568503	-0,751743	4,669246	-8,526637	-0,243258	-2,403202	-2,596899	14,812264	-12,066035	5,059137	-0,605759	-0,031587	-1,568503	-3,231352	52,221305	-8,526637	-0,605759	-0,031587	-1,568503	-3,231352	52,221305	-8,526637
10:36:23,42	0,402951	3,328933	-0,065006	0,011981	0,025992	0,658971	-0,601506	-0,029905	-1,565845	-0,854247	4,845318	-8,591499	-0,244503	-2,401374	-2,600365	14,785951	-12,021902	5,130819	-0,601506	-0,029905	-1,565845	-3,201815	52,063545	-8,591499	-0,601506	-0,029905	-1,565845	-3,201815	52,063545	-8,591499
10:36:23,47	0,402951	3,328933	-0,065006	0,011981	0,025992	0,658971	-0,602467	-0,027913	-1,569311	-0,932777	4,750475	-8,519817	-0,244457	-2,401538	-2,599225	14,802473	-12,031671	5,086019	-0,602467	-0,027913	-1,569311	-3,123958	52,044166	-8,519817	-0,602467	-0,027913	-1,569311	-3,123958	52,044166	-8,519817
10:36:23,52	0,402951	3,328933	-0,065006	0,011981	0,025992	0,658971	-0,602347	-0,028035	-1,568170	-0,926655	4,775903	-8,564617	-0,242597	-2,396093	-2,599998	14,872794	-12,065916	5,076109	-0,602347	-0,028035	-1,568170	-3,127380	52,060182	-8,564617	-0,602347	-0,028035	-1,568170	-3,127380	52,060182	-8,564617
10:36:23,57	0,402951	3,328933	-0,065006	0,011981	0,025992	0,658971	-0,607994	-0,026923	-1,568944	-0,978950	4,560318	-8,574527	-0,243679	-2,404917	-2,597596	14,866067	-11,982153	5,124355	-0,607994	-0,026923	-1,568944	-3,092421	52,287830	-8,574527	-0,607994	-0,026923	-1,568944	-3,092421	52,287830	-8,574527
10:36:23,62	0,402951	3,328933	-0,065006	0,011981	0,025992	0,658971	-0,599811	-0,030398	-1,566542	-0,729094	4,938112	-8,526281	-0,240286	-2,412618	-2,599183	14,803024	-12,059294	5,069644	-0,599811	-0,030398	-1,566542	-3,115320	52,023280	-8,526281	-0,599811	-0,030398	-1,566542	-3,115320	52,023280	-8,526281
10:36:23,67	0,402951	3,328933	-0,065006	0,011981	0,025992	0,658971	-0,594838	-0,037187	-1,568128	-0,474379	5,180706	-8,580991	-0,245543	-2,405615	-2,599579	14,863827	-12,117024	5,072387	-0,594838	-0,037187	-1,568128	-3,393564	51,875457	-8,580991	-0,594838	-0,037187	-1,568128	-3,393564	51,875457	-8,580991
10:36:23,72	0,402951	3,328933	-0,065006	0,011981	0,025992	0,658971	-0,598274	-0,029133	-1,568524	-0,912803	5,083548	-8,578249	-0,245606	-2,406201	-2,600371	14,832762	-12,113763	5,068350	-0,598274	-0,029133	-1,568524	-3,199716	52,048038	-8,578249	-0,598274	-0,029133	-1,568524	-3,199716	52,048038	-8,578249
10:36:23,77	0,402951	3,328933	-0,065006	0,011981	0,025992	0,658971	-0,597735	-0,029371	-1,569317	-0,913105	5,083043	-8,582286	-0,247926	-2,403741	-2,599221	14,826647	-12,035192	5,070193	-0,597735	-0,029371	-1,569317	-3,218746	52,005220	-8,582286	-0,597735	-0,029371	-1,569317	-3,218746	52,005220	-8,582286
10:36:23,83	0,402951	3,328933	-0,065006	0,011981	0,025992	0,658971	-0,605234	-0,029891	-1,567002	-0,815363	4,678068	-8,589762	-0,237967	-2,399824	-2,600398	14,821577	-12,060905	5,062750	-0,605234	-0,029891	-1,567002	-3,161795	52,188910	-8,589762	-0,605234	-0,029891	-1,567002	-3,161795	52,188910	-8,589762
10:36:23,88	0,402951	3,328933	-0,065006	0,011981	0,025992	0,658971	-0,605234	-0,029891	-1,567002	-0,815363	4,678068	-8,589762	-0,249725	-2,401816	-2,592825	14,803182	-12,029616	5,075175	-0,605234	-0,029891	-1,567002	-3,161795	52,188910	-8,589762	-0,605234	-0,029891	-1,567002	-3,161795	52,188910	-8,589762
10:36:23,93	0,402951	3,328933	-0,065006	0,011981	0,025992	0,658971	-0,599473	-0,023611	-1,561771	-1,154529	4,924981	-8,575461	-0,245708	-2,402590	-2,595345	14,769744	-12,061874	5,092345	-0,599473	-0,023611	-1,561771	-3,008030	51,983584	-8,575461	-0,599473	-0,023611	-1,561771	-3,008030	51,983584	-8,575461
10:36:23,98	0,402951	3,328933	-0,065006	0,011981	0,025992	0,658971	-0,600811	-0,027477	-1,564291	-0,998159	4,842532	-8,558291	-0,276293	-2,424187	-2,432749	13,296610	-10,262267	5,571289	-0,600811	-0,027477	-1,564291	-3,155130	52,006234	-8,558291	-0,600811	-0,027477	-1,564291	-3,155130	52,006234	-8,558291
10:36:24,03	0,402951	3,328933	-0,065006	0,011981	0,025992	0,658971	-0,566815	-0,011789	-1,401695	-0,992023	4,434770	-8,079347	-0,247134	-2,420740	-2,576072	13,836047	-11,277070	5,863412	-0,566815	-0,011789	-1,401695	-1,917447	48,929755	-8,079347	-0,566815	-0,011789	-1,401695	-1,917447	48,929755	-8,079347
10:36:24,08	0,403057	3,328934	-0,064999	0,011985	0,025988	0,608976	-0,584380	-0,035317	-1,545017	-0,377668	4,495967	-7,787224	-0,250768	-2,411513	-2,622952	14,314809	-11,672503	5,831485	-0,584380	-0,035317	-1,545017	-3,150079	50,369790	-7,787224	-0,584380	-0,035317	-1,545017	-3,150079	50,369790	-7,787224
10:36:24,13	0,403057	3,328934	-0,064999	0,011985	0,025988	0,608976	-0,590554	-0,027557	-1,591898	-0,884297	4,787267	-7,819151	-0,244893	-2,408639	-2,621799	14,310763	-11,669876	5,822661	-0,590554	-0,027557	-1,591898	-3,047495	51,145732	-7,819151	-0,590554	-0,027557	-1,591898	-3,047495	51,145732	-7,819151
10:36:24,18	0,403057	3,328934	-0,064999	0,011985	0,025988	0,608976	-0,595980	-0,031208	-1,590745	-0,694191	4,500277	-7,827975	-0,247757	-2,418330	-2,621363	14,317588	-11,652855	5,830628	-0,595980	-0,031208	-1,590745	-3,143994	51,284714	-7,827975	-0,595980	-0,031208	-1,590745	-3,143994	51,284714	-7,827975
10:36:24,23	0,403057	3,328934	-0,064999	0,011985	0,025988	0,608976	-0,586156	-0,033573	-1,590309	-0,553043	5,008516	-7,820008	-0,246160	-2,412636	-2,619892	14,247352	-11,657851	5,792654	-0,586156	-0,033573	-1,590309	-3,188523	51,021783	-7,820008	-0,586156	-0,033573	-1,590309	-3,188523	51,021783	-7,820008
10:36:24,28	0,403057	3,328934	-0,064999	0,011985	0,025988	0,608976	-0,591885	-0,032109	-1,588838	-0,668590	4,652284	-7,857982	-0,246506	-2,416190	-2,617499	14,333049	-11,616050	5,800760	-0,591885	-0,032109	-1,588838	-3,189183	51,115271	-7,857982	-0,591885	-0,032109	-1,588838	-3,189183	51,115271	-7,857982
10:36:24,33	0,403057	3,328934	-0,064999	0,011985	0,025988	0,608976	-0,588634	-0,033586	-1,586445	-0,512740	4,874648	-7,849876	-0,247214	-2,409181	-2,615631	14,285817	-11,607293	5,772235	-0,588634	-0,033586	-1,586445	-3,149273	51,082437	-7,849876	-0,588634	-0,033586	-1,586445	-3,149273	51,082437	-7,849876
10:36:24,38	0,403057	3,328934	-0,064999	0,011985	0,025988	0,608976	-0,594350	-0,029469	-1,584576	-0,742895	4,532135	-7,878401	-0,245409	-2,410653	-2,618737	14,301574	-11,602281	5,754837	-0,594350	-0,029469	-1,584576	-3,056185	51,188627	-7,878401	-0,594350	-0,029469	-1,584576	-3,056185	51,188627	-7,878401
10:36:24,43	0,403057	3,328934	-0,064999	0,011985	0,025988	0,608976	-0,593978	-0,031768	-1,587683	-0,611120	4,562646	-7,895799	-0,250148	-2,416022	-2,617932	14,271418	-11,584000	5,787543	-0,593978	-0,031768	-1,587683	-3,104894	51,189896	-7,895799	-0,593978	-0,031768	-1,587683	-3,104894	51,189896	-7,895799
10:36:24,48	0,403057	3,328934	-0,064999	0,011985	0,025988	0,608976	-0,586959	-0,030349	-1,586878	-0,684159	4,892367	-7,863092	-0,242399	-2,447463	-2,361607	12,809826	-11,940006	6,184212	-0,586959	-0,030349	-1,586878	-3,066534	50,968641	-7,863092	-0,586959	-0,030349	-1,586878	-3,066534	50,968641	-7,863092
10:36:24,53	0,403057	3,328934	-0,064999	0,011985	0,025988	0,608976	-0,563605	-0,052780	-1,330553	-0,556851	5,019008	-7,466424	-0,263016	-2,438012	-2,483071	13,068220	-11,083106	6,392192	-0,563605	-0,052780	-1,330553	-4,700063	49,261984	-7,466424	-0,563605	-0,052780	-1,330553	-4,700063	49,261984	-7,466424
10:36:24,58	0,402969	3,328965	-0,065004	0,011979	0,025989	0,558951	-0,561481	-0,030199	-1,452017	-0,859752	4,924752	-7,258444	-0,257815	-2,424937	-2,469674	13,680370	-11,390991	6,322273	-0,561481	-0,030199	-1,452017	-3,230381	49,001040	-7,258444	-0,561481	-0,030199	-1,452017	-3,230381	49,001040	-7,258444
10:36:24,63	0,402969	3,328965	-0,065004	0,011979	0,025989	0,558951	-0,575405	-0,028166	-1,438620	-0,926041	4,884804	-7,328363	-0,262368	-2,421183	-2,459549	13,731854	-11,343834	6,345934	-0,575405	-0,028166	-1,438620	-3,137062	50,054096	-7,328363	-0,575405	-0,028166	-1,438620	-3,137062	50,054096	-7,328363
10:36:24,68	0,402969	3,328965	-0,065004	0,011979	0,025989	0,558951	-0,576380	-0,022346	-1,428495	-1,162099	4,855121	-7,304702	-0,265216	-2,421872	-2,461863	13,791305	-11,379339	6,335309	-0,576380	-0,022346	-1,428495	-2,916251	50,100936	-7,304702	-0,576380	-0,022346	-1,428495	-2,916251	50,100936	-7,304702
10:36:24,73	0,402969	3,328965	-0,065004	0,011979	0,025989	0,558951	-0,574359	-0,020224	-1,430808	-1,273445	5,029452	-7,315327	-0,254161	-2,415413	-2,458804	13,718166	-11,326011	6,329086	-0,574359	-0,020224	-1,430808	-2,861051	50,116617	-7,315327	-0,574359	-0,020224	-1,430808	-2,861051	50,116617	-7,315327
10:36:24,78	0,402969	3,328965	-0,065004	0,011979	0,025989	0,558951	-0,585480	-0,026568	-1,427750	-0,933965	4,361159	-7,321549	-0,256957	-2,422726	-2,459140	13,775728	-11,344860	6,326527	-0,585480	-0,026568	-1,427750	-3,019542	50,321319	-7,321549	-0,585480	-0,026568	-1,427750	-3,019542	50,321319	-7,321549
10:36:24,83	0,402969	3,328965	-0,065004	0,011979	0,025989	0,558951	-0,577749	-0,027803	-1,428086	-0,857280	4,822447	-7,324108	-0,256879	-2,419043	-2,461097	13,809228	-11,303001	6,309894	-0,577749	-0,027803	-1,428086	-3,039817	50,175720	-7,324108	-0,577749	-0,027803	-1,428086	-3,039817	50,175720	-7,324108
10:36:24,88	0,402969	3,328965	-0,065004	0,011979	0,025989	0,558951	-0,580977	-0,026030	-1,430043	-0,896477	4,662658	-7,340742	-0,259419	-2,424316	-2,458778	13,729086	-11,369866	6,315633	-0,580977	-0,026030	-1,430043	-2,939830	50,269353	-7,340742	-0,580977	-0,026030	-1,430043	-2,939830	50,269353	-7,340742
10:36:24,93	0,402969	3,328965	-0,065004	0,011979	0,025989	0,558951	-0,575140	-0,026466	-1,427724	-0,971760	4,930188	-7,335002	-0,258126	-2,422900	-2,459565	13,751957	-11,274756	6,295132	-0,575140	-0,026466	-1,427724	-3,049373	50,078711	-7,335002	-0,575140	-0,026466	-1,427724	-3,049373	50,078711	-7,335002
10:36:24,98	0,402969	3,328965	-0,065004	0,011979	0,025989	0,558951	-0,577013	-0,026878	-1,428511	-0,856547	4,805063	-7,355504	-0,255172	-2,427418	-2,460347	13,754239	-11,313742	6,255415	-0,577013	-0,026878	-1,428511	-2,966481	50,100588	-7,355504	-0,577013	-0,026878	-1,428511	-2,966481	50,100588	-7,355504
10:36:25,03	0,402969	3,328965	-0,065004	0,011979	0,025989	0,558951	-0,574577	-0,031695	-1,429293	-0,638685	4,953196	-7,395221	-0,255789	-2,415105	-2,461536	13,781978	-11,321525	6,281549	-0,574577	-0,031695	-1,429293	-3,126753	50,057508	-7,395221	-0,574577	-0,031695	-1,429293	-3,126753	50,057508	-7,395221
10:36:25,08	0,402969	3,328965	-0,065004	0,011979	0,025989	0,558951	-0,584932	-0,025004	-1,430481	-0,979485	4,442650	-7,369087	-0,253469	-2,419833	-2,459575	13,754817	-11,334991	6,289594	-0,584932	-0,025004	-1,430481	-2,942314	50,359829	-7,369087	-0,584932	-0,025004	-1,430481	-2,942314	50,359829	-7,369087
10:36:25,13	0,402969	3,328965	-0,065004	0,011979	0,025989	0,558951	-0,581999	-0,029378	-1,428520	-0,777301	4,578405	-7,361042	-0,258746	-2,421975	-2,462302	13,750552	-11,294964	6,281659	-0,581999	-0,029378	-1,428520	-3,083457	50,265301	-7,361042	-0,581999	-0,029378	-1,428520	-3,083457	50,265301	-7,361042
10:36:25,18	0,402969	3,328965	-0,065004	0,011979	0,025989	0,558951	-0,577504	-0,025878	-1,431247	-0,926737	4,788418	-7,368977	-0,257030	-2,418506	-2,462311	13,749512	-11,332265	6,286137	-0,577504	-0,025878	-1,431247	-2,958190	50,122486	-7,368977	-0,577504	-0,025878	-1,431247	-2,958190	50,122486	-7,368977
10:36:25,23	0,402969	3,328965	-0,065004	0,011979	0,025989	0,558951	-0,581366	-0,025630	-1,431257	-0,972473	4,605328	-7,364499	-0,258963	-2,417997	-2,461194	13,661106	-11,304848	6,282140	-0,581366	-0,025630	-1,431257	-2,984435	50,242588	-7,364499	-0,581366	-0,025630	-1,431257	-2,984435	50,242588	-7,364499
10:36:25,28	0,402969	3,328965	-0,065004	0,011979	0,025989	0,558951	-0,580841	-0,023701	-1,430140	-1,093221	4,542388	-7,368496	-0,261798	-2,418573	-2,459616	13,709701	-11,307797	6,284856	-0,580841	-0,023701	-1,430140	-2,953785	50,138390	-7,368496	-0,580841	-0,023701	-1,430140	-2,953785	50,138390	-7,368496
10:36:25,33	0,402969	3,328965	-0,065004	0,011979	0,025989	0,558951	-0,578925	-0,021535	-1,428562	-1,184153	4,685592	-7,365780	-0,258838	-2,424794	-2,461149	13,703880	-11,314222	6,275541	-0,578925	-0,021535	-1,428562	-2,874620	50,131166	-7,365780	-0,578925	-0,021535	-1,428562	-2,874620	50,131166	-7,365780
10:36:25,38	0,402969	3,328965	-0,065004	0,011979	0,025989	0,558951	-0,575017	-0,027208	-1,430095	-0,897612	4,886957	-7,375095	-0,258254	-2,425924	-2,461119	13,710084	-11,336215	6,303759	-0,575017	-0,027208	-1,430095	-3,033440	50,025789	-7,375095	-0,575017	-0,027208	-1,430095	-3,033440	50,025789	-7,375095
10:36:25,43	0,402969	3,328965	-0,065004	0,011979	0,025989	0,558951	-0,574331	-0,028279	-1,430065	-0,857840	4,938995	-7,346877	-0,260058	-2,423303	-2,462368	13,705567	-11,377260	6,216114	-0,574331	-0,028279	-1,430065	-3,077778	50,023981	-7,346877	-0,574331	-0,028279	-1,430065	-3,077778	50,023981	-7,346877
10:36:25,48	0,402969	3,328965	-0,065004	0,011979	0,025989	0,558951	-0,575698	-0,025406	-1,431313	-1,045059	4,884524	-7,434521	-0,255861	-2,422301	-2,461127	13,726362	-11,308081	6,300603	-0,575698	-0,025406	-1,431313	-3,039438	50,076816	-7,434521	-0,575698	-0,025406	-1,431313	-3,039438	50,076816	-7,434521
10:36:25,53	0,402969	3,328965	-0,065004	0,011979	0,025989	0,558951	-0,578665	-0,028540	-1,430073	-0,811790	4,713647	-7,350032	-0,255862	-2,422936	-2,459966	13,717816	-11,298289	6,295359	-0,578665	-0,028540	-1,430073	-3,052177	50,138867	-7,350032	-0,578665	-0,028540	-1,430073	-3,052177	50,138867	-7,350032
10:36:25,58	0,402969	3,328965	-0,065004	0,011979	0,025989	0,558951	-0,578115	-0,028856	-1,428912	-0,791126	4,729977	-7,355277	-0,257074	-2,426505	-2,459992	13,696185	-11,322050	6,255336	-0,578115	-0,028856	-1,428912	-3,056357	50,111981	-7,355277	-0,578115	-0,028856	-1,428912	-3,056357	50,111981	-7,355277
10:36:25,63	0,402969	3,328965	-0,065004	0,011979	0,025989	0,558951	-0,574418	-0,029592	-1,428938	-0,784289	4,915368	-7,395300	-0,261254	-2,422520	-2,459611	13,691950	-11,349137	6,278374	-0,574418	-0,029592	-1,428938	-3,107232	50,007158	-7,395300	-0,574418	-0,029592	-1,428938	-3,107232	50,007158	-7,395300
10:36:25,68	0,402969	3,328965	-0,065004	0,011979	0,025989	0,558951	-0,575779	-0,023979	-1,428557	-1,101724	4,854463	-7,372261	-0,260927	-2,419372	-2,460212	13,630689	-11,290425	6,309634	-0,575779	-0,023979	-1,428557	-2,984071	50,053104	-7,372261	-0,575779	-0,023979	-1,428557	-2,984071	50,053104	-7,372261
10:36:25,73	0,402969	3,328965	-0,065004	0,011979	0,025989	0,558951	-0,578668	-0,022688	-1,429158	-1,148642	4,621821	-7,341002	-0,253058	-2,419479	-2,461191	13,677162	-11,350689	6,257080	-0,578668	-0,022688	-1,429158	-2,929644	50,047256	-7,341002	-0,578668	-0,022688	-1,429158	-2,929644	50,047256	-7,341002
10:36:25,78	0,402969	3,328965	-0,065004	0,011979	0,025989	0,558951	-0,582510	-0,029557	-1,430136	-0,820412	4,492390	-7,393556	-0,251804	-2,418910	-2,461533	13,725043	-11,368952	6,290428	-0,582510	-0,029557	-1,430136	-3,140624	50,219460	-7,393556	-0,582510	-0,029557	-1,430136	-3,140624	50,219460	-7,393556
10:36:25,83	0,402969	3,328965	-0,065004	0,011979	0,025989	0,558951	-0,583630	-0,030358	-1,430478	-0,770616	4,484798	-7,360208	-0,254625	-2,421366	-2,463479	13,747438	-11,284361	6,264169	-0,583630	-0,030358	-1,430478	-3,153737	50,299714	-7,360208	-0,583630	-0,030358	-1,430478	-3,153737	50,299714	-7,360208
10:36:25,88	0,402969	3,328965	-0,065004	0,011979	0,025989	0,558951	-0,580092	-0,029143	-1,432425	-0,749355	4,645835	-7,386467	-0,257721	-2,425593	-2,461546	13,683350	-11,342173	6,270328	-0,580092	-0,029143	-1,432425	-3,037076	50,183075	-7,386467	-0,580092	-0,029143	-1,432425	-3,037076	50,183075	-7,386467
10:36:25,94	0,402969	3,328965	-0,065004	0,011979	0,025989	0,558951	-0,574884	-0,028575	-1,430492	-0,860986	4,890081	-7,380308	-0,261321	-2,421186	-2,463500	13,680922	-11,371995	6,289999	-0,574884	-0,028575	-1,430492	-3,104143	50,018454	-7,380308	-0,574884	-0,028575	-1,430492	-3,104143	50,018454	-7,380308
10:36:25,99	0,402969	3,328965	-0,065004	0,011979	0,025989	0,558951	-0,576120	-0,019722	-1,430927	-1,270562	4,799207	-7,398016	-0,259328	-2,421559	-2,461168	13,741175	-11,272907	6,247817	-0,576120	-0,019722	-1,430927	-2,818737	50,024593	-7,398016	-0,576120	-0,019722	-1,430927	-2,818737	50,024593	-7,398016
10:36:26,04	0,402969	3,328965	-0,065004	0,011979	0,025989	0,558951	-0,577574	-0,025167	-1,430114	-0,949341	4,765619	-7,402819	-0,256635	-2,425982	-2,469329	13,658521	-11,354121	6,270221	-0,577574	-0,025167	-1,430114	-2,924913	50,105197	-7,402819	-0,577574	-0,025167	-1,430114	-2,924913	50,105197	-7,402819
10:36:26,09	0,402969	3,328965	-0,065004	0,011979	0,025989	0,558951	-0,575090	-0,029710	-1,438275	-0,824727	4,863808	-7,380415	-0,300871	-2,453895	-2,328258	11,866522	-9,499743	6,739772	-0,575090	-0,029710	-1,438275	-3,156982	50,008401	-7,380415	-0,575090	-0,029710	-1,438275	-3,156982	50,008401	-7,380415
10:36:26,14	0,402969	3,328965	-0,065004	0,011979	0,025989	0,558951	-0,528798	-0,005357	-1,297204	-1,381143	4,791895	-6,910864	-0,268372	-2,437924	-2,439920	12,896505	-10,680850	7,028922	-0,528798	-0,005357	-1,297204	-1,801689	46,302554	-6,910864	-0,528798	-0,005357	-1,297204	-1,801689	46,302554	-6,910864
10:36:26,19	0,403044	3,328950	-0,064976	0,011974	0,026002	0,508942	-0,558879	-0,025517	-1,408866	-0,840705	4,710214	-6,621714	-0,258923	-2,431803	-2,486586	13,082189	-10,919596	6,904948	-0,558879	-0,025517	-1,408866	-2,843805	48,582252	-6,621714	-0,558879	-0,025517	-1,408866	-2,843805	48,582252	-6,621714
10:36:26,24	0,403044	3,328950	-0,064976	0,011974	0,026002	0,508942	-0,568905	-0,030639	-1,455532	-0,688276	4,469059	-6,745688	-0,258939	-2,436629	-2,487716	13,077222	-10,948502	6,928268	-0,568905	-0,030639	-1,455532	-3,093456	49,128112	-6,745688	-0,568905	-0,030639	-1,455532	-3,093456	49,128112	-6,745688
10:36:26,29	0,403044	3,328950	-0,064976	0,011974	0,026002	0,508942	-0,564718	-0,033039	-1,456661	-0,591030	4,696954	-6,722368	-0,260229	-2,440298	-2,484277	13,010021	-10,972170	6,872044	-0,564718	-0,033039	-1,456661	-3,184555	49,027298	-6,722368	-0,564718	-0,033039	-1,456661	-3,184555	49,027298	-6,722368
10:36:26,34	0,403044	3,328950	-0,064976	0,011974	0,026002	0,508942	-0,560895	-0,033756	-1,453222	-0,607831	4,849368	-6,778592	-0,267222	-2,434682	-2,489730	13,081213	-11,005849	6,858641	-0,560895	-0,033756	-1,453222	-3,257659	48,879634	-6,778592	-0,560895	-0,033756	-1,453222	-3,257659	48,879634	-6,778592
10:36:26,39	0,403044	3,328950	-0,064976	0,011974	0,026002	0,508942	-0,562262	-0,024892	-1,458676	-1,062335	4,856768	-6,791995	-0,265660	-2,431843	-2,484323	12,963463	-10,939080	6,898152	-0,562262	-0,024892	-1,458676	-3,016331	48,994357	-6,791995	-0,562262	-0,024892	-1,458676	-3,016331	48,994357	-6,791995
10:36:26,44	0,403044	3,328950	-0,064976	0,011974	0,026002	0,508942	-0,565501	-0,024825	-1,453269	-1,066872	4,552976	-6,752484	-0,262074	-2,433962	-2,479665	12,971056	-10,945011	6,866284	-0,565501	-0,024825	-1,453269	-3,015607	48,944835	-6,752484	-0,565501	-0,024825	-1,453269	-3,015607	48,944835	-6,752484
10:36:26,49	0,403044	3,328950	-0,064976	0,011974	0,026002	0,508942	-0,565459	-0,028990	-1,448610	-0,851627	4,564723	-6,784352	-0,263699	-2,436615	-2,483893	13,026526	-10,904615	6,883441	-0,565459	-0,028990	-1,448610	-3,127322	48,953253	-6,784352	-0,565459	-0,028990	-1,448610	-3,127322	48,953253	-6,784352
10:36:26,54	0,403044	3,328950	-0,064976	0,011974	0,026002	0,508942	-0,562349	-0,028909	-1,452839	-0,793124	4,754267	-6,767195	-0,266380	-2,432846	-2,490978	12,919211	-10,972284	6,857713	-0,562349	-0,028909	-1,452839	-3,062454	48,898687	-6,767195	-0,562349	-0,028909	-1,452839	-3,062454	48,898687	-6,767195
10:36:26,59	0,403044	3,328950	-0,064976	0,011974	0,026002	0,508942	-0,564273	-0,024703	-1,459924	-1,124095	4,595145	-6,792923	-0,256177	-2,448753	-2,265926	12,081109	-11,121533	7,242438	-0,564273	-0,024703	-1,459924	-3,063256	48,890555	-6,792923	-0,564273	-0,024703	-1,459924	-3,063256	48,890555	-6,792923
10:36:26,64	0,403044	3,328950	-0,064976	0,011974	0,026002	0,508942	-0,555598	-0,041492	-1,234872	-0,799333	4,395014	-6,408198	-0,268278	-2,453072	-2,411322	11,738178	-10,526483	7,428286	-0,555598	-0,041492	-1,234872	-4,056489	48,009494	-6,408198	-0,555598	-0,041492	-1,234872	-4,056489	48,009494	-6,408198
10:36:26,69	0,402999	3,328996	-0,064996	0,011979	0,026009	0,458932	-0,545808	-0,033172	-1,380268	-0,888133	4,309627	-6,222350	-0,269753	-2,448282	-2,470677	12,012139	-10,549707	7,446764	-0,545808	-0,033172	-1,380268	-3,492134	47,155524	-6,222350	-0,545808	-0,033172	-1,380268	-3,492134	47,155524	-6,222350
10:36:26,74	0,402999	3,328996	-0,064996	0,011979	0,026009	0,458932	-0,549218	-0,029500	-1,439623	-0,962218	4,381148	-6,203872	-0,270362	-2,454621	-2,467604	11,966472	-10,530480	7,391636	-0,549218	-0,029500	-1,439623	-3,277955	47,494772	-6,203872	-0,549218	-0,029500	-1,439623	-3,277955	47,494772	-6,203872
10:36:26,79	0,402999	3,328996	-0,064996	0,011979	0,026009	0,458932	-0,543424	-0,032141	-1,436549	-0,831049	4,633261	-6,258999	-0,269194	-2,455651	-2,467586	11,979034	-10,584345	7,399510	-0,543424	-0,032141	-1,436549	-3,354133	47,292075	-6,258999	-0,543424	-0,032141	-1,436549	-3,354133	47,292075	-6,258999
10:36:26,84	0,402999	3,328996	-0,064996	0,011979	0,026009	0,458932	-0,543116	-0,033668	-1,436531	-0,792005	4,687108	-6,251126	-0,275777	-2,447119	-2,466115	11,927262	-10,523302	7,381850	-0,543116	-0,033668	-1,436531	-3,434969	47,321715	-6,251126	-0,543116	-0,033668	-1,436531	-3,434969	47,321715	-6,251126
10:36:26,89	0,402999	3,328996	-0,064996	0,011979	0,026009	0,458932	-0,547214	-0,023701	-1,435060	-1,283306	4,398643	-6,268786	-0,274704	-2,446956	-2,464973	11,871243	-10,509080	7,382396	-0,547214	-0,023701	-1,435060	-3,143868	47,354960	-6,268786	-0,547214	-0,023701	-1,435060	-3,143868	47,354960	-6,268786
10:36:26,94	0,402999	3,328996	-0,064996	0,011979	0,026009	0,458932	-0,547891	-0,024549	-1,433919	-1,254918	4,307808	-6,268239	-0,276964	-2,447501	-2,466151	11,902723	-10,479122	7,349362	-0,547891	-0,024549	-1,433919	-3,182024	47,317279	-6,268239	-0,547891	-0,024549	-1,433919	-3,182024	47,317279	-6,268239
10:36:26,99	0,402999	3,328996	-0,064996	0,011979	0,026009	0,458932	-0,546289	-0,022865	-1,435097	-1,300814	4,403398	-6,301274	-0,272215	-2,449260	-2,462625	11,929082	-10,538989	7,350432	-0,546289	-0,022865	-1,435097	-3,095709	47,287108	-6,301274	-0,546289	-0,022865	-1,435097	-3,095709	47,287108	-6,301274
10:36:27,04	0,402999	3,328996	-0,064996	0,011979	0,026009	0,458932	-0,547141	-0,027856	-1,431571	-1,079929	4,411895	-6,300203	-0,268018	-2,447839	-2,466092	11,969055	-10,518726	7,368252	-0,547141	-0,027856	-1,431571	-3,266647	47,362427	-6,300203	-0,547141	-0,027856	-1,431571	-3,266647	47,362427	-6,300203
10:36:27,09	0,402999	3,328996	-0,064996	0,011979	0,026009	0,458932	-0,550469	-0,030781	-1,435037	-0,890300	4,263275	-6,282384	-0,270387	-2,454197	-2,464558	11,946198	-10,543499	7,321801	-0,550469	-0,030781	-1,435037	-3,306621	47,475131	-6,282384	-0,550469	-0,030781	-1,435037	-3,306621	47,475131	-6,282384
10:36:27,14	0,402999	3,328996	-0,064996	0,011979	0,026009	0,458932	-0,543779	-0,031908	-1,433504	-0,864591	4,603780	-6,328835	-0,271027	-2,456296	-2,466079	11,919282	-10,524472	7,371642	-0,543779	-0,031908	-1,433504	-3,369364	47,290420	-6,328835	-0,543779	-0,031908	-1,433504	-3,369364	47,290420	-6,328835
10:36:27,19	0,402999	3,328996	-0,064996	0,011979	0,026009	0,458932	-0,541641	-0,032403	-1,435025	-0,835813	4,682106	-6,278993	-0,268694	-2,451561	-2,463007	11,935842	-10,596910	7,334472	-0,541641	-0,032403	-1,435025	-3,379470	47,200953	-6,278993	-0,541641	-0,032403	-1,435025	-3,379470	47,200953	-6,278993
10:36:27,24	0,402999	3,328996	-0,064996	0,011979	0,026009	0,458932	-0,546908	-0,032056	-1,431953	-0,908317	4,458789	-6,316164	-0,278170	-2,449413	-2,462660	11,894595	-10,532033	7,335444	-0,546908	-0,032056	-1,431953	-3,424724	47,391087	-6,316164	-0,546908	-0,032056	-1,431953	-3,424724	47,391087	-6,316164
10:36:27,29	0,402999	3,328996	-0,064996	0,011979	0,026009	0,458932	-0,544030	-0,022776	-1,431606	-1,355324	4,540291	-6,315192	-0,273516	-2,447786	-2,462640	11,873319	-10,523995	7,375714	-0,544030	-0,022776	-1,431606	-3,143238	47,246657	-6,315192	-0,544030	-0,022776	-1,431606	-3,143238	47,246657	-6,315192
10:36:27,34	0,402999	3,328996	-0,064996	0,011979	0,026009	0,458932	-0,547767	-0,025992	-1,431585	-1,191754	4,323546	-6,274921	-0,268093	-2,448373	-2,464960	11,921276	-10,499217	7,349207	-0,547767	-0,025992	-1,431585	-3,232146	47,323231	-6,274921	-0,547767	-0,025992	-1,431585	-3,232146	47,323231	-6,274921
10:36:27,39	0,402999	3,328996	-0,064996	0,011979	0,026009	0,458932	-0,549970	-0,030983	-1,433906	-0,886796	4,238113	-6,301429	-0,268619	-2,448895	-2,462612	11,947416	-10,506218	7,351961	-0,549970	-0,030983	-1,433906	-3,318965	47,410763	-6,301429	-0,549970	-0,030983	-1,433906	-3,318965	47,410763	-6,301429
10:36:27,44	0,402999	3,328996	-0,064996	0,011979	0,026009	0,458932	-0,549254	-0,030788	-1,431558	-0,889918	4,301468	-6,298674	-0,273445	-2,456677	-2,463034	11,884112	-10,546317	7,310835	-0,549254	-0,030788	-1,431558	-3,306797	47,417936	-6,298674	-0,549254	-0,030788	-1,431558	-3,306797	47,417936	-6,298674
10:36:27,49	0,402999	3,328996	-0,064996	0,011979	0,026009	0,458932	-0,540103	-0,030500	-1,431979	-0,971280	4,742581	-6,339801	-0,275776	-2,453471	-2,461858	11,904470	-10,545599	7,334231	-0,540103	-0,030500	-1,431979	-3,365539	47,140644	-6,339801	-0,540103	-0,030500	-1,431979	-3,365539	47,140644	-6,339801
10:36:27,54	0,402999	3,328996	-0,064996	0,011979	0,026009	0,458932	-0,541713	-0,026878	-1,430803	-1,148820	4,676134	-6,316405	-0,268179	-2,446515	-2,463053	11,884629	-10,512252	7,333731	-0,541713	-0,026878	-1,430803	-3,258758	47,200578	-6,316405	-0,541713	-0,026878	-1,430803	-3,258758	47,200578	-6,316405
10:36:27,59	0,402999	3,328996	-0,064996	0,011979	0,026009	0,458932	-0,551536	-0,029979	-1,431999	-0,968623	4,131488	-6,316905	-0,277600	-2,448981	-2,459190	11,868292	-10,505438	7,315237	-0,551536	-0,029979	-1,431999	-3,321968	47,427029	-6,316905	-0,551536	-0,029979	-1,431999	-3,321968	47,427029	-6,316905
10:36:27,64	0,402999	3,328996	-0,064996	0,011979	0,026009	0,458932	-0,544690	-0,023053	-1,428136	-1,331031	4,469903	-6,335399	-0,270011	-2,449293	-2,460734	11,855426	-10,552763	7,320903	-0,544690	-0,023053	-1,428136	-3,140703	47,228067	-6,335399	-0,544690	-0,023053	-1,428136	-3,140703	47,228067	-6,335399
10:36:27,69	0,402999	3,328996	-0,064996	0,011979	0,026009	0,458932	-0,548214	-0,029782	-1,429680	-1,028557	4,299194	-6,329733	-0,267541	-2,446908	-2,461872	11,905555	-10,514842	7,337611	-0,548214	-0,029782	-1,429680	-3,366430	47,333963	-6,329733	-0,548214	-0,029782	-1,429680	-3,366430	47,333963	-6,329733
10:36:27,74	0,402999	3,328996	-0,064996	0,011979	0,026009	0,458932	-0,551514	-0,030728	-1,430818	-0,921452	4,152020	-6,313025	-0,273437	-2,455575	-2,465778	11,877451	-10,501080	7,289961	-0,551514	-0,030728	-1,430818	-3,333599	47,445878	-6,313025	-0,551514	-0,030728	-1,430818	-3,333599	47,445878	-6,313025
10:36:27,79	0,402999	3,328996	-0,064996	0,011979	0,026009	0,458932	-0,541061	-0,029956	-1,434724	-0,963733	4,664374	-6,360674	-0,269824	-2,452768	-2,463034	11,912776	-10,484567	7,308879	-0,541061	-0,029956	-1,434724	-3,315273	47,137645	-6,360674	-0,541061	-0,029956	-1,434724	-3,315273	47,137645	-6,360674
10:36:27,84	0,402999	3,328996	-0,064996	0,011979	0,026009	0,458932	-0,545298	-0,031682	-1,431980	-0,842028	4,466388	-6,341757	-0,272264	-2,452062	-2,462264	11,899527	-10,555081	7,315661	-0,545298	-0,031682	-1,431980	-3,329043	47,272261	-6,341757	-0,545298	-0,031682	-1,431980	-3,329043	47,272261	-6,341757
10:36:27,89	0,402999	3,328996	-0,064996	0,011979	0,026009	0,458932	-0,544690	-0,029215	-1,431210	-1,037999	4,521792	-6,334975	-0,274668	-2,449789	-2,463466	11,870038	-10,515494	7,303350	-0,544690	-0,029215	-1,431210	-3,331362	47,279929	-6,334975	-0,544690	-0,029215	-1,431210	-3,331362	47,279929	-6,334975
10:36:27,95	0,402999	3,328996	-0,064996	0,011979	0,026009	0,458932	-0,545456	-0,025996	-1,432412	-1,185825	4,436618	-6,347286	-0,271693	-2,456630	-2,464176	11,872555	-10,515294	7,346868	-0,545456	-0,025996	-1,432412	-3,226531	47,254902	-6,347286	-0,545456	-0,025996	-1,432412	-3,226531	47,254902	-6,347286
10:36:28,00	0,402999	3,328996	-0,064996	0,011979	0,026009	0,458932	-0,541019	-0,031994	-1,433121	-0,872530	4,669414	-6,303768	-0,270406	-2,451530	-2,465358	11,918138	-10,462574	7,325561	-0,541019	-0,031994	-1,433121	-3,384028	47,139406	-6,303768	-0,541019	-0,031994	-1,433121	-3,384028	47,139406	-6,303768
10:36:28,05	0,402999	3,328996	-0,064996	0,011979	0,026009	0,458932	-0,546080	-0,030558	-1,434303	-0,878718	4,419382	-6,325075	-0,268459	-2,456479	-2,466948	11,748417	-10,544143	7,349488	-0,546080	-0,030558	-1,434303	-3,277546	47,286625	-6,325075	-0,546080	-0,030558	-1,434303	-3,277546	47,286625	-6,325075
10:36:28,10	0,402999	3,328996	-0,064996	0,011979	0,026009	0,458932	-0,542767	-0,034719	-1,435894	-0,817854	4,485448	-6,301148	-0,276038	-2,473915	-2,331840	10,636525	-10,366056	7,726265	-0,542767	-0,034719	-1,435894	-3,543309	47,092638	-6,301148	-0,542767	-0,034719	-1,435894	-3,543309	47,092638	-6,301148
10:36:28,15	0,402999	3,328996	-0,064996	0,011979	0,026009	0,458932	-0,523877	-0,036873	-1,300785	-1,107559	4,415752	-5,924371	-0,266233	-2,469872	-2,473262	11,051676	-10,897847	8,079175	-0,523877	-0,036873	-1,300785	-4,002111	45,540088	-5,924371	-0,523877	-0,036873	-1,300785	-4,002111	45,540088	-5,924371
10:36:28,20	0,402864	3,328907	-0,064982	0,011984	0,025994	0,408966	-0,532281	-0,043343	-1,442208	-1,024092	4,604189	-5,571460	-0,266289	-2,464501	-2,516105	11,114104	-10,915745	7,959463	-0,532281	-0,043343	-1,442208	-4,426533	46,388210	-5,571460	-0,532281	-0,043343	-1,442208	-4,426533	46,388210	-5,571460
10:36:28,25	0,402864	3,328907	-0,064982	0,011984	0,025994	0,408966	-0,536905	-0,040609	-1,485051	-1,150544	4,426728	-5,691173	-0,266281	-2,461908	-2,513015	11,114750	-10,909340	7,948477	-0,536905	-0,040609	-1,485051	-4,338370	46,573773	-5,691173	-0,536905	-0,040609	-1,485051	-4,338370	46,573773	-5,691173
10:36:28,30	0,402864	3,328907	-0,064982	0,011984	0,025994	0,408966	-0,539154	-0,039319	-1,481961	-1,211753	4,307157	-5,702159	-0,267613	-2,462761	-2,513487	11,014312	-10,848927	7,898078	-0,539154	-0,039319	-1,481961	-4,298315	46,630718	-5,702159	-0,539154	-0,039319	-1,481961	-4,298315	46,630718	-5,702159
10:36:28,35	0,402864	3,328907	-0,064982	0,011984	0,025994	0,408966	-0,537750	-0,038592	-1,482432	-1,247451	4,262980	-5,752558	-0,259262	-2,460540	-2,513070	11,069531	-10,853616	7,898880	-0,537750	-0,038592	-1,482432	-4,276952	46,476322	-5,752558	-0,537750	-0,038592	-1,482432	-4,276952	46,476322	-5,752558
10:36:28,40	0,402864	3,328907	-0,064982	0,011984	0,025994	0,408966	-0,543849	-0,044714	-1,482016	-0,905581	3,996000	-5,751756	-0,266476	-2,468544	-2,511939	10,965180	-10,821414	7,883326	-0,543849	-0,044714	-1,482016	-4,415625	46,688110	-5,751756	-0,543849	-0,044714	-1,482016	-4,415625	46,688110	-5,751756
10:36:28,45	0,402864	3,328907	-0,064982	0,011984	0,025994	0,408966	-0,533310	-0,042468	-1,480885	-1,046642	4,437542	-5,767310	-0,266439	-2,463490	-2,513474	11,016669	-10,863884	7,907352	-0,533310	-0,042468	-1,480885	-4,380403	46,302362	-5,767310	-0,533310	-0,042468	-1,480885	-4,380403	46,302362	-5,767310
10:36:28,50	0,402864	3,328907	-0,064982	0,011984	0,025994	0,408966	-0,537705	-0,039974	-1,482419	-1,187398	4,274841	-5,743284	-0,267564	-2,463605	-2,510019	11,022147	-10,848872	7,847321	-0,537705	-0,039974	-1,482419	-4,325331	46,484649	-5,743284	-0,537705	-0,039974	-1,482419	-4,325331	46,484649	-5,743284
10:36:28,55	0,402864	3,328907	-0,064982	0,011984	0,025994	0,408966	-0,537043	-0,039057	-1,478965	-1,219317	4,306490	-5,803315	-0,264092	-2,465017	-2,504144	11,016293	-10,942240	7,894503	-0,537043	-0,039057	-1,478965	-4,285304	46,464350	-5,803315	-0,537043	-0,039057	-1,478965	-4,285304	46,464350	-5,803315
10:36:28,60	0,402864	3,328907	-0,064982	0,011984	0,025994	0,408966	-0,537556	-0,042770	-1,473090	-1,110054	4,321432	-5,756133	-0,292739	-2,490038	-2,286712	9,757312	-9,107607	8,256460	-0,537556	-0,042770	-1,473090	-4,467471	46,519557	-5,756133	-0,537556	-0,042770	-1,473090	-4,467471	46,519557	-5,756133
10:36:28,65	0,402864	3,328907	-0,064982	0,011984	0,025994	0,408966	-0,501564	-0,030472	-1,255658	-0,790192	4,185399	-5,394176	-0,295276	-2,488838	-2,451013	9,719154	-9,045471	8,455461	-0,501564	-0,030472	-1,255658	-3,182230	43,558140	-5,394176	-0,501564	-0,030472	-1,255658	-3,182230	43,558140	-5,394176
10:36:28,70	0,403006	3,328970	-0,064982	0,012000	0,025984	0,358971	-0,501334	-0,027674	-1,419959	-0,900936	4,133205	-5,195175	-0,290990	-2,488879	-2,519840	9,745429	-9,331265	8,396593	-0,501334	-0,027674	-1,419959	-3,073362	43,487951	-5,195175	-0,501334	-0,027674	-1,419959	-3,073362	43,487951	-5,195175
10:36:28,75	0,403006	3,328970	-0,064982	0,012000	0,025984	0,358971	-0,503442	-0,031406	-1,488785	-0,941230	4,189261	-5,254043	-0,291653	-2,491226	-2,521032	9,706462	-9,338275	8,372806	-0,503442	-0,031406	-1,488785	-3,406632	43,709455	-5,254043	-0,503442	-0,031406	-1,488785	-3,406632	43,709455	-5,254043
10:36:28,80	0,403006	3,328970	-0,064982	0,012000	0,025984	0,358971	-0,501078	-0,032005	-1,489978	-0,935639	4,281933	-5,277829	-0,301090	-2,486048	-2,517193	9,690699	-9,292956	8,366376	-0,501078	-0,032005	-1,489978	-3,448058	43,616575	-5,277829	-0,501078	-0,032005	-1,489978	-3,448058	43,616575	-5,277829
10:36:28,85	0,403006	3,328970	-0,064982	0,012000	0,025984	0,358971	-0,500844	-0,021244	-1,486139	-1,463867	4,257822	-5,284260	-0,289952	-2,480137	-2,519166	9,665842	-9,243001	8,357698	-0,500844	-0,021244	-1,486139	-3,131514	43,574048	-5,284260	-0,500844	-0,021244	-1,486139	-3,131514	43,574048	-5,284260
10:36:28,90	0,403006	3,328970	-0,064982	0,012000	0,025984	0,358971	-0,511532	-0,027934	-1,488111	-1,085133	3,655548	-5,292938	-0,293335	-2,487149	-2,518319	9,724768	-9,259155	8,378661	-0,511532	-0,027934	-1,488111	-3,277977	43,810772	-5,292938	-0,511532	-0,027934	-1,488111	-3,277977	43,810772	-5,292938
10:36:28,95	0,403006	3,328970	-0,064982	0,012000	0,025984	0,358971	-0,503768	-0,028510	-1,487265	-1,039706	4,118369	-5,271975	-0,293460	-2,488514	-2,517244	9,650846	-9,259152	8,296175	-0,503768	-0,028510	-1,487265	-3,277768	43,664142	-5,271975	-0,503768	-0,028510	-1,487265	-3,277768	43,664142	-5,271975
10:36:29,00	0,403006	3,328970	-0,064982	0,012000	0,025984	0,358971	-0,502524	-0,029085	-1,486189	-1,046785	4,119043	-5,354461	-0,294655	-2,491297	-2,518795	9,643901	-9,276461	8,291171	-0,502524	-0,029085	-1,486189	-3,329954	43,567153	-5,354461	-0,502524	-0,029085	-1,486189	-3,329954	43,567153	-5,354461
10:36:29,05	0,403006	3,328970	-0,064982	0,012000	0,025984	0,358971	-0,499515	-0,029442	-1,487741	-1,046700	4,278131	-5,359465	-0,294204	-2,492022	-2,519561	9,606820	-9,343876	8,323745	-0,499515	-0,029442	-1,487741	-3,357868	43,490064	-5,359465	-0,499515	-0,029442	-1,487741	-3,357868	43,490064	-5,359465
10:36:29,10	0,403006	3,328970	-0,064982	0,012000	0,025984	0,358971	-0,499113	-0,030195	-1,488506	-1,084450	4,300630	-5,326891	-0,295334	-2,492536	-2,516431	9,610029	-9,302768	8,347079	-0,499113	-0,030195	-1,488506	-3,454756	43,481006	-5,326891	-0,499113	-0,030195	-1,488506	-3,454756	43,481006	-5,326891
10:36:29,15	0,403006	3,328970	-0,064982	0,012000	0,025984	0,358971	-0,498103	-0,029473	-1,485377	-1,084801	4,335396	-5,303557	-0,297665	-2,490054	-2,515704	9,621672	-9,305387	8,293101	-0,498103	-0,029473	-1,485377	-3,398411	43,436455	-5,303557	-0,498103	-0,029473	-1,485377	-3,398411	43,436455	-5,303557
10:36:29,20	0,403006	3,328970	-0,064982	0,012000	0,025984	0,358971	-0,499087	-0,026213	-1,484649	-1,250740	4,295579	-5,357534	-0,299963	-2,482271	-2,517272	9,651069	-9,240159	8,306291	-0,499087	-0,026213	-1,484649	-3,308481	43,473945	-5,357534	-0,499087	-0,026213	-1,484649	-3,308481	43,473945	-5,357534
10:36:29,25	0,403006	3,328970	-0,064982	0,012000	0,025984	0,358971	-0,504678	-0,020332	-1,486218	-1,485404	3,997698	-5,344345	-0,300594	-2,485173	-2,514560	9,609501	-9,214562	8,305348	-0,504678	-0,020332	-1,486218	-3,081427	43,614948	-5,344345	-0,504678	-0,020332	-1,486218	-3,081427	43,614948	-5,344345
10:36:29,30	0,403006	3,328970	-0,064982	0,012000	0,025984	0,358971	-0,501849	-0,021236	-1,483505	-1,436969	4,096010	-5,345288	-0,297169	-2,487781	-2,515323	9,563473	-9,236712	8,330007	-0,501849	-0,021236	-1,483505	-3,104022	43,491180	-5,345288	-0,501849	-0,021236	-1,483505	-3,104022	43,491180	-5,345288
10:36:29,35	0,403006	3,328970	-0,064982	0,012000	0,025984	0,358971	-0,501303	-0,025506	-1,484269	-1,257144	4,095620	-5,320629	-0,292345	-2,484408	-2,514929	9,624166	-9,245110	8,310828	-0,501303	-0,025506	-1,484269	-3,259363	43,447924	-5,320629	-0,501303	-0,025506	-1,484269	-3,259363	43,447924	-5,320629
10:36:29,40	0,403006	3,328970	-0,064982	0,012000	0,025984	0,358971	-0,506636	-0,027997	-1,483875	-1,104534	3,875065	-5,339808	-0,291822	-2,491612	-2,518059	9,562637	-9,205294	8,279745	-0,506636	-0,027997	-1,483875	-3,302305	43,646008	-5,339808	-0,506636	-0,027997	-1,483875	-3,302305	43,646008	-5,339808
10:36:29,45	0,403006	3,328970	-0,064982	0,012000	0,025984	0,358971	-0,500659	-0,032053	-1,487004	-0,889933	4,112692	-5,370890	-0,294841	-2,492985	-2,516870	9,539619	-9,240545	8,321010	-0,500659	-0,032053	-1,487004	-3,406056	43,414415	-5,370890	-0,500659	-0,032053	-1,487004	-3,406056	43,414415	-5,370890
10:36:29,50	0,403006	3,328970	-0,064982	0,012000	0,025984	0,358971	-0,497960	-0,030124	-1,485816	-1,032247	4,250719	-5,329626	-0,292999	-2,494569	-2,517651	9,566382	-9,235496	8,287540	-0,497960	-0,030124	-1,485816	-3,396992	43,340590	-5,329626	-0,497960	-0,030124	-1,485816	-3,396992	43,340590	-5,329626
10:36:29,55	0,403006	3,328970	-0,064982	0,012000	0,025984	0,358971	-0,497510	-0,032512	-1,486597	-0,890337	4,294758	-5,363096	-0,297729	-2,482014	-2,515382	9,578496	-9,215029	8,278045	-0,497510	-0,032512	-1,486597	-3,442509	43,349325	-5,363096	-0,497510	-0,032512	-1,486597	-3,442509	43,349325	-5,363096
10:36:29,60	0,403006	3,328970	-0,064982	0,012000	0,025984	0,358971	-0,506017	-0,022138	-1,484328	-1,405999	3,852663	-5,372591	-0,293125	-2,484315	-2,516149	9,522281	-9,203556	8,304137	-0,506017	-0,022138	-1,484328	-3,143819	43,575013	-5,372591	-0,506017	-0,022138	-1,484328	-3,143819	43,575013	-5,372591
10:36:29,65	0,403006	3,328970	-0,064982	0,012000	0,025984	0,358971	-0,506327	-0,027275	-1,485095	-1,157020	3,782125	-5,346499	-0,292932	-2,487439	-2,516488	9,592812	-9,167736	8,309180	-0,506327	-0,027275	-1,485095	-3,298134	43,528806	-5,346499	-0,506327	-0,027275	-1,485095	-3,298134	43,528806	-5,346499
10:36:29,70	0,403006	3,328970	-0,064982	0,012000	0,025984	0,358971	-0,503718	-0,029004	-1,485433	-1,000818	3,960978	-5,341455	-0,292969	-2,491493	-2,518821	9,574361	-9,187045	8,295028	-0,503718	-0,029004	-1,485433	-3,277670	43,502833	-5,341455	-0,503718	-0,029004	-1,485433	-3,277670	43,502833	-5,341455
10:36:29,75	0,403006	3,328970	-0,064982	0,012000	0,025984	0,358971	-0,500188	-0,031000	-1,487767	-0,923022	4,138188	-5,355607	-0,294267	-2,491999	-2,516534	9,527292	-9,240080	8,263051	-0,500188	-0,031000	-1,487767	-3,356487	43,402975	-5,355607	-0,500188	-0,031000	-1,487767	-3,356487	43,402975	-5,355607
10:36:29,80	0,403006	3,328970	-0,064982	0,012000	0,025984	0,358971	-0,500001	-0,026958	-1,484671	-1,199163	4,183567	-5,355372	-0,303057	-2,488711	-2,514228	9,548392	-9,229794	8,251039	-0,500001	-0,026958	-1,484671	-3,315377	43,433684	-5,355372	-0,500001	-0,026958	-1,484671	-3,315377	43,433684	-5,355372
10:36:29,85	0,403006	3,328970	-0,064982	0,012000	0,025984	0,358971	-0,497554	-0,020872	-1,483174	-1,499660	4,274045	-5,399597	-0,294959	-2,483609	-2,518151	9,503206	-9,241216	8,245991	-0,497554	-0,020872	-1,483174	-3,138112	43,332057	-5,399597	-0,497554	-0,020872	-1,483174	-3,138112	43,332057	-5,399597
10:36:29,90	0,403006	3,328970	-0,064982	0,012000	0,025984	0,358971	-0,506022	-0,025334	-1,487097	-1,300098	3,800310	-5,404645	-0,292522	-2,485382	-2,518092	9,534457	-9,222434	8,290000	-0,506022	-0,025334	-1,487097	-3,288851	43,523027	-5,404645	-0,506022	-0,025334	-1,487097	-3,288851	43,523027	-5,404645
10:36:29,95	0,403006	3,328970	-0,064982	0,012000	0,025984	0,358971	-0,505704	-0,028331	-1,487038	-1,112400	3,834489	-5,360636	-0,300142	-2,490995	-2,518873	9,549132	-9,262448	8,257822	-0,505704	-0,028331	-1,487038	-3,336363	43,532289	-5,360636	-0,505704	-0,028331	-1,487038	-3,336363	43,532289	-5,360636
10:36:30,00	0,403006	3,328970	-0,064982	0,012000	0,025984	0,358971	-0,497034	-0,024538	-1,487819	-1,336935	4,318093	-5,392814	-0,293762	-2,484069	-2,516575	9,500903	-9,213958	8,270293	-0,497034	-0,024538	-1,487819	-3,263172	43,335224	-5,392814	-0,497034	-0,024538	-1,487819	-3,263172	43,335224	-5,392814
10:36:30,06	0,403006	3,328970	-0,064982	0,012000	0,025984	0,358971	-0,506222	-0,026601	-1,485521	-1,211806	3,774283	-5,380343	-0,297152	-2,490403	-2,514976	9,551662	-9,223680	8,266962	-0,506222	-0,026601	-1,485521	-3,299950	43,512706	-5,380343	-0,506222	-0,026601	-1,485521	-3,299950	43,512706	-5,380343
10:36:30,11	0,403006	3,328970	-0,064982	0,012000	0,025984	0,358971	-0,499041	-0,026832	-1,483922	-1,182822	4,196488	-5,383674	-0,300706	-2,485849	-2,515784	9,555550	-9,224341	8,257763	-0,499041	-0,026832	-1,483922	-3,289117	43,371242	-5,383674	-0,499041	-0,026832	-1,483922	-3,289117	43,371242	-5,383674
10:36:30,16	0,403006	3,328970	-0,064982	0,012000	0,025984	0,358971	-0,501208	-0,021478	-1,484730	-1,459868	4,087511	-5,392873	-0,291886	-2,485649	-2,515259	9,601214	-9,178988	8,266038	-0,501208	-0,021478	-1,484730	-3,145859	43,432360	-5,392873	-0,501208	-0,021478	-1,484730	-3,145859	43,432360	-5,392873
10:36:30,21	0,403006	3,328970	-0,064982	0,012000	0,025984	0,358971	-0,505792	-0,029016	-1,484205	-1,005778	3,866040	-5,384598	-0,303472	-2,503066	-2,256095	8,756112	-8,896633	8,691999	-0,505792	-0,029016	-1,484205	-3,283510	43,570692	-5,384598	-0,505792	-0,029016	-1,484205	-3,283510	43,570692	-5,384598
10:36:30,26	0,403006	3,328970	-0,064982	0,012000	0,025984	0,358971	-0,484915	-0,027690	-1,225041	-1,252750	4,078597	-4,958637	-0,286069	-2,498760	-2,411449	8,979731	-9,562688	8,973269	-0,484915	-0,027690	-1,225041	-3,426398	42,144389	-4,958637	-0,484915	-0,027690	-1,225041	-3,426398	42,144389	-4,958637
10:36:30,31	0,402966	3,328901	-0,064999	0,011969	0,026002	0,308962	-0,497345	-0,040608	-1,380395	-1,046003	3,958887	-4,677367	-0,289795	-2,498345	-2,458675	9,183471	-9,520261	8,861794	-0,497345	-0,040608	-1,380395	-4,233747	43,000491	-4,677367	-0,497345	-0,040608	-1,380395	-4,233747	43,000491	-4,677367
10:36:30,36	0,402966	3,328901	-0,064999	0,011969	0,026002	0,308962	-0,495842	-0,037175	-1,427621	-1,085927	4,192306	-4,788841	-0,294056	-2,495260	-2,454872	9,072464	-9,391552	8,845085	-0,495842	-0,037175	-1,427621	-4,004148	43,115875	-4,788841	-0,495842	-0,037175	-1,427621	-4,004148	43,115875	-4,788841
10:36:30,41	0,402966	3,328901	-0,064999	0,011969	0,026002	0,308962	-0,496383	-0,031941	-1,423818	-1,302111	4,003663	-4,805551	-0,282938	-2,492720	-2,457617	9,061176	-9,435522	8,813845	-0,496383	-0,031941	-1,423818	-3,809498	42,969733	-4,805551	-0,496383	-0,031941	-1,423818	-3,809498	42,969733	-4,805551
10:36:30,46	0,402966	3,328901	-0,064999	0,011969	0,026002	0,308962	-0,504141	-0,040300	-1,426563	-0,911181	3,612436	-4,836791	-0,294752	-2,496771	-2,456073	9,014496	-9,379133	8,827084	-0,504141	-0,040300	-1,426563	-4,074728	43,187539	-4,836791	-0,504141	-0,040300	-1,426563	-4,074728	43,187539	-4,836791
10:36:30,51	0,402966	3,328901	-0,064999	0,011969	0,026002	0,308962	-0,494727	-0,032094	-1,425019	-1,312372	4,033379	-4,823552	-0,287651	-2,491031	-2,455304	9,034651	-9,356016	8,824383	-0,494727	-0,032094	-1,425019	-3,831787	42,869430	-4,823552	-0,494727	-0,032094	-1,425019	-3,831787	42,869430	-4,823552
10:36:30,56	0,402966	3,328901	-0,064999	0,011969	0,026002	0,308962	-0,503248	-0,035374	-1,424249	-1,111725	3,596163	-4,826253	-0,290065	-2,497643	-2,453362	9,005109	-9,416391	8,805637	-0,503248	-0,035374	-1,424249	-3,888604	43,101143	-4,826253	-0,503248	-0,035374	-1,424249	-3,888604	43,101143	-4,826253
10:36:30,61	0,402966	3,328901	-0,064999	0,011969	0,026002	0,308962	-0,496314	-0,036589	-1,422308	-1,115608	3,961322	-4,844999	-0,293086	-2,495337	-2,453386	8,947088	-9,325415	8,828363	-0,496314	-0,036589	-1,422308	-3,987856	42,922002	-4,844999	-0,496314	-0,036589	-1,422308	-3,987856	42,922002	-4,844999
10:36:30,66	0,402966	3,328901	-0,064999	0,011969	0,026002	0,308962	-0,496802	-0,032820	-1,422332	-1,261805	3,840250	-4,822272	-0,283733	-2,493147	-2,448549	8,936811	-9,413121	8,800432	-0,496802	-0,032820	-1,422332	-3,838208	42,839178	-4,822272	-0,496802	-0,032820	-1,422332	-3,838208	42,839178	-4,822272
10:36:30,71	0,402966	3,328901	-0,064999	0,011969	0,026002	0,308962	-0,503374	-0,039825	-1,417495	-0,978656	3,533448	-4,850204	-0,315841	-2,534735	-2,266538	7,231363	-7,957218	9,194339	-0,503374	-0,039825	-1,417495	-4,104926	43,048294	-4,850204	-0,503374	-0,039825	-1,417495	-4,104926	43,048294	-4,850204
10:36:30,76	0,402966	3,328901	-0,064999	0,011969	0,026002	0,308962	-0,451304	-0,032813	-1,235484	-0,935154	4,036151	-4,456297	-0,308010	-2,515890	-2,458233	7,480392	-8,479268	9,395984	-0,451304	-0,032813	-1,235484	-3,510984	39,463539	-4,456297	-0,451304	-0,032813	-1,235484	-3,510984	39,463539	-4,456297
10:36:30,81	0,402866	3,328999	-0,064989	0,012005	0,025981	0,258910	-0,471540	-0,030173	-1,427179	-1,400053	3,460591	-4,254652	-0,301103	-2,519141	-2,486628	7,499024	-8,641401	9,326221	-0,471540	-0,030173	-1,427179	-3,768605	40,476473	-4,254652	-0,471540	-0,030173	-1,427179	-3,768605	40,476473	-4,254652
10:36:30,86	0,402866	3,328999	-0,064989	0,012005	0,025981	0,258910	-0,472178	-0,037779	-1,455574	-1,135592	3,524627	-4,324415	-0,307752	-2,518553	-2,485568	7,417337	-8,661079	9,252046	-0,472178	-0,037779	-1,455574	-4,101282	40,590577	-4,324415	-0,472178	-0,037779	-1,455574	-4,101282	40,590577	-4,324415
10:36:30,91	0,402866	3,328999	-0,064989	0,012005	0,025981	0,258910	-0,469362	-0,031727	-1,454514	-1,508207	3,610118	-4,398590	-0,300823	-2,517147	-2,488733	7,343824	-8,621619	9,218636	-0,469362	-0,031727	-1,454514	-3,998777	40,455068	-4,398590	-0,469362	-0,031727	-1,454514	-3,998777	40,455068	-4,398590
10:36:30,96	0,402866	3,328999	-0,064989	0,012005	0,025981	0,258910	-0,474044	-0,037025	-1,457679	-1,235285	3,283259	-4,431999	-0,303755	-2,524726	-2,488684	7,326110	-8,598182	9,256669	-0,474044	-0,037025	-1,457679	-4,141760	40,495747	-4,431999	-0,474044	-0,037025	-1,457679	-4,141760	40,495747	-4,431999
10:36:31,01	0,402866	3,328999	-0,064989	0,012005	0,025981	0,258910	-0,466015	-0,038275	-1,457630	-1,158864	3,673739	-4,393967	-0,311498	-2,521089	-2,484469	7,269245	-8,547708	9,245817	-0,466015	-0,038275	-1,457630	-4,163437	40,255903	-4,393967	-0,466015	-0,038275	-1,457630	-4,163437	40,255903	-4,393967
10:36:31,06	0,402866	3,328999	-0,064989	0,012005	0,025981	0,258910	-0,465293	-0,029751	-1,453415	-1,586810	3,636766	-4,404819	-0,311036	-2,519784	-2,485703	7,201391	-8,521306	9,204778	-0,465293	-0,029751	-1,453415	-3,922282	40,162304	-4,404819	-0,465293	-0,029751	-1,453415	-3,922282	40,162304	-4,404819
10:36:31,11	0,402866	3,328999	-0,064989	0,012005	0,025981	0,258910	-0,466655	-0,029499	-1,454649	-1,610995	3,494018	-4,445858	-0,304316	-2,523127	-2,487567	7,304729	-8,508093	9,215629	-0,466655	-0,029499	-1,454649	-3,926657	40,126413	-4,445858	-0,466655	-0,029499	-1,454649	-3,926657	40,126413	-4,445858
10:36:31,16	0,402866	3,328999	-0,064989	0,012005	0,025981	0,258910	-0,467119	-0,036990	-1,456513	-1,158350	3,552764	-4,435007	-0,302682	-2,528985	-2,486397	7,238522	-8,544803	9,223525	-0,467119	-0,036990	-1,456513	-4,062058	40,221601	-4,435007	-0,467119	-0,036990	-1,456513	-4,062058	40,221601	-4,435007
10:36:31,21	0,402866	3,328999	-0,064989	0,012005	0,025981	0,258910	-0,464589	-0,026641	-1,455432	-1,774568	3,634735	-4,461744	-0,314544	-2,520144	-2,486486	7,222747	-8,550896	9,188892	-0,464589	-0,026641	-1,455432	-3,865863	40,104956	-4,461744	-0,464589	-0,026641	-1,455432	-3,865863	40,104956	-4,461744
10:36:31,26	0,402866	3,328999	-0,064989	0,012005	0,025981	0,258910	-0,464589	-0,026641	-1,455432	-1,774568	3,634735	-4,461744	-0,303426	-2,523279	-2,486856	7,179593	-8,545751	9,200872	-0,464589	-0,026641	-1,455432	-3,865863	40,104956	-4,461744	-0,464589	-0,026641	-1,455432	-3,865863	40,104956	-4,461744
10:36:31,31	0,402866	3,328999	-0,064989	0,012005	0,025981	0,258910	-0,467432	-0,037836	-1,455802	-1,209520	3,446919	-4,449764	-0,302672	-2,523967	-2,487189	7,244083	-8,502937	9,230882	-0,467432	-0,037836	-1,455802	-4,179666	40,140368	-4,449764	-0,467432	-0,037836	-1,455802	-4,179666	40,140368	-4,449764
10:36:31,36	0,402866	3,328999	-0,064989	0,012005	0,025981	0,258910	-0,467214	-0,038833	-1,456134	-1,088353	3,492742	-4,419754	-0,309283	-2,523869	-2,485690	7,176875	-8,499793	9,210253	-0,467214	-0,038833	-1,456134	-4,136764	40,169012	-4,419754	-0,467214	-0,038833	-1,456134	-4,136764	40,169012	-4,419754
10:36:31,41	0,402866	3,328999	-0,064989	0,012005	0,025981	0,258910	-0,463993	-0,033059	-1,454636	-1,419471	3,600432	-4,440383	-0,303964	-2,520016	-2,487249	7,199912	-8,507635	9,202515	-0,463993	-0,033059	-1,454636	-4,014640	40,023893	-4,440383	-0,463993	-0,033059	-1,454636	-4,014640	40,023893	-4,440383
10:36:31,46	0,402866	3,328999	-0,064989	0,012005	0,025981	0,258910	-0,469990	-0,035739	-1,456195	-1,275401	3,312471	-4,448121	-0,306891	-2,529238	-2,488420	7,186485	-8,523194	9,157386	-0,469990	-0,035739	-1,456195	-4,080924	40,206679	-4,448121	-0,469990	-0,035739	-1,456195	-4,080924	40,206679	-4,448121
10:36:31,51	0,402866	3,328999	-0,064989	0,012005	0,025981	0,258910	-0,460540	-0,037816	-1,457365	-1,187619	3,800015	-4,493250	-0,308102	-2,526628	-2,486081	7,175738	-8,517936	9,190336	-0,460540	-0,037816	-1,457365	-4,156136	39,952409	-4,493250	-0,460540	-0,037816	-1,457365	-4,156136	39,952409	-4,493250
10:36:31,56	0,402866	3,328999	-0,064989	0,012005	0,025981	0,258910	-0,462194	-0,035462	-1,455026	-1,310814	3,702061	-4,460300	-0,310543	-2,526634	-2,487643	7,141669	-8,520344	9,205672	-0,462194	-0,035462	-1,455026	-4,094591	39,984309	-4,460300	-0,462194	-0,035462	-1,455026	-4,094591	39,984309	-4,460300
10:36:31,61	0,402866	3,328999	-0,064989	0,012005	0,025981	0,258910	-0,460968	-0,033351	-1,456589	-1,439732	3,737501	-4,444964	-0,309970	-2,525575	-2,487685	7,129569	-8,513382	9,162695	-0,460968	-0,033351	-1,456589	-4,057756	39,923525	-4,444964	-0,460968	-0,033351	-1,456589	-4,057756	39,923525	-4,444964
10:36:31,66	0,402866	3,328999	-0,064989	0,012005	0,025981	0,258910	-0,462173	-0,033318	-1,456631	-1,441465	3,660930	-4,487941	-0,302166	-2,524549	-2,486470	7,178906	-8,450433	9,189191	-0,462173	-0,033318	-1,456631	-4,056905	39,941473	-4,487941	-0,462173	-0,033318	-1,456631	-4,056905	39,941473	-4,487941
10:36:31,71	0,402866	3,328999	-0,064989	0,012005	0,025981	0,258910	-0,466963	-0,039563	-1,455416	-1,037532	3,423098	-4,461445	-0,307064	-2,519493	-2,487697	7,117232	-8,478245	9,184739	-0,466963	-0,039563	-1,455416	-4,143217	40,079663	-4,461445	-0,466963	-0,039563	-1,455416	-4,143217	40,079663	-4,461445
10:36:31,76	0,402866	3,328999	-0,064989	0,012005	0,025981	0,258910	-0,468892	-0,032793	-1,456642	-1,444499	3,283248	-4,465897	-0,305174	-2,522431	-2,486496	7,160448	-8,466534	9,183830	-0,468892	-0,032793	-1,456642	-4,018734	40,091295	-4,465897	-0,468892	-0,032793	-1,456642	-4,018734	40,091295	-4,465897
10:36:31,81	0,402866	3,328999	-0,064989	0,012005	0,025981	0,258910	-0,467293	-0,035899	-1,455441	-1,251228	3,397980	-4,466806	-0,303849	-2,525372	-2,486093	7,197764	-8,410075	9,160577	-0,467293	-0,035899	-1,455441	-4,069297	40,080485	-4,466806	-0,467293	-0,035899	-1,455441	-4,069297	40,080485	-4,466806
10:36:31,86	0,402866	3,328999	-0,064989	0,012005	0,025981	0,258910	-0,465408	-0,038517	-1,455039	-1,047536	3,500072	-4,490059	-0,306915	-2,521863	-2,488432	7,168448	-8,435975	9,195379	-0,465408	-0,038517	-1,455039	-4,071123	40,034627	-4,490059	-0,465408	-0,038517	-1,455039	-4,071123	40,034627	-4,490059
10:36:31,91	0,402866	3,328999	-0,064989	0,012005	0,025981	0,258910	-0,460171	-0,037323	-1,453477	-1,244526	3,830822	-4,487039	-0,305276	-2,529524	-2,487267	7,117129	-8,531010	9,176764	-0,460171	-0,037323	-1,453477	-4,174388	39,954231	-4,487039	-0,460171	-0,037323	-1,453477	-4,174388	39,954231	-4,487039
10:36:31,96	0,402866	3,328999	-0,064989	0,012005	0,025981	0,258910	-0,460171	-0,037323	-1,453477	-1,244526	3,830822	-4,487039	-0,303441	-2,525483	-2,489204	7,152169	-8,497057	9,184432	-0,460171	-0,037323	-1,453477	-4,174388	39,954231	-4,487039	-0,460171	-0,037323	-1,453477	-4,174388	39,954231	-4,487039
10:36:32,01	0,402866	3,328999	-0,064989	0,012005	0,025981	0,258910	-0,465516	-0,038925	-1,458150	-1,124427	3,498466	-4,466204	-0,309977	-2,529546	-2,486899	7,111462	-8,506644	9,162028	-0,465516	-0,038925	-1,458150	-4,180071	40,041492	-4,466204	-0,465516	-0,038925	-1,458150	-4,180071	40,041492	-4,466204
10:36:32,06	0,402866	3,328999	-0,064989	0,012005	0,025981	0,258910	-0,458730	-0,035296	-1,455845	-1,341801	3,820886	-4,488608	-0,307554	-2,526995	-2,487282	7,157173	-8,530373	9,152138	-0,458730	-0,035296	-1,455845	-4,112553	39,831198	-4,488608	-0,458730	-0,035296	-1,455845	-4,112553	39,831198	-4,488608
10:36:32,11	0,402866	3,328999	-0,064989	0,012005	0,025981	0,258910	-0,462150	-0,036119	-1,456227	-1,296685	3,694506	-4,498498	-0,311804	-2,523572	-2,484243	7,070603	-8,447113	9,139084	-0,462150	-0,036119	-1,456227	-4,132065	39,973275	-4,498498	-0,462150	-0,036119	-1,456227	-4,132065	39,973275	-4,498498
10:36:32,17	0,402866	3,328999	-0,064989	0,012005	0,025981	0,258910	-0,462990	-0,030728	-1,453189	-1,548245	3,534234	-4,511552	-0,301059	-2,525124	-2,486885	7,142259	-8,449224	9,170585	-0,462990	-0,030728	-1,453189	-3,960358	39,878929	-4,511552	-0,462990	-0,030728	-1,453189	-3,960358	39,878929	-4,511552
10:36:32,22	0,402866	3,328999	-0,064989	0,012005	0,025981	0,258910	-0,467018	-0,040809	-1,455831	-0,990002	3,387866	-4,480051	-0,304778	-2,523349	-2,489260	7,076867	-8,482156	9,171268	-0,467018	-0,040809	-1,455831	-4,193521	40,048793	-4,480051	-0,467018	-0,040809	-1,455831	-4,193521	40,048793	-4,480051
10:36:32,27	0,402866	3,328999	-0,064989	0,012005	0,025981	0,258910	-0,466696	-0,036700	-1,458206	-1,264876	3,364442	-4,479368	-0,307515	-2,527916	-2,486463	7,158188	-8,475085	9,201722	-0,466696	-0,036700	-1,458206	-4,145852	40,000098	-4,479368	-0,466696	-0,036700	-1,458206	-4,145852	40,000098	-4,479368
10:36:32,32	0,402866	3,328999	-0,064989	0,012005	0,025981	0,258910	-0,461372	-0,036614	-1,455408	-1,222581	3,708181	-4,448914	-0,310668	-2,534943	-2,130313	6,650020	-8,386730	9,597117	-0,461372	-0,036614	-1,455408	-4,096782	39,925902	-4,448914	-0,461372	-0,036614	-1,455408	-4,096782	39,925902	-4,448914
10:36:32,37	0,402866	3,328999	-0,064989	0,012005	0,025981	0,258910	-0,453711	-0,037397	-1,099258	-1,359432	3,622308	-4,053519	-0,323343	-2,532857	-2,222608	6,734729	-7,633532	9,873304	-0,453711	-0,037397	-1,099258	-4,295097	39,238612	-4,053519	-0,453711	-0,037397	-1,099258	-4,295097	39,238612	-4,053519
10:36:32,42	0,402979	3,329009	-0,064996	0,011994	0,025988	0,208958	-0,449670	-0,026491	-1,232966	-1,231334	3,243608	-3,904704	-0,322133	-2,532990	-2,264020	6,487670	-7,490242	9,745931	-0,449670	-0,026491	-1,232966	-3,310884	38,542677	-3,904704	-0,449670	-0,026491	-1,232966	-3,310884	38,542677	-3,904704
10:36:32,47	0,402979	3,329009	-0,064996	0,011994	0,025988	0,208958	-0,449670	-0,026491	-1,232966	-1,231334	3,243608	-3,904704	-0,318654	-2,532216	-2,264412	6,468406	-7,499643	9,751628	-0,449670	-0,026491	-1,232966	-3,310884	38,542677	-3,904704	-0,449670	-0,026491	-1,232966	-3,310884	38,542677	-3,904704
10:36:32,52	0,402979	3,329009	-0,064996	0,011994	0,025988	0,208958	-0,452079	-0,029117	-1,233358	-1,112548	3,106358	-3,899008	-0,325289	-2,537119	-2,267572	6,378046	-7,476885	9,724263	-0,452079	-0,029117	-1,233358	-3,398250	38,594532	-3,899008	-0,452079	-0,029117	-1,233358	-3,398250	38,594532	-3,899008
10:36:32,57	0,402979	3,329009	-0,064996	0,011994	0,025988	0,208958	-0,444515	-0,025823	-1,236518	-1,309305	3,410022	-3,926372	-0,326900	-2,534871	-2,269512	6,295267	-7,403422	9,710130	-0,444515	-0,025823	-1,236518	-3,336431	38,304469	-3,926372	-0,444515	-0,025823	-1,236518	-3,336431	38,304469	-3,926372
10:36:32,62	0,402979	3,329009	-0,064996	0,011994	0,025988	0,208958	-0,445657	-0,023303	-1,238458	-1,418109	3,242243	-3,940506	-0,321805	-2,539617	-2,268753	6,320635	-7,395316	9,718727	-0,445657	-0,023303	-1,238458	-3,247422	38,226299	-3,940506	-0,445657	-0,023303	-1,238458	-3,247422	38,226299	-3,940506
10:36:32,67	0,402979	3,329009	-0,064996	0,011994	0,025988	0,208958	-0,444094	-0,030089	-1,237699	-1,045546	3,341403	-3,931909	-0,328826	-2,539410	-2,271459	6,303028	-7,410685	9,677695	-0,444094	-0,030089	-1,237699	-3,407541	38,202812	-3,931909	-0,444094	-0,030089	-1,237699	-3,407541	38,202812	-3,931909
10:36:32,72	0,402979	3,329009	-0,064996	0,011994	0,025988	0,208958	-0,440762	-0,023905	-1,240405	-1,389245	3,507105	-3,972941	-0,327804	-2,537822	-2,268050	6,266845	-7,391732	9,674590	-0,440762	-0,023905	-1,240405	-3,265769	38,106950	-3,972941	-0,440762	-0,023905	-1,240405	-3,265769	38,106950	-3,972941
10:36:32,77	0,402979	3,329009	-0,064996	0,011994	0,025988	0,208958	-0,442649	-0,023996	-1,236996	-1,386155	3,368188	-3,976046	-0,326797	-2,537553	-2,283399	6,401188	-7,519945	9,685115	-0,442649	-0,023996	-1,236996	-3,269877	38,116134	-3,976046	-0,442649	-0,023996	-1,236996	-3,269877	38,116134	-3,976046
10:36:32,82	0,402979	3,329009	-0,064996	0,011994	0,025988	0,208958	-0,443386	-0,024734	-1,252344	-1,391668	3,510332	-3,965521	-0,333650	-2,563711	-2,127185	4,868650	-6,529975	10,081442	-0,443386	-0,024734	-1,252344	-3,333285	38,316107	-3,965521	-0,443386	-0,024734	-1,252344	-3,333285	38,316107	-3,965521
10:36:32,87	0,402979	3,329009	-0,064996	0,011994	0,025988	0,208958	-0,417306	-0,031878	-1,096130	-0,929123	3,044269	-3,569194	-0,333994	-2,555956	-2,213589	5,349785	-7,000380	10,197463	-0,417306	-0,031878	-1,096130	-3,431525	35,802797	-3,569194	-0,417306	-0,031878	-1,096130	-3,431525	35,802797	-3,569194
10:36:32,92	0,402981	3,328992	-0,064980	0,011993	0,026011	0,158948	-0,423850	-0,027703	-1,182535	-1,313041	3,355883	-3,453173	-0,339786	-2,554227	-2,279876	5,015134	-7,123768	10,149328	-0,423850	-0,027703	-1,182535	-3,487701	36,628077	-3,453173	-0,423850	-0,027703	-1,182535	-3,487701	36,628077	-3,453173
10:36:32,97	0,402981	3,328992	-0,064980	0,011993	0,026011	0,158948	-0,422451	-0,021822	-1,248822	-1,893015	3,200470	-3,501308	-0,338643	-2,553481	-2,279944	4,961424	-7,031866	10,095032	-0,422451	-0,021822	-1,248822	-3,606048	36,362901	-3,501308	-0,422451	-0,021822	-1,248822	-3,606048	36,362901	-3,501308
10:36:33,02	0,402981	3,328992	-0,064980	0,011993	0,026011	0,158948	-0,423669	-0,022438	-1,248890	-1,808246	3,044702	-3,555604	-0,331704	-2,554485	-2,283061	4,882235	-6,962990	10,115534	-0,423669	-0,022438	-1,248890	-3,569638	36,302697	-3,555604	-0,423669	-0,022438	-1,248890	-3,569638	36,302697	-3,555604
10:36:33,07	0,402981	3,328992	-0,064980	0,011993	0,026011	0,158948	-0,426268	-0,028950	-1,252007	-1,449582	2,806507	-3,535102	-0,332193	-2,563016	-2,285360	4,917161	-6,989174	10,090159	-0,426268	-0,028950	-1,252007	-3,722145	36,268566	-3,535102	-0,426268	-0,028950	-1,252007	-3,722145	36,268566	-3,535102
10:36:33,12	0,402981	3,328992	-0,064980	0,011993	0,026011	0,158948	-0,418636	-0,032792	-1,254305	-1,254998	3,246722	-3,560477	-0,332358	-2,565801	-2,284223	4,836628	-7,008420	10,084392	-0,418636	-0,032792	-1,254305	-3,829178	36,109652	-3,560477	-0,418636	-0,032792	-1,254305	-3,829178	36,109652	-3,560477
10:36:33,17	0,402981	3,328992	-0,064980	0,011993	0,026011	0,158948	-0,416142	-0,034042	-1,253169	-1,246945	3,316307	-3,566244	-0,338343	-2,559227	-2,283094	4,804374	-6,992026	10,103883	-0,418842	-0,025571	-1,252040	-3,696695	36,018866	-3,546753	-0,418842	-0,025571	-1,252040	-3,696695	36,018866	-3,546753
10:36:33,22	0,402981	3,328992	-0,064980	0,011993	0,026011	0,158948	-0,418842	-0,025571	-1,252040	-1,689335	3,139749	-3,546753	-0,330113	-2,556046	-2,286633	4,801470	-6,980717	10,055026	-0,418842	-0,025571	-1,252040	-3,696695	36,018866	-3,546753	-0,418842	-0,025571	-1,252040	-3,696695	36,018866	-3,546753
10:36:33,27	0,402981	3,328992	-0,064980	0,011993	0,026011	0,158948	-0,425712	-0,031108	-1,255579	-1,393069	2,774372	-3,595609	-0,330053	-2,559967	-2,286199	4,817450	-6,967472	10,083522	-0,425712	-0,031108	-1,255579	-3,835083	36,192735	-3,595609	-0,425712	-0,031108	-1,255579	-3,835083	36,192735	-3,595609
10:36:33,32	0,402981	3,328992	-0,064980	0,011993	0,026011	0,158948	-0,422347	-0,033121	-1,255144	-1,268941	2,956566	-3,567114	-0,337744	-2,560692	-2,282754	4,786373	-6,962239	10,041715	-0,422347	-0,033121	-1,255144	-3,868963	36,110780	-3,567114	-0,422347	-0,033121	-1,255144	-3,868963	36,110780	-3,567114
10:36:33,37	0,402981	3,328992	-0,064980	0,011993	0,026011	0,158948	-0,417873	-0,026823	-1,251699	-1,607471	3,159673	-3,608921	-0,339502	-2,559771	-2,285085	4,801924	-6,973893	10,042433	-0,417873	-0,026823	-1,251699	-3,713057	35,962696	-3,608921	-0,417873	-0,026823	-1,251699	-3,713057	35,962696	-3,608921
10:36:33,42	0,402981	3,328992	-0,064980	0,011993	0,026011	0,158948	-0,417792	-0,024840	-1,254030	-1,712899	3,183186	-3,608203	-0,335490	-2,557685	-2,283181	4,737497	-6,937303	10,034421	-0,417792	-0,024840	-1,254030	-3,662828	35,979840	-3,608203	-0,417792	-0,024840	-1,254030	-3,662828	35,979840	-3,608203
10:36:33,47	0,402981	3,328992	-0,064980	0,011993	0,026011	0,158948	-0,421604	-0,027271	-1,252126	-1,587020	2,910838	-3,616215	-0,330162	-2,557441	-2,285462	4,749247	-6,902698	10,086205	-0,421604	-0,027271	-1,252126	-3,727772	36,006785	-3,616215	-0,421604	-0,027271	-1,252126	-3,727772	36,006785	-3,616215
10:36:33,52	0,402981	3,328992	-0,064980	0,011993	0,026011	0,158948	-0,424480	-0,031764	-1,254408	-1,317536	2,754196	-3,564431	-0,333546	-2,556353	-2,282739	4,811187	-6,893384	10,064406	-0,424480	-0,031764	-1,254408	-3,810995	36,075853	-3,564431	-0,424480	-0,031764	-1,254408	-3,810995	36,075853	-3,564431
10:36:33,57	0,402981	3,328992	-0,064980	0,011993	0,026011	0,158948	-0,423730	-0,028289	-1,251684	-1,459185	2,842189	-3,586230	-0,340761	-2,564803	-2,283926	4,733442	-6,929338	10,047740	-0,423730	-0,028289	-1,251684	-3,679878	36,104959	-3,586230	-0,423730	-0,028289	-1,251684	-3,679878	36,104959	-3,586230
10:36:33,62	0,402981	3,328992	-0,064980	0,011993	0,026011	0,158948	-0,412805	-0,026265	-1,252872	-1,634440	3,360939	-3,602896	-0,340819	-2,560366	-2,285135	4,702338	-6,880979	10,036457	-0,412805	-0,026265	-1,252872	-3,696254	35,766094	-3,602896	-0,412805	-0,026265	-1,252872	-3,696254	35,766094	-3,602896
10:36:33,67	0,402981	3,328992	-0,064980	0,011993	0,026011	0,158948	-0,416618	-0,023997	-1,254081	-1,726032	3,111533	-3,614179	-0,337891	-2,558519	-2,285125	4,699214	-6,874798	10,056841	-0,416618	-0,023997	-1,254081	-3,609831	35,816028	-3,614179	-0,416618	-0,023997	-1,254081	-3,609831	35,816028	-3,614179
10:36:33,72	0,402981	3,328992	-0,064980	0,011993	0,026011	0,158948	-0,426823	-0,029760	-1,254826	-1,407123	2,639915	-3,592753	-0,330726	-2,554410	-2,285880	4,763112	-6,893804	10,057883	-0,426823	-0,029760	-1,254826	-3,743246	36,145506	-3,592753	-0,426823	-0,029760	-1,254826	-3,743246	36,145506	-3,592753
10:36:33,77	0,402981	3,328992	-0,064980	0,011993	0,026011	0,158948	-0,426823	-0,029760	-1,254826	-1,407123	2,639915	-3,592753	-0,333851	-2,564533	-2,284485	4,690851	-6,896893	10,008800	-0,426823	-0,029760	-1,254826	-3,743246	36,145506	-3,592753	-0,426823	-0,029760	-1,254826	-3,743246	36,145506	-3,592753
10:36:33,82	0,402981	3,328992	-0,064980	0,011993	0,026011	0,158948	-0,416493	-0,032115	-1,253431	-1,323434	3,116018	-3,641836	-0,331803	-2,558452	-2,285097	4,790139	-6,881846	10,027655	-0,416493	-0,032115	-1,253431	-3,844477	35,810737	-3,641836	-0,416493	-0,032115	-1,253431	-3,844477	35,810737	-3,641836
10:36:33,87	0,402981	3,328992	-0,064980	0,011993	0,026011	0,158948	-0,422784	-0,030848	-1,254043	-1,326676	2,867382	-3,622981	-0,333707	-2,559259	-2,286270	4,723896	-6,864099	10,058240	-0,422784	-0,030848	-1,254043	-3,748211	36,055893	-3,622981	-0,422784	-0,030848	-1,254043	-3,748211	36,055893	-3,622981
10:36:33,92	0,402981	3,328992	-0,064980	0,011993	0,026011	0,158948	-0,421132	-0,029602	-1,255215	-1,409173	2,887008	-3,592396	-0,334876	-2,565026	-2,288584	4,708699	-6,839086	10,059549	-0,421132	-0,029602	-1,255215	-3,732968	35,945892	-3,592396	-0,421132	-0,029602	-1,255215	-3,732968	35,945892	-3,592396
10:36:33,97	0,402981	3,328992	-0,064980	0,011993	0,026011	0,158948	-0,415554	-0,031473	-1,257530	-1,297832	3,151414	-3,591087	-0,337226	-2,563165	-2,287734	4,725429	-6,892503	9,989993	-0,415554	-0,031473	-1,257530	-3,768478	35,772398	-3,591087	-0,415554	-0,031473	-1,257530	-3,768478	35,772398	-3,591087
10:36:34,02	0,402981	3,328992	-0,064980	0,011993	0,026011	0,158948	-0,415990	-0,028508	-1,256679	-1,489919	3,169912	-3,660643	-0,343722	-2,560606	-2,285918	4,712522	-6,854824	10,027438	-0,415990	-0,028508	-1,256679	-3,727796	35,825164	-3,660643	-0,415990	-0,028508	-1,256679	-3,727796	35,825164	-3,660643
10:36:34,07	0,402981	3,328992	-0,064980	0,011993	0,026011	0,158948	-0,414958	-0,021603	-1,254863	-1,822804	3,193573	-3,623197	-0,333794	-2,555889	-2,285926	4,688309	-6,861052	10,039599	-0,414958	-0,021603	-1,254863	-3,518634	35,767792	-3,623197	-0,414958	-0,021603	-1,254863	-3,518634	35,767792	-3,623197
10:36:34,12	0,402981	3,328992	-0,064980	0,011993	0,026011	0,158948	-0,424008	-0,027842	-1,254872	-1,515853	2,705147	-3,611037	-0,334255	-2,562536	-2,287815	4,719948	-6,815914	10,055339	-0,424008	-0,027842	-1,254872	-3,701479	35,989747	-3,611037	-0,424008	-0,027842	-1,254872	-3,701479	35,989747	-3,611037
10:36:34,17	0,402981	3,328992	-0,064980	0,011993	0,026011	0,158948	-0,418021	-0,030766	-1,256761	-1,308922	3,021300	-3,595297	-0,340267	-2,561408	-2,284373	4,680685	-6,886800	10,021435	-0,418021	-0,030766	-1,256761	-3,724041	35,835923	-3,595297	-0,418021	-0,030766	-1,256761	-3,724041	35,835923	-3,595297
10:36:34,22	0,402981	3,328992	-0,064980	0,011993	0,026011	0,158948	-0,415992	-0,024996	-1,253319	-1,689995	3,128253	-3,629201	-0,334368	-2,553811	-2,286694	4,714945	-6,894220	10,048629	-0,415992	-0,024996	-1,253319	-3,652150	35,783592	-3,629201	-0,415992	-0,024996	-1,253319	-3,652150	35,783592	-3,629201
10:36:34,28	0,402981	3,328992	-0,064980	0,011993	0,026011	0,158948	-0,425520	-0,026306	-1,255640	-1,611149	2,666159	-3,602006	-0,335544	-2,565671	-2,286687	4,672179	-6,868839	10,018844	-0,425520	-0,026306	-1,255640	-3,676172	36,069474	-3,602006	-0,425520	-0,026306	-1,255640	-3,676172	36,069474	-3,602006
10:36:34,33	0,402981	3,328992	-0,064980	0,011993	0,026011	0,158948	-0,414661	-0,031218	-1,255632	-1,355143	3,181079	-3,631792	-0,331415	-2,556604	-2,287469	4,707713	-6,884609	10,035044	-0,414661	-0,031218	-1,255632	-3,805735	35,731994	-3,631792	-0,414661	-0,031218	-1,255632	-3,805735	35,731994	-3,631792
10:36:34,38	0,402981	3,328992	-0,064980	0,011993	0,026011	0,158948	-0,424578	-0,030260	-1,256415	-1,400837	2,704053	-3,615592	-0,336050	-2,565111	-2,287844	4,702857	-6,837090	10,015400	-0,424578	-0,030260	-1,256415	-3,776244	36,033452	-3,615592	-0,424578	-0,030260	-1,256415	-3,776244	36,033452	-3,615592
10:36:34,43	0,402981	3,328992	-0,064980	0,011993	0,026011	0,158948	-0,414893	-0,030499	-1,256790	-1,349680	3,179729	-3,635235	-0,349271	-2,578737	-1,973777	3,980266	-6,137821	10,476452	-0,414893	-0,030499	-1,256790	-3,743856	35,748825	-3,635235	-0,414893	-0,030499	-1,256790	-3,743856	35,748825	-3,635235
10:36:34,48	0,402981	3,328992	-0,064980	0,011993	0,026011	0,158948	-0,396482	-0,025863	-0,942723	-1,346483	3,161687	-3,174184	-0,345494	-2,578353	-2,208394	3,813146	-6,192477	10,705488	-0,396482	-0,025863	-0,942723	-3,376702	34,285516	-3,174184	-0,396482	-0,025863	-0,942723	-3,376702	34,285516	-3,174184
10:36:34,53	0,403044	3,328974	-0,064994	0,011992	0,026001	0,108938	-0,398703	-0,028942	-1,177340	-1,317274	2,928789	-2,945148	-0,344344	-2,575007	-2,273776	3,758881	-6,494309	10,649645	-0,398703	-0,028942	-1,177340	-3,589186	34,226972	-2,945148	-0,398703	-0,028942	-1,177340	-3,589186	34,226972	-2,945148
10:36:34,58	0,403044	3,328974	-0,064994	0,011992	0,026001	0,108938	-0,402176	-0,028265	-1,242722	-1,641007	2,852102	-3,000991	-0,336693	-2,571841	-2,273461	3,727480	-6,418660	10,576468	-0,402176	-0,028265	-1,242722	-3,859771	34,422934	-3,000991	-0,402176	-0,028265	-1,242722	-3,859771	34,422934	-3,000991
10:36:34,63	0,403044	3,328974	-0,064994	0,011992	0,026001	0,108938	-0,408743	-0,033307	-1,242407	-1,328961	2,445624	-3,074168	-0,349709	-2,579551	-2,269611	3,658888	-6,385965	10,548259	-0,408743	-0,033307	-1,242407	-3,943596	34,531929	-3,074168	-0,408743	-0,033307	-1,242407	-3,943596	34,531929	-3,074168
10:36:34,68	0,403044	3,328974	-0,064994	0,011992	0,026001	0,108938	-0,395558	-0,025891	-1,238557	-1,720620	3,055463	-3,102377	-0,338024	-2,575157	-2,271589	3,633241	-6,406700	10,522662	-0,395558	-0,025891	-1,238557	-3,753030	34,106792	-3,102377	-0,395558	-0,025891	-1,238557	-3,753030	34,106792	-3,102377
10:36:34,73	0,403044	3,328974	-0,064994	0,011992	0,026001	0,108938	-0,405206	-0,033813	-1,240535	-1,339423	2,541934	-3,127973	-0,342648	-2,578816	-2,273892	3,650205	-6,346485	10,539012	-0,405206	-0,033813	-1,240535	-3,993761	34,350616	-3,127973	-0,405206	-0,033813	-1,240535	-3,993761	34,350616	-3,127973
10:36:34,78	0,403044	3,328974	-0,064994	0,011992	0,026001	0,108938	-0,399726	-0,031638	-1,242837	-1,391911	2,811505	-3,111624	-0,342081	-2,581650	-2,271550	3,620166	-6,319680	10,552967	-0,399726	-0,031638	-1,242837	-3,875485	34,189965	-3,111624	-0,399726	-0,031638	-1,242837	-3,875485	34,189965	-3,111624
10:36:34,83	0,403044	3,328974	-0,064994	0,011992	0,026001	0,108938	-0,397555	-0,033546	-1,240495	-1,284500	2,884961	-3,097669	-0,340660	-2,584173	-2,273989	3,592946	-6,322165	10,538776	-0,397555	-0,033546	-1,240495	-3,917852	34,093026	-3,097669	-0,397555	-0,033546	-1,240495	-3,917852	34,093026	-3,097669
10:36:34,88	0,403044	3,328974	-0,064994	0,011992	0,026001	0,108938	-0,396080	-0,036038	-1,242935	-1,170688	2,939322	-3,111860	-0,345168	-2,583722	-2,270836	3,554574	-6,358279	10,502678	-0,396080	-0,036038	-1,242935	-3,999648	34,031613	-3,111860	-0,396080	-0,036038	-1,242935	-3,999648	34,031613	-3,111860
10:36:34,93	0,403044	3,328974	-0,064994	0,011992	0,026001	0,108938	-0,394217	-0,031908	-1,239781	-1,435871	3,021035	-3,147958	-0,347420	-2,597538	-2,023572	2,735381	-5,962303	10,986219	-0,394217	-0,031908	-1,239781	-3,940684	33,967063	-3,147958	-0,394217	-0,031908	-1,239781	-3,940684	33,967063	-3,147958
10:36:34,98	0,403044	3,328974	-0,064994	0,011992	0,026001	0,108938	-0,385672	-0,033759	-1,079744	-1,512383	2,469540	-2,630173	-0,347838	-2,592047	-2,110799	2,605770	-6,009961	11,020462	-0,385672	-0,033759	-1,079744	-4,162478	32,744767	-2,630173	-0,385672	-0,033759	-1,079744	-4,162478	32,744767	-2,630173
10:36:35,03	0,402957	3,328966	-0,064974	0,011973	0,026002	0,058972	-0,385672	-0,033759	-1,079744	-1,512383	2,469540	-2,630173	-0,347982	-2,598125	-2,202469	2,593997	-6,128658	10,950506	-0,385672	-0,033759	-1,079744	-4,162478	32,744767	-2,630173	-0,385672	-0,033759	-1,079744	-4,162478	32,744767	-2,630173
10:36:35,08	0,402957	3,328966	-0,064974	0,011973	0,026002	0,058972	-0,380336	-0,036673	-1,171415	-1,469568	2,796146	-2,700130	-0,358051	-2,591936	-2,198279	2,554601	-6,077538	10,915261	-0,380336	-0,036673	-1,171415	-4,348363	32,652525	-2,700130	-0,380336	-0,036673	-1,171415	-4,348363	32,652525	-2,700130
10:36:35,13	0,402957	3,328966	-0,064974	0,011973	0,026002	0,058972	-0,380661	-0,024858	-1,167225	-2,059336	2,719576	-2,735375	-0,354096	-2,593592	-2,198719	2,450231	-6,021345	10,894614	-0,380661	-0,024858	-1,167225	-4,010712	32,601457	-2,735375	-0,380661	-0,024858	-1,167225	-4,010712	32,601457	-2,735375
10:36:35,18	0,402957	3,328966	-0,064974	0,011973	0,026002	0,058972	-0,381205	-0,029112	-1,167665	-1,841676	2,572801	-2,756022	-0,346231	-2,587290	-2,200366	2,495557	-6,014606	10,895238	-0,381205	-0,029112	-1,167665	-4,126951	32,497390	-2,756022	-0,381205	-0,029112	-1,167665	-4,126951	32,497390	-2,756022
10:36:35,23	0,402957	3,328966	-0,064974	0,011973	0,026002	0,058972	-0,390595	-0,032772	-1,169312	-1,622834	2,120410	-2,755398	-0,347761	-2,598306	-2,200641	2,383028	-6,037139	10,925434	-0,390595	-0,032772	-1,169312	-4,195452	32,782107	-2,755398	-0,390595	-0,032772	-1,169312	-4,195452	32,782107	-2,755398
10:36:35,28	0,402957	3,328966	-0,064974	0,011973	0,026002	0,058972	-0,380290	-0,036955	-1,169587	-1,481097	2,570080	-2,725201	-0,350032	-2,590696	-2,196041	2,400751	-5,958857	10,877246	-0,380290	-0,036955	-1,169587	-4,382080	32,422840	-2,725201	-0,380290	-0,036955	-1,169587	-4,382080	32,422840	-2,725201
10:36:35,33	0,402957	3,328966	-0,064974	0,011973	0,026002	0,058972	-0,385745	-0,031183	-1,164987	-1,704590	2,262603	-2,773390	-0,354137	-2,594087	-2,200697	2,425222	-6,008440	10,862491	-0,385745	-0,031183	-1,164987	-4,152464	32,543617	-2,773390	-0,385745	-0,031183	-1,164987	-4,152464	32,543617	-2,773390
10:36:35,38	0,402957	3,328966	-0,064974	0,011973	0,026002	0,058972	-0,380756	-0,029324	-1,169642	-1,831975	2,568030	-2,788145	-0,350091	-2,589316	-2,197626	2,378697	-5,962240	10,859143	-0,380756	-0,029324	-1,169642	-4,133899	32,457386	-2,788145	-0,380756	-0,029324	-1,169642	-4,133899	32,457386	-2,788145
10:36:35,43	0,402957	3,328966	-0,064974	0,011973	0,026002	0,058972	-0,386911	-0,030442	-1,166572	-1,757094	2,184602	-2,791493	-0,356616	-2,598688	-2,199578	2,342016	-5,987874	10,828297	-0,386911	-0,030442	-1,166572	-4,146778	32,557089	-2,791493	-0,386911	-0,030442	-1,166572	-4,146778	32,557089	-2,791493
10:36:35,48	0,402957	3,328966	-0,064974	0,011973	0,026002	0,058972	-0,375532	-0,029477	-1,168524	-1,847796	2,757346	-2,822338	-0,348541	-2,596424	-2,196483	2,389893	-5,935098	10,906866	-0,375532	-0,029477	-1,168524	-4,161754	32,236602	-2,822338	-0,375532	-0,029477	-1,168524	-4,161754	32,236602	-2,822338
10:36:35,53	0,402957	3,328966	-0,064974	0,011973	0,026002	0,058972	-0,381530	-0,035338	-1,165429	-1,473396	2,460537	-2,743770	-0,355464	-2,594475	-2,201125	2,343932	-5,977171	10,859457	-0,381530	-0,035338	-1,165429	-4,247418	32,410618	-2,743770	-0,381530	-0,035338	-1,165429	-4,247418	32,410618	-2,743770
10:36:35,58	0,402957	3,328966	-0,064974	0,011973	0,026002	0,058972	-0,379756	-0,028368	-1,170071	-1,895228	2,533978	-2,791179	-0,353206	-2,598169	-2,200735	2,281479	-5,955035	10,874948	-0,379756	-0,028368	-1,170071	-4,122142	32,344861	-2,791179	-0,379756	-0,028368	-1,170071	-4,122142	32,344861	-2,791179
10:36:35,63	0,402957	3,328966	-0,064974	0,011973	0,026002	0,058972	-0,377686	-0,032171	-1,169680	-1,709549	2,576491	-2,775688	-0,355377	-2,596612	-2,199535	2,379615	-5,983488	10,872154	-0,377686	-0,032171	-1,169680	-4,234969	32,224838	-2,775688	-0,377686	-0,032171	-1,169680	-4,234969	32,224838	-2,775688
10:36:35,68	0,402957	3,328966	-0,064974	0,011973	0,026002	0,058972	-0,377949	-0,029512	-1,168481	-1,823375	2,662026	-2,778482	-0,353773	-2,595598	-2,199219	2,276139	-5,910388	10,841878	-0,377949	-0,029512	-1,168481	-4,140085	32,331024	-2,778482	-0,377949	-0,029512	-1,168481	-4,140085	32,331024	-2,778482
10:36:35,73	0,402957	3,328966	-0,064974	0,011973	0,026002	0,058972	-0,379629	-0,030395	-1,168165	-1,765909	2,448501	-2,808757	-0,350833	-2,590965	-2,198027	2,358243	-5,925623	10,848284	-0,379629	-0,030395	-1,168165	-4,151908	32,249383	-2,808757	-0,379629	-0,030395	-1,168165	-4,151908	32,249383	-2,808757
10:36:35,78	0,402957	3,328966	-0,064974	0,011973	0,026002	0,058972	-0,385112	-0,030624	-1,166972	-1,726158	2,242120	-2,802352	-0,355417	-2,597074	-2,200349	2,349092	-5,960822	10,839697	-0,385112	-0,030624	-1,166972	-4,130109	32,473396	-2,802352	-0,385112	-0,030624	-1,166972	-4,130109	32,473396	-2,802352
10:36:35,83	0,402957	3,328966	-0,064974	0,011973	0,026002	0,058972	-0,377529	-0,029708	-1,169295	-1,808830	2,646098	-2,810938	-0,356172	-2,597656	-2,199590	2,255406	-5,912632	10,870596	-0,377529	-0,029708	-1,169295	-4,140904	32,282129	-2,810938	-0,377529	-0,029708	-1,169295	-4,140904	32,282129	-2,810938
10:36:35,88	0,402957	3,328966	-0,064974	0,011973	0,026002	0,058972	-0,376647	-0,029345	-1,168536	-1,832799	2,586713	-2,780040	-0,351900	-2,600335	-2,199560	2,305253	-5,882369	10,856840	-0,376647	-0,029345	-1,168536	-4,136402	32,153536	-2,780040	-0,376647	-0,029345	-1,168536	-4,136402	32,153536	-2,780040
10:36:35,93	0,402957	3,328966	-0,064974	0,011973	0,026002	0,058972	-0,376463	-0,034384	-1,168506	-1,519635	2,624315	-2,793795	-0,356129	-2,596122	-2,198074	2,285630	-5,958194	10,809997	-0,376463	-0,034384	-1,168506	-4,218806	32,176699	-2,793795	-0,376463	-0,034384	-1,168506	-4,218806	32,176699	-2,793795
10:36:35,98	0,402957	3,328966	-0,064974	0,011973	0,026002	0,058972	-0,377997	-0,028616	-1,167020	-1,895044	2,565473	-2,840639	-0,352048	-2,591095	-2,201960	2,273809	-5,912158	10,839634	-0,377997	-0,028616	-1,167020	-4,141433	32,238263	-2,840639	-0,377997	-0,028616	-1,167020	-4,141433	32,238263	-2,840639
10:36:36,03	0,402957	3,328966	-0,064974	0,011973	0,026002	0,058972	-0,384391	-0,029637	-1,170906	-1,808009	2,199743	-2,811001	-0,354333	-2,599832	-2,203091	2,285019	-5,910873	10,833712	-0,384391	-0,029637	-1,170906	-4,134524	32,374444	-2,811001	-0,384391	-0,029637	-1,170906	-4,134524	32,374444	-2,811001
10:36:36,08	0,402957	3,328966	-0,064974	0,011973	0,026002	0,058972	-0,377805	-0,034832	-1,170491	-1,571927	2,564308	-2,828132	-0,350842	-2,599397	-2,201546	2,275906	-5,952666	10,822504	-0,377805	-0,034832	-1,170491	-4,306211	32,221973	-2,828132	-0,377805	-0,034832	-1,170491	-4,306211	32,221973	-2,828132
10:36:36,13	0,402957	3,328966	-0,064974	0,011973	0,026002	0,058972	-0,377805	-0,034832	-1,170491	-1,571927	2,564308	-2,828132	-0,357275	-2,594458	-2,199237	2,292900	-5,914102	10,821781	-0,377805	-0,034832	-1,170491	-4,306211	32,221973	-2,828132	-0,377805	-0,034832	-1,170491	-4,306211	32,221973	-2,828132
10:36:36,19	0,402957	3,328966	-0,064974	0,011973	0,026002	0,058972	-0,378866	-0,026791	-1,168182	-1,948144	2,504577	-2,828855	-0,350803	-2,592811	-2,202308	2,293984	-5,881639	10,869648	-0,378866	-0,026791	-1,168182	-4,051241	32,245521	-2,828855	-0,378866	-0,026791	-1,168182	-4,051241	32,245521	-2,828855
10:36:36,24	0,402957	3,328966	-0,064974	0,011973	0,026002	0,058972	-0,383528	-0,031573	-1,171254	-1,670840	2,246831	-2,780988	-0,351884	-2,592936	-2,201172	2,327692	-5,876429	10,810430	-0,383528	-0,031573	-1,171254	-4,149300	32,353788	-2,780988	-0,383528	-0,031573	-1,171254	-4,149300	32,353788	-2,780988
10:36:36,29	0,402957	3,328966	-0,064974	0,011973	0,026002	0,058972	-0,382879	-0,030699	-1,170118	-1,694902	2,307187	-2,840206	-0,350007	-2,594642	-2,194113	2,359603	-5,854812	10,859867	-0,382879	-0,030699	-1,170118	-4,104784	32,363164	-2,840206	-0,382879	-0,030699	-1,170118	-4,104784	32,363164	-2,840206
10:36:36,34	0,402957	3,328966	-0,064974	0,011973	0,026002	0,058972	-0,382340	-0,033178	-1,163059	-1,531307	2,352032	-2,790769	-0,384981	-2,604915	-1,868951	1,901060	-4,787635	11,286868	-0,382340	-0,033178	-1,163059	-4,135806	32,365714	-2,790769	-0,382340	-0,033178	-1,163059	-4,135806	32,365714	-2,790769
10:36:36,39	0,402957	3,328966	-0,064974	0,011973	0,026002	0,058972	-0,355957	-0,008026	-0,837897	-2,144301	2,793261	-2,363768	-0,366579	-2,616632	-2,129130	1,250458	-4,656174	11,537469	-0,355957	-0,008026	-0,837897	-2,774337	30,735860	-2,363768	-0,355957	-0,008026	-0,837897	-2,774337	30,735860	-2,363768
10:36:36,44	0,402941	3,328902	-0,064993	0,011974	0,025992	0,008933	-0,355011	-0,029821	-1,098076	-1,222397	2,213292	-2,113167	-0,374959	-2,617310	-2,207791	1,160823	-4,977585	11,414521	-0,355011	-0,029821	-1,098076	-3,563366	30,081620	-2,113167	-0,355011	-0,029821	-1,098076	-3,563366	30,081620	-2,113167
10:36:36,49	0,402941	3,328902	-0,064993	0,011974	0,025992	0,008933	-0,350233	-0,022903	-1,176737	-1,905310	2,544796	-2,236115	-0,365559	-2,613108	-2,206704	1,122795	-4,903410	11,341351	-0,350233	-0,022903	-1,176737	-3,703201	30,038097	-2,236115	-0,350233	-0,022903	-1,176737	-3,703201	30,038097	-2,236115
10:36:36,54	0,402941	3,328902	-0,064993	0,011974	0,025992	0,008933	-0,358572	-0,028943	-1,175649	-1,546025	2,041158	-2,309284	-0,369210	-2,624626	-2,205860	1,069905	-4,847408	11,401400	-0,358572	-0,028943	-1,175649	-3,818028	30,189054	-2,309284	-0,358572	-0,028943	-1,175649	-3,818028	30,189054	-2,309284
10:36:36,59	0,402941	3,328902	-0,064993	0,011974	0,025992	0,008933	-0,346772	-0,031540	-1,174806	-1,388910	2,580967	-2,249236	-0,373234	-2,618160	-2,205532	1,088514	-4,868714	11,354562	-0,346772	-0,031540	-1,174806	-3,864804	29,802543	-2,249236	-0,346772	-0,031540	-1,174806	-3,864804	29,802543	-2,249236
10:36:36,64	0,402941	3,328902	-0,064993	0,011974	0,025992	0,008933	-0,350360	-0,024821	-1,174478	-1,747438	2,421164	-2,296074	-0,365079	-2,614959	-2,208627	1,062803	-4,863729	11,392670	-0,350360	-0,024821	-1,174478	-3,695901	29,924392	-2,296074	-0,350360	-0,024821	-1,174478	-3,695901	29,924392	-2,296074
10:36:36,69	0,402941	3,328902	-0,064993	0,011974	0,025992	0,008933	-0,357209	-0,030283	-1,177573	-1,471936	2,040227	-2,257966	-0,368635	-2,623697	-2,208240	1,023107	-4,853878	11,371866	-0,357209	-0,030283	-1,177573	-3,849190	30,081146	-2,257966	-0,357209	-0,030283	-1,177573	-3,849190	30,081146	-2,257966
10:36:36,74	0,402941	3,328902	-0,064993	0,011974	0,025992	0,008933	-0,347864	-0,031574	-1,177185	-1,416170	2,486898	-2,278770	-0,373947	-2,620276	-2,204800	1,010799	-4,839993	11,331172	-0,347864	-0,031574	-1,177185	-3,894694	29,794184	-2,278770	-0,347864	-0,031574	-1,177185	-3,894694	29,794184	-2,278770
10:36:36,79	0,402941	3,328902	-0,064993	0,011974	0,025992	0,008933	-0,348170	-0,025262	-1,173746	-1,738488	2,453337	-2,319464	-0,372065	-2,624046	-2,207859	1,043996	-4,786146	11,353564	-0,348170	-0,025262	-1,173746	-3,721573	29,784715	-2,319464	-0,348170	-0,025262	-1,173746	-3,721573	29,784715	-2,319464
10:36:36,84	0,402941	3,328902	-0,064993	0,011974	0,025992	0,008933	-0,345846	-0,028777	-1,176804	-1,492490	2,576020	-2,297072	-0,386919	-2,628386	-1,843475	0,380131	-4,183526	11,720426	-0,345846	-0,028777	-1,176804	-3,751483	29,724950	-2,297072	-0,345846	-0,028777	-1,176804	-3,751483	29,724950	-2,297072
10:36:36,89	0,402941	3,328902	-0,064993	0,011974	0,025992	0,008933	-0,334661	-0,018083	-0,812421	-1,858635	2,281433	-1,930210	-0,384402	-2,630569	-1,957490	0,381857	-4,122543	11,797906	-0,334661	-0,018083	-0,812421	-3,278136	28,552301	-1,930210	-0,334661	-0,018083	-0,812421	-3,278136	28,552301	-1,930210
10:36:36,94	0,403005	3,328917	-0,064990	0,011994	0,025982	-0,041049	-0,334029	-0,021355	-0,926436	-1,634822	2,285269	-1,852729	-0,386141	-2,617317	-2,009023	0,419702	-4,226310	11,730313	-0,334029	-0,021355	-0,926436	-3,311163	28,506572	-1,852729	-0,334029	-0,021355	-0,926436	-3,311163	28,506572	-1,852729
10:36:36,99	0,403005	3,328917	-0,064990	0,011994	0,025982	-0,041049	-0,344636	-0,013223	-0,977968	-2,128632	1,818401	-1,920323	-0,390410	-2,624380	-2,003424	0,448293	-4,198415	11,716030	-0,344636	-0,013223	-0,977968	-3,166606	28,872296	-1,920323	-0,344636	-0,013223	-0,977968	-3,166606	28,872296	-1,920323
10:36:37,04	0,403005	3,328917	-0,064990	0,011994	0,025982	-0,041049	-0,336384	-0,013057	-0,972370	-2,098801	2,258287	-1,934606	-0,383966	-2,622033	-2,003868	0,413214	-4,143363	11,666590	-0,336384	-0,013057	-0,972370	-3,123760	28,664448	-1,934606	-0,336384	-0,013057	-0,972370	-3,123760	28,664448	-1,934606
10:36:37,09	0,403005	3,328917	-0,064990	0,011994	0,025982	-0,041049	-0,341640	-0,017464	-0,972814	-1,839497	1,927102	-1,984046	-0,384665	-2,627016	-2,003077	0,350773	-4,143589	11,694954	-0,341640	-0,017464	-0,972814	-3,210409	28,745809	-1,984046	-0,341640	-0,017464	-0,972814	-3,210409	28,745809	-1,984046
10:36:37,14	0,403005	3,328917	-0,064990	0,011994	0,025982	-0,041049	-0,336974	-0,019351	-0,972023	-1,772806	2,115743	-1,955682	-0,383482	-2,628723	-2,001942	0,354793	-4,187755	11,639461	-0,336974	-0,019351	-0,972023	-3,291822	28,568212	-1,955682	-0,336974	-0,019351	-0,972023	-3,291822	28,568212	-1,955682
10:36:37,19	0,403005	3,328917	-0,064990	0,011994	0,025982	-0,041049	-0,336088	-0,021228	-0,970887	-1,711436	2,187406	-2,011174	-0,394538	-2,627041	-2,003603	0,299783	-4,085572	11,649109	-0,336088	-0,021228	-0,970887	-3,377805	28,570284	-2,011174	-0,336088	-0,021228	-0,970887	-3,377805	28,570284	-2,011174
10:36:37,24	0,403005	3,328917	-0,064990	0,011994	0,025982	-0,041049	-0,332016	-0,010812	-0,972548	-2,192065	2,300399	-2,001526	-0,387264	-2,623022	-2,002658	0,261114	-4,070134	11,647242	-0,332016	-0,010812	-0,972548	-3,040799	28,363655	-2,001526	-0,332016	-0,010812	-0,972548	-3,040799	28,363655	-2,001526
10:36:37,29	0,403005	3,328917	-0,064990	0,011994	0,025982	-0,041049	-0,339134	-0,015102	-0,971603	-1,974950	1,889057	-2,003394	-0,389624	-2,630021	-2,000342	0,300561	-4,120841	11,650433	-0,339134	-0,015102	-0,971603	-3,160450	28,511073	-2,003394	-0,339134	-0,015102	-0,971603	-3,160450	28,511073	-2,003394
10:36:37,34	0,403005	3,328917	-0,064990	0,011994	0,025982	-0,041049	-0,331893	-0,016558	-0,969288	-1,923448	2,325122	-2,000203	-0,384765	-2,623815	-2,000833	0,274491	-4,065923	11,644021	-0,331893	-0,016558	-0,969288	-3,223215	28,378694	-2,000203	-0,331893	-0,016558	-0,969288	-3,223215	28,378694	-2,000203
10:36:37,39	0,403005	3,328917	-0,064990	0,011994	0,025982	-0,041049	-0,339697	-0,017663	-0,969779	-1,831443	1,869280	-2,006615	-0,384777	-2,621580	-2,002810	0,267525	-4,043441	11,617274	-0,339697	-0,017663	-0,969779	-3,217981	28,535463	-2,006615	-0,339697	-0,017663	-0,969779	-3,217981	28,535463	-2,006615
10:36:37,44	0,403005	3,328917	-0,064990	0,011994	0,025982	-0,041049	-0,341626	-0,016535	-0,971756	-1,874088	1,751676	-2,033361	-0,384128	-2,630982	-2,004292	0,269622	-4,019585	11,656397	-0,341626	-0,016535	-0,971756	-3,172114	28,569319	-2,033361	-0,341626	-0,016535	-0,971756	-3,172114	28,569319	-2,033361
10:36:37,49	0,403005	3,328917	-0,064990	0,011994	0,025982	-0,041049	-0,333808	-0,021798	-0,973238	-1,578744	2,148077	-1,994238	-0,389485	-2,628157	-2,004693	0,283203	-4,106249	11,658064	-0,333808	-0,021798	-0,973238	-3,289854	28,352041	-1,994238	-0,333808	-0,021798	-0,973238	-3,289854	28,352041	-1,994238
10:36:37,54	0,403005	3,328917	-0,064990	0,011994	0,025982	-0,041049	-0,333577	-0,015747	-0,973639	-1,961660	2,215217	-1,992572	-0,387703	-2,629485	-2,003152	0,265617	-4,062191	11,639449	-0,333577	-0,015747	-0,973639	-3,197765	28,400996	-1,992572	-0,333577	-0,015747	-0,973639	-3,197765	28,400996	-1,992572
10:36:37,59	0,403005	3,328917	-0,064990	0,011994	0,025982	-0,041049	-0,333317	-0,017954	-0,972098	-1,817534	2,191449	-2,011187	-0,388764	-2,621902	-2,001705	0,232972	-4,023013	11,648368	-0,333317	-0,017954	-0,972098	-3,226887	28,356862	-2,011187	-0,333317	-0,017954	-0,972098	-3,226887	28,356862	-2,011187
10:36:37,64	0,403005	3,328917	-0,064990	0,011994	0,025982	-0,041049	-0,339354	-0,013243	-0,970651	-2,044895	1,829686	-2,002268	-0,384755	-2,635184	-2,002344	0,256632	-4,078282	11,647888	-0,339354	-0,013243	-0,970651	-3,084443	28,468971	-2,002268	-0,339354	-0,013243	-0,970651	-3,084443	28,468971	-2,002268
10:36:37,69	0,403005	3,328917	-0,064990	0,011994	0,025982	-0,041049	-0,329856	-0,023356	-0,971289	-1,555054	2,371718	-2,002748	-0,386592	-2,623656	-2,005146	0,235136	-4,015978	11,624131	-0,329856	-0,023356	-0,971289	-3,388470	28,265392	-2,002748	-0,329856	-0,023356	-0,971289	-3,388470	28,265392	-2,002748
10:36:37,74	0,403005	3,328917	-0,064990	0,011994	0,025982	-0,041049	-0,338920	-0,016001	-0,974091	-1,894282	1,850591	-2,026504	-0,390688	-2,632567	-2,005519	0,240387	-4,068391	11,596371	-0,338920	-0,016001	-0,974091	-3,150366	28,455836	-2,026504	-0,338920	-0,016001	-0,974091	-3,150366	28,455836	-2,026504
10:36:37,79	0,403005	3,328917	-0,064990	0,011994	0,025982	-0,041049	-0,329156	-0,016909	-0,974465	-1,889815	2,389113	-2,054265	-0,387051	-2,633052	-2,006368	0,215017	-4,041037	11,637341	-0,329156	-0,016909	-0,974465	-3,217201	28,227823	-2,054265	-0,329156	-0,016909	-0,974465	-3,217201	28,227823	-2,054265
10:36:37,84	0,403005	3,328917	-0,064990	0,011994	0,025982	-0,041049	-0,330554	-0,020301	-0,975313	-1,702431	2,280745	-2,013294	-0,391880	-2,627045	-2,001658	0,225824	-4,021131	11,605988	-0,330554	-0,020301	-0,975313	-3,296083	28,229235	-2,013294	-0,330554	-0,020301	-0,975313	-3,296083	28,229235	-2,013294
10:36:37,89	0,403005	3,328917	-0,064990	0,011994	0,025982	-0,041049	-0,333342	-0,013116	-0,970603	-2,053416	2,135159	-2,044648	-0,385406	-2,622475	-2,004770	0,246364	-4,037571	11,604096	-0,333342	-0,013116	-0,970603	-3,083035	28,302532	-2,044648	-0,333342	-0,013116	-0,970603	-3,083035	28,302532	-2,044648
10:36:37,94	0,403005	3,328917	-0,064990	0,011994	0,025982	-0,041049	-0,340536	-0,016438	-0,973716	-1,884668	1,787080	-2,046540	-0,383299	-2,628449	-2,005370	0,264240	-4,049654	11,661509	-0,340536	-0,016438	-0,973716	-3,175021	28,519180	-2,046540	-0,340536	-0,016438	-0,973716	-3,175021	28,519180	-2,046540
10:36:37,99	0,403005	3,328917	-0,064990	0,011994	0,025982	-0,041049	-0,336416	-0,021250	-0,974315	-1,635964	2,022852	-1,989127	-0,384897	-2,624025	-2,005527	0,210756	-4,036823	11,643565	-0,336416	-0,021250	-0,974315	-3,304067	28,431518	-1,989127	-0,336416	-0,021250	-0,974315	-3,304067	28,431518	-1,989127
10:36:38,04	0,403005	3,328917	-0,064990	0,011994	0,025982	-0,041049	-0,339449	-0,017653	-0,974472	-1,838621	1,812423	-2,007071	-0,388933	-2,632318	-2,000866	0,224704	-4,066479	11,589256	-0,339449	-0,017653	-0,974472	-3,224386	28,459148	-2,007071	-0,339449	-0,017653	-0,974472	-3,224386	28,459148	-2,007071
10:36:38,10	0,403005	3,328917	-0,064990	0,011994	0,025982	-0,041049	-0,330248	-0,018305	-0,969812	-1,823438	2,317760	-2,061379	-0,383011	-2,621819	-2,001675	0,255150	-4,031921	11,578589	-0,330248	-0,018305	-0,969812	-3,260367	28,242241	-2,061379	-0,330248	-0,018305	-0,969812	-3,260367	28,242241	-2,061379
10:36:38,15	0,403005	3,328917	-0,064990	0,011994	0,025982	-0,041049	-0,342302	-0,018184	-0,970621	-1,784583	1,700039	-2,072047	-0,386169	-2,630049	-2,005237	0,266246	-3,982370	11,618416	-0,342302	-0,018184	-0,970621	-3,212007	28,570760	-2,072047	-0,342302	-0,018184	-0,970621	-3,212007	28,570760	-2,072047
10:36:38,20	0,403005	3,328917	-0,064990	0,011994	0,025982	-0,041049	-0,333596	-0,019564	-0,974182	-1,664339	2,137581	-2,032220	-0,387715	-2,630945	-1,999665	0,247843	-4,062026	11,627606	-0,333596	-0,019564	-0,974182	-3,200129	28,324887	-2,032220	-0,333596	-0,019564	-0,974182	-3,200129	28,324887	-2,032220
10:36:38,25	0,403005	3,328917	-0,064990	0,011994	0,025982	-0,041049	-0,332047	-0,018673	-0,968610	-1,788874	2,242028	-2,023030	-0,418083	-2,653834	-1,761415	-1,520220	-2,545666	12,084602	-0,332047	-0,018673	-0,968610	-3,254693	28,307724	-2,023030	-0,332047	-0,018673	-0,968610	-3,254693	28,307724	-2,023030
10:36:38,30	0,403005	3,328917	-0,064990	0,011994	0,025982	-0,041049	-0,297040	-0,003818	-0,730361	-2,132154	1,773038	-1,566034	-0,412643	-2,661820	-1,922423	-1,243642	-2,720651	12,264727	-0,297040	-0,003818	-0,730361	-2,431865	25,090666	-1,566034	-0,297040	-0,003818	-0,730361	-2,431865	25,090666	-1,566034
10:36:38,35	0,402930	3,328944	-0,065015	0,011996	0,026005	-0,091031	-0,292844	-0,012523	-0,891369	-1,692764	2,318220	-1,385908	-0,410393	-2,652709	-2,002190	-1,129542	-2,857828	12,135013	-0,292844	-0,012523	-0,891369	-2,675790	25,306500	-1,385908	-0,292844	-0,012523	-0,891369	-2,675790	25,306500	-1,385908
10:36:38,40	0,402930	3,328944	-0,065015	0,011996	0,026005	-0,091031	-0,301859	-0,009915	-0,971136	-1,890103	2,016846	-1,515622	-0,403650	-2,649631	-1,996345	-1,072772	-2,877875	12,124585	-0,301859	-0,009915	-0,971136	-2,668440	25,712798	-1,515622	-0,301859	-0,009915	-0,971136	-2,668440	25,712798	-1,515622
10:36:38,45	0,402930	3,328944	-0,065015	0,011996	0,026005	-0,091031	-0,307897	-0,014216	-0,965291	-1,655447	1,762096	-1,526050	-0,411459	-2,652351	-1,996052	-1,165114	-2,897580	12,139122	-0,307897	-0,014216	-0,965291	-2,771383	25,931973	-1,526050	-0,307897	-0,014216	-0,965291	-2,771383	25,931973	-1,526050
10:36:38,50	0,402930	3,328944	-0,065015	0,011996	0,026005	-0,091031	-0,301636	-0,008813	-0,964998	-1,999614	2,017505	-1,511514	-0,409141	-2,655970	-1,997929	-1,127278	-2,827205	12,094349	-0,301636	-0,008813	-0,964998	-2,691453	25,695962	-1,511514	-0,301636	-0,008813	-0,964998	-2,691453	25,695962	-1,511514
10:36:38,55	0,402930	3,328944	-0,065015	0,011996	0,026005	-0,091031	-0,299662	-0,012630	-0,966874	-1,721265	2,117751	-1,556287	-0,412160	-2,655506	-1,999470	-1,130484	-2,895097	12,121763	-0,299662	-0,012630	-0,966874	-2,712739	25,641221	-1,556287	-0,299662	-0,012630	-0,966874	-2,712739	25,641221	-1,556287
10:36:38,60	0,402930	3,328944	-0,065015	0,011996	0,026005	-0,091031	-0,298553	-0,009784	-0,968416	-1,929691	2,206569	-1,528873	-0,415172	-2,653707	-1,997954	-1,173294	-2,859243	12,112485	-0,298553	-0,009784	-0,968416	-2,697700	25,643011	-1,528873	-0,298553	-0,009784	-0,968416	-2,697700	25,643011	-1,528873
10:36:38,65	0,402930	3,328944	-0,065015	0,011996	0,026005	-0,091031	-0,298605	-0,006276	-0,966900	-2,102439	2,148860	-1,538150	-0,405810	-2,648530	-1,997979	-1,195457	-2,843428	12,105931	-0,298605	-0,006276	-0,966900	-2,595105	25,589390	-1,538150	-0,298605	-0,006276	-0,966900	-2,595105	25,589390	-1,538150
10:36:38,70	0,402930	3,328944	-0,065015	0,011996	0,026005	-0,091031	-0,307771	-0,011795	-0,966925	-1,812831	1,645162	-1,544705	-0,403773	-2,653110	-2,000746	-1,152992	-2,816966	12,117389	-0,307771	-0,011795	-0,966925	-2,738747	25,805170	-1,544705	-0,307771	-0,011795	-0,966925	-2,738747	25,805170	-1,544705
10:36:38,75	0,402930	3,328944	-0,065015	0,011996	0,026005	-0,091031	-0,304822	-0,015850	-0,969692	-1,557850	1,822040	-1,533247	-0,429159	-2,674726	-1,533807	-1,914021	-1,742768	12,509879	-0,304822	-0,015850	-0,969692	-2,802041	25,750573	-1,533247	-0,304822	-0,015850	-0,969692	-2,802041	25,750573	-1,533247
10:36:38,80	0,402930	3,328944	-0,065015	0,011996	0,026005	-0,091031	-0,273409	-0,004672	-0,502753	-1,589315	2,259328	-1,140756	-0,438351	-2,656024	-1,665360	-1,532606	-1,441015	12,566578	-0,273409	-0,004672	-0,502753	-1,956068	23,721969	-1,140756	-0,273409	-0,004672	-0,502753	-1,956068	23,721969	-1,140756
10:36:38,85	0,403034	3,328942	-0,065001	0,012008	0,026000	-0,141071	-0,285010	0,012639	-0,634306	-2,037456	1,835561	-1,084058	-0,437393	-2,654430	-1,717623	-1,504397	-1,555022	12,453118	-0,285010	0,012639	-0,634306	-1,045292	24,208811	-1,084058	-0,285010	0,012639	-0,634306	-1,045292	24,208811	-1,084058
10:36:38,90	0,403034	3,328942	-0,065001	0,012008	0,026000	-0,141071	-0,286869	0,012606	-0,686568	-2,120380	1,820300	-1,197517	-0,428207	-2,654524	-1,718076	-1,624225	-1,542161	12,422696	-0,286869	0,012606	-0,686568	-1,130789	24,339521	-1,197517	-0,286869	0,012606	-0,686568	-1,130789	24,339521	-1,197517
10:36:38,95	0,403034	3,328942	-0,065001	0,012008	0,026000	-0,141071	-0,291381	0,004604	-0,687022	-1,753065	1,475499	-1,227940	-0,432729	-2,656694	-1,718430	-1,572222	-1,446326	12,434033	-0,291381	0,004604	-0,687022	-1,391612	24,348870	-1,227940	-0,291381	0,004604	-0,687022	-1,391612	24,348870	-1,227940
10:36:39,00	0,403034	3,328942	-0,065001	0,012008	0,026000	-0,141071	-0,287241	0,007435	-0,687376	-1,791274	1,687879	-1,216603	-0,442368	-2,656440	-1,719260	-1,661332	-1,468913	12,437947	-0,287241	0,007435	-0,687376	-1,207596	24,236288	-1,216603	-0,287241	0,007435	-0,687376	-1,207596	24,236288	-1,216603
10:36:39,05	0,403034	3,328942	-0,065001	0,012008	0,026000	-0,141071	-0,282641	0,015910	-0,688206	-2,296063	1,861201	-1,212688	-0,436553	-2,656728	-1,718872	-1,702660	-1,453107	12,449295	-0,282641	0,015910	-0,688206	-1,047139	24,048510	-1,212688	-0,282641	0,015910	-0,688206	-1,047139	24,048510	-1,212688
10:36:39,10	0,403034	3,328942	-0,065001	0,012008	0,026000	-0,141071	-0,285299	0,010730	-0,687818	-2,033703	1,679279	-1,201341	-0,430705	-2,654756	-1,722800	-1,699279	-1,502537	12,393229	-0,285299	0,010730	-0,687818	-1,191371	24,075259	-1,201341	-0,285299	0,010730	-0,687818	-1,191371	24,075259	-1,201341
10:36:39,15	0,403034	3,328942	-0,065001	0,012008	0,026000	-0,141071	-0,281220	0,008213	-0,686149	-1,930356	1,919724	-1,256861	-0,436412	-2,661519	-1,717204	-1,691893	-1,491164	12,393775	-0,281220	0,008213	-0,686149	-1,285665	23,995527	-1,256861	-0,281220	0,008213	-0,686149	-1,285665	23,995527	-1,256861
10:36:39,20	0,403034	3,328942	-0,065001	0,012008	0,026000	-0,141071	-0,281220	0,008213	-0,686149	-1,930356	1,919724	-1,256861	-0,427817	-2,656150	-1,722798	-1,734224	-1,486446	12,404085	-0,281220	0,008213	-0,686149	-1,285665	23,995527	-1,256861	-0,281220	0,008213	-0,686149	-1,285665	23,995527	-1,256861
10:36:39,25	0,403034	3,328942	-0,065001	0,012008	0,026000	-0,141071	-0,290168	0,003454	-0,691744	-1,699971	1,415433	-1,246551	-0,441220	-2,658162	-1,724754	-1,680676	-1,461380	12,368996	-0,290168	0,003454	-0,691744	-1,428856	24,193618	-1,246551	-0,290168	0,003454	-0,691744	-1,428856	24,193618	-1,246551
10:36:39,30	0,403034	3,328942	-0,065001	0,012008	0,026000	-0,141071	-0,281724	0,014055	-0,693700	-2,202765	1,888377	-1,281640	-0,439460	-2,657586	-1,724659	-1,726631	-1,443159	12,436601	-0,281724	0,014055	-0,693700	-1,099436	24,003685	-1,281640	-0,281724	0,014055	-0,693700	-1,099436	24,003685	-1,281640
10:36:39,35	0,403034	3,328942	-0,065001	0,012008	0,026000	-0,141071	-0,283103	0,012819	-0,693605	-2,145663	1,767766	-1,214034	-0,440457	-2,661331	-1,720505	-1,764550	-1,431776	12,365460	-0,283103	0,012819	-0,693605	-1,139403	23,991317	-1,214034	-0,283103	0,012819	-0,693605	-1,139403	23,991317	-1,214034
10:36:39,40	0,403034	3,328942	-0,065001	0,012008	0,026000	-0,141071	-0,279361	0,011810	-0,689450	-2,102313	1,923822	-1,285176	-0,431269	-2,654448	-1,723593	-1,715385	-1,418858	12,386815	-0,279361	0,011810	-0,689450	-1,175234	23,853623	-1,285176	-0,279361	0,011810	-0,689450	-1,175234	23,853623	-1,285176
10:36:39,45	0,403034	3,328942	-0,065001	0,012008	0,026000	-0,141071	-0,289916	0,007294	-0,692538	-1,831710	1,411062	-1,263821	-0,433061	-2,664324	-1,725964	-1,738551	-1,449899	12,380882	-0,289916	0,007294	-0,692538	-1,259139	24,169459	-1,263821	-0,289916	0,007294	-0,692538	-1,259139	24,169459	-1,263821
10:36:39,50	0,403034	3,328942	-0,065001	0,012008	0,026000	-0,141071	-0,280467	0,003908	-0,694910	-1,694127	1,897868	-1,269754	-0,437956	-2,658754	-1,724821	-1,831256	-1,399308	12,363359	-0,280467	0,003908	-0,694910	-1,387320	23,914518	-1,269754	-0,280467	0,003908	-0,694910	-1,387320	23,914518	-1,269754
10:36:39,55	0,403034	3,328942	-0,065001	0,012008	0,026000	-0,141071	-0,282843	0,010933	-0,693766	-2,061939	1,668726	-1,287277	-0,432521	-2,656032	-1,729032	-1,751428	-1,390885	12,405475	-0,282843	0,010933	-0,693766	-1,203712	23,871907	-1,287277	-0,282843	0,010933	-0,693766	-1,203712	23,871907	-1,287277
10:36:39,60	0,403034	3,328942	-0,065001	0,012008	0,026000	-0,141071	-0,287918	0,007586	-0,697978	-1,840721	1,469773	-1,245161	-0,441373	-2,656635	-1,725949	-1,747566	-1,451721	12,380611	-0,287918	0,007586	-0,697978	-1,245181	24,071303	-1,245161	-0,287918	0,007586	-0,697978	-1,245181	24,071303	-1,245161
10:36:39,65	0,403034	3,328942	-0,065001	0,012008	0,026000	-0,141071	-0,282970	0,014950	-0,694895	-2,274403	1,760833	-1,270025	-0,441464	-2,660772	-1,727520	-1,817862	-1,396370	12,378588	-0,282970	0,014950	-0,694895	-1,100791	23,973943	-1,270025	-0,282970	0,014950	-0,694895	-1,100791	23,973943	-1,270025
10:36:39,70	0,403034	3,328942	-0,065001	0,012008	0,026000	-0,141071	-0,279342	0,012961	-0,696466	-2,158181	1,860922	-1,272048	-0,437719	-2,657129	-1,727090	-1,722245	-1,360547	12,389369	-0,279342	0,012961	-0,696466	-1,140714	23,789254	-1,272048	-0,279342	0,012961	-0,696466	-1,140714	23,789254	-1,272048
10:36:39,75	0,403034	3,328942	-0,065001	0,012008	0,026000	-0,141071	-0,284369	0,011540	-0,696036	-2,005439	1,664407	-1,261267	-0,434227	-2,662410	-1,726684	-1,752053	-1,372826	12,393700	-0,284369	0,011540	-0,696036	-1,099548	23,987368	-1,261267	-0,284369	0,011540	-0,696036	-1,099548	23,987368	-1,261267
10:36:39,80	0,403034	3,328942	-0,065001	0,012008	0,026000	-0,141071	-0,281541	0,005875	-0,695629	-1,736415	1,791761	-1,256936	-0,437809	-2,661073	-1,725930	-1,750998	-1,438138	12,376182	-0,281541	0,005875	-0,695629	-1,275199	23,892766	-1,256936	-0,281541	0,005875	-0,695629	-1,275199	23,892766	-1,256936
10:36:39,85	0,403034	3,328942	-0,065001	0,012008	0,026000	-0,141071	-0,280909	0,009645	-0,694875	-1,988496	1,858236	-1,274454	-0,442085	-2,659196	-1,727656	-1,823834	-1,407864	12,383336	-0,280909	0,009645	-0,694875	-1,231326	23,909566	-1,274454	-0,280909	0,009645	-0,694875	-1,231326	23,909566	-1,274454
10:36:39,91	0,403034	3,328942	-0,065001	0,012008	0,026000	-0,141071	-0,280396	0,014287	-0,696602	-2,240065	1,806693	-1,267300	-0,434287	-2,661766	-1,728257	-1,771767	-1,385883	12,384836	-0,280396	0,014287	-0,696602	-1,118520	23,817759	-1,267300	-0,280396	0,014287	-0,696602	-1,118520	23,817759	-1,267300
10:36:39,96	0,403034	3,328942	-0,065001	0,012008	0,026000	-0,141071	-0,282069	0,006249	-0,697203	-1,777010	1,753784	-1,265799	-0,432396	-2,664157	-1,730186	-1,778511	-1,403291	12,391550	-0,282069	0,006249	-0,697203	-1,286462	23,896201	-1,265799	-0,282069	0,006249	-0,697203	-1,286462	23,896201	-1,265799
10:36:40,01	0,403034	3,328942	-0,065001	0,012008	0,026000	-0,141071	-0,280944	0,003416	-0,699131	-1,648138	1,815163	-1,259086	-0,436140	-2,665333	-1,730226	-1,799872	-1,447581	12,351197	-0,280944	0,003416	-0,699131	-1,379987	23,869243	-1,259086	-0,280944	0,003416	-0,699131	-1,379987	23,869243	-1,259086
10:36:40,06	0,403034	3,328942	-0,065001	0,012008	0,026000	-0,141071	-0,278053	0,006070	-0,699172	-1,835203	1,969101	-1,299439	-0,469198	-2,702751	-1,448976	-4,050518	0,074724	12,830182	-0,278053	0,006070	-0,699172	-1,358681	23,796299	-1,299439	-0,278053	0,006070	-0,699172	-1,358681	23,796299	-1,299439
10:36:40,11	0,403034	3,328942	-0,065001	0,012008	0,026000	-0,141071	-0,229120	0,015990	-0,417922	-2,157980	1,803399	-0,820454	-0,450532	-2,696953	-1,555943	-3,722128	-0,401997	13,045446	-0,229120	0,015990	-0,417922	-0,902786	19,789280	-0,820454	-0,229120	0,015990	-0,417922	-0,902786	19,789280	-0,820454
10:36:40,16	0,402941	3,328977	-0,065004	0,011992	0,025991	-0,191011	-0,243473	0,002724	-0,524889	-1,716832	1,579756	-0,605190	-0,445873	-2,696823	-1,611555	-3,592797	-0,577325	12,922965	-0,243473	0,002724	-0,524889	-1,502979	20,692410	-0,605190	-0,243473	0,002724	-0,524889	-1,502979	20,692410	-0,605190
10:36:40,21	0,402941	3,328977	-0,065004	0,011992	0,025991	-0,191011	-0,245916	-0,001246	-0,580500	-1,597544	1,652411	-0,727671	-0,451813	-2,696151	-1,612760	-3,594753	-0,638601	12,886912	-0,245916	-0,001246	-0,580500	-1,695368	20,956805	-0,727671	-0,245916	-0,001246	-0,580500	-1,695368	20,956805	-0,727671
10:36:40,26	0,402941	3,328977	-0,065004	0,011992	0,025991	-0,191011	-0,243528	0,004235	-0,581706	-1,936595	1,805537	-0,763723	-0,444073	-2,694346	-1,616398	-3,623803	-0,623592	12,844271	-0,243528	0,004235	-0,581706	-1,604169	20,922464	-0,763723	-0,243528	0,004235	-0,581706	-1,604169	20,922464	-0,763723
10:36:40,31	0,402941	3,328977	-0,065004	0,011992	0,025991	-0,191011	-0,243316	-0,001946	-0,582870	-1,620918	1,776036	-0,766559	-0,446567	-2,699425	-1,613924	-3,632705	-0,623294	12,884077	-0,243316	-0,001946	-0,582870	-1,773677	20,876329	-0,766559	-0,243316	-0,001946	-0,582870	-1,773677	20,876329	-0,766559
10:36:40,36	0,402941	3,328977	-0,065004	0,011992	0,025991	-0,191011	-0,243316	-0,001946	-0,582870	-1,620918	1,776036	-0,766559	-0,454215	-2,692965	-1,616281	-3,620388	-0,579635	12,896110	-0,243316	-0,001946	-0,582870	-1,773677	20,876329	-0,766559	-0,243316	-0,001946	-0,582870	-1,773677	20,876329	-0,766559
10:36:40,41	0,402941	3,328977	-0,065004	0,011992	0,025991	-0,191011	-0,245086	0,007908	-0,585227	-2,089336	1,672833	-0,754526	-0,448379	-2,691119	-1,617373	-3,566486	-0,612140	12,832263	-0,245086	0,007908	-0,585227	-1,468589	20,912071	-0,754526	-0,245086	0,007908	-0,585227	-1,468589	20,912071	-0,754526
10:36:40,46	0,402941	3,328977	-0,065004	0,011992	0,025991	-0,191011	-0,249602	0,003776	-0,586319	-1,875695	1,500903	-0,818372	-0,444753	-2,698557	-1,618206	-3,617915	-0,579524	12,868994	-0,249602	0,003776	-0,586319	-1,579273	21,094693	-0,818372	-0,249602	0,003776	-0,586319	-1,579273	21,094693	-0,818372
10:36:40,51	0,402941	3,328977	-0,065004	0,011992	0,025991	-0,191011	-0,244974	-0,003082	-0,587152	-1,516529	1,680721	-0,781642	-0,451867	-2,696073	-1,620607	-3,634632	-0,577295	12,816541	-0,244974	-0,003082	-0,587152	-1,758489	20,911201	-0,781642	-0,244974	-0,003082	-0,587152	-1,758489	20,911201	-0,781642
10:36:40,56	0,402941	3,328977	-0,065004	0,011992	0,025991	-0,191011	-0,243569	0,004320	-0,589552	-1,907880	1,738224	-0,834095	-0,456490	-2,711222	-1,174306	-4,602797	-0,099380	13,281843	-0,243569	0,004320	-0,589552	-1,568754	20,858359	-0,834095	-0,243569	0,004320	-0,589552	-1,568754	20,858359	-0,834095
10:36:40,61	0,402941	3,328977	-0,065004	0,011992	0,025991	-0,191011	-0,228138	0,000749	-0,143252	-1,792380	1,463209	-0,368792	-0,457031	-2,713825	-1,483720	-4,384896	0,228762	13,265935	-0,228138	0,000749	-0,143252	-1,733584	19,372031	-0,368792	-0,228138	0,000749	-0,143252	-1,733584	19,372031	-0,368792
10:36:40,66	0,403022	3,328969	-0,064987	0,011977	0,026013	-0,241066	-0,225613	-8,355800E-5	-0,452666	-1,355957	1,619161	-0,384701	-0,463195	-2,704842	-1,591921	-4,441947	-0,124786	13,177160	-0,225613	-8,355800E-5	-0,452666	-1,362516	19,329748	-0,384701	-0,225613	-8,355800E-5	-0,452666	-1,362516	19,329748	-0,384701
10:36:40,71	0,403022	3,328969	-0,064987	0,011977	0,026013	-0,241066	-0,230311	0,009746	-0,560867	-2,201790	1,502223	-0,473475	-0,460365	-2,704887	-1,591746	-4,477625	-0,051602	13,168941	-0,230311	0,009746	-0,560867	-1,436746	19,581616	-0,473475	-0,230311	0,009746	-0,560867	-1,436746	19,581616	-0,473475
10:36:40,76	0,403022	3,328969	-0,064987	0,011977	0,026013	-0,241066	-0,231686	0,007273	-0,560691	-2,027655	1,363225	-0,481694	-0,458314	-2,702086	-1,589582	-4,395955	-0,029298	13,165040	-0,231686	0,007273	-0,560691	-1,456740	19,550566	-0,481694	-0,231686	0,007273	-0,560691	-1,456740	19,550566	-0,481694
10:36:40,81	0,403022	3,328969	-0,064987	0,011977	0,026013	-0,241066	-0,235138	0,006897	-0,558528	-1,947975	1,243315	-0,485596	-0,457779	-2,712340	-1,589982	-4,454003	-0,024925	13,125830	-0,235138	0,006897	-0,558528	-1,406542	19,701612	-0,485596	-0,235138	0,006897	-0,558528	-1,406542	19,701612	-0,485596
10:36:40,86	0,403022	3,328969	-0,064987	0,011977	0,026013	-0,241066	-0,226525	0,001307	-0,558928	-1,682524	1,638722	-0,524806	-0,467848	-2,702221	-1,589247	-4,458667	-0,003227	13,150112	-0,226525	0,001307	-0,558928	-1,579919	19,420916	-0,524806	-0,226525	0,001307	-0,558928	-1,579919	19,420916	-0,524806
10:36:40,91	0,403022	3,328969	-0,064987	0,011977	0,026013	-0,241066	-0,230253	0,015086	-0,558193	-2,382578	1,429960	-0,500523	-0,456801	-2,703106	-1,589468	-4,436733	0,000485	13,161609	-0,230253	0,015086	-0,558193	-1,198313	19,504829	-0,500523	-0,230253	0,015086	-0,558193	-1,198313	19,504829	-0,500523
10:36:40,96	0,403022	3,328969	-0,064987	0,011977	0,026013	-0,241066	-0,235011	0,005077	-0,558414	-1,847898	1,199709	-0,489027	-0,457714	-2,708697	-1,588814	-4,431987	0,023556	13,136688	-0,235011	0,005077	-0,558414	-1,449384	19,648042	-0,489027	-0,235011	0,005077	-0,558414	-1,449384	19,648042	-0,489027
10:36:41,01	0,403022	3,328969	-0,064987	0,011977	0,026013	-0,241066	-0,229712	0,003072	-0,557759	-1,721309	1,467822	-0,513948	-0,458918	-2,711003	-1,589197	-4,436583	-0,013202	13,135241	-0,229712	0,003072	-0,557759	-1,480152	19,500197	-0,513948	-0,229712	0,003072	-0,557759	-1,480152	19,500197	-0,513948
10:36:41,06	0,403022	3,328969	-0,064987	0,011977	0,026013	-0,241066	-0,227113	0,002962	-0,558143	-1,749714	1,617343	-0,515395	-0,462135	-2,708840	-1,587874	-4,414818	-0,050732	13,090380	-0,227113	0,002962	-0,558143	-1,517202	19,445737	-0,515395	-0,227113	0,002962	-0,558143	-1,517202	19,445737	-0,515395
10:36:41,11	0,403022	3,328969	-0,064987	0,011977	0,026013	-0,241066	-0,227377	0,006829	-0,556820	-1,972409	1,641230	-0,560256	-0,456464	-2,705828	-1,587910	-4,514882	-0,028595	13,111735	-0,227377	0,006829	-0,556820	-1,436350	19,490345	-0,560256	-0,227377	0,006829	-0,556820	-1,436350	19,490345	-0,560256
10:36:41,16	0,403022	3,328969	-0,064987	0,011977	0,026013	-0,241066	-0,232821	0,003424	-0,556855	-1,826216	1,260410	-0,538901	-0,456774	-2,702635	-1,591115	-4,420274	-0,013178	13,117665	-0,232821	0,003424	-0,556855	-1,557440	19,536888	-0,538901	-0,232821	0,003424	-0,556855	-1,557440	19,536888	-0,538901
10:36:41,21	0,403022	3,328969	-0,064987	0,011977	0,026013	-0,241066	-0,235432	0,005289	-0,560061	-1,862522	1,198900	-0,532971	-0,466185	-2,706762	-1,590418	-4,501866	-0,049844	13,139699	-0,235432	0,005289	-0,560061	-1,447371	19,680285	-0,532971	-0,235432	0,005289	-0,560061	-1,447371	19,680285	-0,532971
10:36:41,26	0,403022	3,328969	-0,064987	0,011977	0,026013	-0,241066	-0,227152	0,011375	-0,559364	-2,251580	1,577099	-0,510936	-0,456627	-2,699309	-1,587684	-4,422654	-0,060069	13,134806	-0,227152	0,011375	-0,559364	-1,358623	19,408555	-0,510936	-0,227152	0,011375	-0,559364	-1,358623	19,408555	-0,510936
10:36:41,31	0,403022	3,328969	-0,064987	0,011977	0,026013	-0,241066	-0,238386	0,006824	-0,556629	-1,984189	1,066684	-0,515830	-0,464717	-2,708681	-1,590813	-4,470937	-0,039775	13,098730	-0,238386	0,006824	-0,556629	-1,448468	19,779946	-0,515830	-0,238386	0,006824	-0,556629	-1,448468	19,779946	-0,515830
10:36:41,36	0,403022	3,328969	-0,064987	0,011977	0,026013	-0,241066	-0,226224	0,009144	-0,559759	-2,111373	1,647108	-0,551906	-0,465540	-2,705455	-1,588887	-4,496052	-0,000676	13,111517	-0,226224	0,009144	-0,559759	-1,393566	19,405712	-0,551906	-0,226224	0,009144	-0,559759	-1,393566	19,405712	-0,551906
10:36:41,41	0,403022	3,328969	-0,064987	0,011977	0,026013	-0,241066	-0,228606	0,011470	-0,557833	-2,211026	1,481942	-0,539118	-0,456778	-2,707481	-1,590144	-4,447159	0,011437	13,105306	-0,228606	0,011470	-0,557833	-1,310622	19,427537	-0,539118	-0,228606	0,011470	-0,557833	-1,310622	19,427537	-0,539118
10:36:41,46	0,403022	3,328969	-0,064987	0,011977	0,026013	-0,241066	-0,231233	0,002869	-0,559090	-1,728843	1,381660	-0,545330	-0,465963	-2,702947	-1,589398	-4,487467	0,014081	13,088286	-0,231233	0,002869	-0,559090	-1,503609	19,533420	-0,545330	-0,231233	0,002869	-0,559090	-1,503609	19,533420	-0,545330
10:36:41,51	0,403022	3,328969	-0,064987	0,011977	0,026013	-0,241066	-0,230568	0,013090	-0,558344	-2,278208	1,380012	-0,562350	-0,457769	-2,709828	-1,593100	-4,454375	0,026746	13,129761	-0,230568	0,013090	-0,558344	-1,250612	19,479567	-0,562350	-0,230568	0,013090	-0,558344	-1,250612	19,479567	-0,562350
10:36:41,56	0,403022	3,328969	-0,064987	0,011977	0,026013	-0,241066	-0,228705	0,002554	-0,562046	-1,702810	1,499198	-0,520875	-0,464911	-2,707943	-1,591191	-4,467681	-0,032433	13,116195	-0,228705	0,002554	-0,562046	-1,502308	19,452532	-0,520875	-0,228705	0,002554	-0,562046	-1,502308	19,452532	-0,520875
10:36:41,61	0,403022	3,328969	-0,064987	0,011977	0,026013	-0,241066	-0,226767	0,009682	-0,560137	-2,131340	1,618033	-0,534441	-0,460135	-2,709041	-1,593520	-4,467807	0,053440	13,106491	-0,226767	0,009682	-0,560137	-1,371334	19,419244	-0,534441	-0,226767	0,009682	-0,560137	-1,371334	19,419244	-0,534441
10:36:41,66	0,403022	3,328969	-0,064987	0,011977	0,026013	-0,241066	-0,228204	0,004996	-0,562465	-1,813393	1,500246	-0,544144	-0,460248	-2,709016	-1,594292	-4,484228	-0,040598	13,123482	-0,228204	0,004996	-0,562465	-1,421192	19,414287	-0,544144	-0,228204	0,004996	-0,562465	-1,421192	19,414287	-0,544144
10:36:41,71	0,403022	3,328969	-0,064987	0,011977	0,026013	-0,241066	-0,228169	0,005107	-0,563237	-1,908812	1,534882	-0,527154	-0,464476	-2,707369	-1,592264	-4,465073	-0,040970	13,111863	-0,228169	0,005107	-0,563237	-1,507903	19,446149	-0,527154	-0,228169	0,005107	-0,563237	-1,507903	19,446149	-0,527154
10:36:41,76	0,403022	3,328969	-0,064987	0,011977	0,026013	-0,241066	-0,227481	0,009592	-0,561210	-2,132778	1,587436	-0,538773	-0,459482	-2,704507	-1,592771	-4,537502	-0,015544	13,135206	-0,227481	0,009592	-0,561210	-1,379794	19,444691	-0,538773	-0,227481	0,009592	-0,561210	-1,379794	19,444691	-0,538773
10:36:41,82	0,403022	3,328969	-0,064987	0,011977	0,026013	-0,241066	-0,229113	0,005510	-0,561690	-1,860058	1,483409	-0,550514	-0,461817	-2,705166	-1,591210	-4,415624	0,022210	13,069917	-0,229113	0,005510	-0,561690	-1,427538	19,468772	-0,550514	-0,229113	0,005510	-0,561690	-1,427538	19,468772	-0,550514
10:36:41,87	0,403022	3,328969	-0,064987	0,011977	0,026013	-0,241066	-0,229113	0,005510	-0,561690	-1,860058	1,483409	-0,550514	-0,461379	-2,708385	-1,591994	-4,504394	0,061971	13,096404	-0,229113	0,005510	-0,561690	-1,427538	19,468772	-0,550514	-0,229113	0,005510	-0,561690	-1,427538	19,468772	-0,550514
10:36:41,92	0,403022	3,328969	-0,064987	0,011977	0,026013	-0,241066	-0,228149	0,006402	-0,560940	-1,897394	1,467155	-0,554232	-0,457989	-2,716829	-1,591286	-4,550783	-0,061996	13,105137	-0,228149	0,006402	-0,560940	-1,394848	19,376880	-0,554232	-0,228149	0,006402	-0,560940	-1,394848	19,376880	-0,554232
10:36:41,97	0,403022	3,328969	-0,064987	0,011977	0,026013	-0,241066	-0,222532	-0,000756	-0,560232	-1,655741	1,781046	-0,545499	-0,483453	-2,722345	-1,149793	-5,673670	1,246769	13,575171	-0,222532	-0,000756	-0,560232	-1,715083	19,249840	-0,545499	-0,222532	-0,000756	-0,560232	-1,715083	19,249840	-0,545499
10:36:42,02	0,403022	3,328969	-0,064987	0,011977	0,026013	-0,241066	-0,205023	0,018538	-0,118739	-2,087052	1,064690	-0,075465	-0,471480	-2,725953	-1,245806	-5,173510	0,828208	13,736497	-0,205023	0,018538	-0,118739	-0,631810	17,159018	-0,075465	-0,205023	0,018538	-0,118739	-0,631810	17,159018	-0,075465
10:36:42,07	0,402916	3,329038	-0,064989	0,011981	0,025981	-0,291021	-0,207885	0,006366	-0,214752	-1,566491	1,558312	0,085861	-0,467325	-2,723723	-1,341894	-5,097264	0,363013	13,591369	-0,207885	0,006366	-0,214752	-1,066783	17,877285	0,085861	-0,207885	0,006366	-0,214752	-1,066783	17,877285	0,085861
10:36:42,12	0,402916	3,329038	-0,064989	0,011981	0,025981	-0,291021	-0,211894	0,003882	-0,310840	-1,802094	1,648481	-0,059267	-0,461873	-2,716205	-1,342711	-5,058222	0,497621	13,549383	-0,211894	0,003882	-0,310840	-1,497345	18,282147	-0,059267	-0,211894	0,003882	-0,310840	-1,497345	18,282147	-0,059267
10:36:42,17	0,402916	3,329038	-0,064989	0,011981	0,025981	-0,291021	-0,221131	0,002920	-0,311657	-1,615957	1,134672	-0,101253	-0,459392	-2,722496	-1,339502	-5,149106	0,471649	13,567619	-0,221131	0,002920	-0,311657	-1,386753	18,493432	-0,101253	-0,221131	0,002920	-0,311657	-1,386753	18,493432	-0,101253
10:36:42,22	0,402916	3,329038	-0,064989	0,011981	0,025981	-0,291021	-0,216923	-0,002374	-0,308447	-1,408601	1,287745	-0,083017	-0,469008	-2,720824	-1,338060	-5,101279	0,471341	13,544235	-0,216923	-0,002374	-0,308447	-1,594979	18,316209	-0,083017	-0,216923	-0,002374	-0,308447	-1,594979	18,316209	-0,083017
10:36:42,27	0,402916	3,329038	-0,064989	0,011981	0,025981	-0,291021	-0,213563	0,006789	-0,307006	-1,861437	1,504029	-0,106401	-0,463807	-2,713256	-1,341594	-5,129667	0,495711	13,549479	-0,213563	0,006789	-0,307006	-1,328509	18,268746	-0,106401	-0,213563	0,006789	-0,307006	-1,328509	18,268746	-0,106401
10:36:42,32	0,402916	3,329038	-0,064989	0,011981	0,025981	-0,291021	-0,222718	0,006069	-0,310539	-1,817085	0,991232	-0,101157	-0,470262	-2,727849	-1,340822	-5,167457	0,502836	13,493049	-0,222718	0,006069	-0,310539	-1,340678	18,474567	-0,101157	-0,222718	0,006069	-0,310539	-1,340678	18,474567	-0,101157
10:36:42,37	0,402916	3,329038	-0,064989	0,011981	0,025981	-0,291021	-0,206852	0,004363	-0,309767	-1,741083	1,779945	-0,157587	-0,470704	-2,723233	-1,339727	-5,190134	0,541186	13,525946	-0,206852	0,004363	-0,309767	-1,398620	18,017843	-0,157587	-0,206852	0,004363	-0,309767	-1,398620	18,017843	-0,157587
10:36:42,42	0,402916	3,329038	-0,064989	0,011981	0,025981	-0,291021	-0,210628	0,007054	-0,308673	-1,859142	1,544790	-0,124690	-0,465348	-2,717344	-1,343926	-5,168246	0,497641	13,552906	-0,210628	0,007054	-0,308673	-1,305435	18,079089	-0,124690	-0,210628	0,007054	-0,308673	-1,305435	18,079089	-0,124690
10:36:42,47	0,402916	3,329038	-0,064989	0,011981	0,025981	-0,291021	-0,218407	0,005359	-0,312871	-1,797814	1,181037	-0,097730	-0,475348	-2,740333	-0,904278	-6,148162	1,247259	13,932086	-0,218407	0,005359	-0,312871	-1,377096	18,325947	-0,097730	-0,218407	0,005359	-0,312871	-1,377096	18,325947	-0,097730
10:36:42,52	0,402916	3,329038	-0,064989	0,011981	0,025981	-0,291021	-0,193497	0,002525	0,126776	-1,491204	1,252878	0,281450	-0,484289	-2,762235	-1,203114	-7,641802	1,349778	13,943650	-0,193497	0,002525	0,126776	-1,292973	16,442411	0,281450	-0,193497	0,002525	0,126776	-1,292973	16,442411	0,281450
10:36:42,57	0,402949	3,329001	-0,064976	0,011976	0,025987	-0,341049	-0,170059	-0,000683	-0,172060	-1,982424	1,126869	0,293014	-0,484218	-2,769399	-1,273043	-7,646881	1,370097	13,871185	-0,170059	-0,000683	-0,172060	-2,036022	14,476512	0,293014	-0,170059	-0,000683	-0,172060	-2,036022	14,476512	0,293014
10:36:42,62	0,402949	3,329001	-0,064976	0,011976	0,025987	-0,341049	-0,163890	-0,004326	-0,241989	-1,777917	1,433106	0,220549	-0,488018	-2,762087	-1,271207	-7,604381	1,321430	13,837814	-0,163890	-0,004326	-0,241989	-2,117510	14,298471	0,220549	-0,163890	-0,004326	-0,241989	-2,117510	14,298471	0,220549
10:36:42,67	0,402949	3,329001	-0,064976	0,011976	0,025987	-0,341049	-0,168323	0,002621	-0,240153	-2,160060	1,263747	0,187178	-0,484617	-2,759863	-1,276293	-7,645504	1,302073	13,827093	-0,168323	0,002621	-0,240153	-1,954312	14,477077	0,187178	-0,168323	0,002621	-0,240153	-1,954312	14,477077	0,187178
10:36:42,72	0,402949	3,329001	-0,064976	0,011976	0,025987	-0,341049	-0,171950	0,000788	-0,245238	-2,102044	1,049212	0,176458	-0,481493	-2,758147	-1,272360	-7,569728	1,321302	13,844713	-0,171950	0,000788	-0,245238	-2,040223	14,547256	0,176458	-0,171950	0,000788	-0,245238	-2,040223	14,547256	0,176458
10:36:42,77	0,402949	3,329001	-0,064976	0,011976	0,025987	-0,341049	-0,174998	-0,001060	-0,241306	-1,951443	0,946709	0,194077	-0,490328	-2,762842	-1,273143	-7,579445	1,315753	13,833197	-0,174998	-0,001060	-0,241306	-2,034636	14,684045	0,194077	-0,174998	-0,001060	-0,241306	-2,034636	14,684045	0,194077
10:36:42,82	0,402949	3,329001	-0,064976	0,011976	0,025987	-0,341049	-0,166514	0,004244	-0,242089	-2,236894	1,382239	0,182561	-0,480204	-2,762431	-1,272744	-7,549849	1,371321	13,812016	-0,166514	0,004244	-0,242089	-1,903755	14,453577	0,182561	-0,166514	0,004244	-0,242089	-1,903755	14,453577	0,182561
10:36:42,87	0,402949	3,329001	-0,064976	0,011976	0,025987	-0,341049	-0,171932	-0,004319	-0,241690	-1,728705	1,098343	0,161380	-0,483910	-2,761418	-1,273165	-7,612955	1,335255	13,820965	-0,171932	-0,004319	-0,241690	-2,067749	14,595004	0,161380	-0,171932	-0,004319	-0,241690	-2,067749	14,595004	0,161380
10:36:42,92	0,402949	3,329001	-0,064976	0,011976	0,025987	-0,341049	-0,170956	-0,000603	-0,242111	-1,984752	1,112475	0,170329	-0,483311	-2,765363	-1,275688	-7,564554	1,373055	13,771858	-0,170956	-0,000603	-0,242111	-2,032048	14,532523	0,170329	-0,170956	-0,000603	-0,242111	-2,032048	14,532523	0,170329
10:36:42,97	0,402949	3,329001	-0,064976	0,011976	0,025987	-0,341049	-0,167839	-0,003093	-0,244634	-1,798305	1,297551	0,121222	-0,489115	-2,762708	-1,272772	-7,573199	1,333125	13,804622	-0,167839	-0,003093	-0,244634	-2,041112	14,472952	0,121222	-0,167839	-0,003093	-0,244634	-2,041112	14,472952	0,121222
10:36:43,02	0,402949	3,329001	-0,064976	0,011976	0,025987	-0,341049	-0,167237	0,003261	-0,241718	-2,167604	1,341368	0,153987	-0,478710	-2,759324	-1,273089	-7,562880	1,328955	13,806876	-0,167237	0,003261	-0,241718	-1,911640	14,469459	0,153987	-0,167237	0,003261	-0,241718	-1,911640	14,469459	0,153987
10:36:43,07	0,402949	3,329001	-0,064976	0,011976	0,025987	-0,341049	-0,175370	-0,004059	-0,242035	-1,785443	0,929482	0,156241	-0,479666	-2,766197	-1,273932	-7,578203	1,349357	13,777944	-0,175370	-0,004059	-0,242035	-2,104058	14,696000	0,156241	-0,175370	-0,004059	-0,242035	-2,104058	14,696000	0,156241
10:36:43,12	0,402949	3,329001	-0,064976	0,011976	0,025987	-0,341049	-0,168939	-0,006667	-0,242878	-1,639801	1,240387	0,127309	-0,486769	-2,764675	-1,273963	-7,582118	1,322570	13,761608	-0,168939	-0,006667	-0,242878	-2,163172	14,502126	0,127309	-0,168939	-0,006667	-0,242878	-2,163172	14,502126	0,127309
10:36:43,17	0,402949	3,329001	-0,064976	0,011976	0,025987	-0,341049	-0,166707	0,000245	-0,242908	-2,024371	1,366494	0,110972	-0,486773	-2,764625	-1,275493	-7,576378	1,319329	13,791454	-0,166707	0,000245	-0,242908	-2,005165	14,452962	0,110972	-0,166707	0,000245	-0,242908	-2,005165	14,452962	0,110972
10:36:43,22	0,402949	3,329001	-0,064976	0,011976	0,025987	-0,341049	-0,166748	0,000274	-0,244438	-2,025823	1,370934	0,140818	-0,485095	-2,760676	-1,277107	-7,615199	1,337041	13,755517	-0,166748	0,000274	-0,244438	-2,004330	14,460649	0,140818	-0,166748	0,000274	-0,244438	-2,004330	14,460649	0,140818
10:36:43,27	0,402949	3,329001	-0,064976	0,011976	0,025987	-0,341049	-0,171006	0,000795	-0,246053	-2,056980	1,107037	0,104882	-0,484091	-2,764431	-1,276668	-7,576823	1,364129	13,776335	-0,171006	0,000795	-0,246053	-1,994598	14,531013	0,104882	-0,171006	0,000795	-0,246053	-1,994598	14,531013	0,104882
10:36:43,32	0,402949	3,329001	-0,064976	0,011976	0,025987	-0,341049	-0,168256	-0,001952	-0,245613	-1,871508	1,269715	0,125699	-0,490768	-2,764647	-1,273779	-7,617766	1,398011	13,776917	-0,168256	-0,001952	-0,245613	-2,024738	14,477834	0,125699	-0,168256	-0,001952	-0,245613	-2,024738	14,477834	0,125699
10:36:43,37	0,402949	3,329001	-0,064976	0,011976	0,025987	-0,341049	-0,164731	0,003722	-0,242725	-2,157697	1,400608	0,126281	-0,485653	-2,760682	-1,273807	-7,628175	1,398973	13,760374	-0,164731	0,003722	-0,242725	-1,865498	14,332028	0,126281	-0,164731	0,003722	-0,242725	-1,865498	14,332028	0,126281
10:36:43,42	0,402949	3,329001	-0,064976	0,011976	0,025987	-0,341049	-0,170722	0,001275	-0,242752	-2,034799	1,079609	0,109738	-0,484052	-2,761413	-1,275222	-7,567941	1,404528	13,773075	-0,170722	0,001275	-0,242752	-1,934729	14,481279	0,109738	-0,170722	0,001275	-0,242752	-1,934729	14,481279	0,109738
10:36:43,47	0,402949	3,329001	-0,064976	0,011976	0,025987	-0,341049	-0,170889	-0,000477	-0,244167	-1,908775	1,120295	0,122439	-0,490839	-2,763640	-1,277084	-7,583673	1,421998	13,761313	-0,170889	-0,000477	-0,244167	-1,946225	14,535100	0,122439	-0,170889	-0,000477	-0,244167	-1,946225	14,535100	0,122439
10:36:43,52	0,402949	3,329001	-0,064976	0,011976	0,025987	-0,341049	-0,165568	0,004288	-0,246030	-2,149281	1,374645	0,110677	-0,482596	-2,768639	-1,275373	-7,581725	1,360460	13,750889	-0,165568	0,004288	-0,246030	-1,812694	14,371724	0,110677	-0,165568	0,004288	-0,246030	-1,812694	14,371724	0,110677
10:36:43,57	0,402949	3,329001	-0,064976	0,011976	0,025987	-0,341049	-0,165360	-0,005351	-0,244319	-1,700397	1,417914	0,100253	-0,484447	-2,760540	-1,277899	-7,609254	1,395951	13,733731	-0,165360	-0,005351	-0,244319	-2,120434	14,398671	0,100253	-0,165360	-0,005351	-0,244319	-2,120434	14,398671	0,100253
10:36:43,62	0,402949	3,329001	-0,064976	0,011976	0,025987	-0,341049	-0,171449	0,000302	-0,246844	-1,977374	1,059719	0,083095	-0,488561	-2,764149	-1,276737	-7,615482	1,387900	13,718260	-0,171449	0,000302	-0,246844	-1,953661	14,518433	0,083095	-0,171449	0,000302	-0,246844	-1,953661	14,518433	0,083095
10:36:43,67	0,402949	3,329001	-0,064976	0,011976	0,025987	-0,341049	-0,166266	0,002060	-0,245683	-2,078866	1,327869	0,067624	-0,483104	-2,763250	-1,277445	-7,536671	1,394083	13,756705	-0,166266	0,002060	-0,245683	-1,917167	14,379714	0,067624	-0,166266	0,002060	-0,245683	-1,917167	14,379714	0,067624
10:36:43,73	0,402949	3,329001	-0,064976	0,011976	0,025987	-0,341049	-0,169773	-0,002217	-0,246391	-1,811727	1,210665	0,106069	-0,489051	-2,763452	-1,279029	-7,560043	1,388023	13,742122	-0,169773	-0,002217	-0,246391	-1,985735	14,537812	0,106069	-0,169773	-0,002217	-0,246391	-1,985735	14,537812	0,106069
10:36:43,78	0,402949	3,329001	-0,064976	0,011976	0,025987	-0,341049	-0,166624	0,002833	-0,247975	-2,091239	1,357154	0,091486	-0,482040	-2,763489	-1,277710	-7,655251	1,374372	13,732165	-0,166624	0,002833	-0,247975	-1,868854	14,437177	0,091486	-0,166624	0,002833	-0,247975	-1,868854	14,437177	0,091486
10:36:43,83	0,402949	3,329001	-0,064976	0,011976	0,025987	-0,341049	-0,170098	-0,003257	-0,246656	-1,833987	1,100918	0,081529	-0,484600	-2,766196	-1,278926	-7,565715	1,306898	13,771375	-0,170098	-0,003257	-0,246656	-2,089664	14,453591	0,081529	-0,170098	-0,003257	-0,246656	-2,089664	14,453591	0,081529
10:36:43,88	0,402949	3,329001	-0,064976	0,011976	0,025987	-0,341049	-0,166474	-0,002394	-0,247872	-1,892524	1,400635	0,120739	-0,501366	-2,779153	-0,746670	-8,617415	1,994827	14,220468	-0,166474	-0,002394	-0,247872	-2,080464	14,468837	0,120739	-0,166474	-0,002394	-0,247872	-2,080464	14,468837	0,120739
10:36:43,93	0,402949	3,329001	-0,064976	0,011976	0,025987	-0,341049	-0,146870	0,005648	0,284385	-2,240797	1,165295	0,569833	-0,469999	-2,775360	-0,944131	-8,197632	0,961514	14,312825	-0,146870	0,005648	0,284385	-1,797436	12,694560	0,569833	-0,146870	0,005648	0,284385	-1,797436	12,694560	0,569833
10:36:43,98	0,402933	3,328878	-0,064992	0,012000	0,025976	-0,391077	-0,165838	-0,019621	0,086924	-1,611823	1,059163	0,662189	-0,473191	-2,769224	-1,039268	-7,858878	0,811421	14,274360	-0,165838	-0,019621	0,086924	-3,152033	14,077409	0,662189	-0,165838	-0,019621	0,086924	-3,152033	14,077409	0,662189
10:36:44,03	0,402933	3,328878	-0,064992	0,012000	0,025976	-0,391077	-0,169556	-0,013788	-0,008214	-1,875714	1,234236	0,623725	-0,468540	-2,771600	-1,038103	-7,844439	0,849431	14,242467	-0,169556	-0,013788	-0,008214	-2,958082	14,544355	0,623725	-0,169556	-0,013788	-0,008214	-2,958082	14,544355	0,623725
10:36:44,08	0,402933	3,328878	-0,064992	0,012000	0,025976	-0,391077	-0,169824	-0,019004	-0,007049	-1,564330	1,213782	0,591831	-0,476158	-2,774263	-1,039323	-7,895766	0,824808	14,201264	-0,169824	-0,019004	-0,007049	-3,056177	14,544964	0,591831	-0,169824	-0,019004	-0,007049	-3,056177	14,544964	0,591831
10:36:44,13	0,402933	3,328878	-0,064992	0,012000	0,025976	-0,391077	-0,163708	-0,013738	-0,008269	-1,885162	1,499657	0,550628	-0,467955	-2,767123	-1,038043	-7,863921	0,912401	14,187272	-0,163708	-0,013738	-0,008269	-2,963608	14,350761	0,550628	-0,163708	-0,013738	-0,008269	-2,963608	14,350761	0,550628
10:36:44,18	0,402933	3,328878	-0,064992	0,012000	0,025976	-0,391077	-0,173993	-0,017272	-0,006989	-1,609622	0,948638	0,536636	-0,472148	-2,773619	-1,038179	-7,898731	0,865298	14,169979	-0,173993	-0,017272	-0,006989	-2,965475	14,607087	0,536636	-0,173993	-0,017272	-0,006989	-2,965475	14,607087	0,536636
10:36:44,23	0,402933	3,328878	-0,064992	0,012000	0,025976	-0,391077	-0,166271	-0,016889	-0,007125	-1,687736	1,343610	0,519344	-0,469070	-2,768632	-1,039041	-7,932311	0,925001	14,188568	-0,166271	-0,016889	-0,007125	-3,013522	14,395847	0,519344	-0,166271	-0,016889	-0,007125	-3,013522	14,395847	0,519344
10:36:44,28	0,402933	3,328878	-0,064992	0,012000	0,025976	-0,391077	-0,172129	-0,017061	-0,007986	-1,643868	0,980038	0,537933	-0,473276	-2,775415	-1,037794	-7,895701	0,903101	14,155928	-0,172129	-0,017061	-0,007986	-2,983171	14,492163	0,537933	-0,172129	-0,017061	-0,007986	-2,983171	14,492163	0,537933
10:36:44,33	0,402933	3,328878	-0,064992	0,012000	0,025976	-0,391077	-0,164151	-0,016810	-0,006739	-1,657583	1,437523	0,505292	-0,470591	-2,769264	-1,041015	-7,963652	0,947781	14,166239	-0,164151	-0,016810	-0,006739	-2,977180	14,323414	0,505292	-0,164151	-0,016810	-0,006739	-2,977180	14,323414	0,505292
10:36:44,38	0,402933	3,328878	-0,064992	0,012000	0,025976	-0,391077	-0,170821	-0,016060	-0,009961	-1,691879	1,009542	0,515603	-0,474551	-2,820813	-0,789847	-10,228862	1,155895	14,567988	-0,170821	-0,016060	-0,009961	-2,952579	14,418959	0,515603	-0,170821	-0,016060	-0,009961	-2,952579	14,418959	0,515603
10:36:44,43	0,402933	3,328878	-0,064992	0,012000	0,025976	-0,391077	-0,124198	-0,038405	0,241207	-1,482329	1,368110	0,917352	-0,478553	-2,809089	-0,999464	-10,284354	1,196011	14,712977	-0,124198	-0,038405	0,241207	-4,497085	11,117686	0,917352	-0,124198	-0,038405	0,241207	-4,497085	11,117686	0,917352
10:36:44,48	0,402972	3,328975	-0,065003	0,011997	0,025994	-0,441020	-0,132351	-0,029077	0,031590	-1,960353	0,876054	1,062341	-0,474337	-2,817919	-1,132019	-10,262971	1,106793	14,634931	-0,132351	-0,029077	0,031590	-4,242917	11,265617	1,062341	-0,132351	-0,029077	0,031590	-4,242917	11,265617	1,062341
10:36:44,53	0,402972	3,328975	-0,065003	0,011997	0,025994	-0,441020	-0,126812	-0,037144	-0,100965	-1,607475	1,227232	0,984295	-0,474783	-2,808606	-1,130521	-10,203585	1,170452	14,578611	-0,126812	-0,037144	-0,100965	-4,523250	11,181949	0,984295	-0,126812	-0,037144	-0,100965	-4,523250	11,181949	0,984295
10:36:44,58	0,402972	3,328975	-0,065003	0,011997	0,025994	-0,441020	-0,134654	-0,032101	-0,099467	-1,784874	0,839023	0,927976	-0,474752	-2,810737	-1,130069	-10,328344	1,147658	14,555159	-0,134654	-0,032101	-0,099467	-4,304793	11,409375	0,927976	-0,134654	-0,032101	-0,099467	-4,304793	11,409375	0,927976
10:36:44,63	0,402972	3,328975	-0,065003	0,011997	0,025994	-0,441020	-0,132824	-0,033193	-0,099014	-1,810204	0,837567	0,904523	-0,478297	-2,810093	-1,129420	-10,263665	1,137050	14,526998	-0,132824	-0,033193	-0,099014	-4,415854	11,264216	0,904523	-0,132824	-0,033193	-0,099014	-4,415854	11,264216	0,904523
10:36:44,68	0,402972	3,328975	-0,065003	0,011997	0,025994	-0,441020	-0,131609	-0,029801	-0,098366	-1,963445	0,962048	0,876362	-0,469044	-2,808505	-1,127074	-10,282390	1,163567	14,549039	-0,131609	-0,029801	-0,098366	-4,302808	11,293344	0,876362	-0,131609	-0,029801	-0,098366	-4,302808	11,293344	0,876362
10:36:44,73	0,402972	3,328975	-0,065003	0,011997	0,025994	-0,441020	-0,137611	-0,037020	-0,096020	-1,574432	0,620483	0,898403	-0,478641	-2,813558	-1,125960	-10,378609	1,157509	14,527367	-0,137611	-0,037020	-0,096020	-4,480522	11,422917	0,898403	-0,137611	-0,037020	-0,096020	-4,480522	11,422917	0,898403
10:36:44,78	0,402972	3,328975	-0,065003	0,011997	0,025994	-0,441020	-0,128436	-0,031235	-0,094906	-1,928608	1,017251	0,876731	-0,473218	-2,815041	-1,127764	-10,310076	1,135962	14,564934	-0,128436	-0,031235	-0,094906	-4,380576	11,099496	0,876731	-0,128436	-0,031235	-0,094906	-4,380576	11,099496	0,876731
10:36:44,83	0,402972	3,328975	-0,065003	0,011997	0,025994	-0,441020	-0,129864	-0,036673	-0,096710	-1,630215	1,013141	0,914298	-0,476801	-2,812771	-1,127883	-10,352816	1,201387	14,539803	-0,129864	-0,036673	-0,096710	-4,509082	11,207453	0,914298	-0,129864	-0,036673	-0,096710	-4,509082	11,207453	0,914298
10:36:44,88	0,402972	3,328975	-0,065003	0,011997	0,025994	-0,441020	-0,130038	-0,032435	-0,096829	-1,815329	0,934350	0,889167	-0,478341	-2,818659	-1,129409	-10,331547	1,210546	14,534821	-0,130038	-0,032435	-0,096829	-4,361471	11,142345	0,889167	-0,130038	-0,032435	-0,096829	-4,361471	11,142345	0,889167
10:36:44,93	0,402972	3,328975	-0,065003	0,011997	0,025994	-0,441020	-0,124169	-0,034046	-0,098354	-1,712986	1,253376	0,884185	-0,472000	-2,807346	-1,131004	-10,288518	1,183026	14,508172	-0,124169	-0,034046	-0,098354	-4,385597	11,000657	0,884185	-0,124169	-0,034046	-0,098354	-4,385597	11,000657	0,884185
10:36:44,98	0,402972	3,328975	-0,065003	0,011997	0,025994	-0,441020	-0,137137	-0,033880	-0,099950	-1,723914	0,630078	0,857536	-0,480801	-2,816161	-1,130213	-10,294223	1,171261	14,494853	-0,137137	-0,033880	-0,099950	-4,383528	11,395327	0,857536	-0,137137	-0,033880	-0,099950	-4,383528	11,395327	0,857536
10:36:45,03	0,402972	3,328975	-0,065003	0,011997	0,025994	-0,441020	-0,125102	-0,030666	-0,099159	-1,904098	1,256813	0,844217	-0,475577	-2,812675	-1,130440	-10,396449	1,201038	14,525064	-0,125102	-0,030666	-0,099159	-4,311391	11,077356	0,844217	-0,125102	-0,030666	-0,099159	-4,311391	11,077356	0,844217
10:36:45,08	0,402972	3,328975	-0,065003	0,011997	0,025994	-0,441020	-0,130733	-0,033448	-0,099386	-1,784773	0,860609	0,874428	-0,478654	-2,814759	-1,130434	-10,336940	1,154573	14,489818	-0,130733	-0,033448	-0,099386	-4,410433	11,123144	0,874428	-0,130733	-0,033448	-0,099386	-4,410433	11,123144	0,874428
10:36:45,13	0,402972	3,328975	-0,065003	0,011997	0,025994	-0,441020	-0,127389	-0,031825	-0,099380	-1,879667	1,109247	0,839182	-0,470891	-2,808386	-1,129862	-10,338771	1,216757	14,499421	-0,127389	-0,031825	-0,099380	-4,377903	11,109306	0,839182	-0,127389	-0,031825	-0,099380	-4,377903	11,109306	0,839182
10:36:45,18	0,402972	3,328975	-0,065003	0,011997	0,025994	-0,441020	-0,124126	-0,028337	-0,100753	-2,032664	1,221685	0,846773	-0,483306	-2,815842	-1,131807	-10,372357	1,207750	14,497409	-0,124126	-0,028337	-0,100753	-4,257144	10,965566	0,846773	-0,124126	-0,028337	-0,100753	-4,257144	10,965566	0,846773
10:36:45,23	0,402972	3,328975	-0,065003	0,011997	0,025994	-0,441020	-0,124126	-0,028337	-0,100753	-2,032664	1,221685	0,846773	-0,473911	-2,805200	-1,128465	-10,291557	1,210265	14,542646	-0,124126	-0,028337	-0,100753	-4,257144	10,965566	0,846773	-0,124126	-0,028337	-0,100753	-4,257144	10,965566	0,846773
10:36:45,28	0,402972	3,328975	-0,065003	0,011997	0,025994	-0,441020	-0,138040	-0,031152	-0,097411	-1,843708	0,566881	0,892010	-0,481472	-2,812995	-1,132983	-10,325223	1,180106	14,468423	-0,138040	-0,031152	-0,097411	-4,289162	11,403000	0,892010	-0,138040	-0,031152	-0,097411	-4,289162	11,403000	0,892010
10:36:45,33	0,402972	3,328975	-0,065003	0,011997	0,025994	-0,441020	-0,127509	-0,028502	-0,101929	-2,024478	1,100421	0,817788	-0,477599	-2,815093	-1,133022	-10,329705	1,241999	14,486177	-0,127509	-0,028502	-0,101929	-4,261880	11,109850	0,817788	-0,127509	-0,028502	-0,101929	-4,261880	11,109850	0,817788
10:36:45,38	0,402972	3,328975	-0,065003	0,011997	0,025994	-0,441020	-0,127628	-0,032906	-0,101968	-1,744130	1,059395	0,835541	-0,477156	-2,818974	-1,132678	-10,347214	1,202220	14,500524	-0,127628	-0,032906	-0,101968	-4,327215	11,078181	0,835541	-0,127628	-0,032906	-0,101968	-4,327215	11,078181	0,835541
10:36:45,43	0,402972	3,328975	-0,065003	0,011997	0,025994	-0,441020	-0,124488	-0,035230	-0,101624	-1,666467	1,227384	0,849888	-0,483234	-2,810071	-1,135725	-10,335077	1,252658	14,467801	-0,124488	-0,035230	-0,101624	-4,432015	10,999705	0,849888	-0,124488	-0,035230	-0,101624	-4,432015	10,999705	0,849888
10:36:45,48	0,402972	3,328975	-0,065003	0,011997	0,025994	-0,441020	-0,129160	-0,025515	-0,104670	-2,121914	0,969738	0,817165	-0,473932	-2,813500	-1,133343	-10,315210	1,194299	14,483547	-0,129160	-0,025515	-0,104670	-4,124810	11,108803	0,817165	-0,129160	-0,025515	-0,104670	-4,124810	11,108803	0,817165
10:36:45,53	0,402972	3,328975	-0,065003	0,011997	0,025994	-0,441020	-0,130841	-0,035285	-0,102289	-1,654466	0,928699	0,832911	-0,472083	-2,815645	-1,132166	-10,331758	1,134808	14,491998	-0,130841	-0,035285	-0,102289	-4,424329	11,199740	0,832911	-0,130841	-0,035285	-0,102289	-4,424329	11,199740	0,832911
10:36:45,58	0,402972	3,328975	-0,065003	0,011997	0,025994	-0,441020	-0,129908	-0,037959	-0,101112	-1,575215	0,992641	0,841362	-0,481031	-2,811001	-1,132608	-10,395791	1,209882	14,504162	-0,129908	-0,037959	-0,101112	-4,554986	11,190424	0,841362	-0,129908	-0,037959	-0,101112	-4,554986	11,190424	0,841362
10:36:45,63	0,402972	3,328975	-0,065003	0,011997	0,025994	-0,441020	-0,129456	-0,027887	-0,101554	-2,065940	0,923144	0,853527	-0,473720	-2,816185	-1,131097	-10,358225	1,232587	14,465318	-0,129456	-0,027887	-0,101554	-4,255087	11,085460	0,853527	-0,129456	-0,027887	-0,101554	-4,255087	11,085460	0,853527
10:36:45,68	0,402972	3,328975	-0,065003	0,011997	0,025994	-0,441020	-0,128622	-0,036811	-0,100043	-1,563483	0,987718	0,814682	-0,475088	-2,813260	-1,134517	-10,378210	1,225713	14,516032	-0,128622	-0,036811	-0,100043	-4,453107	11,084527	0,814682	-0,128622	-0,036811	-0,100043	-4,453107	11,084527	0,814682
10:36:45,74	0,402972	3,328975	-0,065003	0,011997	0,025994	-0,441020	-0,130470	-0,034163	-0,103462	-1,717084	0,877715	0,865396	-0,476376	-2,809319	-1,134588	-10,422381	1,220992	14,473134	-0,130470	-0,034163	-0,103462	-4,398903	11,119646	0,865396	-0,130470	-0,034163	-0,103462	-4,398903	11,119646	0,865396
10:36:45,79	0,402972	3,328975	-0,065003	0,011997	0,025994	-0,441020	-0,133240	-0,031078	-0,103534	-1,903716	0,697816	0,822499	-0,474741	-2,809233	-1,137217	-10,338897	1,237902	14,542545	-0,133240	-0,031078	-0,103534	-4,343304	11,157142	0,822499	-0,133240	-0,031078	-0,103534	-4,343304	11,157142	0,822499
10:36:45,84	0,402972	3,328975	-0,065003	0,011997	0,025994	-0,441020	-0,134132	-0,032450	-0,106162	-1,775958	0,715276	0,891909	-0,477195	-2,817125	-1,133318	-10,338533	1,148067	14,515508	-0,134132	-0,032450	-0,106162	-4,323290	11,244624	0,891909	-0,134132	-0,032450	-0,106162	-4,323290	11,244624	0,891909
10:36:45,89	0,402972	3,328975	-0,065003	0,011997	0,025994	-0,441020	-0,126071	-0,034271	-0,102264	-1,758887	1,179697	0,864872	-0,471808	-2,811712	-0,597050	-10,272826	1,132389	14,936711	-0,126071	-0,034271	-0,102264	-4,449162	11,076233	0,864872	-0,126071	-0,034271	-0,102264	-4,449162	11,076233	0,864872
10:36:45,94	0,402972	3,328975	-0,065003	0,011997	0,025994	-0,441020	-0,133452	-0,036230	0,434004	-1,637754	0,860627	1,286075	-0,466936	-2,818831	-0,829198	-10,222341	0,720271	15,122178	-0,133452	-0,036230	0,434004	-4,481795	11,336572	1,286075	-0,133452	-0,036230	0,434004	-4,481795	11,336572	1,286075
10:36:45,99	0,402992	3,328902	-0,064991	0,011974	0,025978	-0,491078	-0,129722	-0,044009	0,201856	-1,564912	1,304355	1,471542	-0,447388	-2,811336	-0,956039	-10,346319	0,374163	15,043837	-0,129722	-0,044009	0,201856	-5,019597	11,487514	1,471542	-0,129722	-0,044009	0,201856	-5,019597	11,487514	1,471542
10:36:46,04	0,402992	3,328902	-0,064991	0,011974	0,025978	-0,491078	-0,145987	-0,057190	0,075016	-1,241197	0,524245	1,393202	-0,456328	-2,813991	-0,956577	-10,326408	0,330122	14,963088	-0,145987	-0,057190	0,075016	-5,730638	11,984230	1,393202	-0,145987	-0,057190	0,075016	-5,730638	11,984230	1,393202
10:36:46,09	0,402992	3,328902	-0,064991	0,011974	0,025978	-0,491078	-0,139218	-0,050775	0,074477	-1,602979	0,915501	1,312453	-0,451672	-2,818954	-0,954743	-10,354246	0,369087	15,012027	-0,139218	-0,050775	0,074477	-5,588816	11,844114	1,312453	-0,139218	-0,050775	0,074477	-5,588816	11,844114	1,312453
10:36:46,14	0,402992	3,328902	-0,064991	0,011974	0,025978	-0,491078	-0,137248	-0,057289	0,076311	-1,244414	0,974365	1,361391	-0,460767	-2,815899	-0,955626	-10,378032	0,431173	14,965227	-0,137248	-0,057289	0,076311	-5,741616	11,748310	1,361391	-0,137248	-0,057289	0,076311	-5,741616	11,748310	1,361391
10:36:46,19	0,402992	3,328902	-0,064991	0,011974	0,025978	-0,491078	-0,135346	-0,047886	0,075429	-1,691526	1,021626	1,314591	-0,453254	-2,815203	-0,956873	-10,369511	0,423370	14,971895	-0,135346	-0,047886	0,075429	-5,450547	11,646265	1,314591	-0,135346	-0,047886	0,075429	-5,450547	11,646265	1,314591
10:36:46,24	0,402992	3,328902	-0,064991	0,011974	0,025978	-0,491078	-0,139705	-0,054044	0,074182	-1,373805	0,806236	1,321259	-0,452622	-2,818837	-0,956569	-10,348962	0,386848	14,952941	-0,139705	-0,054044	0,074182	-5,616231	11,773061	1,321259	-0,139705	-0,054044	0,074182	-5,616231	11,773061	1,321259
[truncated: 79,616 more chars]
