# Supplementary material for: Characterization of interfragmentary motion associated with common osteosynthesis devices for rat fracture healing studies
Source: PLoS One. 2017 Apr 28;12(4):e0176735. doi: 10.1371/journal.pone.0176735 (PMC5409164; doi:10.1371/journal.pone.0176735)
Supplement: S1 Dataset — (ZIP) [file pone.0176735.s001.zip › S1_Dataset/RatNail/Specimen01/Nail_01X.txt]

%Tester: Sukopp Matthias
%Projekt: 
%Zeit: 12.03.2015 10:12:56
%Dateipfad: D:\Messungen\Fixator\Measurements\Fixator_20150312.txt
%Kommentar: Nail_01-X
%VI Version: D:\LVProjekte\Fixator\HauptVI\Fixator_v0.12.vi
%Virtueller Drehpunkt: 	0,0000	0,0000	0,0000
%Sensor zu Hexapod (Mitte): 	0,000000	0,000000	-26,500000
%Sensor zu Hexapod Trans (Mitte): 	-0,500000	-0,866025	0,000000	-0,866025	0,500000	0,000000	0,000000	0,000000	1,000000
%Hexapod zu Labor (Mitte): 	0,431898	3,320928	-0,065999
%Hexapod zu Labor Trans (Mitte): 	0,999971	0,007523	0,000731	-0,007523	0,999972	-0,000215	-0,000733	0,000209	1,000000
%Labor zu CR (Mitte): 	0,000000	0,000000	78,500000
%Labor zu CR Trans (Mitte): 	1,000000	0,000000	0,000000	0,000000	1,000000	0,000000	0,000000	0,000000	1,000000
%Zentrum Sensormasse: 	0,000000	0,000000	2,000000
%Sensormasse: 	200,000000E-3
--------------------------------------------------
Time	X	Y	Z	U	V	W	Exp_ Fx	Exp_ Fy	Exp_ Fz	Exp_ Mx	Exp_ My	Exp_ Mz	Sen_ Fx	Sen_ Fy	Sen_ Fz	Sen_ Mx	Sen_ My	Sen_ Mz	Hex_ Fx	Hex_ Fy	Hex_ Fz	Hex_ Mx	Hex_ My	Hex_ Mz	Lab_ Fx	Lab_ Fy	Lab_ Fz	Lab_ Mx	Lab_ My	Lab_ Mz	Laser
10:12:56,52	0,431898	3,320928	-0,065999	0,011986	0,041990	-0,431044	0,012151	9,020861E-5	-0,053163	-0,714395	2,713903	0,717655	-0,576704	-2,923108	-1,081060	-13,834305	6,377822	14,422480	0,012151	9,020861E-5	-0,053163	-0,707313	1,760012	0,717655	0,012151	9,020861E-5	-0,053163	-0,707313	1,760012	0,717655
10:12:56,57	0,431898	3,320928	-0,065999	0,011986	0,041990	-0,431044	0,012151	9,020861E-5	-0,053163	-0,714395	2,713903	0,717655	-0,583561	-2,917624	-1,083743	-13,847201	6,351839	14,396393	0,012151	9,020861E-5	-0,053163	-0,707313	1,760012	0,717655	0,012151	9,020861E-5	-0,053163	-0,707313	1,760012	0,717655
10:12:56,62	0,431898	3,320928	-0,065999	0,011986	0,041990	-0,431044	0,014148	0,007595	-0,052688	-1,183666	2,830569	0,745757	-0,576689	-2,921000	-1,086168	-13,819039	6,374202	14,352954	0,014148	0,007595	-0,052688	-0,587446	1,719966	0,745757	0,014148	0,007595	-0,052688	-0,587446	1,719966	0,745757
10:12:56,67	0,431898	3,320928	-0,065999	0,011986	0,041990	-0,431044	0,013635	-4,409580E-5	-0,055113	-0,752977	2,817111	0,702318	-0,587935	-2,919731	-1,083857	-13,846847	6,385508	14,369821	0,013635	-4,409580E-5	-0,055113	-0,756438	1,746763	0,702318	0,013635	-4,409580E-5	-0,055113	-0,756438	1,746763	0,702318
10:12:56,72	0,431898	3,320928	-0,065999	0,011986	0,041990	-0,431044	0,018159	0,010329	-0,052803	-1,296516	3,022636	0,719185	-0,574897	-2,915788	-1,083475	-13,812359	6,408191	14,338883	0,018159	0,010329	-0,052803	-0,485651	1,597136	0,719185	0,018159	0,010329	-0,052803	-0,485651	1,597136	0,719185
10:12:56,77	0,431898	3,320928	-0,065999	0,011986	0,041990	-0,431044	0,008225	0,001009	-0,052420	-0,774983	2,524602	0,688247	-0,577364	-2,914716	-1,081530	-13,852616	6,386396	14,375909	0,008225	0,001009	-0,052420	-0,695745	1,878909	0,688247	0,008225	0,001009	-0,052420	-0,695745	1,878909	0,688247
10:12:56,82	0,431898	3,320928	-0,065999	0,011986	0,041990	-0,431044	0,008530	0,003682	-0,050475	-0,952955	2,516470	0,725273	-0,576110	-2,926672	-1,084579	-13,839260	6,375212	14,375712	0,008530	0,003682	-0,050475	-0,663928	1,846873	0,725273	0,008530	0,003682	-0,050475	-0,663928	1,846873	0,725273
10:12:56,87	0,431898	3,320928	-0,065999	0,011986	0,041990	-0,431044	0,018257	-0,003382	-0,053525	-0,588654	3,039461	0,725076	-0,584483	-2,918943	-1,081539	-13,888653	6,389160	14,374516	0,018257	-0,003382	-0,053525	-0,854122	1,606251	0,725076	0,018257	-0,003382	-0,053525	-0,854122	1,606251	0,725076
10:12:56,92	0,431898	3,320928	-0,065999	0,011986	0,041990	-0,431044	0,015751	0,007734	-0,050485	-1,179289	2,859394	0,723880	-0,576723	-2,927390	-1,083037	-13,871051	6,420112	14,376326	0,015751	0,007734	-0,050485	-0,572173	1,622914	0,723880	0,015751	0,007734	-0,050485	-0,572173	1,622914	0,723880
10:12:56,97	0,431898	3,320928	-0,065999	0,011986	0,041990	-0,431044	0,019186	-0,003210	-0,051982	-0,574596	3,037766	0,725690	-0,584984	-2,919942	-1,085022	-13,842265	6,381993	14,361159	0,019186	-0,003210	-0,051982	-0,826582	1,531663	0,725690	0,019186	-0,003210	-0,051982	-0,826582	1,531663	0,725690
10:12:57,02	0,431898	3,320928	-0,065999	0,011986	0,041990	-0,431044	0,016867	0,007668	-0,053968	-1,158865	2,961149	0,710523	-0,579617	-2,914592	-1,083444	-13,806907	6,409883	14,391521	0,016867	0,007668	-0,053968	-0,556937	1,637114	0,710523	0,016867	0,007668	-0,053968	-0,556937	1,637114	0,710523
10:12:57,07	0,431898	3,320928	-0,065999	0,011986	0,041990	-0,431044	0,009549	0,005695	-0,052390	-1,014464	2,597331	0,740885	-0,585033	-2,920623	-1,083858	-13,868013	6,382089	14,370299	0,009549	0,005695	-0,052390	-0,567375	1,847696	0,740885	0,009549	0,005695	-0,052390	-0,567375	1,847696	0,740885
10:12:57,12	0,431898	3,320928	-0,065999	0,011986	0,041990	-0,431044	0,017480	0,007370	-0,052804	-1,156160	2,970713	0,719663	-0,573748	-2,916071	-1,084212	-13,802226	6,357564	14,381369	0,017480	0,007370	-0,052804	-0,577624	1,598506	0,719663	0,017480	0,007370	-0,052804	-0,577624	1,598506	0,719663
10:12:57,17	0,431898	3,320928	-0,065999	0,011986	0,041990	-0,431044	0,007895	-0,000127	-0,053158	-0,754665	2,541531	0,730733	-0,582021	-2,920379	-1,083829	-13,827221	6,359135	14,379374	0,007895	-0,000127	-0,053158	-0,764638	1,921742	0,730733	0,007895	-0,000127	-0,053158	-0,764638	1,921742	0,730733
10:12:57,22	0,431898	3,320928	-0,065999	0,011986	0,041990	-0,431044	0,015764	0,004883	-0,052775	-1,026342	2,928242	0,728738	-0,579792	-2,918097	-1,084250	-13,885044	6,374401	14,381437	0,015764	0,004883	-0,052775	-0,643001	1,690806	0,728738	0,015764	0,004883	-0,052775	-0,643001	1,690806	0,728738
10:12:57,27	0,431898	3,320928	-0,065999	0,011986	0,041990	-0,431044	0,012672	0,004094	-0,053196	-1,001005	2,709779	0,730801	-0,575471	-2,916350	-1,081488	-13,797822	6,388285	14,385155	0,012672	0,004094	-0,053196	-0,679599	1,715018	0,730801	0,012672	0,004094	-0,053196	-0,679599	1,715018	0,730801
10:12:57,32	0,431898	3,320928	-0,065999	0,011986	0,041990	-0,431044	0,008999	0,001225	-0,050433	-0,796169	2,587385	0,734520	-0,578445	-2,922124	-1,085364	-13,812783	6,369283	14,380843	0,008999	0,001225	-0,050433	-0,700000	1,880943	0,734520	0,008999	0,001225	-0,050433	-0,700000	1,880943	0,734520
10:12:57,37	0,431898	3,320928	-0,065999	0,011986	0,041990	-0,431044	0,015486	0,000914	-0,054310	-0,803922	2,921253	0,730208	-0,574415	-2,915130	-1,084255	-13,837460	6,350390	14,352480	0,015486	0,000914	-0,054310	-0,732184	1,705583	0,730208	0,015486	0,000914	-0,054310	-0,732184	1,705583	0,730208
10:12:57,42	0,431898	3,320928	-0,065999	0,011986	0,041990	-0,431044	0,007415	0,000922	-0,053201	-0,833023	2,489614	0,701845	-0,574947	-2,919067	-1,083436	-13,838810	6,408467	14,387096	0,007415	0,000922	-0,053201	-0,760680	1,907552	0,701845	0,007415	0,000922	-0,053201	-0,760680	1,907552	0,701845
10:12:57,47	0,431898	3,320928	-0,065999	0,011986	0,041990	-0,431044	0,014943	0,007472	-0,052412	-1,138692	2,824079	0,735378	-0,582638	-2,915656	-1,086565	-13,834417	6,397136	14,392614	0,014943	0,007472	-0,052412	-0,552148	1,651084	0,735378	0,014943	0,007472	-0,052412	-0,552148	1,651084	0,735378
10:12:57,52	0,431898	3,320928	-0,065999	0,011986	0,041990	-0,431044	0,014943	0,007472	-0,052412	-1,138692	2,824079	0,735378	-0,574250	-2,919440	-1,082655	-13,795081	6,412294	14,362134	0,014943	0,007472	-0,052412	-0,552148	1,651084	0,735378	0,014943	0,007472	-0,052412	-0,552148	1,651084	0,735378
10:12:57,57	0,431898	3,320928	-0,065999	0,011986	0,041990	-0,431044	0,011064	-0,001377	-0,051601	-0,638708	2,685131	0,711498	-0,584473	-2,918431	-1,081532	-13,874875	6,369673	14,378668	0,011064	-0,001377	-0,051601	-0,746787	1,816592	0,711498	0,011064	-0,001377	-0,051601	-0,746787	1,816592	0,711498
10:12:57,62	0,431898	3,320928	-0,065999	0,011986	0,041990	-0,431044	0,015302	0,007981	-0,050477	-1,202102	2,857726	0,728032	-0,580493	-2,920300	-1,085659	-13,817503	6,419791	14,393508	0,015302	0,007981	-0,050477	-0,575623	1,656485	0,728032	0,015302	0,007981	-0,050477	-0,575623	1,656485	0,728032
10:12:57,67	0,431898	3,320928	-0,065999	0,011986	0,041990	-0,431044	0,014931	0,003600	-0,054605	-0,902224	2,863042	0,742872	-0,578993	-2,920011	-1,082958	-13,798950	6,363103	14,311426	0,014931	0,003600	-0,054605	-0,619619	1,690953	0,742872	0,014931	0,003600	-0,054605	-0,619619	1,690953	0,742872
10:12:57,72	0,431898	3,320928	-0,065999	0,011986	0,041990	-0,431044	0,013930	0,002445	-0,051904	-0,881986	2,855401	0,660790	-0,578972	-2,920684	-1,086766	-13,783826	6,395613	14,403360	0,013930	0,002445	-0,051904	-0,690040	1,761892	0,660790	0,013930	0,002445	-0,051904	-0,690040	1,761892	0,660790
10:12:57,77	0,431898	3,320928	-0,065999	0,011986	0,041990	-0,431044	0,014503	0,002090	-0,055712	-0,827812	2,882035	0,752725	-0,577237	-2,917962	-1,085233	-13,884528	6,375862	14,363157	0,014503	0,002090	-0,055712	-0,663730	1,743553	0,752725	0,014503	0,002090	-0,055712	-0,663730	1,743553	0,752725
10:12:57,82	0,431898	3,320928	-0,065999	0,011986	0,041990	-0,431044	0,011278	0,001949	-0,054178	-0,887918	2,637018	0,712521	-0,576779	-2,925009	-1,084174	-13,865780	6,371375	14,424198	0,011278	0,001949	-0,054178	-0,734931	1,751671	0,712521	0,011278	0,001949	-0,054178	-0,734931	1,751671	0,712521
10:12:57,87	0,431898	3,320928	-0,065999	0,011986	0,041990	-0,431044	0,017152	-0,001971	-0,053120	-0,678611	2,960915	0,773562	-0,581187	-2,918700	-1,085224	-13,892492	6,369227	14,382417	0,017152	-0,001971	-0,053120	-0,833312	1,614504	0,773562	0,017152	-0,001971	-0,053120	-0,833312	1,614504	0,773562
10:12:57,92	0,431898	3,320928	-0,065999	0,011986	0,041990	-0,431044	0,013892	0,005001	-0,054170	-1,056354	2,769366	0,731781	-0,575982	-2,916159	-1,082627	-13,751567	6,371422	14,394463	0,013892	0,005001	-0,054170	-0,663779	1,678821	0,731781	0,013892	0,005001	-0,054170	-0,663779	1,678821	0,731781
10:12:57,97	0,431898	3,320928	-0,065999	0,011986	0,041990	-0,431044	0,009089	0,001763	-0,051573	-0,815627	2,640558	0,743828	-0,579185	-2,914159	-1,086180	-13,857798	6,368267	14,403820	0,009089	0,001763	-0,051573	-0,677217	1,927047	0,743828	0,009089	0,001763	-0,051573	-0,677217	1,927047	0,743828
10:12:58,02	0,431898	3,320928	-0,065999	0,011986	0,041990	-0,431044	0,010887	0,001501	-0,051190	-0,826066	2,699817	0,753228	-0,576654	-2,917847	-1,082244	-13,793245	6,367716	14,403864	0,010887	0,001501	-0,051190	-0,708201	1,845156	0,753228	0,010887	0,001501	-0,051190	-0,708201	1,845156	0,753228
10:12:58,07	0,431898	3,320928	-0,065999	0,011986	0,041990	-0,431044	0,010887	0,001501	-0,051190	-0,826066	2,699817	0,753228	-0,586712	-2,919290	-1,080359	-13,827560	6,370536	14,357601	0,010887	0,001501	-0,051190	-0,708201	1,845156	0,753228	0,010887	0,001501	-0,051190	-0,708201	1,845156	0,753228
10:12:58,12	0,431898	3,320928	-0,065999	0,011986	0,041990	-0,431044	0,017166	0,009490	-0,049305	-1,256206	2,995177	0,706965	-0,577481	-2,916712	-1,083112	-13,907033	6,373494	14,362165	0,017166	0,009490	-0,049305	-0,511209	1,647645	0,706965	0,017166	0,009490	-0,049305	-0,511209	1,647645	0,706965
10:12:58,17	0,431898	3,320928	-0,065999	0,011986	0,041990	-0,431044	0,010318	0,002786	-0,052057	-0,944732	2,568765	0,711529	-0,574293	-2,926294	-1,082620	-13,820573	6,383541	14,384654	0,010318	0,002786	-0,052057	-0,726060	1,758819	0,711529	0,010318	0,002786	-0,052057	-0,726060	1,758819	0,711529
10:12:58,22	0,431898	3,320928	-0,065999	0,011986	0,041990	-0,431044	0,017022	-0,004766	-0,051565	-0,500092	2,987214	0,734019	-0,579106	-2,921296	-1,084228	-13,842785	6,352437	14,365394	0,017022	-0,004766	-0,051565	-0,874261	1,651022	0,734019	0,017022	-0,004766	-0,051565	-0,874261	1,651022	0,734019
10:12:58,27	0,431898	3,320928	-0,065999	0,011986	0,041990	-0,431044	0,015100	0,001901	-0,053173	-0,884844	2,883627	0,714758	-0,584419	-2,920642	-1,083050	-13,839538	6,337333	14,392410	0,015100	0,001901	-0,053173	-0,735615	1,698249	0,714758	0,015100	0,001901	-0,053173	-0,735615	1,698249	0,714758
10:12:58,32	0,431898	3,320928	-0,065999	0,011986	0,041990	-0,431044	0,017190	0,006829	-0,051996	-1,152532	3,002656	0,741774	-0,576098	-2,913475	-1,083079	-13,801558	6,367975	14,356759	0,017190	0,006829	-0,051996	-0,616493	1,653235	0,741774	0,017190	0,006829	-0,051996	-0,616493	1,653235	0,741774
10:12:58,37	0,431898	3,320928	-0,065999	0,011986	0,041990	-0,431044	0,006823	0,003207	-0,052025	-0,918666	2,481125	0,706123	-0,577906	-2,925008	-1,084978	-13,848680	6,379802	14,380980	0,006823	0,003207	-0,052025	-0,666946	1,945542	0,706123	0,006823	0,003207	-0,052025	-0,666946	1,945542	0,706123
10:12:58,42	0,431898	3,320928	-0,065999	0,011986	0,041990	-0,431044	0,017715	-0,000994	-0,053924	-0,713535	3,000807	0,730344	-0,584968	-2,920252	-1,082297	-13,832028	6,356130	14,358524	0,017715	-0,000994	-0,053924	-0,791589	1,610171	0,730344	0,017715	-0,000994	-0,053924	-0,791589	1,610171	0,730344
10:12:58,47	0,431898	3,320928	-0,065999	0,011986	0,041990	-0,431044	0,017126	0,007499	-0,051243	-1,167385	2,996445	0,707888	-0,574417	-2,915765	-1,083094	-13,846006	6,360182	14,347236	0,017126	0,007499	-0,051243	-0,578680	1,652031	0,707888	0,017126	0,007499	-0,051243	-0,578680	1,652031	0,707888
10:12:58,52	0,431898	3,320928	-0,065999	0,011986	0,041990	-0,431044	0,007965	0,000605	-0,052040	-0,812358	2,505944	0,696600	-0,582642	-2,916451	-1,082294	-13,820257	6,316178	14,372622	0,007965	0,000605	-0,052040	-0,764860	1,880666	0,696600	0,007965	0,000605	-0,052040	-0,764860	1,880666	0,696600
10:12:58,57	0,431898	3,320928	-0,065999	0,011986	0,041990	-0,431044	0,012672	0,007385	-0,051240	-1,190142	2,794997	0,721987	-0,578003	-2,919149	-1,085425	-13,872764	6,356722	14,352542	0,012672	0,007385	-0,051240	-0,610429	1,800237	0,721987	0,012672	0,007385	-0,051240	-0,610429	1,800237	0,721987
10:12:58,62	0,431898	3,320928	-0,065999	0,011986	0,041990	-0,431044	0,012689	0,002019	-0,054371	-0,902255	2,730131	0,701906	-0,578491	-2,923488	-1,083849	-13,847160	6,372594	14,341409	0,012689	0,002019	-0,054371	-0,743769	1,734046	0,701906	0,012689	0,002019	-0,054371	-0,743769	1,734046	0,701906
10:12:58,67	0,431898	3,320928	-0,065999	0,011986	0,041990	-0,431044	0,016691	0,000272	-0,052795	-0,784878	2,952483	0,690773	-0,583775	-2,916259	-1,085019	-13,802563	6,337565	14,360081	0,016691	0,000272	-0,052795	-0,763509	1,642225	0,690773	0,016691	0,000272	-0,052795	-0,763509	1,642225	0,690773
10:12:58,72	0,431898	3,320928	-0,065999	0,011986	0,041990	-0,431044	0,013072	0,008462	-0,053965	-1,218799	2,820447	0,709445	-0,579185	-2,916395	-1,084671	-13,877225	6,378073	14,343326	0,013072	0,008462	-0,053965	-0,554509	1,794258	0,709445	0,013072	0,008462	-0,053965	-0,554509	1,794258	0,709445
10:12:58,77	0,431898	3,320928	-0,065999	0,011986	0,041990	-0,431044	0,010895	0,004419	-0,053616	-1,010808	2,622309	0,692691	-0,577827	-2,915215	-1,082661	-13,786818	6,369555	14,380072	0,010895	0,004419	-0,053616	-0,663902	1,767045	0,692691	0,010895	0,004419	-0,053616	-0,663902	1,767045	0,692691
10:12:58,82	0,431898	3,320928	-0,065999	0,011986	0,041990	-0,431044	0,009195	0,003834	-0,051607	-0,942544	2,616432	0,729436	-0,582636	-2,925070	-1,083059	-13,842560	6,319864	14,352777	0,009195	0,003834	-0,051607	-0,641586	1,894664	0,729436	0,009195	0,003834	-0,051607	-0,641586	1,894664	0,729436
10:12:58,87	0,431898	3,320928	-0,065999	0,011986	0,041990	-0,431044	0,020133	0,003070	-0,052005	-0,973746	3,161822	0,702141	-0,580251	-2,922196	-1,084197	-13,818430	6,328611	14,388256	0,020133	0,003070	-0,052005	-0,732723	1,581358	0,702141	0,020133	0,003070	-0,052005	-0,732723	1,581358	0,702141
10:12:58,92	0,431898	3,320928	-0,065999	0,011986	0,041990	-0,431044	0,016452	0,002443	-0,053142	-0,921463	2,986911	0,737620	-0,581562	-2,917412	-1,084667	-13,904817	6,427661	14,364015	0,016452	0,002443	-0,053142	-0,729720	1,695439	0,737620	0,016452	0,002443	-0,053142	-0,729720	1,695439	0,737620
10:12:58,97	0,431898	3,320928	-0,065999	0,011986	0,041990	-0,431044	0,012964	0,005970	-0,053613	-1,062301	2,681228	0,713379	-0,579052	-2,914957	-1,081914	-13,825441	6,410514	14,366618	0,012964	0,005970	-0,053613	-0,593657	1,663518	0,713379	0,012964	0,005970	-0,053613	-0,593657	1,663518	0,713379
10:12:59,02	0,431898	3,320928	-0,065999	0,011986	0,041990	-0,431044	0,009583	0,005024	-0,050860	-0,988261	2,582715	0,715982	-0,581426	-2,922493	-1,079973	-13,830608	6,320958	14,327177	0,009583	0,005024	-0,050860	-0,593893	1,830437	0,715982	0,009583	0,005024	-0,050860	-0,593893	1,830437	0,715982
10:12:59,07	0,431898	3,320928	-0,065999	0,011986	0,041990	-0,431044	0,017297	0,003312	-0,048919	-0,979372	3,024112	0,676541	-0,577310	-2,923629	-1,081491	-13,842054	6,357695	14,368699	0,017297	0,003312	-0,048919	-0,719405	1,666336	0,676541	0,017297	0,003312	-0,048919	-0,719405	1,666336	0,676541
10:12:59,12	0,431898	3,320928	-0,065999	0,011986	0,041990	-0,431044	0,016223	-0,000821	-0,050437	-0,738365	2,939991	0,718063	-0,585011	-2,916473	-1,085821	-13,849223	6,394746	14,357789	0,016223	-0,000821	-0,050437	-0,802837	1,666512	0,718063	0,016223	-0,000821	-0,050437	-0,802837	1,666512	0,718063
10:12:59,17	0,431898	3,320928	-0,065999	0,011986	0,041990	-0,431044	0,013876	0,009426	-0,054767	-1,242739	2,793210	0,707154	-0,578446	-2,920676	-1,084199	-13,817606	6,388710	14,390711	0,013876	0,009426	-0,054767	-0,502772	1,703976	0,707154	0,013876	0,009426	-0,054767	-0,502772	1,703976	0,707154
10:12:59,22	0,431898	3,320928	-0,065999	0,011986	0,041990	-0,431044	0,014233	0,001639	-0,053145	-0,827223	2,842214	0,740075	-0,582677	-2,916013	-1,084254	-13,875883	6,445876	14,388290	0,014233	0,001639	-0,053145	-0,698552	1,724894	0,740075	0,014233	0,001639	-0,053145	-0,698552	1,724894	0,740075
10:12:59,27	0,431898	3,320928	-0,065999	0,011986	0,041990	-0,431044	0,012310	0,007635	-0,053200	-1,118659	2,663155	0,737655	-0,583238	-2,922603	-1,083101	-13,853986	6,341776	14,319968	0,012310	0,007635	-0,053200	-0,519282	1,696806	0,737655	0,012310	0,007635	-0,053200	-0,519282	1,696806	0,737655
10:12:59,32	0,431898	3,320928	-0,065999	0,011986	0,041990	-0,431044	0,018298	0,004826	-0,052047	-1,051768	3,045531	0,669332	-0,576597	-2,918008	-1,084208	-13,788683	6,429240	14,373053	0,018298	0,004826	-0,052047	-0,672941	1,609144	0,669332	0,018298	0,004826	-0,052047	-0,672941	1,609144	0,669332
10:12:59,37	0,431898	3,320928	-0,065999	0,011986	0,041990	-0,431044	0,010998	0,001372	-0,053154	-0,763762	2,678757	0,722417	-0,578472	-2,922662	-1,085758	-13,803432	6,297922	14,364081	0,010998	0,001372	-0,053154	-0,656074	1,815414	0,722417	0,010998	0,001372	-0,053154	-0,656074	1,815414	0,722417
10:12:59,42	0,431898	3,320928	-0,065999	0,011986	0,041990	-0,431044	0,015966	0,000669	-0,054704	-0,848327	2,989971	0,713446	-0,586218	-2,918572	-1,083111	-13,817994	6,358934	14,386684	0,015966	0,000669	-0,054704	-0,795792	1,736653	0,713446	0,015966	0,000669	-0,054704	-0,795792	1,736653	0,713446
10:12:59,47	0,431898	3,320928	-0,065999	0,011986	0,041990	-0,431044	0,016297	0,009422	-0,052057	-1,257916	2,964078	0,736049	-0,577214	-2,921183	-1,082287	-13,814217	6,419100	14,342173	0,016297	0,009422	-0,052057	-0,518285	1,684757	0,736049	0,016297	0,009422	-0,052057	-0,518285	1,684757	0,736049
10:12:59,52	0,431898	3,320928	-0,065999	0,011986	0,041990	-0,431044	0,014057	0,000319	-0,051232	-0,730556	2,820761	0,691537	-0,559197	-2,890746	-1,157304	-11,973463	5,431387	14,388498	0,014057	0,000319	-0,051232	-0,705526	1,717317	0,691537	0,014057	0,000319	-0,051232	-0,705526	1,717317	0,691537
10:12:59,57	0,431898	3,320928	-0,065999	0,011986	0,041990	-0,431044	-0,021312	-6,655174E-5	-0,126250	-0,645522	3,069615	0,737862	0,027697	-2,090460	-1,055437	29,662617	-25,387726	13,446459	-0,021312	-6,655174E-5	-0,126250	-0,650746	4,742569	0,737862	-0,021312	-6,655174E-5	-0,126250	-0,650746	4,742569	0,737862
10:12:59,62	0,481838	3,320978	-0,066019	0,011979	0,041981	-0,431045	-1,007826	-0,108188	-0,024382	-0,895286	3,238299	-0,204177	0,122673	-1,967559	-1,099228	36,647242	-30,438371	13,334745	-1,007826	-0,108188	-0,024382	-9,388049	82,352648	-0,204177	-1,007826	-0,108188	-0,024382	-9,388049	82,352648	-0,204177
10:12:59,67	0,481838	3,320978	-0,066019	0,011979	0,041981	-0,431045	-1,152077	-0,125185	-0,068079	-0,992127	3,969580	-0,387134	0,114543	-1,974034	-1,099133	36,301679	-30,353209	13,263502	-1,152077	-0,125185	-0,068079	-10,819180	94,407635	-0,387134	-1,152077	-0,125185	-0,068079	-10,819180	94,407635	-0,387134
10:12:59,72	0,481838	3,320978	-0,066019	0,011979	0,041981	-0,431045	-1,152077	-0,125185	-0,068079	-0,992127	3,969580	-0,387134	0,119750	-1,974898	-1,097976	36,194339	-30,172475	13,303167	-1,152077	-0,125185	-0,068079	-10,819180	94,407635	-0,387134	-1,152077	-0,125185	-0,068079	-10,819180	94,407635	-0,387134
10:12:59,77	0,481838	3,320978	-0,066019	0,011979	0,041981	-0,431045	-1,153933	-0,130127	-0,066922	-0,632299	3,689760	-0,347469	0,115202	-1,976791	-1,098794	35,992725	-30,150460	13,369573	-1,153933	-0,130127	-0,066922	-10,847289	94,273485	-0,347469	-1,153933	-0,130127	-0,066922	-10,847289	94,273485	-0,347469
10:12:59,82	0,481838	3,320978	-0,066019	0,011979	0,041981	-0,431045	-1,150019	-0,127135	-0,067740	-0,869645	3,707677	-0,281063	0,115261	-1,985667	-1,102298	35,980271	-30,101485	13,318799	-1,150019	-0,127135	-0,067740	-10,849732	93,984153	-0,281063	-1,150019	-0,127135	-0,067740	-10,849732	93,984153	-0,281063
10:12:59,87	0,481838	3,320978	-0,066019	0,011979	0,041981	-0,431045	-1,142362	-0,131624	-0,071244	-0,600013	4,070572	-0,331837	0,115139	-1,980999	-1,102338	35,910331	-30,023853	13,337235	-1,142362	-0,131624	-0,071244	-10,932513	93,745967	-0,331837	-1,142362	-0,131624	-0,071244	-10,932513	93,745967	-0,331837
10:12:59,92	0,481838	3,320978	-0,066019	0,011979	0,041981	-0,431045	-1,146343	-0,129184	-0,071283	-0,694648	3,764145	-0,313400	0,115483	-1,986932	-1,104343	35,798618	-30,081380	13,288489	-1,146343	-0,129184	-0,071283	-10,835584	93,752094	-0,313400	-1,146343	-0,129184	-0,071283	-10,835584	93,752094	-0,313400
10:12:59,97	0,481838	3,320978	-0,066019	0,011979	0,041981	-0,431045	-1,141377	-0,132449	-0,073289	-0,630535	3,954384	-0,362147	0,113764	-1,982711	-1,102792	35,800404	-29,992538	13,310082	-1,141377	-0,132449	-0,073289	-11,027787	93,552516	-0,362147	-1,141377	-0,132449	-0,073289	-11,027787	93,552516	-0,362147
10:13:00,02	0,481838	3,320978	-0,066019	0,011979	0,041981	-0,431045	-1,144173	-0,128849	-0,071738	-0,739893	3,766135	-0,340553	0,134391	-1,950471	-1,110365	37,335285	-30,933328	13,296508	-1,144173	-0,128849	-0,071738	-10,854558	93,583727	-0,340553	-1,144173	-0,128849	-0,071738	-10,854558	93,583727	-0,340553
10:13:00,07	0,481838	3,320978	-0,066019	0,011979	0,041981	-0,431045	-1,182407	-0,130593	-0,079311	-0,696516	3,577601	-0,354128	0,713176	-1,124920	-1,705549	82,342261	-62,441241	12,385093	-1,182407	-0,130593	-0,079311	-10,948080	96,396571	-0,354128	-1,182407	-0,130593	-0,079311	-10,948080	96,396571	-0,354128
10:13:00,12	0,531936	3,320938	-0,065994	0,011971	0,041972	-0,431018	-2,186748	-0,219059	-0,674495	-0,879429	6,083017	-1,265543	0,778839	-1,061237	-1,790163	85,779727	-65,483523	12,222846	-2,186748	-0,219059	-0,674495	-18,075585	177,742719	-1,265543	-2,186748	-0,219059	-0,674495	-18,075585	177,742719	-1,265543
10:13:00,17	0,531936	3,320938	-0,065994	0,011971	0,041972	-0,431018	-2,274730	-0,244084	-0,759109	-0,494107	6,006017	-1,427790	0,769175	-1,073232	-1,800349	84,679095	-65,052636	12,226483	-2,274730	-0,244084	-0,759109	-19,654698	184,572318	-1,427790	-2,274730	-0,244084	-0,759109	-19,654698	184,572318	-1,427790
10:13:00,22	0,531936	3,320938	-0,065994	0,011971	0,041972	-0,431018	-2,257709	-0,243558	-0,770045	-0,689301	5,776131	-1,434761	0,754882	-1,090738	-1,805971	84,224277	-64,861175	12,192038	-2,257709	-0,243558	-0,770045	-19,808626	183,006311	-1,434761	-2,257709	-0,243558	-0,770045	-19,808626	183,006311	-1,434761
10:13:00,27	0,531936	3,320938	-0,065994	0,011971	0,041972	-0,431018	-2,237203	-0,238087	-0,774917	-1,044707	6,299170	-1,458598	0,763715	-1,093449	-1,804914	83,881671	-64,689011	12,225781	-2,237203	-0,238087	-0,774917	-19,734534	181,919630	-1,458598	-2,237203	-0,238087	-0,774917	-19,734534	181,919630	-1,458598
10:13:00,32	0,531936	3,320938	-0,065994	0,011971	0,041972	-0,431018	-2,239272	-0,247092	-0,773860	-0,598642	5,808813	-1,424855	0,749010	-1,100536	-1,810087	83,565318	-64,560316	12,247246	-2,239272	-0,247092	-0,773860	-19,995376	181,591663	-1,424855	-2,239272	-0,247092	-0,773860	-19,995376	181,591663	-1,424855
10:13:00,37	0,531936	3,320938	-0,065994	0,011971	0,041972	-0,431018	-2,225782	-0,237901	-0,779033	-1,123325	6,171971	-1,403390	0,750051	-1,103256	-1,808983	83,461903	-64,487595	12,210981	-2,225782	-0,237901	-0,779033	-19,798523	180,895862	-1,403390	-2,225782	-0,237901	-0,779033	-19,798523	180,895862	-1,403390
10:13:00,42	0,531936	3,320938	-0,065994	0,011971	0,041972	-0,431018	-2,223947	-0,240162	-0,777929	-0,994441	6,141486	-1,439654	0,757977	-1,105177	-1,810998	83,270652	-64,375261	12,209166	-2,223947	-0,240162	-0,777929	-19,847190	180,721307	-1,439654	-2,223947	-0,240162	-0,777929	-19,847190	180,721307	-1,439654
10:13:00,47	0,531936	3,320938	-0,065994	0,011971	0,041972	-0,431018	-2,226246	-0,247987	-0,779943	-0,585917	5,800119	-1,441470	0,752799	-1,108243	-1,810367	83,024398	-64,337700	12,157869	-2,226246	-0,247987	-0,779943	-20,052877	180,560447	-1,441470	-2,226246	-0,247987	-0,779943	-20,052877	180,560447	-1,441470
10:13:00,52	0,531936	3,320938	-0,065994	0,011971	0,041972	-0,431018	-2,221002	-0,245036	-0,779312	-0,829977	5,840784	-1,492766	0,753899	-1,111650	-1,813812	82,979775	-64,294093	12,234183	-2,221002	-0,245036	-0,779312	-20,065268	180,189428	-1,492766	-2,221002	-0,245036	-0,779312	-20,065268	180,189428	-1,492766
10:13:00,57	0,531936	3,320938	-0,065994	0,011971	0,041972	-0,431018	-2,218602	-0,247692	-0,782757	-0,676379	5,905137	-1,416453	0,748991	-1,116638	-1,814649	82,854864	-64,240252	12,211887	-2,218602	-0,247692	-0,782757	-20,120216	180,065380	-1,416453	-2,218602	-0,247692	-0,782757	-20,120216	180,065380	-1,416453
10:13:00,62	0,531936	3,320938	-0,065994	0,011971	0,041972	-0,431018	-2,211827	-0,245935	-0,783595	-0,783562	6,122331	-1,438749	0,747656	-1,110213	-1,816630	82,764159	-64,115274	12,257512	-2,211827	-0,245935	-0,783595	-20,089488	179,750750	-1,438749	-2,211827	-0,245935	-0,783595	-20,089488	179,750750	-1,438749
10:13:00,67	0,531936	3,320938	-0,065994	0,011971	0,041972	-0,431018	-2,216724	-0,241567	-0,785576	-0,947834	5,726644	-1,393124	0,747906	-1,115757	-1,817487	82,591578	-64,124092	12,224829	-2,216724	-0,241567	-0,785576	-19,910845	179,739480	-1,393124	-2,216724	-0,241567	-0,785576	-19,910845	179,739480	-1,393124
10:13:00,72	0,531936	3,320938	-0,065994	0,011971	0,041972	-0,431018	-2,212048	-0,244555	-0,786433	-0,886381	5,824763	-1,425806	0,742491	-1,114822	-1,816364	82,504744	-64,022446	12,237187	-2,212048	-0,244555	-0,786433	-20,083956	179,470506	-1,425806	-2,212048	-0,244555	-0,786433	-20,083956	179,470506	-1,425806
10:13:00,77	0,531936	3,320938	-0,065994	0,011971	0,041972	-0,431018	-2,210150	-0,239398	-0,785310	-1,109926	5,797438	-1,413448	0,744213	-1,125264	-1,818295	82,468572	-64,055805	12,212188	-2,210150	-0,239398	-0,785310	-19,902688	179,294184	-1,413448	-2,210150	-0,239398	-0,785310	-19,902688	179,294184	-1,413448
10:13:00,82	0,531936	3,320938	-0,065994	0,011971	0,041972	-0,431018	-2,201968	-0,246111	-0,787241	-0,807856	6,208222	-1,438447	0,745369	-1,119241	-1,815992	82,438834	-63,964038	12,224816	-2,201968	-0,246111	-0,787241	-20,127543	179,062732	-1,438447	-2,201968	-0,246111	-0,787241	-20,127543	179,062732	-1,438447
10:13:00,87	0,531936	3,320938	-0,065994	0,011971	0,041972	-0,431018	-2,207762	-0,244100	-0,784938	-0,847787	5,835323	-1,425820	0,751555	-1,120045	-1,817215	82,310363	-63,993050	12,212365	-2,207762	-0,244100	-0,784938	-20,009667	179,144622	-1,425820	-2,207762	-0,244100	-0,784938	-20,009667	179,144622	-1,425820
10:13:00,92	0,531936	3,320938	-0,065994	0,011971	0,041972	-0,431018	-2,210159	-0,249860	-0,786160	-0,637670	5,613926	-1,438271	0,740322	-1,126091	-1,817567	82,283029	-63,994321	12,263278	-2,210159	-0,249860	-0,786160	-20,251646	179,111390	-1,438271	-2,210159	-0,249860	-0,786160	-20,251646	179,111390	-1,438271
10:13:00,97	0,531936	3,320938	-0,065994	0,011971	0,041972	-0,431018	-2,199306	-0,243155	-0,786512	-1,001092	6,155217	-1,387358	0,746090	-1,130997	-1,819147	82,180430	-63,897235	12,254138	-2,199306	-0,243155	-0,786512	-20,088734	178,800763	-1,387358	-2,199306	-0,243155	-0,786512	-20,088734	178,800763	-1,387358
10:13:01,02	0,531936	3,320938	-0,065994	0,011971	0,041972	-0,431018	-2,197942	-0,250603	-0,788093	-0,581011	6,088753	-1,396498	0,741082	-1,125574	-1,822716	82,108424	-63,832043	12,245752	-2,197942	-0,250603	-0,788093	-20,253331	178,627220	-1,396498	-2,197942	-0,250603	-0,788093	-20,253331	178,627220	-1,396498
10:13:01,07	0,531936	3,320938	-0,065994	0,011971	0,041972	-0,431018	-2,200135	-0,243554	-0,791661	-0,927091	5,879794	-1,404883	0,747685	-1,123012	-1,818076	82,103399	-63,866690	12,217955	-2,200135	-0,243554	-0,791661	-20,046084	178,590363	-1,404883	-2,200135	-0,243554	-0,791661	-20,046084	178,590363	-1,404883
10:13:01,12	0,531936	3,320938	-0,065994	0,011971	0,041972	-0,431018	-2,205654	-0,247991	-0,787022	-0,728892	5,605733	-1,432680	0,741080	-1,132793	-1,820804	82,024905	-63,869559	12,212892	-2,205654	-0,247991	-0,787022	-20,196178	178,749611	-1,432680	-2,205654	-0,247991	-0,787022	-20,196178	178,749611	-1,432680
10:13:01,17	0,531936	3,320938	-0,065994	0,011971	0,041972	-0,431018	-2,193881	-0,247162	-0,789750	-0,813734	6,151411	-1,437744	0,741065	-1,130699	-1,818491	81,982871	-63,762552	12,225343	-2,193881	-0,247162	-0,789750	-20,215940	178,371070	-1,437744	-2,193881	-0,247162	-0,789750	-20,215940	178,371070	-1,437744
10:13:01,22	0,531936	3,320938	-0,065994	0,011971	0,041972	-0,431018	-2,195687	-0,246102	-0,787437	-0,797197	5,967593	-1,425293	0,741481	-1,126120	-1,823203	81,924144	-63,765555	12,224623	-2,195687	-0,246102	-0,787437	-20,116198	178,329023	-1,425293	-2,195687	-0,246102	-0,787437	-20,116198	178,329023	-1,425293
10:13:01,27	0,531936	3,320938	-0,065994	0,011971	0,041972	-0,431018	-2,199861	-0,244173	-0,792149	-0,929481	5,701208	-1,426012	0,739652	-1,131307	-1,817381	81,866810	-63,757162	12,220854	-2,199861	-0,244173	-0,792149	-20,097038	178,390266	-1,426012	-2,199861	-0,244173	-0,792149	-20,097038	178,390266	-1,426012
10:13:01,32	0,531936	3,320938	-0,065994	0,011971	0,041972	-0,431018	-2,194454	-0,245182	-0,786327	-0,898415	5,928479	-1,429782	0,736121	-1,130005	-1,822839	81,884049	-63,767513	12,203868	-2,194454	-0,245182	-0,786327	-20,145172	178,193154	-1,429782	-2,194454	-0,245182	-0,786327	-20,145172	178,193154	-1,429782
10:13:01,37	0,531936	3,320938	-0,065994	0,011971	0,041972	-0,431018	-2,193816	-0,241473	-0,791785	-1,091612	5,981766	-1,446768	0,741969	-1,132346	-1,821677	81,821557	-63,667243	12,212524	-2,193816	-0,241473	-0,791785	-20,047237	178,196348	-1,446768	-2,193816	-0,241473	-0,791785	-20,047237	178,196348	-1,446768
10:13:01,43	0,531936	3,320938	-0,065994	0,011971	0,041972	-0,431018	-2,194713	-0,247709	-0,790623	-0,711771	5,830879	-1,438112	0,734850	-1,131803	-1,820131	81,819072	-63,729572	12,218153	-2,194713	-0,247709	-0,790623	-20,156890	178,115857	-1,438112	-2,194713	-0,247709	-0,790623	-20,156890	178,115857	-1,438112
10:13:01,48	0,531936	3,320938	-0,065994	0,011971	0,041972	-0,431018	-2,191624	-0,241271	-0,789077	-1,101740	6,020531	-1,432483	0,745908	-1,133808	-1,821297	81,735338	-63,672592	12,237697	-2,191624	-0,241271	-0,789077	-20,041518	178,063005	-1,432483	-2,191624	-0,241271	-0,789077	-20,041518	178,063005	-1,432483
10:13:01,53	0,531936	3,320938	-0,065994	0,011971	0,041972	-0,431018	-2,195416	-0,251850	-0,790243	-0,544130	5,722343	-1,412939	0,752076	-1,102959	-1,814467	83,355785	-64,592323	12,217293	-2,195416	-0,251850	-0,790243	-20,314393	178,062487	-1,412939	-2,195416	-0,251850	-0,790243	-20,314393	178,062487	-1,412939
10:13:01,58	0,531936	3,320938	-0,065994	0,011971	0,041972	-0,431018	-2,225216	-0,241767	-0,783413	-1,054741	6,035946	-1,433342	1,297380	-0,345603	-1,676111	125,313302	-93,254252	11,706628	-2,225216	-0,241767	-0,783413	-20,033476	180,715405	-1,433342	-2,225216	-0,241767	-0,783413	-20,033476	180,715405	-1,433342
10:13:01,63	0,581931	3,321040	-0,065999	0,011992	0,041989	-0,431019	-3,153757	-0,335337	-0,645057	-0,032314	8,419023	-1,944008	1,333973	-0,323382	-1,616903	126,914895	-95,550530	11,624928	-3,153757	-0,335337	-0,645057	-26,356258	255,988972	-1,944008	-3,153757	-0,335337	-0,645057	-26,356258	255,988972	-1,944008
10:13:01,68	0,581931	3,321040	-0,065999	0,011992	0,041989	-0,431019	-3,191298	-0,355917	-0,585849	-0,149983	9,002068	-2,025707	1,310578	-0,360127	-1,619664	124,870670	-94,471910	11,629069	-3,191298	-0,355917	-0,585849	-28,089469	259,518958	-2,025707	-3,191298	-0,355917	-0,585849	-28,089469	259,518958	-2,025707
10:13:01,73	0,581931	3,321040	-0,065999	0,011992	0,041989	-0,431019	-3,147778	-0,354029	-0,588610	-0,336182	8,955427	-2,021567	1,290958	-0,382273	-1,614951	123,996719	-93,986121	11,624687	-3,147778	-0,354029	-0,588610	-28,127427	256,056029	-2,021567	-3,147778	-0,354029	-0,588610	-28,127427	256,056029	-2,021567
10:13:01,78	0,581931	3,321040	-0,065999	0,011992	0,041989	-0,431019	-3,118790	-0,348110	-0,583896	-0,660227	9,463080	-2,025949	1,289988	-0,403819	-1,612063	123,352294	-93,627839	11,603750	-3,118790	-0,348110	-0,583896	-27,986850	254,288071	-2,025949	-3,118790	-0,348110	-0,583896	-27,986850	254,288071	-2,025949
10:13:01,83	0,581931	3,321040	-0,065999	0,011992	0,041989	-0,431019	-3,099645	-0,358043	-0,581009	-0,155614	9,721374	-2,046886	1,286747	-0,402863	-1,612677	122,856284	-93,377107	11,621680	-3,099645	-0,358043	-0,581009	-28,262020	253,043508	-2,046886	-3,099645	-0,358043	-0,581009	-28,262020	253,043508	-2,046886
10:13:01,88	0,581931	3,321040	-0,065999	0,011992	0,041989	-0,431019	-3,098853	-0,354758	-0,581623	-0,357319	9,207658	-2,028956	1,276254	-0,414073	-1,611639	122,538176	-93,204949	11,602130	-3,098853	-0,354758	-0,581623	-28,205822	252,467586	-2,028956	-3,098853	-0,354758	-0,581623	-28,205822	252,467586	-2,028956
10:13:01,93	0,581931	3,321040	-0,065999	0,011992	0,041989	-0,431019	-3,083898	-0,351276	-0,580585	-0,548345	9,623725	-2,048506	1,278248	-0,416049	-1,612078	122,295078	-92,984937	11,670137	-3,083898	-0,351276	-0,580585	-28,123511	251,709721	-2,048506	-3,083898	-0,351276	-0,580585	-28,123511	251,709721	-2,048506
10:13:01,98	0,581931	3,321040	-0,065999	0,011992	0,041989	-0,431019	-3,083184	-0,353990	-0,581024	-0,338206	9,340342	-1,980499	1,269394	-0,420436	-1,608752	121,940287	-92,840472	11,649980	-3,083184	-0,353990	-0,581024	-28,126457	251,370253	-1,980499	-3,083184	-0,353990	-0,581024	-28,126457	251,370253	-1,980499
10:13:02,03	0,581931	3,321040	-0,065999	0,011992	0,041989	-0,431019	-3,111405	-0,356137	-0,575807	-0,185398	9,528939	-2,037162	1,294217	-0,392682	-1,606861	123,749903	-93,777301	11,613474	-3,111405	-0,356137	-0,575807	-28,142125	253,774210	-2,037162	-3,111405	-0,356137	-0,575807	-28,142125	253,774210	-2,037162
10:13:02,08	0,581931	3,321040	-0,065999	0,011992	0,041989	-0,431019	-3,111405	-0,356137	-0,575807	-0,185398	9,528939	-2,037162	1,740452	0,238872	-1,319126	158,633842	-118,318089	11,108970	-3,111405	-0,356137	-0,575807	-28,142125	253,774210	-2,037162	-3,111405	-0,356137	-0,575807	-28,142125	253,774210	-2,037162
10:13:02,13	0,631999	3,321017	-0,065994	0,011994	0,041995	-0,431020	-3,881463	-0,426810	-0,288071	-0,321335	11,966648	-2,541666	1,777493	0,256012	-1,241003	160,685737	-120,705938	10,890432	-3,881463	-0,426810	-0,288071	-33,825943	316,661523	-2,541666	-3,881463	-0,426810	-0,288071	-33,825943	316,661523	-2,541666
10:13:02,18	0,631999	3,321017	-0,065994	0,011994	0,041995	-0,431020	-3,914828	-0,450319	-0,209948	-0,140879	13,202626	-2,760204	1,761365	0,220703	-1,241758	158,709644	-119,545506	10,930657	-3,914828	-0,450319	-0,209948	-35,490909	320,516589	-2,760204	-3,914828	-0,450319	-0,209948	-35,490909	320,516589	-2,760204
10:13:02,23	0,631999	3,321017	-0,065994	0,011994	0,041995	-0,431020	-3,876185	-0,454006	-0,210704	0,067780	12,920479	-2,719979	1,743975	0,202540	-1,240168	157,808425	-119,096499	10,942790	-3,876185	-0,454006	-0,210704	-35,571707	317,200999	-2,719979	-3,876185	-0,454006	-0,210704	-35,571707	317,200999	-2,719979
10:13:02,28	0,631999	3,321017	-0,065994	0,011994	0,041995	-0,431020	-3,851761	-0,448028	-0,209114	-0,304866	13,185535	-2,707846	1,739064	0,189432	-1,243507	157,247057	-118,636087	10,918940	-3,851761	-0,448028	-0,209114	-35,475033	315,548787	-2,707846	-3,851761	-0,448028	-0,209114	-35,475033	315,548787	-2,707846
10:13:02,33	0,631999	3,321017	-0,065994	0,011994	0,041995	-0,431020	-3,837953	-0,450328	-0,212452	-0,067176	13,187178	-2,731696	1,733307	0,184217	-1,244900	156,672033	-118,410079	10,950549	-3,837953	-0,450328	-0,212452	-35,417961	314,466514	-2,731696	-3,837953	-0,450328	-0,212452	-35,417961	314,466514	-2,731696
10:13:02,38	0,631999	3,321017	-0,065994	0,011994	0,041995	-0,431020	-3,830559	-0,447950	-0,213846	-0,282651	12,960718	-2,700086	1,727056	0,177479	-1,240346	156,408213	-118,217662	10,940038	-3,830559	-0,447950	-0,213846	-35,446711	313,659563	-2,700086	-3,830559	-0,447950	-0,213846	-35,446711	313,659563	-2,700086
10:13:02,43	0,631999	3,321017	-0,065994	0,011994	0,041995	-0,431020	-3,821598	-0,445905	-0,209291	-0,354233	13,101990	-2,710598	1,721118	0,170556	-1,238536	156,029980	-118,040814	10,965816	-3,821598	-0,445905	-0,209291	-35,357805	313,097422	-2,710598	-3,821598	-0,445905	-0,209291	-35,357805	313,097422	-2,710598
10:13:02,48	0,631999	3,321017	-0,065994	0,011994	0,041995	-0,431020	-3,812633	-0,444224	-0,207482	-0,477604	13,152168	-2,684820	1,720180	0,162202	-1,242498	155,832752	-117,992360	10,941334	-3,812633	-0,444224	-0,207482	-35,349222	312,443877	-2,684820	-3,812633	-0,444224	-0,207482	-35,349222	312,443877	-2,684820
10:13:02,53	0,631999	3,321017	-0,065994	0,011994	0,041995	-0,431020	-3,804930	-0,447590	-0,211444	-0,359263	13,357703	-2,709302	1,722141	0,155492	-1,242944	155,562516	-117,781832	10,989231	-3,804930	-0,447590	-0,211444	-35,495052	312,044710	-2,709302	-3,804930	-0,447590	-0,211444	-35,495052	312,044710	-2,709302
10:13:02,58	0,631999	3,321017	-0,065994	0,011994	0,041995	-0,431020	-3,800099	-0,452642	-0,211890	-0,049316	13,269612	-2,661405	1,719944	0,161108	-1,243850	155,375787	-117,650519	10,969713	-3,800099	-0,452642	-0,211890	-35,581745	311,577397	-2,661405	-3,800099	-0,452642	-0,211890	-35,581745	311,577397	-2,661405
10:13:02,63	0,631999	3,321017	-0,065994	0,011994	0,041995	-0,431020	-3,803864	-0,447932	-0,212796	-0,273881	12,846465	-2,680922	1,714007	0,154710	-1,245807	155,274455	-117,585241	10,989019	-3,803864	-0,447932	-0,212796	-35,436574	311,449801	-2,680922	-3,803864	-0,447932	-0,212796	-35,436574	311,449801	-2,680922
10:13:02,68	0,631999	3,321017	-0,065994	0,011994	0,041995	-0,431020	-3,795354	-0,445990	-0,214753	-0,369032	13,168584	-2,661617	1,717873	0,148274	-1,241613	155,074332	-117,441063	10,958940	-3,795354	-0,445990	-0,214753	-35,379228	311,103894	-2,661617	-3,795354	-0,445990	-0,214753	-35,379228	311,103894	-2,661617
10:13:02,73	0,631999	3,321017	-0,065994	0,011994	0,041995	-0,431020	-3,791714	-0,452555	-0,210559	-0,002829	13,112483	-2,691696	1,719366	0,153418	-1,244039	154,938496	-117,371471	10,945682	-3,791714	-0,452555	-0,210559	-35,528411	310,762023	-2,691696	-3,791714	-0,452555	-0,210559	-35,528411	310,762023	-2,691696
10:13:02,78	0,631999	3,321017	-0,065994	0,011994	0,041995	-0,431020	-3,796915	-0,451277	-0,212985	-0,076961	12,689583	-2,704954	1,706642	0,144081	-1,245636	154,731324	-117,299140	10,986277	-3,796915	-0,451277	-0,212985	-35,502181	310,747423	-2,704954	-3,796915	-0,451277	-0,212985	-35,502181	310,747423	-2,704954
10:13:02,83	0,631999	3,321017	-0,065994	0,011994	0,041995	-0,431020	-3,782467	-0,444926	-0,214582	-0,448159	13,225301	-2,664359	1,712303	0,142313	-1,245297	154,592228	-117,224852	10,985750	-3,782467	-0,444926	-0,214582	-35,374825	310,148969	-2,664359	-3,782467	-0,444926	-0,214582	-35,374825	310,148969	-2,664359
10:13:02,88	0,631999	3,321017	-0,065994	0,011994	0,041995	-0,431020	-3,783767	-0,450712	-0,214242	-0,152481	13,000126	-2,664885	1,709242	0,141027	-1,243794	154,506852	-117,159633	10,967702	-3,783767	-0,450712	-0,214242	-35,533376	310,025798	-2,664885	-3,783767	-0,450712	-0,214242	-35,533376	310,025798	-2,664885
10:13:02,93	0,631999	3,321017	-0,065994	0,011994	0,041995	-0,431020	-3,781122	-0,448705	-0,212739	-0,243076	13,031099	-2,682934	1,704996	0,137648	-1,243427	154,423247	-117,108455	10,978433	-3,781122	-0,448705	-0,212739	-35,466384	309,849168	-2,682934	-3,781122	-0,448705	-0,212739	-35,466384	309,849168	-2,682934
10:13:02,98	0,631999	3,321017	-0,065994	0,011994	0,041995	-0,431020	-3,776073	-0,446716	-0,212373	-0,343941	13,195645	-2,672203	1,707666	0,138598	-1,244682	154,279840	-117,063361	10,948801	-3,776073	-0,446716	-0,212373	-35,411180	309,617382	-2,672203	-3,776073	-0,446716	-0,212373	-35,411180	309,617382	-2,672203
10:13:03,03	0,631999	3,321017	-0,065994	0,011994	0,041995	-0,431020	-3,778231	-0,448553	-0,213628	-0,281065	12,936701	-2,701834	1,708864	0,130139	-1,246498	154,262473	-117,025437	10,992243	-3,778231	-0,448553	-0,213628	-35,492513	309,527821	-2,701834	-3,778231	-0,448553	-0,213628	-35,492513	309,527821	-2,701834
10:13:03,08	0,631999	3,321017	-0,065994	0,011994	0,041995	-0,431020	-3,771504	-0,453821	-0,215443	0,017025	13,252499	-2,658393	1,708177	0,132927	-1,245455	154,179155	-116,906690	10,983643	-3,771504	-0,453821	-0,215443	-35,607952	309,315555	-2,658393	-3,771504	-0,453821	-0,215443	-35,607952	309,315555	-2,658393
10:13:03,13	0,631999	3,321017	-0,065994	0,011994	0,041995	-0,431020	-3,773575	-0,451832	-0,214401	-0,025247	13,013253	-2,666993	1,709157	0,135875	-1,244339	154,084744	-116,882870	10,990149	-3,773575	-0,451832	-0,214401	-35,494052	309,238921	-2,666993	-3,773575	-0,451832	-0,214401	-35,494052	309,238921	-2,666993
10:13:03,18	0,631999	3,321017	-0,065994	0,011994	0,041995	-0,431020	-3,776619	-0,451207	-0,213285	-0,084327	12,761328	-2,660487	1,699498	0,129779	-1,245164	153,955107	-116,866170	10,989944	-3,776619	-0,451207	-0,213285	-35,504065	309,225896	-2,660487	-3,776619	-0,451207	-0,213285	-35,504065	309,225896	-2,660487
10:13:03,24	0,631999	3,321017	-0,065994	0,011994	0,041995	-0,431020	-3,766509	-0,445890	-0,214109	-0,411147	13,166416	-2,660692	1,707208	0,129137	-1,246332	153,945653	-116,774045	10,975560	-3,766509	-0,445890	-0,214109	-35,413531	308,837370	-2,660692	-3,766509	-0,445890	-0,214109	-35,413531	308,837370	-2,660692
10:13:03,29	0,631999	3,321017	-0,065994	0,011994	0,041995	-0,431020	-3,769808	-0,452888	-0,215277	0,027799	12,940600	-2,675076	1,697501	0,126109	-1,249854	153,830061	-116,809424	11,014393	-3,769808	-0,452888	-0,215277	-35,523919	308,870552	-2,675076	-3,769808	-0,452888	-0,215277	-35,523919	308,870552	-2,675076
10:13:03,34	0,631999	3,321017	-0,065994	0,011994	0,041995	-0,431020	-3,762333	-0,445995	-0,218800	-0,419062	13,246905	-2,636243	1,709821	0,128443	-1,245484	154,090341	-116,855968	10,971281	-3,762333	-0,445995	-0,218800	-35,429695	308,590037	-2,636243	-3,762333	-0,445995	-0,218800	-35,429695	308,590037	-2,636243
10:13:03,39	0,631999	3,321017	-0,065994	0,011994	0,041995	-0,431020	-4,745734	-0,498282	0,047357	0,179157	15,872679	-2,788258	2,234483	0,951616	-0,983698	199,329517	-145,527305	10,862378	-4,745734	-0,498282	0,047357	-38,935961	388,412761	-2,788258	-4,745734	-0,498282	0,047357	-38,935961	388,412761	-2,788258
10:13:03,44	0,681941	3,320977	-0,065996	0,011987	0,041984	-0,430993	-4,745734	-0,498282	0,047357	0,179157	15,872679	-2,788258	2,289040	1,010582	-0,858343	203,475831	-148,467258	10,861293	-4,745734	-0,498282	0,047357	-38,935961	388,412761	-2,788258	-4,745734	-0,498282	0,047357	-38,935961	388,412761	-2,788258
10:13:03,49	0,681941	3,320977	-0,065996	0,011987	0,041984	-0,430993	-4,824077	-0,516046	0,172712	0,630007	16,859584	-2,789343	2,275325	0,988758	-0,849270	201,915022	-147,594394	10,865095	-4,824077	-0,516046	0,172712	-39,879641	395,549662	-2,789343	-4,824077	-0,516046	0,172712	-39,879641	395,549662	-2,789343
10:13:03,54	0,681941	3,320977	-0,065996	0,011987	0,041984	-0,430993	-4,798320	-0,515081	0,181784	0,555299	16,410827	-2,785540	2,257553	0,970074	-0,845315	201,102294	-147,142710	10,865132	-4,798320	-0,515081	0,181784	-39,878529	393,078966	-2,785540	-4,798320	-0,515081	0,181784	-39,878529	393,078966	-2,785540
10:13:03,59	0,681941	3,320977	-0,065996	0,011987	0,041984	-0,430993	-4,773254	-0,509032	0,185740	0,225588	16,784611	-2,785504	2,256732	0,957431	-0,838513	200,584378	-146,898375	10,852745	-4,773254	-0,509032	0,185740	-39,733441	391,485013	-2,785504	-4,773254	-0,509032	0,185740	-39,733441	391,485013	-2,785504
10:13:03,64	0,681941	3,320977	-0,065996	0,011987	0,041984	-0,430993	-4,761894	-0,514642	0,192541	0,469964	16,804627	-2,797891	2,249116	0,946594	-0,836708	200,181794	-146,567446	10,868306	-4,761894	-0,514642	0,192541	-39,929470	390,613281	-2,797891	-4,761894	-0,514642	0,192541	-39,929470	390,613281	-2,797891
10:13:03,69	0,681941	3,320977	-0,065996	0,011987	0,041984	-0,430993	-4,748700	-0,513465	0,194346	0,494022	16,976564	-2,782330	2,247902	0,945558	-0,835338	199,830609	-146,425154	10,836514	-4,748700	-0,513465	0,194346	-39,812959	389,749548	-2,782330	-4,748700	-0,513465	0,194346	-39,812959	389,749548	-2,782330
10:13:03,74	0,681941	3,320977	-0,065996	0,011987	0,041984	-0,430993	-4,747196	-0,512932	0,195717	0,413957	16,679508	-2,814121	2,239852	0,937751	-0,832725	199,585171	-146,328613	10,813764	-4,747196	-0,512932	0,195717	-39,851206	389,334403	-2,814121	-4,747196	-0,512932	0,195717	-39,851206	389,334403	-2,814121
10:13:03,79	0,681941	3,320977	-0,065996	0,011987	0,041984	-0,430993	-4,736410	-0,509864	0,198330	0,215322	16,979557	-2,836871	2,242491	0,930114	-0,830830	199,367959	-146,179056	10,833493	-4,736410	-0,509864	0,198330	-39,809022	388,787746	-2,836871	-4,736410	-0,509864	0,198330	-39,809022	388,787746	-2,836871
10:13:03,84	0,681941	3,320977	-0,065996	0,011987	0,041984	-0,430993	-4,731116	-0,515968	0,200224	0,553640	16,991948	-2,817142	2,255626	0,952677	-0,836742	200,226815	-146,626136	10,819560	-4,731116	-0,515968	0,200224	-39,949863	388,384569	-2,817142	-4,731116	-0,515968	0,200224	-39,949863	388,384569	-2,817142
10:13:03,89	0,681941	3,320977	-0,065996	0,011987	0,041984	-0,430993	-5,894208	-0,557381	0,736101	1,128621	18,461249	-3,166114	2,859902	1,916675	-0,294953	252,229062	-178,521133	10,484522	-5,894208	-0,557381	0,736101	-42,625804	481,156578	-3,166114	-5,894208	-0,557381	0,736101	-42,625804	481,156578	-3,166114
10:13:03,94	0,731972	3,320982	-0,065992	0,011979	0,041994	-0,431023	-5,894208	-0,557381	0,736101	1,128621	18,461249	-3,166114	2,974409	2,079435	-0,119449	261,397043	-184,460168	10,466663	-5,894208	-0,557381	0,736101	-42,625804	481,156578	-3,166114	-5,894208	-0,557381	0,736101	-42,625804	481,156578	-3,166114
10:13:03,99	0,731972	3,320982	-0,065992	0,011979	0,041994	-0,431023	-6,092416	-0,575166	0,911606	1,494083	19,063675	-3,183973	2,955730	2,054536	-0,110312	260,027417	-183,719175	10,429008	-6,092416	-0,575166	0,911606	-43,656471	497,318295	-3,183973	-6,092416	-0,575166	0,911606	-43,656471	497,318295	-3,183973
10:13:04,04	0,731972	3,320982	-0,065992	0,011979	0,041994	-0,431023	-6,061513	-0,571440	0,920742	1,257203	19,113984	-3,221628	2,952104	2,040108	-0,107521	259,216241	-183,224140	10,429356	-6,061513	-0,571440	0,920742	-43,600809	494,942750	-3,221628	-6,061513	-0,571440	0,920742	-43,600809	494,942750	-3,221628
10:13:04,09	0,731972	3,320982	-0,065992	0,011979	0,041994	-0,431023	-6,047205	-0,575513	0,923533	1,492158	18,907981	-3,221280	2,942477	2,032509	-0,105028	258,721276	-182,947095	10,405094	-6,047205	-0,575513	0,923533	-43,685637	493,613572	-3,221280	-6,047205	-0,575513	0,923533	-43,685637	493,613572	-3,221280
10:13:04,14	0,731972	3,320982	-0,065992	0,011979	0,041994	-0,431023	-6,035810	-0,570975	0,926026	1,248638	18,933330	-3,245542	2,939362	2,020538	-0,105552	258,262781	-182,724801	10,444002	-6,035810	-0,570975	0,926026	-43,572939	492,744439	-3,245542	-6,035810	-0,570975	0,926026	-43,572939	492,744439	-3,245542
10:13:04,19	0,731972	3,320982	-0,065992	0,011979	0,041994	-0,431023	-6,023886	-0,574264	0,925502	1,382882	19,045174	-3,206633	2,937165	2,022831	-0,106098	258,011719	-182,574272	10,408091	-6,023886	-0,574264	0,925502	-43,696809	491,920233	-3,206633	-6,023886	-0,574264	0,925502	-43,696809	491,920233	-3,206633
10:13:04,24	0,731972	3,320982	-0,065992	0,011979	0,041994	-0,431023	-6,024773	-0,571215	0,924956	1,229172	18,706362	-3,242545	2,934920	2,013990	-0,110802	257,732013	-182,429526	10,479752	-6,024773	-0,571215	0,924956	-43,611183	491,651046	-3,242545	-6,024773	-0,571215	0,924956	-43,611183	491,651046	-3,242545
10:13:04,29	0,731972	3,320982	-0,065992	0,011979	0,041994	-0,431023	-6,015994	-0,573691	0,920252	1,343446	18,848257	-3,170884	2,932765	2,010034	-0,106273	257,475444	-182,284998	10,439697	-6,015994	-0,573691	0,920252	-43,691306	491,103801	-3,170884	-6,015994	-0,573691	0,920252	-43,691306	491,103801	-3,170884
10:13:04,34	0,731972	3,320982	-0,065992	0,011979	0,041994	-0,431023	-6,011490	-0,573802	0,924781	1,346092	18,787995	-3,210939	2,933041	2,007530	-0,108280	257,287397	-182,167449	10,455983	-6,011490	-0,573802	0,924781	-43,697364	490,689991	-3,210939	-6,011490	-0,573802	0,924781	-43,697364	490,689991	-3,210939
10:13:04,39	0,731972	3,320982	-0,065992	0,011979	0,041994	-0,431023	-6,009460	-0,575294	0,922774	1,431453	18,671946	-3,194653	2,929004	2,006229	-0,109963	257,026012	-182,096340	10,446545	-6,009460	-0,575294	0,922774	-43,729125	490,414558	-3,194653	-6,009460	-0,575294	0,922774	-43,729125	490,414558	-3,194653
10:13:04,44	0,731972	3,320982	-0,065992	0,011979	0,041994	-0,431023	-5,999603	-0,568026	0,922340	0,998948	18,905383	-3,225249	2,926366	1,996290	-0,106529	256,850543	-182,075365	10,415930	-5,999603	-0,568026	0,922340	-43,591079	489,874187	-3,225249	-5,999603	-0,568026	0,922340	-43,591079	489,874187	-3,225249
10:13:04,49	0,731972	3,320982	-0,065992	0,011979	0,041994	-0,431023	-5,996389	-0,575133	0,924525	1,284401	18,927280	-3,234706	2,922615	1,994582	-0,110853	256,717247	-181,968643	10,432138	-5,996389	-0,575133	0,924525	-43,863539	489,643803	-3,234706	-5,996389	-0,575133	0,924525	-43,863539	489,643803	-3,234706
10:13:04,54	0,731972	3,320982	-0,065992	0,011979	0,041994	-0,431023	-5,993034	-0,572738	0,920202	1,185624	18,932932	-3,218498	2,925437	1,992556	-0,110894	256,616595	-181,864958	10,422171	-5,993034	-0,572738	0,920202	-43,774289	489,386101	-3,218498	-5,993034	-0,572738	0,920202	-43,774289	489,386101	-3,218498
10:13:04,59	0,731972	3,320982	-0,065992	0,011979	0,041994	-0,431023	-5,992690	-0,576195	0,920160	1,404876	18,811817	-3,228465	2,919857	1,988511	-0,109060	256,445194	-181,805242	10,369868	-5,992690	-0,576195	0,920160	-43,826442	489,237973	-3,228465	-5,992690	-0,576195	0,920160	-43,826442	489,237973	-3,228465
10:13:04,64	0,731972	3,320982	-0,065992	0,011979	0,041994	-0,431023	-5,986397	-0,573386	0,921994	1,224801	18,960753	-3,280768	2,923296	1,991865	-0,109430	256,397412	-181,746569	10,436543	-5,986397	-0,573386	0,921994	-43,785977	488,892915	-3,280768	-5,986397	-0,573386	0,921994	-43,785977	488,892915	-3,280768
10:13:04,69	0,731972	3,320982	-0,065992	0,011979	0,041994	-0,431023	-5,991021	-0,574686	0,921624	1,319353	18,649564	-3,214093	2,914115	1,991515	-0,111882	256,202764	-181,648569	10,412465	-5,991021	-0,574686	0,921624	-43,793522	488,944747	-3,214093	-5,991021	-0,574686	0,921624	-43,793522	488,944747	-3,214093
10:13:04,74	0,731972	3,320982	-0,065992	0,011979	0,041994	-0,431023	-5,986127	-0,566911	0,919172	0,902569	18,686489	-3,238171	2,917408	1,986514	-0,111099	256,077597	-181,638036	10,461891	-5,986127	-0,566911	0,919172	-43,599922	488,597481	-3,238171	-5,986127	-0,566911	0,919172	-43,599922	488,597481	-3,238171
10:13:04,79	0,731972	3,320982	-0,065992	0,011979	0,041994	-0,431023	-5,983443	-0,572263	0,919955	1,127443	18,712413	-3,188745	2,914408	1,983879	-0,111903	256,025673	-181,582538	10,449247	-5,983443	-0,572263	0,919955	-43,795228	488,412682	-3,188745	-5,983443	-0,572263	0,919955	-43,795228	488,412682	-3,188745
10:13:04,84	0,731972	3,320982	-0,065992	0,011979	0,041994	-0,431023	-5,979661	-0,570983	0,919152	1,082954	18,836346	-3,201389	2,923129	1,984168	-0,114254	255,969754	-181,563852	10,443711	-5,979661	-0,570983	0,919152	-43,739193	488,239749	-3,201389	-5,979661	-0,570983	0,919152	-43,739193	488,239749	-3,201389
10:13:04,89	0,731972	3,320982	-0,065992	0,011979	0,041994	-0,431023	-5,984272	-0,578391	0,916800	1,456387	18,538793	-3,206925	2,919351	1,984773	-0,115476	255,836022	-181,489604	10,462179	-5,984272	-0,578391	0,916800	-43,947278	488,304176	-3,206925	-5,984272	-0,578391	0,916800	-43,947278	488,304176	-3,206925
10:13:04,94	0,731972	3,320982	-0,065992	0,011979	0,041994	-0,431023	-5,982907	-0,574816	0,915578	1,267951	18,456837	-3,188457	2,908525	1,976853	-0,115135	255,692298	-181,438293	10,462046	-5,982907	-0,574816	0,915578	-43,855122	488,115062	-3,188457	-5,982907	-0,574816	0,915578	-43,855122	488,115062	-3,188457
10:13:04,99	0,731972	3,320982	-0,065992	0,011979	0,041994	-0,431023	-5,970635	-0,569400	0,915919	0,958894	18,944852	-3,188589	2,912619	1,977304	-0,116715	255,682957	-181,450416	10,429574	-5,970635	-0,569400	0,915919	-43,739022	487,639733	-3,188589	-5,970635	-0,569400	0,915919	-43,739022	487,639733	-3,188589
10:13:05,04	0,731972	3,320982	-0,065992	0,011979	0,041994	-0,431023	-5,973073	-0,572720	0,914340	1,116378	18,816092	-3,221062	2,911256	1,977861	-0,113651	255,566123	-181,370411	10,445856	-5,973073	-0,572720	0,914340	-43,842178	487,702290	-3,221062	-5,973073	-0,572720	0,914340	-43,842178	487,702290	-3,221062
10:13:05,09	0,731972	3,320982	-0,065992	0,011979	0,041994	-0,431023	-5,972874	-0,571262	0,917403	1,051389	18,685242	-3,204780	2,914605	1,977122	-0,118317	255,482744	-181,347329	10,484676	-5,972874	-0,571262	0,917403	-43,792651	487,555840	-3,204780	-5,972874	-0,571262	0,917403	-43,792651	487,555840	-3,204780
10:13:05,14	0,731972	3,320982	-0,065992	0,011979	0,041994	-0,431023	-5,973908	-0,574531	0,912737	1,199689	18,547708	-3,165959	2,909763	1,969990	-0,114876	255,370974	-181,286799	10,445014	-5,973908	-0,574531	0,912737	-43,900985	487,499500	-3,165959	-5,973908	-0,574531	0,912737	-43,900985	487,499500	-3,165959
10:13:05,19	0,731972	3,320982	-0,065992	0,011979	0,041994	-0,431023	-5,965311	-0,573904	0,916178	1,163631	18,867702	-3,205621	2,909048	1,975183	-0,117650	255,326495	-181,278038	10,433551	-5,965311	-0,573904	0,916178	-43,887839	487,144614	-3,205621	-5,965311	-0,573904	0,916178	-43,887839	487,144614	-3,205621
10:13:05,24	0,731972	3,320982	-0,065992	0,011979	0,041994	-0,431023	-5,969450	-0,570688	0,913404	0,981740	18,609547	-3,217084	2,909575	1,967522	-0,120769	255,285917	-181,296585	10,400311	-5,969450	-0,570688	0,913404	-43,817265	487,211410	-3,217084	-5,969450	-0,570688	0,913404	-43,817265	487,211410	-3,217084
10:13:05,29	0,731972	3,320982	-0,065992	0,011979	0,041994	-0,431023	-5,963079	-0,574975	0,910285	1,168339	18,914977	-3,250325	2,912471	1,975843	-0,120782	255,266557	-181,232357	10,438226	-5,963079	-0,574975	0,910285	-43,967235	487,016707	-3,250325	-5,963079	-0,574975	0,910285	-43,967235	487,016707	-3,250325
10:13:05,34	0,731972	3,320982	-0,065992	0,011979	0,041994	-0,431023	-5,971733	-0,573323	0,910272	1,128332	18,416108	-3,212410	2,916540	1,972667	-0,118084	255,206447	-181,179252	10,419754	-5,971733	-0,573323	0,910272	-43,877491	487,197148	-3,212410	-5,971733	-0,573323	0,910272	-43,877491	487,197148	-3,212410
10:13:05,39	0,731972	3,320982	-0,065992	0,011979	0,041994	-0,431023	-5,971017	-0,578434	0,912971	1,410085	18,374734	-3,230882	2,913947	1,972177	-0,118883	255,096335	-181,165323	10,460059	-5,971017	-0,578434	0,912971	-43,997020	487,099563	-3,230882	-5,971017	-0,578434	0,912971	-43,997020	487,099563	-3,230882
10:13:05,44	0,731972	3,320982	-0,065992	0,011979	0,041994	-0,431023	-5,969296	-0,576434	0,912171	1,263078	18,361878	-3,190577	2,912749	1,962062	-0,120420	255,067323	-181,182226	10,444508	-5,969296	-0,576434	0,912171	-43,987006	486,951645	-3,190577	-5,969296	-0,576434	0,912171	-43,987006	486,951645	-3,190577
10:13:05,49	0,731972	3,320982	-0,065992	0,011979	0,041994	-0,431023	-5,959938	-0,580454	0,910634	1,442967	18,831855	-3,206128	2,911479	1,958951	-0,116565	254,990769	-181,134486	10,434107	-5,959938	-0,580454	0,910634	-44,122677	486,686967	-3,206128	-5,959938	-0,580454	0,910634	-44,122677	486,686967	-3,206128
10:13:05,55	0,731972	3,320982	-0,065992	0,011979	0,041994	-0,431023	-5,956608	-0,580910	0,914489	1,469740	18,914808	-3,216529	2,910857	1,965305	-0,122408	254,985000	-181,073939	10,459877	-5,956608	-0,580910	0,914489	-44,131690	486,508574	-3,216529	-5,956608	-0,580910	0,914489	-44,131690	486,508574	-3,216529
10:13:05,60	0,731972	3,320982	-0,065992	0,011979	0,041994	-0,431023	-5,969251	-0,576997	0,912524	1,316844	18,249677	-3,187350	2,905966	1,960931	-0,121671	254,897481	-181,104419	10,443322	-5,969251	-0,576997	0,912524	-43,977425	486,835845	-3,187350	-5,969251	-0,576997	0,912524	-43,977425	486,835845	-3,187350
10:13:05,65	0,731972	3,320982	-0,065992	0,011979	0,041994	-0,431023	-5,955567	-0,575145	0,909384	1,149361	18,873162	-3,207314	2,920461	1,979998	-0,114723	255,791787	-181,507609	10,427166	-5,955567	-0,575145	0,909384	-43,999526	486,385140	-3,207314	-5,955567	-0,575145	0,909384	-43,999526	486,385140	-3,207314
10:13:05,70	0,731972	3,320982	-0,065992	0,011979	0,041994	-0,431023	-5,979327	-0,578164	0,916331	1,404344	18,613724	-3,223469	3,626150	3,095018	0,001348	315,076386	-217,920653	10,312039	-5,979327	-0,578164	0,916331	-43,981558	487,990869	-3,223469	-5,979327	-0,578164	0,916331	-43,981558	487,990869	-3,223469
10:13:05,75	0,781993	3,320896	-0,066014	0,011972	0,041983	-0,431025	-7,297806	-0,631799	1,032403	2,301044	19,601247	-3,338597	3,791486	3,346896	0,003868	328,249122	-226,357696	10,300267	-7,297806	-0,631799	1,032403	-47,295184	592,479048	-3,338597	-7,297806	-0,631799	1,032403	-47,295184	592,479048	-3,338597
10:13:05,80	0,781993	3,320896	-0,066014	0,011972	0,041983	-0,431025	-7,598607	-0,649045	1,034922	2,477501	19,586060	-3,350369	3,778766	3,322838	-0,004023	327,007903	-225,786358	10,277063	-7,598607	-0,649045	1,034922	-48,472520	616,076702	-3,350369	-7,598607	-0,649045	1,034922	-48,472520	616,076702	-3,350369
10:13:05,85	0,781993	3,320896	-0,066014	0,011972	0,041983	-0,431025	-7,571412	-0,650059	1,027031	2,404410	19,639605	-3,373573	3,774650	3,304111	-0,008148	326,313951	-225,483248	10,288080	-7,571412	-0,650059	1,027031	-48,625206	613,995438	-3,373573	-7,571412	-0,650059	1,027031	-48,625206	613,995438	-3,373573
10:13:05,90	0,781993	3,320896	-0,066014	0,011972	0,041983	-0,431025	-7,553136	-0,655858	1,022907	2,621483	19,837414	-3,362556	3,769191	3,294126	-0,015699	325,881486	-225,279954	10,286671	-7,553136	-0,655858	1,022907	-48,863354	612,758593	-3,362556	-7,553136	-0,655858	1,022907	-48,863354	612,758593	-3,362556
10:13:05,95	0,781993	3,320896	-0,066014	0,011972	0,041983	-0,431025	-7,541760	-0,656122	1,015355	2,595063	19,952822	-3,363964	3,762710	3,292482	-0,015866	325,527125	-225,068437	10,286136	-7,541760	-0,656122	1,015355	-48,910539	611,980944	-3,363964	-7,541760	-0,656122	1,015355	-48,910539	611,980944	-3,363964
10:13:06,00	0,781993	3,320896	-0,066014	0,011972	0,041983	-0,431025	-7,535339	-0,654389	1,012887	2,491657	19,895220	-3,349673	3,761074	3,284988	-0,022171	325,270959	-224,968735	10,289560	-7,535339	-0,654389	1,012887	-48,877854	611,419303	-3,349673	-7,535339	-0,654389	1,012887	-48,877854	611,419303	-3,349673
10:13:06,05	0,781993	3,320896	-0,066014	0,011972	0,041983	-0,431025	-7,529787	-0,653662	1,008884	2,431399	19,891048	-3,361076	3,760659	3,281878	-0,024993	325,017543	-224,806362	10,293705	-7,529787	-0,653662	1,008884	-48,881086	610,979332	-3,361076	-7,529787	-0,653662	1,008884	-48,881086	610,979332	-3,361076
10:13:06,10	0,781993	3,320896	-0,066014	0,011972	0,041983	-0,431025	-7,526887	-0,654858	1,006061	2,507465	19,741216	-3,356931	3,759723	3,279987	-0,026216	324,844211	-224,774347	10,316194	-7,526887	-0,654858	1,006061	-48,898851	610,601822	-3,356931	-7,526887	-0,654858	1,006061	-48,898851	610,601822	-3,356931
10:13:06,15	0,781993	3,320896	-0,066014	0,011972	0,041983	-0,431025	-7,524780	-0,654993	1,004839	2,455552	19,684620	-3,334442	3,776674	3,309795	-0,054949	326,605950	-225,678307	10,273778	-7,524780	-0,654993	1,004839	-48,961373	610,379889	-3,334442	-7,524780	-0,654993	1,004839	-48,961373	610,379889	-3,334442
10:13:06,20	0,781993	3,320896	-0,066014	0,011972	0,041983	-0,431025	-7,559071	-0,654768	0,976105	2,541903	19,879199	-3,376857	4,649202	4,671755	-0,369916	398,365829	-270,132585	10,009345	-7,559071	-0,654768	0,976105	-48,857409	613,266281	-3,376857	-7,559071	-0,654768	0,976105	-48,857409	613,266281	-3,376857
10:13:06,25	0,831911	3,320954	-0,065985	0,011993	0,041998	-0,431012	-9,174826	-0,729420	0,661138	3,805196	20,232918	-3,641290	4,830248	4,962644	-0,496186	413,321400	-279,389613	9,962330	-9,174826	-0,729420	0,661138	-53,454247	740,456781	-3,641290	-9,174826	-0,729420	0,661138	-53,454247	740,456781	-3,641290
10:13:06,30	0,831911	3,320954	-0,065985	0,011993	0,041998	-0,431012	-9,517266	-0,740765	0,534868	3,856138	20,006471	-3,688306	4,820154	4,952023	-0,509702	412,624562	-279,090021	9,950077	-9,517266	-0,740765	0,534868	-54,293939	767,111843	-3,688306	-9,517266	-0,740765	0,534868	-54,293939	767,111843	-3,688306
10:13:06,35	0,831911	3,320954	-0,065985	0,011993	0,041998	-0,431012	-9,503021	-0,737334	0,521352	3,588743	19,993934	-3,700559	4,816416	4,947640	-0,523870	412,188617	-278,852951	9,969476	-9,503021	-0,737334	0,521352	-54,291973	765,981077	-3,700559	-9,503021	-0,737334	0,521352	-54,291973	765,981077	-3,700559
10:13:06,40	0,831911	3,320954	-0,065985	0,011993	0,041998	-0,431012	-9,497356	-0,736288	0,507185	3,521680	19,792418	-3,681160	4,813610	4,938187	-0,528243	411,917911	-278,731605	9,957538	-9,497356	-0,736288	0,507185	-54,276913	765,334891	-3,681160	-9,497356	-0,736288	0,507185	-54,276913	765,334891	-3,681160
10:13:06,45	0,831911	3,320954	-0,065985	0,011993	0,041998	-0,431012	-9,487767	-0,738585	0,502812	3,610862	19,995972	-3,693098	4,822470	4,939200	-0,540424	411,649010	-278,650935	9,938064	-9,487767	-0,738585	0,502812	-54,368049	764,785651	-3,693098	-9,487767	-0,738585	0,502812	-54,368049	764,785651	-3,693098
10:13:06,50	0,831911	3,320954	-0,065985	0,011993	0,041998	-0,431012	-9,487816	-0,746931	0,484334	3,921527	19,497137	-3,705551	4,817442	4,933060	-0,548644	411,461261	-278,532278	9,951861	-9,487816	-0,746931	0,484334	-54,712568	764,290700	-3,705551	-9,487816	-0,746931	0,484334	-54,712568	764,290700	-3,705551
10:13:06,55	0,831911	3,320954	-0,065985	0,011993	0,041998	-0,431012	-9,487816	-0,746931	0,484334	3,921527	19,497137	-3,705551	4,815455	4,929754	-0,551389	411,320581	-278,420334	9,991645	-9,487816	-0,746931	0,484334	-54,712568	764,290700	-3,705551	-9,487816	-0,746931	0,484334	-54,712568	764,290700	-3,705551
10:13:06,60	0,831911	3,320954	-0,065985	0,011993	0,041998	-0,431012	-9,481386	-0,744399	0,479666	3,884122	19,654813	-3,658990	4,812058	4,928408	-0,554244	411,099015	-278,400618	9,947054	-9,481386	-0,744399	0,479666	-54,551233	763,943634	-3,658990	-9,481386	-0,744399	0,479666	-54,551233	763,943634	-3,658990
10:13:06,65	0,831911	3,320954	-0,065985	0,011993	0,041998	-0,431012	-9,478522	-0,742130	0,476810	3,672418	19,602006	-3,703582	4,815855	4,924883	-0,558945	410,934819	-278,360550	9,972399	-9,478522	-0,742130	0,476810	-54,584809	763,665996	-3,703582	-9,478522	-0,742130	0,476810	-54,584809	763,665996	-3,703582
10:13:06,70	0,831911	3,320954	-0,065985	0,011993	0,041998	-0,431012	-9,477367	-0,747181	0,472109	3,887647	19,499819	-3,678237	4,815123	4,924771	-0,566773	410,854178	-278,286764	9,951141	-9,477367	-0,747181	0,472109	-54,766045	763,473164	-3,678237	-9,477367	-0,747181	0,472109	-54,766045	763,473164	-3,678237
10:13:06,75	0,831911	3,320954	-0,065985	0,011993	0,041998	-0,431012	-9,476904	-0,746603	0,464281	3,881169	19,417165	-3,699495	4,814377	4,925009	-0,570317	410,769777	-278,235556	9,946021	-9,476904	-0,746603	0,464281	-54,727146	763,354165	-3,699495	-9,476904	-0,746603	0,464281	-54,727146	763,354165	-3,699495
10:13:06,80	0,831911	3,320954	-0,065985	0,011993	0,041998	-0,431012	-9,476738	-0,745838	0,460737	3,843532	19,327114	-3,704615	4,812992	4,915462	-0,574208	410,646458	-278,203812	9,963553	-9,476738	-0,745838	0,460737	-54,704725	763,251061	-3,704615	-9,476738	-0,745838	0,460737	-54,704725	763,251061	-3,704615
10:13:06,85	0,831911	3,320954	-0,065985	0,011993	0,041998	-0,431012	-9,467778	-0,749412	0,456846	3,995231	19,670387	-3,687083	4,809189	4,914824	-0,577365	410,530157	-278,213887	9,975285	-9,467778	-0,749412	0,456846	-54,833615	762,890940	-3,687083	-9,467778	-0,749412	0,456846	-54,833615	762,890940	-3,687083
10:13:06,90	0,831911	3,320954	-0,065985	0,011993	0,041998	-0,431012	-9,465323	-0,746437	0,453689	3,773678	19,702356	-3,675351	4,808363	4,917425	-0,579787	410,393986	-278,114133	9,957371	-9,465323	-0,746437	0,453689	-54,821665	762,730206	-3,675351	-9,465323	-0,746437	0,453689	-54,821665	762,730206	-3,675351
10:13:06,95	0,831911	3,320954	-0,065985	0,011993	0,041998	-0,431012	-9,467164	-0,744422	0,451268	3,687166	19,438841	-3,693265	4,810653	4,909085	-0,585610	410,349935	-278,114666	9,941128	-9,467164	-0,744422	0,451268	-54,749945	762,611177	-3,693265	-9,467164	-0,744422	0,451268	-54,749945	762,611177	-3,693265
10:13:07,00	0,831911	3,320954	-0,065985	0,011993	0,041998	-0,431012	-9,461085	-0,750575	0,445444	3,984633	19,717055	-3,709508	4,810948	4,915092	-0,586466	410,224066	-278,094900	9,949362	-9,461085	-0,750575	0,445444	-54,935485	762,412205	-3,709508	-9,461085	-0,750575	0,445444	-54,935485	762,412205	-3,709508
10:13:07,05	0,831911	3,320954	-0,065985	0,011993	0,041998	-0,431012	-9,466435	-0,747826	0,444589	3,795896	19,319941	-3,701273	4,813052	4,911200	-0,593298	410,188423	-278,045009	9,991609	-9,466435	-0,747826	0,444589	-54,908467	762,435105	-3,701273	-9,466435	-0,747826	0,444589	-54,908467	762,435105	-3,701273
10:13:07,10	0,831911	3,320954	-0,065985	0,011993	0,041998	-0,431012	-9,464116	-0,751595	0,437757	4,017252	19,384723	-3,659027	4,801260	4,908840	-0,594267	410,087409	-278,049140	9,978604	-9,464116	-0,751595	0,437757	-54,982952	762,317834	-3,659027	-9,464116	-0,751595	0,437757	-54,982952	762,317834	-3,659027
10:13:07,15	0,831911	3,320954	-0,065985	0,011993	0,041998	-0,431012	-9,456176	-0,742563	0,436787	3,493492	19,712181	-3,672032	4,806884	4,908525	-0,594718	409,961074	-278,049580	9,961707	-9,456176	-0,742563	0,436787	-54,797683	762,022013	-3,672032	-9,456176	-0,742563	0,436787	-54,797683	762,022013	-3,672032
10:13:07,20	0,831911	3,320954	-0,065985	0,011993	0,041998	-0,431012	-9,458716	-0,747591	0,436336	3,691422	19,470919	-3,688929	4,802713	4,905411	-0,598656	409,906839	-277,975934	9,917386	-9,458716	-0,747591	0,436336	-54,994485	761,980129	-3,688929	-9,458716	-0,747591	0,436336	-54,994485	761,980129	-3,688929
10:13:07,25	0,831911	3,320954	-0,065985	0,011993	0,041998	-0,431012	-9,453934	-0,745536	0,432398	3,621191	19,635794	-3,733250	4,804801	4,908042	-0,603344	409,793454	-277,947729	9,966665	-9,453934	-0,745536	0,432398	-54,903349	761,769613	-3,733250	-9,453934	-0,745536	0,432398	-54,903349	761,769613	-3,733250
10:13:07,30	0,831911	3,320954	-0,065985	0,011993	0,041998	-0,431012	-9,457256	-0,746029	0,427710	3,614562	19,350755	-3,683971	4,811810	4,909110	-0,605128	409,818683	-277,945566	9,985080	-9,457256	-0,746029	0,427710	-54,948680	761,745349	-3,683971	-9,457256	-0,746029	0,427710	-54,948680	761,745349	-3,683971
10:13:07,35	0,831911	3,320954	-0,065985	0,011993	0,041998	-0,431012	-9,461685	-0,751564	0,425927	3,916886	19,141197	-3,665556	4,806475	4,906934	-0,607602	409,748081	-277,913456	10,009706	-9,461685	-0,751564	0,425927	-55,080878	761,883494	-3,665556	-9,461685	-0,751564	0,425927	-55,080878	761,883494	-3,665556
10:13:07,40	0,831911	3,320954	-0,065985	0,011993	0,041998	-0,431012	-9,457134	-0,748032	0,423453	3,725719	19,300693	-3,640930	4,809510	4,897037	-0,608883	409,640711	-277,955017	9,988722	-9,457134	-0,748032	0,423453	-54,994767	761,685673	-3,640930	-9,457134	-0,748032	0,423453	-54,994767	761,685673	-3,640930
10:13:07,45	0,831911	3,320954	-0,065985	0,011993	0,041998	-0,431012	-9,450080	-0,755609	0,422172	4,030064	19,595293	-3,661914	4,805058	4,902100	-0,608451	409,630004	-277,943626	9,961056	-9,450080	-0,755609	0,422172	-55,285246	761,426539	-3,661914	-9,450080	-0,755609	0,422172	-55,285246	761,426539	-3,661914
10:13:07,50	0,831911	3,320954	-0,065985	0,011993	0,041998	-0,431012	-9,452238	-0,749222	0,422603	3,702432	19,468065	-3,689580	4,802931	4,899872	-0,615907	409,558849	-277,924011	9,988058	-9,452238	-0,749222	0,422603	-55,111470	761,468780	-3,689580	-9,452238	-0,749222	0,422603	-55,111470	761,468780	-3,689580
10:13:07,55	0,831911	3,320954	-0,065985	0,011993	0,041998	-0,431012	-9,449246	-0,748494	0,415147	3,646011	19,552243	-3,662578	4,798803	4,898320	-0,617457	409,441910	-277,865238	9,979029	-9,449246	-0,748494	0,415147	-55,110781	761,318050	-3,662578	-9,449246	-0,748494	0,415147	-55,110781	761,318050	-3,662578
10:13:07,60	0,831911	3,320954	-0,065985	0,011993	0,041998	-0,431012	-9,445837	-0,745695	0,413597	3,492891	19,598848	-3,671607	4,802787	4,900260	-0,619023	409,388109	-277,867608	10,000816	-9,445837	-0,745695	0,413597	-55,044177	761,097056	-3,671607	-9,445837	-0,745695	0,413597	-55,044177	761,097056	-3,671607
10:13:07,65	0,831911	3,320954	-0,065985	0,011993	0,041998	-0,431012	-9,449509	-0,748175	0,412031	3,592886	19,362485	-3,649820	4,810449	4,905818	-0,620996	409,395980	-277,840741	9,975874	-9,449509	-0,748175	0,412031	-55,138844	761,148961	-3,649820	-9,449509	-0,748175	0,412031	-55,138844	761,148961	-3,649820
10:13:07,70	0,831911	3,320954	-0,065985	0,011993	0,041998	-0,431012	-9,458154	-0,752032	0,410059	3,820642	18,906358	-3,674762	4,810952	4,898280	-0,623699	409,344426	-277,846234	9,986531	-9,458154	-0,752032	0,410059	-55,213846	761,371422	-3,674762	-9,458154	-0,752032	0,410059	-55,213846	761,371422	-3,674762
10:13:07,75	0,831911	3,320954	-0,065985	0,011993	0,041998	-0,431012	-9,451877	-0,756237	0,407355	4,008764	19,190828	-3,664104	4,808531	4,890510	-0,622510	409,280457	-277,805934	10,015256	-9,451877	-0,756237	0,407355	-55,355811	761,163198	-3,664104	-9,451877	-0,756237	0,407355	-55,355811	761,163198	-3,664104
10:13:07,80	0,831911	3,320954	-0,065985	0,011993	0,041998	-0,431012	-9,443938	-0,758024	0,408544	4,104643	19,528136	-3,635380	4,809082	4,893654	-0,624904	409,266449	-277,799173	9,959493	-9,443938	-0,758024	0,408544	-55,400270	760,877250	-3,635380	-9,443938	-0,758024	0,408544	-55,400270	760,877250	-3,635380
10:13:07,85	0,831911	3,320954	-0,065985	0,011993	0,041998	-0,431012	-9,446936	-0,756929	0,406150	4,046559	19,356691	-3,691142	4,809575	4,893071	-0,627655	409,212439	-277,766177	9,948243	-9,446936	-0,756929	0,406150	-55,372404	760,941204	-3,691142	-9,446936	-0,756929	0,406150	-55,372404	760,941204	-3,691142
10:13:07,90	0,831911	3,320954	-0,065985	0,011993	0,041998	-0,431012	-9,446678	-0,757648	0,403399	4,085514	19,306865	-3,702393	4,808095	4,897542	-0,626538	409,096976	-277,799929	9,981992	-9,446678	-0,757648	0,403399	-55,389885	760,871080	-3,702393	-9,446678	-0,757648	0,403399	-55,389885	760,871080	-3,702393
10:13:07,96	0,831911	3,320954	-0,065985	0,011993	0,041998	-0,431012	-9,449810	-0,754131	0,404516	3,815648	19,060889	-3,668643	4,798884	4,895359	-0,628093	409,121273	-277,790698	9,972589	-9,449810	-0,754131	0,404516	-55,383635	760,870958	-3,668643	-9,449810	-0,754131	0,404516	-55,383635	760,870958	-3,668643
10:13:08,01	0,831911	3,320954	-0,065985	0,011993	0,041998	-0,431012	-9,443314	-0,747246	0,402962	3,477756	19,415117	-3,678047	4,803964	4,889996	-0,632363	409,079413	-277,790918	9,964792	-9,443314	-0,747246	0,402962	-55,181032	760,715235	-3,678047	-9,443314	-0,747246	0,402962	-55,181032	760,715235	-3,678047
10:13:08,06	0,831911	3,320954	-0,065985	0,011993	0,041998	-0,431012	-9,441209	-0,754326	0,398691	3,824831	19,488423	-3,685844	4,808755	4,901865	-0,631778	409,531907	-278,089103	10,006119	-9,441209	-0,754326	0,398691	-55,389792	760,623317	-3,685844	-9,441209	-0,754326	0,398691	-55,389792	760,623317	-3,685844
10:13:08,11	0,831911	3,320954	-0,065985	0,011993	0,041998	-0,431012	-9,453883	-0,752542	0,399276	3,700037	19,370308	-3,644517	5,823073	6,542454	-1,033131	495,148614	-329,920574	9,578258	-9,453883	-0,752542	0,399276	-55,374485	761,500157	-3,644517	-9,453883	-0,752542	0,399276	-55,374485	761,500157	-3,644517
10:13:08,16	0,881937	3,321004	-0,065991	0,011986	0,041996	-0,431013	-11,381834	-0,810671	-0,002076	4,643764	19,178848	-4,072378	6,038983	6,860182	-1,117420	511,670636	-340,359505	9,601445	-11,381834	-0,810671	-0,002076	-58,993907	912,652779	-4,072378	-11,381834	-0,810671	-0,002076	-58,993907	912,652779	-4,072378
10:13:08,21	0,881937	3,321004	-0,065991	0,011986	0,041996	-0,431013	-11,764949	-0,838790	-0,086365	5,326605	18,784791	-4,049191	6,032839	6,852993	-1,127187	511,067902	-340,150951	9,618135	-11,764949	-0,838790	-0,086365	-60,518434	942,333289	-4,049191	-11,764949	-0,838790	-0,086365	-60,518434	942,333289	-4,049191
10:13:08,26	0,881937	3,321004	-0,065991	0,011986	0,041996	-0,431013	-11,755651	-0,837064	-0,096132	5,116108	18,642043	-4,032500	6,035249	6,845864	-1,131906	510,550172	-340,061769	9,644695	-11,750682	-0,842716	-0,100852	-60,924843	940,835996	-4,005941	-11,750682	-0,842716	-0,100852	-60,924843	940,835996	-4,005941
10:13:08,31	0,881937	3,321004	-0,065991	0,011986	0,041996	-0,431013	-11,750682	-0,842716	-0,100852	5,228343	18,407458	-4,005941	6,035194	6,833611	-1,138116	510,298884	-339,995858	9,654570	-11,750682	-0,842716	-0,100852	-60,924843	940,835996	-4,005941	-11,750682	-0,842716	-0,100852	-60,924843	940,835996	-4,005941
10:13:08,36	0,881937	3,321004	-0,065991	0,011986	0,041996	-0,431013	-11,740044	-0,848795	-0,107062	5,475911	18,710060	-3,996065	6,034707	6,837623	-1,140988	510,038507	-339,863104	9,639531	-11,740044	-0,848795	-0,107062	-61,154511	940,303510	-3,996065	-11,740044	-0,848795	-0,107062	-61,154511	940,303510	-3,996065
10:13:08,41	0,881937	3,321004	-0,065991	0,011986	0,041996	-0,431013	-11,743274	-0,846367	-0,109933	5,334417	18,250202	-4,011104	6,035018	6,829540	-1,150446	509,880179	-339,788440	9,646949	-11,743274	-0,846367	-0,109933	-61,105382	940,097249	-4,011104	-11,743274	-0,846367	-0,109933	-61,105382	940,097249	-4,011104
10:13:08,46	0,881937	3,321004	-0,065991	0,011986	0,041996	-0,431013	-11,736430	-0,850678	-0,119392	5,544109	18,431681	-4,003687	6,028759	6,826053	-1,151649	509,696587	-339,771220	9,658615	-11,736430	-0,850678	-0,119392	-61,234138	939,741415	-4,003687	-11,736430	-0,850678	-0,119392	-61,234138	939,741415	-4,003687
10:13:08,51	0,881937	3,321004	-0,065991	0,011986	0,041996	-0,431013	-11,730280	-0,847001	-0,120595	5,276020	18,583843	-3,992021	6,028435	6,823266	-1,153987	509,517995	-339,702401	9,659570	-11,730280	-0,847001	-0,120595	-61,213579	939,410852	-3,992021	-11,730280	-0,847001	-0,120595	-61,213579	939,410852	-3,992021
10:13:08,56	0,881937	3,321004	-0,065991	0,011986	0,041996	-0,431013	-11,727705	-0,848114	-0,122933	5,304164	18,528687	-3,991066	6,032387	6,833287	-1,150386	509,814566	-339,932889	9,663653	-11,727705	-0,848114	-0,122933	-61,272753	939,153530	-3,991066	-11,727705	-0,848114	-0,122933	-61,272753	939,153530	-3,991066
10:13:08,61	0,881937	3,321004	-0,065991	0,011986	0,041996	-0,431013	-11,738360	-0,846526	-0,119332	5,170294	18,346727	-3,986983	7,226791	8,682316	-1,461202	602,087490	-398,065358	9,349603	-11,738360	-0,846526	-0,119332	-61,282009	939,807960	-3,986983	-11,738360	-0,846526	-0,119332	-61,282009	939,807960	-3,986983
10:13:08,66	0,932043	3,321044	-0,066007	0,011997	0,041993	-0,431015	-13,936867	-0,956396	-0,430148	6,675801	13,001259	-4,301032	7,410883	8,932771	-1,581227	614,361418	-406,287373	9,328189	-13,936867	-0,956396	-0,430148	-68,401260	1107,045288	-4,301032	-13,936867	-0,956396	-0,430148	-68,401260	1107,045288	-4,301032
10:13:08,71	0,932043	3,321044	-0,066007	0,011997	0,041993	-0,431015	-14,245813	-0,990596	-0,550173	7,470728	11,676594	-4,322447	7,390981	8,912068	-1,579539	612,764425	-405,511067	9,373237	-14,245813	-0,990596	-0,550173	-70,291085	1129,972898	-4,322447	-14,245813	-0,990596	-0,550173	-70,291085	1129,972898	-4,322447
10:13:08,76	0,932043	3,321044	-0,066007	0,011997	0,041993	-0,431015	-14,217933	-0,983712	-0,548484	6,986554	11,355167	-4,277398	7,385270	8,898112	-1,581840	611,853726	-405,118468	9,388671	-14,217933	-0,983712	-0,548484	-70,234849	1127,462887	-4,277398	-14,217933	-0,983712	-0,548484	-70,234849	1127,462887	-4,277398
10:13:08,81	0,932043	3,321044	-0,066007	0,011997	0,041993	-0,431015	-14,202991	-0,985744	-0,550785	6,976866	11,147139	-4,261965	7,380784	8,878192	-1,584002	611,222016	-404,728328	9,381021	-14,202991	-0,985744	-0,550785	-70,404045	1126,081949	-4,261965	-14,202991	-0,985744	-0,550785	-70,404045	1126,081949	-4,261965
10:13:08,86	0,932043	3,321044	-0,066007	0,011997	0,041993	-0,431015	-14,183497	-0,991819	-0,552947	7,314757	11,418702	-4,269615	7,373590	8,871765	-1,586258	610,610223	-404,486920	9,403908	-14,183497	-0,991819	-0,552947	-70,543004	1124,823201	-4,269615	-14,183497	-0,991819	-0,552947	-70,543004	1124,823201	-4,269615
10:13:08,91	0,932043	3,321044	-0,066007	0,011997	0,041993	-0,431015	-14,174334	-0,988802	-0,555204	7,061083	11,244625	-4,246728	7,370504	8,862180	-1,587541	610,068799	-404,229405	9,445618	-14,174334	-0,988802	-0,555204	-70,559905	1123,929859	-4,246728	-14,174334	-0,988802	-0,555204	-70,559905	1123,929859	-4,246728
10:13:08,96	0,932043	3,321044	-0,066007	0,011997	0,041993	-0,431015	-14,164490	-0,990922	-0,556487	7,123617	11,158899	-4,205018	7,364446	8,855401	-1,590830	609,616853	-403,978098	9,458262	-14,164490	-0,990922	-0,556487	-70,663778	1123,071335	-4,205018	-14,164490	-0,990922	-0,556487	-70,663778	1123,071335	-4,205018
10:13:09,01	0,932043	3,321044	-0,066007	0,011997	0,041993	-0,431015	-14,155590	-0,989065	-0,559776	7,018715	11,104629	-4,192374	7,363298	8,853135	-1,590995	609,265015	-403,741695	9,444791	-14,155590	-0,989065	-0,559776	-70,622902	1122,318444	-4,192374	-14,155590	-0,989065	-0,559776	-70,622902	1122,318444	-4,192374
10:13:09,06	0,932043	3,321044	-0,066007	0,011997	0,041993	-0,431015	-14,153053	-0,989204	-0,559941	7,054744	10,813636	-4,205845	7,363180	8,842396	-1,594502	608,918486	-403,557327	9,455990	-14,153053	-0,989204	-0,559941	-70,597767	1121,828320	-4,205845	-14,153053	-0,989204	-0,559941	-70,597767	1121,828320	-4,205845
10:13:09,11	0,932043	3,321044	-0,066007	0,011997	0,041993	-0,431015	-14,143695	-0,994472	-0,563448	7,315067	10,907996	-4,194646	7,358497	8,826572	-1,597069	608,518495	-403,471237	9,435827	-14,143695	-0,994472	-0,563448	-70,750958	1121,188031	-4,194646	-14,143695	-0,994472	-0,563448	-70,750958	1121,188031	-4,194646
10:13:09,16	0,932043	3,321044	-0,066007	0,011997	0,041993	-0,431015	-14,127649	-0,998328	-0,566015	7,390161	11,352930	-4,214809	7,353924	8,835420	-1,594527	608,240219	-403,226041	9,430981	-14,127649	-0,998328	-0,566015	-70,978593	1120,373370	-4,214809	-14,127649	-0,998328	-0,566015	-70,978593	1120,373370	-4,214809
10:13:09,21	0,932043	3,321044	-0,066007	0,011997	0,041993	-0,431015	-14,133025	-0,989944	-0,563472	7,027406	10,709792	-4,219655	7,345755	8,823431	-1,595805	607,924223	-403,093642	9,421522	-14,133025	-0,989944	-0,563472	-70,683212	1120,152238	-4,219655	-14,133025	-0,989944	-0,563472	-70,683212	1120,152238	-4,219655
10:13:09,26	0,932043	3,321044	-0,066007	0,011997	0,041993	-0,431015	-14,118558	-0,988863	-0,564751	6,927863	11,122219	-4,229113	7,349303	8,818072	-1,596691	607,592474	-402,943030	9,444649	-14,118558	-0,988863	-0,564751	-70,697905	1119,429002	-4,229113	-14,118558	-0,988863	-0,564751	-70,697905	1119,429002	-4,229113
10:13:09,31	0,932043	3,321044	-0,066007	0,011997	0,041993	-0,431015	-14,115690	-0,994616	-0,565636	7,191540	10,908711	-4,205987	7,353119	8,816360	-1,597150	607,402310	-402,818646	9,451273	-14,115690	-0,994616	-0,565636	-70,885781	1118,990409	-4,205987	-14,115690	-0,994616	-0,565636	-70,885781	1118,990409	-4,205987
10:13:09,36	0,932043	3,321044	-0,066007	0,011997	0,041993	-0,431015	-14,116116	-0,998777	-0,566096	7,420567	10,659707	-4,199363	7,344317	8,806618	-1,597318	607,165812	-402,706133	9,419720	-14,116116	-0,998777	-0,566096	-70,983419	1118,774804	-4,199363	-14,116116	-0,998777	-0,566096	-70,983419	1118,774804	-4,199363
10:13:09,41	0,932043	3,321044	-0,066007	0,011997	0,041993	-0,431015	-14,103278	-0,996025	-0,566264	7,256652	11,066214	-4,230916	7,333559	8,806912	-1,596186	606,938678	-402,519303	9,450568	-14,103278	-0,996025	-0,566264	-70,931301	1118,173528	-4,230916	-14,103278	-0,996025	-0,566264	-70,931301	1118,173528	-4,230916
10:13:09,46	0,932043	3,321044	-0,066007	0,011997	0,041993	-0,431015	-14,098154	-0,986561	-0,565131	6,812768	11,042528	-4,200068	7,343183	8,806239	-1,602074	606,730073	-402,408523	9,480787	-14,098154	-0,986561	-0,565131	-70,632279	1117,747631	-4,200068	-14,098154	-0,986561	-0,565131	-70,632279	1117,747631	-4,200068
10:13:09,51	0,932043	3,321044	-0,066007	0,011997	0,041993	-0,431015	-14,102383	-0,995232	-0,571020	7,255287	10,586594	-4,169849	7,335717	8,793371	-1,597382	606,519512	-402,272286	9,457035	-14,102383	-0,995232	-0,571020	-70,870418	1117,623642	-4,169849	-14,102383	-0,995232	-0,571020	-70,870418	1117,623642	-4,169849
10:13:09,57	0,932043	3,321044	-0,066007	0,011997	0,041993	-0,431015	-14,087506	-0,995200	-0,566328	7,266345	11,109739	-4,193600	7,336666	8,792281	-1,603126	606,379360	-402,227860	9,435133	-14,087506	-0,995200	-0,566328	-70,856877	1116,978926	-4,193600	-14,087506	-0,995200	-0,566328	-70,856877	1116,978926	-4,193600
10:13:09,61	0,932043	3,321044	-0,066007	0,011997	0,041993	-0,431015	-14,087036	-0,996567	-0,572072	7,305826	10,990561	-4,215503	7,335719	8,788876	-1,598806	606,087831	-402,037582	9,483726	-14,087036	-0,996567	-0,572072	-70,924703	1116,822898	-4,215503	-14,087036	-0,996567	-0,572072	-70,924703	1116,822898	-4,215503
10:13:09,66	0,932043	3,321044	-0,066007	0,011997	0,041993	-0,431015	-14,083614	-0,997449	-0,567752	7,370712	10,820879	-4,166910	7,332503	8,793060	-1,598514	605,919027	-401,885061	9,490234	-14,083614	-0,997449	-0,567752	-70,929055	1116,384613	-4,166910	-14,083614	-0,997449	-0,567752	-70,929055	1116,384613	-4,166910
10:13:09,71	0,932043	3,321044	-0,066007	0,011997	0,041993	-0,431015	-14,085630	-0,992572	-0,567459	7,164785	10,493623	-4,160402	7,327105	8,781202	-1,598187	605,753052	-401,840991	9,451699	-14,085630	-0,992572	-0,567459	-70,752127	1116,215575	-4,160402	-14,085630	-0,992572	-0,567459	-70,752127	1116,215575	-4,160402
10:13:09,76	0,932043	3,321044	-0,066007	0,011997	0,041993	-0,431015	-14,072662	-0,993826	-0,567132	7,185186	11,002208	-4,198937	7,323635	8,783969	-1,600227	605,536476	-401,685305	9,479345	-14,072662	-0,993826	-0,567132	-70,830185	1115,706138	-4,198937	-14,072662	-0,993826	-0,567132	-70,830185	1115,706138	-4,198937
10:13:09,81	0,932043	3,321044	-0,066007	0,011997	0,041993	-0,431015	-14,073322	-0,989438	-0,569173	6,983526	10,702450	-4,171291	7,326899	8,781607	-1,602632	605,377623	-401,603754	9,461041	-14,073322	-0,989438	-0,569173	-70,687352	1115,458243	-4,171291	-14,073322	-0,989438	-0,569173	-70,687352	1115,458243	-4,171291
10:13:09,86	0,932043	3,321044	-0,066007	0,011997	0,041993	-0,431015	-14,072909	-0,993446	-0,571578	7,183135	10,545585	-4,189595	7,323239	8,772773	-1,601471	605,240063	-401,441318	9,494080	-14,072909	-0,993446	-0,571578	-70,802362	1115,268949	-4,189595	-14,072909	-0,993446	-0,571578	-70,802362	1115,268949	-4,189595
10:13:09,91	0,932043	3,321044	-0,066007	0,011997	0,041993	-0,431015	-14,063428	-0,994693	-0,570417	7,319871	10,838232	-4,156556	7,321777	8,770385	-1,603873	605,098669	-401,426201	9,477491	-14,063428	-0,994693	-0,570417	-70,763513	1114,817363	-4,156556	-14,063428	-0,994693	-0,570417	-70,763513	1114,817363	-4,156556
10:13:09,96	0,932043	3,321044	-0,066007	0,011997	0,041993	-0,431015	-14,060630	-0,994621	-0,572819	7,258543	10,853758	-4,173144	7,313738	8,774365	-1,601282	604,872538	-401,271911	9,482382	-14,060630	-0,994621	-0,572819	-70,819222	1114,613187	-4,173144	-14,060630	-0,994621	-0,572819	-70,819222	1114,613187	-4,173144
10:13:10,01	0,932043	3,321044	-0,066007	0,011997	0,041993	-0,431015	-14,060057	-0,985669	-0,570228	6,813596	10,610566	-4,168253	7,319612	8,769438	-1,602428	604,820772	-401,171544	9,501647	-14,060057	-0,985669	-0,570228	-70,561441	1114,325025	-4,168253	-14,060057	-0,985669	-0,570228	-70,561441	1114,325025	-4,168253
10:13:10,06	0,932043	3,321044	-0,066007	0,011997	0,041993	-0,431015	-14,058727	-0,993219	-0,571374	7,267242	10,584680	-4,148989	7,317591	8,761934	-1,600541	604,667579	-401,146895	9,482019	-14,058727	-0,993219	-0,571374	-70,700483	1114,194783	-4,148989	-14,058727	-0,993219	-0,571374	-70,700483	1114,194783	-4,148989
10:13:10,11	0,932043	3,321044	-0,066007	0,011997	0,041993	-0,431015	-14,051218	-0,995221	-0,569486	7,316096	10,830196	-4,168617	7,310496	8,766329	-1,599629	604,553830	-401,015443	9,510496	-14,051218	-0,995221	-0,569486	-70,808786	1113,850779	-4,168617	-14,051218	-0,995221	-0,569486	-70,808786	1113,850779	-4,168617
10:13:10,16	0,932043	3,321044	-0,066007	0,011997	0,041993	-0,431015	-14,051477	-0,986879	-0,568575	6,939274	10,652483	-4,140140	7,315503	8,763024	-1,604142	604,444178	-400,905504	9,494040	-14,051477	-0,986879	-0,568575	-70,530756	1113,693413	-4,140140	-14,051477	-0,986879	-0,568575	-70,530756	1113,693413	-4,140140
10:13:10,21	0,932043	3,321044	-0,066007	0,011997	0,041993	-0,431015	-14,051118	-0,992868	-0,573087	7,291077	10,521192	-4,156596	7,310739	8,760625	-1,601092	604,228982	-400,802201	9,456149	-14,051118	-0,992868	-0,573087	-70,649075	1113,533983	-4,156596	-14,051118	-0,992868	-0,573087	-70,649075	1113,533983	-4,156596
10:13:10,26	0,932043	3,321044	-0,066007	0,011997	0,041993	-0,431015	-14,046658	-0,989942	-0,570038	7,120760	10,515129	-4,194487	7,309692	8,753353	-1,601180	604,133556	-400,806460	9,442867	-14,046658	-0,989942	-0,570038	-70,589656	1113,177759	-4,194487	-14,046658	-0,989942	-0,570038	-70,589656	1113,177759	-4,194487
10:13:10,31	0,932043	3,321044	-0,066007	0,011997	0,041993	-0,431015	-14,039837	-0,992671	-0,570126	7,211279	10,789294	-4,207768	7,308357	8,753405	-1,603136	604,042427	-400,729773	9,485988	-14,039837	-0,992671	-0,570126	-70,713382	1112,916499	-4,207768	-14,039837	-0,992671	-0,570126	-70,713382	1112,916499	-4,207768
10:13:10,36	0,932043	3,321044	-0,066007	0,011997	0,041993	-0,431015	-14,043644	-0,991623	-0,565973	7,224830	10,260922	-4,194941	7,310688	8,757174	-1,597028	603,881430	-400,582332	9,455695	-14,043644	-0,991623	-0,565973	-70,617578	1112,686971	-4,194941	-14,043644	-0,991623	-0,565973	-70,617578	1112,686971	-4,194941
10:13:10,41	0,932043	3,321044	-0,066007	0,011997	0,041993	-0,431015	-14,043644	-0,991623	-0,565973	7,224830	10,260922	-4,194941	7,310359	8,754187	-1,602063	603,794971	-400,487232	9,515491	-14,043644	-0,991623	-0,565973	-70,617578	1112,686971	-4,194941	-14,043644	-0,991623	-0,565973	-70,617578	1112,686971	-4,194941
10:13:10,46	0,932043	3,321044	-0,066007	0,011997	0,041993	-0,431015	-14,040893	-0,992831	-0,571009	7,326796	10,281569	-4,135145	7,300769	8,744376	-1,601363	603,659686	-400,418484	9,457403	-14,040893	-0,992831	-0,571009	-70,610471	1112,491634	-4,135145	-14,040893	-0,992831	-0,571009	-70,610471	1112,491634	-4,135145
10:13:10,51	0,932043	3,321044	-0,066007	0,011997	0,041993	-0,431015	-14,027601	-0,989432	-0,570309	7,141929	10,821195	-4,193233	7,298933	8,743699	-1,597455	603,564142	-400,395680	9,457127	-14,027601	-0,989432	-0,570309	-70,528494	1111,987873	-4,193233	-14,027601	-0,989432	-0,570309	-70,528494	1111,987873	-4,193233
10:13:10,56	0,932043	3,321044	-0,066007	0,011997	0,041993	-0,431015	-14,026097	-0,988180	-0,566401	7,048795	10,805257	-4,193508	7,295796	8,747614	-1,596840	603,439320	-400,247387	9,519352	-14,026097	-0,988180	-0,566401	-70,523336	1111,853872	-4,193508	-14,026097	-0,988180	-0,566401	-70,523336	1111,853872	-4,193508
10:13:10,61	0,932043	3,321044	-0,066007	0,011997	0,041993	-0,431015	-14,027919	-0,983506	-0,565786	6,871762	10,528266	-4,131284	7,301903	8,749504	-1,598193	603,303248	-400,201757	9,526390	-14,027919	-0,983506	-0,565786	-70,333462	1111,719911	-4,131284	-14,027919	-0,983506	-0,565786	-70,333462	1111,719911	-4,131284
10:13:10,66	0,932043	3,321044	-0,066007	0,011997	0,041993	-0,431015	-14,032609	-0,987850	-0,567139	7,069121	10,143711	-4,124246	7,294237	8,738839	-1,600335	603,241511	-400,109300	9,512635	-14,032609	-0,987850	-0,567139	-70,477091	1111,703548	-4,124246	-14,032609	-0,987850	-0,567139	-70,477091	1111,703548	-4,124246
10:13:10,71	0,932043	3,321044	-0,066007	0,011997	0,041993	-0,431015	-14,019541	-0,986544	-0,569280	7,050403	10,723597	-4,138000	7,292879	8,738257	-1,599250	603,142653	-400,094261	9,464701	-14,019541	-0,986544	-0,569280	-70,393277	1111,257529	-4,138000	-14,019541	-0,986544	-0,569280	-70,393277	1111,257529	-4,138000
10:13:10,76	0,932043	3,321044	-0,066007	0,011997	0,041993	-0,431015	-14,018357	-0,985659	-0,568195	6,967975	10,691991	-4,185935	7,293234	8,737371	-1,597360	602,996372	-400,002665	9,477608	-14,018357	-0,985659	-0,568195	-70,406228	1111,133041	-4,185935	-14,018357	-0,985659	-0,568195	-70,406228	1111,133041	-4,185935
10:13:10,81	0,932043	3,321044	-0,066007	0,011997	0,041993	-0,431015	-14,017767	-0,986409	-0,566306	7,013167	10,550204	-4,173028	7,302410	8,740414	-1,597046	602,955595	-399,931207	9,490238	-14,017767	-0,986409	-0,566306	-70,419924	1110,944918	-4,173028	-14,017767	-0,986409	-0,566306	-70,419924	1110,944918	-4,173028
10:13:10,86	0,932043	3,321044	-0,066007	0,011997	0,041993	-0,431015	-14,024991	-0,992834	-0,565992	7,388790	10,103526	-4,160398	7,294859	8,729800	-1,595072	602,841807	-399,825190	9,468112	-14,024991	-0,992834	-0,565992	-70,548704	1111,065304	-4,160398	-14,024991	-0,992834	-0,565992	-70,548704	1111,065304	-4,160398
10:13:10,91	0,932043	3,321044	-0,066007	0,011997	0,041993	-0,431015	-14,012023	-0,991602	-0,564017	7,359608	10,626305	-4,182524	7,288199	8,731546	-1,597065	602,759051	-399,802723	9,474848	-14,012023	-0,991602	-0,564017	-70,481117	1110,570103	-4,182524	-14,012023	-0,991602	-0,564017	-70,481117	1110,570103	-4,182524
10:13:10,96	0,932043	3,321044	-0,066007	0,011997	0,041993	-0,431015	-14,010205	-0,984961	-0,566011	6,992358	10,637924	-4,175788	7,290198	8,729534	-1,595991	602,562473	-399,744983	9,458731	-14,010205	-0,984961	-0,566011	-70,327053	1110,439032	-4,175788	-14,010205	-0,984961	-0,566011	-70,327053	1110,439032	-4,175788
10:13:11,01	0,932043	3,321044	-0,066007	0,011997	0,041993	-0,431015	-14,009462	-0,987698	-0,564937	7,086435	10,477462	-4,191905	7,291418	8,736354	-1,596379	602,570136	-399,646828	9,492326	-14,009462	-0,987698	-0,564937	-70,447888	1110,220223	-4,191905	-14,009462	-0,987698	-0,564937	-70,447888	1110,220223	-4,191905
10:13:11,06	0,932043	3,321044	-0,066007	0,011997	0,041993	-0,431015	-14,015978	-0,985344	-0,565325	7,052869	10,096181	-4,158310	7,283109	8,725936	-1,598702	602,499750	-399,589812	9,502998	-14,015978	-0,985344	-0,565325	-70,296673	1110,350460	-4,158310	-14,015978	-0,985344	-0,565325	-70,296673	1110,350460	-4,158310
10:13:11,11	0,932043	3,321044	-0,066007	0,011997	0,041993	-0,431015	-14,002802	-0,983358	-0,567648	6,963769	10,691899	-4,147638	7,291133	8,732017	-1,595662	602,385277	-399,532958	9,501590	-14,002802	-0,983358	-0,567648	-70,229854	1109,911817	-4,147638	-14,002802	-0,983358	-0,567648	-70,229854	1109,911817	-4,147638
10:13:11,16	0,932043	3,321044	-0,066007	0,011997	0,041993	-0,431015	-14,012080	-0,987267	-0,564608	7,158999	10,081872	-4,149046	7,289982	8,724650	-1,594108	602,339925	-399,436411	9,488376	-14,012080	-0,987267	-0,564608	-70,341423	1110,030125	-4,149046	-14,012080	-0,987267	-0,564608	-70,341423	1110,030125	-4,149046
10:13:11,21	0,932043	3,321044	-0,066007	0,011997	0,041993	-0,431015	-14,005124	-0,989953	-0,563054	7,359640	10,355998	-4,162260	7,284175	8,722095	-1,596345	602,241423	-399,439278	9,498965	-14,005124	-0,989953	-0,563054	-70,351682	1109,758259	-4,162260	-14,005124	-0,989953	-0,563054	-70,351682	1109,758259	-4,162260
10:13:11,26	0,932043	3,321044	-0,066007	0,011997	0,041993	-0,431015	-14,000008	-0,986202	-0,565291	7,112841	10,538178	-4,151671	7,285541	8,728579	-1,595374	602,164475	-399,320793	9,494468	-14,000008	-0,986202	-0,565291	-70,304008	1109,538803	-4,151671	-14,000008	-0,986202	-0,565291	-70,304008	1109,538803	-4,151671
10:13:11,31	0,932043	3,321044	-0,066007	0,011997	0,041993	-0,431015	-14,006307	-0,984143	-0,564320	7,069890	10,084770	-4,156168	7,285951	8,714875	-1,594971	602,051033	-399,338806	9,502540	-14,006307	-0,984143	-0,564320	-70,185298	1109,579836	-4,156168	-14,006307	-0,984143	-0,564320	-70,185298	1109,579836	-4,156168
10:13:11,36	0,932043	3,321044	-0,066007	0,011997	0,041993	-0,431015	-13,994644	-0,991349	-0,563917	7,372328	10,602000	-4,148095	7,276410	8,719844	-1,595836	601,954007	-399,176816	9,493805	-13,994644	-0,991349	-0,563917	-70,448600	1109,181532	-4,148095	-13,994644	-0,991349	-0,563917	-70,448600	1109,181532	-4,148095
10:13:11,41	0,932043	3,321044	-0,066007	0,011997	0,041993	-0,431015	-13,994176	-0,980603	-0,564782	6,905281	10,461290	-4,156830	7,281649	8,717275	-1,593929	601,854146	-399,140814	9,481621	-13,994176	-0,980603	-0,564782	-70,072043	1109,004121	-4,156830	-13,994176	-0,980603	-0,564782	-70,072043	1109,004121	-4,156830
10:13:11,46	0,932043	3,321044	-0,066007	0,011997	0,041993	-0,431015	-13,994572	-0,986424	-0,562875	7,189238	10,336248	-4,169014	7,278337	8,720291	-1,592509	601,782624	-399,077929	9,499532	-13,994572	-0,986424	-0,562875	-70,245059	1108,910116	-4,169014	-13,994572	-0,986424	-0,562875	-70,245059	1108,910116	-4,169014
10:13:11,51	0,932043	3,321044	-0,066007	0,011997	0,041993	-0,431015	-13,995527	-0,982048	-0,561455	6,980355	10,193184	-4,151104	7,279568	8,711204	-1,590707	601,745782	-399,047729	9,494609	-13,995527	-0,982048	-0,561455	-70,110380	1108,842052	-4,151104	-13,995527	-0,982048	-0,561455	-70,110380	1108,842052	-4,151104
10:13:11,56	0,932043	3,321044	-0,066007	0,011997	0,041993	-0,431015	-13,988273	-0,987658	-0,559653	7,279811	10,523397	-4,156027	7,275930	8,713013	-1,593039	601,642744	-398,998664	9,490222	-13,988273	-0,987658	-0,559653	-70,251314	1108,602809	-4,156027	-13,988273	-0,987658	-0,559653	-70,251314	1108,602809	-4,156027
10:13:11,61	0,932043	3,321044	-0,066007	0,011997	0,041993	-0,431015	-13,988020	-0,983602	-0,561984	7,059885	10,422759	-4,160413	7,278760	8,711899	-1,590555	601,571031	-398,978508	9,466192	-13,988020	-0,983602	-0,561984	-70,152865	1108,482353	-4,160413	-13,988020	-0,983602	-0,561984	-70,152865	1108,482353	-4,160413
10:13:11,66	0,932043	3,321044	-0,066007	0,011997	0,041993	-0,431015	-13,988470	-0,986610	-0,559500	7,197900	10,327172	-4,184444	7,275928	8,710383	-1,589368	601,574767	-398,848393	9,488265	-13,988470	-0,986610	-0,559500	-70,250979	1108,422096	-4,184444	-13,988470	-0,986610	-0,559500	-70,250979	1108,422096	-4,184444
10:13:11,71	0,932043	3,321044	-0,066007	0,011997	0,041993	-0,431015	-13,985741	-0,984916	-0,558314	7,224347	10,407255	-4,162370	7,276311	8,706494	-1,591317	601,465904	-398,818330	9,524938	-13,985741	-0,984916	-0,558314	-70,091528	1108,287957	-4,162370	-13,985741	-0,984916	-0,558314	-70,091528	1108,287957	-4,162370
10:13:11,76	0,932043	3,321044	-0,066007	0,011997	0,041993	-0,431015	-13,982566	-0,987192	-0,560262	7,314304	10,463086	-4,125697	7,271139	8,709474	-1,587791	601,377684	-398,787821	9,513324	-13,982566	-0,987192	-0,560262	-70,180239	1108,094489	-4,125697	-13,982566	-0,987192	-0,560262	-70,180239	1108,094489	-4,125697
10:13:11,81	0,932043	3,321044	-0,066007	0,011997	0,041993	-0,431015	-13,982560	-0,981222	-0,556737	6,986211	10,371726	-4,137312	7,277924	8,709289	-1,585182	601,359532	-398,745177	9,491420	-13,982560	-0,981222	-0,556737	-70,039741	1108,002683	-4,137312	-13,982560	-0,981222	-0,556737	-70,039741	1108,002683	-4,137312
10:13:11,86	0,932043	3,321044	-0,066007	0,011997	0,041993	-0,431015	-13,985793	-0,987191	-0,554128	7,324439	10,166582	-4,159216	7,264790	8,704698	-1,588741	601,253620	-398,696608	9,473898	-13,985793	-0,987191	-0,554128	-70,170057	1108,051308	-4,159216	-13,985793	-0,987191	-0,554128	-70,170057	1108,051308	-4,159216
10:13:11,91	0,932043	3,321044	-0,066007	0,011997	0,041993	-0,431015	-13,975249	-0,978112	-0,557687	6,841448	10,598843	-4,176738	7,273021	8,708016	-1,588384	601,164553	-398,631394	9,490713	-13,975249	-0,978112	-0,557687	-69,940363	1107,655896	-4,176738	-13,975249	-0,978112	-0,557687	-69,940363	1107,655896	-4,176738
10:13:11,96	0,932043	3,321044	-0,066007	0,011997	0,041993	-0,431015	-13,982239	-0,983582	-0,557330	7,137807	10,125649	-4,159923	7,271665	8,697817	-1,588752	601,113623	-398,601346	9,493098	-13,982239	-0,983582	-0,557330	-70,073362	1107,731376	-4,159923	-13,982239	-0,983582	-0,557330	-70,073362	1107,731376	-4,159923
10:13:12,01	0,932043	3,321044	-0,066007	0,011997	0,041993	-0,431015	-13,972728	-0,987507	-0,557698	7,342462	10,561073	-4,157538	7,267649	8,705819	-1,589416	601,024140	-398,531090	9,494742	-13,972728	-0,987507	-0,557698	-70,176816	1107,420213	-4,157538	-13,972728	-0,987507	-0,557698	-70,176816	1107,420213	-4,157538
10:13:12,06	0,932043	3,321044	-0,066007	0,011997	0,041993	-0,431015	-13,977650	-0,980028	-0,558362	6,969659	10,192526	-4,155893	7,273991	8,706068	-1,585861	600,982390	-398,481224	9,499776	-13,977650	-0,980028	-0,558362	-69,962522	1107,438014	-4,155893	-13,977650	-0,980028	-0,558362	-69,962522	1107,438014	-4,155893
10:13:12,11	0,932043	3,321044	-0,066007	0,011997	0,041993	-0,431015	-13,981036	-0,985396	-0,554806	7,271093	9,955321	-4,150860	7,264223	8,698309	-1,585743	600,877050	-398,426743	9,522304	-13,981036	-0,985396	-0,554806	-70,082458	1107,466675	-4,150860	-13,981036	-0,985396	-0,554806	-70,082458	1107,466675	-4,150860
10:13:12,16	0,932043	3,321044	-0,066007	0,011997	0,041993	-0,431015	-13,969433	-0,980816	-0,554688	7,027462	10,440224	-4,128332	7,267313	8,695984	-1,586499	600,911216	-398,349066	9,510555	-13,969433	-0,980816	-0,554688	-69,966584	1107,040720	-4,128332	-13,969433	-0,980816	-0,554688	-69,966584	1107,040720	-4,128332
10:13:12,21	0,932043	3,321044	-0,066007	0,011997	0,041993	-0,431015	-13,968965	-0,984654	-0,555445	7,311418	10,455314	-4,140081	7,267117	8,693571	-1,586152	600,803731	-398,326178	9,506945	-13,968965	-0,984654	-0,555445	-69,983951	1107,019066	-4,140081	-13,968965	-0,984654	-0,555445	-69,983951	1107,019066	-4,140081
10:13:12,26	0,932043	3,321044	-0,066007	0,011997	0,041993	-0,431015	-13,966777	-0,985691	-0,555098	7,331381	10,464573	-4,143691	7,268834	8,690286	-1,584232	600,748874	-398,278739	9,488288	-13,966777	-0,985691	-0,555098	-70,045332	1106,856550	-4,143691	-13,966777	-0,985691	-0,555098	-70,045332	1106,856550	-4,143691
10:13:12,31	0,932043	3,321044	-0,066007	0,011997	0,041993	-0,431015	-13,964790	-0,988820	-0,553178	7,507778	10,496653	-4,162347	7,260338	8,698887	-1,584310	600,652185	-398,261625	9,509066	-13,964790	-0,988820	-0,553178	-70,114613	1106,732676	-4,162347	-13,964790	-0,988820	-0,553178	-70,114613	1106,732676	-4,162347
10:13:12,36	0,932043	3,321044	-0,066007	0,011997	0,041993	-0,431015	-13,967991	-0,977162	-0,553256	6,868040	10,237928	-4,141570	7,265676	8,699755	-1,584352	600,654578	-398,204874	9,532932	-13,967991	-0,977162	-0,553256	-69,839200	1106,725201	-4,141570	-13,967991	-0,977162	-0,553256	-69,839200	1106,725201	-4,141570
10:13:12,41	0,932043	3,321044	-0,066007	0,011997	0,041993	-0,431015	-13,971412	-0,981351	-0,553298	7,136215	10,033724	-4,117704	7,266813	8,695920	-1,585472	600,597805	-398,125105	9,520229	-13,971412	-0,981351	-0,553298	-69,899866	1106,789559	-4,117704	-13,971412	-0,981351	-0,553298	-69,899866	1106,789559	-4,117704
10:13:12,46	0,932043	3,321044	-0,066007	0,011997	0,041993	-0,431015	-13,968659	-0,984254	-0,554417	7,327839	10,087816	-4,130407	7,261426	8,687925	-1,583947	600,533462	-398,136544	9,483563	-13,968659	-0,984254	-0,554417	-69,936086	1106,627559	-4,130407	-13,968659	-0,984254	-0,554417	-69,936086	1106,627559	-4,130407
10:13:12,51	0,932043	3,321044	-0,066007	0,011997	0,041993	-0,431015	-13,959041	-0,983586	-0,552892	7,251042	10,537932	-4,167073	7,258351	8,692304	-1,579347	600,433994	-398,016379	9,490599	-13,959041	-0,983586	-0,552892	-69,960471	1106,322688	-4,167073	-13,959041	-0,983586	-0,552892	-69,960471	1106,322688	-4,167073
10:13:12,56	0,932043	3,321044	-0,066007	0,011997	0,041993	-0,431015	-13,961296	-0,978733	-0,548292	7,053021	10,274470	-4,160037	7,263046	8,688029	-1,582817	600,419714	-398,008151	9,502988	-13,961296	-0,978733	-0,548292	-69,777536	1106,236209	-4,160037	-13,961296	-0,978733	-0,548292	-69,777536	1106,236209	-4,160037
10:13:12,61	0,932043	3,321044	-0,066007	0,011997	0,041993	-0,431015	-13,959941	-0,984937	-0,551763	7,375589	10,328429	-4,147647	7,260117	8,689822	-1,581387	600,377315	-398,054016	9,508112	-13,959941	-0,984937	-0,551763	-69,941943	1106,183831	-4,147647	-13,959941	-0,984937	-0,551763	-69,941943	1106,183831	-4,147647
10:13:12,66	0,932043	3,321044	-0,066007	0,011997	0,041993	-0,431015	-13,960030	-0,981503	-0,550333	7,136137	10,310039	-4,142524	7,256985	8,688082	-1,583242	600,334931	-397,984929	9,518358	-13,960030	-0,981503	-0,550333	-69,911880	1106,172391	-4,142524	-13,960030	-0,981503	-0,550333	-69,911880	1106,172391	-4,142524
10:13:12,71	0,932043	3,321044	-0,066007	0,011997	0,041993	-0,431015	-13,956957	-0,979661	-0,552188	7,078986	10,398593	-4,132278	7,250387	8,690259	-1,582141	600,248231	-397,887831	9,511182	-13,956957	-0,979661	-0,552188	-69,824425	1106,019705	-4,132278	-13,956957	-0,979661	-0,552188	-69,824425	1106,019705	-4,132278
10:13:12,76	0,932043	3,321044	-0,066007	0,011997	0,041993	-0,431015	-13,955543	-0,972858	-0,551086	6,765965	10,348458	-4,139454	7,251827	8,686662	-1,583404	600,213065	-397,851282	9,509564	-13,955543	-0,972858	-0,551086	-69,603404	1105,858615	-4,139454	-13,955543	-0,972858	-0,551086	-69,603404	1105,858615	-4,139454
10:13:12,81	0,932043	3,321044	-0,066007	0,011997	0,041993	-0,431015	-13,953149	-0,975904	-0,552350	6,938421	10,424239	-4,141072	7,258531	8,693255	-1,579819	600,176026	-397,798353	9,544300	-13,953149	-0,975904	-0,552350	-69,670051	1105,746434	-4,141072	-13,953149	-0,975904	-0,552350	-69,670051	1105,746434	-4,141072
10:13:12,86	0,932043	3,321044	-0,066007	0,011997	0,041993	-0,431015	-13,962210	-0,978413	-0,548764	7,096220	9,894522	-4,106336	7,256097	8,683402	-1,578562	600,091266	-397,745012	9,535753	-13,962210	-0,978413	-0,548764	-69,709227	1105,928011	-4,106336	-13,962210	-0,978413	-0,548764	-69,709227	1105,928011	-4,106336
10:13:12,91	0,932043	3,321044	-0,066007	0,011997	0,041993	-0,431015	-13,952460	-0,981231	-0,547507	7,246571	10,301434	-4,114882	7,250095	8,685959	-1,579782	600,032223	-397,716131	9,482862	-13,952460	-0,981231	-0,547507	-69,780091	1105,569569	-4,114882	-13,952460	-0,981231	-0,547507	-69,780091	1105,569569	-4,114882
10:13:12,96	0,932043	3,321044	-0,066007	0,011997	0,041993	-0,431015	-13,951674	-0,974756	-0,548728	6,905335	10,276758	-4,167773	7,258814	8,688833	-1,579913	599,996899	-397,742360	9,503778	-13,951674	-0,974756	-0,548728	-69,612998	1105,483153	-4,167773	-13,951674	-0,974756	-0,548728	-69,612998	1105,483153	-4,167773
10:13:13,01	0,932043	3,321044	-0,066007	0,011997	0,041993	-0,431015	-13,958522	-0,980869	-0,548858	7,182865	9,903152	-4,146857	7,257588	8,676480	-1,581037	599,934578	-397,707154	9,528412	-13,958522	-0,980869	-0,548858	-69,815386	1105,647165	-4,146857	-13,958522	-0,980869	-0,548858	-69,815386	1105,647165	-4,146857
10:13:13,06	0,932043	3,321044	-0,066007	0,011997	0,041993	-0,431015	-13,947211	-0,985984	-0,549983	7,448154	10,419758	-4,122224	7,247450	8,683457	-1,577216	599,907057	-397,634535	9,516674	-13,947211	-0,985984	-0,549983	-69,951596	1105,275845	-4,122224	-13,947211	-0,985984	-0,549983	-69,951596	1105,275845	-4,122224
10:13:13,11	0,932043	3,321044	-0,066007	0,011997	0,041993	-0,431015	-13,948184	-0,973716	-0,546162	6,859357	10,309014	-4,133962	7,252132	8,685045	-1,579159	599,906644	-397,586670	9,518420	-13,948184	-0,973716	-0,546162	-69,577368	1105,241488	-4,133962	-13,948184	-0,973716	-0,546162	-69,577368	1105,241488	-4,133962
10:13:13,16	0,932043	3,321044	-0,066007	0,011997	0,041993	-0,431015	-13,951901	-0,976976	-0,548105	7,070122	10,091475	-4,132216	7,253914	8,676797	-1,579944	599,816357	-397,564782	9,513554	-13,951901	-0,976976	-0,548105	-69,622513	1105,315680	-4,132216	-13,951901	-0,976976	-0,548105	-69,622513	1105,315680	-4,132216
10:13:13,21	0,932043	3,321044	-0,066007	0,011997	0,041993	-0,431015	-13,945649	-0,982644	-0,548889	7,338660	10,327429	-4,137082	7,247778	8,676713	-1,577585	599,781338	-397,549862	9,495733	-13,945649	-0,982644	-0,548889	-69,798897	1105,060875	-4,137082	-13,945649	-0,982644	-0,548889	-69,798897	1105,060875	-4,137082
10:13:13,26	0,932043	3,321044	-0,066007	0,011997	0,041993	-0,431015	-13,942508	-0,977372	-0,546530	7,059920	10,452960	-4,154903	7,250706	8,683300	-1,580823	599,675401	-397,461101	9,509579	-13,942508	-0,977372	-0,546530	-69,663773	1104,939859	-4,154903	-13,942508	-0,977372	-0,546530	-69,663773	1104,939859	-4,154903
10:13:13,31	0,932043	3,321044	-0,066007	0,011997	0,041993	-0,431015	-13,949676	-0,976614	-0,549768	7,044428	9,944112	-4,141057	7,253748	8,675896	-1,578831	599,686749	-397,428424	9,518414	-13,949676	-0,976614	-0,549768	-69,619797	1104,993679	-4,141057	-13,949676	-0,976614	-0,549768	-69,619797	1104,993679	-4,141057
10:13:13,36	0,932043	3,321044	-0,066007	0,011997	0,041993	-0,431015	-13,944785	-0,982951	-0,547776	7,407905	10,191933	-4,132222	7,251897	8,677362	-1,577978	599,594191	-397,402045	9,515551	-13,944785	-0,982951	-0,547776	-69,753745	1104,857557	-4,132222	-13,944785	-0,982951	-0,547776	-69,753745	1104,857557	-4,132222
10:13:13,41	0,932043	3,321044	-0,066007	0,011997	0,041993	-0,431015	-13,945129	-0,980614	-0,546923	7,262973	10,080682	-4,135084	7,248801	8,670002	-1,578485	599,552206	-397,403647	9,518651	-13,945129	-0,980614	-0,546923	-69,715262	1104,773334	-4,135084	-13,945129	-0,980614	-0,546923	-69,715262	1104,773334	-4,135084
10:13:13,46	0,932043	3,321044	-0,066007	0,011997	0,041993	-0,431015	-13,937208	-0,981613	-0,547431	7,292522	10,457047	-4,131985	7,250033	8,671990	-1,575413	599,538226	-397,305224	9,486670	-13,937208	-0,981613	-0,547431	-69,764106	1104,527853	-4,131985	-13,937208	-0,981613	-0,547431	-69,764106	1104,527853	-4,131985
10:13:13,51	0,932043	3,321044	-0,066007	0,011997	0,041993	-0,431015	-13,939545	-0,981686	-0,544359	7,374574	10,274173	-4,163965	7,241684	8,674958	-1,573484	599,501066	-397,310440	9,523470	-13,939545	-0,981686	-0,544359	-69,687799	1104,528480	-4,163965	-13,939545	-0,981686	-0,544359	-69,687799	1104,528480	-4,163965
10:13:13,56	0,932043	3,321044	-0,066007	0,011997	0,041993	-0,431015	-13,937941	-0,972972	-0,542429	6,898314	10,328023	-4,127166	7,250047	8,677789	-1,575935	599,474923	-397,246969	9,512170	-13,937941	-0,972972	-0,542429	-69,479957	1104,456393	-4,127166	-13,937941	-0,972972	-0,542429	-69,479957	1104,456393	-4,127166
10:13:13,61	0,932043	3,321044	-0,066007	0,011997	0,041993	-0,431015	-13,944575	-0,978799	-0,544881	7,243229	9,928703	-4,138466	7,244317	8,672705	-1,574789	599,435630	-397,284796	9,533146	-13,944575	-0,978799	-0,544881	-69,592483	1104,577806	-4,138466	-13,944575	-0,978799	-0,544881	-69,592483	1104,577806	-4,138466
10:13:13,67	0,932043	3,321044	-0,066007	0,011997	0,041993	-0,431015	-13,939466	-0,976534	-0,544421	7,114023	10,126417	-4,144635	7,248623	8,672502	-1,572347	599,404189	-397,234916	9,517337	-13,939466	-0,976534	-0,544421	-69,543877	1104,374478	-4,144635	-13,939466	-0,976534	-0,544421	-69,543877	1104,374478	-4,144635
10:13:13,72	0,932043	3,321044	-0,066007	0,011997	0,041993	-0,431015	-13,939466	-0,976534	-0,544421	7,114023	10,126417	-4,144635	7,244246	8,675151	-1,572437	599,274466	-397,187358	9,500505	-13,939466	-0,976534	-0,544421	-69,543877	1104,374478	-4,144635	-13,939466	-0,976534	-0,544421	-69,543877	1104,374478	-4,144635
10:13:13,77	0,932043	3,321044	-0,066007	0,011997	0,041993	-0,431015	-13,939389	-0,975095	-0,541383	7,002008	9,994955	-4,150131	7,245333	8,674421	-1,572462	599,179417	-397,036855	9,520933	-13,939389	-0,975095	-0,541383	-69,542928	1104,236977	-4,150131	-13,939389	-0,975095	-0,541383	-69,542928	1104,236977	-4,150131
10:13:13,82	0,932043	3,321044	-0,066007	0,011997	0,041993	-0,431015	-13,939301	-0,976401	-0,541408	7,152725	9,841961	-4,129703	6,219133	6,987507	-1,175411	515,095907	-346,699438	9,747249	-13,939301	-0,976401	-0,541408	-69,494716	1104,077080	-4,129703	-13,939301	-0,976401	-0,541408	-69,494716	1104,077080	-4,129703
10:13:13,87	0,882179	3,321005	-0,065957	0,011986	0,042007	-0,431013	-11,965291	-0,931143	-0,144357	6,351035	14,503357	-3,903387	5,803733	6,357620	-1,098245	483,260580	-326,687269	9,816910	-11,965291	-0,931143	-0,144357	-66,743682	953,778682	-3,903387	-11,965291	-0,931143	-0,144357	-66,743682	953,778682	-3,903387
10:13:13,92	0,882179	3,321005	-0,065957	0,011986	0,042007	-0,431013	-11,212093	-0,886339	-0,067190	5,434621	16,093361	-3,833726	5,806785	6,361884	-1,095036	483,473069	-326,736666	9,836577	-11,212093	-0,886339	-0,067190	-64,143010	896,242672	-3,833726	-11,212093	-0,886339	-0,067190	-64,143010	896,242672	-3,833726
10:13:13,97	0,882179	3,321005	-0,065957	0,011986	0,042007	-0,431013	-11,217311	-0,886851	-0,063982	5,524699	16,030734	-3,814058	5,803896	6,365651	-1,082575	483,490867	-326,736239	9,882182	-11,217311	-0,886851	-0,063982	-64,093108	896,589672	-3,814058	-11,217311	-0,886851	-0,063982	-64,093108	896,589672	-3,814058
10:13:14,02	0,882179	3,321005	-0,065957	0,011986	0,042007	-0,431013	-11,219129	-0,882465	-0,051521	5,305913	15,951391	-3,768454	5,809344	6,371498	-1,081058	483,557211	-326,718280	9,815129	-11,219129	-0,882465	-0,051521	-63,967618	896,653054	-3,768454	-11,219129	-0,882465	-0,051521	-63,967618	896,653054	-3,768454
10:13:14,07	0,882179	3,321005	-0,065957	0,011986	0,042007	-0,431013	-11,226917	-0,884260	-0,050004	5,447954	15,594899	-3,835507	5,809762	6,360195	-1,076205	483,641897	-326,710095	9,818442	-11,226917	-0,884260	-0,050004	-63,966449	896,907907	-3,835507	-11,226917	-0,884260	-0,050004	-63,966449	896,907907	-3,835507
10:13:14,12	0,882179	3,321005	-0,065957	0,011986	0,042007	-0,431013	-11,217337	-0,890273	-0,045151	5,810080	16,162306	-3,832193	5,803132	6,367504	-1,074358	483,681505	-326,769890	9,850061	-11,217337	-0,890273	-0,045151	-64,076371	896,723286	-3,832193	-11,217337	-0,890273	-0,045151	-64,076371	896,723286	-3,832193
10:13:14,17	0,882179	3,321005	-0,065957	0,011986	0,042007	-0,431013	-11,220352	-0,880878	-0,043303	5,289522	16,069748	-3,800575	5,803804	6,367396	-1,073551	483,709112	-326,736809	9,869827	-11,220352	-0,880878	-0,043303	-63,859365	896,867371	-3,800575	-11,220352	-0,880878	-0,043303	-63,859365	896,867371	-3,800575
10:13:14,22	0,882179	3,321005	-0,065957	0,011986	0,042007	-0,431013	-11,220594	-0,881513	-0,042497	5,365038	16,064511	-3,780809	5,812760	6,374083	-1,069667	483,790951	-326,793010	9,838291	-11,220594	-0,881513	-0,042497	-63,833761	896,881162	-3,780809	-11,220594	-0,881513	-0,042497	-63,833761	896,881162	-3,780809
10:13:14,27	0,882179	3,321005	-0,065957	0,011986	0,042007	-0,431013	-11,230864	-0,885925	-0,038612	5,586709	15,629472	-3,812345	5,806660	6,362153	-1,072631	483,400032	-326,573631	9,784521	-11,230864	-0,885925	-0,038612	-63,958431	897,252278	-3,812345	-11,230864	-0,885925	-0,038612	-63,958431	897,252278	-3,812345
10:13:14,32	0,882179	3,321005	-0,065957	0,011986	0,042007	-0,431013	-11,217482	-0,886608	-0,041577	5,616714	15,877092	-3,866114	4,767333	4,726682	-0,639396	398,215766	-274,045460	10,039327	-11,217482	-0,886608	-0,041577	-63,981983	896,449426	-3,866114	-11,217482	-0,886608	-0,041577	-63,981983	896,449426	-3,866114
10:13:14,37	0,832080	3,320954	-0,065968	0,011993	0,042020	-0,431012	-9,281459	-0,804260	0,391658	4,233220	16,514487	-3,611309	4,510635	4,324359	-0,499781	377,308776	-261,251883	10,065602	-9,281459	-0,804260	0,391658	-58,901198	745,109032	-3,611309	-9,281459	-0,804260	0,391658	-58,901198	745,109032	-3,611309
10:13:14,42	0,832080	3,320954	-0,065968	0,011993	0,042020	-0,431012	-8,804689	-0,783115	0,531273	3,759720	16,803797	-3,585033	4,514968	4,328079	-0,484948	377,766319	-261,388800	10,137617	-8,804689	-0,783115	0,531273	-57,714781	707,971845	-3,585033	-8,804689	-0,783115	0,531273	-57,714781	707,971845	-3,585033
10:13:14,47	0,832080	3,320954	-0,065968	0,011993	0,042020	-0,431012	-8,810077	-0,785008	0,546106	3,968349	16,988310	-3,513019	4,516919	4,332382	-0,480279	377,843517	-261,494642	10,117839	-8,810077	-0,785008	0,546106	-57,654745	708,579335	-3,513019	-8,810077	-0,785008	0,546106	-57,654745	708,579335	-3,513019
10:13:14,52	0,832080	3,320954	-0,065968	0,011993	0,042020	-0,431012	-8,814779	-0,784545	0,550776	3,891248	16,863551	-3,532796	4,510128	4,335539	-0,477893	377,994606	-261,540940	10,127182	-8,814779	-0,784545	0,550776	-57,695557	708,823732	-3,532796	-8,814779	-0,784545	0,550776	-57,695557	708,823732	-3,532796
10:13:14,57	0,832080	3,320954	-0,065968	0,011993	0,042020	-0,431012	-8,814117	-0,777086	0,553162	3,538794	17,051969	-3,523454	4,514584	4,337502	-0,472573	378,104206	-261,574028	10,073560	-8,814117	-0,777086	0,553162	-57,462427	708,960186	-3,523454	-8,814117	-0,777086	0,553162	-57,462427	708,960186	-3,523454
10:13:14,62	0,832080	3,320954	-0,065968	0,011993	0,042020	-0,431012	-8,818045	-0,779963	0,558482	3,714588	16,959178	-3,577076	4,522406	4,339377	-0,470787	378,256476	-261,642588	10,109911	-8,818045	-0,779963	0,558482	-57,512546	709,175734	-3,577076	-8,818045	-0,779963	0,558482	-57,512546	709,175734	-3,577076
10:13:14,67	0,832080	3,320954	-0,065968	0,011993	0,042020	-0,431012	-8,823581	-0,785799	0,560267	4,034804	16,837493	-3,540724	4,517974	4,341273	-0,467599	378,334379	-261,627911	10,099888	-8,823581	-0,785799	0,560267	-57,650430	709,488569	-3,540724	-8,823581	-0,785799	0,560267	-57,650430	709,488569	-3,540724
10:13:14,72	0,832080	3,320954	-0,065968	0,011993	0,042020	-0,431012	-8,823006	-0,781013	0,563455	3,837597	16,927478	-3,550747	4,519087	4,340830	-0,463799	378,343147	-261,646207	10,060688	-8,823006	-0,781013	0,563455	-57,471940	709,533481	-3,550747	-8,823006	-0,781013	0,563455	-57,471940	709,533481	-3,550747
10:13:14,77	0,832080	3,320954	-0,065968	0,011993	0,042020	-0,431012	-8,823179	-0,782199	0,567256	3,887811	16,935250	-3,589948	4,521572	4,342493	-0,463366	378,424604	-261,692545	10,073315	-8,823179	-0,782199	0,567256	-57,514832	709,554794	-3,589948	-8,823179	-0,782199	0,567256	-57,514832	709,554794	-3,589948
10:13:14,82	0,832080	3,320954	-0,065968	0,011993	0,042020	-0,431012	-8,825862	-0,783519	0,567688	3,957047	16,889424	-3,577321	4,512786	4,339715	-0,459801	378,417800	-261,644003	10,080530	-8,825862	-0,783519	0,567688	-57,549212	709,719618	-3,577321	-8,825862	-0,783519	0,567688	-57,549212	709,719618	-3,577321
10:13:14,87	0,832080	3,320954	-0,065968	0,011993	0,042020	-0,431012	-8,819063	-0,777300	0,571253	3,672277	17,212841	-3,570106	4,510813	4,340433	-0,459397	378,548889	-261,688181	10,113626	-8,819063	-0,777300	0,571253	-57,345762	709,509264	-3,570106	-8,819063	-0,777300	0,571253	-57,345762	709,509264	-3,570106
10:13:14,92	0,832080	3,320954	-0,065968	0,011993	0,042020	-0,431012	-8,818699	-0,775232	0,571657	3,592026	17,367387	-3,537010	4,513962	4,338129	-0,457780	378,543578	-261,761804	10,094390	-8,818699	-0,775232	0,571657	-57,263675	709,635232	-3,537010	-8,818699	-0,775232	0,571657	-57,263675	709,635232	-3,537010
10:13:14,97	0,832080	3,320954	-0,065968	0,011993	0,042020	-0,431012	-8,818278	-0,779111	0,573274	3,727320	17,421487	-3,556246	4,518426	4,336798	-0,458584	378,609138	-261,763863	10,089061	-8,818278	-0,779111	0,573274	-57,432884	709,656289	-3,556246	-8,818278	-0,779111	0,573274	-57,432884	709,656289	-3,556246
10:13:15,02	0,832080	3,320954	-0,065968	0,011993	0,042020	-0,431012	-8,819358	-0,783642	0,572470	3,993961	17,423146	-3,561575	4,521514	4,342877	-0,455467	378,664870	-261,702752	10,094829	-8,819358	-0,783642	0,572470	-57,521975	709,742710	-3,561575	-8,819358	-0,783642	0,572470	-57,521975	709,742710	-3,561575
10:13:15,07	0,832080	3,320954	-0,065968	0,011993	0,042020	-0,431012	-8,826165	-0,783277	0,575588	4,055771	17,086862	-3,555806	4,521980	4,344971	-0,456460	378,635972	-261,762282	10,095023	-8,826165	-0,783277	0,575588	-57,431513	709,940820	-3,555806	-8,826165	-0,783277	0,575588	-57,431513	709,940820	-3,555806
10:13:15,12	0,832080	3,320954	-0,065968	0,011993	0,042020	-0,431012	-8,828212	-0,782634	0,574594	3,956313	16,985147	-3,555613	4,516235	4,343729	-0,451575	378,677725	-261,719443	10,107967	-8,828212	-0,782634	0,574594	-57,480467	709,999808	-3,555613	-8,828212	-0,782634	0,574594	-57,480467	709,999808	-3,555613
10:13:15,17	0,832080	3,320954	-0,065968	0,011993	0,042020	-0,431012	-8,824264	-0,778279	0,579480	3,787832	17,205195	-3,542669	4,516206	4,342191	-0,453512	378,690955	-261,798887	10,098964	-8,824264	-0,778279	0,579480	-57,307085	709,909920	-3,542669	-8,824264	-0,778279	0,579480	-57,307085	709,909920	-3,542669
10:13:15,22	0,832080	3,320954	-0,065968	0,011993	0,042020	-0,431012	-8,822917	-0,779024	0,577542	3,764374	17,326409	-3,551672	4,513845	4,342811	-0,452529	378,730725	-261,789530	10,097133	-8,822917	-0,779024	0,577542	-57,389006	709,925409	-3,551672	-8,822917	-0,779024	0,577542	-57,389006	709,925409	-3,551672
10:13:15,27	0,832080	3,320954	-0,065968	0,011993	0,042020	-0,431012	-8,822274	-0,776669	0,578525	3,669891	17,389634	-3,553503	4,518795	4,336803	-0,451898	378,779776	-261,796191	10,087113	-8,822274	-0,776669	0,578525	-57,298605	709,938119	-3,553503	-8,822274	-0,776669	0,578525	-57,298605	709,938119	-3,553503
10:13:15,32	0,832080	3,320954	-0,065968	0,011993	0,042020	-0,431012	-8,819546	-0,783960	0,579156	4,067780	17,577308	-3,563523	4,520004	4,342824	-0,453044	378,847325	-261,889411	10,104613	-8,819546	-0,783960	0,579156	-57,473060	709,911633	-3,563523	-8,819546	-0,783960	0,579156	-57,473060	709,911633	-3,563523
10:13:15,37	0,832080	3,320954	-0,065968	0,011993	0,042020	-0,431012	-8,825365	-0,781996	0,578010	3,918710	17,379802	-3,546023	4,517974	4,340161	-0,451184	378,832338	-261,844868	10,077667	-8,825365	-0,781996	0,578010	-57,467978	710,170959	-3,546023	-8,825365	-0,781996	0,578010	-57,467978	710,170959	-3,546023
10:13:15,42	0,832080	3,320954	-0,065968	0,011993	0,042020	-0,431012	-8,822043	-0,781569	0,579870	3,927592	17,517279	-3,572968	4,514809	4,345340	-0,451145	378,870179	-261,820410	10,056456	-8,822043	-0,781569	0,579870	-57,425582	710,047684	-3,572968	-8,822043	-0,781569	0,579870	-57,425582	710,047684	-3,572968
10:13:15,47	0,832080	3,320954	-0,065968	0,011993	0,042020	-0,431012	-8,824947	-0,776239	0,579910	3,690535	17,386852	-3,594179	4,518788	4,341923	-0,451479	378,890154	-261,887473	10,088403	-8,824947	-0,776239	0,579910	-57,244237	710,145162	-3,594179	-8,824947	-0,776239	0,579910	-57,244237	710,145162	-3,594179
10:13:15,52	0,832080	3,320954	-0,065968	0,011993	0,042020	-0,431012	-8,823976	-0,781393	0,579575	3,910458	17,488157	-3,562233	4,523163	4,338121	-0,452985	378,921919	-261,853737	10,104801	-8,823976	-0,781393	0,579575	-57,428911	710,170270	-3,562233	-8,823976	-0,781393	0,579575	-57,428911	710,170270	-3,562233
10:13:15,57	0,832080	3,320954	-0,065968	0,011993	0,042020	-0,431012	-8,822871	-0,787083	0,578070	4,251435	17,556237	-3,545835	4,519676	4,344906	-0,449537	378,953367	-261,862580	10,063739	-8,822871	-0,787083	0,578070	-57,534597	710,151640	-3,545835	-8,822871	-0,787083	0,578070	-57,534597	710,151640	-3,545835
10:13:15,62	0,832080	3,320954	-0,065968	0,011993	0,042020	-0,431012	-8,827003	-0,780671	0,581517	3,926050	17,373032	-3,586897	4,519091	4,341328	-0,451441	378,959661	-261,880824	10,092688	-8,827003	-0,780671	0,581517	-57,356599	710,292793	-3,586897	-8,827003	-0,780671	0,581517	-57,356599	710,292793	-3,586897
10:13:15,68	0,832080	3,320954	-0,065968	0,011993	0,042020	-0,431012	-8,823613	-0,781953	0,579613	3,980095	17,563921	-3,557948	4,522108	4,350150	-0,446792	378,982545	-261,806832	10,103514	-8,823613	-0,781953	0,579613	-57,403243	710,217512	-3,557948	-8,823613	-0,781953	0,579613	-57,403243	710,217512	-3,557948
10:13:15,73	0,832080	3,320954	-0,065968	0,011993	0,042020	-0,431012	-8,832761	-0,780155	0,584262	3,962083	17,071015	-3,547121	4,517334	4,346791	-0,447197	378,967872	-261,876358	10,080980	-8,832761	-0,780155	0,584262	-57,280054	710,442773	-3,547121	-8,832761	-0,780155	0,584262	-57,280054	710,442773	-3,547121
10:13:15,78	0,832080	3,320954	-0,065968	0,011993	0,042020	-0,431012	-8,827465	-0,777701	0,583858	3,766927	17,368472	-3,569656	4,505355	4,328874	-0,442795	377,980133	-261,314625	10,086376	-8,827465	-0,777701	0,583858	-57,282572	710,324479	-3,569656	-8,827465	-0,777701	0,583858	-57,282572	710,324479	-3,569656
10:13:15,83	0,832080	3,320954	-0,065968	0,011993	0,042020	-0,431012	-8,805959	-0,776284	0,588259	3,685888	17,350515	-3,564259	3,578785	2,845187	0,012666	300,287363	-214,125799	10,354193	-8,805959	-0,776284	0,588259	-57,252436	708,618295	-3,564259	-8,805959	-0,776284	0,588259	-57,252436	708,618295	-3,564259
10:13:15,88	0,782011	3,320942	-0,065988	0,011972	0,042015	-0,431039	-7,057765	-0,715696	1,043721	2,555587	17,378331	-3,296443	3,337129	2,435613	0,179253	279,070052	-201,780026	10,439214	-7,057765	-0,715696	1,043721	-53,626514	571,412849	-3,296443	-7,057765	-0,715696	1,043721	-53,626514	571,412849	-3,296443
10:13:15,93	0,782011	3,320942	-0,065988	0,011972	0,042015	-0,431039	-6,582235	-0,711202	1,210307	2,405001	17,558272	-3,211422	3,347242	2,443413	0,182941	279,474986	-201,968702	10,468430	-6,582235	-0,711202	1,210307	-53,424335	534,263702	-3,211422	-6,582235	-0,711202	1,210307	-53,424335	534,263702	-3,211422
10:13:15,98	0,782011	3,320942	-0,065988	0,011972	0,042015	-0,431039	-6,594046	-0,716060	1,213996	2,696702	17,389088	-3,182206	3,347587	2,455043	0,184174	279,704429	-202,076423	10,483036	-6,594046	-0,716060	1,213996	-53,514012	535,021730	-3,182206	-6,594046	-0,716060	1,213996	-53,514012	535,021730	-3,182206
10:13:16,03	0,782011	3,320942	-0,065988	0,011972	0,042015	-0,431039	-6,604290	-0,710544	1,215229	2,431319	17,108970	-3,167600	3,346046	2,456642	0,188658	279,789179	-202,167897	10,460327	-6,604290	-0,710544	1,215229	-53,346414	535,545757	-3,167600	-6,604290	-0,710544	1,215229	-53,346414	535,545757	-3,167600
10:13:16,08	0,782011	3,320942	-0,065988	0,011972	0,042015	-0,431039	-6,604905	-0,708410	1,219712	2,283483	17,196156	-3,190309	3,343999	2,456602	0,192046	280,002428	-202,255829	10,444822	-6,604905	-0,708410	1,219712	-53,326695	535,681170	-3,190309	-6,604905	-0,708410	1,219712	-53,326695	535,681170	-3,190309
10:13:16,13	0,782011	3,320942	-0,065988	0,011972	0,042015	-0,431039	-6,603847	-0,706658	1,223101	2,222854	17,479824	-3,205814	3,352362	2,454411	0,190582	280,083030	-202,325127	10,487391	-6,603847	-0,706658	1,223101	-53,249795	535,881775	-3,205814	-6,603847	-0,706658	1,223101	-53,249795	535,881775	-3,205814
10:13:16,18	0,782011	3,320942	-0,065988	0,011972	0,042015	-0,431039	-6,606131	-0,714996	1,221637	2,636699	17,465480	-3,163244	3,352639	2,458630	0,192550	280,198463	-202,270251	10,472904	-6,606131	-0,714996	1,221637	-53,490454	536,046767	-3,163244	-6,606131	-0,714996	1,221637	-53,490454	536,046767	-3,163244
10:13:16,23	0,782011	3,320942	-0,065988	0,011972	0,042015	-0,431039	-6,609923	-0,713125	1,223604	2,644689	17,340829	-3,177732	3,351677	2,459852	0,192990	280,329308	-202,349409	10,468771	-6,609923	-0,713125	1,223604	-53,335653	536,219783	-3,177732	-6,609923	-0,713125	1,223604	-53,335653	536,219783	-3,177732
10:13:16,28	0,782011	3,320942	-0,065988	0,011972	0,042015	-0,431039	-6,610500	-0,711681	1,224044	2,566475	17,463711	-3,181865	3,348180	2,458659	0,191937	279,850006	-202,109149	10,484482	-6,610500	-0,711681	1,224044	-53,300520	536,387973	-3,181865	-6,610500	-0,711681	1,224044	-53,300520	536,387973	-3,181865
10:13:16,33	0,782011	3,320942	-0,065988	0,011972	0,042015	-0,431039	-6,607718	-0,709250	1,222992	2,408433	17,073162	-3,166154	2,555072	1,155293	0,456380	211,305360	-161,677893	10,676496	-6,607718	-0,709250	1,222992	-53,267653	535,779029	-3,166154	-6,607718	-0,709250	1,222992	-53,267653	535,779029	-3,166154
10:13:16,38	0,731978	3,321028	-0,065985	0,011980	0,042005	-0,431038	-5,082417	-0,674081	1,487434	1,321834	16,811801	-2,974139	2,404688	0,905467	0,528246	198,948512	-153,923242	10,785229	-5,082417	-0,674081	1,487434	-51,593536	415,781552	-2,974139	-5,082417	-0,674081	1,487434	-51,593536	415,781552	-2,974139
10:13:16,43	0,731978	3,321028	-0,065985	0,011980	0,042005	-0,431038	-4,790869	-0,668758	1,559300	1,582353	17,393620	-2,865407	2,409336	0,929359	0,529614	199,631862	-154,222888	10,762432	-4,790869	-0,668758	1,559300	-50,915188	393,476872	-2,865407	-4,790869	-0,668758	1,559300	-50,915188	393,476872	-2,865407
10:13:16,48	0,731978	3,321028	-0,065985	0,011980	0,042005	-0,431038	-4,813885	-0,660837	1,560668	1,252606	16,938447	-2,888204	2,403810	0,931512	0,529684	199,970057	-154,425049	10,755840	-4,813885	-0,660837	1,560668	-50,623092	394,828398	-2,888204	-4,813885	-0,660837	1,560668	-50,623092	394,828398	-2,888204
10:13:16,53	0,731978	3,321028	-0,065985	0,011980	0,042005	-0,431038	-4,812986	-0,654975	1,560738	0,941796	17,379151	-2,894796	2,415012	0,933842	0,529502	200,215292	-154,559076	10,786142	-4,812986	-0,654975	1,560738	-50,473724	395,198545	-2,894796	-4,812986	-0,654975	1,560738	-50,473724	395,198545	-2,894796
10:13:16,58	0,731978	3,321028	-0,065985	0,011980	0,042005	-0,431038	-4,820605	-0,663511	1,560556	1,392217	17,262348	-2,864494	2,411573	0,938791	0,531923	200,356415	-154,634560	10,724009	-4,820605	-0,663511	1,560556	-50,693383	395,679845	-2,864494	-4,820605	-0,663511	1,560556	-50,693383	395,679845	-2,864494
10:13:16,63	0,731978	3,321028	-0,065985	0,011980	0,042005	-0,431038	-4,823171	-0,658059	1,562978	1,113903	17,288872	-2,926627	2,416198	0,934708	0,530797	200,543397	-154,707860	10,758169	-4,823171	-0,658059	1,562978	-50,543714	395,907804	-2,926627	-4,823171	-0,658059	1,562978	-50,543714	395,907804	-2,926627
10:13:16,68	0,731978	3,321028	-0,065985	0,011980	0,042005	-0,431038	-4,821948	-0,664106	1,561851	1,458368	17,551065	-2,892467	2,418869	0,939130	0,535999	200,698532	-154,729152	10,752633	-4,821948	-0,664106	1,561851	-50,673953	396,073966	-2,892467	-4,821948	-0,664106	1,561851	-50,673953	396,073966	-2,892467
10:13:16,73	0,731978	3,321028	-0,065985	0,011980	0,042005	-0,431038	-4,827112	-0,664207	1,567054	1,522768	17,427501	-2,898003	2,418348	0,946729	0,535115	200,774729	-154,797558	10,737910	-4,827112	-0,664207	1,567054	-50,617511	396,355827	-2,898003	-4,827112	-0,664207	1,567054	-50,617511	396,355827	-2,898003
10:13:16,78	0,731978	3,321028	-0,065985	0,011980	0,042005	-0,431038	-4,833433	-0,659957	1,566169	1,280612	17,199007	-2,912726	2,411485	0,944600	0,534802	200,890240	-154,856555	10,767437	-4,833433	-0,659957	1,566169	-50,526022	396,623521	-2,912726	-4,833433	-0,659957	1,566169	-50,526022	396,623521	-2,912726
10:13:16,83	0,731978	3,321028	-0,065985	0,011980	0,042005	-0,431038	-4,828158	-0,655078	1,565856	1,033548	17,602869	-2,883199	2,413453	0,945804	0,531732	200,996710	-154,869557	10,757816	-4,828158	-0,655078	1,565856	-50,390057	396,613254	-2,883199	-4,828158	-0,655078	1,565856	-50,390057	396,613254	-2,883199
10:13:16,88	0,731978	3,321028	-0,065985	0,011980	0,042005	-0,431038	-4,830185	-0,656180	1,562786	1,132848	17,596157	-2,892820	2,412084	0,945293	0,537096	201,054176	-154,931737	10,747619	-4,830185	-0,656180	1,562786	-50,377297	396,765683	-2,892820	-4,830185	-0,656180	1,562786	-50,377297	396,765683	-2,892820
10:13:16,93	0,731978	3,321028	-0,065985	0,011980	0,042005	-0,431038	-4,829058	-0,655250	1,568150	1,059368	17,735620	-2,903017	2,419039	0,943604	0,536477	201,152786	-154,982353	10,746312	-4,829058	-0,655250	1,568150	-50,377766	396,816674	-2,903017	-4,829058	-0,655250	1,568150	-50,377766	396,816674	-2,903017
10:13:16,98	0,731978	3,321028	-0,065985	0,011980	0,042005	-0,431038	-4,831073	-0,662118	1,567532	1,421947	17,741553	-2,904324	2,422093	0,951703	0,537657	201,235197	-155,015466	10,755106	-4,831073	-0,662118	1,567532	-50,554283	396,980775	-2,904324	-4,831073	-0,662118	1,567532	-50,554283	396,980775	-2,904324
10:13:17,03	0,731978	3,321028	-0,065985	0,011980	0,042005	-0,431038	-4,839613	-0,660713	1,568712	1,361432	17,385391	-2,895530	2,417953	0,947600	0,536062	201,313128	-155,030584	10,723589	-4,839613	-0,660713	1,568712	-50,504531	397,295016	-2,895530	-4,839613	-0,660713	1,568712	-50,504531	397,295016	-2,895530
10:13:17,08	0,731978	3,321028	-0,065985	0,011980	0,042005	-0,431038	-4,833990	-0,659179	1,567116	1,307538	17,752817	-2,927047	2,421116	0,954242	0,534567	201,343176	-155,026710	10,731498	-4,833990	-0,659179	1,567116	-50,438007	397,221065	-2,927047	-4,833990	-0,659179	1,567116	-50,438007	397,221065	-2,927047
10:13:17,13	0,731978	3,321028	-0,065985	0,011980	0,042005	-0,431038	-4,841324	-0,658598	1,565622	1,295683	17,395559	-2,919138	2,415964	0,954554	0,537325	201,424523	-155,067760	10,741361	-4,841324	-0,658598	1,565622	-50,404221	397,439488	-2,919138	-4,841324	-0,658598	1,565622	-50,404221	397,439488	-2,919138
10:13:17,18	0,731978	3,321028	-0,065985	0,011980	0,042005	-0,431038	-4,839019	-0,653980	1,568379	1,060687	17,606414	-2,909275	2,418780	0,948127	0,536314	201,492988	-155,088272	10,734092	-4,839019	-0,653980	1,568379	-50,276728	397,469369	-2,909275	-4,839019	-0,653980	1,568379	-50,276728	397,469369	-2,909275
10:13:17,23	0,731978	3,321028	-0,065985	0,011980	0,042005	-0,431038	-4,834860	-0,659632	1,567368	1,371089	17,892197	-2,916544	2,420971	0,952538	0,535838	201,562596	-155,082417	10,726407	-4,834860	-0,659632	1,567368	-50,410054	397,428722	-2,916544	-4,834860	-0,659632	1,567368	-50,410054	397,428722	-2,916544
10:13:17,28	0,731978	3,321028	-0,065985	0,011980	0,042005	-0,431038	-4,839775	-0,659324	1,566893	1,394916	17,693968	-2,924229	2,417501	0,953724	0,537402	201,590815	-155,073076	10,734731	-4,839775	-0,659324	1,566893	-50,362001	397,616325	-2,924229	-4,839775	-0,659324	1,566893	-50,362001	397,616325	-2,924229
10:13:17,33	0,731978	3,321028	-0,065985	0,011980	0,042005	-0,431038	-4,839068	-0,655726	1,568457	1,230016	17,750511	-2,915904	2,415757	0,958117	0,538176	201,634027	-155,136750	10,732127	-4,842000	-0,652019	1,569231	-50,179766	397,764321	-2,918509	-4,842000	-0,652019	1,569231	-50,179766	397,764321	-2,918509
10:13:17,38	0,731978	3,321028	-0,065985	0,011980	0,042005	-0,431038	-4,842000	-0,652019	1,569231	1,003736	17,667285	-2,918509	2,421130	0,954363	0,538212	201,667948	-155,170067	10,726216	-4,842000	-0,652019	1,569231	-50,179766	397,764321	-2,918509	-4,842000	-0,652019	1,569231	-50,179766	397,764321	-2,918509
10:13:17,43	0,731978	3,321028	-0,065985	0,011980	0,042005	-0,431038	-4,841436	-0,658549	1,569266	1,331375	17,742687	-2,924420	2,416723	0,954365	0,539478	201,718158	-155,165437	10,750157	-4,841436	-0,658549	1,569266	-50,364689	397,795389	-2,924420	-4,841436	-0,658549	1,569266	-50,364689	397,795389	-2,924420
10:13:17,49	0,731978	3,321028	-0,065985	0,011980	0,042005	-0,431038	-4,843002	-0,662632	1,566984	1,604935	17,726537	-2,922630	2,422143	0,948131	0,536911	201,720249	-155,182640	10,735008	-4,843002	-0,662632	1,566984	-50,411673	397,902211	-2,922630	-4,843002	-0,662632	1,566984	-50,411673	397,902211	-2,922630
10:13:17,54	0,731978	3,321028	-0,065985	0,011980	0,042005	-0,431038	-4,843002	-0,662632	1,566984	1,604935	17,726537	-2,922630	2,413885	0,958542	0,539159	201,784648	-155,179535	10,745308	-4,843002	-0,662632	1,566984	-50,411673	397,902211	-2,922630	-4,843002	-0,662632	1,566984	-50,411673	397,902211	-2,922630
10:13:17,59	0,731978	3,321028	-0,065985	0,011980	0,042005	-0,431038	-4,832467	-0,659588	1,576673	1,364112	18,151968	-2,900764	2,417545	0,946077	0,545618	201,607861	-155,159971	10,749872	-4,832467	-0,659588	1,576673	-50,413528	397,500637	-2,900764	-4,832467	-0,659588	1,576673	-50,413528	397,500637	-2,900764
10:13:17,64	0,731978	3,321028	-0,065985	0,011980	0,042005	-0,431038	-4,832467	-0,659588	1,576673	1,364112	18,151968	-2,900764	1,765529	-0,038625	0,630941	148,954846	-121,112391	11,106797	-4,832467	-0,659588	1,576673	-50,413528	397,500637	-2,900764	-4,832467	-0,659588	1,576673	-50,413528	397,500637	-2,900764
10:13:17,69	0,681953	3,320977	-0,065979	0,011987	0,042006	-0,430993	-3,653683	-0,587276	1,661995	0,763441	16,826133	-2,543839	1,639382	-0,212259	0,619717	139,294479	-114,541107	11,196579	-3,653683	-0,587276	1,661995	-45,337714	303,640237	-2,543839	-3,653683	-0,587276	1,661995	-45,337714	303,640237	-2,543839
10:13:17,74	0,681953	3,320977	-0,065979	0,011987	0,042006	-0,430993	-3,440238	-0,564847	1,650771	0,457869	16,273513	-2,454057	1,648958	-0,194830	0,625841	139,909260	-114,945237	11,203671	-3,440238	-0,564847	1,650771	-43,882645	286,332183	-2,454057	-3,440238	-0,564847	1,650771	-43,882645	286,332183	-2,454057
10:13:17,79	0,681953	3,320977	-0,065979	0,011987	0,042006	-0,430993	-3,457005	-0,564135	1,658653	0,367357	16,071710	-2,451405	1,642054	-0,193548	0,628268	140,228130	-115,102125	11,239724	-3,457005	-0,564135	1,658653	-43,917242	287,446589	-2,451405	-3,457005	-0,564135	1,658653	-43,917242	287,446589	-2,451405
10:13:17,84	0,681953	3,320977	-0,065979	0,011987	0,042006	-0,430993	-3,457778	-0,557805	1,659322	0,072641	16,450497	-2,410912	1,644486	-0,188235	0,631253	140,444445	-115,206569	11,225068	-3,457778	-0,557805	1,659322	-43,715055	287,886071	-2,410912	-3,457778	-0,557805	1,659322	-43,715055	287,886071	-2,410912
10:13:17,89	0,681953	3,320977	-0,065979	0,011987	0,042006	-0,430993	-3,463595	-0,557255	1,662307	0,061727	16,387548	-2,425567	1,648636	-0,192378	0,629993	140,637477	-115,359053	11,208168	-3,463595	-0,557255	1,662307	-43,682763	288,279789	-2,425567	-3,463595	-0,557255	1,662307	-43,682763	288,279789	-2,425567
10:13:17,94	0,681953	3,320977	-0,065979	0,011987	0,042006	-0,430993	-3,462082	-0,562920	1,661047	0,320797	16,709640	-2,442468	1,656605	-0,191549	0,630474	140,799926	-115,399964	11,220930	-3,462082	-0,562920	1,661047	-43,868439	288,483105	-2,442468	-3,462082	-0,562920	1,661047	-43,868439	288,483105	-2,442468
10:13:17,99	0,681953	3,320977	-0,065979	0,011987	0,042006	-0,430993	-3,468248	-0,568252	1,661826	0,614016	16,540220	-2,439775	1,656205	-0,178665	0,632050	140,921025	-115,394768	11,249806	-3,468248	-0,568252	1,661826	-43,993743	288,797680	-2,439775	-3,468248	-0,568252	1,661826	-43,993743	288,797680	-2,439775
10:13:18,04	0,681953	3,320977	-0,065979	0,011987	0,042006	-0,430993	-3,477742	-0,562619	1,663104	0,415974	16,158754	-2,400829	1,660187	-0,176901	0,633432	141,028986	-115,504535	11,214604	-3,477742	-0,562619	1,663104	-43,749611	289,161504	-2,400829	-3,477742	-0,562619	1,663104	-43,749611	289,161504	-2,400829
10:13:18,09	0,681953	3,320977	-0,065979	0,011987	0,042006	-0,430993	-3,481261	-0,565185	1,664486	0,508352	16,124128	-2,436032	1,653210	-0,180598	0,633568	140,889921	-115,407400	11,214078	-3,481261	-0,565185	1,664486	-43,858705	289,403147	-2,436032	-3,481261	-0,565185	1,664486	-43,858705	289,403147	-2,436032
10:13:18,14	0,681953	3,320977	-0,065979	0,011987	0,042006	-0,430993	-3,474571	-0,560991	1,664622	0,304848	16,303023	-2,436558	1,068867	-1,028403	0,340198	94,191459	-84,329270	11,551142	-3,474571	-0,560991	1,664622	-43,732971	289,056852	-2,436558	-3,474571	-0,560991	1,664622	-43,732971	289,056852	-2,436558
10:13:18,19	0,631999	3,321017	-0,065994	0,011994	0,041995	-0,431020	-2,448179	-0,478839	1,371252	-0,401876	13,694302	-2,099493	0,955111	-1,197143	0,252834	85,384285	-78,118885	11,698864	-2,448179	-0,478839	1,371252	-37,990724	205,876366	-2,099493	-2,448179	-0,478839	1,371252	-37,990724	205,876366	-2,099493
10:13:18,24	0,631999	3,321017	-0,065994	0,011994	0,041995	-0,431020	-2,245168	-0,464693	1,283888	-0,162678	13,518465	-1,951772	0,970329	-1,168300	0,261950	86,350898	-78,666085	11,733327	-2,245168	-0,464693	1,283888	-36,641107	189,764141	-1,951772	-2,245168	-0,464693	1,283888	-36,641107	189,764141	-1,951772
10:13:18,29	0,631999	3,321017	-0,065994	0,011994	0,041995	-0,431020	-2,277756	-0,463451	1,293004	-0,217877	12,934606	-1,917309	0,962768	-1,165944	0,269320	86,795721	-78,848302	11,724744	-2,276015	-0,455725	1,300374	-36,329421	192,168648	-1,925891	-2,276015	-0,455725	1,300374	-36,329421	192,168648	-1,925891
10:13:18,34	0,631999	3,321017	-0,065994	0,011994	0,041995	-0,431020	-2,276015	-0,455725	1,300374	-0,555009	13,501441	-1,925891	0,969289	-1,158944	0,274897	87,186560	-79,111936	11,691674	-2,276015	-0,455725	1,300374	-36,329421	192,168648	-1,925891	-2,276015	-0,455725	1,300374	-36,329421	192,168648	-1,925891
10:13:18,39	0,631999	3,321017	-0,065994	0,011994	0,041995	-0,431020	-2,285338	-0,457872	1,305951	-0,476269	13,486944	-1,958962	0,976327	-1,150745	0,275826	87,507684	-79,212856	11,730614	-2,285338	-0,457872	1,305951	-36,419206	192,885997	-1,958962	-2,285338	-0,457872	1,305951	-36,419206	192,885997	-1,958962
10:13:18,44	0,631999	3,321017	-0,065994	0,011994	0,041995	-0,431020	-2,295958	-0,459868	1,306880	-0,299322	13,263274	-1,920022	0,974841	-1,147392	0,281342	87,694358	-79,373688	11,734964	-2,295958	-0,459868	1,306880	-36,398933	193,495985	-1,920022	-2,295958	-0,459868	1,306880	-36,398933	193,495985	-1,920022
10:13:18,49	0,631999	3,321017	-0,065994	0,011994	0,041995	-0,431020	-2,298119	-0,456904	1,312396	-0,499395	13,392990	-1,915672	0,978048	-1,151603	0,279581	87,842799	-79,472726	11,727632	-2,298119	-0,456904	1,312396	-36,366336	193,795327	-1,915672	-2,298119	-0,456904	1,312396	-36,366336	193,795327	-1,915672
10:13:18,54	0,631999	3,321017	-0,065994	0,011994	0,041995	-0,431020	-2,296076	-0,461787	1,310636	-0,257034	13,677320	-1,923004	0,982680	-1,144530	0,280715	88,104911	-79,509606	11,684945	-2,296076	-0,461787	1,310636	-36,507281	193,919250	-1,923004	-2,296076	-0,461787	1,310636	-36,507281	193,919250	-1,923004
10:13:18,59	0,631999	3,321017	-0,065994	0,011994	0,041995	-0,431020	-2,304517	-0,462262	1,311769	-0,133183	13,483812	-1,965691	0,982766	-1,139495	0,283062	88,191022	-79,616896	11,679957	-2,304517	-0,462262	1,311769	-36,420768	194,388378	-1,965691	-2,304517	-0,462262	1,311769	-36,420768	194,388378	-1,965691
10:13:18,64	0,631999	3,321017	-0,065994	0,011994	0,041995	-0,431020	-2,308920	-0,459819	1,314116	-0,310086	13,383054	-1,970679	0,979824	-1,144158	0,282833	88,308241	-79,707408	11,712745	-2,308920	-0,459819	1,314116	-36,405886	194,633288	-1,970679	-2,308920	-0,459819	1,314116	-36,405886	194,633288	-1,970679
10:13:18,69	0,631999	3,321017	-0,065994	0,011994	0,041995	-0,431020	-2,303411	-0,459602	1,313888	-0,341137	13,816300	-1,937891	0,985433	-1,136869	0,281591	88,379100	-79,708799	11,686515	-2,303411	-0,459602	1,313888	-36,419917	194,634066	-1,937891	-2,303411	-0,459602	1,313888	-36,419917	194,634066	-1,937891
10:13:18,74	0,631999	3,321017	-0,065994	0,011994	0,041995	-0,431020	-2,312528	-0,460816	1,312645	-0,243810	13,404292	-1,964121	0,989610	-1,131232	0,285660	88,582545	-79,800028	11,698754	-2,312528	-0,460816	1,312645	-36,417850	194,937720	-1,964121	-2,312528	-0,460816	1,312645	-36,417850	194,937720	-1,964121
10:13:18,79	0,631999	3,321017	-0,065994	0,011994	0,041995	-0,431020	-2,319499	-0,461615	1,316715	-0,179550	13,263605	-1,951882	0,978323	-1,130003	0,287542	88,677913	-79,801247	11,715413	-2,319499	-0,461615	1,316715	-36,416305	195,344253	-1,951882	-2,319499	-0,461615	1,316715	-36,416305	195,344253	-1,951882
10:13:18,84	0,631999	3,321017	-0,065994	0,011994	0,041995	-0,431020	-2,314918	-0,451225	1,318596	-0,673182	13,584981	-1,935223	0,984155	-1,132580	0,285275	88,789233	-79,814159	11,707381	-2,314918	-0,451225	1,318596	-36,094352	195,306077	-1,935223	-2,314918	-0,451225	1,318596	-36,094352	195,306077	-1,935223
10:13:18,89	0,631999	3,321017	-0,065994	0,011994	0,041995	-0,431020	-2,315603	-0,457564	1,316329	-0,299073	13,652228	-1,943254	0,985002	-1,126945	0,282536	88,828216	-79,921528	11,690444	-2,315603	-0,457564	1,316329	-36,217859	195,427088	-1,943254	-2,315603	-0,457564	1,316329	-36,217859	195,427088	-1,943254
10:13:18,94	0,631999	3,321017	-0,065994	0,011994	0,041995	-0,431020	-2,320907	-0,455481	1,313590	-0,480910	13,463882	-1,960192	0,986447	-1,137185	0,285744	88,923372	-79,929415	11,700527	-2,320907	-0,455481	1,313590	-36,236137	195,655080	-1,960192	-2,320907	-0,455481	1,313590	-36,236137	195,655080	-1,960192
10:13:18,99	0,631999	3,321017	-0,065994	0,011994	0,041995	-0,431020	-2,312761	-0,461851	1,316798	-0,108888	13,973800	-1,950109	0,980593	-1,126984	0,287259	88,970352	-79,948974	11,689307	-2,312761	-0,461851	1,316798	-36,364212	195,525574	-1,950109	-2,312761	-0,461851	1,316798	-36,364212	195,525574	-1,950109
10:13:19,04	0,631999	3,321017	-0,065994	0,011994	0,041995	-0,431020	-2,318668	-0,451682	1,318314	-0,631155	13,717116	-1,961329	0,988449	-1,131249	0,288924	89,087236	-80,047889	11,723410	-2,318668	-0,451682	1,318314	-36,088167	195,732568	-1,961329	-2,318668	-0,451682	1,318314	-36,088167	195,732568	-1,961329
10:13:19,09	0,631999	3,321017	-0,065994	0,011994	0,041995	-0,431020	-2,318903	-0,460618	1,319978	-0,193709	13,855608	-1,927226	0,982087	-1,123664	0,286952	89,155930	-80,025864	11,700409	-2,318903	-0,460618	1,319978	-36,352189	195,889462	-1,927226	-2,318903	-0,460618	1,319978	-36,352189	195,889462	-1,927226
10:13:19,14	0,631999	3,321017	-0,065994	0,011994	0,041995	-0,431020	-2,322291	-0,451315	1,318007	-0,623999	13,727873	-1,950227	0,990448	-1,129937	0,287454	89,223657	-80,098095	11,755750	-2,322291	-0,451315	1,318007	-36,052261	196,027742	-1,950227	-2,322291	-0,451315	1,318007	-36,052261	196,027742	-1,950227
10:13:19,19	0,631999	3,321017	-0,065994	0,011994	0,041995	-0,431020	-2,321039	-0,461693	1,318508	-0,113055	13,887775	-1,894885	0,985185	-1,123960	0,287798	89,256993	-80,110393	11,720866	-2,321039	-0,461693	1,318508	-36,355957	196,089317	-1,894885	-2,321039	-0,461693	1,318508	-36,355957	196,089317	-1,894885
10:13:19,24	0,631999	3,321017	-0,065994	0,011994	0,041995	-0,431020	-2,323583	-0,454147	1,318852	-0,499451	13,790477	-1,929770	0,988877	-1,126375	0,288629	89,342621	-80,168287	11,717905	-2,323583	-0,454147	1,318852	-36,149960	196,191767	-1,929770	-2,323583	-0,454147	1,318852	-36,149960	196,191767	-1,929770
10:13:19,30	0,631999	3,321017	-0,065994	0,011994	0,041995	-0,431020	-2,323338	-0,458551	1,319683	-0,277737	13,906312	-1,932730	0,985975	-1,120314	0,288198	89,353004	-80,100338	11,696409	-2,323338	-0,458551	1,319683	-36,274005	196,288382	-1,932730	-2,323338	-0,458551	1,319683	-36,274005	196,288382	-1,932730
10:13:19,35	0,631999	3,321017	-0,065994	0,011994	0,041995	-0,431020	-2,327135	-0,453007	1,319252	-0,501975	13,683887	-1,954227	0,985537	-1,122473	0,288662	89,439772	-80,152675	11,731923	-2,327135	-0,453007	1,319252	-36,063059	196,364017	-1,954227	-2,327135	-0,453007	1,319252	-36,063059	196,364017	-1,954227
10:13:19,40	0,631999	3,321017	-0,065994	0,011994	0,041995	-0,431020	-2,325047	-0,453708	1,319717	-0,467508	13,893813	-1,918712	0,989592	-1,126749	0,288270	89,374333	-80,086581	11,735018	-2,325047	-0,453708	1,319717	-36,083553	196,409979	-1,918712	-2,325047	-0,453708	1,319717	-36,083553	196,409979	-1,918712
10:13:19,45	0,631999	3,321017	-0,065994	0,011994	0,041995	-0,431020	-2,323371	-0,459357	1,319324	-0,149194	13,891218	-1,915617	0,376303	-2,065504	-0,395574	39,106670	-48,335458	12,475401	-2,323371	-0,459357	1,319324	-36,208756	196,275861	-1,915617	-2,323371	-0,459357	1,319324	-36,208756	196,275861	-1,915617
10:13:19,50	0,581937	3,320995	-0,065990	0,011992	0,042000	-0,431005	-1,203742	-0,397611	0,635480	-0,996572	12,703328	-1,175235	0,253081	-2,218713	-0,542025	31,082810	-42,352531	12,760690	-1,203742	-0,397611	0,635480	-32,209042	107,197068	-1,175235	-1,203742	-0,397611	0,635480	-32,209042	107,197068	-1,175235
10:13:19,55	0,581937	3,320995	-0,065990	0,011992	0,042000	-0,431005	-1,009448	-0,367502	0,489029	-1,392808	12,866287	-0,889946	0,274347	-2,194524	-0,535605	32,500605	-43,022616	12,771617	-1,009448	-0,367502	0,489029	-30,241718	92,107953	-0,889946	-1,009448	-0,367502	0,489029	-30,241718	92,107953	-0,889946
10:13:19,60	0,581937	3,320995	-0,065990	0,011992	0,042000	-0,431005	-1,041029	-0,373825	0,495450	-0,935422	12,786946	-0,879018	0,275320	-2,178011	-0,535034	33,099402	-43,322213	12,738756	-1,041029	-0,373825	0,495450	-30,280692	94,507746	-0,879018	-1,041029	-0,373825	0,495450	-30,280692	94,507746	-0,879018
10:13:19,65	0,581937	3,320995	-0,065990	0,011992	0,042000	-0,431005	-1,055817	-0,366411	0,496020	-1,281010	12,686370	-0,911879	0,282762	-2,175055	-0,532048	33,606704	-43,465015	12,782172	-1,055817	-0,366411	0,496020	-30,044280	95,567985	-0,911879	-1,055817	-0,366411	0,496020	-30,044280	95,567985	-0,911879
10:13:19,70	0,581937	3,320995	-0,065990	0,011992	0,042000	-0,431005	-1,062098	-0,371378	0,499006	-0,892740	12,870494	-0,868463	0,281990	-2,165117	-0,527706	33,886093	-43,677628	12,756654	-1,062098	-0,371378	0,499006	-30,045929	96,245169	-0,868463	-1,062098	-0,371378	0,499006	-30,045929	96,245169	-0,868463
10:13:19,75	0,581937	3,320995	-0,065990	0,011992	0,042000	-0,431005	-1,070318	-0,365741	0,503348	-1,230329	12,791311	-0,893982	0,287275	-2,163591	-0,531030	34,193433	-43,747649	12,798021	-1,070318	-0,365741	0,503348	-29,940965	96,811267	-0,893982	-1,070318	-0,365741	0,503348	-29,940965	96,811267	-0,893982
10:13:19,80	0,581937	3,320995	-0,065990	0,011992	0,042000	-0,431005	-1,074281	-0,369554	0,500024	-0,938988	12,886384	-0,852615	0,282905	-2,158118	-0,525539	34,412712	-43,914922	12,767744	-1,074281	-0,369554	0,500024	-29,948998	97,217475	-0,852615	-1,074281	-0,369554	0,500024	-29,948998	97,217475	-0,852615
10:13:19,85	0,581937	3,320995	-0,065990	0,011992	0,042000	-0,431005	-1,076836	-0,363033	0,505515	-1,313309	13,027073	-0,882892	0,292848	-2,151043	-0,524646	34,688689	-43,960914	12,775349	-1,076836	-0,363033	0,505515	-29,811411	97,558714	-0,882892	-1,076836	-0,363033	0,505515	-29,811411	97,558714	-0,882892
10:13:19,90	0,581937	3,320995	-0,065990	0,011992	0,042000	-0,431005	-1,087936	-0,368106	0,506409	-0,951352	12,711907	-0,875287	0,282888	-2,164590	-0,530201	34,365427	-43,827105	12,763226	-1,087936	-0,368106	0,506409	-29,847688	98,114846	-0,875287	-1,087936	-0,368106	0,506409	-29,847688	98,114846	-0,875287
10:13:19,95	0,581937	3,320995	-0,065990	0,011992	0,042000	-0,431005	-1,071224	-0,366255	0,500853	-1,093380	13,234073	-0,887410	-0,292482	-2,973668	-1,337973	-9,754681	-13,488455	13,598126	-1,071224	-0,366255	0,500853	-29,844373	97,325120	-0,887410	-1,071224	-0,366255	0,500853	-29,844373	97,325120	-0,887410
10:13:20,00	0,531984	3,321001	-0,065995	0,011980	0,041988	-0,431018	-0,082856	-0,272509	-0,306918	-1,754160	11,250723	-0,052510	-0,298799	-2,943814	-1,441689	-8,666991	-12,396297	13,731985	-0,082856	-0,272509	-0,306918	-23,146146	17,754950	-0,052510	-0,082856	-0,272509	-0,306918	-23,146146	17,754950	-0,052510
10:13:20,05	0,531984	3,321001	-0,065995	0,011980	0,041988	-0,431018	-0,105552	-0,252111	-0,410634	-1,325188	10,466432	0,081349	-0,280159	-2,890714	-1,442067	-6,576405	-13,509885	13,763679	-0,105552	-0,252111	-0,410634	-21,115912	18,752274	0,081349	-0,105552	-0,252111	-0,410634	-21,115912	18,752274	0,081349
10:13:20,10	0,531984	3,321001	-0,065995	0,011980	0,041988	-0,431018	-0,160859	-0,241704	-0,411013	-1,785458	9,957792	0,113044	-0,264685	-2,878802	-1,440825	-5,441680	-14,110202	13,721938	-0,160859	-0,241704	-0,411013	-20,759227	22,585187	0,113044	-0,160859	-0,241704	-0,411013	-20,759227	22,585187	0,113044
10:13:20,15	0,531984	3,321001	-0,065995	0,011980	0,041988	-0,431018	-0,178912	-0,249148	-0,409771	-1,350877	10,301894	0,071302	-0,254626	-2,854410	-1,438956	-4,665264	-14,498404	13,783265	-0,178912	-0,249148	-0,409771	-20,909030	24,346452	0,071302	-0,178912	-0,249148	-0,409771	-20,909030	24,346452	0,071302
10:13:20,20	0,531984	3,321001	-0,065995	0,011980	0,041988	-0,431018	-0,205065	-0,245664	-0,407902	-1,480071	9,808401	0,132629	-0,256083	-2,848588	-1,436861	-4,143329	-14,783595	13,700270	-0,205065	-0,245664	-0,407902	-20,764667	25,906020	0,132629	-0,205065	-0,245664	-0,407902	-20,764667	25,906020	0,132629
10:13:20,25	0,531984	3,321001	-0,065995	0,011980	0,041988	-0,431018	-0,209379	-0,241491	-0,405807	-1,683076	10,178705	0,049634	-0,247686	-2,845234	-1,436250	-3,713328	-14,990127	13,734418	-0,209379	-0,241491	-0,405807	-20,640101	26,614932	0,049634	-0,209379	-0,241491	-0,405807	-20,640101	26,614932	0,049634
10:13:20,30	0,531984	3,321001	-0,065995	0,011980	0,041988	-0,431018	-0,216482	-0,247086	-0,405196	-1,355982	10,284987	0,083782	-0,249076	-2,831197	-1,434211	-3,438484	-15,161363	13,775161	-0,216482	-0,247086	-0,405196	-20,752237	27,278828	0,083782	-0,216482	-0,247086	-0,405196	-20,752237	27,278828	0,083782
10:13:20,35	0,531984	3,321001	-0,065995	0,011980	0,041988	-0,431018	-0,227943	-0,238864	-0,403157	-1,794406	10,012638	0,124526	-0,237772	-2,828589	-1,438699	-3,052296	-15,287197	13,767387	-0,227943	-0,238864	-0,403157	-20,545223	27,906193	0,124526	-0,227943	-0,238864	-0,403157	-20,545223	27,906193	0,124526
10:13:20,40	0,531984	3,321001	-0,065995	0,011980	0,041988	-0,431018	-0,235854	-0,247349	-0,407644	-1,269039	9,998645	0,116752	-0,240944	-2,819095	-1,435142	-2,803466	-15,466505	13,752937	-0,235854	-0,247349	-0,407644	-20,685971	28,513193	0,116752	-0,235854	-0,247349	-0,407644	-20,685971	28,513193	0,116752
10:13:20,45	0,531984	3,321001	-0,065995	0,011980	0,041988	-0,431018	-0,242490	-0,239855	-0,404087	-1,689618	9,958744	0,102301	-0,241576	-2,816457	-1,435816	-2,495698	-15,604278	13,716982	-0,242490	-0,239855	-0,404087	-20,518240	28,994182	0,102301	-0,242490	-0,239855	-0,404087	-20,518240	28,994182	0,102301
10:13:20,50	0,531984	3,321001	-0,065995	0,011980	0,041988	-0,431018	-0,244458	-0,237989	-0,404762	-1,752082	10,191802	0,066346	-0,231742	-2,812655	-1,438011	-2,263176	-15,666309	13,759811	-0,244458	-0,237989	-0,404762	-20,434222	29,381770	0,066346	-0,244458	-0,237989	-0,404762	-20,434222	29,381770	0,066346
10:13:20,55	0,531984	3,321001	-0,065995	0,011980	0,041988	-0,431018	-0,252668	-0,244605	-0,406957	-1,345520	9,997252	0,109175	-0,235765	-2,804778	-1,434160	-2,175132	-15,761785	13,710372	-0,252668	-0,244605	-0,406957	-20,546999	29,831727	0,109175	-0,252668	-0,244605	-0,406957	-20,546999	29,831727	0,109175
10:13:20,60	0,531984	3,321001	-0,065995	0,011980	0,041988	-0,431018	-0,257478	-0,237182	-0,403106	-1,770150	9,871119	0,059736	-0,236609	-2,809234	-1,434033	-1,985019	-15,882767	13,737574	-0,257478	-0,237182	-0,403106	-20,388968	30,083178	0,059736	-0,257478	-0,237182	-0,403106	-20,388968	30,083178	0,059736
10:13:20,65	0,531984	3,321001	-0,065995	0,011980	0,041988	-0,431018	-0,253197	-0,238680	-0,402979	-1,702014	10,318866	0,086938	-0,229196	-2,805762	-1,434712	-1,781927	-15,969884	13,749441	-0,253197	-0,238680	-0,402979	-20,438360	30,194865	0,086938	-0,253197	-0,238680	-0,402979	-20,438360	30,194865	0,086938
10:13:20,70	0,531984	3,321001	-0,065995	0,011980	0,041988	-0,431018	-0,259910	-0,243363	-0,403658	-1,432370	10,189231	0,098805	-0,225911	-2,800649	-1,432335	-1,599454	-16,022359	13,721538	-0,259910	-0,243363	-0,403658	-20,536372	30,592201	0,098805	-0,259910	-0,243363	-0,403658	-20,536372	30,592201	0,098805
10:13:20,75	0,531984	3,321001	-0,065995	0,011980	0,041988	-0,431018	-0,265981	-0,243651	-0,401280	-1,371614	10,057822	0,070902	-0,221650	-2,789563	-1,432681	-1,469261	-16,112838	13,753810	-0,265981	-0,243651	-0,401280	-20,498206	30,937335	0,070902	-0,265981	-0,243651	-0,401280	-20,498206	30,937335	0,070902
10:13:20,80	0,531984	3,321001	-0,065995	0,011980	0,041988	-0,431018	-0,277712	-0,241799	-0,401627	-1,481191	9,605794	0,103174	-0,231399	-2,797674	-1,431817	-1,341012	-16,187487	13,761222	-0,277712	-0,241799	-0,401627	-20,462382	31,406200	0,103174	-0,277712	-0,241799	-0,401627	-20,462382	31,406200	0,103174
10:13:20,85	0,531984	3,321001	-0,065995	0,011980	0,041988	-0,431018	-0,265813	-0,237411	-0,400762	-1,709856	10,372923	0,110586	-0,221781	-2,797663	-1,434860	-1,227810	-16,236371	13,762008	-0,265813	-0,237411	-0,400762	-20,346642	31,239273	0,110586	-0,265813	-0,237411	-0,400762	-20,346642	31,239273	0,110586
10:13:20,91	0,531984	3,321001	-0,065995	0,011980	0,041988	-0,431018	-0,270632	-0,245736	-0,403805	-1,262727	10,244854	0,111372	-0,222811	-2,795292	-1,433298	-1,125441	-16,335068	13,723102	-0,270632	-0,245736	-0,403805	-20,552970	31,489434	0,111372	-0,270632	-0,245736	-0,403805	-20,552970	31,489434	0,111372
10:13:20,96	0,531984	3,321001	-0,065995	0,011980	0,041988	-0,431018	-0,272170	-0,243657	-0,402244	-1,405077	10,302842	0,072466	-0,220132	-2,784062	-1,432076	-0,943930	-16,336545	13,746800	-0,272170	-0,243657	-0,402244	-20,532189	31,668213	0,072466	-0,272170	-0,243657	-0,402244	-20,532189	31,668213	0,072466
10:13:21,01	0,531984	3,321001	-0,065995	0,011980	0,041988	-0,431018	-0,283235	-0,240362	-0,401022	-1,486943	9,885394	0,096164	-0,222425	-2,789348	-1,430113	-0,887529	-16,474896	13,710343	-0,283235	-0,240362	-0,401022	-20,355394	32,119367	0,096164	-0,283235	-0,240362	-0,401022	-20,355394	32,119367	0,096164
10:13:21,06	0,531984	3,321001	-0,065995	0,011980	0,041988	-0,431018	-0,277511	-0,241020	-0,399059	-1,544354	10,301065	0,059707	-0,218653	-2,780567	-1,433185	-0,745739	-16,478401	13,717442	-0,277511	-0,241020	-0,399059	-20,464440	32,085699	0,059707	-0,277511	-0,241020	-0,399059	-20,464440	32,085699	0,059707
10:13:21,11	0,531984	3,321001	-0,065995	0,011980	0,041988	-0,431018	-0,287001	-0,239896	-0,402131	-1,534959	9,932152	0,066807	-0,218546	-2,786218	-1,434285	-0,663114	-16,604623	13,722089	-0,287001	-0,239896	-0,402131	-20,366786	32,461719	0,066807	-0,287001	-0,239896	-0,402131	-20,366786	32,461719	0,066807
10:13:21,16	0,531984	3,321001	-0,065995	0,011980	0,041988	-0,431018	-0,287729	-0,242597	-0,398901	-1,364809	10,089830	0,104606	-0,215950	-2,781288	-1,429955	-0,561561	-16,550477	13,755242	-0,287729	-0,242597	-0,398901	-20,408708	32,676556	0,104606	-0,287729	-0,242597	-0,398901	-20,408708	32,676556	0,104606
10:13:21,21	0,531984	3,321001	-0,065995	0,011980	0,041988	-0,431018	-0,287729	-0,242597	-0,398901	-1,364809	10,089830	0,104606	-0,216540	-2,776217	-1,431533	-0,520930	-16,629302	13,729684	-0,287729	-0,242597	-0,398901	-20,408708	32,676556	0,104606	-0,287729	-0,242597	-0,398901	-20,408708	32,676556	0,104606
10:13:21,26	0,531984	3,321001	-0,065995	0,011980	0,041988	-0,431018	-0,291825	-0,239551	-0,400479	-1,571151	9,951451	0,079048	-0,220563	-2,777018	-1,429579	-0,473121	-16,652914	13,716743	-0,291825	-0,239551	-0,400479	-20,375937	32,859694	0,079048	-0,291825	-0,239551	-0,400479	-20,375937	32,859694	0,079048
10:13:21,31	0,531984	3,321001	-0,065995	0,011980	0,041988	-0,431018	-0,289120	-0,236468	-0,398525	-1,728052	10,145329	0,066107	-0,214417	-2,771733	-1,432648	-0,324423	-16,686293	13,698479	-0,289120	-0,236468	-0,398525	-20,290761	32,841217	0,066107	-0,289120	-0,236468	-0,398525	-20,290761	32,841217	0,066107
10:13:21,36	0,531984	3,321001	-0,065995	0,011980	0,041988	-0,431018	-0,296770	-0,239148	-0,401594	-1,543234	9,892994	0,047843	-0,210235	-2,769838	-1,432582	-0,258942	-16,763212	13,749602	-0,296770	-0,239148	-0,401594	-20,316347	33,189408	0,047843	-0,296770	-0,239148	-0,401594	-20,316347	33,189408	0,047843
10:13:21,41	0,531984	3,321001	-0,065995	0,011980	0,041988	-0,431018	-0,300502	-0,241822	-0,401527	-1,438070	9,794051	0,098966	-0,225138	-2,789868	-1,435483	-0,759622	-16,497499	13,730406	-0,300502	-0,241822	-0,401527	-20,421076	33,383496	0,098966	-0,300502	-0,241822	-0,401527	-20,421076	33,383496	0,098966
10:13:21,46	0,531984	3,321001	-0,065995	0,011980	0,041988	-0,431018	-0,275704	-0,238931	-0,404428	-1,608635	10,517111	0,079770	-0,667886	-3,414526	-1,761426	-35,636845	8,025351	14,234912	-0,275704	-0,238931	-0,404428	-20,364687	32,159882	0,079770	-0,275704	-0,238931	-0,404428	-20,364687	32,159882	0,079770
10:13:21,51	0,481923	3,320979	-0,065984	0,011979	0,041992	-0,431045	0,486639	-0,167829	-0,730372	-1,507153	7,692997	0,584276	-0,686122	-3,378908	-1,760613	-35,535908	9,833447	14,341882	0,486639	-0,167829	-0,730372	-14,681691	-30,508192	0,584276	0,486639	-0,167829	-0,730372	-14,681691	-30,508192	0,584276
10:13:21,56	0,481923	3,320979	-0,065984	0,011979	0,041992	-0,431045	0,427018	-0,128239	-0,728414	-1,855703	5,939717	0,694899	-0,672361	-3,343097	-1,759468	-33,615217	8,832844	14,345535	0,427018	-0,128239	-0,728414	-11,922436	-27,581190	0,694899	0,427018	-0,128239	-0,728414	-11,922436	-27,581190	0,694899
10:13:21,61	0,481923	3,320979	-0,065984	0,011979	0,041992	-0,431045	0,427018	-0,128239	-0,728414	-1,855703	5,939717	0,694899	-0,655827	-3,327625	-1,755931	-32,566965	8,343933	14,326946	0,427018	-0,128239	-0,728414	-11,922436	-27,581190	0,694899	0,427018	-0,128239	-0,728414	-11,922436	-27,581190	0,694899
10:13:21,66	0,481923	3,320979	-0,065984	0,011979	0,041992	-0,431045	0,405352	-0,134821	-0,724877	-1,412681	5,965350	0,676310	-0,655385	-3,316519	-1,755702	-31,935879	7,995389	14,306035	0,405352	-0,134821	-0,724877	-11,996164	-25,854772	0,676310	0,405352	-0,134821	-0,724877	-11,996164	-25,854772	0,676310
10:13:21,71	0,481923	3,320979	-0,065984	0,011979	0,041992	-0,431045	0,394166	-0,125332	-0,721976	-1,935368	6,075292	0,643803	-0,645654	-3,302609	-1,753168	-31,412251	7,789437	14,315639	0,394166	-0,125332	-0,721976	-11,773939	-24,866752	0,643803	0,394166	-0,125332	-0,721976	-11,773939	-24,866752	0,643803
10:13:21,76	0,481923	3,320979	-0,065984	0,011979	0,041992	-0,431045	0,378601	-0,131124	-0,722113	-1,507816	5,851562	0,665003	-0,646311	-3,291721	-1,751474	-31,072347	7,602725	14,355088	0,378601	-0,131124	-0,722113	-11,801024	-23,868613	0,665003	0,378601	-0,131124	-0,722113	-11,801024	-23,868613	0,665003
10:13:21,81	0,481923	3,320979	-0,065984	0,011979	0,041992	-0,431045	0,369500	-0,125111	-0,720419	-1,812222	5,766019	0,704452	-0,639200	-3,295009	-1,753247	-30,712175	7,391986	14,327075	0,369500	-0,125111	-0,720419	-11,633433	-23,239710	0,704452	0,369500	-0,125111	-0,720419	-11,633433	-23,239710	0,704452
10:13:21,86	0,481923	3,320979	-0,065984	0,011979	0,041992	-0,431045	0,368792	-0,132913	-0,722193	-1,408940	6,146498	0,676439	-0,642330	-3,280251	-1,751655	-30,451186	7,283663	14,307067	0,368792	-0,132913	-0,722193	-11,842603	-22,803663	0,676439	0,368792	-0,132913	-0,722193	-11,842603	-22,803663	0,676439
10:13:21,91	0,481923	3,320979	-0,065984	0,011979	0,041992	-0,431045	0,357576	-0,122824	-0,720601	-1,896892	5,843455	0,656431	-0,642077	-3,289306	-1,761792	-30,669979	7,459793	14,348897	0,357576	-0,122824	-0,720601	-11,538557	-22,226258	0,656431	0,357576	-0,122824	-0,720601	-11,538557	-22,226258	0,656431
10:13:21,96	0,481923	3,320979	-0,065984	0,011979	0,041992	-0,431045	0,365292	-0,127570	-0,730738	-1,606965	5,967133	0,698261	-1,108867	-3,887427	-1,706253	-63,288296	32,601903	14,782410	0,365292	-0,127570	-0,730738	-11,621187	-22,708272	0,698261	0,365292	-0,127570	-0,730738	-11,621187	-22,708272	0,698261
10:13:22,01	0,431934	3,320956	-0,065990	0,011976	0,041985	-0,431029	1,116674	-0,022378	-0,675199	-1,612387	4,219664	1,131775	-1,168196	-3,897600	-1,640509	-63,961118	35,879858	14,818334	1,116674	-0,022378	-0,675199	-3,369075	-83,439227	1,131775	1,116674	-0,022378	-0,675199	-3,369075	-83,439227	1,131775
10:13:22,06	0,431934	3,320956	-0,065990	0,011976	0,041985	-0,431029	1,155149	0,023915	-0,609455	-1,517259	3,998700	1,167698	-1,139446	-3,851857	-1,635806	-61,893464	34,871093	14,841494	1,155149	0,023915	-0,609455	0,360076	-86,680471	1,167698	1,155149	0,023915	-0,609455	0,360076	-86,680471	1,167698
10:13:22,11	0,431934	3,320956	-0,065990	0,011976	0,041985	-0,431029	1,101159	0,021889	-0,604751	-1,251674	3,486262	1,190859	-1,133667	-3,832774	-1,629592	-60,855516	34,218780	14,809980	1,101159	0,021889	-0,604751	0,466587	-82,954724	1,190859	1,101159	0,021889	-0,604751	0,466587	-82,954724	1,190859
10:13:22,16	0,431934	3,320956	-0,065990	0,011976	0,041985	-0,431029	1,081743	0,026425	-0,598538	-1,533532	3,701680	1,159345	-1,117714	-3,819668	-1,631627	-60,125403	33,879192	14,802383	1,081743	0,026425	-0,598538	0,540868	-81,215157	1,159345	1,081743	0,026425	-0,598538	0,540868	-81,215157	1,159345
10:13:22,21	0,431934	3,320956	-0,065990	0,011976	0,041985	-0,431029	1,062416	0,019163	-0,600573	-1,084900	3,498774	1,151747	-1,112146	-3,803067	-1,626369	-59,583000	33,578158	14,826153	1,062416	0,019163	-0,600573	0,419367	-79,900904	1,151747	1,062416	0,019163	-0,600573	0,419367	-79,900904	1,151747
10:13:22,26	0,431934	3,320956	-0,065990	0,011976	0,041985	-0,431029	1,045255	0,022641	-0,595315	-1,255286	3,226646	1,175517	-1,111428	-3,803355	-1,622325	-59,180083	33,347777	14,783182	1,045255	0,022641	-0,595315	0,522048	-78,825882	1,175517	1,045255	0,022641	-0,595315	0,522048	-78,825882	1,175517
10:13:22,31	0,431934	3,320956	-0,065990	0,011976	0,041985	-0,431029	1,045146	0,021875	-0,591271	-1,213514	3,685080	1,132546	-1,109114	-3,793393	-1,619878	-58,838682	33,164072	14,779022	1,045146	0,021875	-0,591271	0,503693	-78,358854	1,132546	1,045146	0,021875	-0,591271	0,503693	-78,358854	1,132546
10:13:22,36	0,431934	3,320956	-0,065990	0,011976	0,041985	-0,431029	1,035361	0,024852	-0,588824	-1,356700	3,563812	1,128386	-1,102054	-3,791073	-1,622016	-58,487348	32,979070	14,820802	1,035361	0,024852	-0,588824	0,594185	-77,712057	1,128386	1,035361	0,024852	-0,588824	0,594185	-77,712057	1,128386
10:13:22,41	0,431934	3,320956	-0,065990	0,011976	0,041985	-0,431029	1,029823	0,019898	-0,590962	-1,083646	3,672561	1,170166	-1,097573	-3,782390	-1,623526	-58,254317	32,849611	14,778480	1,029823	0,019898	-0,590962	0,478357	-77,168515	1,170166	1,029823	0,019898	-0,590962	0,478357	-77,168515	1,170166
10:13:22,46	0,431934	3,320956	-0,065990	0,011976	0,041985	-0,431029	1,020063	0,020360	-0,592472	-1,103238	3,431576	1,127844	-1,098848	-3,786486	-1,619467	-57,977015	32,676201	14,815229	1,020063	0,020360	-0,592472	0,494985	-76,643332	1,127844	1,020063	0,020360	-0,592472	0,494985	-76,643332	1,127844
10:13:22,51	0,431934	3,320956	-0,065990	0,011976	0,041985	-0,431029	1,024247	0,019415	-0,588412	-1,065652	3,976022	1,164593	-1,098603	-3,776884	-1,618247	-57,796443	32,558885	14,829720	1,024247	0,019415	-0,588412	0,458431	-76,427364	1,164593	1,024247	0,019415	-0,588412	0,458431	-76,427364	1,164593
10:13:22,56	0,431934	3,320956	-0,065990	0,011976	0,041985	-0,431029	1,015809	0,024004	-0,587193	-1,315583	3,752295	1,179084	-1,091638	-3,768746	-1,619735	-57,538249	32,525917	14,795411	1,015809	0,024004	-0,587193	0,568722	-75,988725	1,179084	1,015809	0,024004	-0,587193	0,568722	-75,988725	1,179084
10:13:22,61	0,431934	3,320956	-0,065990	0,011976	0,041985	-0,431029	1,005279	0,022042	-0,588680	-1,113008	3,444798	1,144775	-1,098525	-3,769058	-1,617735	-57,402308	32,369530	14,796241	1,005279	0,022042	-0,588680	0,617272	-75,469581	1,144775	1,005279	0,022042	-0,588680	0,617272	-75,469581	1,144775
10:13:22,66	0,431934	3,320956	-0,065990	0,011976	0,041985	-0,431029	1,008992	0,027849	-0,586681	-1,482472	3,833818	1,145605	-1,091150	-3,771125	-1,617658	-57,229840	32,259991	14,767655	1,008992	0,027849	-0,586681	0,703711	-75,372065	1,145605	1,008992	0,027849	-0,586681	0,703711	-75,372065	1,145605
10:13:22,71	0,431934	3,320956	-0,065990	0,011976	0,041985	-0,431029	1,007095	0,020429	-0,586603	-1,105230	3,939280	1,117019	-1,089180	-3,759219	-1,616081	-57,090246	32,215715	14,775640	1,007095	0,020429	-0,586603	0,498435	-75,117651	1,117019	1,007095	0,020429	-0,586603	0,498435	-75,117651	1,117019
10:13:22,76	0,431934	3,320956	-0,065990	0,011976	0,041985	-0,431029	0,995799	0,024676	-0,585027	-1,294629	3,494941	1,125004	-1,087100	-3,760640	-1,615602	-56,932146	32,172159	14,787012	0,995799	0,024676	-0,585027	0,642438	-74,675289	1,125004	0,995799	0,024676	-0,585027	0,642438	-74,675289	1,125004
10:13:22,81	0,431934	3,320956	-0,065990	0,011976	0,041985	-0,431029	0,995990	0,022165	-0,584548	-1,122702	3,663541	1,136376	-1,092864	-3,759730	-1,613633	-56,842053	32,078533	14,781027	0,995990	0,022165	-0,584548	0,617213	-74,521639	1,136376	0,995990	0,022165	-0,584548	0,617213	-74,521639	1,136376
10:13:22,86	0,431934	3,320956	-0,065990	0,011976	0,041985	-0,431029	0,998084	0,027611	-0,582579	-1,441978	3,897268	1,130392	-1,083664	-3,752665	-1,614337	-56,645699	32,061108	14,781518	0,998084	0,027611	-0,582579	0,725520	-74,452296	1,130392	0,998084	0,027611	-0,582579	0,725520	-74,452296	1,130392
10:13:22,91	0,431934	3,320956	-0,065990	0,011976	0,041985	-0,431029	0,987365	0,023176	-0,583283	-1,128253	3,518659	1,130882	-1,090762	-3,752972	-1,610845	-56,640525	31,985893	14,780504	0,987365	0,023176	-0,583283	0,691070	-73,989493	1,130882	0,987365	0,023176	-0,583283	0,691070	-73,989493	1,130882
10:13:22,96	0,431934	3,320956	-0,065990	0,011976	0,041985	-0,431029	0,991180	0,029170	-0,579791	-1,502476	3,759147	1,129868	-1,081533	-3,752007	-1,611884	-56,409100	31,868275	14,796108	0,991180	0,029170	-0,579791	0,787351	-74,048512	1,129868	0,991180	0,029170	-0,579791	0,787351	-74,048512	1,129868
10:13:23,01	0,431934	3,320956	-0,065990	0,011976	0,041985	-0,431029	0,985730	0,021659	-0,580830	-1,098084	3,734973	1,145472	-1,082087	-3,744718	-1,610738	-56,364173	31,831581	14,785069	0,985730	0,021659	-0,580830	0,602178	-73,644856	1,145472	0,985730	0,021659	-0,580830	0,602178	-73,644856	1,145472
10:13:23,06	0,431934	3,320956	-0,065990	0,011976	0,041985	-0,431029	0,979695	0,025784	-0,579683	-1,321885	3,478368	1,134433	-1,081295	-3,749386	-1,611446	-56,266258	31,793471	14,787563	0,979695	0,025784	-0,579683	0,702170	-73,427654	1,134433	0,979695	0,025784	-0,579683	0,702170	-73,427654	1,134433
10:13:23,11	0,431934	3,320956	-0,065990	0,011976	0,041985	-0,431029	0,983341	0,022764	-0,580392	-1,148859	3,771833	1,136927	-1,083502	-3,744260	-1,609870	-56,157152	31,709686	14,783177	0,983341	0,022764	-0,580392	0,638076	-73,420432	1,136927	0,983341	0,022764	-0,580392	0,638076	-73,420432	1,136927
10:13:23,16	0,431934	3,320956	-0,065990	0,011976	0,041985	-0,431029	0,980005	0,027238	-0,578815	-1,399556	3,734756	1,132541	-1,074981	-3,747302	-1,609787	-56,041041	31,721481	14,788178	0,980005	0,027238	-0,578815	0,738652	-73,195654	1,132541	0,980005	0,027238	-0,578815	0,738652	-73,195654	1,132541
10:13:23,21	0,431934	3,320956	-0,065990	0,011976	0,041985	-0,431029	0,978380	0,018338	-0,578733	-0,868454	3,744884	1,137542	-1,085596	-3,741714	-1,611371	-55,997630	31,629179	14,775042	0,978380	0,018338	-0,578733	0,571056	-73,057918	1,137542	0,978380	0,018338	-0,578733	0,571056	-73,057918	1,137542
10:13:23,26	0,431934	3,320956	-0,065990	0,011976	0,041985	-0,431029	0,978848	0,030325	-0,580316	-1,550010	3,852970	1,124407	-1,073597	-3,736298	-1,608619	-55,882332	31,608462	14,755016	0,978848	0,030325	-0,580316	0,830482	-72,986576	1,124407	0,978848	0,030325	-0,580316	0,830482	-72,986576	1,124407
10:13:23,31	0,431934	3,320956	-0,065990	0,011976	0,041985	-0,431029	0,968158	0,022641	-0,577564	-1,110772	3,407296	1,104380	-1,080614	-3,738345	-1,608577	-55,840143	31,552746	14,785172	0,968158	0,022641	-0,577564	0,666583	-72,593080	1,104380	0,968158	0,022641	-0,577564	0,666583	-72,593080	1,104380
10:13:23,36	0,431934	3,320956	-0,065990	0,011976	0,041985	-0,431029	0,973439	0,027695	-0,577523	-1,400708	3,746312	1,134536	-1,075058	-3,739030	-1,611628	-55,695736	31,483419	14,759956	0,973439	0,027695	-0,577523	0,773341	-72,668637	1,134536	0,973439	0,027695	-0,577523	0,773341	-72,668637	1,134536
10:13:23,41	0,431934	3,320956	-0,065990	0,011976	0,041985	-0,431029	0,971254	0,022540	-0,580574	-1,120511	3,792401	1,109321	-1,075456	-3,735384	-1,610010	-55,599888	31,498907	14,807406	0,971254	0,022540	-0,580574	0,648913	-72,451003	1,109321	0,971254	0,022540	-0,580574	0,648913	-72,451003	1,109321
10:13:23,46	0,431934	3,320956	-0,065990	0,011976	0,041985	-0,431029	0,968296	0,024708	-0,578955	-1,171908	3,713868	1,156770	-1,079625	-3,732272	-1,610436	-55,596493	31,445819	14,781445	0,968296	0,024708	-0,578955	0,767702	-72,297365	1,156770	0,968296	0,024708	-0,578955	0,767702	-72,297365	1,156770
10:13:23,51	0,431934	3,320956	-0,065990	0,011976	0,041985	-0,431029	0,967685	0,029875	-0,579381	-1,484841	3,711604	1,130809	-1,072954	-3,740344	-1,609190	-55,508335	31,378279	14,772728	0,967685	0,029875	-0,579381	0,860334	-72,251701	1,130809	0,967685	0,029875	-0,579381	0,860334	-72,251701	1,130809
10:13:23,56	0,431934	3,320956	-0,065990	0,011976	0,041985	-0,431029	0,971340	0,020062	-0,578136	-0,988984	4,011758	1,122092	-1,071733	-3,729107	-1,609204	-55,451398	31,362625	14,783218	0,971340	0,020062	-0,578136	0,585881	-72,238429	1,122092	0,971340	0,020062	-0,578136	0,585881	-72,238429	1,122092
10:13:23,61	0,431934	3,320956	-0,065990	0,011976	0,041985	-0,431029	0,960998	0,024622	-0,578149	-1,211209	3,531091	1,132582	-1,069227	-3,736163	-1,604876	-55,398181	31,329832	14,773529	0,960998	0,024622	-0,578149	0,721641	-71,907221	1,132582	0,960998	0,024622	-0,578149	0,721641	-71,907221	1,132582
10:13:23,66	0,431934	3,320956	-0,065990	0,011976	0,041985	-0,431029	0,965856	0,018924	-0,573822	-0,916691	3,846191	1,122893	-1,074553	-3,726782	-1,606088	-55,377805	31,314104	14,764334	0,965856	0,018924	-0,573822	0,568846	-71,973474	1,122893	0,965856	0,018924	-0,573822	0,568846	-71,973474	1,122893
10:13:23,71	0,431934	3,320956	-0,065990	0,011976	0,041985	-0,431029	0,960394	0,028227	-0,575034	-1,403883	3,587689	1,113698	-1,073231	-3,732152	-1,605232	-55,294137	31,228064	14,783854	0,960394	0,028227	-0,575034	0,811945	-71,803227	1,113698	0,960394	0,028227	-0,575034	0,811945	-71,803227	1,113698
10:13:23,76	0,431934	3,320956	-0,065990	0,011976	0,041985	-0,431029	0,964384	0,024398	-0,574177	-1,237431	3,910665	1,133218	-1,072508	-3,731895	-1,605970	-55,224976	31,218887	14,793152	0,964384	0,024398	-0,574177	0,677786	-71,793492	1,133218	0,964384	0,024398	-0,574177	0,677786	-71,793492	1,133218
10:13:23,81	0,431934	3,320956	-0,065990	0,011976	0,041985	-0,431029	0,963800	0,023900	-0,574916	-1,184902	3,944785	1,142516	-1,068275	-3,724020	-1,607902	-55,149676	31,222580	14,800417	0,963800	0,023900	-0,574916	0,691221	-71,713535	1,142516	0,963800	0,023900	-0,574916	0,691221	-71,713535	1,142516
10:13:23,86	0,431934	3,320956	-0,065990	0,011976	0,041985	-0,431029	0,954863	0,024171	-0,576848	-1,158189	3,543420	1,149781	-1,073506	-3,727958	-1,607095	-55,098835	31,136302	14,795151	0,954863	0,024171	-0,576848	0,739273	-71,413336	1,149781	0,954863	0,024171	-0,576848	0,739273	-71,413336	1,149781
10:13:23,91	0,431934	3,320956	-0,065990	0,011976	0,041985	-0,431029	0,960890	0,026732	-0,576040	-1,340653	3,943973	1,144516	-1,064007	-3,721560	-1,606309	-55,053039	31,148812	14,797195	0,960890	0,026732	-0,576040	0,757838	-71,485872	1,144516	0,960890	0,026732	-0,576040	0,757838	-71,485872	1,144516
10:13:23,96	0,431934	3,320956	-0,065990	0,011976	0,041985	-0,431029	0,950599	0,021705	-0,575255	-1,045490	3,442248	1,146559	-1,074006	-3,722506	-1,607111	-55,039748	31,119111	14,770500	0,950599	0,021705	-0,575255	0,658340	-71,179757	1,146559	0,950599	0,021705	-0,575255	0,658340	-71,179757	1,146559
10:13:24,01	0,431934	3,320956	-0,065990	0,011976	0,041985	-0,431029	0,956418	0,029892	-0,576056	-1,490275	3,771212	1,119864	-1,069603	-3,726140	-1,604334	-54,931634	31,133249	14,748993	0,956418	0,029892	-0,576056	0,856212	-71,307607	1,119864	0,956418	0,029892	-0,576056	0,856212	-71,307607	1,119864
10:13:24,06	0,431934	3,320956	-0,065990	0,011976	0,041985	-0,431029	0,957364	0,024261	-0,573280	-1,131192	3,906945	1,098357	-1,064824	-3,719914	-1,603529	-54,857633	31,059892	14,766523	0,957364	0,024261	-0,573280	0,773307	-71,246105	1,098357	0,957364	0,024261	-0,573280	0,773307	-71,246105	1,098357
10:13:24,11	0,431934	3,320956	-0,065990	0,011976	0,041985	-0,431029	0,949582	0,023235	-0,572475	-1,104373	3,603058	1,115888	-1,065438	-3,717795	-1,603531	-54,853485	31,033239	14,775526	0,949582	0,023235	-0,572475	0,719591	-70,939124	1,115888	0,949582	0,023235	-0,572475	0,719591	-70,939124	1,115888
10:13:24,16	0,431934	3,320956	-0,065990	0,011976	0,041985	-0,431029	0,948054	0,024827	-0,572476	-1,208147	3,540547	1,124890	-1,068929	-3,721815	-1,602349	-54,825853	30,971478	14,761655	0,948054	0,024827	-0,572476	0,740762	-70,881726	1,124890	0,948054	0,024827	-0,572476	0,740762	-70,881726	1,124890
10:13:24,21	0,431934	3,320956	-0,065990	0,011976	0,041985	-0,431029	0,953281	0,025840	-0,571295	-1,300514	3,867121	1,111019	-1,067619	-3,725442	-1,605779	-54,745988	30,917655	14,780266	0,953281	0,025840	-0,571295	0,727946	-70,965411	1,111019	0,953281	0,025840	-0,571295	0,727946	-70,965411	1,111019
10:13:24,26	0,431934	3,320956	-0,065990	0,011976	0,041985	-0,431029	0,955767	0,022892	-0,574725	-1,153893	4,092475	1,129630	-1,066942	-3,724400	-1,602672	-54,718511	30,940946	14,764575	0,955767	0,022892	-0,574725	0,643142	-70,935216	1,129630	0,955767	0,022892	-0,574725	0,643142	-70,935216	1,129630
10:13:24,31	0,431934	3,320956	-0,065990	0,011976	0,041985	-0,431029	0,954527	0,022827	-0,571618	-1,116597	4,040142	1,113939	-1,062162	-3,724320	-1,604965	-54,673013	30,919752	14,780197	0,954527	0,022827	-0,571618	0,675326	-70,890204	1,113939	0,954527	0,022827	-0,571618	0,675326	-70,890204	1,113939
10:13:24,36	0,431934	3,320956	-0,065990	0,011976	0,041985	-0,431029	0,952067	0,018728	-0,573911	-0,899034	3,962222	1,129562	-1,061463	-3,716585	-1,605750	-54,603818	30,929582	14,771857	0,952067	0,018728	-0,573911	0,571085	-70,775015	1,129562	0,952067	0,018728	-0,573911	0,571085	-70,775015	1,129562
10:13:24,41	0,431934	3,320956	-0,065990	0,011976	0,041985	-0,431029	0,945019	0,021989	-0,574696	-1,025511	3,650726	1,121221	-1,061438	-3,713834	-1,604571	-54,562475	30,861346	14,778631	0,945019	0,021989	-0,574696	0,700621	-70,533228	1,121221	0,945019	0,021989	-0,574696	0,700621	-70,533228	1,121221
10:13:24,46	0,431934	3,320956	-0,065990	0,011976	0,041985	-0,431029	0,942624	0,023343	-0,573517	-1,134349	3,596129	1,127996	-1,060839	-3,713552	-1,603784	-54,555491	30,855478	14,787729	0,942624	0,023343	-0,573517	0,698083	-70,399849	1,127996	0,942624	0,023343	-0,573517	0,698083	-70,399849	1,127996
10:13:24,51	0,431934	3,320956	-0,065990	0,011976	0,041985	-0,431029	0,942080	0,022966	-0,572730	-1,116321	3,576808	1,137093	-1,063775	-3,716551	-1,603015	-54,569091	30,875344	14,772549	0,942080	0,022966	-0,572730	0,686495	-70,376443	1,137093	0,942080	0,022966	-0,572730	0,686495	-70,376443	1,137093
10:13:24,56	0,431934	3,320956	-0,065990	0,011976	0,041985	-0,431029	0,946145	0,024008	-0,571961	-1,160125	3,766497	1,121913	-1,067176	-3,713943	-1,601079	-54,488476	30,819654	14,734642	0,946145	0,024008	-0,571961	0,724525	-70,505887	1,121913	0,946145	0,024008	-0,571961	0,724525	-70,505887	1,121913
10:13:24,61	0,431934	3,320956	-0,065990	0,011976	0,041985	-0,431029	0,945587	0,028257	-0,570025	-1,389002	3,835146	1,084006	-1,063542	-3,719309	-1,602158	-54,439449	30,794404	14,782269	0,945587	0,028257	-0,570025	0,829206	-70,393443	1,084006	0,945587	0,028257	-0,570025	0,829206	-70,393443	1,084006
10:13:24,66	0,431934	3,320956	-0,065990	0,011976	0,041985	-0,431029	0,948417	0,022427	-0,571104	-1,083196	4,037388	1,131633	-1,060466	-3,709467	-1,601778	-54,360723	30,813035	14,774127	0,948417	0,022427	-0,571104	0,677358	-70,413353	1,131633	0,948417	0,022427	-0,571104	0,677358	-70,413353	1,131633
10:13:24,71	0,431934	3,320956	-0,065990	0,011976	0,041985	-0,431029	0,938356	0,024685	-0,570724	-1,145066	3,573064	1,123491	-1,065819	-3,714018	-1,600999	-54,369349	30,726809	14,764534	0,938356	0,024685	-0,570724	0,792669	-70,087866	1,123491	0,938356	0,024685	-0,570724	0,792669	-70,087866	1,123491
10:13:24,76	0,431934	3,320956	-0,065990	0,011976	0,041985	-0,431029	0,937248	0,023152	-0,574178	-1,060379	3,598620	1,133678	-1,058585	-3,709274	-1,605232	-54,286204	30,775802	14,784314	0,937248	0,023152	-0,574178	0,757080	-69,975363	1,133678	0,937248	0,023152	-0,574178	0,757080	-69,975363	1,133678
10:13:24,81	0,431934	3,320956	-0,065990	0,011976	0,041985	-0,431029	0,937248	0,023152	-0,574178	-1,060379	3,598620	1,133678	-1,058587	-3,711276	-1,599028	-54,288909	30,720901	14,754285	0,937248	0,023152	-0,574178	0,757080	-69,975363	1,133678	0,937248	0,023152	-0,574178	0,757080	-69,975363	1,133678
10:13:24,86	0,431934	3,320956	-0,065990	0,011976	0,041985	-0,431029	0,938983	0,022153	-0,567974	-1,057337	3,713942	1,103649	-1,065649	-3,712534	-1,600560	-54,265894	30,671578	14,776219	0,938983	0,022153	-0,567974	0,681713	-69,996229	1,103649	0,938983	0,022153	-0,567974	0,681713	-69,996229	1,103649
10:13:24,91	0,431934	3,320956	-0,065990	0,011976	0,041985	-0,431029	0,943604	0,027640	-0,569505	-1,373851	3,998814	1,125583	-1,057864	-3,712856	-1,604431	-54,216993	30,711680	14,751583	0,943604	0,027640	-0,569505	0,795904	-70,074086	1,125583	0,943604	0,027640	-0,569505	0,795904	-70,074086	1,125583
10:13:24,96	0,431934	3,320956	-0,065990	0,011976	0,041985	-0,431029	0,939989	0,020737	-0,573377	-0,955713	3,833164	1,100948	-1,055885	-3,706966	-1,600518	-54,099056	30,677519	14,743267	0,939989	0,020737	-0,573377	0,672152	-69,956007	1,100948	0,939989	0,020737	-0,573377	0,672152	-69,956007	1,100948
10:13:25,01	0,431934	3,320956	-0,065990	0,011976	0,041985	-0,431029	0,933900	0,021968	-0,569464	-0,990341	3,635708	1,092631	-1,059130	-3,711970	-1,600547	-54,246541	30,671661	14,772380	0,933900	0,021968	-0,569464	0,734158	-69,675408	1,092631	0,933900	0,021968	-0,569464	0,734158	-69,675408	1,092631
10:13:25,06	0,431934	3,320956	-0,065990	0,011976	0,041985	-0,431029	0,939855	0,022277	-0,569493	-1,085200	3,820590	1,121745	-1,062457	-3,713169	-1,601679	-54,138235	30,629090	14,750459	0,939855	0,022277	-0,569493	0,663518	-69,958023	1,121745	0,939855	0,022277	-0,569493	0,663518	-69,958023	1,121745
10:13:25,11	0,431934	3,320956	-0,065990	0,011976	0,041985	-0,431029	0,942557	0,024558	-0,570625	-1,186552	4,076200	1,099823	-1,056973	-3,710549	-1,597744	-54,064225	30,666899	14,774077	0,942557	0,024558	-0,570625	0,741263	-69,914555	1,099823	0,942557	0,024558	-0,570625	0,741263	-69,914555	1,099823
10:13:25,16	0,431934	3,320956	-0,065990	0,011976	0,041985	-0,431029	0,937546	0,021119	-0,566690	-0,937971	3,860810	1,123441	-1,059277	-3,703626	-1,599708	-54,003984	30,621831	14,754458	0,937546	0,021119	-0,566690	0,719876	-69,736570	1,123441	0,937546	0,021119	-0,566690	0,719876	-69,736570	1,123441
10:13:25,21	0,431934	3,320956	-0,065990	0,011976	0,041985	-0,431029	0,932703	0,026575	-0,568653	-1,230608	3,683655	1,103822	-1,056324	-3,709197	-1,602016	-54,006858	30,608869	14,750315	0,932703	0,026575	-0,568653	0,855559	-69,533514	1,103822	0,932703	0,026575	-0,568653	0,855559	-69,533514	1,103822
10:13:25,26	0,431934	3,320956	-0,065990	0,011976	0,041985	-0,431029	0,936051	0,021233	-0,570962	-0,965459	3,861754	1,099679	-1,058797	-3,704808	-1,599734	-54,048839	30,590062	14,739289	0,936051	0,021233	-0,570962	0,701318	-69,618251	1,099679	0,936051	0,021233	-0,570962	0,701318	-69,618251	1,099679
10:13:25,31	0,431934	3,320956	-0,065990	0,011976	0,041985	-0,431029	0,933487	0,025569	-0,568680	-1,228208	3,701459	1,088653	-1,063370	-3,705440	-1,598503	-53,966291	30,543188	14,778912	0,933487	0,025569	-0,568680	0,778944	-69,577250	1,088653	0,933487	0,025569	-0,568680	0,778944	-69,577250	1,088653
10:13:25,36	0,431934	3,320956	-0,065990	0,011976	0,041985	-0,431029	0,936320	0,029214	-0,567449	-1,417060	3,943717	1,128277	-1,055124	-3,701050	-1,601245	-53,952300	30,541509	14,753388	0,936320	0,029214	-0,567449	0,876212	-69,557408	1,128277	0,936320	0,029214	-0,567449	0,876212	-69,557408	1,128277
10:13:25,41	0,431934	3,320956	-0,065990	0,011976	0,041985	-0,431029	0,928395	0,024267	-0,570190	-1,154272	3,544593	1,102753	-1,059201	-3,705438	-1,596543	-53,931991	30,492290	14,771612	0,928395	0,024267	-0,570190	0,750657	-69,334448	1,102753	0,928395	0,024267	-0,570190	0,750657	-69,334448	1,102753
10:13:25,46	0,431934	3,320956	-0,065990	0,011976	0,041985	-0,431029	0,934234	0,025604	-0,565489	-1,256300	3,890410	1,120977	-1,058044	-3,705518	-1,600062	-53,955533	30,545278	14,756501	0,934234	0,025604	-0,565489	0,753635	-69,446981	1,120977	0,934234	0,025604	-0,565489	0,753635	-69,446981	1,120977
10:13:25,51	0,431934	3,320956	-0,065990	0,011976	0,041985	-0,431029	0,933725	0,024562	-0,569008	-1,167962	3,817046	1,105865	-1,065015	-3,705699	-1,598502	-53,922142	30,570528	14,754785	0,933725	0,024562	-0,569008	0,760121	-69,480367	1,105865	0,933725	0,024562	-0,569008	0,760121	-69,480367	1,105865
10:13:25,56	0,431934	3,320956	-0,065990	0,011976	0,041985	-0,431029	0,937367	0,030508	-0,567448	-1,438629	4,022701	1,104150	-1,055997	-3,707655	-1,598826	-53,817579	30,498516	14,748024	0,937367	0,030508	-0,567448	0,956272	-69,560576	1,104150	0,937367	0,030508	-0,567448	0,956272	-69,560576	1,104150
10:13:25,61	0,431934	3,320956	-0,065990	0,011976	0,041985	-0,431029	0,934552	0,021721	-0,567772	-0,991772	4,002889	1,097389	-1,055410	-3,710663	-1,599580	-53,820015	30,489562	14,762412	0,934552	0,021721	-0,567772	0,713326	-69,359422	1,097389	0,934552	0,021721	-0,567772	0,713326	-69,359422	1,097389
10:13:25,66	0,431934	3,320956	-0,065990	0,011976	0,041985	-0,431029	0,936863	0,019708	-0,568526	-0,896093	4,125440	1,111776	-1,054194	-3,700831	-1,598845	-53,774968	30,470704	14,733495	0,936863	0,019708	-0,568526	0,651020	-69,418303	1,111776	0,936863	0,019708	-0,568526	0,651020	-69,418303	1,111776
10:13:25,71	0,431934	3,320956	-0,065990	0,011976	0,041985	-0,431029	0,927741	0,023572	-0,567791	-1,090796	3,699527	1,082860	-1,062478	-3,703977	-1,597645	-53,788984	30,449610	14,783632	0,927741	0,023572	-0,567791	0,759593	-69,128125	1,082860	0,927741	0,023572	-0,567791	0,759593	-69,128125	1,082860
10:13:25,76	0,431934	3,320956	-0,065990	0,011976	0,041985	-0,431029	0,934607	0,029172	-0,566591	-1,407302	4,055005	1,132996	-1,056342	-3,703447	-1,596829	-53,696350	30,507445	14,770639	0,934607	0,029172	-0,566591	0,882732	-69,311683	1,132996	0,934607	0,029172	-0,566591	0,882732	-69,311683	1,132996
10:13:25,81	0,431934	3,320956	-0,065990	0,011976	0,041985	-0,431029	0,931080	0,024123	-0,565774	-1,048334	3,922889	1,120004	-1,061264	-3,701333	-1,600366	-53,754295	30,431103	14,775250	0,931080	0,024123	-0,565774	0,845329	-69,166904	1,120004	0,931080	0,024123	-0,565774	0,845329	-69,166904	1,120004
10:13:25,86	0,431934	3,320956	-0,065990	0,011976	0,041985	-0,431029	0,931710	0,029443	-0,569312	-1,420050	3,943631	1,124614	-1,056456	-3,709489	-1,599545	-53,723345	30,397437	14,758439	0,931710	0,029443	-0,569312	0,891216	-69,195604	1,124614	0,931710	0,029443	-0,569312	0,891216	-69,195604	1,124614
10:13:25,91	0,431934	3,320956	-0,065990	0,011976	0,041985	-0,431029	0,936370	0,021201	-0,568490	-1,005173	4,229561	1,107803	-1,055097	-3,701272	-1,597195	-53,635079	30,440388	14,773467	0,936370	0,021201	-0,568490	0,659137	-69,275445	1,107803	0,936370	0,021201	-0,568490	0,659137	-69,275445	1,107803
10:13:25,96	0,431934	3,320956	-0,065990	0,011976	0,041985	-0,431029	0,928575	0,024133	-0,566140	-1,076284	3,879194	1,122831	-1,052642	-3,696706	-1,596413	-53,574499	30,426299	14,763329	0,928575	0,024133	-0,566140	0,818152	-69,013917	1,122831	0,928575	0,024133	-0,566140	0,818152	-69,013917	1,122831
10:13:26,01	0,431934	3,320956	-0,065990	0,011976	0,041985	-0,431029	0,923392	0,024290	-0,565359	-1,066346	3,669222	1,112693	-1,049303	-3,697770	-1,597991	-53,635711	30,339134	14,757700	0,923392	0,024290	-0,565359	0,840394	-68,817076	1,112693	0,923392	0,024290	-0,565359	0,840394	-68,817076	1,112693
10:13:26,06	0,431934	3,320956	-0,065990	0,011976	0,041985	-0,431029	0,922644	0,020866	-0,566937	-0,994406	3,620904	1,107064	-1,052164	-3,703372	-1,599884	-53,610412	30,355879	14,782029	0,922644	0,020866	-0,566937	0,643572	-68,806687	1,107064	0,922644	0,020866	-0,566937	0,643572	-68,806687	1,107064
10:13:26,11	0,431934	3,320956	-0,065990	0,011976	0,041985	-0,431029	0,928926	0,020543	-0,568830	-0,950462	3,961091	1,131393	-1,050817	-3,695237	-1,597922	-53,522460	30,385851	14,796866	0,928926	0,020543	-0,568830	0,662166	-68,959616	1,131393	0,928926	0,020543	-0,568830	0,662166	-68,959616	1,131393
10:13:26,16	0,431934	3,320956	-0,065990	0,011976	0,041985	-0,431029	0,921208	0,023444	-0,566868	-1,031366	3,620918	1,146231	-1,051431	-3,696056	-1,595634	-53,531260	30,339865	14,740567	0,921208	0,023444	-0,566868	0,808967	-68,693897	1,146231	0,921208	0,023444	-0,566868	0,808967	-68,693897	1,146231
10:13:26,21	0,431934	3,320956	-0,065990	0,011976	0,041985	-0,431029	0,922224	0,023566	-0,564580	-1,081932	3,689139	1,089931	-1,061477	-3,700621	-1,594877	-53,568769	30,362348	14,729108	0,922224	0,023566	-0,564580	0,767974	-68,705457	1,089931	0,922224	0,023566	-0,564580	0,767974	-68,705457	1,089931
10:13:26,26	0,431934	3,320956	-0,065990	0,011976	0,041985	-0,431029	0,931200	0,029983	-0,563822	-1,414937	4,112178	1,078472	-1,052562	-3,699941	-1,595601	-53,497540	30,277251	14,742268	0,931200	0,029983	-0,563822	0,938760	-68,987052	1,078472	0,931200	0,029983	-0,563822	0,938760	-68,987052	1,078472
10:13:26,31	0,431934	3,320956	-0,065990	0,011976	0,041985	-0,431029	0,926154	0,022603	-0,564547	-1,069254	3,954007	1,091632	-1,050164	-3,695687	-1,597145	-53,467117	30,292362	14,758960	0,926154	0,022603	-0,564547	0,705105	-68,749092	1,091632	0,926154	0,022603	-0,564547	0,705105	-68,749092	1,091632
10:13:26,36	0,431934	3,320956	-0,065990	0,011976	0,041985	-0,431029	0,924286	0,024992	-0,566864	-1,165831	3,875113	1,112814	-1,053223	-3,694504	-1,597193	-53,529792	30,324967	14,745789	0,924286	0,024992	-0,566864	0,796027	-68,681378	1,112814	0,924286	0,024992	-0,566864	0,796027	-68,681378	1,112814
10:13:26,41	0,431934	3,320956	-0,065990	0,011976	0,041985	-0,431029	0,924286	0,024992	-0,566864	-1,165831	3,875113	1,112814	-1,060118	-3,696574	-1,595963	-53,436682	30,278990	14,775028	0,924286	0,024992	-0,566864	0,796027	-68,681378	1,112814	0,924286	0,024992	-0,566864	0,796027	-68,681378	1,112814
10:13:26,46	0,431934	3,320956	-0,065990	0,011976	0,041985	-0,431029	0,927016	0,030830	-0,564908	-1,465125	4,050668	1,124392	-1,056016	-3,697511	-1,594416	-53,452285	30,273547	14,760107	0,927016	0,030830	-0,564908	0,955057	-68,720101	1,124392	0,927016	0,030830	-0,564908	0,955057	-68,720101	1,124392
10:13:26,51	0,431934	3,320956	-0,065990	0,011976	0,041985	-0,431029	0,925777	0,026810	-0,563362	-1,268565	3,975422	1,109472	-1,051797	-3,699487	-1,596723	-53,416325	30,293994	14,752542	0,925777	0,026810	-0,563362	0,835994	-68,698044	1,109472	0,925777	0,026810	-0,563362	0,835994	-68,698044	1,109472
10:13:26,56	0,431934	3,320956	-0,065990	0,011976	0,041985	-0,431029	0,925379	0,022167	-0,565669	-0,991461	3,975639	1,101907	-1,051150	-3,692178	-1,596758	-53,359951	30,251933	14,713072	0,925379	0,022167	-0,565669	0,748652	-68,666575	1,101907	0,925379	0,022167	-0,565669	0,748652	-68,666575	1,101907
10:13:26,61	0,431934	3,320956	-0,065990	0,011976	0,041985	-0,431029	0,918725	0,025261	-0,565704	-1,160611	3,699514	1,062436	-1,055357	-3,693754	-1,595197	-53,412569	30,283614	14,751478	0,918725	0,025261	-0,565704	0,822415	-68,420409	1,062436	0,918725	0,025261	-0,565704	0,822415	-68,420409	1,062436
10:13:26,66	0,431934	3,320956	-0,065990	0,011976	0,041985	-0,431029	0,922193	0,028117	-0,564143	-1,307973	3,818451	1,100842	-1,059323	-3,693499	-1,593634	-53,325688	30,227449	14,718116	0,922193	0,028117	-0,564143	0,899216	-68,573725	1,100842	0,922193	0,028117	-0,564143	0,899216	-68,573725	1,100842
10:13:26,71	0,431934	3,320956	-0,065990	0,011976	0,041985	-0,431029	0,923956	0,031680	-0,562580	-1,498422	4,013415	1,067480	-1,047533	-3,696493	-1,591648	-53,328366	30,220274	14,737679	0,923956	0,031680	-0,562580	0,988423	-68,517102	1,067480	0,923956	0,031680	-0,562580	0,988423	-68,517102	1,067480
10:13:26,76	0,431934	3,320956	-0,065990	0,011976	0,041985	-0,431029	0,920653	0,019971	-0,560593	-0,897148	3,842958	1,087043	-1,053942	-3,699204	-1,596640	-53,301541	30,265655	14,798527	0,920653	0,019971	-0,560593	0,670603	-68,428320	1,087043	0,920653	0,019971	-0,560593	0,670603	-68,428320	1,087043
10:13:26,81	0,431934	3,320956	-0,065990	0,011976	0,041985	-0,431029	0,917231	0,022566	-0,562515	-1,020213	3,713243	1,112044	-1,048608	-3,696401	-1,595098	-53,271526	30,225485	14,768261	0,917231	0,022566	-0,562515	0,751222	-68,289402	1,112044	0,917231	0,022566	-0,562515	0,751222	-68,289402	1,112044
10:13:26,86	0,431934	3,320956	-0,065990	0,011976	0,041985	-0,431029	0,917231	0,022566	-0,562515	-1,020213	3,713243	1,112044	-1,051664	-3,691482	-1,593601	-53,316917	30,231966	14,753690	0,917231	0,022566	-0,562515	0,751222	-68,289402	1,112044	0,917231	0,022566	-0,562515	0,751222	-68,289402	1,112044
10:13:26,91	0,431934	3,320956	-0,065990	0,011976	0,041985	-0,431029	0,918379	0,026055	-0,562547	-1,197627	3,728751	1,103054	-1,046721	-3,695100	-1,592372	-53,208533	30,191543	14,741160	0,918379	0,026055	-0,562547	0,847658	-68,363976	1,103054	0,918379	0,026055	-0,562547	0,847658	-68,363976	1,103054
10:13:26,96	0,431934	3,320956	-0,065990	0,011976	0,041985	-0,431029	0,919041	0,019965	-0,561318	-0,861765	3,877249	1,090524	-1,054511	-3,692975	-1,595890	-53,249754	30,177083	14,766456	0,919041	0,019965	-0,561318	0,705459	-68,267445	1,090524	0,919041	0,019965	-0,561318	0,705459	-68,267445	1,090524
10:13:27,01	0,431934	3,320956	-0,065990	0,011976	0,041985	-0,431029	0,921096	0,027774	-0,564836	-1,300976	3,955644	1,115820	-1,049057	-3,698050	-1,596618	-53,182208	30,147033	14,750896	0,921096	0,027774	-0,564836	0,879269	-68,350372	1,115820	0,921096	0,027774	-0,564836	0,879269	-68,350372	1,115820
10:13:27,06	0,431934	3,320956	-0,065990	0,011976	0,041985	-0,431029	0,922764	0,020513	-0,565564	-0,915673	4,115938	1,100261	-1,048448	-3,695642	-1,596238	-53,171273	30,157226	14,746496	0,922764	0,020513	-0,565564	0,694611	-68,321071	1,100261	0,922764	0,020513	-0,565564	0,694611	-68,321071	1,100261
10:13:27,11	0,431934	3,320956	-0,065990	0,011976	0,041985	-0,431029	0,920374	0,021190	-0,565183	-0,936556	3,996017	1,095861	-1,046759	-3,686974	-1,593167	-53,176739	30,116464	14,744956	0,920374	0,021190	-0,565183	0,726834	-68,253355	1,095861	0,920374	0,021190	-0,565183	0,726834	-68,253355	1,095861
10:13:27,16	0,431934	3,320956	-0,065990	0,011976	0,041985	-0,431029	0,912023	0,024061	-0,562113	-1,123913	3,577388	1,094320	-1,050107	-3,693534	-1,594274	-53,116134	30,152102	14,754287	0,912023	0,024061	-0,562113	0,764896	-68,016394	1,094320	0,912023	0,024061	-0,562113	0,764896	-68,016394	1,094320
10:13:27,21	0,431934	3,320956	-0,065990	0,011976	0,041985	-0,431029	0,919378	0,023680	-0,563220	-1,042938	3,994549	1,103651	-1,045421	-3,696801	-1,593469	-53,131142	30,137698	14,773196	0,919378	0,023680	-0,563220	0,815968	-68,176652	1,103651	0,919378	0,023680	-0,563220	0,815968	-68,176652	1,103651
10:13:27,26	0,431934	3,320956	-0,065990	0,011976	0,041985	-0,431029	0,919864	0,017988	-0,562414	-0,766934	4,013996	1,122560	-1,044242	-3,686865	-1,592355	-53,108355	30,131828	14,744703	0,919864	0,017988	-0,562414	0,645152	-68,195311	1,122560	0,919864	0,017988	-0,562414	0,645152	-68,195311	1,122560
10:13:27,31	0,431934	3,320956	-0,065990	0,011976	0,041985	-0,431029	0,910670	0,021936	-0,561301	-0,965891	3,558585	1,094067	-1,055388	-3,690434	-1,592314	-53,084553	30,114173	14,785018	0,910670	0,021936	-0,561301	0,756070	-67,929006	1,094067	0,910670	0,021936	-0,561301	0,756070	-67,929006	1,094067
10:13:27,36	0,431934	3,320956	-0,065990	0,011976	0,041985	-0,431029	0,919333	0,029804	-0,561259	-1,378411	4,038510	1,134382	-1,051208	-3,694378	-1,594235	-53,074577	30,137995	14,777295	0,919333	0,029804	-0,561259	0,961180	-68,129139	1,134382	0,919333	0,029804	-0,561259	0,961180	-68,129139	1,134382
10:13:27,41	0,431934	3,320956	-0,065990	0,011976	0,041985	-0,431029	0,920660	0,024212	-0,563181	-1,062012	4,104227	1,126659	-1,046617	-3,690030	-1,593525	-53,105339	30,074399	14,723284	0,920660	0,024212	-0,563181	0,838612	-68,167568	1,126659	0,920660	0,024212	-0,563181	0,838612	-68,167568	1,126659
10:13:27,46	0,431934	3,320956	-0,065990	0,011976	0,041985	-0,431029	0,914598	0,022410	-0,562471	-1,038767	3,794165	1,072648	-1,053658	-3,689609	-1,593128	-53,091891	30,080166	14,741315	0,914598	0,022410	-0,562471	0,720405	-68,001770	1,072648	0,914598	0,022410	-0,562471	0,720405	-68,001770	1,072648
10:13:27,51	0,431934	3,320956	-0,065990	0,011976	0,041985	-0,431029	0,917755	0,028718	-0,562074	-1,355084	3,967073	1,090679	-1,046533	-3,685783	-1,591950	-53,069232	30,116396	14,753015	0,917755	0,028718	-0,562074	0,899294	-68,076658	1,090679	0,917755	0,028718	-0,562074	0,899294	-68,076658	1,090679
10:13:27,56	0,431934	3,320956	-0,065990	0,011976	0,041985	-0,431029	0,919651	0,028857	-0,561242	-1,349654	4,122207	1,122549	-1,054727	-3,691182	-1,592296	-53,036621	30,062887	14,773185	0,919651	0,028857	-0,561242	0,915655	-68,070416	1,122549	0,919651	0,028857	-0,561242	0,915655	-68,070416	1,122549
10:13:27,61	0,431934	3,320956	-0,065990	0,011976	0,041985	-0,431029	0,919651	0,028857	-0,561242	-1,349654	4,122207	1,122549	-1,049945	-3,692562	-1,592686	-53,003153	30,038499	14,734157	0,919651	0,028857	-0,561242	0,915655	-68,070416	1,122549	0,919651	0,028857	-0,561242	0,915655	-68,070416	1,122549
10:13:27,66	0,431934	3,320956	-0,065990	0,011976	0,041985	-0,431029	0,918455	0,024026	-0,561632	-1,102806	4,101165	1,083522	-1,045209	-3,694338	-1,593433	-52,994527	30,040168	14,749667	0,918455	0,024026	-0,561632	0,783235	-67,997530	1,083522	0,918455	0,024026	-0,561632	0,783235	-67,997530	1,083522
10:13:27,71	0,431934	3,320956	-0,065990	0,011976	0,041985	-0,431029	0,917625	0,019037	-0,562379	-0,837608	4,064679	1,099031	-1,050547	-3,688783	-1,591536	-53,008659	30,060428	14,739518	0,917625	0,019037	-0,562379	0,656780	-67,968918	1,099031	0,917625	0,019037	-0,562379	0,656780	-67,968918	1,099031
10:13:27,76	0,431934	3,320956	-0,065990	0,011976	0,041985	-0,431029	0,915483	0,026437	-0,560481	-1,211952	3,930910	1,088882	-1,045671	-3,691251	-1,591080	-52,940857	30,071888	14,763613	0,915483	0,026437	-0,560481	0,863372	-67,934516	1,088882	0,915483	0,026437	-0,560481	0,863372	-67,934516	1,088882
10:13:27,81	0,431934	3,320956	-0,065990	0,011976	0,041985	-0,431029	0,915183	0,020980	-0,560026	-0,884359	3,968292	1,112978	-1,048790	-3,687091	-1,593487	-53,000998	30,045852	14,731024	0,915183	0,020980	-0,560026	0,762584	-67,873574	1,112978	0,915183	0,020980	-0,560026	0,762584	-67,873574	1,112978
10:13:27,86	0,431934	3,320956	-0,065990	0,011976	0,041985	-0,431029	0,913140	0,025761	-0,562433	-1,185583	3,822975	1,080388	-1,051583	-3,687380	-1,591867	-52,911222	29,994275	14,765699	0,913140	0,025761	-0,562433	0,836659	-67,858492	1,080388	0,913140	0,025761	-0,562433	0,836659	-67,858492	1,080388
10:13:27,91	0,431934	3,320956	-0,065990	0,011976	0,041985	-0,431029	0,915954	0,021768	-0,562328	-0,921087	4,083192	1,112386	-1,046739	-3,691525	-1,593382	-52,873952	30,038177	14,763021	0,915954	0,021768	-0,562328	0,787730	-67,819214	1,112386	0,915954	0,021768	-0,562328	0,787730	-67,819214	1,112386
10:13:27,96	0,431934	3,320956	-0,065990	0,011976	0,041985	-0,431029	0,915954	0,021768	-0,562328	-0,921087	4,083192	1,112386	-1,046803	-3,693969	-1,591440	-52,896013	29,986481	14,760037	0,915954	0,021768	-0,562328	0,787730	-67,819214	1,112386	0,915954	0,021768	-0,562328	0,787730	-67,819214	1,112386
10:13:28,01	0,431934	3,320956	-0,065990	0,011976	0,041985	-0,431029	0,918103	0,020601	-0,560386	-0,916197	4,201661	1,109401	-1,045068	-3,684840	-1,591897	-52,894057	29,994176	14,718589	0,918103	0,020601	-0,560386	0,701000	-67,869410	1,109401	0,918103	0,020601	-0,560386	0,701000	-67,869410	1,109401
10:13:28,06	0,431934	3,320956	-0,065990	0,011976	0,041985	-0,431029	0,909330	0,023664	-0,560842	-1,067797	3,743299	1,067953	-1,044319	-3,680935	-1,589523	-52,825511	30,040052	14,752535	0,909330	0,023664	-0,560842	0,789795	-67,639072	1,067953	0,909330	0,023664	-0,560842	0,789795	-67,639072	1,067953
10:13:28,11	0,431934	3,320956	-0,065990	0,011976	0,041985	-0,431029	0,907656	0,028721	-0,561992	-1,319436	3,664000	1,112300	-1,044425	-3,683297	-1,590695	-52,858664	29,981789	14,751353	0,907656	0,028721	-0,561992	0,935125	-67,586971	1,112300	0,907656	0,028721	-0,561992	0,935125	-67,586971	1,112300
10:13:28,16	0,431934	3,320956	-0,065990	0,011976	0,041985	-0,431029	0,907656	0,028721	-0,561992	-1,319436	3,664000	1,112300	-1,051491	-3,686605	-1,590329	-52,856083	29,939032	14,714106	0,907656	0,028721	-0,561992	0,935125	-67,586971	1,112300	0,907656	0,028721	-0,561992	0,935125	-67,586971	1,112300
10:13:28,21	0,431934	3,320956	-0,065990	0,011976	0,041985	-0,431029	0,914070	0,028343	-0,559274	-1,339912	4,050235	1,063470	-1,043741	-3,691886	-1,590264	-52,829604	29,953665	14,739045	0,914070	0,028343	-0,559274	0,885038	-67,704223	1,063470	0,914070	0,028343	-0,559274	0,885038	-67,704223	1,063470
10:13:28,26	0,431934	3,320956	-0,065990	0,011976	0,041985	-0,431029	0,914768	0,018992	-0,559210	-0,827718	4,102158	1,088409	-1,046224	-3,683071	-1,592248	-52,863261	29,966975	14,761284	0,914768	0,018992	-0,559210	0,663134	-67,707110	1,088409	0,914768	0,018992	-0,559210	0,663134	-67,707110	1,088409
10:13:28,31	0,431934	3,320956	-0,065990	0,011976	0,041985	-0,431029	0,908375	0,025549	-0,561194	-1,173996	3,733922	1,110648	-1,044386	-3,698311	-1,589839	-52,864562	29,940533	14,771577	0,908375	0,025549	-0,561194	0,831599	-67,573500	1,110648	0,908375	0,025549	-0,561194	0,831599	-67,573500	1,110648
10:13:28,36	0,431934	3,320956	-0,065990	0,011976	0,041985	-0,431029	0,920654	0,016337	-0,558785	-0,718523	4,384548	1,120941	-1,048547	-3,684358	-1,589132	-52,840199	29,916054	14,752082	0,920654	0,016337	-0,558785	0,563931	-67,886811	1,120941	0,920654	0,016337	-0,558785	0,563931	-67,886811	1,120941
10:13:28,41	0,431934	3,320956	-0,065990	0,011976	0,041985	-0,431029	0,910651	0,026917	-0,558078	-1,277695	3,897730	1,101446	-1,042496	-3,689930	-1,593732	-52,775461	29,928721	14,754841	0,910651	0,026917	-0,558078	0,835281	-67,588393	1,101446	0,910651	0,026917	-0,558078	0,835281	-67,588393	1,101446
10:13:28,46	0,431934	3,320956	-0,065990	0,011976	0,041985	-0,431029	0,912451	0,018891	-0,562678	-0,816999	4,041051	1,104205	-1,047315	-3,680232	-1,591849	-52,798905	29,916937	14,754164	0,912451	0,018891	-0,562678	0,665928	-67,586357	1,104205	0,912451	0,018891	-0,562678	0,665928	-67,586357	1,104205
10:13:28,51	0,431934	3,320956	-0,065990	0,011976	0,041985	-0,431029	0,906462	0,027913	-0,560794	-1,308068	3,715217	1,103528	-1,044926	-3,682194	-1,590697	-52,709765	29,944103	14,750309	0,906462	0,027913	-0,560794	0,883082	-67,442062	1,103528	0,906462	0,027913	-0,560794	0,883082	-67,442062	1,103528
10:13:28,56	0,431934	3,320956	-0,065990	0,011976	0,041985	-0,431029	0,906967	0,024864	-0,559643	-1,081425	3,805081	1,099674	-1,049531	-3,683635	-1,589470	-52,752034	29,937497	14,771387	0,906967	0,024864	-0,559643	0,870381	-67,391825	1,099674	0,906967	0,024864	-0,559643	0,870381	-67,391825	1,099674
10:13:28,61	0,431934	3,320956	-0,065990	0,011976	0,041985	-0,431029	0,910517	0,028131	-0,558416	-1,278162	3,956365	1,120751	-1,045911	-3,685675	-1,589462	-52,715929	29,921698	14,741756	0,910517	0,028131	-0,558416	0,930100	-67,519196	1,120751	0,910517	0,028131	-0,558416	0,930100	-67,519196	1,120751
10:13:28,66	0,431934	3,320956	-0,065990	0,011976	0,041985	-0,431029	0,910474	0,023976	-0,558408	-1,057755	3,993315	1,091121	-1,043083	-3,683741	-1,593353	-52,752805	29,914815	14,764439	0,910474	0,023976	-0,558408	0,824375	-67,478899	1,091121	0,910474	0,023976	-0,558408	0,824375	-67,478899	1,091121
10:13:28,71	0,431934	3,320956	-0,065990	0,011976	0,041985	-0,431029	0,907385	0,022494	-0,562299	-1,005072	3,804170	1,113803	-1,045905	-3,693155	-1,592147	-52,715995	29,889623	14,746100	0,907385	0,022494	-0,562299	0,760692	-67,425522	1,113803	0,907385	0,022494	-0,562299	0,760692	-67,425522	1,113803
10:13:28,76	0,431934	3,320956	-0,065990	0,011976	0,041985	-0,431029	0,916949	0,020231	-0,561093	-0,890824	4,345991	1,095464	-1,046100	-3,678754	-1,594177	-52,775340	29,921221	14,751060	0,916949	0,020231	-0,561093	0,697320	-67,634504	1,095464	0,916949	0,020231	-0,561093	0,697320	-67,634504	1,095464
10:13:28,81	0,431934	3,320956	-0,065990	0,011976	0,041985	-0,431029	0,904575	0,027600	-0,563123	-1,276300	3,635342	1,100424	-1,041750	-3,690978	-1,589800	-52,688946	29,861344	14,754219	0,904575	0,027600	-0,563123	0,890281	-67,373782	1,100424	0,904575	0,027600	-0,563123	0,890281	-67,373782	1,100424
10:13:28,86	0,431934	3,320956	-0,065990	0,011976	0,041985	-0,431029	0,912986	0,017721	-0,558745	-0,771260	4,177471	1,103583	-1,041178	-3,677923	-1,592582	-52,657786	29,854592	14,728340	0,912986	0,017721	-0,558745	0,619834	-67,491914	1,103583	0,912986	0,017721	-0,558745	0,619834	-67,491914	1,103583
10:13:28,91	0,431934	3,320956	-0,065990	0,011976	0,041985	-0,431029	0,901394	0,023753	-0,561528	-1,075201	3,605037	1,077705	-1,040443	-3,675040	-1,589806	-52,582295	29,855141	14,770054	0,901394	0,023753	-0,561528	0,789419	-67,154360	1,077705	0,901394	0,023753	-0,561528	0,789419	-67,154360	1,077705
10:13:28,96	0,431934	3,320956	-0,065990	0,011976	0,041985	-0,431029	0,898529	0,024558	-0,558752	-1,078830	3,521186	1,119418	-1,051683	-3,680180	-1,590634	-52,633770	29,889336	14,725871	0,898529	0,024558	-0,558752	0,848968	-67,013349	1,119418	0,898529	0,024558	-0,558752	0,848968	-67,013349	1,119418
10:13:29,01	0,431934	3,320956	-0,065990	0,011976	0,041985	-0,431029	0,908601	0,031722	-0,559580	-1,447477	3,983240	1,075235	-1,040450	-3,678408	-1,591344	-52,586342	29,842327	14,774965	0,908601	0,031722	-0,559580	1,042688	-67,341926	1,075235	0,908601	0,031722	-0,559580	1,042688	-67,341926	1,075235
10:13:29,06	0,431934	3,320956	-0,065990	0,011976	0,041985	-0,431029	0,901450	0,022880	-0,560290	-1,004675	3,675969	1,124330	-1,049943	-3,682537	-1,590212	-52,644587	29,875128	14,759137	0,901450	0,022880	-0,560290	0,791370	-67,087847	1,124330	0,901450	0,022880	-0,560290	0,791370	-67,087847	1,124330
10:13:29,11	0,431934	3,320956	-0,065990	0,011976	0,041985	-0,431029	0,909772	0,029037	-0,559158	-1,325565	4,041872	1,108502	-1,040443	-3,689077	-1,590950	-52,617882	29,846138	14,739674	0,909772	0,029037	-0,559158	0,953820	-67,375222	1,108502	0,909772	0,029037	-0,559158	0,953820	-67,375222	1,108502
10:13:29,16	0,431934	3,320956	-0,065990	0,011976	0,041985	-0,431029	0,910686	0,017540	-0,559896	-0,739470	4,127006	1,089039	-1,042856	-3,678137	-1,586342	-52,618535	29,827013	14,732625	0,910686	0,017540	-0,559896	0,637394	-67,361813	1,089039	0,910686	0,017540	-0,559896	0,637394	-67,361813	1,089039
10:13:29,21	0,431934	3,320956	-0,065990	0,011976	0,041985	-0,431029	0,902419	0,025099	-0,555288	-1,149459	3,706117	1,081990	-1,047446	-3,684962	-1,589036	-52,575860	29,825706	14,712597	0,902419	0,025099	-0,555288	0,820834	-67,133741	1,081990	0,902419	0,025099	-0,555288	0,820834	-67,133741	1,081990
10:13:29,26	0,431934	3,320956	-0,065990	0,011976	0,041985	-0,431029	0,910624	0,025662	-0,557981	-1,158501	4,170397	1,061961	-1,037470	-3,675432	-1,591363	-52,561366	29,828892	14,746176	0,910624	0,025662	-0,557981	0,855944	-67,313566	1,061961	0,910624	0,025662	-0,557981	0,855944	-67,313566	1,061961
10:13:29,31	0,431934	3,320956	-0,065990	0,011976	0,041985	-0,431029	0,897383	0,021787	-0,560309	-0,947029	3,492825	1,095540	-1,052762	-3,682785	-1,589410	-52,571554	29,826708	14,750978	0,897383	0,021787	-0,560309	0,763281	-66,951721	1,095540	0,897383	0,021787	-0,560309	0,763281	-66,951721	1,095540
10:13:29,36	0,431934	3,320956	-0,065990	0,011976	0,041985	-0,431029	0,911397	0,031354	-0,558356	-1,451459	4,213819	1,100343	-1,042587	-3,680562	-1,589392	-52,505228	29,859445	14,729197	0,911397	0,031354	-0,558356	1,009800	-67,330821	1,100343	0,911397	0,031354	-0,558356	1,009800	-67,330821	1,100343
10:13:29,41	0,431934	3,320956	-0,065990	0,011976	0,041985	-0,431029	0,904384	0,023654	-0,558337	-0,989558	3,890241	1,078561	-1,047505	-3,679122	-1,590966	-52,566261	29,789718	14,756983	0,904384	0,023654	-0,558337	0,867271	-67,103919	1,078561	0,904384	0,023654	-0,558337	0,867271	-67,103919	1,078561
10:13:29,46	0,431934	3,320956	-0,065990	0,011976	0,041985	-0,431029	0,905596	0,028633	-0,559912	-1,339366	3,935259	1,106347	-1,042765	-3,677004	-1,589043	-52,556608	29,794411	14,727927	0,905596	0,028633	-0,559912	0,908313	-67,154022	1,106347	0,905596	0,028633	-0,559912	0,908313	-67,154022	1,106347
10:13:29,51	0,431934	3,320956	-0,065990	0,011976	0,041985	-0,431029	0,901391	0,025587	-0,557989	-1,172070	3,722629	1,077291	-1,041458	-3,685852	-1,590928	-52,506199	29,763598	14,721636	0,901391	0,025587	-0,557989	0,836477	-67,036585	1,077291	0,901391	0,025587	-0,557989	0,836477	-67,036585	1,077291
10:13:29,56	0,431934	3,320956	-0,065990	0,011976	0,041985	-0,431029	0,908175	0,016068	-0,561013	-0,673904	4,135114	1,086666	-1,037913	-3,687638	-1,592068	-52,503277	29,767301	14,737302	0,908175	0,016068	-0,561013	0,587416	-67,156607	1,086666	0,908175	0,016068	-0,561013	0,587416	-67,156607	1,086666
10:13:29,61	0,431934	3,320956	-0,065990	0,011976	0,041985	-0,431029	0,908175	0,016068	-0,561013	-0,673904	4,135114	1,086666	-1,038467	-3,672730	-1,592082	-52,440976	29,759395	14,767604	0,908175	0,016068	-0,561013	0,587416	-67,156607	1,086666	0,908175	0,016068	-0,561013	0,587416	-67,156607	1,086666
10:13:29,66	0,431934	3,320956	-0,065990	0,011976	0,041985	-0,431029	0,895541	0,024002	-0,561028	-1,062176	3,536049	1,116968	-1,041606	-3,674033	-1,591379	-52,531484	29,730501	14,722838	0,895541	0,024002	-0,561028	0,821974	-66,763898	1,116968	0,895541	0,024002	-0,561028	0,821974	-66,763898	1,116968
10:13:29,71	0,431934	3,320956	-0,065990	0,011976	0,041985	-0,431029	0,898239	0,026069	-0,560324	-1,239920	3,612424	1,072202	-1,043203	-3,682903	-1,588604	-52,469419	29,693546	14,708046	0,898239	0,026069	-0,560324	0,806464	-66,899337	1,072202	0,898239	0,026069	-0,560324	0,806464	-66,899337	1,072202
10:13:29,76	0,431934	3,320956	-0,065990	0,011976	0,041985	-0,431029	0,906719	0,023016	-0,557549	-1,082175	4,125625	1,057410	-1,041924	-3,680812	-1,590508	-52,438006	29,778958	14,750910	0,906719	0,023016	-0,557549	0,724609	-67,051837	1,057410	0,906719	0,023016	-0,557549	0,724609	-67,051837	1,057410
10:13:29,81	0,431934	3,320956	-0,065990	0,011976	0,041985	-0,431029	0,904268	0,022955	-0,559454	-0,989289	3,982683	1,100274	-1,042628	-3,678635	-1,589389	-52,484518	29,762036	14,730986	0,904268	0,022955	-0,559454	0,812648	-67,002392	1,100274	0,904268	0,022955	-0,559454	0,812648	-67,002392	1,100274
10:13:29,86	0,431934	3,320956	-0,065990	0,011976	0,041985	-0,431029	0,902736	0,024652	-0,558334	-1,115485	3,871152	1,080350	-1,043085	-3,683759	-1,588178	-52,410871	29,677378	14,716251	0,902736	0,024652	-0,558334	0,819728	-66,993590	1,080350	0,902736	0,024652	-0,558334	0,819728	-66,993590	1,080350
