# Supplementary material for: Characterization of interfragmentary motion associated with common osteosynthesis devices for rat fracture healing studies
Source: PLoS One. 2017 Apr 28;12(4):e0176735. doi: 10.1371/journal.pone.0176735 (PMC5409164; doi:10.1371/journal.pone.0176735)
Supplement: S1 Dataset — (ZIP) [file pone.0176735.s001.zip › S1_Dataset/RatNail/Specimen01/Nail_01Y.txt]

%Tester: Sukopp Matthias
%Projekt: 
%Zeit: 12.03.2015 10:16:34
%Dateipfad: D:\Messungen\Fixator\Measurements\Fixator_20150312.txt
%Kommentar: Nail_01-Y
%VI Version: D:\LVProjekte\Fixator\HauptVI\Fixator_v0.12.vi
%Virtueller Drehpunkt: 	0,0000	0,0000	0,0000
%Sensor zu Hexapod (Mitte): 	0,000000	0,000000	-26,500000
%Sensor zu Hexapod Trans (Mitte): 	-0,500000	-0,866025	0,000000	-0,866025	0,500000	0,000000	0,000000	0,000000	1,000000
%Hexapod zu Labor (Mitte): 	0,404955	3,320976	-0,064981
%Hexapod zu Labor Trans (Mitte): 	0,999943	0,010664	0,000731	-0,010664	0,999943	-0,000217	-0,000733	0,000209	1,000000
%Labor zu CR (Mitte): 	0,000000	0,000000	78,500000
%Labor zu CR Trans (Mitte): 	1,000000	0,000000	0,000000	0,000000	1,000000	0,000000	0,000000	0,000000	1,000000
%Zentrum Sensormasse: 	0,000000	0,000000	2,000000
%Sensormasse: 	200,000000E-3
--------------------------------------------------
Time	X	Y	Z	U	V	W	Exp_ Fx	Exp_ Fy	Exp_ Fz	Exp_ Mx	Exp_ My	Exp_ Mz	Sen_ Fx	Sen_ Fy	Sen_ Fz	Sen_ Mx	Sen_ My	Sen_ Mz	Hex_ Fx	Hex_ Fy	Hex_ Fz	Hex_ Mx	Hex_ My	Hex_ Mz	Lab_ Fx	Lab_ Fy	Lab_ Fz	Lab_ Mx	Lab_ My	Lab_ Mz	Laser
10:16:34,75	0,404955	3,320976	-0,064981	0,011983	0,041996	-0,611005	0,001288	0,086581	-0,097207	1,171627	1,370331	2,575518	-0,645535	-2,866994	-1,128262	-11,301384	12,344328	16,226154	0,001288	0,086581	-0,097207	7,968232	1,269261	2,575518	0,001288	0,086581	-0,097207	7,968232	1,269261	2,575518
10:16:34,80	0,404955	3,320976	-0,064981	0,011983	0,041996	-0,611005	0,001288	0,086581	-0,097207	1,171627	1,370331	2,575518	-0,646112	-2,875846	-1,131328	-11,313644	12,350660	16,241471	0,001288	0,086581	-0,097207	7,968232	1,269261	2,575518	0,001288	0,086581	-0,097207	7,968232	1,269261	2,575518
10:16:34,85	0,404955	3,320976	-0,064981	0,011983	0,041996	-0,611005	0,009242	0,082655	-0,100273	1,375151	1,770198	2,590835	-0,653813	-2,873234	-1,128263	-11,335248	12,352488	16,224408	0,009242	0,082655	-0,100273	7,863536	1,044675	2,590835	0,009242	0,082655	-0,100273	7,863536	1,044675	2,590835
10:16:34,90	0,404955	3,320976	-0,064981	0,011983	0,041996	-0,611005	0,010830	0,090630	-0,097209	0,951220	1,833157	2,573772	-0,645543	-2,875463	-1,129381	-11,300019	12,276688	16,237932	0,010830	0,090630	-0,097209	8,065662	0,982966	2,573772	0,010830	0,090630	-0,097209	8,065662	0,982966	2,573772
10:16:34,94	0,404955	3,320976	-0,064981	0,011983	0,041996	-0,611005	0,008626	0,082353	-0,098327	1,333575	1,786923	2,587296	-0,645527	-2,875609	-1,127051	-11,323744	12,354623	16,248926	0,008626	0,082353	-0,098327	7,798300	1,109798	2,587296	0,008626	0,082353	-0,098327	7,798300	1,109798	2,587296
10:16:34,99	0,404955	3,320976	-0,064981	0,011983	0,041996	-0,611005	0,008744	0,082267	-0,095997	1,393695	1,733573	2,598290	-0,647893	-2,874078	-1,130186	-11,328263	12,377966	16,232065	0,008744	0,082267	-0,095997	7,851644	1,047144	2,598290	0,008744	0,082267	-0,095997	7,851644	1,047144	2,598290
10:16:35,04	0,404955	3,320976	-0,064981	0,011983	0,041996	-0,611005	0,008602	0,085081	-0,099131	1,265322	1,710565	2,581429	-0,649763	-2,873888	-1,127505	-11,354900	12,291858	16,198584	0,008602	0,085081	-0,099131	7,944172	1,035342	2,581429	0,008602	0,085081	-0,099131	7,944172	1,035342	2,581429
10:16:35,09	0,404955	3,320976	-0,064981	0,011983	0,041996	-0,611005	0,009372	0,086796	-0,096451	1,088250	1,770608	2,547948	-0,657942	-2,867600	-1,128310	-11,332106	12,370621	16,200881	0,009372	0,086796	-0,096451	7,901730	1,034913	2,547948	0,009372	0,086796	-0,096451	7,901730	1,034913	2,547948
10:16:35,14	0,404955	3,320976	-0,064981	0,011983	0,041996	-0,611005	0,008016	0,097023	-0,097255	0,636061	1,680459	2,550246	-0,657374	-2,871088	-1,127882	-11,325021	12,303364	16,227045	0,008016	0,097023	-0,097255	8,252350	1,051204	2,550246	0,008016	0,097023	-0,097255	8,252350	1,051204	2,550246
10:16:35,19	0,404955	3,320976	-0,064981	0,011983	0,041996	-0,611005	0,010753	0,094786	-0,096827	0,697647	1,862543	2,576409	-0,654409	-2,874535	-1,128256	-11,329600	12,316280	16,222890	0,010753	0,094786	-0,096827	8,138383	1,018440	2,576409	0,010753	0,094786	-0,096827	8,138383	1,018440	2,576409
10:16:35,24	0,404955	3,320976	-0,064981	0,011983	0,041996	-0,611005	0,012256	0,090496	-0,097202	0,929662	1,930267	2,572254	-0,651992	-2,874619	-1,127849	-11,295932	12,299227	16,222155	0,012256	0,090496	-0,097202	8,033575	0,968191	2,572254	0,012256	0,090496	-0,097202	8,033575	0,968191	2,572254
10:16:35,29	0,404955	3,320976	-0,064981	0,011983	0,041996	-0,611005	0,011120	0,088360	-0,096795	1,042800	1,908870	2,571519	-0,650886	-2,871318	-1,128267	-11,343744	12,368373	16,230641	0,011120	0,088360	-0,096795	7,979036	1,035984	2,571519	0,011120	0,088360	-0,096795	7,979036	1,035984	2,571519
10:16:35,34	0,404955	3,320976	-0,064981	0,011983	0,041996	-0,611005	0,007708	0,089053	-0,097212	1,042725	1,655492	2,580006	-0,650383	-2,869469	-1,125556	-11,363203	12,310586	16,237393	0,007708	0,089053	-0,097212	8,033384	1,050409	2,580006	0,007708	0,089053	-0,097212	8,033384	1,050409	2,580006
10:16:35,39	0,404955	3,320976	-0,064981	0,011983	0,041996	-0,611005	0,005855	0,089542	-0,094502	0,957503	1,571160	2,586757	-0,645047	-2,867812	-1,128682	-11,356217	12,357939	16,212837	0,005855	0,089542	-0,094502	7,986578	1,111563	2,586757	0,005855	0,089542	-0,094502	7,986578	1,111563	2,586757
10:16:35,44	0,404955	3,320976	-0,064981	0,011983	0,041996	-0,611005	0,001752	0,085749	-0,097627	1,199260	1,340177	2,562201	-0,644977	-2,868612	-1,127103	-11,325757	12,351540	16,220942	0,001752	0,085749	-0,097627	7,930556	1,202668	2,562201	0,001752	0,085749	-0,097627	7,930556	1,202668	2,562201
10:16:35,49	0,404955	3,320976	-0,064981	0,011983	0,041996	-0,611005	0,002410	0,085289	-0,096049	1,232863	1,403972	2,570306	-0,645511	-2,870387	-1,125126	-11,305455	12,351121	16,243387	0,002410	0,085289	-0,096049	7,928058	1,214809	2,570306	0,002410	0,085289	-0,096049	7,928058	1,214809	2,570306
10:16:35,54	0,404955	3,320976	-0,064981	0,011983	0,041996	-0,611005	0,000697	0,089038	-0,098755	1,037542	1,319530	2,610676	-0,642597	-2,867486	-1,129400	-11,286599	12,301953	16,245153	0,000697	0,089038	-0,098755	8,027064	1,264783	2,610676	0,000697	0,089038	-0,098755	8,027064	1,264783	2,610676
10:16:35,59	0,404955	3,320976	-0,064981	0,011983	0,041996	-0,611005	0,000244	0,083790	-0,098346	1,287438	1,350085	2,594517	-0,643658	-2,872618	-1,128211	-11,264783	12,346450	16,234995	0,000244	0,083790	-0,098346	7,864973	1,330893	2,594517	0,000244	0,083790	-0,098346	7,864973	1,330893	2,594517
10:16:35,64	0,404955	3,320976	-0,064981	0,011983	0,041996	-0,611005	0,005219	0,082144	-0,097157	1,422506	1,605422	2,584360	-0,650784	-2,873943	-1,126699	-11,287108	12,303622	16,197589	0,005219	0,082144	-0,097157	7,870780	1,195704	2,584360	0,005219	0,082144	-0,097157	7,870780	1,195704	2,584360
10:16:35,69	0,404955	3,320976	-0,064981	0,011983	0,041996	-0,611005	0,009930	0,087652	-0,095644	1,087822	1,852459	2,546953	-0,650843	-2,876543	-1,128248	-11,316070	12,300513	16,208024	0,009930	0,087652	-0,095644	7,968498	1,072950	2,546953	0,009930	0,087652	-0,095644	7,968498	1,072950	2,546953
10:16:35,74	0,404955	3,320976	-0,064981	0,011983	0,041996	-0,611005	0,012211	0,086403	-0,097193	1,135604	1,947543	2,557388	-0,655042	-2,871675	-1,126309	-11,339135	12,305891	16,250856	0,012211	0,086403	-0,097193	7,918222	0,988976	2,557388	0,012211	0,086403	-0,097193	7,918222	0,988976	2,557388
10:16:35,79	0,404955	3,320976	-0,064981	0,011983	0,041996	-0,611005	0,010095	0,092474	-0,095255	0,813042	1,814868	2,600220	-0,646719	-2,864003	-1,131077	-11,299453	12,376969	16,248513	0,010095	0,092474	-0,095255	8,072225	1,022376	2,600220	0,010095	0,092474	-0,095255	8,072225	1,022376	2,600220
10:16:35,84	0,404955	3,320976	-0,064981	0,011983	0,041996	-0,611005	-0,000711	0,089102	-0,100023	1,069776	1,251758	2,597877	-0,647180	-2,867983	-1,128614	-11,249296	12,358787	16,240400	-0,000711	0,089102	-0,100023	8,064268	1,307574	2,597877	-0,000711	0,089102	-0,100023	8,064268	1,307574	2,597877
10:16:35,89	0,404955	3,320976	-0,064981	0,011983	0,041996	-0,611005	0,002967	0,087510	-0,097559	1,161863	1,495532	2,589765	-0,648965	-2,870965	-1,127849	-11,274166	12,373373	16,225371	0,002967	0,087510	-0,097559	8,031427	1,262641	2,589765	0,002967	0,087510	-0,097559	8,031427	1,262641	2,589765
10:16:35,94	0,404955	3,320976	-0,064981	0,011983	0,041996	-0,611005	0,006442	0,087566	-0,096794	1,159178	1,647407	2,574736	-0,649127	-2,867023	-1,129456	-11,329781	12,350408	16,212207	0,006442	0,087566	-0,096794	8,033093	1,141719	2,574736	0,006442	0,087566	-0,096794	8,033093	1,141719	2,574736
10:16:35,99	0,404955	3,320976	-0,064981	0,011983	0,041996	-0,611005	0,003109	0,089677	-0,098402	1,001693	1,437392	2,561571	-0,644909	-2,871877	-1,129392	-11,295489	12,351682	16,240936	0,003109	0,089677	-0,098402	8,041347	1,193371	2,561571	0,003109	0,089677	-0,098402	8,041347	1,193371	2,561571
10:16:36,04	0,404955	3,320976	-0,064981	0,011983	0,041996	-0,611005	0,005204	0,083597	-0,098337	1,336121	1,575391	2,590300	-0,649016	-2,864237	-1,126701	-11,283220	12,382791	16,245438	0,005204	0,083597	-0,098337	7,898468	1,166915	2,590300	0,005204	0,083597	-0,098337	7,898468	1,166915	2,590300
10:16:36,09	0,404955	3,320976	-0,064981	0,011983	0,041996	-0,611005	0,000640	0,090974	-0,095647	0,985574	1,333173	2,594802	-0,646294	-2,867937	-1,131553	-11,321868	12,326343	16,250938	0,000640	0,090974	-0,095647	8,127042	1,282911	2,594802	0,000640	0,090974	-0,095647	8,127042	1,282911	2,594802
10:16:36,15	0,404955	3,320976	-0,064981	0,011983	0,041996	-0,611005	0,002484	0,086767	-0,100499	1,136135	1,423800	2,600303	-0,646728	-2,867062	-1,128630	-11,301716	12,336680	16,254991	0,002484	0,086767	-0,100499	7,947345	1,228808	2,600303	0,002484	0,086767	-0,100499	7,947345	1,228808	2,600303
10:16:36,20	0,404955	3,320976	-0,064981	0,011983	0,041996	-0,611005	0,001943	0,087581	-0,097576	1,112858	1,407944	2,604355	-0,650268	-2,863774	-1,126724	-11,309234	12,358854	16,235115	0,001943	0,087581	-0,097576	7,987932	1,255431	2,604355	0,001943	0,087581	-0,097576	7,987932	1,255431	2,604355
10:16:36,25	0,404955	3,320976	-0,064981	0,011983	0,041996	-0,611005	0,000866	0,092289	-0,095670	0,883439	1,334342	2,584479	-0,638873	-2,883495	-1,135848	-11,636294	11,889785	16,225623	0,000866	0,092289	-0,095670	8,128162	1,266375	2,584479	0,000866	0,092289	-0,095670	8,128162	1,266375	2,584479
10:16:36,30	0,404955	3,320976	-0,064981	0,011983	0,041996	-0,611005	0,012247	0,072561	-0,104794	1,339545	1,877453	2,574988	0,349878	-3,524629	-1,503896	-46,406121	-41,891073	16,488341	0,012247	0,072561	-0,104794	7,035612	0,916067	2,574988	0,012247	0,072561	-0,104794	7,035612	0,916067	2,574988
10:16:36,35	0,405011	3,370796	-0,064997	0,012014	0,042006	-0,611110	0,073109	-1,104289	-0,472842	-1,424701	1,821186	2,837705	0,544389	-3,650115	-1,687424	-53,347610	-52,465888	16,499436	0,073109	-1,104289	-0,472842	-88,111412	-3,917896	2,837705	0,073109	-1,104289	-0,472842	-88,111412	-3,917896	2,837705
10:16:36,40	0,405011	3,370796	-0,064997	0,012014	0,042006	-0,611110	0,084528	-1,335484	-0,656369	-2,031392	1,690863	2,848800	0,548754	-3,646314	-1,688222	-53,320650	-52,199277	16,470742	0,084528	-1,335484	-0,656369	-106,866862	-4,944588	2,848800	0,084528	-1,335484	-0,656369	-106,866862	-4,944588	2,848800
10:16:36,45	0,405011	3,370796	-0,064997	0,012014	0,042006	-0,611110	0,079054	-1,337363	-0,657168	-1,689279	1,296250	2,820106	0,536026	-3,645569	-1,690570	-53,266785	-52,034304	16,445741	0,079054	-1,337363	-0,657168	-106,672300	-4,909480	2,820106	0,079054	-1,337363	-0,657168	-106,672300	-4,909480	2,820106
10:16:36,50	0,405011	3,370796	-0,064997	0,012014	0,042006	-0,611110	0,084773	-1,325968	-0,659516	-2,112028	1,557790	2,795106	0,541050	-3,646684	-1,689733	-53,164983	-51,922423	16,448472	0,084773	-1,325968	-0,659516	-106,200524	-5,096867	2,795106	0,084773	-1,325968	-0,659516	-106,200524	-5,096867	2,795106
10:16:36,55	0,405011	3,370796	-0,064997	0,012014	0,042006	-0,611110	0,083227	-1,330877	-0,658678	-1,708995	1,509614	2,797836	0,534518	-3,648054	-1,691138	-53,142776	-51,920974	16,464772	0,083227	-1,330877	-0,658678	-106,182804	-5,023672	2,797836	0,083227	-1,330877	-0,658678	-106,182804	-5,023672	2,797836
10:16:36,60	0,405011	3,370796	-0,064997	0,012014	0,042006	-0,611110	0,087679	-1,325905	-0,660084	-1,955174	1,759644	2,814136	0,530547	-3,641431	-1,687391	-53,123961	-51,865331	16,486180	0,087679	-1,325905	-0,660084	-106,038693	-5,123153	2,814136	0,087679	-1,325905	-0,660084	-106,038693	-5,123153	2,814136
10:16:36,65	0,405011	3,370796	-0,064997	0,012014	0,042006	-0,611110	0,083928	-1,319154	-0,656336	-2,248617	1,553082	2,835544	0,538902	-3,639901	-1,693209	-53,078164	-51,815043	16,468305	0,083928	-1,319154	-0,656336	-105,802202	-5,035287	2,835544	0,083928	-1,319154	-0,656336	-105,802202	-5,035287	2,835544
10:16:36,70	0,405011	3,370796	-0,064997	0,012014	0,042006	-0,611110	0,078426	-1,325625	-0,662155	-1,845676	1,281469	2,817670	0,535076	-3,651490	-1,692426	-53,067204	-51,758531	16,409005	0,078426	-1,325625	-0,662155	-105,907233	-4,874953	2,817670	0,078426	-1,325625	-0,662155	-105,907233	-4,874953	2,817670
10:16:36,75	0,405011	3,370796	-0,064997	0,012014	0,042006	-0,611110	0,090375	-1,328106	-0,661372	-1,662244	1,884070	2,758369	0,565068	-3,660429	-1,673368	-54,119593	-53,498514	16,433867	0,090375	-1,328106	-0,661372	-105,918559	-5,210375	2,758369	0,090375	-1,328106	-0,661372	-105,918559	-5,210375	2,758369
10:16:36,80	0,405011	3,370796	-0,064997	0,012014	0,042006	-0,611110	0,083121	-1,358549	-0,642314	-2,112271	1,465454	2,783232	1,647880	-4,362714	-1,987785	-90,941984	-111,093504	16,608007	0,083121	-1,358549	-0,642314	-108,758362	-5,059545	2,783232	0,083121	-1,358549	-0,642314	-108,758362	-5,059545	2,783232
10:16:36,85	0,404942	3,420891	-0,064995	0,011997	0,042002	-0,611059	0,149911	-2,647434	-0,956730	-3,380147	1,846908	2,957371	1,902092	-4,526603	-2,096262	-99,383109	-124,877237	16,619881	0,149911	-2,647434	-0,956730	-211,203712	-9,921091	2,957371	0,149911	-2,647434	-0,956730	-211,203712	-9,921091	2,957371
10:16:36,90	0,404942	3,420891	-0,064995	0,011997	0,042002	-0,611059	0,164737	-2,949533	-1,065208	-3,828636	2,199526	2,969245	1,899608	-4,518924	-2,090362	-99,164511	-124,466585	16,629120	0,164737	-2,949533	-1,065208	-235,366947	-10,732351	2,969245	0,164737	-2,949533	-1,065208	-235,366947	-10,732351	2,969245
10:16:36,95	0,404942	3,420891	-0,064995	0,011997	0,042002	-0,611059	0,159329	-2,943541	-1,059308	-3,675250	1,902289	2,978484	1,893753	-4,518565	-2,082494	-98,990980	-124,287800	16,661637	0,159329	-2,943541	-1,059308	-234,743242	-10,605050	2,978484	0,159329	-2,943541	-1,059308	-234,743242	-10,605050	2,978484
10:16:37,00	0,404942	3,420891	-0,064995	0,011997	0,042002	-0,611059	0,161945	-2,938292	-1,051440	-3,706620	2,099207	3,011001	1,883090	-4,514595	-2,082093	-98,877858	-124,143091	16,652306	0,161945	-2,938292	-1,051440	-234,362536	-10,613483	3,011001	0,161945	-2,938292	-1,051440	-234,362536	-10,613483	3,011001
10:16:37,05	0,404942	3,420891	-0,064995	0,011997	0,042002	-0,611059	0,163839	-2,927072	-1,051039	-4,108180	2,223303	3,001671	1,884441	-4,510724	-2,075521	-98,843389	-124,034999	16,603772	0,163839	-2,927072	-1,051039	-233,883322	-10,638061	3,001671	0,163839	-2,927072	-1,051039	-233,883322	-10,638061	3,001671
10:16:37,10	0,404942	3,420891	-0,064995	0,011997	0,042002	-0,611059	0,159811	-2,926307	-1,044467	-4,037124	1,989667	2,953136	1,888181	-4,510073	-2,074297	-98,773053	-123,953538	16,634728	0,159811	-2,926307	-1,044467	-233,752200	-10,555522	2,953136	0,159811	-2,926307	-1,044467	-233,752200	-10,555522	2,953136
10:16:37,15	0,404942	3,420891	-0,064995	0,011997	0,042002	-0,611059	0,157377	-2,929219	-1,043243	-3,779945	1,883264	2,984092	1,887184	-4,505043	-2,075880	-98,699328	-123,893562	16,584132	0,157377	-2,929219	-1,043243	-233,723674	-10,470829	2,984092	0,157377	-2,929219	-1,043243	-233,723674	-10,470829	2,984092
10:16:37,20	0,404942	3,420891	-0,064995	0,011997	0,042002	-0,611059	0,153520	-2,925841	-1,044826	-3,866815	1,716540	2,933496	1,886264	-4,502366	-2,073075	-98,608506	-123,778004	16,658108	0,153520	-2,925841	-1,044826	-233,545344	-10,334749	2,933496	0,153520	-2,925841	-1,044826	-233,545344	-10,334749	2,933496
10:16:37,25	0,404942	3,420891	-0,064995	0,011997	0,042002	-0,611059	0,163998	-2,930648	-1,043242	-3,447061	2,221810	2,962924	1,883052	-4,513725	-2,073647	-98,562148	-123,784222	16,584075	0,163998	-2,930648	-1,043242	-233,502892	-10,652042	2,962924	0,163998	-2,930648	-1,043242	-233,502892	-10,652042	2,962924
10:16:37,30	0,404942	3,420891	-0,064995	0,011997	0,042002	-0,611059	0,163998	-2,930648	-1,043242	-3,447061	2,221810	2,962924	1,881159	-4,512366	-2,072678	-98,580546	-123,692134	16,604667	0,163998	-2,930648	-1,043242	-233,502892	-10,652042	2,962924	0,163998	-2,930648	-1,043242	-233,502892	-10,652042	2,962924
10:16:37,35	0,404942	3,420891	-0,064995	0,011997	0,042002	-0,611059	0,162874	-2,924285	-1,041623	-3,713899	2,205135	2,954031	1,878344	-4,507948	-2,067233	-98,537701	-123,633628	16,612647	0,162874	-2,924285	-1,041623	-233,270275	-10,580493	2,954031	0,162874	-2,924285	-1,041623	-233,270275	-10,580493	2,954031
10:16:37,40	0,404942	3,420891	-0,064995	0,011997	0,042002	-0,611059	0,160455	-2,919639	-1,036179	-3,883426	2,087194	2,962012	1,877395	-4,507187	-2,066881	-98,511413	-123,616172	16,554529	0,160455	-2,919639	-1,036179	-233,075054	-10,508535	2,962012	0,160455	-2,919639	-1,036179	-233,075054	-10,508535	2,962012
10:16:37,45	0,404942	3,420891	-0,064995	0,011997	0,042002	-0,611059	0,160271	-2,918436	-1,035827	-3,917690	2,091649	2,903893	1,874972	-4,504575	-2,068026	-98,494514	-123,517504	16,592098	0,160271	-2,918436	-1,035827	-233,014928	-10,489613	2,903893	0,160271	-2,918436	-1,035827	-233,014928	-10,489613	2,903893
10:16:37,50	0,404942	3,420891	-0,064995	0,011997	0,042002	-0,611059	0,159220	-2,915032	-1,036972	-4,000812	2,002283	2,941462	1,882763	-4,507362	-2,066483	-98,461563	-123,458118	16,612228	0,159220	-2,915032	-1,036972	-232,830817	-10,496453	2,941462	0,159220	-2,915032	-1,036972	-232,830817	-10,496453	2,941462
10:16:37,55	0,404942	3,420891	-0,064995	0,011997	0,042002	-0,611059	0,157738	-2,923172	-1,035429	-3,509619	1,924085	2,961593	1,872892	-4,503796	-2,065236	-98,383448	-123,464739	16,624621	0,157738	-2,923172	-1,035429	-232,978626	-10,458347	2,961593	0,157738	-2,923172	-1,035429	-232,978626	-10,458347	2,961593
10:16:37,60	0,404942	3,420891	-0,064995	0,011997	0,042002	-0,611059	0,159586	-2,912841	-1,034182	-4,013507	2,091128	2,973985	1,878024	-4,502896	-2,064527	-98,389245	-123,411998	16,619691	0,159586	-2,912841	-1,034182	-232,671531	-10,436353	2,973985	0,159586	-2,912841	-1,034182	-232,671531	-10,436353	2,973985
10:16:37,65	0,404942	3,420891	-0,064995	0,011997	0,042002	-0,611059	0,156240	-2,916835	-1,033473	-3,763036	1,885752	2,969055	1,873487	-4,503386	-2,062928	-98,421766	-123,360313	16,617429	0,156240	-2,916835	-1,033473	-232,734599	-10,379080	2,969055	0,156240	-2,916835	-1,033473	-232,734599	-10,379080	2,969055
10:16:37,70	0,404942	3,420891	-0,064995	0,011997	0,042002	-0,611059	0,158933	-2,913151	-1,031874	-3,926114	1,971783	2,966793	1,880769	-4,499295	-2,062119	-98,312545	-123,366348	16,602950	0,158933	-2,913151	-1,031874	-232,608467	-10,504450	2,966793	0,158933	-2,913151	-1,031874	-232,608467	-10,504450	2,966793
10:16:37,75	0,404942	3,420891	-0,064995	0,011997	0,042002	-0,611059	0,151749	-2,917412	-1,031065	-3,655145	1,695829	2,952315	1,876056	-4,510821	-2,064407	-98,359917	-123,295908	16,633632	0,151749	-2,917412	-1,031065	-232,672007	-10,216474	2,952315	0,151749	-2,917412	-1,031065	-232,672007	-10,216474	2,952315
10:16:37,80	0,404942	3,420891	-0,064995	0,011997	0,042002	-0,611059	0,164087	-2,919093	-1,033352	-3,530416	2,261168	2,982996	1,871328	-4,505313	-2,059514	-98,355252	-123,330975	16,587089	0,164087	-2,919093	-1,033352	-232,679237	-10,619679	2,982996	0,164087	-2,919093	-1,033352	-232,679237	-10,619679	2,982996
10:16:37,85	0,404942	3,420891	-0,064995	0,011997	0,042002	-0,611059	0,161681	-2,912245	-1,028460	-3,914581	2,157628	2,936453	1,877899	-4,496358	-2,063662	-98,294071	-123,278716	16,630672	0,161681	-2,912245	-1,028460	-232,525785	-10,534346	2,936453	0,161681	-2,912245	-1,028460	-232,525785	-10,534346	2,936453
10:16:37,90	0,404942	3,420891	-0,064995	0,011997	0,042002	-0,611059	0,150640	-2,913458	-1,032608	-3,775639	1,610363	2,980036	1,871476	-4,508532	-2,063634	-98,292415	-123,307386	16,607423	0,150640	-2,913458	-1,032608	-232,482091	-10,214911	2,980036	0,150640	-2,913458	-1,032608	-232,482091	-10,214911	2,980036
10:16:37,95	0,404942	3,420891	-0,064995	0,011997	0,042002	-0,611059	0,164395	-2,913982	-1,032580	-3,772370	2,341357	2,956787	1,866421	-4,506209	-2,056069	-98,281684	-123,230694	16,604637	0,164395	-2,913982	-1,032580	-232,519988	-10,563632	2,956787	0,164395	-2,913982	-1,032580	-232,519988	-10,563632	2,956787
10:16:38,00	0,404942	3,420891	-0,064995	0,011997	0,042002	-0,611059	0,164911	-2,908443	-1,025015	-3,988621	2,339151	2,954001	1,878158	-4,500334	-2,060465	-98,291147	-123,198861	16,593159	0,164911	-2,908443	-1,025015	-232,301419	-10,606366	2,954001	0,164911	-2,908443	-1,025015	-232,301419	-10,606366	2,954001
10:16:38,05	0,404942	3,420891	-0,064995	0,011997	0,042002	-0,611059	0,153955	-2,915671	-1,029410	-3,589958	1,745308	2,942523	1,868171	-4,503449	-2,057807	-98,224091	-123,194416	16,597286	0,153955	-2,915671	-1,029410	-232,470109	-10,340134	2,942523	0,153955	-2,915671	-1,029410	-232,470109	-10,340134	2,942523
10:16:38,10	0,404942	3,420891	-0,064995	0,011997	0,042002	-0,611059	0,161646	-2,908578	-1,026753	-3,921381	2,201088	2,946650	1,873342	-4,500569	-2,060904	-98,157783	-123,131228	16,581242	0,161646	-2,908578	-1,026753	-232,244785	-10,488095	2,946650	0,161646	-2,908578	-1,026753	-232,244785	-10,488095	2,946650
10:16:38,15	0,404942	3,420891	-0,064995	0,011997	0,042002	-0,611059	0,156566	-2,911618	-1,029850	-3,675468	1,962764	2,930607	1,872364	-4,506255	-2,055839	-98,208702	-123,177029	16,596796	0,156566	-2,911618	-1,029850	-232,237447	-10,327647	2,930607	0,156566	-2,911618	-1,029850	-232,237447	-10,327647	2,930607
10:16:38,20	0,404942	3,420891	-0,064995	0,011997	0,042002	-0,611059	0,161979	-2,913614	-1,024785	-3,636802	2,223062	2,946160	1,878289	-4,496778	-2,059726	-98,177671	-123,119735	16,622487	0,161979	-2,913614	-1,024785	-232,355464	-10,492297	2,946160	0,161979	-2,913614	-1,024785	-232,355464	-10,492297	2,946160
10:16:38,26	0,404942	3,420891	-0,064995	0,011997	0,042002	-0,611059	0,150810	-2,914006	-1,028671	-3,551281	1,640490	2,971852	1,874444	-4,501866	-2,059582	-98,126230	-123,076067	16,587935	0,150810	-2,914006	-1,028671	-232,300722	-10,198087	2,971852	0,150810	-2,914006	-1,028671	-232,300722	-10,198087	2,971852
10:16:38,31	0,404942	3,420891	-0,064995	0,011997	0,042002	-0,611059	0,156957	-2,912360	-1,029407	-3,555287	1,993902	2,967012	1,871839	-4,499043	-2,058196	-98,193576	-123,067839	16,597706	0,156957	-2,912360	-1,029407	-232,175558	-10,327256	2,967012	0,156957	-2,912360	-1,029407	-232,175558	-10,327256	2,967012
10:16:38,36	0,404942	3,420891	-0,064995	0,011997	0,042002	-0,611059	0,155996	-2,909552	-1,027142	-3,745856	1,870422	2,947071	1,887958	-4,507112	-2,054777	-98,517360	-123,503731	16,610806	0,155996	-2,909552	-1,027142	-232,145721	-10,375230	2,947071	0,155996	-2,909552	-1,027142	-232,145721	-10,375230	2,947071
10:16:38,41	0,404942	3,420891	-0,064995	0,011997	0,042002	-0,611059	0,154924	-2,927547	-1,023723	-3,349546	1,752257	2,960170	3,078461	-5,289839	-2,219439	-138,820248	-186,860593	16,793958	0,154924	-2,927547	-1,023723	-233,161951	-10,409299	2,960170	0,154924	-2,927547	-1,023723	-233,161951	-10,409299	2,960170
10:16:38,46	0,404909	3,470958	-0,064994	0,011989	0,041993	-0,611021	0,237534	-4,349916	-1,188385	-4,406414	2,823080	3,143323	3,399686	-5,476193	-2,345833	-148,871037	-203,322084	16,954402	0,237534	-4,349916	-1,188385	-345,874806	-15,823333	3,143323	0,237534	-4,349916	-1,188385	-345,874806	-15,823333	3,143323
10:16:38,51	0,404909	3,470958	-0,064994	0,011989	0,041993	-0,611021	0,238309	-4,721281	-1,314779	-4,376877	2,389896	3,303766	3,388830	-5,473651	-2,334116	-148,605612	-202,909284	16,902972	0,238309	-4,721281	-1,314779	-374,997444	-16,317361	3,303766	0,238309	-4,721281	-1,314779	-374,997444	-16,317361	3,303766
10:16:38,56	0,404909	3,470958	-0,064994	0,011989	0,041993	-0,611021	0,241535	-4,710609	-1,303062	-4,441643	2,581119	3,252336	3,386126	-5,466683	-2,325911	-148,469093	-202,571448	16,922500	0,241535	-4,710609	-1,303062	-374,224413	-16,379388	3,252336	0,241535	-4,710609	-1,303062	-374,224413	-16,379388	3,252336
10:16:38,61	0,404909	3,470958	-0,064994	0,011989	0,041993	-0,611021	0,236853	-4,704783	-1,294857	-4,383755	2,286951	3,271864	3,371623	-5,466754	-2,325101	-148,298357	-202,383377	16,889843	0,236853	-4,704783	-1,294857	-373,709193	-16,305997	3,271864	0,236853	-4,704783	-1,294857	-373,709193	-16,305997	3,271864
10:16:38,66	0,404909	3,470958	-0,064994	0,011989	0,041993	-0,611021	0,244165	-4,692258	-1,294047	-4,786780	2,721032	3,239207	3,373089	-5,465595	-2,323581	-148,269652	-202,203153	16,916625	0,244165	-4,692258	-1,294047	-373,129055	-16,445955	3,239207	0,244165	-4,692258	-1,294047	-373,129055	-16,445955	3,239207
10:16:38,71	0,404909	3,470958	-0,064994	0,011989	0,041993	-0,611021	0,242429	-4,692949	-1,292527	-4,580447	2,565474	3,265989	3,368681	-5,466348	-2,317657	-148,144783	-202,072298	16,883561	0,242429	-4,692949	-1,292527	-372,976921	-16,465188	3,265989	0,242429	-4,692949	-1,292527	-372,976921	-16,465188	3,265989
10:16:38,76	0,404909	3,470958	-0,064994	0,011989	0,041993	-0,611021	0,245285	-4,689508	-1,286602	-4,583621	2,756691	3,232926	3,374662	-5,457996	-2,322268	-148,090877	-201,992187	16,958484	0,245285	-4,689508	-1,286602	-372,709975	-16,498155	3,232926	0,245285	-4,689508	-1,286602	-372,709975	-16,498155	3,232926
10:16:38,81	0,404909	3,470958	-0,064994	0,011989	0,041993	-0,611021	0,235061	-4,690511	-1,291214	-4,435104	2,231705	3,307848	3,367772	-5,467765	-2,315508	-148,016352	-201,886180	16,942248	0,235061	-4,690511	-1,291214	-372,640240	-16,220608	3,307848	0,235061	-4,690511	-1,291214	-372,640240	-16,220608	3,307848
10:16:38,86	0,404909	3,470958	-0,064994	0,011989	0,041993	-0,611021	0,246967	-4,689429	-1,284454	-4,362302	2,862322	3,291612	3,375741	-5,467690	-2,305178	-148,400254	-202,345446	16,898321	0,246967	-4,689429	-1,284454	-372,482498	-16,524563	3,291612	0,246967	-4,689429	-1,284454	-372,482498	-16,524563	3,291612
10:16:38,91	0,404909	3,470958	-0,064994	0,011989	0,041993	-0,611021	0,242918	-4,696292	-1,274124	-4,595105	2,548940	3,247685	4,672434	-6,285684	-2,414740	-190,307108	-270,739886	17,150365	0,242918	-4,696292	-1,274124	-373,254059	-16,520101	3,247685	0,242918	-4,696292	-1,274124	-373,254059	-16,520101	3,247685
10:16:38,96	0,404960	3,520936	-0,064993	0,011981	0,041996	-0,610998	0,302974	-6,228259	-1,383686	-5,117577	3,576720	3,499729	4,989633	-6,475922	-2,491354	-200,203376	-287,055653	17,233874	0,302974	-6,228259	-1,383686	-494,035889	-20,206764	3,499729	0,302974	-6,228259	-1,383686	-494,035889	-20,206764	3,499729
10:16:39,01	0,404960	3,520936	-0,064993	0,011981	0,041996	-0,610998	0,309125	-6,598080	-1,460299	-4,964879	3,484046	3,583238	4,984924	-6,470894	-2,483415	-199,860514	-286,448845	17,283650	0,309125	-6,598080	-1,460299	-522,914143	-20,782301	3,583238	0,309125	-6,598080	-1,460299	-522,914143	-20,782301	3,583238
10:16:39,06	0,404960	3,520936	-0,064993	0,011981	0,041996	-0,610998	0,307126	-6,591488	-1,452361	-4,610727	3,373584	3,633014	4,977091	-6,464602	-2,486068	-199,642686	-286,061593	17,293799	0,307126	-6,591488	-1,452361	-522,042510	-20,735786	3,633014	0,307126	-6,591488	-1,452361	-522,042510	-20,735786	3,633014
10:16:39,11	0,404960	3,520936	-0,064993	0,011981	0,041996	-0,610998	0,305593	-6,581558	-1,455014	-4,682801	3,288909	3,643163	4,971871	-6,457714	-2,484912	-199,537229	-285,825326	17,266995	0,305593	-6,581558	-1,455014	-521,335082	-20,700155	3,643163	0,305593	-6,581558	-1,455014	-521,335082	-20,700155	3,643163
10:16:39,16	0,404960	3,520936	-0,064993	0,011981	0,041996	-0,610998	0,302238	-6,573593	-1,453858	-4,839612	3,087655	3,616359	4,964555	-6,453299	-2,486718	-199,439774	-285,607015	17,259748	0,302238	-6,573593	-1,453858	-520,866682	-20,638057	3,616359	0,302238	-6,573593	-1,453858	-520,866682	-20,638057	3,616359
10:16:39,21	0,404960	3,520936	-0,064993	0,011981	0,041996	-0,610998	0,302072	-6,565050	-1,455663	-5,046082	3,054264	3,609112	4,956070	-6,456925	-2,484843	-199,348366	-285,430387	17,279894	0,302072	-6,565050	-1,455663	-520,402490	-20,658415	3,609112	0,302072	-6,565050	-1,455663	-520,402490	-20,658415	3,609112
10:16:39,26	0,404960	3,520936	-0,064993	0,011981	0,041996	-0,610998	0,309455	-6,559515	-1,453789	-5,135227	3,429029	3,629258	4,963048	-6,461067	-2,487437	-199,247859	-285,287382	17,222625	0,309455	-6,559515	-1,453789	-520,057148	-20,863217	3,629258	0,309455	-6,559515	-1,453789	-520,057148	-20,863217	3,629258
10:16:39,31	0,404960	3,520936	-0,064993	0,011981	0,041996	-0,610998	0,309554	-6,567629	-1,456382	-4,539199	3,449672	3,571989	4,961641	-6,450257	-2,484652	-199,130928	-285,127504	17,258511	0,309554	-6,567629	-1,456382	-520,098069	-20,850279	3,571989	0,309554	-6,567629	-1,456382	-520,098069	-20,850279	3,571989
10:16:39,36	0,404960	3,520936	-0,064993	0,011981	0,041996	-0,610998	0,300895	-6,561006	-1,453598	-4,686684	3,020761	3,607876	4,954405	-6,449324	-2,484402	-199,157478	-284,998704	17,282641	0,300895	-6,561006	-1,453598	-519,725629	-20,599505	3,607876	0,300895	-6,561006	-1,453598	-519,725629	-20,599505	3,607876
10:16:39,41	0,404960	3,520936	-0,064993	0,011981	0,041996	-0,610998	0,303705	-6,554273	-1,453348	-4,938526	3,079488	3,632005	4,948749	-6,452423	-2,487097	-199,075461	-284,936582	17,259765	0,303705	-6,554273	-1,453348	-519,448938	-20,761363	3,632005	0,303705	-6,554273	-1,453348	-519,448938	-20,761363	3,632005
10:16:39,46	0,404960	3,520936	-0,064993	0,011981	0,041996	-0,610998	0,309216	-6,550923	-1,456043	-5,017885	3,406043	3,609129	4,953697	-6,450062	-2,487428	-198,968777	-284,902744	17,275695	0,309216	-6,550923	-1,456043	-519,265373	-20,867445	3,609129	0,309216	-6,550923	-1,456043	-519,265373	-20,867445	3,609129
10:16:39,51	0,404960	3,520936	-0,064993	0,011981	0,041996	-0,610998	0,304698	-6,554028	-1,456374	-4,773800	3,246582	3,625059	4,952759	-6,445368	-2,486248	-198,914503	-284,703102	17,291039	0,304698	-6,554028	-1,456374	-519,264998	-20,672247	3,625059	0,304698	-6,554028	-1,456374	-519,264998	-20,672247	3,625059
10:16:39,56	0,404960	3,520936	-0,064993	0,011981	0,041996	-0,610998	0,301101	-6,550869	-1,455194	-4,738042	3,006722	3,640403	4,951158	-6,441982	-2,487435	-198,853968	-284,637116	17,249872	0,301101	-6,550869	-1,455194	-518,981249	-20,629745	3,640403	0,301101	-6,550869	-1,455194	-518,981249	-20,629745	3,640403
10:16:39,61	0,404960	3,520936	-0,064993	0,011981	0,041996	-0,610998	0,298970	-6,547789	-1,456380	-4,810782	2,915301	3,599236	4,942385	-6,445102	-2,487406	-198,839795	-284,607004	17,277765	0,298970	-6,547789	-1,456380	-518,812220	-20,553822	3,599236	0,298970	-6,547789	-1,456380	-518,812220	-20,553822	3,599236
10:16:39,66	0,404960	3,520936	-0,064993	0,011981	0,041996	-0,610998	0,306058	-6,541751	-1,456352	-5,091572	3,281121	3,627129	4,947596	-6,449066	-2,482575	-198,802693	-284,499944	17,271726	0,306058	-6,541751	-1,456352	-518,619059	-20,744449	3,627129	0,306058	-6,541751	-1,456352	-518,619059	-20,744449	3,627129
10:16:39,71	0,404960	3,520936	-0,064993	0,011981	0,041996	-0,610998	0,306886	-6,548247	-1,451521	-4,642561	3,302743	3,621090	4,948634	-6,436873	-2,487144	-198,752341	-284,453840	17,265340	0,306886	-6,548247	-1,451521	-518,679912	-20,787772	3,621090	0,306886	-6,548247	-1,451521	-518,679912	-20,787772	3,621090
10:16:39,76	0,404960	3,520936	-0,064993	0,011981	0,041996	-0,610998	0,295807	-6,543049	-1,456089	-4,847711	2,747238	3,614705	4,944831	-6,441389	-2,485365	-198,759276	-284,319739	17,247110	0,295807	-6,543049	-1,456089	-518,477083	-20,473649	3,614705	0,295807	-6,543049	-1,456089	-518,477083	-20,473649	3,614705
10:16:39,81	0,404960	3,520936	-0,064993	0,011981	0,041996	-0,610998	0,301620	-6,542013	-1,454311	-4,788913	2,976440	3,596474	4,946457	-6,448969	-2,482691	-198,694136	-284,379416	17,227522	0,301620	-6,542013	-1,454311	-518,336963	-20,700741	3,596474	0,301620	-6,542013	-1,454311	-518,336963	-20,700741	3,596474
10:16:39,87	0,404960	3,520936	-0,064993	0,011981	0,041996	-0,610998	0,307372	-6,547212	-1,451636	-4,537707	3,361770	3,576886	4,946433	-6,441803	-2,484638	-198,695999	-284,327920	17,265351	0,307372	-6,547212	-1,451636	-518,493833	-20,766904	3,576886	0,307372	-6,547212	-1,451636	-518,493833	-20,766904	3,576886
10:16:39,91	0,404960	3,520936	-0,064993	0,011981	0,041996	-0,610998	0,301177	-6,543608	-1,453584	-4,681438	3,012289	3,614715	4,947860	-6,439726	-2,486172	-198,607833	-284,229644	17,249700	0,301177	-6,543608	-1,453584	-518,354667	-20,630109	3,614715	0,301177	-6,543608	-1,453584	-518,354667	-20,630109	3,614715
10:16:39,96	0,404960	3,520936	-0,064993	0,011981	0,041996	-0,610998	0,298665	-6,543806	-1,455117	-4,541975	2,908898	3,599064	4,941548	-6,439807	-2,479969	-198,617663	-284,209995	17,245553	0,298665	-6,543806	-1,455117	-518,230709	-20,536333	3,599064	0,298665	-6,543806	-1,455117	-518,230709	-20,536333	3,599064
10:16:40,01	0,404960	3,520936	-0,064993	0,011981	0,041996	-0,610998	0,301892	-6,538380	-1,448914	-4,812014	3,058321	3,594917	4,942241	-6,441834	-2,486101	-198,521674	-284,115512	17,289905	0,301892	-6,538380	-1,448914	-518,074824	-20,640166	3,594917	0,301892	-6,538380	-1,448914	-518,074824	-20,640166	3,594917
10:16:40,06	0,404960	3,520936	-0,064993	0,011981	0,041996	-0,610998	0,303300	-6,539993	-1,455046	-4,598294	3,167458	3,639269	4,940391	-6,444050	-2,484581	-198,553844	-284,172331	17,252926	0,303300	-6,539993	-1,455046	-517,987762	-20,641606	3,639269	0,303300	-6,539993	-1,455046	-517,987762	-20,641606	3,639269
10:16:40,11	0,404960	3,520936	-0,064993	0,011981	0,041996	-0,610998	0,306144	-6,539499	-1,453527	-4,689309	3,315898	3,602290	4,946474	-6,437675	-2,483007	-198,491680	-284,049883	17,266939	0,306144	-6,539499	-1,453527	-518,039944	-20,716424	3,602290	0,306144	-6,539499	-1,453527	-518,039944	-20,716424	3,602290
10:16:40,16	0,404960	3,520936	-0,064993	0,011981	0,041996	-0,610998	0,297582	-6,541579	-1,451953	-4,443991	2,863282	3,616303	4,940509	-6,437599	-2,483425	-198,536686	-284,016975	17,267690	0,297582	-6,541579	-1,451953	-517,957957	-20,496918	3,616303	0,297582	-6,541579	-1,451953	-517,957957	-20,496918	3,616303
10:16:40,21	0,404960	3,520936	-0,064993	0,011981	0,041996	-0,610998	0,300499	-6,536376	-1,452371	-4,708585	2,959515	3,617055	4,939038	-6,445154	-2,486662	-198,473391	-284,034518	17,276763	0,300499	-6,536376	-1,452371	-517,814063	-20,629638	3,617055	0,300499	-6,536376	-1,452371	-517,814063	-20,629638	3,617055
10:16:40,26	0,404960	3,520936	-0,064993	0,011981	0,041996	-0,610998	0,307777	-6,538879	-1,455608	-4,561936	3,401562	3,626127	4,935923	-6,442280	-2,485055	-198,443643	-284,010902	17,264011	0,307777	-6,538879	-1,455608	-517,863958	-20,758922	3,626127	0,307777	-6,538879	-1,455608	-517,863958	-20,758922	3,626127
10:16:40,31	0,404960	3,520936	-0,064993	0,011981	0,041996	-0,610998	0,306845	-6,534744	-1,454001	-4,741661	3,367084	3,613375	4,937166	-6,443372	-2,481779	-198,366406	-283,911146	17,258415	0,306845	-6,534744	-1,454001	-517,719038	-20,720285	3,613375	0,306845	-6,534744	-1,454001	-517,719038	-20,720285	3,613375
10:16:40,36	0,404960	3,520936	-0,064993	0,011981	0,041996	-0,610998	0,307170	-6,536367	-1,450724	-4,532249	3,400973	3,607779	4,939705	-6,433322	-2,477938	-198,392665	-283,927526	17,266232	0,307170	-6,536367	-1,450724	-517,637041	-20,711875	3,607779	0,307170	-6,536367	-1,450724	-517,637041	-20,711875	3,607779
10:16:40,41	0,404960	3,520936	-0,064993	0,011981	0,041996	-0,610998	0,297196	-6,533541	-1,446884	-4,706527	2,867790	3,615596	4,931203	-6,438282	-2,481838	-198,402197	-283,872867	17,241601	0,297196	-6,533541	-1,446884	-517,589462	-20,462122	3,615596	0,297196	-6,533541	-1,446884	-517,589462	-20,462122	3,615596
10:16:40,47	0,404960	3,520936	-0,064993	0,011981	0,041996	-0,610998	0,305743	-6,528657	-1,450784	-4,917890	3,276657	3,590965	4,936953	-6,443023	-2,482138	-198,346910	-283,842518	17,288506	0,305743	-6,528657	-1,450784	-517,417483	-20,724206	3,590965	0,305743	-6,528657	-1,450784	-517,417483	-20,724206	3,590965
10:16:40,52	0,404960	3,520936	-0,064993	0,011981	0,041996	-0,610998	0,306974	-6,536008	-1,451083	-4,481721	3,373331	3,637871	4,938289	-6,437654	-2,478245	-198,277055	-283,815607	17,282464	0,306974	-6,536008	-1,451083	-517,558354	-20,724101	3,637871	0,306974	-6,536008	-1,451083	-517,558354	-20,724101	3,637871
10:16:40,57	0,404960	3,520936	-0,064993	0,011981	0,041996	-0,610998	0,301657	-6,534480	-1,447190	-4,502944	3,143894	3,631828	4,954665	-6,442436	-2,481883	-198,670067	-284,439381	17,275701	0,301657	-6,534480	-1,447190	-517,459629	-20,536162	3,631828	0,301657	-6,534480	-1,447190	-517,459629	-20,536162	3,631828
10:16:40,62	0,404960	3,520936	-0,064993	0,011981	0,041996	-0,610998	0,297610	-6,551053	-1,450828	-4,377871	2,904971	3,625066	6,298408	-7,281942	-2,561307	-241,421055	-354,603951	17,273320	0,297610	-6,551053	-1,450828	-518,635516	-20,457383	3,625066	0,297610	-6,551053	-1,450828	-518,635516	-20,457383	3,625066
10:16:40,67	0,404960	3,571011	-0,065004	0,012001	0,041981	-0,611032	0,352771	-8,134521	-1,530253	-4,177275	3,832234	3,622685	6,644485	-7,489900	-2,676122	-252,437694	-372,733731	17,343111	0,352771	-8,134521	-1,530253	-642,737198	-23,860305	3,622685	0,352771	-8,134521	-1,530253	-642,737198	-23,860305	3,622685
10:16:40,72	0,404960	3,571011	-0,065004	0,012001	0,041981	-0,611032	0,359830	-8,538212	-1,645068	-4,394534	3,723499	3,692475	6,634070	-7,481540	-2,671649	-251,971509	-372,188408	17,391267	0,359830	-8,538212	-1,645068	-674,644156	-24,523159	3,692475	0,359830	-8,538212	-1,645068	-674,644156	-24,523159	3,692475
10:16:40,77	0,404960	3,571011	-0,065004	0,012001	0,041981	-0,611032	0,357797	-8,525012	-1,640595	-4,375584	3,748856	3,740631	6,628392	-7,475121	-2,667752	-251,728343	-371,816073	17,306237	0,357797	-8,525012	-1,640595	-673,588996	-24,338222	3,740631	0,357797	-8,525012	-1,640595	-673,588996	-24,338222	3,740631
10:16:40,82	0,404960	3,571011	-0,065004	0,012001	0,041981	-0,611032	0,355077	-8,516886	-1,636697	-4,354095	3,631852	3,655601	6,624151	-7,474187	-2,667301	-251,595106	-371,558260	17,321948	0,355077	-8,516886	-1,636697	-672,929627	-24,241729	3,655601	0,355077	-8,516886	-1,636697	-672,929627	-24,241729	3,655601
10:16:40,87	0,404960	3,571011	-0,065004	0,012001	0,041981	-0,611032	0,355217	-8,510481	-1,636059	-4,427836	3,606642	3,696092	6,621987	-7,475129	-2,663636	-251,495255	-371,407418	17,352080	0,355217	-8,510481	-1,636059	-672,500629	-24,277874	3,696092	0,355217	-8,510481	-1,636059	-672,500629	-24,277874	3,696092
10:16:40,92	0,404960	3,571011	-0,065004	0,012001	0,041981	-0,611032	0,358286	-8,511343	-1,632582	-4,171888	3,796244	3,701444	6,609031	-7,472840	-2,664748	-251,296197	-371,247215	17,297416	0,358286	-8,511343	-1,632582	-672,312285	-24,329231	3,701444	0,358286	-8,511343	-1,632582	-672,312285	-24,329231	3,701444
10:16:40,97	0,404960	3,571011	-0,065004	0,012001	0,041981	-0,611032	0,361813	-8,504971	-1,635228	-4,085068	4,053233	3,693281	6,614707	-7,474997	-2,666282	-251,222437	-371,082121	17,343917	0,361813	-8,504971	-1,635228	-671,725323	-24,349060	3,693281	0,361813	-8,504971	-1,635228	-671,725323	-24,349060	3,693281
10:16:41,02	0,404960	3,571011	-0,065004	0,012001	0,041981	-0,611032	0,361813	-8,504971	-1,635228	-4,085068	4,053233	3,693281	6,613219	-7,471037	-2,663986	-251,130363	-370,951683	17,352543	0,361813	-8,504971	-1,635228	-671,725323	-24,349060	3,693281	0,361813	-8,504971	-1,635228	-671,725323	-24,349060	3,693281
10:16:41,07	0,404960	3,571011	-0,065004	0,012001	0,041981	-0,611032	0,359126	-8,501703	-1,632932	-4,096019	3,928064	3,701907	6,623523	-7,486629	-2,670778	-251,686925	-371,418733	17,337212	0,359126	-8,501703	-1,632932	-671,479714	-24,263354	3,701907	0,359126	-8,501703	-1,632932	-671,479714	-24,263354	3,701907
10:16:41,12	0,404960	3,571011	-0,065004	0,012001	0,041981	-0,611032	0,367478	-8,518423	-1,639723	-3,909363	4,113886	3,686576	8,023406	-8,347740	-2,748939	-295,922549	-443,989972	17,218160	0,367478	-8,518423	-1,639723	-672,605539	-24,733149	3,686576	0,367478	-8,518423	-1,639723	-672,605539	-24,733149	3,686576
10:16:41,17	0,404939	3,620990	-0,064986	0,011993	0,041995	-0,611010	0,413280	-10,161312	-1,717885	-3,445435	4,472021	3,567524	8,378970	-8,579513	-2,897506	-307,692571	-462,921009	17,202265	0,413280	-10,161312	-1,717885	-801,108425	-27,970422	3,567524	0,413280	-10,161312	-1,717885	-801,108425	-27,970422	3,567524
10:16:41,22	0,404939	3,620990	-0,064986	0,011993	0,041995	-0,611010	0,436219	-10,585125	-1,866451	-3,686913	4,937260	3,551630	8,363596	-8,570506	-2,895329	-307,291857	-462,261966	17,179466	0,436219	-10,585125	-1,866451	-834,619237	-29,305932	3,551630	0,436219	-10,585125	-1,866451	-834,619237	-29,305932	3,551630
10:16:41,27	0,404939	3,620990	-0,064986	0,011993	0,041995	-0,611010	0,436106	-10,567308	-1,864275	-3,842279	4,948898	3,528831	8,357590	-8,565942	-2,894079	-307,026637	-461,840697	17,169733	0,436106	-10,567308	-1,864275	-833,375988	-29,285435	3,528831	0,436106	-10,567308	-1,864275	-833,375988	-29,285435	3,528831
10:16:41,32	0,404939	3,620990	-0,064986	0,011993	0,041995	-0,611010	0,435157	-10,559825	-1,863024	-3,733982	4,918575	3,519097	8,362648	-8,560082	-2,899382	-306,902665	-461,594566	17,175257	0,435157	-10,559825	-1,863024	-832,680236	-29,241221	3,519097	0,435157	-10,559825	-1,863024	-832,680236	-29,241221	3,519097
10:16:41,37	0,404939	3,620990	-0,064986	0,011993	0,041995	-0,611010	0,427553	-10,561275	-1,868327	-3,383433	4,507463	3,524621	8,355121	-8,560402	-2,899818	-306,742617	-461,294826	17,157904	0,427553	-10,561275	-1,868327	-832,443524	-29,055415	3,524621	0,427553	-10,561275	-1,868327	-832,443524	-29,055415	3,524621
10:16:41,42	0,404939	3,620990	-0,064986	0,011993	0,041995	-0,611010	0,431593	-10,554916	-1,868763	-3,374500	4,706292	3,507269	8,352222	-8,560574	-2,901714	-306,641012	-461,119023	17,164330	0,431593	-10,554916	-1,868763	-831,935400	-29,173748	3,507269	0,431593	-10,554916	-1,868763	-831,935400	-29,173748	3,507269
10:16:41,47	0,404939	3,620990	-0,064986	0,011993	0,041995	-0,611010	0,433192	-10,552492	-1,870659	-3,297494	4,789533	3,513694	8,350863	-8,549564	-2,901726	-306,527425	-460,953321	17,146458	0,433192	-10,552492	-1,870659	-831,668113	-29,216031	3,513694	0,433192	-10,552492	-1,870659	-831,668113	-29,216031	3,513694
10:16:41,52	0,404939	3,620990	-0,064986	0,011993	0,041995	-0,611010	0,424336	-10,545810	-1,870671	-3,444678	4,344530	3,495822	8,341955	-8,561397	-2,903635	-306,515672	-460,839033	17,133733	0,424336	-10,545810	-1,870671	-831,290737	-28,965824	3,495822	0,424336	-10,545810	-1,870671	-831,290737	-28,965824	3,495822
10:16:41,57	0,404939	3,620990	-0,064986	0,011993	0,041995	-0,611010	0,439038	-10,544012	-1,872580	-3,433321	5,062082	3,483097	8,345892	-8,550028	-2,904419	-306,407967	-460,721685	17,118637	0,439038	-10,544012	-1,872580	-831,138237	-29,402399	3,483097	0,439038	-10,544012	-1,872580	-831,138237	-29,402399	3,483097
10:16:41,62	0,404939	3,620990	-0,064986	0,011993	0,041995	-0,611010	0,427223	-10,541737	-1,873364	-3,396142	4,482327	3,468002	8,337225	-8,551920	-2,909057	-306,354711	-460,633440	17,126806	0,427223	-10,541737	-1,873364	-830,922471	-29,054712	3,468002	0,427223	-10,541737	-1,873364	-830,922471	-29,054712	3,468002
10:16:41,67	0,404939	3,620990	-0,064986	0,011993	0,041995	-0,611010	0,433195	-10,535177	-1,878002	-3,634189	4,794848	3,476170	8,339758	-8,552140	-2,905537	-306,277259	-460,453585	17,103386	0,433195	-10,535177	-1,878002	-830,645592	-29,210962	3,476170	0,433195	-10,535177	-1,878002	-830,645592	-29,210962	3,476170
10:16:41,72	0,404939	3,620990	-0,064986	0,011993	0,041995	-0,611010	0,432119	-10,537480	-1,874482	-3,319955	4,716062	3,452750	8,339926	-8,548227	-2,902962	-306,325890	-460,392606	17,133145	0,432119	-10,537480	-1,874482	-830,512132	-29,205309	3,452750	0,432119	-10,537480	-1,874482	-830,512132	-29,205309	3,452750
10:16:41,77	0,404939	3,620990	-0,064986	0,011993	0,041995	-0,611010	0,428647	-10,535669	-1,871908	-3,385614	4,462907	3,482509	8,333064	-8,549598	-2,904743	-306,203688	-460,343234	17,107324	0,428647	-10,535669	-1,871908	-830,435658	-29,185903	3,482509	0,428647	-10,535669	-1,871908	-830,435658	-29,185903	3,482509
10:16:41,82	0,404939	3,620990	-0,064986	0,011993	0,041995	-0,611010	0,433265	-10,530413	-1,873689	-3,555110	4,784183	3,456689	8,329721	-8,548060	-2,902373	-306,134527	-460,278749	17,131113	0,433265	-10,530413	-1,873689	-830,192493	-29,227135	3,456689	0,433265	-10,530413	-1,873689	-830,192493	-29,227135	3,456689
10:16:41,87	0,404939	3,620990	-0,064986	0,011993	0,041995	-0,611010	0,433605	-10,526748	-1,871319	-3,655228	4,829497	3,480477	8,331508	-8,551409	-2,906280	-306,138697	-460,260718	17,085471	0,433605	-10,526748	-1,871319	-830,004963	-29,208482	3,480477	0,433605	-10,526748	-1,871319	-830,004963	-29,208482	3,480477
10:16:41,92	0,404939	3,620990	-0,064986	0,011993	0,041995	-0,611010	0,435612	-10,529970	-1,875225	-3,474155	4,921241	3,434835	8,328218	-8,548816	-2,905456	-306,053765	-460,150926	17,116501	0,435612	-10,529970	-1,875225	-830,076816	-29,274297	3,434835	0,435612	-10,529970	-1,875225	-830,076816	-29,274297	3,434835
10:16:41,97	0,404939	3,620990	-0,064986	0,011993	0,041995	-0,611010	0,435011	-10,525825	-1,874402	-3,552160	4,908661	3,465865	8,327089	-8,549412	-2,907384	-306,006829	-460,085256	17,107706	0,435011	-10,525825	-1,874402	-829,829417	-29,239722	3,465865	0,435011	-10,525825	-1,874402	-829,829417	-29,239722	3,465865
10:16:42,02	0,404939	3,620990	-0,064986	0,011993	0,041995	-0,611010	0,436091	-10,525145	-1,876329	-3,507167	4,972643	3,457070	8,324878	-8,544792	-2,904277	-305,996316	-460,028250	17,128833	0,436091	-10,525145	-1,876329	-829,731064	-29,260534	3,457070	0,436091	-10,525145	-1,876329	-829,731064	-29,260534	3,457070
10:16:42,07	0,404939	3,620990	-0,064986	0,011993	0,041995	-0,611010	0,433196	-10,520920	-1,873222	-3,672254	4,802702	3,478197	8,327231	-8,546342	-2,905756	-305,955264	-460,031360	17,104355	0,433196	-10,520920	-1,873222	-829,564470	-29,203213	3,478197	0,433196	-10,520920	-1,873222	-829,564470	-29,203213	3,478197
10:16:42,12	0,404939	3,620990	-0,064986	0,011993	0,041995	-0,611010	0,433362	-10,523732	-1,874702	-3,508172	4,848432	3,453719	8,332232	-8,549045	-2,904629	-305,920243	-459,907381	17,094015	0,433362	-10,523732	-1,874702	-829,621169	-29,170501	3,453719	0,433362	-10,523732	-1,874702	-829,621169	-29,170501	3,453719
10:16:42,17	0,404939	3,620990	-0,064986	0,011993	0,041995	-0,611010	0,433202	-10,529416	-1,873574	-3,087769	4,808433	3,443380	8,325264	-8,549619	-2,906943	-305,883321	-459,865979	17,104771	0,433202	-10,529416	-1,873574	-829,646893	-29,197912	3,443380	0,433202	-10,529416	-1,873574	-829,646893	-29,197912	3,443380
10:16:42,22	0,404939	3,620990	-0,064986	0,011993	0,041995	-0,611010	0,437183	-10,523668	-1,875889	-3,332331	5,026715	3,454136	8,325862	-8,550111	-2,906944	-305,874082	-459,888073	17,094309	0,437183	-10,523668	-1,875889	-829,440263	-29,292131	3,454136	0,437183	-10,523668	-1,875889	-829,440263	-29,292131	3,454136
10:16:42,27	0,404939	3,620990	-0,064986	0,011993	0,041995	-0,611010	0,437310	-10,524432	-1,875889	-3,307133	5,052382	3,443673	8,319734	-8,543799	-2,903494	-305,878592	-459,774673	17,081231	0,437310	-10,524432	-1,875889	-829,475016	-29,276455	3,443673	0,437310	-10,524432	-1,875889	-829,475016	-29,276455	3,443673
10:16:42,32	0,404939	3,620990	-0,064986	0,011993	0,041995	-0,611010	0,434908	-10,515969	-1,872440	-3,651229	4,866886	3,430595	8,318393	-8,545637	-2,906182	-305,831607	-459,730750	17,088131	0,434908	-10,515969	-1,872440	-829,154808	-29,273416	3,430595	0,434908	-10,515969	-1,872440	-829,154808	-29,273416	3,430595
10:16:42,37	0,404939	3,620990	-0,064986	0,011993	0,041995	-0,611010	0,437171	-10,515726	-1,875128	-3,602324	5,003272	3,437495	8,320750	-8,542436	-2,906944	-305,834569	-459,679836	17,125054	0,437171	-10,515726	-1,875128	-829,086843	-29,314647	3,437495	0,437171	-10,515726	-1,875128	-829,086843	-29,314647	3,437495
10:16:42,42	0,404939	3,620990	-0,064986	0,011993	0,041995	-0,611010	0,433220	-10,516167	-1,875890	-3,536782	4,769788	3,474419	8,316525	-8,542611	-2,905711	-305,807958	-459,640443	17,118076	0,433220	-10,516167	-1,875890	-829,055917	-29,237964	3,474419	0,433220	-10,516167	-1,875890	-829,055917	-29,237964	3,474419
10:16:42,47	0,404939	3,620990	-0,064986	0,011993	0,041995	-0,611010	0,435484	-10,512596	-1,874657	-3,675094	4,890895	3,467440	8,315030	-8,545337	-2,907293	-305,791531	-459,588386	17,145715	0,435484	-10,512596	-1,874657	-828,913844	-29,294624	3,467440	0,435484	-10,512596	-1,874657	-828,913844	-29,294624	3,467440
10:16:42,52	0,404939	3,620990	-0,064986	0,011993	0,041995	-0,611010	0,438592	-10,512664	-1,876239	-3,618251	5,040703	3,495080	8,319137	-8,541187	-2,904415	-305,764108	-459,559661	17,095862	0,438592	-10,512664	-1,876239	-828,862354	-29,388786	3,495080	0,438592	-10,512664	-1,876239	-828,862354	-29,388786	3,495080
10:16:42,57	0,404939	3,620990	-0,064986	0,011993	0,041995	-0,611010	0,432945	-10,514146	-1,873361	-3,502602	4,756415	3,445226	8,316927	-8,542697	-2,906928	-305,745632	-459,544656	17,098690	0,432945	-10,514146	-1,873361	-828,863039	-29,229739	3,445226	0,432945	-10,514146	-1,873361	-828,863039	-29,229739	3,445226
10:16:42,62	0,404939	3,620990	-0,064986	0,011993	0,041995	-0,611010	0,435357	-10,512987	-1,875873	-3,540637	4,890355	3,448055	8,320239	-8,537365	-2,905995	-305,709463	-459,504823	17,135114	0,435357	-10,512987	-1,875873	-828,810092	-29,285168	3,448055	0,435357	-10,512987	-1,875873	-828,810092	-29,285168	3,448055
10:16:42,68	0,404939	3,620990	-0,064986	0,011993	0,041995	-0,611010	0,437416	-10,513105	-1,876698	-3,452256	5,066010	3,444639	8,317107	-8,539544	-2,902986	-305,657487	-459,541463	17,134748	0,437416	-10,513105	-1,876698	-828,730976	-29,271161	3,444639	0,437416	-10,513105	-1,876698	-828,730976	-29,271161	3,444639
10:16:42,73	0,404939	3,620990	-0,064986	0,011993	0,041995	-0,611010	0,426054	-10,514872	-1,876209	-3,247431	4,474137	3,453129	8,323211	-8,535582	-2,907264	-305,589543	-459,409383	17,103765	0,426054	-10,514872	-1,876209	-828,664847	-28,971096	3,453129	0,426054	-10,514872	-1,876209	-828,664847	-28,971096	3,453129
10:16:42,78	0,404939	3,620990	-0,064986	0,011993	0,041995	-0,611010	0,426054	-10,514872	-1,876209	-3,247431	4,474137	3,453129	8,334974	-8,537497	-2,890555	-305,707897	-459,976627	17,131690	0,426054	-10,514872	-1,876209	-828,664847	-28,971096	3,453129	0,426054	-10,514872	-1,876209	-828,664847	-28,971096	3,453129
10:16:42,83	0,404939	3,620990	-0,064986	0,011993	0,041995	-0,611010	0,421830	-10,526016	-1,859500	-3,218365	4,435630	3,481054	9,862641	-9,493294	-2,960253	-353,851527	-538,731747	16,906053	0,421830	-10,526016	-1,859500	-829,510588	-28,678045	3,481054	0,421830	-10,526016	-1,859500	-829,510588	-28,678045	3,481054
10:16:42,88	0,404989	3,670969	-0,064987	0,011985	0,041998	-0,611030	0,485741	-12,326913	-1,929199	-1,847433	5,442968	3,255417	10,111183	-9,647403	-3,016727	-361,461996	-551,677108	16,880845	0,485741	-12,326913	-1,929199	-969,510080	-32,687710	3,255417	0,485741	-12,326913	-1,929199	-969,510080	-32,687710	3,255417
10:16:42,93	0,404989	3,670969	-0,064987	0,011985	0,041998	-0,611030	0,494932	-12,619210	-1,985673	-1,664189	5,802730	3,230209	10,090446	-9,635555	-3,010088	-360,917735	-550,985038	16,872173	0,494932	-12,619210	-1,985673	-992,272211	-33,049449	3,230209	0,494932	-12,619210	-1,985673	-992,272211	-33,049449	3,230209
10:16:42,98	0,404989	3,670969	-0,064987	0,011985	0,041998	-0,611030	0,495040	-12,595328	-1,979034	-2,034620	5,933665	3,221538	10,081257	-9,629184	-3,007146	-360,663978	-550,569676	16,894973	0,495040	-12,595328	-1,979034	-990,767833	-32,927009	3,221538	0,495040	-12,595328	-1,979034	-990,767833	-32,927009	3,221538
10:16:43,03	0,404989	3,670969	-0,064987	0,011985	0,041998	-0,611030	0,493694	-12,574528	-1,976034	-2,268953	5,935555	3,226100	10,073106	-9,623990	-3,007088	-360,431852	-550,287232	16,876736	0,493694	-12,574528	-1,976034	-989,369378	-32,819454	3,226100	0,493694	-12,574528	-1,976034	-989,369378	-32,819454	3,226100
10:16:43,08	0,404989	3,670969	-0,064987	0,011985	0,041998	-0,611030	0,493694	-12,574528	-1,976034	-2,268953	5,935555	3,226100	10,070090	-9,623671	-3,003145	-360,266780	-550,093018	16,859006	0,493694	-12,574528	-1,976034	-989,369378	-32,819454	3,226100	0,493694	-12,574528	-1,976034	-989,369378	-32,819454	3,226100
10:16:43,13	0,404989	3,670969	-0,064987	0,011985	0,041998	-0,611030	0,494927	-12,571757	-1,972091	-2,162317	6,045493	3,208370	10,065841	-9,616238	-3,005072	-360,109391	-549,864895	16,837166	0,494927	-12,571757	-1,972091	-989,045216	-32,806267	3,208370	0,494927	-12,571757	-1,972091	-989,045216	-32,806267	3,208370
10:16:43,18	0,404989	3,670969	-0,064987	0,011985	0,041998	-0,611030	0,490613	-12,564360	-1,974018	-2,270667	5,843421	3,186531	10,062441	-9,615269	-3,004309	-359,966879	-549,699185	16,829604	0,490613	-12,564360	-1,974018	-988,572961	-32,669712	3,186531	0,490613	-12,564360	-1,974018	-988,572961	-32,669712	3,186531
10:16:43,23	0,404989	3,670969	-0,064987	0,011985	0,041998	-0,611030	0,491474	-12,560932	-1,973255	-2,234198	5,928743	3,178968	10,062328	-9,616541	-3,004176	-359,931270	-549,547974	16,892741	0,491474	-12,560932	-1,973255	-988,267334	-32,651956	3,178968	0,491474	-12,560932	-1,973255	-988,267334	-32,651956	3,178968
10:16:43,28	0,404989	3,670969	-0,064987	0,011985	0,041998	-0,611030	0,492632	-12,561470	-1,973121	-2,057457	5,944221	3,242105	10,074889	-9,625037	-2,984848	-360,255115	-550,116809	16,871843	0,492632	-12,561470	-1,973121	-988,132838	-32,727426	3,242105	0,492632	-12,561470	-1,973121	-988,132838	-32,727426	3,242105
10:16:43,33	0,404989	3,670969	-0,064987	0,011985	0,041998	-0,611030	0,493710	-12,576596	-1,953793	-1,925437	6,004214	3,221207	11,589921	-10,569462	-3,053262	-408,110548	-627,593161	16,716843	0,493710	-12,576596	-1,953793	-989,188233	-32,752022	3,221207	0,493710	-12,576596	-1,953793	-989,188233	-32,752022	3,221207
10:16:43,38	0,404954	3,720983	-0,064979	0,011997	0,041991	-0,611021	0,554090	-14,360864	-2,022208	-0,167698	6,438130	3,066207	11,834365	-10,714195	-3,136117	-415,071954	-639,984878	16,685517	0,554090	-14,360864	-2,022208	-1127,495497	-37,057907	3,066207	0,554090	-14,360864	-2,022208	-1127,495497	-37,057907	3,066207
10:16:43,43	0,404954	3,720983	-0,064979	0,011997	0,041991	-0,611021	0,557210	-14,644925	-2,105062	0,391240	6,767516	3,034881	11,811640	-10,703060	-3,138296	-414,325071	-638,945266	16,673855	0,557210	-14,644925	-2,105062	-1149,235357	-36,973501	3,034881	0,557210	-14,644925	-2,105062	-1149,235357	-36,973501	3,034881
10:16:43,48	0,404954	3,720983	-0,064979	0,011997	0,041991	-0,611021	0,558929	-14,619677	-2,107242	0,352146	6,983919	3,023219	11,795979	-10,686933	-3,138694	-413,917557	-638,288266	16,668836	0,558929	-14,619677	-2,107242	-1147,292528	-36,892041	3,023219	0,558929	-14,619677	-2,107242	-1147,292528	-36,892041	3,023219
10:16:43,53	0,404954	3,720983	-0,064979	0,011997	0,041991	-0,611021	0,552793	-14,598051	-2,107639	0,000290	6,689265	3,018201	11,789487	-10,679092	-3,140886	-413,510264	-637,826502	16,666282	0,552793	-14,598051	-2,107639	-1145,946685	-36,705021	3,018201	0,552793	-14,598051	-2,107639	-1145,946685	-36,705021	3,018201
10:16:43,58	0,404954	3,720983	-0,064979	0,011997	0,041991	-0,611021	0,549249	-14,588508	-2,109831	0,107631	6,626797	3,015646	11,777948	-10,676940	-3,144681	-413,253250	-637,414606	16,667778	0,549249	-14,588508	-2,109831	-1145,090265	-36,489247	3,015646	0,549249	-14,588508	-2,109831	-1145,090265	-36,489247	3,015646
10:16:43,63	0,404954	3,720983	-0,064979	0,011997	0,041991	-0,611021	0,553155	-14,577439	-2,113627	0,017255	6,846531	3,017142	11,775099	-10,675542	-3,145203	-413,011236	-637,197149	16,615359	0,553155	-14,577439	-2,113627	-1144,311714	-36,576119	3,017142	0,553155	-14,577439	-2,113627	-1144,311714	-36,576119	3,017142
10:16:43,68	0,404954	3,720983	-0,064979	0,011997	0,041991	-0,611021	0,553368	-14,574272	-2,114149	0,161913	6,958501	2,964723	11,764465	-10,666583	-3,146925	-412,846082	-636,843515	16,624317	0,553368	-14,574272	-2,114149	-1143,918464	-36,480919	2,964723	0,553368	-14,574272	-2,114149	-1143,918464	-36,480919	2,964723
10:16:43,73	0,404954	3,720983	-0,064979	0,011997	0,041991	-0,611021	0,550927	-14,560584	-2,115871	-0,161024	6,797744	2,973682	11,765488	-10,664175	-3,147220	-412,700444	-636,645205	16,673492	0,550927	-14,560584	-2,115871	-1143,166901	-36,450003	2,973682	0,550927	-14,560584	-2,115871	-1143,166901	-36,450003	2,973682
10:16:43,78	0,404954	3,720983	-0,064979	0,011997	0,041991	-0,611021	0,548330	-14,560266	-2,116165	0,066962	6,689680	3,022857	11,762486	-10,668997	-3,147137	-412,536405	-636,444307	16,662422	0,548330	-14,560266	-2,116165	-1142,913894	-36,354216	3,022857	0,548330	-14,560266	-2,116165	-1142,913894	-36,354216	3,022857
10:16:43,83	0,404954	3,720983	-0,064979	0,011997	0,041991	-0,611021	0,554006	-14,560077	-2,116082	0,313146	7,026469	3,011786	11,753486	-10,664837	-3,146923	-412,388563	-636,277506	16,639336	0,554006	-14,560077	-2,116082	-1142,652889	-36,463030	3,011786	0,554006	-14,560077	-2,116082	-1142,652889	-36,463030	3,011786
10:16:43,88	0,404954	3,720983	-0,064979	0,011997	0,041991	-0,611021	0,554904	-14,550203	-2,115869	0,018068	7,117798	2,988700	11,754596	-10,659091	-3,148369	-412,269095	-636,078564	16,614104	0,554904	-14,550203	-2,115869	-1142,172850	-36,442192	2,988700	0,554904	-14,550203	-2,115869	-1142,172850	-36,442192	2,988700
10:16:43,93	0,404954	3,720983	-0,064979	0,011997	0,041991	-0,611021	0,549373	-14,548291	-2,117315	0,150662	6,834138	2,963469	11,747722	-10,662301	-3,145889	-412,156339	-635,984393	16,607943	0,549373	-14,548291	-2,117315	-1141,890157	-36,291609	2,963469	0,549373	-14,548291	-2,117315	-1141,890157	-36,291609	2,963469
10:16:43,98	0,404954	3,720983	-0,064979	0,011997	0,041991	-0,611021	0,555590	-14,543943	-2,114834	0,062506	7,208027	2,957307	11,747733	-10,658615	-3,151298	-412,018561	-635,758073	16,674952	0,555590	-14,543943	-2,114834	-1141,637007	-36,405817	2,957307	0,555590	-14,543943	-2,114834	-1141,637007	-36,405817	2,957307
10:16:44,03	0,404954	3,720983	-0,064979	0,011997	0,041991	-0,611021	0,552392	-14,542110	-2,120244	0,232092	7,047886	3,024316	11,745957	-10,656846	-3,146971	-411,969022	-635,672571	16,641395	0,552392	-14,542110	-2,120244	-1141,323553	-36,314908	3,024316	0,552392	-14,542110	-2,120244	-1141,323553	-36,314908	3,024316
10:16:44,08	0,404954	3,720983	-0,064979	0,011997	0,041991	-0,611021	0,551748	-14,539687	-2,115917	0,204882	7,014527	2,990759	11,745651	-10,657465	-3,150438	-411,882102	-635,533834	16,627530	0,551748	-14,539687	-2,115917	-1141,160511	-36,297679	2,990759	0,551748	-14,539687	-2,115917	-1141,160511	-36,297679	2,990759
10:16:44,13	0,404954	3,720983	-0,064979	0,011997	0,041991	-0,611021	0,552438	-14,539732	-2,119384	0,370839	7,056296	2,976894	11,745272	-10,649115	-3,152358	-411,788045	-635,440907	16,651262	0,552438	-14,539732	-2,119384	-1140,998097	-36,310050	2,976894	0,552438	-14,539732	-2,119384	-1140,998097	-36,310050	2,976894
10:16:44,18	0,404954	3,720983	-0,064979	0,011997	0,041991	-0,611021	0,545395	-14,535228	-2,121304	0,264156	6,725102	3,000626	11,743113	-10,655128	-3,149563	-411,695647	-635,301991	16,662698	0,545395	-14,535228	-2,121304	-1140,751246	-36,088444	3,000626	0,545395	-14,535228	-2,121304	-1140,751246	-36,088444	3,000626
10:16:44,23	0,404954	3,720983	-0,064979	0,011997	0,041991	-0,611021	0,551683	-14,536365	-2,118509	0,489791	7,062594	3,012062	11,742607	-10,647957	-3,146345	-411,608792	-635,219377	16,625113	0,551683	-14,536365	-2,118509	-1140,614876	-36,244491	3,012062	0,551683	-14,536365	-2,118509	-1140,614876	-36,244491	3,012062
10:16:44,29	0,404954	3,720983	-0,064979	0,011997	0,041991	-0,611021	0,545725	-14,532342	-2,115290	0,395542	6,786724	2,974477	11,740810	-10,646320	-3,148929	-411,549840	-635,143212	16,612301	0,545725	-14,532342	-2,115290	-1140,393279	-36,052710	2,974477	0,545725	-14,532342	-2,115290	-1140,393279	-36,052710	2,974477
10:16:44,34	0,404954	3,720983	-0,064979	0,011997	0,041991	-0,611021	0,545206	-14,529967	-2,117874	0,367496	6,772677	2,961665	11,728017	-10,649223	-3,145241	-411,466665	-635,057341	16,648072	0,545206	-14,529967	-2,117874	-1140,234915	-36,025970	2,961665	0,545206	-14,529967	-2,117874	-1140,234915	-36,025970	2,961665
10:16:44,39	0,404954	3,720983	-0,064979	0,011997	0,041991	-0,611021	0,554117	-14,520339	-2,114187	-0,017193	7,265149	2,997436	11,734639	-10,647219	-3,145245	-411,435659	-634,950353	16,623554	0,554117	-14,520339	-2,114187	-1139,863825	-36,233016	2,997436	0,554117	-14,520339	-2,114187	-1139,863825	-36,233016	2,997436
10:16:44,44	0,404954	3,720983	-0,064979	0,011997	0,041991	-0,611021	0,549070	-14,525072	-2,114191	0,337074	6,976088	2,972918	11,733172	-10,652650	-3,145179	-411,330303	-634,893526	16,618347	0,549070	-14,525072	-2,114191	-1139,881089	-36,125927	2,972918	0,549070	-14,525072	-2,114191	-1139,881089	-36,125927	2,972918
10:16:44,49	0,404954	3,720983	-0,064979	0,011997	0,041991	-0,611021	0,554507	-14,526517	-2,114125	0,514116	7,321615	2,967711	11,727480	-10,648881	-3,146363	-411,262398	-634,799326	16,587046	0,554507	-14,526517	-2,114125	-1139,817495	-36,207168	2,967711	0,554507	-14,526517	-2,114125	-1139,817495	-36,207168	2,967711
10:16:44,54	0,404954	3,720983	-0,064979	0,011997	0,041991	-0,611021	0,554089	-14,519702	-2,115308	0,275275	7,311576	2,936410	11,726776	-10,641889	-3,144108	-411,262410	-634,692463	16,655422	0,554089	-14,519702	-2,115308	-1139,521369	-36,184377	2,936410	0,554089	-14,519702	-2,115308	-1139,521369	-36,184377	2,936410
10:16:44,59	0,404954	3,720983	-0,064979	0,011997	0,041991	-0,611021	0,548385	-14,515597	-2,113054	0,154319	6,961573	3,004786	11,735137	-10,640074	-3,145860	-411,150745	-634,650662	16,622055	0,548385	-14,515597	-2,113054	-1139,320029	-36,086686	3,004786	0,548385	-14,515597	-2,113054	-1139,320029	-36,086686	3,004786
10:16:44,64	0,404954	3,720983	-0,064979	0,011997	0,041991	-0,611021	0,542633	-14,521931	-2,114805	0,575732	6,738258	2,971419	11,728764	-10,638588	-3,143568	-411,063825	-634,561544	16,621741	0,542633	-14,521931	-2,114805	-1139,395852	-35,858447	2,971419	0,542633	-14,521931	-2,114805	-1139,395852	-35,858447	2,971419
10:16:44,69	0,404954	3,720983	-0,064979	0,011997	0,041991	-0,611021	0,544533	-14,515669	-2,112514	0,370723	6,867741	2,971105	11,725218	-10,648115	-3,146405	-411,022463	-634,544541	16,651843	0,544533	-14,515669	-2,112514	-1139,109259	-35,878065	2,971105	0,544533	-14,515669	-2,112514	-1139,109259	-35,878065	2,971105
10:16:44,74	0,404954	3,720983	-0,064979	0,011997	0,041991	-0,611021	0,554557	-14,517361	-2,115351	0,494150	7,416319	3,001207	11,728287	-10,636420	-3,144739	-410,986632	-634,427143	16,582598	0,554557	-14,517361	-2,115351	-1139,118709	-36,116387	3,001207	0,554557	-14,517361	-2,115351	-1139,118709	-36,116387	3,001207
10:16:44,79	0,404954	3,720983	-0,064979	0,011997	0,041991	-0,611021	0,542894	-14,514172	-2,113685	0,447888	6,782182	2,931963	11,718055	-10,637112	-3,145507	-410,972916	-634,358165	16,602644	0,542894	-14,514172	-2,113685	-1138,914606	-35,834989	2,931963	0,542894	-14,514172	-2,113685	-1138,914606	-35,834989	2,931963
10:16:44,84	0,404954	3,720983	-0,064979	0,011997	0,041991	-0,611021	0,548609	-14,505656	-2,114452	0,071666	7,056760	2,952008	11,727439	-10,635082	-3,145814	-410,856615	-634,324641	16,633703	0,548609	-14,505656	-2,114452	-1138,622346	-36,009052	2,952008	0,548609	-14,505656	-2,114452	-1138,622346	-36,009052	2,952008
10:16:44,89	0,404954	3,720983	-0,064979	0,011997	0,041991	-0,611021	0,542159	-14,512768	-2,114760	0,528680	6,805323	2,983067	11,717506	-10,639164	-3,141173	-410,851965	-634,298900	16,595417	0,542159	-14,512768	-2,114760	-1138,723633	-35,754172	2,983067	0,542159	-14,512768	-2,114760	-1138,723633	-35,754172	2,983067
10:16:44,94	0,404954	3,720983	-0,064979	0,011997	0,041991	-0,611021	0,550660	-14,506207	-2,110118	0,212099	7,238547	2,944782	11,725109	-10,633759	-3,144478	-410,824128	-634,197585	16,595236	0,550660	-14,506207	-2,110118	-1138,525136	-35,988301	2,944782	0,550660	-14,506207	-2,110118	-1138,525136	-35,988301	2,944782
10:16:44,99	0,404954	3,720983	-0,064979	0,011997	0,041991	-0,611021	0,542178	-14,510088	-2,113423	0,515602	6,770918	2,944600	11,715369	-10,638259	-3,145419	-410,780693	-634,178251	16,600898	0,542178	-14,510088	-2,113423	-1138,526339	-35,790070	2,944600	0,542178	-14,510088	-2,113423	-1138,526339	-35,790070	2,944600
10:16:45,04	0,404954	3,720983	-0,064979	0,011997	0,041991	-0,611021	0,550945	-14,503903	-2,114365	0,232444	7,254743	2,950263	11,719565	-10,636190	-3,147298	-410,708663	-634,049450	16,647643	0,550945	-14,503903	-2,114365	-1138,323976	-35,994442	2,950263	0,550945	-14,503903	-2,114365	-1138,323976	-35,994442	2,950263
10:16:45,09	0,404954	3,720983	-0,064979	0,011997	0,041991	-0,611021	0,547055	-14,506503	-2,116244	0,515167	7,050461	2,997007	11,715080	-10,633060	-3,141527	-410,689589	-634,026678	16,583790	0,547055	-14,506503	-2,116244	-1138,245297	-35,893387	2,997007	0,547055	-14,506503	-2,116244	-1138,245297	-35,893387	2,997007
10:16:45,14	0,404954	3,720983	-0,064979	0,011997	0,041991	-0,611021	0,546588	-14,501054	-2,110472	0,261094	7,031266	2,933154	11,714612	-10,636658	-3,142649	-410,643785	-634,014138	16,593479	0,546588	-14,501054	-2,110472	-1138,071649	-35,875858	2,933154	0,546588	-14,501054	-2,110472	-1138,071649	-35,875858	2,933154
10:16:45,19	0,404954	3,720983	-0,064979	0,011997	0,041991	-0,611021	0,549937	-14,502447	-2,111595	0,367291	7,238842	2,942844	11,712956	-10,638862	-3,141834	-410,608648	-633,980105	16,612480	0,549937	-14,502447	-2,111595	-1138,074801	-35,931224	2,942844	0,549937	-14,502447	-2,111595	-1138,074801	-35,931224	2,942844
10:16:45,24	0,404954	3,720983	-0,064979	0,011997	0,041991	-0,611021	0,552674	-14,502115	-2,110780	0,397093	7,394579	2,961844	11,715382	-10,628579	-3,144583	-410,579608	-633,877824	16,614230	0,552674	-14,502115	-2,110780	-1138,018973	-35,990342	2,961844	0,552674	-14,502115	-2,110780	-1138,018973	-35,990342	2,961844
10:16:45,29	0,404954	3,720983	-0,064979	0,011997	0,041991	-0,611021	0,542556	-14,499074	-2,113528	0,342054	6,842426	2,963594	11,707138	-10,634759	-3,142094	-410,515714	-633,862853	16,590009	0,542556	-14,499074	-2,113528	-1137,835286	-35,748193	2,963594	0,542556	-14,499074	-2,113528	-1137,835286	-35,748193	2,963594
10:16:45,34	0,404954	3,720983	-0,064979	0,011997	0,041991	-0,611021	0,552030	-14,495025	-2,111040	0,176392	7,382944	2,939373	11,710780	-10,631443	-3,141850	-410,575981	-633,775368	16,619437	0,552030	-14,495025	-2,111040	-1137,683063	-35,951417	2,939373	0,552030	-14,495025	-2,111040	-1137,683063	-35,951417	2,939373
10:16:45,39	0,404954	3,720983	-0,064979	0,011997	0,041991	-0,611021	0,547337	-14,496521	-2,110796	0,299835	7,042970	2,968801	11,709948	-10,632609	-3,140626	-410,439761	-633,721413	16,609013	0,547337	-14,496521	-2,110796	-1137,677086	-35,922986	2,968801	0,547337	-14,496521	-2,110796	-1137,677086	-35,922986	2,968801
10:16:45,44	0,404954	3,720983	-0,064979	0,011997	0,041991	-0,611021	0,548762	-14,496384	-2,109571	0,407525	7,208085	2,958377	11,707144	-10,628297	-3,141403	-410,418511	-633,747219	16,625554	0,548762	-14,496384	-2,109571	-1137,558608	-35,869767	2,958377	0,548762	-14,496384	-2,109571	-1137,558608	-35,869767	2,958377
10:16:45,49	0,404954	3,720983	-0,064979	0,011997	0,041991	-0,611021	0,546430	-14,491799	-2,110349	0,157414	7,118117	2,974918	11,711784	-10,630538	-3,142145	-410,408133	-633,684046	16,645350	0,546430	-14,491799	-2,110349	-1137,448845	-35,776659	2,974918	0,546430	-14,491799	-2,110349	-1137,448845	-35,776659	2,974918
10:16:45,54	0,404954	3,720983	-0,064979	0,011997	0,041991	-0,611021	0,546051	-14,496938	-2,111091	0,484525	7,075811	2,994714	11,704149	-10,632133	-3,141723	-410,372541	-633,658462	16,586656	0,546051	-14,496938	-2,111091	-1137,525122	-35,789214	2,994714	0,546051	-14,496938	-2,111091	-1137,525122	-35,789214	2,994714
10:16:45,59	0,404954	3,720983	-0,064979	0,011997	0,041991	-0,611021	0,551250	-14,491124	-2,110669	0,222132	7,364195	2,936021	11,705494	-10,633829	-3,139841	-410,377868	-633,577018	16,582503	0,551250	-14,491124	-2,110669	-1137,331090	-35,908959	2,936021	0,551250	-14,491124	-2,110669	-1137,331090	-35,908959	2,936021
10:16:45,64	0,404954	3,720983	-0,064979	0,011997	0,041991	-0,611021	0,552046	-14,493136	-2,108787	0,394644	7,360254	2,931867	11,712036	-10,628334	-3,141368	-410,336383	-633,551259	16,614847	0,552046	-14,493136	-2,108787	-1137,316549	-35,975389	2,931867	0,552046	-14,493136	-2,108787	-1137,316549	-35,975389	2,931867
10:16:45,69	0,404954	3,720983	-0,064979	0,011997	0,041991	-0,611021	0,544016	-14,496054	-2,110313	0,589444	6,965731	2,964211	11,712089	-10,625868	-3,140362	-410,245870	-633,528040	16,619269	0,544016	-14,496054	-2,110313	-1137,350833	-35,739541	2,964211	0,544016	-14,496054	-2,110313	-1137,350833	-35,739541	2,964211
10:16:45,74	0,404954	3,720983	-0,064979	0,011997	0,041991	-0,611021	0,541854	-14,494868	-2,109307	0,593086	6,920097	2,968633	11,704667	-10,633454	-3,139392	-410,240503	-633,500451	16,583183	0,541854	-14,494868	-2,109307	-1137,254013	-35,615478	2,968633	0,541854	-14,494868	-2,109307	-1137,254013	-35,615478	2,968633
10:16:45,79	0,404954	3,720983	-0,064979	0,011997	0,041991	-0,611021	0,552135	-14,492232	-2,108338	0,482636	7,445540	2,932547	11,697723	-10,625733	-3,139439	-410,240544	-633,406391	16,579710	0,552135	-14,492232	-2,108338	-1137,157606	-35,897058	2,932547	0,552135	-14,492232	-2,108338	-1137,157606	-35,897058	2,932547
10:16:45,84	0,404954	3,720983	-0,064979	0,011997	0,041991	-0,611021	0,548921	-14,482359	-2,108384	0,050669	7,231323	2,929074	11,698864	-10,627626	-3,136654	-410,220051	-633,393128	16,637903	0,548921	-14,482359	-2,108384	-1136,814529	-35,858942	2,929074	0,548921	-14,482359	-2,108384	-1136,814529	-35,858942	2,929074
10:16:45,89	0,404954	3,720983	-0,064979	0,011997	0,041991	-0,611021	0,549989	-14,484293	-2,105600	0,172972	7,297990	2,987268	11,699072	-10,626057	-3,142283	-410,183534	-633,375402	16,634522	0,549989	-14,484293	-2,105600	-1136,844049	-35,876135	2,987268	0,549989	-14,484293	-2,105600	-1136,844049	-35,876135	2,987268
10:16:45,94	0,404954	3,720983	-0,064979	0,011997	0,041991	-0,611021	0,548527	-14,483689	-2,111229	0,175151	7,244722	2,983886	11,698517	-10,630587	-3,138197	-410,125834	-633,374280	16,579836	0,548527	-14,483689	-2,111229	-1136,794422	-35,814628	2,983886	0,548527	-14,483689	-2,111229	-1136,794422	-35,814628	2,983886
10:16:45,99	0,404954	3,720983	-0,064979	0,011997	0,041991	-0,611021	0,552728	-14,485473	-2,107143	0,297746	7,512571	2,929201	11,700493	-10,625894	-3,140330	-410,119201	-633,320126	16,606449	0,552728	-14,485473	-2,107143	-1136,811879	-35,876539	2,929201	0,552728	-14,485473	-2,107143	-1136,811879	-35,876539	2,929201
10:16:46,04	0,404954	3,720983	-0,064979	0,011997	0,041991	-0,611021	0,547675	-14,484838	-2,109276	0,314937	7,228498	2,955813	11,702672	-10,622403	-3,139380	-410,129243	-633,247286	16,601127	0,547675	-14,484838	-2,109276	-1136,744833	-35,763975	2,955813	0,547675	-14,484838	-2,109276	-1136,744833	-35,763975	2,955813
10:16:46,09	0,404954	3,720983	-0,064979	0,011997	0,041991	-0,611021	0,543562	-14,484980	-2,108325	0,380367	6,969536	2,950491	11,699923	-10,629704	-3,140882	-410,048965	-633,266200	16,584516	0,543562	-14,484980	-2,108325	-1136,690529	-35,700113	2,950491	0,543562	-14,484980	-2,108325	-1136,690529	-35,700113	2,950491
10:16:46,14	0,404954	3,720983	-0,064979	0,011997	0,041991	-0,611021	0,551259	-14,486250	-2,109827	0,470168	7,448747	2,933880	11,695294	-10,624843	-3,139694	-410,077161	-633,177094	16,581206	0,551259	-14,486250	-2,109827	-1136,700426	-35,825098	2,933880	0,551259	-14,486250	-2,109827	-1136,700426	-35,825098	2,933880
10:16:46,19	0,404954	3,720983	-0,064979	0,011997	0,041991	-0,611021	0,549364	-14,479810	-2,108640	0,198373	7,281245	2,930570	11,697659	-10,620966	-3,137769	-410,026766	-633,142464	16,630869	0,549364	-14,479810	-2,108640	-1136,466703	-35,843856	2,930570	0,549364	-14,479810	-2,108640	-1136,466703	-35,843856	2,930570
10:16:46,24	0,404954	3,720983	-0,064979	0,011997	0,041991	-0,611021	0,544824	-14,479920	-2,106714	0,259271	7,071493	2,980233	11,703893	-10,625025	-3,139889	-409,965521	-633,127935	16,668001	0,544824	-14,479920	-2,106714	-1136,414426	-35,697218	2,980233	0,544824	-14,479920	-2,106714	-1136,414426	-35,697218	2,980233
10:16:46,29	0,404954	3,720983	-0,064979	0,011997	0,041991	-0,611021	0,545222	-14,487348	-2,108834	0,688738	7,137972	3,017365	11,697951	-10,630004	-3,138106	-409,937832	-633,086931	16,591887	0,545222	-14,487348	-2,108834	-1136,568065	-35,661994	3,017365	0,545222	-14,487348	-2,108834	-1136,568065	-35,661994	3,017365
10:16:46,34	0,404954	3,720983	-0,064979	0,011997	0,041991	-0,611021	0,552505	-14,484692	-2,107052	0,599974	7,520165	2,941251	11,689474	-10,624019	-3,135924	-409,962481	-633,094155	16,587582	0,552505	-14,484692	-2,107052	-1136,448323	-35,851516	2,941251	0,552505	-14,484692	-2,107052	-1136,448323	-35,851516	2,941251
10:16:46,39	0,404954	3,720983	-0,064979	0,011997	0,041991	-0,611021	0,551560	-14,474358	-2,104869	0,044049	7,453288	2,936946	11,690346	-10,624352	-3,137046	-409,905027	-633,082667	16,563918	0,551560	-14,474358	-2,104869	-1136,193066	-35,844207	2,936946	0,551560	-14,474358	-2,104869	-1136,193066	-35,844207	2,936946
10:16:46,44	0,404954	3,720983	-0,064979	0,011997	0,041991	-0,611021	0,551413	-14,475279	-2,105992	0,130615	7,489623	2,913282	11,701126	-10,620426	-3,140808	-409,821085	-633,026202	16,596246	0,551413	-14,475279	-2,105992	-1136,178795	-35,796281	2,913282	0,551413	-14,475279	-2,105992	-1136,178795	-35,796281	2,913282
10:16:46,49	0,404954	3,720983	-0,064979	0,011997	0,041991	-0,611021	0,542623	-14,482652	-2,109754	0,604870	7,077034	2,945610	11,691044	-10,623862	-3,139674	-409,864585	-633,029725	16,579103	0,542623	-14,482652	-2,109754	-1136,283302	-35,518898	2,945610	0,542623	-14,482652	-2,109754	-1136,283302	-35,518898	2,945610
10:16:46,54	0,404954	3,720983	-0,064979	0,011997	0,041991	-0,611021	0,550639	-14,475639	-2,108619	0,215375	7,457960	2,928467	11,697665	-10,618916	-3,138097	-409,808585	-632,968216	16,591106	0,550639	-14,475639	-2,108619	-1136,122250	-35,767235	2,928467	0,550639	-14,475639	-2,108619	-1136,122250	-35,767235	2,928467
10:16:46,59	0,404954	3,720983	-0,064979	0,011997	0,041991	-0,611021	0,543045	-14,478900	-2,107042	0,466239	7,080807	2,940471	11,699461	-10,624357	-3,135363	-409,827846	-632,933600	16,585408	0,546859	-14,483176	-2,104309	-1136,220365	-35,683310	2,934772	0,546859	-14,483176	-2,104309	-1136,220365	-35,683310	2,934772
10:16:46,64	0,404954	3,720983	-0,064979	0,011997	0,041991	-0,611021	0,546859	-14,483176	-2,104309	0,708918	7,245156	2,934772	11,693964	-10,619752	-3,136060	-409,875930	-632,887478	16,586729	0,546859	-14,483176	-2,104309	-1136,220365	-35,683310	2,934772	0,546859	-14,483176	-2,104309	-1136,220365	-35,683310	2,934772
10:16:46,69	0,404954	3,720983	-0,064979	0,011997	0,041991	-0,611021	0,545620	-14,476112	-2,105006	0,357524	7,116018	2,936093	11,695483	-10,621726	-3,138063	-409,765180	-632,879661	16,597528	0,545620	-14,476112	-2,105006	-1136,017286	-35,715176	2,936093	0,545620	-14,476112	-2,105006	-1136,017286	-35,715176	2,936093
10:16:46,74	0,404954	3,720983	-0,064979	0,011997	0,041991	-0,611021	0,546570	-14,478415	-2,107009	0,539412	7,257411	2,946892	11,689052	-10,618234	-3,136919	-409,743364	-632,860524	16,586937	0,546570	-14,478415	-2,107009	-1136,016164	-35,648342	2,946892	0,546570	-14,478415	-2,107009	-1136,016164	-35,648342	2,946892
10:16:46,79	0,404954	3,720983	-0,064979	0,011997	0,041991	-0,611021	0,546762	-14,471100	-2,105865	0,186496	7,276720	2,936301	11,695461	-10,615550	-3,137690	-409,765524	-632,857271	16,613469	0,546762	-14,471100	-2,105865	-1135,794826	-35,644105	2,936301	0,546762	-14,471100	-2,105865	-1135,794826	-35,644105	2,936301
10:16:46,84	0,404954	3,720983	-0,064979	0,011997	0,041991	-0,611021	0,541233	-14,475309	-2,106635	0,397099	6,968369	2,962833	11,696905	-10,617065	-3,137273	-409,676454	-632,781461	16,585682	0,541233	-14,475309	-2,106635	-1135,914626	-35,518393	2,962833	0,541233	-14,475309	-2,106635	-1135,914626	-35,518393	2,962833
10:16:46,89	0,404954	3,720983	-0,064979	0,011997	0,041991	-0,611021	0,541823	-14,477316	-2,106218	0,611680	7,038298	2,935046	11,694541	-10,621000	-3,134941	-409,705709	-632,751140	16,584543	0,541823	-14,477316	-2,106218	-1135,857639	-35,494803	2,935046	0,541823	-14,477316	-2,106218	-1135,857639	-35,494803	2,935046
10:16:46,94	0,404954	3,720983	-0,064979	0,011997	0,041991	-0,611021	0,546413	-14,477237	-2,103887	0,619173	7,236486	2,933907	11,696928	-10,613660	-3,134180	-409,672234	-632,755635	16,580248	0,546413	-14,477237	-2,103887	-1135,843898	-35,656937	2,933907	0,546413	-14,477237	-2,103887	-1135,843898	-35,656937	2,933907
10:16:46,99	0,404954	3,720983	-0,064979	0,011997	0,041991	-0,611021	0,538862	-14,475634	-2,103126	0,548667	6,875074	2,929612	11,690844	-10,618459	-3,134846	-409,547671	-632,596558	16,636002	0,538862	-14,475634	-2,103126	-1135,788577	-35,425599	2,929612	0,538862	-14,475634	-2,103126	-1135,788577	-35,425599	2,929612
10:16:47,04	0,404954	3,720983	-0,064979	0,011997	0,041991	-0,611021	0,546060	-14,472764	-2,103792	0,599512	7,277711	2,985366	10,200526	-9,615556	-2,791098	-358,348560	-556,354659	16,741773	0,546060	-14,472764	-2,103792	-1135,512495	-35,588012	2,985366	0,546060	-14,472764	-2,103792	-1135,512495	-35,588012	2,985366
10:16:47,09	0,404988	3,671296	-0,064990	0,011966	0,041999	-0,611001	0,422681	-12,680660	-1,760044	-0,962979	7,080744	3,091138	9,870737	-9,399734	-2,671310	-347,378271	-539,487491	16,732297	0,422681	-12,680660	-1,760044	-996,394778	-26,099698	3,091138	0,422681	-12,680660	-1,760044	-996,394778	-26,099698	3,091138
10:16:47,14	0,404988	3,671296	-0,064990	0,011966	0,041999	-0,611001	0,400668	-12,287144	-1,640256	-1,333280	7,003029	3,081661	9,874047	-9,399151	-2,676364	-347,443745	-539,555314	16,768447	0,400668	-12,287144	-1,640256	-965,874069	-24,449394	3,081661	0,400668	-12,287144	-1,640256	-965,874069	-24,449394	3,081661
10:16:47,19	0,404988	3,671296	-0,064990	0,011966	0,041999	-0,611001	0,398508	-12,289719	-1,645310	-1,290863	6,867920	3,117811	9,878115	-9,397052	-2,680264	-347,434044	-539,625955	16,750091	0,398508	-12,289719	-1,645310	-966,033775	-24,414944	3,117811	0,398508	-12,289719	-1,645310	-966,033775	-24,414944	3,117811
10:16:47,24	0,404988	3,671296	-0,064990	0,011966	0,041999	-0,611001	0,394656	-12,292192	-1,649209	-1,218563	6,711348	3,099455	9,879731	-9,398396	-2,686511	-347,468285	-539,715083	16,722398	0,394656	-12,292192	-1,649209	-966,155651	-24,269150	3,099455	0,394656	-12,292192	-1,649209	-966,155651	-24,269150	3,099455
10:16:47,29	0,404988	3,671296	-0,064990	0,011966	0,041999	-0,611001	0,395012	-12,294264	-1,655457	-1,205145	6,744778	3,071763	9,881448	-9,404874	-2,684940	-347,503349	-539,738796	16,725224	0,395012	-12,294264	-1,655457	-966,304857	-24,263678	3,071763	0,395012	-12,294264	-1,655457	-966,304857	-24,263678	3,071763
10:16:47,34	0,404988	3,671296	-0,064990	0,011966	0,041999	-0,611001	0,399764	-12,298989	-1,653885	-0,997483	6,973339	3,074588	9,881494	-9,395506	-2,686091	-347,449472	-539,739313	16,765513	0,399764	-12,298989	-1,653885	-966,468154	-24,408098	3,074588	0,399764	-12,298989	-1,653885	-966,468154	-24,408098	3,074588
10:16:47,39	0,404988	3,671296	-0,064990	0,011966	0,041999	-0,611001	0,391627	-12,294346	-1,655037	-1,212464	6,597170	3,114877	9,881872	-9,403463	-2,689587	-347,536597	-539,809654	16,774858	0,391627	-12,294346	-1,655037	-966,318605	-24,145569	3,114877	0,391627	-12,294346	-1,655037	-966,318605	-24,145569	3,114877
10:16:47,44	0,404988	3,671296	-0,064990	0,011966	0,041999	-0,611001	0,398330	-12,298652	-1,658533	-1,093036	6,905407	3,124222	9,880670	-9,402824	-2,690016	-347,550553	-539,807718	16,736450	0,398330	-12,298652	-1,658533	-966,537192	-24,363462	3,124222	0,398330	-12,298652	-1,658533	-966,537192	-24,363462	3,124222
10:16:47,49	0,404988	3,671296	-0,064990	0,011966	0,041999	-0,611001	0,398377	-12,297291	-1,658962	-1,169076	6,894830	3,085814	9,856334	-9,387581	-2,691347	-346,834052	-538,837089	16,734817	0,398377	-12,297291	-1,658962	-966,506444	-24,377779	3,085814	0,398377	-12,297291	-1,658962	-966,506444	-24,377779	3,085814
10:16:47,54	0,404988	3,671296	-0,064990	0,011966	0,041999	-0,611001	0,397345	-12,268594	-1,660293	-1,462512	6,976325	3,084182	8,365689	-8,415652	-2,527093	-297,469068	-461,750816	16,874769	0,397345	-12,268594	-1,660293	-964,547117	-24,215220	3,084182	0,397345	-12,268594	-1,660293	-964,547117	-24,215220	3,084182
10:16:47,59	0,404939	3,621171	-0,064988	0,011993	0,041995	-0,610981	0,300952	-10,491693	-1,496038	-2,420203	6,172102	3,224134	8,020923	-8,189807	-2,402613	-286,326754	-444,083130	16,885211	0,300952	-10,491693	-1,496038	-826,018124	-17,452652	3,224134	0,300952	-10,491693	-1,496038	-826,018124	-17,452652	3,224134
10:16:47,64	0,404939	3,621171	-0,064988	0,011993	0,041995	-0,610981	0,277747	-10,080195	-1,371559	-2,946303	5,781128	3,234575	8,027482	-8,198134	-2,410497	-286,505470	-444,306003	16,787701	0,277747	-10,080195	-1,371559	-794,241603	-16,022044	3,234575	0,277747	-10,080195	-1,371559	-794,241603	-16,022044	3,234575
10:16:47,69	0,404939	3,621171	-0,064988	0,011993	0,041995	-0,610981	0,281680	-10,090039	-1,379443	-2,716786	5,942267	3,137065	8,031595	-8,193864	-2,419145	-286,608972	-444,505961	16,867700	0,281680	-10,090039	-1,379443	-794,784841	-16,169583	3,137065	0,281680	-10,090039	-1,379443	-794,784841	-16,169583	3,137065
10:16:47,74	0,404939	3,621171	-0,064988	0,011993	0,041995	-0,610981	0,275925	-10,091466	-1,388091	-2,867510	5,653396	3,217064	8,029165	-8,192041	-2,425360	-286,675305	-444,586404	16,800393	0,275925	-10,091466	-1,388091	-795,047572	-16,006755	3,217064	0,275925	-10,091466	-1,388091	-795,047572	-16,006755	3,217064
10:16:47,79	0,404939	3,621171	-0,064988	0,011993	0,041995	-0,610981	0,275562	-10,088450	-1,394305	-3,127173	5,617247	3,149758	8,024239	-8,199744	-2,429587	-286,755708	-444,649112	16,877312	0,275562	-10,088450	-1,394305	-795,070481	-16,014335	3,149758	0,275562	-10,088450	-1,394305	-795,070481	-16,014335	3,149758
10:16:47,84	0,404939	3,621171	-0,064988	0,011993	0,041995	-0,610981	0,284695	-10,088035	-1,398533	-3,243241	6,053929	3,226676	8,032369	-8,197029	-2,432738	-286,783038	-444,702598	16,840843	0,284695	-10,088035	-1,398533	-795,154002	-16,294659	3,226676	0,284695	-10,088035	-1,398533	-795,154002	-16,294659	3,226676
10:16:47,89	0,404939	3,621171	-0,064988	0,011993	0,041995	-0,610981	0,278279	-10,093718	-1,401683	-3,007712	5,723351	3,190207	8,034753	-8,200824	-2,438550	-286,766630	-444,713134	16,829187	0,278279	-10,093718	-1,401683	-795,364585	-16,121549	3,190207	0,278279	-10,093718	-1,401683	-795,364585	-16,121549	3,190207
10:16:47,94	0,404939	3,621171	-0,064988	0,011993	0,041995	-0,610981	0,280374	-10,097681	-1,407495	-2,802581	5,851766	3,178551	8,031710	-8,199542	-2,438145	-286,788893	-444,755035	16,875943	0,280374	-10,097681	-1,407495	-795,470512	-16,157588	3,178551	0,280374	-10,097681	-1,407495	-795,470512	-16,157588	3,178551
10:16:47,99	0,404939	3,621171	-0,064988	0,011993	0,041995	-0,610981	0,280785	-10,094405	-1,407091	-3,020358	5,874788	3,225308	8,037477	-8,203012	-2,442444	-286,827286	-444,826822	16,838375	0,280785	-10,094405	-1,407091	-795,431114	-16,166799	3,225308	0,280785	-10,094405	-1,407091	-795,431114	-16,166799	3,225308
10:16:48,04	0,404939	3,621171	-0,064988	0,011993	0,041995	-0,610981	0,280907	-10,101134	-1,411389	-2,751815	5,883774	3,187739	8,039776	-8,205253	-2,442403	-286,837434	-444,876106	16,880547	0,280907	-10,101134	-1,411389	-795,690799	-16,167387	3,187739	0,280907	-10,101134	-1,411389	-795,690799	-16,167387	3,187739
10:16:48,09	0,404939	3,621171	-0,064988	0,011993	0,041995	-0,610981	0,281697	-10,104245	-1,411349	-2,637760	5,940756	3,229911	8,034816	-8,206600	-2,444816	-286,927878	-444,962028	16,830683	0,281697	-10,104245	-1,411349	-795,821015	-16,172492	3,229911	0,281697	-10,104245	-1,411349	-795,821015	-16,172492	3,229911
10:16:48,14	0,404939	3,621171	-0,064988	0,011993	0,041995	-0,610981	0,285344	-10,100623	-1,413761	-2,945740	6,095034	3,180047	8,037795	-8,207396	-2,442864	-286,925983	-444,939466	16,830596	0,285344	-10,100623	-1,413761	-795,844664	-16,304503	3,180047	0,285344	-10,100623	-1,413761	-795,844664	-16,304503	3,180047
10:16:48,19	0,404939	3,621171	-0,064988	0,011993	0,041995	-0,610981	0,284544	-10,103601	-1,411809	-2,770400	6,043779	3,179960	8,036634	-8,204789	-2,443678	-286,913955	-444,940905	16,792346	0,284544	-10,103601	-1,411809	-795,903091	-16,292936	3,179960	0,284544	-10,103601	-1,411809	-795,903091	-16,292936	3,179960
10:16:48,24	0,404939	3,621171	-0,064988	0,011993	0,041995	-0,610981	0,282867	-10,101291	-1,412623	-2,885736	5,967702	3,141710	8,037096	-8,207339	-2,447522	-286,971553	-444,917412	16,868409	0,282867	-10,101291	-1,412623	-795,837118	-16,237355	3,141710	0,282867	-10,101291	-1,412623	-795,837118	-16,237355	3,141710
10:16:48,29	0,404939	3,621171	-0,064988	0,011993	0,041995	-0,610981	0,284844	-10,102967	-1,416468	-2,807072	6,008891	3,217773	8,037524	-8,211594	-2,448734	-287,030017	-445,007470	16,817853	0,284844	-10,102967	-1,416468	-795,889968	-16,351380	3,217773	0,284844	-10,102967	-1,416468	-795,889968	-16,351380	3,217773
10:16:48,34	0,404939	3,621171	-0,064988	0,011993	0,041995	-0,610981	0,288315	-10,105465	-1,417679	-2,784372	6,183762	3,167218	8,031607	-8,205428	-2,447206	-287,018432	-445,036494	16,820613	0,288315	-10,105465	-1,417679	-796,063404	-16,448954	3,167218	0,288315	-10,105465	-1,417679	-796,063404	-16,448954	3,167218
10:16:48,39	0,404939	3,621171	-0,064988	0,011993	0,041995	-0,610981	0,285934	-10,097258	-1,416152	-3,230506	6,084489	3,169977	8,043334	-8,199095	-2,448757	-287,012638	-445,063756	16,838125	0,285934	-10,097258	-1,416152	-795,865247	-16,361310	3,169977	0,285934	-10,097258	-1,416152	-795,865247	-16,361310	3,169977
10:16:48,44	0,404939	3,621171	-0,064988	0,011993	0,041995	-0,610981	0,274586	-10,104247	-1,417702	-2,887775	5,513032	3,187489	8,037425	-8,205536	-2,450309	-287,024607	-445,098659	16,821562	0,274586	-10,104247	-1,417702	-796,071176	-16,041934	3,187489	0,274586	-10,104247	-1,417702	-796,071176	-16,041934	3,187489
10:16:48,49	0,404939	3,621171	-0,064988	0,011993	0,041995	-0,610981	0,283118	-10,102351	-1,419255	-3,022589	5,963817	3,170926	8,040387	-8,201891	-2,452238	-287,019989	-445,040724	16,854668	0,283118	-10,102351	-1,419255	-796,057138	-16,260963	3,170926	0,283118	-10,102351	-1,419255	-796,057138	-16,260963	3,170926
10:16:48,54	0,404939	3,621171	-0,064988	0,011993	0,041995	-0,610981	0,278480	-10,103093	-1,421184	-2,931504	5,697684	3,204032	8,034378	-8,208696	-2,452252	-287,067270	-445,120958	16,836008	0,278480	-10,103093	-1,421184	-796,024328	-16,163031	3,204032	0,278480	-10,103093	-1,421184	-796,024328	-16,163031	3,204032
10:16:48,59	0,404939	3,621171	-0,064988	0,011993	0,041995	-0,610981	0,287379	-10,101292	-1,421198	-3,118299	6,159573	3,185373	8,033092	-8,204126	-2,455016	-287,120598	-445,060842	16,840620	0,287379	-10,101292	-1,421198	-796,069717	-16,399669	3,185373	0,287379	-10,101292	-1,421198	-796,069717	-16,399669	3,185373
10:16:48,64	0,404939	3,621171	-0,064988	0,011993	0,041995	-0,610981	0,284063	-10,097893	-1,423962	-3,269624	5,910929	3,189984	8,036083	-8,204126	-2,452683	-287,091914	-445,103224	16,818684	0,284063	-10,097893	-1,423962	-795,954259	-16,388050	3,189984	0,284063	-10,097893	-1,423962	-795,954259	-16,388050	3,189984
10:16:48,69	0,404939	3,621171	-0,064988	0,011993	0,041995	-0,610981	0,282568	-10,100483	-1,421629	-3,157320	5,879221	3,168048	8,041299	-8,203631	-2,454625	-287,118214	-445,123807	16,830142	0,282568	-10,100483	-1,421629	-796,045249	-16,302401	3,168048	0,282568	-10,100483	-1,421629	-796,045249	-16,302401	3,168048
10:16:48,74	0,404939	3,621171	-0,064988	0,011993	0,041995	-0,610981	0,279532	-10,104753	-1,423570	-2,966260	5,708816	3,179506	8,035938	-8,204233	-2,453486	-287,148977	-445,129161	16,818888	0,279532	-10,104753	-1,423570	-796,189377	-16,234408	3,179506	0,279532	-10,104753	-1,423570	-796,189377	-16,234408	3,179506
10:16:48,79	0,404939	3,621171	-0,064988	0,011993	0,041995	-0,610981	0,282733	-10,100412	-1,422432	-3,212029	5,851351	3,168252	8,041916	-8,204686	-2,453826	-287,106009	-445,129594	16,843830	0,282733	-10,100412	-1,422432	-796,094348	-16,343223	3,168252	0,282733	-10,100412	-1,422432	-796,094348	-16,343223	3,168252
10:16:48,84	0,404939	3,621171	-0,064988	0,011993	0,041995	-0,610981	0,280137	-10,105814	-1,422772	-2,909982	5,753748	3,193195	8,038897	-8,205558	-2,454659	-287,155290	-445,103434	16,801424	0,280137	-10,105814	-1,422772	-796,216410	-16,236981	3,193195	0,280137	-10,105814	-1,422772	-796,216410	-16,236981	3,193195
10:16:48,89	0,404939	3,621171	-0,064988	0,011993	0,041995	-0,610981	0,282402	-10,103636	-1,423604	-3,025223	5,815760	3,150788	8,046625	-8,201237	-2,455020	-287,096010	-445,141282	16,811490	0,282402	-10,103636	-1,423604	-796,160679	-16,352758	3,150788	0,282402	-10,103636	-1,423604	-796,160679	-16,352758	3,150788
10:16:48,94	0,404939	3,621171	-0,064988	0,011993	0,041995	-0,610981	0,274795	-10,108168	-1,423966	-2,792698	5,490490	3,160854	8,039995	-8,205145	-2,455029	-287,170299	-445,150852	16,834452	0,274795	-10,108168	-1,423966	-796,283913	-16,080925	3,160854	0,274795	-10,108168	-1,423966	-796,283913	-16,080925	3,160854
10:16:48,99	0,404939	3,621171	-0,064988	0,011993	0,041995	-0,610981	0,281495	-10,104381	-1,423975	-3,035086	5,779335	3,183816	8,041145	-8,203722	-2,457382	-287,175222	-445,156305	16,816789	0,281495	-10,104381	-1,423975	-796,228973	-16,318026	3,183816	0,281495	-10,104381	-1,423975	-796,228973	-16,318026	3,183816
10:16:49,04	0,404939	3,621171	-0,064988	0,011993	0,041995	-0,610981	0,279687	-10,104665	-1,426327	-3,027472	5,683786	3,166153	8,045927	-8,199731	-2,457357	-287,123100	-445,177662	16,831508	0,279687	-10,104665	-1,426327	-796,243699	-16,271652	3,166153	0,279687	-10,104665	-1,426327	-796,243699	-16,271652	3,166153
10:16:49,09	0,404939	3,621171	-0,064988	0,011993	0,041995	-0,610981	0,273840	-10,106811	-1,426303	-2,908331	5,435543	3,180872	8,044755	-8,207073	-2,457720	-287,139584	-445,175204	16,835530	0,273840	-10,106811	-1,426303	-796,292995	-16,060881	3,180872	0,273840	-10,106811	-1,426303	-796,292995	-16,060881	3,180872
10:16:49,14	0,404939	3,621171	-0,064988	0,011993	0,041995	-0,610981	0,280784	-10,109466	-1,426666	-2,776359	5,781159	3,184894	8,039436	-8,205568	-2,460073	-287,138253	-445,180781	16,826383	0,280784	-10,109466	-1,426666	-796,369478	-16,260419	3,184894	0,280784	-10,109466	-1,426666	-796,369478	-16,260419	3,184894
10:16:49,19	0,404939	3,621171	-0,064988	0,011993	0,041995	-0,610981	0,282141	-10,104108	-1,429018	-3,059169	5,855651	3,175747	8,045844	-8,203865	-2,458511	-287,158896	-445,206610	16,845559	0,282141	-10,104108	-1,429018	-796,231640	-16,292431	3,175747	0,282141	-10,104108	-1,429018	-796,231640	-16,292431	3,175747
10:16:49,24	0,404939	3,621171	-0,064988	0,011993	0,041995	-0,610981	0,277462	-10,108806	-1,427457	-2,847563	5,607368	3,194923	8,041765	-8,204277	-2,457717	-287,143726	-445,191293	16,864024	0,277462	-10,108806	-1,427457	-796,388828	-16,173393	3,194923	0,277462	-10,108806	-1,427457	-796,388828	-16,173393	3,194923
10:16:49,29	0,404939	3,621171	-0,064988	0,011993	0,041995	-0,610981	0,279858	-10,105480	-1,426662	-2,999682	5,737463	3,213389	8,044081	-8,204768	-2,460441	-287,157502	-445,195418	16,861174	0,279858	-10,105480	-1,426662	-796,279830	-16,231421	3,213389	0,279858	-10,105480	-1,426662	-796,279830	-16,231421	3,213389
10:16:49,34	0,404939	3,621171	-0,064988	0,011993	0,041995	-0,610981	0,279126	-10,107731	-1,429387	-2,893070	5,689495	3,210538	8,047673	-8,202837	-2,459650	-287,120321	-445,214616	16,860603	0,279126	-10,107731	-1,429387	-796,349952	-16,221872	3,210538	0,279126	-10,107731	-1,429387	-796,349952	-16,221872	3,210538
10:16:49,39	0,404939	3,621171	-0,064988	0,011993	0,041995	-0,610981	0,275657	-10,109876	-1,428596	-2,779561	5,550911	3,209967	8,044693	-8,203848	-2,459684	-287,147484	-445,201387	16,831591	0,275657	-10,109876	-1,428596	-796,404833	-16,088147	3,209967	0,275657	-10,109876	-1,428596	-796,404833	-16,088147	3,209967
10:16:49,44	0,404939	3,621171	-0,064988	0,011993	0,041995	-0,610981	0,278023	-10,107801	-1,428630	-2,889615	5,643801	3,180955	8,046439	-8,203009	-2,460836	-287,137938	-445,238560	16,845964	0,278023	-10,107801	-1,428630	-796,351955	-16,180983	3,180955	0,278023	-10,107801	-1,428630	-796,351955	-16,180983	3,180955
10:16:49,50	0,404939	3,621171	-0,064988	0,011993	0,041995	-0,610981	0,276423	-10,108894	-1,429782	-2,860199	5,587465	3,195329	8,044693	-8,205149	-2,461605	-287,142207	-445,207821	16,851686	0,276423	-10,108894	-1,429782	-796,408339	-16,111735	3,195329	0,276423	-10,108894	-1,429782	-796,408339	-16,111735	3,195329
10:16:49,54	0,404939	3,621171	-0,064988	0,011993	0,041995	-0,610981	0,279149	-10,108451	-1,430550	-2,858699	5,710151	3,201051	8,045227	-8,203117	-2,457340	-287,160953	-445,233146	16,858557	0,279149	-10,108451	-1,430550	-796,372139	-16,203041	3,201051	0,279149	-10,108451	-1,430550	-796,372139	-16,203041	3,201051
10:16:49,60	0,404939	3,621171	-0,064988	0,011993	0,041995	-0,610981	0,277123	-10,107898	-1,426286	-2,918764	5,601210	3,207921	8,046383	-8,201906	-2,462003	-287,144102	-445,277554	16,855333	0,277123	-10,107898	-1,426286	-796,388787	-16,152916	3,207921	0,277123	-10,107898	-1,426286	-796,388787	-16,152916	3,207921
10:16:49,65	0,404939	3,621171	-0,064988	0,011993	0,041995	-0,610981	0,277181	-10,106468	-1,429820	-3,021030	5,584584	3,185585	8,035759	-8,207202	-2,461995	-287,156359	-445,307524	16,861563	0,277181	-10,106468	-1,429820	-796,378778	-16,174105	3,185585	0,277181	-10,106468	-1,429820	-796,378778	-16,174105	3,185585
10:16:49,70	0,404939	3,621171	-0,064988	0,011993	0,041995	-0,610981	0,285394	-10,101741	-1,430941	-3,301088	6,072495	3,210927	8,019835	-8,201439	-2,460738	-286,815482	-444,705991	16,840750	0,285394	-10,101741	-1,430941	-796,287721	-16,330942	3,210927	0,285394	-10,101741	-1,430941	-796,287721	-16,330942	3,210927
10:16:49,75	0,404939	3,621171	-0,064988	0,011993	0,041995	-0,610981	0,202728	-8,288701	-1,290142	-3,511602	5,476197	3,271548	6,506953	-7,229091	-2,321196	-236,916259	-365,693792	16,922184	0,202728	-8,288701	-1,290142	-654,174645	-10,437985	3,271548	0,202728	-8,288701	-1,290142	-654,174645	-10,437985	3,271548
10:16:49,80	0,404931	3,571029	-0,064978	0,012011	0,041997	-0,611018	0,202728	-8,288701	-1,290142	-3,511602	5,476197	3,271548	6,234435	-7,049609	-2,254331	-228,243377	-351,513051	16,872439	0,202728	-8,288701	-1,290142	-654,174645	-10,437985	3,271548	0,202728	-8,288701	-1,290142	-654,174645	-10,437985	3,271548
10:16:49,85	0,404931	3,571029	-0,064978	0,012011	0,041997	-0,611018	0,183551	-7,962953	-1,223277	-3,833195	4,899548	3,221803	6,232405	-7,055884	-2,264503	-228,525927	-351,815583	16,923856	0,183551	-7,962953	-1,223277	-628,924999	-9,509229	3,221803	0,183551	-7,962953	-1,223277	-628,924999	-9,509229	3,221803
10:16:49,90	0,404931	3,571029	-0,064978	0,012011	0,041997	-0,611018	0,190001	-7,964332	-1,233449	-4,164746	5,141514	3,273220	6,242186	-7,059058	-2,272310	-228,591351	-351,935156	16,883062	0,190001	-7,964332	-1,233449	-629,364827	-9,773582	3,273220	0,190001	-7,964332	-1,233449	-629,364827	-9,773582	3,273220
10:16:49,95	0,404931	3,571029	-0,064978	0,012011	0,041997	-0,611018	0,187859	-7,974390	-1,241256	-3,778031	5,033238	3,232427	6,242955	-7,062525	-2,272383	-228,748067	-352,066698	16,860741	0,187859	-7,974390	-1,241256	-629,767611	-9,713681	3,232427	0,187859	-7,974390	-1,241256	-629,767611	-9,713681	3,232427
10:16:50,00	0,404931	3,571029	-0,064978	0,012011	0,041997	-0,611018	0,190478	-7,976789	-1,241328	-3,845517	5,099461	3,210105	6,248131	-7,067888	-2,280873	-228,755566	-352,190862	16,905712	0,190478	-7,976789	-1,241328	-630,023483	-9,853025	3,210105	0,190478	-7,976789	-1,241328	-630,023483	-9,853025	3,210105
10:16:50,05	0,404931	3,571029	-0,064978	0,012011	0,041997	-0,611018	0,192534	-7,983953	-1,249818	-3,584266	5,261990	3,255076	6,248926	-7,059437	-2,285293	-228,886719	-352,261654	16,841042	0,192534	-7,983953	-1,249818	-630,324608	-9,851937	3,255076	0,192534	-7,983953	-1,249818	-630,324608	-9,851937	3,255076
10:16:50,10	0,404931	3,571029	-0,064978	0,012011	0,041997	-0,611018	0,184817	-7,980416	-1,254239	-3,895078	4,782538	3,190406	6,242949	-7,064571	-2,287208	-228,915514	-352,309519	16,877936	0,184817	-7,980416	-1,254239	-630,357759	-9,725630	3,190406	0,184817	-7,980416	-1,254239	-630,357759	-9,725630	3,190406
10:16:50,15	0,404931	3,571029	-0,064978	0,012011	0,041997	-0,611018	0,192252	-7,977807	-1,256154	-4,086622	5,168124	3,227300	6,247620	-7,066948	-2,291447	-228,897883	-352,405210	16,892259	0,192252	-7,977807	-1,256154	-630,344458	-9,923649	3,227300	0,192252	-7,977807	-1,256154	-630,344458	-9,923649	3,227300
10:16:50,20	0,404931	3,571029	-0,064978	0,012011	0,041997	-0,611018	0,191976	-7,983040	-1,260393	-3,888527	5,216867	3,241623	6,216075	-7,034390	-2,285635	-227,646891	-350,705202	16,876403	0,191976	-7,983040	-1,260393	-630,557205	-9,853210	3,241623	0,191976	-7,983040	-1,260393	-630,557205	-9,853210	3,241623
10:16:50,25	0,404931	3,571029	-0,064978	0,012011	0,041997	-0,611018	0,179552	-7,939443	-1,254581	-4,057851	4,804233	3,225767	4,827372	-6,174171	-2,216867	-183,334889	-278,379394	16,829586	0,179552	-7,939443	-1,254581	-627,304125	-9,290602	3,225767	0,179552	-7,939443	-1,254581	-627,304125	-9,290602	3,225767
10:16:50,30	0,404960	3,520936	-0,064993	0,011981	0,041996	-0,610998	0,128932	-6,306682	-1,185813	-4,169446	4,384389	3,178951	4,546630	-6,000918	-2,162266	-174,314716	-263,569522	16,782161	0,128932	-6,306682	-1,185813	-499,244010	-5,736773	3,178951	0,128932	-6,306682	-1,185813	-499,244010	-5,736773	3,178951
10:16:50,35	0,404960	3,520936	-0,064993	0,011981	0,041996	-0,610998	0,119262	-5,976926	-1,131211	-3,980966	4,288291	3,131525	4,551557	-6,001753	-2,176762	-174,560084	-264,085926	16,763154	0,119262	-5,976926	-1,131211	-473,169662	-5,073750	3,131525	0,119262	-5,976926	-1,131211	-473,169662	-5,073750	3,131525
10:16:50,40	0,404960	3,520936	-0,064993	0,011981	0,041996	-0,610998	0,117521	-5,981611	-1,145708	-4,307276	4,243505	3,112518	4,568655	-6,004339	-2,183382	-174,736031	-264,317491	16,807750	0,117521	-5,981611	-1,145708	-473,863704	-4,981926	3,112518	0,117521	-5,981611	-1,145708	-473,863704	-4,981926	3,112518
10:16:50,45	0,404960	3,520936	-0,064993	0,011981	0,041996	-0,610998	0,111212	-5,997710	-1,152327	-3,758601	3,878803	3,157114	4,565969	-6,013876	-2,194312	-174,841203	-264,485089	16,759783	0,111212	-5,997710	-1,152327	-474,578863	-4,851308	3,157114	0,111212	-5,997710	-1,152327	-474,578863	-4,851308	3,157114
10:16:50,50	0,404960	3,520936	-0,064993	0,011981	0,041996	-0,610998	0,120814	-6,000153	-1,163257	-3,829336	4,370838	3,109147	4,567958	-6,003910	-2,196311	-174,931293	-264,619418	16,793361	0,120814	-6,000153	-1,163257	-474,841311	-5,113052	3,109147	0,120814	-6,000153	-1,163257	-474,841311	-5,113052	3,109147
10:16:50,55	0,404960	3,520936	-0,064993	0,011981	0,041996	-0,610998	0,111189	-5,996892	-1,165257	-4,160242	3,859493	3,142725	4,564693	-6,008372	-2,201371	-175,059377	-264,667577	16,843439	0,111189	-5,996892	-1,165257	-474,916294	-4,868850	3,142725	0,111189	-5,996892	-1,165257	-474,916294	-4,868850	3,142725
10:16:50,60	0,404960	3,520936	-0,064993	0,011981	0,041996	-0,610998	0,116685	-5,996296	-1,170316	-4,297010	4,058430	3,192803	4,568751	-6,015487	-2,207990	-175,051513	-264,818933	16,774351	0,116685	-5,996296	-1,170316	-475,006236	-5,101333	3,192803	0,116685	-5,996296	-1,170316	-475,006236	-5,101333	3,192803
10:16:50,65	0,404960	3,520936	-0,064993	0,011981	0,041996	-0,610998	0,120818	-6,003368	-1,176936	-4,056421	4,355865	3,123715	4,572730	-6,018190	-2,209147	-175,120854	-264,817765	16,805163	0,120818	-6,003368	-1,176936	-475,320785	-5,128384	3,123715	0,120818	-6,003368	-1,176936	-475,320785	-5,128384	3,123715
10:16:50,70	0,404960	3,520936	-0,064993	0,011981	0,041996	-0,610998	0,121170	-6,008165	-1,178093	-3,840630	4,313508	3,154527	4,574083	-6,014477	-2,210796	-175,262015	-264,936183	16,785228	0,121170	-6,008165	-1,178093	-475,481567	-5,198334	3,154527	0,121170	-6,008165	-1,178093	-475,481567	-5,198334	3,154527
10:16:50,75	0,404960	3,520936	-0,064993	0,011981	0,041996	-0,610998	0,117277	-6,007480	-1,179742	-4,049358	4,048055	3,134592	4,575835	-6,016636	-2,213088	-175,237593	-265,021858	16,807835	0,117277	-6,007480	-1,179742	-475,636562	-5,158221	3,134592	0,117277	-6,007480	-1,179742	-475,636562	-5,158221	3,134592
10:16:50,80	0,404960	3,520936	-0,064993	0,011981	0,041996	-0,610998	0,118271	-6,010077	-1,182033	-3,976319	4,163716	3,157199	4,573358	-6,022222	-2,217407	-175,291115	-265,066289	16,755036	0,118271	-6,010077	-1,182033	-475,767357	-5,120567	3,157199	0,118271	-6,010077	-1,182033	-475,767357	-5,120567	3,157199
10:16:50,85	0,404960	3,520936	-0,064993	0,011981	0,041996	-0,610998	0,124348	-6,010725	-1,186353	-4,007844	4,455557	3,104401	4,579686	-6,019829	-2,219340	-175,331419	-265,111668	16,795383	0,124348	-6,010725	-1,186353	-475,849779	-5,305729	3,104401	0,124348	-6,010725	-1,186353	-475,849779	-5,305729	3,104401
10:16:50,90	0,404960	3,520936	-0,064993	0,011981	0,041996	-0,610998	0,119111	-6,015008	-1,188286	-3,844582	4,171023	3,144747	4,578500	-6,010507	-2,221716	-175,305903	-265,116743	16,778202	0,119111	-6,015008	-1,188286	-476,022728	-5,179166	3,144747	0,119111	-6,015008	-1,188286	-476,022728	-5,179166	3,144747
10:16:50,95	0,404960	3,520936	-0,064993	0,011981	0,041996	-0,610998	0,111631	-6,009321	-1,190662	-4,131962	3,806704	3,127566	4,571777	-6,016033	-2,222142	-175,415598	-265,168419	16,775951	0,111631	-6,009321	-1,190662	-475,863650	-4,956314	3,127566	0,111631	-6,009321	-1,190662	-475,863650	-4,956314	3,127566
10:16:51,00	0,404960	3,520936	-0,064993	0,011981	0,041996	-0,610998	0,119778	-6,006261	-1,191088	-4,390673	4,161209	3,125315	4,581721	-6,025014	-2,224798	-175,439762	-265,235538	16,805123	0,119778	-6,006261	-1,191088	-475,882165	-5,241382	3,125315	0,119778	-6,006261	-1,191088	-475,882165	-5,241382	3,125315
10:16:51,05	0,404960	3,520936	-0,064993	0,011981	0,041996	-0,610998	0,122584	-6,019364	-1,193744	-3,779532	4,319731	3,154487	4,585135	-6,010816	-2,226810	-175,425632	-265,326880	16,781746	0,122584	-6,019364	-1,193744	-476,299600	-5,303096	3,154487	0,122584	-6,019364	-1,193744	-476,299600	-5,303096	3,154487
10:16:51,10	0,404960	3,520936	-0,064993	0,011981	0,041996	-0,610998	0,108581	-6,015221	-1,195756	-4,067000	3,649503	3,131111	4,579085	-6,017881	-2,227235	-175,537312	-265,274097	16,773060	0,108581	-6,015221	-1,195756	-476,261854	-4,874119	3,131111	0,108581	-6,015221	-1,195756	-476,261854	-4,874119	3,131111
10:16:51,15	0,404960	3,520936	-0,064993	0,011981	0,041996	-0,610998	0,117725	-6,013514	-1,196180	-4,165870	4,001852	3,122424	4,575545	-6,016760	-2,228019	-175,503110	-265,371886	16,755072	0,117725	-6,013514	-1,196180	-476,226758	-5,239528	3,122424	0,117725	-6,013514	-1,196180	-476,226758	-5,239528	3,122424
10:16:51,20	0,404960	3,520936	-0,064993	0,011981	0,041996	-0,610998	0,118523	-6,009888	-1,196965	-4,422036	4,121890	3,104436	4,579142	-6,016886	-2,230316	-175,481613	-265,329379	16,782439	0,118523	-6,009888	-1,196965	-476,198241	-5,182176	3,104436	0,118523	-6,009888	-1,196965	-476,198241	-5,182176	3,104436
10:16:51,25	0,404960	3,520936	-0,064993	0,011981	0,041996	-0,610998	0,116834	-6,013066	-1,199261	-4,209211	4,031444	3,131803	4,576547	-6,021214	-2,229575	-175,591674	-265,370394	16,780715	0,116834	-6,013066	-1,199261	-476,234902	-5,140063	3,131803	0,116834	-6,013066	-1,199261	-476,234902	-5,140063	3,131803
10:16:51,30	0,404960	3,520936	-0,064993	0,011981	0,041996	-0,610998	0,116663	-6,011373	-1,195803	-4,369180	3,965012	3,139105	4,582411	-6,021408	-2,232279	-175,575502	-265,439041	16,780979	0,116663	-6,011373	-1,195803	-476,261968	-5,192999	3,139105	0,116663	-6,011373	-1,195803	-476,261968	-5,192999	3,139105
10:16:51,35	0,404960	3,520936	-0,064993	0,011981	0,041996	-0,610998	0,119116	-6,018158	-1,201224	-4,086337	4,123617	3,130344	4,583023	-6,020137	-2,233057	-175,569949	-265,409343	16,782642	0,119116	-6,018158	-1,201224	-476,511757	-5,227009	3,130344	0,119116	-6,018158	-1,201224	-476,511757	-5,227009	3,130344
10:16:51,40	0,404960	3,520936	-0,064993	0,011981	0,041996	-0,610998	0,117709	-6,018053	-1,202003	-4,063326	4,040378	3,132006	4,579214	-6,019669	-2,233503	-175,686608	-265,435634	16,787526	0,117709	-6,018053	-1,202003	-476,480467	-5,199746	3,132006	0,117709	-6,018053	-1,202003	-476,480467	-5,199746	3,132006
10:16:51,45	0,404960	3,520936	-0,064993	0,011981	0,041996	-0,610998	0,119208	-6,014520	-1,202449	-4,328152	4,030482	3,136890	4,583419	-6,027886	-2,236942	-175,656306	-265,453760	16,793079	0,119208	-6,014520	-1,202449	-476,467934	-5,327373	3,136890	0,119208	-6,014520	-1,202449	-476,467934	-5,327373	3,136890
10:16:51,51	0,404960	3,520936	-0,064993	0,011981	0,041996	-0,610998	0,124222	-6,022270	-1,205887	-3,925657	4,326475	3,142444	4,584494	-6,019198	-2,234679	-175,690246	-265,449766	16,769429	0,124222	-6,022270	-1,205887	-476,673877	-5,424919	3,142444	0,124222	-6,022270	-1,205887	-476,673877	-5,424919	3,142444
10:16:51,56	0,404960	3,520936	-0,064993	0,011981	0,041996	-0,610998	0,116160	-6,018857	-1,203625	-4,116642	3,875903	3,118793	4,578043	-6,020232	-2,236984	-175,649132	-265,517996	16,786335	0,116160	-6,018857	-1,203625	-476,596946	-5,242687	3,118793	0,116160	-6,018857	-1,203625	-476,596946	-5,242687	3,118793
10:16:51,61	0,404960	3,520936	-0,064993	0,011981	0,041996	-0,610998	0,120481	-5,985279	-1,210591	-3,945859	4,316153	3,118760	4,553255	-6,006150	-2,241645	-174,545102	-263,897518	16,769395	0,120481	-5,985279	-1,210591	-473,790261	-5,141573	3,118760	0,120481	-5,985279	-1,210591	-473,790261	-5,141573	3,118760
10:16:51,66	0,404960	3,520936	-0,064993	0,011981	0,041996	-0,610998	0,120481	-5,985279	-1,210591	-3,945859	4,316153	3,118760	3,273662	-5,188126	-2,125308	-133,009628	-196,654813	16,581631	0,120481	-5,985279	-1,210591	-473,790261	-5,141573	3,118760	0,120481	-5,985279	-1,210591	-473,790261	-5,141573	3,118760
10:16:51,71	0,404909	3,470958	-0,064994	0,011989	0,041993	-0,611021	0,051847	-4,468108	-1,094254	-3,837137	3,096633	2,930995	2,958987	-4,995168	-2,020236	-122,804312	-180,372568	16,428943	0,051847	-4,468108	-1,094254	-354,583636	-0,973388	2,930995	0,051847	-4,468108	-1,094254	-354,583636	-0,973388	2,930995
10:16:51,76	0,404909	3,470958	-0,064994	0,011989	0,041993	-0,611021	0,042079	-4,099112	-0,989181	-3,821449	3,285601	2,778307	2,972231	-4,998348	-2,035082	-123,049963	-180,802555	16,433390	0,042079	-4,099112	-0,989181	-325,601748	-0,017583	2,778307	0,042079	-4,099112	-0,989181	-325,601748	-0,017583	2,778307
10:16:51,81	0,404909	3,470958	-0,064994	0,011989	0,041993	-0,611021	0,038210	-4,112172	-1,004028	-3,637545	3,086673	2,782754	2,979766	-4,999279	-2,042181	-123,262621	-181,121786	16,406608	0,038210	-4,112172	-1,004028	-326,443037	0,087196	2,782754	0,038210	-4,112172	-1,004028	-326,443037	0,087196	2,782754
10:16:51,86	0,404909	3,470958	-0,064994	0,011989	0,041993	-0,611021	0,035249	-4,119163	-1,011127	-3,656804	2,908143	2,755972	2,978246	-5,012483	-2,047623	-123,378586	-181,316937	16,402638	0,035249	-4,119163	-1,011127	-327,011089	0,141114	2,755972	0,035249	-4,119163	-1,011127	-327,011089	0,141114	2,755972
10:16:51,91	0,404909	3,470958	-0,064994	0,011989	0,041993	-0,611021	0,047444	-4,124449	-1,016569	-3,608921	3,539455	2,752003	2,980761	-5,007815	-2,051181	-123,521479	-181,417958	16,433234	0,047444	-4,124449	-1,016569	-327,378156	-0,184920	2,752003	0,047444	-4,124449	-1,016569	-327,378156	-0,184920	2,752003
10:16:51,96	0,404909	3,470958	-0,064994	0,011989	0,041993	-0,611021	0,042145	-4,124293	-1,020126	-3,775978	3,190631	2,782598	2,981778	-5,010141	-2,053170	-123,553830	-181,565942	16,376571	0,042145	-4,124293	-1,020126	-327,532950	-0,117714	2,782598	0,042145	-4,124293	-1,020126	-327,532950	-0,117714	2,782598
10:16:52,01	0,404909	3,470958	-0,064994	0,011989	0,041993	-0,611021	0,043650	-4,126336	-1,022115	-3,814031	3,314890	2,725935	2,986956	-5,006560	-2,054693	-123,571655	-181,622281	16,440289	0,043650	-4,126336	-1,022115	-327,731445	-0,111634	2,725935	0,043650	-4,126336	-1,022115	-327,731445	-0,111634	2,725935
10:16:52,06	0,404909	3,470958	-0,064994	0,011989	0,041993	-0,611021	0,037959	-4,129030	-1,023638	-3,731665	3,031707	2,789653	2,982492	-5,015559	-2,062099	-123,697255	-181,742875	16,444962	0,037959	-4,129030	-1,023638	-327,860530	0,051901	2,789653	0,037959	-4,129030	-1,023638	-327,860530	0,051901	2,789653
10:16:52,11	0,404909	3,470958	-0,064994	0,011989	0,041993	-0,611021	0,038934	-4,100652	-1,044073	-3,933431	3,077190	2,755980	2,961893	-4,993215	-2,075127	-122,939203	-180,516472	16,406616	0,038934	-4,100652	-1,044073	-325,834632	0,020896	2,755980	0,038934	-4,100652	-1,044073	-325,834632	0,020896	2,755980
10:16:52,16	0,404909	3,470958	-0,064994	0,011989	0,041993	-0,611021	0,038934	-4,100652	-1,044073	-3,933431	3,077190	2,755980	1,809163	-4,258537	-1,920184	-84,331829	-119,720617	15,863768	0,038934	-4,100652	-1,044073	-325,834632	0,020896	2,755980	0,038934	-4,100652	-1,044073	-325,834632	0,020896	2,755980
10:16:52,21	0,404949	3,420936	-0,064986	0,011997	0,042014	-0,610987	-0,043334	-2,411165	-0,773948	-3,120598	2,608438	2,103967	1,539887	-4,077224	-1,805002	-75,307250	-105,633862	15,754602	-0,043334	-2,411165	-0,773948	-192,397021	6,010141	2,103967	-0,043334	-2,411165	-0,773948	-192,397021	6,010141	2,103967
10:16:52,26	0,404949	3,420936	-0,064986	0,011997	0,042014	-0,610987	-0,043334	-2,411165	-0,773948	-3,120598	2,608438	2,103967	1,558730	-4,089189	-1,816312	-75,637155	-106,284163	15,798822	-0,043334	-2,411165	-0,773948	-192,397021	6,010141	2,103967	-0,043334	-2,411165	-0,773948	-192,397021	6,010141	2,103967
10:16:52,31	0,404949	3,420936	-0,064986	0,011997	0,042014	-0,610987	-0,042394	-2,433466	-0,785257	-2,689076	2,696767	2,148186	1,564181	-4,092977	-1,821017	-75,766917	-106,505040	15,791478	-0,042394	-2,433466	-0,785257	-193,716128	6,024673	2,148186	-0,042394	-2,433466	-0,785257	-193,716128	6,024673	2,148186
10:16:52,36	0,404949	3,420936	-0,064986	0,011997	0,042014	-0,610987	-0,041839	-2,440080	-0,789962	-2,601290	2,723672	2,140843	1,570087	-4,090221	-1,825399	-75,951931	-106,706220	15,766806	-0,041839	-2,440080	-0,789962	-194,147576	6,008035	2,140843	-0,041839	-2,440080	-0,789962	-194,147576	6,008035	2,140843
10:16:52,41	0,404949	3,420936	-0,064986	0,011997	0,042014	-0,610987	-0,047179	-2,443816	-0,794345	-2,673737	2,386381	2,116170	1,565649	-4,093992	-1,828487	-76,024799	-106,908008	15,824631	-0,047179	-2,443816	-0,794345	-194,513322	6,089895	2,116170	-0,047179	-2,443816	-0,794345	-194,513322	6,089895	2,116170
10:16:52,46	0,404949	3,420936	-0,064986	0,011997	0,042014	-0,610987	-0,041693	-2,441859	-0,797433	-2,986726	2,709402	2,173995	1,574240	-4,091388	-1,831246	-76,086317	-107,028931	15,810404	-0,041693	-2,441859	-0,797433	-194,672629	5,982324	2,173995	-0,041693	-2,441859	-0,797433	-194,672629	5,982324	2,173995
10:16:52,51	0,404949	3,420936	-0,064986	0,011997	0,042014	-0,610987	-0,048244	-2,447997	-0,800192	-2,803005	2,375960	2,159768	1,574024	-4,099707	-1,835527	-76,175053	-107,103132	15,810272	-0,048244	-2,447997	-0,800192	-194,970781	6,163098	2,159768	-0,048244	-2,447997	-0,800192	-194,970781	6,163098	2,159768
10:16:52,56	0,404949	3,420936	-0,064986	0,011997	0,042014	-0,610987	-0,040932	-2,451969	-0,804473	-2,705102	2,716428	2,159637	1,573807	-4,100401	-1,835201	-76,222263	-107,284776	15,751304	-0,040932	-2,451969	-0,804473	-195,184660	5,929589	2,159637	-0,040932	-2,451969	-0,804473	-195,184660	5,929589	2,159637
10:16:52,61	0,404949	3,420936	-0,064986	0,011997	0,042014	-0,610987	-0,040222	-2,452128	-0,804147	-2,877732	2,803296	2,100668	1,571810	-4,097290	-1,837955	-76,310261	-107,289984	15,782904	-0,040222	-2,452128	-0,804147	-195,369796	5,960705	2,100668	-0,040222	-2,452128	-0,804147	-195,369796	5,960705	2,100668
10:16:52,66	0,404949	3,420936	-0,064986	0,011997	0,042014	-0,610987	-0,041918	-2,448843	-0,806901	-3,097056	2,641489	2,132269	1,578260	-4,096902	-1,842608	-76,297341	-107,338659	15,780371	-0,041918	-2,448843	-0,806901	-195,331255	5,932050	2,132269	-0,041918	-2,448843	-0,806901	-195,331255	5,932050	2,132269
10:16:52,71	0,404949	3,420936	-0,064986	0,011997	0,042014	-0,610987	-0,045479	-2,454236	-0,811554	-2,852349	2,491846	2,129735	1,580338	-4,105977	-1,839909	-76,405712	-107,491328	15,759430	-0,045479	-2,454236	-0,811554	-195,509845	6,061942	2,129735	-0,045479	-2,454236	-0,811554	-195,509845	6,061942	2,129735
10:16:52,76	0,404949	3,420936	-0,064986	0,011997	0,042014	-0,610987	-0,038659	-2,460572	-0,808855	-2,709250	2,828981	2,108794	1,575365	-4,094862	-1,846218	-76,497150	-107,454717	15,771016	-0,038659	-2,460572	-0,808855	-195,864164	5,863688	2,108794	-0,038659	-2,460572	-0,808855	-195,864164	5,863688	2,108794
10:16:52,81	0,404949	3,420936	-0,064986	0,011997	0,042014	-0,610987	-0,045798	-2,450708	-0,815164	-3,236189	2,360241	2,120380	1,583607	-4,105358	-1,843832	-76,499272	-107,549429	15,766419	-0,045798	-2,450708	-0,815164	-195,616782	5,955387	2,120380	-0,045798	-2,450708	-0,815164	-195,616782	5,955387	2,120380
10:16:52,86	0,404949	3,420936	-0,064986	0,011997	0,042014	-0,610987	-0,040829	-2,463094	-0,812778	-2,675207	2,664156	2,115783	1,579815	-4,102628	-1,846190	-76,600327	-107,553129	15,816975	-0,040829	-2,463094	-0,812778	-196,028091	5,869223	2,115783	-0,040829	-2,463094	-0,812778	-196,028091	5,869223	2,115783
10:16:52,91	0,404949	3,420936	-0,064986	0,011997	0,042014	-0,610987	-0,041298	-2,458445	-0,815136	-2,970707	2,554100	2,166339	1,579240	-4,106366	-1,849691	-76,565738	-107,657485	15,771147	-0,041298	-2,458445	-0,815136	-195,958614	5,795987	2,166339	-0,041298	-2,458445	-0,815136	-195,958614	5,795987	2,166339
10:16:52,96	0,404949	3,420936	-0,064986	0,011997	0,042014	-0,610987	-0,037773	-2,459816	-0,818637	-2,972490	2,819521	2,120511	1,585494	-4,100555	-1,849716	-76,641457	-107,686781	15,806861	-0,037773	-2,459816	-0,818637	-196,068029	5,784712	2,120511	-0,037773	-2,459816	-0,818637	-196,068029	5,784712	2,120511
10:16:53,01	0,404949	3,420936	-0,064986	0,011997	0,042014	-0,610987	-0,045932	-2,462326	-0,818661	-2,905183	2,344313	2,156225	1,578361	-4,104082	-1,850134	-76,656705	-107,765215	15,769087	-0,045932	-2,462326	-0,818661	-196,197784	5,950007	2,156225	-0,045932	-2,462326	-0,818661	-196,197784	5,950007	2,156225
10:16:53,06	0,404949	3,420936	-0,064986	0,011997	0,042014	-0,610987	-0,039311	-2,457913	-0,819080	-3,210227	2,714633	2,118452	1,585268	-4,102304	-1,851333	-76,728325	-107,758103	15,767393	-0,039311	-2,457913	-0,819080	-196,156380	5,800554	2,118452	-0,039311	-2,457913	-0,819080	-196,156380	5,800554	2,118452
10:16:53,11	0,404949	3,420936	-0,064986	0,011997	0,042014	-0,610987	-0,044304	-2,463005	-0,820278	-2,975072	2,389410	2,116757	1,588283	-4,105094	-1,852423	-76,696100	-107,751643	15,826181	-0,044304	-2,463005	-0,820278	-196,320979	5,867291	2,116757	-0,044304	-2,463005	-0,820278	-196,320979	5,867291	2,116757
10:16:53,16	0,404949	3,420936	-0,064986	0,011997	0,042014	-0,610987	-0,043396	-2,467011	-0,821369	-2,745038	2,461336	2,175545	1,588597	-4,099148	-1,854057	-76,781951	-107,826007	15,807231	-0,043396	-2,467011	-0,821369	-196,405439	5,867889	2,175545	-0,043396	-2,467011	-0,821369	-196,405439	5,867889	2,175545
10:16:53,21	0,404949	3,420936	-0,064986	0,011997	0,042014	-0,610987	-0,048702	-2,464310	-0,823003	-2,992826	2,148231	2,156596	1,585677	-4,111224	-1,859837	-76,768794	-107,890124	15,801418	-0,048702	-2,464310	-0,823003	-196,441185	5,971344	2,156596	-0,048702	-2,464310	-0,823003	-196,441185	5,971344	2,156596
10:16:53,26	0,404949	3,420936	-0,064986	0,011997	0,042014	-0,610987	-0,036784	-2,467820	-0,828783	-2,859271	2,811423	2,150782	1,590283	-4,101187	-1,855601	-76,796676	-107,895459	15,815777	-0,036784	-2,467820	-0,828783	-196,583140	5,698969	2,150782	-0,036784	-2,467820	-0,828783	-196,583140	5,698969	2,150782
10:16:53,31	0,404949	3,420936	-0,064986	0,011997	0,042014	-0,610987	-0,047780	-2,466790	-0,824546	-2,931377	2,218179	2,165141	1,589013	-4,108613	-1,856766	-76,824205	-107,996838	15,792819	-0,047780	-2,466790	-0,824546	-196,574413	5,968870	2,165141	-0,047780	-2,466790	-0,824546	-196,574413	5,968870	2,165141
10:16:53,36	0,404949	3,420936	-0,064986	0,011997	0,042014	-0,610987	-0,040714	-2,469403	-0,825711	-2,897074	2,612454	2,142183	1,593544	-4,106854	-1,859489	-76,896035	-107,992099	15,835172	-0,040714	-2,469403	-0,825711	-196,745213	5,808472	2,142183	-0,040714	-2,469403	-0,825711	-196,745213	5,808472	2,142183
10:16:53,41	0,404949	3,420936	-0,064986	0,011997	0,042014	-0,610987	-0,044502	-2,472447	-0,828435	-2,770595	2,350882	2,184536	1,591373	-4,100938	-1,858333	-76,806568	-107,972192	15,805618	-0,044502	-2,472447	-0,828435	-196,857691	5,844289	2,184536	-0,044502	-2,472447	-0,828435	-196,857691	5,844289	2,184536
10:16:53,46	0,404949	3,420936	-0,064986	0,011997	0,042014	-0,610987	-0,048540	-2,467609	-0,827279	-2,960202	2,208439	2,154982	1,591693	-4,115204	-1,859900	-76,933405	-108,074591	15,783153	-0,048540	-2,467609	-0,827279	-196,667508	6,018819	2,154982	-0,048540	-2,467609	-0,827279	-196,667508	6,018819	2,154982
10:16:53,51	0,404949	3,420936	-0,064986	0,011997	0,042014	-0,610987	-0,036346	-2,475020	-0,828846	-2,726943	2,783897	2,132518	1,589857	-4,106462	-1,861532	-76,961798	-108,021836	15,753191	-0,036346	-2,475020	-0,828846	-197,015992	5,637027	2,132518	-0,036346	-2,475020	-0,828846	-197,015992	5,637027	2,132518
10:16:53,56	0,404949	3,420936	-0,064986	0,011997	0,042014	-0,610987	-0,042998	-2,469058	-0,830478	-3,005453	2,387006	2,102556	1,589878	-4,112542	-1,861844	-76,926729	-108,121982	15,797366	-0,042998	-2,469058	-0,830478	-196,826519	5,762349	2,102556	-0,042998	-2,469058	-0,830478	-196,826519	5,762349	2,102556
10:16:53,61	0,404949	3,420936	-0,064986	0,011997	0,042014	-0,610987	-0,037743	-2,472116	-0,830790	-2,915617	2,740696	2,146730	1,589159	-4,105659	-1,862694	-76,992062	-108,058128	15,782117	-0,037743	-2,472116	-0,830790	-196,976758	5,703543	2,146730	-0,037743	-2,472116	-0,830790	-196,976758	5,703543	2,146730
10:16:53,66	0,404949	3,420936	-0,064986	0,011997	0,042014	-0,610987	-0,043344	-2,468052	-0,831640	-3,104333	2,360926	2,131481	1,592085	-4,113885	-1,864224	-76,989451	-108,152031	15,759918	-0,043344	-2,468052	-0,831640	-196,846419	5,763467	2,131481	-0,043344	-2,468052	-0,831640	-196,846419	5,763467	2,131481
10:16:53,72	0,404949	3,420936	-0,064986	0,011997	0,042014	-0,610987	-0,037684	-2,474699	-0,833170	-2,838690	2,704492	2,109282	1,585571	-4,104800	-1,861524	-76,999102	-108,100633	15,803848	-0,037684	-2,474699	-0,833170	-197,102589	5,662673	2,109282	-0,037684	-2,474699	-0,833170	-197,102589	5,662673	2,109282
10:16:53,77	0,404949	3,420936	-0,064986	0,011997	0,042014	-0,610987	-0,038844	-2,469243	-0,833568	-3,103826	2,626794	2,129595	1,591445	-4,114890	-1,865761	-77,005469	-108,162291	15,789500	-0,038844	-2,469243	-0,833568	-196,939383	5,676063	2,129595	-0,038844	-2,469243	-0,833568	-196,939383	5,676063	2,129595
10:16:53,82	0,404949	3,420936	-0,064986	0,011997	0,042014	-0,610987	-0,036493	-2,474648	-0,834706	-2,858236	2,757664	2,138864	1,585494	-4,099437	-1,859883	-76,805595	-107,929643	15,831346	-0,036493	-2,474648	-0,834706	-197,118133	5,622378	2,138864	-0,036493	-2,474648	-0,834706	-197,118133	5,622378	2,138864
10:16:53,87	0,404949	3,420936	-0,064986	0,011997	0,042014	-0,610987	-0,046900	-2,461768	-0,828829	-3,226608	2,273272	2,180710	0,486193	-3,388924	-1,575527	-38,984073	-49,091672	15,475694	-0,046900	-2,461768	-0,828829	-196,475383	5,954936	2,180710	-0,046900	-2,461768	-0,828829	-196,475383	5,954936	2,180710
10:16:53,92	0,404970	3,370959	-0,064988	0,012004	0,042001	-0,611010	-0,112572	-1,154488	-0,544473	-1,339229	2,193731	1,825059	0,290417	-3,247730	-1,459807	-32,054188	-38,124090	15,425384	-0,112572	-1,154488	-0,544473	-91,966560	11,030640	1,825059	-0,112572	-1,154488	-0,544473	-91,966560	11,030640	1,825059
10:16:53,97	0,404970	3,370959	-0,064988	0,012004	0,042001	-0,611010	-0,136961	-0,914345	-0,428753	-0,863546	1,443170	1,774749	0,288156	-3,257447	-1,466099	-32,396505	-38,607903	15,483233	-0,136961	-0,914345	-0,428753	-72,639616	12,194609	1,774749	-0,136961	-0,914345	-0,428753	-72,639616	12,194609	1,774749
10:16:54,02	0,404970	3,370959	-0,064988	0,012004	0,042001	-0,611010	-0,127416	-0,917245	-0,435045	-1,302894	1,884976	1,832597	0,300528	-3,265367	-1,474674	-32,596721	-38,824601	15,503912	-0,127416	-0,917245	-0,435045	-73,306621	11,887110	1,832597	-0,127416	-0,917245	-0,435045	-73,306621	11,887110	1,832597
10:16:54,07	0,404970	3,370959	-0,064988	0,012004	0,042001	-0,611010	-0,126743	-0,931920	-0,443620	-0,827564	1,854913	1,853276	0,305921	-3,263697	-1,475170	-32,763827	-39,010037	15,462410	-0,126743	-0,931920	-0,443620	-73,983284	11,804240	1,853276	-0,126743	-0,931920	-0,443620	-73,983284	11,804240	1,853276
10:16:54,12	0,404970	3,370959	-0,064988	0,012004	0,042001	-0,611010	-0,130886	-0,935756	-0,444116	-0,872259	1,587486	1,811774	0,306917	-3,273536	-1,475499	-32,807875	-39,183322	15,509520	-0,130886	-0,935756	-0,444116	-74,329071	11,862025	1,811774	-0,130886	-0,935756	-0,444116	-74,329071	11,862025	1,811774
10:16:54,17	0,404970	3,370959	-0,064988	0,012004	0,042001	-0,611010	-0,122862	-0,941537	-0,444444	-0,743699	2,053204	1,858884	0,308978	-3,267445	-1,481441	-32,910455	-39,223625	15,456017	-0,122862	-0,941537	-0,444444	-74,654382	11,697899	1,858884	-0,122862	-0,941537	-0,444444	-74,654382	11,697899	1,858884
10:16:54,22	0,404970	3,370959	-0,064988	0,012004	0,042001	-0,611010	-0,129169	-0,940277	-0,450386	-0,895431	1,656596	1,805382	0,304040	-3,270335	-1,481461	-32,985217	-39,328762	15,466684	-0,129169	-0,940277	-0,450386	-74,707176	11,796327	1,805382	-0,129169	-0,940277	-0,450386	-74,707176	11,796327	1,805382
10:16:54,27	0,404970	3,370959	-0,064988	0,012004	0,042001	-0,611010	-0,124197	-0,937445	-0,450406	-1,171119	1,902963	1,816048	0,312160	-3,277916	-1,480649	-33,036650	-39,407407	15,483858	-0,124197	-0,937445	-0,450406	-74,760564	11,652392	1,816048	-0,124197	-0,937445	-0,450406	-74,760564	11,652392	1,816048
10:16:54,32	0,404970	3,370959	-0,064988	0,012004	0,042001	-0,611010	-0,121691	-0,948268	-0,449595	-0,702168	2,028039	1,833222	0,292352	-3,258532	-1,455208	-32,395494	-38,583888	15,477929	-0,121691	-0,948268	-0,449595	-75,141190	11,580772	1,833222	-0,121691	-0,948268	-0,449595	-75,141190	11,580772	1,833222
10:16:54,37	0,404970	3,370959	-0,064988	0,012004	0,042001	-0,611010	-0,128574	-0,921422	-0,424154	-1,064405	1,813605	1,827294	-0,571091	-2,719164	-1,271725	-3,216831	8,354758	15,032666	-0,128574	-0,921422	-0,424154	-73,395999	11,906677	1,827294	-0,128574	-0,921422	-0,424154	-73,395999	11,906677	1,827294
10:16:54,42	0,404955	3,320976	-0,064981	0,011983	0,041996	-0,611005	-0,163959	0,096026	-0,240671	1,267707	1,773743	1,382031	-0,756834	-2,646740	-1,281753	1,254349	18,610067	14,776685	-0,163959	0,096026	-0,240671	8,805727	14,644492	1,382031	-0,163959	0,096026	-0,240671	8,805727	14,644492	1,382031
10:16:54,47	0,404955	3,320976	-0,064981	0,011983	0,041996	-0,611005	-0,133809	0,293095	-0,250699	2,137032	2,086035	1,126049	-0,745251	-2,640737	-1,285363	1,028015	18,272100	14,778120	-0,133809	0,293095	-0,250699	25,145016	12,590021	1,126049	-0,133809	0,293095	-0,250699	25,145016	12,590021	1,126049
10:16:54,52	0,404955	3,320976	-0,064981	0,011983	0,041996	-0,611005	-0,144799	0,286065	-0,254309	2,096730	1,487535	1,127484	-0,744561	-2,649740	-1,288503	0,874968	18,007851	14,776768	-0,144799	0,286065	-0,254309	24,552870	12,854225	1,127484	-0,144799	0,286065	-0,254309	24,552870	12,854225	1,127484
10:16:54,57	0,404955	3,320976	-0,064981	0,011983	0,041996	-0,611005	-0,137347	0,280966	-0,257449	2,056512	1,874606	1,126132	-0,737312	-2,646284	-1,290876	0,737766	17,905260	14,812017	-0,137347	0,280966	-0,257449	24,112374	12,656336	1,126132	-0,137347	0,280966	-0,257449	24,112374	12,656336	1,126132
10:16:54,62	0,404955	3,320976	-0,064981	0,011983	0,041996	-0,611005	-0,143964	0,276417	-0,259822	2,135647	1,462971	1,161381	-0,734547	-2,650065	-1,292433	0,692797	17,772240	14,809083	-0,143964	0,276417	-0,259822	23,834361	12,764175	1,161381	-0,143964	0,276417	-0,259822	23,834361	12,764175	1,161381
10:16:54,67	0,404955	3,320976	-0,064981	0,011983	0,041996	-0,611005	-0,142072	0,272132	-0,261379	2,220782	1,588926	1,158447	-0,732558	-2,661025	-1,294064	0,541808	17,613002	14,732567	-0,142072	0,272132	-0,261379	23,583126	12,741599	1,158447	-0,142072	0,272132	-0,261379	23,583126	12,741599	1,158447
10:16:54,72	0,404955	3,320976	-0,064981	0,011983	0,041996	-0,611005	-0,133575	0,264929	-0,263010	2,381902	1,979644	1,081931	-0,732764	-2,656037	-1,295239	0,462128	17,632290	14,798410	-0,133575	0,264929	-0,263010	23,178868	12,465280	1,081931	-0,133575	0,264929	-0,263010	23,178868	12,465280	1,081931
10:16:54,77	0,404955	3,320976	-0,064981	0,011983	0,041996	-0,611005	-0,137792	0,267602	-0,264185	2,219778	1,681712	1,147774	-0,733992	-2,659354	-1,296810	0,458934	17,546852	14,762041	-0,137792	0,267602	-0,264185	23,226561	12,498381	1,147774	-0,137792	0,267602	-0,264185	23,226561	12,498381	1,147774
10:16:54,82	0,404955	3,320976	-0,064981	0,011983	0,041996	-0,611005	-0,134306	0,267007	-0,265756	2,175147	1,902952	1,111406	-0,729567	-2,656324	-1,297230	0,365267	17,463995	14,786046	-0,134306	0,267007	-0,265756	23,135196	12,445948	1,111406	-0,134306	0,267007	-0,265756	23,135196	12,445948	1,111406
10:16:54,87	0,404955	3,320976	-0,064981	0,011983	0,041996	-0,611005	-0,139142	0,264690	-0,266176	2,177055	1,611790	1,135410	-0,735514	-2,658145	-1,298037	0,346123	17,425596	14,759979	-0,139142	0,264690	-0,266176	22,955200	12,534413	1,135410	-0,139142	0,264690	-0,266176	22,955200	12,534413	1,135410
10:16:54,92	0,404955	3,320976	-0,064981	0,011983	0,041996	-0,611005	-0,134592	0,268930	-0,266982	1,913745	1,851017	1,109343	-0,727312	-2,664398	-1,299132	0,345955	17,340356	14,802013	-0,134592	0,268930	-0,266982	23,024735	12,416455	1,109343	-0,134592	0,268930	-0,266982	23,024735	12,416455	1,109343
10:16:54,97	0,404955	3,320976	-0,064981	0,011983	0,041996	-0,611005	-0,133278	0,258699	-0,268077	2,371818	1,961822	1,151377	-0,733486	-2,658835	-1,299224	0,241466	17,298372	14,787021	-0,133278	0,258699	-0,268077	22,679728	12,424107	1,151377	-0,133278	0,258699	-0,268077	22,679728	12,424107	1,151377
10:16:55,02	0,404955	3,320976	-0,064981	0,011983	0,041996	-0,611005	-0,135008	0,266828	-0,268170	1,860536	1,802332	1,136385	-0,728174	-2,657780	-1,300754	0,263118	17,271268	14,802472	-0,135008	0,266828	-0,268170	22,806526	12,400470	1,136385	-0,135008	0,266828	-0,268170	22,806526	12,400470	1,136385
10:16:55,07	0,404955	3,320976	-0,064981	0,011983	0,041996	-0,611005	-0,138578	0,262756	-0,269700	2,059649	1,649021	1,151836	-0,730073	-2,665922	-1,301132	0,203710	17,208330	14,809450	-0,138578	0,262756	-0,269700	22,685964	12,527365	1,151836	-0,138578	0,262756	-0,269700	22,685964	12,527365	1,151836
10:16:55,12	0,404955	3,320976	-0,064981	0,011983	0,041996	-0,611005	-0,130577	0,260329	-0,270078	2,101608	2,045079	1,158814	-0,719533	-2,656433	-1,303097	0,218422	17,163424	14,807440	-0,130577	0,260329	-0,270078	22,537456	12,295367	1,158814	-0,130577	0,260329	-0,270078	22,537456	12,295367	1,158814
10:16:55,17	0,404955	3,320976	-0,064981	0,011983	0,041996	-0,611005	-0,144064	0,255946	-0,272042	2,298023	1,378918	1,156804	-0,726249	-2,667364	-1,307531	0,107619	17,099482	14,786258	-0,144064	0,255946	-0,272042	22,389756	12,687981	1,156804	-0,144064	0,255946	-0,272042	22,389756	12,687981	1,156804
10:16:55,22	0,404955	3,320976	-0,064981	0,011983	0,041996	-0,611005	-0,131240	0,256297	-0,276476	2,168996	1,981801	1,135622	-0,732369	-2,661914	-1,309801	0,018196	17,105582	14,794158	-0,131240	0,256297	-0,276476	22,288280	12,284147	1,135622	-0,131240	0,256297	-0,276476	22,288280	12,284147	1,135622
10:16:55,27	0,404955	3,320976	-0,064981	0,011983	0,041996	-0,611005	-0,132900	0,264322	-0,278747	1,712263	1,814993	1,143522	-0,721287	-2,664300	-1,314841	0,001540	17,013221	14,786308	-0,132900	0,264322	-0,278747	22,461516	12,247641	1,143522	-0,132900	0,264322	-0,278747	22,461516	12,247641	1,143522
10:16:55,32	0,404955	3,320976	-0,064981	0,011983	0,041996	-0,611005	-0,136374	0,253531	-0,283787	2,185075	1,666075	1,135673	-0,724334	-2,669013	-1,313680	-0,047924	16,978105	14,788605	-0,136374	0,253531	-0,283787	22,087243	12,371472	1,135673	-0,136374	0,253531	-0,283787	22,087243	12,371472	1,135673
10:16:55,37	0,404955	3,320976	-0,064981	0,011983	0,041996	-0,611005	-0,130770	0,253813	-0,282626	2,115255	1,932255	1,137969	-0,720980	-2,664825	-1,318380	-0,102752	16,952191	14,792399	-0,130770	0,253813	-0,282626	22,039578	12,197662	1,137969	-0,130770	0,253813	-0,282626	22,039578	12,197662	1,137969
10:16:55,42	0,404955	3,320976	-0,064981	0,011983	0,041996	-0,611005	-0,136073	0,253003	-0,287326	2,107538	1,621930	1,141763	-0,726916	-2,672021	-1,318375	-0,129409	16,910907	14,784409	-0,136073	0,253003	-0,287326	21,968248	12,303687	1,141763	-0,136073	0,253003	-0,287326	21,968248	12,303687	1,141763
10:16:55,47	0,404955	3,320976	-0,064981	0,011983	0,041996	-0,611005	-0,126873	0,254545	-0,287321	1,978230	2,097903	1,133773	-0,719850	-2,660950	-1,321477	-0,090803	16,910975	14,822681	-0,126873	0,254545	-0,287321	21,960051	12,057435	1,133773	-0,126873	0,254545	-0,287321	21,960051	12,057435	1,133773
10:16:55,52	0,404955	3,320976	-0,064981	0,011983	0,041996	-0,611005	-0,139994	0,253962	-0,290422	2,027955	1,448989	1,172045	-0,724685	-2,670851	-1,321856	-0,152461	16,851608	14,824185	-0,139994	0,253962	-0,290422	21,963940	12,438552	1,172045	-0,139994	0,253962	-0,290422	21,963940	12,438552	1,172045
10:16:55,57	0,404955	3,320976	-0,064981	0,011983	0,041996	-0,611005	-0,129002	0,253198	-0,290802	1,985401	1,996892	1,173549	-0,713048	-2,662457	-1,321540	-0,199429	16,840423	14,783767	-0,129002	0,253198	-0,290802	21,861471	12,123535	1,173549	-0,129002	0,253198	-0,290802	21,861471	12,123535	1,173549
10:16:55,62	0,404955	3,320976	-0,064981	0,011983	0,041996	-0,611005	-0,142090	0,247317	-0,290486	2,258040	1,281200	1,133131	-0,720132	-2,670169	-1,321137	-0,222908	16,827179	14,785815	-0,142090	0,247317	-0,290486	21,672455	12,435300	1,133131	-0,142090	0,247317	-0,290486	21,672455	12,435300	1,133131
10:16:55,67	0,404955	3,320976	-0,064981	0,011983	0,041996	-0,611005	-0,131869	0,249597	-0,290082	2,116308	1,798998	1,135179	-0,721499	-2,676026	-1,324614	-0,283329	16,735484	14,818426	-0,131869	0,249597	-0,290082	21,709647	12,150723	1,135179	-0,131869	0,249597	-0,290082	21,709647	12,150723	1,135179
10:16:55,72	0,404955	3,320976	-0,064981	0,011983	0,041996	-0,611005	-0,126113	0,247851	-0,293560	2,097451	2,091817	1,167790	-0,720926	-2,667247	-1,324667	-0,288942	16,790698	14,802305	-0,126113	0,247851	-0,293560	21,553772	11,991718	1,167790	-0,126113	0,247851	-0,293560	21,553772	11,991718	1,167790
10:16:55,77	0,404955	3,320976	-0,064981	0,011983	0,041996	-0,611005	-0,134003	0,251745	-0,293612	1,940004	1,649091	1,151669	-0,717382	-2,673715	-1,326936	-0,290445	16,784946	14,841932	-0,134003	0,251745	-0,293612	21,701958	12,168324	1,151669	-0,134003	0,251745	-0,293612	21,701958	12,168324	1,151669
10:16:55,82	0,404955	3,320976	-0,064981	0,011983	0,041996	-0,611005	-0,130174	0,245442	-0,295882	2,262023	1,849780	1,191296	-0,725173	-2,670011	-1,327796	-0,329529	16,734670	14,791998	-0,130174	0,245442	-0,295882	21,529197	12,068426	1,191296	-0,130174	0,245442	-0,295882	21,529197	12,068426	1,191296
10:16:55,87	0,404955	3,320976	-0,064981	0,011983	0,041996	-0,611005	-0,129486	0,254041	-0,296742	1,751778	1,876848	1,141362	-0,725785	-2,669597	-1,325470	-0,350337	16,756834	14,801152	-0,129486	0,254041	-0,296742	21,693996	12,041484	1,141362	-0,129486	0,254041	-0,296742	21,693996	12,041484	1,141362
10:16:55,92	0,404955	3,320976	-0,064981	0,011983	0,041996	-0,611005	-0,129538	0,254778	-0,294415	1,722252	1,845035	1,150516	-0,716351	-2,670893	-1,327779	-0,328036	16,704823	14,792410	-0,129538	0,254778	-0,294415	21,722313	12,013763	1,150516	-0,129538	0,254778	-0,294415	21,722313	12,013763	1,150516
10:16:55,97	0,404955	3,320976	-0,064981	0,011983	0,041996	-0,611005	-0,133133	0,245960	-0,296725	2,146903	1,703416	1,141774	-0,725963	-2,671189	-1,326668	-0,419692	16,708257	14,791081	-0,133133	0,245960	-0,296725	21,454741	12,154348	1,141774	-0,133133	0,245960	-0,296725	21,454741	12,154348	1,141774
10:16:56,02	0,404955	3,320976	-0,064981	0,011983	0,041996	-0,611005	-0,128070	0,254136	-0,295614	1,678870	1,885589	1,140445	-0,718930	-2,667783	-1,330191	-0,409918	16,666484	14,759590	-0,128070	0,254136	-0,295614	21,628565	11,939090	1,140445	-0,128070	0,254136	-0,295614	21,628565	11,939090	1,140445
10:16:56,07	0,404955	3,320976	-0,064981	0,011983	0,041996	-0,611005	-0,134537	0,249749	-0,299137	1,875730	1,578668	1,108955	-0,717670	-2,678217	-1,329696	-0,372314	16,606741	14,813801	-0,134537	0,249749	-0,299137	21,481007	12,139811	1,108955	-0,134537	0,249749	-0,299137	21,481007	12,139811	1,108955
10:16:56,12	0,404955	3,320976	-0,064981	0,011983	0,041996	-0,611005	-0,126130	0,243440	-0,298642	2,170861	2,078236	1,163165	-0,717808	-2,674251	-1,332476	-0,416501	16,583715	14,786702	-0,126130	0,243440	-0,298642	21,280881	11,979479	1,163165	-0,126130	0,243440	-0,298642	21,280881	11,979479	1,163165
10:16:56,17	0,404955	3,320976	-0,064981	0,011983	0,041996	-0,611005	-0,129496	0,245543	-0,301421	2,019468	1,876492	1,136066	-0,718432	-2,670291	-1,330934	-0,438354	16,628379	14,807279	-0,129496	0,245543	-0,301421	21,294577	12,041904	1,136066	-0,129496	0,245543	-0,301421	21,294577	12,041904	1,136066
10:16:56,22	0,404955	3,320976	-0,064981	0,011983	0,041996	-0,611005	-0,132613	0,248063	-0,299879	1,916172	1,673111	1,156643	-0,718666	-2,671886	-1,330216	-0,541623	16,586331	14,782054	-0,132613	0,248063	-0,299879	21,389116	12,083267	1,156643	-0,132613	0,248063	-0,299879	21,389116	12,083267	1,156643
10:16:56,27	0,404955	3,320976	-0,064981	0,011983	0,041996	-0,611005	-0,131115	0,247468	-0,299162	1,859052	1,682614	1,131419	-0,716131	-2,674839	-1,333636	-0,464950	16,614782	14,818174	-0,131115	0,247468	-0,299162	21,285304	11,975152	1,131419	-0,131115	0,247468	-0,299162	21,285304	11,975152	1,131419
10:16:56,32	0,404955	3,320976	-0,064981	0,011983	0,041996	-0,611005	-0,129825	0,243796	-0,302581	2,112965	1,801857	1,167539	-0,723259	-2,672490	-1,332529	-0,464563	16,529540	14,765432	-0,129825	0,243796	-0,302581	21,250975	11,993148	1,167539	-0,129825	0,243796	-0,302581	21,250975	11,993148	1,167539
10:16:56,37	0,404955	3,320976	-0,064981	0,011983	0,041996	-0,611005	-0,128296	0,251143	-0,301475	1,657298	1,924358	1,114796	-0,719439	-2,670969	-1,334476	-0,594268	16,543522	14,841960	-0,128296	0,251143	-0,301475	21,372041	11,995567	1,114796	-0,128296	0,251143	-0,301475	21,372041	11,995567	1,114796
10:16:56,42	0,404955	3,320976	-0,064981	0,011983	0,041996	-0,611005	-0,131523	0,248596	-0,303421	1,737026	1,637203	1,191325	-0,715138	-2,667312	-1,334837	-0,498294	16,531243	14,832396	-0,131523	0,248596	-0,303421	21,251787	11,961780	1,191325	-0,131523	0,248596	-0,303421	21,251787	11,961780	1,191325
10:16:56,47	0,404955	3,320976	-0,064981	0,011983	0,041996	-0,611005	-0,136840	0,246700	-0,303783	1,872948	1,449976	1,181760	-0,721621	-2,673094	-1,331741	-0,506827	16,479581	14,797896	-0,136840	0,246700	-0,303783	21,238908	12,191935	1,181760	-0,136840	0,246700	-0,303783	21,238908	12,191935	1,181760
10:16:56,52	0,404955	3,320976	-0,064981	0,011983	0,041996	-0,611005	-0,128592	0,249423	-0,300687	1,682329	1,897345	1,147260	-0,713393	-2,668621	-1,333265	-0,498354	16,487780	14,844691	-0,128592	0,249423	-0,300687	21,262068	11,991789	1,147260	-0,128592	0,249423	-0,300687	21,262068	11,991789	1,147260
10:16:56,57	0,404955	3,320976	-0,064981	0,011983	0,041996	-0,611005	-0,136580	0,244535	-0,302211	1,947884	1,485206	1,194055	-0,721731	-2,673832	-1,333316	-0,549807	16,456889	14,793595	-0,136580	0,244535	-0,302211	21,143852	12,206709	1,194055	-0,136580	0,244535	-0,302211	21,143852	12,206709	1,194055
10:16:56,62	0,404955	3,320976	-0,064981	0,011983	0,041996	-0,611005	-0,127897	0,249150	-0,302262	1,655415	1,907575	1,142960	-0,711591	-2,674890	-1,332504	-0,509844	16,496361	14,790705	-0,127897	0,249150	-0,302262	21,213676	11,947512	1,142960	-0,127897	0,249150	-0,302262	21,213676	11,947512	1,142960
10:16:56,67	0,404955	3,320976	-0,064981	0,011983	0,041996	-0,611005	-0,132051	0,239839	-0,301449	2,193719	1,706443	1,140069	-0,721786	-2,674400	-1,333331	-0,580786	16,466657	14,789297	-0,132051	0,239839	-0,301449	21,021117	12,072465	1,140069	-0,132051	0,239839	-0,301449	21,021117	12,072465	1,140069
10:16:56,72	0,404955	3,320976	-0,064981	0,011983	0,041996	-0,611005	-0,127378	0,248913	-0,302277	1,660684	1,902850	1,138661	-0,713593	-2,677930	-1,336809	-0,579827	16,381114	14,779865	-0,127378	0,248913	-0,302277	21,200377	11,902047	1,138661	-0,127378	0,248913	-0,302277	21,200377	11,902047	1,138661
10:16:56,77	0,404955	3,320976	-0,064981	0,011983	0,041996	-0,611005	-0,128418	0,240053	-0,305755	2,047831	1,892411	1,129229	-0,713628	-2,673245	-1,340686	-0,593224	16,445694	14,828726	-0,128418	0,240053	-0,305755	20,891970	11,973189	1,129229	-0,128418	0,240053	-0,305755	20,891970	11,973189	1,129229
10:16:56,82	0,404955	3,320976	-0,064981	0,011983	0,041996	-0,611005	-0,132458	0,242426	-0,309632	1,973650	1,638434	1,178090	-0,720085	-2,676400	-1,335660	-0,589682	16,400399	14,783835	-0,132458	0,242426	-0,309632	21,004091	12,036359	1,178090	-0,132458	0,242426	-0,309632	21,004091	12,036359	1,178090
10:16:56,87	0,404955	3,320976	-0,064981	0,011983	0,041996	-0,611005	-0,126496	0,246439	-0,304606	1,727498	1,974132	1,133200	-0,713094	-2,671180	-1,335259	-0,617483	16,430131	14,835263	-0,126496	0,246439	-0,304606	21,072991	11,904101	1,133200	-0,126496	0,246439	-0,304606	21,072991	11,904101	1,133200
10:16:56,92	0,404955	3,320976	-0,064981	0,011983	0,041996	-0,611005	-0,134513	0,242995	-0,304204	1,918430	1,518337	1,184627	-0,715403	-2,679129	-1,337946	-0,614160	16,437829	14,835533	-0,134513	0,242995	-0,304204	20,993574	12,077594	1,184627	-0,134513	0,242995	-0,304204	20,993574	12,077594	1,184627
10:16:56,97	0,404955	3,320976	-0,064981	0,011983	0,041996	-0,611005	-0,126474	0,241021	-0,306892	2,029431	1,935400	1,184897	-0,714423	-2,670433	-1,339583	-0,676479	16,419030	14,813801	-0,126474	0,241021	-0,306892	20,949579	11,863586	1,184897	-0,126474	0,241021	-0,306892	20,949579	11,863586	1,184897
10:16:57,02	0,404955	3,320976	-0,064981	0,011983	0,041996	-0,611005	-0,134495	0,244520	-0,308529	1,800040	1,473719	1,163165	-0,714858	-2,670961	-1,338016	-0,610648	16,415186	14,787668	-0,134495	0,244520	-0,308529	20,994864	12,031582	1,163165	-0,134495	0,244520	-0,308529	20,994864	12,031582	1,163165
10:16:57,07	0,404955	3,320976	-0,064981	0,011983	0,041996	-0,611005	-0,133820	0,244633	-0,306962	1,823771	1,567736	1,137032	-0,719042	-2,675255	-1,334126	-0,640946	16,369184	14,792469	-0,133820	0,244633	-0,306962	21,027435	12,072635	1,137032	-0,133820	0,244633	-0,306962	21,027435	12,072635	1,137032
10:16:57,12	0,404955	3,320976	-0,064981	0,011983	0,041996	-0,611005	-0,128010	0,246109	-0,303072	1,691987	1,866631	1,141833	-0,710225	-2,680394	-1,336412	-0,659316	16,378485	14,819334	-0,128010	0,246109	-0,303072	21,011582	11,915427	1,141833	-0,128010	0,246109	-0,303072	21,011582	11,915427	1,141833
10:16:57,17	0,404955	3,320976	-0,064981	0,011983	0,041996	-0,611005	-0,127968	0,235904	-0,305357	2,221533	1,848280	1,168698	-0,715596	-2,678674	-1,339539	-0,656662	16,308017	14,813434	-0,127968	0,235904	-0,305357	20,740012	11,893742	1,168698	-0,127968	0,235904	-0,305357	20,740012	11,893742	1,168698
10:16:57,22	0,404955	3,320976	-0,064981	0,011983	0,041996	-0,611005	-0,126772	0,241415	-0,308485	1,875281	1,948006	1,162798	-0,714413	-2,674575	-1,339178	-0,678240	16,403057	14,812448	-0,126772	0,241415	-0,308485	20,826343	11,899580	1,162798	-0,126772	0,241415	-0,308485	20,826343	11,899580	1,162798
10:16:57,27	0,404955	3,320976	-0,064981	0,011983	0,041996	-0,611005	-0,130913	0,242441	-0,308124	1,893438	1,666429	1,161812	-0,717447	-2,682686	-1,336831	-0,702903	16,280574	14,805622	-0,130913	0,242441	-0,308124	20,925056	11,943128	1,161812	-0,130913	0,242441	-0,308124	20,925056	11,943128	1,161812
10:16:57,32	0,404955	3,320976	-0,064981	0,011983	0,041996	-0,611005	-0,122372	0,241012	-0,305776	1,849342	2,150467	1,154986	-0,709678	-2,670776	-1,338395	-0,643773	16,359012	14,811588	-0,122372	0,241012	-0,305776	20,768781	11,756662	1,154986	-0,122372	0,241012	-0,305776	20,768781	11,756662	1,154986
10:16:57,37	0,404955	3,320976	-0,064981	0,011983	0,041996	-0,611005	-0,136571	0,240240	-0,307341	1,987003	1,424110	1,160953	-0,713371	-2,672825	-1,342308	-0,709788	16,342472	14,813175	-0,136571	0,240240	-0,307341	20,845806	12,144924	1,160953	-0,136571	0,240240	-0,307341	20,845806	12,144924	1,160953
10:16:57,42	0,404955	3,320976	-0,064981	0,011983	0,041996	-0,611005	-0,132949	0,242413	-0,311253	1,826642	1,563531	1,162540	-0,713397	-2,678963	-1,339548	-0,708774	16,248863	14,826953	-0,132949	0,242413	-0,311253	20,856075	12,000052	1,162540	-0,132949	0,242413	-0,311253	20,856075	12,000052	1,162540
10:16:57,47	0,404955	3,320976	-0,064981	0,011983	0,041996	-0,611005	-0,127621	0,239367	-0,308494	1,904503	1,888294	1,176317	-0,712172	-2,683150	-1,341076	-0,711331	16,298928	14,838793	-0,127621	0,239367	-0,308494	20,694781	11,906530	1,176317	-0,127621	0,239367	-0,308494	20,694781	11,906530	1,176317
10:16:57,52	0,404955	3,320976	-0,064981	0,011983	0,041996	-0,611005	-0,124607	0,236212	-0,310021	2,110599	2,017758	1,188157	-0,711056	-2,671826	-1,339196	-0,716255	16,299515	14,820212	-0,124607	0,236212	-0,310021	20,653275	11,799421	1,188157	-0,124607	0,236212	-0,310021	20,653275	11,799421	1,188157
10:16:57,57	0,404955	3,320976	-0,064981	0,011983	0,041996	-0,611005	-0,134973	0,240908	-0,308142	1,864498	1,474199	1,169576	-0,717575	-2,679189	-1,339166	-0,743898	16,280398	14,846717	-0,134973	0,240908	-0,308142	20,775742	12,069546	1,169576	-0,134973	0,240908	-0,308142	20,775742	12,069546	1,169576
10:16:57,62	0,404955	3,320976	-0,064981	0,011983	0,041996	-0,611005	-0,125336	0,242871	-0,308112	1,732007	1,960900	1,196081	-0,708107	-2,678123	-1,341482	-0,716791	16,276902	14,839840	-0,125336	0,242871	-0,308112	20,797404	11,799806	1,196081	-0,125336	0,242871	-0,308112	20,797404	11,799806	1,196081
10:16:57,67	0,404955	3,320976	-0,064981	0,011983	0,041996	-0,611005	-0,130994	0,235206	-0,310428	2,141141	1,691950	1,189204	-0,719988	-2,673764	-1,340793	-0,764451	16,297035	14,800387	-0,130994	0,235206	-0,310428	20,604793	11,974944	1,189204	-0,130994	0,235206	-0,310428	20,604793	11,974944	1,189204
10:16:57,72	0,404955	3,320976	-0,064981	0,011983	0,041996	-0,611005	-0,128828	0,247673	-0,309738	1,486424	1,753231	1,149751	-0,708224	-2,674266	-1,342691	-0,750059	16,247456	14,825991	-0,128828	0,247673	-0,309738	20,928793	11,866210	1,149751	-0,128828	0,247673	-0,309738	20,928793	11,866210	1,149751
10:16:57,77	0,404955	3,320976	-0,064981	0,011983	0,041996	-0,611005	-0,134275	0,237235	-0,311637	1,993482	1,507211	1,175355	-0,707035	-2,679752	-1,342675	-0,752266	16,223006	14,814921	-0,134275	0,237235	-0,311637	20,616434	12,047823	1,175355	-0,134275	0,237235	-0,311637	20,616434	12,047823	1,175355
10:16:57,82	0,404955	3,320976	-0,064981	0,011983	0,041996	-0,611005	-0,130119	0,233462	-0,311621	2,167392	1,733668	1,164286	-0,714789	-2,677463	-1,341946	-0,804027	16,254011	14,810157	-0,130119	0,233462	-0,311621	20,494176	11,947987	1,164286	-0,130119	0,233462	-0,311621	20,494176	11,947987	1,164286
10:16:57,87	0,404955	3,320976	-0,064981	0,011983	0,041996	-0,611005	-0,128224	0,241322	-0,310892	1,759635	1,771858	1,159521	-0,714025	-2,678380	-1,341896	-0,729017	16,270872	14,824427	-0,128224	0,241322	-0,310892	20,703441	11,837452	1,159521	-0,128224	0,241322	-0,310892	20,703441	11,837452	1,159521
10:16:57,92	0,404955	3,320976	-0,064981	0,011983	0,041996	-0,611005	-0,127812	0,240202	-0,310841	1,870001	1,849843	1,173791	-0,716500	-2,678494	-1,343494	-0,751468	16,171077	14,783228	-0,127812	0,240202	-0,310841	20,725858	11,883048	1,173791	-0,127812	0,240202	-0,310841	20,725858	11,883048	1,173791
10:16:57,97	0,404955	3,320976	-0,064981	0,011983	0,041996	-0,611005	-0,126476	0,242288	-0,312440	1,663865	1,949769	1,132593	-0,707163	-2,673052	-1,343494	-0,789753	16,216146	14,821402	-0,126476	0,242288	-0,312440	20,683494	11,878098	1,132593	-0,126476	0,242288	-0,312440	20,683494	11,878098	1,132593
10:16:58,02	0,404955	3,320976	-0,064981	0,011983	0,041996	-0,611005	-0,135857	0,236924	-0,312440	1,962716	1,406229	1,170767	-0,710102	-2,682946	-1,343457	-0,806357	16,200745	14,828772	-0,135857	0,236924	-0,312440	20,561219	12,071023	1,170767	-0,135857	0,236924	-0,312440	20,561219	12,071023	1,170767
10:16:58,07	0,404955	3,320976	-0,064981	0,011983	0,041996	-0,611005	-0,125819	0,234521	-0,312403	2,066005	1,921525	1,178136	-0,716623	-2,676041	-1,340796	-0,825642	16,232713	14,813736	-0,125819	0,234521	-0,312403	20,475913	11,798338	1,178136	-0,125819	0,234521	-0,312403	20,475913	11,798338	1,178136
10:16:58,12	0,404955	3,320976	-0,064981	0,011983	0,041996	-0,611005	-0,128538	0,243621	-0,309741	1,610837	1,747445	1,163101	-0,707095	-2,677729	-1,343070	-0,771431	16,219671	14,830077	-0,128538	0,243621	-0,309741	20,735112	11,837709	1,163101	-0,128538	0,243621	-0,309741	20,735112	11,837709	1,163101
10:16:58,17	0,404955	3,320976	-0,064981	0,011983	0,041996	-0,611005	-0,131841	0,234526	-0,312016	2,099584	1,629190	1,179441	-0,716695	-2,679201	-1,346215	-0,822798	16,138708	14,823203	-0,131841	0,234526	-0,312016	20,509906	11,978692	1,179441	-0,131841	0,234526	-0,312016	20,509906	11,978692	1,179441
10:16:58,22	0,404955	3,320976	-0,064981	0,011983	0,041996	-0,611005	-0,125766	0,242103	-0,315161	1,609787	1,941087	1,172567	-0,709564	-2,673139	-1,344282	-0,807075	16,210489	14,821451	-0,125766	0,242103	-0,315161	20,614894	11,813700	1,172567	-0,125766	0,242103	-0,315161	20,614894	11,813700	1,172567
10:16:58,27	0,404955	3,320976	-0,064981	0,011983	0,041996	-0,611005	-0,134582	0,238959	-0,313228	1,843312	1,460380	1,170815	-0,711336	-2,681919	-1,343873	-0,818365	16,163770	14,808522	-0,134582	0,238959	-0,313228	20,601598	12,025052	1,170815	-0,134582	0,238959	-0,313228	20,601598	12,025052	1,170815
10:16:58,32	0,404955	3,320976	-0,064981	0,011983	0,041996	-0,611005	-0,126092	0,236104	-0,312818	1,945695	1,915424	1,157886	-0,716212	-2,678427	-1,343146	-0,898855	16,200995	14,819465	-0,126092	0,236104	-0,312818	20,479822	11,813658	1,157886	-0,126092	0,236104	-0,312818	20,479822	11,813658	1,157886
10:16:58,37	0,404955	3,320976	-0,064981	0,011983	0,041996	-0,611005	-0,126677	0,242072	-0,312092	1,627304	1,796671	1,168830	-0,711574	-2,677759	-1,342373	-0,924158	16,176620	14,824220	-0,126677	0,242072	-0,312092	20,629991	11,740848	1,168830	-0,126677	0,242072	-0,312092	20,629991	11,740848	1,168830
10:16:58,42	0,404955	3,320976	-0,064981	0,011983	0,041996	-0,611005	-0,129575	0,238389	-0,311319	1,785062	1,636268	1,173584	-0,708428	-2,676158	-1,343901	-0,820495	16,159953	14,800106	-0,129575	0,238389	-0,311319	20,498629	11,807911	1,173584	-0,129575	0,238389	-0,311319	20,498629	11,807911	1,173584
10:16:58,47	0,404955	3,320976	-0,064981	0,011983	0,041996	-0,611005	-0,132535	0,236466	-0,312847	1,922482	1,580471	1,149470	-0,710861	-2,680616	-1,345064	-0,846119	16,102641	14,798159	-0,132535	0,236466	-0,312847	20,485053	11,984452	1,149470	-0,132535	0,236466	-0,312847	20,485053	11,984452	1,149470
10:16:58,52	0,404955	3,320976	-0,064981	0,011983	0,041996	-0,611005	-0,127457	0,236344	-0,314010	1,866368	1,850977	1,147523	-0,714483	-2,676190	-1,341620	-0,911159	16,186471	14,799448	-0,127457	0,236344	-0,314010	20,419382	11,856357	1,147523	-0,127457	0,236344	-0,314010	20,419382	11,856357	1,147523
10:16:58,57	0,404955	3,320976	-0,064981	0,011983	0,041996	-0,611005	-0,129479	0,241694	-0,310565	1,628263	1,647575	1,148812	-0,711508	-2,685186	-1,344295	-0,906934	16,160723	14,799387	-0,129479	0,241694	-0,310565	20,601228	11,811707	1,148812	-0,129479	0,241694	-0,310565	20,601228	11,811707	1,148812
10:16:58,62	0,404955	3,320976	-0,064981	0,011983	0,041996	-0,611005	-0,123176	0,234620	-0,313241	1,975939	1,991861	1,148751	-0,712750	-2,676915	-1,346644	-0,914892	16,184992	14,831759	-0,123176	0,234620	-0,313241	20,393572	11,661212	1,148751	-0,123176	0,234620	-0,313241	20,393572	11,661212	1,148751
10:16:58,67	0,404955	3,320976	-0,064981	0,011983	0,041996	-0,611005	-0,129718	0,239831	-0,315590	1,722003	1,632650	1,181123	-0,713916	-2,676015	-1,342764	-0,904663	16,154637	14,823407	-0,129718	0,239831	-0,315590	20,548704	11,815549	1,181123	-0,129718	0,239831	-0,315590	20,548704	11,815549	1,181123
10:16:58,72	0,404955	3,320976	-0,064981	0,011983	0,041996	-0,611005	-0,129914	0,241290	-0,311710	1,624941	1,646517	1,172772	-0,706093	-2,674076	-1,344296	-0,822424	16,155746	14,800944	-0,129914	0,241290	-0,311710	20,566204	11,844768	1,172772	-0,129914	0,241290	-0,311710	20,566204	11,844768	1,172772
10:16:58,77	0,404955	3,320976	-0,064981	0,011983	0,041996	-0,611005	-0,135505	0,235484	-0,313242	1,968922	1,426433	1,150308	-0,710819	-2,677488	-1,345033	-0,832370	16,160919	14,848789	-0,135505	0,235484	-0,313242	20,454430	12,063605	1,150308	-0,135505	0,235484	-0,313242	20,454430	12,063605	1,150308
10:16:58,82	0,404955	3,320976	-0,064981	0,011983	0,041996	-0,611005	-0,130187	0,237871	-0,313979	1,844305	1,691787	1,198153	-0,711537	-2,683534	-1,343900	-0,899148	16,115254	14,812386	-0,130187	0,237871	-0,313979	20,517194	11,911469	1,198153	-0,130187	0,237871	-0,313979	20,517194	11,911469	1,198153
10:16:58,87	0,404955	3,320976	-0,064981	0,011983	0,041996	-0,611005	-0,124592	0,235470	-0,312846	1,896221	1,947708	1,161750	-0,711059	-2,676218	-1,347829	-0,928460	16,128329	14,816664	-0,124592	0,235470	-0,312846	20,380631	11,728212	1,161750	-0,124592	0,235470	-0,312846	20,380631	11,728212	1,161750
10:16:58,92	0,404955	3,320976	-0,064981	0,011983	0,041996	-0,611005	-0,131167	0,238714	-0,316774	1,724186	1,573921	1,166028	-0,708539	-2,683130	-1,343501	-0,874701	16,114988	14,807616	-0,131167	0,238714	-0,316774	20,463272	11,870510	1,166028	-0,131167	0,238714	-0,316774	20,463272	11,870510	1,166028
10:16:58,97	0,404955	3,320976	-0,064981	0,011983	0,041996	-0,611005	-0,126442	0,233076	-0,312447	2,032721	1,872853	1,156980	-0,708006	-2,683200	-1,345812	-0,869147	16,044217	14,831005	-0,126442	0,233076	-0,312447	20,329173	11,798521	1,156980	-0,126442	0,233076	-0,312447	20,329173	11,798521	1,156980
10:16:59,02	0,404955	3,320976	-0,064981	0,011983	0,041996	-0,611005	-0,126647	0,232580	-0,314757	2,000018	1,902376	1,180370	-0,716918	-2,679442	-1,344716	-0,919918	16,103104	14,807539	-0,126647	0,232580	-0,314757	20,257509	11,844156	1,180370	-0,126647	0,232580	-0,314757	20,257509	11,844156	1,180370
10:16:59,07	0,404955	3,320976	-0,064981	0,011983	0,041996	-0,611005	-0,125446	0,242176	-0,313662	1,526596	1,891395	1,156903	-0,715806	-2,679519	-1,343926	-0,942932	16,084930	14,835964	-0,125446	0,242176	-0,313662	20,537435	11,738928	1,156903	-0,125446	0,242176	-0,313662	20,537435	11,738928	1,156903
10:16:59,12	0,404955	3,320976	-0,064981	0,011983	0,041996	-0,611005	-0,125935	0,241175	-0,312871	1,551415	1,855133	1,185328	-0,707557	-2,676119	-1,348582	-0,933870	16,115747	14,846466	-0,125935	0,241175	-0,312871	20,483656	11,741038	1,185328	-0,125935	0,241175	-0,312871	20,483656	11,741038	1,185328
10:16:59,17	0,404955	3,320976	-0,064981	0,011983	0,041996	-0,611005	-0,133004	0,235731	-0,317527	1,865713	1,480002	1,195830	-0,707523	-2,684643	-1,345060	-0,932526	16,067643	14,826974	-0,133004	0,235731	-0,317527	20,370614	11,920797	1,195830	-0,133004	0,235731	-0,317527	20,370614	11,920797	1,195830
10:16:59,22	0,404955	3,320976	-0,064981	0,011983	0,041996	-0,611005	-0,125639	0,231439	-0,314005	2,047900	1,888180	1,176338	-0,714141	-2,674333	-1,347441	-0,964891	16,076655	14,853656	-0,125639	0,231439	-0,314005	20,215894	11,750848	1,176338	-0,125639	0,231439	-0,314005	20,215894	11,750848	1,176338
10:16:59,27	0,404955	3,320976	-0,064981	0,011983	0,041996	-0,611005	-0,131259	0,242325	-0,316387	1,473460	1,563434	1,203020	-0,708060	-2,682719	-1,348172	-0,907016	16,092772	14,819913	-0,131259	0,242325	-0,316387	20,495990	11,867229	1,203020	-0,131259	0,242325	-0,316387	20,495990	11,867229	1,203020
10:16:59,32	0,404955	3,320976	-0,064981	0,011983	0,041996	-0,611005	-0,127036	0,232867	-0,317118	2,008195	1,825045	1,169277	-0,713434	-2,680053	-1,346661	-0,934131	16,080749	14,803819	-0,127036	0,232867	-0,317118	20,288236	11,797407	1,169277	-0,127036	0,232867	-0,317118	20,288236	11,797407	1,169277
10:16:59,37	0,404955	3,320976	-0,064981	0,011983	0,041996	-0,611005	-0,126659	0,238854	-0,315607	1,672907	1,827211	1,153183	-0,706432	-2,674506	-1,346296	-0,948692	16,071448	14,800636	-0,126659	0,238854	-0,315607	20,422919	11,769929	1,153183	-0,126659	0,238854	-0,315607	20,422919	11,769929	1,153183
10:16:59,42	0,404955	3,320976	-0,064981	0,011983	0,041996	-0,611005	-0,134964	0,235563	-0,315242	1,828670	1,387401	1,150000	-0,706344	-2,677314	-1,347423	-0,904786	16,052113	14,809540	-0,134964	0,235563	-0,315242	20,320389	11,982047	1,150000	-0,134964	0,235563	-0,315242	20,320389	11,982047	1,150000
10:16:59,47	0,404955	3,320976	-0,064981	0,011983	0,041996	-0,611005	-0,132575	0,234083	-0,316368	1,910878	1,559276	1,158904	-0,711146	-2,683403	-1,347827	-0,937502	15,973010	14,781629	-0,132575	0,234083	-0,316368	20,286357	11,966452	1,158904	-0,132575	0,234083	-0,316368	20,286357	11,966452	1,158904
10:16:59,52	0,404955	3,320976	-0,064981	0,011983	0,041996	-0,611005	-0,124901	0,235197	-0,316773	1,768070	1,969566	1,130994	-0,710003	-2,677741	-1,344756	-0,962862	16,022628	14,777803	-0,124901	0,235197	-0,316773	20,231023	11,774297	1,130994	-0,124901	0,235197	-0,316773	20,231023	11,774297	1,130994
10:16:59,57	0,404955	3,320976	-0,064981	0,011983	0,041996	-0,611005	-0,130377	0,237039	-0,313701	1,702594	1,638061	1,127167	-0,706981	-2,684496	-1,347009	-0,937402	16,029260	14,822251	-0,130377	0,237039	-0,313701	20,310118	11,872631	1,127167	-0,130377	0,237039	-0,313701	20,310118	11,872631	1,127167
10:16:59,62	0,404955	3,320976	-0,064981	0,011983	0,041996	-0,611005	-0,126037	0,231043	-0,315955	2,032813	1,882434	1,171615	-0,713589	-2,683864	-1,347821	-0,985178	16,003147	14,821351	-0,126037	0,231043	-0,315955	20,169721	11,776374	1,171615	-0,126037	0,231043	-0,315955	20,169721	11,776374	1,171615
10:16:59,67	0,404955	3,320976	-0,064981	0,011983	0,041996	-0,611005	-0,123280	0,237083	-0,316767	1,672276	1,997489	1,170715	-0,708759	-2,682937	-1,345462	-0,941503	16,030661	14,826166	-0,123280	0,237083	-0,316767	20,283256	11,674989	1,170715	-0,123280	0,237083	-0,316767	20,283256	11,674989	1,170715
10:16:59,72	0,404955	3,320976	-0,064981	0,011983	0,041996	-0,611005	-0,126498	0,233363	-0,314408	1,911354	1,854221	1,175530	-0,707707	-2,675713	-1,345897	-0,970794	16,002263	14,822231	-0,126498	0,233363	-0,314408	20,230355	11,784333	1,175530	-0,126498	0,233363	-0,314408	20,230355	11,784333	1,175530
10:16:59,77	0,404955	3,320976	-0,064981	0,011983	0,041996	-0,611005	-0,133280	0,236063	-0,314843	1,731698	1,490386	1,171595	-0,708862	-2,684816	-1,348571	-0,984266	16,024242	14,842531	-0,133280	0,236063	-0,314843	20,262674	11,952889	1,171595	-0,133280	0,236063	-0,314843	20,262674	11,952889	1,171595
10:16:59,82	0,404955	3,320976	-0,064981	0,011983	0,041996	-0,611005	-0,124819	0,232512	-0,317517	1,928646	1,907699	1,191895	-0,703594	-2,673743	-1,346674	-0,973446	16,016082	14,829021	-0,124819	0,232512	-0,317517	20,180873	11,706018	1,191895	-0,124819	0,232512	-0,317517	20,180873	11,706018	1,191895
10:16:59,87	0,404955	3,320976	-0,064981	0,011983	0,041996	-0,611005	-0,137043	0,233487	-0,315619	1,876297	1,285522	1,178385	-0,710077	-2,679536	-1,344745	-1,005281	16,042256	14,807653	-0,137043	0,233487	-0,315619	20,205050	12,043393	1,178385	-0,137043	0,233487	-0,315619	20,205050	12,043393	1,178385
10:16:59,92	0,404955	3,320976	-0,064981	0,011983	0,041996	-0,611005	-0,128785	0,236204	-0,313691	1,741754	1,674284	1,157017	-0,708192	-2,682377	-1,349319	-0,939330	16,034437	14,867553	-0,128785	0,236204	-0,313691	20,283804	11,783899	1,157017	-0,128785	0,236204	-0,313691	20,283804	11,783899	1,157017
10:16:59,97	0,404955	3,320976	-0,064981	0,011983	0,041996	-0,611005	-0,127267	0,233153	-0,318264	1,926657	1,814237	1,216918	-0,711906	-2,681462	-1,347435	-1,014003	15,998393	14,846133	-0,127267	0,233153	-0,318264	20,229132	11,804700	1,216918	-0,127267	0,233153	-0,318264	20,229132	11,804700	1,216918
10:17:00,02	0,404955	3,320976	-0,064981	0,011983	0,041996	-0,611005	-0,126202	0,236826	-0,316381	1,667113	1,822966	1,195498	-0,711264	-2,684517	-1,350176	-0,993806	15,982774	14,788609	-0,126202	0,236826	-0,316381	20,257914	11,729833	1,195498	-0,126202	0,236826	-0,316381	20,257914	11,729833	1,195498
10:17:00,07	0,404955	3,320976	-0,064981	0,011983	0,041996	-0,611005	-0,123878	0,234743	-0,319121	1,771999	1,969147	1,137973	-0,704160	-2,674193	-1,347451	-0,958396	16,002490	14,819049	-0,123878	0,234743	-0,319121	20,199288	11,693531	1,137973	-0,123878	0,234743	-0,319121	20,199288	11,693531	1,137973
10:17:00,12	0,404955	3,320976	-0,064981	0,011983	0,041996	-0,611005	-0,136371	0,233752	-0,316396	1,858300	1,340314	1,168413	-0,708957	-2,686712	-1,347831	-1,014980	15,952965	14,801054	-0,136371	0,233752	-0,316396	20,207811	12,045406	1,168413	-0,136371	0,233752	-0,316396	20,207811	12,045406	1,168413
10:17:00,17	0,404955	3,320976	-0,064981	0,011983	0,041996	-0,611005	-0,123131	0,231647	-0,316777	1,896573	2,004558	1,150418	-0,703562	-2,675800	-1,349328	-0,943344	15,993507	14,887446	-0,123131	0,231647	-0,316777	20,080849	11,670303	1,150418	-0,123131	0,231647	-0,316777	20,080849	11,670303	1,150418
10:17:00,22	0,404955	3,320976	-0,064981	0,011983	0,041996	-0,611005	-0,135278	0,232430	-0,318273	1,926769	1,414677	1,236810	-0,710720	-2,680705	-1,349382	-1,004985	15,996240	14,837784	-0,135278	0,232430	-0,318273	20,172536	12,033969	1,236810	-0,135278	0,232430	-0,318273	20,172536	12,033969	1,236810
10:17:00,27	0,404955	3,320976	-0,064981	0,011983	0,041996	-0,611005	-0,127451	0,236177	-0,318328	1,703454	1,766899	1,187148	-0,708310	-2,680729	-1,346258	-0,959130	15,914367	14,823511	-0,127451	0,236177	-0,318328	20,243387	11,771821	1,187148	-0,127451	0,236177	-0,318328	20,243387	11,771821	1,187148
10:17:00,32	0,404955	3,320976	-0,064981	0,011983	0,041996	-0,611005	-0,128635	0,234078	-0,315204	1,764633	1,786017	1,172876	-0,704902	-2,674261	-1,347868	-1,009347	15,943516	14,812954	-0,128635	0,234078	-0,315204	20,139782	11,883827	1,172876	-0,128635	0,234078	-0,315204	20,139782	11,883827	1,172876
10:17:00,37	0,404955	3,320976	-0,064981	0,011983	0,041996	-0,611005	-0,135941	0,234361	-0,316814	1,750080	1,348017	1,162318	-0,707157	-2,684678	-1,348581	-1,000466	15,987118	14,836984	-0,135941	0,234361	-0,316814	20,147403	12,019383	1,162318	-0,135941	0,234361	-0,316814	20,147403	12,019383	1,162318
10:17:00,42	0,404955	3,320976	-0,064981	0,011983	0,041996	-0,611005	-0,125792	0,231105	-0,317527	1,961598	1,861670	1,186348	-0,714969	-2,682300	-1,347850	-1,051359	15,940286	14,834565	-0,125792	0,231105	-0,317527	20,103317	11,736316	1,186348	-0,125792	0,231105	-0,317527	20,103317	11,736316	1,186348
10:17:00,47	0,404955	3,320976	-0,064981	0,011983	0,041996	-0,611005	-0,123945	0,239059	-0,316796	1,481953	1,937040	1,183929	-0,706148	-2,687942	-1,348220	-1,060117	15,897696	14,814823	-0,123945	0,239059	-0,316796	20,248110	11,666720	1,183929	-0,123945	0,239059	-0,316796	20,248110	11,666720	1,183929
10:17:00,52	0,404955	3,320976	-0,064981	0,011983	0,041996	-0,611005	-0,123469	0,228599	-0,317166	1,984637	1,975488	1,164187	-0,712532	-2,682244	-1,347817	-1,011551	15,939453	14,849074	-0,123469	0,228599	-0,317166	19,929644	11,667824	1,164187	-0,123469	0,228599	-0,317166	19,929644	11,667824	1,164187
10:17:00,57	0,404955	3,320976	-0,064981	0,011983	0,041996	-0,611005	-0,125212	0,236977	-0,316763	1,609419	1,906041	1,198438	-0,703069	-2,682339	-1,349366	-1,001167	15,961980	14,832872	-0,125212	0,236977	-0,316763	20,212110	11,735191	1,198438	-0,125212	0,236977	-0,316763	20,212110	11,735191	1,198438
10:17:00,62	0,404955	3,320976	-0,064981	0,011983	0,041996	-0,611005	-0,129861	0,228734	-0,318312	2,062758	1,662025	1,182236	-0,709051	-2,684337	-1,351352	-1,026625	15,894350	14,792084	-0,129861	0,228734	-0,318312	20,018371	11,856117	1,182236	-0,129861	0,228734	-0,318312	20,018371	11,856117	1,182236
10:17:00,67	0,404955	3,320976	-0,064981	0,011983	0,041996	-0,611005	-0,125140	0,232916	-0,320297	1,773979	1,919295	1,141448	-0,705038	-2,677591	-1,350209	-1,069916	15,924217	14,818711	-0,125140	0,232916	-0,320297	20,057903	11,742773	1,141448	-0,125140	0,232916	-0,320297	20,057903	11,742773	1,141448
10:17:00,72	0,404955	3,320976	-0,064981	0,011983	0,041996	-0,611005	-0,132988	0,232813	-0,319155	1,783543	1,458762	1,168075	-0,705463	-2,681803	-1,348987	-1,015598	15,956325	14,837119	-0,132988	0,232813	-0,319155	20,059401	11,898327	1,168075	-0,132988	0,232813	-0,319155	20,059401	11,898327	1,168075
10:17:00,77	0,404955	3,320976	-0,064981	0,011983	0,041996	-0,611005	-0,129129	0,231076	-0,317932	1,928882	1,690443	1,186483	-0,710863	-2,682465	-1,348231	-1,057962	15,938021	14,840322	-0,129129	0,231076	-0,317932	20,068310	11,827037	1,186483	-0,129129	0,231076	-0,317932	20,068310	11,827037	1,186483
10:17:00,82	0,404955	3,320976	-0,064981	0,011983	0,041996	-0,611005	-0,125855	0,235421	-0,317176	1,665880	1,833147	1,189686	-0,703786	-2,675616	-1,347846	-1,032598	15,928645	14,846611	-0,125855	0,235421	-0,317176	20,146433	11,712744	1,189686	-0,125855	0,235421	-0,317176	20,146433	11,712744	1,189686
10:17:00,87	0,404955	3,320976	-0,064981	0,011983	0,041996	-0,611005	-0,135326	0,232717	-0,316791	1,811075	1,367318	1,195975	-0,713812	-2,679830	-1,346712	-1,051181	15,915394	14,809414	-0,135326	0,232717	-0,316791	20,079328	11,990374	1,195975	-0,135326	0,232717	-0,316791	20,079328	11,990374	1,195975
10:17:00,92	0,404955	3,320976	-0,064981	0,011983	0,041996	-0,611005	-0,126663	0,239292	-0,315657	1,448368	1,808314	1,158778	-0,706053	-2,682665	-1,352091	-1,014045	15,962177	14,838950	-0,126663	0,239292	-0,315657	20,232817	11,751343	1,158778	-0,126663	0,239292	-0,315657	20,232817	11,751343	1,158778
10:17:00,97	0,404955	3,320976	-0,064981	0,011983	0,041996	-0,611005	-0,128087	0,231155	-0,321037	1,930587	1,743026	1,188314	-0,710837	-2,686928	-1,349427	-1,043772	15,879735	14,765702	-0,128087	0,231155	-0,321037	20,076264	11,797853	1,188314	-0,128087	0,231155	-0,321037	20,076264	11,797853	1,188314
10:17:01,02	0,404955	3,320976	-0,064981	0,011983	0,041996	-0,611005	-0,122003	0,233167	-0,318373	1,739724	2,074884	1,115066	-0,704507	-2,681026	-1,351369	-1,108477	15,941231	14,829630	-0,122003	0,233167	-0,318373	20,043312	11,652097	1,115066	-0,122003	0,233167	-0,318373	20,043312	11,652097	1,115066
10:17:01,07	0,404955	3,320976	-0,064981	0,011983	0,041996	-0,611005	-0,130280	0,230636	-0,320315	1,892211	1,557705	1,178994	-0,708671	-2,683110	-1,349837	-1,128853	15,914451	14,807640	-0,130280	0,230636	-0,320315	19,997160	11,784648	1,178994	-0,130280	0,230636	-0,320315	19,997160	11,784648	1,178994
10:17:01,12	0,404955	3,320976	-0,064981	0,011983	0,041996	-0,611005	-0,126392	0,233200	-0,318783	1,725532	1,755584	1,157004	-0,710671	-2,681674	-1,348476	-1,096567	15,905789	14,800014	-0,126392	0,233200	-0,318783	20,031710	11,677381	1,157004	-0,126392	0,233200	-0,318783	20,031710	11,677381	1,157004
10:17:01,17	0,404955	3,320976	-0,064981	0,011983	0,041996	-0,611005	-0,126636	0,235650	-0,317422	1,606776	1,775196	1,149378	-0,704993	-2,687657	-1,349392	-1,076078	15,921563	14,816706	-0,126636	0,235650	-0,317422	20,105276	11,716135	1,149378	-0,126636	0,235650	-0,317422	20,105276	11,716135	1,149378
10:17:01,22	0,404955	3,320976	-0,064981	0,011983	0,041996	-0,611005	-0,124294	0,227741	-0,318338	2,041923	1,906846	1,166070	-0,711594	-2,682534	-1,351389	-1,126471	15,953548	14,819083	-0,124294	0,227741	-0,318338	19,919606	11,663924	1,166070	-0,124294	0,227741	-0,318338	19,919606	11,663924	1,166070
10:17:01,27	0,404955	3,320976	-0,064981	0,011983	0,041996	-0,611005	-0,125429	0,236020	-0,320335	1,613946	1,788169	1,168447	-0,702690	-2,686318	-1,350558	-1,087041	15,901182	14,827162	-0,125429	0,236020	-0,320335	20,141489	11,634379	1,168447	-0,125429	0,236020	-0,320335	20,141489	11,634379	1,168447
10:17:01,32	0,404955	3,320976	-0,064981	0,011983	0,041996	-0,611005	-0,126604	0,226416	-0,319504	2,087677	1,787401	1,176526	-0,710458	-2,682233	-1,349434	-1,130474	15,906169	14,836038	-0,126604	0,226416	-0,319504	19,861368	11,725847	1,176526	-0,126604	0,226416	-0,319504	19,861368	11,725847	1,176526
10:17:01,37	0,404955	3,320976	-0,064981	0,011983	0,041996	-0,611005	-0,126259	0,235187	-0,318380	1,614219	1,765271	1,185402	-0,704992	-2,680954	-1,350949	-1,051303	15,917924	14,837657	-0,126259	0,235187	-0,318380	20,076386	11,676577	1,185402	-0,126259	0,235187	-0,318380	20,076386	11,676577	1,185402
10:17:01,42	0,404955	3,320976	-0,064981	0,011983	0,041996	-0,611005	-0,130099	0,231092	-0,319895	1,876902	1,628255	1,187022	-0,712202	-2,683493	-1,351388	-1,111885	15,875949	14,806509	-0,130099	0,231092	-0,319895	20,017645	11,841035	1,187022	-0,130099	0,231092	-0,319895	20,017645	11,841035	1,187022
10:17:01,47	0,404955	3,320976	-0,064981	0,011983	0,041996	-0,611005	-0,124296	0,236067	-0,320334	1,551587	1,898551	1,155873	-0,702552	-2,681616	-1,349389	-1,020266	15,920362	14,817410	-0,124296	0,236067	-0,320334	20,082827	11,655768	1,155873	-0,124296	0,236067	-0,320334	20,082827	11,655768	1,155873
10:17:01,52	0,404955	3,320976	-0,064981	0,011983	0,041996	-0,611005	-0,130746	0,228648	-0,318335	2,021641	1,620302	1,166774	-0,705807	-2,679303	-1,349834	-1,151370	15,910824	14,842729	-0,130746	0,228648	-0,318335	19,970499	11,883824	1,166774	-0,130746	0,228648	-0,318335	19,970499	11,883824	1,166774
10:17:01,57	0,404955	3,320976	-0,064981	0,011983	0,041996	-0,611005	-0,131122	0,232624	-0,318779	1,741095	1,491952	1,192093	-0,706278	-2,688289	-1,348652	-1,106660	15,845785	14,784756	-0,131122	0,232624	-0,318779	20,002041	11,785032	1,192093	-0,131122	0,232624	-0,318779	20,002041	11,785032	1,192093
10:17:01,62	0,404955	3,320976	-0,064981	0,011983	0,041996	-0,611005	-0,123104	0,228539	-0,317597	1,919544	1,980152	1,134120	-0,709249	-2,680850	-1,354877	-1,095966	15,884403	14,819332	-0,123104	0,228539	-0,317597	19,859819	11,643783	1,134120	-0,123104	0,228539	-0,317597	19,859819	11,643783	1,134120
10:17:01,67	0,404955	3,320976	-0,064981	0,011983	0,041996	-0,611005	-0,128061	0,234831	-0,323823	1,631143	1,712302	1,168696	-0,699844	-2,678880	-1,349811	-1,098272	15,855155	14,831789	-0,128061	0,234831	-0,323823	20,065351	11,765114	1,168696	-0,128061	0,234831	-0,323823	20,065351	11,765114	1,168696
10:17:01,72	0,404955	3,320976	-0,064981	0,011983	0,041996	-0,611005	-0,134469	0,227670	-0,318756	1,976995	1,391706	1,181153	-0,706904	-2,687737	-1,355241	-1,104535	15,841776	14,812814	-0,134469	0,227670	-0,318756	19,849122	11,947557	1,181153	-0,134469	0,227670	-0,318756	19,849122	11,947557	1,181153
10:17:01,77	0,404955	3,320976	-0,064981	0,011983	0,041996	-0,611005	-0,123269	0,229356	-0,324187	1,874629	1,975391	1,162179	-0,709868	-2,682002	-1,350587	-1,118063	15,884035	14,845730	-0,123269	0,229356	-0,324187	19,879071	11,652013	1,162179	-0,123269	0,229356	-0,324187	19,879071	11,652013	1,162179
10:17:01,82	0,404955	3,320976	-0,064981	0,011983	0,041996	-0,611005	-0,126754	0,234791	-0,319533	1,621832	1,761326	1,195094	-0,705623	-2,682797	-1,349414	-1,076460	15,904472	14,816788	-0,126754	0,234791	-0,319533	20,052937	11,711520	1,195094	-0,126754	0,234791	-0,319533	20,052937	11,711520	1,195094
10:17:01,87	0,404955	3,320976	-0,064981	0,011983	0,041996	-0,611005	-0,128188	0,230717	-0,318360	1,872169	1,712570	1,166152	-0,712259	-2,684259	-1,351388	-1,133733	15,858990	14,815757	-0,128188	0,230717	-0,318360	19,983482	11,775331	1,166152	-0,128188	0,230717	-0,318360	19,983482	11,775331	1,166152
10:17:01,92	0,404955	3,320976	-0,064981	0,011983	0,041996	-0,611005	-0,123603	0,235733	-0,320333	1,543313	1,924128	1,165121	-0,702825	-2,680275	-1,353708	-1,121904	15,884559	14,829778	-0,123603	0,235733	-0,320333	20,048381	11,626971	1,165121	-0,123603	0,235733	-0,320333	20,048381	11,626971	1,165121
10:17:01,97	0,404955	3,320976	-0,064981	0,011983	0,041996	-0,611005	-0,131771	0,229555	-0,322654	1,892630	1,496852	1,179143	-0,708203	-2,684674	-1,350986	-1,152620	15,824356	14,834617	-0,131771	0,229555	-0,322654	19,912720	11,840882	1,179143	-0,131771	0,229555	-0,322654	19,912720	11,840882	1,179143
10:17:02,02	0,404955	3,320976	-0,064981	0,011983	0,041996	-0,611005	-0,125272	0,232013	-0,319932	1,697337	1,838324	1,183981	-0,703960	-2,677039	-1,353702	-1,090101	15,879933	14,839274	-0,125272	0,232013	-0,319932	19,910352	11,672149	1,183981	-0,125272	0,232013	-0,319932	19,910352	11,672149	1,183981
10:17:02,07	0,404955	3,320976	-0,064981	0,011983	0,041996	-0,611005	-0,134006	0,232155	-0,322648	1,769326	1,410514	1,188638	-0,705056	-2,685067	-1,350195	-1,092523	15,905172	14,807522	-0,134006	0,232155	-0,322648	19,993515	11,929952	1,188638	-0,134006	0,232155	-0,322648	19,993515	11,929952	1,188638
10:17:02,12	0,404955	3,320976	-0,064981	0,011983	0,041996	-0,611005	-0,126505	0,229091	-0,319141	1,949331	1,785818	1,156886	-0,707484	-2,684385	-1,349822	-1,100171	15,831379	14,799846	-0,126505	0,229091	-0,319141	19,932949	11,716474	1,156886	-0,126505	0,229091	-0,319141	19,932949	11,716474	1,156886
10:17:02,17	0,404955	3,320976	-0,064981	0,011983	0,041996	-0,611005	-0,125881	0,231535	-0,318768	1,754503	1,848530	1,149210	-0,712346	-2,682781	-1,351369	-1,166906	15,868740	14,869900	-0,125881	0,231535	-0,318768	19,929990	11,730215	1,149210	-0,125881	0,231535	-0,318768	19,929990	11,730215	1,149210
10:17:02,22	0,404955	3,320976	-0,064981	0,011983	0,041996	-0,611005	-0,124841	0,236547	-0,320314	1,492849	1,826176	1,219264	-0,704046	-2,679971	-1,351371	-1,131542	15,851003	14,846595	-0,124841	0,236547	-0,320314	20,061805	11,626160	1,219264	-0,124841	0,236547	-0,320314	20,061805	11,626160	1,219264
10:17:02,27	0,404955	3,320976	-0,064981	0,011983	0,041996	-0,611005	-0,131424	0,230764	-0,320316	1,795887	1,523343	1,195959	-0,704598	-2,685314	-1,351378	-1,121510	15,814949	14,800847	-0,131424	0,230764	-0,320316	19,910876	11,840111	1,195959	-0,131424	0,230764	-0,320316	19,910876	11,840111	1,195959
10:17:02,32	0,404955	3,320976	-0,064981	0,011983	0,041996	-0,611005	-0,126520	0,228571	-0,320324	1,883717	1,805048	1,150211	-0,705242	-2,680672	-1,352918	-1,134764	15,843329	14,856703	-0,126520	0,228571	-0,320324	19,826553	11,736879	1,150211	-0,126520	0,228571	-0,320324	19,826553	11,736879	1,150211
10:17:02,37	0,404955	3,320976	-0,064981	0,011983	0,041996	-0,611005	-0,130219	0,231449	-0,321864	1,752007	1,587062	1,206067	-0,706924	-2,684950	-1,349033	-1,131492	15,883988	14,830457	-0,130219	0,231449	-0,321864	19,920774	11,809218	1,206067	-0,130219	0,231449	-0,321864	19,920774	11,809218	1,206067
10:17:02,42	0,404955	3,320976	-0,064981	0,011983	0,041996	-0,611005	-0,125672	0,230767	-0,317979	1,824319	1,805983	1,179821	-0,705796	-2,686470	-1,351356	-1,138340	15,839820	14,835341	-0,125672	0,230767	-0,317979	19,939548	11,671242	1,179821	-0,125672	0,230767	-0,317979	19,939548	11,671242	1,179821
10:17:02,47	0,404955	3,320976	-0,064981	0,011983	0,041996	-0,611005	-0,124920	0,229030	-0,320302	1,872960	1,861250	1,184705	-0,705276	-2,678735	-1,350590	-1,148525	15,843311	14,870244	-0,124920	0,229030	-0,320302	19,851848	11,667462	1,184705	-0,124920	0,229030	-0,320302	19,851848	11,667462	1,184705
10:17:02,52	0,404955	3,320976	-0,064981	0,011983	0,041996	-0,611005	-0,131879	0,232448	-0,319536	1,693192	1,488804	1,219609	-0,708790	-2,689381	-1,350586	-1,151072	15,781849	14,822506	-0,131879	0,232448	-0,319536	19,940336	11,841315	1,219609	-0,131879	0,232448	-0,319536	19,940336	11,841315	1,219609
10:17:02,57	0,404955	3,320976	-0,064981	0,011983	0,041996	-0,611005	-0,120902	0,230167	-0,319531	1,757268	2,088120	1,171870	-0,704563	-2,682425	-1,350991	-1,108527	15,847232	14,806792	-0,120902	0,230167	-0,319531	19,825407	11,578956	1,171870	-0,120902	0,230167	-0,319531	19,825407	11,578956	1,171870
10:17:02,62	0,404955	3,320976	-0,064981	0,011983	0,041996	-0,611005	-0,129040	0,229985	-0,319937	1,844660	1,669113	1,156156	-0,704668	-2,688459	-1,354097	-1,158736	15,821565	14,807462	-0,129040	0,229985	-0,319937	19,898463	11,798760	1,156156	-0,129040	0,229985	-0,319937	19,898463	11,798760	1,156156
10:17:02,67	0,404955	3,320976	-0,064981	0,011983	0,041996	-0,611005	-0,123761	0,227059	-0,323043	1,949468	1,912957	1,156827	-0,703613	-2,681272	-1,351016	-1,193826	15,803041	14,830829	-0,123761	0,227059	-0,323043	19,773598	11,628224	1,156827	-0,123761	0,227059	-0,323043	19,773598	11,628224	1,156827
10:17:02,72	0,404955	3,320976	-0,064981	0,011983	0,041996	-0,611005	-0,130513	0,229739	-0,319962	1,776520	1,540727	1,180193	-0,705239	-2,688891	-1,352513	-1,149344	15,817837	14,840035	-0,130513	0,229739	-0,319962	19,811030	11,786026	1,180193	-0,130513	0,229739	-0,319962	19,811030	11,786026	1,180193
10:17:02,77	0,404955	3,320976	-0,064981	0,011983	0,041996	-0,611005	-0,123102	0,227338	-0,321458	1,936417	1,957229	1,189400	-0,710579	-2,682870	-1,352173	-1,149870	15,805576	14,820031	-0,123102	0,227338	-0,321458	19,782464	11,620755	1,189400	-0,123102	0,227338	-0,321458	19,782464	11,620755	1,189400
10:17:02,82	0,404955	3,320976	-0,064981	0,011983	0,041996	-0,611005	-0,125646	0,234973	-0,321119	1,528533	1,830604	1,169395	-0,704041	-2,677337	-1,352161	-1,119499	15,844326	14,837439	-0,125646	0,234973	-0,321119	19,973900	11,693853	1,169395	-0,125646	0,234973	-0,321119	19,973900	11,693853	1,169395
10:17:02,87	0,404955	3,320976	-0,064981	0,011983	0,041996	-0,611005	-0,133707	0,232077	-0,321107	1,727865	1,418361	1,186803	-0,708211	-2,683561	-1,350979	-1,141724	15,795114	14,843418	-0,133707	0,232077	-0,321107	19,945903	11,914395	1,186803	-0,133707	0,232077	-0,321107	19,945903	11,914395	1,186803
10:17:02,92	0,404955	3,320976	-0,064981	0,011983	0,041996	-0,611005	-0,127176	0,236538	-0,321115	1,431783	1,777744	1,178281	-0,711170	-2,680762	-1,352169	-1,134435	15,778918	14,828917	-0,127176	0,236538	-0,321115	20,000005	11,761092	1,178281	-0,127176	0,236538	-0,321115	20,000005	11,761092	1,178281
10:17:02,97	0,404955	3,320976	-0,064981	0,011983	0,041996	-0,611005	-0,127176	0,236538	-0,321115	1,431783	1,777744	1,178281	-0,702365	-2,690677	-1,352905	-1,174397	15,782019	14,834771	-0,127176	0,236538	-0,321115	20,000005	11,761092	1,178281	-0,127176	0,236538	-0,321115	20,000005	11,761092	1,178281
10:17:03,02	0,404955	3,320976	-0,064981	0,011983	0,041996	-0,611005	-0,122992	0,223955	-0,321850	2,068782	1,959153	1,184135	-0,711822	-2,683484	-1,349064	-1,192351	15,827249	14,843190	-0,122992	0,223955	-0,321850	19,649271	11,614058	1,184135	-0,122992	0,223955	-0,321850	19,649271	11,614058	1,184135
10:17:03,07	0,404955	3,320976	-0,064981	0,011983	0,041996	-0,611005	-0,124494	0,235742	-0,318010	1,486068	1,842930	1,192555	-0,702353	-2,678680	-1,352175	-1,142304	15,787813	14,821429	-0,124494	0,235742	-0,318010	19,991812	11,615674	1,192555	-0,124494	0,235742	-0,318010	19,991812	11,615674	1,192555
10:17:03,12	0,404955	3,320976	-0,064981	0,011983	0,041996	-0,611005	-0,133388	0,229944	-0,321121	1,778442	1,443473	1,170793	-0,708249	-2,683735	-1,349443	-1,159293	15,778932	14,827578	-0,133388	0,229944	-0,321121	19,829031	11,914440	1,170793	-0,133388	0,229944	-0,321121	19,829031	11,914440	1,170793
10:17:03,17	0,404955	3,320976	-0,064981	0,011983	0,041996	-0,611005	-0,126063	0,232522	-0,318389	1,628178	1,814130	1,176943	-0,704200	-2,687708	-1,354495	-1,194810	15,776748	14,821367	-0,126063	0,232522	-0,318389	19,881174	11,710041	1,176943	-0,126063	0,232522	-0,318389	19,881174	11,710041	1,176943
10:17:03,22	0,404955	3,320976	-0,064981	0,011983	0,041996	-0,611005	-0,124646	0,227029	-0,323440	1,894198	1,858123	1,170731	-0,709445	-2,684548	-1,351412	-1,162826	15,758209	14,793905	-0,124646	0,227029	-0,323440	19,715942	11,642835	1,170731	-0,124646	0,227029	-0,323440	19,715942	11,642835	1,170731
10:17:03,27	0,404955	3,320976	-0,064981	0,011983	0,041996	-0,611005	-0,124760	0,233151	-0,320358	1,575750	1,889157	1,143270	-0,702925	-2,678837	-1,353723	-1,137546	15,806645	14,827648	-0,124760	0,233151	-0,320358	19,878133	11,682828	1,143270	-0,124760	0,233151	-0,320358	19,878133	11,682828	1,143270
10:17:03,32	0,404955	3,320976	-0,064981	0,011983	0,041996	-0,611005	-0,132966	0,230360	-0,322669	1,775468	1,460128	1,177013	-0,709501	-2,680883	-1,351433	-1,191732	15,796951	14,805680	-0,132966	0,230360	-0,322669	19,858759	11,897957	1,177013	-0,132966	0,230360	-0,322669	19,858759	11,897957	1,177013
10:17:03,37	0,404955	3,320976	-0,064981	0,011983	0,041996	-0,611005	-0,127906	0,235033	-0,320378	1,496999	1,681156	1,155045	-0,702371	-2,681260	-1,351800	-1,165405	15,800919	14,802092	-0,127906	0,235033	-0,320378	19,947098	11,721795	1,155045	-0,127906	0,235033	-0,320378	19,947098	11,721795	1,155045
10:17:03,42	0,404955	3,320976	-0,064981	0,011983	0,041996	-0,611005	-0,131145	0,228670	-0,320746	1,844494	1,533574	1,151456	-0,705960	-2,686258	-1,354874	-1,205640	15,839771	14,852710	-0,131145	0,228670	-0,320746	19,795069	11,828429	1,151456	-0,131145	0,228670	-0,320746	19,795069	11,828429	1,151456
10:17:03,47	0,404955	3,320976	-0,064981	0,011983	0,041996	-0,611005	-0,125021	0,229279	-0,323819	1,826356	1,797712	1,202074	-0,706641	-2,683138	-1,350658	-1,236077	15,790404	14,810460	-0,125021	0,229279	-0,323819	19,824735	11,611893	1,202074	-0,125021	0,229279	-0,323819	19,824735	11,611893	1,202074
10:17:03,52	0,404955	3,320976	-0,064981	0,011983	0,041996	-0,611005	-0,127383	0,231428	-0,319604	1,656607	1,673220	1,159824	-0,705337	-2,686842	-1,351788	-1,196595	15,824201	14,811500	-0,127383	0,231428	-0,319604	19,823727	11,672806	1,159824	-0,127383	0,231428	-0,319604	19,823727	11,672806	1,159824
10:17:03,57	0,404955	3,320976	-0,064981	0,011983	0,041996	-0,611005	-0,124828	0,228447	-0,320733	1,860651	1,823406	1,160864	-0,707170	-2,682559	-1,353369	-1,182129	15,731272	14,795120	-0,124828	0,228447	-0,320733	19,793730	11,622376	1,160864	-0,124828	0,228447	-0,320733	19,793730	11,622376	1,160864
10:17:03,62	0,404955	3,320976	-0,064981	0,011983	0,041996	-0,611005	-0,127621	0,232176	-0,322315	1,593505	1,737167	1,144484	-0,703083	-2,677505	-1,354128	-1,199520	15,793654	14,852511	-0,127621	0,232176	-0,322315	19,819298	11,755381	1,144484	-0,127621	0,232176	-0,322315	19,819298	11,755381	1,144484
10:17:03,67	0,404955	3,320976	-0,064981	0,011983	0,041996	-0,611005	-0,134041	0,231163	-0,323073	1,691472	1,357068	1,201876	-0,702957	-2,687479	-1,351732	-1,177022	15,813750	14,864544	-0,134041	0,231163	-0,323073	19,837802	11,879262	1,201876	-0,134041	0,231163	-0,323073	19,837802	11,879262	1,201876
10:17:03,72	0,404955	3,320976	-0,064981	0,011983	0,041996	-0,611005	-0,125466	0,226067	-0,320678	1,985146	1,812384	1,213908	-0,707807	-2,681251	-1,351814	-1,216112	15,776106	14,825114	-0,125466	0,226067	-0,320678	19,731395	11,661470	1,213908	-0,125466	0,226067	-0,320678	19,731395	11,661470	1,213908
10:17:03,77	0,404955	3,320976	-0,064981	0,011983	0,041996	-0,611005	-0,128435	0,233381	-0,320760	1,552660	1,642989	1,174478	-0,702382	-2,683033	-1,355269	-1,168166	15,810707	14,833350	-0,128435	0,233381	-0,320760	19,873078	11,725107	1,174478	-0,128435	0,233381	-0,320760	19,873078	11,725107	1,174478
10:17:03,82	0,404955	3,320976	-0,064981	0,011983	0,041996	-0,611005	-0,129604	0,227793	-0,324214	1,897186	1,606404	1,182714	-0,711889	-2,683351	-1,349489	-1,202540	15,755819	14,802512	-0,129604	0,227793	-0,324214	19,778928	11,780316	1,182714	-0,129604	0,227793	-0,324214	19,778928	11,780316	1,182714
10:17:03,87	0,404955	3,320976	-0,064981	0,011983	0,041996	-0,611005	-0,124575	0,235867	-0,318435	1,412626	1,865601	1,151876	-0,699540	-2,681584	-1,354128	-1,201000	15,768256	14,822650	-0,124575	0,235867	-0,318435	19,928163	11,644715	1,151876	-0,124575	0,235867	-0,318435	19,928163	11,644715	1,151876
10:17:03,92	0,404955	3,320976	-0,064981	0,011983	0,041996	-0,611005	-0,132280	0,226055	-0,323074	1,934356	1,460060	1,172014	-0,701831	-2,686859	-1,353337	-1,196717	15,795338	14,812123	-0,132280	0,226055	-0,323074	19,679703	11,844011	1,172014	-0,132280	0,226055	-0,323074	19,679703	11,844011	1,172014
10:17:03,97	0,404955	3,320976	-0,064981	0,011983	0,041996	-0,611005	-0,126566	0,225402	-0,322283	1,993941	1,747360	1,161487	-0,710336	-2,685252	-1,351842	-1,307975	15,777208	14,825080	-0,126566	0,225402	-0,322283	19,687977	11,682757	1,161487	-0,126566	0,225402	-0,322283	19,687977	11,682757	1,161487
10:17:04,02	0,404955	3,320976	-0,064981	0,011983	0,041996	-0,611005	-0,123705	0,233571	-0,320788	1,497799	1,808838	1,174444	-0,701847	-2,684039	-1,354099	-1,195422	15,808188	14,847317	-0,123705	0,233571	-0,320788	19,833137	11,519656	1,174444	-0,123705	0,233571	-0,320788	19,833137	11,519656	1,174444
10:17:04,07	0,404955	3,320976	-0,064981	0,011983	0,041996	-0,611005	-0,129000	0,226826	-0,323045	1,931665	1,615444	1,196681	-0,703648	-2,687443	-1,352177	-1,216142	15,774153	14,815382	-0,129000	0,226826	-0,323045	19,737490	11,741976	1,196681	-0,129000	0,226826	-0,323045	19,737490	11,741976	1,196681
10:17:04,12	0,404955	3,320976	-0,064981	0,011983	0,041996	-0,611005	-0,125151	0,226684	-0,321123	1,899214	1,814686	1,164747	-0,708433	-2,684092	-1,354544	-1,240542	15,785310	14,812256	-0,125151	0,226684	-0,321123	19,693893	11,639042	1,164747	-0,125151	0,226684	-0,321123	19,693893	11,639042	1,164747
10:17:04,17	0,404955	3,320976	-0,064981	0,011983	0,041996	-0,611005	-0,125661	0,232503	-0,323490	1,594077	1,761444	1,161620	-0,706212	-2,682917	-1,351856	-1,297302	15,758548	14,806060	-0,125661	0,232503	-0,323490	19,845564	11,625853	1,161620	-0,125661	0,232503	-0,323490	19,845564	11,625853	1,161620
10:17:04,22	0,404955	3,320976	-0,064981	0,011983	0,041996	-0,611005	-0,127790	0,231167	-0,320802	1,611970	1,614996	1,155424	-0,701858	-2,685394	-1,354881	-1,201572	15,801744	14,837756	-0,127790	0,231167	-0,320802	19,758615	11,646480	1,155424	-0,127790	0,231167	-0,320802	19,758615	11,646480	1,155424
10:17:04,27	0,404955	3,320976	-0,064981	0,011983	0,041996	-0,611005	-0,127822	0,226158	-0,323827	1,957736	1,674638	1,187120	-0,709576	-2,683694	-1,355308	-1,210207	15,754869	14,816141	-0,127822	0,226158	-0,323827	19,711138	11,708634	1,187120	-0,127822	0,226158	-0,323827	19,711138	11,708634	1,187120
10:17:04,32	0,404955	3,320976	-0,064981	0,011983	0,041996	-0,611005	-0,125435	0,233692	-0,324254	1,521077	1,814720	1,165505	-0,701827	-2,682906	-1,355639	-1,167498	15,775655	14,856786	-0,125435	0,233692	-0,324254	19,865866	11,661339	1,165505	-0,125435	0,233692	-0,324254	19,865866	11,661339	1,165505
10:17:04,37	0,404955	3,320976	-0,064981	0,011983	0,041996	-0,611005	-0,129991	0,227375	-0,324585	1,888914	1,604382	1,206150	-0,705408	-2,687503	-1,352176	-1,199073	15,733416	14,808744	-0,129991	0,227375	-0,324585	19,737821	11,808677	1,206150	-0,129991	0,227375	-0,324585	19,737821	11,808677	1,206150
10:17:04,42	0,404955	3,320976	-0,064981	0,011983	0,041996	-0,611005	-0,124220	0,228178	-0,321122	1,794790	1,898267	1,158108	-0,705013	-2,684646	-1,356092	-1,282931	15,766266	14,837758	-0,124220	0,228178	-0,321122	19,706735	11,649511	1,158108	-0,124220	0,228178	-0,321122	19,706735	11,649511	1,158108
10:17:04,47	0,404955	3,320976	-0,064981	0,011983	0,041996	-0,611005	-0,126892	0,229265	-0,325038	1,724781	1,670278	1,187123	-0,702597	-2,680213	-1,355316	-1,234179	15,732730	14,827096	-0,126892	0,229265	-0,325038	19,722061	11,631269	1,187123	-0,126892	0,229265	-0,325038	19,722061	11,631269	1,187123
10:17:04,52	0,404955	3,320976	-0,064981	0,011983	0,041996	-0,611005	-0,131939	0,229388	-0,324262	1,713677	1,466820	1,176460	-0,701458	-2,680707	-1,355327	-1,259227	15,746937	14,823093	-0,131939	0,229388	-0,324262	19,720675	11,824005	1,176460	-0,131939	0,229388	-0,324262	19,720675	11,824005	1,176460
10:17:04,57	0,404955	3,320976	-0,064981	0,011983	0,041996	-0,611005	-0,132080	0,228155	-0,324273	1,777610	1,430674	1,172458	-0,702513	-2,685946	-1,353323	-1,226582	15,778554	14,855507	-0,132080	0,228155	-0,324273	19,687761	11,798955	1,172458	-0,132080	0,228155	-0,324273	19,687761	11,798955	1,172458
10:17:04,62	0,404955	3,320976	-0,064981	0,011983	0,041996	-0,611005	-0,127015	0,226449	-0,322268	1,910010	1,706494	1,204872	-0,706118	-2,689432	-1,354479	-1,259396	15,765426	14,874368	-0,127015	0,226449	-0,322268	19,686264	11,677207	1,204872	-0,127015	0,226449	-0,322268	19,686264	11,677207	1,204872
10:17:04,67	0,404955	3,320976	-0,064981	0,011983	0,041996	-0,611005	-0,122195	0,227828	-0,323425	1,810526	1,935320	1,223733	-0,708571	-2,682063	-1,355743	-1,293654	15,775459	14,813493	-0,122195	0,227828	-0,323425	19,695031	11,527602	1,223733	-0,122195	0,227828	-0,323425	19,695031	11,527602	1,223733
10:17:04,72	0,404955	3,320976	-0,064981	0,011983	0,041996	-0,611005	-0,127349	0,233637	-0,324689	1,500041	1,632604	1,162857	-0,701541	-2,682376	-1,352614	-1,294831	15,711448	14,825255	-0,127349	0,233637	-0,324689	19,840518	11,629512	1,162857	-0,127349	0,233637	-0,324689	19,840518	11,629512	1,162857
10:17:04,77	0,404955	3,320976	-0,064981	0,011983	0,041996	-0,611005	-0,130594	0,227392	-0,321559	1,768723	1,494875	1,174619	-0,706015	-2,688055	-1,352952	-1,224668	15,787997	14,825575	-0,130594	0,227392	-0,321559	19,619020	11,746477	1,174619	-0,130594	0,227392	-0,321559	19,619020	11,746477	1,174619
10:17:04,82	0,404955	3,320976	-0,064981	0,011983	0,041996	-0,611005	-0,123438	0,228428	-0,321897	1,816257	1,889437	1,174940	-0,708973	-2,690538	-1,351791	-1,212562	15,704039	14,801795	-0,123438	0,228428	-0,321897	19,747833	11,579351	1,174940	-0,123438	0,228428	-0,321897	19,747833	11,579351	1,174940
10:17:04,87	0,404955	3,320976	-0,064981	0,011983	0,041996	-0,611005	-0,119809	0,229748	-0,320736	1,680968	2,130635	1,151159	-0,705117	-2,683634	-1,355351	-1,317637	15,724049	14,817063	-0,119809	0,229748	-0,320736	19,716151	11,535632	1,151159	-0,119809	0,229748	-0,320736	19,716151	11,535632	1,151159
10:17:04,92	0,404955	3,320976	-0,064981	0,011983	0,041996	-0,611005	-0,127716	0,229860	-0,324297	1,639914	1,618464	1,166427	-0,702502	-2,684737	-1,354126	-1,215229	15,762188	14,821620	-0,127716	0,229860	-0,324297	19,683922	11,644167	1,166427	-0,127716	0,229860	-0,324297	19,683922	11,644167	1,166427
10:17:04,97	0,404955	3,320976	-0,064981	0,011983	0,041996	-0,611005	-0,128068	0,227045	-0,323071	1,870548	1,669766	1,170985	-0,705034	-2,690131	-1,352978	-1,284483	15,675811	14,812784	-0,128068	0,227045	-0,323071	19,693547	11,723120	1,170985	-0,128068	0,227045	-0,323071	19,693547	11,723120	1,170985
10:17:05,02	0,404955	3,320976	-0,064981	0,011983	0,041996	-0,611005	-0,122131	0,226540	-0,321924	1,787340	1,961733	1,162148	-0,702149	-2,681257	-1,354540	-1,295611	15,717268	14,855753	-0,122131	0,226540	-0,321924	19,570752	11,548987	1,162148	-0,122131	0,226540	-0,321924	19,570752	11,548987	1,162148
10:17:05,07	0,404955	3,320976	-0,064981	0,011983	0,041996	-0,611005	-0,131258	0,228479	-0,323486	1,716875	1,456728	1,205117	-0,707330	-2,689367	-1,353371	-1,264055	15,702516	14,803694	-0,131258	0,228479	-0,323486	19,652462	11,760505	1,205117	-0,131258	0,228479	-0,323486	19,652462	11,760505	1,205117
10:17:05,12	0,404955	3,320976	-0,064981	0,011983	0,041996	-0,611005	-0,121644	0,228911	-0,322316	1,697415	1,991364	1,153059	-0,700304	-2,680621	-1,356083	-1,264671	15,744922	14,852828	-0,121644	0,228911	-0,322316	19,666912	11,540435	1,153059	-0,121644	0,228911	-0,322316	19,666912	11,540435	1,153059
10:17:05,17	0,404955	3,320976	-0,064981	0,011983	0,041996	-0,611005	-0,132732	0,227199	-0,325029	1,822849	1,393080	1,202192	-0,706255	-2,681092	-1,354159	-1,289008	15,719533	14,849996	-0,132732	0,227199	-0,325029	19,657963	11,812517	1,202192	-0,132732	0,227199	-0,325029	19,657963	11,812517	1,202192
10:17:05,22	0,404955	3,320976	-0,064981	0,011983	0,041996	-0,611005	-0,129349	0,232117	-0,323105	1,532948	1,560621	1,199360	-0,702599	-2,691842	-1,352568	-1,264202	15,707505	14,813508	-0,129349	0,232117	-0,323105	19,754139	11,714481	1,199360	-0,129349	0,232117	-0,323105	19,754139	11,714481	1,199360
10:17:05,27	0,404955	3,320976	-0,064981	0,011983	0,041996	-0,611005	-0,121867	0,223576	-0,321514	1,979055	1,977181	1,162873	-0,703958	-2,682472	-1,353429	-1,323437	15,705748	14,796359	-0,121867	0,223576	-0,321514	19,529795	11,543705	1,162873	-0,121867	0,223576	-0,321514	19,529795	11,543705	1,162873
10:17:05,32	0,404955	3,320976	-0,064981	0,011983	0,041996	-0,611005	-0,129302	0,229438	-0,322375	1,643126	1,540118	1,145724	-0,701991	-2,690449	-1,356074	-1,229324	15,655989	14,789719	-0,129302	0,229438	-0,322375	19,653981	11,690324	1,145724	-0,129302	0,229438	-0,322375	19,653981	11,690324	1,145724
10:17:05,37	0,404955	3,320976	-0,064981	0,011983	0,041996	-0,611005	-0,123377	0,223745	-0,325019	1,943089	1,954601	1,139083	-0,709099	-2,679782	-1,356102	-1,226061	15,687144	14,824971	-0,123377	0,223745	-0,325019	19,507100	11,639696	1,139083	-0,123377	0,223745	-0,325019	19,507100	11,639696	1,139083
10:17:05,42	0,404955	3,320976	-0,064981	0,011983	0,041996	-0,611005	-0,129061	0,235235	-0,325048	1,374244	1,646300	1,174335	-0,702117	-2,680692	-1,356517	-1,275860	15,700873	14,803020	-0,129061	0,235235	-0,325048	19,840185	11,777562	1,174335	-0,129061	0,235235	-0,325048	19,840185	11,777562	1,174335
10:17:05,47	0,404955	3,320976	-0,064981	0,011983	0,041996	-0,611005	-0,131764	0,228733	-0,325463	1,699325	1,455757	1,152385	-0,701467	-2,690871	-1,354107	-1,282820	15,728137	14,849553	-0,131764	0,228733	-0,325463	19,654879	11,799196	1,152385	-0,131764	0,228733	-0,325463	19,654879	11,799196	1,152385
10:17:05,52	0,404955	3,320976	-0,064981	0,011983	0,041996	-0,611005	-0,123273	0,223081	-0,323053	2,013391	1,877594	1,198917	-0,703323	-2,683351	-1,354182	-1,304949	15,716125	14,811474	-0,123273	0,223081	-0,323053	19,525217	11,554543	1,198917	-0,123273	0,223081	-0,323053	19,525217	11,554543	1,198917
10:17:05,57	0,404955	3,320976	-0,064981	0,011983	0,041996	-0,611005	-0,128857	0,228448	-0,323127	1,712800	1,574066	1,160839	-0,702648	-2,690368	-1,356833	-1,269090	15,700866	14,840377	-0,128857	0,228448	-0,323127	19,645996	11,689362	1,160839	-0,128857	0,228448	-0,323127	19,645996	11,689362	1,160839
10:17:05,62	0,404955	3,320976	-0,064981	0,011983	0,041996	-0,611005	-0,123119	0,224355	-0,325778	1,930360	1,911149	1,189741	-0,699166	-2,680333	-1,356115	-1,268616	15,690910	14,812636	-0,123119	0,224355	-0,325778	19,542242	11,575978	1,189741	-0,123119	0,224355	-0,325778	19,542242	11,575978	1,189741
10:17:05,67	0,404955	3,320976	-0,064981	0,011983	0,041996	-0,611005	-0,133550	0,226357	-0,325061	1,817865	1,374137	1,162000	-0,698576	-2,687994	-1,357210	-1,275393	15,679030	14,865253	-0,133550	0,226357	-0,325061	19,586913	11,857782	1,162000	-0,133550	0,226357	-0,325061	19,586913	11,857782	1,162000
10:17:05,72	0,404955	3,320976	-0,064981	0,011983	0,041996	-0,611005	-0,127211	0,222015	-0,326156	2,029963	1,703824	1,214618	-0,703166	-2,687378	-1,356417	-1,227194	15,706623	14,869302	-0,127211	0,222015	-0,326156	19,458177	11,689875	1,214618	-0,127211	0,222015	-0,326156	19,458177	11,689875	1,214618
10:17:05,77	0,404955	3,320976	-0,064981	0,011983	0,041996	-0,611005	-0,125449	0,226299	-0,325362	1,855233	1,823373	1,218667	-0,703316	-2,683293	-1,354945	-1,299122	15,719366	14,826528	-0,125449	0,226299	-0,325362	19,619677	11,671137	1,218667	-0,125449	0,226299	-0,325362	19,619677	11,671137	1,218667
10:17:05,82	0,404955	3,320976	-0,064981	0,011983	0,041996	-0,611005	-0,128912	0,228471	-0,323891	1,717334	1,574658	1,175893	-0,700267	-2,682237	-1,354898	-1,243471	15,715852	14,855569	-0,128912	0,228471	-0,323891	19,652320	11,694232	1,175893	-0,128912	0,228471	-0,323891	19,652320	11,694232	1,175893
10:17:05,87	0,404955	3,320976	-0,064981	0,011983	0,041996	-0,611005	-0,131350	0,226359	-0,323844	1,851958	1,497813	1,204934	-0,709813	-2,686959	-1,356492	-1,292624	15,657775	14,823763	-0,131350	0,226359	-0,323844	19,621126	11,808802	1,204934	-0,131350	0,226359	-0,323844	19,621126	11,808802	1,204934
10:17:05,92	0,404955	3,320976	-0,064981	0,011983	0,041996	-0,611005	-0,122488	0,232265	-0,325438	1,469951	1,945095	1,173127	-0,700876	-2,680813	-1,354559	-1,247951	15,692391	14,801467	-0,122488	0,232265	-0,325438	19,702774	11,560437	1,173127	-0,122488	0,232265	-0,325438	19,702774	11,560437	1,173127
10:17:05,97	0,404955	3,320976	-0,064981	0,011983	0,041996	-0,611005	-0,132280	0,227598	-0,323505	1,764940	1,457338	1,150831	-0,708646	-2,685426	-1,355328	-1,302803	15,681646	14,834043	-0,132280	0,227598	-0,323505	19,631418	11,841280	1,150831	-0,132280	0,227598	-0,323505	19,631418	11,841280	1,150831
10:17:06,02	0,404955	3,320976	-0,064981	0,011983	0,041996	-0,611005	-0,124399	0,232020	-0,324274	1,498290	1,824984	1,183408	-0,702633	-2,685468	-1,356081	-1,263896	15,736269	14,832039	-0,124399	0,232020	-0,324274	19,711856	11,590321	1,183408	-0,124399	0,232020	-0,324274	19,711856	11,590321	1,183408
10:17:06,07	0,404955	3,320976	-0,064981	0,011983	0,041996	-0,611005	-0,127370	0,226792	-0,325026	1,836921	1,676909	1,181403	-0,703224	-2,690476	-1,355675	-1,252144	15,654855	14,818528	-0,127370	0,226792	-0,325026	19,640064	11,675417	1,181403	-0,127370	0,226792	-0,325026	19,640064	11,675417	1,181403
10:17:06,12	0,404955	3,320976	-0,064981	0,011983	0,041996	-0,611005	-0,122737	0,224800	-0,324621	1,875843	1,968691	1,167892	-0,706956	-2,683294	-1,356515	-1,344495	15,722246	14,841948	-0,122737	0,224800	-0,324621	19,522662	11,603537	1,167892	-0,122737	0,224800	-0,324621	19,522662	11,603537	1,167892
10:17:06,17	0,404955	3,320976	-0,064981	0,011983	0,041996	-0,611005	-0,127091	0,231623	-0,325460	1,533248	1,628609	1,191312	-0,701490	-2,684309	-1,354550	-1,275383	15,714717	14,811524	-0,127091	0,231623	-0,325460	19,715651	11,605244	1,191312	-0,127091	0,231623	-0,325460	19,715651	11,605244	1,191312
10:17:06,22	0,404955	3,320976	-0,064981	0,011983	0,041996	-0,611005	-0,128944	0,226382	-0,323496	1,833835	1,595848	1,160888	-0,703877	-2,690033	-1,351854	-1,306637	15,689950	14,769388	-0,128944	0,226382	-0,323496	19,604791	11,717977	1,160888	-0,128944	0,226382	-0,323496	19,604791	11,717977	1,160888
10:17:06,27	0,404955	3,320976	-0,064981	0,011983	0,041996	-0,611005	-0,122794	0,225588	-0,320799	1,838047	1,900968	1,118753	-0,706977	-2,683951	-1,353026	-1,341168	15,654239	14,822976	-0,122794	0,225588	-0,320799	19,546673	11,540318	1,118753	-0,122794	0,225588	-0,320799	19,546673	11,540318	1,118753
10:17:06,32	0,404955	3,320976	-0,064981	0,011983	0,041996	-0,611005	-0,126511	0,231313	-0,321972	1,492160	1,695647	1,172340	-0,704472	-2,689923	-1,356456	-1,301147	15,721780	14,850588	-0,126511	0,231313	-0,321972	19,650192	11,626763	1,172340	-0,126511	0,231313	-0,321972	19,650192	11,626763	1,172340
10:17:06,37	0,404955	3,320976	-0,064981	0,011983	0,041996	-0,611005	-0,122592	0,226157	-0,325401	1,838747	1,900315	1,199952	-0,707409	-2,683594	-1,355304	-1,260370	15,656805	14,847818	-0,122592	0,226157	-0,325401	19,592074	11,523803	1,199952	-0,122592	0,226157	-0,325401	19,592074	11,523803	1,199952
10:17:06,42	0,404955	3,320976	-0,064981	0,011983	0,041996	-0,611005	-0,126604	0,231865	-0,324250	1,506029	1,759484	1,197182	-0,704663	-2,685466	-1,358088	-1,365557	15,679289	14,812749	-0,126604	0,231865	-0,324250	19,707465	11,697927	1,197182	-0,126604	0,231865	-0,324250	19,707465	11,697927	1,197182
10:17:06,47	0,404955	3,320976	-0,064981	0,011983	0,041996	-0,611005	-0,126356	0,228552	-0,327034	1,645231	1,670072	1,162113	-0,698612	-2,688879	-1,356851	-1,290479	15,653094	14,830305	-0,126356	0,228552	-0,327034	19,586525	11,589003	1,162113	-0,126356	0,228552	-0,327034	19,586525	11,589003	1,162113
10:17:06,52	0,404955	3,320976	-0,064981	0,011983	0,041996	-0,611005	-0,126426	0,221604	-0,325797	2,021350	1,744542	1,179670	-0,706382	-2,683876	-1,357670	-1,335657	15,680691	14,846087	-0,126426	0,221604	-0,325797	19,417272	11,668979	1,179670	-0,126426	0,221604	-0,325797	19,417272	11,668979	1,179670
10:17:06,57	0,404955	3,320976	-0,064981	0,011983	0,041996	-0,611005	-0,126874	0,230835	-0,326616	1,542666	1,668318	1,195451	-0,704585	-2,685506	-1,356108	-1,331752	15,685862	14,840486	-0,126874	0,230835	-0,326616	19,663195	11,627929	1,195451	-0,126874	0,230835	-0,326616	19,663195	11,627929	1,195451
10:17:06,62	0,404955	3,320976	-0,064981	0,011983	0,041996	-0,611005	-0,126361	0,228464	-0,325054	1,672391	1,695815	1,189850	-0,700990	-2,690739	-1,357621	-1,310442	15,676751	14,845586	-0,126361	0,228464	-0,325054	19,606793	11,615118	1,189850	-0,126361	0,228464	-0,325054	19,606793	11,615118	1,189850
10:17:06,67	0,404955	3,320976	-0,064981	0,011983	0,041996	-0,611005	-0,123627	0,222734	-0,326567	1,973115	1,860986	1,194950	-0,710560	-2,683862	-1,357348	-1,363453	15,663424	14,781917	-0,123627	0,222734	-0,326567	19,457713	11,565681	1,194950	-0,123627	0,222734	-0,326567	19,457713	11,565681	1,194950
10:17:06,72	0,404955	3,320976	-0,064981	0,011983	0,041996	-0,611005	-0,124797	0,234460	-0,326294	1,325311	1,760910	1,131281	-0,701455	-2,683809	-1,354537	-1,250318	15,695226	14,815560	-0,124797	0,234460	-0,326294	19,730407	11,557436	1,131281	-0,124797	0,234460	-0,326294	19,730407	11,557436	1,131281
10:17:06,77	0,404955	3,320976	-0,064981	0,011983	0,041996	-0,611005	-0,129396	0,226602	-0,323483	1,818046	1,603832	1,164924	-0,705146	-2,684416	-1,353425	-1,309108	15,633279	14,783704	-0,129396	0,226602	-0,323483	19,606274	11,761390	1,164924	-0,129396	0,226602	-0,323483	19,606274	11,761390	1,164924
10:17:06,82	0,404955	3,320976	-0,064981	0,011983	0,041996	-0,611005	-0,127024	0,229494	-0,322370	1,584604	1,707224	1,133068	-0,701057	-2,682383	-1,356475	-1,306110	15,637422	14,864193	-0,127024	0,229494	-0,322370	19,599877	11,678598	1,133068	-0,127024	0,229494	-0,322370	19,599877	11,678598	1,133068
10:17:06,87	0,404955	3,320976	-0,064981	0,011983	0,041996	-0,611005	-0,130829	0,226970	-0,325421	1,720934	1,509906	1,213557	-0,710470	-2,684557	-1,354968	-1,326995	15,673302	14,819084	-0,130829	0,226970	-0,325421	19,538081	11,779947	1,213557	-0,130829	0,226970	-0,325421	19,538081	11,779947	1,213557
10:17:06,92	0,404955	3,320976	-0,064981	0,011983	0,041996	-0,611005	-0,124240	0,234035	-0,323914	1,374175	1,816483	1,168448	-0,701505	-2,681742	-1,355343	-1,269254	15,698317	14,802106	-0,124240	0,234035	-0,323914	19,745939	11,569324	1,168448	-0,124240	0,234035	-0,323914	19,745939	11,569324	1,168448
10:17:06,97	0,404955	3,320976	-0,064981	0,011983	0,041996	-0,611005	-0,131160	0,227678	-0,324289	1,755292	1,494124	1,151471	-0,707589	-2,685380	-1,354999	-1,364819	15,679568	14,790997	-0,131160	0,227678	-0,324289	19,628003	11,790209	1,151471	-0,131160	0,227678	-0,324289	19,628003	11,790209	1,151471
10:17:07,02	0,404955	3,320976	-0,064981	0,011983	0,041996	-0,611005	-0,124968	0,231129	-0,323945	1,511833	1,742743	1,140362	-0,700409	-2,690318	-1,357616	-1,314292	15,683833	14,855702	-0,124968	0,231129	-0,323945	19,655428	11,552723	1,140362	-0,124968	0,231129	-0,323945	19,655428	11,552723	1,140362
10:17:07,07	0,404955	3,320976	-0,064981	0,011983	0,041996	-0,611005	-0,124281	0,222441	-0,326562	1,992565	1,820066	1,205067	-0,698112	-2,680407	-1,356112	-1,314290	15,666239	14,841556	-0,134014	0,225407	-0,325058	19,517533	11,842857	1,190920	-0,134014	0,225407	-0,325058	19,517533	11,842857	1,190920
10:17:07,12	0,404955	3,320976	-0,064981	0,011983	0,041996	-0,611005	-0,134014	0,225407	-0,325058	1,823064	1,322792	1,190920	-0,705326	-2,686072	-1,356130	-1,390795	15,649649	14,844579	-0,134014	0,225407	-0,325058	19,517533	11,842857	1,190920	-0,134014	0,225407	-0,325058	19,517533	11,842857	1,190920
10:17:07,17	0,404955	3,320976	-0,064981	0,011983	0,041996	-0,611005	-0,125500	0,228822	-0,325076	1,592867	1,707529	1,193944	-0,705784	-2,686299	-1,354559	-1,317641	15,597144	14,821696	-0,125500	0,228822	-0,325076	19,555410	11,559292	1,193944	-0,125500	0,228822	-0,325076	19,555410	11,559292	1,193944
10:17:07,22	0,404955	3,320976	-0,064981	0,011983	0,041996	-0,611005	-0,125074	0,229105	-0,323504	1,569248	1,819302	1,171060	-0,699839	-2,691966	-1,356490	-1,338662	15,690975	14,806899	-0,125074	0,229105	-0,323504	19,554020	11,637601	1,171060	-0,125074	0,229105	-0,323504	19,554020	11,637601	1,171060
10:17:07,27	0,404955	3,320976	-0,064981	0,011983	0,041996	-0,611005	-0,123138	0,221124	-0,325436	2,055047	1,854822	1,156263	-0,695254	-2,684524	-1,354579	-1,349575	15,598125	14,804771	-0,123138	0,221124	-0,325436	19,413255	11,521193	1,156263	-0,123138	0,221124	-0,325436	19,413255	11,521193	1,156263
10:17:07,32	0,404955	3,320976	-0,064981	0,011983	0,041996	-0,611005	-0,131877	0,220873	-0,323525	1,982192	1,437412	1,154135	-0,702839	-2,690980	-1,354544	-1,339258	15,623128	14,822556	-0,131877	0,220873	-0,323525	19,320757	11,789728	1,154135	-0,131877	0,220873	-0,323525	19,320757	11,789728	1,154135
10:17:07,37	0,404955	3,320976	-0,064981	0,011983	0,041996	-0,611005	-0,122493	0,224215	-0,323489	1,835258	1,921783	1,171920	-0,709394	-2,683271	-1,355393	-1,366374	15,654948	14,800156	-0,122493	0,224215	-0,323489	19,436112	11,537501	1,171920	-0,122493	0,224215	-0,323489	19,436112	11,537501	1,171920
10:17:07,42	0,404955	3,320976	-0,064981	0,011983	0,041996	-0,611005	-0,125892	0,233746	-0,324339	1,353618	1,705678	1,149520	-0,701038	-2,678331	-1,356873	-1,287689	15,643662	14,865049	-0,125892	0,233746	-0,324339	19,702696	11,588162	1,149520	-0,125892	0,233746	-0,324339	19,702696	11,588162	1,149520
10:17:07,47	0,404955	3,320976	-0,064981	0,011983	0,041996	-0,611005	-0,134347	0,228979	-0,325818	1,631065	1,339757	1,214414	-0,706950	-2,686891	-1,356514	-1,314720	15,605620	14,803457	-0,134347	0,228979	-0,325818	19,605942	11,886030	1,214414	-0,134347	0,228979	-0,325818	19,605942	11,886030	1,214414
10:17:07,52	0,404955	3,320976	-0,064981	0,011983	0,041996	-0,611005	-0,123979	0,229819	-0,325459	1,540942	1,874533	1,152821	-0,702255	-2,682180	-1,356898	-1,327930	15,668592	14,836425	-0,123979	0,229819	-0,325459	19,581732	11,606875	1,152821	-0,123979	0,229819	-0,325459	19,581732	11,606875	1,152821
10:17:07,57	0,404955	3,320976	-0,064981	0,011983	0,041996	-0,611005	-0,130407	0,228109	-0,325844	1,677812	1,497369	1,185789	-0,703973	-2,691027	-1,355312	-1,316787	15,621898	14,822550	-0,130407	0,228109	-0,325844	19,584336	11,734281	1,185789	-0,130407	0,228109	-0,325844	19,584336	11,734281	1,185789
10:17:07,62	0,404955	3,320976	-0,064981	0,011983	0,041996	-0,611005	-0,121885	0,225173	-0,324258	1,795592	1,973469	1,171914	-0,707586	-2,686466	-1,354192	-1,346815	15,627789	14,812728	-0,121885	0,225173	-0,324258	19,471679	11,541467	1,171914	-0,121885	0,225173	-0,324258	19,471679	11,541467	1,171914
10:17:07,67	0,404955	3,320976	-0,064981	0,011983	0,041996	-0,611005	-0,124029	0,230582	-0,323138	1,504392	1,833069	1,162092	-0,697619	-2,680905	-1,358074	-1,344772	15,627895	14,832155	-0,124029	0,230582	-0,323138	19,605115	11,569313	1,162092	-0,124029	0,230582	-0,323138	19,605115	11,569313	1,162092
10:17:07,72	0,404955	3,320976	-0,064981	0,011983	0,041996	-0,611005	-0,133828	0,224732	-0,327020	1,809750	1,325229	1,181519	-0,705227	-2,685868	-1,354559	-1,332777	15,604231	14,831929	-0,133828	0,224732	-0,327020	19,451182	11,830706	1,181519	-0,133828	0,224732	-0,327020	19,451182	11,830706	1,181519
10:17:07,77	0,404955	3,320976	-0,064981	0,011983	0,041996	-0,611005	-0,125726	0,228839	-0,323505	1,581674	1,768731	1,181293	-0,701174	-2,683544	-1,354579	-1,379408	15,663476	14,840209	-0,125726	0,228839	-0,323505	19,545528	11,638235	1,181293	-0,125726	0,228839	-0,323505	19,545528	11,638235	1,181293
10:17:07,82	0,404955	3,320976	-0,064981	0,011983	0,041996	-0,611005	-0,129765	0,226491	-0,323525	1,731781	1,488707	1,189573	-0,701041	-2,684858	-1,356884	-1,317468	15,663446	14,831111	-0,129765	0,226491	-0,323525	19,511289	11,675256	1,189573	-0,129765	0,226491	-0,323525	19,511289	11,675256	1,189573
10:17:07,87	0,404955	3,320976	-0,064981	0,011983	0,041996	-0,611005	-0,128693	0,225718	-0,325829	1,802872	1,598085	1,180475	-0,704112	-2,690230	-1,360784	-1,364339	15,605499	14,816247	-0,128693	0,225718	-0,325829	19,521774	11,700517	1,180475	-0,128693	0,225718	-0,325829	19,521774	11,700517	1,180475
10:17:07,92	0,404955	3,320976	-0,064981	0,011983	0,041996	-0,611005	-0,122506	0,225692	-0,329730	1,730607	1,908216	1,165611	-0,698248	-2,683426	-1,356552	-1,372960	15,614451	14,791844	-0,122506	0,225692	-0,329730	19,447465	11,524931	1,165611	-0,122506	0,225692	-0,329730	19,447465	11,524931	1,165611
10:17:07,97	0,404955	3,320976	-0,064981	0,011983	0,041996	-0,611005	-0,131330	0,224015	-0,325498	1,821253	1,437402	1,141209	-0,701653	-2,684115	-1,356088	-1,313926	15,633680	14,858712	-0,131330	0,224015	-0,325498	19,406466	11,746837	1,141209	-0,131330	0,224015	-0,325498	19,406466	11,746837	1,141209
10:17:08,02	0,404955	3,320976	-0,064981	0,011983	0,041996	-0,611005	-0,129031	0,226620	-0,325033	1,731983	1,598491	1,208076	-0,696437	-2,680378	-1,355714	-1,336634	15,612966	14,864356	-0,129031	0,226620	-0,325033	19,521658	11,727409	1,208076	-0,129031	0,226620	-0,325033	19,521658	11,727409	1,208076
10:17:08,07	0,404955	3,320976	-0,064981	0,011983	0,041996	-0,611005	-0,134876	0,223971	-0,324660	1,840442	1,285251	1,213720	-0,702374	-2,681864	-1,356101	-1,360299	15,616795	14,883092	-0,134876	0,223971	-0,324660	19,422164	11,872988	1,213720	-0,134876	0,223971	-0,324660	19,422164	11,872988	1,213720
10:17:08,12	0,404955	3,320976	-0,064981	0,011983	0,041996	-0,611005	-0,130621	0,228370	-0,325047	1,603193	1,484093	1,232456	-0,700586	-2,683523	-1,354588	-1,367678	15,621876	14,819485	-0,130621	0,228370	-0,325047	19,530214	11,737825	1,232456	-0,130621	0,228370	-0,325047	19,530214	11,737825	1,232456
10:17:08,17	0,404955	3,320976	-0,064981	0,011983	0,041996	-0,611005	-0,130077	0,225992	-0,323534	1,727556	1,503425	1,168850	-0,700650	-2,685977	-1,356153	-1,407385	15,638200	14,816148	-0,130077	0,225992	-0,323534	19,467910	11,714492	1,168850	-0,130077	0,225992	-0,323534	19,467910	11,714492	1,168850
