# Supplementary material for: Characterization of interfragmentary motion associated with common osteosynthesis devices for rat fracture healing studies
Source: PLoS One. 2017 Apr 28;12(4):e0176735. doi: 10.1371/journal.pone.0176735 (PMC5409164; doi:10.1371/journal.pone.0176735)
Supplement: S1 Dataset — (ZIP) [file pone.0176735.s001.zip › S1_Dataset/RatNail/Specimen01/Nail_01Z.txt]

%Tester: Sukopp Matthias
%Projekt: 
%Zeit: 12.03.2015 10:23:21
%Dateipfad: D:\Messungen\Fixator\Measurements\Fixator_20150312.txt
%Kommentar: Nail_01-Z
%VI Version: D:\LVProjekte\Fixator\HauptVI\Fixator_v0.12.vi
%Virtueller Drehpunkt: 	0,0000	0,0000	0,0000
%Sensor zu Hexapod (Mitte): 	0,000000	0,000000	-26,500000
%Sensor zu Hexapod Trans (Mitte): 	-0,500000	-0,866025	0,000000	-0,866025	0,500000	0,000000	0,000000	0,000000	1,000000
%Hexapod zu Labor (Mitte): 	0,405025	3,330955	-0,064921
%Hexapod zu Labor Trans (Mitte): 	0,999937	0,011188	0,000905	-0,011188	0,999937	-0,000219	-0,000907	0,000209	1,000000
%Labor zu CR (Mitte): 	0,000000	0,000000	78,500000
%Labor zu CR Trans (Mitte): 	1,000000	0,000000	0,000000	0,000000	1,000000	0,000000	0,000000	0,000000	1,000000
%Zentrum Sensormasse: 	0,000000	0,000000	2,000000
%Sensormasse: 	200,000000E-3
--------------------------------------------------
Time	X	Y	Z	U	V	W	Exp_ Fx	Exp_ Fy	Exp_ Fz	Exp_ Mx	Exp_ My	Exp_ Mz	Sen_ Fx	Sen_ Fy	Sen_ Fz	Sen_ Mx	Sen_ My	Sen_ Mz	Hex_ Fx	Hex_ Fy	Hex_ Fz	Hex_ Mx	Hex_ My	Hex_ Mz	Lab_ Fx	Lab_ Fy	Lab_ Fz	Lab_ Mx	Lab_ My	Lab_ Mz	Laser
10:23:21,68	0,405025	3,330955	-0,064921	0,011990	0,051983	-0,641034	-0,093632	-0,038191	0,023418	0,565260	1,911323	1,784520	-0,491240	-2,846500	-1,004942	-10,136416	3,480186	15,424619	-0,093632	-0,038191	0,023418	-2,432743	9,261412	1,784520	-0,093632	-0,038191	0,023418	-2,432743	9,261412	1,784520
10:23:21,72	0,405025	3,330955	-0,064921	0,011990	0,051983	-0,641034	-0,093632	-0,038191	0,023418	0,565260	1,911323	1,784520	-0,491849	-2,847893	-1,008831	-10,148727	3,499019	15,422558	-0,093632	-0,038191	0,023418	-2,432743	9,261412	1,784520	-0,093632	-0,038191	0,023418	-2,432743	9,261412	1,784520
10:23:21,77	0,405025	3,330955	-0,064921	0,011990	0,051983	-0,641034	-0,092097	-0,036965	0,022223	0,512075	1,935200	1,771922	-0,486490	-2,844393	-1,008823	-10,098652	3,455549	15,412401	-0,092097	-0,036965	0,022223	-2,389661	9,164846	1,771922	-0,092097	-0,036965	0,022223	-2,389661	9,164846	1,771922
10:23:21,82	0,405025	3,330955	-0,064921	0,011990	0,051983	-0,641034	-0,097808	-0,039856	0,022231	0,649805	1,703343	1,761766	-0,489480	-2,845905	-1,009593	-10,128396	3,481849	15,437502	-0,097808	-0,039856	0,022231	-2,478885	9,381280	1,761766	-0,097808	-0,039856	0,022231	-2,478885	9,381280	1,761766
10:23:21,87	0,405025	3,330955	-0,064921	0,011990	0,051983	-0,641034	-0,095003	-0,038022	0,021461	0,562355	1,810287	1,786867	-0,495854	-2,847286	-1,006495	-10,094539	3,488300	15,405099	-0,095003	-0,038022	0,021461	-2,422387	9,268043	1,786867	-0,095003	-0,038022	0,021461	-2,422387	9,268043	1,786867
10:23:21,92	0,405025	3,330955	-0,064921	0,011990	0,051983	-0,641034	-0,090621	-0,033193	0,024559	0,333743	2,064283	1,754463	-0,492875	-2,850432	-1,004118	-10,080478	3,465641	15,431901	-0,090621	-0,033193	0,024559	-2,271892	9,177997	1,754463	-0,090621	-0,033193	0,024559	-2,271892	9,177997	1,754463
10:23:21,97	0,405025	3,330955	-0,064921	0,011990	0,051983	-0,641034	-0,090615	-0,040732	0,023052	0,697969	2,119593	1,763638	-0,491705	-2,851508	-1,011485	-10,068792	3,456985	15,440874	-0,090615	-0,040732	0,023052	-2,499467	9,232892	1,763638	-0,090615	-0,040732	0,023052	-2,499467	9,232892	1,763638
10:23:22,02	0,405025	3,330955	-0,064921	0,011990	0,051983	-0,641034	-0,089039	-0,038897	0,019569	0,616124	2,184495	1,790238	-0,487613	-2,846188	-1,009177	-10,084425	3,486912	15,442085	-0,089039	-0,038897	0,019569	-2,437303	9,174032	1,790238	-0,089039	-0,038897	0,019569	-2,437303	9,174032	1,790238
10:23:22,07	0,405025	3,330955	-0,064921	0,011990	0,051983	-0,641034	-0,095692	-0,039781	0,021877	0,680165	1,810013	1,791450	-0,490647	-2,845496	-1,010362	-10,109349	3,451412	15,441504	-0,095692	-0,039781	0,021877	-2,442615	9,321847	1,791450	-0,095692	-0,039781	0,021877	-2,442615	9,321847	1,791450
10:23:22,12	0,405025	3,330955	-0,064921	0,011990	0,051983	-0,641034	-0,094774	-0,036807	0,020692	0,482331	1,853911	1,790868	-0,495309	-2,846896	-1,008425	-10,104248	3,479143	15,430457	-0,094774	-0,036807	0,020692	-2,407020	9,293687	1,790868	-0,094774	-0,036807	0,020692	-2,407020	9,293687	1,790868
10:23:22,17	0,405025	3,330955	-0,064921	0,011990	0,051983	-0,641034	-0,091231	-0,033469	0,022629	0,335339	2,028718	1,779821	-0,499360	-2,847357	-1,009164	-10,066678	3,481464	15,463742	-0,091231	-0,033469	0,022629	-2,292005	9,190340	1,779821	-0,091231	-0,033469	0,022629	-2,292005	9,190340	1,779821
10:23:22,22	0,405025	3,330955	-0,064921	0,011990	0,051983	-0,641034	-0,088806	-0,030192	0,021891	0,185711	2,186185	1,813107	-0,489373	-2,854708	-1,013025	-10,083551	3,453059	15,446611	-0,088806	-0,030192	0,021891	-2,184361	9,157458	1,813107	-0,088806	-0,030192	0,021891	-2,184361	9,157458	1,813107
10:23:22,27	0,405025	3,330955	-0,064921	0,011990	0,051983	-0,641034	-0,087434	-0,042517	0,018029	0,793559	2,257134	1,795975	-0,489405	-2,852455	-1,006821	-10,095470	3,427161	15,447302	-0,087434	-0,042517	0,018029	-2,544000	9,120682	1,795975	-0,087434	-0,042517	0,018029	-2,544000	9,120682	1,795975
10:23:22,32	0,405025	3,330955	-0,064921	0,011990	0,051983	-0,641034	-0,089368	-0,041362	0,024234	0,705143	2,159158	1,796666	-0,488728	-2,855690	-1,008379	-10,082198	3,479736	15,415519	-0,089368	-0,041362	0,024234	-2,541797	9,174577	1,796666	-0,089368	-0,041362	0,024234	-2,541797	9,174577	1,796666
10:23:22,37	0,405025	3,330955	-0,064921	0,011990	0,051983	-0,641034	-0,086906	-0,043566	0,022676	0,871914	2,272425	1,764883	-0,486293	-2,845645	-1,006414	-10,019537	3,484916	15,459362	-0,086906	-0,043566	0,022676	-2,548034	9,094523	1,764883	-0,086906	-0,043566	0,022676	-2,548034	9,094523	1,764883
10:23:22,42	0,405025	3,330955	-0,064921	0,011990	0,051983	-0,641034	-0,096822	-0,040652	0,024641	0,756187	1,808471	1,808726	-0,489263	-2,854584	-1,006059	-10,071484	3,511537	15,400552	-0,096822	-0,040652	0,024641	-2,434989	9,408972	1,808726	-0,096822	-0,040652	0,024641	-2,434989	9,408972	1,808726
10:23:22,47	0,405025	3,330955	-0,064921	0,011990	0,051983	-0,641034	-0,087596	-0,042550	0,024996	0,851967	2,229915	1,749916	-0,489820	-2,848161	-1,008734	-10,025521	3,510595	15,470366	-0,087596	-0,042550	0,024996	-2,488206	9,106190	1,749916	-0,087596	-0,042550	0,024996	-2,488206	9,106190	1,749916
10:23:22,52	0,405025	3,330955	-0,064921	0,011990	0,051983	-0,641034	-0,092880	-0,038856	0,022320	0,682031	1,995399	1,819730	-0,486258	-2,846105	-1,009128	-10,004859	3,501073	15,456473	-0,092880	-0,038856	0,022320	-2,368142	9,286504	1,819730	-0,092880	-0,038856	0,022320	-2,368142	9,286504	1,819730
10:23:22,57	0,405025	3,330955	-0,064921	0,011990	0,051983	-0,641034	-0,096441	-0,040913	0,021926	0,791080	1,832874	1,805837	-0,484409	-2,845022	-1,004614	-10,036251	3,469780	15,407498	-0,096441	-0,040913	0,021926	-2,420568	9,403531	1,805837	-0,096441	-0,040913	0,021926	-2,420568	9,403531	1,805837
10:23:22,62	0,405025	3,330955	-0,064921	0,011990	0,051983	-0,641034	-0,096792	-0,036437	0,023799	0,521319	1,745016	1,781109	-0,488763	-2,845402	-1,009198	-10,080867	3,511569	15,418544	-0,096792	-0,036437	0,023799	-2,338949	9,343170	1,781109	-0,096792	-0,036437	0,023799	-2,338949	9,343170	1,781109
10:23:22,67	0,405025	3,330955	-0,064921	0,011990	0,051983	-0,641034	-0,096792	-0,036437	0,023799	0,521319	1,745016	1,781109	-0,491182	-2,847097	-1,007613	-10,099707	3,476954	15,464446	-0,096792	-0,036437	0,023799	-2,338949	9,343170	1,781109	-0,096792	-0,036437	0,023799	-2,338949	9,343170	1,781109
10:23:22,72	0,405025	3,330955	-0,064921	0,011990	0,051983	-0,641034	-0,093120	-0,037144	0,023441	0,526806	1,935485	1,813810	-0,493520	-2,845794	-1,007634	-10,093675	3,487412	15,445140	-0,093120	-0,037144	0,023441	-2,389014	9,245443	1,813810	-0,093120	-0,037144	0,023441	-2,389014	9,245443	1,813810
10:23:22,77	0,405025	3,330955	-0,064921	0,011990	0,051983	-0,641034	-0,093080	-0,034468	0,023420	0,399707	1,937580	1,794505	-0,493575	-2,846361	-1,007649	-10,124654	3,497180	15,440842	-0,093080	-0,034468	0,023420	-2,306017	9,244366	1,794505	-0,093080	-0,034468	0,023420	-2,306017	9,244366	1,794505
10:23:22,82	0,405025	3,330955	-0,064921	0,011990	0,051983	-0,641034	-0,092561	-0,034704	0,023405	0,404976	1,932854	1,790206	-0,486559	-2,845770	-1,006865	-10,133262	3,452505	15,445168	-0,092561	-0,034704	0,023405	-2,319315	9,198901	1,790206	-0,092561	-0,034704	0,023405	-2,319315	9,198901	1,790206
10:23:22,87	0,405025	3,330955	-0,064921	0,011990	0,051983	-0,641034	-0,096581	-0,040484	0,024189	0,662550	1,738687	1,794532	-0,495905	-2,847082	-1,008438	-10,116518	3,501245	15,421478	-0,096581	-0,040484	0,024189	-2,515483	9,320319	1,794532	-0,096581	-0,040484	0,024189	-2,515483	9,320319	1,794532
10:23:22,92	0,405025	3,330955	-0,064921	0,011990	0,051983	-0,641034	-0,085483	-0,035394	0,021850	0,426674	2,294828	1,765290	-0,494634	-2,848733	-1,010341	-10,055871	3,450579	15,425210	-0,085483	-0,035394	0,021850	-2,351738	9,005224	1,765290	-0,085483	-0,035394	0,021850	-2,351738	9,005224	1,765290
10:23:22,97	0,405025	3,330955	-0,064921	0,011990	0,051983	-0,641034	-0,089978	-0,034972	0,020713	0,412940	2,150060	1,774574	-0,491218	-2,846827	-1,008814	-10,126970	3,506062	15,437352	-0,093336	-0,036978	0,022240	-2,373040	9,212998	1,786716	-0,093336	-0,036978	0,022240	-2,373040	9,212998	1,786716
10:23:23,02	0,405025	3,330955	-0,064921	0,011990	0,051983	-0,641034	-0,093336	-0,036978	0,022240	0,529754	1,886097	1,786716	-0,488229	-2,845864	-1,010329	-10,088692	3,479817	15,466770	-0,093336	-0,036978	0,022240	-2,373040	9,212998	1,786716	-0,093336	-0,036978	0,022240	-2,373040	9,212998	1,786716
10:23:23,07	0,405025	3,330955	-0,064921	0,011990	0,051983	-0,641034	-0,095665	-0,039085	0,020726	0,635691	1,811299	1,816134	-0,484644	-2,843188	-1,006459	-10,070706	3,486573	15,441238	-0,095665	-0,039085	0,020726	-2,432447	9,320968	1,816134	-0,095665	-0,039085	0,020726	-2,432447	9,320968	1,816134
10:23:23,12	0,405025	3,330955	-0,064921	0,011990	0,051983	-0,641034	-0,099774	-0,040852	0,024595	0,742445	1,609786	1,790602	-0,486451	-2,840971	-1,008408	-10,071893	3,468392	15,451560	-0,099774	-0,040852	0,024595	-2,464442	9,442077	1,790602	-0,099774	-0,040852	0,024595	-2,464442	9,442077	1,790602
10:23:23,17	0,405025	3,330955	-0,064921	0,011990	0,051983	-0,641034	-0,100791	-0,038179	0,022647	0,587105	1,564996	1,800924	-0,488317	-2,846724	-1,007265	-10,137607	3,466938	15,430937	-0,100791	-0,038179	0,022647	-2,409942	9,477074	1,800924	-0,100791	-0,038179	0,022647	-2,409942	9,477074	1,800924
10:23:23,22	0,405025	3,330955	-0,064921	0,011990	0,051983	-0,641034	-0,096821	-0,037017	0,019522	0,525935	1,737061	1,788189	-0,488226	-2,843055	-1,010347	-10,087309	3,499102	15,458112	-0,096821	-0,037017	0,019522	-2,379929	9,337499	1,788189	-0,096821	-0,037017	0,019522	-2,379929	9,337499	1,788189
10:23:23,27	0,405025	3,330955	-0,064921	0,011990	0,051983	-0,641034	-0,096821	-0,037017	0,019522	0,525935	1,737061	1,788189	-0,487057	-2,842746	-1,007610	-10,079938	3,458224	15,474689	-0,096821	-0,037017	0,019522	-2,379929	9,337499	1,788189	-0,096821	-0,037017	0,019522	-2,379929	9,337499	1,788189
10:23:23,32	0,405025	3,330955	-0,064921	0,011990	0,051983	-0,641034	-0,098950	-0,038541	0,023445	0,593100	1,658811	1,824053	-0,489244	-2,846111	-1,007601	-10,021494	3,478621	15,435098	-0,098950	-0,038541	0,023445	-2,432363	9,426421	1,824053	-0,098950	-0,038541	0,023445	-2,432363	9,426421	1,824053
10:23:23,37	0,405025	3,330955	-0,064921	0,011990	0,051983	-0,641034	-0,094943	-0,038330	0,023453	0,628996	1,907592	1,784463	-0,485861	-2,853398	-1,009527	-10,094520	3,446977	15,454891	-0,094943	-0,038330	0,023453	-2,379877	9,360651	1,784463	-0,094943	-0,038330	0,023453	-2,379877	9,360651	1,784463
10:23:23,42	0,405025	3,330955	-0,064921	0,011990	0,051983	-0,641034	-0,090324	-0,044902	0,021528	0,906866	2,100370	1,804255	-0,489910	-2,854408	-1,007601	-10,081979	3,481740	15,424784	-0,090324	-0,044902	0,021528	-2,617974	9,190822	1,804255	-0,090324	-0,044902	0,021528	-2,617974	9,190822	1,804255
10:23:23,47	0,405025	3,330955	-0,064921	0,011990	0,051983	-0,641034	-0,088588	-0,041166	0,021493	0,734986	2,173215	1,770647	-0,488166	-2,850575	-1,010329	-10,076054	3,480020	15,432042	-0,088588	-0,041166	0,021493	-2,496537	9,127337	1,770647	-0,088588	-0,041166	0,021493	-2,496537	9,127337	1,770647
10:23:23,52	0,405025	3,330955	-0,064921	0,011990	0,051983	-0,641034	-0,091616	-0,041495	0,020726	0,767508	2,032660	1,781407	-0,489650	-2,855028	-1,009589	-10,091618	3,479910	15,453443	-0,091616	-0,041495	0,020726	-2,489818	9,224528	1,781407	-0,091616	-0,041495	0,020726	-2,489818	9,224528	1,781407
10:23:23,57	0,405025	3,330955	-0,064921	0,011990	0,051983	-0,641034	-0,087018	-0,042437	0,021465	0,808611	2,258353	1,802807	-0,489323	-2,848993	-1,009540	-10,074754	3,520951	15,457121	-0,087018	-0,042437	0,021465	-2,522655	9,089248	1,802807	-0,087018	-0,042437	0,021465	-2,522655	9,089248	1,802807
10:23:23,62	0,405025	3,330955	-0,064921	0,011990	0,051983	-0,641034	-0,092407	-0,039702	0,021514	0,710391	1,972181	1,806485	-0,491667	-2,845066	-1,008778	-10,062422	3,528068	15,456936	-0,092407	-0,039702	0,021514	-2,406217	9,226155	1,806485	-0,092407	-0,039702	0,021514	-2,406217	9,226155	1,806485
10:23:23,67	0,405025	3,330955	-0,064921	0,011990	0,051983	-0,641034	-0,093864	-0,040894	0,023060	0,739111	1,926066	1,789921	-0,487563	-2,848328	-1,007994	-10,065716	3,477324	15,440557	-0,093864	-0,040894	0,023060	-2,471067	9,294401	1,789921	-0,093864	-0,040894	0,023060	-2,471067	9,294401	1,789921
10:23:23,72	0,405025	3,330955	-0,064921	0,011990	0,051983	-0,641034	-0,093864	-0,040894	0,023060	0,739111	1,926066	1,789921	-0,487518	-2,844717	-1,008005	-10,049472	3,516026	15,437335	-0,093864	-0,040894	0,023060	-2,471067	9,294401	1,789921	-0,093864	-0,040894	0,023060	-2,471067	9,294401	1,789921
10:23:23,77	0,405025	3,330955	-0,064921	0,011990	0,051983	-0,641034	-0,097013	-0,039127	0,023050	0,688873	1,757043	1,786699	-0,489293	-2,845312	-1,009164	-10,040668	3,485039	15,441407	-0,095611	-0,037888	0,021891	-2,372203	9,358521	1,790771	-0,095611	-0,037888	0,021891	-2,372203	9,358521	1,790771
10:23:23,82	0,405025	3,330955	-0,064921	0,011990	0,051983	-0,641034	-0,095611	-0,037888	0,021891	0,602002	1,853077	1,790771	-0,488835	-2,854589	-1,008368	-10,111080	3,440830	15,453469	-0,095611	-0,037888	0,021891	-2,372203	9,358521	1,790771	-0,095611	-0,037888	0,021891	-2,372203	9,358521	1,790771
10:23:23,87	0,405025	3,330955	-0,064921	0,011990	0,051983	-0,641034	-0,087805	-0,042923	0,022686	0,790336	2,220088	1,802833	-0,492829	-2,854720	-1,008762	-10,072110	3,494939	15,430106	-0,087805	-0,042923	0,022686	-2,579124	9,112802	1,802833	-0,087805	-0,042923	0,022686	-2,579124	9,112802	1,802833
10:23:23,92	0,405025	3,330955	-0,064921	0,011990	0,051983	-0,641034	-0,086658	-0,041641	0,021141	0,746689	2,310399	1,793497	-0,492346	-2,844978	-1,008021	-10,095772	3,498298	15,450915	-0,086658	-0,041641	0,021141	-2,522100	9,113045	1,793497	-0,086658	-0,041641	0,021141	-2,522100	9,113045	1,793497
10:23:23,97	0,405025	3,330955	-0,064921	0,011990	0,051983	-0,641034	-0,094374	-0,035077	0,023033	0,439750	1,863049	1,800280	-0,488279	-2,841783	-1,011117	-10,098534	3,482839	15,482580	-0,094374	-0,035077	0,023033	-2,313774	9,271391	1,800280	-0,094374	-0,035077	0,023033	-2,313774	9,271391	1,800280
10:23:24,02	0,405025	3,330955	-0,064921	0,011990	0,051983	-0,641034	-0,099174	-0,037001	0,019938	0,525060	1,618760	1,831944	-0,485884	-2,843839	-1,007229	-10,096418	3,485437	15,465849	-0,099174	-0,037001	0,019938	-2,379545	9,403942	1,831944	-0,099174	-0,037001	0,019938	-2,379545	9,403942	1,831944
10:23:24,07	0,405025	3,330955	-0,064921	0,011990	0,051983	-0,641034	-0,098591	-0,040103	0,023825	0,689671	1,649609	1,815213	-0,488061	-2,851378	-1,007978	-10,034220	3,480100	15,425239	-0,098591	-0,040103	0,023825	-2,458440	9,389026	1,815213	-0,098591	-0,040103	0,023825	-2,458440	9,389026	1,815213
10:23:24,12	0,405025	3,330955	-0,064921	0,011990	0,051983	-0,641034	-0,090974	-0,041987	0,023076	0,814121	2,102258	1,774603	-0,488731	-2,852856	-1,008739	-10,075218	3,495860	15,465054	-0,090974	-0,041987	0,023076	-2,481891	9,243693	1,774603	-0,090974	-0,041987	0,023076	-2,481891	9,243693	1,774603
10:23:24,17	0,405025	3,330955	-0,064921	0,011990	0,051983	-0,641034	-0,089359	-0,042146	0,022315	0,815520	2,142854	1,814418	-0,494151	-2,853060	-1,011908	-10,109605	3,435174	15,415973	-0,089359	-0,042146	0,022315	-2,492946	9,157510	1,814418	-0,089359	-0,042146	0,022315	-2,492946	9,157510	1,814418
10:23:24,22	0,405025	3,330955	-0,064921	0,011990	0,051983	-0,641034	-0,090274	-0,036093	0,024601	0,432424	2,129620	1,786141	-0,496547	-2,851354	-1,011102	-10,136272	3,491195	15,485222	-0,090274	-0,036093	0,024601	-2,400866	9,216134	1,786141	-0,090274	-0,036093	0,024601	-2,400866	9,216134	1,786141
10:23:24,27	0,405025	3,330955	-0,064921	0,011990	0,051983	-0,641034	-0,086751	-0,034627	0,019953	0,389949	2,227927	1,834587	-0,494730	-2,849006	-1,009559	-10,114172	3,496110	15,465496	-0,086751	-0,034627	0,019953	-2,328251	9,037856	1,834587	-0,086751	-0,034627	0,019953	-2,328251	9,037856	1,834587
10:23:24,32	0,405025	3,330955	-0,064921	0,011990	0,051983	-0,641034	-0,089693	-0,035026	0,021495	0,425998	2,091619	1,814860	-0,491813	-2,846047	-1,006464	-10,123255	3,489307	15,464431	-0,089693	-0,035026	0,021495	-2,323515	9,132503	1,814860	-0,089693	-0,035026	0,021495	-2,323515	9,132503	1,814860
10:23:24,37	0,405025	3,330955	-0,064921	0,011990	0,051983	-0,641034	-0,093714	-0,036073	0,024591	0,470006	1,878062	1,813795	-0,489307	-2,851278	-1,006034	-10,073528	3,501710	15,454022	-0,093714	-0,036073	0,024591	-2,361693	9,234596	1,813795	-0,093714	-0,036073	0,024591	-2,361693	9,234596	1,813795
10:23:24,42	0,405025	3,330955	-0,064921	0,011990	0,051983	-0,641034	-0,090437	-0,040859	0,025021	0,754488	2,085345	1,803386	-0,490379	-2,849198	-1,008386	-10,024388	3,516452	15,411937	-0,091702	-0,038890	0,022669	-2,363406	9,253331	1,761302	-0,091702	-0,038890	0,022669	-2,363406	9,253331	1,761302
10:23:24,47	0,405025	3,330955	-0,064921	0,011990	0,051983	-0,641034	-0,091702	-0,038890	0,022669	0,689442	2,054726	1,761302	-0,492859	-2,851727	-1,007987	-10,063859	3,452640	15,438324	-0,091702	-0,038890	0,022669	-2,363406	9,253331	1,761302	-0,091702	-0,038890	0,022669	-2,363406	9,253331	1,761302
10:23:24,52	0,405025	3,330955	-0,064921	0,011990	0,051983	-0,641034	-0,088272	-0,038007	0,023067	0,568527	2,230824	1,787688	-0,492350	-2,846838	-1,009603	-10,081054	3,426915	15,395866	-0,088272	-0,038007	0,023067	-2,415005	9,160151	1,787688	-0,088272	-0,038007	0,023067	-2,415005	9,160151	1,787688
10:23:24,57	0,405025	3,330955	-0,064921	0,011990	0,051983	-0,641034	-0,092760	-0,036004	0,021452	0,433494	1,995381	1,745231	-0,497648	-2,848437	-1,004911	-10,105398	3,480190	15,447112	-0,092760	-0,036004	0,021452	-2,392801	9,277073	1,745231	-0,092760	-0,036004	0,021452	-2,392801	9,277073	1,745231
10:23:24,62	0,405025	3,330955	-0,064921	0,011990	0,051983	-0,641034	-0,088726	-0,032214	0,026143	0,270408	2,157439	1,796476	-0,491247	-2,846381	-1,008825	-10,130392	3,476832	15,426829	-0,088726	-0,032214	0,026143	-2,258414	9,122448	1,796476	-0,088726	-0,032214	0,026143	-2,258414	9,122448	1,796476
10:23:24,67	0,405025	3,330955	-0,064921	0,011990	0,051983	-0,641034	-0,093708	-0,036730	0,022229	0,489811	1,878406	1,776193	-0,490649	-2,847230	-1,008822	-10,134391	3,493700	15,427386	-0,093708	-0,036730	0,022229	-2,393482	9,234506	1,776193	-0,093708	-0,036730	0,022229	-2,393482	9,234506	1,776193
10:23:24,72	0,405025	3,330955	-0,064921	0,011990	0,051983	-0,641034	-0,092615	-0,038727	0,023425	0,596039	1,930083	1,804634	-0,484771	-2,844806	-1,010363	-10,106231	3,424939	15,432052	-0,092615	-0,038727	0,023425	-2,444054	9,200346	1,804634	-0,092615	-0,038727	0,023425	-2,444054	9,200346	1,804634
10:23:24,77	0,405025	3,330955	-0,064921	0,011990	0,051983	-0,641034	-0,098310	-0,041551	0,020692	0,707647	1,685984	1,781416	-0,486384	-2,846350	-1,009149	-10,051089	3,462187	15,455657	-0,098310	-0,041551	0,020692	-2,554101	9,403324	1,781416	-0,098310	-0,041551	0,020692	-2,554101	9,403324	1,781416
10:23:24,82	0,405025	3,330955	-0,064921	0,011990	0,051983	-0,641034	-0,096166	-0,040925	0,021905	0,734950	1,826601	1,805021	-0,487584	-2,846277	-1,009169	-10,067765	3,477179	15,441589	-0,096166	-0,040925	0,021905	-2,477696	9,375639	1,805021	-0,096166	-0,040925	0,021905	-2,477696	9,375639	1,805021
10:23:24,87	0,405025	3,330955	-0,064921	0,011990	0,051983	-0,641034	-0,095629	-0,039850	0,021885	0,683693	1,832574	1,790954	-0,488157	-2,844670	-1,008015	-10,060334	3,479742	15,431342	-0,095629	-0,039850	0,021885	-2,444561	9,339476	1,790954	-0,095629	-0,039850	0,021885	-2,444561	9,339476	1,790954
10:23:24,92	0,405025	3,330955	-0,064921	0,011990	0,051983	-0,641034	-0,097519	-0,040877	0,023861	0,766539	1,749211	1,819600	-0,485750	-2,845154	-1,007194	-10,040133	3,495224	15,470236	-0,097519	-0,040877	0,023861	-2,442332	9,404465	1,819600	-0,097519	-0,040877	0,023861	-2,442332	9,404465	1,819600
10:23:24,97	0,405025	3,330955	-0,064921	0,011990	0,051983	-0,641034	-0,097519	-0,040877	0,023861	0,766539	1,749211	1,819600	-0,492877	-2,853113	-1,008373	-10,099053	3,527344	15,455640	-0,097519	-0,040877	0,023861	-2,442332	9,404465	1,819600	-0,097519	-0,040877	0,023861	-2,442332	9,404465	1,819600
10:23:25,02	0,405025	3,330955	-0,064921	0,011990	0,051983	-0,641034	-0,087063	-0,038685	0,022681	0,650879	2,225855	1,805004	-0,498773	-2,852347	-1,008772	-10,083723	3,482340	15,448533	-0,087063	-0,038685	0,022681	-2,385872	9,060285	1,805004	-0,087063	-0,038685	0,022681	-2,385872	9,060285	1,805004
10:23:25,07	0,405025	3,330955	-0,064921	0,011990	0,051983	-0,641034	-0,084779	-0,033195	0,022283	0,334112	2,380411	1,797897	-0,491872	-2,848754	-1,008798	-10,146930	3,469941	15,460217	-0,084779	-0,033195	0,022283	-2,271709	9,035532	1,797897	-0,084779	-0,033195	0,022283	-2,271709	9,035532	1,797897
10:23:25,13	0,405025	3,330955	-0,064921	0,011990	0,051983	-0,641034	-0,091341	-0,037375	0,022256	0,509137	1,990647	1,809582	-0,489537	-2,850166	-1,006484	-10,164528	3,459482	15,434623	-0,091341	-0,037375	0,022256	-2,424823	9,160887	1,809582	-0,091341	-0,037375	0,022256	-2,424823	9,160887	1,809582
10:23:25,18	0,405025	3,330955	-0,064921	0,011990	0,051983	-0,641034	-0,093171	-0,036457	0,021407	0,476749	1,901628	1,804156	-0,488905	-2,845718	-1,009597	-10,127413	3,459728	15,432068	-0,093171	-0,036457	0,021407	-2,385139	9,215550	1,804156	-0,093171	-0,036457	0,021407	-2,385139	9,215550	1,804156
10:23:25,23	0,405025	3,330955	-0,064921	0,011990	0,051983	-0,641034	-0,095453	-0,038426	0,021457	0,564708	1,798815	1,781432	-0,488480	-2,847990	-1,043765	-10,139766	3,462856	15,477048	-0,095453	-0,038426	0,021457	-2,451763	9,291872	1,781432	-0,095453	-0,038426	0,021457	-2,451763	9,291872	1,781432
10:23:25,28	0,405025	3,330955	-0,064921	0,011990	0,051983	-0,641034	-0,093698	-0,039931	-0,012710	0,639478	1,877817	1,826412	-0,488774	-2,927168	-8,397833	-16,525129	3,642417	15,253574	-0,093698	-0,039931	-0,012710	-2,495101	9,233100	1,826412	-0,093698	-0,039931	-0,012710	-2,495101	9,233100	1,826412
10:23:25,33	0,404964	3,330976	-0,055048	0,011990	0,051994	-0,641026	-0,024981	-0,079265	-7,366778	-0,352346	-0,168564	1,602938	-0,487731	-2,949539	-8,746799	-17,313751	3,518737	15,214974	-0,024981	-0,079265	-7,366778	-6,574621	1,792435	1,602938	-0,024981	-0,079265	-7,366778	-6,574621	1,792435	1,602938
10:23:25,38	0,404964	3,330976	-0,055048	0,011990	0,051994	-0,641026	-0,006128	-0,091354	-7,715745	-0,225139	0,190642	1,564338	-0,491305	-2,952582	-8,719605	-17,365278	3,441465	15,214793	-0,006128	-0,091354	-7,715745	-7,396401	0,671716	1,564338	-0,006128	-0,091354	-7,715745	-7,396401	0,671716	1,564338
10:23:25,43	0,404964	3,330976	-0,055048	0,011990	0,051994	-0,641026	-0,001706	-0,089780	-7,688550	-0,399646	0,414607	1,564157	-0,493093	-2,950326	-8,706393	-17,382469	3,413986	15,235147	-0,001706	-0,089780	-7,688550	-7,447386	0,548541	1,564157	-0,001706	-0,089780	-7,688550	-7,447386	0,548541	1,564157
10:23:25,48	0,404964	3,330976	-0,055048	0,011990	0,051994	-0,641026	-0,002766	-0,087103	-7,675339	-0,571246	0,358346	1,584511	-0,491801	-2,948056	-8,697845	-17,366491	3,489873	15,232772	-0,002766	-0,087103	-7,675339	-7,408837	0,575479	1,584511	-0,002766	-0,087103	-7,675339	-7,408837	0,575479	1,584511
10:23:25,53	0,404964	3,330976	-0,055048	0,011990	0,051994	-0,641026	-0,005378	-0,087087	-7,666790	-0,498350	0,198411	1,582136	-0,497774	-2,949120	-8,688922	-17,427487	3,503676	15,251447	-0,005378	-0,087087	-7,666790	-7,334713	0,620593	1,582136	-0,005378	-0,087087	-7,666790	-7,334713	0,620593	1,582136
10:23:25,58	0,404964	3,330976	-0,055048	0,011990	0,051994	-0,641026	-0,001470	-0,082447	-7,657868	-0,758214	0,341921	1,600811	-0,488271	-2,944947	-8,685410	-17,385925	3,500167	15,251031	-0,001470	-0,082447	-7,657868	-7,230278	0,457295	1,600811	-0,001470	-0,082447	-7,657868	-7,230278	0,457295	1,600811
10:23:25,63	0,404964	3,330976	-0,055048	0,011990	0,051994	-0,641026	-0,009835	-0,088590	-7,654355	-0,421028	-0,055328	1,600396	-0,486381	-2,944709	-8,684220	-17,328089	3,492226	15,244975	-0,009835	-0,088590	-7,654355	-7,375329	0,716725	1,600396	-0,009835	-0,088590	-7,654355	-7,375329	0,716725	1,600396
10:23:25,68	0,404964	3,330976	-0,055048	0,011990	0,051994	-0,641026	-0,010986	-0,090108	-7,653165	-0,320045	-0,061119	1,594340	-0,495239	-2,945730	-8,678030	-17,348947	3,476927	15,229561	-0,010986	-0,090108	-7,653165	-7,393518	0,801284	1,594340	-0,010986	-0,090108	-7,653165	-7,393518	0,801284	1,594340
10:23:25,73	0,404964	3,330976	-0,055048	0,011990	0,051994	-0,641026	-0,005674	-0,082947	-7,646975	-0,716071	0,204703	1,578925	-0,488802	-2,945917	-8,674907	-17,372600	3,473949	15,248273	-0,005674	-0,082947	-7,646975	-7,227443	0,650094	1,578925	-0,005674	-0,082947	-7,646975	-7,227443	0,650094	1,578925
10:23:25,78	0,404964	3,330976	-0,055048	0,011990	0,051994	-0,641026	-0,008730	-0,088615	-7,643852	-0,435756	0,026810	1,597637	-0,492265	-2,948618	-8,671012	-17,338872	3,425147	15,228459	-0,008730	-0,088615	-7,643852	-7,392042	0,712077	1,597637	-0,008730	-0,088615	-7,643852	-7,392042	0,712077	1,597637
10:23:25,83	0,404964	3,330976	-0,055048	0,011990	0,051994	-0,641026	-0,004659	-0,086967	-7,639958	-0,546860	0,292094	1,577823	-0,487464	-2,948349	-8,669817	-17,332818	3,530556	15,256141	-0,004659	-0,086967	-7,639958	-7,373766	0,657815	1,577823	-0,004659	-0,086967	-7,639958	-7,373766	0,657815	1,577823
10:23:25,88	0,404964	3,330976	-0,055048	0,011990	0,051994	-0,641026	-0,007293	-0,090990	-7,638763	-0,243325	0,107681	1,605506	-0,495879	-2,946417	-8,665580	-17,396947	3,486519	15,271024	-0,007293	-0,090990	-7,638763	-7,386075	0,680146	1,605506	-0,007293	-0,090990	-7,638763	-7,386075	0,680146	1,605506
10:23:25,93	0,404964	3,330976	-0,055048	0,011990	0,051994	-0,641026	-0,004759	-0,082736	-7,634525	-0,742735	0,205924	1,620388	-0,496294	-2,946035	-8,663236	-17,332830	3,518330	15,250562	-0,004759	-0,082736	-7,634525	-7,237545	0,579479	1,620388	-0,004759	-0,082736	-7,634525	-7,237545	0,579479	1,620388
10:23:25,98	0,404964	3,330976	-0,055048	0,011990	0,051994	-0,641026	-0,004882	-0,082186	-7,632181	-0,711741	0,239158	1,599926	-0,492235	-2,944980	-8,660516	-17,362053	3,512859	15,264426	-0,004882	-0,082186	-7,632181	-7,163356	0,622356	1,599926	-0,004882	-0,082186	-7,632181	-7,163356	0,622356	1,599926
10:23:26,03	0,404964	3,330976	-0,055048	0,011990	0,051994	-0,641026	-0,007825	-0,085173	-7,629462	-0,575758	0,063530	1,613791	-0,488060	-2,943378	-8,661696	-17,326322	3,484437	15,226065	-0,007825	-0,085173	-7,629462	-7,261864	0,677783	1,613791	-0,007825	-0,085173	-7,629462	-7,261864	0,677783	1,613791
10:23:26,08	0,404964	3,330976	-0,055048	0,011990	0,051994	-0,641026	-0,011299	-0,087988	-7,630642	-0,436147	-0,071995	1,575429	-0,486665	-2,947930	-8,656986	-17,262089	3,528145	15,218659	-0,011299	-0,087988	-7,630642	-7,343200	0,815015	1,575429	-0,011299	-0,087988	-7,630642	-7,343200	0,815015	1,575429
10:23:26,13	0,404964	3,330976	-0,055048	0,011990	0,051994	-0,641026	-0,008055	-0,091473	-7,625932	-0,184975	0,130485	1,568023	-0,487403	-2,949481	-8,655052	-17,314014	3,459618	15,229998	-0,008055	-0,091473	-7,625932	-7,365575	0,762813	1,568023	-0,008055	-0,091473	-7,625932	-7,365575	0,762813	1,568023
10:23:26,18	0,404964	3,330976	-0,055048	0,011990	0,051994	-0,641026	-0,006343	-0,091609	-7,623997	-0,263184	0,208831	1,579363	-0,489079	-2,948262	-8,651530	-17,291633	3,516254	15,258401	-0,006343	-0,091609	-7,623997	-7,454501	0,706727	1,579363	-0,006343	-0,091609	-7,623997	-7,454501	0,706727	1,579363
10:23:26,23	0,404964	3,330976	-0,055048	0,011990	0,051994	-0,641026	-0,006560	-0,089548	-7,620475	-0,310133	0,188605	1,607765	-0,487859	-2,947494	-8,650719	-17,271298	3,527211	15,292291	-0,006560	-0,089548	-7,620475	-7,339638	0,703545	1,607765	-0,006560	-0,089548	-7,620475	-7,339638	0,703545	1,607765
10:23:26,28	0,404964	3,330976	-0,055048	0,011990	0,051994	-0,641026	-0,007836	-0,090220	-7,619664	-0,255525	0,134386	1,641655	-0,486711	-2,952447	-8,647627	-17,299155	3,499541	15,255357	-0,007836	-0,090220	-7,619664	-7,337794	0,749490	1,641655	-0,007836	-0,090220	-7,619664	-7,337794	0,749490	1,641655
10:23:26,33	0,404964	3,330976	-0,055048	0,011990	0,051994	-0,641026	-0,004120	-0,093691	-7,616572	-0,112908	0,317338	1,604721	-0,488402	-2,950391	-8,648776	-17,273177	3,555990	15,276991	-0,004120	-0,093691	-7,616572	-7,467676	0,640722	1,604721	-0,004120	-0,093691	-7,616572	-7,467676	0,640722	1,604721
10:23:26,38	0,404964	3,330976	-0,055048	0,011990	0,051994	-0,641026	-0,005055	-0,091199	-7,617722	-0,180652	0,262988	1,626355	-0,490850	-2,951334	-8,644937	-17,299138	3,462864	15,227769	-0,005055	-0,091199	-7,617722	-7,339744	0,659774	1,626355	-0,005055	-0,091199	-7,617722	-7,339744	0,659774	1,626355
10:23:26,43	0,404964	3,330976	-0,055048	0,011990	0,051994	-0,641026	-0,003014	-0,089550	-7,613883	-0,360007	0,393188	1,577133	-0,487383	-2,942930	-8,643024	-17,323483	3,501763	15,244483	-0,003014	-0,089550	-7,613883	-7,389688	0,629773	1,577133	-0,003014	-0,089550	-7,613883	-7,389688	0,629773	1,577133
10:23:26,48	0,404964	3,330976	-0,055048	0,011990	0,051994	-0,641026	-0,012026	-0,088351	-7,611970	-0,400848	-0,115992	1,593847	-0,486119	-2,942591	-8,642983	-17,265082	3,457547	15,262091	-0,012026	-0,088351	-7,611970	-7,336395	0,828071	1,593847	-0,012026	-0,088351	-7,611970	-7,336395	0,828071	1,593847
10:23:26,53	0,404964	3,330976	-0,055048	0,011990	0,051994	-0,641026	-0,012952	-0,089276	-7,611929	-0,361852	-0,091421	1,611455	-0,487807	-2,947141	-8,641801	-17,269165	3,533870	15,262891	-0,012952	-0,089276	-7,611929	-7,369992	0,925275	1,611455	-0,012952	-0,089276	-7,611929	-7,369992	0,925275	1,611455
10:23:26,58	0,404964	3,330976	-0,055048	0,011990	0,051994	-0,641026	-0,008167	-0,090089	-7,610747	-0,255510	0,115689	1,612256	-0,486048	-2,941852	-8,639101	-17,250330	3,490017	15,251048	-0,008167	-0,090089	-7,610747	-7,327486	0,756781	1,612256	-0,008167	-0,090089	-7,610747	-7,327486	0,756781	1,612256
10:23:26,63	0,404964	3,330976	-0,055048	0,011990	0,051994	-0,641026	-0,013627	-0,088968	-7,608047	-0,342379	-0,129988	1,600413	-0,488939	-2,950435	-8,635970	-17,255150	3,490802	15,237755	-0,013627	-0,088968	-7,608047	-7,326330	0,939707	1,600413	-0,013627	-0,088968	-7,608047	-7,326330	0,939707	1,600413
10:23:26,68	0,404964	3,330976	-0,055048	0,011990	0,051994	-0,641026	-0,004749	-0,090756	-7,604916	-0,251114	0,327105	1,587119	-0,487832	-2,950429	-8,635546	-17,277938	3,479148	15,295692	-0,004749	-0,090756	-7,604916	-7,375453	0,699871	1,587119	-0,004749	-0,090756	-7,604916	-7,375453	0,699871	1,587119
10:23:26,73	0,404964	3,330976	-0,055048	0,011990	0,051994	-0,641026	-0,005308	-0,091712	-7,604492	-0,222903	0,284126	1,645056	-0,494960	-2,946857	-8,636013	-17,295100	3,458656	15,236652	-0,005308	-0,091712	-7,604492	-7,422266	0,700778	1,645056	-0,005308	-0,091712	-7,604492	-7,422266	0,700778	1,645056
10:23:26,78	0,404964	3,330976	-0,055048	0,011990	0,051994	-0,641026	-0,004837	-0,083753	-7,604959	-0,663099	0,303984	1,586016	-0,496696	-2,946897	-8,633661	-17,301217	3,515352	15,270710	-0,004837	-0,083753	-7,604959	-7,237681	0,683689	1,586016	-0,004837	-0,083753	-7,604959	-7,237681	0,683689	1,586016
10:23:26,83	0,404964	3,330976	-0,055048	0,011990	0,051994	-0,641026	-0,003934	-0,082269	-7,602606	-0,694218	0,317304	1,620074	-0,493184	-2,948976	-8,631722	-17,316230	3,496409	15,254841	-0,003934	-0,082269	-7,602606	-7,152316	0,626109	1,620074	-0,003934	-0,082269	-7,602606	-7,152316	0,626109	1,620074
10:23:26,88	0,404964	3,330976	-0,055048	0,011990	0,051994	-0,641026	-0,003890	-0,086350	-7,600668	-0,505926	0,316066	1,604205	-0,491667	-2,940561	-8,630284	-17,287967	3,530711	15,257496	-0,003890	-0,086350	-7,600668	-7,284371	0,621411	1,604205	-0,003890	-0,086350	-7,600668	-7,284371	0,621411	1,604205
10:23:26,93	0,404964	3,330976	-0,055048	0,011990	0,051994	-0,641026	-0,011935	-0,083456	-7,599230	-0,612562	-0,094971	1,606860	-0,487241	-2,942843	-8,629767	-17,277083	3,495651	15,269697	-0,011935	-0,083456	-7,599230	-7,163849	0,841939	1,606860	-0,011935	-0,083456	-7,599230	-7,163849	0,841939	1,606860
10:23:26,98	0,404964	3,330976	-0,055048	0,011990	0,051994	-0,641026	-0,012173	-0,088431	-7,598713	-0,378800	-0,080366	1,619061	-0,487193	-2,951504	-8,628959	-17,282554	3,502639	15,263364	-0,012173	-0,088431	-7,598713	-7,320598	0,875190	1,619061	-0,012173	-0,088431	-7,598713	-7,320598	0,875190	1,619061
10:23:27,03	0,404964	3,330976	-0,055048	0,011990	0,051994	-0,641026	-0,004696	-0,092802	-7,597905	-0,148151	0,300207	1,612728	-0,496711	-2,944469	-8,629008	-17,306854	3,505618	15,272827	-0,004696	-0,092802	-7,597905	-7,433134	0,668817	1,612728	-0,004696	-0,092802	-7,597905	-7,433134	0,668817	1,612728
10:23:27,08	0,404964	3,330976	-0,055048	0,011990	0,051994	-0,641026	-0,006029	-0,081042	-7,597953	-0,769239	0,208345	1,622191	-0,488490	-2,946341	-8,623184	-17,338028	3,507800	15,256282	-0,006029	-0,081042	-7,597953	-7,131066	0,681615	1,622191	-0,006029	-0,081042	-7,597953	-7,131066	0,681615	1,622191
10:23:27,13	0,404964	3,330976	-0,055048	0,011990	0,051994	-0,641026	-0,008519	-0,089098	-7,592130	-0,364044	0,050793	1,605646	-0,487708	-2,949763	-8,622729	-17,268919	3,547534	15,280421	-0,008519	-0,089098	-7,592130	-7,358236	0,719503	1,605646	-0,008519	-0,089098	-7,592130	-7,358236	0,719503	1,605646
10:23:27,18	0,404964	3,330976	-0,055048	0,011990	0,051994	-0,641026	-0,005946	-0,091486	-7,591675	-0,170912	0,224530	1,629785	-0,488258	-2,944213	-8,625473	-17,226524	3,527031	15,257500	-0,013913	-0,085519	-7,594834	-7,196014	0,942433	1,602866	-0,013913	-0,085519	-7,594834	-7,196014	0,942433	1,602866
10:23:27,23	0,404964	3,330976	-0,055048	0,011990	0,051994	-0,641026	-0,013913	-0,085519	-7,594834	-0,482765	-0,149774	1,602866	-0,488310	-2,952754	-8,627403	-17,271261	3,530716	15,253131	-0,013913	-0,085519	-7,594834	-7,196014	0,942433	1,602866	-0,013913	-0,085519	-7,594834	-7,196014	0,942433	1,602866
10:23:27,28	0,404964	3,330976	-0,055048	0,011990	0,051994	-0,641026	-0,003054	-0,092460	-7,596349	-0,135967	0,381295	1,602496	-0,487113	-2,951238	-8,626609	-17,264554	3,551351	15,277898	-0,003054	-0,092460	-7,596349	-7,394112	0,621065	1,602496	-0,003054	-0,092460	-7,596349	-7,394112	0,621065	1,602496
10:23:27,33	0,404964	3,330976	-0,055048	0,011990	0,051994	-0,641026	-0,004966	-0,092738	-7,595555	-0,100292	0,277400	1,627262	-0,488365	-2,952251	-8,620035	-17,285094	3,456281	15,241626	-0,004966	-0,092738	-7,595555	-7,380252	0,667205	1,627262	-0,004966	-0,092738	-7,595555	-7,380252	0,667205	1,627262
10:23:27,38	0,404964	3,330976	-0,055048	0,011990	0,051994	-0,641026	-0,003463	-0,092161	-7,588981	-0,222925	0,385287	1,590990	-0,493112	-2,947725	-8,622752	-17,275799	3,444708	15,276579	-0,003463	-0,092161	-7,588981	-7,457552	0,657129	1,590990	-0,003463	-0,092161	-7,588981	-7,457552	0,657129	1,590990
10:23:27,43	0,404964	3,330976	-0,055048	0,011990	0,051994	-0,641026	-0,005009	-0,085786	-7,591697	-0,559776	0,318735	1,625944	-0,494858	-2,945400	-8,618543	-17,287577	3,478462	15,212277	-0,005009	-0,085786	-7,591697	-7,294001	0,711933	1,625944	-0,005009	-0,085786	-7,591697	-7,294001	0,711933	1,625944
10:23:27,48	0,404964	3,330976	-0,055048	0,011990	0,051994	-0,641026	-0,006149	-0,083112	-7,587488	-0,675497	0,232387	1,561641	-0,489071	-2,947464	-8,622015	-17,337352	3,500805	15,255072	-0,006149	-0,083112	-7,587488	-7,199791	0,715062	1,561641	-0,006149	-0,083112	-7,587488	-7,199791	0,715062	1,561641
10:23:27,53	0,404964	3,330976	-0,055048	0,011990	0,051994	-0,641026	-0,007255	-0,089156	-7,590960	-0,366741	0,120579	1,604436	-0,489443	-2,940886	-8,620436	-17,239578	3,554984	15,265444	-0,007255	-0,089156	-7,590960	-7,365497	0,690101	1,604436	-0,007255	-0,089156	-7,590960	-7,365497	0,690101	1,604436
10:23:27,58	0,404964	3,330976	-0,055048	0,011990	0,051994	-0,641026	-0,012766	-0,085544	-7,589382	-0,458750	-0,108398	1,614808	-0,489392	-2,946655	-8,616517	-17,225794	3,519735	15,265787	-0,012766	-0,085544	-7,589382	-7,173976	0,893723	1,614808	-0,012766	-0,085544	-7,589382	-7,173976	0,893723	1,614808
10:23:27,63	0,404964	3,330976	-0,055048	0,011990	0,051994	-0,641026	-0,007795	-0,088474	-7,585463	-0,330052	0,179640	1,615151	-0,487552	-2,949362	-8,615731	-17,215669	3,557361	15,251791	-0,007795	-0,088474	-7,585463	-7,275241	0,791562	1,615151	-0,007795	-0,088474	-7,585463	-7,275241	0,791562	1,615151
10:23:27,68	0,404964	3,330976	-0,055048	0,011990	0,051994	-0,641026	-0,006371	-0,091420	-7,584677	-0,139198	0,243649	1,601155	-0,490624	-2,949368	-8,618853	-17,249485	3,505653	15,261540	-0,006371	-0,091420	-7,584677	-7,315671	0,743778	1,601155	-0,006371	-0,091420	-7,584677	-7,315671	0,743778	1,601155
10:23:27,73	0,404964	3,330976	-0,055048	0,011990	0,051994	-0,641026	-0,004829	-0,088763	-7,587799	-0,339065	0,320388	1,610904	-0,489513	-2,953013	-8,614976	-17,288394	3,474730	15,248551	-0,004829	-0,088763	-7,587799	-7,306940	0,699491	1,610904	-0,004829	-0,088763	-7,587799	-7,306940	0,699491	1,610904
10:23:27,78	0,404964	3,330976	-0,055048	0,011990	0,051994	-0,641026	-0,002229	-0,091548	-7,583922	-0,240479	0,437380	1,597915	-0,489573	-2,949115	-8,617302	-17,287663	3,445308	15,278656	-0,002229	-0,091548	-7,583922	-7,426978	0,612342	1,597915	-0,002229	-0,091548	-7,583922	-7,426978	0,612342	1,597915
10:23:27,83	0,404964	3,330976	-0,055048	0,011990	0,051994	-0,641026	-0,005575	-0,089546	-7,586248	-0,369659	0,278729	1,628020	-0,493112	-2,943757	-8,612325	-17,308311	3,493350	15,229109	-0,005575	-0,089546	-7,586248	-7,399059	0,716357	1,628020	-0,005575	-0,089546	-7,586248	-7,399059	0,716357	1,628020
10:23:27,88	0,404964	3,330976	-0,055048	0,011990	0,051994	-0,641026	-0,008445	-0,083803	-7,581270	-0,637059	0,087597	1,578474	-0,494829	-2,943972	-8,613068	-17,286826	3,514287	15,263599	-0,008445	-0,083803	-7,581270	-7,215564	0,750504	1,578474	-0,008445	-0,083803	-7,581270	-7,215564	0,750504	1,578474
10:23:27,93	0,404964	3,330976	-0,055048	0,011990	0,051994	-0,641026	-0,007401	-0,082423	-7,582013	-0,679909	0,150011	1,612963	-0,486534	-2,943014	-8,614196	-17,254506	3,506427	15,284658	-0,007401	-0,082423	-7,582013	-7,150138	0,730982	1,612963	-0,007401	-0,082423	-7,582013	-7,150138	0,730982	1,612963
10:23:27,98	0,404964	3,330976	-0,055048	0,011990	0,051994	-0,641026	-0,011343	-0,088265	-7,583144	-0,369133	-0,076725	1,659247	-0,486476	-2,942322	-8,611879	-17,239926	3,525862	15,259607	-0,011343	-0,088265	-7,583144	-7,297905	0,813669	1,659247	-0,011343	-0,088265	-7,583144	-7,297905	0,813669	1,659247
10:23:28,03	0,404964	3,330976	-0,055048	0,011990	0,051994	-0,641026	-0,013006	-0,088833	-7,580824	-0,313152	-0,106612	1,608971	-0,490564	-2,945397	-8,611082	-17,236885	3,541327	15,272959	-0,013006	-0,088833	-7,580824	-7,286510	0,914340	1,608971	-0,013006	-0,088833	-7,580824	-7,286510	0,914340	1,608971
10:23:28,08	0,404964	3,330976	-0,055048	0,011990	0,051994	-0,641026	-0,008299	-0,086829	-7,580028	-0,402403	0,133058	1,622324	-0,486473	-2,953321	-8,610667	-17,255804	3,487615	15,265867	-0,008299	-0,086829	-7,580028	-7,218513	0,784504	1,622324	-0,008299	-0,086829	-7,580028	-7,218513	0,784504	1,622324
10:23:28,13	0,404964	3,330976	-0,055048	0,011990	0,051994	-0,641026	-0,003482	-0,094334	-7,579613	-0,068128	0,393984	1,615231	-0,490080	-2,951055	-8,611861	-17,267782	3,444916	15,255372	-0,003482	-0,094334	-7,579613	-7,473366	0,667340	1,615231	-0,003482	-0,094334	-7,579613	-7,473366	0,667340	1,615231
10:23:28,18	0,404964	3,330976	-0,055048	0,011990	0,051994	-0,641026	-0,003641	-0,090077	-7,580807	-0,332458	0,396714	1,604736	-0,491266	-2,948928	-8,607595	-17,286446	3,485900	15,268926	-0,003641	-0,090077	-7,580807	-7,403523	0,682518	1,604736	-0,003641	-0,090077	-7,580807	-7,403523	0,682518	1,604736
10:23:28,24	0,404964	3,330976	-0,055048	0,011990	0,051994	-0,641026	-0,004891	-0,087987	-7,576541	-0,414986	0,295074	1,618291	-0,488940	-2,945211	-8,610721	-17,292547	3,507471	15,267691	-0,004891	-0,087987	-7,576541	-7,321973	0,678980	1,618291	-0,004891	-0,087987	-7,576541	-7,321973	0,678980	1,618291
10:23:28,29	0,404964	3,330976	-0,055048	0,011990	0,051994	-0,641026	-0,009273	-0,088143	-7,579667	-0,391251	0,051139	1,617055	-0,486440	-2,957060	-8,611441	-17,261713	3,520216	15,252359	-0,009273	-0,088143	-7,579667	-7,310472	0,779035	1,617055	-0,009273	-0,088143	-7,579667	-7,310472	0,779035	1,617055
10:23:28,34	0,404964	3,330976	-0,055048	0,011990	0,051994	-0,641026	-0,000261	-0,096233	-7,580387	0,055868	0,540071	1,601723	-0,488307	-2,944189	-8,731275	-17,334114	3,553957	15,226940	-0,000261	-0,096233	-7,580387	-7,498394	0,560558	1,601723	-0,000261	-0,096233	-7,580387	-7,498394	0,560558	1,601723
10:23:28,39	0,404964	3,330976	-0,055048	0,011990	0,051994	-0,641026	-0,010473	-0,088180	-7,700221	-0,369829	-0,070541	1,576305	-0,432299	-3,066608	-16,198739	-25,129513	0,094586	15,622959	-0,010473	-0,088180	-7,700221	-7,291990	0,751614	1,576305	-0,010473	-0,088180	-7,700221	-7,291990	0,751614	1,576305
10:23:28,44	0,404975	3,331055	-0,045027	0,011970	0,051994	-0,641033	0,067540	-0,197894	-15,167685	-1,558347	-1,035174	1,972323	-0,427745	-3,066357	-16,172258	-25,049025	0,297310	15,632717	0,067540	-0,197894	-15,167685	-17,092990	-6,337064	1,972323	0,067540	-0,197894	-15,167685	-17,092990	-6,337064	1,972323
10:23:28,49	0,404975	3,331055	-0,045027	0,011970	0,051994	-0,641033	0,065046	-0,201712	-15,141203	-1,143980	-1,196498	1,982081	-0,436758	-3,059633	-16,122478	-24,976677	0,434639	15,678199	0,065046	-0,201712	-15,141203	-16,978371	-6,302642	1,982081	0,065046	-0,201712	-15,141203	-16,978371	-6,302642	1,982081
10:23:28,54	0,404975	3,331055	-0,045027	0,011970	0,051994	-0,641033	0,063729	-0,190545	-15,091423	-1,569559	-1,270999	2,027563	-0,427677	-3,055050	-16,094068	-24,892040	0,398732	15,680522	0,063729	-0,190545	-15,091423	-16,527341	-6,273746	2,027563	0,063729	-0,190545	-15,091423	-16,527341	-6,273746	2,027563
10:23:28,59	0,404975	3,331055	-0,045027	0,011970	0,051994	-0,641033	0,055219	-0,196118	-15,063014	-1,268565	-1,622266	2,029886	-0,433896	-3,063306	-16,072622	-24,826237	0,383425	15,693076	0,055219	-0,196118	-15,063014	-16,663790	-5,956981	2,029886	0,055219	-0,196118	-15,063014	-16,663790	-5,956981	2,029886
10:23:28,64	0,404975	3,331055	-0,045027	0,011970	0,051994	-0,641033	0,065480	-0,194860	-15,041567	-1,314305	-1,024094	2,042441	-0,429715	-3,055942	-16,055569	-24,825973	0,410330	15,661149	0,065480	-0,194860	-15,041567	-16,610825	-6,164237	2,042441	0,065480	-0,194860	-15,041567	-16,610825	-6,164237	2,042441
10:23:28,69	0,404975	3,331055	-0,045027	0,011970	0,051994	-0,641033	0,057011	-0,194799	-15,024515	-1,294053	-1,477689	2,010513	-0,431931	-3,061705	-16,044643	-24,800700	0,424769	15,672845	0,057011	-0,194799	-15,024515	-16,585771	-5,953041	2,010513	0,057011	-0,194799	-15,024515	-16,585771	-5,953041	2,010513
10:23:28,74	0,404975	3,331055	-0,045027	0,011970	0,051994	-0,641033	0,063110	-0,195760	-15,013588	-1,218914	-1,145865	2,022209	-0,432507	-3,054983	-16,032631	-24,809201	0,450053	15,667331	0,063110	-0,195760	-15,013588	-16,586111	-6,100001	2,022209	0,063110	-0,195760	-15,013588	-16,586111	-6,100001	2,022209
10:23:28,79	0,404975	3,331055	-0,045027	0,011970	0,051994	-0,641033	0,057576	-0,191901	-15,001577	-1,401953	-1,453626	2,016696	-0,430490	-3,056119	-16,023248	-24,723475	0,481341	15,676458	0,057576	-0,191901	-15,001577	-16,466192	-5,973360	2,016696	0,057576	-0,191901	-15,001577	-16,466192	-5,973360	2,016696
10:23:28,84	0,404975	3,331055	-0,045027	0,011970	0,051994	-0,641033	0,057552	-0,194216	-14,992194	-1,211620	-1,396299	2,025823	-0,433966	-3,060775	-16,012756	-24,726868	0,468514	15,653871	0,057552	-0,194216	-14,992194	-16,457577	-5,914115	2,025823	0,057552	-0,194216	-14,992194	-16,457577	-5,914115	2,025823
10:23:28,89	0,404975	3,331055	-0,045027	0,011970	0,051994	-0,641033	0,063322	-0,193534	-14,981701	-1,259903	-1,092765	2,003235	-0,435210	-3,060086	-16,002672	-24,791536	0,519488	15,669301	0,063322	-0,193534	-14,981701	-16,452302	-6,063555	2,003235	0,063322	-0,193534	-14,981701	-16,452302	-6,063555	2,003235
10:23:28,94	0,404975	3,331055	-0,045027	0,011970	0,051994	-0,641033	0,063348	-0,192112	-14,971618	-1,322042	-1,172905	2,018665	-0,436400	-3,058407	-15,997646	-24,800448	0,508571	15,651492	0,063348	-0,192112	-14,971618	-16,402805	-6,145735	2,018665	0,063348	-0,192112	-14,971618	-16,402805	-6,145735	2,018665
10:23:28,99	0,404975	3,331055	-0,045027	0,011970	0,051994	-0,641033	0,062488	-0,190242	-14,966591	-1,433194	-1,219871	2,000856	-0,429673	-3,052344	-15,993319	-24,664930	0,475997	15,658175	0,062488	-0,190242	-14,966591	-16,367159	-6,125212	2,000856	0,062488	-0,190242	-14,966591	-16,367159	-6,125212	2,000856
10:23:29,04	0,404975	3,331055	-0,045027	0,011970	0,051994	-0,641033	0,053874	-0,193036	-14,962265	-1,248323	-1,534148	2,007540	-0,433062	-3,060778	-15,985133	-24,669361	0,570367	15,649581	0,053874	-0,193036	-14,962265	-16,401669	-5,763292	2,007540	0,053874	-0,193036	-14,962265	-16,401669	-5,763292	2,007540
10:23:29,09	0,404975	3,331055	-0,045027	0,011970	0,051994	-0,641033	0,062873	-0,194318	-14,954079	-1,102175	-1,117267	1,998945	-0,430833	-3,061856	-15,977749	-24,701595	0,446575	15,656214	0,062873	-0,194318	-14,954079	-16,356116	-6,052765	1,998945	0,062873	-0,194318	-14,954079	-16,356116	-6,052765	1,998945
10:23:29,14	0,404975	3,331055	-0,045027	0,011970	0,051994	-0,641033	0,062692	-0,196787	-14,946695	-1,097091	-1,092688	2,005578	-0,430665	-3,063038	-15,969575	-24,667247	0,514933	15,643241	0,062692	-0,196787	-14,946695	-16,544878	-6,013994	2,005578	0,062692	-0,196787	-14,946695	-16,544878	-6,013994	2,005578
10:23:29,19	0,404975	3,331055	-0,045027	0,011970	0,051994	-0,641033	0,063632	-0,197525	-14,938521	-0,982372	-1,048252	1,992605	-0,437797	-3,059839	-15,966500	-24,703447	0,543323	15,651583	0,063632	-0,197525	-14,938521	-16,488047	-6,043331	1,992605	0,063632	-0,197525	-14,938521	-16,488047	-6,043331	1,992605
10:23:29,24	0,404975	3,331055	-0,045027	0,011970	0,051994	-0,641033	0,064428	-0,189748	-14,935446	-1,380276	-1,052402	2,000947	-0,433740	-3,053458	-15,963801	-24,719699	0,537539	15,661261	0,064428	-0,189748	-14,935446	-16,275477	-6,109971	2,000947	0,064428	-0,189748	-14,935446	-16,275477	-6,109971	2,000947
10:23:29,29	0,404975	3,331055	-0,045027	0,011970	0,051994	-0,641033	0,056872	-0,190070	-14,932747	-1,376636	-1,456460	2,010625	-0,429927	-3,059606	-15,957120	-24,622858	0,548111	15,656286	0,056872	-0,190070	-14,932747	-16,297160	-5,920939	2,010625	0,056872	-0,190070	-14,932747	-16,297160	-5,920939	2,010625
10:23:29,34	0,404975	3,331055	-0,045027	0,011970	0,051994	-0,641033	0,060290	-0,196447	-14,926066	-0,987472	-1,200141	2,005650	-0,431108	-3,060162	-15,958667	-24,625539	0,559889	15,667036	0,060290	-0,196447	-14,926066	-16,408566	-5,932936	2,005650	0,060290	-0,196447	-14,926066	-16,408566	-5,932936	2,005650
10:23:29,39	0,404975	3,331055	-0,045027	0,011970	0,051994	-0,641033	0,061363	-0,195702	-14,927613	-1,017336	-1,152589	2,016400	-0,437028	-3,059034	-15,948976	-24,642080	0,521636	15,659227	0,061363	-0,195702	-14,927613	-16,379973	-5,969565	2,016400	0,061363	-0,195702	-14,927613	-16,379973	-5,969565	2,016400
10:23:29,44	0,404975	3,331055	-0,045027	0,011970	0,051994	-0,641033	0,063346	-0,190012	-14,917922	-1,354642	-1,044676	2,008592	-0,434734	-3,057720	-15,943161	-24,681295	0,530640	15,666662	0,063346	-0,190012	-14,917922	-16,270572	-6,017311	2,008592	0,063346	-0,190012	-14,917922	-16,270572	-6,017311	2,008592
10:23:29,49	0,404975	3,331055	-0,045027	0,011970	0,051994	-0,641033	0,061060	-0,191341	-14,912106	-1,297337	-1,201985	2,016026	-0,429858	-3,053430	-15,941207	-24,610943	0,564398	15,652775	0,061060	-0,191341	-14,912106	-16,317604	-5,995208	2,016026	0,061060	-0,191341	-14,912106	-16,317604	-5,995208	2,016026
10:23:29,54	0,404975	3,331055	-0,045027	0,011970	0,051994	-0,641033	0,054907	-0,193419	-14,910153	-1,124868	-1,477892	2,002140	-0,438114	-3,056994	-15,940809	-24,626993	0,575685	15,670484	0,054907	-0,193419	-14,910153	-16,308261	-5,788106	2,002140	0,054907	-0,193419	-14,910153	-16,308261	-5,788106	2,002140
10:23:29,59	0,404975	3,331055	-0,045027	0,011970	0,051994	-0,641033	0,062121	-0,188051	-14,909754	-1,402260	-1,122297	2,019848	-0,433938	-3,055566	-15,935366	-24,603170	0,553984	15,657476	0,062121	-0,188051	-14,909754	-16,164256	-5,998825	2,019848	0,062121	-0,188051	-14,909754	-16,164256	-5,998825	2,019848
10:23:29,64	0,404975	3,331055	-0,045027	0,011970	0,051994	-0,641033	0,058797	-0,190954	-14,904311	-1,258194	-1,263675	2,006840	-0,440465	-3,055446	-15,929936	-24,642002	0,579992	15,678519	0,058797	-0,190954	-14,904311	-16,248063	-5,879252	2,006840	0,058797	-0,190954	-14,904311	-16,248063	-5,879252	2,006840
10:23:29,69	0,404975	3,331055	-0,045027	0,011970	0,051994	-0,641033	0,061957	-0,185241	-14,898881	-1,552152	-1,145991	2,027883	-0,443390	-3,057163	-15,930348	-24,644022	0,589988	15,644434	0,061957	-0,185241	-14,898881	-16,093568	-6,009623	2,027883	0,061957	-0,185241	-14,898881	-16,093568	-6,009623	2,027883
10:23:29,74	0,404975	3,331055	-0,045027	0,011970	0,051994	-0,641033	0,064906	-0,183566	-14,899293	-1,631611	-0,999374	1,993799	-0,433860	-3,051659	-15,927190	-24,579510	0,583205	15,682857	0,064906	-0,183566	-14,899293	-16,041530	-6,094528	1,993799	0,064906	-0,183566	-14,899293	-16,041530	-6,094528	1,993799
10:23:29,79	0,404975	3,331055	-0,045027	0,011970	0,051994	-0,641033	0,055375	-0,189067	-14,896135	-1,319146	-1,435752	2,032222	-0,435609	-3,060802	-15,925240	-24,575048	0,500816	15,638566	0,055375	-0,189067	-14,896135	-16,160941	-5,782683	2,032222	0,055375	-0,189067	-14,896135	-16,160941	-5,782683	2,032222
10:23:29,84	0,404975	3,331055	-0,045027	0,011970	0,051994	-0,641033	0,064167	-0,192125	-14,894186	-1,229297	-0,933512	1,987930	-0,442060	-3,056885	-15,918630	-24,591324	0,594779	15,685639	0,064167	-0,192125	-14,894186	-16,311074	-5,970610	1,987930	0,064167	-0,192125	-14,894186	-16,311074	-5,970610	1,987930
10:23:29,89	0,404975	3,331055	-0,045027	0,011970	0,051994	-0,641033	0,064000	-0,184579	-14,887576	-1,548439	-1,003266	2,035003	-0,430851	-3,054310	-15,916302	-24,579749	0,583386	15,666677	0,064000	-0,184579	-14,887576	-16,037875	-6,027266	2,035003	0,064000	-0,184579	-14,887576	-16,037875	-6,027266	2,035003
10:23:29,94	0,404975	3,331055	-0,045027	0,011970	0,051994	-0,641033	0,056166	-0,192999	-14,885248	-1,114674	-1,394912	2,016042	-0,436684	-3,057379	-15,914763	-24,564922	0,574277	15,629917	0,056166	-0,192999	-14,885248	-16,265086	-5,803944	2,016042	0,056166	-0,192999	-14,885248	-16,265086	-5,803944	2,016042
10:23:29,99	0,404975	3,331055	-0,045027	0,011970	0,051994	-0,641033	0,061740	-0,189482	-14,883709	-1,298036	-1,087677	1,979281	-0,434971	-3,053493	-15,913243	-24,592654	0,598603	15,621238	0,061740	-0,189482	-14,883709	-16,172360	-5,934257	1,979281	0,061740	-0,189482	-14,883709	-16,172360	-5,934257	1,979281
10:23:30,04	0,404975	3,331055	-0,045027	0,011970	0,051994	-0,641033	0,057518	-0,189022	-14,882188	-1,314734	-1,343382	1,970603	-0,433129	-3,053087	-15,910478	-24,562595	0,613480	15,658864	0,057518	-0,189022	-14,882188	-16,152979	-5,858562	1,970603	0,057518	-0,189022	-14,882188	-16,152979	-5,858562	1,970603
10:23:30,09	0,404975	3,331055	-0,045027	0,011970	0,051994	-0,641033	0,056246	-0,190415	-14,879424	-1,214408	-1,390942	2,008228	-0,435387	-3,055984	-15,908891	-24,524605	0,608033	15,666203	0,056246	-0,190415	-14,879424	-16,161968	-5,806256	2,008228	0,056246	-0,190415	-14,879424	-16,161968	-5,806256	2,008228
10:23:30,14	0,404975	3,331055	-0,045027	0,011970	0,051994	-0,641033	0,059883	-0,189907	-14,877837	-1,226519	-1,166173	2,015567	-0,433158	-3,058162	-15,906183	-24,556424	0,493871	15,651597	0,059883	-0,189907	-14,877837	-16,134242	-5,867024	2,015567	0,059883	-0,189907	-14,877837	-16,134242	-5,867024	2,015567
10:23:30,19	0,404975	3,331055	-0,045027	0,011970	0,051994	-0,641033	0,060655	-0,192927	-14,875128	-1,184250	-1,096517	2,000961	-0,437219	-3,055726	-15,901137	-24,550954	0,554534	15,659764	0,060655	-0,192927	-14,875128	-16,329052	-5,857951	2,000961	0,060655	-0,192927	-14,875128	-16,329052	-5,857951	2,000961
10:23:30,24	0,404975	3,331055	-0,045027	0,011970	0,051994	-0,641033	0,060576	-0,188192	-14,870083	-1,375221	-1,126225	2,009128	-0,441941	-3,051608	-15,902304	-24,549349	0,585183	15,690305	0,060576	-0,188192	-14,870083	-16,148292	-5,881448	2,009128	0,060576	-0,188192	-14,870083	-16,148292	-5,881448	2,009128
10:23:30,29	0,404975	3,331055	-0,045027	0,011970	0,051994	-0,641033	0,059371	-0,182044	-14,871250	-1,667597	-1,202808	2,039669	-0,433760	-3,052485	-15,901913	-24,587761	0,600177	15,697071	0,059371	-0,182044	-14,871250	-15,958013	-5,863457	2,039669	0,059371	-0,182044	-14,871250	-15,958013	-5,863457	2,039669
10:23:30,34	0,404975	3,331055	-0,045027	0,011970	0,051994	-0,641033	0,056039	-0,189567	-14,870859	-1,282607	-1,416825	2,046435	-0,432987	-3,050266	-15,896123	-24,526236	0,626597	15,616702	0,056039	-0,189567	-14,870859	-16,163600	-5,815925	2,046435	0,056039	-0,189567	-14,870859	-16,163600	-5,815925	2,046435
10:23:30,39	0,404975	3,331055	-0,045027	0,011970	0,051994	-0,641033	0,053732	-0,189127	-14,865069	-1,251834	-1,496750	1,966067	-0,437087	-3,059088	-15,897228	-24,515161	0,577496	15,647587	0,053732	-0,189127	-14,865069	-16,098303	-5,714701	1,966067	0,053732	-0,189127	-14,865069	-16,098303	-5,714701	1,966067
10:23:30,44	0,404975	3,331055	-0,045027	0,011970	0,051994	-0,641033	0,063421	-0,189987	-14,866174	-1,244079	-0,958752	1,996951	-0,438347	-3,054346	-15,893368	-24,555872	0,605367	15,666415	0,063421	-0,189987	-14,866174	-16,158088	-5,937333	1,996951	0,063421	-0,189987	-14,866174	-16,158088	-5,937333	1,996951
10:23:30,49	0,404975	3,331055	-0,045027	0,011970	0,051994	-0,641033	0,059945	-0,186525	-14,862314	-1,420340	-1,188727	2,015780	-0,434128	-3,061216	-15,890981	-24,536330	0,616528	15,679365	0,059945	-0,186525	-14,862314	-16,062554	-5,894395	2,015780	0,059945	-0,186525	-14,862314	-16,062554	-5,894395	2,015780
10:23:30,54	0,404975	3,331055	-0,045027	0,011970	0,051994	-0,641033	0,063785	-0,193614	-14,859927	-1,032258	-0,977672	2,028729	-0,435264	-3,056362	-15,889858	-24,496649	0,572821	15,628946	0,063785	-0,193614	-14,859927	-16,230985	-5,984827	2,028729	0,063785	-0,193614	-14,859927	-16,230985	-5,984827	2,028729
10:23:30,59	0,404975	3,331055	-0,045027	0,011970	0,051994	-0,641033	0,060149	-0,190204	-14,858803	-1,227633	-1,110526	1,978310	-0,437768	-3,052796	-15,889500	-24,565593	0,605971	15,654821	0,060149	-0,190204	-14,858803	-16,158608	-5,832256	1,978310	0,060149	-0,190204	-14,858803	-16,158608	-5,832256	1,978310
10:23:30,64	0,404975	3,331055	-0,045027	0,011970	0,051994	-0,641033	0,058313	-0,186251	-14,858446	-1,438904	-1,282298	2,004185	-0,431698	-3,054164	-15,883987	-24,492502	0,605743	15,685469	0,058313	-0,186251	-14,858446	-16,059642	-5,859874	2,004185	0,058313	-0,186251	-14,858446	-16,059642	-5,859874	2,004185
10:23:30,69	0,404975	3,331055	-0,045027	0,011970	0,051994	-0,641033	0,056463	-0,192192	-14,852933	-1,093640	-1,315069	2,034834	-0,431109	-3,055457	-15,882848	-24,492348	0,573943	15,640060	0,056463	-0,192192	-14,852933	-16,180721	-5,747445	2,034834	0,056463	-0,192192	-14,852933	-16,180721	-5,747445	2,034834
10:23:30,74	0,404975	3,331055	-0,045027	0,011970	0,051994	-0,641033	0,057288	-0,193349	-14,851794	-1,060964	-1,256163	1,989425	-0,441210	-3,054929	-15,881682	-24,523572	0,560558	15,681182	0,057288	-0,193349	-14,851794	-16,238833	-5,753260	1,989425	0,057288	-0,193349	-14,851794	-16,238833	-5,753260	1,989425
10:23:30,79	0,404975	3,331055	-0,045027	0,011970	0,051994	-0,641033	0,061881	-0,184338	-14,850628	-1,556733	-1,037643	2,030546	-0,435359	-3,053222	-15,879413	-24,561226	0,592398	15,619485	0,061881	-0,184338	-14,850628	-16,027248	-5,895340	2,030546	0,061881	-0,184338	-14,850628	-16,027248	-5,895340	2,030546
10:23:30,84	0,404975	3,331055	-0,045027	0,011970	0,051994	-0,641033	0,057478	-0,188550	-14,848359	-1,328928	-1,315172	1,968850	-0,439368	-3,054469	-15,875863	-24,515738	0,601373	15,659874	0,057478	-0,188550	-14,848359	-16,130136	-5,827167	1,968850	0,057478	-0,188550	-14,848359	-16,130136	-5,827167	1,968850
10:23:30,89	0,404975	3,331055	-0,045027	0,011970	0,051994	-0,641033	0,060562	-0,185702	-14,844809	-1,446512	-1,119902	2,009238	-0,432893	-3,050370	-15,877054	-24,514403	0,620663	15,638704	0,060562	-0,185702	-14,844809	-16,024145	-5,873985	2,009238	0,060562	-0,185702	-14,844809	-16,024145	-5,873985	2,009238
10:23:30,94	0,404975	3,331055	-0,045027	0,011970	0,051994	-0,641033	0,053775	-0,189260	-14,846000	-1,244120	-1,481317	1,988068	-0,434657	-3,051518	-15,876663	-24,513831	0,612446	15,637722	0,053775	-0,189260	-14,846000	-16,101060	-5,702616	1,988068	0,053775	-0,189260	-14,846000	-16,101060	-5,702616	1,988068
10:23:30,99	0,404975	3,331055	-0,045027	0,011970	0,051994	-0,641033	0,055651	-0,188307	-14,845609	-1,300533	-1,379147	1,987086	-0,431032	-3,057968	-15,876977	-24,486901	0,622947	15,676403	0,055651	-0,188307	-14,845609	-16,082623	-5,747734	1,987086	0,055651	-0,188307	-14,845609	-16,082623	-5,747734	1,987086
10:23:31,04	0,404975	3,331055	-0,045027	0,011970	0,051994	-0,641033	0,059424	-0,194671	-14,845923	-0,947026	-1,164881	2,025768	-0,439923	-3,058994	-15,873909	-24,513477	0,591330	15,647882	0,059424	-0,194671	-14,845923	-16,228719	-5,829646	2,025768	0,059424	-0,194671	-14,845923	-16,228719	-5,829646	2,025768
10:23:31,09	0,404975	3,331055	-0,045027	0,011970	0,051994	-0,641033	0,064758	-0,187484	-14,842855	-1,361423	-0,894713	1,997246	-0,435859	-3,056364	-15,870802	-24,547068	0,618232	15,672517	0,058182	-0,185012	-14,839765	-15,985854	-5,835926	2,017393	0,058182	-0,185012	-14,839765	-15,985854	-5,835926	2,017393
10:23:31,14	0,404975	3,331055	-0,045027	0,011970	0,051994	-0,641033	0,058182	-0,185012	-14,839765	-1,462451	-1,268654	2,017393	-0,433522	-3,053614	-15,871195	-24,545965	0,613995	15,678266	0,058182	-0,185012	-14,839765	-15,985854	-5,835926	2,017393	0,058182	-0,185012	-14,839765	-15,985854	-5,835926	2,017393
10:23:31,19	0,404975	3,331055	-0,045027	0,011970	0,051994	-0,641033	0,056899	-0,190337	-14,840140	-1,209675	-1,342851	2,027630	-0,432707	-3,050790	-15,868061	-24,442210	0,617693	15,661435	0,056899	-0,190337	-14,840140	-16,151156	-5,809412	2,027630	0,056899	-0,190337	-14,840140	-16,151156	-5,809412	2,027630
10:23:31,24	0,404975	3,331055	-0,045027	0,011970	0,051994	-0,641033	0,054046	-0,189632	-14,837007	-1,191297	-1,403196	2,010800	-0,432706	-3,061274	-15,866884	-24,484410	0,647489	15,641172	0,054046	-0,189632	-14,837007	-16,077372	-5,645804	2,010800	0,054046	-0,189632	-14,837007	-16,077372	-5,645804	2,010800
10:23:31,29	0,404975	3,331055	-0,045027	0,011970	0,051994	-0,641033	0,063124	-0,194875	-14,835830	-0,913944	-0,982569	1,990536	-0,435129	-3,058729	-15,866113	-24,477817	0,557403	15,647398	0,063124	-0,194875	-14,835830	-16,211613	-5,937823	1,990536	0,063124	-0,194875	-14,835830	-16,211613	-5,937823	1,990536
10:23:31,34	0,404975	3,331055	-0,045027	0,011970	0,051994	-0,641033	0,062132	-0,191504	-14,835059	-1,163954	-0,983435	1,996762	-0,431070	-3,051690	-15,864579	-24,514338	0,629424	15,675119	0,062132	-0,191504	-14,835059	-16,197003	-5,860765	1,996762	0,062132	-0,191504	-14,835059	-16,197003	-5,860765	1,996762
10:23:31,39	0,404975	3,331055	-0,045027	0,011970	0,051994	-0,641033	0,056889	-0,187020	-14,835865	-1,338724	-1,346454	2,030684	-0,431489	-3,049981	-15,859501	-24,426598	0,586649	15,665093	0,056889	-0,187020	-14,835865	-16,019814	-5,812265	2,030684	0,056889	-0,187020	-14,835865	-16,019814	-5,812265	2,030684
10:23:31,44	0,404975	3,331055	-0,045027	0,011970	0,051994	-0,641033	0,052736	-0,190282	-14,828447	-1,176575	-1,442274	2,014457	-0,433852	-3,059449	-15,861424	-24,446995	0,571744	15,654492	0,052736	-0,190282	-14,828447	-16,113675	-5,582047	2,014457	0,052736	-0,190282	-14,828447	-16,113675	-5,582047	2,014457
10:23:31,49	0,404975	3,331055	-0,045027	0,011970	0,051994	-0,641033	0,062117	-0,192969	-14,830370	-1,059924	-0,964685	2,003856	-0,435784	-3,055346	-15,859526	-24,536273	0,634696	15,675926	0,062117	-0,192969	-14,830370	-16,208004	-5,840849	2,003856	0,062117	-0,192969	-14,830370	-16,208004	-5,840849	2,003856
10:23:31,54	0,404975	3,331055	-0,045027	0,011970	0,051994	-0,641033	0,059530	-0,189245	-14,828472	-1,243715	-1,208007	2,025291	-0,433204	-3,052252	-15,856381	-24,425604	0,620737	15,668488	0,059530	-0,189245	-14,828472	-16,099428	-5,881085	2,025291	0,059530	-0,189245	-14,828472	-16,099428	-5,881085	2,025291
10:23:31,59	0,404975	3,331055	-0,045027	0,011970	0,051994	-0,641033	0,055560	-0,189932	-14,825327	-1,164735	-1,311616	2,017852	-0,434471	-3,058246	-15,857923	-24,475659	0,613389	15,683133	0,055560	-0,189932	-14,825327	-16,074394	-5,673063	2,017852	0,055560	-0,189932	-14,825327	-16,074394	-5,673063	2,017852
10:23:31,64	0,404975	3,331055	-0,045027	0,011970	0,051994	-0,641033	0,061384	-0,191832	-14,826869	-1,097346	-1,048422	2,032497	-0,440327	-3,056649	-15,856787	-24,456581	0,600771	15,651995	0,061384	-0,191832	-14,826869	-16,156124	-5,867084	2,032497	0,061384	-0,191832	-14,826869	-16,156124	-5,867084	2,032497
10:23:31,69	0,404975	3,331055	-0,045027	0,011970	0,051994	-0,641033	0,062930	-0,185962	-14,825733	-1,403944	-0,945217	2,001359	-0,432078	-3,047735	-15,855209	-24,427620	0,595827	15,701778	0,062930	-0,185962	-14,825733	-16,001974	-5,885213	2,001359	0,062930	-0,185962	-14,825733	-16,001974	-5,885213	2,001359
10:23:31,74	0,404975	3,331055	-0,045027	0,011970	0,051994	-0,641033	0,051086	-0,188649	-14,824154	-1,254053	-1,533568	2,051142	-0,432663	-3,059404	-15,854813	-24,463716	0,602338	15,666369	0,051086	-0,188649	-14,824154	-16,062964	-5,543785	2,051142	0,051086	-0,188649	-14,824154	-16,062964	-5,543785	2,051142
10:23:31,79	0,404975	3,331055	-0,045027	0,011970	0,051994	-0,641033	0,061483	-0,193977	-14,823759	-0,989397	-1,027405	2,015733	-0,442122	-3,052448	-15,851356	-24,471238	0,615134	15,673840	0,061483	-0,193977	-14,823759	-16,216570	-5,853839	2,015733	0,061483	-0,193977	-14,823759	-16,216570	-5,853839	2,015733
10:23:31,84	0,404975	3,331055	-0,045027	0,011970	0,051994	-0,641033	0,060189	-0,182307	-14,820302	-1,588897	-1,107616	2,023204	-0,433168	-3,047633	-15,852116	-24,410089	0,636806	15,671784	0,060189	-0,182307	-14,820302	-15,900004	-5,832455	2,023204	0,060189	-0,182307	-14,820302	-15,900004	-5,832455	2,023204
10:23:31,89	0,404975	3,331055	-0,045027	0,011970	0,051994	-0,641033	0,051542	-0,187654	-14,821061	-1,261538	-1,515151	2,021148	-0,433762	-3,059949	-15,851701	-24,449219	0,643395	15,660525	0,051542	-0,187654	-14,821061	-15,992342	-5,561183	2,021148	0,051542	-0,187654	-14,821061	-15,992342	-5,561183	2,021148
10:23:31,94	0,404975	3,331055	-0,045027	0,011970	0,051994	-0,641033	0,066349	-0,195361	-14,822861	-0,909903	-0,835959	2,051076	-0,439707	-3,055488	-15,850175	-24,439406	0,565803	15,651800	0,066349	-0,195361	-14,822861	-16,245740	-6,044328	2,051076	0,066349	-0,195361	-14,822861	-16,245740	-6,044328	2,051076
10:23:31,99	0,404975	3,331055	-0,045027	0,011970	0,051994	-0,641033	0,061614	-0,185918	-14,819121	-1,427915	-0,981303	2,001164	-0,435575	-3,057675	-15,848593	-24,443874	0,570212	15,670794	0,061614	-0,185918	-14,819121	-16,022510	-5,817975	2,001164	0,061614	-0,185918	-14,819121	-16,022510	-5,817975	2,001164
10:23:32,04	0,404975	3,331055	-0,045027	0,011970	0,051994	-0,641033	0,061442	-0,190590	-14,817539	-1,183415	-0,996296	2,020158	-0,438664	-3,056892	-15,845904	-24,536958	0,645150	15,696323	0,061442	-0,190590	-14,817539	-16,144719	-5,819503	2,020158	0,061442	-0,190590	-14,817539	-16,144719	-5,819503	2,020158
10:23:32,09	0,404975	3,331055	-0,045027	0,011970	0,051994	-0,641033	0,062308	-0,187524	-14,814849	-1,324483	-1,069335	2,045687	-0,434370	-3,059468	-15,845891	-24,457752	0,607221	15,641350	0,062308	-0,187524	-14,814849	-16,045116	-5,960540	2,045687	0,062308	-0,187524	-14,814849	-16,045116	-5,960540	2,045687
10:23:32,14	0,404975	3,331055	-0,045027	0,011970	0,051994	-0,641033	0,062393	-0,192530	-14,814837	-1,057391	-0,977392	1,990714	-0,442585	-3,048267	-15,843963	-24,423582	0,640431	15,679892	0,056799	-0,179815	-14,812909	-15,788237	-5,713997	2,029257	0,056799	-0,179815	-14,812909	-15,788237	-5,713997	2,029257
10:23:32,19	0,404975	3,331055	-0,045027	0,011970	0,051994	-0,641033	0,056799	-0,179815	-14,812909	-1,672730	-1,255274	2,029257	-0,430282	-3,053205	-15,842372	-24,451888	0,588554	15,693482	0,056799	-0,179815	-14,812909	-15,788237	-5,713997	2,029257	0,056799	-0,179815	-14,812909	-15,788237	-5,713997	2,029257
10:23:32,24	0,404975	3,331055	-0,045027	0,011970	0,051994	-0,641033	0,054925	-0,192939	-14,811318	-1,049396	-1,351315	2,042847	-0,433693	-3,056300	-15,842346	-24,420869	0,643492	15,698704	0,054925	-0,192939	-14,811318	-16,195087	-5,662901	2,042847	0,054925	-0,192939	-14,811318	-16,195087	-5,662901	2,042847
10:23:32,29	0,404975	3,331055	-0,045027	0,011970	0,051994	-0,641033	0,059310	-0,191533	-14,811291	-1,059425	-1,123865	2,048068	-0,438496	-3,053112	-15,841994	-24,428250	0,560649	15,681019	0,059310	-0,191533	-14,811291	-16,094738	-5,779729	2,048068	0,059310	-0,191533	-14,811291	-16,094738	-5,779729	2,048068
10:23:32,35	0,404975	3,331055	-0,045027	0,011970	0,051994	-0,641033	0,058951	-0,185779	-14,810940	-1,434034	-1,107516	2,030383	-0,439071	-3,049504	-15,838911	-24,451879	0,657236	15,682916	0,058951	-0,185779	-14,810940	-16,017708	-5,735180	2,030383	0,058951	-0,185779	-14,810940	-16,017708	-5,735180	2,030383
10:23:32,40	0,404975	3,331055	-0,045027	0,011970	0,051994	-0,641033	0,056114	-0,183477	-14,807856	-1,481919	-1,323814	2,032280	-0,439742	-3,053878	-15,841262	-24,494429	0,640581	15,659260	0,056114	-0,183477	-14,807856	-15,884867	-5,728747	2,032280	0,056114	-0,183477	-14,807856	-15,884867	-5,728747	2,032280
10:23:32,45	0,404975	3,331055	-0,045027	0,011970	0,051994	-0,641033	0,060238	-0,185083	-14,810208	-1,434126	-1,137897	2,008624	-0,432433	-3,059005	-15,836902	-24,410342	0,664412	15,676389	0,060238	-0,185083	-14,810208	-15,963113	-5,866550	2,008624	0,060238	-0,185083	-14,810208	-15,963113	-5,866550	2,008624
10:23:32,50	0,404975	3,331055	-0,045027	0,011970	0,051994	-0,641033	0,061023	-0,193976	-14,805848	-0,908972	-1,036156	2,025753	-0,529514	-2,996916	-8,311378	-19,523878	5,138346	15,520726	0,061023	-0,193976	-14,805848	-16,136115	-5,826455	2,025753	0,061023	-0,193976	-14,805848	-16,136115	-5,826455	2,025753
10:23:32,55	0,405007	3,330960	-0,054925	0,011980	0,052000	-0,640998	0,055792	-0,078857	-7,280324	-0,577415	0,686695	1,870090	-0,530682	-2,981234	-8,067759	-18,887709	4,997119	15,516978	0,055792	-0,078857	-7,280324	-6,767678	-3,693015	1,870090	0,055792	-0,078857	-7,280324	-6,767678	-3,693015	1,870090
10:23:32,60	0,405007	3,330960	-0,054925	0,011980	0,052000	-0,640998	0,042796	-0,070005	-7,036705	-0,841957	0,632438	1,866342	-0,532360	-2,981382	-8,085612	-18,798233	4,952615	15,500959	0,042796	-0,070005	-7,036705	-6,337313	-2,727061	1,866342	0,042796	-0,070005	-7,036705	-6,337313	-2,727061	1,866342
10:23:32,65	0,405007	3,330960	-0,054925	0,011980	0,052000	-0,640998	0,043763	-0,068625	-7,054558	-0,907490	0,782436	1,850323	-0,522942	-2,987832	-8,099150	-18,789130	4,952548	15,529152	0,043763	-0,068625	-7,054558	-6,294562	-2,652932	1,850323	0,043763	-0,068625	-7,054558	-6,294562	-2,652932	1,850323
10:23:32,70	0,405007	3,330960	-0,054925	0,011980	0,052000	-0,640998	0,044639	-0,080007	-7,068096	-0,311156	0,835938	1,878516	-0,522836	-2,980629	-8,108066	-18,711678	4,984342	15,555267	0,044639	-0,080007	-7,068096	-6,591679	-2,668246	1,878516	0,044639	-0,080007	-7,068096	-6,591679	-2,668246	1,878516
10:23:32,75	0,405007	3,330960	-0,054925	0,011980	0,052000	-0,640998	0,038349	-0,076497	-7,077012	-0,427406	0,560043	1,904631	-0,523575	-2,983743	-8,113930	-18,765482	4,938333	15,528254	0,038349	-0,076497	-7,077012	-6,432409	-2,450386	1,904631	0,038349	-0,076497	-7,077012	-6,432409	-2,450386	1,904631
10:23:32,80	0,405007	3,330960	-0,054925	0,011980	0,052000	-0,640998	0,041415	-0,077414	-7,082875	-0,446443	0,695874	1,877618	-0,528739	-2,978867	-8,117805	-18,680899	4,938992	15,529595	0,041415	-0,077414	-7,082875	-6,523470	-2,555220	1,877618	0,041415	-0,077414	-7,082875	-6,523470	-2,555220	1,877618
10:23:32,85	0,405007	3,330960	-0,054925	0,011980	0,052000	-0,640998	0,039775	-0,070504	-7,086751	-0,762920	0,683488	1,878959	-0,529035	-2,977007	-8,121958	-18,760706	4,992925	15,494922	0,039775	-0,070504	-7,086751	-6,297482	-2,438826	1,878959	0,039775	-0,070504	-7,086751	-6,297482	-2,438826	1,878959
10:23:32,90	0,405007	3,330960	-0,054925	0,011980	0,052000	-0,640998	0,038312	-0,069318	-7,090904	-0,817808	0,511334	1,844286	-0,521159	-2,976529	-8,125590	-18,699312	4,946472	15,526727	0,038312	-0,069318	-7,090904	-6,259239	-2,496140	1,844286	0,038312	-0,069318	-7,090904	-6,259239	-2,496140	1,844286
10:23:32,95	0,405007	3,330960	-0,054925	0,011980	0,052000	-0,640998	0,033960	-0,075899	-7,094535	-0,485087	0,361434	1,876091	-0,523955	-2,977785	-8,127489	-18,648823	5,011611	15,553006	0,033960	-0,075899	-7,094535	-6,443190	-2,304421	1,876091	0,033960	-0,075899	-7,094535	-6,443190	-2,304421	1,876091
10:23:33,00	0,405007	3,330960	-0,054925	0,011980	0,052000	-0,640998	0,035613	-0,072281	-7,097620	-0,616895	0,501812	1,872412	-0,525119	-2,976152	-8,128675	-18,624023	4,968064	15,523048	0,035613	-0,072281	-7,097620	-6,290961	-2,293827	1,872412	0,035613	-0,072281	-7,097620	-6,290961	-2,293827	1,872412
10:23:33,05	0,405007	3,330960	-0,054925	0,011980	0,052000	-0,640998	0,035613	-0,072281	-7,097620	-0,616895	0,501812	1,872412	-0,520650	-2,972938	-8,135700	-18,712024	4,966098	15,548795	0,035613	-0,072281	-7,097620	-6,290961	-2,293827	1,872412	0,035613	-0,072281	-7,097620	-6,290961	-2,293827	1,872412
10:23:33,10	0,405007	3,330960	-0,054925	0,011980	0,052000	-0,640998	0,030596	-0,074545	-7,104646	-0,544889	0,165671	1,898159	-0,525389	-2,972660	-8,129507	-18,709664	4,883558	15,522200	0,030596	-0,074545	-7,104646	-6,396651	-2,236090	1,898159	0,030596	-0,074545	-7,104646	-6,396651	-2,236090	1,898159
10:23:33,15	0,405007	3,330960	-0,054925	0,011980	0,052000	-0,640998	0,032724	-0,070301	-7,098453	-0,835844	0,319660	1,871564	-0,523630	-2,974860	-8,136495	-18,726187	4,943692	15,528525	0,032724	-0,070301	-7,098453	-6,354504	-2,249178	1,871564	0,032724	-0,070301	-7,098453	-6,354504	-2,249178	1,871564
10:23:33,20	0,405007	3,330960	-0,054925	0,011980	0,052000	-0,640998	0,033750	-0,072925	-7,105441	-0,655598	0,328625	1,877890	-0,522884	-2,983186	-8,136445	-18,679157	4,951212	15,517456	0,033750	-0,072925	-7,105441	-6,380216	-2,320738	1,877890	0,033750	-0,072925	-7,105441	-6,380216	-2,320738	1,877890
10:23:33,25	0,405007	3,330960	-0,054925	0,011980	0,052000	-0,640998	0,040587	-0,077733	-7,105390	-0,375532	0,721128	1,866820	-0,523064	-2,986567	-8,139158	-18,751328	4,918985	15,552199	0,040587	-0,077733	-7,105390	-6,477611	-2,464954	1,866820	0,040587	-0,077733	-7,105390	-6,477611	-2,464954	1,866820
10:23:33,30	0,405007	3,330960	-0,054925	0,011980	0,052000	-0,640998	0,043605	-0,079268	-7,108104	-0,359718	0,831672	1,901564	-0,525437	-2,984387	-8,138832	-18,746453	4,874189	15,482597	0,043605	-0,079268	-7,108104	-6,582277	-2,591319	1,901564	0,043605	-0,079268	-7,108104	-6,582277	-2,591319	1,901564
10:23:33,35	0,405007	3,330960	-0,054925	0,011980	0,052000	-0,640998	0,042904	-0,076124	-7,107778	-0,559573	0,821845	1,831962	-0,526140	-2,981221	-8,137960	-18,730661	4,894366	15,488956	0,042904	-0,076124	-7,107778	-6,535313	-2,546124	1,831962	0,042904	-0,076124	-7,107778	-6,535313	-2,546124	1,831962
10:23:33,40	0,405007	3,330960	-0,054925	0,011980	0,052000	-0,640998	0,040513	-0,073932	-7,106906	-0,648213	0,701114	1,838320	-0,530174	-2,980448	-8,141162	-18,739875	4,875626	15,512830	0,041861	-0,070052	-7,110108	-6,369860	-2,513506	1,862194	0,041861	-0,070052	-7,110108	-6,369860	-2,513506	1,862194
10:23:33,45	0,405007	3,330960	-0,054925	0,011980	0,052000	-0,640998	0,041861	-0,070052	-7,110108	-0,870810	0,772586	1,862194	-0,530791	-2,976735	-8,140754	-18,740097	4,881392	15,561664	0,041861	-0,070052	-7,110108	-6,369860	-2,513506	1,862194	0,041861	-0,070052	-7,110108	-6,369860	-2,513506	1,862194
10:23:33,50	0,405007	3,330960	-0,054925	0,011980	0,052000	-0,640998	0,038954	-0,067660	-7,109700	-0,990269	0,618346	1,911029	-0,526776	-2,978392	-8,143485	-18,804954	4,927825	15,570774	0,038954	-0,067660	-7,109700	-6,301610	-2,439545	1,911029	0,038954	-0,067660	-7,109700	-6,301610	-2,439545	1,911029
10:23:33,55	0,405007	3,330960	-0,054925	0,011980	0,052000	-0,640998	0,038381	-0,071967	-7,112431	-0,758559	0,509187	1,920138	-0,525576	-2,977737	-8,141698	-18,802777	4,932766	15,536210	0,038381	-0,071967	-7,112431	-6,407942	-2,503755	1,920138	0,038381	-0,071967	-7,112431	-6,407942	-2,503755	1,920138
10:23:33,60	0,405007	3,330960	-0,054925	0,011980	0,052000	-0,640998	0,036184	-0,072807	-7,114400	-0,723888	0,447489	1,867061	-0,524949	-2,976910	-8,145454	-18,763969	4,893714	15,517697	0,036184	-0,072807	-7,114400	-6,439272	-2,392984	1,867061	0,036184	-0,072807	-7,114400	-6,439272	-2,392984	1,867061
10:23:33,65	0,405007	3,330960	-0,054925	0,011980	0,052000	-0,640998	0,036184	-0,072807	-7,114400	-0,723888	0,447489	1,867061	-0,523089	-2,974929	-8,146226	-18,726879	4,927788	15,509802	0,036184	-0,072807	-7,114400	-6,439272	-2,392984	1,867061	0,036184	-0,072807	-7,114400	-6,439272	-2,392984	1,867061
10:23:33,70	0,405007	3,330960	-0,054925	0,011980	0,052000	-0,640998	0,033539	-0,073428	-7,115172	-0,643568	0,325019	1,859166	-0,523719	-2,981202	-8,148506	-18,750041	4,921082	15,558624	0,033539	-0,073428	-7,115172	-6,407660	-2,307800	1,859166	0,033539	-0,073428	-7,115172	-6,407660	-2,307800	1,859166
10:23:33,75	0,405007	3,330960	-0,054925	0,011980	0,052000	-0,640998	0,039287	-0,076019	-7,117452	-0,526236	0,607211	1,907988	-0,524841	-2,984033	-8,146974	-18,739978	4,919994	15,508488	0,039287	-0,076019	-7,117452	-6,493704	-2,476830	1,907988	0,039287	-0,076019	-7,117452	-6,493704	-2,476830	1,907988
10:23:33,80	0,405007	3,330960	-0,054925	0,011980	0,052000	-0,640998	0,042299	-0,076462	-7,115919	-0,499094	0,773092	1,857852	-0,522602	-2,973267	-8,148187	-18,759011	4,908808	15,515893	0,042299	-0,076462	-7,115919	-6,501363	-2,547388	1,857852	0,042299	-0,076462	-7,115919	-6,501363	-2,547388	1,857852
10:23:33,85	0,405007	3,330960	-0,054925	0,011980	0,052000	-0,640998	0,029482	-0,074395	-7,118671	-0,626301	0,122715	1,875814	-0,522527	-2,975943	-8,150471	-18,720338	4,899191	15,540419	0,029482	-0,074395	-7,118671	-6,466272	-2,191642	1,875814	0,029482	-0,074395	-7,118671	-6,466272	-2,191642	1,875814
10:23:33,90	0,405007	3,330960	-0,054925	0,011980	0,052000	-0,640998	0,029482	-0,074395	-7,118671	-0,626301	0,122715	1,875814	-0,521994	-2,973888	-8,148550	-18,762243	4,951647	15,546603	0,029482	-0,074395	-7,118671	-6,466272	-2,191642	1,875814	0,029482	-0,074395	-7,118671	-6,466272	-2,191642	1,875814
10:23:33,95	0,405007	3,330960	-0,054925	0,011980	0,052000	-0,640998	0,032090	-0,073856	-7,117496	-0,618331	0,207091	1,895968	-0,525977	-2,977028	-8,147755	-18,714051	4,967047	15,530428	0,032090	-0,073856	-7,117496	-6,416023	-2,311944	1,895968	0,032090	-0,073856	-7,117496	-6,416023	-2,311944	1,895968
10:23:34,00	0,405007	3,330960	-0,054925	0,011980	0,052000	-0,640998	0,036801	-0,071976	-7,116700	-0,678654	0,486110	1,879792	-0,519654	-2,976812	-8,152806	-18,747136	4,885982	15,542060	0,036801	-0,071976	-7,116700	-6,328771	-2,402757	1,879792	0,036801	-0,071976	-7,116700	-6,328771	-2,402757	1,879792
10:23:34,05	0,405007	3,330960	-0,054925	0,011980	0,052000	-0,640998	0,033452	-0,077344	-7,121752	-0,486271	0,323850	1,891424	-0,524307	-2,981643	-8,154343	-18,729367	4,884628	15,536403	0,033452	-0,077344	-7,121752	-6,557767	-2,302132	1,891424	0,033452	-0,077344	-7,121752	-6,557767	-2,302132	1,891424
10:23:34,10	0,405007	3,330960	-0,054925	0,011980	0,052000	-0,640998	0,039963	-0,075730	-7,123288	-0,562499	0,678468	1,885767	-0,532003	-2,980382	-8,151668	-18,751434	4,883263	15,509590	0,039963	-0,075730	-7,123288	-6,507278	-2,458599	1,885767	0,039963	-0,075730	-7,123288	-6,507278	-2,458599	1,885767
10:23:34,15	0,405007	3,330960	-0,054925	0,011980	0,052000	-0,640998	0,042718	-0,068435	-7,120614	-0,954062	0,803336	1,858954	-0,524869	-2,981516	-8,153203	-18,746068	4,955370	15,513843	0,042718	-0,068435	-7,120614	-6,326173	-2,550053	1,858954	0,042718	-0,068435	-7,120614	-6,326173	-2,550053	1,858954
10:23:34,20	0,405007	3,330960	-0,054925	0,011980	0,052000	-0,640998	0,040134	-0,075180	-7,122149	-0,538167	0,637541	1,863207	-0,519620	-2,975400	-8,152033	-18,735070	4,902126	15,537353	0,040134	-0,075180	-7,122149	-6,439799	-2,512972	1,863207	0,040134	-0,075180	-7,122149	-6,439799	-2,512972	1,863207
10:23:34,25	0,405007	3,330960	-0,054925	0,011980	0,052000	-0,640998	0,032212	-0,076668	-7,120979	-0,501405	0,261770	1,886717	-0,524434	-2,974738	-8,155941	-18,771772	4,900442	15,544166	0,032212	-0,076668	-7,120979	-6,519841	-2,266907	1,886717	0,032212	-0,076668	-7,120979	-6,519841	-2,266907	1,886717
10:23:34,30	0,405007	3,330960	-0,054925	0,011980	0,052000	-0,640998	0,034046	-0,072168	-7,124887	-0,755233	0,326173	1,893530	-0,522595	-2,973069	-8,154396	-18,741418	4,905384	15,519411	0,034046	-0,072168	-7,124887	-6,420391	-2,346440	1,893530	0,034046	-0,072168	-7,124887	-6,420391	-2,346440	1,893530
10:23:34,36	0,405007	3,330960	-0,054925	0,011980	0,052000	-0,640998	0,031681	-0,072926	-7,123342	-0,696339	0,227004	1,868776	-0,524199	-2,977596	-8,155645	-18,718415	4,917776	15,519383	0,031681	-0,072926	-7,123342	-6,421032	-2,259947	1,868776	0,031681	-0,072926	-7,123342	-6,421032	-2,259947	1,868776
10:23:34,41	0,405007	3,330960	-0,054925	0,011980	0,052000	-0,640998	0,036404	-0,073801	-7,124591	-0,628627	0,486325	1,868747	-0,525398	-2,983892	-8,157805	-18,701847	4,931315	15,556158	0,036404	-0,073801	-7,124591	-6,421975	-2,371382	1,868747	0,036404	-0,073801	-7,124591	-6,421975	-2,371382	1,868747
10:23:34,46	0,405007	3,330960	-0,054925	0,011980	0,052000	-0,640998	0,042456	-0,075910	-7,126751	-0,498950	0,808610	1,905522	-0,519532	-2,977796	-8,142714	-18,722719	4,902450	15,502155	0,042456	-0,075910	-7,126751	-6,457854	-2,524183	1,905522	0,042456	-0,075910	-7,126751	-6,457854	-2,524183	1,905522
10:23:34,51	0,405007	3,330960	-0,054925	0,011980	0,052000	-0,640998	0,034244	-0,077942	-7,111660	-0,428697	0,377924	1,851519	-0,533212	-2,882273	-0,658683	-11,134763	5,740042	15,295318	0,034244	-0,077942	-7,111660	-6,547147	-2,310198	1,851519	0,034244	-0,077942	-7,111660	-6,547147	-2,310198	1,851519
10:23:34,56	0,404917	3,330926	-0,064972	0,012000	0,052000	-0,641005	-0,041642	-0,018333	0,372371	0,990979	2,584453	1,644682	-0,526308	-2,881331	-0,547074	-11,102823	5,361228	15,330944	-0,041642	-0,018333	0,372371	-0,448150	5,853326	1,644682	-0,041642	-0,018333	0,372371	-0,448150	5,853326	1,644682
10:23:34,61	0,404917	3,330926	-0,064972	0,012000	0,052000	-0,641005	-0,045910	-0,023841	0,483980	0,965318	2,579586	1,680308	-0,526626	-2,875465	-0,586391	-11,145832	5,314425	15,315864	-0,045910	-0,023841	0,483980	-0,906213	6,183495	1,680308	-0,045910	-0,023841	0,483980	-0,906213	6,183495	1,680308
10:23:34,66	0,404917	3,330926	-0,064972	0,012000	0,052000	-0,641005	-0,050831	-0,020632	0,444663	0,736425	2,309854	1,665229	-0,525774	-2,881546	-0,608176	-11,239369	5,219744	15,312970	-0,050831	-0,020632	0,444663	-0,883218	6,300053	1,665229	-0,050831	-0,020632	0,444663	-0,883218	6,300053	1,665229
10:23:34,71	0,404917	3,330926	-0,064972	0,012000	0,052000	-0,641005	-0,045991	-0,024411	0,422878	0,804139	2,527868	1,662334	-0,523545	-2,870426	-0,624139	-11,237883	5,225997	15,338227	-0,045991	-0,024411	0,422878	-1,112110	6,138130	1,662334	-0,045991	-0,024411	0,422878	-1,112110	6,138130	1,662334
10:23:34,76	0,404917	3,330926	-0,064972	0,012000	0,052000	-0,641005	-0,056736	-0,020781	0,406915	0,621550	1,967293	1,687591	-0,522570	-2,872991	-0,639705	-11,283958	5,149088	15,326116	-0,056736	-0,020781	0,406915	-1,009764	6,421030	1,687591	-0,056736	-0,020781	0,406915	-1,009764	6,421030	1,687591
10:23:34,81	0,404917	3,330926	-0,064972	0,012000	0,052000	-0,641005	-0,055001	-0,022909	0,391349	0,642539	2,056035	1,675480	-0,525775	-2,873743	-0,650265	-11,384030	5,132871	15,303314	-0,055001	-0,022909	0,391349	-1,155786	6,373620	1,675480	-0,055001	-0,022909	0,391349	-1,155786	6,373620	1,675480
10:23:34,86	0,404917	3,330926	-0,064972	0,012000	0,052000	-0,641005	-0,052747	-0,020509	0,380790	0,453671	2,094668	1,652679	-0,526923	-2,879751	-0,655662	-11,366253	5,112421	15,319206	-0,052747	-0,020509	0,380790	-1,156273	6,235342	1,652679	-0,052747	-0,020509	0,380790	-1,156273	6,235342	1,652679
10:23:34,91	0,404917	3,330926	-0,064972	0,012000	0,052000	-0,641005	-0,046970	-0,022519	0,375393	0,549369	2,420708	1,668571	-0,528685	-2,881538	-0,664219	-11,340404	5,068263	15,288248	-0,046970	-0,022519	0,375393	-1,218360	6,107865	1,668571	-0,046970	-0,022519	0,375393	-1,218360	6,107865	1,668571
10:23:34,96	0,404917	3,330926	-0,064972	0,012000	0,052000	-0,641005	-0,044542	-0,021886	0,366835	0,491139	2,591441	1,637612	-0,522265	-2,884519	-0,671583	-11,366120	5,084614	15,303874	-0,044542	-0,021886	0,366835	-1,226904	6,087981	1,637612	-0,044542	-0,021886	0,366835	-1,226904	6,087981	1,637612
10:23:35,01	0,404917	3,330926	-0,064972	0,012000	0,052000	-0,641005	-0,045170	-0,028936	0,359471	0,859052	2,528322	1,653238	-0,523443	-2,878872	-0,679347	-11,335207	5,092647	15,333398	-0,045170	-0,028936	0,359471	-1,412432	6,074186	1,653238	-0,045170	-0,028936	0,359471	-1,412432	6,074186	1,653238
10:23:35,06	0,404917	3,330926	-0,064972	0,012000	0,052000	-0,641005	-0,049471	-0,025093	0,351708	0,681622	2,327412	1,682762	-0,519572	-2,873689	-0,684863	-11,419424	5,057494	15,308861	-0,049471	-0,025093	0,351708	-1,288175	6,210924	1,682762	-0,049471	-0,025093	0,351708	-1,288175	6,210924	1,682762
10:23:35,11	0,404917	3,330926	-0,064972	0,012000	0,052000	-0,641005	-0,055896	-0,025854	0,346191	0,648641	1,937971	1,658226	-0,520798	-2,874802	-0,690339	-11,441685	5,065888	15,273553	-0,055896	-0,025854	0,346191	-1,380893	6,325820	1,658226	-0,055896	-0,025854	0,346191	-1,380893	6,325820	1,658226
10:23:35,16	0,404917	3,330926	-0,064972	0,012000	0,052000	-0,641005	-0,054319	-0,025348	0,340715	0,618479	1,996500	1,622917	-0,522516	-2,884201	-0,693753	-11,410753	5,006199	15,315315	-0,054319	-0,025348	0,340715	-1,371352	6,260554	1,622917	-0,054319	-0,025348	0,340715	-1,371352	6,260554	1,622917
10:23:35,21	0,404917	3,330926	-0,064972	0,012000	0,052000	-0,641005	-0,045320	-0,028560	0,337302	0,749281	2,521087	1,664679	-0,521819	-2,877005	-0,696098	-11,373036	5,110097	15,316026	-0,045320	-0,028560	0,337302	-1,492697	6,078709	1,664679	-0,045320	-0,028560	0,337302	-1,492697	6,078709	1,664679
10:23:35,26	0,404917	3,330926	-0,064972	0,012000	0,052000	-0,641005	-0,051901	-0,025566	0,334956	0,702420	2,159588	1,665390	-0,522520	-2,881623	-0,700354	-11,405329	5,048067	15,335535	-0,051901	-0,025566	0,334956	-1,304515	6,233821	1,665390	-0,051901	-0,025566	0,334956	-1,304515	6,233821	1,665390
10:23:35,31	0,404917	3,330926	-0,064972	0,012000	0,052000	-0,641005	-0,047551	-0,027268	0,330700	0,721039	2,388843	1,684899	-0,522728	-2,878876	-0,700914	-11,410724	5,058992	15,300314	-0,047551	-0,027268	0,330700	-1,419474	6,121591	1,684899	-0,047551	-0,027268	0,330700	-1,419474	6,121591	1,684899
10:23:35,36	0,404917	3,330926	-0,064972	0,012000	0,052000	-0,641005	-0,049826	-0,025714	0,330140	0,647002	2,260422	1,649678	-0,513190	-2,875996	-0,705070	-11,419603	5,015018	15,291488	-0,049826	-0,025714	0,330140	-1,371532	6,171737	1,649678	-0,049826	-0,025714	0,330140	-1,371532	6,171737	1,649678
10:23:35,41	0,404917	3,330926	-0,064972	0,012000	0,052000	-0,641005	-0,057089	-0,032534	0,325984	0,959152	1,897007	1,640852	-0,522163	-2,878634	-0,709759	-11,499993	5,074189	15,309656	-0,057089	-0,032534	0,325984	-1,594801	6,378523	1,640852	-0,057089	-0,032534	0,325984	-1,594801	6,378523	1,640852
10:23:35,46	0,404917	3,330926	-0,064972	0,012000	0,052000	-0,641005	-0,050318	-0,026083	0,321295	0,634706	2,149901	1,659021	-0,523380	-2,876011	-0,712089	-11,499429	5,059836	15,330168	-0,050318	-0,026083	0,321295	-1,412779	6,099882	1,659021	-0,050318	-0,026083	0,321295	-1,412779	6,099882	1,659021
10:23:35,51	0,404917	3,330926	-0,064972	0,012000	0,052000	-0,641005	-0,051981	-0,023717	0,318965	0,499543	2,071127	1,679532	-0,529269	-2,879709	-0,714193	-11,443173	5,017094	15,330357	-0,051981	-0,023717	0,318965	-1,362237	6,151598	1,679532	-0,051981	-0,023717	0,318965	-1,362237	6,151598	1,679532
10:23:35,56	0,404917	3,330926	-0,064972	0,012000	0,052000	-0,641005	-0,045834	-0,020466	0,316862	0,321606	2,460846	1,679721	-0,522174	-2,884269	-0,718634	-11,469081	4,989990	15,345120	-0,045834	-0,020466	0,316862	-1,284975	6,058800	1,679721	-0,045834	-0,020466	0,316862	-1,284975	6,058800	1,679721
10:23:35,61	0,404917	3,330926	-0,064972	0,012000	0,052000	-0,641005	-0,045433	-0,028890	0,312421	0,723243	2,472814	1,694484	-0,520933	-2,875766	-0,720617	-11,436371	5,045739	15,320181	-0,045433	-0,028890	0,312421	-1,544646	6,039288	1,694484	-0,045433	-0,028890	0,312421	-1,544646	6,039288	1,694484
10:23:35,66	0,404917	3,330926	-0,064972	0,012000	0,052000	-0,641005	-0,053417	-0,025713	0,310438	0,622660	2,058101	1,669545	-0,519195	-2,875488	-0,722586	-11,440686	5,021476	15,287072	-0,053417	-0,025713	0,310438	-1,395814	6,251317	1,669545	-0,053417	-0,025713	0,310438	-1,395814	6,251317	1,669545
10:23:35,71	0,404917	3,330926	-0,064972	0,012000	0,052000	-0,641005	-0,054527	-0,027080	0,308468	0,670566	2,008769	1,636436	-0,522288	-2,879722	-0,727239	-11,505566	5,015426	15,323130	-0,054527	-0,027080	0,308468	-1,455204	6,289129	1,636436	-0,054527	-0,027080	0,308468	-1,455204	6,289129	1,636436
10:23:35,76	0,404917	3,330926	-0,064972	0,012000	0,052000	-0,641005	-0,049313	-0,026518	0,303815	0,603665	2,226716	1,672494	-0,525010	-2,880247	-0,722311	-11,493250	4,986292	15,323368	-0,049313	-0,026518	0,303815	-1,477992	6,097805	1,672494	-0,049313	-0,026518	0,303815	-1,477992	6,097805	1,672494
10:23:35,81	0,404917	3,330926	-0,064972	0,012000	0,052000	-0,641005	-0,047498	-0,024423	0,308744	0,475681	2,346347	1,672732	-0,517019	-2,884584	-0,731501	-11,516606	4,985307	15,310525	-0,047498	-0,024423	0,308744	-1,441562	6,074932	1,672732	-0,047498	-0,024423	0,308744	-1,441562	6,074932	1,672732
10:23:35,86	0,404917	3,330926	-0,064972	0,012000	0,052000	-0,641005	-0,047737	-0,033512	0,299554	0,935755	2,314192	1,659889	-0,520595	-2,878895	-0,728825	-11,524278	4,974941	15,294335	-0,047737	-0,033512	0,299554	-1,694940	6,061526	1,659889	-0,047737	-0,033512	0,299554	-1,694940	6,061526	1,659889
10:23:35,91	0,404917	3,330926	-0,064972	0,012000	0,052000	-0,641005	-0,050876	-0,027571	0,302229	0,613982	2,149477	1,643699	-0,524117	-2,878580	-0,733696	-11,528970	5,032798	15,290159	-0,050876	-0,027571	0,302229	-1,550303	6,143262	1,643699	-0,050876	-0,027571	0,302229	-1,550303	6,143262	1,643699
10:23:35,96	0,404917	3,330926	-0,064972	0,012000	0,052000	-0,641005	-0,049388	-0,024363	0,297358	0,494954	2,193866	1,639523	-0,526374	-2,878230	-0,734156	-11,541611	5,026541	15,338482	-0,049388	-0,024363	0,297358	-1,417545	6,070836	1,639523	-0,049388	-0,024363	0,297358	-1,417545	6,070836	1,639523
10:23:36,01	0,404917	3,330926	-0,064972	0,012000	0,052000	-0,641005	-0,048562	-0,022233	0,296898	0,372476	2,229008	1,687846	-0,520732	-2,886173	-0,734961	-11,544455	4,958331	15,290180	-0,048562	-0,022233	0,296898	-1,372850	6,041123	1,687846	-0,048562	-0,022233	0,296898	-1,372850	6,041123	1,687846
10:23:36,06	0,404917	3,330926	-0,064972	0,012000	0,052000	-0,641005	-0,044504	-0,031091	0,296094	0,772587	2,471641	1,639544	-0,519318	-2,884309	-0,738882	-11,481704	5,002114	15,300305	-0,044504	-0,031091	0,296094	-1,668075	5,965242	1,639544	-0,044504	-0,031091	0,296094	-1,668075	5,965242	1,639544
10:23:36,11	0,404917	3,330926	-0,064972	0,012000	0,052000	-0,641005	-0,046826	-0,031384	0,292172	0,857092	2,383356	1,649669	-0,516628	-2,876148	-0,738566	-11,563313	4,952807	15,296202	-0,046826	-0,031384	0,292172	-1,606535	6,059223	1,649669	-0,046826	-0,031384	0,292172	-1,606535	6,059223	1,649669
10:23:36,16	0,404917	3,330926	-0,064972	0,012000	0,052000	-0,641005	-0,055238	-0,029633	0,292488	0,682561	1,899922	1,645566	-0,521315	-2,883007	-0,739500	-11,563313	4,946767	15,315341	-0,055238	-0,029633	0,292488	-1,643652	6,236114	1,645566	-0,055238	-0,029633	0,292488	-1,643652	6,236114	1,645566
10:23:36,21	0,404917	3,330926	-0,064972	0,012000	0,052000	-0,641005	-0,046955	-0,029003	0,291554	0,644554	2,333657	1,664705	-0,518830	-2,885929	-0,741617	-11,523169	4,986529	15,296895	-0,046955	-0,029003	0,291554	-1,632180	6,019634	1,664705	-0,046955	-0,029003	0,291554	-1,632180	6,019634	1,664705
10:23:36,26	0,404917	3,330926	-0,064972	0,012000	0,052000	-0,641005	-0,045667	-0,032616	0,289437	0,886945	2,415540	1,646259	-0,519245	-2,879900	-0,743710	-11,506987	4,967346	15,296595	-0,045667	-0,032616	0,289437	-1,673422	6,000376	1,646259	-0,045667	-0,032616	0,289437	-1,673422	6,000376	1,646259
10:23:36,31	0,404917	3,330926	-0,064972	0,012000	0,052000	-0,641005	-0,050680	-0,029242	0,287344	0,702975	2,178442	1,645959	-0,523217	-2,882426	-0,746315	-11,609197	4,946416	15,333030	-0,050680	-0,029242	0,287344	-1,592532	6,156840	1,645959	-0,050680	-0,029242	0,287344	-1,592532	6,156840	1,645959
10:23:36,36	0,404917	3,330926	-0,064972	0,012000	0,052000	-0,641005	-0,046507	-0,027066	0,284739	0,520560	2,317373	1,682394	-0,526247	-2,881613	-0,746342	-11,571389	4,976581	15,285577	-0,046507	-0,027066	0,284739	-1,604083	5,968211	1,682394	-0,046507	-0,027066	0,284739	-1,604083	5,968211	1,682394
10:23:36,41	0,404917	3,330926	-0,064972	0,012000	0,052000	-0,641005	-0,045696	-0,024035	0,284713	0,407995	2,377251	1,634941	-0,524179	-2,881137	-0,749717	-11,505496	4,947347	15,278370	-0,045696	-0,024035	0,284713	-1,478744	5,964357	1,634941	-0,045696	-0,024035	0,284713	-1,478744	5,964357	1,634941
10:23:36,46	0,404917	3,330926	-0,064972	0,012000	0,052000	-0,641005	-0,047142	-0,025588	0,281337	0,496377	2,373737	1,627734	-0,520112	-2,884421	-0,750187	-11,544936	4,968803	15,296922	-0,047142	-0,025588	0,281337	-1,512267	6,074360	1,627734	-0,047142	-0,025588	0,281337	-1,512267	6,074360	1,627734
10:23:36,51	0,404917	3,330926	-0,064972	0,012000	0,052000	-0,641005	-0,046332	-0,030752	0,280867	0,763778	2,370982	1,646286	-0,523238	-2,888110	-0,751458	-11,539980	4,960927	15,311648	-0,046332	-0,030752	0,280867	-1,650258	6,008005	1,646286	-0,046332	-0,030752	0,280867	-1,650258	6,008005	1,646286
10:23:36,56	0,404917	3,330926	-0,064972	0,012000	0,052000	-0,641005	-0,041574	-0,029890	0,279597	0,714596	2,626588	1,661012	-0,519460	-2,880866	-0,750872	-11,587177	4,940209	15,292652	-0,041574	-0,029890	0,279597	-1,631751	5,890169	1,661012	-0,041574	-0,029890	0,279597	-1,631751	5,890169	1,661012
10:23:36,61	0,404917	3,330926	-0,064972	0,012000	0,052000	-0,641005	-0,049736	-0,029539	0,280182	0,654810	2,171654	1,642016	-0,528975	-2,881555	-0,751382	-11,554393	4,988781	15,297280	-0,049736	-0,029539	0,280182	-1,663993	6,075945	1,642016	-0,049736	-0,029539	0,280182	-1,663993	6,075945	1,642016
10:23:36,66	0,404917	3,330926	-0,064972	0,012000	0,052000	-0,641005	-0,044382	-0,021644	0,279672	0,302715	2,454180	1,646644	-0,525484	-2,881797	-0,752190	-11,560881	4,937179	15,253146	-0,044382	-0,021644	0,279672	-1,396312	5,938163	1,646644	-0,044382	-0,021644	0,279672	-1,396312	5,938163	1,646644
10:23:36,71	0,404917	3,330926	-0,064972	0,012000	0,052000	-0,641005	-0,045919	-0,024788	0,278864	0,418285	2,394452	1,602511	-0,521794	-2,885426	-0,753115	-11,527366	4,899995	15,266808	-0,045919	-0,024788	0,278864	-1,527569	5,999070	1,602511	-0,045919	-0,024788	0,278864	-1,527569	5,999070	1,602511
10:23:36,76	0,404917	3,330926	-0,064972	0,012000	0,052000	-0,641005	-0,044620	-0,029798	0,277940	0,663361	2,509582	1,616173	-0,520334	-2,888270	-0,754369	-11,560022	4,980107	15,322793	-0,044620	-0,029798	0,277940	-1,675779	6,012280	1,616173	-0,044620	-0,029798	0,277940	-1,675779	6,012280	1,616173
10:23:36,81	0,404917	3,330926	-0,064972	0,012000	0,052000	-0,641005	-0,042887	-0,032484	0,276685	0,856079	2,531366	1,672157	-0,518374	-2,882094	-0,753315	-11,540015	4,944416	15,279259	-0,042887	-0,032484	0,276685	-1,693905	5,898016	1,672157	-0,042887	-0,032484	0,276685	-1,693905	5,898016	1,672157
10:23:36,86	0,404917	3,330926	-0,064972	0,012000	0,052000	-0,641005	-0,049216	-0,031094	0,277739	0,762874	2,237438	1,628623	-0,516530	-2,878168	-0,756788	-11,488488	4,955648	15,301484	-0,049216	-0,031094	0,277739	-1,677966	6,100903	1,628623	-0,049216	-0,031094	0,277739	-1,677966	6,100903	1,628623
10:23:36,91	0,404917	3,330926	-0,064972	0,012000	0,052000	-0,641005	-0,053537	-0,030727	0,274266	0,779331	2,051735	1,650848	-0,517860	-2,877035	-0,757297	-11,499330	4,935939	15,328668	-0,053537	-0,030727	0,274266	-1,632775	6,254426	1,650848	-0,053537	-0,030727	0,274266	-1,632775	6,254426	1,650848
10:23:36,96	0,404917	3,330926	-0,064972	0,012000	0,052000	-0,641005	-0,053854	-0,029009	0,273757	0,667483	2,035752	1,678032	-0,517347	-2,877781	-0,761109	-11,577481	4,932241	15,299349	-0,053854	-0,029009	0,273757	-1,609727	6,263273	1,678032	-0,053854	-0,029009	0,273757	-1,609727	6,263273	1,678032
10:23:37,01	0,404917	3,330926	-0,064972	0,012000	0,052000	-0,641005	-0,053464	-0,029827	0,269945	0,667732	1,990176	1,648713	-0,519194	-2,880714	-0,762297	-11,624871	4,940297	15,285528	-0,053464	-0,029827	0,269945	-1,673677	6,187119	1,648713	-0,053464	-0,029827	0,269945	-1,673677	6,187119	1,648713
10:23:37,06	0,404917	3,330926	-0,064972	0,012000	0,052000	-0,641005	-0,050001	-0,029694	0,268757	0,644080	2,125217	1,634892	-0,521544	-2,877980	-0,764270	-11,618093	4,953860	15,262867	-0,050001	-0,029694	0,268757	-1,686861	6,050263	1,634892	-0,050001	-0,029694	0,268757	-1,686861	6,050263	1,634892
10:23:37,11	0,404917	3,330926	-0,064972	0,012000	0,052000	-0,641005	-0,051194	-0,026292	0,266784	0,482333	2,062269	1,612231	-0,518032	-2,878004	-0,763855	-11,618271	4,931583	15,291576	-0,051194	-0,026292	0,266784	-1,581585	6,080967	1,612231	-0,051194	-0,026292	0,266784	-1,581585	6,080967	1,612231
10:23:37,16	0,404917	3,330926	-0,064972	0,012000	0,052000	-0,641005	-0,052929	-0,029345	0,267200	0,621712	1,983012	1,640941	-0,521511	-2,881066	-0,760347	-11,603468	4,918492	15,282970	-0,052929	-0,029345	0,267200	-1,681873	6,137939	1,640941	-0,052929	-0,029345	0,267200	-1,681873	6,137939	1,640941
10:23:37,21	0,404917	3,330926	-0,064972	0,012000	0,052000	-0,641005	-0,048538	-0,027863	0,270707	0,540725	2,230710	1,632334	-0,524010	-2,880926	-0,763089	-11,665343	4,925788	15,299632	-0,048538	-0,027863	0,270707	-1,646542	6,040943	1,632334	-0,048538	-0,027863	0,270707	-1,646542	6,040943	1,632334
10:23:37,26	0,404917	3,330926	-0,064972	0,012000	0,052000	-0,641005	-0,047409	-0,025629	0,267966	0,399907	2,232185	1,648996	-0,521547	-2,877551	-0,761936	-11,624594	4,962025	15,272336	-0,047409	-0,025629	0,267966	-1,611945	5,953791	1,648996	-0,047409	-0,025629	0,267966	-1,611945	5,953791	1,648996
10:23:37,31	0,404917	3,330926	-0,064972	0,012000	0,052000	-0,641005	-0,051564	-0,026074	0,269119	0,474846	2,033289	1,621700	-0,517135	-2,878487	-0,762539	-11,610034	4,920680	15,308191	-0,051564	-0,026074	0,269119	-1,572002	6,081073	1,621700	-0,051564	-0,026074	0,269119	-1,572002	6,081073	1,621700
10:23:37,36	0,404917	3,330926	-0,064972	0,012000	0,052000	-0,641005	-0,052959	-0,030363	0,268515	0,669335	1,994029	1,657555	-0,515047	-2,879147	-0,766526	-11,578203	4,885965	15,320746	-0,052959	-0,030363	0,268515	-1,714180	6,151323	1,657555	-0,052959	-0,030363	0,268515	-1,714180	6,151323	1,657555
10:23:37,41	0,404917	3,330926	-0,064972	0,012000	0,052000	-0,641005	-0,053432	-0,032501	0,264528	0,766355	2,014368	1,670110	-0,517895	-2,877341	-0,767680	-11,536122	4,918491	15,326678	-0,053432	-0,032501	0,264528	-1,784981	6,208775	1,670110	-0,053432	-0,032501	0,264528	-1,784981	6,208775	1,670110
10:23:37,46	0,404917	3,330926	-0,064972	0,012000	0,052000	-0,641005	-0,053572	-0,029132	0,263374	0,640393	2,027279	1,676043	-0,516327	-2,875840	-0,769655	-11,546177	4,889964	15,297281	-0,053572	-0,029132	0,263374	-1,646502	6,232660	1,676043	-0,053572	-0,029132	0,263374	-1,646502	6,232660	1,676043
10:23:37,51	0,404917	3,330926	-0,064972	0,012000	0,052000	-0,641005	-0,055656	-0,029740	0,261400	0,642244	1,924460	1,646645	-0,518487	-2,888180	-0,767652	-11,574334	4,941219	15,326072	-0,055656	-0,029740	0,261400	-1,692330	6,293445	1,646645	-0,055656	-0,029740	0,261400	-1,692330	6,293445	1,646645
10:23:37,56	0,404917	3,330926	-0,064972	0,012000	0,052000	-0,641005	-0,043889	-0,034039	0,263403	0,896117	2,486330	1,675436	-0,522659	-2,886443	-0,768881	-11,577087	4,881641	15,261489	-0,043889	-0,034039	0,263403	-1,775952	5,931609	1,675436	-0,043889	-0,034039	0,263403	-1,775952	5,931609	1,675436
10:23:37,61	0,404917	3,330926	-0,064972	0,012000	0,052000	-0,641005	-0,043307	-0,029557	0,262173	0,610086	2,544003	1,610853	-0,522684	-2,883177	-0,769639	-11,567929	4,865280	15,300574	-0,043307	-0,029557	0,262173	-1,710155	5,943589	1,610853	-0,043307	-0,029557	0,262173	-1,710155	5,943589	1,610853
10:23:37,66	0,404917	3,330926	-0,064972	0,012000	0,052000	-0,641005	-0,046123	-0,027903	0,261415	0,514477	2,413676	1,649938	-0,517850	-2,889221	-0,769602	-11,600128	4,885232	15,325686	-0,046123	-0,027903	0,261415	-1,675908	6,034327	1,649938	-0,046123	-0,027903	0,261415	-1,675908	6,034327	1,649938
10:23:37,71	0,404917	3,330926	-0,064972	0,012000	0,052000	-0,641005	-0,043306	-0,035111	0,261452	0,890471	2,522279	1,675050	-0,516803	-2,876481	-0,769673	-11,577623	4,926036	15,290114	-0,043306	-0,035111	0,261452	-1,865740	5,921825	1,675050	-0,043306	-0,035111	0,261452	-1,865740	5,921825	1,675050
10:23:37,76	0,404917	3,330926	-0,064972	0,012000	0,052000	-0,641005	-0,054863	-0,029648	0,261382	0,652964	1,920440	1,639479	-0,516783	-2,878217	-0,773171	-11,574468	4,945477	15,278044	-0,054863	-0,029648	0,261382	-1,674370	6,227155	1,639479	-0,054863	-0,029648	0,261382	-1,674370	6,227155	1,639479
10:23:37,81	0,404917	3,330926	-0,064972	0,012000	0,052000	-0,641005	-0,053369	-0,030533	0,257883	0,717424	1,991128	1,627408	-0,519758	-2,882388	-0,770791	-11,581809	4,900693	15,327400	-0,053369	-0,030533	0,257883	-1,679421	6,180583	1,627408	-0,053369	-0,030533	0,257883	-1,679421	6,180583	1,627408
10:23:37,86	0,404917	3,330926	-0,064972	0,012000	0,052000	-0,641005	-0,048270	-0,030043	0,260264	0,649461	2,272323	1,676764	-0,516800	-2,878957	-0,773551	-11,577814	4,932553	15,287473	-0,048270	-0,030043	0,260264	-1,708877	6,061488	1,676764	-0,048270	-0,030043	0,260264	-1,708877	6,061488	1,676764
10:23:37,91	0,404917	3,330926	-0,064972	0,012000	0,052000	-0,641005	-0,052720	-0,030888	0,257503	0,723035	2,028436	1,636837	-0,519174	-2,882836	-0,774714	-11,601273	4,953048	15,288093	-0,052720	-0,030888	0,257503	-1,701703	6,166950	1,636837	-0,052720	-0,030888	0,257503	-1,701703	6,166950	1,636837
10:23:37,96	0,404917	3,330926	-0,064972	0,012000	0,052000	-0,641005	-0,048174	-0,030772	0,256340	0,722988	2,234276	1,637457	-0,520848	-2,886213	-0,775456	-11,622352	4,934617	15,330986	-0,048174	-0,030772	0,256340	-1,692592	6,015912	1,637457	-0,048174	-0,030772	0,256340	-1,692592	6,015912	1,637457
10:23:38,01	0,404917	3,330926	-0,064972	0,012000	0,052000	-0,641005	-0,044412	-0,031010	0,255598	0,708894	2,420839	1,680351	-0,521538	-2,883757	-0,776233	-11,588396	4,921521	15,326091	-0,044412	-0,031010	0,255598	-1,725417	5,907190	1,680351	-0,044412	-0,031010	0,255598	-1,725417	5,907190	1,680351
10:23:38,06	0,404917	3,330926	-0,064972	0,012000	0,052000	-0,641005	-0,046194	-0,029186	0,254821	0,619644	2,364141	1,675455	-0,519482	-2,881444	-0,777089	-11,553509	4,955741	15,296554	-0,046194	-0,029186	0,254821	-1,671423	5,990362	1,675455	-0,046194	-0,029186	0,254821	-1,671423	5,990362	1,675455
10:23:38,11	0,404917	3,330926	-0,064972	0,012000	0,052000	-0,641005	-0,049225	-0,029809	0,253965	0,699132	2,219641	1,645918	-0,517521	-2,876911	-0,777840	-11,602358	4,870129	15,298205	-0,049225	-0,029809	0,253965	-1,640862	6,083783	1,645918	-0,049225	-0,029809	0,253965	-1,640862	6,083783	1,645918
10:23:38,16	0,404917	3,330926	-0,064972	0,012000	0,052000	-0,641005	-0,054131	-0,029241	0,253215	0,571062	1,965010	1,647569	-0,518631	-2,882302	-0,778434	-11,611623	4,936452	15,261033	-0,054131	-0,029241	0,253215	-1,724393	6,214303	1,647569	-0,054131	-0,029241	0,253215	-1,724393	6,214303	1,647569
10:23:38,21	0,404917	3,330926	-0,064972	0,012000	0,052000	-0,641005	-0,048907	-0,030975	0,252621	0,714031	2,195460	1,610397	-0,518066	-2,880409	-0,775913	-11,612641	4,908643	15,263842	-0,048907	-0,030975	0,252621	-1,717536	6,034688	1,610397	-0,048907	-0,030975	0,252621	-1,717536	6,034688	1,610397
10:23:38,26	0,404917	3,330926	-0,064972	0,012000	0,052000	-0,641005	-0,050829	-0,030518	0,255142	0,665666	2,108560	1,613206	-0,523924	-2,879530	-0,778939	-11,662654	4,931092	15,291472	-0,050829	-0,030518	0,255142	-1,730015	6,098634	1,613206	-0,050829	-0,030518	0,255142	-1,730015	6,098634	1,613206
10:23:38,31	0,404917	3,330926	-0,064972	0,012000	0,052000	-0,641005	-0,043733	-0,030534	0,252030	0,630173	2,513126	1,659513	-0,521601	-2,886562	-0,779024	-11,599964	4,859423	15,310149	-0,043733	-0,030534	0,252030	-1,766707	5,946187	1,659513	-0,043733	-0,030534	0,252030	-1,766707	5,946187	1,659513
10:23:38,36	0,404917	3,330926	-0,064972	0,012000	0,052000	-0,641005	-0,043733	-0,030534	0,252030	0,630173	2,513126	1,659513	-0,520436	-2,886396	-0,781686	-11,611857	4,890276	15,309067	-0,043733	-0,030534	0,252030	-1,766707	5,946187	1,659513	-0,043733	-0,030534	0,252030	-1,766707	5,946187	1,659513
10:23:38,41	0,404917	3,330926	-0,064972	0,012000	0,052000	-0,641005	-0,044459	-0,031459	0,249368	0,699068	2,449652	1,658431	-0,519639	-2,886184	-0,777402	-11,617441	4,904721	15,323300	-0,044459	-0,031459	0,249368	-1,770456	5,939697	1,658431	-0,044459	-0,031459	0,249368	-1,770456	5,939697	1,658431
10:23:38,46	0,404917	3,330926	-0,064972	0,012000	0,052000	-0,641005	-0,045041	-0,032043	0,253653	0,739168	2,407319	1,672664	-0,521558	-2,886369	-0,779362	-11,600327	4,915050	15,293603	-0,045041	-0,032043	0,253653	-1,776222	5,943067	1,672664	-0,045041	-0,032043	0,253653	-1,776222	5,943067	1,672664
10:23:38,51	0,404917	3,330926	-0,064972	0,012000	0,052000	-0,641005	-0,043922	-0,030474	0,251693	0,675075	2,475175	1,642967	-0,519220	-2,880840	-0,778221	-11,603582	4,933386	15,289908	-0,043922	-0,030474	0,251693	-1,717138	5,923065	1,642967	-0,043922	-0,030474	0,251693	-1,717138	5,923065	1,642967
10:23:38,56	0,404917	3,330926	-0,064972	0,012000	0,052000	-0,641005	-0,049879	-0,029734	0,252833	0,650858	2,153446	1,639273	-0,519792	-2,881104	-0,780555	-11,593537	4,935961	15,281479	-0,049879	-0,029734	0,252833	-1,683282	6,068927	1,639273	-0,049879	-0,029734	0,252833	-1,683282	6,068927	1,639273
10:23:38,61	0,404917	3,330926	-0,064972	0,012000	0,052000	-0,641005	-0,049364	-0,029371	0,250500	0,639232	2,187603	1,630844	-0,517020	-2,879824	-0,781729	-11,638460	4,854592	15,300099	-0,049364	-0,029371	0,250500	-1,666408	6,062709	1,630844	-0,049364	-0,029371	0,250500	-1,666408	6,062709	1,630844
10:23:38,66	0,404917	3,330926	-0,064972	0,012000	0,052000	-0,641005	-0,051858	-0,031131	0,249326	0,637818	2,059694	1,649463	-0,524655	-2,880169	-0,780369	-11,644236	4,897937	15,315095	-0,051858	-0,031131	0,249326	-1,805974	6,130581	1,649463	-0,051858	-0,031131	0,249326	-1,805974	6,130581	1,649463
10:23:38,71	0,404917	3,330926	-0,064972	0,012000	0,052000	-0,641005	-0,047743	-0,024692	0,250686	0,337635	2,247044	1,664459	-0,525768	-2,883069	-0,779776	-11,618966	4,881469	15,297578	-0,047743	-0,024692	0,250686	-1,600690	5,994835	1,664459	-0,047743	-0,024692	0,250686	-1,600690	5,994835	1,664459
10:23:38,76	0,404917	3,330926	-0,064972	0,012000	0,052000	-0,641005	-0,044675	-0,025178	0,251278	0,361281	2,436698	1,646942	-0,528328	-2,881794	-0,781863	-11,637039	4,865758	15,259516	-0,044675	-0,025178	0,251278	-1,615195	5,943651	1,646942	-0,044675	-0,025178	0,251278	-1,615195	5,943651	1,646942
10:23:38,81	0,404917	3,330926	-0,064972	0,012000	0,052000	-0,641005	-0,044499	-0,022323	0,249191	0,190200	2,438041	1,608880	-0,518758	-2,884952	-0,786193	-11,637968	4,871574	15,281701	-0,044499	-0,022323	0,249191	-1,562191	5,931199	1,608880	-0,044499	-0,022323	0,249191	-1,562191	5,931199	1,608880
10:23:38,86	0,404917	3,330926	-0,064972	0,012000	0,052000	-0,641005	-0,046548	-0,032190	0,244862	0,707832	2,327748	1,631065	-0,515000	-2,883858	-0,785204	-11,626491	4,948288	15,296363	-0,046548	-0,032190	0,244862	-1,819081	5,981801	1,631065	-0,046548	-0,032190	0,244862	-1,819081	5,981801	1,631065
10:23:38,91	0,404917	3,330926	-0,064972	0,012000	0,052000	-0,641005	-0,049375	-0,034898	0,245850	0,920811	2,152356	1,645728	-0,519671	-2,886064	-0,784533	-11,612401	4,885587	15,314874	-0,049375	-0,034898	0,245850	-1,818663	6,028284	1,645728	-0,049375	-0,034898	0,245850	-1,818663	6,028284	1,645728
10:23:38,96	0,404917	3,330926	-0,064972	0,012000	0,052000	-0,641005	-0,045130	-0,031956	0,246522	0,720577	2,416658	1,664238	-0,516876	-2,885638	-0,781285	-11,597173	4,887369	15,314152	-0,045130	-0,031956	0,246522	-1,787959	5,959338	1,664238	-0,045130	-0,031956	0,246522	-1,787959	5,959338	1,664238
10:23:39,01	0,404917	3,330926	-0,064972	0,012000	0,052000	-0,641005	-0,046895	-0,034163	0,249770	0,844497	2,337135	1,663516	-0,513002	-2,879925	-0,786163	-11,664865	4,832844	15,355137	-0,046895	-0,034163	0,249770	-1,837287	6,018429	1,663516	-0,046895	-0,034163	0,249770	-1,837287	6,018429	1,663516
10:23:39,06	0,404917	3,330926	-0,064972	0,012000	0,052000	-0,641005	-0,053781	-0,034662	0,244891	0,789368	1,947736	1,704501	-0,514326	-2,876778	-0,785697	-11,593571	4,831064	15,305850	-0,053781	-0,034662	0,244891	-1,931570	6,169530	1,704501	-0,053781	-0,034662	0,244891	-1,931570	6,169530	1,704501
10:23:39,11	0,404917	3,330926	-0,064972	0,012000	0,052000	-0,641005	-0,055844	-0,031941	0,245357	0,682004	1,903088	1,655214	-0,522981	-2,884268	-0,785230	-11,687295	4,890935	15,311896	-0,055844	-0,031941	0,245357	-1,825369	6,286834	1,655214	-0,055844	-0,031941	0,245357	-1,825369	6,286834	1,655214
10:23:39,16	0,404917	3,330926	-0,064972	0,012000	0,052000	-0,641005	-0,045030	-0,028191	0,245825	0,492000	2,354328	1,661260	-0,522369	-2,883035	-0,786807	-11,681826	4,914080	15,284759	-0,045030	-0,028191	0,245825	-1,721011	5,889153	1,661260	-0,045030	-0,028191	0,245825	-1,721011	5,889153	1,661260
10:23:39,21	0,404917	3,330926	-0,064972	0,012000	0,052000	-0,641005	-0,046403	-0,028105	0,244247	0,510271	2,276054	1,634123	-0,519522	-2,879972	-0,786819	-11,713288	4,900737	15,300144	-0,046403	-0,028105	0,244247	-1,695936	5,918722	1,634123	-0,046403	-0,028105	0,244247	-1,695936	5,918722	1,634123
10:23:39,26	0,404917	3,330926	-0,064972	0,012000	0,052000	-0,641005	-0,050479	-0,029038	0,244235	0,531550	2,043537	1,649508	-0,521286	-2,881260	-0,788377	-11,701915	4,866502	15,284847	-0,050479	-0,029038	0,244235	-1,747972	6,006155	1,649508	-0,050479	-0,029038	0,244235	-1,747972	6,006155	1,649508
10:23:39,31	0,404917	3,330926	-0,064972	0,012000	0,052000	-0,641005	-0,048482	-0,028155	0,242677	0,461642	2,174366	1,634211	-0,520467	-2,886935	-0,790631	-11,603241	4,864092	15,294117	-0,048482	-0,028155	0,242677	-1,748519	5,980193	1,634211	-0,048482	-0,028155	0,242677	-1,748519	5,980193	1,634211
10:23:39,36	0,404917	3,330926	-0,064972	0,012000	0,052000	-0,641005	-0,043977	-0,031701	0,240423	0,693306	2,495282	1,643481	-0,518056	-2,884253	-0,790089	-11,649249	4,884343	15,278766	-0,043977	-0,031701	0,240423	-1,795249	5,947472	1,643481	-0,043977	-0,031701	0,240423	-1,795249	5,947472	1,643481
10:23:39,41	0,404917	3,330926	-0,064972	0,012000	0,052000	-0,641005	-0,047506	-0,032449	0,240965	0,726701	2,261822	1,628130	-0,520678	-2,879627	-0,788784	-11,688724	4,860469	15,260888	-0,047506	-0,032449	0,240965	-1,820520	5,991011	1,628130	-0,047506	-0,032449	0,240965	-1,820520	5,991011	1,628130
10:23:39,46	0,404917	3,330926	-0,064972	0,012000	0,052000	-0,641005	-0,050201	-0,027865	0,242270	0,447928	2,099433	1,610252	-0,522929	-2,886410	-0,789101	-11,651674	4,858482	15,298002	-0,050201	-0,027865	0,242270	-1,739460	6,040179	1,610252	-0,050201	-0,027865	0,242270	-1,739460	6,040179	1,610252
10:23:39,51	0,404917	3,330926	-0,064972	0,012000	0,052000	-0,641005	-0,043201	-0,029307	0,241953	0,539704	2,496497	1,647366	-0,520311	-2,885267	-0,792010	-11,639314	4,805100	15,300979	-0,043201	-0,029307	0,241953	-1,760863	5,887767	1,647366	-0,043201	-0,029307	0,241953	-1,760863	5,887767	1,647366
10:23:39,56	0,404917	3,330926	-0,064972	0,012000	0,052000	-0,641005	-0,045500	-0,031002	0,239045	0,587830	2,414350	1,650343	-0,517550	-2,880771	-0,790254	-11,615264	4,912207	15,316352	-0,045500	-0,031002	0,239045	-1,845849	5,986082	1,650343	-0,045500	-0,031002	0,239045	-1,845849	5,986082	1,650343
10:23:39,61	0,404917	3,330926	-0,064972	0,012000	0,052000	-0,641005	-0,050773	-0,031146	0,240800	0,700065	2,107406	1,665716	-0,520701	-2,880074	-0,789935	-11,702363	4,879970	15,286508	-0,050773	-0,031146	0,240800	-1,744865	6,093102	1,665716	-0,050773	-0,031146	0,240800	-1,744865	6,093102	1,665716
10:23:39,66	0,404917	3,330926	-0,064972	0,012000	0,052000	-0,641005	-0,049802	-0,028068	0,241119	0,468562	2,098606	1,635872	-0,526460	-2,879643	-0,790291	-11,637922	4,883653	15,304629	-0,049802	-0,028068	0,241119	-1,734776	6,008051	1,635872	-0,049802	-0,028068	0,241119	-1,734776	6,008051	1,635872
10:23:39,71	0,404917	3,330926	-0,064972	0,012000	0,052000	-0,641005	-0,047295	-0,022865	0,240764	0,233437	2,282921	1,653993	-0,517718	-2,885127	-0,794924	-11,668919	4,834514	15,316581	-0,047295	-0,022865	0,240764	-1,561496	5,995588	1,653993	-0,047295	-0,022865	0,240764	-1,561496	5,995588	1,653993
10:23:39,76	0,404917	3,330926	-0,064972	0,012000	0,052000	-0,641005	-0,046917	-0,033178	0,236130	0,711627	2,300285	1,665945	-0,520600	-2,887457	-0,792991	-11,662426	4,864078	15,291215	-0,046917	-0,033178	0,236130	-1,892829	5,983305	1,665945	-0,046917	-0,033178	0,236130	-1,892829	5,983305	1,665945
10:23:39,81	0,404917	3,330926	-0,064972	0,012000	0,052000	-0,641005	-0,043458	-0,031848	0,238064	0,671310	2,471006	1,640579	-0,517168	-2,879576	-0,791086	-11,683020	4,834871	15,291095	-0,043458	-0,031848	0,238064	-1,828731	5,882476	1,640579	-0,043458	-0,031848	0,238064	-1,828731	5,882476	1,640579
10:23:39,86	0,404917	3,330926	-0,064972	0,012000	0,052000	-0,641005	-0,052000	-0,030879	0,239968	0,585337	2,023607	1,640459	-0,523552	-2,882160	-0,794944	-11,632350	4,821796	15,295861	-0,052000	-0,030879	0,239968	-1,838647	6,105600	1,640459	-0,052000	-0,030879	0,239968	-1,838647	6,105600	1,640459
10:23:39,91	0,404917	3,330926	-0,064972	0,012000	0,052000	-0,641005	-0,046569	-0,026643	0,236110	0,379065	2,356416	1,645225	-0,516497	-2,887183	-0,791402	-11,661221	4,839188	15,328950	-0,046569	-0,026643	0,236110	-1,712374	6,012109	1,645225	-0,046569	-0,026643	0,236110	-1,712374	6,012109	1,645225
10:23:39,96	0,404917	3,330926	-0,064972	0,012000	0,052000	-0,641005	-0,045747	-0,035264	0,239652	0,827990	2,365490	1,678314	-0,518268	-2,877362	-0,793011	-11,644857	4,862690	15,307439	-0,045747	-0,035264	0,239652	-1,940209	5,956611	1,678314	-0,045747	-0,035264	0,239652	-1,940209	5,956611	1,678314
10:23:40,01	0,404917	3,330926	-0,064972	0,012000	0,052000	-0,641005	-0,053367	-0,028819	0,238043	0,521399	1,971657	1,656803	-0,518271	-2,885395	-0,791823	-11,670098	4,863183	15,305798	-0,053367	-0,028819	0,238043	-1,740888	6,160970	1,656803	-0,053367	-0,028819	0,238043	-1,740888	6,160970	1,656803
10:23:40,06	0,404917	3,330926	-0,064972	0,012000	0,052000	-0,641005	-0,046408	-0,032833	0,239231	0,717956	2,311413	1,655163	-0,518861	-2,889540	-0,795702	-11,677877	4,872431	15,298128	-0,046408	-0,032833	0,239231	-1,859463	5,954454	1,655163	-0,046408	-0,032833	0,239231	-1,859463	5,954454	1,655163
10:23:40,11	0,404917	3,330926	-0,064972	0,012000	0,052000	-0,641005	-0,042524	-0,034395	0,235352	0,803299	2,502021	1,647492	-0,521277	-2,888431	-0,796111	-11,695275	4,850491	15,292755	-0,042524	-0,034395	0,235352	-1,896737	5,840166	1,647492	-0,042524	-0,034395	0,235352	-1,896737	5,840166	1,647492
10:23:40,16	0,404917	3,330926	-0,064972	0,012000	0,052000	-0,641005	-0,042276	-0,031748	0,234943	0,637926	2,510802	1,642119	-0,517559	-2,882586	-0,797236	-11,606854	4,902393	15,319929	-0,042276	-0,031748	0,234943	-1,854276	5,829505	1,642119	-0,042276	-0,031748	0,234943	-1,854276	5,829505	1,642119
10:23:40,21	0,404917	3,330926	-0,064972	0,012000	0,052000	-0,641005	-0,049197	-0,032045	0,233818	0,742553	2,201541	1,669293	-0,514649	-2,877075	-0,795319	-11,604208	4,875935	15,309518	-0,049197	-0,032045	0,233818	-1,773000	6,063532	1,669293	-0,049197	-0,032045	0,233818	-1,773000	6,063532	1,669293
10:23:40,26	0,404917	3,330926	-0,064972	0,012000	0,052000	-0,641005	-0,055426	-0,031810	0,235735	0,708746	1,893195	1,658882	-0,523339	-2,884241	-0,796904	-11,706382	4,923562	15,308070	-0,055426	-0,031810	0,235735	-1,788364	6,244101	1,658882	-0,055426	-0,031810	0,235735	-1,788364	6,244101	1,658882
10:23:40,31	0,404917	3,330926	-0,064972	0,012000	0,052000	-0,641005	-0,044874	-0,027867	0,234151	0,493877	2,329562	1,657434	-0,523584	-2,884144	-0,794945	-11,652733	4,821917	15,295775	-0,044874	-0,027867	0,234151	-1,693720	5,852193	1,657434	-0,044874	-0,027867	0,234151	-1,693720	5,852193	1,657434
10:23:40,36	0,404917	3,330926	-0,064972	0,012000	0,052000	-0,641005	-0,044836	-0,027606	0,236110	0,419087	2,428853	1,645139	-0,521771	-2,881726	-0,793974	-11,630429	4,831702	15,291096	-0,044836	-0,027606	0,236110	-1,747998	5,948454	1,645139	-0,044836	-0,027606	0,236110	-1,747998	5,948454	1,645139
10:23:40,41	0,404917	3,330926	-0,064972	0,012000	0,052000	-0,641005	-0,047836	-0,027968	0,237080	0,457550	2,287256	1,640460	-0,526542	-2,883010	-0,795348	-11,664660	4,851273	15,296740	-0,047836	-0,027968	0,237080	-1,737972	6,042388	1,640460	-0,047836	-0,027968	0,237080	-1,737972	6,042388	1,640460
10:23:40,46	0,404917	3,330926	-0,064972	0,012000	0,052000	-0,641005	-0,044339	-0,024478	0,235707	0,275898	2,429681	1,646104	-0,521865	-2,885909	-0,796135	-11,671973	4,794553	15,261940	-0,044339	-0,024478	0,235707	-1,645650	5,910281	1,646104	-0,044339	-0,024478	0,235707	-1,645650	5,910281	1,646104
10:23:40,51	0,404917	3,330926	-0,064972	0,012000	0,052000	-0,641005	-0,044167	-0,029978	0,234919	0,509089	2,460646	1,611304	-0,517689	-2,887716	-0,797607	-11,652593	4,831379	15,341792	-0,044167	-0,029978	0,234919	-1,844161	5,927752	1,611304	-0,044167	-0,029978	0,234919	-1,844161	5,927752	1,611304
10:23:40,56	0,404917	3,330926	-0,064972	0,012000	0,052000	-0,641005	-0,044689	-0,034498	0,233447	0,785743	2,431851	1,691156	-0,517136	-2,887749	-0,797650	-11,686877	4,867610	15,304660	-0,044689	-0,034498	0,233447	-1,922376	5,939968	1,691156	-0,044689	-0,034498	0,233447	-1,922376	5,939968	1,691156
10:23:40,61	0,404917	3,330926	-0,064972	0,012000	0,052000	-0,641005	-0,044937	-0,034993	0,233404	0,825725	2,371154	1,654025	-0,516560	-2,880123	-0,799222	-11,663458	4,851523	15,310937	-0,044937	-0,034993	0,233404	-1,921262	5,898731	1,654025	-0,044937	-0,034993	0,233404	-1,921262	5,898731	1,654025
10:23:40,66	0,404917	3,330926	-0,064972	0,012000	0,052000	-0,641005	-0,051830	-0,031679	0,231832	0,651148	2,041068	1,660301	-0,523947	-2,882969	-0,798835	-11,726359	4,856789	15,343734	-0,051830	-0,031679	0,231832	-1,835649	6,109707	1,660301	-0,051830	-0,031679	0,231832	-1,835649	6,109707	1,660301
10:23:40,71	0,404917	3,330926	-0,064972	0,012000	0,052000	-0,641005	-0,045672	-0,026704	0,232219	0,365587	2,304179	1,693098	-0,525325	-2,882244	-0,798852	-11,638612	4,845804	15,274528	-0,045672	-0,026704	0,232219	-1,730716	5,889412	1,693098	-0,045672	-0,026704	0,232219	-1,730716	5,889412	1,693098
10:23:40,76	0,404917	3,330926	-0,064972	0,012000	0,052000	-0,641005	-0,045611	-0,025149	0,232202	0,319058	2,388822	1,623892	-0,517052	-2,884062	-0,796475	-11,630132	4,838218	15,302982	-0,045611	-0,025149	0,232202	-1,655133	5,969286	1,623892	-0,045611	-0,025149	0,232202	-1,655133	5,969286	1,623892
10:23:40,81	0,404917	3,330926	-0,064972	0,012000	0,052000	-0,641005	-0,048173	-0,033222	0,234579	0,736539	2,266761	1,652346	-0,517521	-2,882118	-0,798375	-11,703494	4,836144	15,289286	-0,048173	-0,033222	0,234579	-1,871405	6,048303	1,652346	-0,048173	-0,033222	0,234579	-1,871405	6,048303	1,652346
10:23:40,86	0,404917	3,330926	-0,064972	0,012000	0,052000	-0,641005	-0,049622	-0,031845	0,232680	0,626432	2,128903	1,638651	-0,521956	-2,883543	-0,799368	-11,731394	4,884383	15,278632	-0,049622	-0,031845	0,232680	-1,873379	6,024211	1,638651	-0,049622	-0,031845	0,232680	-1,873379	6,024211	1,638651
10:23:40,91	0,404917	3,330926	-0,064972	0,012000	0,052000	-0,641005	-0,046170	-0,028717	0,231687	0,491590	2,260095	1,627996	-0,519649	-2,880323	-0,799256	-11,738112	4,874513	15,316743	-0,046170	-0,028717	0,231687	-1,762656	5,884467	1,627996	-0,046170	-0,028717	0,231687	-1,762656	5,884467	1,627996
10:23:40,96	0,404917	3,330926	-0,064972	0,012000	0,052000	-0,641005	-0,050113	-0,029104	0,231799	0,499841	2,054213	1,666107	-0,520695	-2,884233	-0,798441	-11,670444	4,818368	15,303302	-0,050113	-0,029104	0,231799	-1,784834	5,988055	1,666107	-0,050113	-0,029104	0,231799	-1,784834	5,988055	1,666107
10:23:41,01	0,404917	3,330926	-0,064972	0,012000	0,052000	-0,641005	-0,046203	-0,030153	0,232613	0,539578	2,344186	1,652666	-0,521330	-2,883386	-0,798852	-11,683418	4,798230	15,288521	-0,046203	-0,030153	0,232613	-1,827410	5,971125	1,652666	-0,046203	-0,030153	0,232613	-1,827410	5,971125	1,652666
10:23:41,06	0,404917	3,330926	-0,064972	0,012000	0,052000	-0,641005	-0,046619	-0,029180	0,232203	0,465060	2,321395	1,637885	-0,518883	-2,888717	-0,797280	-11,662320	4,800928	15,262840	-0,046619	-0,029180	0,232203	-1,825555	5,980978	1,637885	-0,046619	-0,029180	0,232203	-1,825555	5,980978	1,637885
10:23:41,11	0,404917	3,330926	-0,064972	0,012000	0,052000	-0,641005	-0,043226	-0,033964	0,233775	0,726736	2,514756	1,612204	-0,516583	-2,873979	-0,802351	-11,652633	4,854335	15,313727	-0,043226	-0,033964	0,233775	-1,939457	5,907986	1,612204	-0,043226	-0,033964	0,233775	-1,939457	5,907986	1,612204
10:23:41,16	0,404917	3,330926	-0,064972	0,012000	0,052000	-0,641005	-0,057139	-0,028587	0,228703	0,498215	1,772959	1,663092	-0,524283	-2,882721	-0,800411	-11,697696	4,847060	15,300459	-0,057139	-0,028587	0,228703	-1,745865	6,258370	1,663092	-0,057139	-0,028587	0,228703	-1,745865	6,258370	1,663092
10:23:41,21	0,404917	3,330926	-0,064972	0,012000	0,052000	-0,641005	-0,045719	-0,026290	0,230643	0,349946	2,331419	1,649823	-0,524381	-2,882839	-0,799522	-11,701881	4,845335	15,278876	-0,045719	-0,026290	0,230643	-1,713830	5,920347	1,649823	-0,045719	-0,026290	0,230643	-1,713830	5,920347	1,649823
10:23:41,26	0,404917	3,330926	-0,064972	0,012000	0,052000	-0,641005	-0,045568	-0,026264	0,231532	0,344990	2,336525	1,628240	-0,520093	-2,885690	-0,801544	-11,665992	4,828691	15,300518	-0,045568	-0,026264	0,231532	-1,716718	5,913576	1,628240	-0,045568	-0,026264	0,231532	-1,716718	5,913576	1,628240
10:23:41,31	0,404917	3,330926	-0,064972	0,012000	0,052000	-0,641005	-0,045242	-0,031403	0,229510	0,615769	2,392836	1,649882	-0,515389	-2,886671	-0,800759	-11,682107	4,853054	15,306498	-0,045242	-0,031403	0,229510	-1,849382	5,944361	1,649882	-0,045242	-0,031403	0,229510	-1,849382	5,944361	1,649882
10:23:41,36	0,404917	3,330926	-0,064972	0,012000	0,052000	-0,641005	-0,046745	-0,035967	0,230296	0,866152	2,288582	1,655863	-0,520411	-2,888481	-0,803362	-11,695102	4,868505	15,297884	-0,046745	-0,035967	0,230296	-1,957293	5,958033	1,655863	-0,046745	-0,035967	0,230296	-1,957293	5,958033	1,655863
10:23:41,41	0,404917	3,330926	-0,064972	0,012000	0,052000	-0,641005	-0,042666	-0,032524	0,227693	0,693958	2,481690	1,647248	-0,515309	-2,883800	-0,799987	-11,652149	4,888560	15,297608	-0,042666	-0,032524	0,227693	-1,859149	5,830970	1,647248	-0,042666	-0,032524	0,227693	-1,859149	5,830970	1,647248
10:23:41,46	0,404917	3,330926	-0,064972	0,012000	0,052000	-0,641005	-0,049271	-0,034601	0,231068	0,840832	2,165386	1,646972	-0,516083	-2,876745	-0,801456	-11,693356	4,823771	15,305838	-0,049271	-0,034601	0,231068	-1,875358	6,033181	1,646972	-0,049271	-0,034601	0,231068	-1,875358	6,033181	1,646972
10:23:41,51	0,404917	3,330926	-0,064972	0,012000	0,052000	-0,641005	-0,054994	-0,030403	0,229598	0,545827	1,864519	1,655202	-0,516707	-2,881360	-0,803149	-11,725847	4,838505	15,289116	-0,054994	-0,030403	0,229598	-1,840826	6,181539	1,655202	-0,054994	-0,030403	0,229598	-1,840826	6,181539	1,655202
10:23:41,56	0,404917	3,330926	-0,064972	0,012000	0,052000	-0,641005	-0,050685	-0,032171	0,227905	0,634247	2,053091	1,638480	-0,514873	-2,878328	-0,804281	-11,678176	4,830407	15,318893	-0,050685	-0,032171	0,227905	-1,891147	6,031841	1,638480	-0,050685	-0,032171	0,227905	-1,891147	6,031841	1,638480
10:23:41,61	0,404917	3,330926	-0,064972	0,012000	0,052000	-0,641005	-0,054228	-0,032242	0,226773	0,654787	1,914174	1,668258	-0,520566	-2,881838	-0,804070	-11,745027	4,854603	15,287229	-0,054228	-0,032242	0,226773	-1,876220	6,171071	1,668258	-0,054228	-0,032242	0,226773	-1,876220	6,171071	1,668258
10:23:41,66	0,404917	3,330926	-0,064972	0,012000	0,052000	-0,641005	-0,048342	-0,029068	0,226985	0,477246	2,150261	1,636593	-0,526670	-2,881462	-0,802769	-11,703210	4,838005	15,282054	-0,048342	-0,029068	0,226985	-1,804569	5,945095	1,636593	-0,048342	-0,029068	0,226985	-1,804569	5,945095	1,636593
10:23:41,71	0,404917	3,330926	-0,064972	0,012000	0,052000	-0,641005	-0,045616	-0,023593	0,228286	0,199111	2,336525	1,631418	-0,519719	-2,879935	-0,801990	-11,747481	4,822515	15,307192	-0,045616	-0,023593	0,228286	-1,652962	5,917370	1,631418	-0,045616	-0,023593	0,228286	-1,652962	5,917370	1,631418
10:23:41,76	0,404917	3,330926	-0,064972	0,012000	0,052000	-0,641005	-0,050413	-0,028850	0,229065	0,436889	2,056469	1,656556	-0,517833	-2,878643	-0,805162	-11,659796	4,853635	15,303074	-0,050413	-0,028850	0,229065	-1,827804	6,013906	1,656556	-0,050413	-0,028850	0,229065	-1,827804	6,013906	1,656556
10:23:41,81	0,404917	3,330926	-0,064972	0,012000	0,052000	-0,641005	-0,052475	-0,029836	0,225892	0,558996	2,009643	1,652438	-0,523176	-2,883156	-0,806273	-11,722578	4,841604	15,270317	-0,052475	-0,029836	0,225892	-1,783162	6,128916	1,652438	-0,052475	-0,029836	0,225892	-1,783162	6,128916	1,652438
10:23:41,86	0,404917	3,330926	-0,064972	0,012000	0,052000	-0,641005	-0,045895	-0,027467	0,224782	0,393954	2,303421	1,619682	-0,522914	-2,883539	-0,806926	-11,677135	4,817004	15,318707	-0,045895	-0,027467	0,224782	-1,762171	5,906203	1,619682	-0,045895	-0,027467	0,224782	-1,762171	5,906203	1,619682
10:23:41,91	0,404917	3,330926	-0,064972	0,012000	0,052000	-0,641005	-0,045695	-0,027885	0,224129	0,417110	2,365492	1,668071	-0,515047	-2,879211	-0,802751	-11,685954	4,857275	15,287248	-0,045695	-0,027885	0,224129	-1,771833	5,952551	1,668071	-0,045695	-0,027885	0,224129	-1,771833	5,952551	1,668071
10:23:41,96	0,404917	3,330926	-0,064972	0,012000	0,052000	-0,641005	-0,053377	-0,032534	0,228304	0,689331	1,938281	1,636612	-0,524876	-2,882406	-0,803898	-11,685020	4,830143	15,311543	-0,053377	-0,032534	0,228304	-1,864568	6,128336	1,636612	-0,053377	-0,032534	0,228304	-1,864568	6,128336	1,636612
10:23:42,01	0,404917	3,330926	-0,064972	0,012000	0,052000	-0,641005	-0,045694	-0,025619	0,227157	0,306720	2,352132	1,660907	-0,516011	-2,882819	-0,805057	-11,681761	4,858595	15,300061	-0,045694	-0,025619	0,227157	-1,704349	5,939132	1,660907	-0,045694	-0,025619	0,227157	-1,704349	5,939132	1,660907
10:23:42,06	0,404917	3,330926	-0,064972	0,012000	0,052000	-0,641005	-0,049769	-0,033503	0,225997	0,742963	2,128819	1,649426	-0,524222	-2,882464	-0,803704	-11,726568	4,845553	15,334253	-0,049769	-0,033503	0,225997	-1,887009	6,035720	1,649426	-0,049769	-0,033503	0,225997	-1,887009	6,035720	1,649426
10:23:42,11	0,404917	3,330926	-0,064972	0,012000	0,052000	-0,641005	-0,045971	-0,026214	0,227350	0,330262	2,294046	1,683617	-0,521964	-2,883101	-0,806632	-11,689115	4,799023	15,286004	-0,045971	-0,026214	0,227350	-1,727562	5,902784	1,683617	-0,045971	-0,026214	0,227350	-1,727562	5,902784	1,683617
10:23:42,16	0,404917	3,330926	-0,064972	0,012000	0,052000	-0,641005	-0,046549	-0,028488	0,224422	0,426945	2,319697	1,635368	-0,517839	-2,886947	-0,805468	-11,705772	4,805074	15,264000	-0,046549	-0,028488	0,224422	-1,809396	5,973798	1,635368	-0,046549	-0,028488	0,224422	-1,809396	5,973798	1,635368
10:23:42,21	0,404917	3,330926	-0,064972	0,012000	0,052000	-0,641005	-0,045281	-0,033984	0,225586	0,709620	2,368210	1,613364	-0,516767	-2,883383	-0,805835	-11,740892	4,815924	15,333477	-0,045281	-0,033984	0,225586	-1,958112	5,922731	1,613364	-0,045281	-0,033984	0,225586	-1,958112	5,922731	1,613364
10:23:42,26	0,404917	3,330926	-0,064972	0,012000	0,052000	-0,641005	-0,048903	-0,033130	0,225220	0,657037	2,144011	1,682841	-0,524882	-2,880284	-0,804695	-11,686755	4,842954	15,298235	-0,048903	-0,033130	0,225220	-1,943640	5,982882	1,682841	-0,048903	-0,033130	0,225220	-1,943640	5,982882	1,682841
10:23:42,31	0,404917	3,330926	-0,064972	0,012000	0,052000	-0,641005	-0,047529	-0,024553	0,226359	0,261511	2,248818	1,647599	-0,517807	-2,887285	-0,807750	-11,690783	4,834303	15,319423	-0,047529	-0,024553	0,226359	-1,665872	5,979845	1,647599	-0,047529	-0,024553	0,226359	-1,665872	5,979845	1,647599
10:23:42,36	0,404917	3,330926	-0,064972	0,012000	0,052000	-0,641005	-0,045004	-0,034180	0,223304	0,752645	2,380932	1,668787	-0,520564	-2,877384	-0,810039	-11,718111	4,861001	15,327789	-0,045004	-0,034180	0,223304	-1,930511	5,913781	1,668787	-0,045004	-0,034180	0,223304	-1,930511	5,913781	1,668787
10:23:42,41	0,404917	3,330926	-0,064972	0,012000	0,052000	-0,641005	-0,052200	-0,026842	0,221016	0,380525	1,969729	1,677153	-0,520799	-2,887178	-0,807403	-11,712650	4,821523	15,284609	-0,052200	-0,026842	0,221016	-1,726596	6,067457	1,677153	-0,052200	-0,026842	0,221016	-1,726596	6,067457	1,677153
10:23:42,46	0,404917	3,330926	-0,064972	0,012000	0,052000	-0,641005	-0,043601	-0,031536	0,223652	0,593124	2,441361	1,633973	-0,518277	-2,879221	-0,809718	-11,631668	4,888268	15,298631	-0,043601	-0,031536	0,223652	-1,882431	5,864044	1,633973	-0,043601	-0,031536	0,223652	-1,882431	5,864044	1,633973
10:23:42,51	0,404917	3,330926	-0,064972	0,012000	0,052000	-0,641005	-0,051753	-0,029741	0,221336	0,598101	2,054233	1,647995	-0,524271	-2,883136	-0,809362	-11,677251	4,840299	15,271503	-0,051753	-0,029741	0,221336	-1,736580	6,116824	1,647995	-0,051753	-0,029741	0,221336	-1,736580	6,116824	1,647995
10:23:42,56	0,404917	3,330926	-0,064972	0,012000	0,052000	-0,641005	-0,045365	-0,026508	0,221692	0,365641	2,370906	1,620868	-0,518954	-2,886045	-0,807001	-11,679274	4,836233	15,284980	-0,045365	-0,026508	0,221692	-1,715235	5,932056	1,620868	-0,045365	-0,026508	0,221692	-1,715235	5,932056	1,620868
10:23:42,61	0,404917	3,330926	-0,064972	0,012000	0,052000	-0,641005	-0,045505	-0,032567	0,224054	0,676180	2,363925	1,634344	-0,523265	-2,885196	-0,809752	-11,748996	4,812497	15,300526	-0,045505	-0,032567	0,224054	-1,880334	5,936038	1,634344	-0,045505	-0,032567	0,224054	-1,880334	5,936038	1,634344
10:23:42,66	0,404917	3,330926	-0,064972	0,012000	0,052000	-0,641005	-0,044084	-0,028409	0,221303	0,404565	2,389282	1,649890	-0,515281	-2,884406	-0,806591	-11,686386	4,866725	15,319363	-0,044084	-0,028409	0,221303	-1,825572	5,849880	1,649890	-0,044084	-0,028409	0,221303	-1,825572	5,849880	1,649890
10:23:42,71	0,404917	3,330926	-0,064972	0,012000	0,052000	-0,641005	-0,048760	-0,034929	0,224463	0,821835	2,173226	1,668727	-0,518499	-2,880305	-0,806654	-11,726815	4,836550	15,291043	-0,048760	-0,034929	0,224463	-1,920065	6,000907	1,668727	-0,048760	-0,034929	0,224463	-1,920065	6,000907	1,668727
10:23:42,76	0,404917	3,330926	-0,064972	0,012000	0,052000	-0,641005	-0,050703	-0,030091	0,224401	0,523943	2,052291	1,640407	-0,519032	-2,890117	-0,806203	-11,720498	4,823575	15,312966	-0,050703	-0,030091	0,224401	-1,838221	6,032458	1,640407	-0,050703	-0,030091	0,224401	-1,838221	6,032458	1,640407
10:23:42,81	0,404917	3,330926	-0,064972	0,012000	0,052000	-0,641005	-0,041938	-0,034535	0,224851	0,746947	2,520001	1,662330	-0,514330	-2,879181	-0,807417	-11,699179	4,830936	15,291930	-0,041938	-0,034535	0,224851	-1,964063	5,812159	1,662330	-0,041938	-0,034535	0,224851	-1,964063	5,812159	1,662330
10:23:42,86	0,404917	3,330926	-0,064972	0,012000	0,052000	-0,641005	-0,053760	-0,033140	0,223638	0,691419	1,920036	1,641295	-0,523165	-2,880556	-0,806625	-11,699479	4,828544	15,318715	-0,053760	-0,033140	0,223638	-1,910048	6,140226	1,641295	-0,053760	-0,033140	0,223638	-1,910048	6,140226	1,641295
10:23:42,91	0,404917	3,330926	-0,064972	0,012000	0,052000	-0,641005	-0,048153	-0,026176	0,224429	0,327071	2,212577	1,668080	-0,519671	-2,888144	-0,808962	-11,745735	4,851952	15,291769	-0,048153	-0,026176	0,224429	-1,727725	5,992556	1,668080	-0,048153	-0,026176	0,224429	-1,727725	5,992556	1,668080
10:23:42,96	0,404917	3,330926	-0,064972	0,012000	0,052000	-0,641005	-0,043328	-0,032995	0,222093	0,678834	2,411695	1,641134	-0,517996	-2,880649	-0,808604	-11,756757	4,817682	15,296814	-0,043328	-0,032995	0,222093	-1,911301	5,812939	1,641134	-0,043328	-0,032995	0,222093	-1,911301	5,812939	1,641134
10:23:43,01	0,404917	3,330926	-0,064972	0,012000	0,052000	-0,641005	-0,050657	-0,030699	0,222450	0,524230	2,038190	1,646178	-0,518993	-2,884593	-0,808947	-11,689816	4,839364	15,296272	-0,050657	-0,030699	0,222450	-1,885635	6,014742	1,646178	-0,050657	-0,030699	0,222450	-1,885635	6,014742	1,646178
10:23:43,06	0,404917	3,330926	-0,064972	0,012000	0,052000	-0,641005	-0,046743	-0,031807	0,222107	0,634092	2,288859	1,645636	-0,524498	-2,882521	-0,808271	-11,733970	4,837015	15,296402	-0,046743	-0,031807	0,222107	-1,862748	5,958147	1,645636	-0,046743	-0,031807	0,222107	-1,862748	5,958147	1,645636
10:23:43,11	0,404917	3,330926	-0,064972	0,012000	0,052000	-0,641005	-0,045784	-0,026004	0,222783	0,308208	2,301658	1,645767	-0,516682	-2,888918	-0,811651	-11,721245	4,854946	15,308187	-0,045784	-0,026004	0,222783	-1,733071	5,895672	1,645767	-0,045784	-0,026004	0,222783	-1,733071	5,895672	1,645767
10:23:43,16	0,404917	3,330926	-0,064972	0,012000	0,052000	-0,641005	-0,044153	-0,035971	0,219403	0,848399	2,388529	1,657552	-0,516126	-2,880917	-0,809575	-11,712664	4,821027	15,265849	-0,044153	-0,035971	0,219403	-1,975313	5,854503	1,657552	-0,044153	-0,035971	0,219403	-1,975313	5,854503	1,657552
10:23:43,21	0,404917	3,330926	-0,064972	0,012000	0,052000	-0,641005	-0,051360	-0,032452	0,221479	0,640338	2,038148	1,615213	-0,522631	-2,884312	-0,807802	-11,727833	4,806604	15,299175	-0,051360	-0,032452	0,221479	-1,907151	6,069884	1,615213	-0,051360	-0,032452	0,221479	-1,907151	6,069884	1,615213
10:23:43,26	0,404917	3,330926	-0,064972	0,012000	0,052000	-0,641005	-0,045167	-0,028516	0,223252	0,415560	2,354249	1,648539	-0,516019	-2,878786	-0,811302	-11,657802	4,835445	15,274400	-0,045167	-0,028516	0,223252	-1,822907	5,899848	1,648539	-0,045167	-0,028516	0,223252	-1,822907	5,899848	1,648539
10:23:43,31	0,404917	3,330926	-0,064972	0,012000	0,052000	-0,641005	-0,053258	-0,031479	0,219752	0,629672	1,979727	1,623764	-0,521548	-2,884495	-0,810515	-11,709741	4,772496	15,295669	-0,053258	-0,031479	0,219752	-1,841456	6,160498	1,623764	-0,053258	-0,031479	0,219752	-1,841456	6,160498	1,623764
10:23:43,36	0,404917	3,330926	-0,064972	0,012000	0,052000	-0,641005	-0,045550	-0,029546	0,220539	0,448652	2,367064	1,645033	-0,516074	-2,887518	-0,810466	-11,697679	4,823088	15,325897	-0,045550	-0,029546	0,220539	-1,870706	5,942716	1,645033	-0,045550	-0,029546	0,220539	-1,870706	5,942716	1,645033
10:23:43,41	0,404917	3,330926	-0,064972	0,012000	0,052000	-0,641005	-0,045669	-0,035797	0,220588	0,823570	2,346026	1,675261	-0,514646	-2,879073	-0,810994	-11,697496	4,826517	15,315713	-0,045669	-0,035797	0,220588	-1,986523	5,931020	1,675261	-0,045669	-0,035797	0,220588	-1,986523	5,931020	1,675261
10:23:43,46	0,404917	3,330926	-0,064972	0,012000	0,052000	-0,641005	-0,053696	-0,032812	0,220060	0,671394	1,927037	1,665077	-0,512635	-2,879723	-0,810910	-11,707243	4,774312	15,297383	-0,053696	-0,032812	0,220060	-1,904351	6,142193	1,665077	-0,053696	-0,032812	0,220060	-1,904351	6,142193	1,665077
10:23:43,51	0,404917	3,330926	-0,064972	0,012000	0,052000	-0,641005	-0,054139	-0,034878	0,220145	0,728741	1,921683	1,646747	-0,525575	-2,877138	-0,811713	-11,706674	4,825785	15,302506	-0,054139	-0,034878	0,220145	-2,009183	6,171584	1,646747	-0,054139	-0,034878	0,220145	-2,009183	6,171584	1,646747
10:23:43,56	0,404917	3,330926	-0,064972	0,012000	0,052000	-0,641005	-0,049908	-0,022380	0,219342	0,123693	2,116465	1,651871	-0,520168	-2,889783	-0,812682	-11,710444	4,782886	15,288707	-0,049908	-0,022380	0,219342	-1,633119	6,034211	1,651871	-0,049908	-0,022380	0,219342	-1,633119	6,034211	1,651871
10:23:43,61	0,404917	3,330926	-0,064972	0,012000	0,052000	-0,641005	-0,041660	-0,033384	0,218372	0,656886	2,563523	1,638071	-0,515057	-2,882792	-0,813056	-11,669847	4,843759	15,336801	-0,041660	-0,033384	0,218372	-1,963772	5,833837	1,638071	-0,041660	-0,033384	0,218372	-1,963772	5,833837	1,638071
10:23:43,66	0,404917	3,330926	-0,064972	0,012000	0,052000	-0,641005	-0,050269	-0,034315	0,217999	0,778314	2,120562	1,686165	-0,520946	-2,882241	-0,810940	-11,764097	4,830914	15,293143	-0,050269	-0,034315	0,217999	-1,915427	6,066704	1,686165	-0,050269	-0,034315	0,217999	-1,915427	6,066704	1,686165
10:23:43,71	0,404917	3,330926	-0,064972	0,012000	0,052000	-0,641005	-0,047803	-0,028939	0,220114	0,440518	2,173622	1,642508	-0,523307	-2,883886	-0,810568	-11,765590	4,805868	15,267252	-0,047803	-0,028939	0,220114	-1,831215	5,926139	1,642508	-0,047803	-0,028939	0,220114	-1,831215	5,926139	1,642508
10:23:43,76	0,404917	3,330926	-0,064972	0,012000	0,052000	-0,641005	-0,045197	-0,027718	0,220487	0,354551	2,320341	1,616616	-0,522786	-2,886893	-0,812473	-11,718248	4,765881	15,269922	-0,045197	-0,027718	0,220487	-1,821276	5,868323	1,616616	-0,045197	-0,027718	0,220487	-1,821276	5,868323	1,616616
10:23:43,81	0,404917	3,330926	-0,064972	0,012000	0,052000	-0,641005	-0,042854	-0,029672	0,218581	0,445249	2,503175	1,619286	-0,516168	-2,884407	-0,813998	-11,711664	4,774146	15,307687	-0,042854	-0,029672	0,218581	-1,884040	5,867223	1,619286	-0,042854	-0,029672	0,218581	-1,884040	5,867223	1,619286
10:23:43,86	0,404917	3,330926	-0,064972	0,012000	0,052000	-0,641005	-0,048316	-0,034160	0,217056	0,689068	2,220738	1,657051	-0,516701	-2,884397	-0,814378	-11,700592	4,822187	15,314097	-0,048316	-0,034160	0,217056	-1,992519	6,013526	1,657051	-0,048316	-0,034160	0,217056	-1,992519	6,013526	1,657051
10:23:43,91	0,404917	3,330926	-0,064972	0,012000	0,052000	-0,641005	-0,048058	-0,033694	0,216676	0,711979	2,219722	1,663462	-0,516309	-2,881566	-0,812871	-11,778145	4,793514	15,313547	-0,048058	-0,033694	0,216676	-1,933031	5,992257	1,663462	-0,048058	-0,033694	0,216676	-1,933031	5,992257	1,663462
10:23:43,96	0,404917	3,330926	-0,064972	0,012000	0,052000	-0,641005	-0,050706	-0,032618	0,218183	0,592396	2,029188	1,662911	-0,521551	-2,884063	-0,813292	-11,766570	4,804353	15,259458	-0,050706	-0,032618	0,218183	-1,968114	6,009609	1,662911	-0,050706	-0,032618	0,218183	-1,968114	6,009609	1,662911
10:23:44,01	0,404917	3,330926	-0,064972	0,012000	0,052000	-0,641005	-0,045922	-0,029326	0,217763	0,436412	2,282549	1,608822	-0,523056	-2,884068	-0,812634	-11,685576	4,786767	15,287794	-0,045922	-0,029326	0,217763	-1,865715	5,887444	1,608822	-0,045922	-0,029326	0,217763	-1,865715	5,887444	1,608822
10:23:44,06	0,404917	3,330926	-0,064972	0,012000	0,052000	-0,641005	-0,045165	-0,028026	0,218420	0,394059	2,400862	1,637158	-0,523822	-2,880197	-0,814041	-11,709265	4,798488	15,288389	-0,045165	-0,028026	0,218420	-1,805988	5,946312	1,637158	-0,045165	-0,028026	0,218420	-1,805988	5,946312	1,637158
10:23:44,11	0,404917	3,330926	-0,064972	0,012000	0,052000	-0,641005	-0,048135	-0,025427	0,217014	0,257206	2,220039	1,637753	-0,524431	-2,885854	-0,814033	-11,735047	4,801452	15,282955	-0,048135	-0,025427	0,217014	-1,738801	5,998645	1,637753	-0,048135	-0,025427	0,217014	-1,738801	5,998645	1,637753
10:23:44,16	0,404917	3,330926	-0,064972	0,012000	0,052000	-0,641005	-0,042931	-0,027729	0,217021	0,366571	2,466827	1,632319	-0,521425	-2,887010	-0,813620	-11,700546	4,772087	15,281756	-0,042931	-0,027729	0,217021	-1,810122	5,836935	1,632319	-0,042931	-0,027729	0,217021	-1,810122	5,836935	1,632319
10:23:44,21	0,404917	3,330926	-0,064972	0,012000	0,052000	-0,641005	-0,043433	-0,030910	0,217434	0,523808	2,485301	1,631120	-0,522056	-2,886197	-0,813425	-11,722492	4,790946	15,301859	-0,043433	-0,030910	0,217434	-1,902601	5,894791	1,631120	-0,043433	-0,030910	0,217434	-1,902601	5,894791	1,631120
10:23:44,26	0,404917	3,330926	-0,064972	0,012000	0,052000	-0,641005	-0,043822	-0,029956	0,217629	0,479600	2,436628	1,651223	-0,516095	-2,886847	-0,812820	-11,700277	4,813221	15,302910	-0,043822	-0,029956	0,217629	-1,871981	5,876669	1,651223	-0,043822	-0,029956	0,217629	-1,871981	5,876669	1,651223
10:23:44,31	0,404917	3,330926	-0,064972	0,012000	0,052000	-0,641005	-0,046239	-0,035444	0,218235	0,795365	2,319035	1,652274	-0,520318	-2,887823	-0,816314	-11,738866	4,812281	15,333599	-0,046239	-0,035444	0,218235	-1,987010	5,948825	1,652274	-0,046239	-0,035444	0,218235	-1,987010	5,948825	1,652274
10:23:44,36	0,404917	3,330926	-0,064972	0,012000	0,052000	-0,641005	-0,043282	-0,032274	0,214740	0,610420	2,439860	1,682963	-0,520270	-2,885212	-0,816355	-11,715447	4,812036	15,280474	-0,043282	-0,032274	0,214740	-1,923115	5,837511	1,682963	-0,043282	-0,032274	0,214740	-1,923115	5,837511	1,682963
10:23:44,41	0,404917	3,330926	-0,064972	0,012000	0,052000	-0,641005	-0,045568	-0,031011	0,214699	0,556239	2,341423	1,629839	-0,517881	-2,880379	-0,815581	-11,693560	4,827163	15,286238	-0,045568	-0,031011	0,214699	-1,878147	5,918478	1,629839	-0,045568	-0,031011	0,214699	-1,878147	5,918478	1,629839
10:23:44,46	0,404917	3,330926	-0,064972	0,012000	0,052000	-0,641005	-0,050948	-0,030664	0,215473	0,562201	2,073048	1,635602	-0,513872	-2,880527	-0,817510	-11,734199	4,811946	15,321929	-0,050948	-0,030664	0,215473	-1,844889	6,072442	1,635602	-0,050948	-0,030664	0,215473	-1,844889	6,072442	1,635602
10:23:44,51	0,404917	3,330926	-0,064972	0,012000	0,052000	-0,641005	-0,052824	-0,034209	0,213544	0,713082	1,947898	1,671293	-0,512133	-2,880466	-0,817527	-11,762553	4,852664	15,314154	-0,052824	-0,034209	0,213544	-1,972349	6,094577	1,671293	-0,052824	-0,034209	0,213544	-1,972349	6,094577	1,671293
10:23:44,56	0,404917	3,330926	-0,064972	0,012000	0,052000	-0,641005	-0,053746	-0,035685	0,213527	0,810898	1,855037	1,663518	-0,525046	-2,880140	-0,815594	-11,726116	4,800516	15,303904	-0,053746	-0,035685	0,213527	-1,990367	6,074096	1,663518	-0,053746	-0,035685	0,213527	-1,990367	6,074096	1,663518
10:23:44,61	0,404917	3,330926	-0,064972	0,012000	0,052000	-0,641005	-0,047572	-0,024339	0,215461	0,193977	2,233710	1,653269	-0,519056	-2,884230	-0,815574	-11,711229	4,852131	15,286441	-0,047572	-0,024339	0,215461	-1,716647	5,968118	1,653269	-0,047572	-0,024339	0,215461	-1,716647	5,968118	1,653269
10:23:44,66	0,404917	3,330926	-0,064972	0,012000	0,052000	-0,641005	-0,047025	-0,031571	0,215480	0,622167	2,249220	1,635805	-0,513701	-2,879352	-0,811309	-11,677460	4,834640	15,270052	-0,047025	-0,031571	0,215480	-1,856143	5,940717	1,635805	-0,047025	-0,031571	0,215480	-1,856143	5,940717	1,635805
10:23:44,71	0,404917	3,330926	-0,064972	0,012000	0,052000	-0,641005	-0,053927	-0,033770	0,219746	0,738253	1,928328	1,619416	-0,518583	-2,887608	-0,817895	-11,743409	4,781547	15,300039	-0,053927	-0,033770	0,219746	-1,912680	6,161599	1,619416	-0,053927	-0,033770	0,219746	-1,912680	6,161599	1,619416
10:23:44,76	0,404917	3,330926	-0,064972	0,012000	0,052000	-0,641005	-0,044336	-0,033670	0,213159	0,654102	2,396501	1,649403	-0,517331	-2,881307	-0,816738	-11,709247	4,824574	15,301513	-0,044336	-0,033670	0,213159	-1,988987	5,876867	1,649403	-0,044336	-0,033670	0,213159	-1,988987	5,876867	1,649403
10:23:44,81	0,404917	3,330926	-0,064972	0,012000	0,052000	-0,641005	-0,050419	-0,031604	0,214316	0,601009	2,088235	1,650877	-0,517322	-2,880050	-0,814391	-11,703466	4,824602	15,324440	-0,050419	-0,031604	0,214316	-1,879891	6,046149	1,650877	-0,050419	-0,031604	0,214316	-1,879891	6,046149	1,650877
10:23:44,86	0,404917	3,330926	-0,064972	0,012000	0,052000	-0,641005	-0,051512	-0,030983	0,216663	0,571648	2,036395	1,673805	-0,517937	-2,883924	-0,816714	-11,709664	4,788475	15,319234	-0,051512	-0,030983	0,216663	-1,860529	6,080104	1,673805	-0,051512	-0,030983	0,216663	-1,860529	6,080104	1,673805
10:23:44,91	0,404917	3,330926	-0,064972	0,012000	0,052000	-0,641005	-0,047849	-0,032387	0,214340	0,610261	2,239575	1,668598	-0,518666	-2,880826	-0,814839	-11,780463	4,807193	15,290683	-0,047849	-0,032387	0,214340	-1,932116	5,995725	1,668598	-0,047849	-0,032387	0,214340	-1,932116	5,995725	1,668598
10:23:44,96	0,404917	3,330926	-0,064972	0,012000	0,052000	-0,641005	-0,050168	-0,030207	0,216215	0,477695	2,048329	1,640047	-0,513283	-2,879737	-0,816368	-11,730322	4,789780	15,291632	-0,050168	-0,030207	0,216215	-1,893528	5,986499	1,640047	-0,050168	-0,030207	0,216215	-1,893528	5,986499	1,640047
10:23:45,01	0,404917	3,330926	-0,064972	0,012000	0,052000	-0,641005	-0,053803	-0,034324	0,214687	0,701793	1,911435	1,640996	-0,519861	-2,882026	-0,815992	-11,791778	4,822280	15,310980	-0,053803	-0,034324	0,214687	-1,992648	6,134958	1,640996	-0,053803	-0,034324	0,214687	-1,992648	6,134958	1,640996
10:23:45,06	0,404917	3,330926	-0,064972	0,012000	0,052000	-0,641005	-0,048532	-0,029772	0,215062	0,462510	2,116060	1,660345	-0,517467	-2,878549	-0,815244	-11,775953	4,837422	15,277861	-0,048532	-0,029772	0,215062	-1,874605	5,925802	1,660345	-0,048532	-0,029772	0,215062	-1,874605	5,925802	1,660345
10:23:45,11	0,404917	3,330926	-0,064972	0,012000	0,052000	-0,641005	-0,052739	-0,030107	0,215810	0,500945	1,903401	1,627225	-0,518634	-2,882159	-0,816776	-11,763898	4,800707	15,281602	-0,052739	-0,030107	0,215810	-1,862451	6,043436	1,627225	-0,052739	-0,030107	0,215810	-1,862451	6,043436	1,627225
10:23:45,16	0,404917	3,330926	-0,064972	0,012000	0,052000	-0,641005	-0,049030	-0,030901	0,214278	0,516467	2,125074	1,630966	-0,514962	-2,876785	-0,813646	-11,694097	4,810568	15,290417	-0,049030	-0,030901	0,214278	-1,909261	5,973940	1,630966	-0,049030	-0,030901	0,214278	-1,909261	5,973940	1,630966
10:23:45,21	0,404917	3,330926	-0,064972	0,012000	0,052000	-0,641005	-0,055519	-0,031394	0,217408	0,585545	1,843161	1,639781	-0,515654	-2,881219	-0,818704	-11,731306	4,771164	15,282148	-0,055519	-0,031394	0,217408	-1,878886	6,201421	1,639781	-0,055519	-0,031394	0,217408	-1,878886	6,201421	1,639781
10:23:45,26	0,404917	3,330926	-0,064972	0,012000	0,052000	-0,641005	-0,051333	-0,033012	0,212350	0,616937	2,048304	1,631512	-0,520960	-2,879852	-0,816376	-11,759356	4,853364	15,312009	-0,051333	-0,033012	0,212350	-1,974485	6,077973	1,631512	-0,051333	-0,033012	0,212350	-1,974485	6,077973	1,631512
10:23:45,31	0,404917	3,330926	-0,064972	0,012000	0,052000	-0,641005	-0,049864	-0,027733	0,214678	0,399608	2,059298	1,661373	-0,515087	-2,879365	-0,817937	-11,745664	4,794400	15,287791	-0,049864	-0,027733	0,214678	-1,777439	5,973654	1,661373	-0,049864	-0,027733	0,214678	-1,777439	5,973654	1,661373
10:23:45,36	0,404917	3,330926	-0,064972	0,012000	0,052000	-0,641005	-0,053223	-0,032576	0,213118	0,607205	1,926002	1,637155	-0,520451	-2,881090	-0,815231	-11,793065	4,821623	15,296011	-0,053223	-0,032576	0,213118	-1,949986	6,103991	1,637155	-0,053223	-0,032576	0,213118	-1,949986	6,103991	1,637155
10:23:45,41	0,404917	3,330926	-0,064972	0,012000	0,052000	-0,641005	-0,049047	-0,028793	0,215823	0,410381	2,088506	1,645375	-0,522778	-2,882585	-0,817547	-11,771476	4,803021	15,300823	-0,049047	-0,028793	0,215823	-1,849869	5,938658	1,645375	-0,049047	-0,028793	0,215823	-1,849869	5,938658	1,645375
10:23:45,46	0,404917	3,330926	-0,064972	0,012000	0,052000	-0,641005	-0,046589	-0,027526	0,213508	0,339158	2,244307	1,650188	-0,522731	-2,883482	-0,814419	-11,752671	4,790187	15,307881	-0,046589	-0,027526	0,213508	-1,821596	5,901525	1,650188	-0,046589	-0,027526	0,213508	-1,821596	5,901525	1,650188
10:23:45,51	0,404917	3,330926	-0,064972	0,012000	0,052000	-0,641005	-0,045836	-0,028014	0,216635	0,362861	2,306176	1,657245	-0,523862	-2,882193	-0,815183	-11,724136	4,788895	15,317697	-0,045836	-0,028014	0,216635	-1,836260	5,904267	1,657245	-0,045836	-0,028014	0,216635	-1,836260	5,904267	1,657245
10:23:45,56	0,404917	3,330926	-0,064972	0,012000	0,052000	-0,641005	-0,046386	-0,026390	0,215871	0,291554	2,302889	1,667062	-0,521154	-2,884501	-0,817981	-11,738464	4,764694	15,292249	-0,046386	-0,026390	0,215871	-1,780072	5,944223	1,667062	-0,046386	-0,026390	0,215871	-1,780072	5,944223	1,667062
10:23:45,61	0,404917	3,330926	-0,064972	0,012000	0,052000	-0,641005	-0,045742	-0,029890	0,213074	0,445412	2,336103	1,641613	-0,520356	-2,890711	-0,819041	-11,746193	4,770181	15,314169	-0,045742	-0,029890	0,213074	-1,900935	5,926831	1,641613	-0,045742	-0,029890	0,213074	-1,900935	5,926831	1,641613
10:23:45,66	0,404917	3,330926	-0,064972	0,012000	0,052000	-0,641005	-0,040763	-0,033686	0,212014	0,643700	2,585571	1,663533	-0,515545	-2,886892	-0,822138	-11,695284	4,800615	15,313058	-0,040763	-0,033686	0,212014	-2,000646	5,785452	1,663533	-0,040763	-0,033686	0,212014	-2,000646	5,785452	1,663533
10:23:45,71	0,404917	3,330926	-0,064972	0,012000	0,052000	-0,641005	-0,046475	-0,035943	0,208917	0,812861	2,317401	1,662422	-0,516704	-2,884260	-0,816745	-11,705680	4,831779	15,272311	-0,046475	-0,035943	0,208917	-2,008638	5,965701	1,662422	-0,046475	-0,035943	0,208917	-2,008638	5,965701	1,662422
10:23:45,76	0,404917	3,330926	-0,064972	0,012000	0,052000	-0,641005	-0,048175	-0,033623	0,214310	0,714026	2,204423	1,621675	-0,519230	-2,880323	-0,819475	-11,755819	4,809714	15,317535	-0,048175	-0,033623	0,214310	-1,925375	5,986162	1,621675	-0,048175	-0,033623	0,214310	-1,925375	5,986162	1,621675
10:23:45,81	0,404917	3,330926	-0,064972	0,012000	0,052000	-0,641005	-0,050322	-0,029467	0,211579	0,453747	2,060403	1,666899	-0,518096	-2,882291	-0,818724	-11,787385	4,811014	15,288277	-0,050322	-0,029467	0,211579	-1,859425	6,010662	1,666899	-0,050322	-0,029467	0,211579	-1,859425	6,010662	1,666899
10:23:45,86	0,404917	3,330926	-0,064972	0,012000	0,052000	-0,641005	-0,049185	-0,031433	0,212330	0,541291	2,091548	1,637641	-0,523402	-2,880031	-0,821050	-11,777109	4,815177	15,313364	-0,049185	-0,031433	0,212330	-1,926165	5,952541	1,637641	-0,049185	-0,031433	0,212330	-1,926165	5,952541	1,637641
10:23:45,91	0,404917	3,330926	-0,064972	0,012000	0,052000	-0,641005	-0,048489	-0,025708	0,210004	0,252350	2,134553	1,662728	-0,522162	-2,885828	-0,819877	-11,752049	4,761525	15,271267	-0,048489	-0,025708	0,210004	-1,765718	5,940917	1,662728	-0,048489	-0,025708	0,210004	-1,765718	5,940917	1,662728
10:23:45,96	0,404917	3,330926	-0,064972	0,012000	0,052000	-0,641005	-0,044089	-0,029680	0,211177	0,424974	2,411884	1,620631	-0,520907	-2,885763	-0,819460	-11,717858	4,769231	15,285671	-0,044089	-0,029680	0,211177	-1,904917	5,872844	1,620631	-0,044089	-0,029680	0,211177	-1,904917	5,872844	1,620631
10:23:46,01	0,404917	3,330926	-0,064972	0,012000	0,052000	-0,641005	-0,044772	-0,030734	0,211594	0,503569	2,402111	1,635035	-0,522165	-2,887085	-0,820623	-11,752288	4,764875	15,305560	-0,044772	-0,030734	0,211594	-1,909088	5,916708	1,635035	-0,044772	-0,030734	0,211594	-1,909088	5,916708	1,635035
10:23:46,06	0,404917	3,330926	-0,064972	0,012000	0,052000	-0,641005	-0,042998	-0,030306	0,210431	0,460319	2,466706	1,654924	-0,522655	-2,883318	-0,819874	-11,712415	4,793190	15,267314	-0,042998	-0,030306	0,210431	-1,918730	5,842065	1,654924	-0,042998	-0,030306	0,210431	-1,918730	5,842065	1,654924
10:23:46,11	0,404917	3,330926	-0,064972	0,012000	0,052000	-0,641005	-0,046015	-0,027998	0,211181	0,384739	2,330199	1,616678	-0,522173	-2,883661	-0,821840	-11,753643	4,774303	15,258672	-0,046015	-0,027998	0,211181	-1,813098	5,942387	1,616678	-0,046015	-0,027998	0,211181	-1,813098	5,942387	1,616678
10:23:46,16	0,404917	3,330926	-0,064972	0,012000	0,052000	-0,641005	-0,045960	-0,028587	0,209214	0,378417	2,306818	1,608036	-0,516835	-2,888580	-0,819844	-11,747876	4,767117	15,286431	-0,045960	-0,028587	0,209214	-1,865689	5,914659	1,608036	-0,045960	-0,028587	0,209214	-1,865689	5,914659	1,608036
10:23:46,21	0,404917	3,330926	-0,064972	0,012000	0,052000	-0,641005	-0,044369	-0,035669	0,211210	0,743338	2,398141	1,635795	-0,516198	-2,886476	-0,819843	-11,738664	4,822741	15,293385	-0,044369	-0,035669	0,211210	-2,056700	5,881082	1,635795	-0,044369	-0,035669	0,211210	-2,056700	5,881082	1,635795
10:23:46,26	0,404917	3,330926	-0,064972	0,012000	0,052000	-0,641005	-0,046509	-0,035169	0,211211	0,770117	2,267029	1,642749	-0,522724	-2,887381	-0,820650	-11,747896	4,777197	15,267024	-0,046509	-0,035169	0,211211	-1,990673	5,917957	1,642749	-0,046509	-0,035169	0,211211	-1,990673	5,917957	1,642749
10:23:46,31	0,404917	3,330926	-0,064972	0,012000	0,052000	-0,641005	-0,042463	-0,029970	0,210404	0,455716	2,492202	1,616388	-0,525658	-2,880826	-0,820282	-11,740852	4,822493	15,278334	-0,042463	-0,029970	0,210404	-1,896959	5,825513	1,616388	-0,042463	-0,029970	0,210404	-1,896959	5,825513	1,616388
10:23:46,36	0,404917	3,330926	-0,064972	0,012000	0,052000	-0,641005	-0,046672	-0,024151	0,210772	0,195861	2,256751	1,627699	-0,519271	-2,878378	-0,821452	-11,763867	4,793293	15,289505	-0,046672	-0,024151	0,210772	-1,699998	5,920521	1,627699	-0,046672	-0,024151	0,210772	-1,699998	5,920521	1,627699
10:23:46,41	0,404917	3,330926	-0,064972	0,012000	0,052000	-0,641005	-0,051985	-0,028459	0,209602	0,383069	1,975133	1,638869	-0,515665	-2,880252	-0,821438	-11,738509	4,796973	15,275163	-0,051985	-0,028459	0,209602	-1,850949	6,055990	1,638869	-0,051985	-0,028459	0,209602	-1,850949	6,055990	1,638869
10:23:46,46	0,404917	3,330926	-0,064972	0,012000	0,052000	-0,641005	-0,052165	-0,032519	0,209616	0,610052	1,985893	1,624527	-0,513276	-2,880554	-0,819068	-11,711353	4,757330	15,301611	-0,052165	-0,032519	0,209616	-1,942672	6,080880	1,624527	-0,052165	-0,032519	0,209616	-1,942672	6,080880	1,624527
10:23:46,51	0,404917	3,330926	-0,064972	0,012000	0,052000	-0,641005	-0,053099	-0,034739	0,211986	0,704741	1,980709	1,650976	-0,512656	-2,880809	-0,818669	-11,701261	4,767690	15,306511	-0,053099	-0,034739	0,211986	-2,022257	6,148948	1,650976	-0,053099	-0,034739	0,211986	-2,022257	6,148948	1,650976
10:23:46,56	0,404917	3,330926	-0,064972	0,012000	0,052000	-0,641005	-0,053188	-0,035404	0,212385	0,753333	1,979643	1,655875	-0,515561	-2,879668	-0,820613	-11,684872	4,793750	15,308028	-0,053188	-0,035404	0,212385	-2,025858	6,154867	1,655875	-0,053188	-0,035404	0,212385	-2,025858	6,154867	1,655875
10:23:46,61	0,404917	3,330926	-0,064972	0,012000	0,052000	-0,641005	-0,052723	-0,032317	0,210441	0,623572	2,004958	1,657392	-0,515668	-2,875589	-0,821825	-11,722972	4,793482	15,295199	-0,052723	-0,032317	0,210441	-1,913290	6,143721	1,657392	-0,052723	-0,032317	0,210441	-1,913290	6,143721	1,657392
10:23:46,66	0,404917	3,330926	-0,064972	0,012000	0,052000	-0,641005	-0,056203	-0,030185	0,209229	0,493426	1,791143	1,644563	-0,525092	-2,881823	-0,820670	-11,751079	4,816659	15,278439	-0,056203	-0,030185	0,209229	-1,876073	6,203076	1,644563	-0,056203	-0,030185	0,209229	-1,876073	6,203076	1,644563
10:23:46,71	0,404917	3,330926	-0,064972	0,012000	0,052000	-0,641005	-0,046092	-0,025141	0,210384	0,237158	2,280998	1,627803	-0,516248	-2,890817	-0,821786	-11,752511	4,767780	15,277761	-0,046092	-0,025141	0,210384	-1,736391	5,899198	1,627803	-0,046092	-0,025141	0,210384	-1,736391	5,899198	1,627803
10:23:46,76	0,404917	3,330926	-0,064972	0,012000	0,052000	-0,641005	-0,042725	-0,037296	0,209268	0,826177	2,479287	1,627125	-0,516218	-2,887340	-0,822525	-11,725612	4,780614	15,332163	-0,042725	-0,037296	0,209268	-2,101548	5,833169	1,627125	-0,042725	-0,037296	0,209268	-2,101548	5,833169	1,627125
10:23:46,81	0,404917	3,330926	-0,064972	0,012000	0,052000	-0,641005	-0,045751	-0,035584	0,208529	0,761713	2,338817	1,681527	-0,515615	-2,886655	-0,820593	-11,739719	4,833119	15,328175	-0,045751	-0,035584	0,208529	-2,031613	5,930235	1,681527	-0,045751	-0,035584	0,208529	-2,031613	5,930235	1,681527
10:23:46,86	0,404917	3,330926	-0,064972	0,012000	0,052000	-0,641005	-0,046645	-0,035764	0,210461	0,809507	2,253815	1,677539	-0,519800	-2,888035	-0,822592	-11,762552	4,796415	15,269380	-0,046645	-0,035764	0,210461	-1,997975	5,915478	1,677539	-0,046645	-0,035764	0,210461	-1,997975	5,915478	1,677539
10:23:46,91	0,404917	3,330926	-0,064972	0,012000	0,052000	-0,641005	-0,043358	-0,032829	0,208463	0,613690	2,423323	1,618744	-0,515599	-2,881818	-0,818296	-11,711451	4,784189	15,291724	-0,043358	-0,032829	0,208463	-1,963404	5,826948	1,618744	-0,043358	-0,032829	0,208463	-1,963404	5,826948	1,618744
10:23:46,96	0,404917	3,330926	-0,064972	0,012000	0,052000	-0,641005	-0,050842	-0,033359	0,212758	0,656185	2,084528	1,641088	-0,517375	-2,884437	-0,822980	-11,729387	4,821290	15,266180	-0,050842	-0,033359	0,212758	-1,962471	6,075639	1,641088	-0,050842	-0,033359	0,212758	-1,962471	6,075639	1,641088
10:23:47,01	0,404917	3,330926	-0,064972	0,012000	0,052000	-0,641005	-0,047686	-0,033131	0,208075	0,667491	2,214562	1,615544	-0,516811	-2,887921	-0,822177	-11,727901	4,757264	15,277741	-0,047686	-0,033131	0,208075	-1,933268	5,957919	1,615544	-0,047686	-0,033131	0,208075	-1,933268	5,957919	1,615544
10:23:47,06	0,404917	3,330926	-0,064972	0,012000	0,052000	-0,641005	-0,044951	-0,035361	0,208878	0,728766	2,390082	1,627105	-0,520412	-2,886120	-0,822552	-11,742287	4,740648	15,320836	-0,044951	-0,035361	0,208878	-2,047077	5,918741	1,627105	-0,044951	-0,035361	0,208878	-2,047077	5,918741	1,627105
10:23:47,11	0,404917	3,330926	-0,064972	0,012000	0,052000	-0,641005	-0,044711	-0,031342	0,208502	0,498182	2,398424	1,670201	-0,517537	-2,883334	-0,821417	-11,786585	4,785704	15,318109	-0,044711	-0,031342	0,208502	-1,962150	5,908224	1,670201	-0,044711	-0,031342	0,208502	-1,962150	5,908224	1,670201
10:23:47,16	0,404917	3,330926	-0,064972	0,012000	0,052000	-0,641005	-0,048560	-0,032438	0,209637	0,572070	2,137366	1,667473	-0,515798	-2,883794	-0,821035	-11,794217	4,761586	15,307725	-0,048560	-0,032438	0,209637	-1,974336	5,949341	1,667473	-0,048560	-0,032438	0,209637	-1,974336	5,949341	1,667473
10:23:47,21	0,404917	3,330926	-0,064972	0,012000	0,052000	-0,641005	-0,049032	-0,034175	0,210019	0,637661	2,118282	1,657089	-0,519023	-2,880942	-0,819072	-11,673612	4,832370	15,283198	-0,049032	-0,034175	0,210019	-2,045054	5,967294	1,657089	-0,049032	-0,034175	0,210019	-2,045054	5,967294	1,657089
10:23:47,26	0,404917	3,330926	-0,064972	0,012000	0,052000	-0,641005	-0,049890	-0,029956	0,211983	0,539883	2,142743	1,632562	-0,514917	-2,883149	-0,820997	-11,678197	4,817205	15,289158	-0,049890	-0,029956	0,211983	-1,811650	6,059074	1,632562	-0,049890	-0,029956	0,211983	-1,811650	6,059074	1,632562
10:23:47,31	0,404917	3,330926	-0,064972	0,012000	0,052000	-0,641005	-0,050030	-0,034615	0,210057	0,766738	2,139030	1,638522	-0,517450	-2,886818	-0,819842	-11,756966	4,779425	15,306453	-0,050030	-0,034615	0,210057	-1,950546	6,066418	1,638522	-0,050030	-0,034615	0,210057	-1,950546	6,066418	1,638522
10:23:47,36	0,404917	3,330926	-0,064972	0,012000	0,052000	-0,641005	-0,045587	-0,034256	0,211212	0,675979	2,320759	1,655817	-0,517379	-2,883607	-0,822191	-11,708200	4,759647	15,273320	-0,045587	-0,034256	0,211212	-2,013142	5,899344	1,655817	-0,045587	-0,034256	0,211212	-2,013142	5,899344	1,655817
10:23:47,41	0,404917	3,330926	-0,064972	0,012000	0,052000	-0,641005	-0,048403	-0,032711	0,208864	0,602898	2,226429	1,622684	-0,522172	-2,886441	-0,821034	-11,754941	4,761547	15,281599	-0,048403	-0,032711	0,208864	-1,964948	6,026099	1,622684	-0,048403	-0,032711	0,208864	-1,964948	6,026099	1,622684
10:23:47,46	0,404917	3,330926	-0,064972	0,012000	0,052000	-0,641005	-0,043553	-0,029978	0,210020	0,439032	2,437247	1,630963	-0,520389	-2,886147	-0,821455	-11,747796	4,750268	15,233321	-0,043553	-0,029978	0,210020	-1,914235	5,856122	1,630963	-0,043553	-0,029978	0,210020	-1,914235	5,856122	1,630963
10:23:47,51	0,404917	3,330926	-0,064972	0,012000	0,052000	-0,641005	-0,044698	-0,031376	0,209600	0,505518	2,389497	1,582685	-0,520343	-2,887455	-0,823718	-11,714348	4,740641	15,296846	-0,044698	-0,031376	0,209600	-1,957469	5,898310	1,582685	-0,044698	-0,031376	0,209600	-1,957469	5,898310	1,582685
10:23:47,56	0,404917	3,330926	-0,064972	0,012000	0,052000	-0,641005	-0,043589	-0,032069	0,207337	0,549963	2,480971	1,646210	-0,521599	-2,882410	-0,822203	-11,759607	4,797602	15,303591	-0,043589	-0,032069	0,207337	-1,967459	5,902689	1,646210	-0,043589	-0,032069	0,207337	-1,967459	5,902689	1,646210
10:23:47,61	0,404917	3,330926	-0,064972	0,012000	0,052000	-0,641005	-0,047329	-0,028459	0,208852	0,388935	2,218786	1,652955	-0,515156	-2,878392	-0,823798	-11,769872	4,803894	15,267817	-0,047329	-0,028459	0,208852	-1,845091	5,934137	1,652955	-0,047329	-0,028459	0,208852	-1,845091	5,934137	1,652955
10:23:47,66	0,404917	3,330926	-0,064972	0,012000	0,052000	-0,641005	-0,054031	-0,032030	0,207256	0,574924	1,858284	1,617181	-0,515633	-2,885603	-0,824138	-11,728937	4,784210	15,265821	-0,054031	-0,032030	0,207256	-1,939395	6,099686	1,617181	-0,054031	-0,032030	0,207256	-1,939395	6,099686	1,617181
10:23:47,71	0,404917	3,330926	-0,064972	0,012000	0,052000	-0,641005	-0,047548	-0,035222	0,206916	0,744370	2,240686	1,615185	-0,515110	-2,880165	-0,822607	-11,737926	4,755368	15,269800	-0,047548	-0,035222	0,206916	-2,020583	5,973182	1,615185	-0,047548	-0,035222	0,206916	-2,020583	5,973182	1,615185
10:23:47,76	0,404917	3,330926	-0,064972	0,012000	0,052000	-0,641005	-0,053013	-0,032701	0,207305	0,579488	1,994695	1,638443	-0,521625	-2,883599	-0,821083	-11,764400	4,739217	15,237921	-0,053013	-0,032701	0,207305	-1,987518	6,156233	1,638443	-0,053013	-0,032701	0,207305	-1,987518	6,156233	1,638443
10:23:47,81	0,404917	3,330926	-0,064972	0,012000	0,052000	-0,641005	-0,046287	-0,029031	0,209971	0,365715	2,298012	1,587285	-0,521006	-2,884443	-0,821428	-11,751514	4,752896	15,282024	-0,046287	-0,029031	0,209971	-1,913205	5,931566	1,587285	-0,046287	-0,029031	0,209971	-1,913205	5,931566	1,587285
10:23:47,86	0,404917	3,330926	-0,064972	0,012000	0,052000	-0,641005	-0,045865	-0,029989	0,209626	0,433832	2,324281	1,631388	-0,518475	-2,884512	-0,821789	-11,695685	4,826617	15,279614	-0,045865	-0,029989	0,209626	-1,920308	5,924701	1,631388	-0,045865	-0,029989	0,209626	-1,920308	5,924701	1,631388
10:23:47,91	0,404917	3,330926	-0,064972	0,012000	0,052000	-0,641005	-0,047071	-0,032215	0,209265	0,641352	2,273060	1,628978	-0,513846	-2,880512	-0,821032	-11,717113	4,802045	15,279980	-0,047071	-0,032215	0,209265	-1,887543	5,968148	1,628978	-0,047071	-0,032215	0,209265	-1,887543	5,968148	1,628978
10:23:47,96	0,404917	3,330926	-0,064972	0,012000	0,052000	-0,641005	-0,052850	-0,034224	0,210022	0,713813	1,966316	1,629344	-0,517468	-2,881919	-0,822576	-11,751891	4,795301	15,314142	-0,052850	-0,034224	0,210022	-1,972769	6,115002	1,629344	-0,052850	-0,034224	0,210022	-1,972769	6,115002	1,629344
10:23:48,01	0,404917	3,330926	-0,064972	0,012000	0,052000	-0,641005	-0,049821	-0,031791	0,208478	0,564065	2,097058	1,663506	-0,525145	-2,884648	-0,821462	-11,775121	4,790829	15,258531	-0,049821	-0,031791	0,208478	-1,931523	6,007996	1,663506	-0,049821	-0,031791	0,208478	-1,931523	6,007996	1,663506
10:23:48,06	0,404917	3,330926	-0,064972	0,012000	0,052000	-0,641005	-0,043619	-0,026507	0,209593	0,273829	2,401680	1,607895	-0,516905	-2,880233	-0,824545	-11,755533	4,785989	15,291201	-0,043619	-0,026507	0,209593	-1,806994	5,825761	1,607895	-0,043619	-0,026507	0,209593	-1,806994	5,825761	1,607895
10:23:48,11	0,404917	3,330926	-0,064972	0,012000	0,052000	-0,641005	-0,051562	-0,031435	0,206509	0,535682	2,008006	1,640565	-0,523450	-2,883960	-0,823318	-11,759269	4,786945	15,290916	-0,051562	-0,031435	0,206509	-1,931981	6,055646	1,640565	-0,051562	-0,031435	0,206509	-1,931981	6,055646	1,640565
10:23:48,16	0,404917	3,330926	-0,064972	0,012000	0,052000	-0,641005	-0,045062	-0,027630	0,207736	0,336790	2,342312	1,640280	-0,519216	-2,885564	-0,822590	-11,733862	4,725512	15,267280	-0,045062	-0,027630	0,207736	-1,832193	5,879673	1,640280	-0,045062	-0,027630	0,207736	-1,832193	5,879673	1,640280
10:23:48,21	0,404917	3,330926	-0,064972	0,012000	0,052000	-0,641005	-0,045790	-0,032099	0,208465	0,528670	2,357170	1,616644	-0,518556	-2,888186	-0,824876	-11,712275	4,761915	15,298412	-0,045790	-0,032099	0,208465	-1,991117	5,951687	1,616644	-0,045790	-0,032099	0,208465	-1,991117	5,951687	1,616644
10:23:48,26	0,404917	3,330926	-0,064972	0,012000	0,052000	-0,641005	-0,043849	-0,033982	0,206178	0,668892	2,458594	1,647776	-0,519198	-2,884127	-0,824915	-11,745044	4,812977	15,291209	-0,043849	-0,033982	0,206178	-1,998689	5,900745	1,647776	-0,043849	-0,033982	0,206178	-1,998689	5,900745	1,647776
10:23:48,31	0,404917	3,330926	-0,064972	0,012000	0,052000	-0,641005	-0,047043	-0,031396	0,206139	0,562278	2,238579	1,640573	-0,515705	-2,877672	-0,824576	-11,738012	4,770760	15,252378	-0,047043	-0,031396	0,206139	-1,902336	5,931484	1,640573	-0,047043	-0,031396	0,206139	-1,902336	5,931484	1,640573
10:23:48,36	0,404917	3,330926	-0,064972	0,012000	0,052000	-0,641005	-0,054380	-0,031194	0,206478	0,518709	1,884293	1,601742	-0,519251	-2,888565	-0,825293	-11,759261	4,751599	15,288951	-0,054380	-0,031194	0,206478	-1,930016	6,153094	1,601742	-0,054380	-0,031194	0,206478	-1,930016	6,153094	1,601742
10:23:48,41	0,404917	3,330926	-0,064972	0,012000	0,052000	-0,641005	-0,043173	-0,033570	0,205761	0,615047	2,458192	1,638315	-0,516225	-2,883141	-0,822954	-11,729222	4,806267	15,304834	-0,043173	-0,033570	0,205761	-2,020201	5,847308	1,638315	-0,043173	-0,033570	0,205761	-2,020201	5,847308	1,638315
10:23:48,46	0,404917	3,330926	-0,064972	0,012000	0,052000	-0,641005	-0,049384	-0,033478	0,208100	0,672643	2,133941	1,654198	-0,517017	-2,879556	-0,826118	-11,797822	4,772964	15,297102	-0,049384	-0,033478	0,208100	-1,955408	6,010559	1,654198	-0,049384	-0,033478	0,208100	-1,955408	6,010559	1,654198
10:23:48,51	0,404917	3,330926	-0,064972	0,012000	0,052000	-0,641005	-0,052092	-0,031000	0,204936	0,480623	1,950354	1,646466	-0,520581	-2,883090	-0,825338	-11,819403	4,766347	15,300342	-0,052092	-0,031000	0,204936	-1,952871	6,039571	1,646466	-0,052092	-0,031000	0,204936	-1,952871	6,039571	1,646466
10:23:48,56	0,404917	3,330926	-0,064972	0,012000	0,052000	-0,641005	-0,047250	-0,029681	0,205716	0,395496	2,186735	1,649706	-0,525752	-2,883001	-0,825335	-11,762068	4,770600	15,279626	-0,047250	-0,029681	0,205716	-1,934430	5,895887	1,649706	-0,047250	-0,029681	0,205716	-1,934430	5,895887	1,649706
10:23:48,61	0,404917	3,330926	-0,064972	0,012000	0,052000	-0,641005	-0,044742	-0,025158	0,205720	0,192664	2,364705	1,628990	-0,523394	-2,885790	-0,822207	-11,768986	4,757047	15,287044	-0,044742	-0,025158	0,205720	-1,782226	5,876939	1,628990	-0,044742	-0,025158	0,205720	-1,782226	5,876939	1,628990
10:23:48,66	0,404917	3,330926	-0,064972	0,012000	0,052000	-0,641005	-0,043506	-0,028594	0,208847	0,356174	2,429776	1,636408	-0,517470	-2,889110	-0,828008	-11,762192	4,789042	15,292060	-0,043506	-0,028594	0,208847	-1,888494	5,844963	1,636408	-0,043506	-0,028594	0,208847	-1,888494	5,844963	1,636408
10:23:48,71	0,404917	3,330926	-0,064972	0,012000	0,052000	-0,641005	-0,043592	-0,035384	0,203046	0,740348	2,415181	1,641424	-0,516938	-2,877839	-0,828022	-11,762135	4,815028	15,338270	-0,043592	-0,035384	0,203046	-2,037317	5,837133	1,641424	-0,043592	-0,035384	0,203046	-2,037317	5,837133	1,641424
10:23:48,76	0,404917	3,330926	-0,064972	0,012000	0,052000	-0,641005	-0,053619	-0,030210	0,203033	0,493835	1,880818	1,687635	-0,515806	-2,880821	-0,826102	-11,786669	4,777485	15,301989	-0,053619	-0,030210	0,203033	-1,877674	6,089913	1,687635	-0,053619	-0,030210	0,203033	-1,877674	6,089913	1,687635
10:23:48,81	0,404917	3,330926	-0,064972	0,012000	0,052000	-0,641005	-0,051603	-0,032681	0,204952	0,577537	1,983187	1,651353	-0,523452	-2,886040	-0,824181	-11,810114	4,799160	15,270589	-0,051603	-0,032681	0,204952	-1,987931	6,034008	1,651353	-0,051603	-0,032681	0,204952	-1,987931	6,034008	1,651353
10:23:48,86	0,404917	3,330926	-0,064972	0,012000	0,052000	-0,641005	-0,043259	-0,028669	0,206873	0,375949	2,385905	1,619953	-0,514658	-2,882916	-0,824558	-11,807403	4,765858	15,286242	-0,043259	-0,028669	0,206873	-1,874559	5,781764	1,619953	-0,043259	-0,028669	0,206873	-1,874559	5,781764	1,619953
10:23:48,91	0,404917	3,330926	-0,064972	0,012000	0,052000	-0,641005	-0,050362	-0,034722	0,206496	0,663244	2,035558	1,635606	-0,518775	-2,879774	-0,826529	-11,804508	4,797070	15,273631	-0,050362	-0,034722	0,206496	-2,062459	5,988987	1,635606	-0,050362	-0,034722	0,206496	-2,062459	5,988987	1,635606
10:23:48,96	0,404917	3,330926	-0,064972	0,012000	0,052000	-0,641005	-0,051025	-0,029587	0,204525	0,424659	1,988017	1,622995	-0,518878	-2,883099	-0,825749	-11,859359	4,794090	15,292494	-0,051025	-0,029587	0,204525	-1,897882	5,993441	1,622995	-0,051025	-0,029587	0,204525	-1,897882	5,993441	1,622995
10:23:49,01	0,404917	3,330926	-0,064972	0,012000	0,052000	-0,641005	-0,048094	-0,031160	0,205306	0,476493	2,094417	1,641858	-0,519879	-2,882630	-0,823793	-11,783301	4,796081	15,266257	-0,048094	-0,031160	0,205306	-1,969596	5,869757	1,641858	-0,048094	-0,031160	0,205306	-1,969596	5,869757	1,641858
10:23:49,06	0,404917	3,330926	-0,064972	0,012000	0,052000	-0,641005	-0,047999	-0,030058	0,207261	0,458927	2,164186	1,615621	-0,524024	-2,883095	-0,825363	-11,790963	4,791843	15,256679	-0,047999	-0,030058	0,207261	-1,900631	5,932133	1,615621	-0,047999	-0,030058	0,207261	-1,900631	5,932133	1,615621
10:23:49,11	0,404917	3,330926	-0,064972	0,012000	0,052000	-0,641005	-0,045524	-0,026701	0,205692	0,276879	2,288383	1,606043	-0,519933	-2,881284	-0,824941	-11,794300	4,786314	15,305707	-0,045524	-0,026701	0,205692	-1,819181	5,862023	1,606043	-0,045524	-0,026701	0,205692	-1,819181	5,862023	1,606043
10:23:49,16	0,404917	3,330926	-0,064972	0,012000	0,052000	-0,641005	-0,049138	-0,029339	0,206114	0,407563	2,100323	1,655071	-0,524081	-2,884217	-0,827298	-11,819007	4,804873	15,277767	-0,049138	-0,029339	0,206114	-1,895526	5,957672	1,655071	-0,049138	-0,029339	0,206114	-1,895526	5,957672	1,655071
10:23:49,21	0,404917	3,330926	-0,064972	0,012000	0,052000	-0,641005	-0,044523	-0,027213	0,203756	0,300739	2,309611	1,627131	-0,518206	-2,881684	-0,825338	-11,807390	4,765418	15,295963	-0,044523	-0,027213	0,203756	-1,835473	5,804706	1,627131	-0,044523	-0,027213	0,203756	-1,835473	5,804706	1,627131
10:23:49,26	0,404917	3,330926	-0,064972	0,012000	0,052000	-0,641005	-0,049655	-0,031034	0,205716	0,471079	2,072551	1,645327	-0,524556	-2,882717	-0,826474	-11,755457	4,794506	15,310337	-0,049655	-0,031034	0,205716	-1,965095	5,970484	1,645327	-0,049655	-0,031034	0,205716	-1,965095	5,970484	1,645327
10:23:49,31	0,404917	3,330926	-0,064972	0,012000	0,052000	-0,641005	-0,045585	-0,026052	0,204580	0,263167	2,314622	1,659701	-0,524001	-2,885309	-0,825688	-11,767057	4,759610	15,313416	-0,045585	-0,026052	0,204580	-1,781912	5,893061	1,659701	-0,045585	-0,026052	0,204580	-1,781912	5,893061	1,659701
10:23:49,36	0,404917	3,330926	-0,064972	0,012000	0,052000	-0,641005	-0,043618	-0,027828	0,205367	0,319526	2,424300	1,662780	-0,525147	-2,886402	-0,824153	-11,777796	4,807123	15,289528	-0,043618	-0,027828	0,205367	-1,865010	5,848341	1,662780	-0,043618	-0,027828	0,205367	-1,865010	5,848341	1,662780
10:23:49,41	0,404917	3,330926	-0,064972	0,012000	0,052000	-0,641005	-0,044849	-0,030523	0,207294	0,458834	2,352817	1,638018	-0,524652	-2,882038	-0,827656	-11,792059	4,784731	15,316048	-0,044849	-0,030523	0,207294	-1,937241	5,873457	1,638018	-0,044849	-0,030523	0,207294	-1,937241	5,873457	1,638018
10:23:49,46	0,404917	3,330926	-0,064972	0,012000	0,052000	-0,641005	-0,044849	-0,030523	0,207294	0,458834	2,352817	1,638018	-0,525827	-2,879939	-0,825762	-11,805064	4,815827	15,272528	-0,044849	-0,030523	0,207294	-1,937241	5,873457	1,638018	-0,044849	-0,030523	0,207294	-1,937241	5,873457	1,638018
10:23:49,51	0,404917	3,330926	-0,064972	0,012000	0,052000	-0,641005	-0,047356	-0,023562	0,205292	0,127348	2,168938	1,621892	-0,521152	-2,885753	-0,829213	-11,820578	4,794984	15,303135	-0,047356	-0,023562	0,205292	-1,722266	5,886355	1,621892	-0,047356	-0,023562	0,205292	-1,722266	5,886355	1,621892
10:23:49,56	0,404917	3,330926	-0,064972	0,012000	0,052000	-0,641005	-0,044658	-0,030517	0,201842	0,463214	2,306203	1,652499	-0,512295	-2,880962	-0,825744	-11,792756	4,745366	15,257784	-0,044658	-0,030517	0,201842	-1,932387	5,811853	1,652499	-0,044658	-0,030517	0,201842	-1,932387	5,811853	1,652499
10:23:49,61	0,404917	3,330926	-0,064972	0,012000	0,052000	-0,641005	-0,053236	-0,035793	0,205310	0,708472	1,909045	1,607149	-0,516307	-2,882416	-0,827626	-11,748741	4,786662	15,312187	-0,053236	-0,035793	0,205310	-2,101243	6,088076	1,607149	-0,053236	-0,035793	0,205310	-2,101243	6,088076	1,607149
10:23:49,66	0,404917	3,330926	-0,064972	0,012000	0,052000	-0,641005	-0,048934	-0,032331	0,203430	0,612083	2,145442	1,657132	-0,517443	-2,882957	-0,827624	-11,739962	4,811424	15,307768	-0,048934	-0,032331	0,203430	-1,925911	5,986765	1,657132	-0,048934	-0,032331	0,203430	-1,925911	5,986765	1,657132
10:23:49,71	0,404917	3,330926	-0,064972	0,012000	0,052000	-0,641005	-0,048934	-0,032331	0,203430	0,612083	2,145442	1,657132	-0,516390	-2,888322	-0,826882	-11,786361	4,715589	15,255658	-0,048934	-0,032331	0,203430	-1,925911	5,986765	1,657132	-0,048934	-0,032331	0,203430	-1,925911	5,986765	1,657132
10:23:49,76	0,404917	3,330926	-0,064972	0,012000	0,052000	-0,641005	-0,044815	-0,035926	0,204172	0,692825	2,367367	1,605022	-0,522213	-2,883574	-0,822978	-11,764792	4,774344	15,303092	-0,044815	-0,035926	0,204172	-2,127371	5,885345	1,605022	-0,044815	-0,035926	0,204172	-2,127371	5,885345	1,605022
10:23:49,81	0,404917	3,330926	-0,064972	0,012000	0,052000	-0,641005	-0,046014	-0,028509	0,208076	0,368799	2,294299	1,652456	-0,524027	-2,884665	-0,823775	-11,786652	4,766079	15,288526	-0,046014	-0,028509	0,208076	-1,869148	5,906432	1,652456	-0,046014	-0,028509	0,208076	-1,869148	5,906432	1,652456
10:23:49,86	0,404917	3,330926	-0,064972	0,012000	0,052000	-0,641005	-0,044163	-0,027484	0,207280	0,297406	2,375785	1,637890	-0,521217	-2,880906	-0,829240	-11,843960	4,814190	15,309560	-0,044163	-0,027484	0,207280	-1,860070	5,842564	1,637890	-0,044163	-0,027484	0,207280	-1,860070	5,842564	1,637890
10:23:49,91	0,404917	3,330926	-0,064972	0,012000	0,052000	-0,641005	-0,048823	-0,028038	0,201814	0,339221	2,059767	1,658924	-0,524513	-2,880088	-0,824153	-11,737695	4,804125	15,299757	-0,048823	-0,028038	0,201814	-1,861738	5,892375	1,658924	-0,048823	-0,028038	0,201814	-1,861738	5,892375	1,658924
10:23:49,96	0,404917	3,330926	-0,064972	0,012000	0,052000	-0,641005	-0,047884	-0,024774	0,206901	0,213932	2,205667	1,649121	-0,521809	-2,881403	-0,829997	-11,834826	4,790921	15,328386	-0,047884	-0,024774	0,206901	-1,730838	5,964547	1,649121	-0,047884	-0,024774	0,206901	-1,730838	5,964547	1,649121
10:23:50,01	0,404917	3,330926	-0,064972	0,012000	0,052000	-0,641005	-0,048097	-0,027773	0,201057	0,309872	2,117073	1,677751	-0,523500	-2,882943	-0,825352	-11,807182	4,760050	15,280160	-0,048097	-0,027773	0,201057	-1,870309	5,892676	1,677751	-0,048097	-0,027773	0,201057	-1,870309	5,892676	1,677751
10:23:50,06	0,404917	3,330926	-0,064972	0,012000	0,052000	-0,641005	-0,045918	-0,027079	0,205702	0,260856	2,269774	1,629524	-0,513360	-2,878531	-0,828030	-11,742540	4,799152	15,304165	-0,045918	-0,027079	0,205702	-1,864823	5,874300	1,629524	-0,045918	-0,027079	0,205702	-1,864823	5,874300	1,629524
10:23:50,11	0,404917	3,330926	-0,064972	0,012000	0,052000	-0,641005	-0,054809	-0,033654	0,203024	0,668967	1,843864	1,653530	-0,516252	-2,881051	-0,824931	-11,736729	4,809298	15,277445	-0,054809	-0,033654	0,203024	-1,972889	6,146346	1,653530	-0,054809	-0,033654	0,203024	-1,972889	6,146346	1,653530
10:23:50,16	0,404917	3,330926	-0,064972	0,012000	0,052000	-0,641005	-0,051180	-0,032410	0,206123	0,615981	2,032504	1,626810	-0,515684	-2,885749	-0,828781	-11,752899	4,823091	15,308868	-0,051180	-0,032410	0,206123	-1,928237	6,050152	1,626810	-0,051180	-0,032410	0,206123	-1,928237	6,050152	1,626810
10:23:50,21	0,404917	3,330926	-0,064972	0,012000	0,052000	-0,641005	-0,047395	-0,035251	0,202273	0,767538	2,208411	1,658232	-0,513987	-2,882420	-0,828416	-11,760080	4,769569	15,298102	-0,047395	-0,035251	0,202273	-1,999646	5,928954	1,658232	-0,047395	-0,035251	0,202273	-1,999646	5,928954	1,658232
10:23:50,26	0,404917	3,330926	-0,064972	0,012000	0,052000	-0,641005	-0,051127	-0,035056	0,202639	0,707474	2,034924	1,647466	-0,515668	-2,880533	-0,826492	-11,740209	4,822797	15,274196	-0,051127	-0,035056	0,202639	-2,044428	6,048377	1,647466	-0,051127	-0,035056	0,202639	-2,044428	6,048377	1,647466
10:23:50,31	0,404917	3,330926	-0,064972	0,012000	0,052000	-0,641005	-0,051921	-0,032656	0,204563	0,638722	1,984230	1,623560	-0,515133	-2,881913	-0,825679	-11,746288	4,768434	15,315516	-0,051921	-0,032656	0,204563	-1,924804	6,060014	1,623560	-0,051921	-0,032656	0,204563	-1,924804	6,060014	1,623560
10:23:50,36	0,404917	3,330926	-0,064972	0,012000	0,052000	-0,641005	-0,050994	-0,033810	0,205375	0,648591	2,054358	1,664881	-0,519250	-2,889553	-0,829547	-11,758534	4,774279	15,311493	-0,050994	-0,033810	0,205375	-2,005494	6,057361	1,664881	-0,050994	-0,033810	0,205375	-2,005494	6,057361	1,664881
10:23:50,41	0,404917	3,330926	-0,064972	0,012000	0,052000	-0,641005	-0,042318	-0,034065	0,201507	0,660781	2,491961	1,660857	-0,517466	-2,888798	-0,826846	-11,749095	4,750113	15,280328	-0,042318	-0,034065	0,201507	-2,013309	5,813930	1,660857	-0,042318	-0,034065	0,201507	-2,013309	5,813930	1,660857
10:23:50,46	0,404917	3,330926	-0,064972	0,012000	0,052000	-0,641005	-0,043831	-0,034487	0,200331	0,641294	2,430127	1,655729	-0,518128	-2,888454	-0,830723	-11,764681	4,729978	15,306364	-0,043831	-0,034487	0,200331	-2,065935	5,870845	1,655729	-0,043831	-0,034487	0,200331	-2,065935	5,870845	1,655729
10:23:50,51	0,404917	3,330926	-0,064972	0,012000	0,052000	-0,641005	-0,043831	-0,034487	0,200331	0,641294	2,430127	1,655729	-0,518662	-2,889159	-0,829200	-11,767980	4,784522	15,263416	-0,043831	-0,034487	0,200331	-2,065935	5,870845	1,655729	-0,043831	-0,034487	0,200331	-2,065935	5,870845	1,655729
10:23:50,56	0,404917	3,330926	-0,064972	0,012000	0,052000	-0,641005	-0,042954	-0,034377	0,201854	0,681166	2,445592	1,612780	-0,517470	-2,889914	-0,827983	-11,754480	4,769664	15,315451	-0,042954	-0,034377	0,201854	-2,017435	5,817480	1,612780	-0,042954	-0,034377	0,201854	-2,017435	5,817480	1,612780
10:23:50,61	0,404917	3,330926	-0,064972	0,012000	0,052000	-0,641005	-0,042896	-0,035787	0,203071	0,748345	2,467743	1,664815	-0,514554	-2,886116	-0,826089	-11,771132	4,782182	15,277177	-0,042896	-0,035787	0,203071	-2,060906	5,835056	1,664815	-0,042896	-0,035787	0,203071	-2,060906	5,835056	1,664815
10:23:50,66	0,404917	3,330926	-0,064972	0,012000	0,052000	-0,641005	-0,047642	-0,036413	0,204965	0,783424	2,200243	1,626541	-0,515113	-2,881673	-0,829959	-11,734123	4,781253	15,303910	-0,047642	-0,036413	0,204965	-2,074986	5,940158	1,626541	-0,047642	-0,036413	0,204965	-2,074986	5,940158	1,626541
10:23:50,71	0,404917	3,330926	-0,064972	0,012000	0,052000	-0,641005	-0,051211	-0,033707	0,201095	0,660433	2,047178	1,653274	-0,521168	-2,883118	-0,830019	-11,819821	4,788289	15,279566	-0,051211	-0,033707	0,201095	-1,985587	6,067249	1,653274	-0,051211	-0,033707	0,201095	-1,985587	6,067249	1,653274
10:23:50,76	0,404917	3,330926	-0,064972	0,012000	0,052000	-0,641005	-0,046932	-0,029186	0,201035	0,388583	2,191941	1,628930	-0,517576	-2,889463	-0,828798	-11,791849	4,733918	15,291009	-0,046932	-0,029186	0,201035	-1,902536	5,876126	1,628930	-0,046932	-0,029186	0,201035	-1,902536	5,876126	1,628930
10:23:50,81	0,404917	3,330926	-0,064972	0,012000	0,052000	-0,641005	-0,043233	-0,035469	0,202256	0,682174	2,435690	1,640373	-0,512923	-2,888287	-0,828393	-11,797773	4,686825	15,314519	-0,043233	-0,035469	0,202256	-2,102123	5,829518	1,640373	-0,043233	-0,035469	0,202256	-2,102123	5,829518	1,640373
10:23:50,86	0,404917	3,330926	-0,064972	0,012000	0,052000	-0,641005	-0,046578	-0,038911	0,202661	0,817430	2,280183	1,663883	-0,515677	-2,886919	-0,827607	-11,735122	4,764791	15,301086	-0,046578	-0,038911	0,202661	-2,237092	5,936567	1,663883	-0,046578	-0,038911	0,202661	-2,237092	5,936567	1,663883
10:23:50,91	0,404917	3,330926	-0,064972	0,012000	0,052000	-0,641005	-0,046386	-0,035842	0,203447	0,756705	2,305454	1,650450	-0,515776	-2,880698	-0,829578	-11,763672	4,777401	15,318424	-0,046386	-0,035842	0,203447	-2,056924	5,946747	1,650450	-0,046386	-0,035842	0,203447	-2,056924	5,946747	1,650450
10:23:50,96	0,404917	3,330926	-0,064972	0,012000	0,052000	-0,641005	-0,051724	-0,032646	0,201476	0,587127	1,996862	1,667788	-0,519202	-2,882041	-0,829591	-11,730010	4,802978	15,279353	-0,051724	-0,032646	0,201476	-1,975570	6,057167	1,667788	-0,051724	-0,032646	0,201476	-1,975570	6,057167	1,667788
10:23:51,01	0,404917	3,330926	-0,064972	0,012000	0,052000	-0,641005	-0,048848	-0,030351	0,201463	0,506760	2,162763	1,628717	-0,515687	-2,880701	-0,827644	-11,735237	4,793608	15,288418	-0,048848	-0,030351	0,201463	-1,875767	5,997325	1,628717	-0,048848	-0,030351	0,201463	-1,875767	5,997325	1,628717
10:23:51,06	0,404917	3,330926	-0,064972	0,012000	0,052000	-0,641005	-0,051766	-0,032724	0,203410	0,619445	2,011182	1,637782	-0,514601	-2,882815	-0,828040	-11,773118	4,765746	15,288030	-0,051766	-0,032724	0,203410	-1,949389	6,074811	1,637782	-0,051766	-0,032724	0,203410	-1,949389	6,074811	1,637782
10:23:51,11	0,404917	3,330926	-0,064972	0,012000	0,052000	-0,641005	-0,050478	-0,034722	0,203015	0,680273	2,059256	1,637394	-0,517410	-2,881757	-0,830762	-11,711666	4,785236	15,260279	-0,050478	-0,034722	0,203015	-2,045406	6,021817	1,637394	-0,050478	-0,034722	0,203015	-2,045406	6,021817	1,637394
10:23:51,16	0,404917	3,330926	-0,064972	0,012000	0,052000	-0,641005	-0,049990	-0,031760	0,200292	0,573869	2,128141	1,609644	-0,513355	-2,882237	-0,827632	-11,736436	4,753946	15,292172	-0,049990	-0,031760	0,200292	-1,919315	6,052342	1,609644	-0,049990	-0,031760	0,200292	-1,919315	6,052342	1,609644
10:23:51,21	0,404917	3,330926	-0,064972	0,012000	0,052000	-0,641005	-0,051601	-0,035511	0,203423	0,729446	2,038535	1,641537	-0,513945	-2,881559	-0,830772	-11,744935	4,788849	15,261372	-0,051601	-0,035511	0,203423	-2,058204	6,089242	1,641537	-0,051601	-0,035511	0,203423	-2,058204	6,089242	1,641537
10:23:51,26	0,404917	3,330926	-0,064972	0,012000	0,052000	-0,641005	-0,051893	-0,034662	0,200282	0,711246	1,998532	1,610736	-0,514515	-2,889466	-0,831497	-11,741209	4,756278	15,283685	-0,051893	-0,034662	0,200282	-2,009712	6,072170	1,610736	-0,051893	-0,034662	0,200282	-2,009712	6,072170	1,610736
10:23:51,31	0,404917	3,330926	-0,064972	0,012000	0,052000	-0,641005	-0,044761	-0,038122	0,199557	0,864815	2,388917	1,633050	-0,516815	-2,884846	-0,826833	-11,720041	4,786189	15,301256	-0,044761	-0,038122	0,199557	-2,127744	5,902682	1,633050	-0,044761	-0,038122	0,199557	-2,127744	5,902682	1,633050
10:23:51,36	0,404917	3,330926	-0,064972	0,012000	0,052000	-0,641005	-0,047612	-0,033820	0,204221	0,677605	2,244050	1,650621	-0,517418	-2,884342	-0,829162	-11,723625	4,798489	15,312765	-0,047612	-0,033820	0,204221	-1,977258	5,981604	1,650621	-0,047612	-0,033820	0,204221	-1,977258	5,981604	1,650621
10:23:51,41	0,404917	3,330926	-0,064972	0,012000	0,052000	-0,641005	-0,047747	-0,033046	0,201893	0,646216	2,227788	1,662129	-0,516841	-2,885229	-0,829974	-11,738995	4,808785	15,270109	-0,047747	-0,033046	0,201893	-1,947886	5,975922	1,662129	-0,047747	-0,033046	0,201893	-1,947886	5,975922	1,662129
10:23:51,46	0,404917	3,330926	-0,064972	0,012000	0,052000	-0,641005	-0,047267	-0,033989	0,201081	0,696479	2,234268	1,619473	-0,515776	-2,884047	-0,832679	-11,761977	4,761275	15,309590	-0,047267	-0,033989	0,201081	-1,971641	5,944755	1,619473	-0,047267	-0,033989	0,201081	-1,971641	5,944755	1,619473
10:23:51,51	0,404917	3,330926	-0,064972	0,012000	0,052000	-0,641005	-0,048824	-0,034320	0,198375	0,661076	2,157199	1,658954	-0,516275	-2,877866	-0,830002	-11,716485	4,766783	15,260049	-0,048824	-0,034320	0,198375	-2,033059	5,989845	1,658954	-0,048824	-0,034320	0,198375	-2,033059	5,989845	1,658954
10:23:51,56	0,404917	3,330926	-0,064972	0,012000	0,052000	-0,641005	-0,053927	-0,030798	0,201052	0,505426	1,928446	1,609413	-0,516414	-2,880730	-0,828847	-11,780359	4,737828	15,268316	-0,053927	-0,030798	0,201052	-1,912198	6,161739	1,609413	-0,053927	-0,030798	0,201052	-1,912198	6,161739	1,609413
10:23:51,61	0,404917	3,330926	-0,064972	0,012000	0,052000	-0,641005	-0,051377	-0,032109	0,202208	0,516591	2,020219	1,617680	-0,518099	-2,880161	-0,830359	-11,744100	4,771676	15,308503	-0,051377	-0,032109	0,202208	-2,003955	6,053318	1,617680	-0,051377	-0,032109	0,202208	-2,003955	6,053318	1,617680
10:23:51,66	0,404917	3,330926	-0,064972	0,012000	0,052000	-0,641005	-0,051028	-0,030366	0,200695	0,473391	2,052853	1,657867	-0,514039	-2,878689	-0,830008	-11,759800	4,727108	15,269182	-0,051028	-0,030366	0,200695	-1,910320	6,058542	1,657867	-0,051028	-0,030366	0,200695	-1,910320	6,058542	1,657867
10:23:51,71	0,404917	3,330926	-0,064972	0,012000	0,052000	-0,641005	-0,054332	-0,033146	0,201046	0,571509	1,889705	1,618546	-0,514625	-2,879549	-0,828797	-11,763960	4,749386	15,327114	-0,054332	-0,033146	0,201046	-2,030440	6,154800	1,618546	-0,054332	-0,033146	0,201046	-2,030440	6,154800	1,618546
10:23:51,76	0,404917	3,330926	-0,064972	0,012000	0,052000	-0,641005	-0,053295	-0,033068	0,202257	0,584663	1,928930	1,676478	-0,517008	-2,890289	-0,831129	-11,801479	4,740996	15,292729	-0,053295	-0,033068	0,202257	-2,011158	6,112555	1,676478	-0,053295	-0,033068	0,202257	-2,011158	6,112555	1,676478
10:23:51,81	0,404917	3,330926	-0,064972	0,012000	0,052000	-0,641005	-0,042802	-0,036374	0,199925	0,730570	2,446239	1,642093	-0,523474	-2,885000	-0,829607	-11,782622	4,734097	15,281364	-0,042802	-0,036374	0,199925	-2,124802	5,806208	1,642093	-0,042802	-0,036374	0,199925	-2,124802	5,806208	1,642093
10:23:51,86	0,404917	3,330926	-0,064972	0,012000	0,052000	-0,641005	-0,044150	-0,028130	0,201448	0,305344	2,395947	1,630728	-0,518168	-2,887287	-0,828808	-11,781785	4,716965	15,285744	-0,044150	-0,028130	0,201448	-1,902886	5,861699	1,630728	-0,044150	-0,028130	0,201448	-1,902886	5,861699	1,630728
10:23:51,91	0,404917	3,330926	-0,064972	0,012000	0,052000	-0,641005	-0,044822	-0,033869	0,202246	0,589337	2,370292	1,635108	-0,516835	-2,887798	-0,829155	-11,716310	4,737634	15,295789	-0,044822	-0,033869	0,202246	-2,069380	5,888798	1,635108	-0,044822	-0,033869	0,202246	-2,069380	5,888798	1,635108
10:23:51,96	0,404917	3,330926	-0,064972	0,012000	0,052000	-0,641005	-0,045046	-0,035279	0,201899	0,713271	2,405014	1,645153	-0,512929	-2,881840	-0,830397	-11,802664	4,738234	15,274785	-0,045046	-0,035279	0,201899	-2,056095	5,941102	1,645153	-0,045046	-0,035279	0,201899	-2,056095	5,941102	1,645153
10:23:52,01	0,404917	3,330926	-0,064972	0,012000	0,052000	-0,641005	-0,052159	-0,035682	0,200657	0,691597	1,960047	1,624149	-0,515891	-2,881717	-0,826916	-11,818814	4,741796	15,267608	-0,052159	-0,035682	0,200657	-2,109445	6,054515	1,624149	-0,052159	-0,035682	0,200657	-2,109445	6,054515	1,624149
10:23:52,06	0,404917	3,330926	-0,064972	0,012000	0,052000	-0,641005	-0,050784	-0,033056	0,204138	0,550032	2,015759	1,616972	-0,525190	-2,885293	-0,829608	-11,766962	4,751746	15,271739	-0,050784	-0,033056	0,204138	-2,044836	6,002320	1,616972	-0,050784	-0,033056	0,204138	-2,044836	6,002320	1,616972
10:23:52,11	0,404917	3,330926	-0,064972	0,012000	0,052000	-0,641005	-0,043038	-0,026791	0,201446	0,258791	2,458514	1,621103	-0,524660	-2,882632	-0,829636	-11,800406	4,787881	15,268899	-0,043038	-0,026791	0,201446	-1,844268	5,836966	1,621103	-0,043038	-0,026791	0,201446	-1,844268	5,836966	1,621103
10:23:52,16	0,404917	3,330926	-0,064972	0,012000	0,052000	-0,641005	-0,045608	-0,025919	0,201418	0,228050	2,277847	1,618263	-0,519488	-2,878803	-0,830026	-11,839863	4,770440	15,304361	-0,045608	-0,025919	0,201418	-1,806605	5,858037	1,618263	-0,045608	-0,025919	0,201418	-1,806605	5,858037	1,618263
10:23:52,21	0,404917	3,330926	-0,064972	0,012000	0,052000	-0,641005	-0,051509	-0,028484	0,201028	0,326580	1,945523	1,653725	-0,515916	-2,883005	-0,831182	-11,819169	4,725549	15,274336	-0,051509	-0,028484	0,201028	-1,909401	5,988975	1,653725	-0,051509	-0,028484	0,201028	-1,909401	5,988975	1,653725
10:23:52,26	0,404917	3,330926	-0,064972	0,012000	0,052000	-0,641005	-0,049656	-0,033678	0,199873	0,568148	2,082233	1,623701	-0,521739	-2,882563	-0,829235	-11,794244	4,739015	15,277231	-0,049656	-0,033678	0,199873	-2,075577	5,980243	1,623701	-0,049656	-0,033678	0,199873	-2,075577	5,980243	1,623701
10:23:52,31	0,404917	3,330926	-0,064972	0,012000	0,052000	-0,641005	-0,047128	-0,028414	0,201820	0,318557	2,228561	1,626595	-0,521195	-2,882462	-0,831174	-11,822563	4,778525	15,299458	-0,047128	-0,028414	0,201820	-1,911962	5,928095	1,626595	-0,047128	-0,028414	0,201820	-1,911962	5,928095	1,626595
10:23:52,36	0,404917	3,330926	-0,064972	0,012000	0,052000	-0,641005	-0,047487	-0,028835	0,199880	0,360479	2,165588	1,648822	-0,513477	-2,879999	-0,831559	-11,783123	4,760202	15,281018	-0,047487	-0,028835	0,199880	-1,903048	5,893341	1,648822	-0,047487	-0,028835	0,199880	-1,903048	5,893341	1,648822
10:23:52,41	0,404917	3,330926	-0,064972	0,012000	0,052000	-0,641005	-0,053479	-0,034288	0,199496	0,647874	1,897330	1,630382	-0,512346	-2,881354	-0,833121	-11,800630	4,741972	15,271869	-0,053479	-0,034288	0,199496	-2,043695	6,095442	1,630382	-0,053479	-0,034288	0,199496	-2,043695	6,095442	1,630382
10:23:52,46	0,404917	3,330926	-0,064972	0,012000	0,052000	-0,641005	-0,051541	-0,031351	0,200673	0,497381	2,009017	1,643341	-0,516989	-2,880209	-0,830382	-11,772570	4,756654	15,293977	-0,051541	-0,031351	0,200673	-1,963675	6,055000	1,643341	-0,051541	-0,031351	0,200673	-1,963675	6,055000	1,643341
10:23:52,51	0,404917	3,330926	-0,064972	0,012000	0,052000	-0,641005	-0,045766	-0,030494	0,199890	0,439300	2,247152	1,653446	-0,518261	-2,882145	-0,831963	-11,821090	4,758759	15,280462	-0,045766	-0,030494	0,199890	-1,954488	5,839797	1,653446	-0,045766	-0,030494	0,199890	-1,954488	5,839797	1,653446
10:23:52,56	0,404917	3,330926	-0,064972	0,012000	0,052000	-0,641005	-0,045766	-0,030494	0,199890	0,439300	2,247152	1,653446	-0,525237	-2,882983	-0,830394	-11,790731	4,784063	15,288367	-0,045766	-0,030494	0,199890	-1,954488	5,839797	1,653446	-0,045766	-0,030494	0,199890	-1,954488	5,839797	1,653446
10:23:52,61	0,404917	3,330926	-0,064972	0,012000	0,052000	-0,641005	-0,045014	-0,025595	0,200660	0,212719	2,318986	1,637731	-0,518778	-2,890084	-0,832688	-11,794788	4,726155	15,288012	-0,045014	-0,025595	0,200660	-1,796480	5,852602	1,637731	-0,045014	-0,025595	0,200660	-1,796480	5,852602	1,637731
10:23:52,66	0,404917	3,330926	-0,064972	0,012000	0,052000	-0,641005	-0,042094	-0,034739	0,198366	0,636014	2,496275	1,637376	-0,519391	-2,888476	-0,829227	-11,815585	4,738496	15,262422	-0,042094	-0,034739	0,198366	-2,090967	5,800659	1,637376	-0,042094	-0,034739	0,198366	-2,090967	5,800659	1,637376
10:23:52,71	0,404917	3,330926	-0,064972	0,012000	0,052000	-0,641005	-0,043180	-0,033404	0,201828	0,566920	2,415614	1,611786	-0,516382	-2,886811	-0,831900	-11,762847	4,712183	15,297347	-0,043180	-0,033404	0,201828	-2,055319	5,805261	1,611786	-0,043180	-0,033404	0,201828	-2,055319	5,805261	1,611786
10:23:52,76	0,404917	3,330926	-0,064972	0,012000	0,052000	-0,641005	-0,046127	-0,035178	0,199155	0,662713	2,321229	1,646711	-0,519474	-2,881442	-0,831195	-11,840563	4,770526	15,285312	-0,046127	-0,035178	0,199155	-2,098730	5,942169	1,646711	-0,046127	-0,035178	0,199155	-2,098730	5,942169	1,646711
10:23:52,81	0,404917	3,330926	-0,064972	0,012000	0,052000	-0,641005	-0,053913	-0,030671	0,200651	0,470616	1,886752	1,624600	-0,516392	-2,877814	-0,830403	-11,767321	4,763573	15,275236	-0,053913	-0,030671	0,200651	-1,937026	6,118948	1,624600	-0,053913	-0,030671	0,200651	-1,937026	6,118948	1,624600
10:23:52,86	0,404917	3,330926	-0,064972	0,012000	0,052000	-0,641005	-0,053913	-0,030671	0,200651	0,470616	1,886752	1,624600	-0,511675	-2,880395	-0,828802	-11,767924	4,755663	15,313208	-0,053913	-0,030671	0,200651	-1,937026	6,118948	1,624600	-0,053913	-0,030671	0,200651	-1,937026	6,118948	1,624600
10:23:52,91	0,404917	3,330926	-0,064972	0,012000	0,052000	-0,641005	-0,054037	-0,036046	0,202252	0,742979	1,883772	1,662572	-0,512892	-2,881944	-0,830776	-11,780404	4,725247	15,274361	-0,054037	-0,036046	0,202252	-2,086624	6,125648	1,662572	-0,054037	-0,036046	0,202252	-2,086624	6,125648	1,662572
10:23:52,96	0,404917	3,330926	-0,064972	0,012000	0,052000	-0,641005	-0,052087	-0,035766	0,200279	0,695851	1,989544	1,623725	-0,514145	-2,883841	-0,833881	-11,811897	4,724107	15,290575	-0,052087	-0,035766	0,200279	-2,111790	6,078388	1,623725	-0,052087	-0,035766	0,200279	-2,111790	6,078388	1,623725
10:23:53,01	0,404917	3,330926	-0,064972	0,012000	0,052000	-0,641005	-0,049818	-0,035630	0,197173	0,672023	2,080836	1,639940	-0,516428	-2,885843	-0,833065	-11,787081	4,741331	15,318755	-0,049818	-0,035630	0,197173	-2,124909	5,991552	1,639940	-0,049818	-0,035630	0,197173	-2,124909	5,991552	1,639940
10:23:53,06	0,404917	3,330926	-0,064972	0,012000	0,052000	-0,641005	-0,046943	-0,034654	0,197989	0,648594	2,243239	1,668119	-0,520536	-2,889102	-0,832329	-11,795864	4,737231	15,258930	-0,046943	-0,034654	0,197989	-2,071721	5,928230	1,668119	-0,046943	-0,034654	0,197989	-2,071721	5,928230	1,668119
10:23:53,11	0,404917	3,330926	-0,064972	0,012000	0,052000	-0,641005	-0,042066	-0,032725	0,198726	0,540379	2,491282	1,608295	-0,517698	-2,881129	-0,831594	-11,833419	4,759295	15,266095	-0,042066	-0,032725	0,198726	-2,028562	5,793437	1,608295	-0,042066	-0,032725	0,198726	-2,028562	5,793437	1,608295
10:23:53,16	0,404917	3,330926	-0,064972	0,012000	0,052000	-0,641005	-0,050390	-0,031196	0,199460	0,461194	2,014875	1,615459	-0,524090	-2,881940	-0,833895	-11,803378	4,807834	15,296587	-0,050390	-0,031196	0,199460	-1,987709	5,970468	1,615459	-0,050390	-0,031196	0,199460	-1,987709	5,970468	1,615459
10:23:53,21	0,404917	3,330926	-0,064972	0,012000	0,052000	-0,641005	-0,046491	-0,026066	0,197159	0,251488	2,219353	1,645951	-0,524650	-2,883318	-0,832740	-11,786582	4,771608	15,265178	-0,046491	-0,026066	0,197159	-1,794707	5,868901	1,645951	-0,046491	-0,026066	0,197159	-1,794707	5,868901	1,645951
10:23:53,26	0,404917	3,330926	-0,064972	0,012000	0,052000	-0,641005	-0,045018	-0,026270	0,198315	0,239133	2,328610	1,614543	-0,521756	-2,882855	-0,829636	-11,818540	4,784431	15,274288	-0,045018	-0,026270	0,198315	-1,823093	5,862523	1,614543	-0,045018	-0,026270	0,198315	-1,823093	5,862523	1,614543
10:23:53,31	0,404917	3,330926	-0,064972	0,012000	0,052000	-0,641005	-0,046866	-0,028546	0,201419	0,352585	2,198438	1,623652	-0,515389	-2,884313	-0,831164	-11,859523	4,761982	15,314565	-0,046866	-0,028546	0,201419	-1,888268	5,877402	1,623652	-0,046866	-0,028546	0,201419	-1,888268	5,877402	1,623652
10:23:53,36	0,404917	3,330926	-0,064972	0,012000	0,052000	-0,641005	-0,048787	-0,034789	0,199891	0,637278	2,074279	1,663930	-0,514000	-2,880524	-0,831926	-11,745727	4,740151	15,284891	-0,048787	-0,034789	0,199891	-2,093635	5,904040	1,663930	-0,048787	-0,034789	0,199891	-2,093635	5,904040	1,663930
10:23:53,41	0,404917	3,330926	-0,064972	0,012000	0,052000	-0,641005	-0,052762	-0,034097	0,199129	0,639287	1,977026	1,634255	-0,514038	-2,883171	-0,831554	-11,774743	4,743534	15,265292	-0,052762	-0,034097	0,199129	-2,037306	6,118852	1,634255	-0,052762	-0,034097	0,199129	-2,037306	6,118852	1,634255
10:23:53,46	0,404917	3,330926	-0,064972	0,012000	0,052000	-0,641005	-0,050451	-0,035387	0,199501	0,694819	2,070385	1,614656	-0,512844	-2,880693	-0,830372	-11,751993	4,718704	15,283498	-0,050451	-0,035387	0,199501	-2,083083	6,030788	1,614656	-0,050451	-0,035387	0,199501	-2,083083	6,030788	1,614656
10:23:53,51	0,404917	3,330926	-0,064972	0,012000	0,052000	-0,641005	-0,053194	-0,035182	0,200682	0,674035	1,959847	1,632862	-0,519466	-2,884666	-0,832733	-11,844068	4,777163	15,290865	-0,053194	-0,035182	0,200682	-2,087783	6,135604	1,632862	-0,053194	-0,035182	0,200682	-2,087783	6,135604	1,632862
10:23:53,56	0,404917	3,330926	-0,064972	0,012000	0,052000	-0,641005	-0,046442	-0,031434	0,198321	0,483710	2,201984	1,640229	-0,518310	-2,882859	-0,831962	-11,841324	4,749094	15,289936	-0,046442	-0,031434	0,198321	-1,983861	5,847705	1,640229	-0,046442	-0,031434	0,198321	-1,983861	5,847705	1,640229
10:23:53,61	0,404917	3,330926	-0,064972	0,012000	0,052000	-0,641005	-0,048586	-0,031531	0,199093	0,465841	2,106937	1,639300	-0,524248	-2,887518	-0,834678	-11,873953	4,762759	15,300335	-0,048586	-0,031531	0,199093	-2,009380	5,920918	1,639300	-0,048586	-0,031531	0,199093	-2,009380	5,920918	1,639300
10:23:53,66	0,404917	3,330926	-0,064972	0,012000	0,052000	-0,641005	-0,041581	-0,028719	0,196376	0,315105	2,436078	1,649699	-0,524052	-2,882391	-0,830763	-11,776710	4,765789	15,307535	-0,041581	-0,028719	0,196376	-1,939327	5,700209	1,649699	-0,041581	-0,028719	0,196376	-1,939327	5,700209	1,649699
10:23:53,71	0,404917	3,330926	-0,064972	0,012000	0,052000	-0,641005	-0,046119	-0,026325	0,200292	0,241857	2,282811	1,656899	-0,519930	-2,886818	-0,834250	-11,768529	4,718222	15,283879	-0,046119	-0,026325	0,200292	-1,824637	5,903162	1,656899	-0,046119	-0,026325	0,200292	-1,824637	5,903162	1,656899
10:23:53,76	0,404917	3,330926	-0,064972	0,012000	0,052000	-0,641005	-0,044347	-0,032108	0,196805	0,505480	2,405841	1,633243	-0,519383	-2,884957	-0,833862	-11,788575	4,738229	15,304241	-0,044347	-0,032108	0,196805	-2,014997	5,887063	1,633243	-0,044347	-0,032108	0,196805	-2,014997	5,887063	1,633243
10:23:53,81	0,404917	3,330926	-0,064972	0,012000	0,052000	-0,641005	-0,046232	-0,031651	0,197192	0,489035	2,280452	1,653605	-0,515153	-2,887064	-0,832297	-11,758638	4,762007	15,279936	-0,046232	-0,031651	0,197192	-1,995589	5,909655	1,653605	-0,046232	-0,031651	0,197192	-1,995589	5,909655	1,653605
10:23:53,86	0,404917	3,330926	-0,064972	0,012000	0,052000	-0,641005	-0,046523	-0,036368	0,198757	0,769871	2,279361	1,629300	-0,517588	-2,887719	-0,833084	-11,795652	4,766136	15,290100	-0,046523	-0,036368	0,198757	-2,085025	5,931403	1,629300	-0,046523	-0,036368	0,198757	-2,085025	5,931403	1,629300
10:23:53,91	0,404917	3,330926	-0,064972	0,012000	0,052000	-0,641005	-0,044738	-0,034587	0,197970	0,662344	2,338067	1,639464	-0,522883	-2,886432	-0,832312	-11,783771	4,747698	15,293038	-0,044738	-0,034587	0,197970	-2,052768	5,849977	1,639464	-0,044738	-0,034587	0,197970	-2,052768	5,849977	1,639464
10:23:53,96	0,404917	3,330926	-0,064972	0,012000	0,052000	-0,641005	-0,043205	-0,029358	0,198742	0,380392	2,437289	1,642402	-0,516893	-2,889316	-0,831886	-11,757676	4,783074	15,299096	-0,043205	-0,029358	0,198742	-1,924218	5,828861	1,642402	-0,043205	-0,029358	0,198742	-1,924218	5,828861	1,642402
10:23:54,01	0,404917	3,330926	-0,064972	0,012000	0,052000	-0,641005	-0,043702	-0,035988	0,199168	0,768806	2,416336	1,648460	-0,517606	-2,891806	-0,831511	-11,814215	4,759951	15,303061	-0,043702	-0,035988	0,199168	-2,056215	5,846953	1,648460	-0,043702	-0,035988	0,199168	-2,056215	5,846953	1,648460
10:23:54,06	0,404917	3,330926	-0,064972	0,012000	0,052000	-0,641005	-0,041189	-0,036615	0,199544	0,753146	2,509597	1,652425	-0,515757	-2,885922	-0,833071	-11,764931	4,777564	15,295570	-0,041189	-0,036615	0,199544	-2,121139	5,742963	1,652425	-0,041189	-0,036615	0,199544	-2,121139	5,742963	1,652425
10:23:54,11	0,404917	3,330926	-0,064972	0,012000	0,052000	-0,641005	-0,047209	-0,035274	0,197983	0,723282	2,230429	1,644934	-0,512848	-2,880297	-0,833073	-11,756317	4,754337	15,315456	-0,047209	-0,035274	0,197983	-2,045694	5,936369	1,644934	-0,047209	-0,035274	0,197983	-2,045694	5,936369	1,644934
10:23:54,16	0,404917	3,330926	-0,064972	0,012000	0,052000	-0,641005	-0,053535	-0,034981	0,197981	0,692245	1,920550	1,664821	-0,515769	-2,881952	-0,831534	-11,763766	4,780624	15,295308	-0,053535	-0,034981	0,197981	-2,053741	6,123080	1,664821	-0,053535	-0,034981	0,197981	-2,053741	6,123080	1,664821
10:23:54,21	0,404917	3,330926	-0,064972	0,012000	0,052000	-0,641005	-0,050642	-0,033279	0,199521	0,622786	2,051417	1,644672	-0,515671	-2,884074	-0,831881	-11,716742	4,767764	15,308861	-0,050642	-0,033279	0,199521	-1,989600	6,026809	1,644672	-0,050642	-0,033279	0,199521	-1,989600	6,026809	1,644672
10:23:54,26	0,404917	3,330926	-0,064972	0,012000	0,052000	-0,641005	-0,048853	-0,034425	0,199173	0,694744	2,191585	1,658225	-0,515709	-2,887177	-0,834995	-11,742453	4,780826	15,301281	-0,048853	-0,034425	0,199173	-2,007590	6,026562	1,658225	-0,048853	-0,034425	0,199173	-2,007590	6,026562	1,658225
10:23:54,31	0,404917	3,330926	-0,064972	0,012000	0,052000	-0,641005	-0,046146	-0,035943	0,196059	0,772158	2,303544	1,650645	-0,516347	-2,889459	-0,830349	-11,763515	4,725314	15,277063	-0,046146	-0,035943	0,196059	-2,049371	5,926033	1,650645	-0,046146	-0,035943	0,196059	-2,049371	5,926033	1,650645
10:23:54,36	0,404917	3,330926	-0,064972	0,012000	0,052000	-0,641005	-0,043852	-0,036532	0,200705	0,744161	2,432386	1,626428	-0,518857	-2,884250	-0,831931	-11,807729	4,703174	15,302336	-0,043852	-0,036532	0,200705	-2,123575	5,874738	1,626428	-0,043852	-0,036532	0,200705	-2,123575	5,874738	1,626428
10:23:54,41	0,404917	3,330926	-0,064972	0,012000	0,052000	-0,641005	-0,047107	-0,031754	0,199123	0,454420	2,235888	1,651700	-0,517554	-2,884427	-0,832711	-11,745987	4,681564	15,258076	-0,047107	-0,031754	0,199123	-2,038237	5,933784	1,651700	-0,047107	-0,031754	0,199123	-2,038237	5,933784	1,651700
10:23:54,46	0,404917	3,330926	-0,064972	0,012000	0,052000	-0,641005	-0,047606	-0,032971	0,198343	0,529865	2,274228	1,607441	-0,515283	-2,890507	-0,833459	-11,813975	4,733036	15,299131	-0,047606	-0,032971	0,198343	-2,058333	6,011275	1,607441	-0,047606	-0,032971	0,198343	-2,058333	6,011275	1,607441
10:23:54,51	0,404917	3,330926	-0,064972	0,012000	0,052000	-0,641005	-0,043475	-0,037977	0,197595	0,800769	2,404396	1,648495	-0,517011	-2,886507	-0,833089	-11,778399	4,705022	15,278557	-0,043475	-0,037977	0,197595	-2,180416	5,817203	1,648495	-0,043475	-0,037977	0,197595	-2,180416	5,817203	1,648495
10:23:54,56	0,404917	3,330926	-0,064972	0,012000	0,052000	-0,641005	-0,046076	-0,034480	0,197965	0,612461	2,313978	1,627921	-0,521197	-2,884458	-0,832728	-11,797102	4,687733	15,272711	-0,046076	-0,034480	0,197965	-2,094222	5,930938	1,627921	-0,046076	-0,034480	0,197965	-2,094222	5,930938	1,627921
10:23:54,61	0,404917	3,330926	-0,064972	0,012000	0,052000	-0,641005	-0,045757	-0,029831	0,198326	0,346399	2,322996	1,622075	-0,521740	-2,882249	-0,833908	-11,793138	4,758312	15,266193	-0,045757	-0,029831	0,198326	-1,995354	5,914942	1,622075	-0,045757	-0,029831	0,198326	-1,995354	5,914942	1,622075
10:23:54,66	0,404917	3,330926	-0,064972	0,012000	0,052000	-0,641005	-0,047399	-0,028256	0,197146	0,327598	2,205756	1,615557	-0,510595	-2,881653	-0,833092	-11,802123	4,734121	15,305789	-0,047399	-0,028256	0,197146	-1,890507	5,926597	1,615557	-0,047399	-0,028256	0,197146	-1,890507	5,926597	1,615557
10:23:54,71	0,404917	3,330926	-0,064972	0,012000	0,052000	-0,641005	-0,053487	-0,037610	0,197962	0,788581	1,893501	1,655153	-0,516321	-2,888176	-0,835010	-11,758296	4,783506	15,286750	-0,044881	-0,033148	0,196038	-1,997072	5,847793	1,660487	-0,044881	-0,033148	0,196038	-1,997072	5,847793	1,660487
10:23:54,76	0,404917	3,330926	-0,064972	0,012000	0,052000	-0,641005	-0,044881	-0,033148	0,196038	0,605062	2,324672	1,660487	-0,522273	-2,887652	-0,831535	-11,772105	4,722413	15,277024	-0,044881	-0,033148	0,196038	-1,997072	5,847793	1,660487	-0,044881	-0,033148	0,196038	-1,997072	5,847793	1,660487
10:23:54,81	0,404917	3,330926	-0,064972	0,012000	0,052000	-0,641005	-0,042453	-0,030496	0,199519	0,423485	2,499130	1,626388	-0,519999	-2,885622	-0,835033	-11,785667	4,692211	15,293554	-0,042453	-0,030496	0,199519	-1,970430	5,831684	1,626388	-0,042453	-0,030496	0,199519	-1,970430	5,831684	1,626388
10:23:54,86	0,404917	3,330926	-0,064972	0,012000	0,052000	-0,641005	-0,045348	-0,031451	0,196021	0,440203	2,351952	1,642918	-0,524092	-2,884194	-0,831956	-11,807697	4,785285	15,279859	-0,045348	-0,031451	0,196021	-2,028672	5,911754	1,642918	-0,045348	-0,031451	0,196021	-2,028672	5,911754	1,642918
10:23:54,91	0,404917	3,330926	-0,064972	0,012000	0,052000	-0,641005	-0,045449	-0,028612	0,196382	0,304906	2,301618	1,639063	-0,522407	-2,884116	-0,834672	-11,818557	4,725413	15,289699	-0,045449	-0,028612	0,196382	-1,941141	5,869345	1,639063	-0,045449	-0,028612	0,196382	-1,941141	5,869345	1,639063
10:23:54,96	0,404917	3,330926	-0,064972	0,012000	0,052000	-0,641005	-0,045449	-0,028612	0,196382	0,304906	2,301618	1,639063	-0,520712	-2,882804	-0,833141	-11,863791	4,759637	15,290816	-0,045449	-0,028612	0,196382	-1,941141	5,869345	1,639063	-0,045449	-0,028612	0,196382	-1,941141	5,869345	1,639063
10:23:55,01	0,404917	3,330926	-0,064972	0,012000	0,052000	-0,641005	-0,047432	-0,029424	0,197913	0,354157	2,142207	1,640180	-0,517743	-2,884386	-0,835458	-11,848472	4,746442	15,287078	-0,047432	-0,029424	0,197913	-1,955639	5,865613	1,640180	-0,047432	-0,029424	0,197913	-1,955639	5,865613	1,640180
10:23:55,06	0,404917	3,330926	-0,064972	0,012000	0,052000	-0,641005	-0,051530	-0,031126	0,195962	0,429219	1,950985	1,631837	-0,518902	-2,883865	-0,831596	-11,851479	4,755002	15,260685	-0,051530	-0,031126	0,195962	-2,014151	5,996088	1,631837	-0,051530	-0,031126	0,195962	-2,014151	5,996088	1,631837
10:23:55,11	0,404917	3,330926	-0,064972	0,012000	0,052000	-0,641005	-0,047419	-0,031522	0,199458	0,465397	2,155870	1,610049	-0,515843	-2,880744	-0,834646	-11,775249	4,744820	15,306029	-0,047419	-0,031522	0,199458	-2,009095	5,878245	1,610049	-0,047419	-0,031522	0,199458	-2,009095	5,878245	1,610049
10:23:55,16	0,404917	3,330926	-0,064972	0,012000	0,052000	-0,641005	-0,051650	-0,032611	0,196409	0,551317	2,006933	1,655393	-0,518142	-2,886044	-0,834268	-11,776650	4,768604	15,266630	-0,051650	-0,032611	0,196409	-2,008655	6,061492	1,655393	-0,051650	-0,032611	0,196409	-2,008655	6,061492	1,655393
10:23:55,21	0,404917	3,330926	-0,064972	0,012000	0,052000	-0,641005	-0,045911	-0,033269	0,196787	0,605435	2,292260	1,615995	-0,517277	-2,888093	-0,835525	-11,794915	4,740027	15,290739	-0,045911	-0,033269	0,196787	-2,006197	5,896300	1,615995	-0,045911	-0,033269	0,196787	-2,006197	5,896300	1,615995
