# Supplementary material for: Characterization of interfragmentary motion associated with common osteosynthesis devices for rat fracture healing studies
Source: PLoS One. 2017 Apr 28;12(4):e0176735. doi: 10.1371/journal.pone.0176735 (PMC5409164; doi:10.1371/journal.pone.0176735)
Supplement: S1 Dataset — (ZIP) [file pone.0176735.s001.zip › S1_Dataset/RatNail/Specimen02/Nail_02U.txt]

%Tester: Sukopp Matthias
%Projekt: 
%Zeit: 12.03.2015 09:39:14
%Dateipfad: D:\Messungen\Fixator\Measurements\Fixator_20150312.txt
%Kommentar: Nail_02-U
%VI Version: D:\LVProjekte\Fixator\HauptVI\Fixator_v0.12.vi
%Virtueller Drehpunkt: 	0,0000	0,0000	0,0000
%Sensor zu Hexapod (Mitte): 	0,000000	0,000000	-26,500000
%Sensor zu Hexapod Trans (Mitte): 	-0,500000	-0,866025	0,000000	-0,866025	0,500000	0,000000	0,000000	0,000000	1,000000
%Hexapod zu Labor (Mitte): 	0,491889	3,296975	-0,069031
%Hexapod zu Labor Trans (Mitte): 	0,999985	0,004246	0,003578	-0,004276	0,999956	0,008380	-0,003543	-0,008395	0,999958
%Labor zu CR (Mitte): 	0,000000	0,000000	78,500000
%Labor zu CR Trans (Mitte): 	1,000000	0,000000	0,000000	0,000000	1,000000	0,000000	0,000000	0,000000	1,000000
%Zentrum Sensormasse: 	0,000000	0,000000	2,000000
%Sensormasse: 	200,000000E-3
--------------------------------------------------
Time	X	Y	Z	U	V	W	Exp_ Fx	Exp_ Fy	Exp_ Fz	Exp_ Mx	Exp_ My	Exp_ Mz	Sen_ Fx	Sen_ Fy	Sen_ Fz	Sen_ Mx	Sen_ My	Sen_ Mz	Hex_ Fx	Hex_ Fy	Hex_ Fz	Hex_ Mx	Hex_ My	Hex_ Mz	Lab_ Fx	Lab_ Fy	Lab_ Fz	Lab_ Mx	Lab_ My	Lab_ Mz	Laser
09:39:14,56	0,491889	3,296975	-0,069031	-0,481013	0,202981	-0,245001	0,038938	0,090825	-0,070033	-0,344800	1,165414	-0,306475	-0,682283	-2,865532	-1,077044	-13,805883	12,148744	12,569626	0,038938	0,090825	-0,070033	6,784995	-1,891243	-0,306475	0,038938	0,090825	-0,070033	6,784995	-1,891243	-0,306475
09:39:14,61	0,491889	3,296975	-0,069031	-0,481013	0,202981	-0,245001	0,038938	0,090825	-0,070033	-0,344800	1,165414	-0,306475	-0,679271	-2,863358	-1,075892	-13,767420	12,125641	12,534717	0,038938	0,090825	-0,070033	6,784995	-1,891243	-0,306475	0,038938	0,090825	-0,070033	6,784995	-1,891243	-0,306475
09:39:14,66	0,491889	3,296975	-0,069031	-0,481013	0,202981	-0,245001	0,035550	0,089304	-0,068881	-0,266457	1,034070	-0,341384	-0,681020	-2,867129	-1,077763	-13,750752	12,107886	12,602086	0,035550	0,089304	-0,068881	6,743899	-1,756584	-0,341384	0,035550	0,089304	-0,068881	6,743899	-1,756584	-0,341384
09:39:14,71	0,491889	3,296975	-0,069031	-0,481013	0,202981	-0,245001	0,039690	0,088933	-0,070751	-0,254223	1,272664	-0,274015	-0,678006	-2,863768	-1,074667	-13,735636	12,159405	12,588181	0,039690	0,088933	-0,070751	6,727032	-1,842982	-0,274015	0,039690	0,088933	-0,070751	6,727032	-1,842982	-0,274015
09:39:14,76	0,491889	3,296975	-0,069031	-0,481013	0,202981	-0,245001	0,035272	0,088003	-0,067656	-0,153700	1,030281	-0,287920	-0,676828	-2,869766	-1,074658	-13,751621	12,154442	12,572959	0,035272	0,088003	-0,067656	6,754568	-1,738585	-0,287920	0,035272	0,088003	-0,067656	6,754568	-1,738585	-0,287920
09:39:14,81	0,491889	3,296975	-0,069031	-0,481013	0,202981	-0,245001	0,039878	0,083984	-0,067647	0,043023	1,258406	-0,303142	-0,682287	-2,861503	-1,076270	-13,798892	12,155045	12,584418	0,039878	0,083984	-0,067647	6,635761	-1,871993	-0,303142	0,039878	0,083984	-0,067647	6,635761	-1,871993	-0,303142
09:39:14,86	0,491889	3,296975	-0,069031	-0,481013	0,202981	-0,245001	0,035451	0,092843	-0,069259	-0,440761	0,986994	-0,291683	-0,680507	-2,872396	-1,077392	-13,791453	12,069844	12,571296	0,035451	0,092843	-0,069259	6,847413	-1,795933	-0,291683	0,035451	0,092843	-0,069259	6,847413	-1,795933	-0,291683
09:39:14,91	0,491889	3,296975	-0,069031	-0,481013	0,202981	-0,245001	0,035804	0,089012	-0,071495	-0,195855	1,091220	-0,242765	-0,679186	-2,864471	-1,075459	-13,738770	12,158190	12,568967	0,035804	0,089012	-0,071495	6,791564	-1,719415	-0,242765	0,035804	0,089012	-0,071495	6,791564	-1,719415	-0,242765
09:39:14,96	0,491889	3,296975	-0,069031	-0,481013	0,202981	-0,245001	0,036471	0,088674	-0,068448	-0,191179	1,090522	-0,307134	-0,684806	-2,864845	-1,076719	-13,722912	12,087600	12,572339	0,036471	0,088674	-0,068448	6,769715	-1,772466	-0,307134	0,036471	0,088674	-0,068448	6,769715	-1,772466	-0,307134
09:39:15,01	0,491889	3,296975	-0,069031	-0,481013	0,202981	-0,245001	0,039605	0,093353	-0,069707	-0,487718	1,302524	-0,303762	-0,680324	-2,867616	-1,076219	-13,736293	12,186341	12,574488	0,039605	0,093353	-0,069707	6,840517	-1,806490	-0,303762	0,039605	0,093353	-0,069707	6,840517	-1,806490	-0,303762
09:39:15,06	0,491889	3,296975	-0,069031	-0,481013	0,202981	-0,245001	0,039764	0,088087	-0,069208	-0,135060	1,249822	-0,301613	-0,676925	-2,860685	-1,077021	-13,749746	12,105236	12,583822	0,039764	0,088087	-0,069208	6,779788	-1,871657	-0,301613	0,039764	0,088087	-0,069208	6,779788	-1,871657	-0,301613
09:39:15,11	0,491889	3,296975	-0,069031	-0,481013	0,202981	-0,245001	0,032062	0,088608	-0,070010	-0,239126	0,878212	-0,292279	-0,684579	-2,868033	-1,077408	-13,765888	12,097801	12,567037	0,032062	0,088608	-0,070010	6,716634	-1,638648	-0,292279	0,032062	0,088608	-0,070010	6,716634	-1,638648	-0,292279
09:39:15,16	0,491889	3,296975	-0,069031	-0,481013	0,202981	-0,245001	0,042253	0,091563	-0,070397	-0,407268	1,397870	-0,309064	-0,679279	-2,863371	-1,077033	-13,761907	12,115927	12,564111	0,042253	0,091563	-0,070397	6,780417	-1,918966	-0,309064	0,042253	0,091563	-0,070397	6,780417	-1,918966	-0,309064
09:39:15,21	0,491889	3,296975	-0,069031	-0,481013	0,202981	-0,245001	0,035565	0,089304	-0,070022	-0,272132	1,044483	-0,311990	-0,678077	-2,870043	-1,077385	-13,764039	12,107782	12,572995	0,035565	0,089304	-0,070022	6,738251	-1,747352	-0,311990	0,035565	0,089304	-0,070022	6,738251	-1,747352	-0,311990
09:39:15,26	0,491889	3,296975	-0,069031	-0,481013	0,202981	-0,245001	0,040742	0,084928	-0,070374	-0,052669	1,315939	-0,303106	-0,678065	-2,865234	-1,077772	-13,747960	12,123743	12,593672	0,040742	0,084928	-0,070374	6,614153	-1,882329	-0,303106	0,040742	0,084928	-0,070374	6,614153	-1,882329	-0,303106
09:39:15,31	0,491889	3,296975	-0,069031	-0,481013	0,202981	-0,245001	0,036572	0,087321	-0,070761	-0,155278	1,105023	-0,282429	-0,681638	-2,866251	-1,076255	-13,769152	12,103968	12,557649	0,036572	0,087321	-0,070761	6,699447	-1,765869	-0,282429	0,036572	0,087321	-0,070761	6,699447	-1,765869	-0,282429
09:39:15,36	0,491889	3,296975	-0,069031	-0,481013	0,202981	-0,245001	0,039239	0,089908	-0,069243	-0,317496	1,235238	-0,318452	-0,677563	-2,864171	-1,077017	-13,788465	12,127566	12,593996	0,039239	0,089908	-0,069243	6,740267	-1,845008	-0,318452	0,039239	0,089908	-0,069243	6,740267	-1,845008	-0,318452
09:39:15,41	0,491889	3,296975	-0,069031	-0,481013	0,202981	-0,245001	0,035400	0,087418	-0,070006	-0,177255	1,007071	-0,282105	-0,678148	-2,863744	-1,075873	-13,797843	12,149646	12,574685	0,035400	0,087418	-0,070006	6,685072	-1,771792	-0,282105	0,035400	0,087418	-0,070006	6,685072	-1,771792	-0,282105
09:39:15,46	0,491889	3,296975	-0,069031	-0,481013	0,202981	-0,245001	0,035322	0,088138	-0,068861	-0,200274	0,983900	-0,301416	-0,677997	-2,863604	-1,079700	-13,718185	12,156037	12,605517	0,035322	0,088138	-0,068861	6,718590	-1,788911	-0,301416	0,035322	0,088138	-0,068861	6,718590	-1,788911	-0,301416
09:39:15,51	0,491889	3,296975	-0,069031	-0,481013	0,202981	-0,245001	0,035126	0,088078	-0,072689	-0,151756	1,039488	-0,270584	-0,684562	-2,864442	-1,075873	-13,766673	12,139795	12,563147	0,035126	0,088078	-0,072689	6,762347	-1,717921	-0,270584	0,035126	0,088078	-0,072689	6,762347	-1,717921	-0,270584
09:39:15,56	0,491889	3,296975	-0,069031	-0,481013	0,202981	-0,245001	0,038102	0,089945	-0,067692	-0,330790	1,155255	-0,304355	-0,681103	-2,865248	-1,074704	-13,792911	12,104588	12,571746	0,038102	0,089945	-0,067692	6,729918	-1,835777	-0,304355	0,038102	0,089945	-0,067692	6,729918	-1,835777	-0,304355
09:39:15,61	0,491889	3,296975	-0,069031	-0,481013	0,202981	-0,245001	0,038102	0,089945	-0,067692	-0,330790	1,155255	-0,304355	-0,675127	-2,866865	-1,076991	-13,755412	12,117129	12,588482	0,038102	0,089945	-0,067692	6,729918	-1,835777	-0,304355	0,038102	0,089945	-0,067692	6,729918	-1,835777	-0,304355
09:39:15,66	0,491889	3,296975	-0,069031	-0,481013	0,202981	-0,245001	0,036515	0,083961	-0,069979	0,009997	1,098927	-0,287619	-0,678647	-2,868689	-1,078157	-13,763877	12,152515	12,589533	0,036515	0,083961	-0,069979	6,600949	-1,767512	-0,287619	0,036515	0,083961	-0,069979	6,600949	-1,767512	-0,287619
09:39:15,71	0,491889	3,296975	-0,069031	-0,481013	0,202981	-0,245001	0,039855	0,086098	-0,071146	-0,074720	1,247583	-0,286568	-0,685726	-2,863795	-1,076258	-13,758058	12,141793	12,568097	0,039855	0,086098	-0,071146	6,683994	-1,881046	-0,286568	0,039855	0,086098	-0,071146	6,683994	-1,881046	-0,286568
09:39:15,76	0,491889	3,296975	-0,069031	-0,481013	0,202981	-0,245001	0,039156	0,094676	-0,069247	-0,527148	1,221623	-0,308005	-0,677984	-2,860422	-1,076605	-13,709134	12,152684	12,599063	0,039156	0,094676	-0,069247	6,904933	-1,852116	-0,308005	0,039156	0,094676	-0,069247	6,904933	-1,852116	-0,308005
09:39:15,81	0,491889	3,296975	-0,069031	-0,481013	0,202981	-0,245001	0,032363	0,089658	-0,069594	-0,232282	0,905340	-0,277038	-0,683450	-2,869849	-1,077038	-13,802600	12,115325	12,553141	0,032363	0,089658	-0,069594	6,805832	-1,635192	-0,277038	0,032363	0,089658	-0,069594	6,805832	-1,635192	-0,277038
09:39:15,86	0,491889	3,296975	-0,069031	-0,481013	0,202981	-0,245001	0,043261	0,089678	-0,070027	-0,312421	1,409761	-0,322961	-0,673917	-2,865203	-1,078536	-13,742507	12,147398	12,600405	0,043261	0,089678	-0,070027	6,727281	-1,986249	-0,322961	0,043261	0,089678	-0,070027	6,727281	-1,986249	-0,322961
09:39:15,91	0,491889	3,296975	-0,069031	-0,481013	0,202981	-0,245001	0,034470	0,083745	-0,071525	0,053912	0,988641	-0,275696	-0,675144	-2,867258	-1,080881	-13,763166	12,133262	12,586539	0,034470	0,083745	-0,071525	6,627882	-1,717285	-0,275696	0,034470	0,083745	-0,071525	6,627882	-1,717285	-0,275696
09:39:15,96	0,491889	3,296975	-0,069031	-0,481013	0,202981	-0,245001	0,036864	0,083780	-0,073870	0,029493	1,102274	-0,289562	-0,678033	-2,860828	-1,078574	-13,739516	12,175341	12,581850	0,036864	0,083780	-0,073870	6,606251	-1,791532	-0,289562	0,036864	0,083780	-0,073870	6,606251	-1,791532	-0,289562
09:39:16,01	0,491889	3,296975	-0,069031	-0,481013	0,202981	-0,245001	0,032740	0,089497	-0,071563	-0,219500	0,887287	-0,294251	-0,680965	-2,867556	-1,077402	-13,718196	12,062403	12,541879	0,032740	0,089497	-0,071563	6,806006	-1,682814	-0,294251	0,032740	0,089497	-0,071563	6,806006	-1,682814	-0,294251
09:39:16,06	0,491889	3,296975	-0,069031	-0,481013	0,202981	-0,245001	0,040032	0,088672	-0,070391	-0,263745	1,341412	-0,334222	-0,682209	-2,869015	-1,081279	-13,759440	12,113140	12,574927	0,040032	0,088672	-0,070391	6,696996	-1,801125	-0,334222	0,040032	0,088672	-0,070391	6,696996	-1,801125	-0,334222
09:39:16,11	0,491889	3,296975	-0,069031	-0,481013	0,202981	-0,245001	0,041918	0,089020	-0,074268	-0,258533	1,378401	-0,301174	-0,679943	-2,864297	-1,078588	-13,794585	12,115375	12,579659	0,041918	0,089020	-0,074268	6,729540	-1,912192	-0,301174	0,041918	0,089020	-0,074268	6,729540	-1,912192	-0,301174
09:39:16,16	0,491889	3,296975	-0,069031	-0,481013	0,202981	-0,245001	0,036700	0,089417	-0,071577	-0,294790	1,075466	-0,296442	-0,676319	-2,862179	-1,076607	-13,751092	12,125432	12,608340	0,036700	0,089417	-0,071577	6,724412	-1,805446	-0,296442	0,036700	0,089417	-0,071577	6,724412	-1,805446	-0,296442
09:39:16,21	0,491889	3,296975	-0,069031	-0,481013	0,202981	-0,245001	0,033053	0,087338	-0,069596	-0,156227	0,918467	-0,267761	-0,678106	-2,858920	-1,080521	-13,753481	12,149266	12,597149	0,033053	0,087338	-0,069596	6,699775	-1,676166	-0,267761	0,033053	0,087338	-0,069596	6,699775	-1,676166	-0,267761
09:39:16,26	0,491889	3,296975	-0,069031	-0,481013	0,202981	-0,245001	0,031123	0,090514	-0,073509	-0,301946	0,804159	-0,278952	-0,684544	-2,865779	-1,075861	-13,761451	12,139876	12,567738	0,031123	0,090514	-0,073509	6,803392	-1,639027	-0,278952	0,031123	0,090514	-0,073509	6,803392	-1,639027	-0,278952
09:39:16,31	0,491889	3,296975	-0,069031	-0,481013	0,202981	-0,245001	0,040283	0,092660	-0,068850	-0,425660	1,278264	-0,308363	-0,681088	-2,862842	-1,079346	-13,776797	12,133562	12,604764	0,040283	0,092660	-0,068850	6,848146	-1,883970	-0,308363	0,040283	0,092660	-0,068850	6,848146	-1,883970	-0,308363
09:39:16,36	0,491889	3,296975	-0,069031	-0,481013	0,202981	-0,245001	0,036011	0,091135	-0,072335	-0,359521	1,045989	-0,271337	-0,680492	-2,863544	-1,078203	-13,768239	12,092003	12,563886	0,036011	0,091135	-0,072335	6,794603	-1,780897	-0,271337	0,036011	0,091135	-0,072335	6,794603	-1,780897	-0,271337
09:39:16,41	0,491889	3,296975	-0,069031	-0,481013	0,202981	-0,245001	0,036322	0,090269	-0,071192	-0,346162	1,090318	-0,312215	-0,676306	-2,870879	-1,080085	-13,756766	12,106341	12,589234	0,036322	0,090269	-0,071192	6,739921	-1,760929	-0,312215	0,036322	0,090269	-0,071192	6,739921	-1,760929	-0,312215
09:39:16,46	0,491889	3,296975	-0,069031	-0,481013	0,202981	-0,245001	0,040580	0,082976	-0,073073	0,051207	1,314542	-0,286867	-0,681123	-2,864962	-1,078581	-13,797635	12,120713	12,589245	0,040580	0,082976	-0,073073	6,564821	-1,871021	-0,286867	0,040580	0,082976	-0,073073	6,564821	-1,871021	-0,286867
09:39:16,51	0,491889	3,296975	-0,069031	-0,481013	0,202981	-0,245001	0,037865	0,090106	-0,071570	-0,327529	1,130744	-0,286856	-0,681052	-2,867706	-1,080113	-13,764788	12,107832	12,584186	0,037865	0,090106	-0,071570	6,745773	-1,841633	-0,286856	0,037865	0,090106	-0,071570	6,745773	-1,841633	-0,286856
09:39:16,56	0,491889	3,296975	-0,069031	-0,481013	0,202981	-0,245001	0,040206	0,088672	-0,073101	-0,247707	1,287366	-0,291915	-0,676254	-2,866792	-1,078172	-13,738084	12,132052	12,560246	0,040206	0,088672	-0,073101	6,713046	-1,868784	-0,291915	0,040206	0,088672	-0,073101	6,713046	-1,868784	-0,291915
09:39:16,61	0,491889	3,296975	-0,069031	-0,481013	0,202981	-0,245001	0,037015	0,084975	-0,071161	-0,021120	1,132474	-0,315855	-0,678783	-2,861624	-1,075890	-13,804981	12,122974	12,569274	0,037015	0,084975	-0,071161	6,649395	-1,773219	-0,315855	0,037015	0,084975	-0,071161	6,649395	-1,773219	-0,315855
09:39:16,66	0,491889	3,296975	-0,069031	-0,481013	0,202981	-0,245001	0,033804	0,089748	-0,068879	-0,310657	0,912109	-0,306827	-0,678020	-2,865677	-1,077369	-13,738851	12,156224	12,604006	0,033804	0,089748	-0,068879	6,734585	-1,741524	-0,306827	0,033804	0,089748	-0,068879	6,734585	-1,741524	-0,306827
09:39:16,71	0,491889	3,296975	-0,069031	-0,481013	0,202981	-0,245001	0,036933	0,087061	-0,070358	-0,109038	1,115429	-0,272095	-0,685188	-2,861985	-1,077811	-13,772676	12,145534	12,589054	0,036933	0,087061	-0,070358	6,725222	-1,783780	-0,272095	0,036933	0,087061	-0,070358	6,725222	-1,783780	-0,272095
09:39:16,76	0,491889	3,296975	-0,069031	-0,481013	0,202981	-0,245001	0,037320	0,095114	-0,070800	-0,554008	1,111611	-0,287047	-0,678018	-2,862827	-1,081268	-13,726071	12,162427	12,597179	0,037320	0,095114	-0,070800	6,912479	-1,817987	-0,287047	0,037320	0,095114	-0,070800	6,912479	-1,817987	-0,287047
09:39:16,81	0,491889	3,296975	-0,069031	-0,481013	0,202981	-0,245001	0,034463	0,088484	-0,074257	-0,171310	0,994996	-0,278922	-0,679286	-2,861525	-1,080909	-13,765399	12,161170	12,592453	0,034463	0,088484	-0,074257	6,774713	-1,710380	-0,278922	0,034463	0,088484	-0,074257	6,774713	-1,710380	-0,278922
09:39:16,86	0,491889	3,296975	-0,069031	-0,481013	0,202981	-0,245001	0,033970	0,090233	-0,073897	-0,283000	0,935923	-0,283648	-0,682785	-2,864754	-1,080893	-13,739968	12,109073	12,584585	0,033970	0,090233	-0,073897	6,800304	-1,730743	-0,283648	0,033970	0,090233	-0,073897	6,800304	-1,730743	-0,283648
09:39:16,91	0,491889	3,296975	-0,069031	-0,481013	0,202981	-0,245001	0,037572	0,086756	-0,074662	-0,123042	1,149137	-0,304192	-0,683998	-2,863944	-1,079341	-13,764728	12,137097	12,604083	0,037572	0,086756	-0,074662	6,687317	-1,800267	-0,304192	0,037572	0,086756	-0,074662	6,687317	-1,800267	-0,304192
09:39:16,96	0,491889	3,296975	-0,069031	-0,481013	0,202981	-0,245001	0,038421	0,093105	-0,072329	-0,452830	1,180000	-0,272018	-0,675176	-2,863984	-1,078549	-13,770863	12,133182	12,609903	0,038421	0,093105	-0,072329	6,855886	-1,836081	-0,272018	0,038421	0,093105	-0,072329	6,855886	-1,836081	-0,272018
09:39:17,01	0,491889	3,296975	-0,069031	-0,481013	0,202981	-0,245001	0,034044	0,085445	-0,071538	-0,060963	0,949042	-0,266198	-0,678625	-2,867499	-1,079721	-13,741324	12,129662	12,570321	0,034044	0,085445	-0,071538	6,646435	-1,723445	-0,266198	0,034044	0,085445	-0,071538	6,646435	-1,723445	-0,266198
09:39:17,06	0,491889	3,296975	-0,069031	-0,481013	0,202981	-0,245001	0,038813	0,086673	-0,072710	-0,113144	1,224355	-0,305780	-0,677556	-2,862208	-1,080524	-13,768199	12,107872	12,581048	0,038813	0,086673	-0,072710	6,690723	-1,822475	-0,305780	0,038813	0,086673	-0,072710	6,690723	-1,822475	-0,305780
09:39:17,11	0,491889	3,296975	-0,069031	-0,481013	0,202981	-0,245001	0,033009	0,088659	-0,071949	-0,207593	0,936056	-0,305283	-0,682782	-2,870617	-1,081277	-13,761115	12,125594	12,570160	0,033009	0,088659	-0,071949	6,752160	-1,655159	-0,305283	0,033009	0,088659	-0,071949	6,752160	-1,655159	-0,305283
09:39:17,16	0,491889	3,296975	-0,069031	-0,481013	0,202981	-0,245001	0,033009	0,088659	-0,071949	-0,207593	0,936056	-0,305283	-0,684023	-2,866758	-1,078974	-13,782996	12,121001	12,569195	0,033009	0,088659	-0,071949	6,752160	-1,655159	-0,305283	0,033009	0,088659	-0,071949	6,752160	-1,655159	-0,305283
09:39:17,21	0,491889	3,296975	-0,069031	-0,481013	0,202981	-0,245001	0,040870	0,091720	-0,071963	-0,403876	1,299549	-0,306907	-0,679912	-2,864646	-1,080142	-13,790793	12,151021	12,576816	0,040870	0,091720	-0,071963	6,796106	-1,908738	-0,306907	0,040870	0,091720	-0,071963	6,796106	-1,908738	-0,306907
09:39:17,26	0,491889	3,296975	-0,069031	-0,481013	0,202981	-0,245001	0,036986	0,089215	-0,073131	-0,251557	1,075803	-0,299285	-0,679217	-2,868671	-1,077777	-13,746476	12,119450	12,568587	0,036986	0,089215	-0,073131	6,751844	-1,827567	-0,299285	0,036986	0,089215	-0,073131	6,751844	-1,827567	-0,299285
09:39:17,31	0,491889	3,296975	-0,069031	-0,481013	0,202981	-0,245001	0,040124	0,086601	-0,070766	-0,120791	1,293179	-0,307514	-0,675772	-2,864130	-1,080103	-13,777392	12,152019	12,616239	0,040124	0,086601	-0,070766	6,677378	-1,856576	-0,307514	0,040124	0,086601	-0,070766	6,677378	-1,856576	-0,307514
09:39:17,36	0,491889	3,296975	-0,069031	-0,481013	0,202981	-0,245001	0,034469	0,085888	-0,073091	-0,070961	0,956047	-0,259862	-0,680523	-2,862464	-1,080532	-13,786418	12,130841	12,586270	0,034469	0,085888	-0,073091	6,671228	-1,749770	-0,259862	0,034469	0,085888	-0,073091	6,671228	-1,749770	-0,259862
09:39:17,42	0,491889	3,296975	-0,069031	-0,481013	0,202981	-0,245001	0,035234	0,087471	-0,073517	-0,162923	1,008951	-0,308882	-0,680955	-2,868850	-1,079713	-13,736135	12,140311	12,574846	0,035234	0,087471	-0,073517	6,703588	-1,756933	-0,308882	0,035234	0,087471	-0,073517	6,703588	-1,756933	-0,308882
09:39:17,47	0,491889	3,296975	-0,069031	-0,481013	0,202981	-0,245001	0,035234	0,087471	-0,073517	-0,162923	1,008951	-0,308882	-0,679174	-2,862514	-1,077002	-13,718560	12,145082	12,584106	0,035234	0,087471	-0,073517	6,703588	-1,756933	-0,308882	0,035234	0,087471	-0,073517	6,703588	-1,756933	-0,308882
09:39:17,52	0,491889	3,296975	-0,069031	-0,481013	0,202981	-0,245001	0,034771	0,089642	-0,069990	-0,242758	1,026156	-0,291995	-0,672019	-2,869056	-1,118196	-13,817717	11,941426	12,603934	0,034771	0,089642	-0,069990	6,794117	-1,703347	-0,291995	0,034771	0,089642	-0,069990	6,794117	-1,703347	-0,291995
09:39:17,57	0,491889	3,296975	-0,069031	-0,481013	0,202981	-0,245001	0,036859	0,080174	-0,111185	0,023596	1,150693	-0,272167	-0,499511	-2,966851	-1,509869	-19,093401	3,263933	12,853475	0,036859	0,080174	-0,111185	6,317282	-1,742726	-0,272167	0,036859	0,080174	-0,111185	6,317282	-1,742726	-0,272167
09:39:17,62	0,491889	3,296975	-0,069031	-0,481013	0,202981	-0,245001	0,035298	-0,118119	-0,502857	0,182101	0,839391	-0,022626	-0,665584	-2,855634	-1,402808	-12,530733	12,633739	12,645431	0,035298	-0,118119	-0,502857	-9,090270	-1,931486	-0,022626	0,035298	-0,118119	-0,502857	-9,090270	-1,931486	-0,022626
09:39:17,67	0,491889	3,296975	-0,069031	-0,481013	0,202981	-0,245001	0,022017	0,081313	-0,395797	1,207437	1,147324	-0,230670	-0,702979	-2,847902	-1,503596	-11,961493	14,747674	12,577577	0,022017	0,081313	-0,395797	7,590509	-0,581015	-0,230670	0,022017	0,081313	-0,395797	7,590509	-0,581015	-0,230670
09:39:17,72	0,491952	3,296976	-0,068964	-0,431018	0,202989	-0,244960	0,034018	0,117564	-0,496585	1,437741	1,207407	-0,298524	-0,670902	-2,873679	-1,546651	-13,252099	13,351003	12,627317	0,034018	0,117564	-0,496585	10,666494	-1,463045	-0,298524	0,034018	0,117564	-0,496585	10,666494	-1,463045	-0,298524
09:39:17,77	0,491952	3,296976	-0,068964	-0,431018	0,202989	-0,244960	0,040304	0,076895	-0,539639	1,697638	1,114886	-0,248784	-0,666353	-2,875313	-1,547839	-13,333541	13,359157	12,629683	0,040304	0,076895	-0,539639	7,733929	-2,048969	-0,248784	0,040304	0,076895	-0,539639	7,733929	-2,048969	-0,248784
09:39:17,82	0,491952	3,296976	-0,068964	-0,431018	0,202989	-0,244960	0,039444	0,072140	-0,540828	1,911281	0,995586	-0,246418	-0,669989	-2,878959	-1,546319	-13,389436	13,339560	12,603309	0,039444	0,072140	-0,540828	7,574240	-2,100801	-0,246418	0,039444	0,072140	-0,540828	7,574240	-2,100801	-0,246418
09:39:17,87	0,491952	3,296976	-0,068964	-0,431018	0,202989	-0,244960	0,044420	0,073465	-0,539308	1,797466	1,215702	-0,272792	-0,669532	-2,874276	-1,550213	-13,430879	13,352852	12,646065	0,040135	0,075411	-0,543202	7,606797	-2,200258	-0,230036	0,040135	0,075411	-0,543202	7,606797	-2,200258	-0,230036
09:39:17,92	0,491952	3,296976	-0,068964	-0,431018	0,202989	-0,244960	0,040135	0,075411	-0,543202	1,687051	0,950375	-0,230036	-0,668907	-2,870596	-1,548684	-13,414019	13,362970	12,621714	0,040135	0,075411	-0,543202	7,606797	-2,200258	-0,230036	0,040135	0,075411	-0,543202	7,606797	-2,200258	-0,230036
09:39:17,97	0,491952	3,296976	-0,068964	-0,431018	0,202989	-0,244960	0,036637	0,076710	-0,541673	1,636705	0,777977	-0,254387	-0,677646	-2,876352	-1,545937	-13,377212	13,328378	12,616192	0,036637	0,076710	-0,541673	7,658408	-2,097996	-0,254387	0,036637	0,076710	-0,541673	7,658408	-2,097996	-0,254387
09:39:18,02	0,491952	3,296976	-0,068964	-0,431018	0,202989	-0,244960	0,045991	0,081399	-0,538926	1,381287	1,313561	-0,259909	-0,666218	-2,876862	-1,545048	-13,479007	13,143773	12,629641	0,045991	0,081399	-0,538926	7,771130	-2,296708	-0,259909	0,045991	0,081399	-0,538926	7,771130	-2,296708	-0,259909
09:39:18,07	0,491952	3,296976	-0,068964	-0,431018	0,202989	-0,244960	0,040718	0,071248	-0,538037	1,698401	1,043503	-0,246460	-0,488293	-2,964648	-1,598020	-17,782185	3,980066	12,849396	0,040718	0,071248	-0,538037	7,291343	-2,152824	-0,246460	0,040718	0,071248	-0,538037	7,291343	-2,152824	-0,246460
09:39:18,12	0,491952	3,296976	-0,068964	-0,431018	0,202989	-0,244960	0,027781	-0,126733	-0,591009	1,905793	1,225977	-0,026705	-0,658228	-2,883327	-1,542708	-13,027135	13,602086	12,614450	0,027781	-0,126733	-0,591009	-8,042727	-0,954802	-0,026705	0,027781	-0,126733	-0,591009	-8,042727	-0,954802	-0,026705
09:39:18,17	0,491952	3,296976	-0,068964	-0,431018	0,202989	-0,244960	0,042322	0,061096	-0,535697	2,849155	1,289122	-0,261651	-0,682513	-2,842481	-1,612585	-10,775019	14,930344	12,549836	0,042322	0,061096	-0,535697	7,645159	-2,033172	-0,261651	0,042322	0,061096	-0,535697	7,645159	-2,033172	-0,261651
09:39:18,22	0,492033	3,296955	-0,068971	-0,380985	0,202990	-0,245005	0,019091	0,102550	-0,605574	2,969877	1,367333	-0,326265	-0,645935	-2,860133	-1,617587	-11,902829	13,428948	12,612139	0,019091	0,102550	-0,605574	11,020070	-0,131273	-0,326265	0,019091	0,102550	-0,605574	11,020070	-0,131273	-0,326265
09:39:18,27	0,492033	3,296955	-0,068971	-0,380985	0,202990	-0,245005	0,016090	0,062047	-0,610576	3,211909	0,985267	-0,263962	-0,650740	-2,861264	-1,617281	-11,947009	13,394909	12,532795	0,016090	0,062047	-0,610576	8,082573	-0,277759	-0,263962	0,016090	0,062047	-0,610576	8,082573	-0,277759	-0,263962
09:39:18,32	0,492033	3,296955	-0,068971	-0,380985	0,202990	-0,245005	0,019471	0,065642	-0,610269	2,973381	1,139871	-0,343306	-0,644818	-2,858259	-1,619576	-11,916773	13,397496	12,569350	0,019471	0,065642	-0,610269	8,126284	-0,388615	-0,343306	0,019471	0,065642	-0,610269	8,126284	-0,388615	-0,343306
09:39:18,37	0,492033	3,296955	-0,068971	-0,380985	0,202990	-0,245005	0,013908	0,062016	-0,612565	3,179270	0,875463	-0,306751	-0,643665	-2,858132	-1,621873	-11,916477	13,392216	12,614399	0,013908	0,062016	-0,612565	8,047563	-0,216291	-0,306751	0,013908	0,062016	-0,612565	8,047563	-0,216291	-0,306751
09:39:18,42	0,492033	3,296955	-0,068971	-0,380985	0,202990	-0,245005	0,013222	0,061081	-0,614862	3,223472	0,842681	-0,261702	-0,644823	-2,864442	-1,619131	-11,922260	13,371981	12,611006	0,013222	0,061081	-0,614862	8,018358	-0,195213	-0,261702	0,013222	0,061081	-0,614862	8,018358	-0,195213	-0,261702
09:39:18,47	0,492033	3,296955	-0,068971	-0,380985	0,202990	-0,245005	0,019265	0,058929	-0,612120	3,314971	1,162056	-0,265095	-0,650671	-2,865334	-1,619545	-11,909029	13,375673	12,576181	0,019265	0,058929	-0,612120	7,940909	-0,350259	-0,265095	0,019265	0,058929	-0,612120	7,940909	-0,350259	-0,265095
09:39:18,52	0,492033	3,296955	-0,068971	-0,380985	0,202990	-0,245005	0,022961	0,063547	-0,612533	3,084636	1,363852	-0,299920	-0,641985	-2,861376	-1,618029	-11,970520	13,368310	12,568053	0,022961	0,063547	-0,612533	8,073105	-0,438586	-0,299920	0,022961	0,063547	-0,612533	8,073105	-0,438586	-0,299920
09:39:18,57	0,492033	3,296955	-0,068971	-0,380985	0,202990	-0,245005	0,015191	0,058005	-0,611018	3,335731	0,910218	-0,308048	-0,644742	-2,859536	-1,614111	-11,905575	13,433413	12,586264	0,015191	0,058005	-0,611018	7,889103	-0,282239	-0,308048	0,015191	0,058005	-0,611018	7,889103	-0,282239	-0,308048
09:39:18,62	0,492033	3,296955	-0,068971	-0,380985	0,202990	-0,245005	0,014975	0,061312	-0,607099	3,252603	0,922709	-0,289837	-0,648905	-2,864228	-1,616055	-11,920997	13,396972	12,575332	0,014975	0,061312	-0,607099	8,065601	-0,252838	-0,289837	0,014975	0,061312	-0,607099	8,065601	-0,252838	-0,289837
09:39:18,67	0,492033	3,296955	-0,068971	-0,380985	0,202990	-0,245005	0,021120	0,062571	-0,609044	3,147861	1,247094	-0,300769	-0,649603	-2,862621	-1,617242	-11,958974	13,380058	12,580866	0,021120	0,062571	-0,609044	8,059696	-0,410807	-0,300769	0,021120	0,062571	-0,609044	8,059696	-0,410807	-0,300769
09:39:18,72	0,492033	3,296955	-0,068971	-0,380985	0,202990	-0,245005	0,020077	0,063980	-0,610231	3,040984	1,168453	-0,295235	-0,648965	-2,871051	-1,617587	-11,952034	13,364912	12,584224	0,020077	0,063980	-0,610231	8,063384	-0,407613	-0,295235	0,020077	0,063980	-0,610231	8,063384	-0,407613	-0,295235
09:39:18,77	0,492033	3,296955	-0,068971	-0,380985	0,202990	-0,245005	0,027059	0,059212	-0,610576	3,279247	1,545082	-0,291877	-0,646597	-2,871004	-1,618745	-11,940572	13,354307	12,584887	0,027059	0,059212	-0,610576	7,927399	-0,579043	-0,291877	0,027059	0,059212	-0,610576	7,927399	-0,579043	-0,291877
09:39:18,82	0,492033	3,296955	-0,068971	-0,380985	0,202990	-0,245005	0,025835	0,057185	-0,611733	3,381212	1,496656	-0,291214	-0,648462	-2,862255	-1,616341	-11,972335	13,366136	12,581068	0,025835	0,057185	-0,611733	7,870224	-0,531375	-0,291214	0,025835	0,057185	-0,611733	7,870224	-0,531375	-0,291214
09:39:18,87	0,492033	3,296955	-0,068971	-0,380985	0,202990	-0,245005	0,019190	0,063175	-0,609330	3,064103	1,117708	-0,295033	-0,646534	-2,865351	-1,619534	-11,909404	13,396110	12,582391	0,019190	0,063175	-0,609330	8,023316	-0,388712	-0,295033	0,019190	0,063175	-0,609330	8,023316	-0,388712	-0,295033
09:39:18,92	0,492033	3,296955	-0,068971	-0,380985	0,202990	-0,245005	0,020907	0,059956	-0,612523	3,288877	1,246508	-0,293710	-0,647265	-2,861178	-1,616851	-11,963850	13,382411	12,591062	0,020907	0,059956	-0,612523	7,995457	-0,394701	-0,293710	0,020907	0,059956	-0,612523	7,995457	-0,394701	-0,293710
09:39:18,97	0,492033	3,296955	-0,068971	-0,380985	0,202990	-0,245005	0,017659	0,062675	-0,609840	3,108400	1,037310	-0,285039	-0,646294	-2,862759	-1,618601	-11,986683	13,365681	12,592970	0,017659	0,062675	-0,609840	8,028425	-0,348931	-0,285039	0,017659	0,062675	-0,609840	8,028425	-0,348931	-0,285039
09:39:19,02	0,492033	3,296955	-0,068971	-0,380985	0,202990	-0,245005	0,018542	0,061045	-0,611590	3,167297	1,071828	-0,283131	-0,644250	-2,863724	-1,618367	-11,918699	13,336861	12,595049	0,018542	0,061045	-0,611590	7,959303	-0,383745	-0,283131	0,018542	0,061045	-0,611590	7,959303	-0,383745	-0,283131
09:39:19,07	0,492033	3,296955	-0,068971	-0,380985	0,202990	-0,245005	0,018356	0,058792	-0,611355	3,293473	1,135415	-0,281052	-0,652597	-2,859084	-1,616875	-11,971055	13,376874	12,585517	0,018356	0,058792	-0,611355	7,908638	-0,305516	-0,281052	0,018356	0,058792	-0,611355	7,908638	-0,305516	-0,281052
09:39:19,12	0,492033	3,296955	-0,068971	-0,380985	0,202990	-0,245005	0,018512	0,068340	-0,609864	2,805441	1,078168	-0,290584	-0,645482	-2,865793	-1,618098	-11,957895	13,354421	12,579585	0,018512	0,068340	-0,609864	8,170139	-0,374994	-0,290584	0,018512	0,068340	-0,609864	8,170139	-0,374994	-0,290584
09:39:19,17	0,492033	3,296955	-0,068971	-0,380985	0,202990	-0,245005	0,020764	0,058824	-0,611086	3,287404	1,217907	-0,296517	-0,654349	-2,861490	-1,618815	-11,964978	13,368648	12,576022	0,020764	0,058824	-0,611086	7,905103	-0,412054	-0,296517	0,020764	0,058824	-0,611086	7,905103	-0,412054	-0,296517
09:39:19,22	0,492033	3,296955	-0,068971	-0,380985	0,202990	-0,245005	0,021472	0,068655	-0,611804	2,784999	1,241458	-0,300080	-0,645949	-2,858595	-1,614066	-11,941515	13,373901	12,588668	0,021472	0,068655	-0,611804	8,174390	-0,444055	-0,300080	0,021472	0,068655	-0,611804	8,174390	-0,444055	-0,300080
09:39:19,27	0,492033	3,296955	-0,068971	-0,380985	0,202990	-0,245005	0,014764	0,062828	-0,607055	3,104256	0,910369	-0,287433	-0,645382	-2,860116	-1,615664	-11,913727	13,393895	12,590675	0,014764	0,062828	-0,607055	8,036269	-0,248617	-0,287433	0,014764	0,062828	-0,607055	8,036269	-0,248617	-0,287433
09:39:19,32	0,492033	3,296955	-0,068971	-0,380985	0,202990	-0,245005	0,015798	0,061576	-0,608653	3,200555	0,978214	-0,285426	-0,647883	-2,865156	-1,617245	-11,976016	13,343077	12,570089	0,015798	0,061576	-0,608653	8,034307	-0,261955	-0,285426	0,015798	0,061576	-0,608653	8,034307	-0,261955	-0,285426
09:39:19,37	0,492033	3,296955	-0,068971	-0,380985	0,202990	-0,245005	0,021413	0,061222	-0,610233	3,143827	1,241651	-0,306012	-0,646962	-2,862584	-1,615994	-11,954956	13,354172	12,596656	0,021413	0,061222	-0,610233	7,949763	-0,439282	-0,306012	0,021413	0,061222	-0,610233	7,949763	-0,439282	-0,306012
09:39:19,42	0,492033	3,296955	-0,068971	-0,380985	0,202990	-0,245005	0,018725	0,061711	-0,608983	3,138544	1,114556	-0,279445	-0,643060	-2,865476	-1,615621	-11,932580	13,373964	12,623727	0,018725	0,061711	-0,608983	7,982857	-0,355354	-0,279445	0,018725	0,061711	-0,608983	7,982857	-0,355354	-0,279445
09:39:19,47	0,492033	3,296955	-0,068971	-0,380985	0,202990	-0,245005	0,019279	0,056885	-0,608610	3,417835	1,152832	-0,252374	-0,649008	-2,861904	-1,614121	-11,949782	13,354773	12,592807	0,019279	0,056885	-0,608610	7,883291	-0,360547	-0,252374	0,019279	0,056885	-0,608610	7,883291	-0,360547	-0,252374
09:39:19,52	0,492033	3,296955	-0,068971	-0,380985	0,202990	-0,245005	0,019159	0,063822	-0,607110	3,031871	1,141316	-0,283294	-0,649671	-2,860656	-1,616874	-11,983966	13,373481	12,580968	0,019159	0,063822	-0,607110	8,041911	-0,362681	-0,283294	0,019159	0,063822	-0,607110	8,041911	-0,362681	-0,283294
09:39:19,57	0,492033	3,296955	-0,068971	-0,380985	0,202990	-0,245005	0,018410	0,065021	-0,609862	2,968642	1,063383	-0,295133	-0,648342	-2,861677	-1,616811	-11,897768	13,329338	12,602933	0,018410	0,065021	-0,609862	8,072789	-0,381777	-0,295133	0,018410	0,065021	-0,609862	8,072789	-0,381777	-0,295133
09:39:19,63	0,492033	3,296955	-0,068971	-0,380985	0,202990	-0,245005	0,018629	0,063359	-0,609799	3,059936	1,171510	-0,273168	-0,650989	-2,864861	-1,618064	-12,048265	13,340055	12,565895	0,018629	0,063359	-0,609799	8,033616	-0,290869	-0,273168	0,018629	0,063359	-0,609799	8,033616	-0,290869	-0,273168
09:39:19,68	0,492033	3,296955	-0,068971	-0,380985	0,202990	-0,245005	0,022711	0,064060	-0,611053	2,957528	1,248069	-0,310206	-0,645413	-2,863441	-1,616045	-11,934575	13,390846	12,595370	0,022711	0,064060	-0,611053	7,986220	-0,534727	-0,310206	0,022711	0,064060	-0,611053	7,986220	-0,534727	-0,310206
09:39:19,73	0,492033	3,296955	-0,068971	-0,380985	0,202990	-0,245005	0,018693	0,059941	-0,609033	3,272530	1,112188	-0,280731	-0,634786	-2,867362	-1,642184	-12,228555	12,809029	12,601760	0,018693	0,059941	-0,609033	7,977905	-0,355184	-0,280731	0,018693	0,059941	-0,609033	7,977905	-0,355184	-0,280731
09:39:19,78	0,492033	3,296955	-0,068971	-0,380985	0,202990	-0,245005	0,016775	0,048777	-0,635173	3,202214	1,048761	-0,274341	-0,465131	-2,974911	-1,668194	-17,613118	4,067053	12,885936	0,016775	0,048777	-0,635173	7,031195	-0,268039	-0,274341	0,016775	0,048777	-0,635173	7,031195	-0,268039	-0,274341
09:39:19,83	0,492033	3,296955	-0,068971	-0,380985	0,202990	-0,245005	0,025088	-0,151923	-0,661183	3,375536	1,188859	0,009834	-0,618664	-2,866469	-1,740228	-11,675106	12,860701	12,636079	0,025088	-0,151923	-0,661183	-8,550394	-0,780512	0,009834	0,025088	-0,151923	-0,661183	-8,550394	-0,780512	0,009834
09:39:19,88	0,492033	3,296955	-0,068971	-0,380985	0,202990	-0,245005	0,007940	0,035261	-0,733217	4,226490	1,042835	-0,240022	-0,639700	-2,840907	-1,625380	-9,994168	14,106361	12,555061	0,007940	0,035261	-0,733217	6,994510	0,419538	-0,240022	0,007940	0,035261	-0,733217	6,994510	0,419538	-0,240022
09:39:19,93	0,491906	3,296956	-0,068989	-0,330991	0,202996	-0,245007	-0,003679	0,066260	-0,618369	4,533813	1,271560	-0,321040	-0,610414	-2,860471	-1,634210	-10,954879	12,616505	12,597420	-0,003679	0,066260	-0,618369	9,735210	1,560340	-0,321040	-0,003679	0,066260	-0,618369	9,735210	1,560340	-0,321040
09:39:19,98	0,491906	3,296956	-0,068989	-0,330991	0,202996	-0,245007	-0,001379	0,031116	-0,627198	4,590698	1,304072	-0,278681	-0,606211	-2,861641	-1,637297	-10,926720	12,649871	12,595785	-0,001379	0,031116	-0,627198	7,033283	1,412327	-0,278681	-0,001379	0,031116	-0,627198	7,033283	1,412327	-0,278681
09:39:20,03	0,491906	3,296956	-0,068989	-0,330991	0,202996	-0,245007	-0,002467	0,026890	-0,630285	4,853403	1,255204	-0,280316	-0,611573	-2,855974	-1,634255	-10,963025	12,689601	12,571268	-0,002467	0,026890	-0,630285	6,964281	1,448861	-0,280316	-0,002467	0,026890	-0,630285	6,964281	1,448861	-0,280316
09:39:20,08	0,491906	3,296956	-0,068989	-0,330991	0,202996	-0,245007	-0,004694	0,034368	-0,627244	4,480790	1,088089	-0,304833	-0,609840	-2,864339	-1,640011	-10,967421	12,643157	12,620838	-0,004694	0,034368	-0,627244	7,178708	1,456573	-0,304833	-0,004694	0,034368	-0,627244	7,178708	1,456573	-0,304833
09:39:20,13	0,491906	3,296956	-0,068989	-0,330991	0,202996	-0,245007	0,001684	0,028684	-0,633000	4,733948	1,439166	-0,255263	-0,608202	-2,855099	-1,638162	-11,021641	12,670390	12,579191	0,001684	0,028684	-0,633000	6,985657	1,306967	-0,255263	0,001684	0,028684	-0,633000	6,985657	1,306967	-0,255263
09:39:20,18	0,491906	3,296956	-0,068989	-0,330991	0,202996	-0,245007	-0,007137	0,031886	-0,631151	4,563940	0,919884	-0,296910	-0,615464	-2,861097	-1,639986	-11,048849	12,660931	12,603569	-0,007137	0,031886	-0,631151	7,066975	1,480160	-0,296910	-0,007137	0,031886	-0,631151	7,066975	1,480160	-0,296910
09:39:20,23	0,491906	3,296956	-0,068989	-0,330991	0,202996	-0,245007	0,001688	0,035175	-0,632975	4,371085	1,359986	-0,272532	-0,603271	-2,861732	-1,641469	-11,157895	12,544038	12,609918	0,001688	0,035175	-0,632975	7,132354	1,227447	-0,272532	0,001688	0,035175	-0,632975	7,132354	1,227447	-0,272532
09:39:20,28	0,491906	3,296956	-0,068989	-0,330991	0,202996	-0,245007	-0,003859	0,024299	-0,634458	4,780905	1,035553	-0,266183	-0,444685	-2,995497	-1,679863	-18,038366	4,206638	12,979880	-0,003859	0,024299	-0,634458	6,688372	1,338451	-0,266183	-0,003859	0,024299	-0,634458	6,688372	1,338451	-0,266183
09:39:20,33	0,491906	3,296956	-0,068989	-0,330991	0,202996	-0,245007	0,032692	-0,179923	-0,672851	4,739811	1,146227	0,103779	-0,579908	-2,855059	-1,737271	-10,303310	12,380842	12,616834	0,032692	-0,179923	-0,672851	-9,384140	-1,420101	0,103779	0,032692	-0,179923	-0,672851	-9,384140	-1,420101	0,103779
09:39:20,38	0,491906	3,296956	-0,068989	-0,330991	0,202996	-0,245007	-0,021319	0,007403	-0,730260	5,945460	0,949294	-0,259267	-0,605853	-2,871045	-1,820100	-10,792350	13,861407	12,579590	-0,021319	0,007403	-0,730260	6,526587	2,622846	-0,259267	-0,021319	0,007403	-0,730260	6,526587	2,622846	-0,259267
09:39:20,43	0,491960	3,296948	-0,068993	-0,280977	0,203006	-0,245009	0,005498	0,021879	-0,813088	6,230401	1,179969	-0,296511	-0,587939	-2,895003	-1,850197	-12,027553	12,820684	12,677341	0,005498	0,021879	-0,813088	7,947885	0,748395	-0,296511	0,005498	0,021879	-0,813088	7,947885	0,748395	-0,296511
09:39:20,48	0,491960	3,296948	-0,068993	-0,280977	0,203006	-0,245009	0,017289	-0,005615	-0,843186	6,141158	1,243777	-0,198760	-0,585021	-2,898359	-1,849440	-12,036775	12,765453	12,631605	0,017289	-0,005615	-0,843186	5,700418	-0,113437	-0,198760	0,017289	-0,005615	-0,843186	5,700418	-0,113437	-0,198760
09:39:20,53	0,491960	3,296948	-0,068993	-0,280977	0,203006	-0,245009	0,018736	-0,009820	-0,842428	6,307375	1,338640	-0,244496	-0,588579	-2,897606	-1,849064	-12,056055	12,794260	12,636840	0,018736	-0,009820	-0,842428	5,536543	-0,132149	-0,244496	0,018736	-0,009820	-0,842428	5,536543	-0,132149	-0,244496
09:39:20,58	0,491960	3,296948	-0,068993	-0,280977	0,203006	-0,245009	0,019863	-0,006362	-0,842053	6,142868	1,366144	-0,239261	-0,589232	-2,892005	-1,846399	-12,081319	12,799872	12,612150	0,019863	-0,006362	-0,842053	5,643489	-0,193115	-0,239261	0,019863	-0,006362	-0,842053	5,643489	-0,193115	-0,239261
09:39:20,63	0,491960	3,296948	-0,068993	-0,280977	0,203006	-0,245009	0,015339	-0,002995	-0,839388	5,960062	1,106224	-0,263951	-0,585031	-2,892140	-1,849477	-12,036891	12,794269	12,618937	0,015339	-0,002995	-0,839388	5,724916	-0,097921	-0,263951	0,015339	-0,002995	-0,839388	5,724916	-0,097921	-0,263951
09:39:20,68	0,491960	3,296948	-0,068993	-0,280977	0,203006	-0,245009	0,013356	-0,006701	-0,842465	6,170116	1,044369	-0,257164	-0,586627	-2,891268	-1,848375	-12,073229	12,745245	12,649225	0,013356	-0,006701	-0,842465	5,644079	-0,004085	-0,257164	0,013356	-0,006701	-0,842465	5,644079	-0,004085	-0,257164
09:39:20,73	0,491960	3,296948	-0,068993	-0,280977	0,203006	-0,245009	0,013399	-0,004883	-0,841364	6,014955	1,039626	-0,226876	-0,584223	-2,893516	-1,845286	-12,010245	12,777347	12,609450	0,013399	-0,004883	-0,841364	5,631631	-0,012172	-0,226876	0,013399	-0,004883	-0,841364	5,631631	-0,012172	-0,226876
09:39:20,78	0,491960	3,296948	-0,068993	-0,280977	0,203006	-0,245009	0,014144	-0,008089	-0,838274	6,240959	1,116865	-0,266651	-0,587314	-2,890933	-1,847509	-12,002969	12,801600	12,641636	0,014144	-0,008089	-0,838274	5,605966	0,006577	-0,266651	0,014144	-0,008089	-0,838274	5,605966	0,006577	-0,266651
09:39:20,83	0,491960	3,296948	-0,068993	-0,280977	0,203006	-0,245009	0,013453	-0,004121	-0,840498	6,059242	1,075093	-0,234465	-0,586778	-2,898957	-1,847503	-12,033539	12,750741	12,619840	0,013453	-0,004121	-0,840498	5,735771	0,019071	-0,234465	0,013453	-0,004121	-0,840498	5,735771	0,019071	-0,234465
09:39:20,88	0,491960	3,296948	-0,068993	-0,280977	0,203006	-0,245009	0,020133	-0,008597	-0,840492	6,232683	1,421421	-0,256261	-0,586854	-2,890480	-1,845186	-12,040094	12,730924	12,653023	0,020133	-0,008597	-0,840492	5,557817	-0,159000	-0,256261	0,020133	-0,008597	-0,840492	5,557817	-0,159000	-0,256261
09:39:20,93	0,491960	3,296948	-0,068993	-0,280977	0,203006	-0,245009	0,012830	-0,004293	-0,838175	5,988428	1,045904	-0,223078	-0,587457	-2,897829	-1,844762	-12,050677	12,688612	12,664859	0,012830	-0,004293	-0,838175	5,651438	0,038757	-0,223078	0,012830	-0,004293	-0,838175	5,651438	0,038757	-0,223078
09:39:20,98	0,491960	3,296948	-0,068993	-0,280977	0,203006	-0,245009	0,019496	-0,007445	-0,837751	6,110394	1,404531	-0,211242	-0,593921	-2,892086	-1,842411	-12,059725	12,747327	12,611841	0,019496	-0,007445	-0,837751	5,525975	-0,125903	-0,211242	0,019496	-0,007445	-0,837751	5,525975	-0,125903	-0,211242
09:39:21,03	0,491960	3,296948	-0,068993	-0,280977	0,203006	-0,245009	0,017754	0,001025	-0,835400	5,716293	1,276771	-0,264260	-0,586176	-2,891277	-1,844404	-12,015517	12,763989	12,638817	0,017754	0,001025	-0,835400	5,796748	-0,116942	-0,264260	0,017754	0,001025	-0,835400	5,796748	-0,116942	-0,264260
09:39:21,08	0,491960	3,296948	-0,068993	-0,280977	0,203006	-0,245009	0,013181	-0,005278	-0,837392	6,080595	1,068896	-0,237284	-0,588995	-2,895937	-1,848360	-12,032654	12,699699	12,622012	0,013181	-0,005278	-0,837392	5,666247	0,034213	-0,237284	0,013181	-0,005278	-0,837392	5,666247	0,034213	-0,237284
09:39:21,13	0,491960	3,296948	-0,068993	-0,280977	0,203006	-0,245009	0,018626	-0,005166	-0,841348	6,010526	1,369366	-0,254089	-0,588153	-2,892503	-1,845207	-12,100270	12,726618	12,652992	0,018626	-0,005166	-0,841348	5,604969	-0,092788	-0,254089	0,018626	-0,005166	-0,841348	5,604969	-0,092788	-0,254089
09:39:21,18	0,491960	3,296948	-0,068993	-0,280977	0,203006	-0,245009	0,015231	-0,004179	-0,838196	5,948712	1,120806	-0,223110	-0,587995	-2,898980	-1,846714	-12,050673	12,752859	12,648460	0,015231	-0,004179	-0,838196	5,620625	-0,074835	-0,223110	0,015231	-0,004179	-0,838196	5,620625	-0,074835	-0,223110
09:39:21,23	0,491960	3,296948	-0,068993	-0,280977	0,203006	-0,245009	0,020762	-0,007554	-0,839703	6,171734	1,438225	-0,227641	-0,587393	-2,892363	-1,846777	-12,082498	12,705367	12,620531	0,020762	-0,007554	-0,839703	5,578713	-0,191562	-0,227641	0,020762	-0,007554	-0,839703	5,578713	-0,191562	-0,227641
09:39:21,28	0,491960	3,296948	-0,068993	-0,280977	0,203006	-0,245009	0,014730	-0,004767	-0,839766	5,969747	1,120740	-0,255570	-0,586293	-2,893314	-1,844445	-12,075675	12,754352	12,609758	0,014730	-0,004767	-0,839766	5,595538	-0,035526	-0,255570	0,014730	-0,004767	-0,839766	5,595538	-0,035526	-0,255570
09:39:21,33	0,491960	3,296948	-0,068993	-0,280977	0,203006	-0,245009	0,015003	-0,006195	-0,837433	6,089855	1,116379	-0,266343	-0,594592	-2,892239	-1,845992	-12,087646	12,749141	12,648142	0,015003	-0,006195	-0,837433	5,603521	-0,061358	-0,266343	0,015003	-0,006195	-0,837433	5,603521	-0,061358	-0,266343
09:39:21,38	0,491960	3,296948	-0,068993	-0,280977	0,203006	-0,245009	0,018222	0,001529	-0,838981	5,677670	1,276014	-0,227959	-0,589892	-2,892926	-1,844822	-12,090751	12,728070	12,642652	0,018222	0,001529	-0,838981	5,797727	-0,154429	-0,227959	0,018222	0,001529	-0,838981	5,797727	-0,154429	-0,227959
09:39:21,43	0,491960	3,296948	-0,068993	-0,280977	0,203006	-0,245009	0,016467	-0,002885	-0,837811	5,887415	1,192603	-0,233449	-0,586297	-2,890087	-1,845985	-12,055315	12,731458	12,634457	0,016467	-0,002885	-0,837811	5,660947	-0,100076	-0,233449	0,016467	-0,002885	-0,837811	5,660947	-0,100076	-0,233449
09:39:21,48	0,491960	3,296948	-0,068993	-0,280977	0,203006	-0,245009	0,012211	-0,004578	-0,838974	5,996114	1,000297	-0,241644	-0,585646	-2,891217	-1,842328	-11,978427	12,771812	12,661750	0,012211	-0,004578	-0,838974	5,636730	0,041698	-0,241644	0,012211	-0,004578	-0,838974	5,636730	0,041698	-0,241644
09:39:21,53	0,491960	3,296948	-0,068993	-0,280977	0,203006	-0,245009	0,012864	-0,005707	-0,835317	6,128192	1,080647	-0,214352	-0,593291	-2,890471	-1,843662	-12,028292	12,734015	12,617046	0,012864	-0,005707	-0,835317	5,680214	0,070812	-0,214352	0,012864	-0,005707	-0,835317	5,680214	0,070812	-0,214352
09:39:21,58	0,491960	3,296948	-0,068993	-0,280977	0,203006	-0,245009	0,016040	0,001286	-0,836651	5,706895	1,221527	-0,259055	-0,591482	-2,894080	-1,843893	-12,066341	12,724161	12,567780	0,016040	0,001286	-0,836651	5,807860	-0,037646	-0,259055	0,016040	0,001286	-0,836651	5,807860	-0,037646	-0,259055
09:39:21,63	0,491960	3,296948	-0,068993	-0,280977	0,203006	-0,245009	0,018261	-0,002085	-0,836882	5,854620	1,308967	-0,308321	-0,587453	-2,889954	-1,846362	-12,049191	12,752962	12,649667	0,018261	-0,002085	-0,836882	5,690974	-0,124513	-0,308321	0,018261	-0,002085	-0,836882	5,690974	-0,124513	-0,308321
09:39:21,68	0,491960	3,296948	-0,068993	-0,280977	0,203006	-0,245009	0,012673	-0,003511	-0,839351	5,962298	1,018857	-0,226434	-0,592486	-2,897138	-1,847068	-12,076051	12,742290	12,642443	0,012673	-0,003511	-0,839351	5,686698	0,024014	-0,226434	0,012673	-0,003511	-0,839351	5,686698	0,024014	-0,226434
09:39:21,73	0,491960	3,296948	-0,068993	-0,280977	0,203006	-0,245009	0,021411	-0,002744	-0,840057	5,899751	1,455318	-0,233658	-0,586752	-2,891490	-1,848267	-11,999733	12,763324	12,660234	0,021411	-0,002744	-0,840057	5,684347	-0,225473	-0,233658	0,021411	-0,002744	-0,840057	5,684347	-0,225473	-0,233658
09:39:21,78	0,491960	3,296948	-0,068993	-0,280977	0,203006	-0,245009	0,013654	-0,004886	-0,841256	6,067518	1,107494	-0,215867	-0,587935	-2,894702	-1,848307	-12,025653	12,788171	12,607343	0,013654	-0,004886	-0,841256	5,683955	0,035682	-0,215867	0,013654	-0,004886	-0,841256	5,683955	0,035682	-0,215867
09:39:21,83	0,491960	3,296948	-0,068993	-0,280977	0,203006	-0,245009	0,017027	-0,005467	-0,841296	6,106300	1,248014	-0,268758	-0,589879	-2,896614	-1,843646	-12,084561	12,689369	12,630398	0,017027	-0,005467	-0,841296	5,677111	-0,088572	-0,268758	0,017027	-0,005467	-0,841296	5,677111	-0,088572	-0,268758
09:39:21,88	0,491960	3,296948	-0,068993	-0,280977	0,203006	-0,245009	0,019655	-0,004740	-0,836635	5,953466	1,383053	-0,245703	-0,586841	-2,896255	-1,847885	-12,049673	12,747399	12,654437	0,019655	-0,004740	-0,836635	5,581363	-0,159827	-0,245703	0,019655	-0,004740	-0,836635	5,581363	-0,159827	-0,245703
09:39:21,93	0,491960	3,296948	-0,068993	-0,280977	0,203006	-0,245009	0,017824	-0,007192	-0,840874	6,148639	1,289084	-0,221664	-0,590419	-2,894325	-1,844411	-12,051470	12,685377	12,640333	0,017824	-0,007192	-0,840874	5,584099	-0,110130	-0,221664	0,017824	-0,007192	-0,840874	5,584099	-0,110130	-0,221664
09:39:21,98	0,491960	3,296948	-0,068993	-0,280977	0,203006	-0,245009	0,017942	-0,003128	-0,837400	5,882707	1,324641	-0,235768	-0,591031	-2,893632	-1,845582	-12,071313	12,726894	12,652266	0,017942	-0,003128	-0,837400	5,637181	-0,083784	-0,235768	0,017942	-0,003128	-0,837400	5,637181	-0,083784	-0,235768
09:39:22,03	0,491960	3,296948	-0,068993	-0,280977	0,203006	-0,245009	0,017648	-0,002251	-0,838571	5,863154	1,271404	-0,223835	-0,585624	-2,892542	-1,845126	-12,069405	12,735598	12,650921	0,017648	-0,002251	-0,838571	5,686445	-0,113934	-0,223835	0,017648	-0,002251	-0,838571	5,686445	-0,113934	-0,223835
09:39:22,08	0,491960	3,296948	-0,068993	-0,280977	0,203006	-0,245009	0,014001	-0,006389	-0,838114	6,086800	1,079060	-0,225180	-0,591597	-2,892809	-1,845966	-12,050427	12,706767	12,651665	0,014001	-0,006389	-0,838114	5,585291	-0,019987	-0,225180	0,014001	-0,006389	-0,838114	5,585291	-0,019987	-0,225180
09:39:22,13	0,491960	3,296948	-0,068993	-0,280977	0,203006	-0,245009	0,017218	-0,001350	-0,838954	5,809293	1,277196	-0,224437	-0,589199	-2,895571	-1,843618	-12,040230	12,696403	12,644959	0,017218	-0,001350	-0,838954	5,703345	-0,074387	-0,224437	0,017218	-0,001350	-0,838954	5,703345	-0,074387	-0,224437
09:39:22,18	0,491960	3,296948	-0,068993	-0,280977	0,203006	-0,245009	0,018411	-0,004807	-0,836607	5,985192	1,353254	-0,231142	-0,586110	-2,889504	-1,848031	-12,046208	12,721352	12,668511	0,018411	-0,004807	-0,836607	5,607853	-0,091993	-0,231142	0,018411	-0,004807	-0,836607	5,607853	-0,091993	-0,231142
09:39:22,23	0,491960	3,296948	-0,068993	-0,280977	0,203006	-0,245009	0,011613	-0,004449	-0,841020	5,985205	0,982103	-0,207590	-0,589760	-2,899670	-1,845177	-12,047749	12,725145	12,621974	0,011613	-0,004449	-0,841020	5,635951	0,070503	-0,207590	0,011613	-0,004449	-0,841020	5,635951	0,070503	-0,207590
09:39:22,28	0,491960	3,296948	-0,068993	-0,280977	0,203006	-0,245009	0,022242	-0,006371	-0,838166	6,087663	1,531571	-0,254127	-0,590205	-2,898430	-1,842845	-12,046166	12,714968	12,628799	0,022242	-0,006371	-0,838166	5,587532	-0,214392	-0,254127	0,022242	-0,006371	-0,838166	5,587532	-0,214392	-0,254127
09:39:22,34	0,491960	3,296948	-0,068993	-0,280977	0,203006	-0,245009	0,021390	-0,005365	-0,835834	6,027343	1,493759	-0,247302	-0,588644	-2,895421	-1,846332	-12,062721	12,739131	12,667709	0,021390	-0,005365	-0,835834	5,606162	-0,185371	-0,247302	0,021390	-0,005365	-0,835834	5,606162	-0,185371	-0,247302
09:39:22,39	0,491960	3,296948	-0,068993	-0,280977	0,203006	-0,245009	0,018004	-0,005213	-0,839321	6,032064	1,291244	-0,208392	-0,588708	-2,893573	-1,846760	-12,082425	12,716274	12,638632	0,018004	-0,005213	-0,839321	5,622850	-0,122048	-0,208392	0,018004	-0,005213	-0,839321	5,622850	-0,122048	-0,208392
09:39:22,44	0,491960	3,296948	-0,068993	-0,280977	0,203006	-0,245009	0,016435	-0,004233	-0,839749	5,951486	1,204047	-0,237469	-0,580966	-2,894343	-1,854847	-12,134430	12,632397	12,666850	0,016435	-0,004233	-0,839749	5,619159	-0,086118	-0,237469	0,016435	-0,004233	-0,839749	5,619159	-0,086118	-0,237469
09:39:22,49	0,491960	3,296948	-0,068993	-0,280977	0,203006	-0,245009	0,013231	-0,011323	-0,847835	6,221504	1,034314	-0,209251	-0,411278	-3,002714	-1,849210	-17,444764	3,932598	12,943142	0,013231	-0,011323	-0,847835	5,332642	-0,004299	-0,209251	0,013231	-0,011323	-0,847835	5,332642	-0,004299	-0,209251
09:39:22,54	0,491960	3,296948	-0,068993	-0,280977	0,203006	-0,245009	0,022239	-0,212462	-0,842198	6,491324	1,253758	0,067041	-0,584585	-2,900247	-1,901314	-11,654795	13,324523	12,672103	0,022239	-0,212462	-0,842198	-10,186954	-0,491998	0,067041	0,022239	-0,212462	-0,842198	-10,186954	-0,491998	0,067041
09:39:22,59	0,491960	3,296948	-0,068993	-0,280977	0,203006	-0,245009	0,012549	-0,025775	-0,873597	7,142588	1,083931	-0,166398	-0,606758	-2,888946	-1,957027	-10,972409	14,810941	12,716589	0,012549	-0,025775	-0,873597	5,119269	0,098812	-0,166398	0,012549	-0,025775	-0,873597	5,119269	0,098812	-0,166398
09:39:22,64	0,492029	3,297007	-0,069001	-0,231002	0,202999	-0,244983	0,021453	0,013711	-0,950016	7,387391	1,378952	-0,159512	-0,578410	-2,911084	-2,003729	-12,267263	13,593236	12,729403	0,021453	0,013711	-0,950016	8,463741	-0,305128	-0,159512	0,021453	0,013711	-0,950016	8,463741	-0,305128	-0,159512
09:39:22,69	0,492029	3,297007	-0,069001	-0,231002	0,202999	-0,244983	0,026451	-0,021907	-0,996718	7,537572	1,126320	-0,146698	-0,576972	-2,911167	-2,004065	-12,192259	13,603727	12,751212	0,026451	-0,021907	-0,996718	5,817857	-0,950096	-0,146698	0,026451	-0,021907	-0,996718	5,817857	-0,950096	-0,146698
09:39:22,74	0,492029	3,297007	-0,069001	-0,231002	0,202999	-0,244983	0,025804	-0,023194	-0,997053	7,651085	1,152381	-0,124889	-0,576555	-2,914153	-2,005613	-12,219021	13,569244	12,758221	0,025804	-0,023194	-0,997053	5,830338	-0,873238	-0,124889	0,025804	-0,023194	-0,997053	5,830338	-0,873238	-0,124889
09:39:22,79	0,492029	3,297007	-0,069001	-0,231002	0,202999	-0,244983	0,028182	-0,025048	-0,998601	7,704234	1,270100	-0,117880	-0,584291	-2,912143	-2,003710	-12,254804	13,571098	12,751606	0,028182	-0,025048	-0,998601	5,737970	-0,942189	-0,117880	0,028182	-0,025048	-0,998601	5,737970	-0,942189	-0,117880
09:39:22,84	0,492029	3,297007	-0,069001	-0,231002	0,202999	-0,244983	0,030309	-0,017344	-0,996699	7,287336	1,348770	-0,124495	-0,577234	-2,912489	-2,006968	-12,188866	13,580510	12,758015	0,030309	-0,017344	-0,996699	5,925842	-1,030461	-0,124495	0,030309	-0,017344	-0,996699	5,925842	-1,030461	-0,124495
09:39:22,89	0,492029	3,297007	-0,069001	-0,231002	0,202999	-0,244983	0,027080	-0,023628	-0,999956	7,655249	1,233269	-0,118086	-0,578304	-2,916106	-2,006782	-12,204993	13,538290	12,737824	0,027080	-0,023628	-0,999956	5,800424	-0,892500	-0,118086	0,027080	-0,023628	-0,999956	5,800424	-0,892500	-0,118086
09:39:22,94	0,492029	3,297007	-0,069001	-0,231002	0,202999	-0,244983	0,030748	-0,024510	-0,999770	7,656444	1,431130	-0,138277	-0,569963	-2,920631	-2,008828	-12,557964	13,091037	12,772747	0,030748	-0,024510	-0,999770	5,732446	-0,982549	-0,138277	0,030748	-0,024510	-0,999770	5,732446	-0,982549	-0,138277
09:39:22,99	0,492029	3,297007	-0,069001	-0,231002	0,202999	-0,244983	0,030495	-0,033996	-1,001817	7,585919	1,335969	-0,103354	-0,355318	-3,035198	-2,095634	-18,237009	2,420257	13,021301	0,030495	-0,033996	-1,001817	4,917238	-1,057925	-0,103354	0,030495	-0,033996	-1,001817	4,917238	-1,057925	-0,103354
09:39:23,04	0,492029	3,297007	-0,069001	-0,231002	0,202999	-0,244983	0,022391	-0,277168	-1,088623	8,150170	1,331736	0,145200	-0,538688	-2,934675	-2,111890	-12,617717	12,643615	12,854133	0,022391	-0,277168	-1,088623	-13,607501	-0,425964	0,145200	0,022391	-0,277168	-1,088623	-13,607501	-0,425964	0,145200
09:39:23,09	0,492029	3,297007	-0,069001	-0,231002	0,202999	-0,244983	0,027021	-0,068103	-1,104878	8,942118	1,327240	-0,021968	-0,575305	-2,922020	-2,258266	-11,666754	15,034446	12,908658	0,027021	-0,068103	-1,104878	3,596052	-0,793877	-0,021968	0,027021	-0,068103	-1,104878	3,596052	-0,793877	-0,021968
09:39:23,14	0,491959	3,296955	-0,068977	-0,180988	0,202985	-0,245013	0,034370	-0,030064	-1,251254	9,510117	1,337547	0,032557	-0,542638	-2,955304	-2,309300	-13,206768	13,540319	12,922923	0,034370	-0,030064	-1,251254	7,150074	-1,360494	0,032557	0,034370	-0,030064	-1,251254	7,150074	-1,360494	0,032557
09:39:23,19	0,491959	3,296955	-0,068977	-0,180988	0,202985	-0,245013	0,046860	-0,074996	-1,302288	9,782632	1,400429	0,046822	-0,547559	-2,954050	-2,312075	-13,291640	13,528907	12,919608	0,046860	-0,074996	-1,302288	3,895412	-2,278119	0,046822	0,046860	-0,074996	-1,302288	3,895412	-2,278119	0,046822
09:39:23,24	0,491959	3,296955	-0,068977	-0,180988	0,202985	-0,245013	0,048235	-0,070108	-1,305063	9,476130	1,404120	0,043507	-0,547664	-2,954022	-2,311337	-13,352506	13,552440	12,904778	0,048235	-0,070108	-1,305063	3,972628	-2,382346	0,043507	0,048235	-0,070108	-1,305063	3,972628	-2,382346	0,043507
09:39:23,29	0,491959	3,296955	-0,068977	-0,180988	0,202985	-0,245013	0,048264	-0,070003	-1,304326	9,460580	1,341120	0,028677	-0,544543	-2,953471	-2,313228	-13,260911	13,544804	12,916265	0,048264	-0,070003	-1,304326	3,965377	-2,447576	0,028677	0,048264	-0,070003	-1,304326	3,965377	-2,447576	0,028677
09:39:23,34	0,491959	3,296955	-0,068977	-0,180988	0,202985	-0,245013	0,046226	-0,072431	-1,306216	9,626025	1,318283	0,040164	-0,549275	-2,954656	-2,309742	-13,271430	13,517442	12,907537	0,046226	-0,072431	-1,306216	3,940217	-2,310427	0,040164	0,046226	-0,072431	-1,306216	3,940217	-2,310427	0,040164
09:39:23,39	0,491959	3,296955	-0,068977	-0,180988	0,202985	-0,245013	0,049618	-0,068925	-1,302731	9,414759	1,499268	0,031436	-0,547547	-2,950653	-2,309748	-13,287508	13,548251	12,928966	0,049618	-0,068925	-1,302731	4,004170	-2,395759	0,031436	0,049618	-0,068925	-1,302731	4,004170	-2,395759	0,031436
09:39:23,44	0,491959	3,296955	-0,068977	-0,180988	0,202985	-0,245013	0,045288	-0,068419	-1,302737	9,407130	1,244745	0,052865	-0,540872	-2,952329	-2,310297	-13,245419	13,482103	12,926442	0,045288	-0,068419	-1,302737	4,036200	-2,310324	0,052865	0,045288	-0,068419	-1,302737	4,036200	-2,310324	0,052865
09:39:23,49	0,491959	3,296955	-0,068977	-0,180988	0,202985	-0,245013	0,043401	-0,075038	-1,303286	9,715076	1,216170	0,050341	-0,547633	-2,952988	-2,309377	-13,320487	13,502976	12,912732	0,043401	-0,075038	-1,303286	3,824556	-2,190807	0,050341	0,043401	-0,075038	-1,303286	3,824556	-2,190807	0,050341
09:39:23,54	0,491959	3,296955	-0,068977	-0,180988	0,202985	-0,245013	0,047353	-0,069513	-1,302366	9,408287	1,346209	0,036631	-0,542824	-2,949341	-2,310531	-13,270174	13,520497	12,910006	0,047353	-0,069513	-1,302366	3,951527	-2,370974	0,036631	0,047353	-0,069513	-1,302366	3,951527	-2,370974	0,036631
09:39:23,59	0,491959	3,296955	-0,068977	-0,180988	0,202985	-0,245013	0,041790	-0,071854	-1,303520	9,570350	1,091738	0,033905	-0,544007	-2,955599	-2,309335	-13,281504	13,497002	12,922044	0,041790	-0,071854	-1,303520	3,929821	-2,188738	0,033905	0,041790	-0,071854	-1,303520	3,929821	-2,188738	0,033905
09:39:23,64	0,491959	3,296955	-0,068977	-0,180988	0,202985	-0,245013	0,047801	-0,073959	-1,302324	9,653788	1,406273	0,045943	-0,539960	-2,949625	-2,310913	-13,299910	13,504096	12,929852	0,047801	-0,073959	-1,302324	3,848030	-2,346108	0,045943	0,047801	-0,073959	-1,302324	3,848030	-2,346108	0,045943
09:39:23,69	0,491959	3,296955	-0,068977	-0,180988	0,202985	-0,245013	0,040603	-0,074476	-1,303902	9,677651	1,012499	0,053751	-0,537514	-2,949936	-2,307392	-13,255691	13,474158	12,926672	0,040603	-0,074476	-1,303902	3,831251	-2,174853	0,053751	0,040603	-0,074476	-1,303902	3,831251	-2,174853	0,053751
09:39:23,74	0,491959	3,296955	-0,068977	-0,180988	0,202985	-0,245013	0,039650	-0,076750	-1,300381	9,792063	1,016204	0,050571	-0,544655	-2,956056	-2,308369	-13,302264	13,470523	12,926294	0,039650	-0,076750	-1,300381	3,767182	-2,096335	0,050571	0,039650	-0,076750	-1,300381	3,767182	-2,096335	0,050571
09:39:23,79	0,491959	3,296955	-0,068977	-0,180988	0,202985	-0,245013	0,048521	-0,073626	-1,301357	9,603173	1,438955	0,050193	-0,541626	-2,957957	-2,307867	-13,270810	13,469559	12,911745	0,048521	-0,073626	-1,301357	3,823537	-2,369919	0,050193	0,048521	-0,073626	-1,301357	3,823537	-2,369919	0,050193
09:39:23,84	0,491959	3,296955	-0,068977	-0,180988	0,202985	-0,245013	0,048652	-0,077199	-1,300855	9,803876	1,473526	0,035643	-0,548126	-2,954386	-2,305480	-13,281087	13,479810	12,894386	0,048652	-0,077199	-1,300855	3,743738	-2,345688	0,035643	0,048652	-0,077199	-1,300855	3,743738	-2,345688	0,035643
09:39:23,89	0,491959	3,296955	-0,068977	-0,180988	0,202985	-0,245013	0,048810	-0,069785	-1,298469	9,422054	1,467709	0,018285	-0,542617	-2,951474	-2,309015	-13,257902	13,480336	12,923541	0,048810	-0,069785	-1,298469	3,943964	-2,363895	0,018285	0,048810	-0,069785	-1,298469	3,943964	-2,363895	0,018285
09:39:23,94	0,491959	3,296955	-0,068977	-0,180988	0,202985	-0,245013	0,043533	-0,073100	-1,302004	9,606493	1,213119	0,047440	-0,543406	-2,955564	-2,308943	-13,264087	13,458676	12,915663	0,043533	-0,073100	-1,302004	3,868159	-2,204238	0,047440	0,043533	-0,073100	-1,302004	3,868159	-2,204238	0,047440
09:39:23,99	0,491959	3,296955	-0,068977	-0,180988	0,202985	-0,245013	0,047471	-0,074461	-1,301931	9,655446	1,423335	0,039562	-0,544714	-2,952737	-2,310907	-13,313730	13,467047	12,937210	0,047471	-0,074461	-1,301931	3,810226	-2,303105	0,039562	0,047471	-0,074461	-1,301931	3,810226	-2,303105	0,039562
09:39:24,04	0,491959	3,296955	-0,068977	-0,180988	0,202985	-0,245013	0,045676	-0,071915	-1,303896	9,505476	1,282852	0,061109	-0,545213	-2,952192	-2,312451	-13,277452	13,495540	12,933839	0,045676	-0,071915	-1,303896	3,860126	-2,302733	0,061109	0,045676	-0,071915	-1,303896	3,860126	-2,302733	0,061109
09:39:24,09	0,491959	3,296955	-0,068977	-0,180988	0,202985	-0,245013	0,045453	-0,071211	-1,305439	9,511666	1,288438	0,057738	-0,547182	-2,951956	-2,309673	-13,316640	13,462392	12,951373	0,045453	-0,071211	-1,305439	3,921606	-2,279657	0,057738	0,045453	-0,071211	-1,305439	3,921606	-2,279657	0,057738
09:39:24,14	0,491959	3,296955	-0,068977	-0,180988	0,202985	-0,245013	0,046233	-0,069388	-1,302662	9,368555	1,311611	0,075272	-0,541070	-2,953806	-2,308171	-13,284768	13,503192	12,927186	0,046233	-0,069388	-1,302662	3,921622	-2,317679	0,075272	0,046233	-0,069388	-1,302662	3,921622	-2,317679	0,075272
09:39:24,19	0,491959	3,296955	-0,068977	-0,180988	0,202985	-0,245013	0,044780	-0,075605	-1,301159	9,743145	1,243270	0,051085	-0,545820	-2,957071	-2,307784	-13,293442	13,449919	12,919183	0,044780	-0,075605	-1,301159	3,808122	-2,271980	0,051085	0,044780	-0,075605	-1,301159	3,808122	-2,271980	0,051085
09:39:24,24	0,491959	3,296955	-0,068977	-0,180988	0,202985	-0,245013	0,049982	-0,073125	-1,300773	9,563666	1,532877	0,043082	-0,547573	-2,956060	-2,306636	-13,294432	13,467524	12,904371	0,049982	-0,073125	-1,300773	3,823392	-2,390697	0,043082	0,049982	-0,073125	-1,300773	3,823392	-2,390697	0,043082
09:39:24,29	0,491959	3,296955	-0,068977	-0,180988	0,202985	-0,245013	0,049983	-0,071101	-1,299625	9,473186	1,523292	0,028270	-0,541077	-2,951561	-2,307379	-13,262890	13,451215	12,944528	0,049983	-0,071101	-1,299625	3,891771	-2,400395	0,028270	0,049983	-0,071101	-1,299625	3,891771	-2,400395	0,028270
09:39:24,34	0,491959	3,296955	-0,068977	-0,180988	0,202985	-0,245013	0,042839	-0,074477	-1,300368	9,650407	1,187255	0,068427	-0,548031	-2,954748	-2,307090	-13,281968	13,488553	12,905308	0,042839	-0,074477	-1,300368	3,803943	-2,175599	0,068427	0,042839	-0,074477	-1,300368	3,803943	-2,175599	0,068427
09:39:24,39	0,491959	3,296955	-0,068977	-0,180988	0,202985	-0,245013	0,049076	-0,070048	-1,300079	9,442883	1,476372	0,029207	-0,543816	-2,953248	-2,306880	-13,256607	13,499561	12,954674	0,049076	-0,070048	-1,300079	3,944115	-2,376062	0,029207	0,049076	-0,070048	-1,300079	3,944115	-2,376062	0,029207
09:39:24,44	0,491959	3,296955	-0,068977	-0,180988	0,202985	-0,245013	0,045670	-0,072948	-1,299868	9,615913	1,315716	0,078573	-0,547618	-2,958291	-2,305447	-13,310127	13,438544	12,931612	0,045670	-0,072948	-1,299868	3,889470	-2,269341	0,078573	0,045670	-0,072948	-1,299868	3,889470	-2,269341	0,078573
09:39:24,49	0,491959	3,296955	-0,068977	-0,180988	0,202985	-0,245013	0,051938	-0,072177	-1,298436	9,496212	1,625813	0,055511	-0,539860	-2,956259	-2,307758	-13,255923	13,442908	12,924553	0,051938	-0,072177	-1,298436	3,830304	-2,451287	0,055511	0,051938	-0,072177	-1,298436	3,830304	-2,451287	0,055511
09:39:24,54	0,491959	3,296955	-0,068977	-0,180988	0,202985	-0,245013	0,046299	-0,077880	-1,300747	9,823655	1,377366	0,048452	-0,543525	-2,949344	-2,308590	-13,309580	13,481083	12,932071	0,046299	-0,077880	-1,300747	3,710051	-2,257103	0,048452	0,046299	-0,077880	-1,300747	3,710051	-2,257103	0,048452
09:39:24,59	0,491959	3,296955	-0,068977	-0,180988	0,202985	-0,245013	0,042143	-0,071249	-1,301579	9,485036	1,095686	0,055970	-0,539716	-2,954329	-2,308368	-13,280278	13,456490	12,914615	0,042143	-0,071249	-1,301579	3,892026	-2,212519	0,055970	0,042143	-0,071249	-1,301579	3,892026	-2,212519	0,055970
09:39:24,64	0,491959	3,296955	-0,068977	-0,180988	0,202985	-0,245013	0,044556	-0,077040	-1,301357	9,779535	1,258843	0,038514	-0,543923	-2,946700	-2,305485	-13,290287	13,487042	12,930498	0,044556	-0,077040	-1,301357	3,731910	-2,238794	0,038514	0,044556	-0,077040	-1,301357	3,731910	-2,238794	0,038514
09:39:24,69	0,491959	3,296955	-0,068977	-0,180988	0,202985	-0,245013	0,040052	-0,069582	-1,298473	9,413197	1,000713	0,054397	-0,538158	-2,946528	-2,306630	-13,262593	13,444206	12,930560	0,040052	-0,069582	-1,298473	3,950989	-2,143395	0,054397	0,040052	-0,069582	-1,298473	3,950989	-2,143395	0,054397
09:39:24,74	0,491959	3,296955	-0,068977	-0,180988	0,202985	-0,245013	0,037021	-0,074489	-1,299619	9,645089	0,888476	0,054459	-0,542495	-2,959218	-2,307392	-13,333227	13,464894	12,929780	0,037021	-0,074489	-1,299619	3,797715	-2,017658	0,054459	0,037021	-0,074489	-1,299619	3,797715	-2,017658	0,054459
09:39:24,79	0,491959	3,296955	-0,068977	-0,180988	0,202985	-0,245013	0,050179	-0,077077	-1,300380	9,762271	1,501177	0,053679	-0,546409	-2,955607	-2,308970	-13,280896	13,423212	12,894810	0,050179	-0,077077	-1,300380	3,711728	-2,437859	0,053679	0,050179	-0,077077	-1,300380	3,711728	-2,437859	0,053679
09:39:24,85	0,491959	3,296955	-0,068977	-0,180988	0,202985	-0,245013	0,049009	-0,071882	-1,301959	9,482220	1,506495	0,018709	-0,546351	-2,954770	-2,305068	-13,271519	13,465457	12,913208	0,049009	-0,071882	-1,301959	3,839454	-2,340691	0,018709	0,049009	-0,071882	-1,301959	3,839454	-2,340691	0,018709
09:39:24,90	0,491959	3,296955	-0,068977	-0,180988	0,202985	-0,245013	0,048255	-0,071514	-1,298057	9,504358	1,454275	0,037107	-0,546419	-2,953614	-2,304311	-13,294397	13,442711	12,907568	0,048255	-0,071514	-1,298057	3,890479	-2,333707	0,037107	0,048255	-0,071514	-1,298057	3,890479	-2,333707	0,037107
09:39:24,95	0,491959	3,296955	-0,068977	-0,180988	0,202985	-0,245013	0,047288	-0,070878	-1,297299	9,440117	1,395575	0,031467	-0,543026	-2,951598	-2,298856	-13,330011	13,355632	12,951162	0,047288	-0,070878	-1,297299	3,876211	-2,316534	0,031467	0,047288	-0,070878	-1,297299	3,876211	-2,316534	0,031467
09:39:25,00	0,491959	3,296955	-0,068977	-0,180988	0,202985	-0,245013	0,043845	-0,072807	-1,291845	9,447234	1,229247	0,075061	-0,335106	-3,080585	-2,311742	-19,104035	3,076724	13,146795	0,043845	-0,072807	-1,291845	3,731858	-2,212603	0,075061	0,043845	-0,072807	-1,291845	3,731858	-2,212603	0,075061
09:39:25,05	0,491959	3,296955	-0,068977	-0,180988	0,202985	-0,245013	0,051591	-0,317365	-1,304731	10,375455	1,771050	0,270694	-0,532107	-2,974665	-2,112271	-13,681672	14,387573	13,022962	0,051591	-0,317365	-1,304731	-14,537736	-2,278871	0,270694	0,051591	-0,317365	-1,304731	-14,537736	-2,278871	0,270694
09:39:25,10	0,491959	3,296955	-0,068977	-0,180988	0,202985	-0,245013	0,058363	-0,093798	-1,105260	11,256596	1,163640	0,146861	-0,581194	-2,942061	-2,281143	-11,785386	17,353332	13,050614	0,058363	-0,093798	-1,105260	3,893467	-3,417835	0,146861	0,058363	-0,093798	-1,105260	3,893467	-3,417835	0,146861
09:39:25,15	0,491970	3,296967	-0,068983	-0,130965	0,203004	-0,245001	0,054670	-0,034985	-1,274132	11,714891	1,130986	0,174513	-0,548905	-2,974735	-2,322742	-13,280388	15,583216	13,095080	0,054670	-0,034985	-1,274132	8,968572	-3,160634	0,174513	0,054670	-0,034985	-1,274132	8,968572	-3,160634	0,174513
09:39:25,20	0,491970	3,296967	-0,068983	-0,130965	0,203004	-0,245001	0,066822	-0,079284	-1,315730	11,738001	1,353239	0,218979	-0,553358	-2,968815	-2,321495	-13,284245	15,579456	13,074969	0,066822	-0,079284	-1,315730	5,514169	-3,892314	0,218979	0,066822	-0,079284	-1,315730	5,514169	-3,892314	0,218979
09:39:25,25	0,491970	3,296967	-0,068983	-0,130965	0,203004	-0,245001	0,063922	-0,072469	-1,314484	11,378394	1,200954	0,198868	-0,551335	-2,969157	-2,322008	-13,288529	15,541576	13,079255	0,063922	-0,072469	-1,314484	5,689602	-3,816911	0,198868	0,063922	-0,072469	-1,314484	5,689602	-3,816911	0,198868
09:39:25,30	0,491970	3,296967	-0,068983	-0,130965	0,203004	-0,245001	0,063207	-0,074392	-1,314996	11,443437	1,178996	0,203154	-0,545881	-2,970196	-2,320788	-13,224544	15,551942	13,094319	0,063207	-0,074392	-1,314996	5,603699	-3,782730	0,203154	0,063207	-0,074392	-1,314996	5,603699	-3,782730	0,203154
09:39:25,35	0,491970	3,296967	-0,068983	-0,130965	0,203004	-0,245001	0,061380	-0,079634	-1,313777	11,757006	1,134212	0,218218	-0,551918	-2,973197	-2,319265	-13,289606	15,508856	13,085540	0,061380	-0,079634	-1,313777	5,505748	-3,684080	0,218218	0,061380	-0,079634	-1,313777	5,505748	-3,684080	0,218218
09:39:25,40	0,491970	3,296967	-0,068983	-0,130965	0,203004	-0,245001	0,066997	-0,075906	-1,312254	11,493323	1,391530	0,209439	-0,550724	-2,967946	-2,316187	-13,276813	15,509807	13,065170	0,066997	-0,075906	-1,312254	5,534686	-3,867751	0,209439	0,066997	-0,075906	-1,312254	5,534686	-3,867751	0,209439
09:39:25,45	0,491970	3,296967	-0,068983	-0,130965	0,203004	-0,245001	0,061852	-0,074315	-1,309175	11,417806	1,134594	0,189069	-0,530626	-2,977820	-2,319967	-13,666551	14,837204	13,089085	0,061852	-0,074315	-1,309175	5,584070	-3,720805	0,189069	0,061852	-0,074315	-1,309175	5,584070	-3,720805	0,189069
09:39:25,50	0,491970	3,296967	-0,068983	-0,130965	0,203004	-0,245001	0,060355	-0,096657	-1,312955	11,802220	1,055494	0,212984	-0,332685	-3,110363	-2,241895	-19,870608	4,782669	13,288792	0,060355	-0,096657	-1,312955	4,214653	-3,682339	0,212984	0,060355	-0,096657	-1,312955	4,214653	-3,682339	0,212984
09:39:25,55	0,491970	3,296967	-0,068983	-0,130965	0,203004	-0,245001	0,076169	-0,334350	-1,234884	12,352763	1,532261	0,412691	-0,549365	-2,993204	-2,256521	-13,295621	16,894639	13,191034	0,076169	-0,334350	-1,234884	-13,893726	-4,447031	0,412691	0,076169	-0,334350	-1,234884	-13,893726	-4,447031	0,412691
09:39:25,60	0,491970	3,296967	-0,068983	-0,130965	0,203004	-0,245001	0,083047	-0,088121	-1,249510	13,325597	1,528028	0,314933	-0,571156	-2,970965	-2,354802	-12,152780	18,298578	13,269060	0,083047	-0,088121	-1,249510	6,408115	-4,991176	0,314933	0,083047	-0,088121	-1,249510	6,408115	-4,991176	0,314933
09:39:25,65	0,491910	3,296955	-0,068974	-0,080979	0,202993	-0,245018	0,074682	-0,058130	-1,347791	13,553350	1,380814	0,392959	-0,536875	-2,992394	-2,392596	-13,480536	16,784928	13,250273	0,074682	-0,058130	-1,347791	8,990133	-4,481747	0,392959	0,074682	-0,058130	-1,347791	8,990133	-4,481747	0,392959
09:39:25,70	0,491910	3,296955	-0,068974	-0,080979	0,202993	-0,245018	0,076100	-0,098533	-1,385585	13,679549	1,061488	0,374172	-0,539106	-2,995204	-2,392569	-13,430890	16,785893	13,244130	0,076100	-0,098533	-1,385585	5,944728	-4,912361	0,374172	0,076100	-0,098533	-1,385585	5,944728	-4,912361	0,374172
09:39:25,75	0,491910	3,296955	-0,068974	-0,080979	0,202993	-0,245018	0,079649	-0,098005	-1,385558	13,677752	1,288555	0,368029	-0,539809	-2,990384	-2,390367	-13,465087	16,743955	13,207668	0,079649	-0,098005	-1,385558	5,984378	-4,963901	0,368029	0,079649	-0,098005	-1,385558	5,984378	-4,963901	0,368029
09:39:25,80	0,491910	3,296955	-0,068974	-0,080979	0,202993	-0,245018	0,075827	-0,094987	-1,383355	13,467402	1,081157	0,331567	-0,542756	-2,998270	-2,392577	-13,472767	16,730590	13,247361	0,075827	-0,094987	-1,383355	6,010936	-4,871259	0,331567	0,075827	-0,094987	-1,383355	6,010936	-4,871259	0,331567
09:39:25,85	0,491910	3,296955	-0,068974	-0,080979	0,202993	-0,245018	0,084130	-0,096378	-1,385566	13,524318	1,512937	0,371260	-0,537981	-2,994711	-2,391796	-13,445498	16,757913	13,248026	0,084130	-0,096378	-1,385566	5,958661	-5,091254	0,371260	0,084130	-0,096378	-1,385566	5,958661	-5,091254	0,371260
09:39:25,90	0,491910	3,296955	-0,068974	-0,080979	0,202993	-0,245018	0,078660	-0,098733	-1,384784	13,684085	1,238458	0,371925	-0,545639	-2,997054	-2,392113	-13,445724	16,731515	13,214211	0,078660	-0,098733	-1,384784	5,933546	-4,936348	0,371925	0,078660	-0,098733	-1,384784	5,933546	-4,936348	0,371925
09:39:25,95	0,491910	3,296955	-0,068974	-0,080979	0,202993	-0,245018	0,084518	-0,093273	-1,385102	13,377181	1,556095	0,338110	-0,539127	-3,000873	-2,393734	-13,439428	16,737495	13,218306	0,084518	-0,093273	-1,385102	6,055266	-5,078591	0,338110	0,084518	-0,093273	-1,385102	6,055266	-5,078591	0,338110
09:39:26,00	0,491910	3,296955	-0,068974	-0,080979	0,202993	-0,245018	0,084569	-0,100822	-1,386722	13,778048	1,561218	0,342204	-0,543420	-2,997663	-2,390672	-13,503639	16,704030	13,220610	0,084569	-0,100822	-1,386722	5,863549	-5,077484	0,342204	0,084569	-0,100822	-1,386722	5,863549	-5,077484	0,342204
09:39:26,05	0,491910	3,296955	-0,068974	-0,080979	0,202993	-0,245018	0,083936	-0,095499	-1,383660	13,440200	1,489391	0,344509	-0,537425	-2,997063	-2,392965	-13,461874	16,745635	13,238569	0,083936	-0,095499	-1,383660	5,943503	-5,099568	0,344509	0,083936	-0,095499	-1,383660	5,943503	-5,099568	0,344509
09:39:26,10	0,491910	3,296955	-0,068974	-0,080979	0,202993	-0,245018	0,080419	-0,100390	-1,385954	13,751453	1,321899	0,362468	-0,538757	-2,996169	-2,388755	-13,530880	16,708790	13,201523	0,080419	-0,100390	-1,385954	5,870800	-4,991013	0,362468	0,080419	-0,100390	-1,385954	5,870800	-4,991013	0,362468
09:39:26,15	0,491910	3,296955	-0,068974	-0,080979	0,202993	-0,245018	0,080311	-0,098790	-1,381744	13,601829	1,274922	0,325422	-0,536802	-2,995925	-2,389673	-13,447915	16,736496	13,220659	0,080311	-0,098790	-1,381744	5,846795	-5,029478	0,325422	0,080311	-0,098790	-1,381744	5,846795	-5,029478	0,325422
09:39:26,20	0,491910	3,296955	-0,068974	-0,080979	0,202993	-0,245018	0,079122	-0,100362	-1,382661	13,749026	1,271088	0,344558	-0,540439	-2,996725	-2,390260	-13,476702	16,684305	13,234640	0,079122	-0,100362	-1,382661	5,870626	-4,939971	0,344558	0,079122	-0,100362	-1,382661	5,870626	-4,939971	0,344558
09:39:26,25	0,491910	3,296955	-0,068974	-0,080979	0,202993	-0,245018	0,081633	-0,097612	-1,383248	13,546447	1,402845	0,358539	-0,539054	-2,993740	-2,393554	-13,452337	16,738112	13,247279	0,081633	-0,097612	-1,383248	5,883902	-5,005358	0,358539	0,081633	-0,097612	-1,383248	5,883902	-5,005358	0,358539
09:39:26,30	0,491910	3,296955	-0,068974	-0,080979	0,202993	-0,245018	0,078355	-0,097318	-1,386543	13,589943	1,226595	0,371178	-0,537353	-2,992723	-2,390013	-13,471234	16,752050	13,232079	0,078355	-0,097318	-1,386543	5,950472	-4,924298	0,371178	0,078355	-0,097318	-1,386543	5,950472	-4,924298	0,371178
09:39:26,35	0,491910	3,296955	-0,068974	-0,080979	0,202993	-0,245018	0,076625	-0,098283	-1,383002	13,642746	1,113266	0,355977	-0,538318	-2,993870	-2,392924	-13,457588	16,740205	13,224918	0,076625	-0,098283	-1,383002	5,927521	-4,901769	0,355977	0,076625	-0,098283	-1,383002	5,927521	-4,901769	0,355977
09:39:26,40	0,491910	3,296955	-0,068974	-0,080979	0,202993	-0,245018	0,078100	-0,098020	-1,385913	13,625651	1,207723	0,348817	-0,540954	-3,000944	-2,392583	-13,456361	16,696804	13,211304	0,078100	-0,098020	-1,385913	5,931048	-4,923125	0,348817	0,078100	-0,098020	-1,385913	5,931048	-4,923125	0,348817
09:39:26,45	0,491910	3,296955	-0,068974	-0,080979	0,202993	-0,245018	0,085544	-0,099275	-1,385571	13,653899	1,617596	0,335203	-0,539949	-2,998108	-2,392611	-13,528599	16,701155	13,232179	0,085544	-0,099275	-1,385571	5,860837	-5,097640	0,335203	0,085544	-0,099275	-1,385571	5,860837	-5,097640	0,335203
09:39:26,50	0,491910	3,296955	-0,068974	-0,080979	0,202993	-0,245018	0,082586	-0,098727	-1,385600	13,593087	1,399017	0,356077	-0,535113	-3,000716	-2,391797	-13,478224	16,696375	13,226616	0,082586	-0,098727	-1,385600	5,842990	-5,083974	0,356077	0,082586	-0,098727	-1,385600	5,842990	-5,083974	0,356077
09:39:26,55	0,491910	3,296955	-0,068974	-0,080979	0,202993	-0,245018	0,082426	-0,104220	-1,384785	13,899743	1,436721	0,350515	-0,545004	-2,994895	-2,391636	-13,485566	16,732216	13,239008	0,082426	-0,104220	-1,384785	5,718488	-5,033722	0,350515	0,082426	-0,104220	-1,384785	5,718488	-5,033722	0,350515
09:39:26,60	0,491910	3,296955	-0,068974	-0,080979	0,202993	-0,245018	0,082331	-0,092743	-1,384624	13,330323	1,407502	0,362907	-0,537964	-2,994324	-2,392620	-13,511443	16,708337	13,228297	0,082331	-0,092743	-1,384624	6,049988	-5,055483	0,362907	0,082331	-0,092743	-1,384624	6,049988	-5,055483	0,362907
09:39:26,65	0,491910	3,296955	-0,068974	-0,080979	0,202993	-0,245018	0,078316	-0,098554	-1,385609	13,598895	1,188236	0,352196	-0,536850	-2,998959	-2,392973	-13,464613	16,713879	13,218023	0,078316	-0,098554	-1,385609	5,862370	-4,959548	0,352196	0,078316	-0,098554	-1,385609	5,862370	-4,959548	0,352196
09:39:26,70	0,491910	3,296955	-0,068974	-0,080979	0,202993	-0,245018	0,081773	-0,101836	-1,385962	13,797772	1,405796	0,341922	-0,537447	-3,000650	-2,394126	-13,466689	16,706872	13,227857	0,081773	-0,101836	-1,385962	5,803612	-5,013380	0,341922	0,081773	-0,101836	-1,385962	5,803612	-5,013380	0,341922
09:39:26,75	0,491910	3,296955	-0,068974	-0,080979	0,202993	-0,245018	0,083536	-0,102166	-1,387115	13,807784	1,499193	0,351756	-0,539799	-2,994971	-2,391803	-13,446171	16,688005	13,240600	0,083536	-0,102166	-1,387115	5,787782	-5,058401	0,351756	0,083536	-0,102166	-1,387115	5,787782	-5,058401	0,351756
09:39:26,80	0,491910	3,296955	-0,068974	-0,080979	0,202993	-0,245018	0,079794	-0,097289	-1,384791	13,548099	1,331811	0,364499	-0,542296	-2,997938	-2,393390	-13,504736	16,646799	13,220595	0,079794	-0,097289	-1,384791	5,910943	-4,932036	0,364499	0,079794	-0,097289	-1,384791	5,910943	-4,932036	0,364499
09:39:26,85	0,491910	3,296955	-0,068974	-0,080979	0,202993	-0,245018	0,083613	-0,096610	-1,386379	13,447821	1,500251	0,344494	-0,539975	-2,995623	-2,393793	-13,522784	16,671776	13,222571	0,083613	-0,096610	-1,386379	5,863969	-5,063338	0,344494	0,083613	-0,096610	-1,386379	5,863969	-5,063338	0,344494
09:39:26,90	0,491910	3,296955	-0,068974	-0,080979	0,202993	-0,245018	0,080446	-0,097462	-1,386781	13,504751	1,307486	0,346469	-0,536195	-2,997904	-2,392950	-13,431569	16,720917	13,232700	0,080446	-0,097462	-1,386781	5,853988	-5,007550	0,346469	0,080446	-0,097462	-1,386781	5,853988	-5,007550	0,346469
09:39:26,95	0,491910	3,296955	-0,068974	-0,080979	0,202993	-0,245018	0,080532	-0,101877	-1,385939	13,822474	1,366345	0,356599	-0,536876	-2,997221	-2,394030	-13,446490	16,651337	13,232476	0,080532	-0,101877	-1,385939	5,825167	-4,955387	0,356599	0,080532	-0,101877	-1,385939	5,825167	-4,955387	0,356599
09:39:27,00	0,491910	3,296955	-0,068974	-0,080979	0,202993	-0,245018	0,080281	-0,100945	-1,387019	13,706295	1,375172	0,356375	-0,542297	-2,996353	-2,395331	-13,503449	16,669378	13,232412	0,080281	-0,100945	-1,387019	5,782145	-4,926873	0,356375	0,080281	-0,100945	-1,387019	5,782145	-4,926873	0,356375
09:39:27,05	0,491910	3,296955	-0,068974	-0,080979	0,202993	-0,245018	0,080992	-0,095096	-1,384451	13,409354	1,323662	0,350530	-0,542297	-2,994912	-2,391462	-13,519527	16,701830	13,226631	0,080992	-0,095096	-1,384451	5,944354	-5,034221	0,350530	0,080992	-0,095096	-1,384451	5,944354	-5,034221	0,350530
09:39:27,10	0,491910	3,296955	-0,068974	-0,080979	0,202993	-0,245018	0,080992	-0,095096	-1,384451	13,409354	1,323662	0,350530	-0,539805	-2,997191	-2,392197	-13,473650	16,743261	13,237717	0,080992	-0,095096	-1,384451	5,944354	-5,034221	0,350530	0,080992	-0,095096	-1,384451	5,944354	-5,034221	0,350530
09:39:27,15	0,491910	3,296955	-0,068974	-0,080979	0,202993	-0,245018	0,081720	-0,098394	-1,385186	13,639695	1,380519	0,361615	-0,533568	-2,995894	-2,393789	-13,546781	16,642751	13,227798	0,081720	-0,098394	-1,385186	5,915762	-5,034490	0,361615	0,081720	-0,098394	-1,385186	5,915762	-5,034490	0,361615
09:39:27,20	0,491910	3,296955	-0,068974	-0,080979	0,202993	-0,245018	0,077478	-0,103146	-1,386778	13,763198	1,146847	0,351697	-0,531795	-2,993372	-2,391652	-13,478468	16,648294	13,196371	0,077478	-0,103146	-1,386778	5,666220	-4,935151	0,351697	0,077478	-0,103146	-1,386778	5,666220	-4,935151	0,351697
09:39:27,25	0,491910	3,296955	-0,068974	-0,080979	0,202993	-0,245018	0,074407	-0,103421	-1,384641	13,816430	1,043560	0,320270	-0,534492	-2,996384	-2,394121	-13,441565	16,683699	13,237688	0,074407	-0,103421	-1,384641	5,697902	-4,797388	0,320270	0,074407	-0,103421	-1,384641	5,697902	-4,797388	0,320270
09:39:27,30	0,491910	3,296955	-0,068974	-0,080979	0,202993	-0,245018	0,078364	-0,102592	-1,387110	13,822437	1,263591	0,361587	-0,539928	-2,995777	-2,395833	-13,489569	16,657697	13,244001	0,078364	-0,102592	-1,387110	5,768983	-4,887997	0,361587	0,078364	-0,102592	-1,387110	5,768983	-4,887997	0,361587
09:39:27,35	0,491910	3,296955	-0,068974	-0,080979	0,202993	-0,245018	0,080557	-0,097580	-1,388822	13,515318	1,349025	0,367900	-0,536135	-2,997306	-2,395498	-13,454237	16,684473	13,222513	0,080557	-0,097580	-1,388822	5,855267	-4,974669	0,367900	0,080557	-0,097580	-1,388822	5,855267	-4,974669	0,367900
09:39:27,40	0,491910	3,296955	-0,068974	-0,080979	0,202993	-0,245018	0,079984	-0,101630	-1,388486	13,766739	1,336446	0,346412	-0,538231	-2,992459	-2,394182	-13,525547	16,679905	13,238402	0,079984	-0,101630	-1,388486	5,788814	-4,942277	0,346412	0,079984	-0,101630	-1,388486	5,788814	-4,942277	0,346412
09:39:27,46	0,491910	3,296955	-0,068974	-0,080979	0,202993	-0,245018	0,076834	-0,097390	-1,387171	13,506677	1,113205	0,362301	-0,539956	-2,997289	-2,394887	-13,520104	16,682105	13,220066	0,076834	-0,097390	-1,387171	5,861548	-4,918290	0,362301	0,076834	-0,097390	-1,387171	5,861548	-4,918290	0,362301
09:39:27,51	0,491910	3,296955	-0,068974	-0,080979	0,202993	-0,245018	0,081880	-0,098312	-1,387876	13,559226	1,379196	0,343965	-0,539238	-2,996772	-2,393767	-13,454227	16,659415	13,206876	0,081880	-0,098312	-1,387876	5,841754	-5,048388	0,343965	0,081880	-0,098312	-1,387876	5,841754	-5,048388	0,343965
09:39:27,56	0,491910	3,296955	-0,068974	-0,080979	0,202993	-0,245018	0,081073	-0,098675	-1,386755	13,591411	1,405639	0,330775	-0,537303	-2,998208	-2,397305	-13,619479	16,590586	13,242560	0,081073	-0,098675	-1,386755	5,845412	-4,958612	0,330775	0,081073	-0,098675	-1,386755	5,845412	-4,958612	0,330775
09:39:27,61	0,491910	3,296955	-0,068974	-0,080979	0,202993	-0,245018	0,081349	-0,101069	-1,390294	13,573661	1,311293	0,366459	-0,334109	-3,149316	-2,292317	-21,232723	6,541805	13,454053	0,081349	-0,101069	-1,390294	5,639740	-5,074624	0,366459	0,081349	-0,101069	-1,390294	5,639740	-5,074624	0,366459
09:39:27,66	0,491910	3,296955	-0,068974	-0,080979	0,202993	-0,245018	0,110615	-0,352594	-1,285306	14,143838	1,264249	0,577952	-0,534062	-3,019166	-2,299844	-13,343963	17,886404	13,330821	0,110615	-0,352594	-1,285306	-13,534788	-7,419038	0,577952	0,110615	-0,352594	-1,285306	-13,534788	-7,419038	0,577952
09:39:27,71	0,491910	3,296955	-0,068974	-0,080979	0,202993	-0,245018	0,097879	-0,114354	-1,292832	15,524471	1,761540	0,454720	-0,563744	-3,012007	-2,442389	-13,052697	19,964809	13,409242	0,097879	-0,114354	-1,292832	6,547645	-5,921969	0,454720	0,097879	-0,114354	-1,292832	6,547645	-5,921969	0,454720
09:39:27,76	0,491966	3,296945	-0,069012	-0,030993	0,203010	-0,244992	0,106520	-0,085070	-1,435378	15,947271	1,423897	0,533141	-0,533904	-3,041844	-2,497746	-14,603897	18,306273	13,392745	0,106520	-0,085070	-1,435378	9,269263	-6,937907	0,533141	0,106520	-0,085070	-1,435378	9,269263	-6,937907	0,533141
09:39:27,81	0,491966	3,296945	-0,069012	-0,030993	0,203010	-0,244992	0,117440	-0,125830	-1,490734	15,854856	1,477630	0,516643	-0,535399	-3,039691	-2,498700	-14,598849	18,296568	13,427344	0,117440	-0,125830	-1,490734	5,977189	-7,741397	0,516643	0,117440	-0,125830	-1,490734	5,977189	-7,741397	0,516643
09:39:27,86	0,491966	3,296945	-0,069012	-0,030993	0,203010	-0,244992	0,116322	-0,123459	-1,491689	15,725691	1,428737	0,551243	-0,532340	-3,041155	-2,494226	-14,568583	18,315937	13,399805	0,116322	-0,123459	-1,491689	6,034137	-7,702557	0,551243	0,116322	-0,123459	-1,491689	6,034137	-7,702557	0,551243
09:39:27,91	0,491966	3,296945	-0,069012	-0,030993	0,203010	-0,244992	0,116061	-0,126840	-1,487215	15,933420	1,431688	0,523704	-0,533540	-3,039167	-2,497719	-14,559623	18,301577	13,416001	0,116061	-0,126840	-1,487215	5,976441	-7,679111	0,523704	0,116061	-0,126840	-1,487215	5,976441	-7,679111	0,523704
09:39:27,96	0,491966	3,296945	-0,069012	-0,030993	0,203010	-0,244992	0,114939	-0,124808	-1,490707	15,819754	1,388300	0,539900	-0,533866	-3,041230	-2,499207	-14,584620	18,310222	13,379528	0,114939	-0,124808	-1,490707	6,022358	-7,634447	0,539900	0,114939	-0,124808	-1,490707	6,022358	-7,634447	0,539900
09:39:28,01	0,491966	3,296945	-0,069012	-0,030993	0,203010	-0,244992	0,116889	-0,125556	-1,492196	15,853671	1,463705	0,503427	-0,531629	-3,035431	-2,500057	-14,655005	18,275955	13,399087	0,116889	-0,125556	-1,492196	5,997508	-7,712081	0,503427	0,116889	-0,125556	-1,492196	5,997508	-7,712081	0,503427
09:39:28,06	0,491966	3,296945	-0,069012	-0,030993	0,203010	-0,244992	0,110748	-0,124594	-1,493045	15,738751	1,100574	0,522986	-0,518626	-3,050968	-2,502922	-15,075068	17,612183	13,432279	0,110748	-0,124594	-1,493045	5,958145	-7,593177	0,522986	0,110748	-0,124594	-1,493045	5,958145	-7,593177	0,522986
09:39:28,11	0,491966	3,296945	-0,069012	-0,030993	0,203010	-0,244992	0,117702	-0,143624	-1,495911	15,943427	1,430274	0,556178	-0,322924	-3,190707	-2,573005	-21,923479	7,702072	13,657639	0,117702	-0,143624	-1,495911	4,668980	-7,809352	0,556178	0,117702	-0,143624	-1,495911	4,668980	-7,809352	0,556178
09:39:28,16	0,491966	3,296945	-0,069012	-0,030993	0,203010	-0,244992	0,140869	-0,382976	-1,565993	16,383169	1,659093	0,781538	-0,520740	-3,045401	-2,516100	-14,247449	18,861613	13,535262	0,140869	-0,382976	-1,565993	-13,680482	-9,399105	0,781538	0,140869	-0,382976	-1,565993	-13,680482	-9,399105	0,781538
09:39:28,21	0,491966	3,296945	-0,069012	-0,030993	0,203010	-0,244992	0,118210	-0,168714	-1,547357	17,381888	1,594285	0,661539	-0,546899	-3,037662	-2,608069	-13,826906	21,057777	13,590891	0,118210	-0,168714	-1,547357	4,137846	-7,685179	0,661539	0,118210	-0,168714	-1,547357	4,137846	-7,685179	0,661539
09:39:28,26	0,491956	3,296969	-0,068977	0,019013	0,203008	-0,245066	0,120316	-0,112485	-1,601058	17,932295	0,924315	0,714790	-0,518478	-3,064391	-2,634424	-14,865741	19,453713	13,596240	0,120316	-0,112485	-1,601058	9,102192	-8,520466	0,714790	0,120316	-0,112485	-1,601058	9,102192	-8,520466	0,714790
09:39:28,31	0,491956	3,296969	-0,068977	0,019013	0,203008	-0,245066	0,129253	-0,150464	-1,627413	17,998603	1,291439	0,720139	-0,519561	-3,066902	-2,636606	-14,943441	19,393701	13,572869	0,129253	-0,150464	-1,627413	6,187184	-8,854934	0,720139	0,129253	-0,150464	-1,627413	6,187184	-8,854934	0,720139
09:39:28,36	0,491956	3,296969	-0,068977	0,019013	0,203008	-0,245066	0,131969	-0,150780	-1,629594	17,924242	1,395378	0,696768	-0,518111	-3,061698	-2,638378	-14,961425	19,467045	13,581139	0,131969	-0,150780	-1,629594	6,087973	-8,964188	0,696768	0,131969	-0,150780	-1,629594	6,087973	-8,964188	0,696768
09:39:28,41	0,491956	3,296969	-0,068977	0,019013	0,203008	-0,245066	0,126737	-0,149435	-1,631367	17,908799	1,071080	0,705037	-0,518167	-3,064976	-2,639940	-14,993418	19,463943	13,572132	0,126737	-0,149435	-1,631367	6,178156	-8,877793	0,705037	0,126737	-0,149435	-1,631367	6,178156	-8,877793	0,705037
09:39:28,46	0,491956	3,296969	-0,068977	0,019013	0,203008	-0,245066	0,129605	-0,151025	-1,632929	17,972817	1,194022	0,696031	-0,521089	-3,067898	-2,640492	-14,974387	19,428676	13,590392	0,129605	-0,151025	-1,632929	6,117328	-8,979931	0,696031	0,129605	-0,151025	-1,632929	6,117328	-8,979931	0,696031
09:39:28,51	0,491956	3,296969	-0,068977	0,019013	0,203008	-0,245066	0,130601	-0,140656	-1,634492	17,423696	1,248388	0,729614	-0,527646	-3,060655	-2,641503	-14,996159	19,454091	13,605715	0,130601	-0,140656	-1,634492	6,382218	-9,003784	0,729614	0,130601	-0,140656	-1,634492	6,382218	-9,003784	0,729614
09:39:28,56	0,491956	3,296969	-0,068977	0,019013	0,203008	-0,245066	0,130601	-0,140656	-1,634492	17,423696	1,248388	0,729614	-0,520650	-3,068696	-2,640176	-15,001649	19,429242	13,590456	0,130601	-0,140656	-1,634492	6,382218	-9,003784	0,729614	0,130601	-0,140656	-1,634492	6,382218	-9,003784	0,729614
09:39:28,61	0,491956	3,296969	-0,068977	0,019013	0,203008	-0,245066	0,134067	-0,150735	-1,633165	17,923531	1,436292	0,714355	-0,519358	-3,062262	-2,644194	-14,975598	19,452794	13,608293	0,134067	-0,150735	-1,633165	6,090865	-9,087965	0,714355	0,134067	-0,150735	-1,633165	6,090865	-9,087965	0,714355
09:39:28,66	0,491956	3,296969	-0,068977	0,019013	0,203008	-0,245066	0,127849	-0,148637	-1,637183	17,847865	1,123740	0,732192	-0,519961	-3,066056	-2,643788	-14,987139	19,439464	13,616761	0,127849	-0,148637	-1,637183	6,179880	-8,912402	0,732192	0,127849	-0,148637	-1,637183	6,179880	-8,912402	0,732192
09:39:28,71	0,491956	3,296969	-0,068977	0,019013	0,203008	-0,245066	0,131436	-0,150012	-1,636777	17,902048	1,306950	0,740660	-0,523019	-3,067614	-2,640336	-15,038923	19,394446	13,583920	0,131436	-0,150012	-1,636777	6,126129	-9,010795	0,740660	0,131436	-0,150012	-1,636777	6,126129	-9,010795	0,740660
09:39:28,76	0,491956	3,296969	-0,068977	0,019013	0,203008	-0,245066	0,134315	-0,148142	-1,633325	17,739938	1,434295	0,707819	-0,523621	-3,067285	-2,643436	-15,031847	19,380784	13,594931	0,134315	-0,148142	-1,633325	6,110801	-9,109412	0,707819	0,134315	-0,148142	-1,633325	6,110801	-9,109412	0,707819
09:39:28,81	0,491956	3,296969	-0,068977	0,019013	0,203008	-0,245066	0,134330	-0,147456	-1,636425	17,695985	1,448072	0,718830	-0,516428	-3,066233	-2,642237	-14,982083	19,407421	13,600788	0,134330	-0,147456	-1,636425	6,120680	-9,096871	0,718830	0,134330	-0,147456	-1,636425	6,120680	-9,096871	0,718830
09:39:28,86	0,491956	3,296969	-0,068977	0,019013	0,203008	-0,245066	0,129823	-0,153160	-1,635226	18,040524	1,243469	0,724687	-0,524267	-3,066174	-2,645406	-15,055199	19,386542	13,582072	0,129823	-0,153160	-1,635226	6,017484	-8,947648	0,724687	0,129823	-0,153160	-1,635226	6,017484	-8,947648	0,724687
09:39:28,91	0,491956	3,296969	-0,068977	0,019013	0,203008	-0,245066	0,133691	-0,146341	-1,638395	17,631335	1,391737	0,705971	-0,518896	-3,064535	-2,643065	-15,019335	19,372434	13,571308	0,133691	-0,146341	-1,638395	6,143529	-9,103037	0,705971	0,133691	-0,146341	-1,638395	6,143529	-9,103037	0,705971
09:39:28,96	0,491956	3,296969	-0,068977	0,019013	0,203008	-0,245066	0,129587	-0,150174	-1,636054	17,836319	1,216397	0,695207	-0,513825	-3,068142	-2,643745	-14,999192	19,376642	13,571991	0,129587	-0,150174	-1,636054	6,047691	-8,956145	0,695207	0,129587	-0,150174	-1,636054	6,047691	-8,956145	0,695207
09:39:29,01	0,491956	3,296969	-0,068977	0,019013	0,203008	-0,245066	0,130175	-0,156369	-1,636734	18,172188	1,262334	0,695890	-0,526561	-3,069146	-2,643848	-15,034408	19,371329	13,560205	0,130175	-0,156369	-1,636734	5,897233	-8,956398	0,695890	0,130175	-0,156369	-1,636734	5,897233	-8,956398	0,695890
09:39:29,06	0,491956	3,296969	-0,068977	0,019013	0,203008	-0,245066	0,137413	-0,145841	-1,636837	17,602509	1,610855	0,684104	-0,514143	-3,064897	-2,646134	-14,993076	19,373972	13,597949	0,137413	-0,145841	-1,636837	6,154022	-9,176040	0,684104	0,137413	-0,145841	-1,636837	6,154022	-9,176040	0,684104
09:39:29,11	0,491956	3,296969	-0,068977	0,019013	0,203008	-0,245066	0,127523	-0,154470	-1,639123	18,074205	1,131085	0,721848	-0,520397	-3,068438	-2,644861	-14,950393	19,315795	13,575096	0,127523	-0,154470	-1,639123	5,948292	-8,879499	0,721848	0,127523	-0,154470	-1,639123	5,948292	-8,879499	0,721848
09:39:29,16	0,491956	3,296969	-0,068977	0,019013	0,203008	-0,245066	0,133718	-0,150825	-1,637850	17,855606	1,519233	0,698995	-0,517820	-3,065715	-2,647358	-15,058906	19,360620	13,564269	0,133718	-0,150825	-1,637850	6,015852	-8,977591	0,698995	0,133718	-0,150825	-1,637850	6,015852	-8,977591	0,698995
09:39:29,21	0,491956	3,296969	-0,068977	0,019013	0,203008	-0,245066	0,130071	-0,151695	-1,640346	17,885418	1,213216	0,688168	-0,517706	-3,063285	-2,643442	-15,002281	19,354105	13,580857	0,130071	-0,151695	-1,640346	5,977356	-8,997341	0,688168	0,130071	-0,151695	-1,640346	5,977356	-8,997341	0,688168
09:39:29,26	0,491956	3,296969	-0,068977	0,019013	0,203008	-0,245066	0,127909	-0,150579	-1,636431	17,850053	1,153107	0,704756	-0,515385	-3,065127	-2,646557	-15,016520	19,346787	13,568256	0,127909	-0,150579	-1,636431	6,029603	-8,887761	0,704756	0,127909	-0,150579	-1,636431	6,029603	-8,887761	0,704756
09:39:29,31	0,491956	3,296969	-0,068977	0,019013	0,203008	-0,245066	0,128344	-0,153510	-1,639545	17,989033	1,167048	0,692155	-0,513584	-3,065176	-2,647311	-15,005729	19,371305	13,589074	0,128344	-0,153510	-1,639545	5,938461	-8,907957	0,692155	0,128344	-0,153510	-1,639545	5,938461	-8,907957	0,692155
09:39:29,36	0,491956	3,296969	-0,068977	0,019013	0,203008	-0,245066	0,130411	-0,147143	-1,641133	17,635584	1,262345	0,682305	-0,523096	-3,067487	-2,644606	-15,032345	19,300276	13,588285	0,130411	-0,147143	-1,641133	6,084897	-8,974925	0,682305	0,130411	-0,147143	-1,641133	6,084897	-8,974925	0,682305
09:39:29,41	0,491956	3,296969	-0,068977	0,019013	0,203008	-0,245066	0,134243	-0,148012	-1,637594	17,654940	1,483348	0,712184	-0,517186	-3,068571	-2,647329	-15,049428	19,377619	13,578920	0,134243	-0,148012	-1,637594	6,035968	-9,054732	0,712184	0,134243	-0,148012	-1,637594	6,035968	-9,054732	0,712184
09:39:29,46	0,491956	3,296969	-0,068977	0,019013	0,203008	-0,245066	0,132227	-0,153673	-1,640318	18,007709	1,325032	0,702819	-0,520184	-3,064946	-2,645797	-15,043581	19,306327	13,570819	0,132227	-0,153673	-1,640318	5,944412	-9,054764	0,702819	0,132227	-0,153673	-1,640318	5,944412	-9,054764	0,702819
09:39:29,51	0,491956	3,296969	-0,068977	0,019013	0,203008	-0,245066	0,130586	-0,149263	-1,638786	17,719587	1,280445	0,694718	-0,515427	-3,066557	-2,648107	-15,028671	19,324137	13,573225	0,130586	-0,149263	-1,638786	6,002452	-8,970586	0,694718	0,130586	-0,149263	-1,638786	6,002452	-8,970586	0,694718
09:39:29,56	0,491956	3,296969	-0,068977	0,019013	0,203008	-0,245066	0,129604	-0,154188	-1,641096	17,998597	1,233348	0,697124	-0,521884	-3,067272	-2,647316	-15,014618	19,311119	13,590340	0,129604	-0,154188	-1,641096	5,894803	-8,940535	0,697124	0,129604	-0,154188	-1,641096	5,894803	-8,940535	0,697124
09:39:29,61	0,491956	3,296969	-0,068977	0,019013	0,203008	-0,245066	0,133451	-0,148954	-1,640305	17,722156	1,452102	0,714239	-0,517849	-3,064591	-2,650756	-15,110508	19,314490	13,605524	0,133451	-0,148954	-1,640305	6,029269	-9,023816	0,714239	0,133451	-0,148954	-1,640305	6,029269	-9,023816	0,714239
09:39:29,66	0,491956	3,296969	-0,068977	0,019013	0,203008	-0,245066	0,129112	-0,151108	-1,643745	17,789132	1,141722	0,729423	-0,517205	-3,066193	-2,647695	-15,032784	19,335361	13,611884	0,129112	-0,151108	-1,643745	5,927166	-8,993550	0,729423	0,129112	-0,151108	-1,643745	5,927166	-8,993550	0,729423
09:39:29,71	0,491956	3,296969	-0,068977	0,019013	0,203008	-0,245066	0,130177	-0,152466	-1,640684	17,916705	1,253984	0,735783	-0,516134	-3,065605	-2,646571	-15,080936	19,320326	13,587260	0,130177	-0,152466	-1,640684	5,948106	-8,964899	0,735783	0,130177	-0,152466	-1,640684	5,948106	-8,964899	0,735783
09:39:29,76	0,491956	3,296969	-0,068977	0,019013	0,203008	-0,245066	0,129132	-0,153100	-1,639560	17,912589	1,165482	0,711158	-0,517748	-3,066551	-2,649657	-15,011677	19,331412	13,573826	0,129132	-0,153100	-1,639560	5,894201	-8,971402	0,711158	0,129132	-0,153100	-1,639560	5,894201	-8,971402	0,711158
09:39:29,81	0,491956	3,296969	-0,068977	0,019013	0,203008	-0,245066	0,130759	-0,152175	-1,642646	17,908711	1,304509	0,697725	-0,515452	-3,071227	-2,649242	-15,044384	19,314686	13,597302	0,130759	-0,152175	-1,642646	5,962949	-8,960073	0,697725	0,130759	-0,152175	-1,642646	5,962949	-8,960073	0,697725
09:39:29,86	0,491956	3,296969	-0,068977	0,019013	0,203008	-0,245066	0,133661	-0,156502	-1,642231	18,102835	1,435425	0,721201	-0,521970	-3,071304	-2,649660	-15,055643	19,291819	13,576422	0,133661	-0,156502	-1,642231	5,817465	-9,056925	0,721201	0,133661	-0,156502	-1,642231	5,817465	-9,056925	0,721201
09:39:29,91	0,491956	3,296969	-0,068977	0,019013	0,203008	-0,245066	0,136986	-0,150896	-1,642649	17,785904	1,610008	0,700321	-0,519712	-3,067068	-2,648528	-15,098824	19,310253	13,577786	0,136986	-0,150896	-1,642649	5,940584	-9,143355	0,700321	0,136986	-0,150896	-1,642649	5,940584	-9,143355	0,700321
09:39:29,96	0,491956	3,296969	-0,068977	0,019013	0,203008	-0,245066	0,134724	-0,149558	-1,644222	17,705286	1,499595	0,691543	-0,522589	-3,064822	-2,649330	-15,065764	19,316757	13,544063	0,134724	-0,149558	-1,644222	5,964945	-9,076264	0,691543	0,134724	-0,149558	-1,644222	5,964945	-9,076264	0,691543
09:39:30,01	0,491956	3,296969	-0,068977	0,019013	0,203008	-0,245066	0,131681	-0,147119	-1,642319	17,606038	1,312953	0,667961	-0,517714	-3,062954	-2,649753	-15,046385	19,322524	13,616891	0,131681	-0,147119	-1,642319	6,057211	-9,024027	0,667961	0,131681	-0,147119	-1,642319	6,057211	-9,024027	0,667961
09:39:30,06	0,491956	3,296969	-0,068977	0,019013	0,203008	-0,245066	0,127626	-0,150406	-1,642742	17,791665	1,115988	0,740790	-0,517899	-3,059915	-2,647764	-15,066333	19,327878	13,578926	0,127626	-0,150406	-1,642742	5,984779	-8,902667	0,740790	0,127626	-0,150406	-1,642742	5,984779	-8,902667	0,740790
09:39:30,11	0,491956	3,296969	-0,068977	0,019013	0,203008	-0,245066	0,125087	-0,148726	-1,640753	17,698980	0,963986	0,702825	-0,517843	-3,069260	-2,652399	-15,052324	19,308776	13,555388	0,125087	-0,148726	-1,640753	6,023955	-8,855326	0,702825	0,125087	-0,148726	-1,640753	6,023955	-8,855326	0,702825
09:39:30,16	0,491956	3,296969	-0,068977	0,019013	0,203008	-0,245066	0,133591	-0,155049	-1,643431	18,027801	1,402879	0,698344	-0,516676	-3,070440	-2,650442	-15,069174	19,329596	13,574445	0,133591	-0,155049	-1,643431	5,856485	-9,084002	0,698344	0,133591	-0,155049	-1,643431	5,856485	-9,084002	0,698344
09:39:30,21	0,491956	3,296969	-0,068977	0,019013	0,203008	-0,245066	0,133591	-0,155049	-1,643431	18,027801	1,402879	0,698344	-0,522702	-3,069496	-2,649695	-15,121167	19,304125	13,582497	0,133591	-0,155049	-1,643431	5,856485	-9,084002	0,698344	0,133591	-0,155049	-1,643431	5,856485	-9,084002	0,698344
09:39:30,26	0,491956	3,296969	-0,068977	0,019013	0,203008	-0,245066	0,135786	-0,149358	-1,642684	17,683839	1,484740	0,706396	-0,517790	-3,063251	-2,653687	-15,061598	19,265598	13,563052	0,135786	-0,149358	-1,642684	5,959229	-9,174469	0,706396	0,135786	-0,149358	-1,642684	5,959229	-9,174469	0,706396
09:39:30,31	0,491956	3,296969	-0,068977	0,019013	0,203008	-0,245066	0,127921	-0,150489	-1,646675	17,739067	1,146629	0,686951	-0,514887	-3,064220	-2,651607	-15,029456	19,301829	13,584778	0,127921	-0,150489	-1,646675	5,925677	-8,895203	0,686951	0,127921	-0,150489	-1,646675	5,925677	-8,895203	0,686951
09:39:30,36	0,491956	3,296969	-0,068977	0,019013	0,203008	-0,245066	0,127309	-0,153487	-1,644595	17,942420	1,124508	0,708677	-0,523360	-3,067154	-2,653201	-15,133256	19,287105	13,594134	0,127309	-0,153487	-1,644595	5,893675	-8,869256	0,708677	0,127309	-0,153487	-1,644595	5,893675	-8,869256	0,708677
09:39:30,41	0,491956	3,296969	-0,068977	0,019013	0,203008	-0,245066	0,134087	-0,147617	-1,646190	17,572494	1,394411	0,718033	-0,516169	-3,063594	-2,652015	-15,071903	19,294120	13,589932	0,134087	-0,147617	-1,646190	5,984597	-9,131393	0,718033	0,134087	-0,147617	-1,646190	5,984597	-9,131393	0,718033
09:39:30,46	0,491956	3,296969	-0,068977	0,019013	0,203008	-0,245066	0,127409	-0,152065	-1,645004	17,840564	1,096771	0,713831	-0,523446	-3,066122	-2,653189	-15,084186	19,299246	13,586881	0,127409	-0,152065	-1,645004	5,903464	-8,904796	0,713831	0,127409	-0,152065	-1,645004	5,903464	-8,904796	0,713831
09:39:30,51	0,491956	3,296969	-0,068977	0,019013	0,203008	-0,245066	0,133236	-0,147026	-1,646177	17,576842	1,386618	0,710780	-0,518624	-3,065756	-2,651620	-15,115665	19,278939	13,617981	0,133236	-0,147026	-1,646177	6,035291	-9,072434	0,710780	0,133236	-0,147026	-1,646177	6,035291	-9,072434	0,710780
09:39:30,56	0,491956	3,296969	-0,068977	0,019013	0,203008	-0,245066	0,130508	-0,151020	-1,644608	17,751179	1,227626	0,741880	-0,518533	-3,068439	-2,652784	-15,082502	19,278989	13,584052	0,130508	-0,151020	-1,644608	5,896137	-9,017236	0,741880	0,130508	-0,151020	-1,644608	5,896137	-9,017236	0,741880
09:39:30,61	0,491956	3,296969	-0,068977	0,019013	0,203008	-0,245066	0,132786	-0,152439	-1,645773	17,841626	1,374798	0,707951	-0,516820	-3,068008	-2,655150	-15,103251	19,270932	13,551891	0,132786	-0,152439	-1,645773	5,875141	-9,048919	0,707951	0,132786	-0,152439	-1,645773	5,875141	-9,048919	0,707951
09:39:30,66	0,491956	3,296969	-0,068977	0,019013	0,203008	-0,245066	0,131557	-0,153708	-1,648139	17,890227	1,296932	0,675789	-0,519683	-3,066554	-2,653185	-15,062448	19,271151	13,569384	0,131557	-0,153708	-1,648139	5,824179	-9,030282	0,675789	0,131557	-0,153708	-1,648139	5,824179	-9,030282	0,675789
09:39:30,71	0,491956	3,296969	-0,068977	0,019013	0,203008	-0,245066	0,131729	-0,150501	-1,646173	17,744082	1,341089	0,693283	-0,518032	-3,065298	-2,651661	-15,124883	19,295656	13,570355	0,131729	-0,150501	-1,646173	5,929740	-8,999606	0,693283	0,131729	-0,150501	-1,646173	5,929740	-8,999606	0,693283
09:39:30,76	0,491956	3,296969	-0,068977	0,019013	0,203008	-0,245066	0,129815	-0,151303	-1,644650	17,775787	1,175284	0,694254	-0,516215	-3,063084	-2,652431	-15,086384	19,271344	13,565447	0,129815	-0,151303	-1,644650	5,898493	-9,015231	0,694254	0,129815	-0,151303	-1,644650	5,898493	-9,015231	0,694254
09:39:30,81	0,491956	3,296969	-0,068977	0,019013	0,203008	-0,245066	0,126989	-0,151770	-1,645420	17,798236	1,073828	0,689346	-0,521511	-3,063738	-2,652054	-15,083371	19,259473	13,554104	0,126989	-0,151770	-1,645420	5,884329	-8,894844	0,689346	0,126989	-0,151770	-1,645420	5,884329	-8,894844	0,689346
09:39:30,86	0,491956	3,296969	-0,068977	0,019013	0,203008	-0,245066	0,130204	-0,147510	-1,645043	17,567969	1,249537	0,678002	-0,515583	-3,066774	-2,650826	-15,074935	19,272253	13,602705	0,130204	-0,147510	-1,645043	5,988429	-8,971489	0,678002	0,130204	-0,147510	-1,645043	5,988429	-8,971489	0,678002
09:39:30,91	0,491956	3,296969	-0,068977	0,019013	0,203008	-0,245066	0,129869	-0,154162	-1,643815	17,929146	1,233021	0,726603	-0,515727	-3,064978	-2,652033	-15,123214	19,233199	13,588390	0,129869	-0,154162	-1,643815	5,827445	-8,961690	0,726603	0,129869	-0,154162	-1,643815	5,827445	-8,961690	0,726603
09:39:30,96	0,491956	3,296969	-0,068977	0,019013	0,203008	-0,245066	0,128386	-0,153139	-1,645022	17,818012	1,133628	0,712289	-0,517283	-3,068788	-2,654679	-15,050522	19,306158	13,624672	0,128386	-0,153139	-1,645022	5,796580	-8,944678	0,712289	0,128386	-0,153139	-1,645022	5,796580	-8,944678	0,712289
09:39:31,01	0,491956	3,296969	-0,068977	0,019013	0,203008	-0,245066	0,132463	-0,153697	-1,647668	17,946532	1,372097	0,748571	-0,520951	-3,068038	-2,651655	-15,108673	19,260345	13,558452	0,132463	-0,153697	-1,647668	5,881338	-9,026240	0,748571	0,132463	-0,153697	-1,647668	5,881338	-9,026240	0,748571
09:39:31,06	0,491956	3,296969	-0,068977	0,019013	0,203008	-0,245066	0,133648	-0,150145	-1,644643	17,693110	1,406253	0,682351	-0,516782	-3,065295	-2,653196	-15,085264	19,287071	13,570823	0,133648	-0,150145	-1,644643	5,906699	-9,085091	0,682351	0,133648	-0,150145	-1,644643	5,906699	-9,085091	0,682351
09:39:31,11	0,491956	3,296969	-0,068977	0,019013	0,203008	-0,245066	0,132472	-0,150073	-1,646223	17,672381	1,327729	0,669074	-0,516802	-3,071283	-2,653558	-15,106954	19,284188	13,584818	0,132472	-0,150073	-1,646223	5,891636	-9,071350	0,669074	0,132472	-0,150073	-1,646223	5,891636	-9,071350	0,669074
09:39:31,16	0,491956	3,296969	-0,068977	0,019013	0,203008	-0,245066	0,134384	-0,155361	-1,646546	17,985834	1,434089	0,708717	-0,517970	-3,071728	-2,654372	-15,091476	19,234237	13,525145	0,134384	-0,155361	-1,646546	5,789991	-9,115026	0,708717	0,134384	-0,155361	-1,646546	5,789991	-9,115026	0,708717
09:39:31,21	0,491956	3,296969	-0,068977	0,019013	0,203008	-0,245066	0,135353	-0,154572	-1,647361	17,909275	1,522853	0,649044	-0,522743	-3,068076	-2,655144	-15,120539	19,287679	13,580638	0,135353	-0,154572	-1,647361	5,775385	-9,102322	0,649044	0,135353	-0,154572	-1,647361	5,775385	-9,102322	0,649044
09:39:31,26	0,491956	3,296969	-0,068977	0,019013	0,203008	-0,245066	0,134576	-0,148612	-1,648133	17,631130	1,430607	0,704537	-0,516169	-3,065703	-2,655886	-15,058857	19,261699	13,590802	0,134576	-0,148612	-1,648133	5,965063	-9,133647	0,704537	0,134576	-0,148612	-1,648133	5,965063	-9,133647	0,704537
09:39:31,31	0,491956	3,296969	-0,068977	0,019013	0,203008	-0,245066	0,129235	-0,153119	-1,648875	17,873805	1,219266	0,714701	-0,514423	-3,063921	-2,655115	-15,067825	19,269922	13,596100	0,129235	-0,153119	-1,648875	5,853985	-8,925694	0,714701	0,129235	-0,153119	-1,648875	5,853985	-8,925694	0,714701
09:39:31,36	0,491956	3,296969	-0,068977	0,019013	0,203008	-0,245066	0,126818	-0,153739	-1,648103	17,908721	1,081710	0,719999	-0,522147	-3,067968	-2,654390	-15,114094	19,262289	13,545503	0,126818	-0,153739	-1,648103	5,840173	-8,873525	0,719999	0,126818	-0,153739	-1,648103	5,840173	-8,873525	0,719999
09:39:31,41	0,491956	3,296969	-0,068977	0,019013	0,203008	-0,245066	0,134186	-0,149074	-1,647379	17,636388	1,428567	0,669402	-0,516209	-3,065456	-2,658239	-15,080607	19,281070	13,578572	0,134186	-0,149074	-1,647379	5,934055	-9,105017	0,669402	0,134186	-0,149074	-1,647379	5,934055	-9,105017	0,669402
09:39:31,46	0,491956	3,296969	-0,068977	0,019013	0,203008	-0,245066	0,129041	-0,152961	-1,651228	17,871494	1,180663	0,702471	-0,518535	-3,070056	-2,654346	-15,072619	19,236832	13,559085	0,129041	-0,152961	-1,651228	5,864070	-8,949077	0,702471	0,129041	-0,152961	-1,651228	5,864070	-8,949077	0,702471
09:39:31,51	0,491956	3,296969	-0,068977	0,019013	0,203008	-0,245066	0,134188	-0,153247	-1,647335	17,852053	1,477312	0,682983	-0,521083	-3,070559	-2,655124	-15,160158	19,250777	13,613686	0,134188	-0,153247	-1,647335	5,822173	-9,056420	0,682983	0,134188	-0,153247	-1,647335	5,822173	-9,056420	0,682983
09:39:31,56	0,491956	3,296969	-0,068977	0,019013	0,203008	-0,245066	0,135896	-0,151291	-1,648113	17,718679	1,483387	0,737585	-0,516170	-3,066796	-2,655872	-15,069755	19,290987	13,611062	0,135896	-0,151291	-1,648113	5,842298	-9,184486	0,737585	0,135896	-0,151291	-1,648113	5,842298	-9,184486	0,737585
09:39:31,61	0,491956	3,296969	-0,068977	0,019013	0,203008	-0,245066	0,130182	-0,153665	-1,648860	17,922129	1,244420	0,734961	-0,522155	-3,070873	-2,655146	-15,110191	19,226770	13,554043	0,130182	-0,153665	-1,648860	5,859423	-8,974866	0,734961	0,130182	-0,153665	-1,648860	5,859423	-8,974866	0,734961
09:39:31,66	0,491956	3,296969	-0,068977	0,019013	0,203008	-0,245066	0,136705	-0,150520	-1,648135	17,682780	1,580719	0,677942	-0,522819	-3,065772	-2,655556	-15,132379	19,235635	13,569982	0,136705	-0,150520	-1,648135	5,866922	-9,150642	0,677942	0,136705	-0,150520	-1,648135	5,866922	-9,150642	0,677942
09:39:31,71	0,491956	3,296969	-0,068977	0,019013	0,203008	-0,245066	0,132620	-0,147394	-1,648545	17,516803	1,344629	0,693881	-0,517537	-3,064990	-2,656727	-15,146223	19,260433	13,567815	0,132620	-0,147394	-1,648545	5,946348	-9,066027	0,693881	0,132620	-0,147394	-1,648545	5,946348	-9,066027	0,693881
09:39:31,76	0,491956	3,296969	-0,068977	0,019013	0,203008	-0,245066	0,129302	-0,151578	-1,649715	17,748907	1,147693	0,691714	-0,516975	-3,064598	-2,655925	-15,155902	19,264345	13,606468	0,129302	-0,151578	-1,649715	5,850035	-9,002483	0,691714	0,129302	-0,151578	-1,649715	5,850035	-9,002483	0,691714
09:39:31,81	0,491956	3,296969	-0,068977	0,019013	0,203008	-0,245066	0,128681	-0,151869	-1,648914	17,762577	1,105067	0,730367	-0,516839	-3,070152	-2,655521	-15,107289	19,248365	13,565649	0,128681	-0,151869	-1,648914	5,840877	-8,996366	0,730367	0,128681	-0,151869	-1,648914	5,840877	-8,996366	0,730367
09:39:31,86	0,491956	3,296969	-0,068977	0,019013	0,203008	-0,245066	0,133423	-0,154763	-1,648509	17,923568	1,401752	0,689548	-0,522244	-3,066785	-2,656330	-15,137006	19,226545	13,570159	0,133423	-0,154763	-1,648509	5,774636	-9,071945	0,689548	0,133423	-0,154763	-1,648509	5,774636	-9,071945	0,689548
09:39:31,91	0,491956	3,296969	-0,068977	0,019013	0,203008	-0,245066	0,133209	-0,148398	-1,649319	17,558828	1,375812	0,694058	-0,517425	-3,071722	-2,657826	-15,103311	19,251073	13,590989	0,133209	-0,148398	-1,649319	5,909557	-9,081106	0,694058	0,133209	-0,148398	-1,649319	5,909557	-9,081106	0,694058
09:39:31,96	0,491956	3,296969	-0,068977	0,019013	0,203008	-0,245066	0,135075	-0,155041	-1,650815	17,942337	1,489767	0,714888	-0,516326	-3,064987	-2,655954	-15,134832	19,261628	13,552940	0,135075	-0,155041	-1,650815	5,771614	-9,113641	0,714888	0,135075	-0,155041	-1,650815	5,771614	-9,113641	0,714888
09:39:32,01	0,491956	3,296969	-0,068977	0,019013	0,203008	-0,245066	0,135321	-0,150429	-1,650441	17,700844	1,514830	0,709071	-0,520368	-3,071141	-2,655523	-15,100167	19,225340	13,559238	0,135321	-0,150429	-1,650441	5,892166	-9,107904	0,709071	0,135321	-0,150429	-1,650441	5,892166	-9,107904	0,709071
09:39:32,06	0,491956	3,296969	-0,068977	0,019013	0,203008	-0,245066	0,136044	-0,152201	-1,648511	17,773946	1,555711	0,683137	-0,519292	-3,064179	-2,655163	-15,136697	19,252156	13,580853	0,136044	-0,152201	-1,648511	5,826159	-9,123714	0,683137	0,136044	-0,152201	-1,648511	5,826159	-9,123714	0,683137
09:39:32,11	0,491956	3,296969	-0,068977	0,019013	0,203008	-0,245066	0,129476	-0,149653	-1,648152	17,646381	1,169156	0,704752	-0,516222	-3,067299	-2,658615	-15,094850	19,297410	13,593731	0,130644	-0,153871	-1,651604	5,846984	-9,012054	0,717629	0,130644	-0,153871	-1,651604	5,846984	-9,012054	0,717629
09:39:32,16	0,491956	3,296969	-0,068977	0,019013	0,203008	-0,245066	0,130644	-0,153871	-1,651604	17,925844	1,243497	0,717629	-0,518642	-3,072700	-2,658232	-15,113127	19,214210	13,570420	0,130644	-0,153871	-1,651604	5,846984	-9,012054	0,717629	0,130644	-0,153871	-1,651604	5,846984	-9,012054	0,717629
09:39:32,21	0,491956	3,296969	-0,068977	0,019013	0,203008	-0,245066	0,136531	-0,154476	-1,651221	17,876098	1,575406	0,694319	-0,519203	-3,071006	-2,657053	-15,099784	19,226543	13,589496	0,136531	-0,154476	-1,651221	5,749768	-9,142294	0,694319	0,136531	-0,154476	-1,651221	5,749768	-9,142294	0,694319
09:39:32,26	0,491956	3,296969	-0,068977	0,019013	0,203008	-0,245066	0,135344	-0,153143	-1,650042	17,824135	1,519080	0,713395	-0,520447	-3,072937	-2,654773	-15,153784	19,251407	13,545352	0,135344	-0,153143	-1,650042	5,802445	-9,105453	0,713395	0,135344	-0,153143	-1,650042	5,802445	-9,105453	0,713395
09:39:32,31	0,491956	3,296969	-0,068977	0,019013	0,203008	-0,245066	0,137638	-0,153032	-1,647762	17,812899	1,579177	0,669251	-0,515832	-3,064812	-2,658277	-15,156683	19,220045	13,577583	0,137638	-0,153032	-1,647762	5,799917	-9,225445	0,669251	0,137638	-0,153032	-1,647762	5,799917	-9,225445	0,669251
09:39:32,36	0,491956	3,296969	-0,068977	0,019013	0,203008	-0,245066	0,128295	-0,152965	-1,651266	17,780823	1,106477	0,701482	-0,512835	-3,062358	-2,659037	-15,123000	19,219653	13,588259	0,128295	-0,152965	-1,651266	5,773073	-8,964668	0,701482	0,128295	-0,152965	-1,651266	5,773073	-8,964668	0,701482
09:39:32,41	0,491956	3,296969	-0,068977	0,019013	0,203008	-0,245066	0,124671	-0,154334	-1,652026	17,868513	0,947411	0,712158	-0,517530	-3,070998	-2,659434	-15,150970	19,247705	13,553678	0,124671	-0,154334	-1,652026	5,753297	-8,839273	0,712158	0,124671	-0,154334	-1,652026	5,753297	-8,839273	0,712158
09:39:32,46	0,491956	3,296969	-0,068977	0,019013	0,203008	-0,245066	0,134501	-0,154588	-1,652423	17,892021	1,420321	0,677577	-0,524575	-3,069441	-2,657878	-15,132140	19,233968	13,565646	0,134501	-0,154588	-1,652423	5,756880	-9,138017	0,677577	0,134501	-0,154588	-1,652423	5,756880	-9,138017	0,677577
09:39:32,51	0,491956	3,296969	-0,068977	0,019013	0,203008	-0,245066	0,136675	-0,147708	-1,650867	17,531809	1,556547	0,689545	-0,514614	-3,065917	-2,657875	-15,150589	19,247272	13,583040	0,136675	-0,147708	-1,650867	5,936702	-9,172452	0,689545	0,136675	-0,147708	-1,650867	5,936702	-9,172452	0,689545
09:39:32,56	0,491956	3,296969	-0,068977	0,019013	0,203008	-0,245066	0,128642	-0,154572	-1,650864	17,891027	1,116207	0,706939	-0,516830	-3,067551	-2,658213	-15,078534	19,225489	13,600563	0,128642	-0,154572	-1,650864	5,757107	-8,982211	0,706939	0,128642	-0,154572	-1,650864	5,757107	-8,982211	0,706939
09:39:32,61	0,491956	3,296969	-0,068977	0,019013	0,203008	-0,245066	0,131165	-0,153471	-1,651202	17,850908	1,320683	0,724461	-0,521559	-3,071184	-2,657079	-15,100357	19,217612	13,559727	0,131165	-0,153471	-1,651202	5,803461	-8,975770	0,724461	0,131165	-0,153471	-1,651202	5,803461	-8,975770	0,724461
09:39:32,66	0,491956	3,296969	-0,068977	0,019013	0,203008	-0,245066	0,136676	-0,151192	-1,650067	17,714661	1,592315	0,683626	-0,516338	-3,063584	-2,659433	-15,122973	19,251763	13,579051	0,136676	-0,151192	-1,650067	5,846126	-9,136783	0,683626	0,136676	-0,151192	-1,650067	5,846126	-9,136783	0,683626
09:39:32,71	0,491956	3,296969	-0,068977	0,019013	0,203008	-0,245066	0,127484	-0,151913	-1,652421	17,770465	1,077641	0,702950	-0,517608	-3,063720	-2,660227	-15,157479	19,231102	13,578987	0,127484	-0,151913	-1,652421	5,845263	-8,929842	0,702950	0,127484	-0,151913	-1,652421	5,845263	-8,929842	0,702950
09:39:32,77	0,491956	3,296969	-0,068977	0,019013	0,203008	-0,245066	0,128237	-0,150882	-1,653216	17,681661	1,097236	0,702886	-0,519911	-3,064595	-2,658280	-15,138566	19,228779	13,572160	0,128237	-0,150882	-1,653216	5,837462	-8,969345	0,702886	0,128237	-0,150882	-1,653216	5,837462	-8,969345	0,702886
09:39:32,82	0,491956	3,296969	-0,068977	0,019013	0,203008	-0,245066	0,130146	-0,149325	-1,651268	17,608143	1,214049	0,696059	-0,513902	-3,071396	-2,659791	-15,113408	19,267543	13,564402	0,130146	-0,149325	-1,651268	5,886166	-9,002395	0,696059	0,130146	-0,149325	-1,651268	5,886166	-9,002395	0,696059
09:39:32,87	0,491956	3,296969	-0,068977	0,019013	0,203008	-0,245066	0,133031	-0,157928	-1,652779	18,101691	1,366506	0,688301	-0,515603	-3,063424	-2,655136	-15,065350	19,255677	13,571275	0,133031	-0,157928	-1,652779	5,704316	-9,076459	0,688301	0,133031	-0,157928	-1,652779	5,704316	-9,076459	0,688301
09:39:32,92	0,491956	3,296969	-0,068977	0,019013	0,203008	-0,245066	0,126978	-0,152469	-1,648125	17,831570	1,099296	0,695174	-0,674398	-2,928760	-2,609311	-8,071623	27,047926	13,452012	0,126978	-0,152469	-1,648125	5,862735	-8,868497	0,695174	0,126978	-0,152469	-1,648125	5,862735	-8,868497	0,695174
09:39:32,97	0,491956	3,296969	-0,068977	0,019013	0,203008	-0,245066	0,089753	0,052383	-1,602300	17,424412	1,324196	0,575911	-0,512958	-3,042855	-2,640293	-14,557080	17,447846	13,459012	0,089753	0,052383	-1,602300	21,536459	-5,721409	0,575911	0,089753	0,052383	-1,602300	21,536459	-5,721409	0,575911
09:39:33,02	0,491956	3,296969	-0,068977	0,019013	0,203008	-0,245066	0,107843	-0,144476	-1,633282	16,104416	1,448327	0,582911	-0,437999	-3,106745	-2,553960	-17,909315	12,920370	13,478653	0,107843	-0,144476	-1,633282	4,763070	-7,017311	0,582911	0,107843	-0,144476	-1,633282	4,763070	-7,017311	0,582911
09:39:33,07	0,491959	3,296990	-0,068996	-0,030993	0,202998	-0,245049	0,125693	-0,241337	-1,546948	15,544169	1,737159	0,602552	-0,474006	-3,074979	-2,485029	-16,374852	14,587439	13,487364	0,125693	-0,241337	-1,546948	-3,400774	-8,129724	0,602552	0,125693	-0,241337	-1,546948	-3,400774	-8,129724	0,602552
09:39:33,12	0,491959	3,296990	-0,068996	-0,030993	0,202998	-0,245049	0,116186	-0,194271	-1,478018	15,307699	1,738179	0,611263	-0,475770	-3,072918	-2,483486	-16,365174	14,569330	13,480901	0,116186	-0,194271	-1,478018	0,057427	-7,382457	0,611263	0,116186	-0,194271	-1,478018	0,057427	-7,382457	0,611263
09:39:33,17	0,491959	3,296990	-0,068996	-0,030993	0,202998	-0,245049	0,115284	-0,191713	-1,476475	15,163842	1,708669	0,604800	-0,472766	-3,077499	-2,484613	-16,358162	14,605019	13,497033	0,115284	-0,191713	-1,476475	0,114368	-7,341096	0,604800	0,115284	-0,191713	-1,476475	0,114368	-7,341096	0,604800
09:39:33,22	0,491959	3,296990	-0,068996	-0,030993	0,202998	-0,245049	0,117749	-0,196605	-1,477601	15,452657	1,825071	0,620932	-0,471657	-3,075039	-2,484648	-16,375044	14,570375	13,472449	0,117749	-0,196605	-1,477601	0,019135	-7,418189	0,620932	0,117749	-0,196605	-1,477601	0,019135	-7,418189	0,620932
09:39:33,27	0,491959	3,296990	-0,068996	-0,030993	0,202998	-0,245049	0,115064	-0,196335	-1,477637	15,400179	1,688199	0,596348	-0,479289	-3,070519	-2,484669	-16,371565	14,633667	13,483495	0,115064	-0,196335	-1,477637	-0,012157	-7,344358	0,596348	0,115064	-0,196335	-1,477637	-0,012157	-7,344358	0,596348
09:39:33,32	0,491959	3,296990	-0,068996	-0,030993	0,202998	-0,245049	0,114965	-0,187466	-1,477657	14,995521	1,654422	0,607394	-0,467484	-3,068612	-2,484270	-16,363393	14,652078	13,481236	0,114965	-0,187466	-1,477657	0,279436	-7,370369	0,607394	0,114965	-0,187466	-1,477657	0,279436	-7,370369	0,607394
09:39:33,37	0,491959	3,296990	-0,068996	-0,030993	0,202998	-0,245049	0,107412	-0,196736	-1,477259	15,497580	1,259502	0,605135	-0,470907	-3,066716	-2,477288	-16,337450	14,697158	13,463320	0,107412	-0,196736	-1,477259	0,053816	-7,172325	0,605135	0,107412	-0,196736	-1,477259	0,053816	-7,172325	0,605135
09:39:33,42	0,491959	3,296990	-0,068996	-0,030993	0,202998	-0,245049	0,107481	-0,192824	-1,470277	15,346165	1,263014	0,587219	-0,693966	-2,904137	-2,461213	-8,319581	25,325787	13,256254	0,107481	-0,192824	-1,470277	0,209497	-7,174225	0,587219	0,107481	-0,192824	-1,470277	0,209497	-7,174225	0,587219
09:39:33,47	0,491959	3,296990	-0,068996	-0,030993	0,202998	-0,245049	0,112760	-0,150985	-1,544750	13,544588	1,350097	0,437870	-0,509780	-3,050368	-2,551761	-16,312733	15,114803	13,313971	0,112760	-0,150985	-1,544750	1,692280	-7,501531	0,437870	0,112760	-0,150985	-1,544750	1,692280	-7,501531	0,437870
09:39:33,52	0,491959	3,296990	-0,068996	-0,030993	0,202998	-0,245049	0,112760	-0,150985	-1,544750	13,544588	1,350097	0,437870	-0,436681	-3,060423	-2,499734	-16,831746	10,827289	13,331029	0,112760	-0,150985	-1,544750	1,692280	-7,501531	0,437870	0,112760	-0,150985	-1,544750	1,692280	-7,501531	0,437870
09:39:33,57	0,491952	3,297084	-0,068984	-0,081007	0,202999	-0,245032	0,084918	-0,219317	-1,492723	13,125274	1,596623	0,454928	-0,474903	-3,026269	-2,472510	-15,499592	12,718385	13,330739	0,084918	-0,219317	-1,492723	-4,091130	-5,069455	0,454928	0,084918	-0,219317	-1,492723	-4,091130	-5,069455	0,454928
09:39:33,62	0,491952	3,297084	-0,068984	-0,081007	0,202999	-0,245032	0,074451	-0,169140	-1,465499	12,819860	1,260461	0,454638	-0,470720	-3,032295	-2,477515	-15,476485	12,716315	13,338155	0,074451	-0,169140	-1,465499	-0,457615	-4,583944	0,454638	0,074451	-0,169140	-1,465499	-0,457615	-4,583944	0,454638
09:39:33,67	0,491952	3,297084	-0,068984	-0,081007	0,202999	-0,245032	0,077577	-0,175775	-1,470504	13,174656	1,444080	0,462054	-0,475518	-3,025713	-2,472914	-15,519889	12,746932	13,327239	0,077577	-0,175775	-1,470504	-0,623689	-4,645747	0,462054	0,077577	-0,175775	-1,470504	-0,623689	-4,645747	0,462054
09:39:33,72	0,491952	3,297084	-0,068984	-0,081007	0,202999	-0,245032	0,074277	-0,168329	-1,465903	12,792277	1,219542	0,451138	-0,476567	-3,031633	-2,473638	-15,479020	12,765508	13,341330	0,074277	-0,168329	-1,465903	-0,421556	-4,611175	0,451138	0,074277	-0,168329	-1,465903	-0,421556	-4,611175	0,451138
09:39:33,77	0,491952	3,297084	-0,068984	-0,081007	0,202999	-0,245032	0,079929	-0,170380	-1,466627	12,935448	1,539560	0,465229	-0,477289	-3,029325	-2,472937	-15,541963	12,764744	13,293292	0,079929	-0,170380	-1,466627	-0,439385	-4,734852	0,465229	0,079929	-0,170380	-1,466627	-0,439385	-4,734852	0,465229
09:39:33,82	0,491952	3,297084	-0,068984	-0,081007	0,202999	-0,245032	0,078290	-0,168600	-1,465926	12,810778	1,400238	0,417191	-0,482597	-3,031087	-2,470607	-15,561189	12,788704	13,301351	0,078290	-0,168600	-1,465926	-0,424360	-4,745564	0,417191	0,078290	-0,168600	-1,465926	-0,424360	-4,745564	0,417191
09:39:33,87	0,491952	3,297084	-0,068984	-0,081007	0,202999	-0,245032	0,082471	-0,164885	-1,463596	12,628729	1,588982	0,425250	-0,474886	-3,029872	-2,471727	-15,521989	12,773754	13,331735	0,082471	-0,164885	-1,463596	-0,314773	-4,884971	0,425250	0,082471	-0,164885	-1,463596	-0,314773	-4,884971	0,425250
09:39:33,92	0,491952	3,297084	-0,068984	-0,081007	0,202999	-0,245032	0,077562	-0,170956	-1,464716	12,951053	1,375174	0,455634	-0,474846	-3,034566	-2,472096	-15,515040	12,770753	13,326257	0,077562	-0,170956	-1,464716	-0,468991	-4,713478	0,455634	0,077562	-0,170956	-1,464716	-0,468991	-4,713478	0,455634
09:39:33,97	0,491952	3,297084	-0,068984	-0,081007	0,202999	-0,245032	0,081608	-0,173337	-1,465085	13,075742	1,593076	0,450156	-0,479506	-3,029908	-2,470566	-15,493709	12,804613	13,316387	0,081608	-0,173337	-1,465085	-0,531211	-4,813174	0,450156	0,081608	-0,173337	-1,465085	-0,531211	-4,813174	0,450156
09:39:34,02	0,491952	3,297084	-0,068984	-0,081007	0,202999	-0,245032	0,079904	-0,166973	-1,463554	12,784809	1,505993	0,440286	-0,478893	-3,028661	-2,474864	-15,536404	12,794660	13,318202	0,079904	-0,166973	-1,463554	-0,322580	-4,766466	0,440286	0,079904	-0,166973	-1,463554	-0,322580	-4,766466	0,440286
09:39:34,07	0,491952	3,297084	-0,068984	-0,081007	0,202999	-0,245032	0,078518	-0,166880	-1,467853	12,749983	1,401903	0,442101	-0,473614	-3,026462	-2,472509	-15,472494	12,781178	13,313284	0,078518	-0,166880	-1,467853	-0,350072	-4,761725	0,442101	0,078518	-0,166880	-1,467853	-0,350072	-4,761725	0,442101
09:39:34,12	0,491952	3,297084	-0,068984	-0,081007	0,202999	-0,245032	0,073974	-0,170353	-1,465497	12,950859	1,227702	0,437183	-0,474927	-3,030533	-2,472125	-15,541995	12,770538	13,327129	0,073974	-0,170353	-1,465497	-0,421827	-4,579220	0,437183	0,073974	-0,170353	-1,465497	-0,421827	-4,579220	0,437183
09:39:34,17	0,491952	3,297084	-0,068984	-0,081007	0,202999	-0,245032	0,078155	-0,171250	-1,465114	12,953552	1,390293	0,451028	-0,480163	-3,032294	-2,470957	-15,527218	12,794428	13,321020	0,078155	-0,171250	-1,465114	-0,489569	-4,744911	0,451028	0,078155	-0,171250	-1,465114	-0,489569	-4,744911	0,451028
09:39:34,22	0,491952	3,297084	-0,068984	-0,081007	0,202999	-0,245032	0,082299	-0,167596	-1,463946	12,791644	1,606611	0,444919	-0,480147	-3,032324	-2,471729	-15,516018	12,787918	13,321165	0,082299	-0,167596	-1,463946	-0,364671	-4,853864	0,444919	0,082299	-0,167596	-1,463946	-0,364671	-4,853864	0,444919
09:39:34,27	0,491952	3,297084	-0,068984	-0,081007	0,202999	-0,245032	0,082317	-0,167625	-1,464718	12,793097	1,620483	0,445064	-0,474863	-3,028202	-2,472149	-15,525900	12,819002	13,299817	0,082317	-0,167625	-1,464718	-0,365469	-4,841376	0,445064	0,082317	-0,167625	-1,464718	-0,365469	-4,841376	0,445064
09:39:34,32	0,491952	3,297084	-0,068984	-0,081007	0,202999	-0,245032	0,076105	-0,170141	-1,465138	12,945891	1,273357	0,423716	-0,475394	-3,028071	-2,468600	-15,496872	12,812073	13,350361	0,076105	-0,170141	-1,465138	-0,410156	-4,700858	0,423716	0,076105	-0,170141	-1,465138	-0,410156	-4,700858	0,423716
09:39:34,37	0,491952	3,297084	-0,068984	-0,081007	0,202999	-0,245032	0,076257	-0,169615	-1,461589	12,927050	1,309864	0,474260	-0,475879	-3,033913	-2,472429	-15,517519	12,765525	13,278996	0,076257	-0,169615	-1,461589	-0,387703	-4,676281	0,474260	0,076257	-0,169615	-1,461589	-0,387703	-4,676281	0,474260
09:39:34,42	0,491952	3,297084	-0,068984	-0,081007	0,202999	-0,245032	0,081559	-0,172116	-1,465417	13,006466	1,590962	0,402895	-0,478876	-3,029264	-2,475211	-15,468506	12,821279	13,329383	0,081559	-0,172116	-1,465417	-0,504614	-4,811392	0,402895	0,081559	-0,172116	-1,465417	-0,504614	-4,811392	0,402895
09:39:34,47	0,491952	3,297084	-0,068984	-0,081007	0,202999	-0,245032	0,079031	-0,167196	-1,468200	12,823437	1,474110	0,453281	-0,471871	-3,027952	-2,472500	-15,490796	12,792821	13,323611	0,079031	-0,167196	-1,468200	-0,301453	-4,729847	0,453281	0,079031	-0,167196	-1,468200	-0,301453	-4,729847	0,453281
09:39:34,52	0,491952	3,297084	-0,068984	-0,081007	0,202999	-0,245032	0,074392	-0,172607	-1,465489	13,068997	1,227799	0,447510	-0,482029	-3,030607	-2,471382	-15,570498	12,799008	13,312108	0,074392	-0,172607	-1,465489	-0,480624	-4,611984	0,447510	0,074392	-0,172607	-1,465489	-0,480624	-4,611984	0,447510
09:39:34,57	0,491952	3,297084	-0,068984	-0,081007	0,202999	-0,245032	0,081771	-0,165137	-1,464371	12,646105	1,539374	0,436007	-0,473646	-3,035036	-2,470531	-15,517342	12,797987	13,336029	0,081771	-0,165137	-1,464371	-0,317183	-4,879637	0,436007	0,081771	-0,165137	-1,464371	-0,317183	-4,879637	0,436007
09:39:34,62	0,491952	3,297084	-0,068984	-0,081007	0,202999	-0,245032	0,081415	-0,174611	-1,463520	13,164450	1,567420	0,459928	-0,479678	-3,027069	-2,470585	-15,565965	12,814271	13,351758	0,081415	-0,174611	-1,463520	-0,542551	-4,823666	0,459928	0,081415	-0,174611	-1,463520	-0,542551	-4,823666	0,459928
09:39:34,67	0,491952	3,297084	-0,068984	-0,081007	0,202999	-0,245032	0,077531	-0,165404	-1,463574	12,675438	1,315205	0,475657	-0,474752	-3,031617	-2,473650	-15,473513	12,806189	13,318675	0,077531	-0,165404	-1,463574	-0,308756	-4,770992	0,475657	0,077531	-0,165404	-1,463574	-0,308756	-4,770992	0,475657
09:39:34,72	0,491952	3,297084	-0,068984	-0,081007	0,202999	-0,245032	0,079006	-0,171944	-1,466639	13,054751	1,476026	0,442574	-0,479561	-3,026947	-2,474467	-15,508877	12,820577	13,324702	0,079006	-0,171944	-1,466639	-0,442841	-4,725980	0,442574	0,079006	-0,171944	-1,466639	-0,442841	-4,725980	0,442574
09:39:34,77	0,491952	3,297084	-0,068984	-0,081007	0,202999	-0,245032	0,077367	-0,165445	-1,467455	12,711570	1,352976	0,448601	-0,480185	-3,032253	-2,472514	-15,532764	12,791145	13,321922	0,077367	-0,165445	-1,467455	-0,275835	-4,720366	0,448601	0,077367	-0,165445	-1,467455	-0,275835	-4,720366	0,448601
09:39:34,82	0,491952	3,297084	-0,068984	-0,081007	0,202999	-0,245032	0,082274	-0,167557	-1,465503	12,783998	1,602143	0,445821	-0,473178	-3,029853	-2,471350	-15,561860	12,808026	13,338156	0,082274	-0,167557	-1,465503	-0,369254	-4,856359	0,445821	0,082274	-0,167557	-1,465503	-0,369254	-4,856359	0,445821
09:39:34,87	0,491952	3,297084	-0,068984	-0,081007	0,202999	-0,245032	0,076692	-0,172425	-1,464338	13,037206	1,278263	0,462055	-0,478963	-3,025291	-2,472137	-15,506944	12,827640	13,328685	0,076692	-0,172425	-1,464338	-0,498184	-4,742085	0,462055	0,076692	-0,172425	-1,464338	-0,498184	-4,742085	0,462055
09:39:34,92	0,491952	3,297084	-0,068984	-0,081007	0,202999	-0,245032	0,075634	-0,165134	-1,465126	12,702490	1,260960	0,452584	-0,478908	-3,030857	-2,474052	-15,481166	12,792199	13,317944	0,075634	-0,165134	-1,465126	-0,260514	-4,676276	0,452584	0,075634	-0,165134	-1,465126	-0,260514	-4,676276	0,452584
09:39:34,97	0,491952	3,297084	-0,068984	-0,081007	0,202999	-0,245032	0,080427	-0,167965	-1,467041	12,831889	1,550260	0,441843	-0,478970	-3,027822	-2,472537	-15,524217	12,843964	13,309872	0,080427	-0,167965	-1,467041	-0,353335	-4,763256	0,441843	0,080427	-0,167965	-1,467041	-0,353335	-4,763256	0,441843
09:39:35,02	0,491952	3,297084	-0,068984	-0,081007	0,202999	-0,245032	0,077829	-0,166393	-1,465526	12,773491	1,352024	0,433771	-0,478372	-3,031127	-2,472894	-15,510762	12,799353	13,322670	0,077829	-0,166393	-1,465526	-0,288393	-4,757588	0,433771	0,077829	-0,166393	-1,465526	-0,288393	-4,757588	0,433771
09:39:35,07	0,491952	3,297084	-0,068984	-0,081007	0,202999	-0,245032	0,080393	-0,168564	-1,465883	12,854459	1,519276	0,446569	-0,480230	-3,030754	-2,470571	-15,560076	12,817110	13,346292	0,080393	-0,168564	-1,465883	-0,377823	-4,791559	0,446569	0,080393	-0,168564	-1,465883	-0,377823	-4,791559	0,446569
09:39:35,12	0,491952	3,297084	-0,068984	-0,081007	0,202999	-0,245032	0,080999	-0,166768	-1,463560	12,751804	1,499208	0,470191	-0,478412	-3,030317	-2,470976	-15,541104	12,825302	13,313069	0,080999	-0,166768	-1,463560	-0,339517	-4,859207	0,470191	0,080999	-0,166768	-1,463560	-0,339517	-4,859207	0,470191
09:39:35,18	0,491952	3,297084	-0,068984	-0,081007	0,202999	-0,245032	0,079711	-0,168125	-1,463964	12,838917	1,444571	0,436968	-0,475348	-3,030316	-2,471699	-15,490521	12,854271	13,348363	0,079711	-0,168125	-1,463964	-0,358880	-4,812743	0,436968	0,079711	-0,168125	-1,463964	-0,358880	-4,812743	0,436968
09:39:35,23	0,491952	3,297084	-0,068984	-0,081007	0,202999	-0,245032	0,078179	-0,170777	-1,464688	13,027229	1,394215	0,472262	-0,475434	-3,033963	-2,472519	-15,529422	12,808978	13,293959	0,078179	-0,170777	-1,464688	-0,378794	-4,742817	0,472262	0,078179	-0,170777	-1,464688	-0,378794	-4,742817	0,472262
09:39:35,28	0,491952	3,297084	-0,068984	-0,081007	0,202999	-0,245032	0,081380	-0,172527	-1,465508	13,059510	1,549642	0,417857	-0,480407	-3,024777	-2,465488	-15,396950	12,910249	13,321137	0,081380	-0,172527	-1,465508	-0,483822	-4,838694	0,417857	0,081380	-0,172527	-1,465508	-0,483822	-4,838694	0,417857
09:39:35,33	0,491952	3,297084	-0,068984	-0,081007	0,202999	-0,245032	0,075910	-0,163627	-1,458477	12,750669	1,329293	0,445036	-0,696407	-2,881436	-2,514608	-8,232025	23,823300	13,140915	0,075910	-0,163627	-1,458477	-0,094043	-4,629653	0,445036	0,075910	-0,163627	-1,458477	-0,094043	-4,629653	0,445036
09:39:35,38	0,491952	3,297084	-0,068984	-0,081007	0,202999	-0,245032	0,059774	0,095105	-1,507597	12,330059	1,238699	0,264814	-0,498176	-3,010988	-2,598170	-15,251564	12,362743	13,168628	0,059774	0,095105	-1,507597	19,795785	-3,453570	0,264814	0,059774	0,095105	-1,507597	19,795785	-3,453570	0,264814
09:39:35,43	0,491952	3,297084	-0,068984	-0,081007	0,202999	-0,245032	0,072853	-0,141344	-1,591158	11,190474	1,570005	0,292527	-0,451350	-3,030686	-2,497884	-16,516361	9,396874	13,205196	0,072853	-0,141344	-1,591158	0,095005	-4,148988	0,292527	0,072853	-0,141344	-1,591158	0,095005	-4,148988	0,292527
09:39:35,48	0,492012	3,296971	-0,068991	-0,131012	0,203009	-0,245016	0,066500	-0,191745	-1,490873	10,610457	1,627213	0,329095	-0,490598	-3,002663	-2,425846	-14,954758	11,320015	13,180063	0,066500	-0,191745	-1,490873	-4,441560	-3,593034	0,329095	0,066500	-0,191745	-1,490873	-4,441560	-3,593034	0,329095
09:39:35,53	0,492012	3,296971	-0,068991	-0,131012	0,203009	-0,245016	0,061855	-0,143744	-1,418835	10,560684	1,776502	0,303962	-0,488339	-2,997579	-2,424304	-14,999968	11,361171	13,215969	0,061855	-0,143744	-1,418835	-0,723239	-3,079130	0,303962	0,061855	-0,143744	-1,418835	-0,723239	-3,079130	0,303962
09:39:35,58	0,492012	3,296971	-0,068991	-0,131012	0,203009	-0,245016	0,056323	-0,143158	-1,417293	10,543258	1,429087	0,339868	-0,487625	-3,002565	-2,426990	-14,949095	11,355450	13,201745	0,056323	-0,143158	-1,417293	-0,694677	-2,992253	0,339868	0,056323	-0,143158	-1,417293	-0,694677	-2,992253	0,339868
09:39:35,63	0,492012	3,296971	-0,068991	-0,131012	0,203009	-0,245016	0,060283	-0,146270	-1,419978	10,725538	1,681938	0,325644	-0,492445	-2,999567	-2,430125	-14,998107	11,399090	13,224547	0,060283	-0,146270	-1,419978	-0,756650	-3,050282	0,325644	0,060283	-0,146270	-1,419978	-0,756650	-3,050282	0,325644
09:39:35,68	0,492012	3,296971	-0,068991	-0,131012	0,203009	-0,245016	0,060098	-0,140596	-1,423113	10,443805	1,608024	0,348446	-0,492994	-3,000790	-2,428958	-14,980771	11,382340	13,208311	0,060098	-0,140596	-1,423113	-0,593015	-3,109631	0,348446	0,060098	-0,140596	-1,423113	-0,593015	-3,109631	0,348446
09:39:35,73	0,492012	3,296971	-0,068991	-0,131012	0,203009	-0,245016	0,061431	-0,140733	-1,421947	10,445051	1,700743	0,332209	-0,492367	-2,997320	-2,427025	-14,953393	11,366552	13,197280	0,061431	-0,140733	-1,421947	-0,602464	-3,121574	0,332209	0,061431	-0,140733	-1,421947	-0,602464	-3,121574	0,332209
09:39:35,78	0,492012	3,296971	-0,068991	-0,131012	0,203009	-0,245016	0,058112	-0,139540	-1,420013	10,383074	1,559765	0,321179	-0,491785	-2,996766	-2,422367	-14,979299	11,412678	13,206063	0,058112	-0,139540	-1,420013	-0,570855	-3,002020	0,321179	0,058112	-0,139540	-1,420013	-0,570855	-3,002020	0,321179
09:39:35,83	0,492012	3,296971	-0,068991	-0,131012	0,203009	-0,245016	0,057342	-0,139768	-1,415356	10,421901	1,474218	0,329961	-0,704278	-2,895822	-2,550673	-9,718741	22,347637	13,054699	0,057342	-0,139768	-1,415356	-0,549891	-3,027108	0,329961	0,057342	-0,139768	-1,415356	-0,549891	-3,027108	0,329961
09:39:35,88	0,492012	3,296971	-0,068991	-0,131012	0,203009	-0,245016	0,076169	0,094729	-1,543662	10,328287	1,541507	0,178598	-0,515339	-2,956586	-2,634697	-13,707189	11,582407	13,096948	0,076169	0,094729	-1,543662	17,764504	-4,437724	0,178598	0,076169	0,094729	-1,543662	17,764504	-4,437724	0,178598
09:39:35,93	0,492012	3,296971	-0,068991	-0,131012	0,203009	-0,245016	0,034322	-0,099279	-1,627686	9,099516	1,293998	0,220847	-0,467894	-3,023985	-2,536012	-17,148711	8,220074	13,093587	0,034322	-0,099279	-1,627686	1,306112	-1,400266	0,220847	0,034322	-0,099279	-1,627686	1,306112	-1,400266	0,220847
09:39:35,98	0,491887	3,296976	-0,068994	-0,181026	0,202997	-0,245013	0,068968	-0,174068	-1,529001	8,355901	1,796329	0,217486	-0,498661	-2,988425	-2,470537	-15,463045	10,196402	13,080305	0,068968	-0,174068	-1,529001	-5,308412	-3,617671	0,217486	0,068968	-0,174068	-1,529001	-5,308412	-3,617671	0,217486
09:39:36,03	0,491887	3,296976	-0,068994	-0,181026	0,202997	-0,245013	0,053556	-0,129642	-1,463526	8,600146	1,466567	0,204204	-0,505733	-2,990175	-2,467845	-15,476175	10,192561	13,052972	0,053556	-0,129642	-1,463526	-1,576749	-2,737588	0,204204	0,053556	-0,129642	-1,463526	-1,576749	-2,737588	0,204204
09:39:36,08	0,491887	3,296976	-0,068994	-0,181026	0,202997	-0,245013	0,058607	-0,124392	-1,460834	8,317273	1,719789	0,176871	-0,504656	-2,985927	-2,471748	-15,502463	10,193460	13,070997	0,058607	-0,124392	-1,460834	-1,447524	-2,880899	0,176871	0,058607	-0,124392	-1,460834	-1,447524	-2,880899	0,176871
09:39:36,13	0,491887	3,296976	-0,068994	-0,181026	0,202997	-0,245013	0,054390	-0,123202	-1,464737	8,242992	1,477242	0,194896	-0,504529	-2,994311	-2,467422	-15,466632	10,171324	13,066066	0,054390	-0,123202	-1,464737	-1,428338	-2,792340	0,194896	0,054390	-0,123202	-1,464737	-1,428338	-2,792340	0,194896
09:39:36,18	0,491887	3,296976	-0,068994	-0,181026	0,202997	-0,245013	0,061587	-0,127503	-1,460411	8,465424	1,893616	0,189965	-0,498012	-2,986024	-2,469760	-15,435136	10,209842	13,075600	0,061587	-0,127503	-1,460411	-1,543586	-2,940978	0,189965	0,061587	-0,127503	-1,460411	-1,543586	-2,940978	0,189965
09:39:36,23	0,491887	3,296976	-0,068994	-0,181026	0,202997	-0,245013	0,051152	-0,129004	-1,462749	8,592584	1,359013	0,199498	-0,503363	-2,989992	-2,469769	-15,464259	10,194925	13,069068	0,051152	-0,129004	-1,462749	-1,534258	-2,656434	0,199498	0,051152	-0,129004	-1,462749	-1,534258	-2,656434	0,199498
09:39:36,28	0,491887	3,296976	-0,068994	-0,181026	0,202997	-0,245013	0,057264	-0,126354	-1,462757	8,427268	1,659045	0,192966	-0,500897	-2,984393	-2,469379	-15,410624	10,226186	13,065692	0,057264	-0,126354	-1,462757	-1,491494	-2,836149	0,192966	0,057264	-0,126354	-1,462757	-1,491494	-2,836149	0,192966
09:39:36,33	0,491887	3,296976	-0,068994	-0,181026	0,202997	-0,245013	0,051182	-0,125689	-1,462368	8,446617	1,373627	0,189591	-0,502074	-2,988694	-2,471326	-15,407286	10,186204	13,035650	0,051182	-0,125689	-1,462368	-1,420002	-2,644171	0,189591	0,051182	-0,125689	-1,462368	-1,420002	-2,644171	0,189591
09:39:36,38	0,491887	3,296976	-0,068994	-0,181026	0,202997	-0,245013	0,055496	-0,126821	-1,464315	8,472493	1,620814	0,159549	-0,506872	-2,989301	-2,467842	-15,466705	10,226989	13,058753	0,055496	-0,126821	-1,464315	-1,482939	-2,735599	0,159549	0,055496	-0,126821	-1,464315	-1,482939	-2,735599	0,159549
09:39:36,43	0,491887	3,296976	-0,068994	-0,181026	0,202997	-0,245013	0,058420	-0,122970	-1,460831	8,277845	1,701040	0,182652	-0,500838	-2,989870	-2,467816	-15,401387	10,220004	13,039420	0,058420	-0,122970	-1,460831	-1,375274	-2,884950	0,182652	0,058420	-0,122970	-1,460831	-1,375274	-2,884950	0,182652
09:39:36,48	0,491887	3,296976	-0,068994	-0,181026	0,202997	-0,245013	0,055896	-0,128479	-1,460804	8,590964	1,629829	0,163319	-0,501506	-2,985222	-2,468997	-15,431527	10,251597	13,066260	0,055896	-0,128479	-1,460804	-1,494674	-2,757993	0,163319	0,055896	-0,128479	-1,460804	-1,494674	-2,757993	0,163319
09:39:36,53	0,491887	3,296976	-0,068994	-0,181026	0,202997	-0,245013	0,052205	-0,125577	-1,461985	8,452334	1,395998	0,190159	-0,500309	-2,984622	-2,468599	-15,417418	10,239805	13,070636	0,052205	-0,125577	-1,461985	-1,405472	-2,702080	0,190159	0,052205	-0,125577	-1,461985	-1,405472	-2,702080	0,190159
09:39:36,58	0,491887	3,296976	-0,068994	-0,181026	0,202997	-0,245013	0,051087	-0,126313	-1,461588	8,487459	1,355974	0,194535	-0,501588	-2,984425	-2,469810	-15,444371	10,176885	13,030682	0,051087	-0,126313	-1,461588	-1,428139	-2,654337	0,194535	0,051087	-0,126313	-1,461588	-1,428139	-2,654337	0,194535
09:39:36,63	0,491887	3,296976	-0,068994	-0,181026	0,202997	-0,245013	0,051556	-0,125107	-1,462799	8,356774	1,388467	0,154581	-0,500259	-2,990184	-2,470139	-15,397240	10,207595	13,045292	0,051556	-0,125107	-1,462799	-1,464144	-2,658641	0,154581	0,051556	-0,125107	-1,462799	-1,464144	-2,658641	0,154581
09:39:36,68	0,491887	3,296976	-0,068994	-0,181026	0,202997	-0,245013	0,055878	-0,129138	-1,463128	8,616547	1,638709	0,169191	-0,498618	-2,987766	-2,467799	-15,448696	10,209435	13,098395	0,055878	-0,129138	-1,463128	-1,520804	-2,747731	0,169191	0,055878	-0,129138	-1,463128	-1,520804	-2,747731	0,169191
09:39:36,73	0,491887	3,296976	-0,068994	-0,181026	0,202997	-0,245013	0,052964	-0,129350	-1,460788	8,603423	1,441671	0,222294	-0,503150	-2,989556	-2,468578	-15,365697	10,185118	13,042892	0,052964	-0,129350	-1,460788	-1,550549	-2,715978	0,222294	0,052964	-0,129350	-1,460788	-1,550549	-2,715978	0,222294
09:39:36,78	0,491887	3,296976	-0,068994	-0,181026	0,202997	-0,245013	0,056780	-0,126320	-1,461567	8,466324	1,724176	0,166791	-0,501428	-2,993087	-2,470131	-15,393267	10,183842	13,039008	0,056780	-0,126320	-1,461567	-1,449823	-2,733082	0,166791	0,056780	-0,126320	-1,461567	-1,449823	-2,733082	0,166791
09:39:36,83	0,491887	3,296976	-0,068994	-0,181026	0,202997	-0,245013	0,058977	-0,129577	-1,463120	8,620781	1,815174	0,162907	-0,499639	-2,983635	-2,470147	-15,373258	10,233781	13,056659	0,058977	-0,129577	-1,463120	-1,551016	-2,814536	0,162907	0,058977	-0,129577	-1,463120	-1,551016	-2,814536	0,162907
09:39:36,88	0,491887	3,296976	-0,068994	-0,181026	0,202997	-0,245013	0,049897	-0,126401	-1,463136	8,508875	1,335359	0,180558	-0,506146	-2,988941	-2,470510	-15,391577	10,221020	13,083818	0,049897	-0,126401	-1,463136	-1,413597	-2,581551	0,180558	0,049897	-0,126401	-1,463136	-1,413597	-2,581551	0,180558
09:39:36,93	0,491887	3,296976	-0,068994	-0,181026	0,202997	-0,245013	0,057745	-0,123418	-1,463499	8,333561	1,733999	0,207717	-0,503173	-2,990439	-2,468984	-15,398398	10,240293	13,035417	0,057745	-0,123418	-1,463499	-1,354763	-2,799022	0,207717	0,057745	-0,123418	-1,463499	-1,354763	-2,799022	0,207717
09:39:36,98	0,491887	3,296976	-0,068994	-0,181026	0,202997	-0,245013	0,057557	-0,126742	-1,461973	8,519669	1,708630	0,159316	-0,499023	-2,992733	-2,470511	-15,380636	10,218646	13,040692	0,057557	-0,126742	-1,461973	-1,429559	-2,809558	0,159316	0,057557	-0,126742	-1,461973	-1,429559	-2,809558	0,159316
09:39:37,03	0,491887	3,296976	-0,068994	-0,181026	0,202997	-0,245013	0,057467	-0,131483	-1,463500	8,756350	1,730194	0,164591	-0,499603	-2,986780	-2,470542	-15,376362	10,259855	13,033080	0,057467	-0,131483	-1,463500	-1,565068	-2,780987	0,164591	0,057467	-0,131483	-1,463500	-1,565068	-2,780987	0,164591
09:39:37,08	0,491887	3,296976	-0,068994	-0,181026	0,202997	-0,245013	0,052602	-0,128004	-1,463531	8,613242	1,460303	0,156979	-0,502043	-2,983020	-2,471371	-15,398604	10,234475	13,004065	0,052602	-0,128004	-1,463531	-1,435037	-2,668964	0,156979	0,052602	-0,128004	-1,463531	-1,435037	-2,668964	0,156979
09:39:37,13	0,491887	3,296976	-0,068994	-0,181026	0,202997	-0,245013	0,050567	-0,124011	-1,464360	8,372511	1,347886	0,127964	-0,498357	-2,985031	-2,468551	-15,328613	10,231872	13,074562	0,050567	-0,124011	-1,464360	-1,362326	-2,621595	0,127964	0,050567	-0,124011	-1,464360	-1,362326	-2,621595	0,127964
09:39:37,18	0,491887	3,296976	-0,068994	-0,181026	0,202997	-0,245013	0,050465	-0,128209	-1,461539	8,623572	1,404500	0,198461	-0,504358	-2,985064	-2,470161	-15,385304	10,245254	13,046440	0,050465	-0,128209	-1,461539	-1,440844	-2,556978	0,198461	0,050465	-0,128209	-1,461539	-1,440844	-2,556978	0,198461
09:39:37,23	0,491887	3,296976	-0,068994	-0,181026	0,202997	-0,245013	0,053494	-0,123028	-1,463150	8,337419	1,506239	0,170339	-0,503138	-2,991138	-2,469742	-15,378943	10,233833	13,045064	0,053494	-0,123028	-1,463150	-1,320313	-2,693042	0,170339	0,053494	-0,123028	-1,463150	-1,320313	-2,693042	0,170339
09:39:37,28	0,491887	3,296976	-0,068994	-0,181026	0,202997	-0,245013	0,058144	-0,127122	-1,462731	8,543552	1,759269	0,168963	-0,498371	-2,985287	-2,473207	-15,335913	10,260974	13,088053	0,058144	-0,127122	-1,462731	-1,435491	-2,805053	0,168963	0,058144	-0,127122	-1,462731	-1,435491	-2,805053	0,168963
09:39:37,33	0,491887	3,296976	-0,068994	-0,181026	0,202997	-0,245013	0,050694	-0,128324	-1,466196	8,651099	1,395530	0,211952	-0,504281	-2,987921	-2,470513	-15,347226	10,222701	13,054821	0,050694	-0,128324	-1,466196	-1,422336	-2,583917	0,211952	0,050694	-0,128324	-1,466196	-1,422336	-2,583917	0,211952
09:39:37,38	0,491887	3,296976	-0,068994	-0,181026	0,202997	-0,245013	0,055930	-0,124524	-1,463502	8,414678	1,677152	0,178720	-0,496047	-2,985202	-2,470519	-15,363793	10,273141	13,058436	0,055930	-0,124524	-1,463502	-1,360428	-2,713336	0,178720	0,055930	-0,124524	-1,463502	-1,360428	-2,713336	0,178720
09:39:37,43	0,491887	3,296976	-0,068994	-0,181026	0,202997	-0,245013	0,049458	-0,130294	-1,463508	8,750155	1,301047	0,182335	-0,497804	-2,989780	-2,468547	-15,367465	10,258704	13,075210	0,049458	-0,130294	-1,463508	-1,477954	-2,581400	0,182335	0,049458	-0,130294	-1,463508	-1,477954	-2,581400	0,182335
09:39:37,48	0,491887	3,296976	-0,068994	-0,181026	0,202997	-0,245013	0,054301	-0,131062	-1,461535	8,775749	1,556912	0,199108	-0,506705	-2,987055	-2,467043	-15,400004	10,272260	13,059394	0,054301	-0,131062	-1,461535	-1,512642	-2,705696	0,199108	0,054301	-0,131062	-1,461535	-1,512642	-2,705696	0,199108
09:39:37,53	0,491887	3,296976	-0,068994	-0,181026	0,202997	-0,245013	0,056391	-0,121991	-1,460032	8,299525	1,630656	0,183293	-0,498934	-2,984262	-2,467796	-15,319153	10,211735	13,044304	0,056391	-0,121991	-1,460032	-1,276789	-2,796050	0,183293	0,056391	-0,121991	-1,460032	-1,276789	-2,796050	0,183293
09:39:37,58	0,491887	3,296976	-0,068994	-0,181026	0,202997	-0,245013	0,050087	-0,127325	-1,460784	8,564865	1,403136	0,168203	-0,505532	-2,985038	-2,469000	-15,390835	10,260298	13,046073	0,050087	-0,127325	-1,460784	-1,430112	-2,528716	0,168203	0,050087	-0,127325	-1,460784	-1,430112	-2,528716	0,168203
09:39:37,63	0,491887	3,296976	-0,068994	-0,181026	0,202997	-0,245013	0,054058	-0,121998	-1,461988	8,294119	1,523245	0,169972	-0,503221	-2,986034	-2,472834	-15,401592	10,266012	13,111939	0,054058	-0,121998	-1,461988	-1,282752	-2,720296	0,169972	0,054058	-0,121998	-1,461988	-1,282752	-2,720296	0,169972
09:39:37,68	0,491887	3,296976	-0,068994	-0,181026	0,202997	-0,245013	0,053766	-0,124498	-1,465823	8,423648	1,495896	0,235838	-0,501389	-2,991548	-2,472475	-15,375091	10,203115	13,021719	0,053766	-0,124498	-1,465823	-1,349412	-2,724734	0,235838	0,053766	-0,124498	-1,465823	-1,349412	-2,724734	0,235838
09:39:37,73	0,491887	3,296976	-0,068994	-0,181026	0,202997	-0,245013	0,057624	-0,128842	-1,465463	8,608316	1,750924	0,145618	-0,499670	-2,986049	-2,469767	-15,407106	10,266366	13,052610	0,057624	-0,128842	-1,465463	-1,505748	-2,772578	0,145618	0,057624	-0,128842	-1,465463	-1,505748	-2,772578	0,145618
09:39:37,78	0,491887	3,296976	-0,068994	-0,181026	0,202997	-0,245013	0,052003	-0,127580	-1,462756	8,581504	1,399270	0,176509	-0,501939	-2,985453	-2,469368	-15,367767	10,271484	13,049670	0,052003	-0,127580	-1,462756	-1,433557	-2,682968	0,176509	0,052003	-0,127580	-1,462756	-1,433557	-2,682968	0,176509
09:39:37,83	0,491887	3,296976	-0,068994	-0,181026	0,202997	-0,245013	0,052622	-0,125317	-1,462357	8,487913	1,462941	0,173569	-0,501410	-2,984496	-2,470164	-15,388577	10,261197	13,042735	0,052622	-0,125317	-1,462357	-1,349478	-2,667848	0,173569	0,052622	-0,125317	-1,462357	-1,349478	-2,667848	0,173569
09:39:37,88	0,491887	3,296976	-0,068994	-0,181026	0,202997	-0,245013	0,051528	-0,125298	-1,463153	8,467590	1,393200	0,166634	-0,503014	-2,985392	-2,468970	-15,330401	10,298367	13,042191	0,051528	-0,125298	-1,463153	-1,368277	-2,651748	0,166634	0,051528	-0,125298	-1,463153	-1,368277	-2,651748	0,166634
09:39:37,93	0,491887	3,296976	-0,068994	-0,181026	0,202997	-0,245013	0,053106	-0,124356	-1,461959	8,479903	1,507073	0,166090	-0,708152	-2,845170	-2,430300	-8,284975	20,592956	12,815607	0,053106	-0,124356	-1,461959	-1,282045	-2,661780	0,166090	0,053106	-0,124356	-1,461959	-1,282045	-2,661780	0,166090
09:39:37,98	0,491887	3,296976	-0,068994	-0,181026	0,202997	-0,245013	0,034239	0,123410	-1,423288	8,034166	1,480181	-0,060494	-0,533937	-2,961438	-2,486902	-15,019982	10,854080	12,983555	0,034239	0,123410	-1,423288	17,721833	-1,207568	-0,060494	0,034239	0,123410	-1,423288	17,721833	-1,207568	-0,060494
09:39:38,03	0,491887	3,296976	-0,068994	-0,181026	0,202997	-0,245013	0,047823	-0,085599	-1,479891	7,101015	1,223290	0,107454	-0,498293	-2,974071	-2,267039	-15,550913	8,324349	12,957750	0,047823	-0,085599	-1,479891	0,381483	-2,530785	0,107454	0,047823	-0,085599	-1,479891	0,381483	-2,530785	0,107454
09:39:38,08	0,492022	3,296983	-0,068983	-0,231040	0,202988	-0,245011	0,040941	-0,122784	-1,260028	6,578378	1,670520	0,081649	-0,532027	-2,945243	-2,221058	-13,973298	9,837567	12,897489	0,040941	-0,122784	-1,260028	-3,060203	-1,543360	0,081649	0,040941	-0,122784	-1,260028	-3,060203	-1,543360	0,081649
09:39:38,13	0,492022	3,296983	-0,068983	-0,231040	0,202988	-0,245011	0,032842	-0,079156	-1,214047	6,408965	1,858998	0,021388	-0,526665	-2,935238	-2,221478	-13,927944	9,858566	12,876136	0,032842	-0,079156	-1,214047	0,195255	-0,719082	0,021388	0,032842	-0,079156	-1,214047	0,195255	-0,719082	0,021388
09:39:38,18	0,492022	3,296983	-0,068983	-0,231040	0,202988	-0,245011	0,024278	-0,081072	-1,208205	6,506074	1,462476	0,037925	-0,526085	-2,938784	-2,215216	-13,932311	9,810953	12,914026	0,024278	-0,081072	-1,208205	0,141910	-0,443334	0,037925	0,024278	-0,081072	-1,208205	0,141910	-0,443334	0,037925
09:39:38,23	0,492022	3,296983	-0,068983	-0,231040	0,202988	-0,245011	0,024278	-0,081072	-1,208205	6,506074	1,462476	0,037925	-0,525365	-2,943285	-2,213627	-13,884657	9,802081	12,902052	0,024278	-0,081072	-1,208205	0,141910	-0,443334	0,037925	0,024278	-0,081072	-1,208205	0,141910	-0,443334	0,037925
09:39:38,28	0,492022	3,296983	-0,068983	-0,231040	0,202988	-0,245011	0,027815	-0,083945	-1,206616	6,671627	1,692135	0,025950	-0,530768	-2,940858	-2,210593	-13,952782	9,851721	12,868006	0,027815	-0,083945	-1,206616	0,081913	-0,491375	0,025950	0,027815	-0,083945	-1,206616	0,081913	-0,491375	0,025950
09:39:38,33	0,492022	3,296983	-0,068983	-0,231040	0,202988	-0,245011	0,028415	-0,078053	-1,203582	6,374174	1,639520	-0,008095	-0,524127	-2,937976	-2,214776	-13,861111	9,874355	12,939741	0,028415	-0,078053	-1,203582	0,246975	-0,591095	-0,008095	0,028415	-0,078053	-1,203582	0,246975	-0,591095	-0,008095
09:39:38,38	0,492022	3,296983	-0,068983	-0,231040	0,202988	-0,245011	0,022599	-0,082364	-1,207765	6,663746	1,405147	0,063640	-0,534908	-2,938572	-2,204644	-13,727301	9,970152	12,909092	0,022599	-0,082364	-1,207765	0,198189	-0,368891	0,063640	0,022599	-0,082364	-1,207765	0,198189	-0,368891	0,063640
09:39:38,43	0,492022	3,296983	-0,068983	-0,231040	0,202988	-0,245011	0,028506	-0,073325	-1,197633	6,343588	1,780275	0,032991	-0,706865	-2,835225	-2,240140	-8,535901	18,848403	12,604685	0,028506	-0,073325	-1,197633	0,587589	-0,457432	0,032991	0,028506	-0,073325	-1,197633	0,587589	-0,457432	0,032991
09:39:38,48	0,492022	3,296983	-0,068983	-0,231040	0,202988	-0,245011	0,024983	0,127267	-1,233129	6,197293	1,653859	-0,271417	-0,533678	-2,925630	-2,200071	-13,656821	9,095510	12,811868	0,024983	0,127267	-1,233129	16,187764	-0,307328	-0,271417	0,024983	0,127267	-1,233129	16,187764	-0,307328	-0,271417
09:39:38,53	0,492022	3,296983	-0,068983	-0,231040	0,202988	-0,245011	0,016683	-0,067919	-1,193060	5,340276	1,663822	-0,064233	-0,507768	-2,968205	-2,188451	-15,886491	7,201941	12,784600	0,016683	-0,067919	-1,193060	0,008616	0,354243	-0,064233	0,016683	-0,067919	-1,193060	0,008616	0,354243	-0,064233
09:39:38,58	0,491918	3,297008	-0,068985	-0,281044	0,203001	-0,244995	0,040598	-0,111645	-1,181439	4,859327	1,923274	-0,091501	-0,540123	-2,935932	-2,126274	-14,576980	8,902196	12,733671	0,040598	-0,111645	-1,181439	-3,904843	-1,263689	-0,091501	0,040598	-0,111645	-1,181439	-3,904843	-1,263689	-0,091501
09:39:38,63	0,491918	3,297008	-0,068985	-0,281044	0,203001	-0,244995	0,028826	-0,067489	-1,119263	4,690398	1,595068	-0,142431	-0,533487	-2,937281	-2,126997	-14,509835	8,915343	12,744479	0,028826	-0,067489	-1,119263	-0,607471	-0,667786	-0,142431	0,028826	-0,067489	-1,119263	-0,607471	-0,667786	-0,142431
09:39:38,68	0,491918	3,297008	-0,068985	-0,281044	0,203001	-0,244995	0,026677	-0,073910	-1,119986	5,069247	1,534872	-0,131623	-0,535882	-2,936570	-2,125846	-14,534925	8,935649	12,749223	0,026677	-0,073910	-1,119986	-0,732669	-0,559250	-0,131623	0,026677	-0,073910	-1,119986	-0,732669	-0,559250	-0,131623
09:39:38,73	0,491918	3,297008	-0,068985	-0,281044	0,203001	-0,244995	0,027259	-0,071480	-1,118834	4,947934	1,533250	-0,126878	-0,537072	-2,939076	-2,125058	-14,528916	8,879468	12,746305	0,027259	-0,071480	-1,118834	-0,663237	-0,606553	-0,126878	0,027259	-0,071480	-1,118834	-0,663237	-0,606553	-0,126878
09:39:38,78	0,491918	3,297008	-0,068985	-0,281044	0,203001	-0,244995	0,030024	-0,071703	-1,118047	4,913885	1,710341	-0,129796	-0,535811	-2,939555	-2,123081	-14,502958	8,909968	12,770184	0,030024	-0,071703	-1,118047	-0,714798	-0,646539	-0,129796	0,030024	-0,071703	-1,118047	-0,714798	-0,646539	-0,129796
09:39:38,83	0,491918	3,297008	-0,068985	-0,281044	0,203001	-0,244995	0,029808	-0,073035	-1,116070	5,022523	1,706333	-0,105917	-0,544192	-2,940708	-2,122758	-14,593208	8,969729	12,746985	0,029808	-0,073035	-1,116070	-0,710695	-0,633581	-0,105917	0,029808	-0,073035	-1,116070	-0,710695	-0,633581	-0,105917
09:39:38,88	0,491918	3,297008	-0,068985	-0,281044	0,203001	-0,244995	0,034997	-0,066353	-1,115747	4,681691	1,868151	-0,129116	-0,535136	-2,936713	-2,122684	-14,479113	8,978535	12,782123	0,034997	-0,066353	-1,115747	-0,526994	-0,879144	-0,129116	0,034997	-0,066353	-1,115747	-0,526994	-0,879144	-0,129116
09:39:38,93	0,491918	3,297008	-0,068985	-0,281044	0,203001	-0,244995	0,027010	-0,072198	-1,115673	5,050299	1,547192	-0,093978	-0,534553	-2,938628	-2,122713	-14,481850	8,946732	12,732515	0,027010	-0,072198	-1,115673	-0,617209	-0,573061	-0,093978	0,027010	-0,072198	-1,115673	-0,617209	-0,573061	-0,093978
09:39:38,98	0,491918	3,297008	-0,068985	-0,281044	0,203001	-0,244995	0,028377	-0,073660	-1,115702	5,097448	1,631832	-0,143586	-0,539340	-2,938227	-2,124671	-14,502488	8,922403	12,737217	0,028377	-0,073660	-1,115702	-0,684881	-0,595769	-0,143586	0,028377	-0,073660	-1,115702	-0,684881	-0,595769	-0,143586
09:39:39,03	0,491918	3,297008	-0,068985	-0,281044	0,203001	-0,244995	0,030423	-0,069314	-1,117660	4,840050	1,732494	-0,138884	-0,542936	-2,937292	-2,120424	-14,531754	8,905883	12,729076	0,030423	-0,069314	-1,117660	-0,601091	-0,655685	-0,138884	0,030423	-0,069314	-1,117660	-0,601091	-0,655685	-0,138884
09:39:39,08	0,491918	3,297008	-0,068985	-0,281044	0,203001	-0,244995	0,028987	-0,071930	-1,116094	5,003792	1,647780	-0,133610	-0,539938	-2,936362	-2,120788	-14,522432	8,967245	12,756049	0,028987	-0,071930	-1,116094	-0,642727	-0,627668	-0,133610	0,028987	-0,071930	-1,116094	-0,642727	-0,627668	-0,133610
09:39:39,13	0,491918	3,297008	-0,068985	-0,281044	0,203001	-0,244995	0,029106	-0,067864	-1,113777	4,793521	1,624357	-0,120052	-0,537494	-2,939574	-2,122729	-14,491813	8,969704	12,718179	0,029106	-0,067864	-1,113777	-0,533809	-0,660499	-0,120052	0,029106	-0,067864	-1,113777	-0,533809	-0,660499	-0,120052
09:39:39,18	0,491918	3,297008	-0,068985	-0,281044	0,203001	-0,244995	0,030666	-0,071586	-1,115718	5,004523	1,730745	-0,157922	-0,540487	-2,944818	-2,121173	-14,526793	8,957317	12,715900	0,030666	-0,071586	-1,115718	-0,615012	-0,676541	-0,157922	0,030666	-0,071586	-1,115718	-0,615012	-0,676541	-0,157922
09:39:39,23	0,491918	3,297008	-0,068985	-0,281044	0,203001	-0,244995	0,036704	-0,071616	-1,114162	4,977862	2,020612	-0,160201	-0,534651	-2,934464	-2,120821	-14,530892	8,972492	12,718759	0,036704	-0,071616	-1,114162	-0,644024	-0,860643	-0,160201	0,036704	-0,071616	-1,114162	-0,644024	-0,860643	-0,160201
09:39:39,28	0,491918	3,297008	-0,068985	-0,281044	0,203001	-0,244995	0,024819	-0,071493	-1,113810	4,982561	1,391483	-0,157343	-0,536946	-2,934108	-2,120394	-14,489430	8,947411	12,750841	0,024819	-0,071493	-1,113810	-0,629671	-0,556843	-0,157343	0,024819	-0,071493	-1,113810	-0,629671	-0,556843	-0,157343
09:39:39,33	0,491918	3,297008	-0,068985	-0,281044	0,203001	-0,244995	0,025659	-0,069328	-1,113382	4,868958	1,483582	-0,125260	-0,541606	-2,941075	-2,121535	-14,475613	8,929972	12,744150	0,025659	-0,069328	-1,113382	-0,573273	-0,530640	-0,125260	0,025659	-0,069328	-1,113382	-0,573273	-0,530640	-0,125260
09:39:39,39	0,491918	3,297008	-0,068985	-0,281044	0,203001	-0,244995	0,030528	-0,072265	-1,113748	5,070866	1,730517	-0,139131	-0,542163	-2,936618	-2,118470	-14,472224	8,968063	12,710120	0,030528	-0,072265	-1,113748	-0,601974	-0,665904	-0,139131	0,030528	-0,072265	-1,113748	-0,601974	-0,665904	-0,139131
09:39:39,44	0,491918	3,297008	-0,068985	-0,281044	0,203001	-0,244995	0,030441	-0,066065	-1,111458	4,725775	1,736817	-0,165981	-0,536327	-2,931477	-2,120016	-14,483327	8,986784	12,747462	0,030441	-0,066065	-1,111458	-0,460318	-0,652787	-0,165981	0,030441	-0,066065	-1,111458	-0,460318	-0,652787	-0,165981
09:39:39,49	0,491918	3,297008	-0,068985	-0,281044	0,203001	-0,244995	0,023070	-0,068549	-1,113004	4,865587	1,334585	-0,128639	-0,539250	-2,937449	-2,122314	-14,470709	8,951628	12,755903	0,023070	-0,068549	-1,113004	-0,515474	-0,476449	-0,128639	0,023070	-0,068549	-1,113004	-0,515474	-0,476449	-0,128639
09:39:39,54	0,491918	3,297008	-0,068985	-0,281044	0,203001	-0,244995	0,029704	-0,069003	-1,115302	4,865096	1,708019	-0,120198	-0,541016	-2,935815	-2,117674	-14,485751	8,979033	12,744360	0,029704	-0,069003	-1,115302	-0,551661	-0,623726	-0,120198	0,029704	-0,069003	-1,115302	-0,551661	-0,623726	-0,120198
09:39:39,59	0,491918	3,297008	-0,068985	-0,281044	0,203001	-0,244995	0,029172	-0,066657	-1,110663	4,759310	1,653644	-0,131741	-0,535703	-2,932613	-2,121929	-14,454493	8,958220	12,761889	0,029172	-0,066657	-1,110663	-0,473276	-0,636365	-0,131741	0,029172	-0,066657	-1,110663	-0,473276	-0,636365	-0,131741
09:39:39,64	0,491918	3,297008	-0,068985	-0,281044	0,203001	-0,244995	0,023742	-0,069657	-1,114918	4,912905	1,408766	-0,114212	-0,534424	-2,938843	-2,121499	-14,443627	9,014932	12,772319	0,023742	-0,069657	-1,114918	-0,555166	-0,454996	-0,114212	0,023742	-0,069657	-1,114918	-0,555166	-0,454996	-0,114212
09:39:39,69	0,491918	3,297008	-0,068985	-0,281044	0,203001	-0,244995	0,028499	-0,073879	-1,114487	5,187014	1,637153	-0,103782	-0,541033	-2,935048	-2,119254	-14,493636	8,985400	12,721491	0,028499	-0,073879	-1,114487	-0,612512	-0,599987	-0,103782	0,028499	-0,073879	-1,114487	-0,612512	-0,599987	-0,103782
09:39:39,74	0,491918	3,297008	-0,068985	-0,281044	0,203001	-0,244995	0,028516	-0,066259	-1,112242	4,740172	1,609523	-0,154610	-0,544496	-2,937396	-2,119234	-14,458717	8,962447	12,719437	0,028516	-0,066259	-1,112242	-0,461151	-0,628995	-0,154610	0,028516	-0,066259	-1,112242	-0,461151	-0,628995	-0,154610
09:39:39,79	0,491918	3,297008	-0,068985	-0,281044	0,203001	-0,244995	0,032282	-0,064434	-1,112222	4,642849	1,847039	-0,156664	-0,534396	-2,937711	-2,118829	-14,438068	9,008346	12,707613	0,032282	-0,064434	-1,112222	-0,415204	-0,687060	-0,156664	0,032282	-0,064434	-1,112222	-0,415204	-0,687060	-0,156664
09:39:39,84	0,491918	3,297008	-0,068985	-0,281044	0,203001	-0,244995	0,027504	-0,073338	-1,111818	5,155922	1,593516	-0,168488	-0,543305	-2,938943	-2,119608	-14,471861	9,012407	12,735912	0,027504	-0,073338	-1,111818	-0,601081	-0,565509	-0,168488	0,027504	-0,073338	-1,111818	-0,601081	-0,565509	-0,168488
09:39:39,89	0,491918	3,297008	-0,068985	-0,281044	0,203001	-0,244995	0,033026	-0,066238	-1,112596	4,773377	1,849377	-0,140189	-0,539677	-2,940358	-2,121510	-14,416012	8,980353	12,740732	0,033026	-0,066238	-1,112596	-0,426329	-0,743145	-0,140189	0,033026	-0,066238	-1,112596	-0,426329	-0,743145	-0,140189
09:39:39,94	0,491918	3,297008	-0,068985	-0,281044	0,203001	-0,244995	0,032436	-0,070088	-1,114499	4,973742	1,883126	-0,135369	-0,538460	-2,934875	-2,117668	-14,407963	9,016966	12,706591	0,032436	-0,070088	-1,114499	-0,528189	-0,663135	-0,135369	0,032436	-0,070088	-1,114499	-0,528189	-0,663135	-0,135369
09:39:39,99	0,491918	3,297008	-0,068985	-0,281044	0,203001	-0,244995	0,034892	-0,071428	-1,112179	5,014735	1,980160	-0,141937	-0,539744	-2,943155	-2,119190	-14,456911	8,970850	12,734164	0,034892	-0,071428	-1,112179	-0,592373	-0,758882	-0,141937	0,034892	-0,071428	-1,112179	-0,592373	-0,758882	-0,141937
09:39:40,04	0,491918	3,297008	-0,068985	-0,281044	0,203001	-0,244995	0,034892	-0,071428	-1,112179	5,014735	1,980160	-0,141937	-0,536162	-2,932259	-2,118066	-14,418689	8,993281	12,711815	0,034892	-0,071428	-1,112179	-0,592373	-0,758882	-0,141937	0,034892	-0,071428	-1,112179	-0,592373	-0,758882	-0,141937
09:39:40,09	0,491918	3,297008	-0,068985	-0,281044	0,203001	-0,244995	0,032086	-0,069070	-1,114912	4,874239	1,843918	-0,135649	-0,540383	-2,939546	-2,121923	-14,457475	8,950523	12,740452	0,032086	-0,069070	-1,114912	-0,547775	-0,674846	-0,135649	0,032086	-0,069070	-1,114912	-0,547775	-0,674846	-0,135649
09:39:40,14	0,491918	3,297008	-0,068985	-0,281044	0,203001	-0,244995	0,032086	-0,069070	-1,114912	4,874239	1,843918	-0,135649	-0,535016	-2,935440	-2,119210	-14,439066	8,997917	12,731977	0,032086	-0,069070	-1,114912	-0,547775	-0,674846	-0,135649	0,032086	-0,069070	-1,114912	-0,547775	-0,674846	-0,135649
09:39:40,19	0,491918	3,297008	-0,068985	-0,281044	0,203001	-0,244995	0,025847	-0,071666	-1,112199	5,059452	1,511750	-0,144125	-0,539147	-2,933108	-2,119208	-14,439801	9,016318	12,756430	0,025847	-0,071666	-1,112199	-0,566307	-0,517274	-0,144125	0,025847	-0,071666	-1,112199	-0,566307	-0,517274	-0,144125
09:39:40,24	0,491918	3,297008	-0,068985	-0,281044	0,203001	-0,244995	0,025893	-0,066922	-1,112197	4,828344	1,504279	-0,119671	-0,537402	-2,937704	-2,118046	-14,454793	8,979458	12,730090	0,025893	-0,066922	-1,112197	-0,425029	-0,528317	-0,119671	0,025893	-0,066922	-1,112197	-0,425029	-0,528317	-0,119671
09:39:40,29	0,491918	3,297008	-0,068985	-0,281044	0,203001	-0,244995	0,029001	-0,070731	-1,111035	4,987021	1,671340	-0,146011	-0,536855	-2,933164	-2,119615	-14,462655	8,992757	12,742010	0,029001	-0,070731	-1,111035	-0,565397	-0,605231	-0,146011	0,029001	-0,070731	-1,111035	-0,565397	-0,605231	-0,146011
09:39:40,34	0,491918	3,297008	-0,068985	-0,281044	0,203001	-0,244995	0,024796	-0,068935	-1,112604	4,901205	1,439216	-0,134091	-0,538585	-2,941735	-2,122656	-14,445036	8,955725	12,774839	0,024796	-0,068935	-1,112604	-0,510212	-0,507253	-0,134091	0,024796	-0,068935	-1,112604	-0,510212	-0,507253	-0,134091
09:39:40,40	0,491918	3,297008	-0,068985	-0,281044	0,203001	-0,244995	0,033083	-0,071722	-1,115645	5,022868	1,903933	-0,101262	-0,540439	-2,936697	-2,118851	-14,495522	8,986121	12,730836	0,033083	-0,071722	-1,115645	-0,607329	-0,693094	-0,101262	0,033083	-0,071722	-1,115645	-0,607329	-0,693094	-0,101262
09:39:40,44	0,491918	3,297008	-0,068985	-0,281044	0,203001	-0,244995	0,029647	-0,067598	-1,111839	4,809470	1,666317	-0,145265	-0,543293	-2,934883	-2,116915	-14,470295	9,034928	12,721048	0,029647	-0,067598	-1,111839	-0,496947	-0,660947	-0,145265	0,029647	-0,067598	-1,111839	-0,496947	-0,660947	-0,145265
09:39:40,49	0,491918	3,297008	-0,068985	-0,281044	0,203001	-0,244995	0,029504	-0,064219	-1,109904	4,688661	1,656323	-0,155053	-0,537357	-2,929367	-2,118832	-14,422785	9,021142	12,747355	0,029504	-0,064219	-1,109904	-0,352532	-0,659714	-0,155053	0,029504	-0,064219	-1,109904	-0,352532	-0,659714	-0,155053
09:39:40,54	0,491918	3,297008	-0,068985	-0,281044	0,203001	-0,244995	0,021758	-0,066602	-1,111821	4,824379	1,301594	-0,128746	-0,707958	-2,795635	-2,026236	-7,558935	17,583331	12,381195	0,021758	-0,066602	-1,111821	-0,403856	-0,406420	-0,128746	0,021758	-0,066602	-1,111821	-0,403856	-0,406420	-0,128746
09:39:40,59	0,491918	3,297008	-0,068985	-0,281044	0,203001	-0,244995	-0,008757	0,148009	-1,019225	4,511608	1,377983	-0,494906	-0,566536	-2,938152	-1,982411	-15,063987	9,566700	12,609386	-0,008757	0,148009	-1,019225	16,130326	2,065399	-0,494906	-0,008757	0,148009	-1,019225	16,130326	2,065399	-0,494906
09:39:40,64	0,491918	3,297008	-0,068985	-0,281044	0,203001	-0,244995	0,043956	-0,045724	-0,975400	3,890616	1,627800	-0,266715	-0,520122	-2,912835	-1,917488	-14,297333	7,094450	12,712618	0,043956	-0,045724	-0,975400	0,301263	-1,822736	-0,266715	0,043956	-0,045724	-0,975400	0,301263	-1,822736	-0,266715
09:39:40,69	0,491942	3,296949	-0,068980	-0,331019	0,202991	-0,245021	-0,001176	-0,073261	-0,910476	3,564847	1,181011	-0,163483	-0,556072	-2,887733	-1,875356	-12,669031	8,644268	12,654414	-0,001176	-0,073261	-0,910476	-2,186176	1,273325	-0,163483	-0,001176	-0,073261	-0,910476	-2,186176	1,273325	-0,163483
09:39:40,74	0,491942	3,296949	-0,068980	-0,331019	0,202991	-0,245021	-0,004940	-0,029577	-0,868344	3,449581	1,620502	-0,221687	-0,558316	-2,889250	-1,874174	-12,624748	8,645185	12,642967	-0,004940	-0,029577	-0,868344	1,127796	2,008323	-0,221687	-0,004940	-0,029577	-0,868344	1,127796	2,008323	-0,221687
09:39:40,79	0,491942	3,296949	-0,068980	-0,331019	0,202991	-0,245021	-0,002504	-0,028392	-0,867163	3,410883	1,785068	-0,233135	-0,551968	-2,885144	-1,873016	-12,680134	8,664656	12,679077	-0,002504	-0,028392	-0,867163	1,182141	1,981659	-0,233135	-0,002504	-0,028392	-0,867163	1,182141	1,981659	-0,233135
09:39:40,84	0,491942	3,296949	-0,068980	-0,331019	0,202991	-0,245021	-0,009234	-0,031837	-0,866004	3,579187	1,377413	-0,197024	-0,554668	-2,888852	-1,871836	-12,594867	8,697446	12,629065	-0,009234	-0,031837	-0,866004	1,080021	2,102300	-0,197024	-0,009234	-0,031837	-0,866004	1,080021	2,102300	-0,197024
09:39:40,89	0,491942	3,296949	-0,068980	-0,331019	0,202991	-0,245021	-0,003471	-0,027880	-0,862091	3,387018	1,752358	-0,212201	-0,558277	-2,888157	-1,869102	-12,608190	8,638801	12,663900	-0,003471	-0,027880	-0,862091	1,198455	2,024795	-0,212201	-0,003471	-0,027880	-0,862091	1,198455	2,024795	-0,212201
09:39:40,94	0,491942	3,296949	-0,068980	-0,331019	0,202991	-0,245021	-0,003471	-0,027880	-0,862091	3,387018	1,752358	-0,212201	-0,551735	-2,886485	-1,866389	-12,606724	8,710238	12,651366	-0,003471	-0,027880	-0,862091	1,198455	2,024795	-0,212201	-0,003471	-0,027880	-0,862091	1,198455	2,024795	-0,212201
09:39:40,99	0,491942	3,296949	-0,068980	-0,331019	0,202991	-0,245021	-0,008189	-0,032709	-0,859377	3,700756	1,472527	-0,224736	-0,551716	-2,890503	-1,869476	-12,596775	8,694162	12,652034	-0,008189	-0,032709	-0,859377	1,133070	2,115397	-0,224736	-0,008189	-0,032709	-0,859377	1,133070	2,115397	-0,224736
09:39:41,04	0,491942	3,296949	-0,068980	-0,331019	0,202991	-0,245021	-0,004719	-0,034735	-0,862464	3,797135	1,669631	-0,224067	-0,720254	-2,763470	-1,815690	-6,592779	17,140341	12,333354	-0,004719	-0,034735	-0,862464	1,070447	2,040091	-0,224067	-0,004719	-0,034735	-0,862464	1,070447	2,040091	-0,224067
09:39:41,09	0,491942	3,296949	-0,068980	-0,331019	0,202991	-0,245021	-0,030464	0,174741	-0,808678	3,221012	1,307430	-0,542747	-0,583358	-2,900373	-1,801232	-13,694434	9,220837	12,588122	-0,030464	0,174741	-0,808678	16,938146	3,698846	-0,542747	-0,030464	0,174741	-0,808678	16,938146	3,698846	-0,542747
09:39:41,14	0,491942	3,296949	-0,068980	-0,331019	0,202991	-0,245021	0,019649	-0,012266	-0,794221	2,536060	1,722834	-0,287980	-0,561727	-2,898364	-1,726663	-13,980359	7,874553	12,642261	0,019649	-0,012266	-0,794221	1,573145	0,180399	-0,287980	0,019649	-0,012266	-0,794221	1,573145	0,180399	-0,287980
09:39:41,19	0,491991	3,296924	-0,068988	-0,381052	0,202985	-0,245005	0,007094	-0,029994	-0,719651	2,149037	1,495495	-0,233840	-0,591693	-2,873767	-1,708394	-12,827019	9,486432	12,659703	0,007094	-0,029994	-0,719651	-0,205525	0,938631	-0,233840	0,007094	-0,029994	-0,719651	-0,205525	0,938631	-0,233840
09:39:41,24	0,491991	3,296924	-0,068988	-0,381052	0,202985	-0,245005	0,000775	0,008255	-0,701382	2,132680	1,359788	-0,216398	-0,592219	-2,878694	-1,704097	-12,803548	9,437543	12,644770	0,000775	0,008255	-0,701382	2,780675	1,298966	-0,216398	0,000775	0,008255	-0,701382	2,780675	1,298966	-0,216398
09:39:41,29	0,491991	3,296924	-0,068988	-0,381052	0,202985	-0,245005	0,005305	0,006247	-0,697086	2,206479	1,640118	-0,231332	-0,591798	-2,875578	-1,702226	-12,885617	9,450981	12,616369	0,005305	0,006247	-0,697086	2,696866	1,223693	-0,231332	0,005305	0,006247	-0,697086	2,696866	1,223693	-0,231332
09:39:41,34	0,491991	3,296924	-0,068988	-0,381052	0,202985	-0,245005	0,002396	0,007440	-0,695215	2,115033	1,411058	-0,259732	-0,595274	-2,877320	-1,699518	-12,893650	9,518873	12,601584	0,002396	0,007440	-0,695215	2,699090	1,222989	-0,259732	0,002396	0,007440	-0,695215	2,699090	1,222989	-0,259732
09:39:41,39	0,491991	3,296924	-0,068988	-0,381052	0,202985	-0,245005	0,005642	0,009579	-0,692506	2,058585	1,538982	-0,274517	-0,594002	-2,878335	-1,702582	-12,824457	9,458415	12,610560	0,005642	0,009579	-0,692506	2,810552	1,096050	-0,274517	0,005642	0,009579	-0,692506	2,810552	1,096050	-0,274517
09:39:41,44	0,491991	3,296924	-0,068988	-0,381052	0,202985	-0,245005	0,005886	0,007970	-0,695571	2,124484	1,641803	-0,265541	-0,591752	-2,872572	-1,702628	-12,872178	9,496186	12,608687	0,005886	0,007970	-0,695571	2,750156	1,179745	-0,265541	0,005886	0,007970	-0,695571	2,750156	1,179745	-0,265541
09:39:41,49	0,491991	3,296924	-0,068988	-0,381052	0,202985	-0,245005	-0,000230	0,008903	-0,695616	2,084838	1,263548	-0,267414	-0,589322	-2,873909	-1,704915	-12,827407	9,475917	12,628572	-0,000230	0,008903	-0,695616	2,783721	1,281610	-0,267414	-0,000230	0,008903	-0,695616	2,783721	1,281610	-0,267414
09:39:41,54	0,491991	3,296924	-0,068988	-0,381052	0,202985	-0,245005	-0,000288	0,006130	-0,697904	2,233842	1,309464	-0,247530	-0,590422	-2,881223	-1,702572	-12,826656	9,501092	12,602443	-0,000288	0,006130	-0,697904	2,715081	1,332044	-0,247530	-0,000288	0,006130	-0,697904	2,715081	1,332044	-0,247530
09:39:41,59	0,491991	3,296924	-0,068988	-0,381052	0,202985	-0,245005	0,006597	0,003425	-0,695561	2,396679	1,655528	-0,273658	-0,592363	-2,873069	-1,701062	-12,879987	9,482715	12,626584	0,006597	0,003425	-0,695561	2,665576	1,137663	-0,273658	0,006597	0,003425	-0,695561	2,665576	1,137663	-0,273658
09:39:41,64	0,491991	3,296924	-0,068988	-0,381052	0,202985	-0,245005	0,000426	0,009123	-0,694396	2,086147	1,333688	-0,220472	-0,592270	-2,873030	-1,701407	-12,834613	9,489218	12,655629	0,000426	0,009123	-0,694396	2,802299	1,300237	-0,220472	0,000426	0,009123	-0,694396	2,802299	1,300237	-0,220472
09:39:41,69	0,491991	3,296924	-0,068988	-0,381052	0,202985	-0,245005	0,000426	0,009123	-0,694396	2,086147	1,333688	-0,220472	-0,592817	-2,881979	-1,701762	-12,841467	9,498843	12,654801	0,000426	0,009123	-0,694396	2,802299	1,300237	-0,220472	0,000426	0,009123	-0,694396	2,802299	1,300237	-0,220472
09:39:41,74	0,491991	3,296924	-0,068988	-0,381052	0,202985	-0,245005	0,008449	0,005122	-0,694750	2,299079	1,740147	-0,221300	-0,588749	-2,874572	-1,704145	-12,853352	9,518750	12,629742	0,008449	0,005122	-0,694750	2,701194	1,076873	-0,221300	0,008449	0,005122	-0,694750	2,701194	1,076873	-0,221300
09:39:41,79	0,491991	3,296924	-0,068988	-0,381052	0,202985	-0,245005	6,592603E-7	0,005303	-0,697134	2,300993	1,280569	-0,246359	-0,591000	-2,880162	-1,700988	-12,821946	9,516758	12,645597	6,592603E-7	0,005303	-0,697134	2,717275	1,280517	-0,246359	6,592603E-7	0,005303	-0,697134	2,717275	1,280517	-0,246359
09:39:41,84	0,491991	3,296924	-0,068988	-0,381052	0,202985	-0,245005	0,005967	0,004457	-0,693976	2,358979	1,619009	-0,230504	-0,592883	-2,873432	-1,698328	-12,858906	9,498420	12,629908	0,005967	0,004457	-0,693976	2,708825	1,150606	-0,230504	0,005967	0,004457	-0,693976	2,708825	1,150606	-0,230504
09:39:41,89	0,491991	3,296924	-0,068988	-0,381052	0,202985	-0,245005	0,001080	0,009453	-0,691316	2,064826	1,342051	-0,246193	-0,586277	-2,872788	-1,701802	-12,793981	9,498364	12,613210	0,001080	0,009453	-0,691316	2,806859	1,257270	-0,246193	0,001080	0,009453	-0,691316	2,806859	1,257270	-0,246193
09:39:41,94	0,491991	3,296924	-0,068988	-0,381052	0,202985	-0,245005	-0,002781	0,004054	-0,694791	2,377946	1,197548	-0,262891	-0,590581	-2,876434	-1,701430	-12,889956	9,510666	12,637305	-0,002781	0,004054	-0,694791	2,696220	1,415833	-0,262891	-0,002781	0,004054	-0,694791	2,696220	1,415833	-0,262891
09:39:42,00	0,491991	3,296924	-0,068988	-0,381052	0,202985	-0,245005	0,002529	0,005958	-0,694418	2,241609	1,384404	-0,238796	-0,594666	-2,874022	-1,702607	-12,873348	9,538707	12,633556	0,002529	0,005958	-0,694418	2,709340	1,185848	-0,238796	0,002529	0,005958	-0,694418	2,709340	1,185848	-0,238796
09:39:42,05	0,491991	3,296924	-0,068988	-0,381052	0,202985	-0,245005	0,002482	0,010702	-0,695596	2,027528	1,382317	-0,242545	-0,592262	-2,877840	-1,701005	-12,839405	9,473276	12,649365	0,002482	0,010702	-0,695596	2,867635	1,187460	-0,242545	0,002482	0,010702	-0,695596	2,867635	1,187460	-0,242545
09:39:42,10	0,491991	3,296924	-0,068988	-0,381052	0,202985	-0,245005	0,004587	0,006711	-0,693993	2,195365	1,553885	-0,226736	-0,589271	-2,878455	-1,702569	-12,831171	9,505417	12,622617	0,004587	0,006711	-0,693993	2,722180	1,193789	-0,226736	0,004587	0,006711	-0,693993	2,722180	1,193789	-0,226736
09:39:42,15	0,491991	3,296924	-0,068988	-0,381052	0,202985	-0,245005	0,003624	0,003813	-0,695558	2,378012	1,494858	-0,253484	-0,591688	-2,875263	-1,702974	-12,844847	9,493112	12,632356	0,003624	0,003813	-0,695558	2,677335	1,210375	-0,253484	0,003624	0,003813	-0,695558	2,677335	1,210375	-0,253484
09:39:42,20	0,491991	3,296924	-0,068988	-0,381052	0,202985	-0,245005	0,002068	0,007502	-0,695963	2,168674	1,408270	-0,243745	-0,589793	-2,875359	-1,700628	-12,805761	9,533870	12,622455	0,002068	0,007502	-0,695963	2,757609	1,245910	-0,243745	0,002068	0,007502	-0,695963	2,757609	1,245910	-0,243745
09:39:42,25	0,491991	3,296924	-0,068988	-0,381052	0,202985	-0,245005	0,001205	0,005814	-0,693617	2,311330	1,376824	-0,253646	-0,592127	-2,880865	-1,700617	-12,808019	9,525272	12,611286	0,001205	0,005814	-0,693617	2,767696	1,282270	-0,253646	0,001205	0,005814	-0,693617	2,767696	1,282270	-0,253646
09:39:42,30	0,491991	3,296924	-0,068988	-0,381052	0,202985	-0,245005	0,007139	0,005082	-0,693606	2,340808	1,687768	-0,264815	-0,588780	-2,875960	-1,703766	-12,870930	9,512344	12,619586	0,007139	0,005082	-0,693606	2,739728	1,127346	-0,264815	0,007139	0,005082	-0,693606	2,739728	1,127346	-0,264815
09:39:42,35	0,491991	3,296924	-0,068988	-0,381052	0,202985	-0,245005	0,001218	0,004635	-0,696755	2,321387	1,331864	-0,256515	-0,589315	-2,873576	-1,701417	-12,848781	9,534402	12,643122	0,001218	0,004635	-0,696755	2,685238	1,236232	-0,256515	0,001218	0,004635	-0,696755	2,685238	1,236232	-0,256515
09:39:42,40	0,491991	3,296924	-0,068988	-0,381052	0,202985	-0,245005	-0,000579	0,006291	-0,694406	2,265472	1,246546	-0,232979	-0,590549	-2,880122	-1,702577	-12,866824	9,462167	12,625980	-0,000579	0,006291	-0,694406	2,759290	1,292018	-0,232979	-0,000579	0,006291	-0,694406	2,759290	1,292018	-0,232979
09:39:42,45	0,491991	3,296924	-0,068988	-0,381052	0,202985	-0,245005	0,005707	0,004087	-0,695566	2,308491	1,593910	-0,250121	-0,588650	-2,877868	-1,701396	-12,828706	9,541707	12,632925	0,005707	0,004087	-0,695566	2,629311	1,145931	-0,250121	0,005707	0,004087	-0,695566	2,629311	1,145931	-0,250121
09:39:42,50	0,491991	3,296924	-0,068988	-0,381052	0,202985	-0,245005	0,002805	0,003569	-0,694385	2,423348	1,436267	-0,243176	-0,595187	-2,876799	-1,704114	-12,823417	9,479852	12,650953	0,002805	0,003569	-0,694385	2,703537	1,216064	-0,243176	0,002805	0,003569	-0,694385	2,703537	1,216064	-0,243176
09:39:42,55	0,491991	3,296924	-0,068988	-0,381052	0,202985	-0,245005	0,005148	0,009765	-0,697103	2,050239	1,593614	-0,225148	-0,592282	-2,872168	-1,699872	-12,853440	9,521635	12,646362	0,005148	0,009765	-0,697103	2,816803	1,189482	-0,225148	0,005148	0,009765	-0,697103	2,816803	1,189482	-0,225148
09:39:42,60	0,491991	3,296924	-0,068988	-0,381052	0,202985	-0,245005	-0,000314	0,009564	-0,692861	2,081851	1,262662	-0,229739	-0,592860	-2,878766	-1,702982	-12,849277	9,479095	12,607009	-0,000314	0,009564	-0,692861	2,832658	1,287350	-0,229739	-0,000314	0,009564	-0,692861	2,832658	1,287350	-0,229739
09:39:42,65	0,491991	3,296924	-0,068988	-0,381052	0,202985	-0,245005	0,005688	0,006765	-0,695970	2,192640	1,599684	-0,269092	-0,597614	-2,875053	-1,703386	-12,878025	9,545468	12,633632	0,005688	0,006765	-0,695970	2,723725	1,153151	-0,269092	0,005688	0,006765	-0,695970	2,723725	1,153151	-0,269092
09:39:42,71	0,491991	3,296924	-0,068988	-0,381052	0,202985	-0,245005	0,003849	0,008642	-0,693671	2,091467	1,434268	-0,258889	-0,587738	-2,876487	-1,701693	-12,838458	9,505409	12,680050	0,003849	0,008642	-0,693671	2,769875	1,132091	-0,258889	0,003849	0,008642	-0,693671	2,769875	1,132091	-0,258889
09:39:42,76	0,491991	3,296924	-0,068988	-0,381052	0,202985	-0,245005	0,003849	0,008642	-0,693671	2,091467	1,434268	-0,258889	-0,595310	-2,874955	-1,703782	-12,900337	9,541382	12,634384	0,003849	0,008642	-0,693671	2,769875	1,132091	-0,258889	0,003849	0,008642	-0,693671	2,769875	1,132091	-0,258889
09:39:42,81	0,491991	3,296924	-0,068988	-0,381052	0,202985	-0,245005	0,003613	0,010794	-0,696771	2,011583	1,416387	-0,241717	-0,591425	-2,879384	-1,695551	-12,790262	9,613508	12,625723	0,003613	0,010794	-0,696771	2,858886	1,132792	-0,241717	0,003613	0,010794	-0,696771	2,858886	1,132792	-0,241717
09:39:42,86	0,491991	3,296924	-0,068988	-0,381052	0,202985	-0,245005	0,005505	0,005214	-0,688539	2,419217	1,574072	-0,250378	-0,772791	-2,796946	-1,627880	-9,161566	18,330919	12,351934	0,005505	0,005214	-0,688539	2,828529	1,141901	-0,250378	0,005505	0,005214	-0,688539	2,828529	1,141901	-0,250378
09:39:42,91	0,491991	3,296924	-0,068988	-0,381052	0,202985	-0,245005	0,024795	0,203501	-0,620868	1,472164	1,360994	-0,524168	-0,602846	-2,856457	-1,587204	-12,666094	9,298105	12,564379	0,024795	0,203501	-0,620868	17,446965	-0,585451	-0,524168	0,024795	0,203501	-0,620868	17,446965	-0,585451	-0,524168
09:39:42,96	0,491991	3,296924	-0,068988	-0,381052	0,202985	-0,245005	-0,008639	0,026569	-0,580193	1,097711	1,103796	-0,311722	-0,583451	-2,908092	-1,623894	-15,392605	8,225142	12,658417	-0,008639	0,026569	-0,580193	3,183367	1,781964	-0,311722	-0,008639	0,026569	-0,580193	3,183367	1,781964	-0,311722
09:39:43,01	0,491951	3,296975	-0,068991	-0,431018	0,202989	-0,245003	0,026380	-0,016045	-0,616883	1,021165	1,100068	-0,217684	-0,615093	-2,892715	-1,589306	-14,251759	9,816642	12,624985	0,026380	-0,016045	-0,616883	-0,238371	-0,970801	-0,217684	0,026380	-0,016045	-0,616883	-0,238371	-0,970801	-0,217684
09:39:43,06	0,491951	3,296975	-0,068991	-0,431018	0,202989	-0,245003	0,028885	0,019046	-0,582294	1,145130	1,422542	-0,251116	-0,617576	-2,883721	-1,586647	-14,284029	9,791103	12,618941	0,028885	0,019046	-0,582294	2,640245	-0,844913	-0,251116	0,028885	0,019046	-0,582294	2,640245	-0,844913	-0,251116
09:39:43,11	0,491951	3,296975	-0,068991	-0,431018	0,202989	-0,245003	0,022337	0,025693	-0,579635	0,761220	1,066906	-0,257160	-0,614492	-2,889762	-1,585431	-14,249502	9,826907	12,623475	0,022337	0,025693	-0,579635	2,778145	-0,686587	-0,257160	0,022337	0,025693	-0,579635	2,778145	-0,686587	-0,257160
09:39:43,16	0,491951	3,296975	-0,068991	-0,431018	0,202989	-0,245003	0,026027	0,020002	-0,578419	1,105445	1,270741	-0,252626	-0,618151	-2,884941	-1,583938	-14,312537	9,865241	12,614835	0,026027	0,020002	-0,578419	2,675593	-0,772351	-0,252626	0,026027	0,020002	-0,578419	2,675593	-0,772351	-0,252626
09:39:43,21	0,491951	3,296975	-0,068991	-0,431018	0,202989	-0,245003	0,023681	0,025582	-0,576926	0,816983	1,075026	-0,261266	-0,613990	-2,884289	-1,582753	-14,275291	9,807807	12,612707	0,023681	0,025582	-0,576926	2,825135	-0,783955	-0,261266	0,023681	0,025582	-0,576926	2,825135	-0,783955	-0,261266
09:39:43,26	0,491951	3,296975	-0,068991	-0,431018	0,202989	-0,245003	0,021036	0,022303	-0,575741	0,956351	0,998453	-0,263394	-0,619800	-2,888198	-1,579996	-14,241609	9,779396	12,627570	0,021036	0,022303	-0,575741	2,707137	-0,652887	-0,263394	0,021036	0,022303	-0,575741	2,707137	-0,652887	-0,263394
09:39:43,31	0,491951	3,296975	-0,068991	-0,431018	0,202989	-0,245003	0,027326	0,025381	-0,572985	0,788527	1,368911	-0,248531	-0,625805	-2,884299	-1,555513	-14,161634	10,071522	12,606213	0,027326	0,025381	-0,572985	2,780943	-0,776198	-0,248531	0,027326	0,025381	-0,572985	2,780943	-0,776198	-0,248531
09:39:43,36	0,491951	3,296975	-0,068991	-0,431018	0,202989	-0,245003	0,026953	0,032530	-0,548502	0,709743	1,272676	-0,269888	-0,782732	-2,762444	-1,343054	-8,264369	18,511246	12,406297	0,026953	0,032530	-0,548502	3,263374	-0,843098	-0,269888	0,026953	0,032530	-0,548502	3,263374	-0,843098	-0,269888
09:39:43,41	0,491951	3,296975	-0,068991	-0,431018	0,202989	-0,245003	-0,000113	0,229361	-0,336042	0,732190	0,752578	-0,469804	-0,639936	-2,881790	-1,412742	-14,686078	10,025954	12,603566	-0,000113	0,229361	-0,336042	18,737032	0,761459	-0,469804	-0,000113	0,229361	-0,336042	18,737032	0,761459	-0,469804
09:39:43,46	0,491951	3,296975	-0,068991	-0,431018	0,202989	-0,245003	0,031845	0,046023	-0,405731	-0,293563	1,095701	-0,272535	-0,624149	-2,884846	-1,259299	-14,969936	9,028871	12,594889	0,031845	0,046023	-0,405731	3,319245	-1,404153	-0,272535	0,031845	0,046023	-0,405731	3,319245	-1,404153	-0,272535
09:39:43,51	0,491980	3,296952	-0,068987	-0,481051	0,203004	-0,244987	0,026598	0,030823	-0,252287	-0,508565	1,075557	-0,281212	-0,658600	-2,859683	-1,227804	-13,710465	10,558316	12,570791	0,026598	0,030823	-0,252287	1,911004	-1,012387	-0,281212	0,026598	0,030823	-0,252287	1,911004	-1,012387	-0,281212
09:39:43,56	0,491980	3,296952	-0,068987	-0,481051	0,203004	-0,244987	0,022031	0,073240	-0,220793	-0,759978	1,164103	-0,305310	-0,648936	-2,860021	-1,226591	-13,610294	10,574402	12,551778	0,022031	0,073240	-0,220793	4,989328	-0,565361	-0,305310	0,022031	0,073240	-0,220793	4,989328	-0,565361	-0,305310
09:39:43,61	0,491980	3,296952	-0,068987	-0,481051	0,203004	-0,244987	0,017492	0,064701	-0,219580	-0,251973	1,006777	-0,324323	-0,656717	-2,858091	-1,223509	-13,663421	10,566616	12,573366	0,017492	0,064701	-0,219580	4,827082	-0,366368	-0,324323	0,017492	0,064701	-0,219580	4,827082	-0,366368	-0,324323
09:39:43,66	0,491980	3,296952	-0,068987	-0,481051	0,203004	-0,244987	0,019712	0,072406	-0,216498	-0,685898	1,080062	-0,302735	-0,648215	-2,859192	-1,220708	-13,555383	10,581644	12,591719	0,019712	0,072406	-0,216498	4,997938	-0,467294	-0,302735	0,019712	0,072406	-0,216498	4,997938	-0,467294	-0,302735
09:39:43,71	0,491980	3,296952	-0,068987	-0,481051	0,203004	-0,244987	0,016414	0,064491	-0,213696	-0,207314	0,994648	-0,284382	-0,653536	-2,860504	-1,220338	-13,566690	10,569807	12,575582	0,016414	0,064491	-0,213696	4,855238	-0,293864	-0,284382	0,016414	0,064491	-0,213696	4,855238	-0,293864	-0,284382
09:39:43,76	0,491980	3,296952	-0,068987	-0,481051	0,203004	-0,244987	0,020211	0,068444	-0,213327	-0,428784	1,188192	-0,300519	-0,654865	-2,858021	-1,221148	-13,617555	10,539284	12,580603	0,020211	0,068444	-0,213327	4,944093	-0,398344	-0,300519	0,020211	0,068444	-0,213327	4,944093	-0,398344	-0,300519
09:39:43,81	0,491980	3,296952	-0,068987	-0,481051	0,203004	-0,244987	0,018725	0,070836	-0,214136	-0,605025	1,082167	-0,295498	-0,654090	-2,861336	-1,221508	-13,559276	10,591898	12,562171	0,018725	0,070836	-0,214136	4,955610	-0,387773	-0,295498	0,018725	0,070836	-0,214136	4,955610	-0,387773	-0,295498
09:39:43,86	0,491980	3,296952	-0,068987	-0,481051	0,203004	-0,244987	0,021208	0,068507	-0,214497	-0,409224	1,235421	-0,313930	-0,652413	-2,862291	-1,221493	-13,568847	10,496493	12,578732	0,021208	0,068507	-0,214497	4,968602	-0,429395	-0,313930	0,021208	0,068507	-0,214497	4,968602	-0,429395	-0,313930
09:39:43,91	0,491980	3,296952	-0,068987	-0,481051	0,203004	-0,244987	0,021197	0,066578	-0,214482	-0,396309	1,274288	-0,297369	-0,648805	-2,856248	-1,219566	-13,553174	10,584125	12,576880	0,021197	0,066578	-0,214482	4,830067	-0,389702	-0,297369	0,021197	0,066578	-0,214482	4,830067	-0,389702	-0,297369
09:39:43,96	0,491980	3,296952	-0,068987	-0,481051	0,203004	-0,244987	0,014159	0,066475	-0,212554	-0,307217	0,878069	-0,299221	-0,650030	-2,862966	-1,221524	-13,589370	10,573479	12,542978	0,014159	0,066475	-0,212554	4,911061	-0,233438	-0,299221	0,014159	0,066475	-0,212554	4,911061	-0,233438	-0,299221
09:39:44,01	0,491980	3,296952	-0,068987	-0,481051	0,203004	-0,244987	0,020590	0,064176	-0,214512	-0,215009	1,186452	-0,333123	-0,651863	-2,859000	-1,217248	-13,604969	10,548930	12,578783	0,020590	0,064176	-0,214512	4,822831	-0,429881	-0,333123	0,020590	0,064176	-0,214512	4,822831	-0,429881	-0,333123
09:39:44,06	0,491980	3,296952	-0,068987	-0,481051	0,203004	-0,244987	0,018072	0,067747	-0,210236	-0,429759	1,054262	-0,297318	-0,652889	-2,863526	-1,220315	-13,546465	10,567327	12,574944	0,018072	0,067747	-0,210236	4,888402	-0,364378	-0,297318	0,018072	0,067747	-0,210236	4,888402	-0,364378	-0,297318
09:39:44,11	0,491980	3,296952	-0,068987	-0,481051	0,203004	-0,244987	0,022504	0,066372	-0,213304	-0,313070	1,326198	-0,301157	-0,652977	-2,856625	-1,218803	-13,583152	10,599436	12,581283	0,022504	0,066372	-0,213304	4,897147	-0,440360	-0,301157	0,022504	0,066372	-0,213304	4,897147	-0,440360	-0,301157
09:39:44,16	0,491980	3,296952	-0,068987	-0,481051	0,203004	-0,244987	0,016572	0,069899	-0,211792	-0,487017	0,969929	-0,294818	-0,656510	-2,857331	-1,219587	-13,586321	10,608813	12,576533	0,016572	0,069899	-0,211792	5,000080	-0,331000	-0,294818	0,016572	0,069899	-0,211792	5,000080	-0,331000	-0,294818
09:39:44,21	0,491980	3,296952	-0,068987	-0,481051	0,203004	-0,244987	0,018950	0,072605	-0,212576	-0,621199	1,086124	-0,299568	-0,657722	-2,858176	-1,216080	-13,606996	10,604554	12,598366	0,018950	0,072605	-0,212576	5,078327	-0,401435	-0,299568	0,018950	0,072605	-0,212576	5,078327	-0,401435	-0,299568
09:39:44,26	0,491980	3,296952	-0,068987	-0,481051	0,203004	-0,244987	0,020287	0,073233	-0,209069	-0,667855	1,139893	-0,277736	-0,652242	-2,861998	-1,218761	-13,516669	10,558124	12,564045	0,020287	0,073233	-0,209069	5,080930	-0,452652	-0,277736	0,020287	0,073233	-0,209069	5,080930	-0,452652	-0,277736
09:39:44,31	0,491980	3,296952	-0,068987	-0,481051	0,203004	-0,244987	0,020857	0,066576	-0,211749	-0,316753	1,270986	-0,312056	-0,652307	-2,863742	-1,216810	-13,564516	10,594018	12,593300	0,020857	0,066576	-0,211749	4,909482	-0,366324	-0,312056	0,020857	0,066576	-0,211749	4,909482	-0,366324	-0,312056
09:39:44,36	0,491980	3,296952	-0,068987	-0,481051	0,203004	-0,244987	0,022400	0,065761	-0,209798	-0,267178	1,291832	-0,282801	-0,651185	-2,855572	-1,218822	-13,572662	10,601129	12,552636	0,022400	0,065761	-0,209798	4,895030	-0,466593	-0,282801	0,022400	0,065761	-0,209798	4,895030	-0,466593	-0,282801
09:39:44,41	0,491980	3,296952	-0,068987	-0,481051	0,203004	-0,244987	0,014764	0,068874	-0,211810	-0,426972	0,884127	-0,323465	-0,657065	-2,860198	-1,215716	-13,576098	10,566242	12,533426	0,014764	0,068874	-0,211810	4,979611	-0,274838	-0,323465	0,014764	0,068874	-0,211810	4,979611	-0,274838	-0,323465
09:39:44,46	0,491980	3,296952	-0,068987	-0,481051	0,203004	-0,244987	0,021711	0,071653	-0,208705	-0,603441	1,259833	-0,342675	-0,650495	-2,857821	-1,217979	-13,532121	10,614913	12,600385	0,021711	0,071653	-0,208705	5,021338	-0,444462	-0,342675	0,021711	0,071653	-0,208705	5,021338	-0,444462	-0,342675
09:39:44,51	0,491980	3,296952	-0,068987	-0,481051	0,203004	-0,244987	0,016367	0,067151	-0,210968	-0,305209	0,995705	-0,275716	-0,649915	-2,856139	-1,216853	-13,541330	10,621877	12,561606	0,016367	0,067151	-0,210968	4,966181	-0,289102	-0,275716	0,016367	0,067151	-0,210968	4,966181	-0,289102	-0,275716
09:39:44,56	0,491980	3,296952	-0,068987	-0,481051	0,203004	-0,244987	0,014620	0,067491	-0,209842	-0,321415	0,893399	-0,314495	-0,656497	-2,865740	-1,218000	-13,590297	10,563921	12,572924	0,014620	0,067491	-0,209842	4,976592	-0,254262	-0,314495	0,014620	0,067491	-0,209842	4,976592	-0,254262	-0,314495
09:39:44,61	0,491980	3,296952	-0,068987	-0,481051	0,203004	-0,244987	0,026226	0,068390	-0,210989	-0,442850	1,483490	-0,303177	-0,654140	-2,858453	-1,218012	-13,591639	10,630817	12,595957	0,026226	0,068390	-0,210989	4,925747	-0,575253	-0,303177	0,026226	0,068390	-0,210989	4,925747	-0,575253	-0,303177
09:39:44,66	0,491980	3,296952	-0,068987	-0,481051	0,203004	-0,244987	0,018736	0,069993	-0,211001	-0,468942	1,059421	-0,280144	-0,656474	-2,860856	-1,217634	-13,579503	10,596069	12,564659	0,018736	0,069993	-0,211001	5,025489	-0,411388	-0,280144	0,018736	0,069993	-0,211001	5,025489	-0,411388	-0,280144
09:39:44,71	0,491980	3,296952	-0,068987	-0,481051	0,203004	-0,244987	0,021984	0,070812	-0,210623	-0,535561	1,256187	-0,311442	-0,650978	-2,857484	-1,215648	-13,496491	10,637009	12,579894	0,021984	0,070812	-0,210623	5,023171	-0,469570	-0,311442	0,021984	0,070812	-0,210623	5,023171	-0,469570	-0,311442
09:39:44,76	0,491980	3,296952	-0,068987	-0,481051	0,203004	-0,244987	0,016317	0,067738	-0,208637	-0,298784	1,012893	-0,296207	-0,654062	-2,858711	-1,217239	-13,552857	10,608084	12,565264	0,016317	0,067738	-0,208637	5,018687	-0,267959	-0,296207	0,016317	0,067738	-0,208637	5,018687	-0,267959	-0,296207
09:39:44,81	0,491980	3,296952	-0,068987	-0,481051	0,203004	-0,244987	0,018921	0,069795	-0,210227	-0,458981	1,113974	-0,310837	-0,652364	-2,856310	-1,218437	-13,575938	10,599971	12,547240	0,018921	0,069795	-0,210227	5,019964	-0,371329	-0,310837	0,018921	0,069795	-0,210227	5,019964	-0,371329	-0,310837
09:39:44,86	0,491980	3,296952	-0,068987	-0,481051	0,203004	-0,244987	0,015992	0,069526	-0,211426	-0,463519	0,945749	-0,328861	-0,654065	-2,859511	-1,216839	-13,550745	10,591937	12,574053	0,015992	0,069526	-0,211426	4,994249	-0,309651	-0,328861	0,015992	0,069526	-0,211426	4,994249	-0,309651	-0,328861
09:39:44,91	0,491980	3,296952	-0,068987	-0,481051	0,203004	-0,244987	0,019470	0,068796	-0,209447	-0,405815	1,136716	-0,311183	-0,653470	-2,859687	-1,216458	-13,557311	10,612006	12,564919	0,019470	0,068796	-0,209447	4,994636	-0,391701	-0,311183	0,019470	0,068796	-0,209447	4,994636	-0,391701	-0,311183
09:39:44,96	0,491980	3,296952	-0,068987	-0,481051	0,203004	-0,244987	0,019470	0,068796	-0,209447	-0,405815	1,136716	-0,311183	-0,655265	-2,862524	-1,216423	-13,552915	10,552035	12,596115	0,019470	0,068796	-0,209447	4,994636	-0,391701	-0,311183	0,019470	0,068796	-0,209447	4,994636	-0,391701	-0,311183
09:39:45,01	0,491980	3,296952	-0,068987	-0,481051	0,203004	-0,244987	0,022824	0,068932	-0,209411	-0,462635	1,344923	-0,279986	-0,651712	-2,863594	-1,217596	-13,552330	10,565364	12,573480	0,022824	0,068932	-0,209411	4,948507	-0,446793	-0,279986	0,022824	0,068932	-0,209411	4,948507	-0,446793	-0,279986
09:39:45,06	0,491980	3,296952	-0,068987	-0,481051	0,203004	-0,244987	0,021975	0,065319	-0,210585	-0,262957	1,294604	-0,302621	-0,651772	-2,856047	-1,216087	-13,574697	10,597415	12,570083	0,021975	0,065319	-0,210585	4,864615	-0,430446	-0,302621	0,021975	0,065319	-0,210585	4,864615	-0,430446	-0,302621
09:39:45,11	0,491980	3,296952	-0,068987	-0,481051	0,203004	-0,244987	0,015469	0,069144	-0,209076	-0,445285	0,920872	-0,306018	-0,653422	-2,861016	-1,218004	-13,535059	10,608771	12,555648	0,015469	0,069144	-0,209076	4,982551	-0,293421	-0,306018	0,015469	0,069144	-0,209076	4,982551	-0,293421	-0,306018
09:39:45,16	0,491980	3,296952	-0,068987	-0,481051	0,203004	-0,244987	0,020597	0,068089	-0,210993	-0,360746	1,216176	-0,320453	-0,649359	-2,860528	-1,219931	-13,550091	10,593491	12,581486	0,020597	0,068089	-0,210993	4,984235	-0,400663	-0,320453	0,020597	0,068089	-0,210993	4,984235	-0,400663	-0,320453
09:39:45,21	0,491980	3,296952	-0,068987	-0,481051	0,203004	-0,244987	0,018143	0,064814	-0,212920	-0,211222	1,083214	-0,294615	-0,651635	-2,860050	-1,216447	-13,524940	10,604071	12,554898	0,018143	0,064814	-0,212920	4,876712	-0,341021	-0,294615	0,018143	0,064814	-0,212920	4,876712	-0,341021	-0,294615
09:39:45,26	0,491980	3,296952	-0,068987	-0,481051	0,203004	-0,244987	0,018867	0,067025	-0,209436	-0,304408	1,137356	-0,321203	-0,659333	-2,860644	-1,217613	-13,538796	10,599534	12,573567	0,023231	0,073394	-0,210602	5,114944	-0,469082	-0,302534	0,023231	0,073394	-0,210602	5,114944	-0,469082	-0,302534
09:39:45,31	0,491980	3,296952	-0,068987	-0,481051	0,203004	-0,244987	0,023231	0,073394	-0,210602	-0,646463	1,354528	-0,302534	-0,654036	-2,865249	-1,217984	-13,560151	10,621424	12,574945	0,023231	0,073394	-0,210602	5,114944	-0,469082	-0,302534	0,023231	0,073394	-0,210602	5,114944	-0,469082	-0,302534
09:39:45,36	0,491980	3,296952	-0,068987	-0,481051	0,203004	-0,244987	0,024570	0,066504	-0,210972	-0,279942	1,394710	-0,301156	-0,653374	-2,864023	-1,216408	-13,508865	10,573333	12,577060	0,024570	0,066504	-0,210972	4,940658	-0,534001	-0,301156	0,024570	0,066504	-0,210972	4,940658	-0,534001	-0,301156
09:39:45,41	0,491980	3,296952	-0,068987	-0,481051	0,203004	-0,244987	0,023177	0,066544	-0,209396	-0,298026	1,390764	-0,299041	-0,656334	-2,859158	-1,218397	-13,526753	10,647816	12,561669	0,023177	0,066544	-0,209396	4,925712	-0,428640	-0,299041	0,023177	0,066544	-0,209396	4,925712	-0,428640	-0,299041
09:39:45,46	0,491980	3,296952	-0,068987	-0,481051	0,203004	-0,244987	0,020444	0,071540	-0,211386	-0,502211	1,195912	-0,314432	-0,658188	-2,861397	-1,218030	-13,553409	10,581260	12,539555	0,020444	0,071540	-0,211386	5,113643	-0,408948	-0,314432	0,020444	0,071540	-0,211386	5,113643	-0,408948	-0,314432
09:39:45,51	0,491980	3,296952	-0,068987	-0,481051	0,203004	-0,244987	0,023310	0,072026	-0,211018	-0,598486	1,355137	-0,336546	-0,654037	-2,855871	-1,216078	-13,545702	10,637149	12,570686	0,023310	0,072026	-0,211018	5,055573	-0,474705	-0,336546	0,023310	0,072026	-0,211018	5,055573	-0,474705	-0,336546
09:39:45,56	0,491980	3,296952	-0,068987	-0,481051	0,203004	-0,244987	0,016449	0,071195	-0,209066	-0,502987	0,977076	-0,305415	-0,649831	-2,864227	-1,214070	-13,527166	10,625688	12,587775	0,016449	0,071195	-0,209066	5,085790	-0,314147	-0,305415	0,016449	0,071195	-0,209066	5,085790	-0,314147	-0,305415
09:39:45,61	0,491980	3,296952	-0,068987	-0,481051	0,203004	-0,244987	0,021583	0,063374	-0,207059	-0,096970	1,265835	-0,288326	-0,655280	-2,858667	-1,216463	-13,575363	10,619905	12,579734	0,021583	0,063374	-0,207059	4,877886	-0,428419	-0,288326	0,021583	0,063374	-0,207059	4,877886	-0,428419	-0,288326
09:39:45,66	0,491980	3,296952	-0,068987	-0,481051	0,203004	-0,244987	0,019492	0,070873	-0,209451	-0,516018	1,118241	-0,296367	-0,649882	-2,856159	-1,217598	-13,518844	10,615410	12,590695	0,019492	0,070873	-0,209451	5,047499	-0,411850	-0,296367	0,019492	0,070873	-0,209451	5,047499	-0,411850	-0,296367
09:39:45,71	0,491980	3,296952	-0,068987	-0,481051	0,203004	-0,244987	0,014621	0,067452	-0,210586	-0,313768	0,916180	-0,285406	-0,652751	-2,862635	-1,217974	-13,502856	10,615952	12,565095	0,014621	0,067452	-0,210586	4,981213	-0,231592	-0,285406	0,014621	0,067452	-0,210586	4,981213	-0,231592	-0,285406
09:39:45,76	0,491980	3,296952	-0,068987	-0,481051	0,203004	-0,244987	0,021664	0,066699	-0,210963	-0,266153	1,295951	-0,311007	-0,655784	-2,860744	-1,216049	-13,527826	10,577239	12,572386	0,021664	0,066699	-0,210963	4,969724	-0,404637	-0,311007	0,021664	0,066699	-0,210963	4,969724	-0,404637	-0,311007
09:39:45,81	0,491980	3,296952	-0,068987	-0,481051	0,203004	-0,244987	0,021543	0,070271	-0,209038	-0,497882	1,287417	-0,303715	-0,653971	-2,863365	-1,217986	-13,523106	10,611547	12,560004	0,021543	0,070271	-0,209038	5,018357	-0,403711	-0,303715	0,021543	0,070271	-0,209038	5,018357	-0,403711	-0,303715
09:39:45,86	0,491980	3,296952	-0,068987	-0,481051	0,203004	-0,244987	0,022906	0,067390	-0,210975	-0,316021	1,345206	-0,316097	-0,655899	-2,854300	-1,217299	-13,583693	10,625448	12,532595	0,022906	0,067390	-0,210975	4,974094	-0,452888	-0,316097	0,022906	0,067390	-0,210975	4,974094	-0,452888	-0,316097
09:39:45,91	0,491980	3,296952	-0,068987	-0,481051	0,203004	-0,244987	0,023562	0,065807	-0,211767	-0,280839	1,340517	-0,310889	-0,656917	-2,857701	-1,217618	-13,514263	10,627695	12,565383	0,023562	0,065807	-0,211767	4,885001	-0,509114	-0,310889	0,023562	0,065807	-0,211767	4,885001	-0,509114	-0,310889
09:39:45,96	0,491980	3,296952	-0,068987	-0,481051	0,203004	-0,244987	0,019473	0,072774	-0,210607	-0,577569	1,166318	-0,310718	-0,654043	-2,863009	-1,216828	-13,543872	10,572655	12,563153	0,019473	0,072774	-0,210607	5,135169	-0,362350	-0,310718	0,019473	0,072774	-0,210607	5,135169	-0,362350	-0,310718
09:39:46,01	0,491980	3,296952	-0,068987	-0,481051	0,203004	-0,244987	0,022633	0,067630	-0,209817	-0,372576	1,332502	-0,312948	-0,656443	-2,859513	-1,216108	-13,573264	10,608949	12,530367	0,022633	0,067630	-0,209817	4,936395	-0,444205	-0,312948	0,022633	0,067630	-0,209817	4,936395	-0,444205	-0,312948
09:39:46,06	0,491980	3,296952	-0,068987	-0,481051	0,203004	-0,244987	0,020806	0,071457	-0,209097	-0,554815	1,193887	-0,345734	-0,652353	-2,854385	-1,216088	-13,567126	10,599968	12,575078	0,020806	0,071457	-0,209097	5,054530	-0,439385	-0,345734	0,020806	0,071457	-0,209097	5,054530	-0,439385	-0,345734
09:39:46,11	0,491980	3,296952	-0,068987	-0,481051	0,203004	-0,244987	0,014320	0,070479	-0,209077	-0,508701	0,866423	-0,301023	-0,649842	-2,858209	-1,218746	-13,499853	10,605757	12,590592	0,014320	0,070479	-0,209077	5,023922	-0,257701	-0,301023	0,014320	0,070479	-0,209077	5,023922	-0,257701	-0,301023
09:39:46,16	0,491980	3,296952	-0,068987	-0,481051	0,203004	-0,244987	0,016377	0,066392	-0,211735	-0,257517	1,028728	-0,285509	-0,655106	-2,859532	-1,214885	-13,499753	10,613443	12,558311	0,016377	0,066392	-0,211735	4,954261	-0,256833	-0,285509	0,016377	0,066392	-0,211735	4,954261	-0,256833	-0,285509
09:39:46,21	0,491980	3,296952	-0,068987	-0,481051	0,203004	-0,244987	0,020154	0,070290	-0,207874	-0,453488	1,221386	-0,317790	-0,656441	-2,858030	-1,216859	-13,566747	10,621879	12,570153	0,020154	0,070290	-0,207874	5,064255	-0,360686	-0,317790	0,020154	0,070290	-0,207874	5,064255	-0,360686	-0,317790
09:39:46,26	0,491980	3,296952	-0,068987	-0,481051	0,203004	-0,244987	0,019521	0,072197	-0,209848	-0,578841	1,126225	-0,305948	-0,648732	-2,856811	-1,215264	-13,538802	10,619979	12,599418	0,019521	0,072197	-0,209848	5,088599	-0,406144	-0,305948	0,019521	0,072197	-0,209848	5,088599	-0,406144	-0,305948
09:39:46,31	0,491980	3,296952	-0,068987	-0,481051	0,203004	-0,244987	0,014611	0,066130	-0,208252	-0,251051	0,896076	-0,276683	-0,656983	-2,859148	-1,218361	-13,532245	10,601897	12,613419	0,014611	0,066130	-0,208252	4,940160	-0,250888	-0,276683	0,014611	0,066130	-0,208252	4,940160	-0,250888	-0,276683
09:39:46,36	0,491980	3,296952	-0,068987	-0,481051	0,203004	-0,244987	0,020760	0,072106	-0,211350	-0,574201	1,230540	-0,262682	-0,656304	-2,860934	-1,217598	-13,500493	10,596039	12,563842	0,020760	0,072106	-0,211350	5,086153	-0,399116	-0,262682	0,020760	0,072106	-0,211350	5,086153	-0,399116	-0,262682
09:39:46,41	0,491980	3,296952	-0,068987	-0,481051	0,203004	-0,244987	0,021967	0,070626	-0,210586	-0,486392	1,323748	-0,312260	-0,650480	-2,853731	-1,216838	-13,524813	10,634146	12,586306	0,021967	0,070626	-0,210586	5,057711	-0,400683	-0,312260	0,021967	0,070626	-0,210586	5,057711	-0,400683	-0,312260
09:39:46,46	0,491980	3,296952	-0,068987	-0,481051	0,203004	-0,244987	0,012817	0,069183	-0,209827	-0,390546	0,807834	-0,289795	-0,655748	-2,853603	-1,216491	-13,518225	10,641625	12,536924	0,012817	0,069183	-0,209827	5,040330	-0,198324	-0,289795	0,012817	0,069183	-0,209827	5,040330	-0,198324	-0,289795
09:39:46,51	0,491980	3,296952	-0,068987	-0,481051	0,203004	-0,244987	0,015340	0,073810	-0,209480	-0,621371	0,941005	-0,339177	-0,651700	-2,860756	-1,217565	-13,539663	10,584739	12,622826	0,015340	0,073810	-0,209480	5,172712	-0,263221	-0,339177	0,015340	0,073810	-0,209480	5,172712	-0,263221	-0,339177
09:39:46,56	0,491980	3,296952	-0,068987	-0,481051	0,203004	-0,244987	0,019511	0,066727	-0,210554	-0,313053	1,167747	-0,253275	-0,660473	-2,859239	-1,216842	-13,526747	10,620962	12,568826	0,019511	0,066727	-0,210554	4,925036	-0,363863	-0,253275	0,019511	0,066727	-0,210554	4,925036	-0,363863	-0,253275
09:39:46,61	0,491980	3,296952	-0,068987	-0,481051	0,203004	-0,244987	0,022584	0,075083	-0,209831	-0,709742	1,320611	-0,307275	-0,655827	-2,860885	-1,216846	-13,568555	10,638859	12,570391	0,022584	0,075083	-0,209831	5,184300	-0,452220	-0,307275	0,022584	0,075083	-0,209831	5,184300	-0,452220	-0,307275
09:39:46,66	0,491980	3,296952	-0,068987	-0,481051	0,203004	-0,244987	0,021686	0,070237	-0,209835	-0,463158	1,228760	-0,305711	-0,652186	-2,862258	-1,216820	-13,518133	10,623048	12,560085	0,021686	0,070237	-0,209835	5,050479	-0,473578	-0,305711	0,021686	0,070237	-0,209835	5,050479	-0,473578	-0,305711
09:39:46,71	0,491980	3,296952	-0,068987	-0,481051	0,203004	-0,244987	0,021055	0,066397	-0,209808	-0,251963	1,247504	-0,316016	-0,651110	-2,864588	-1,219917	-13,539928	10,552982	12,574325	0,021055	0,066397	-0,209808	4,960239	-0,405275	-0,316016	0,021055	0,066397	-0,209808	4,960239	-0,405275	-0,316016
09:39:46,76	0,491980	3,296952	-0,068987	-0,481051	0,203004	-0,244987	0,022535	0,064301	-0,212905	-0,214529	1,340623	-0,301776	-0,657581	-2,859900	-1,219566	-13,552777	10,633678	12,571560	0,022535	0,064301	-0,212905	4,833109	-0,428338	-0,301776	0,022535	0,064301	-0,212905	4,833109	-0,428338	-0,301776
09:39:46,81	0,491980	3,296952	-0,068987	-0,481051	0,203004	-0,244987	0,021711	0,072249	-0,212555	-0,564363	1,246301	-0,304541	-0,649854	-2,855371	-1,217992	-13,509670	10,631552	12,581789	0,021711	0,072249	-0,212555	5,107190	-0,457978	-0,304541	0,021711	0,072249	-0,212555	5,107190	-0,457978	-0,304541
09:39:46,86	0,491980	3,296952	-0,068987	-0,481051	0,203004	-0,244987	0,013925	0,067822	-0,210981	-0,314430	0,879834	-0,294312	-0,651034	-2,859357	-1,219559	-13,522137	10,633733	12,553074	0,013925	0,067822	-0,210981	5,009579	-0,213260	-0,294312	0,013925	0,067822	-0,210981	5,009579	-0,213260	-0,294312
09:39:46,91	0,491980	3,296952	-0,068987	-0,481051	0,203004	-0,244987	0,017966	0,066851	-0,212548	-0,268271	1,078100	-0,323027	-0,659272	-2,859040	-1,217615	-13,520362	10,638348	12,570025	0,017966	0,066851	-0,212548	4,979497	-0,332244	-0,323027	0,017966	0,066851	-0,212548	4,979497	-0,332244	-0,323027
09:39:46,96	0,491980	3,296952	-0,068987	-0,481051	0,203004	-0,244987	0,021811	0,074144	-0,210603	-0,642631	1,277244	-0,306076	-0,658709	-2,858794	-1,216058	-13,530493	10,629266	12,578715	0,021811	0,074144	-0,210603	5,177649	-0,434894	-0,306076	0,021811	0,074144	-0,210603	5,177649	-0,434894	-0,306076
09:39:47,01	0,491980	3,296952	-0,068987	-0,481051	0,203004	-0,244987	0,021316	0,073779	-0,209047	-0,636577	1,247308	-0,297386	-0,653851	-2,859545	-1,217962	-13,477835	10,679463	12,586513	0,021316	0,073779	-0,209047	5,155044	-0,426029	-0,297386	0,021316	0,073779	-0,209047	5,155044	-0,426029	-0,297386
09:39:47,06	0,491980	3,296952	-0,068987	-0,481051	0,203004	-0,244987	0,019538	0,069196	-0,210950	-0,328505	1,175318	-0,289588	-0,657544	-2,858878	-1,218796	-13,525133	10,601163	12,550543	0,019538	0,069196	-0,210950	5,103417	-0,358387	-0,289588	0,019538	0,069196	-0,210950	5,103417	-0,358387	-0,289588
09:39:47,11	0,491980	3,296952	-0,068987	-0,481051	0,203004	-0,244987	0,020806	0,072728	-0,211785	-0,603587	1,239487	-0,325558	-0,655209	-2,857426	-1,218394	-13,530009	10,603540	12,575270	0,020806	0,072728	-0,211785	5,105537	-0,393823	-0,325558	0,020806	0,072728	-0,211785	5,105537	-0,393823	-0,325558
09:39:47,16	0,491980	3,296952	-0,068987	-0,481051	0,203004	-0,244987	0,018381	0,071432	-0,211383	-0,536586	1,107972	-0,300831	-0,659366	-2,857625	-1,216468	-13,564960	10,648064	12,579980	0,018381	0,071432	-0,211383	5,070819	-0,334970	-0,300831	0,018381	0,071432	-0,211383	5,070819	-0,334970	-0,300831
09:39:47,21	0,491980	3,296952	-0,068987	-0,481051	0,203004	-0,244987	0,020633	0,074932	-0,209457	-0,697525	1,172508	-0,296121	-0,654562	-2,864928	-1,222256	-13,519071	10,607669	12,557258	0,020633	0,074932	-0,209457	5,184663	-0,447159	-0,296121	0,020633	0,074932	-0,209457	5,184663	-0,447159	-0,296121
09:39:47,26	0,491980	3,296952	-0,068987	-0,481051	0,203004	-0,244987	0,024556	0,067120	-0,215245	-0,303339	1,436433	-0,318843	-0,655259	-2,856419	-1,218021	-13,565357	10,645680	12,581742	0,024556	0,067120	-0,215245	4,965607	-0,491176	-0,318843	0,024556	0,067120	-0,215245	4,965607	-0,491176	-0,318843
09:39:47,31	0,491980	3,296952	-0,068987	-0,481051	0,203004	-0,244987	0,017535	0,071978	-0,211010	-0,546173	1,012261	-0,294359	-0,652256	-2,860575	-1,219165	-13,550480	10,652113	12,572703	0,017535	0,071978	-0,211010	5,104116	-0,364214	-0,294359	0,017535	0,071978	-0,211010	5,104116	-0,364214	-0,294359
09:39:47,36	0,491980	3,296952	-0,068987	-0,481051	0,203004	-0,244987	0,019632	0,067299	-0,212154	-0,289860	1,130995	-0,303398	-0,658615	-2,857329	-1,214522	-13,501138	10,661589	12,544831	0,019632	0,067299	-0,212154	4,993134	-0,410129	-0,303398	0,019632	0,067299	-0,212154	4,993134	-0,410129	-0,303398
09:39:47,41	0,491980	3,296952	-0,068987	-0,481051	0,203004	-0,244987	0,020001	0,074430	-0,207511	-0,627765	1,188145	-0,331270	-0,655750	-2,855788	-1,218801	-13,534364	10,690384	12,563958	0,020001	0,074430	-0,207511	5,214968	-0,381898	-0,331270	0,020001	0,074430	-0,207511	5,214968	-0,381898	-0,331270
09:39:47,46	0,491980	3,296952	-0,068987	-0,481051	0,203004	-0,244987	0,017234	0,072719	-0,211790	-0,530500	1,001089	-0,312143	-0,652790	-2,860301	-1,218347	-13,520941	10,651567	12,610594	0,017234	0,072719	-0,211790	5,177967	-0,351744	-0,312143	0,017234	0,072719	-0,211790	5,177967	-0,351744	-0,312143
09:39:47,51	0,491980	3,296952	-0,068987	-0,481051	0,203004	-0,244987	0,021421	0,074386	-0,207873	-0,670915	1,262122	-0,288774	-0,659288	-2,858581	-1,214884	-13,523754	10,622210	12,587327	0,021421	0,074386	-0,207873	5,168404	-0,419441	-0,288774	0,021421	0,074386	-0,207873	5,168404	-0,419441	-0,288774
09:39:47,56	0,491980	3,296952	-0,068987	-0,481051	0,203004	-0,244987	0,019471	0,073525	-0,209850	-0,624845	1,133666	-0,315455	-0,657566	-2,857323	-1,216862	-13,546530	10,636828	12,560646	0,019471	0,073525	-0,209850	5,146847	-0,394789	-0,315455	0,019471	0,073525	-0,209850	5,146847	-0,394789	-0,315455
09:39:47,61	0,491980	3,296952	-0,068987	-0,481051	0,203004	-0,244987	0,019471	0,073525	-0,209850	-0,624845	1,133666	-0,315455	-0,649846	-2,862580	-1,219131	-13,525682	10,641672	12,586748	0,019471	0,073525	-0,209850	5,146847	-0,394789	-0,315455	0,019471	0,073525	-0,209850	5,146847	-0,394789	-0,315455
09:39:47,66	0,491980	3,296952	-0,068987	-0,481051	0,203004	-0,244987	0,020164	0,064210	-0,212119	-0,125868	1,185342	-0,289354	-0,652185	-2,863135	-1,216417	-13,510647	10,597174	12,568495	0,020164	0,064210	-0,212119	4,914629	-0,397524	-0,289354	0,020164	0,064210	-0,212119	4,914629	-0,397524	-0,289354
09:39:47,71	0,491980	3,296952	-0,068987	-0,481051	0,203004	-0,244987	0,021814	0,065958	-0,209406	-0,247774	1,306410	-0,307607	-0,650899	-2,859327	-1,217169	-13,465445	10,653300	12,595298	0,021814	0,065958	-0,209406	4,929927	-0,405978	-0,307607	0,021814	0,065958	-0,209406	4,929927	-0,405978	-0,307607
09:39:47,76	0,491980	3,296952	-0,068987	-0,481051	0,203004	-0,244987	0,017873	0,066749	-0,210157	-0,217684	1,112581	-0,280803	-0,652126	-2,861952	-1,221081	-13,488766	10,645610	12,563154	0,017873	0,066749	-0,210157	5,022089	-0,290469	-0,280803	0,017873	0,066749	-0,210157	5,022089	-0,290469	-0,280803
09:39:47,81	0,491980	3,296952	-0,068987	-0,481051	0,203004	-0,244987	0,020760	0,066498	-0,214070	-0,222992	1,246346	-0,312947	-0,651113	-2,856592	-1,218006	-13,554986	10,646662	12,587193	0,020760	0,066498	-0,214070	4,997138	-0,383323	-0,312947	0,020760	0,066498	-0,214070	4,997138	-0,383323	-0,312947
09:39:47,86	0,491980	3,296952	-0,068987	-0,481051	0,203004	-0,244987	0,015611	0,068301	-0,210994	-0,348925	0,920734	-0,288908	-0,656363	-2,861888	-1,218397	-13,544795	10,638239	12,556293	0,015611	0,068301	-0,210994	5,012707	-0,304753	-0,288908	0,015611	0,068301	-0,210994	5,012707	-0,304753	-0,288908
09:39:47,91	0,491980	3,296952	-0,068987	-0,481051	0,203004	-0,244987	0,022822	0,070200	-0,211386	-0,449864	1,308744	-0,319808	-0,655162	-2,861292	-1,218375	-13,525087	10,623216	12,575272	0,022822	0,070200	-0,211386	5,060827	-0,482809	-0,319808	0,022822	0,070200	-0,211386	5,060827	-0,482809	-0,319808
09:39:47,96	0,491980	3,296952	-0,068987	-0,481051	0,203004	-0,244987	0,021706	0,069458	-0,211363	-0,414428	1,275284	-0,300829	-0,655680	-2,863599	-1,218751	-13,501619	10,632437	12,565433	0,021706	0,069458	-0,211363	5,038003	-0,428652	-0,300829	0,021706	0,069458	-0,211363	5,038003	-0,428652	-0,300829
09:39:48,01	0,491980	3,296952	-0,068987	-0,481051	0,203004	-0,244987	0,024500	0,065715	-0,209376	-0,202320	1,433631	-0,282906	-0,653317	-2,865584	-1,216387	-13,505052	10,631823	12,593195	0,024500	0,065715	-0,209376	4,956285	-0,489650	-0,282906	0,024500	0,065715	-0,209376	4,956285	-0,489650	-0,282906
09:39:48,06	0,491980	3,296952	-0,068987	-0,481051	0,203004	-0,244987	0,024500	0,065715	-0,209376	-0,202320	1,433631	-0,282906	-0,652790	-2,858477	-1,218009	-13,517982	10,635161	12,551961	0,024500	0,065715	-0,209376	4,956285	-0,489650	-0,282906	0,024500	0,065715	-0,209376	4,956285	-0,489650	-0,282906
09:39:48,11	0,491980	3,296952	-0,068987	-0,481051	0,203004	-0,244987	0,018082	0,068811	-0,210998	-0,366886	1,087025	-0,324140	-0,657419	-2,860032	-1,219130	-13,473996	10,627199	12,584822	0,018082	0,068811	-0,210998	5,034755	-0,332439	-0,324140	0,018082	0,068811	-0,210998	5,034755	-0,332439	-0,324140
09:39:48,16	0,491980	3,296952	-0,068987	-0,481051	0,203004	-0,244987	0,021743	0,072042	-0,212119	-0,519831	1,319463	-0,291280	-0,652098	-2,860835	-1,215612	-13,477809	10,642505	12,598546	0,021743	0,072042	-0,212119	5,135490	-0,387376	-0,291280	0,021743	0,072042	-0,212119	5,135490	-0,387376	-0,291280
09:39:48,21	0,491980	3,296952	-0,068987	-0,481051	0,203004	-0,244987	0,019778	0,067033	-0,208601	-0,247998	1,206328	-0,277555	-0,651637	-2,857826	-1,216834	-13,526363	10,629907	12,570840	0,019778	0,067033	-0,208601	5,014092	-0,346260	-0,277555	0,019778	0,067033	-0,208601	5,014092	-0,346260	-0,277555
09:39:48,26	0,491980	3,296952	-0,068987	-0,481051	0,203004	-0,244987	0,016942	0,068138	-0,209823	-0,340654	1,023105	-0,305261	-0,649702	-2,859270	-1,216811	-13,465112	10,660924	12,551930	0,016942	0,068138	-0,209823	5,008192	-0,306855	-0,305261	0,016942	0,068138	-0,209823	5,008192	-0,306855	-0,305261
09:39:48,31	0,491980	3,296952	-0,068987	-0,481051	0,203004	-0,244987	0,017225	0,065741	-0,209800	-0,158500	1,075340	-0,324171	-0,655783	-2,856923	-1,216497	-13,544672	10,641807	12,527016	0,017225	0,065741	-0,209800	5,002147	-0,276809	-0,324171	0,017225	0,065741	-0,209800	5,002147	-0,276809	-0,324171
09:39:48,36	0,491980	3,296952	-0,068987	-0,481051	0,203004	-0,244987	0,018233	0,072181	-0,209485	-0,549707	1,068415	-0,349085	-0,652715	-2,856967	-1,216054	-13,494231	10,670809	12,561597	0,018233	0,072181	-0,209485	5,116467	-0,362865	-0,349085	0,018233	0,072181	-0,209485	5,116467	-0,362865	-0,349085
09:39:48,41	0,491980	3,296952	-0,068987	-0,481051	0,203004	-0,244987	0,016737	0,069501	-0,209043	-0,360047	1,019811	-0,314504	-0,655710	-2,856839	-1,216424	-13,504902	10,651635	12,599580	0,016737	0,069501	-0,209043	5,095802	-0,294041	-0,314504	0,016737	0,069501	-0,209043	5,095802	-0,294041	-0,314504
09:39:48,46	0,491980	3,296952	-0,068987	-0,481051	0,203004	-0,244987	0,018123	0,072159	-0,209412	-0,520191	1,092254	-0,276521	-0,651557	-2,862456	-1,214845	-13,507869	10,646466	12,593523	0,018123	0,072159	-0,209412	5,144293	-0,330437	-0,276521	0,018123	0,072159	-0,209412	5,144293	-0,330437	-0,276521
09:39:48,51	0,491980	3,296952	-0,068987	-0,481051	0,203004	-0,244987	0,020912	0,065753	-0,207833	-0,193060	1,237253	-0,282578	-0,649235	-2,858332	-1,219504	-13,494993	10,625835	12,611114	0,020912	0,065753	-0,207833	4,968585	-0,404309	-0,282578	0,020912	0,065753	-0,207833	4,968585	-0,404309	-0,282578
09:39:48,56	0,491980	3,296952	-0,068987	-0,481051	0,203004	-0,244987	0,016179	0,065805	-0,212493	-0,207192	1,012629	-0,264987	-0,654495	-2,862941	-1,216793	-13,498626	10,633685	12,583934	0,016179	0,065805	-0,212493	4,958532	-0,257430	-0,264987	0,016179	0,065805	-0,212493	4,958532	-0,257430	-0,264987
09:39:48,61	0,491980	3,296952	-0,068987	-0,481051	0,203004	-0,244987	0,022801	0,068055	-0,209782	-0,319213	1,349875	-0,292167	-0,651570	-2,858947	-1,218768	-13,503342	10,652597	12,562663	0,022801	0,068055	-0,209782	5,023141	-0,439972	-0,292167	0,022801	0,068055	-0,209782	5,023141	-0,439972	-0,292167
09:39:48,66	0,491980	3,296952	-0,068987	-0,481051	0,203004	-0,244987	0,017879	0,067520	-0,211757	-0,277346	1,080425	-0,313438	-0,656904	-2,861672	-1,216816	-13,521084	10,634452	12,579130	0,017879	0,067520	-0,211757	5,022969	-0,323096	-0,313438	0,017879	0,067520	-0,211757	5,022969	-0,323096	-0,313438
09:39:48,71	0,491980	3,296952	-0,068987	-0,481051	0,203004	-0,244987	0,022907	0,070777	-0,209805	-0,471296	1,335553	-0,296971	-0,649773	-2,859975	-1,219530	-13,485377	10,638215	12,562639	0,022907	0,070777	-0,209805	5,084697	-0,462612	-0,296971	0,022907	0,070777	-0,209805	5,084697	-0,462612	-0,296971
09:39:48,76	0,491980	3,296952	-0,068987	-0,481051	0,203004	-0,244987	0,017871	0,065449	-0,212519	-0,173129	1,102749	-0,313462	-0,658714	-2,860089	-1,219943	-13,525160	10,616246	12,570724	0,017871	0,065449	-0,212519	4,964616	-0,300131	-0,313462	0,017871	0,065449	-0,212519	4,964616	-0,300131	-0,313462
09:39:48,81	0,491980	3,296952	-0,068987	-0,481051	0,203004	-0,244987	0,022440	0,073136	-0,212932	-0,611748	1,316869	-0,305377	-0,650965	-2,859274	-1,218747	-13,493564	10,650001	12,581903	0,022440	0,073136	-0,212932	5,129394	-0,444679	-0,305377	0,022440	0,073136	-0,212932	5,129394	-0,444679	-0,305377
09:39:48,86	0,491980	3,296952	-0,068987	-0,481051	0,203004	-0,244987	0,017860	0,066833	-0,211736	-0,238962	1,089181	-0,294198	-0,658139	-2,857725	-1,216089	-13,542594	10,636252	12,550268	0,017860	0,066833	-0,211736	5,007395	-0,312816	-0,294198	0,017860	0,066833	-0,211736	5,007395	-0,312816	-0,294198
09:39:48,91	0,491980	3,296952	-0,068987	-0,481051	0,203004	-0,244987	0,020105	0,073820	-0,209078	-0,638725	1,170365	-0,325833	-0,652771	-2,860909	-1,215643	-13,529314	10,674347	12,590297	0,020105	0,073820	-0,209078	5,156137	-0,407911	-0,325833	0,020105	0,073820	-0,209078	5,156137	-0,407911	-0,325833
09:39:48,96	0,491980	3,296952	-0,068987	-0,481051	0,203004	-0,244987	0,020179	0,067578	-0,208632	-0,274536	1,166656	-0,285804	-0,651544	-2,861466	-1,218750	-13,503644	10,672214	12,572604	0,020179	0,067578	-0,208632	5,030370	-0,417412	-0,285804	0,020179	0,067578	-0,208632	5,030370	-0,417412	-0,285804
09:39:49,01	0,491980	3,296952	-0,068987	-0,481051	0,203004	-0,244987	0,020048	0,066238	-0,211739	-0,193853	1,183113	-0,303497	-0,657618	-2,862282	-1,218976	-13,536211	10,642346	12,557221	0,020048	0,066238	-0,211739	5,005840	-0,390629	-0,303497	0,020048	0,066238	-0,211739	5,005840	-0,390629	-0,303497
09:39:49,06	0,491980	3,296952	-0,068987	-0,481051	0,203004	-0,244987	0,023791	0,071090	-0,211964	-0,488299	1,364513	-0,318880	-0,650912	-2,856522	-1,217578	-13,469748	10,669334	12,586829	0,023791	0,071090	-0,211964	5,092263	-0,503105	-0,318880	0,023791	0,071090	-0,211964	5,092263	-0,503105	-0,318880
09:39:49,11	0,491980	3,296952	-0,068987	-0,481051	0,203004	-0,244987	0,015450	0,068162	-0,210567	-0,279441	0,974844	-0,289273	-0,654158	-2,857463	-1,218310	-13,509685	10,640231	12,586051	0,015450	0,068162	-0,210567	5,071276	-0,238005	-0,289273	0,015450	0,068162	-0,210567	5,071276	-0,238005	-0,289273
09:39:49,16	0,491980	3,296952	-0,068987	-0,481051	0,203004	-0,244987	0,017889	0,070503	-0,211299	-0,446358	1,081599	-0,290050	-0,651536	-2,857039	-1,216050	-13,488841	10,655797	12,561251	0,017889	0,070503	-0,211299	5,088146	-0,322652	-0,290050	0,017889	0,070503	-0,211299	5,088146	-0,322652	-0,290050
09:39:49,21	0,491980	3,296952	-0,068987	-0,481051	0,203004	-0,244987	0,016210	0,068444	-0,209039	-0,315399	1,004557	-0,314850	-0,655748	-2,859585	-1,219541	-13,517375	10,625736	12,580981	0,016210	0,068444	-0,209039	5,057491	-0,267890	-0,314850	0,016210	0,068444	-0,209039	5,057491	-0,267890	-0,314850
09:39:49,26	0,491980	3,296952	-0,068987	-0,481051	0,203004	-0,244987	0,020521	0,070819	-0,212530	-0,479192	1,219082	-0,295121	-0,656886	-2,856246	-1,215671	-13,507713	10,653623	12,574873	0,018198	0,073474	-0,208659	5,179467	-0,335845	-0,301228	0,018198	0,073474	-0,208659	5,179467	-0,335845	-0,301228
09:39:49,31	0,491980	3,296952	-0,068987	-0,481051	0,203004	-0,244987	0,018198	0,073474	-0,208659	-0,588275	1,092710	-0,301228	-0,652673	-2,865120	-1,215630	-13,491611	10,655060	12,559605	0,018198	0,073474	-0,208659	5,179467	-0,335845	-0,301228	0,018198	0,073474	-0,208659	5,179467	-0,335845	-0,301228
09:39:49,36	0,491980	3,296952	-0,068987	-0,481051	0,203004	-0,244987	0,023776	0,065388	-0,208619	-0,158508	1,396000	-0,316496	-0,650407	-2,857683	-1,216436	-13,508831	10,647321	12,571210	0,023776	0,065388	-0,208619	4,974483	-0,470440	-0,316496	0,023776	0,065388	-0,208619	4,974483	-0,470440	-0,316496
09:39:49,41	0,491980	3,296952	-0,068987	-0,481051	0,203004	-0,244987	0,016203	0,067145	-0,209425	-0,265172	0,991143	-0,304891	-0,650340	-2,853686	-1,217986	-13,462322	10,643792	12,572166	0,016203	0,067145	-0,209425	5,005725	-0,280790	-0,304891	0,016203	0,067145	-0,209425	5,005725	-0,280790	-0,304891
09:39:49,46	0,491980	3,296952	-0,068987	-0,481051	0,203004	-0,244987	0,012708	0,069085	-0,210975	-0,345837	0,851454	-0,303935	-0,656369	-2,859692	-1,219573	-13,546304	10,657546	12,557967	0,012708	0,069085	-0,210975	5,077325	-0,146135	-0,303935	0,012708	0,069085	-0,210975	5,077325	-0,146135	-0,303935
09:39:49,51	0,491980	3,296952	-0,068987	-0,481051	0,203004	-0,244987	0,020924	0,071303	-0,212561	-0,491266	1,199085	-0,318134	-0,651564	-2,857012	-1,216408	-13,494531	10,652617	12,605031	0,020924	0,071303	-0,212561	5,106029	-0,443470	-0,318134	0,020924	0,071303	-0,212561	5,106029	-0,443470	-0,318134
09:39:49,56	0,491980	3,296952	-0,068987	-0,481051	0,203004	-0,244987	0,021105	0,069799	-0,210209	-0,424989	1,237013	-0,310782	-0,655156	-2,860601	-1,217220	-13,527569	10,632922	12,565319	0,021105	0,069799	-0,210209	5,054202	-0,419718	-0,310782	0,021105	0,069799	-0,210209	5,054202	-0,419718	-0,310782
09:39:49,61	0,491980	3,296952	-0,068987	-0,481051	0,203004	-0,244987	0,021105	0,069799	-0,210209	-0,424989	1,237013	-0,310782	-0,657408	-2,862278	-1,216425	-13,478227	10,611133	12,553302	0,021105	0,069799	-0,210209	5,054202	-0,419718	-0,310782	0,021105	0,069799	-0,210209	5,054202	-0,419718	-0,310782
09:39:49,66	0,491980	3,296952	-0,068987	-0,481051	0,203004	-0,244987	0,023683	0,070910	-0,209414	-0,476978	1,424681	-0,322799	-0,649142	-2,862330	-1,217182	-13,479063	10,645501	12,565983	0,023683	0,070910	-0,209414	5,089454	-0,434402	-0,322799	0,023683	0,070910	-0,209414	5,089454	-0,434402	-0,322799
09:39:49,71	0,491980	3,296952	-0,068987	-0,481051	0,203004	-0,244987	0,019595	0,063726	-0,210170	-0,074067	1,194213	-0,310118	-0,652803	-2,859060	-1,214924	-13,543242	10,661200	12,531709	0,019595	0,063726	-0,210170	4,928425	-0,343986	-0,310118	0,019595	0,063726	-0,210170	4,928425	-0,343986	-0,310118
09:39:49,76	0,491980	3,296952	-0,068987	-0,481051	0,203004	-0,244987	0,018593	0,068531	-0,207913	-0,342415	1,078697	-0,344392	-0,656878	-2,861162	-1,216053	-13,507218	10,621424	12,553961	0,018593	0,068531	-0,207913	5,037261	-0,380873	-0,344392	0,018593	0,068531	-0,207913	5,037261	-0,380873	-0,344392
09:39:49,81	0,491980	3,296952	-0,068987	-0,481051	0,203004	-0,244987	0,022451	0,071009	-0,209042	-0,487708	1,330408	-0,322140	-0,652173	-2,855206	-1,218417	-13,508932	10,667974	12,539224	0,022451	0,071009	-0,209042	5,086494	-0,432029	-0,322140	0,022451	0,071009	-0,209042	5,086494	-0,432029	-0,322140
09:39:49,86	0,491980	3,296952	-0,068987	-0,481051	0,203004	-0,244987	0,014942	0,069912	-0,211406	-0,391232	0,915134	-0,336877	-0,652754	-2,857268	-1,219535	-13,484145	10,612374	12,576224	0,014942	0,069912	-0,211406	5,096891	-0,257777	-0,336877	0,014942	0,069912	-0,211406	5,096891	-0,257777	-0,336877
09:39:49,91	0,491980	3,296952	-0,068987	-0,481051	0,203004	-0,244987	0,020783	0,067861	-0,211746	-0,287789	1,227966	-0,308998	-0,653318	-2,861291	-1,218757	-13,502694	10,660661	12,567103	0,020783	0,067861	-0,211746	5,039324	-0,403525	-0,308998	0,020783	0,067861	-0,211746	5,039324	-0,403525	-0,308998
09:39:49,96	0,491980	3,296952	-0,068987	-0,481051	0,203004	-0,244987	0,021916	0,068691	-0,208679	-0,400479	1,278959	-0,341616	-0,654603	-2,861857	-1,215690	-13,544303	10,604404	12,534485	0,021916	0,068691	-0,208679	4,991797	-0,441447	-0,341616	0,021916	0,068691	-0,208679	4,991797	-0,441447	-0,341616
09:39:50,01	0,491980	3,296952	-0,068987	-0,481051	0,203004	-0,244987	0,021916	0,068691	-0,208679	-0,400479	1,278959	-0,341616	-0,649157	-2,860325	-1,214851	-13,486909	10,655207	12,579787	0,021916	0,068691	-0,208679	4,991797	-0,441447	-0,341616	0,021916	0,068691	-0,208679	4,991797	-0,441447	-0,341616
09:39:50,06	0,491980	3,296952	-0,068987	-0,481051	0,203004	-0,244987	0,022158	0,067842	-0,211768	-0,326508	1,283584	-0,324317	-0,653988	-2,862491	-1,218780	-13,536279	10,634171	12,551784	0,022158	0,067842	-0,211768	4,999073	-0,455782	-0,324317	0,022158	0,067842	-0,211768	4,999073	-0,455782	-0,324317
09:39:50,11	0,491980	3,296952	-0,068987	-0,481051	0,203004	-0,244987	0,022158	0,067842	-0,211768	-0,326508	1,283584	-0,324317	-0,652681	-2,861543	-1,217967	-13,486914	10,674272	12,571813	0,022158	0,067842	-0,211768	4,999073	-0,455782	-0,324317	0,022158	0,067842	-0,211768	4,999073	-0,455782	-0,324317
09:39:50,16	0,491980	3,296952	-0,068987	-0,481051	0,203004	-0,244987	0,020683	0,067184	-0,210955	-0,232899	1,229616	-0,304288	-0,659223	-2,856284	-1,216071	-13,502145	10,660912	12,560348	0,020683	0,067184	-0,210955	5,041055	-0,394009	-0,304288	0,020683	0,067184	-0,210955	5,041055	-0,394009	-0,304288
09:39:50,21	0,491980	3,296952	-0,068987	-0,481051	0,203004	-0,244987	0,019399	0,075479	-0,209060	-0,683421	1,156342	-0,315753	-0,650388	-2,858950	-1,219517	-13,492126	10,640850	12,591901	0,019399	0,075479	-0,209060	5,241686	-0,366497	-0,315753	0,019399	0,075479	-0,209060	5,241686	-0,366497	-0,315753
09:39:50,26	0,491980	3,296952	-0,068987	-0,481051	0,203004	-0,244987	0,017290	0,066494	-0,212505	-0,228579	1,065392	-0,284200	-0,657488	-2,862586	-1,216051	-13,530926	10,653362	12,564600	0,017290	0,066494	-0,212505	4,991225	-0,291905	-0,284200	0,017290	0,066494	-0,212505	4,991225	-0,291905	-0,284200
09:39:50,31	0,491980	3,296952	-0,068987	-0,481051	0,203004	-0,244987	0,024863	0,064175	-0,211715	-0,118238	1,431119	-0,290511	-0,652165	-2,866668	-1,218726	-13,521563	10,645991	12,585590	0,024863	0,064175	-0,211715	4,919496	-0,520650	-0,290511	0,024863	0,064175	-0,211715	4,919496	-0,520650	-0,290511
09:39:50,36	0,491980	3,296952	-0,068987	-0,481051	0,203004	-0,244987	0,024863	0,064175	-0,211715	-0,118238	1,431119	-0,290511	-0,656406	-2,858751	-1,218056	-13,581790	10,699672	12,534666	0,024863	0,064175	-0,211715	4,919496	-0,520650	-0,290511	0,024863	0,064175	-0,211715	4,919496	-0,520650	-0,290511
09:39:50,41	0,491980	3,296952	-0,068987	-0,481051	0,203004	-0,244987	0,020128	0,071806	-0,211045	-0,498674	1,105870	-0,341435	-0,655152	-2,863246	-1,222235	-13,511501	10,610269	12,591314	0,020128	0,071806	-0,211045	5,138092	-0,474157	-0,341435	0,020128	0,071806	-0,211045	5,138092	-0,474157	-0,341435
09:39:50,46	0,491980	3,296952	-0,068987	-0,481051	0,203004	-0,244987	0,023393	0,068472	-0,215223	-0,367586	1,381240	-0,284787	-0,652094	-2,860718	-1,218001	-13,482896	10,652050	12,527699	0,023393	0,068472	-0,215223	5,007461	-0,455115	-0,284787	0,023393	0,068472	-0,215223	5,007461	-0,455115	-0,284787
09:39:50,51	0,491980	3,296952	-0,068987	-0,481051	0,203004	-0,244987	0,019675	0,067088	-0,210990	-0,245120	1,191772	-0,348402	-0,655735	-2,863630	-1,218362	-13,524422	10,625997	12,579746	0,019675	0,067088	-0,210990	5,021265	-0,352696	-0,348402	0,019675	0,067088	-0,210990	5,021265	-0,352696	-0,348402
09:39:50,56	0,491980	3,296952	-0,068987	-0,481051	0,203004	-0,244987	0,024018	0,068785	-0,211350	-0,376727	1,394663	-0,296355	-0,649862	-2,857802	-1,217243	-13,537829	10,667342	12,548491	0,024018	0,068785	-0,211350	5,022928	-0,490718	-0,296355	0,024018	0,068785	-0,211350	5,022928	-0,490718	-0,296355
09:39:50,61	0,491980	3,296952	-0,068987	-0,481051	0,203004	-0,244987	0,016033	0,066613	-0,210231	-0,234672	0,947204	-0,327610	-0,649790	-2,858498	-1,217593	-13,501401	10,664152	12,572362	0,016033	0,066613	-0,210231	4,994468	-0,311421	-0,327610	0,016033	0,066613	-0,210231	4,994468	-0,311421	-0,327610
09:39:50,66	0,491980	3,296952	-0,068987	-0,481051	0,203004	-0,244987	0,016601	0,066203	-0,210582	-0,197883	1,009838	-0,303739	-0,655719	-2,856449	-1,218021	-13,526022	10,696917	12,558669	0,016601	0,066203	-0,210582	4,999045	-0,293308	-0,303739	0,016601	0,066203	-0,210582	4,999045	-0,293308	-0,303739
09:39:50,71	0,491980	3,296952	-0,068987	-0,481051	0,203004	-0,244987	0,017790	0,072362	-0,211010	-0,502084	1,034006	-0,317432	-0,656856	-2,863630	-1,217565	-13,501779	10,637801	12,593748	0,017790	0,072362	-0,211010	5,178322	-0,362545	-0,317432	0,017790	0,072362	-0,211010	5,178322	-0,362545	-0,317432
09:39:50,76	0,491980	3,296952	-0,068987	-0,481051	0,203004	-0,244987	0,024578	0,069756	-0,210553	-0,405667	1,437536	-0,282353	-0,654409	-2,862275	-1,218353	-13,484805	10,717903	12,573017	0,024578	0,069756	-0,210553	5,070200	-0,491874	-0,282353	0,024578	0,069756	-0,210553	5,070200	-0,491874	-0,282353
09:39:50,81	0,491980	3,296952	-0,068987	-0,481051	0,203004	-0,244987	0,022181	0,068314	-0,211342	-0,252831	1,287506	-0,303084	-0,651529	-2,858106	-1,217962	-13,488398	10,678566	12,596898	0,022181	0,068314	-0,211342	5,109848	-0,453687	-0,303084	0,022181	0,068314	-0,211342	5,109848	-0,453687	-0,303084
09:39:50,86	0,491980	3,296952	-0,068987	-0,481051	0,203004	-0,244987	0,018623	0,069786	-0,211764	-0,396032	1,135454	-0,323883	-0,652763	-2,856582	-1,216432	-13,497969	10,628647	12,579944	0,018623	0,069786	-0,211764	5,082137	-0,326420	-0,323883	0,018623	0,069786	-0,211764	5,082137	-0,326420	-0,323883
09:39:50,91	0,491980	3,296952	-0,068987	-0,481051	0,203004	-0,244987	0,018623	0,069786	-0,211764	-0,396032	1,135454	-0,323883	-0,653810	-2,861635	-1,217569	-13,464584	10,673074	12,571095	0,018623	0,069786	-0,211764	5,082137	-0,326420	-0,323883	0,018623	0,069786	-0,211764	5,082137	-0,326420	-0,323883
09:39:50,96	0,491980	3,296952	-0,068987	-0,481051	0,203004	-0,244987	0,021327	0,068116	-0,210558	-0,271217	1,283054	-0,305006	-0,655759	-2,859880	-1,214106	-13,529681	10,612926	12,577344	0,021327	0,068116	-0,210558	5,075872	-0,391145	-0,305006	0,021327	0,068116	-0,210558	5,075872	-0,391145	-0,305006
09:39:51,01	0,491980	3,296952	-0,068987	-0,481051	0,203004	-0,244987	0,020782	0,070681	-0,207095	-0,489271	1,228387	-0,298757	-0,650480	-2,856444	-1,216045	-13,531483	10,631095	12,595082	0,020782	0,070681	-0,207095	5,059225	-0,402990	-0,298757	0,020782	0,070681	-0,207095	5,059225	-0,402990	-0,298757
09:39:51,06	0,491980	3,296952	-0,068987	-0,481051	0,203004	-0,244987	0,015166	0,067827	-0,209034	-0,326020	0,925726	-0,281019	-0,652663	-2,858093	-1,216040	-13,482553	10,700065	12,567092	0,015166	0,067827	-0,209034	4,998422	-0,264820	-0,281019	0,015166	0,067827	-0,209034	4,998422	-0,264820	-0,281019
09:39:51,11	0,491980	3,296952	-0,068987	-0,481051	0,203004	-0,244987	0,017686	0,068893	-0,209029	-0,297260	1,064640	-0,309009	-0,648652	-2,856056	-1,215659	-13,507053	10,636089	12,575749	0,017686	0,068893	-0,209029	5,110867	-0,323703	-0,309009	0,017686	0,068893	-0,209029	5,110867	-0,323703	-0,309009
09:39:51,16	0,491980	3,296952	-0,068987	-0,481051	0,203004	-0,244987	0,013917	0,066438	-0,208648	-0,237249	0,879405	-0,300352	-0,650858	-2,862238	-1,217555	-13,473382	10,708577	12,587270	0,013917	0,066438	-0,208648	4,978152	-0,213044	-0,300352	0,013917	0,066438	-0,208648	4,978152	-0,213044	-0,300352
09:39:51,21	0,491980	3,296952	-0,068987	-0,481051	0,203004	-0,244987	0,020373	0,065257	-0,210543	-0,096219	1,208078	-0,288831	-0,656903	-2,857409	-1,218373	-13,513269	10,660139	12,595988	0,020373	0,065257	-0,210543	5,026466	-0,391236	-0,288831	0,020373	0,065257	-0,210543	5,026466	-0,391236	-0,288831
09:39:51,26	0,491980	3,296952	-0,068987	-0,481051	0,203004	-0,244987	0,019214	0,072908	-0,211362	-0,555937	1,137462	-0,280113	-0,653289	-2,865009	-1,218353	-13,485302	10,615450	12,554993	0,019214	0,072908	-0,211362	5,167311	-0,370834	-0,280113	0,019214	0,072908	-0,211362	5,167311	-0,370834	-0,280113
09:39:51,31	0,491980	3,296952	-0,068987	-0,481051	0,203004	-0,244987	0,023988	0,065977	-0,211342	-0,220285	1,432289	-0,321108	-0,648603	-2,857245	-1,215256	-13,495603	10,658872	12,580793	0,023988	0,065977	-0,211342	4,958943	-0,450789	-0,321108	0,023988	0,065977	-0,211342	4,958943	-0,450789	-0,321108
09:39:51,36	0,491980	3,296952	-0,068987	-0,481051	0,203004	-0,244987	0,014922	0,065802	-0,208245	-0,178685	0,930207	-0,295308	-0,651532	-2,859336	-1,217181	-13,499749	10,694885	12,601724	0,014922	0,065802	-0,208245	4,986736	-0,241161	-0,295308	0,014922	0,065802	-0,208245	4,986736	-0,241161	-0,295308
09:39:51,41	0,491980	3,296952	-0,068987	-0,481051	0,203004	-0,244987	0,018197	0,067292	-0,210169	-0,227093	1,078931	-0,274377	-0,655701	-2,857457	-1,219540	-13,496450	10,645067	12,581708	0,018197	0,067292	-0,210169	5,055357	-0,349557	-0,274377	0,018197	0,067292	-0,210169	5,055357	-0,349557	-0,274377
09:39:51,46	0,491980	3,296952	-0,068987	-0,481051	0,203004	-0,244987	0,018655	0,071843	-0,212529	-0,505197	1,130479	-0,294393	-0,652702	-2,862981	-1,216797	-13,499034	10,664666	12,575547	0,018655	0,071843	-0,212529	5,134444	-0,333910	-0,294393	0,018655	0,071843	-0,212529	5,134444	-0,333910	-0,294393
09:39:51,51	0,491980	3,296952	-0,068987	-0,481051	0,203004	-0,244987	0,012575	0,068582	-0,210990	-0,328143	0,796157	-0,298000	-0,656585	-2,860104	-1,217516	-13,509692	10,641898	12,554528	0,012575	0,068582	-0,210990	5,055534	-0,190965	-0,298000	0,012575	0,068582	-0,210990	5,055534	-0,190965	-0,298000
09:39:51,56	0,491980	3,296952	-0,068987	-0,481051	0,203004	-0,244987	0,021389	0,071285	-0,210505	-0,485546	1,262784	-0,321573	-0,658126	-2,862434	-1,220331	-13,530164	10,610469	12,560889	0,021389	0,071285	-0,210505	5,110290	-0,416256	-0,321573	0,021389	0,071285	-0,210505	5,110290	-0,416256	-0,321573
09:39:51,61	0,491980	3,296952	-0,068987	-0,481051	0,203004	-0,244987	0,024177	0,071453	-0,213319	-0,531785	1,405741	-0,315212	-0,651580	-2,856741	-1,219933	-13,504852	10,671927	12,578867	0,024177	0,071453	-0,213319	5,077315	-0,492150	-0,315212	0,024177	0,071453	-0,213319	5,077315	-0,492150	-0,315212
09:39:51,66	0,491980	3,296952	-0,068987	-0,481051	0,203004	-0,244987	0,015974	0,068632	-0,212921	-0,319163	0,970395	-0,297234	-0,653948	-2,856331	-1,215290	-13,519618	10,672852	12,566184	0,015974	0,068632	-0,212921	5,068412	-0,283587	-0,297234	0,015974	0,068632	-0,212921	5,068412	-0,283587	-0,297234
09:39:51,71	0,491980	3,296952	-0,068987	-0,481051	0,203004	-0,244987	0,022810	0,070777	-0,209009	-0,448596	1,337355	-0,282556	-0,653899	-2,861706	-1,219126	-13,493246	10,650371	12,586119	0,022810	0,070777	-0,209009	5,107419	-0,453195	-0,282556	0,022810	0,070777	-0,209009	5,107419	-0,453195	-0,282556
09:39:51,76	0,491980	3,296952	-0,068987	-0,481051	0,203004	-0,244987	0,021433	0,068157	-0,212114	-0,307343	1,275079	-0,289982	-0,656196	-2,855895	-1,216042	-13,460812	10,657410	12,570064	0,021433	0,068157	-0,212114	5,042967	-0,407415	-0,289982	0,021433	0,068157	-0,212114	5,042967	-0,407415	-0,289982
09:39:51,81	0,491980	3,296952	-0,068987	-0,481051	0,203004	-0,244987	0,017550	0,073052	-0,209031	-0,539585	1,097704	-0,306037	-0,649744	-2,856676	-1,217962	-13,464672	10,641344	12,586293	0,017550	0,073052	-0,209031	5,195005	-0,279933	-0,306037	0,017550	0,073052	-0,209031	5,195005	-0,279933	-0,306037
09:39:51,86	0,491980	3,296952	-0,068987	-0,481051	0,203004	-0,244987	0,014999	0,067074	-0,210951	-0,244587	0,969784	-0,289808	-0,656226	-2,859472	-1,220688	-13,483274	10,686714	12,588060	0,014999	0,067074	-0,210951	5,020751	-0,207662	-0,289808	0,014999	0,067074	-0,210951	5,020751	-0,207662	-0,289808
09:39:51,91	0,491980	3,296952	-0,068987	-0,481051	0,203004	-0,244987	0,020662	0,071290	-0,213676	-0,433786	1,225423	-0,288041	-0,650728	-2,853707	-1,218989	-13,516481	10,675908	12,564602	0,020662	0,071290	-0,213676	5,162444	-0,396505	-0,288041	0,020662	0,071290	-0,213676	5,162444	-0,396505	-0,288041
09:39:51,96	0,491980	3,296952	-0,068987	-0,481051	0,203004	-0,244987	0,022346	0,073794	-0,208671	-0,608956	1,299377	-0,326229	-0,659237	-2,859678	-1,215682	-13,517533	10,654617	12,549872	0,022346	0,073794	-0,208671	5,183893	-0,454755	-0,326229	0,022346	0,073794	-0,208671	5,183893	-0,454755	-0,326229
09:39:52,01	0,491980	3,296952	-0,068987	-0,481051	0,203004	-0,244987	0,022346	0,073794	-0,208671	-0,608956	1,299377	-0,326229	-0,652645	-2,859564	-1,218341	-13,460931	10,670920	12,586502	0,022346	0,073794	-0,208671	5,183893	-0,454755	-0,326229	0,022346	0,073794	-0,208671	5,183893	-0,454755	-0,326229
09:39:52,06	0,491980	3,296952	-0,068987	-0,481051	0,203004	-0,244987	0,018951	0,068142	-0,211330	-0,272610	1,163744	-0,289599	-0,657425	-2,861855	-1,221068	-13,482496	10,640227	12,586234	0,018951	0,068142	-0,211330	5,076523	-0,323940	-0,289599	0,018951	0,068142	-0,211330	5,076523	-0,323940	-0,289599
09:39:52,11	0,491980	3,296952	-0,068987	-0,481051	0,203004	-0,244987	0,023325	0,071136	-0,214057	-0,465687	1,387853	-0,289867	-0,656792	-2,858899	-1,220282	-13,480913	10,721805	12,613127	0,023325	0,071136	-0,214057	5,118514	-0,443177	-0,289867	0,023325	0,071136	-0,214057	5,118514	-0,443177	-0,289867
09:39:52,16	0,491980	3,296952	-0,068987	-0,481051	0,203004	-0,244987	0,020448	0,072066	-0,213271	-0,442581	1,198843	-0,262975	-0,658041	-2,857418	-1,217603	-13,501911	10,671901	12,581046	0,020448	0,072066	-0,213271	5,214586	-0,406360	-0,262975	0,020448	0,072066	-0,213271	5,214586	-0,406360	-0,262975
09:39:52,21	0,491980	3,296952	-0,068987	-0,481051	0,203004	-0,244987	0,019791	0,073888	-0,210592	-0,591071	1,171427	-0,295055	-0,654477	-2,862208	-1,213709	-13,506534	10,659635	12,558856	0,019791	0,073888	-0,210592	5,209166	-0,382173	-0,295055	0,019791	0,073888	-0,210592	5,209166	-0,382173	-0,295055
09:39:52,26	0,491980	3,296952	-0,068987	-0,481051	0,203004	-0,244987	0,022157	0,068406	-0,206698	-0,318944	1,296598	-0,317245	-0,656290	-2,858260	-1,217615	-13,517179	10,683466	12,567223	0,022157	0,068406	-0,206698	5,050960	-0,442747	-0,317245	0,022157	0,068406	-0,206698	5,050960	-0,442747	-0,317245
09:39:52,31	0,491980	3,296952	-0,068987	-0,481051	0,203004	-0,244987	0,019644	0,071951	-0,210604	-0,487923	1,144780	-0,308878	-0,657394	-2,860010	-1,217962	-13,468223	10,636955	12,584371	0,019644	0,071951	-0,210604	5,160195	-0,397283	-0,308878	0,019644	0,071951	-0,210604	5,160195	-0,397283	-0,308878
09:39:52,36	0,491980	3,296952	-0,068987	-0,481051	0,203004	-0,244987	0,021712	0,072032	-0,210950	-0,507963	1,317958	-0,291730	-0,650876	-2,854443	-1,216803	-13,454651	10,685447	12,587032	0,021712	0,072032	-0,210950	5,146555	-0,386426	-0,291730	0,021712	0,072032	-0,210950	5,146555	-0,386426	-0,291730
09:39:52,41	0,491980	3,296952	-0,068987	-0,481051	0,203004	-0,244987	0,013631	0,069171	-0,209791	-0,310396	0,885278	-0,289069	-0,654516	-2,863648	-1,215271	-13,518685	10,636961	12,549294	0,013631	0,069171	-0,209791	5,119512	-0,184785	-0,289069	0,013631	0,069171	-0,209791	5,119512	-0,184785	-0,289069
09:39:52,46	0,491980	3,296952	-0,068987	-0,481051	0,203004	-0,244987	0,023424	0,067720	-0,208259	-0,308965	1,363270	-0,326807	-0,653912	-2,858727	-1,218763	-13,508209	10,692367	12,578147	0,023424	0,067720	-0,208259	5,007061	-0,475495	-0,326807	0,023424	0,067720	-0,208259	5,007061	-0,475495	-0,326807
09:39:52,51	0,491980	3,296952	-0,068987	-0,481051	0,203004	-0,244987	0,018860	0,069658	-0,211752	-0,356536	1,107303	-0,297954	-0,655721	-2,857417	-1,218757	-13,507652	10,651600	12,596094	0,018860	0,069658	-0,211752	5,111647	-0,373175	-0,297954	0,018860	0,069658	-0,211752	5,111647	-0,373175	-0,297954
09:39:52,56	0,491980	3,296952	-0,068987	-0,481051	0,203004	-0,244987	0,018630	0,071880	-0,211746	-0,507066	1,116235	-0,280007	-0,655691	-2,861565	-1,217972	-13,503724	10,638855	12,580022	0,018630	0,071880	-0,211746	5,135483	-0,346228	-0,280007	0,018630	0,071880	-0,211746	5,135483	-0,346228	-0,280007
09:39:52,61	0,491980	3,296952	-0,068987	-0,481051	0,203004	-0,244987	0,022207	0,069780	-0,210961	-0,406955	1,312032	-0,296079	-0,653900	-2,856709	-1,217615	-13,504625	10,701988	12,563486	0,022207	0,069780	-0,210961	5,070766	-0,431254	-0,296079	0,022207	0,069780	-0,210961	5,070766	-0,431254	-0,296079
09:39:52,66	0,491980	3,296952	-0,068987	-0,481051	0,203004	-0,244987	0,017106	0,070657	-0,210604	-0,398323	1,014430	-0,312615	-0,655095	-2,862943	-1,216023	-13,521557	10,681772	12,589983	0,017106	0,070657	-0,210604	5,148225	-0,328423	-0,312615	0,017106	0,070657	-0,210604	5,148225	-0,328423	-0,312615
09:39:52,71	0,491980	3,296952	-0,068987	-0,481051	0,203004	-0,244987	0,017438	0,070671	-0,210611	-0,472830	1,001020	-0,284516	-0,655014	-2,861981	-1,219537	-13,489069	10,710738	12,554111	0,017438	0,070671	-0,210611	5,074831	-0,367867	-0,284516	0,017438	0,070671	-0,210611	5,074831	-0,367867	-0,284516
09:39:52,76	0,491980	3,296952	-0,068987	-0,481051	0,203004	-0,244987	0,017438	0,070671	-0,210611	-0,472830	1,001020	-0,284516	-0,653278	-2,862504	-1,218767	-13,496928	10,680147	12,543275	0,017438	0,070671	-0,210611	5,074831	-0,367867	-0,284516	0,017438	0,070671	-0,210611	5,074831	-0,367867	-0,284516
09:39:52,81	0,491980	3,296952	-0,068987	-0,481051	0,203004	-0,244987	0,021814	0,067220	-0,211756	-0,234691	1,276796	-0,332826	-0,653313	-2,859294	-1,216046	-13,504852	10,673594	12,566187	0,021814	0,067220	-0,211756	5,042091	-0,435580	-0,332826	0,021814	0,067220	-0,211756	5,042091	-0,435580	-0,332826
09:39:52,86	0,491980	3,296952	-0,068987	-0,481051	0,203004	-0,244987	0,019051	0,068856	-0,209035	-0,329370	1,129538	-0,309914	-0,651489	-2,860095	-1,216420	-13,486033	10,691642	12,566995	0,019051	0,068856	-0,209035	5,075793	-0,365948	-0,309914	0,019051	0,068856	-0,209035	5,075793	-0,365948	-0,309914
09:39:52,91	0,491980	3,296952	-0,068987	-0,481051	0,203004	-0,244987	0,018833	0,066875	-0,209409	-0,201343	1,125501	-0,309106	-0,653998	-2,856300	-1,220344	-13,525282	10,650018	12,568582	0,018833	0,066875	-0,209409	5,048349	-0,352910	-0,309106	0,018833	0,066875	-0,209409	5,048349	-0,352910	-0,309106
09:39:52,96	0,491980	3,296952	-0,068987	-0,481051	0,203004	-0,244987	0,016801	0,070946	-0,213332	-0,468715	1,006662	-0,307519	-0,658672	-2,861795	-1,219923	-13,521889	10,655285	12,586218	0,016801	0,070946	-0,213332	5,100563	-0,312242	-0,307519	0,016801	0,070946	-0,213332	5,100563	-0,312242	-0,307519
09:39:53,01	0,491980	3,296952	-0,068987	-0,481051	0,203004	-0,244987	0,015896	0,068668	-0,212158	-0,309680	0,953637	-0,311647	-0,655699	-2,863605	-1,216063	-13,524160	10,645444	12,535371	0,015896	0,068668	-0,212158	5,080783	-0,294193	-0,311647	0,015896	0,068668	-0,212158	5,080783	-0,294193	-0,311647
09:39:53,06	0,491980	3,296952	-0,068987	-0,481051	0,203004	-0,244987	0,023978	0,068766	-0,209052	-0,358768	1,383116	-0,340730	-0,652095	-2,856474	-1,218735	-13,469625	10,674608	12,602038	0,023978	0,068766	-0,209052	5,039398	-0,499169	-0,340730	0,023978	0,068766	-0,209052	5,039398	-0,499169	-0,340730
09:39:53,11	0,491980	3,296952	-0,068987	-0,481051	0,203004	-0,244987	0,016000	0,069211	-0,211723	-0,329348	1,000882	-0,274063	-0,653264	-2,860019	-1,214861	-13,485452	10,673673	12,574860	0,016000	0,069211	-0,211723	5,103697	-0,255094	-0,274063	0,016000	0,069211	-0,211723	5,103697	-0,255094	-0,274063
09:39:53,16	0,491980	3,296952	-0,068987	-0,481051	0,203004	-0,244987	0,019655	0,068451	-0,207850	-0,298569	1,177708	-0,301241	-0,661000	-2,856596	-1,218012	-13,503633	10,662326	12,566081	0,019655	0,068451	-0,207850	5,074842	-0,365193	-0,301241	0,019655	0,068451	-0,207850	5,074842	-0,365193	-0,301241
09:39:53,21	0,491980	3,296952	-0,068987	-0,481051	0,203004	-0,244987	0,020558	0,076862	-0,211001	-0,754853	1,214612	-0,310020	-0,650861	-2,857507	-1,217955	-13,463216	10,714791	12,593155	0,020558	0,076862	-0,211001	5,278815	-0,399204	-0,310020	0,020558	0,076862	-0,211001	5,278815	-0,399204	-0,310020
09:39:53,26	0,491980	3,296952	-0,068987	-0,481051	0,203004	-0,244987	0,016278	0,067626	-0,210944	-0,208934	1,000791	-0,282946	-0,652716	-2,865103	-1,221070	-13,491674	10,628971	12,562075	0,016278	0,067626	-0,210944	5,099703	-0,276999	-0,282946	0,016278	0,067626	-0,210944	5,099703	-0,276999	-0,282946
09:39:53,31	0,491980	3,296952	-0,068987	-0,481051	0,203004	-0,244987	0,023784	0,065434	-0,214059	-0,183487	1,409378	-0,314026	-0,654488	-2,857071	-1,216799	-13,500694	10,701505	12,611229	0,023784	0,065434	-0,214059	4,953056	-0,457648	-0,314026	0,023784	0,065434	-0,214059	4,953056	-0,457648	-0,314026
09:39:53,36	0,491980	3,296952	-0,068987	-0,481051	0,203004	-0,244987	0,017713	0,070985	-0,209788	-0,413865	1,049642	-0,264872	-0,655721	-2,858630	-1,216460	-13,530114	10,680865	12,556923	0,017713	0,070985	-0,209788	5,158482	-0,340863	-0,264872	0,017713	0,070985	-0,209788	5,158482	-0,340863	-0,264872
09:39:53,41	0,491980	3,296952	-0,068987	-0,481051	0,203004	-0,244987	0,019680	0,071273	-0,209449	-0,461410	1,136729	-0,319178	-0,651593	-2,856118	-1,216441	-13,518903	10,681727	12,582136	0,019680	0,071273	-0,209449	5,133520	-0,408128	-0,319178	0,019680	0,071273	-0,209449	5,133520	-0,408128	-0,319178
09:39:53,46	0,491980	3,296952	-0,068987	-0,481051	0,203004	-0,244987	0,015441	0,068954	-0,209430	-0,334468	0,925605	-0,293965	-0,651640	-2,865581	-1,219143	-13,550639	10,649753	12,571980	0,015441	0,068954	-0,209430	5,078418	-0,286528	-0,293965	0,015441	0,068954	-0,209430	5,078418	-0,286528	-0,293965
09:39:53,51	0,491980	3,296952	-0,068987	-0,481051	0,203004	-0,244987	0,023659	0,064264	-0,212132	-0,134123	1,341438	-0,304121	-0,651554	-2,859613	-1,216039	-13,506343	10,665695	12,571047	0,023659	0,064264	-0,212132	4,910563	-0,515800	-0,304121	0,023659	0,064264	-0,212132	4,910563	-0,515800	-0,304121
09:39:53,56	0,491980	3,296952	-0,068987	-0,481051	0,203004	-0,244987	0,018448	0,067173	-0,209028	-0,249451	1,100851	-0,305054	-0,656888	-2,861462	-1,219544	-13,514659	10,650559	12,566739	0,018448	0,067173	-0,209028	5,023613	-0,347317	-0,305054	0,018448	0,067173	-0,209028	5,023613	-0,347317	-0,305054
09:39:53,61	0,491980	3,296952	-0,068987	-0,481051	0,203004	-0,244987	0,022717	0,070867	-0,212533	-0,458833	1,323190	-0,309362	-0,650362	-2,853470	-1,218771	-13,478527	10,666470	12,573565	0,022717	0,070867	-0,212533	5,104252	-0,460070	-0,309362	0,022717	0,070867	-0,212533	5,104252	-0,460070	-0,309362
09:39:53,66	0,491980	3,296952	-0,068987	-0,481051	0,203004	-0,244987	0,017979	0,070956	-0,212132	-0,469163	1,062425	-0,264758	-0,654987	-2,861359	-1,218353	-13,474892	10,710759	12,572723	0,017979	0,070956	-0,212132	5,100908	-0,348921	-0,264758	0,017979	0,070956	-0,212132	5,100908	-0,348921	-0,264758
09:39:53,71	0,491980	3,296952	-0,068987	-0,481051	0,203004	-0,244987	0,021677	0,069273	-0,211342	-0,303923	1,273452	-0,303378	-0,655155	-2,857510	-1,218021	-13,536476	10,684609	12,558322	0,021677	0,069273	-0,211342	5,134027	-0,428173	-0,303378	0,021677	0,069273	-0,211342	5,134027	-0,428173	-0,303378
09:39:53,76	0,491980	3,296952	-0,068987	-0,481051	0,203004	-0,244987	0,018427	0,071343	-0,211010	-0,465010	1,064227	-0,317779	-0,654456	-2,864476	-1,217976	-13,505957	10,692076	12,557308	0,018427	0,071343	-0,211010	5,135447	-0,382323	-0,317779	0,018427	0,071343	-0,211010	5,135447	-0,382323	-0,317779
09:39:53,81	0,491980	3,296952	-0,068987	-0,481051	0,203004	-0,244987	0,024111	0,067254	-0,210965	-0,230634	1,382454	-0,318793	-0,650348	-2,855964	-1,218356	-13,484430	10,689367	12,597965	0,024111	0,067254	-0,210965	5,048804	-0,510232	-0,318793	0,024111	0,067254	-0,210965	5,048804	-0,510232	-0,318793
09:39:53,86	0,491980	3,296952	-0,068987	-0,481051	0,203004	-0,244987	0,014685	0,067953	-0,211344	-0,258569	0,912327	-0,278136	-0,659849	-2,857288	-1,214137	-13,529331	10,670160	12,559490	0,014685	0,067953	-0,211344	5,075747	-0,240459	-0,278136	0,014685	0,067953	-0,211344	5,075747	-0,240459	-0,278136
09:39:53,91	0,491980	3,296952	-0,068987	-0,481051	0,203004	-0,244987	0,020582	0,075519	-0,207126	-0,691100	1,189696	-0,316612	-0,652586	-2,859437	-1,217955	-13,443415	10,693594	12,572307	0,020582	0,075519	-0,207126	5,237169	-0,426016	-0,316612	0,020582	0,075519	-0,207126	5,237169	-0,426016	-0,316612
09:39:53,96	0,491980	3,296952	-0,068987	-0,481051	0,203004	-0,244987	0,018812	0,068154	-0,210944	-0,244856	1,160316	-0,303794	-0,650962	-2,857201	-1,218754	-13,489840	10,659613	12,582485	0,018812	0,068154	-0,210944	5,105244	-0,316408	-0,303794	0,018812	0,068154	-0,210944	5,105244	-0,316408	-0,303794
09:39:54,01	0,491980	3,296952	-0,068987	-0,481051	0,203004	-0,244987	0,023854	0,073597	-0,210215	-0,577208	1,357725	-0,314922	-0,655655	-2,855116	-1,217968	-13,486100	10,696912	12,611732	0,023854	0,073597	-0,210215	5,200122	-0,514846	-0,314922	0,023854	0,073597	-0,210215	5,200122	-0,514846	-0,314922
09:39:54,06	0,491980	3,296952	-0,068987	-0,481051	0,203004	-0,244987	0,023854	0,073597	-0,210215	-0,577208	1,357725	-0,314922	-0,646817	-2,856916	-1,217592	-13,477118	10,641098	12,562432	0,023854	0,073597	-0,210215	5,200122	-0,514846	-0,314922	0,023854	0,073597	-0,210215	5,200122	-0,514846	-0,314922
09:39:54,11	0,491980	3,296952	-0,068987	-0,481051	0,203004	-0,244987	0,013744	0,064419	-0,210581	-0,112923	0,893834	-0,313669	-0,652722	-2,860693	-1,217589	-13,511516	10,696956	12,577527	0,013744	0,064419	-0,210581	4,943938	-0,185042	-0,313669	0,013744	0,064419	-0,210581	4,943938	-0,185042	-0,313669
09:39:54,16	0,491980	3,296952	-0,068987	-0,481051	0,203004	-0,244987	0,019967	0,067644	-0,210578	-0,249478	1,159723	-0,298574	-0,653323	-2,856028	-1,218389	-13,489950	10,653875	12,562465	0,019967	0,067644	-0,210578	5,060591	-0,407676	-0,298574	0,019967	0,067644	-0,210578	5,060591	-0,407676	-0,298574
09:39:54,21	0,491980	3,296952	-0,068987	-0,481051	0,203004	-0,244987	0,016228	0,070497	-0,211377	-0,424355	1,005510	-0,313636	-0,650916	-2,857254	-1,217192	-13,473008	10,662892	12,581466	0,016228	0,070497	-0,211377	5,109667	-0,268375	-0,313636	0,016228	0,070497	-0,211377	5,109667	-0,268375	-0,313636
09:39:54,26	0,491980	3,296952	-0,068987	-0,481051	0,203004	-0,244987	0,016086	0,067800	-0,210180	-0,267843	1,008304	-0,294635	-0,654974	-2,863422	-1,218319	-13,467331	10,701190	12,601085	0,016086	0,067800	-0,210180	5,054483	-0,254455	-0,294635	0,016086	0,067800	-0,210180	5,054483	-0,254455	-0,294635
09:39:54,31	0,491980	3,296952	-0,068987	-0,481051	0,203004	-0,244987	0,023457	0,068230	-0,211308	-0,254179	1,377358	-0,275016	-0,648634	-2,855914	-1,218374	-13,495256	10,642491	12,577509	0,023457	0,068230	-0,211308	5,101874	-0,464017	-0,275016	0,023457	0,068230	-0,211308	5,101874	-0,464017	-0,275016
09:39:54,36	0,491980	3,296952	-0,068987	-0,481051	0,203004	-0,244987	0,013785	0,066494	-0,211362	-0,228697	0,879579	-0,298593	-0,656259	-2,863151	-1,214114	-13,522167	10,674072	12,544743	0,013785	0,066494	-0,211362	4,991069	-0,202543	-0,298593	0,013785	0,066494	-0,211362	4,991069	-0,202543	-0,298593
09:39:54,41	0,491980	3,296952	-0,068987	-0,481051	0,203004	-0,244987	0,023865	0,069479	-0,207103	-0,370023	1,364633	-0,331359	-0,652641	-2,854295	-1,214128	-13,464954	10,686873	12,536822	0,023865	0,069479	-0,207103	5,084066	-0,508753	-0,331359	0,023865	0,069479	-0,207103	5,084066	-0,508753	-0,331359
09:39:54,46	0,491980	3,296952	-0,068987	-0,481051	0,203004	-0,244987	0,014386	0,070773	-0,207116	-0,397620	0,914905	-0,339280	-0,656275	-2,858595	-1,218757	-13,490174	10,634817	12,580570	0,014386	0,070773	-0,207116	5,158050	-0,214429	-0,339280	0,014386	0,070773	-0,207116	5,158050	-0,214429	-0,339280
09:39:54,51	0,491980	3,296952	-0,068987	-0,481051	0,203004	-0,244987	0,019927	0,071770	-0,211745	-0,507168	1,207202	-0,295531	-0,653253	-2,856688	-1,214861	-13,470292	10,673495	12,584885	0,019927	0,071770	-0,211745	5,126784	-0,357068	-0,295531	0,019927	0,071770	-0,211745	5,126784	-0,357068	-0,295531
09:39:54,56	0,491980	3,296952	-0,068987	-0,481051	0,203004	-0,244987	0,016765	0,070107	-0,207850	-0,377256	1,040647	-0,291216	-0,658619	-2,859645	-1,216430	-13,512133	10,694171	12,585566	0,016765	0,070107	-0,207850	5,126153	-0,275390	-0,291216	0,016765	0,070107	-0,207850	5,126153	-0,275390	-0,291216
09:39:54,61	0,491980	3,296952	-0,068987	-0,481051	0,203004	-0,244987	0,023694	0,072361	-0,212164	-0,513169	1,333699	-0,318068	-0,651597	-2,855405	-1,217604	-13,515730	10,681663	12,587759	0,023694	0,072361	-0,212164	5,167162	-0,526306	-0,318068	0,023694	0,072361	-0,212164	5,167162	-0,526306	-0,318068
09:39:54,66	0,491980	3,296952	-0,068987	-0,481051	0,203004	-0,244987	0,023694	0,072361	-0,212164	-0,513169	1,333699	-0,318068	-0,657435	-2,859132	-1,216057	-13,503937	10,672608	12,560619	0,023694	0,072361	-0,212164	5,167162	-0,526306	-0,318068	0,023694	0,072361	-0,212164	5,167162	-0,526306	-0,318068
09:39:54,71	0,491980	3,296952	-0,068987	-0,481051	0,203004	-0,244987	0,020972	0,072506	-0,209045	-0,519594	1,230716	-0,315482	-0,652694	-2,856655	-1,218372	-13,487495	10,699941	12,578456	0,020972	0,072506	-0,209045	5,172136	-0,415569	-0,315482	0,020972	0,072506	-0,209045	5,172136	-0,415569	-0,315482
09:39:54,76	0,491980	3,296952	-0,068987	-0,481051	0,203004	-0,244987	0,016457	0,069639	-0,211361	-0,338621	0,996510	-0,297645	-0,652029	-2,859006	-1,217956	-13,458551	10,700681	12,582541	0,016457	0,069639	-0,211361	5,128055	-0,295350	-0,297645	0,016457	0,069639	-0,211361	5,128055	-0,295350	-0,297645
09:39:54,81	0,491980	3,296952	-0,068987	-0,481051	0,203004	-0,244987	0,018159	0,067888	-0,210944	-0,232429	1,109744	-0,293560	-0,656193	-2,863869	-1,217957	-13,474570	10,651327	12,569994	0,018159	0,067888	-0,210944	5,096751	-0,315774	-0,293560	0,018159	0,067888	-0,210944	5,096751	-0,315774	-0,293560
09:39:54,86	0,491980	3,296952	-0,068987	-0,481051	0,203004	-0,244987	0,024453	0,069062	-0,210946	-0,344270	1,447828	-0,306107	-0,654518	-2,860291	-1,217213	-13,503470	10,630245	12,560293	0,024453	0,069062	-0,210946	5,077133	-0,471756	-0,306107	0,024453	0,069062	-0,210946	5,077133	-0,471756	-0,306107
09:39:54,91	0,491980	3,296952	-0,068987	-0,481051	0,203004	-0,244987	0,020517	0,069401	-0,210202	-0,394571	1,228677	-0,315808	-0,648618	-2,856613	-1,216808	-13,492743	10,645829	12,586226	0,020517	0,069401	-0,210202	5,053391	-0,381943	-0,315808	0,020517	0,069401	-0,210202	5,053391	-0,381943	-0,315808
09:39:54,96	0,491980	3,296952	-0,068987	-0,481051	0,203004	-0,244987	0,014383	0,066130	-0,209797	-0,205647	0,911162	-0,289875	-0,650865	-2,859931	-1,216413	-13,462475	10,669513	12,561327	0,014383	0,066130	-0,209797	4,985583	-0,217873	-0,289875	0,014383	0,066130	-0,209797	4,985583	-0,217873	-0,289875
09:39:55,01	0,491980	3,296952	-0,068987	-0,481051	0,203004	-0,244987	0,018379	0,066418	-0,209402	-0,184941	1,133332	-0,314774	-0,652104	-2,855123	-1,217605	-13,480360	10,684241	12,568052	0,018379	0,066418	-0,209402	5,028841	-0,309399	-0,314774	0,018379	0,066418	-0,209402	5,028841	-0,309399	-0,314774
09:39:55,06	0,491980	3,296952	-0,068987	-0,481051	0,203004	-0,244987	0,014835	0,069894	-0,210594	-0,361923	0,926216	-0,308049	-0,658004	-2,862050	-1,217622	-13,505933	10,681813	12,532284	0,014835	0,069894	-0,210594	5,124790	-0,238348	-0,308049	0,014835	0,069894	-0,210594	5,124790	-0,238348	-0,308049
09:39:55,11	0,491980	3,296952	-0,068987	-0,481051	0,203004	-0,244987	0,024766	0,072354	-0,208256	-0,540176	1,446765	-0,317877	-0,659200	-2,862494	-1,215268	-13,501943	10,638579	12,558224	0,024766	0,072354	-0,208256	5,139641	-0,497378	-0,317877	0,024766	0,072354	-0,208256	5,139641	-0,497378	-0,317877
09:39:55,16	0,491980	3,296952	-0,068987	-0,481051	0,203004	-0,244987	0,024766	0,072354	-0,208256	-0,540176	1,446765	-0,317877	-0,655104	-2,856196	-1,218006	-13,507838	10,684539	12,567911	0,024766	0,072354	-0,208256	5,139641	-0,497378	-0,317877	0,024766	0,072354	-0,208256	5,139641	-0,497378	-0,317877
09:39:55,21	0,491980	3,296952	-0,068987	-0,481051	0,203004	-0,244987	0,017264	0,071956	-0,210995	-0,482602	1,028557	-0,308190	-0,652723	-2,855400	-1,218772	-13,493031	10,686882	12,573675	0,017264	0,071956	-0,210995	5,165937	-0,326652	-0,308190	0,017264	0,071956	-0,210995	5,165937	-0,326652	-0,308190
09:39:55,26	0,491980	3,296952	-0,068987	-0,481051	0,203004	-0,244987	0,015384	0,070292	-0,211761	-0,386665	0,942451	-0,302426	-0,656164	-2,864348	-1,219109	-13,465633	10,670796	12,580851	0,015384	0,070292	-0,211761	5,131286	-0,265180	-0,302426	0,015384	0,070292	-0,211761	5,131286	-0,265180	-0,302426
09:39:55,31	0,491980	3,296952	-0,068987	-0,481051	0,203004	-0,244987	0,024854	0,068798	-0,212097	-0,309171	1,466675	-0,295251	-0,652801	-2,858480	-1,219140	-13,512471	10,625470	12,595886	0,024854	0,068798	-0,212097	5,091444	-0,484373	-0,295251	0,024854	0,068798	-0,212097	5,091444	-0,484373	-0,295251
09:39:55,36	0,491980	3,296952	-0,068987	-0,481051	0,203004	-0,244987	0,018090	0,068819	-0,212128	-0,372976	1,097067	-0,280215	-0,655154	-2,858818	-1,217237	-13,542455	10,691200	12,562769	0,018090	0,068819	-0,212128	5,029349	-0,323037	-0,280215	0,018090	0,068819	-0,212128	5,029349	-0,323037	-0,280215
09:39:55,41	0,491980	3,296952	-0,068987	-0,481051	0,203004	-0,244987	0,019559	0,070688	-0,210226	-0,428213	1,114608	-0,313332	-0,652766	-2,856941	-1,213350	-13,528061	10,683866	12,560712	0,019559	0,070688	-0,210226	5,120800	-0,420789	-0,313332	0,019559	0,070688	-0,210226	5,120800	-0,420789	-0,313332
09:39:55,46	0,491980	3,296952	-0,068987	-0,481051	0,203004	-0,244987	0,016740	0,069559	-0,206338	-0,368631	0,984167	-0,315389	-0,656812	-2,858866	-1,214900	-13,491265	10,669944	12,540466	0,016740	0,069559	-0,206338	5,091712	-0,329960	-0,315389	0,016740	0,069559	-0,206338	5,091712	-0,329960	-0,315389
09:39:55,51	0,491980	3,296952	-0,068987	-0,481051	0,203004	-0,244987	0,020430	0,072100	-0,207889	-0,494437	1,214852	-0,335635	-0,652137	-2,857134	-1,219133	-13,489631	10,671393	12,597433	0,020430	0,072100	-0,207889	5,165398	-0,388907	-0,335635	0,020430	0,072100	-0,207889	5,165398	-0,388907	-0,335635
09:39:55,56	0,491980	3,296952	-0,068987	-0,481051	0,203004	-0,244987	0,016593	0,068917	-0,212122	-0,326849	1,016002	-0,278668	-0,652103	-2,856419	-1,219889	-13,469485	10,674599	12,617281	0,016593	0,068917	-0,212122	5,083120	-0,286527	-0,278668	0,016593	0,068917	-0,212122	5,083120	-0,286527	-0,278668
09:39:55,61	0,491980	3,296952	-0,068987	-0,481051	0,203004	-0,244987	0,015956	0,069246	-0,212878	-0,331111	0,998758	-0,258820	-0,656861	-2,860919	-1,217618	-13,506307	10,647292	12,541236	0,015956	0,069246	-0,212878	5,104689	-0,253822	-0,258820	0,015956	0,069246	-0,212878	5,104689	-0,253822	-0,258820
09:39:55,66	0,491980	3,296952	-0,068987	-0,481051	0,203004	-0,244987	0,022233	0,071116	-0,210607	-0,470401	1,306887	-0,334865	-0,658643	-2,859702	-1,216421	-13,518048	10,684470	12,599834	0,022233	0,071116	-0,210607	5,112180	-0,438377	-0,334865	0,022233	0,071116	-0,210607	5,112180	-0,438377	-0,334865
09:39:55,71	0,491980	3,296952	-0,068987	-0,481051	0,203004	-0,244987	0,022069	0,073267	-0,209410	-0,555965	1,269625	-0,276267	-0,657492	-2,855036	-1,216458	-13,519378	10,678885	12,576356	0,022069	0,073267	-0,209410	5,195528	-0,462800	-0,276267	0,022069	0,073267	-0,209410	5,195528	-0,462800	-0,276267
09:39:55,76	0,491980	3,296952	-0,068987	-0,481051	0,203004	-0,244987	0,017453	0,074604	-0,209447	-0,630952	1,031240	-0,299745	-0,652594	-2,854141	-1,216056	-13,480502	10,684805	12,566383	0,017453	0,074604	-0,209447	5,225437	-0,338838	-0,299745	0,017453	0,074604	-0,209447	5,225437	-0,338838	-0,299745
09:39:55,81	0,491980	3,296952	-0,068987	-0,481051	0,203004	-0,244987	0,014229	0,070809	-0,209045	-0,409088	0,894309	-0,309718	-0,651370	-2,856064	-1,217984	-13,422321	10,697786	12,539037	0,014229	0,070809	-0,209045	5,149455	-0,222699	-0,309718	0,014229	0,070809	-0,209045	5,149455	-0,222699	-0,309718
09:39:55,86	0,491980	3,296952	-0,068987	-0,481051	0,203004	-0,244987	0,015282	0,068788	-0,210973	-0,263632	0,992949	-0,337064	-0,650950	-2,852398	-1,218776	-13,479360	10,678782	12,574029	0,015282	0,068788	-0,210973	5,136215	-0,206702	-0,337064	0,015282	0,068788	-0,210973	5,136215	-0,206702	-0,337064
09:39:55,91	0,491980	3,296952	-0,068987	-0,481051	0,203004	-0,244987	0,011898	0,070257	-0,211765	-0,385018	0,777075	-0,302072	-0,656888	-2,859313	-1,217214	-13,521965	10,679716	12,581184	0,011898	0,070257	-0,211765	5,130176	-0,156916	-0,302072	0,011898	0,070257	-0,211765	5,130176	-0,156916	-0,302072
09:39:55,96	0,491980	3,296952	-0,068987	-0,481051	0,203004	-0,244987	0,020856	0,071942	-0,210203	-0,493111	1,205507	-0,294917	-0,652027	-2,857914	-1,215631	-13,453310	10,681210	12,575766	0,020856	0,071942	-0,210203	5,154325	-0,431656	-0,294917	0,020856	0,071942	-0,210203	5,154325	-0,431656	-0,294917
09:39:56,01	0,491980	3,296952	-0,068987	-0,481051	0,203004	-0,244987	0,017213	0,068432	-0,208620	-0,274977	1,074815	-0,300335	-0,655698	-2,860286	-1,219544	-13,497831	10,625735	12,561306	0,017213	0,068432	-0,208620	5,096935	-0,276424	-0,300335	0,017213	0,068432	-0,208620	5,096935	-0,276424	-0,300335
09:39:56,06	0,491980	3,296952	-0,068987	-0,481051	0,203004	-0,244987	0,021103	0,070425	-0,212533	-0,448907	1,266244	-0,314795	-0,652776	-2,856879	-1,217208	-13,516666	10,670831	12,591604	0,021103	0,070425	-0,212533	5,079440	-0,390312	-0,314795	0,021103	0,070425	-0,212533	5,079440	-0,390312	-0,314795
09:39:56,11	0,491980	3,296952	-0,068987	-0,481051	0,203004	-0,244987	0,016692	0,069598	-0,210197	-0,376274	0,998012	-0,284497	-0,658006	-2,858586	-1,218779	-13,496005	10,691354	12,557931	0,016692	0,069598	-0,210197	5,087167	-0,312280	-0,284497	0,016692	0,069598	-0,210197	5,087167	-0,312280	-0,284497
09:39:56,16	0,491980	3,296952	-0,068987	-0,481051	0,203004	-0,244987	0,014688	0,066584	-0,211742	-0,193462	0,918959	-0,297472	-0,657497	-2,858936	-1,218765	-13,526003	10,679071	12,591790	0,014688	0,066584	-0,211742	5,033366	-0,234018	-0,297472	0,014688	0,066584	-0,211742	5,033366	-0,234018	-0,297472
09:39:56,21	0,491980	3,296952	-0,068987	-0,481051	0,203004	-0,244987	0,020834	0,072658	-0,211754	-0,532946	1,201191	-0,284311	-0,651616	-2,856672	-1,218378	-13,527254	10,684970	12,593108	0,020834	0,072658	-0,211754	5,170733	-0,434250	-0,284311	0,020834	0,072658	-0,211754	5,170733	-0,434250	-0,284311
09:39:56,26	0,491980	3,296952	-0,068987	-0,481051	0,203004	-0,244987	0,015932	0,068697	-0,211366	-0,322485	0,942279	-0,282993	-0,659782	-2,857733	-1,218773	-13,492024	10,679793	12,571871	0,018424	0,065758	-0,208263	4,996990	-0,330255	-0,339487	0,018424	0,065758	-0,208263	4,996990	-0,330255	-0,339487
09:39:56,31	0,491980	3,296952	-0,068987	-0,481051	0,203004	-0,244987	0,018424	0,065758	-0,208263	-0,165037	1,116001	-0,339487	-0,660316	-2,860681	-1,216039	-13,488445	10,705373	12,570461	0,018424	0,065758	-0,208263	4,996990	-0,330255	-0,339487	0,018424	0,065758	-0,208263	4,996990	-0,330255	-0,339487
09:39:56,36	0,491980	3,296952	-0,068987	-0,481051	0,203004	-0,244987	0,023754	0,074227	-0,209028	-0,572961	1,372417	-0,305640	-0,653834	-2,864097	-1,218738	-13,487318	10,692644	12,567452	0,023754	0,074227	-0,209028	5,253862	-0,492260	-0,305640	0,023754	0,074227	-0,209028	5,253862	-0,492260	-0,305640
09:39:56,41	0,491980	3,296952	-0,068987	-0,481051	0,203004	-0,244987	0,023471	0,066906	-0,211727	-0,202706	1,365058	-0,308649	-0,655662	-2,863364	-1,217612	-13,511963	10,671331	12,537060	0,023471	0,066906	-0,211727	5,049383	-0,477428	-0,308649	0,023471	0,066906	-0,211727	5,049383	-0,477428	-0,308649
09:39:56,46	0,491980	3,296952	-0,068987	-0,481051	0,203004	-0,244987	0,023750	0,068855	-0,210601	-0,334852	1,368875	-0,339041	-0,653875	-2,859997	-1,218749	-13,497073	10,702172	12,583001	0,023750	0,068855	-0,210601	5,070260	-0,495507	-0,339041	0,023750	0,068855	-0,210601	5,070260	-0,495507	-0,339041
09:39:56,51	0,491980	3,296952	-0,068987	-0,481051	0,203004	-0,244987	0,020546	0,069272	-0,212512	-0,315242	1,219832	-0,302810	-0,654421	-2,860380	-1,219523	-13,476109	10,698303	12,573291	0,020546	0,069272	-0,212512	5,122592	-0,393036	-0,302810	0,020546	0,069272	-0,212512	5,122592	-0,393036	-0,302810
09:39:56,56	0,491980	3,296952	-0,068987	-0,481051	0,203004	-0,244987	0,020546	0,069272	-0,212512	-0,315242	1,219832	-0,302810	-0,653869	-2,856165	-1,216429	-13,485076	10,692281	12,581719	0,020546	0,069272	-0,212512	5,122592	-0,393036	-0,302810	0,020546	0,069272	-0,212512	5,122592	-0,393036	-0,302810
09:39:56,61	0,491980	3,296952	-0,068987	-0,481051	0,203004	-0,244987	0,016619	0,070901	-0,209417	-0,409684	1,010884	-0,294382	-0,655048	-2,861691	-1,217959	-13,487490	10,665411	12,585635	0,016619	0,070901	-0,209417	5,156081	-0,293730	-0,294382	0,016619	0,070901	-0,209417	5,156081	-0,293730	-0,294382
09:39:56,66	0,491980	3,296952	-0,068987	-0,481051	0,203004	-0,244987	0,021994	0,069160	-0,210948	-0,343619	1,301736	-0,290466	-0,656308	-2,859607	-1,215306	-13,540184	10,693302	12,541941	0,021994	0,069160	-0,210948	5,085461	-0,424828	-0,290466	0,021994	0,069160	-0,210948	5,085461	-0,424828	-0,290466
09:39:56,71	0,491980	3,296952	-0,068987	-0,481051	0,203004	-0,244987	0,020820	0,071293	-0,208295	-0,456699	1,181069	-0,334160	-0,656870	-2,865372	-1,216791	-13,526909	10,673607	12,594421	0,020820	0,071293	-0,208295	5,139778	-0,453277	-0,334160	0,020820	0,071293	-0,208295	5,139778	-0,453277	-0,334160
09:39:56,76	0,491980	3,296952	-0,068987	-0,481051	0,203004	-0,244987	0,026094	0,068897	-0,209780	-0,342561	1,476676	-0,281680	-0,658058	-2,856506	-1,217598	-13,515000	10,701077	12,601625	0,026094	0,068897	-0,209780	5,065884	-0,571700	-0,281680	0,026094	0,068897	-0,209780	5,065884	-0,571700	-0,281680
09:39:56,81	0,491980	3,296952	-0,068987	-0,481051	0,203004	-0,244987	0,019009	0,074359	-0,210587	-0,596818	1,104841	-0,274476	-0,657990	-2,860095	-1,216825	-13,491379	10,678522	12,560908	0,019009	0,074359	-0,210587	5,240360	-0,387373	-0,274476	0,019009	0,074359	-0,210587	5,240360	-0,387373	-0,274476
09:39:56,86	0,491980	3,296952	-0,068987	-0,481051	0,203004	-0,244987	0,022084	0,072506	-0,209813	-0,508169	1,296456	-0,315194	-0,656918	-2,859926	-1,218387	-13,536142	10,679719	12,577103	0,022084	0,072506	-0,209813	5,183524	-0,437116	-0,315194	0,022084	0,072506	-0,209813	5,183524	-0,437116	-0,315194
09:39:56,91	0,491980	3,296952	-0,068987	-0,481051	0,203004	-0,244987	0,021401	0,071662	-0,211376	-0,485662	1,221590	-0,298999	-0,652677	-2,861621	-1,217964	-13,481541	10,664544	12,571434	0,021401	0,071662	-0,211376	5,139830	-0,458390	-0,298999	0,021401	0,071662	-0,211376	5,139830	-0,458390	-0,298999
09:39:56,96	0,491980	3,296952	-0,068987	-0,481051	0,203004	-0,244987	0,020748	0,067141	-0,210953	-0,236395	1,242525	-0,304667	-0,653959	-2,858003	-1,217608	-13,533265	10,702105	12,582958	0,020748	0,067141	-0,210953	5,034175	-0,386221	-0,304667	0,020748	0,067141	-0,210953	5,034175	-0,386221	-0,304667
09:39:57,01	0,491980	3,296952	-0,068987	-0,481051	0,203004	-0,244987	0,018256	0,070061	-0,210597	-0,381562	1,049356	-0,293143	-0,652133	-2,862228	-1,218365	-13,518633	10,707349	12,573435	0,018256	0,070061	-0,210597	5,118219	-0,383753	-0,293143	0,018256	0,070061	-0,210597	5,118219	-0,383753	-0,293143
09:39:57,06	0,491980	3,296952	-0,068987	-0,481051	0,203004	-0,244987	0,021003	0,066367	-0,211354	-0,177616	1,202226	-0,302667	-0,661012	-2,859747	-1,217604	-13,523854	10,685258	12,585687	0,021003	0,066367	-0,211354	5,032185	-0,446486	-0,302667	0,021003	0,066367	-0,211354	5,032185	-0,446486	-0,302667
09:39:57,11	0,491980	3,296952	-0,068987	-0,481051	0,203004	-0,244987	0,023293	0,075297	-0,210593	-0,663706	1,327827	-0,290414	-0,652644	-2,859605	-1,216800	-13,466671	10,674184	12,571187	0,023293	0,075297	-0,210593	5,247082	-0,500646	-0,290414	0,023293	0,075297	-0,210593	5,247082	-0,500646	-0,290414
09:39:57,16	0,491980	3,296952	-0,068987	-0,481051	0,203004	-0,244987	0,018986	0,068121	-0,209789	-0,271573	1,158932	-0,304914	-0,656199	-2,852761	-1,215668	-13,475235	10,718881	12,577264	0,018986	0,068121	-0,209789	5,075929	-0,331457	-0,304914	0,018986	0,068121	-0,209789	5,075929	-0,331457	-0,304914
09:39:57,21	0,491980	3,296952	-0,068987	-0,481051	0,203004	-0,244987	0,014836	0,074622	-0,208657	-0,575177	0,913390	-0,298837	-0,654530	-2,862275	-1,217198	-13,512567	10,630384	12,574621	0,014836	0,074622	-0,208657	5,282622	-0,251258	-0,298837	0,014836	0,074622	-0,208657	5,282622	-0,251258	-0,298837
09:39:57,26	0,491980	3,296952	-0,068987	-0,481051	0,203004	-0,244987	0,022242	0,068419	-0,210187	-0,347940	1,310393	-0,301480	-0,656829	-2,857137	-1,217988	-13,495212	10,702265	12,582435	0,022242	0,068419	-0,210187	5,022942	-0,435586	-0,301480	0,022242	0,068419	-0,210187	5,022942	-0,435586	-0,301480
09:39:57,31	0,491980	3,296952	-0,068987	-0,481051	0,203004	-0,244987	0,018941	0,072980	-0,210976	-0,514166	1,117867	-0,293666	-0,653823	-2,858021	-1,218368	-13,471001	10,705278	12,568367	0,018941	0,072980	-0,210976	5,214728	-0,369038	-0,293666	0,018941	0,072980	-0,210976	5,214728	-0,369038	-0,293666
09:39:57,36	0,491980	3,296952	-0,068987	-0,481051	0,203004	-0,244987	0,018203	0,069934	-0,211356	-0,341075	1,098949	-0,307734	-0,658560	-2,860261	-1,220724	-13,480964	10,687514	12,539112	0,018203	0,069934	-0,211356	5,148732	-0,330019	-0,307734	0,018203	0,069934	-0,211356	5,148732	-0,330019	-0,307734
09:39:57,41	0,491980	3,296952	-0,068987	-0,481051	0,203004	-0,244987	0,022512	0,072916	-0,213712	-0,516504	1,323259	-0,336989	-0,652114	-2,858103	-1,219140	-13,499986	10,720086	12,589273	0,022512	0,072916	-0,213712	5,207388	-0,443947	-0,336989	0,022512	0,072916	-0,213712	5,207388	-0,443947	-0,336989
09:39:57,46	0,491980	3,296952	-0,068987	-0,481051	0,203004	-0,244987	0,017421	0,068413	-0,212129	-0,263678	1,025733	-0,286828	-0,655912	-2,856789	-1,218489	-13,537500	10,678987	12,587485	0,017421	0,068413	-0,212129	5,106770	-0,341777	-0,286828	0,017421	0,068413	-0,212129	5,106770	-0,341777	-0,286828
09:39:57,51	0,491980	3,296952	-0,068987	-0,481051	0,203004	-0,244987	0,018181	0,072359	-0,211478	-0,523193	1,053362	-0,288616	-0,652066	-2,860944	-1,219122	-13,478794	10,700768	12,583167	0,018181	0,072359	-0,211478	5,156977	-0,373881	-0,288616	0,018181	0,072359	-0,211478	5,156977	-0,373881	-0,288616
09:39:57,56	0,491980	3,296952	-0,068987	-0,481051	0,203004	-0,244987	0,015200	0,073078	-0,213711	-0,496560	0,927218	-0,305324	-0,657431	-2,860872	-1,219946	-13,506468	10,688799	12,548737	0,015200	0,073078	-0,213711	5,240054	-0,266020	-0,305324	0,015200	0,073078	-0,213711	5,240054	-0,266020	-0,305324
09:39:57,61	0,491980	3,296952	-0,068987	-0,481051	0,203004	-0,244987	0,022477	0,071633	-0,212935	-0,461432	1,298688	-0,327364	-0,655059	-2,859457	-1,217596	-13,500112	10,697710	12,572373	0,022477	0,071633	-0,212935	5,161752	-0,465738	-0,327364	0,022477	0,071633	-0,212935	5,161752	-0,465738	-0,327364
09:39:57,66	0,491980	3,296952	-0,068987	-0,481051	0,203004	-0,244987	0,020066	0,070286	-0,210585	-0,380488	1,174356	-0,303728	-0,652130	-2,855435	-1,218783	-13,504743	10,723151	12,565371	0,020066	0,070286	-0,210585	5,136950	-0,400794	-0,303728	0,020066	0,070286	-0,210585	5,136950	-0,400794	-0,303728
09:39:57,71	0,491980	3,296952	-0,068987	-0,481051	0,203004	-0,244987	0,015117	0,069761	-0,211772	-0,333465	0,900313	-0,310730	-0,653876	-2,853539	-1,217985	-13,473120	10,679123	12,587355	0,015117	0,069761	-0,211772	5,142752	-0,286394	-0,310730	0,015117	0,069761	-0,211772	5,142752	-0,286394	-0,310730
09:39:57,76	0,491980	3,296952	-0,068987	-0,481051	0,203004	-0,244987	0,014349	0,072221	-0,210974	-0,483692	0,909751	-0,288746	-0,655724	-2,861935	-1,218387	-13,533934	10,674523	12,562286	0,014349	0,072221	-0,210974	5,185618	-0,216628	-0,288746	0,014349	0,072221	-0,210974	5,185618	-0,216628	-0,288746
09:39:57,81	0,491980	3,296952	-0,068987	-0,481051	0,203004	-0,244987	0,022544	0,069623	-0,211376	-0,383032	1,285539	-0,313815	-0,655716	-2,858395	-1,218791	-13,529291	10,700250	12,558990	0,022544	0,069623	-0,211376	5,082403	-0,484170	-0,313815	0,022544	0,069623	-0,211376	5,082403	-0,484170	-0,313815
09:39:57,86	0,491980	3,296952	-0,068987	-0,481051	0,203004	-0,244987	0,019474	0,071386	-0,211780	-0,450088	1,117058	-0,317111	-0,652712	-2,857254	-1,219143	-13,495987	10,703218	12,588716	0,019474	0,071386	-0,211780	5,153716	-0,411659	-0,317111	0,019474	0,071386	-0,211780	5,153716	-0,411659	-0,317111
09:39:57,91	0,491980	3,296952	-0,068987	-0,481051	0,203004	-0,244987	0,016984	0,069356	-0,212132	-0,325290	1,014936	-0,287385	-0,653805	-2,858906	-1,218741	-13,481130	10,760491	12,589720	0,016984	0,069356	-0,212132	5,119135	-0,318315	-0,287385	0,016984	0,069356	-0,212132	5,119135	-0,318315	-0,287385
09:39:57,96	0,491980	3,296952	-0,068987	-0,481051	0,203004	-0,244987	0,018961	0,069476	-0,211730	-0,274512	1,101963	-0,286381	-0,659305	-2,859023	-1,220741	-13,554895	10,709626	12,569717	0,018961	0,069476	-0,211730	5,179348	-0,386473	-0,286381	0,018961	0,069476	-0,211730	5,179348	-0,386473	-0,286381
09:39:58,01	0,491980	3,296952	-0,068987	-0,481051	0,203004	-0,244987	0,021813	0,074180	-0,213730	-0,600083	1,211825	-0,306384	-0,650278	-2,860589	-1,217592	-13,477077	10,705780	12,548825	0,021813	0,074180	-0,213730	5,223087	-0,500504	-0,306384	0,021813	0,074180	-0,213730	5,223087	-0,500504	-0,306384
09:39:58,06	0,491980	3,296952	-0,068987	-0,481051	0,203004	-0,244987	0,018655	0,065580	-0,210580	-0,117269	1,116929	-0,327276	-0,652702	-2,860330	-1,220280	-13,475737	10,644988	12,596570	0,018655	0,065580	-0,210580	5,030747	-0,347505	-0,327276	0,018655	0,065580	-0,210580	5,030747	-0,347505	-0,327276
09:39:58,11	0,491980	3,296952	-0,068987	-0,481051	0,203004	-0,244987	0,019643	0,067809	-0,213269	-0,285164	1,199842	-0,279531	-0,658026	-2,858761	-1,218976	-13,511111	10,709211	12,563594	0,019643	0,067809	-0,213269	5,037842	-0,342120	-0,279531	0,019643	0,067809	-0,213269	5,037842	-0,342120	-0,279531
09:39:58,16	0,491980	3,296952	-0,068987	-0,481051	0,203004	-0,244987	0,020946	0,073204	-0,211964	-0,527774	1,204885	-0,312507	-0,657476	-2,858308	-1,219546	-13,511770	10,672506	12,582315	0,020946	0,073204	-0,211964	5,218743	-0,439413	-0,312507	0,020946	0,073204	-0,211964	5,218743	-0,439413	-0,312507
09:39:58,21	0,491980	3,296952	-0,068987	-0,481051	0,203004	-0,244987	0,020279	0,072954	-0,212535	-0,546898	1,187949	-0,293786	-0,651544	-2,854595	-1,216831	-13,500783	10,707562	12,578404	0,020279	0,072954	-0,212535	5,180005	-0,403938	-0,293786	0,020279	0,072954	-0,212535	5,180005	-0,403938	-0,293786
09:39:58,26	0,491980	3,296952	-0,068987	-0,481051	0,203004	-0,244987	0,014098	0,069673	-0,209820	-0,340430	0,858515	-0,297697	-0,658655	-2,862288	-1,221477	-13,518638	10,671479	12,582733	0,014098	0,069673	-0,209820	5,128909	-0,248149	-0,297697	0,014098	0,069673	-0,209820	5,128909	-0,248149	-0,297697
09:39:58,31	0,491980	3,296952	-0,068987	-0,481051	0,203004	-0,244987	0,024315	0,071985	-0,214465	-0,500843	1,392407	-0,293368	-0,661077	-2,860933	-1,218412	-13,563323	10,698255	12,562587	0,024315	0,071985	-0,214465	5,150008	-0,516337	-0,293368	0,024315	0,071985	-0,214465	5,150008	-0,516337	-0,293368
09:39:58,36	0,491980	3,296952	-0,068987	-0,481051	0,203004	-0,244987	0,024353	0,074760	-0,211401	-0,644276	1,342271	-0,313514	-0,654384	-2,854967	-1,221427	-13,508041	10,684284	12,547279	0,024353	0,074760	-0,211401	5,224380	-0,569417	-0,313514	0,024353	0,074760	-0,211401	5,224380	-0,569417	-0,313514
09:39:58,41	0,491980	3,296952	-0,068987	-0,481051	0,203004	-0,244987	0,015733	0,071474	-0,211394	-0,482055	0,982176	-0,328344	-0,653922	-2,855111	-1,218405	-13,491324	10,646712	12,547757	0,015733	0,071474	-0,211394	5,128670	-0,252872	-0,328344	0,015733	0,071474	-0,211394	5,128670	-0,252872	-0,328344
09:39:58,46	0,491980	3,296952	-0,068987	-0,481051	0,203004	-0,244987	0,020431	0,067310	-0,211722	-0,210851	1,201131	-0,288213	-0,652664	-2,861261	-1,218733	-13,485919	10,706692	12,587888	0,020431	0,067310	-0,211722	5,072956	-0,402664	-0,288213	0,020431	0,067310	-0,211722	5,072956	-0,402664	-0,288213
09:39:58,51	0,491980	3,296952	-0,068987	-0,481051	0,203004	-0,244987	0,020431	0,067310	-0,211722	-0,210851	1,201131	-0,288213	-0,655096	-2,856104	-1,217606	-13,507526	10,697541	12,582631	0,020431	0,067310	-0,211722	5,072956	-0,402664	-0,288213	0,020431	0,067310	-0,211722	5,072956	-0,402664	-0,288213
09:39:58,56	0,491980	3,296952	-0,068987	-0,481051	0,203004	-0,244987	0,017180	0,071995	-0,210595	-0,473224	1,017991	-0,293470	-0,653311	-2,862795	-1,219923	-13,521313	10,719103	12,569654	0,017180	0,071995	-0,210595	5,178392	-0,330673	-0,293470	0,017180	0,071995	-0,210595	5,178392	-0,330673	-0,293470
09:39:58,61	0,491980	3,296952	-0,068987	-0,481051	0,203004	-0,244987	0,022082	0,067103	-0,212912	-0,207064	1,250150	-0,306447	-0,652597	-2,861076	-1,219111	-13,462577	10,732608	12,588748	0,022082	0,067103	-0,212912	5,060536	-0,483285	-0,306447	0,022082	0,067103	-0,212912	5,060536	-0,483285	-0,306447
09:39:58,66	0,491980	3,296952	-0,068987	-0,481051	0,203004	-0,244987	0,020236	0,067345	-0,212100	-0,178563	1,198295	-0,287353	-0,654383	-2,859012	-1,219924	-13,458529	10,704663	12,554387	0,020236	0,067345	-0,212100	5,108003	-0,390262	-0,287353	0,020236	0,067345	-0,212100	5,108003	-0,390262	-0,287353
09:39:58,71	0,491980	3,296952	-0,068987	-0,481051	0,203004	-0,244987	0,019342	0,069923	-0,212913	-0,334805	1,169281	-0,321714	-0,659772	-2,858213	-1,217601	-13,500030	10,709060	12,581799	0,019342	0,069923	-0,212913	5,154146	-0,349091	-0,321714	0,019342	0,069923	-0,212913	5,154146	-0,349091	-0,321714
09:39:58,76	0,491980	3,296952	-0,068987	-0,481051	0,203004	-0,244987	0,021345	0,074990	-0,210590	-0,615226	1,235290	-0,294302	-0,661563	-2,859520	-1,217612	-13,505685	10,678117	12,565834	0,021345	0,074990	-0,210590	5,271476	-0,440307	-0,294302	0,021345	0,074990	-0,210590	5,271476	-0,440307	-0,294302
09:39:58,81	0,491980	3,296952	-0,068987	-0,481051	0,203004	-0,244987	0,023372	0,075888	-0,210601	-0,691537	1,351283	-0,310267	-0,655630	-2,854693	-1,222311	-13,490049	10,738798	12,528611	0,023372	0,075888	-0,210601	5,265643	-0,483456	-0,310267	0,023372	0,075888	-0,210601	5,265643	-0,483456	-0,310267
09:39:58,86	0,491980	3,296952	-0,068987	-0,481051	0,203004	-0,244987	0,016225	0,073163	-0,215300	-0,489491	0,962824	-0,347490	-0,655095	-2,863896	-1,221454	-13,520688	10,704394	12,598707	0,016225	0,073163	-0,215300	5,253812	-0,310851	-0,347490	0,016225	0,073163	-0,215300	5,253812	-0,310851	-0,347490
09:39:58,91	0,491980	3,296952	-0,068987	-0,481051	0,203004	-0,244987	0,023928	0,068098	-0,214442	-0,271226	1,354045	-0,277394	-0,652653	-2,862056	-1,220282	-13,472464	10,683980	12,583004	0,023928	0,068098	-0,214442	5,074476	-0,524312	-0,277394	0,023928	0,068098	-0,214442	5,074476	-0,524312	-0,277394
09:39:58,96	0,491980	3,296952	-0,068987	-0,481051	0,203004	-0,244987	0,021113	0,066903	-0,213270	-0,202644	1,259620	-0,293097	-0,657995	-2,855719	-1,219561	-13,488795	10,713880	12,564327	0,021113	0,066903	-0,213270	5,049236	-0,397735	-0,293097	0,021113	0,066903	-0,213270	5,049236	-0,397735	-0,293097
09:39:59,01	0,491980	3,296952	-0,068987	-0,481051	0,203004	-0,244987	0,018296	0,074698	-0,212550	-0,590245	1,084074	-0,311774	-0,653387	-2,860385	-1,219550	-13,538441	10,683317	12,573646	0,018296	0,074698	-0,212550	5,273528	-0,352194	-0,311774	0,018296	0,074698	-0,212550	5,273528	-0,352194	-0,311774
09:39:59,06	0,491980	3,296952	-0,068987	-0,481051	0,203004	-0,244987	0,020033	0,068375	-0,212539	-0,312740	1,146670	-0,302455	-0,650892	-2,856879	-1,219898	-13,466044	10,698498	12,598777	0,020033	0,068375	-0,212539	5,054676	-0,425931	-0,302455	0,020033	0,068375	-0,212539	5,054676	-0,425931	-0,302455
09:39:59,11	0,491980	3,296952	-0,068987	-0,481051	0,203004	-0,244987	0,015750	0,067967	-0,212887	-0,242194	0,979030	-0,277324	-0,658671	-2,857537	-1,221116	-13,519672	10,684180	12,573943	0,015750	0,067967	-0,212887	5,093218	-0,257308	-0,277324	0,015750	0,067967	-0,212887	5,093218	-0,257308	-0,277324
09:39:59,16	0,491980	3,296952	-0,068987	-0,481051	0,203004	-0,244987	0,020209	0,074374	-0,214104	-0,614596	1,171619	-0,302158	-0,655046	-2,862196	-1,222255	-13,484269	10,668514	12,554325	0,020209	0,074374	-0,214104	5,223802	-0,414759	-0,302158	0,020209	0,074374	-0,214104	5,223802	-0,414759	-0,302158
09:39:59,21	0,491980	3,296952	-0,068987	-0,481051	0,203004	-0,244987	0,022431	0,068905	-0,215244	-0,326061	1,325672	-0,321776	-0,655075	-2,856754	-1,218416	-13,504727	10,700719	12,534653	0,022431	0,068905	-0,215244	5,083002	-0,435157	-0,321776	0,022431	0,068905	-0,215244	5,083002	-0,435157	-0,321776
09:39:59,26	0,491980	3,296952	-0,068987	-0,481051	0,203004	-0,244987	0,017733	0,071652	-0,211405	-0,451207	1,047556	-0,341448	-0,652708	-2,853346	-1,219540	-13,478107	10,690007	12,588931	0,017733	0,071652	-0,211405	5,173440	-0,344479	-0,341448	0,017733	0,071652	-0,211405	5,173440	-0,344479	-0,341448
09:39:59,31	0,491980	3,296952	-0,068987	-0,481051	0,203004	-0,244987	0,013598	0,071305	-0,212529	-0,429177	0,860954	-0,287170	-0,650944	-2,860978	-1,218742	-13,501578	10,689020	12,582983	0,013598	0,071305	-0,212529	5,168301	-0,206497	-0,287170	0,013598	0,071305	-0,212529	5,168301	-0,206497	-0,287170
09:39:59,36	0,491980	3,296952	-0,068987	-0,481051	0,203004	-0,244987	0,019325	0,065962	-0,211731	-0,163882	1,138936	-0,293118	-0,652189	-2,854780	-1,221085	-13,513260	10,703677	12,614773	0,019325	0,065962	-0,211731	5,014097	-0,378101	-0,293118	0,019325	0,065962	-0,211731	5,014097	-0,378101	-0,293118
09:39:59,41	0,491980	3,296952	-0,068987	-0,481051	0,203004	-0,244987	0,014580	0,070139	-0,214074	-0,374269	0,874722	-0,261328	-0,654579	-2,866248	-1,220316	-13,565293	10,701895	12,573907	0,014580	0,070139	-0,214074	5,131658	-0,269789	-0,261328	0,014580	0,070139	-0,214074	5,131658	-0,269789	-0,261328
09:39:59,46	0,491980	3,296952	-0,068987	-0,481051	0,203004	-0,244987	0,025707	0,066475	-0,213304	-0,211299	1,409150	-0,302194	-0,652030	-2,860594	-1,222226	-13,466229	10,733095	12,586020	0,025707	0,066475	-0,213304	5,007000	-0,608823	-0,302194	0,025707	0,066475	-0,213304	5,007000	-0,608823	-0,302194
09:39:59,51	0,491980	3,296952	-0,068987	-0,481051	0,203004	-0,244987	0,019536	0,067095	-0,215214	-0,166964	1,158463	-0,290081	-0,653837	-2,860276	-1,219899	-13,464153	10,663223	12,582080	0,019536	0,067095	-0,215214	5,099971	-0,375106	-0,290081	0,019536	0,067095	-0,215214	5,099971	-0,375106	-0,290081
09:39:59,56	0,491980	3,296952	-0,068987	-0,481051	0,203004	-0,244987	0,020164	0,068819	-0,212888	-0,316075	1,227834	-0,294021	-0,660894	-2,860295	-1,219148	-13,475454	10,701412	12,567204	0,020164	0,068819	-0,212888	5,086179	-0,355004	-0,294021	0,020164	0,068819	-0,212888	5,086179	-0,355004	-0,294021
09:39:59,61	0,491980	3,296952	-0,068987	-0,481051	0,203004	-0,244987	0,023709	0,074921	-0,212137	-0,605977	1,383308	-0,308897	-0,656257	-2,862065	-1,220715	-13,512061	10,696546	12,554382	0,023709	0,074921	-0,212137	5,275314	-0,477837	-0,308897	0,023709	0,074921	-0,212137	5,275314	-0,477837	-0,308897
09:39:59,66	0,491980	3,296952	-0,068987	-0,481051	0,203004	-0,244987	0,022923	0,070019	-0,213704	-0,373616	1,313180	-0,321719	-0,658602	-2,857606	-1,219184	-13,497151	10,690663	12,543675	0,022923	0,070019	-0,213704	5,122907	-0,486284	-0,321719	0,022923	0,070019	-0,213704	5,122907	-0,486284	-0,321719
09:39:59,71	0,491980	3,296952	-0,068987	-0,481051	0,203004	-0,244987	0,017859	0,074989	-0,212564	-0,626692	1,063474	-0,321918	-0,658029	-2,855195	-1,219575	-13,497590	10,694379	12,554183	0,017859	0,074989	-0,212564	5,259967	-0,338475	-0,321918	0,017859	0,074989	-0,212564	5,259967	-0,338475	-0,321918
09:39:59,76	0,491980	3,296952	-0,068987	-0,481051	0,203004	-0,244987	0,017859	0,074989	-0,212564	-0,626692	1,063474	-0,321918	-0,651442	-2,854439	-1,220305	-13,449297	10,717169	12,580337	0,017859	0,074989	-0,212564	5,259967	-0,338475	-0,321918	0,017859	0,074989	-0,212564	5,259967	-0,338475	-0,321918
09:39:59,81	0,491980	3,296952	-0,068987	-0,481051	0,203004	-0,244987	0,013911	0,069663	-0,213293	-0,305856	0,888606	-0,295764	-0,651519	-2,852213	-1,224210	-13,473411	10,723440	12,583479	0,013911	0,069663	-0,213293	5,162712	-0,203426	-0,295764	0,013911	0,069663	-0,213293	5,162712	-0,203426	-0,295764
09:39:59,86	0,491980	3,296952	-0,068987	-0,481051	0,203004	-0,244987	0,012022	0,070842	-0,217199	-0,373795	0,766333	-0,292622	-0,656808	-2,862509	-1,218386	-13,502580	10,699253	12,543102	0,012022	0,070842	-0,217199	5,187332	-0,177373	-0,292622	0,012022	0,070842	-0,217199	5,187332	-0,177373	-0,292622
09:39:59,91	0,491980	3,296952	-0,068987	-0,481051	0,203004	-0,244987	0,023583	0,070276	-0,211375	-0,379850	1,354347	-0,332999	-0,657420	-2,859756	-1,217208	-13,495541	10,672625	12,570834	0,023583	0,070276	-0,211375	5,136780	-0,496911	-0,332999	0,023583	0,070276	-0,211375	5,136780	-0,496911	-0,332999
09:39:59,96	0,491980	3,296952	-0,068987	-0,481051	0,203004	-0,244987	0,021505	0,072182	-0,210197	-0,498512	1,265730	-0,305267	-0,653249	-2,857374	-1,221461	-13,474114	10,725264	12,595342	0,021505	0,072182	-0,210197	5,167752	-0,422450	-0,305267	0,021505	0,072182	-0,210197	5,167752	-0,422450	-0,305267
09:40:00,01	0,491980	3,296952	-0,068987	-0,481051	0,203004	-0,244987	0,017356	0,069760	-0,214449	-0,316290	1,042207	-0,280759	-0,657423	-2,861120	-1,218740	-13,490493	10,659718	12,590478	0,017356	0,069760	-0,214449	5,159880	-0,320258	-0,280759	0,017356	0,069760	-0,214449	5,159880	-0,320258	-0,280759
09:40:00,06	0,491980	3,296952	-0,068987	-0,481051	0,203004	-0,244987	0,022688	0,071502	-0,211729	-0,471819	1,338052	-0,285623	-0,656277	-2,862171	-1,221517	-13,518059	10,680270	12,525320	0,022688	0,071502	-0,211729	5,141085	-0,442963	-0,285623	0,022688	0,071502	-0,211729	5,141085	-0,442963	-0,285623
09:40:00,11	0,491980	3,296952	-0,068987	-0,481051	0,203004	-0,244987	0,023025	0,069984	-0,214506	-0,388876	1,321402	-0,350781	-0,655714	-2,858297	-1,220357	-13,528922	10,706667	12,545624	0,023025	0,069984	-0,214506	5,104877	-0,486030	-0,350781	0,023025	0,069984	-0,214506	5,104877	-0,486030	-0,350781
09:40:00,16	0,491980	3,296952	-0,068987	-0,481051	0,203004	-0,244987	0,019388	0,071433	-0,213345	-0,446798	1,109704	-0,330477	-0,652148	-2,856769	-1,219543	-13,510895	10,716754	12,584871	0,019388	0,071433	-0,213345	5,160706	-0,412272	-0,330477	0,019388	0,071433	-0,213345	5,160706	-0,412272	-0,330477
09:40:00,21	0,491980	3,296952	-0,068987	-0,481051	0,203004	-0,244987	0,021144	0,074505	-0,212943	-0,592788	1,186512	-0,301589	-0,655115	-2,856635	-1,218391	-13,521390	10,710522	12,578740	0,021144	0,074505	-0,212943	5,255878	-0,473262	-0,301589	0,021144	0,074505	-0,212943	5,255878	-0,473262	-0,301589
09:40:00,26	0,491980	3,296952	-0,068987	-0,481051	0,203004	-0,244987	0,017649	0,071746	-0,211380	-0,455982	1,023880	-0,297361	-0,656278	-2,858675	-1,219171	-13,519302	10,709388	12,564118	0,017649	0,071746	-0,211380	5,176111	-0,361597	-0,297361	0,017649	0,071746	-0,211380	5,176111	-0,361597	-0,297361
09:40:00,31	0,491980	3,296952	-0,068987	-0,481051	0,203004	-0,244987	0,019998	0,071733	-0,212160	-0,455211	1,148375	-0,311983	-0,655726	-2,858092	-1,219552	-13,539584	10,732699	12,589712	0,019998	0,071733	-0,212160	5,175812	-0,421456	-0,311983	0,019998	0,071733	-0,212160	5,175812	-0,421456	-0,311983
09:40:00,36	0,491980	3,296952	-0,068987	-0,481051	0,203004	-0,244987	0,019217	0,071547	-0,212541	-0,435481	1,078550	-0,286389	-0,657503	-2,858897	-1,219567	-13,531461	10,682246	12,563369	0,019217	0,071547	-0,212541	5,180924	-0,429984	-0,286389	0,019217	0,071547	-0,212541	5,180924	-0,429984	-0,286389
09:40:00,41	0,491980	3,296952	-0,068987	-0,481051	0,203004	-0,244987	0,020802	0,072683	-0,212555	-0,534190	1,193246	-0,312732	-0,650886	-2,856798	-1,218770	-13,476928	10,717916	12,555232	0,020802	0,072683	-0,212555	5,171399	-0,439732	-0,312732	0,020802	0,072683	-0,212555	5,171399	-0,439732	-0,312732
09:40:00,46	0,491980	3,296952	-0,068987	-0,481051	0,203004	-0,244987	0,015676	0,068001	-0,211759	-0,232607	0,956079	-0,320869	-0,652628	-2,855364	-1,221833	-13,436401	10,680336	12,603838	0,015676	0,068001	-0,211759	5,105504	-0,274498	-0,320869	0,015676	0,068001	-0,211759	5,105504	-0,274498	-0,320869
09:40:00,51	0,491980	3,296952	-0,068987	-0,481051	0,203004	-0,244987	0,015305	0,070227	-0,214822	-0,360640	0,990681	-0,272263	-0,657419	-2,859412	-1,223434	-13,488694	10,688634	12,560581	0,015305	0,070227	-0,214822	5,152210	-0,210783	-0,272263	0,015305	0,070227	-0,214822	5,152210	-0,210783	-0,272263
09:40:00,56	0,491980	3,296952	-0,068987	-0,481051	0,203004	-0,244987	0,021206	0,072352	-0,216423	-0,490092	1,248109	-0,315521	-0,651569	-2,856586	-1,219922	-13,504311	10,691402	12,594039	0,021206	0,072352	-0,216423	5,189558	-0,416601	-0,315521	0,021206	0,072352	-0,216423	5,189558	-0,416601	-0,315521
09:40:00,61	0,491980	3,296952	-0,068987	-0,481051	0,203004	-0,244987	0,015835	0,068699	-0,212910	-0,305562	0,953856	-0,282062	-0,652122	-2,858161	-1,218376	-13,505812	10,716844	12,574219	0,015835	0,068699	-0,212910	5,087349	-0,289152	-0,282062	0,015835	0,068699	-0,212910	5,087349	-0,289152	-0,282062
09:40:00,66	0,491980	3,296952	-0,068987	-0,481051	0,203004	-0,244987	0,017475	0,068391	-0,211365	-0,268212	1,025141	-0,301882	-0,658693	-2,858092	-1,220713	-13,533680	10,697241	12,598400	0,017475	0,068391	-0,211365	5,100445	-0,346647	-0,301882	0,017475	0,068391	-0,211365	5,100445	-0,346647	-0,301882
09:40:00,71	0,491980	3,296952	-0,068987	-0,481051	0,203004	-0,244987	0,020700	0,074116	-0,213701	-0,596837	1,178517	-0,277702	-0,654574	-2,854795	-1,221496	-13,530266	10,710975	12,600482	0,020700	0,074116	-0,213701	5,221254	-0,446445	-0,277702	0,020700	0,074116	-0,213701	5,221254	-0,446445	-0,277702
09:40:00,76	0,491980	3,296952	-0,068987	-0,481051	0,203004	-0,244987	0,015786	0,072197	-0,214484	-0,483463	0,919052	-0,275619	-0,652772	-2,865597	-1,219417	-13,485857	10,718881	12,557750	0,015786	0,072197	-0,214484	5,184009	-0,320122	-0,275619	0,015786	0,072197	-0,214484	5,184009	-0,320122	-0,275619
09:40:00,81	0,491980	3,296952	-0,068987	-0,481051	0,203004	-0,244987	0,024239	0,065236	-0,212406	-0,092427	1,393141	-0,318351	-0,654462	-2,861499	-1,221068	-13,498466	10,714584	12,594190	0,024239	0,065236	-0,212406	5,028587	-0,509634	-0,318351	0,024239	0,065236	-0,212406	5,028587	-0,509634	-0,318351
09:40:00,86	0,491980	3,296952	-0,068987	-0,481051	0,203004	-0,244987	0,021535	0,068748	-0,214056	-0,285085	1,243776	-0,281911	-0,653367	-2,857674	-1,220327	-13,520485	10,686388	12,579283	0,021535	0,068748	-0,214056	5,111633	-0,446756	-0,281911	0,021535	0,068748	-0,214056	5,111633	-0,446756	-0,281911
09:40:00,91	0,491980	3,296952	-0,068987	-0,481051	0,203004	-0,244987	0,017675	0,069712	-0,213315	-0,370657	1,038058	-0,296818	-0,650876	-2,856954	-1,218765	-13,466182	10,698460	12,554473	0,017675	0,069712	-0,213315	5,101759	-0,349423	-0,296818	0,017675	0,069712	-0,213315	5,101759	-0,349423	-0,296818
09:40:00,96	0,491980	3,296952	-0,068987	-0,481051	0,203004	-0,244987	0,015807	0,067915	-0,211754	-0,239600	0,981897	-0,321628	-0,655750	-2,856072	-1,219175	-13,547375	10,735842	12,589959	0,015807	0,067915	-0,211754	5,091742	-0,258921	-0,321628	0,015807	0,067915	-0,211754	5,091742	-0,258921	-0,321628
09:40:01,01	0,491980	3,296952	-0,068987	-0,481051	0,203004	-0,244987	0,017479	0,072578	-0,212164	-0,490278	0,979874	-0,286142	-0,651655	-2,857415	-1,220749	-13,541829	10,665418	12,545507	0,017479	0,072578	-0,212164	5,207078	-0,392255	-0,286142	0,017479	0,072578	-0,212164	5,207078	-0,392255	-0,286142
09:40:01,06	0,491980	3,296952	-0,068987	-0,481051	0,203004	-0,244987	0,016595	0,068360	-0,213738	-0,329155	0,973891	-0,330595	-0,651319	-2,863750	-1,223781	-13,477728	10,712075	12,572742	0,016595	0,068360	-0,213738	5,037083	-0,328799	-0,330595	0,016595	0,068360	-0,213738	5,037083	-0,328799	-0,330595
09:40:01,11	0,491980	3,296952	-0,068987	-0,481051	0,203004	-0,244987	0,021914	0,064901	-0,216770	-0,076852	1,282650	-0,303359	-0,650974	-2,862400	-1,219527	-13,513643	10,672853	12,573160	0,021914	0,064901	-0,216770	5,017889	-0,437560	-0,303359	0,021914	0,064901	-0,216770	5,017889	-0,437560	-0,303359
09:40:01,16	0,491980	3,296952	-0,068987	-0,481051	0,203004	-0,244987	0,020572	0,065277	-0,212515	-0,148333	1,201387	-0,302941	-0,656703	-2,860365	-1,219949	-13,575215	10,694632	12,588595	0,020572	0,065277	-0,212515	4,975929	-0,413496	-0,302941	0,020572	0,065277	-0,212515	4,975929	-0,413496	-0,302941
09:40:01,21	0,491980	3,296952	-0,068987	-0,481051	0,203004	-0,244987	0,021674	0,071256	-0,212938	-0,471166	1,194488	-0,287506	-0,651632	-2,856637	-1,217970	-13,532856	10,688272	12,622097	0,021674	0,071256	-0,212938	5,122447	-0,506917	-0,287506	0,021674	0,071256	-0,212938	5,122447	-0,506917	-0,287506
09:40:01,26	0,491980	3,296952	-0,068987	-0,481051	0,203004	-0,244987	0,015909	0,068728	-0,210959	-0,324043	0,934599	-0,254004	-0,657305	-2,862897	-1,224281	-13,523459	10,734437	12,597551	0,015909	0,068728	-0,210959	5,071130	-0,314295	-0,254004	0,015909	0,068728	-0,210959	5,071130	-0,314295	-0,254004
09:40:01,31	0,491980	3,296952	-0,068987	-0,481051	0,203004	-0,244987	0,024167	0,070511	-0,217270	-0,372081	1,349052	-0,278550	-0,655668	-2,861303	-1,221100	-13,497072	10,661411	12,553551	0,024167	0,070511	-0,217270	5,163059	-0,548066	-0,278550	0,024167	0,070511	-0,217270	5,163059	-0,548066	-0,278550
09:40:01,36	0,491980	3,296952	-0,068987	-0,481051	0,203004	-0,244987	0,021968	0,069891	-0,214089	-0,389853	1,294067	-0,322550	-0,652817	-2,855680	-1,219455	-13,475985	10,706156	12,558728	0,021968	0,069891	-0,214089	5,096562	-0,430427	-0,322550	0,021968	0,069891	-0,214089	5,096562	-0,430427	-0,322550
09:40:01,41	0,491980	3,296952	-0,068987	-0,481051	0,203004	-0,244987	0,015674	0,070233	-0,212444	-0,358370	0,962644	-0,317373	-0,655749	-2,859874	-1,219551	-13,535984	10,674402	12,577849	0,015674	0,070233	-0,212444	5,154932	-0,267734	-0,317373	0,015674	0,070233	-0,212444	5,154932	-0,267734	-0,317373
09:40:01,46	0,491980	3,296952	-0,068987	-0,481051	0,203004	-0,244987	0,020772	0,070675	-0,212540	-0,438866	1,191675	-0,298252	-0,658048	-2,858544	-1,220352	-13,512837	10,688051	12,544419	0,020772	0,070675	-0,212540	5,109151	-0,438925	-0,298252	0,020772	0,070675	-0,212540	5,109151	-0,438925	-0,298252
09:40:01,51	0,491980	3,296952	-0,068987	-0,481051	0,203004	-0,244987	0,020769	0,073331	-0,213341	-0,553575	1,204756	-0,331682	-0,655141	-2,853398	-1,224793	-13,508449	10,707771	12,604693	0,020769	0,073331	-0,213341	5,202924	-0,425631	-0,331682	0,020769	0,073331	-0,213341	5,202924	-0,425631	-0,331682
09:40:01,56	0,491980	3,296952	-0,068987	-0,481051	0,203004	-0,244987	0,014859	0,073387	-0,217782	-0,537217	0,891367	-0,271408	-0,659181	-2,856543	-1,219940	-13,486785	10,696512	12,573344	0,014859	0,073387	-0,217782	5,223681	-0,275072	-0,271408	0,014859	0,073387	-0,217782	5,223681	-0,275072	-0,271408
09:40:01,61	0,491980	3,296952	-0,068987	-0,481051	0,203004	-0,244987	0,019603	0,075313	-0,212929	-0,636274	1,162454	-0,302757	-0,653270	-2,853281	-1,221091	-13,478182	10,738019	12,596172	0,019603	0,075313	-0,212929	5,275795	-0,376401	-0,302757	0,019603	0,075313	-0,212929	5,275795	-0,376401	-0,302757
09:40:01,66	0,491980	3,296952	-0,068987	-0,481051	0,203004	-0,244987	0,013822	0,071825	-0,214080	-0,414637	0,848534	-0,279930	-0,657422	-2,865643	-1,218744	-13,511176	10,679410	12,571273	0,013822	0,071825	-0,214080	5,223605	-0,236504	-0,279930	0,013822	0,071825	-0,214080	5,223605	-0,236504	-0,279930
09:40:01,71	0,491980	3,296952	-0,068987	-0,481051	0,203004	-0,244987	0,026604	0,069240	-0,211733	-0,347474	1,513920	-0,304828	-0,655738	-2,855728	-1,220304	-13,517339	10,687186	12,622748	0,026604	0,069240	-0,211733	5,087849	-0,574492	-0,304828	0,026604	0,069240	-0,211733	5,087849	-0,574492	-0,304828
09:40:01,76	0,491980	3,296952	-0,068987	-0,481051	0,203004	-0,244987	0,017176	0,072739	-0,213293	-0,525759	1,014438	-0,253353	-0,657468	-2,864814	-1,221859	-13,524608	10,682539	12,578367	0,017176	0,072739	-0,213293	5,184219	-0,333875	-0,253353	0,017176	0,072739	-0,213293	5,184219	-0,333875	-0,253353
09:40:01,81	0,491980	3,296952	-0,068987	-0,481051	0,203004	-0,244987	0,021205	0,072324	-0,214078	-0,477292	1,247984	-0,302153	-0,656316	-2,855248	-1,219559	-13,526489	10,715715	12,589358	0,021205	0,072324	-0,214078	5,200115	-0,416582	-0,302153	0,021205	0,072324	-0,214078	5,200115	-0,416582	-0,302153
09:40:01,86	0,491980	3,296952	-0,068987	-0,481051	0,203004	-0,244987	0,021205	0,072324	-0,214078	-0,477292	1,247984	-0,302153	-0,655109	-2,859327	-1,219161	-13,522318	10,704159	12,573771	0,021205	0,072324	-0,214078	5,200115	-0,416582	-0,302153	0,021205	0,072324	-0,214078	5,200115	-0,416582	-0,302153
09:40:01,91	0,491980	3,296952	-0,068987	-0,481051	0,203004	-0,244987	0,019978	0,070395	-0,212150	-0,391661	1,147327	-0,302330	-0,655062	-2,860787	-1,220304	-13,494921	10,684747	12,578200	0,019978	0,070395	-0,212150	5,134314	-0,420918	-0,302330	0,019978	0,070395	-0,212150	5,134314	-0,420918	-0,302330
09:40:01,96	0,491980	3,296952	-0,068987	-0,481051	0,203004	-0,244987	0,021219	0,069624	-0,213293	-0,354727	1,245298	-0,297901	-0,657406	-2,860990	-1,220727	-13,489893	10,672537	12,533972	0,021219	0,069624	-0,213293	5,110792	-0,420376	-0,297901	0,021219	0,069624	-0,213293	5,110792	-0,420376	-0,297901
09:40:02,01	0,491980	3,296952	-0,068987	-0,481051	0,203004	-0,244987	0,022567	0,071553	-0,213715	-0,463059	1,325841	-0,342129	-0,652758	-2,854489	-1,221498	-13,506149	10,702990	12,580958	0,022567	0,071553	-0,213715	5,153833	-0,445632	-0,342129	0,022567	0,071553	-0,213715	5,153833	-0,445632	-0,342129
09:40:02,06	0,491980	3,296952	-0,068987	-0,481051	0,203004	-0,244987	0,014612	0,070777	-0,214487	-0,404486	0,882926	-0,295143	-0,655755	-2,856910	-1,219575	-13,545347	10,713143	12,569949	0,014612	0,070777	-0,214487	5,151525	-0,264155	-0,295143	0,014612	0,070777	-0,214487	5,151525	-0,264155	-0,295143
09:40:02,11	0,491980	3,296952	-0,068987	-0,481051	0,203004	-0,244987	0,018207	0,072163	-0,212563	-0,487332	1,030835	-0,306152	-0,654426	-2,858722	-1,221103	-13,485794	10,733818	12,556354	0,018207	0,072163	-0,212563	5,177432	-0,398441	-0,306152	0,018207	0,072163	-0,212563	5,177432	-0,398441	-0,306152
09:40:02,16	0,491980	3,296952	-0,068987	-0,481051	0,203004	-0,244987	0,019113	0,070106	-0,214091	-0,332689	1,119150	-0,319747	-0,650873	-2,859212	-1,221437	-13,471350	10,734283	12,610262	0,019113	0,070106	-0,214091	5,170604	-0,381195	-0,319747	0,019113	0,070106	-0,214091	5,170604	-0,381195	-0,319747
09:40:02,21	0,491980	3,296952	-0,068987	-0,481051	0,203004	-0,244987	0,017760	0,066784	-0,214425	-0,152329	1,061083	-0,265839	-0,656766	-2,862233	-1,219511	-13,484699	10,728461	12,588193	0,017760	0,066784	-0,214425	5,090201	-0,333071	-0,265839	0,017760	0,066784	-0,214425	5,090201	-0,333071	-0,265839
09:40:02,26	0,491980	3,296952	-0,068987	-0,481051	0,203004	-0,244987	0,023323	0,070377	-0,212500	-0,350883	1,341707	-0,287908	-0,656921	-2,859314	-1,220700	-13,522083	10,660189	12,597211	0,023323	0,070377	-0,212500	5,173700	-0,489140	-0,287908	0,023323	0,070377	-0,212500	5,173700	-0,489140	-0,287908
09:40:02,31	0,491980	3,296952	-0,068987	-0,481051	0,203004	-0,244987	0,025466	0,076714	-0,214476	-0,714125	1,447198	-0,297948	-0,651524	-2,857215	-1,219563	-13,495740	10,704337	12,545610	0,025466	0,076714	-0,214476	5,307922	-0,551916	-0,297948	0,025466	0,076714	-0,214476	5,307922	-0,551916	-0,297948
09:40:02,36	0,491980	3,296952	-0,068987	-0,481051	0,203004	-0,244987	0,025466	0,076714	-0,214476	-0,714125	1,447198	-0,297948	-0,650299	-2,860229	-1,221847	-13,481574	10,728402	12,581305	0,025466	0,076714	-0,214476	5,307922	-0,551916	-0,297948	0,025466	0,076714	-0,214476	5,307922	-0,551916	-0,297948
09:40:02,41	0,491980	3,296952	-0,068987	-0,481051	0,203004	-0,244987	0,018354	0,065777	-0,214835	-0,110201	1,086074	-0,294796	-0,656842	-2,861694	-1,222625	-13,499214	10,692688	12,594004	0,018354	0,065777	-0,214835	5,053325	-0,354735	-0,294796	0,018354	0,065777	-0,214835	5,053325	-0,354735	-0,294796
09:40:02,46	0,491980	3,296952	-0,068987	-0,481051	0,203004	-0,244987	0,022894	0,070712	-0,215614	-0,406531	1,324709	-0,282097	-0,653249	-2,862592	-1,222994	-13,486717	10,732017	12,600693	0,022894	0,070712	-0,215614	5,144334	-0,472451	-0,282097	0,022894	0,070712	-0,215614	5,144334	-0,472451	-0,282097
09:40:02,51	0,491980	3,296952	-0,068987	-0,481051	0,203004	-0,244987	0,021875	0,067151	-0,215983	-0,181072	1,262911	-0,275409	-0,658629	-2,862061	-1,221088	-13,517783	10,703910	12,583565	0,021875	0,067151	-0,215983	5,090287	-0,454306	-0,275409	0,021875	0,067151	-0,215983	5,090287	-0,454306	-0,275409
09:40:02,56	0,491980	3,296952	-0,068987	-0,481051	0,203004	-0,244987	0,024106	0,072076	-0,214077	-0,477033	1,366047	-0,292536	-0,661014	-2,862110	-1,222662	-13,529276	10,701446	12,569607	0,024106	0,072076	-0,214077	5,180917	-0,526265	-0,292536	0,024106	0,072076	-0,214077	5,180917	-0,526265	-0,292536
09:40:02,61	0,491980	3,296952	-0,068987	-0,481051	0,203004	-0,244987	0,025341	0,074117	-0,215650	-0,591071	1,421533	-0,306494	-0,651517	-2,853097	-1,221104	-13,477180	10,710591	12,576240	0,025341	0,074117	-0,215650	5,227138	-0,567707	-0,306494	0,025341	0,074117	-0,215650	5,227138	-0,567707	-0,306494
09:40:02,66	0,491980	3,296952	-0,068987	-0,481051	0,203004	-0,244987	0,012787	0,070398	-0,214093	-0,363725	0,809271	-0,299861	-0,652658	-2,856239	-1,219149	-13,485958	10,751790	12,580642	0,012787	0,070398	-0,214093	5,162557	-0,194483	-0,299861	0,012787	0,070398	-0,214093	5,162557	-0,194483	-0,299861
09:40:02,71	0,491980	3,296952	-0,068987	-0,481051	0,203004	-0,244987	0,016078	0,069816	-0,212138	-0,302141	0,952230	-0,295459	-0,653880	-2,851849	-1,223456	-13,471407	10,701533	12,557718	0,016078	0,069816	-0,212138	5,178409	-0,309910	-0,295459	0,016078	0,069816	-0,212138	5,178409	-0,309910	-0,295459
09:40:02,76	0,491980	3,296952	-0,068987	-0,481051	0,203004	-0,244987	0,012887	0,073069	-0,216445	-0,507536	0,824028	-0,318383	-0,659207	-2,863261	-1,222255	-13,506079	10,677369	12,568491	0,012887	0,073069	-0,216445	5,228360	-0,187619	-0,318383	0,012887	0,073069	-0,216445	5,228360	-0,187619	-0,318383
09:40:02,81	0,491980	3,296952	-0,068987	-0,481051	0,203004	-0,244987	0,025434	0,071977	-0,215244	-0,489003	1,458519	-0,307610	-0,660388	-2,860971	-1,222283	-13,518490	10,721425	12,555647	0,025434	0,071977	-0,215244	5,161154	-0,538055	-0,307610	0,025434	0,071977	-0,215244	5,161154	-0,538055	-0,307610
09:40:02,86	0,491980	3,296952	-0,068987	-0,481051	0,203004	-0,244987	0,024041	0,074145	-0,215271	-0,569793	1,353328	-0,320454	-0,652646	-2,858380	-1,220713	-13,478565	10,729116	12,551405	0,024041	0,074145	-0,215271	5,250554	-0,533928	-0,320454	0,024041	0,074145	-0,215271	5,250554	-0,533928	-0,320454
09:40:02,91	0,491980	3,296952	-0,068987	-0,481051	0,203004	-0,244987	0,017926	0,068735	-0,213702	-0,261877	1,066064	-0,324696	-0,655060	-2,854343	-1,223423	-13,483014	10,726485	12,596804	0,017926	0,068735	-0,213702	5,133827	-0,341142	-0,324696	0,017926	0,068735	-0,213702	5,133827	-0,341142	-0,324696
09:40:02,96	0,491980	3,296952	-0,068987	-0,481051	0,203004	-0,244987	0,015637	0,072844	-0,216412	-0,480043	0,944483	-0,279297	-0,652139	-2,861440	-1,222246	-13,509577	10,703964	12,580556	0,015637	0,072844	-0,216412	5,238210	-0,283014	-0,279297	0,015637	0,072844	-0,216412	5,238210	-0,283014	-0,279297
09:40:03,01	0,491980	3,296952	-0,068987	-0,481051	0,203004	-0,244987	0,020323	0,066766	-0,215235	-0,196753	1,176419	-0,295545	-0,652160	-2,857068	-1,225374	-13,512680	10,736072	12,584164	0,020323	0,066766	-0,215235	5,044347	-0,418940	-0,295545	0,020323	0,066766	-0,215235	5,044347	-0,418940	-0,295545
09:40:03,06	0,491980	3,296952	-0,068987	-0,481051	0,203004	-0,244987	0,016547	0,068970	-0,218363	-0,285127	0,961322	-0,291937	-0,652648	-2,856613	-1,224586	-13,476684	10,764631	12,579368	0,016547	0,068970	-0,218363	5,129018	-0,337615	-0,291937	0,016547	0,068970	-0,218363	5,129018	-0,337615	-0,291937
09:40:03,11	0,491980	3,296952	-0,068987	-0,481051	0,203004	-0,244987	0,016397	0,069621	-0,217575	-0,276241	0,970413	-0,296733	-0,656855	-2,862276	-1,219540	-13,524474	10,718727	12,573751	0,016397	0,069621	-0,217575	5,188998	-0,316744	-0,296733	0,016397	0,069621	-0,217575	5,188998	-0,316744	-0,296733
09:40:03,16	0,491980	3,296952	-0,068987	-0,481051	0,203004	-0,244987	0,023405	0,070432	-0,212529	-0,382061	1,316382	-0,302350	-0,651503	-2,857712	-1,221492	-13,486890	10,717300	12,556728	0,023405	0,070432	-0,212529	5,146840	-0,520886	-0,302350	0,023405	0,070432	-0,212529	5,146840	-0,520886	-0,302350
09:40:03,21	0,491980	3,296952	-0,068987	-0,481051	0,203004	-0,244987	0,016777	0,068079	-0,214480	-0,242149	1,004984	-0,319373	-0,648530	-2,856686	-1,221071	-13,465327	10,707326	12,585668	0,016777	0,068079	-0,214480	5,102041	-0,311979	-0,319373	0,016777	0,068079	-0,214480	5,102041	-0,311979	-0,319373
09:40:03,26	0,491980	3,296952	-0,068987	-0,481051	0,203004	-0,244987	0,014402	0,066018	-0,214060	-0,132821	0,905157	-0,290433	-0,660989	-2,859403	-1,223813	-13,505720	10,701286	12,589847	0,014402	0,066018	-0,214060	5,049562	-0,225387	-0,290433	0,014402	0,066018	-0,214060	5,049562	-0,225387	-0,290433
09:40:03,31	0,491980	3,296952	-0,068987	-0,481051	0,203004	-0,244987	0,022984	0,075449	-0,216802	-0,648677	1,319486	-0,286254	-0,652842	-2,859642	-1,219917	-13,501369	10,726688	12,583561	0,022984	0,075449	-0,216802	5,274064	-0,484785	-0,286254	0,022984	0,075449	-0,216802	5,274064	-0,484785	-0,286254
09:40:03,36	0,491980	3,296952	-0,068987	-0,481051	0,203004	-0,244987	0,019117	0,068274	-0,212905	-0,251400	1,109438	-0,292540	-0,653302	-2,860589	-1,223411	-13,505880	10,728635	12,586787	0,019117	0,068274	-0,212905	5,108100	-0,391228	-0,292540	0,019117	0,068274	-0,212905	5,108100	-0,391228	-0,292540
09:40:03,41	0,491980	3,296952	-0,068987	-0,481051	0,203004	-0,244987	0,020167	0,068199	-0,216400	-0,248049	1,159176	-0,289314	-0,658654	-2,856028	-1,219584	-13,524180	10,716539	12,554940	0,020167	0,068199	-0,216400	5,105534	-0,423941	-0,289314	0,020167	0,068199	-0,216400	5,105534	-0,423941	-0,289314
09:40:03,46	0,491980	3,296952	-0,068987	-0,481051	0,203004	-0,244987	0,018893	0,075114	-0,212573	-0,627272	1,083130	-0,321161	-0,652064	-2,857218	-1,221084	-13,479156	10,742663	12,581415	0,018893	0,075114	-0,212573	5,269164	-0,399981	-0,321161	0,018893	0,075114	-0,212573	5,269164	-0,399981	-0,321161
09:40:03,51	0,491980	3,296952	-0,068987	-0,481051	0,203004	-0,244987	0,016629	0,068812	-0,214073	-0,254440	0,991313	-0,294686	-0,653959	-2,856557	-1,221498	-13,521177	10,698666	12,580460	0,016629	0,068812	-0,214073	5,147302	-0,314046	-0,294686	0,016629	0,068812	-0,214073	5,147302	-0,314046	-0,294686
09:40:03,56	0,491980	3,296952	-0,068987	-0,481051	0,203004	-0,244987	0,017004	0,070784	-0,214487	-0,416104	0,996434	-0,295641	-0,652099	-2,859404	-1,222645	-13,488965	10,710293	12,566563	0,017004	0,070784	-0,214487	5,140450	-0,338384	-0,295641	0,017004	0,070784	-0,214487	5,140450	-0,338384	-0,295641
09:40:03,61	0,491980	3,296952	-0,068987	-0,481051	0,203004	-0,244987	0,018540	0,067750	-0,215634	-0,232137	1,098381	-0,309538	-0,653997	-2,856915	-1,224242	-13,545732	10,724541	12,563770	0,018540	0,067750	-0,215634	5,086212	-0,357000	-0,309538	0,018540	0,067750	-0,215634	5,086212	-0,357000	-0,309538
09:40:03,66	0,491980	3,296952	-0,068987	-0,481051	0,203004	-0,244987	0,017333	0,070638	-0,217230	-0,398372	0,979344	-0,312331	-0,658592	-2,860653	-1,223029	-13,494463	10,707005	12,579976	0,017333	0,070638	-0,217230	5,146707	-0,381307	-0,312331	0,017333	0,070638	-0,217230	5,146707	-0,381307	-0,312331
09:40:03,71	0,491980	3,296952	-0,068987	-0,481051	0,203004	-0,244987	0,022868	0,072748	-0,216018	-0,497632	1,320307	-0,296125	-0,655769	-2,858048	-1,223465	-13,550760	10,719579	12,562716	0,022868	0,072748	-0,216018	5,213064	-0,474803	-0,296125	0,022868	0,072748	-0,216018	5,213064	-0,474803	-0,296125
09:40:03,76	0,491980	3,296952	-0,068987	-0,481051	0,203004	-0,244987	0,019201	0,071606	-0,216453	-0,455511	1,074578	-0,313385	-0,659486	-2,862093	-1,218486	-13,519184	10,720063	12,556924	0,019201	0,071606	-0,216453	5,165543	-0,432668	-0,313385	0,019201	0,071606	-0,216453	5,165543	-0,432668	-0,313385
09:40:03,81	0,491980	3,296952	-0,068987	-0,481051	0,203004	-0,244987	0,024562	0,072802	-0,211475	-0,501499	1,380451	-0,319177	-0,652660	-2,856271	-1,222652	-13,474788	10,732212	12,567491	0,024562	0,072802	-0,211475	5,213447	-0,547630	-0,319177	0,024562	0,072802	-0,211475	5,213447	-0,547630	-0,319177
09:40:03,86	0,491980	3,296952	-0,068987	-0,481051	0,203004	-0,244987	0,016107	0,069802	-0,215641	-0,312762	0,973163	-0,308610	-0,653810	-2,863126	-1,223405	-13,471893	10,711905	12,561208	0,016107	0,069802	-0,215641	5,166657	-0,291197	-0,308610	0,016107	0,069802	-0,215641	5,166657	-0,291197	-0,308610
09:40:03,91	0,491980	3,296952	-0,068987	-0,481051	0,203004	-0,244987	0,022618	0,067370	-0,216393	-0,202461	1,324419	-0,314893	-0,658079	-2,855951	-1,224244	-13,529956	10,742972	12,563638	0,022618	0,067370	-0,216393	5,086083	-0,451090	-0,314893	0,022618	0,067370	-0,216393	5,086083	-0,451090	-0,314893
09:40:03,96	0,491980	3,296952	-0,068987	-0,481051	0,203004	-0,244987	0,018539	0,074654	-0,217233	-0,583375	1,046520	-0,312463	-0,650345	-2,855728	-1,223027	-13,477951	10,698935	12,586547	0,018539	0,074654	-0,217233	5,276992	-0,408827	-0,312463	0,018539	0,074654	-0,217233	5,276992	-0,408827	-0,312463
09:40:04,01	0,491980	3,296952	-0,068987	-0,481051	0,203004	-0,244987	0,014479	0,068068	-0,216016	-0,253024	0,902431	-0,289554	-0,653238	-2,861099	-1,223423	-13,462352	10,670193	12,540804	0,014479	0,068068	-0,216016	5,090321	-0,234168	-0,289554	0,014479	0,068068	-0,216016	5,090321	-0,234168	-0,289554
09:40:04,06	0,491980	3,296952	-0,068987	-0,481051	0,203004	-0,244987	0,020577	0,067888	-0,216412	-0,260756	1,247397	-0,335297	-0,657542	-2,856992	-1,221898	-13,557354	10,740509	12,591422	0,020577	0,067888	-0,216412	5,068459	-0,367881	-0,335297	0,020577	0,067888	-0,216412	5,068459	-0,367881	-0,335297
09:40:04,11	0,491980	3,296952	-0,068987	-0,481051	0,203004	-0,244987	0,019172	0,073669	-0,214887	-0,547964	1,056942	-0,284679	-0,652638	-2,862446	-1,223026	-13,474443	10,709822	12,551550	0,021444	0,066695	-0,216014	5,065120	-0,421147	-0,324551	0,021444	0,066695	-0,216014	5,065120	-0,421147	-0,324551
09:40:04,16	0,491980	3,296952	-0,068987	-0,481051	0,203004	-0,244987	0,021444	0,066695	-0,216014	-0,170449	1,262205	-0,324551	-0,652634	-2,856350	-1,222633	-13,458129	10,722504	12,581526	0,021444	0,066695	-0,216014	5,065120	-0,421147	-0,324551	0,021444	0,066695	-0,216014	5,065120	-0,421147	-0,324551
09:40:04,21	0,491980	3,296952	-0,068987	-0,481051	0,203004	-0,244987	0,016162	0,069740	-0,215622	-0,309649	0,995352	-0,294575	-0,654575	-2,855927	-1,222280	-13,541248	10,733710	12,591942	0,016162	0,069740	-0,215622	5,164953	-0,273397	-0,294575	0,016162	0,069740	-0,215622	5,164953	-0,273397	-0,294575
09:40:04,26	0,491980	3,296952	-0,068987	-0,481051	0,203004	-0,244987	0,016766	0,071632	-0,215268	-0,439880	0,949170	-0,284159	-0,653617	-2,862979	-1,221388	-13,509104	10,669281	12,551786	0,016766	0,071632	-0,215268	5,183232	-0,366989	-0,284159	0,016766	0,071632	-0,215268	5,183232	-0,366989	-0,284159
09:40:04,31	0,491980	3,296952	-0,068987	-0,481051	0,203004	-0,244987	0,022395	0,067276	-0,214377	-0,253113	1,301889	-0,324315	-0,657418	-2,860110	-1,222624	-13,486269	10,685513	12,598620	0,022395	0,067276	-0,214377	5,028083	-0,456084	-0,324315	0,022395	0,067276	-0,214377	5,028083	-0,456084	-0,324315
09:40:04,36	0,491980	3,296952	-0,068987	-0,481051	0,203004	-0,244987	0,021810	0,072003	-0,215612	-0,473443	1,283169	-0,277481	-0,656857	-2,860118	-1,222254	-13,514868	10,725042	12,590361	0,021810	0,072003	-0,215612	5,178824	-0,428942	-0,277481	0,021810	0,072003	-0,215612	5,178824	-0,428942	-0,277481
09:40:04,41	0,491980	3,296952	-0,068987	-0,481051	0,203004	-0,244987	0,021537	0,071513	-0,215242	-0,427995	1,224444	-0,285740	-0,658039	-2,863109	-1,222270	-13,516807	10,691518	12,554753	0,021537	0,071513	-0,215242	5,185754	-0,466241	-0,285740	0,021537	0,071513	-0,215242	5,185754	-0,466241	-0,285740
09:40:04,46	0,491980	3,296952	-0,068987	-0,481051	0,203004	-0,244987	0,024718	0,071041	-0,215259	-0,433451	1,404910	-0,321348	-0,656264	-2,863384	-1,223413	-13,506871	10,683606	12,574739	0,024718	0,071041	-0,215259	5,143243	-0,535440	-0,321348	0,024718	0,071041	-0,215259	5,143243	-0,535440	-0,321348
09:40:04,51	0,491980	3,296952	-0,068987	-0,481051	0,203004	-0,244987	0,024069	0,069366	-0,216401	-0,348271	1,383751	-0,301362	-0,650909	-2,860130	-1,222241	-13,480921	10,698586	12,575647	0,024069	0,069366	-0,216401	5,096990	-0,505695	-0,301362	0,024069	0,069366	-0,216401	5,096990	-0,505695	-0,301362
09:40:04,56	0,491980	3,296952	-0,068987	-0,481051	0,203004	-0,244987	0,018574	0,066356	-0,215229	-0,165786	1,112958	-0,300454	-0,655601	-2,862734	-1,224936	-13,475950	10,716590	12,600841	0,018574	0,066356	-0,215229	5,043165	-0,345077	-0,300454	0,018574	0,066356	-0,215229	5,043165	-0,345077	-0,300454
09:40:04,61	0,491980	3,296952	-0,068987	-0,481051	0,203004	-0,244987	0,023175	0,069117	-0,217924	-0,291271	1,347522	-0,275260	-0,656184	-2,856511	-1,222681	-13,498820	10,806434	12,550108	0,023175	0,069117	-0,217924	5,134404	-0,471705	-0,275260	0,023175	0,069117	-0,217924	5,134404	-0,471705	-0,275260
09:40:04,66	0,491980	3,296952	-0,068987	-0,481051	0,203004	-0,244987	0,018077	0,072733	-0,215669	-0,412956	1,017705	-0,325993	-0,654499	-2,859095	-1,222638	-13,492965	10,672226	12,584392	0,018077	0,072733	-0,215669	5,296613	-0,401339	-0,325993	0,018077	0,072733	-0,215669	5,296613	-0,401339	-0,325993
09:40:04,71	0,491980	3,296952	-0,068987	-0,481051	0,203004	-0,244987	0,019472	0,069983	-0,215626	-0,383215	1,162439	-0,291709	-0,653927	-2,857856	-1,222272	-13,510126	10,701942	12,571045	0,019472	0,069983	-0,215626	5,110418	-0,366141	-0,291709	0,019472	0,069983	-0,215626	5,110418	-0,366141	-0,291709
09:40:04,76	0,491980	3,296952	-0,068987	-0,481051	0,203004	-0,244987	0,018113	0,070106	-0,215260	-0,372489	1,062021	-0,305056	-0,652118	-2,863423	-1,221084	-13,512900	10,713813	12,565372	0,018113	0,070106	-0,215260	5,130847	-0,359833	-0,305056	0,018113	0,070106	-0,215260	5,130847	-0,359833	-0,305056
09:40:04,81	0,491980	3,296952	-0,068987	-0,481051	0,203004	-0,244987	0,022030	0,065757	-0,214073	-0,137423	1,257373	-0,310729	-0,653941	-2,862087	-1,223022	-13,512288	10,666508	12,584293	0,022030	0,065757	-0,214073	5,024480	-0,471974	-0,310729	0,022030	0,065757	-0,214073	5,024480	-0,471974	-0,310729
09:40:04,86	0,491980	3,296952	-0,068987	-0,481051	0,203004	-0,244987	0,021784	0,068003	-0,216010	-0,294871	1,268774	-0,291808	-0,656355	-2,859195	-1,223447	-13,544572	10,702846	12,576370	0,021784	0,068003	-0,216010	5,043335	-0,441277	-0,291808	0,021784	0,068003	-0,216010	5,043335	-0,441277	-0,291808
09:40:04,91	0,491980	3,296952	-0,068987	-0,481051	0,203004	-0,244987	0,020486	0,071540	-0,216436	-0,463468	1,155150	-0,299731	-0,655026	-2,859741	-1,221878	-13,490437	10,730012	12,556497	0,020486	0,071540	-0,216436	5,152394	-0,453009	-0,299731	0,020486	0,071540	-0,216436	5,152394	-0,453009	-0,299731
09:40:04,96	0,491980	3,296952	-0,068987	-0,481051	0,203004	-0,244987	0,020295	0,070115	-0,214867	-0,338808	1,178496	-0,319604	-0,653251	-2,860197	-1,223429	-13,475439	10,699346	12,546853	0,020295	0,070115	-0,214867	5,165242	-0,414636	-0,319604	0,020295	0,070115	-0,214867	5,165242	-0,414636	-0,319604
09:40:05,01	0,491980	3,296952	-0,068987	-0,481051	0,203004	-0,244987	0,019802	0,068350	-0,216418	-0,266088	1,181183	-0,329248	-0,651549	-2,862867	-1,223420	-13,493023	10,642937	12,549965	0,019802	0,068350	-0,216418	5,099412	-0,373252	-0,329248	0,019802	0,068350	-0,216418	5,099412	-0,373252	-0,329248
09:40:05,06	0,491980	3,296952	-0,068987	-0,481051	0,203004	-0,244987	0,021264	0,065542	-0,216409	-0,177677	1,270176	-0,326136	-0,659205	-2,861149	-1,223803	-13,496615	10,683717	12,584389	0,021264	0,065542	-0,216409	4,967336	-0,399015	-0,326136	0,021264	0,065542	-0,216409	4,967336	-0,399015	-0,326136
09:40:05,11	0,491980	3,296952	-0,068987	-0,481051	0,203004	-0,244987	0,023603	0,073031	-0,216792	-0,533589	1,368334	-0,291713	-0,655070	-2,862106	-1,223002	-13,489731	10,671807	12,598557	0,023603	0,073031	-0,216792	5,199318	-0,484514	-0,291713	0,023603	0,073031	-0,216792	5,199318	-0,484514	-0,291713
09:40:05,16	0,491980	3,296952	-0,068987	-0,481051	0,203004	-0,244987	0,022365	0,068971	-0,215991	-0,329382	1,315868	-0,277544	-0,656857	-2,855704	-1,220695	-13,494554	10,698910	12,608402	0,022365	0,068971	-0,215991	5,084875	-0,439787	-0,277544	0,022365	0,068971	-0,215991	5,084875	-0,439787	-0,277544
09:40:05,21	0,491980	3,296952	-0,068987	-0,481051	0,203004	-0,244987	0,017714	0,073719	-0,213684	-0,555216	1,056302	-0,267699	-0,650309	-2,857634	-1,221852	-13,475360	10,718531	12,586157	0,017714	0,073719	-0,213684	5,231758	-0,334271	-0,267699	0,017714	0,073719	-0,213684	5,231758	-0,334271	-0,267699
09:40:05,26	0,491980	3,296952	-0,068987	-0,481051	0,203004	-0,244987	0,016111	0,067084	-0,214840	-0,183588	0,979757	-0,289944	-0,651547	-2,856103	-1,224182	-13,496979	10,733447	12,612514	0,016111	0,067084	-0,214840	5,082511	-0,284979	-0,289944	0,016111	0,067084	-0,214840	5,082511	-0,284979	-0,289944
09:40:05,31	0,491980	3,296952	-0,068987	-0,481051	0,203004	-0,244987	0,015405	0,068922	-0,217171	-0,277037	0,916857	-0,263587	-0,655645	-2,862405	-1,223420	-13,491026	10,680878	12,560210	0,015405	0,068922	-0,217171	5,133316	-0,292448	-0,263587	0,015405	0,068922	-0,217171	5,133316	-0,292448	-0,263587
09:40:05,36	0,491980	3,296952	-0,068987	-0,481051	0,203004	-0,244987	0,022912	0,069320	-0,216408	-0,340282	1,338649	-0,315891	-0,658105	-2,854665	-1,222531	-13,525840	10,711664	12,606957	0,022912	0,069320	-0,216408	5,101313	-0,459937	-0,315891	0,022912	0,069320	-0,216408	5,101313	-0,459937	-0,315891
09:40:05,41	0,491980	3,296952	-0,068987	-0,481051	0,203004	-0,244987	0,017438	0,075320	-0,215519	-0,643066	1,008487	-0,269144	-0,653364	-2,855114	-1,221896	-13,531971	10,751075	12,582808	0,017438	0,075320	-0,215519	5,269587	-0,360433	-0,269144	0,017438	0,075320	-0,215519	5,269587	-0,360433	-0,269144
09:40:05,46	0,491980	3,296952	-0,068987	-0,481051	0,203004	-0,244987	0,015457	0,070990	-0,214884	-0,386826	0,880441	-0,293293	-0,653233	-2,862701	-1,223025	-13,481341	10,722219	12,556722	0,015457	0,070990	-0,214884	5,185899	-0,332941	-0,293293	0,015457	0,070990	-0,214884	5,185899	-0,332941	-0,293293
09:40:05,51	0,491980	3,296952	-0,068987	-0,481051	0,203004	-0,244987	0,021961	0,067083	-0,216013	-0,183322	1,276935	-0,319379	-0,658059	-2,863732	-1,221853	-13,525442	10,694874	12,593361	0,021961	0,067083	-0,216013	5,082681	-0,447029	-0,319379	0,021961	0,067083	-0,216013	5,082681	-0,447029	-0,319379
09:40:05,56	0,491980	3,296952	-0,068987	-0,481051	0,203004	-0,244987	0,023417	0,073919	-0,219149	-0,582140	1,310580	-0,294005	-0,659881	-2,860543	-1,226161	-13,539432	10,705734	12,582096	0,023417	0,073919	-0,219149	5,220526	-0,527678	-0,294005	0,023417	0,073919	-0,219149	5,220526	-0,527678	-0,294005
09:40:05,61	0,491980	3,296952	-0,068987	-0,481051	0,203004	-0,244987	0,023417	0,073919	-0,219149	-0,582140	1,310580	-0,294005	-0,654399	-2,857011	-1,223805	-13,472766	10,769362	12,583487	0,023417	0,073919	-0,219149	5,220526	-0,527678	-0,294005	0,023417	0,073919	-0,219149	5,220526	-0,527678	-0,294005
09:40:05,66	0,491980	3,296952	-0,068987	-0,481051	0,203004	-0,244987	0,017617	0,070938	-0,216793	-0,338680	1,034903	-0,292614	-0,650343	-2,854329	-1,222672	-13,482857	10,711786	12,553085	0,017617	0,070938	-0,216793	5,229960	-0,348058	-0,292614	0,017617	0,070938	-0,216793	5,229960	-0,348058	-0,292614
09:40:05,71	0,491980	3,296952	-0,068987	-0,481051	0,203004	-0,244987	0,013267	0,068766	-0,215661	-0,280649	0,828728	-0,323016	-0,652000	-2,857303	-1,223009	-13,439867	10,726384	12,581659	0,013267	0,068766	-0,215661	5,117496	-0,212723	-0,323016	0,013267	0,068766	-0,215661	5,117496	-0,212723	-0,323016
09:40:05,76	0,491980	3,296952	-0,068987	-0,481051	0,203004	-0,244987	0,016670	0,068714	-0,215997	-0,243782	1,035645	-0,294442	-0,656206	-2,862301	-1,224171	-13,491016	10,735443	12,596249	0,016670	0,068714	-0,215997	5,150243	-0,272985	-0,294442	0,016670	0,068714	-0,215997	5,150243	-0,272985	-0,294442
09:40:05,81	0,491980	3,296952	-0,068987	-0,481051	0,203004	-0,244987	0,023102	0,069858	-0,217160	-0,321003	1,321265	-0,279852	-0,655616	-2,860419	-1,220704	-13,481898	10,693807	12,559177	0,023102	0,069858	-0,217160	5,162832	-0,492250	-0,279852	0,023102	0,069858	-0,217160	5,162832	-0,492250	-0,279852
09:40:05,86	0,491980	3,296952	-0,068987	-0,481051	0,203004	-0,244987	0,021177	0,070287	-0,213693	-0,374839	1,249872	-0,316924	-0,660399	-2,861857	-1,222646	-13,511092	10,689069	12,578848	0,021177	0,070287	-0,213693	5,142716	-0,412519	-0,316924	0,021177	0,070287	-0,213693	5,142716	-0,412519	-0,316924
09:40:05,91	0,491980	3,296952	-0,068987	-0,481051	0,203004	-0,244987	0,024814	0,073711	-0,215635	-0,571589	1,416083	-0,297253	-0,658122	-2,858793	-1,223082	-13,554053	10,723704	12,557287	0,024814	0,073711	-0,215635	5,214752	-0,531814	-0,297253	0,024814	0,073711	-0,215635	5,214752	-0,531814	-0,297253
09:40:05,96	0,491980	3,296952	-0,068987	-0,481051	0,203004	-0,244987	0,021022	0,073271	-0,216070	-0,540202	1,164363	-0,318815	-0,658583	-2,861116	-1,223835	-13,536235	10,703321	12,566175	0,021022	0,073271	-0,216070	5,211611	-0,485843	-0,318815	0,021022	0,073271	-0,216070	5,211611	-0,485843	-0,318815
09:40:06,01	0,491980	3,296952	-0,068987	-0,481051	0,203004	-0,244987	0,023264	0,072508	-0,216823	-0,509263	1,306600	-0,309927	-0,650343	-2,857923	-1,225348	-13,494089	10,747671	12,599051	0,023264	0,072508	-0,216823	5,182645	-0,519649	-0,309927	0,023264	0,072508	-0,216823	5,182645	-0,519649	-0,309927
09:40:06,06	0,491980	3,296952	-0,068987	-0,481051	0,203004	-0,244987	0,021424	0,068834	-0,217178	-0,289439	1,231954	-0,294376	-0,656911	-2,861843	-1,225764	-13,516759	10,656899	12,565842	0,021424	0,068834	-0,217178	5,114041	-0,449863	-0,294376	0,021424	0,068834	-0,217178	5,114041	-0,449863	-0,294376
09:40:06,11	0,491980	3,296952	-0,068987	-0,481051	0,203004	-0,244987	0,021424	0,068834	-0,217178	-0,289439	1,231954	-0,294376	-0,657405	-2,858624	-1,222244	-13,485264	10,708134	12,594481	0,021424	0,068834	-0,217178	5,114041	-0,449863	-0,294376	0,021424	0,068834	-0,217178	5,114041	-0,449863	-0,294376
09:40:06,16	0,491980	3,296952	-0,068987	-0,481051	0,203004	-0,244987	0,020517	0,072735	-0,215233	-0,491379	1,205465	-0,281620	-0,659411	-2,863735	-1,222840	-13,477192	10,707841	12,546407	0,020517	0,072735	-0,215233	5,218298	-0,405103	-0,281620	0,020517	0,072735	-0,215233	5,218298	-0,405103	-0,281620
09:40:06,21	0,491980	3,296952	-0,068987	-0,481051	0,203004	-0,244987	0,025946	0,071916	-0,215829	-0,445031	1,494926	-0,329694	-0,658684	-2,856979	-1,224186	-13,529144	10,736061	12,635792	0,025946	0,071916	-0,215829	5,200387	-0,541844	-0,329694	0,025946	0,071916	-0,215829	5,200387	-0,541844	-0,329694
09:40:06,26	0,491980	3,296952	-0,068987	-0,481051	0,203004	-0,244987	0,019732	0,074665	-0,217174	-0,589498	1,112697	-0,240309	-0,654391	-2,859035	-1,224572	-13,470662	10,762968	12,583429	0,019732	0,074665	-0,217174	5,271689	-0,436275	-0,240309	0,019732	0,074665	-0,217174	5,271689	-0,436275	-0,240309
09:40:06,31	0,491980	3,296952	-0,068987	-0,481051	0,203004	-0,244987	0,019366	0,069919	-0,217561	-0,290181	1,130863	-0,292672	-0,653316	-2,855946	-1,221496	-13,507283	10,734896	12,576833	0,019366	0,069919	-0,217561	5,198472	-0,389384	-0,292672	0,019366	0,069919	-0,217561	5,198472	-0,389384	-0,292672
09:40:06,36	0,491980	3,296952	-0,068987	-0,481051	0,203004	-0,244987	0,016153	0,070532	-0,214485	-0,364677	0,946113	-0,299268	-0,653358	-2,861394	-1,223810	-13,526427	10,705968	12,581541	0,016153	0,070532	-0,214485	5,172095	-0,321921	-0,299268	0,016153	0,070532	-0,214485	5,172095	-0,321921	-0,299268
09:40:06,41	0,491980	3,296952	-0,068987	-0,481051	0,203004	-0,244987	0,020893	0,067845	-0,216799	-0,259567	1,190462	-0,294560	-0,653206	-2,862502	-1,224163	-13,469374	10,741680	12,587020	0,020893	0,067845	-0,216799	5,066260	-0,449638	-0,294560	0,020893	0,067845	-0,216799	5,066260	-0,449638	-0,294560
09:40:06,46	0,491980	3,296952	-0,068987	-0,481051	0,203004	-0,244987	0,021776	0,067159	-0,217152	-0,164459	1,267924	-0,289081	-0,657438	-2,859440	-1,222637	-13,494523	10,685463	12,589118	0,021776	0,067159	-0,217152	5,107545	-0,441480	-0,289081	0,021776	0,067159	-0,217152	5,107545	-0,441480	-0,289081
09:40:06,51	0,491980	3,296952	-0,068987	-0,481051	0,203004	-0,244987	0,021240	0,072355	-0,215626	-0,495873	1,246402	-0,286983	-0,652131	-2,856660	-1,223421	-13,493584	10,713396	12,586964	0,021240	0,072355	-0,215626	5,183958	-0,420959	-0,286983	0,021240	0,072355	-0,215626	5,183958	-0,420959	-0,286983
09:40:06,56	0,491980	3,296952	-0,068987	-0,481051	0,203004	-0,244987	0,016180	0,069149	-0,216410	-0,304518	0,970094	-0,289137	-0,653861	-2,859533	-1,223787	-13,489827	10,737711	12,601737	0,016180	0,069149	-0,216410	5,123669	-0,300004	-0,289137	0,016180	0,069149	-0,216410	5,123669	-0,300004	-0,289137
09:40:06,61	0,491980	3,296952	-0,068987	-0,481051	0,203004	-0,244987	0,019532	0,069211	-0,216775	-0,284812	1,135520	-0,274364	-0,658069	-2,857688	-1,222662	-13,514898	10,697729	12,580196	0,019532	0,069211	-0,216775	5,148251	-0,397749	-0,274364	0,019532	0,069211	-0,216775	5,148251	-0,397749	-0,274364
09:40:06,66	0,491980	3,296952	-0,068987	-0,481051	0,203004	-0,244987	0,018266	0,072692	-0,214874	-0,500698	1,092279	-0,310779	-0,653134	-2,857091	-1,222846	-13,513571	10,735686	12,588104	0,018266	0,072692	-0,214874	5,205658	-0,341565	-0,310779	0,018266	0,072692	-0,214874	5,205658	-0,341565	-0,310779
09:40:06,71	0,491980	3,296952	-0,068987	-0,481051	0,203004	-0,244987	0,018266	0,072692	-0,214874	-0,500698	1,092279	-0,310779	-0,651571	-2,854609	-1,223043	-13,489645	10,674963	12,581018	0,018266	0,072692	-0,214874	5,205658	-0,341565	-0,310779	0,018266	0,072692	-0,214874	5,205658	-0,341565	-0,310779
09:40:06,76	0,491980	3,296952	-0,068987	-0,481051	0,203004	-0,244987	0,014123	0,069690	-0,216032	-0,363955	0,885765	-0,295083	-0,653803	-2,858874	-1,222633	-13,469733	10,747386	12,577020	0,014123	0,069690	-0,216032	5,106686	-0,222869	-0,295083	0,014123	0,069690	-0,216032	5,106686	-0,222869	-0,295083
09:40:06,81	0,491980	3,296952	-0,068987	-0,481051	0,203004	-0,244987	0,018933	0,069490	-0,215622	-0,280909	1,116923	-0,299081	-0,653871	-2,860219	-1,224566	-13,492945	10,731236	12,597087	0,018933	0,069490	-0,215622	5,174078	-0,369304	-0,299081	0,018933	0,069490	-0,215622	5,174078	-0,369304	-0,299081
09:40:06,86	0,491980	3,296952	-0,068987	-0,481051	0,203004	-0,244987	0,020132	0,068876	-0,217555	-0,274562	1,167227	-0,279014	-0,656885	-2,862218	-1,223051	-13,529964	10,708881	12,561096	0,020132	0,068876	-0,217555	5,132209	-0,413097	-0,279014	0,020132	0,068876	-0,217555	5,132209	-0,413097	-0,279014
09:40:06,91	0,491980	3,296952	-0,068987	-0,481051	0,203004	-0,244987	0,023370	0,070487	-0,216040	-0,396209	1,314754	-0,315005	-0,655774	-2,855525	-1,223831	-13,533574	10,696772	12,596321	0,023370	0,070487	-0,216040	5,137034	-0,519802	-0,315005	0,023370	0,070487	-0,216040	5,137034	-0,519802	-0,315005
09:40:06,96	0,491980	3,296952	-0,068987	-0,481051	0,203004	-0,244987	0,017018	0,072872	-0,216820	-0,532499	0,987363	-0,279780	-0,654369	-2,854601	-1,225296	-13,499729	10,712568	12,568680	0,017018	0,072872	-0,216820	5,187933	-0,348539	-0,279780	0,017018	0,072872	-0,216820	5,187933	-0,348539	-0,279780
09:40:07,01	0,491980	3,296952	-0,068987	-0,481051	0,203004	-0,244987	0,015514	0,072117	-0,218285	-0,462626	0,930598	-0,307421	-0,653105	-2,864050	-1,223480	-13,507242	10,698179	12,561970	0,015514	0,072117	-0,218285	5,198523	-0,287284	-0,307421	0,015514	0,072117	-0,218285	5,198523	-0,287284	-0,307421
09:40:07,06	0,491980	3,296952	-0,068987	-0,481051	0,203004	-0,244987	0,023067	0,066298	-0,216469	-0,176267	1,324000	-0,314131	-0,653321	-2,862376	-1,223786	-13,496681	10,667107	12,589527	0,023067	0,066298	-0,216469	5,028108	-0,486730	-0,314131	0,023067	0,066298	-0,216469	5,028108	-0,486730	-0,314131
09:40:07,11	0,491980	3,296952	-0,068987	-0,481051	0,203004	-0,244987	0,021724	0,067321	-0,216774	-0,251122	1,278865	-0,286575	-0,655798	-2,858629	-1,221135	-13,576108	10,739159	12,571785	0,021724	0,067321	-0,216774	5,033603	-0,426468	-0,286575	0,021724	0,067321	-0,216774	5,033603	-0,426468	-0,286575
09:40:07,16	0,491980	3,296952	-0,068987	-0,481051	0,203004	-0,244987	0,019718	0,071341	-0,214124	-0,437442	1,069728	-0,304316	-0,653281	-2,857878	-1,224188	-13,487924	10,731706	12,592425	0,019718	0,071341	-0,214124	5,162801	-0,478115	-0,304316	0,019718	0,071341	-0,214124	5,162801	-0,478115	-0,304316
09:40:07,21	0,491980	3,296952	-0,068987	-0,481051	0,203004	-0,244987	0,017809	0,069536	-0,217177	-0,305966	1,050564	-0,283676	-0,657419	-2,858212	-1,222663	-13,483084	10,675603	12,554969	0,017809	0,069536	-0,217177	5,152617	-0,347434	-0,283676	0,017809	0,069536	-0,217177	5,152617	-0,347434	-0,283676
09:40:07,26	0,491980	3,296952	-0,068987	-0,481051	0,203004	-0,244987	0,020167	0,072952	-0,215652	-0,529764	1,205453	-0,321132	-0,661574	-2,860953	-1,221888	-13,524109	10,729987	12,570072	0,020167	0,072952	-0,215652	5,196974	-0,377693	-0,321132	0,020167	0,072952	-0,215652	5,196974	-0,377693	-0,321132
09:40:07,31	0,491980	3,296952	-0,068987	-0,481051	0,203004	-0,244987	0,024618	0,075181	-0,214876	-0,619079	1,374183	-0,306029	-0,657505	-2,857972	-1,224214	-13,521951	10,691830	12,585924	0,024618	0,075181	-0,214876	5,282625	-0,558364	-0,306029	0,024618	0,075181	-0,214876	5,282625	-0,558364	-0,306029
09:40:07,36	0,491980	3,296952	-0,068987	-0,481051	0,203004	-0,244987	0,020003	0,073147	-0,217203	-0,545296	1,155121	-0,290177	-0,654405	-2,860024	-1,223007	-13,469231	10,727403	12,590863	0,020003	0,073147	-0,217203	5,196767	-0,415105	-0,290177	0,020003	0,073147	-0,217203	5,196767	-0,415105	-0,290177
09:40:07,41	0,491980	3,296952	-0,068987	-0,481051	0,203004	-0,244987	0,020230	0,069436	-0,215995	-0,295164	1,194779	-0,285238	-0,656197	-2,863243	-1,226121	-13,501316	10,777597	12,589064	0,020230	0,069436	-0,215995	5,155595	-0,393242	-0,285238	0,020230	0,069436	-0,215995	5,155595	-0,393242	-0,285238
09:40:07,46	0,491980	3,296952	-0,068987	-0,481051	0,203004	-0,244987	0,023914	0,069379	-0,219110	-0,264750	1,333463	-0,287037	-0,658029	-2,861210	-1,223788	-13,491226	10,668728	12,598573	0,023914	0,069379	-0,219110	5,181501	-0,543750	-0,287037	0,023914	0,069379	-0,219110	5,181501	-0,543750	-0,287037
09:40:07,51	0,491980	3,296952	-0,068987	-0,481051	0,203004	-0,244987	0,023069	0,071982	-0,216777	-0,489357	1,352709	-0,277528	-0,658612	-2,857265	-1,226540	-13,484792	10,696981	12,577346	0,023069	0,071982	-0,216777	5,161249	-0,458192	-0,277528	0,023069	0,071982	-0,216777	5,161249	-0,458192	-0,277528
09:40:07,56	0,491980	3,296952	-0,068987	-0,481051	0,203004	-0,244987	0,019943	0,074459	-0,219529	-0,590468	1,181618	-0,298755	-0,658028	-2,863020	-1,224585	-13,505239	10,691471	12,570592	0,019943	0,074459	-0,219529	5,254569	-0,383916	-0,298755	0,019943	0,074459	-0,219529	5,254569	-0,383916	-0,298755
09:40:07,61	0,491980	3,296952	-0,068987	-0,481051	0,203004	-0,244987	0,024636	0,071076	-0,217574	-0,429537	1,410685	-0,305509	-0,660976	-2,856611	-1,221878	-13,504392	10,727133	12,594745	0,024636	0,071076	-0,217574	5,149920	-0,523224	-0,305509	0,024636	0,071076	-0,217574	5,149920	-0,523224	-0,305509
09:40:07,66	0,491980	3,296952	-0,068987	-0,481051	0,203004	-0,244987	0,020560	0,076834	-0,214867	-0,697633	1,181625	-0,281356	-0,658693	-2,857008	-1,224235	-13,540428	10,735971	12,577788	0,020560	0,076834	-0,214867	5,333807	-0,432303	-0,281356	0,020560	0,076834	-0,214867	5,333807	-0,432303	-0,281356
09:40:07,71	0,491980	3,296952	-0,068987	-0,481051	0,203004	-0,244987	0,019762	0,074658	-0,217223	-0,594860	1,104532	-0,298313	-0,656354	-2,856523	-1,222699	-13,543642	10,709163	12,552278	0,019762	0,074658	-0,217223	5,265788	-0,446797	-0,298313	0,019762	0,074658	-0,217223	5,265788	-0,446797	-0,298313
09:40:07,76	0,491980	3,296952	-0,068987	-0,481051	0,203004	-0,244987	0,018172	0,072875	-0,215688	-0,526958	1,032446	-0,323823	-0,653258	-2,854612	-1,223044	-13,472903	10,731514	12,572676	0,018172	0,072875	-0,215688	5,193708	-0,394029	-0,323823	0,018172	0,072875	-0,215688	5,193708	-0,394029	-0,323823
09:40:07,81	0,491980	3,296952	-0,068987	-0,481051	0,203004	-0,244987	0,014969	0,071149	-0,216033	-0,382475	0,915998	-0,303425	-0,656933	-2,856626	-1,223062	-13,544401	10,737803	12,587225	0,014969	0,071149	-0,216033	5,202695	-0,259074	-0,303425	0,014969	0,071149	-0,216033	5,202695	-0,259074	-0,303425
09:40:07,86	0,491980	3,296952	-0,068987	-0,481051	0,203004	-0,244987	0,013170	0,073586	-0,217612	-0,504244	0,807929	-0,311477	-0,654469	-2,851836	-1,224624	-13,482996	10,743076	12,564624	0,013170	0,073586	-0,217612	5,272247	-0,225923	-0,311477	0,013170	0,073586	-0,217612	5,272247	-0,225923	-0,311477
09:40:07,91	0,491980	3,296952	-0,068987	-0,481051	0,203004	-0,244987	0,015524	0,069603	-0,218363	-0,337809	0,912864	-0,282640	-0,652196	-2,855865	-1,225375	-13,518445	10,716563	12,593462	0,015524	0,069603	-0,218363	5,126010	-0,305731	-0,282640	0,015524	0,069603	-0,218363	5,126010	-0,305731	-0,282640
09:40:07,96	0,491980	3,296952	-0,068987	-0,481051	0,203004	-0,244987	0,015524	0,069603	-0,218363	-0,337809	0,912864	-0,282640	-0,655010	-2,861706	-1,223410	-13,482506	10,726859	12,571493	0,015524	0,069603	-0,218363	5,126010	-0,305731	-0,282640	0,015524	0,069603	-0,218363	5,126010	-0,305731	-0,282640
09:40:08,01	0,491980	3,296952	-0,068987	-0,481051	0,203004	-0,244987	0,021989	0,069119	-0,216398	-0,285774	1,275047	-0,304608	-0,658056	-2,856938	-1,222271	-13,511552	10,710677	12,585297	0,021989	0,069119	-0,216398	5,140080	-0,451092	-0,304608	0,021989	0,069119	-0,216398	5,140080	-0,451092	-0,304608
09:40:08,06	0,491980	3,296952	-0,068987	-0,481051	0,203004	-0,244987	0,019382	0,074141	-0,215260	-0,575452	1,122432	-0,290804	-0,652039	-2,859976	-1,226504	-13,452113	10,706981	12,578042	0,019382	0,074141	-0,215260	5,244623	-0,399076	-0,290804	0,019382	0,074141	-0,215260	5,244623	-0,399076	-0,290804
09:40:08,11	0,491980	3,296952	-0,068987	-0,481051	0,203004	-0,244987	0,019005	0,067411	-0,219492	-0,198975	1,156129	-0,298059	-0,653596	-2,863686	-1,228153	-13,513385	10,758407	12,601095	0,019005	0,067411	-0,219492	5,092798	-0,335751	-0,298059	0,019005	0,067411	-0,219492	5,092798	-0,335751	-0,298059
09:40:08,16	0,491980	3,296952	-0,068987	-0,481051	0,203004	-0,244987	0,022996	0,066905	-0,221141	-0,158737	1,284892	-0,275006	-0,652676	-2,860287	-1,224171	-13,481868	10,719476	12,596553	0,022996	0,066905	-0,221141	5,093277	-0,520291	-0,275006	0,022996	0,066905	-0,221141	5,093277	-0,520291	-0,275006
09:40:08,21	0,491980	3,296952	-0,068987	-0,481051	0,203004	-0,244987	0,019593	0,067807	-0,217159	-0,223617	1,154689	-0,279549	-0,660405	-2,860935	-1,224215	-13,518437	10,714910	12,571151	0,019593	0,067807	-0,217159	5,099232	-0,383349	-0,279549	0,019593	0,067807	-0,217159	5,099232	-0,383349	-0,279549
09:40:08,26	0,491980	3,296952	-0,068987	-0,481051	0,203004	-0,244987	0,023935	0,074217	-0,216804	-0,567748	1,344859	-0,290229	-0,660398	-2,860843	-1,223815	-13,518124	10,727912	12,585872	0,023935	0,074217	-0,216804	5,258270	-0,534030	-0,290229	0,023935	0,074217	-0,216804	5,258270	-0,534030	-0,290229
09:40:08,31	0,491980	3,296952	-0,068987	-0,481051	0,203004	-0,244987	0,023935	0,074217	-0,216804	-0,567748	1,344859	-0,290229	-0,655001	-2,863452	-1,225335	-13,485094	10,749635	12,587698	0,023935	0,074217	-0,216804	5,258270	-0,534030	-0,290229	0,023935	0,074217	-0,216804	5,258270	-0,534030	-0,290229
09:40:08,36	0,491980	3,296952	-0,068987	-0,481051	0,203004	-0,244987	0,023497	0,068238	-0,218323	-0,221524	1,339808	-0,288403	-0,651977	-2,861225	-1,225321	-13,435204	10,726542	12,582445	0,023497	0,068238	-0,218323	5,135161	-0,504669	-0,288403	0,023497	0,068238	-0,218323	5,135161	-0,504669	-0,288403
09:40:08,41	0,491980	3,296952	-0,068987	-0,481051	0,203004	-0,244987	0,020055	0,066733	-0,218310	-0,138337	1,215620	-0,293656	-0,658648	-2,859523	-1,222669	-13,511740	10,680980	12,559878	0,020055	0,066733	-0,218310	5,100233	-0,358726	-0,293656	0,020055	0,066733	-0,218310	5,100233	-0,358726	-0,293656
09:40:08,46	0,491980	3,296952	-0,068987	-0,481051	0,203004	-0,244987	0,016098	0,068598	-0,217996	-0,290110	0,933634	-0,311857	-0,651613	-2,856865	-1,225008	-13,528583	10,717187	12,564244	0,016098	0,068598	-0,217996	5,094865	-0,330041	-0,311857	0,016098	0,068598	-0,217996	5,094865	-0,330041	-0,311857
09:40:08,51	0,491980	3,296952	-0,068987	-0,481051	0,203004	-0,244987	0,016098	0,068598	-0,217996	-0,290110	0,933634	-0,311857	-0,654522	-2,864874	-1,223404	-13,525173	10,695248	12,585065	0,016098	0,068598	-0,217996	5,094865	-0,330041	-0,311857	0,016098	0,068598	-0,217996	5,094865	-0,330041	-0,311857
09:40:08,56	0,491980	3,296952	-0,068987	-0,481051	0,203004	-0,244987	0,018758	0,074550	-0,218008	-0,606459	1,079817	-0,313223	-0,651514	-2,856203	-1,224185	-13,480318	10,723692	12,597487	0,018758	0,074550	-0,218008	5,245684	-0,392656	-0,313223	0,018758	0,074550	-0,218008	5,245684	-0,392656	-0,313223
09:40:08,61	0,491980	3,296952	-0,068987	-0,481051	0,203004	-0,244987	0,018758	0,074550	-0,218008	-0,606459	1,079817	-0,313223	-0,653195	-2,860371	-1,224934	-13,459823	10,754533	12,602656	0,018758	0,074550	-0,218008	5,245684	-0,392656	-0,313223	0,018758	0,074550	-0,218008	5,245684	-0,392656	-0,313223
09:40:08,66	0,491980	3,296952	-0,068987	-0,481051	0,203004	-0,244987	0,019925	0,068215	-0,217923	-0,203475	1,173518	-0,273445	-0,661567	-2,863043	-1,224981	-13,510977	10,704072	12,570680	0,019925	0,068215	-0,217923	5,151440	-0,390585	-0,273445	0,019925	0,068215	-0,217923	5,151440	-0,390585	-0,273445
09:40:08,71	0,491980	3,296952	-0,068987	-0,481051	0,203004	-0,244987	0,026425	0,074129	-0,217970	-0,580267	1,492457	-0,305421	-0,652689	-2,856918	-1,222649	-13,489108	10,732271	12,577228	0,026425	0,074129	-0,217970	5,238877	-0,581909	-0,305421	0,026425	0,074129	-0,217970	5,238877	-0,581909	-0,305421
09:40:08,76	0,491980	3,296952	-0,068987	-0,481051	0,203004	-0,244987	0,016681	0,069504	-0,215637	-0,304381	0,990627	-0,298873	-0,656237	-2,862104	-1,225733	-13,507308	10,751615	12,597909	0,016681	0,069504	-0,215637	5,151654	-0,318862	-0,298873	0,016681	0,069504	-0,215637	5,151654	-0,318862	-0,298873
09:40:08,81	0,491980	3,296952	-0,068987	-0,481051	0,203004	-0,244987	0,022946	0,069983	-0,218722	-0,321656	1,290978	-0,278192	-0,660436	-2,856752	-1,226177	-13,522222	10,727599	12,573406	0,022946	0,069983	-0,218722	5,172010	-0,510322	-0,278192	0,022946	0,069983	-0,218722	5,172010	-0,510322	-0,278192
09:40:08,86	0,491980	3,296952	-0,068987	-0,481051	0,203004	-0,244987	0,020411	0,076296	-0,219165	-0,678170	1,158247	-0,302695	-0,658835	-2,860712	-1,222373	-13,541463	10,708514	12,577634	0,020411	0,076296	-0,219165	5,311040	-0,444050	-0,302695	0,020411	0,076296	-0,219165	5,311040	-0,444050	-0,302695
09:40:08,91	0,491980	3,296952	-0,068987	-0,481051	0,203004	-0,244987	0,023041	0,072928	-0,215362	-0,529225	1,287846	-0,298467	-0,654462	-2,853792	-1,225405	-13,486264	10,746387	12,550414	0,023041	0,072928	-0,215362	5,195661	-0,520845	-0,298467	0,023041	0,072928	-0,215362	5,195661	-0,520845	-0,298467
09:40:08,96	0,491980	3,296952	-0,068987	-0,481051	0,203004	-0,244987	0,014861	0,072602	-0,218393	-0,451832	0,891352	-0,325687	-0,655019	-2,856471	-1,228065	-13,476296	10,775147	12,610500	0,014861	0,072602	-0,218393	5,247399	-0,275208	-0,325687	0,014861	0,072602	-0,218393	5,247399	-0,275208	-0,325687
09:40:09,01	0,491980	3,296952	-0,068987	-0,481051	0,203004	-0,244987	0,017459	0,071745	-0,221054	-0,377404	1,020737	-0,265601	-0,656223	-2,863616	-1,225755	-13,502624	10,732174	12,558268	0,017459	0,071745	-0,221054	5,254592	-0,349821	-0,265601	0,017459	0,071745	-0,221054	5,254592	-0,349821	-0,265601
09:40:09,06	0,491980	3,296952	-0,068987	-0,481051	0,203004	-0,244987	0,024250	0,069214	-0,218743	-0,296176	1,372513	-0,317833	-0,653248	-2,857475	-1,222610	-13,463228	10,705799	12,609827	0,024250	0,069214	-0,218743	5,137145	-0,531075	-0,317833	0,024250	0,069214	-0,218743	5,137145	-0,531075	-0,317833
09:40:09,11	0,491980	3,296952	-0,068987	-0,481051	0,203004	-0,244987	0,019694	0,067175	-0,216007	-0,222088	1,130221	-0,275347	-0,652178	-2,860691	-1,223018	-13,523293	10,707183	12,600754	0,019694	0,067175	-0,216007	5,051114	-0,415758	-0,275347	0,019694	0,067175	-0,216007	5,051114	-0,415758	-0,275347
09:40:09,16	0,491980	3,296952	-0,068987	-0,481051	0,203004	-0,244987	0,019694	0,067175	-0,216007	-0,222088	1,130221	-0,275347	-0,653890	-2,865583	-1,225361	-13,517287	10,724978	12,558060	0,019694	0,067175	-0,216007	5,051114	-0,415758	-0,275347	0,019694	0,067175	-0,216007	5,051114	-0,415758	-0,275347
09:40:09,21	0,491980	3,296952	-0,068987	-0,481051	0,203004	-0,244987	0,024787	0,066211	-0,218350	-0,153568	1,391340	-0,318041	-0,654589	-2,853108	-1,228097	-13,523043	10,723694	12,614770	0,024787	0,066211	-0,218350	5,043993	-0,554408	-0,318041	0,024787	0,066211	-0,218350	5,043993	-0,554408	-0,318041
09:40:09,26	0,491980	3,296952	-0,068987	-0,481051	0,203004	-0,244987	0,014332	0,073054	-0,221086	-0,513397	0,843371	-0,261331	-0,655756	-2,854693	-1,224652	-13,535457	10,719321	12,544392	0,014332	0,073054	-0,221086	5,221345	-0,281710	-0,261331	0,014332	0,073054	-0,221086	5,221345	-0,281710	-0,261331
09:40:09,31	0,491980	3,296952	-0,068987	-0,481051	0,203004	-0,244987	0,016288	0,073272	-0,217641	-0,534716	0,936508	-0,331709	-0,651506	-2,857770	-1,221467	-13,481518	10,707619	12,585409	0,016288	0,073272	-0,217641	5,217121	-0,342104	-0,331709	0,016288	0,073272	-0,217641	5,217121	-0,342104	-0,331709
09:40:09,36	0,491980	3,296952	-0,068987	-0,481051	0,203004	-0,244987	0,016828	0,068052	-0,214456	-0,246476	1,017150	-0,290692	-0,649204	-2,859260	-1,226133	-13,511509	10,735947	12,589641	0,016828	0,068052	-0,214456	5,095644	-0,303850	-0,290692	0,016828	0,068052	-0,214456	5,095644	-0,303850	-0,290692
09:40:09,41	0,491980	3,296952	-0,068987	-0,481051	0,203004	-0,244987	0,016968	0,065314	-0,219122	-0,094547	0,984267	-0,286460	-0,651336	-2,858177	-1,226736	-13,488213	10,772473	12,559237	0,016968	0,065314	-0,219122	5,032617	-0,347683	-0,286460	0,016968	0,065314	-0,219122	5,032617	-0,347683	-0,286460
09:40:09,46	0,491980	3,296952	-0,068987	-0,481051	0,203004	-0,244987	0,017095	0,067703	-0,219725	-0,175467	0,992831	-0,316864	-0,653357	-2,866051	-1,226127	-13,530710	10,696433	12,577154	0,017095	0,067703	-0,219725	5,139191	-0,349161	-0,316864	0,017095	0,067703	-0,219725	5,139191	-0,349161	-0,316864
09:40:09,51	0,491980	3,296952	-0,068987	-0,481051	0,203004	-0,244987	0,024925	0,065515	-0,219116	-0,148821	1,401181	-0,298948	-0,652069	-2,856509	-1,224223	-13,475925	10,735991	12,544421	0,024925	0,065515	-0,219116	4,994124	-0,555426	-0,298948	0,024925	0,065515	-0,219116	4,994124	-0,555426	-0,298948
09:40:09,56	0,491980	3,296952	-0,068987	-0,481051	0,203004	-0,244987	0,019783	0,069867	-0,219938	-0,372713	1,141253	-0,322028	-0,654555	-2,859422	-1,226949	-13,523064	10,694794	12,554073	0,019783	0,069867	-0,219938	5,111851	-0,411729	-0,322028	0,019783	0,069867	-0,219938	5,111851	-0,411729	-0,322028
09:40:09,61	0,491980	3,296952	-0,068987	-0,481051	0,203004	-0,244987	0,019783	0,069867	-0,219938	-0,372713	1,141253	-0,322028	-0,652808	-2,856791	-1,225767	-13,534061	10,725740	12,593912	0,019783	0,069867	-0,219938	5,111851	-0,411729	-0,322028	0,019783	0,069867	-0,219938	5,111851	-0,411729	-0,322028
09:40:09,66	0,491980	3,296952	-0,068987	-0,481051	0,203004	-0,244987	0,016631	0,069670	-0,218756	-0,341159	0,952365	-0,282189	-0,655662	-2,864595	-1,223781	-13,518508	10,736204	12,600918	0,016631	0,069670	-0,218756	5,127927	-0,353204	-0,282189	0,016631	0,069670	-0,218756	5,127927	-0,353204	-0,282189
09:40:09,71	0,491980	3,296952	-0,068987	-0,481051	0,203004	-0,244987	0,024817	0,068239	-0,216770	-0,249933	1,386241	-0,275183	-0,652078	-2,857648	-1,226513	-13,475797	10,745804	12,594408	0,024817	0,068239	-0,216770	5,106857	-0,561879	-0,275183	0,024817	0,068239	-0,216770	5,106857	-0,561879	-0,275183
09:40:09,76	0,491980	3,296952	-0,068987	-0,481051	0,203004	-0,244987	0,017008	0,068609	-0,219501	-0,239476	1,012381	-0,281693	-0,657419	-2,863045	-1,226909	-13,500010	10,717966	12,577747	0,017008	0,068609	-0,219501	5,146318	-0,322762	-0,281693	0,017008	0,068609	-0,219501	5,146318	-0,322762	-0,281693
09:40:09,81	0,491980	3,296952	-0,068987	-0,481051	0,203004	-0,244987	0,024352	0,070536	-0,219898	-0,375921	1,387232	-0,298354	-0,650280	-2,860122	-1,223385	-13,469920	10,734861	12,596883	0,024352	0,070536	-0,219898	5,161181	-0,524434	-0,298354	0,024352	0,070536	-0,219898	5,161181	-0,524434	-0,298354
09:40:09,86	0,491980	3,296952	-0,068987	-0,481051	0,203004	-0,244987	0,018252	0,065815	-0,216374	-0,100717	1,087628	-0,279218	-0,658690	-2,856276	-1,226961	-13,531512	10,732596	12,569666	0,018252	0,065815	-0,216374	5,065733	-0,345166	-0,279218	0,018252	0,065815	-0,216374	5,065733	-0,345166	-0,279218
09:40:09,91	0,491980	3,296952	-0,068987	-0,481051	0,203004	-0,244987	0,019126	0,075022	-0,219950	-0,612234	1,080848	-0,306435	-0,655067	-2,859274	-1,225364	-13,511508	10,768872	12,589212	0,019126	0,075022	-0,219950	5,276959	-0,420525	-0,306435	0,019126	0,075022	-0,219950	5,276959	-0,420525	-0,306435
09:40:09,96	0,491980	3,296952	-0,068987	-0,481051	0,203004	-0,244987	0,019911	0,070385	-0,218353	-0,329697	1,120858	-0,286889	-0,660967	-2,859273	-1,224199	-13,499579	10,717482	12,590561	0,019911	0,070385	-0,218353	5,195499	-0,442142	-0,286889	0,019911	0,070385	-0,218353	5,195499	-0,442142	-0,286889
09:40:10,01	0,491980	3,296952	-0,068987	-0,481051	0,203004	-0,244987	0,022860	0,075494	-0,217188	-0,633934	1,310255	-0,285541	-0,655183	-2,862501	-1,222668	-13,559629	10,704246	12,566117	0,022860	0,075494	-0,217188	5,292361	-0,484277	-0,285541	0,022860	0,075494	-0,217188	5,292361	-0,484277	-0,285541
09:40:10,06	0,491980	3,296952	-0,068987	-0,481051	0,203004	-0,244987	0,022763	0,068872	-0,215657	-0,331065	1,259828	-0,309984	-0,655065	-2,861531	-1,226140	-13,504571	10,733275	12,573603	0,022763	0,068872	-0,215657	5,075385	-0,527096	-0,309984	0,022763	0,068872	-0,215657	5,075385	-0,527096	-0,309984
09:40:10,11	0,491980	3,296952	-0,068987	-0,481051	0,203004	-0,244987	0,021865	0,069255	-0,219129	-0,298295	1,246266	-0,302498	-0,659321	-2,859691	-1,226553	-13,541103	10,680332	12,581762	0,021865	0,069255	-0,219129	5,138194	-0,470114	-0,302498	0,021865	0,069255	-0,219129	5,138194	-0,470114	-0,302498
09:40:10,16	0,491980	3,296952	-0,068987	-0,481051	0,203004	-0,244987	0,022399	0,073860	-0,219542	-0,601905	1,268906	-0,294339	-0,657471	-2,857834	-1,223834	-13,515723	10,714509	12,571846	0,022399	0,073860	-0,219542	5,196127	-0,489451	-0,294339	0,022399	0,073860	-0,219542	5,196127	-0,489451	-0,294339
09:40:10,21	0,491980	3,296952	-0,068987	-0,481051	0,203004	-0,244987	0,019866	0,073186	-0,216822	-0,524566	1,142041	-0,304255	-0,652826	-2,858166	-1,224986	-13,545954	10,722607	12,598096	0,019866	0,073186	-0,216822	5,220554	-0,417415	-0,304255	0,019866	0,073186	-0,216822	5,220554	-0,417415	-0,304255
09:40:10,26	0,491980	3,296952	-0,068987	-0,481051	0,203004	-0,244987	0,016122	0,070047	-0,220731	-0,387637	0,912044	-0,305394	-0,652704	-2,860305	-1,224964	-13,493241	10,712951	12,582400	0,016122	0,070047	-0,220731	5,111089	-0,353536	-0,305394	0,016122	0,070047	-0,220731	5,111089	-0,353536	-0,305394
09:40:10,31	0,491980	3,296952	-0,068987	-0,481051	0,203004	-0,244987	0,016122	0,070047	-0,220731	-0,387637	0,912044	-0,305394	-0,650365	-2,859466	-1,227303	-13,495265	10,711991	12,574652	0,016122	0,070047	-0,220731	5,111089	-0,353536	-0,305394	0,016122	0,070047	-0,220731	5,111089	-0,353536	-0,305394
09:40:10,36	0,491980	3,296952	-0,068987	-0,481051	0,203004	-0,244987	0,017726	0,066217	-0,220292	-0,154113	1,049776	-0,301449	-0,652716	-2,864722	-1,227653	-13,508044	10,729391	12,608284	0,017726	0,066217	-0,220292	5,043914	-0,341748	-0,301449	0,017726	0,066217	-0,220292	5,043914	-0,341748	-0,301449
09:40:10,41	0,491980	3,296952	-0,068987	-0,481051	0,203004	-0,244987	0,023453	0,065625	-0,220642	-0,114666	1,327814	-0,267818	-0,654941	-2,858906	-1,223754	-13,441665	10,742971	12,620678	0,023453	0,065625	-0,220642	5,036914	-0,513282	-0,267818	0,023453	0,065625	-0,220642	5,036914	-0,513282	-0,267818
09:40:10,46	0,491980	3,296952	-0,068987	-0,481051	0,203004	-0,244987	0,019529	0,070459	-0,216743	-0,321095	1,174430	-0,255423	-0,654415	-2,859934	-1,225338	-13,468949	10,727337	12,592289	0,019529	0,070459	-0,216743	5,209971	-0,358582	-0,255423	0,019529	0,070459	-0,216743	5,209971	-0,358582	-0,255423
09:40:10,51	0,491980	3,296952	-0,068987	-0,481051	0,203004	-0,244987	0,020157	0,069490	-0,218327	-0,297859	1,191274	-0,283813	-0,653940	-2,858220	-1,225374	-13,517795	10,724604	12,583371	0,020157	0,069490	-0,218327	5,157096	-0,391037	-0,283813	0,020157	0,069490	-0,218327	5,157096	-0,391037	-0,283813
09:40:10,56	0,491980	3,296952	-0,068987	-0,481051	0,203004	-0,244987	0,018434	0,069936	-0,218363	-0,347837	1,060776	-0,292730	-0,656316	-2,861170	-1,227313	-13,519698	10,689872	12,577764	0,018434	0,069936	-0,218363	5,142123	-0,386330	-0,292730	0,018434	0,069936	-0,218363	5,142123	-0,386330	-0,292730
09:40:10,61	0,491980	3,296952	-0,068987	-0,481051	0,203004	-0,244987	0,022177	0,070519	-0,220302	-0,409186	1,271129	-0,298337	-0,657413	-2,858329	-1,225355	-13,489900	10,730742	12,597188	0,022177	0,070519	-0,220302	5,126544	-0,469801	-0,298337	0,022177	0,070519	-0,220302	5,126544	-0,469801	-0,298337
09:40:10,66	0,491980	3,296952	-0,068987	-0,481051	0,203004	-0,244987	0,020266	0,072889	-0,218344	-0,482132	1,177104	-0,278913	-0,654395	-2,859098	-1,224184	-13,470889	10,756495	12,582977	0,020266	0,072889	-0,218344	5,239642	-0,413776	-0,278913	0,020266	0,072889	-0,218344	5,239642	-0,413776	-0,278913
09:40:10,71	0,491980	3,296952	-0,068987	-0,481051	0,203004	-0,244987	0,019423	0,069890	-0,217172	-0,294404	1,136836	-0,293124	-0,656888	-2,861579	-1,223837	-13,527017	10,702321	12,551738	0,019423	0,069890	-0,217172	5,191990	-0,387840	-0,293124	0,019423	0,069890	-0,217172	5,191990	-0,387840	-0,293124
09:40:10,76	0,491980	3,296952	-0,068987	-0,481051	0,203004	-0,244987	0,022818	0,070810	-0,216826	-0,417185	1,291859	-0,324363	-0,650903	-2,856442	-1,225740	-13,470170	10,727489	12,588831	0,022818	0,070810	-0,216826	5,141371	-0,499331	-0,324363	0,022818	0,070810	-0,216826	5,141371	-0,499331	-0,324363
09:40:10,81	0,491980	3,296952	-0,068987	-0,481051	0,203004	-0,244987	0,015376	0,068195	-0,218729	-0,231004	0,941564	-0,287270	-0,655733	-2,863330	-1,226918	-13,535362	10,710080	12,582958	0,015376	0,068195	-0,218729	5,122303	-0,265491	-0,287270	0,015376	0,068195	-0,218729	5,122303	-0,265491	-0,287270
09:40:10,86	0,491980	3,296952	-0,068987	-0,481051	0,203004	-0,244987	0,017166	0,072677	-0,218363	-0,461201	0,990836	-0,282215	-0,655680	-2,855751	-1,225374	-13,506667	10,751861	12,593886	0,017166	0,072677	-0,218363	5,243929	-0,356713	-0,282215	0,017166	0,072677	-0,218363	5,243929	-0,356713	-0,282215
09:40:10,91	0,491980	3,296952	-0,068987	-0,481051	0,203004	-0,244987	0,017166	0,072677	-0,218363	-0,461201	0,990836	-0,282215	-0,652084	-2,862097	-1,226240	-13,498848	10,755742	12,557798	0,017166	0,072677	-0,218363	5,243929	-0,356713	-0,282215	0,017166	0,072677	-0,218363	5,243929	-0,356713	-0,282215
09:40:10,96	0,491980	3,296952	-0,068987	-0,481051	0,203004	-0,244987	0,020864	0,066390	-0,219229	-0,126994	1,187951	-0,318303	-0,659742	-2,858661	-1,222644	-13,479696	10,715423	12,579956	0,020864	0,066390	-0,219229	5,084588	-0,449872	-0,318303	0,020864	0,066390	-0,219229	5,084588	-0,449872	-0,318303
09:40:11,01	0,491980	3,296952	-0,068987	-0,481051	0,203004	-0,244987	0,021718	0,074739	-0,215633	-0,586525	1,269097	-0,296145	-0,655716	-2,865091	-1,229228	-13,532349	10,729601	12,599235	0,021718	0,074739	-0,215633	5,280517	-0,435755	-0,296145	0,021718	0,074739	-0,215633	5,280517	-0,435755	-0,296145
09:40:11,06	0,491980	3,296952	-0,068987	-0,481051	0,203004	-0,244987	0,025273	0,068038	-0,222217	-0,252098	1,401287	-0,276866	-0,655759	-2,859516	-1,226547	-13,558040	10,771525	12,595185	0,025273	0,068038	-0,222217	5,088881	-0,582659	-0,276866	0,025273	0,068038	-0,222217	5,088881	-0,582659	-0,276866
09:40:11,11	0,491980	3,296952	-0,068987	-0,481051	0,203004	-0,244987	0,020467	0,070862	-0,219536	-0,375511	1,108138	-0,280916	-0,656213	-2,861725	-1,224569	-13,488297	10,722410	12,586440	0,020467	0,070862	-0,219536	5,187192	-0,498497	-0,280916	0,020467	0,070862	-0,219536	5,187192	-0,498497	-0,280916
09:40:11,16	0,491980	3,296952	-0,068987	-0,481051	0,203004	-0,244987	0,022606	0,070151	-0,217557	-0,346202	1,304343	-0,289661	-0,655704	-2,855740	-1,225380	-13,517954	10,751865	12,594003	0,022606	0,070151	-0,217557	5,160687	-0,470234	-0,289661	0,022606	0,070151	-0,217557	5,160687	-0,470234	-0,289661
09:40:11,21	0,491980	3,296952	-0,068987	-0,481051	0,203004	-0,244987	0,017169	0,072703	-0,218368	-0,468225	0,981185	-0,282098	-0,656807	-2,861236	-1,227283	-13,486280	10,731455	12,598021	0,017169	0,072703	-0,218368	5,238995	-0,366554	-0,282098	0,017169	0,072703	-0,218368	5,238995	-0,366554	-0,282098
09:40:11,26	0,491980	3,296952	-0,068987	-0,481051	0,203004	-0,244987	0,022480	0,070911	-0,220272	-0,376864	1,295018	-0,278080	-0,653364	-2,855154	-1,227749	-13,515144	10,721656	12,541643	0,022480	0,070911	-0,220272	5,189660	-0,469673	-0,278080	0,022480	0,070911	-0,220272	5,189660	-0,469673	-0,278080
09:40:11,31	0,491980	3,296952	-0,068987	-0,481051	0,203004	-0,244987	0,015492	0,070969	-0,220738	-0,402808	0,911522	-0,334458	-0,653960	-2,856701	-1,227318	-13,522423	10,737459	12,594925	0,015492	0,070969	-0,220738	5,168284	-0,304576	-0,334458	0,015492	0,070969	-0,220738	5,168284	-0,304576	-0,334458
09:40:11,36	0,491980	3,296952	-0,068987	-0,481051	0,203004	-0,244987	0,017129	0,070712	-0,220307	-0,379404	0,982453	-0,281176	-0,661552	-2,860894	-1,224236	-13,512538	10,729870	12,542319	0,017129	0,070712	-0,220307	5,171524	-0,362168	-0,281176	0,017129	0,070712	-0,220307	5,171524	-0,362168	-0,281176
09:40:11,41	0,491980	3,296952	-0,068987	-0,481051	0,203004	-0,244987	0,024557	0,075191	-0,217224	-0,613919	1,381073	-0,333782	-0,656596	-2,856650	-1,224789	-13,516238	10,726714	12,598587	0,024557	0,075191	-0,217224	5,288576	-0,546660	-0,333782	0,024557	0,075191	-0,217224	5,288576	-0,546660	-0,333782
09:40:11,46	0,491980	3,296952	-0,068987	-0,481051	0,203004	-0,244987	0,024281	0,076127	-0,219171	-0,653507	1,312382	-0,306823	-0,662225	-2,860187	-1,226183	-13,555043	10,764913	12,569278	0,024281	0,076127	-0,219171	5,322481	-0,593675	-0,306823	0,024281	0,076127	-0,219171	5,322481	-0,593675	-0,306823
09:40:11,51	0,491980	3,296952	-0,068987	-0,481051	0,203004	-0,244987	0,024281	0,076127	-0,219171	-0,653507	1,312382	-0,306823	-0,657512	-2,860888	-1,226137	-13,541350	10,734148	12,607596	0,024281	0,076127	-0,219171	5,322481	-0,593675	-0,306823	0,024281	0,076127	-0,219171	5,322481	-0,593675	-0,306823
09:40:11,56	0,491980	3,296952	-0,068987	-0,481051	0,203004	-0,244987	0,022532	0,071695	-0,219126	-0,442828	1,248664	-0,268505	-0,650621	-2,857352	-1,222825	-13,484117	10,728742	12,591999	0,022532	0,071695	-0,219126	5,185230	-0,520079	-0,268505	0,022532	0,071695	-0,219126	5,185230	-0,520079	-0,268505
09:40:11,61	0,491980	3,296952	-0,068987	-0,481051	0,203004	-0,244987	0,016024	0,067496	-0,215813	-0,200528	0,962517	-0,284102	-0,652710	-2,860582	-1,227303	-13,506196	10,751823	12,580314	0,016024	0,067496	-0,215813	5,097883	-0,295350	-0,284102	0,016024	0,067496	-0,215813	5,097883	-0,295350	-0,284102
09:40:11,66	0,491980	3,296952	-0,068987	-0,481051	0,203004	-0,244987	0,019866	0,067690	-0,220291	-0,201662	1,131626	-0,295787	-0,650332	-2,857411	-1,225340	-13,480311	10,728184	12,603204	0,019866	0,067690	-0,220291	5,111971	-0,427816	-0,295787	0,019866	0,067690	-0,220291	5,111971	-0,427816	-0,295787
09:40:11,71	0,491980	3,296952	-0,068987	-0,481051	0,203004	-0,244987	0,015930	0,067216	-0,218329	-0,184551	0,961219	-0,272897	-0,655773	-2,858055	-1,226838	-13,512653	10,728825	12,571861	0,015930	0,067216	-0,218329	5,091884	-0,289290	-0,272897	0,015930	0,067216	-0,218329	5,091884	-0,289290	-0,272897
09:40:11,76	0,491980	3,296952	-0,068987	-0,481051	0,203004	-0,244987	0,019209	0,071605	-0,219827	-0,428430	1,103382	-0,304240	-0,659893	-2,857700	-1,225771	-13,543651	10,728321	12,602426	0,019209	0,071605	-0,219827	5,192594	-0,404505	-0,304240	0,019209	0,071605	-0,219827	5,192594	-0,404505	-0,304240
09:40:11,81	0,491980	3,296952	-0,068987	-0,481051	0,203004	-0,244987	0,020960	0,075351	-0,218760	-0,639156	1,167879	-0,273675	-0,659242	-2,859565	-1,226152	-13,512301	10,703026	12,581981	0,020960	0,075351	-0,218760	5,275928	-0,477520	-0,273675	0,020960	0,075351	-0,218760	5,275928	-0,477520	-0,273675
09:40:11,86	0,491980	3,296952	-0,068987	-0,481051	0,203004	-0,244987	0,022251	0,073854	-0,219140	-0,567542	1,274757	-0,294120	-0,655761	-2,857784	-1,227348	-13,544196	10,735677	12,565568	0,022251	0,073854	-0,219140	5,230024	-0,471908	-0,294120	0,022251	0,073854	-0,219140	5,230024	-0,471908	-0,294120
09:40:11,91	0,491980	3,296952	-0,068987	-0,481051	0,203004	-0,244987	0,024908	0,074347	-0,220047	-0,563855	1,381663	-0,295158	-0,660996	-2,861620	-1,227059	-13,524735	10,744018	12,580943	0,024908	0,074347	-0,220047	5,272353	-0,573585	-0,295158	0,024908	0,074347	-0,220047	5,272353	-0,573585	-0,295158
09:40:11,96	0,491980	3,296952	-0,068987	-0,481051	0,203004	-0,244987	0,019372	0,074215	-0,219928	-0,601884	1,121938	-0,288478	-0,658115	-2,856892	-1,226940	-13,522816	10,691098	12,587623	0,019372	0,074215	-0,219928	5,223994	-0,398772	-0,288478	0,019372	0,074215	-0,219928	5,223994	-0,398772	-0,288478
09:40:12,01	0,491980	3,296952	-0,068987	-0,481051	0,203004	-0,244987	0,019372	0,074215	-0,219928	-0,601884	1,121938	-0,288478	-0,661514	-2,859347	-1,226422	-13,523607	10,719080	12,579993	0,019372	0,074215	-0,219928	5,223994	-0,398772	-0,288478	0,019372	0,074215	-0,219928	5,223994	-0,398772	-0,288478
09:40:12,06	0,491980	3,296952	-0,068987	-0,481051	0,203004	-0,244987	0,023197	0,075931	-0,219410	-0,667296	1,306172	-0,296108	-0,655162	-2,855593	-1,227329	-13,522830	10,713482	12,589280	0,023197	0,075931	-0,219410	5,293316	-0,514815	-0,296108	0,023197	0,075931	-0,219410	5,293316	-0,514815	-0,296108
09:40:12,11	0,491980	3,296952	-0,068987	-0,481051	0,203004	-0,244987	0,016770	0,072307	-0,220317	-0,483311	0,975438	-0,286821	-0,655669	-2,857778	-1,228857	-13,493308	10,732418	12,594946	0,016770	0,072307	-0,220317	5,192823	-0,341028	-0,286821	0,016770	0,072307	-0,220317	5,192823	-0,341028	-0,286821
09:40:12,16	0,491980	3,296952	-0,068987	-0,481051	0,203004	-0,244987	0,018916	0,071654	-0,221846	-0,418166	1,103137	-0,281155	-0,658769	-2,861409	-1,226714	-13,502398	10,708442	12,591893	0,018916	0,071654	-0,221846	5,206663	-0,381802	-0,281155	0,018916	0,071654	-0,221846	5,206663	-0,381802	-0,281155
09:40:12,21	0,491980	3,296952	-0,068987	-0,481051	0,203004	-0,244987	0,023611	0,072523	-0,219703	-0,488682	1,351362	-0,284208	-0,653301	-2,861365	-1,229254	-13,486713	10,689543	12,554862	0,023611	0,072523	-0,219703	5,204392	-0,502088	-0,284208	0,023611	0,072523	-0,219703	5,204392	-0,502088	-0,284208
09:40:12,26	0,491980	3,296952	-0,068987	-0,481051	0,203004	-0,244987	0,020839	0,067810	-0,222242	-0,252121	1,230280	-0,321239	-0,658569	-2,859853	-1,224811	-13,530613	10,719432	12,563379	0,020839	0,067810	-0,222242	5,070969	-0,405612	-0,321239	0,020839	0,067810	-0,222242	5,070969	-0,405612	-0,321239
09:40:12,31	0,491980	3,296952	-0,068987	-0,481051	0,203004	-0,244987	0,022163	0,073128	-0,217800	-0,524727	1,246166	-0,312722	-0,656156	-2,860566	-1,228045	-13,466559	10,770926	12,609448	0,022163	0,073128	-0,217800	5,215833	-0,493662	-0,312722	0,022163	0,073128	-0,217800	5,215833	-0,493662	-0,312722
09:40:12,36	0,491980	3,296952	-0,068987	-0,481051	0,203004	-0,244987	0,021575	0,070682	-0,221034	-0,320903	1,245288	-0,266653	-0,657308	-2,863822	-1,226737	-13,520462	10,714084	12,555829	0,021575	0,070682	-0,221034	5,227630	-0,448341	-0,266653	0,021575	0,070682	-0,221034	5,227630	-0,448341	-0,266653
09:40:12,41	0,491980	3,296952	-0,068987	-0,481051	0,203004	-0,244987	0,024970	0,070051	-0,219726	-0,364285	1,403561	-0,320272	-0,655687	-2,863841	-1,226501	-13,520881	10,732856	12,607443	0,024970	0,070051	-0,219726	5,134739	-0,556564	-0,320272	0,024970	0,070051	-0,219726	5,134739	-0,556564	-0,320272
09:40:12,46	0,491980	3,296952	-0,068987	-0,481051	0,203004	-0,244987	0,024176	0,068638	-0,219490	-0,274746	1,352534	-0,268658	-0,657537	-2,859658	-1,228359	-13,501650	10,725724	12,565649	0,024176	0,068638	-0,219490	5,113335	-0,545277	-0,268658	0,024176	0,068638	-0,219490	5,113335	-0,545277	-0,268658
09:40:12,51	0,491980	3,296952	-0,068987	-0,481051	0,203004	-0,244987	0,021479	0,072332	-0,221348	-0,463377	1,232490	-0,310452	-0,655732	-2,862383	-1,230413	-13,531366	10,729402	12,590648	0,021479	0,072332	-0,221348	5,214656	-0,453576	-0,310452	0,021479	0,072332	-0,221348	5,214656	-0,453576	-0,310452
09:40:12,56	0,491980	3,296952	-0,068987	-0,481051	0,203004	-0,244987	0,022936	0,069406	-0,223401	-0,322922	1,280680	-0,285453	-0,659837	-2,857630	-1,225361	-13,520764	10,741315	12,616913	0,022936	0,069406	-0,223401	5,125456	-0,519760	-0,285453	0,022936	0,069406	-0,223401	5,125456	-0,519760	-0,285453
09:40:12,61	0,491980	3,296952	-0,068987	-0,481051	0,203004	-0,244987	0,020872	0,075337	-0,218350	-0,615729	1,176617	-0,259188	-0,655780	-2,860093	-1,226221	-13,496821	10,760046	12,599957	0,020872	0,075337	-0,218350	5,298252	-0,461859	-0,259188	0,020872	0,075337	-0,218350	5,298252	-0,461859	-0,259188
09:40:12,66	0,491980	3,296952	-0,068987	-0,481051	0,203004	-0,244987	0,020977	0,070593	-0,219210	-0,340813	1,193438	-0,276144	-0,659799	-2,861826	-1,226125	-13,505723	10,715554	12,601247	0,020977	0,070593	-0,219210	5,200711	-0,453268	-0,276144	0,020977	0,070593	-0,219210	5,200711	-0,453268	-0,276144
09:40:12,71	0,491980	3,296952	-0,068987	-0,481051	0,203004	-0,244987	0,024487	0,073207	-0,219114	-0,519736	1,390507	-0,274854	-0,658644	-2,857601	-1,225792	-13,520516	10,742410	12,559277	0,024487	0,073207	-0,219114	5,227006	-0,531751	-0,274854	0,024487	0,073207	-0,219114	5,227006	-0,531751	-0,274854
09:40:12,76	0,491980	3,296952	-0,068987	-0,481051	0,203004	-0,244987	0,020251	0,074319	-0,218780	-0,561700	1,143968	-0,316824	-0,655812	-2,858969	-1,225272	-13,491160	10,695099	12,573176	0,020251	0,074319	-0,218780	5,272337	-0,445723	-0,316824	0,020251	0,074319	-0,218780	5,272337	-0,445723	-0,316824
09:40:12,81	0,491980	3,296952	-0,068987	-0,481051	0,203004	-0,244987	0,017052	0,069347	-0,220310	-0,297479	0,988543	-0,300438	-0,652739	-2,857317	-1,227321	-13,508235	10,741902	12,575663	0,017052	0,069347	-0,220310	5,146291	-0,350077	-0,300438	0,017052	0,069347	-0,220310	5,146291	-0,350077	-0,300438
09:40:12,86	0,491980	3,296952	-0,068987	-0,481051	0,203004	-0,244987	0,017052	0,069347	-0,220310	-0,297479	0,988543	-0,300438	-0,652710	-2,860577	-1,227667	-13,500597	10,748615	12,609447	0,017052	0,069347	-0,220310	5,146291	-0,350077	-0,300438	0,017052	0,069347	-0,220310	5,146291	-0,350077	-0,300438
09:40:12,91	0,491980	3,296952	-0,068987	-0,481051	0,203004	-0,244987	0,019861	0,067692	-0,220656	-0,201766	1,137819	-0,266654	-0,660961	-2,857542	-1,225274	-13,498983	10,742492	12,592267	0,019861	0,067692	-0,220656	5,112055	-0,421232	-0,266654	0,019861	0,067692	-0,220656	5,112055	-0,421232	-0,266654
09:40:12,96	0,491980	3,296952	-0,068987	-0,481051	0,203004	-0,244987	0,021358	0,076355	-0,218263	-0,656739	1,220169	-0,283834	-0,652664	-2,855284	-1,226949	-13,476249	10,754709	12,546762	0,021358	0,076355	-0,218263	5,337131	-0,456466	-0,283834	0,021358	0,076355	-0,218263	5,337131	-0,456466	-0,283834
09:40:13,01	0,491980	3,296952	-0,068987	-0,481051	0,203004	-0,244987	0,024796	0,068073	-0,219032	-0,232391	1,416751	-0,288104	-0,655507	-2,864661	-1,226043	-13,486714	10,728104	12,587997	0,024796	0,068073	-0,219032	5,111326	-0,529748	-0,288104	0,024796	0,068073	-0,219032	5,111326	-0,529748	-0,288104
09:40:13,06	0,491980	3,296952	-0,068987	-0,481051	0,203004	-0,244987	0,024796	0,068073	-0,219032	-0,232391	1,416751	-0,288104	-0,655141	-2,861522	-1,224968	-13,538575	10,733367	12,602301	0,024796	0,068073	-0,219032	5,111326	-0,529748	-0,288104	0,024796	0,068073	-0,219032	5,111326	-0,529748	-0,288104
09:40:13,11	0,491980	3,296952	-0,068987	-0,481051	0,203004	-0,244987	0,021895	0,069325	-0,217957	-0,318851	1,218321	-0,273800	-0,659840	-2,857460	-1,226565	-13,531366	10,760668	12,574793	0,021895	0,069325	-0,217957	5,123124	-0,500398	-0,273800	0,021895	0,069325	-0,217957	5,123124	-0,500398	-0,273800
09:40:13,16	0,491980	3,296952	-0,068987	-0,481051	0,203004	-0,244987	0,020726	0,075425	-0,219553	-0,608838	1,150161	-0,301308	-0,656472	-2,859717	-1,229628	-13,466757	10,746969	12,577013	0,020726	0,075425	-0,219553	5,312038	-0,476845	-0,301308	0,020726	0,075425	-0,219553	5,312038	-0,476845	-0,301308
09:40:13,21	0,491980	3,296952	-0,068987	-0,481051	0,203004	-0,244987	0,020997	0,071380	-0,222617	-0,378063	1,227047	-0,299088	-0,659791	-2,859911	-1,225388	-13,502451	10,712149	12,557335	0,020997	0,071380	-0,222617	5,225290	-0,421220	-0,299088	0,020997	0,071380	-0,222617	5,225290	-0,421220	-0,299088
09:40:13,26	0,491980	3,296952	-0,068987	-0,481051	0,203004	-0,244987	0,022824	0,074158	-0,218376	-0,570486	1,308570	-0,318766	-0,653659	-2,854930	-1,226434	-13,522813	10,748462	12,574870	0,022824	0,074158	-0,218376	5,250888	-0,483148	-0,318766	0,022824	0,074158	-0,218376	5,250888	-0,483148	-0,318766
09:40:13,31	0,491980	3,296952	-0,068987	-0,481051	0,203004	-0,244987	0,015445	0,071337	-0,219422	-0,402568	0,889037	-0,301231	-0,655619	-2,861447	-1,226914	-13,504559	10,787793	12,580582	0,015445	0,071337	-0,219422	5,197418	-0,323377	-0,301231	0,015445	0,071337	-0,219422	5,197418	-0,323377	-0,301231
09:40:13,36	0,491980	3,296952	-0,068987	-0,481051	0,203004	-0,244987	0,022069	0,069776	-0,219902	-0,278185	1,229625	-0,295519	-0,656615	-2,860258	-1,223864	-13,546660	10,734960	12,535479	0,022069	0,069776	-0,219902	5,199229	-0,502768	-0,295519	0,022069	0,069776	-0,219902	5,199229	-0,502768	-0,295519
09:40:13,41	0,491980	3,296952	-0,068987	-0,481051	0,203004	-0,244987	0,021918	0,068637	-0,218751	-0,291816	1,222761	-0,297773	-0,658084	-2,863507	-1,227682	-13,524737	10,694710	12,596924	0,021918	0,068637	-0,218751	5,096159	-0,497823	-0,297773	0,021918	0,068637	-0,218751	5,096159	-0,497823	-0,297773
09:40:13,46	0,491980	3,296952	-0,068987	-0,481051	0,203004	-0,244987	0,025086	0,070881	-0,220671	-0,426342	1,415583	-0,279177	-0,655111	-2,862321	-1,228476	-13,513776	10,704065	12,569213	0,025086	0,070881	-0,220671	5,137808	-0,553656	-0,279177	0,025086	0,070881	-0,220671	5,137808	-0,553656	-0,279177
09:40:13,51	0,491980	3,296952	-0,068987	-0,481051	0,203004	-0,244987	0,022572	0,068899	-0,221465	-0,309707	1,289672	-0,306888	-0,654003	-2,859542	-1,226155	-13,546520	10,718192	12,588574	0,022572	0,068899	-0,221465	5,098873	-0,482221	-0,306888	0,022572	0,068899	-0,221465	5,098873	-0,482221	-0,306888
09:40:13,56	0,491980	3,296952	-0,068987	-0,481051	0,203004	-0,244987	0,019611	0,069330	-0,219144	-0,336230	1,100295	-0,287527	-0,652622	-2,856034	-1,225757	-13,499564	10,749560	12,590421	0,019611	0,069330	-0,219144	5,106143	-0,439184	-0,287527	0,019611	0,069330	-0,219144	5,106143	-0,439184	-0,287527
09:40:13,61	0,491980	3,296952	-0,068987	-0,481051	0,203004	-0,244987	0,015882	0,069887	-0,218746	-0,314569	0,931372	-0,285680	-0,656337	-2,859544	-1,228471	-13,529613	10,718985	12,603967	0,015882	0,069887	-0,218746	5,171557	-0,315386	-0,285680	0,015882	0,069887	-0,218746	5,171557	-0,315386	-0,285680
09:40:13,66	0,491980	3,296952	-0,068987	-0,481051	0,203004	-0,244987	0,020780	0,071349	-0,221460	-0,432101	1,175305	-0,272134	-0,656008	-2,858024	-1,225764	-13,489644	10,765044	12,569751	0,020780	0,071349	-0,221460	5,168799	-0,455904	-0,272134	0,020780	0,071349	-0,221460	5,168799	-0,455904	-0,272134
09:40:13,71	0,491980	3,296952	-0,068987	-0,481051	0,203004	-0,244987	0,019300	0,071825	-0,218753	-0,396966	1,109922	-0,306351	-0,655108	-2,856380	-1,228198	-13,508187	10,740243	12,583140	0,019300	0,071825	-0,218753	5,241279	-0,405097	-0,306351	0,019300	0,071825	-0,218753	5,241279	-0,405097	-0,306351
09:40:13,76	0,491980	3,296952	-0,068987	-0,481051	0,203004	-0,244987	0,017425	0,071867	-0,221187	-0,429904	1,008809	-0,292961	-0,649819	-2,856969	-1,230417	-13,501109	10,712390	12,586775	0,017425	0,071867	-0,221187	5,211644	-0,359089	-0,292961	0,017425	0,071867	-0,221187	5,211644	-0,359089	-0,292961
09:40:13,81	0,491980	3,296952	-0,068987	-0,481051	0,203004	-0,244987	0,015290	0,066992	-0,223405	-0,196999	0,917833	-0,289326	-0,650681	-2,857167	-1,227053	-13,504733	10,729962	12,582727	0,015290	0,066992	-0,223405	5,061880	-0,282449	-0,289326	0,015290	0,066992	-0,223405	5,061880	-0,282449	-0,289326
09:40:13,86	0,491980	3,296952	-0,068987	-0,481051	0,203004	-0,244987	0,015894	0,067639	-0,220042	-0,217246	0,937280	-0,293374	-0,659183	-2,861440	-1,228852	-13,487027	10,709536	12,583304	0,015894	0,067639	-0,220042	5,092437	-0,310361	-0,293374	0,015894	0,067639	-0,220042	5,092437	-0,310361	-0,293374
09:40:13,91	0,491980	3,296952	-0,068987	-0,481051	0,203004	-0,244987	0,023845	0,072866	-0,221840	-0,497896	1,376322	-0,292797	-0,655603	-2,855462	-1,225446	-13,520559	10,765463	12,594564	0,023845	0,072866	-0,221840	5,222120	-0,495539	-0,292797	0,023845	0,072866	-0,221840	5,222120	-0,495539	-0,292797
09:40:13,96	0,491980	3,296952	-0,068987	-0,481051	0,203004	-0,244987	0,016878	0,072755	-0,218435	-0,460426	0,957006	-0,281537	-0,653630	-2,856800	-1,226732	-13,502889	10,721542	12,585825	0,016878	0,072755	-0,218435	5,250833	-0,367901	-0,281537	0,016878	0,072755	-0,218435	5,250833	-0,367901	-0,281537
09:40:14,01	0,491980	3,296952	-0,068987	-0,481051	0,203004	-0,244987	0,017050	0,070377	-0,219720	-0,365990	1,003230	-0,290276	-0,653256	-2,858073	-1,228462	-13,483623	10,773759	12,591458	0,017050	0,070377	-0,219720	5,158623	-0,335205	-0,290276	0,017050	0,070377	-0,219720	5,158623	-0,335205	-0,290276
09:40:14,06	0,491980	3,296952	-0,068987	-0,481051	0,203004	-0,244987	0,017966	0,069417	-0,221451	-0,261205	1,041423	-0,284643	-0,655620	-2,863199	-1,230788	-13,478275	10,716410	12,570433	0,017966	0,069417	-0,221451	5,188032	-0,368894	-0,284643	0,017966	0,069417	-0,221451	5,188032	-0,368894	-0,284643
09:40:14,11	0,491980	3,296952	-0,068987	-0,481051	0,203004	-0,244987	0,023586	0,068901	-0,223777	-0,281358	1,366990	-0,305669	-0,658057	-2,860609	-1,226545	-13,522953	10,733456	12,573664	0,023586	0,068901	-0,223777	5,127362	-0,484529	-0,305669	0,023586	0,068901	-0,223777	5,127362	-0,484529	-0,305669
09:40:14,16	0,491980	3,296952	-0,068987	-0,481051	0,203004	-0,244987	0,022562	0,072306	-0,219534	-0,466021	1,266519	-0,302437	-0,652076	-2,852946	-1,226271	-13,471264	10,755205	12,552819	0,022562	0,072306	-0,219534	5,210031	-0,504604	-0,302437	0,022562	0,072306	-0,219534	5,210031	-0,504604	-0,302437
09:40:14,21	0,491980	3,296952	-0,068987	-0,481051	0,203004	-0,244987	0,012935	0,070958	-0,219260	-0,351231	0,799804	-0,323282	-0,655055	-2,857463	-1,228491	-13,486094	10,732953	12,560903	0,012935	0,070958	-0,219260	5,218981	-0,215599	-0,323282	0,012935	0,070958	-0,219260	5,218981	-0,215599	-0,323282
09:40:14,26	0,491980	3,296952	-0,068987	-0,481051	0,203004	-0,244987	0,018336	0,071280	-0,221480	-0,394668	1,078957	-0,315198	-0,657528	-2,862761	-1,227362	-13,516028	10,758404	12,590004	0,018336	0,071280	-0,221480	5,200832	-0,360453	-0,315198	0,018336	0,071280	-0,221480	5,200832	-0,360453	-0,315198
09:40:14,31	0,491980	3,296952	-0,068987	-0,481051	0,203004	-0,244987	0,024161	0,070772	-0,220351	-0,361174	1,343200	-0,286097	-0,663436	-2,863009	-1,226948	-13,567817	10,744410	12,578281	0,024161	0,070772	-0,220351	5,194443	-0,553459	-0,286097	0,024161	0,070772	-0,220351	5,194443	-0,553459	-0,286097
09:40:14,36	0,491980	3,296952	-0,068987	-0,481051	0,203004	-0,244987	0,025009	0,072254	-0,221855	-0,480303	1,411992	-0,302385	-0,659235	-2,862754	-1,228866	-13,515665	10,709606	12,573716	0,025009	0,072254	-0,221855	5,191630	-0,551210	-0,302385	0,025009	0,072254	-0,221855	5,191630	-0,551210	-0,302385
09:40:14,41	0,491980	3,296952	-0,068987	-0,481051	0,203004	-0,244987	0,025009	0,072254	-0,221855	-0,480303	1,411992	-0,302385	-0,654444	-2,857696	-1,230410	-13,470347	10,733543	12,581380	0,025009	0,072254	-0,221855	5,191630	-0,551210	-0,302385	0,025009	0,072254	-0,221855	5,191630	-0,551210	-0,302385
09:40:14,46	0,491980	3,296952	-0,068987	-0,481051	0,203004	-0,244987	0,018233	0,070634	-0,223399	-0,352682	1,086924	-0,294722	-0,652755	-2,855770	-1,228477	-13,512778	10,761287	12,601486	0,018233	0,070634	-0,223399	5,192092	-0,344370	-0,294722	0,018233	0,070634	-0,223399	5,192092	-0,344370	-0,294722
09:40:14,51	0,491980	3,296952	-0,068987	-0,481051	0,203004	-0,244987	0,015720	0,070134	-0,221466	-0,323891	0,905627	-0,274615	-0,654468	-2,858930	-1,229281	-13,498583	10,753051	12,542659	0,015720	0,070134	-0,221466	5,181665	-0,328392	-0,274615	0,015720	0,070134	-0,221466	5,181665	-0,328392	-0,274615
09:40:14,56	0,491980	3,296952	-0,068987	-0,481051	0,203004	-0,244987	0,019314	0,070038	-0,222270	-0,318894	1,108923	-0,333442	-0,652667	-2,857277	-1,227684	-13,474148	10,748386	12,590295	0,019314	0,070038	-0,222270	5,179065	-0,407221	-0,333442	0,019314	0,070038	-0,222270	5,179065	-0,407221	-0,333442
09:40:14,61	0,491980	3,296952	-0,068987	-0,481051	0,203004	-0,244987	0,016982	0,069305	-0,220672	-0,272599	1,011153	-0,285807	-0,650323	-2,856796	-1,226523	-13,471763	10,718345	12,579388	0,016982	0,069305	-0,220672	5,167817	-0,321929	-0,285807	0,016982	0,069305	-0,220672	5,167817	-0,321929	-0,285807
09:40:14,66	0,491980	3,296952	-0,068987	-0,481051	0,203004	-0,244987	0,015393	0,067515	-0,219512	-0,204385	0,945632	-0,296713	-0,653444	-2,855134	-1,228906	-13,543493	10,711955	12,571387	0,015393	0,067515	-0,219512	5,095581	-0,262746	-0,296713	0,015393	0,067515	-0,219512	5,095581	-0,262746	-0,296713
09:40:14,71	0,491980	3,296952	-0,068987	-0,481051	0,203004	-0,244987	0,015514	0,071050	-0,221895	-0,429555	0,892980	-0,304714	-0,653234	-2,858992	-1,226502	-13,470591	10,751169	12,598966	0,015514	0,071050	-0,221895	5,147834	-0,324867	-0,304714	0,015514	0,071050	-0,221895	5,147834	-0,324867	-0,304714
09:40:14,76	0,491980	3,296952	-0,068987	-0,481051	0,203004	-0,244987	0,018750	0,068939	-0,219491	-0,249370	1,104797	-0,277135	-0,657465	-2,861016	-1,229252	-13,507832	10,708065	12,579230	0,018750	0,068939	-0,219491	5,162303	-0,367102	-0,277135	0,018750	0,068939	-0,219491	5,162303	-0,367102	-0,277135
09:40:14,81	0,491980	3,296952	-0,068987	-0,481051	0,203004	-0,244987	0,022619	0,071590	-0,222241	-0,443207	1,295245	-0,296871	-0,652793	-2,857636	-1,225786	-13,526345	10,706268	12,559181	0,022619	0,071590	-0,222241	5,176623	-0,480309	-0,296871	0,022619	0,071590	-0,222241	5,176623	-0,480309	-0,296871
09:40:14,86	0,491980	3,296952	-0,068987	-0,481051	0,203004	-0,244987	0,017355	0,069234	-0,218775	-0,331500	1,006413	-0,316920	-0,652115	-2,856773	-1,227322	-13,500255	10,768408	12,571774	0,017355	0,069234	-0,218775	5,103372	-0,355963	-0,316920	0,017355	0,069234	-0,218775	5,103372	-0,355963	-0,316920
09:40:14,91	0,491980	3,296952	-0,068987	-0,481051	0,203004	-0,244987	0,016269	0,069079	-0,220311	-0,256572	0,941480	-0,304327	-0,650379	-2,855314	-1,227698	-13,493505	10,727987	12,590535	0,016269	0,069079	-0,220311	5,166121	-0,335667	-0,304327	0,016269	0,069079	-0,220311	5,166121	-0,335667	-0,304327
09:40:14,96	0,491980	3,296952	-0,068987	-0,481051	0,203004	-0,244987	0,014138	0,068304	-0,220686	-0,247926	0,856694	-0,285566	-0,655162	-2,861860	-1,226517	-13,528543	10,681449	12,601424	0,014138	0,068304	-0,220686	5,113964	-0,253125	-0,285566	0,014138	0,068304	-0,220686	5,113964	-0,253125	-0,285566
09:40:15,01	0,491980	3,296952	-0,068987	-0,481051	0,203004	-0,244987	0,022198	0,069175	-0,219506	-0,351002	1,268747	-0,274677	-0,662235	-2,862916	-1,228507	-13,556144	10,745539	12,564831	0,022198	0,069175	-0,219506	5,079204	-0,473792	-0,274677	0,022198	0,069175	-0,219506	5,079204	-0,473792	-0,274677
09:40:15,06	0,491980	3,296952	-0,068987	-0,481051	0,203004	-0,244987	0,026649	0,074771	-0,221495	-0,600328	1,444270	-0,311270	-0,653608	-2,856430	-1,226718	-13,494234	10,733704	12,600308	0,026649	0,074771	-0,221495	5,269220	-0,647701	-0,311270	0,026649	0,074771	-0,221495	5,269220	-0,647701	-0,311270
09:40:15,11	0,491980	3,296952	-0,068987	-0,481051	0,203004	-0,244987	0,016718	0,070544	-0,219707	-0,359778	0,987396	-0,275793	-0,658675	-2,857777	-1,227710	-13,515631	10,706739	12,588291	0,016718	0,070544	-0,219707	5,177889	-0,324999	-0,275793	0,016718	0,070544	-0,219707	5,177889	-0,324999	-0,275793
09:40:15,16	0,491980	3,296952	-0,068987	-0,481051	0,203004	-0,244987	0,020419	0,074258	-0,220699	-0,586963	1,174768	-0,287811	-0,657076	-2,858941	-1,229641	-13,522462	10,769458	12,600531	0,020419	0,074258	-0,220699	5,242263	-0,428108	-0,287811	0,020419	0,074258	-0,220699	5,242263	-0,428108	-0,287811
09:40:15,21	0,491980	3,296952	-0,068987	-0,481051	0,203004	-0,244987	0,020627	0,072291	-0,222629	-0,433810	1,148303	-0,275570	-0,653899	-2,858485	-1,228879	-13,508034	10,763411	12,567234	0,020627	0,072291	-0,222629	5,241055	-0,470892	-0,275570	0,020627	0,072291	-0,222629	5,241055	-0,470892	-0,275570
09:40:15,26	0,491980	3,296952	-0,068987	-0,481051	0,203004	-0,244987	0,018643	0,069767	-0,221868	-0,300586	1,060695	-0,308867	-0,661595	-2,858021	-1,228884	-13,511134	10,729643	12,579461	0,018643	0,069767	-0,221868	5,176147	-0,402819	-0,308867	0,018643	0,069767	-0,221868	5,176147	-0,402819	-0,308867
09:40:15,31	0,491980	3,296952	-0,068987	-0,481051	0,203004	-0,244987	0,022090	0,076664	-0,221873	-0,690032	1,254094	-0,296640	-0,653624	-2,864514	-1,228664	-13,519217	10,721899	12,565849	0,022090	0,076664	-0,221873	5,328127	-0,479942	-0,296640	0,022090	0,076664	-0,221873	5,328127	-0,479942	-0,296640
09:40:15,36	0,491980	3,296952	-0,068987	-0,481051	0,203004	-0,244987	0,023728	0,066515	-0,221653	-0,172994	1,336143	-0,310252	-0,657316	-2,852572	-1,228715	-13,504986	10,757999	12,566005	0,023728	0,066515	-0,221653	5,048412	-0,526478	-0,310252	0,023728	0,066515	-0,221653	5,048412	-0,526478	-0,310252
09:40:15,41	0,491980	3,296952	-0,068987	-0,481051	0,203004	-0,244987	0,015232	0,075683	-0,221704	-0,611368	0,888632	-0,310096	-0,649750	-2,860742	-1,226528	-13,507041	10,764575	12,571058	0,015232	0,075683	-0,221704	5,329751	-0,307063	-0,310096	0,015232	0,075683	-0,221704	5,329751	-0,307063	-0,310096
09:40:15,46	0,491980	3,296952	-0,068987	-0,481051	0,203004	-0,244987	0,018524	0,065046	-0,219517	-0,053596	1,054762	-0,305044	-0,653942	-2,862270	-1,229640	-13,513618	10,698748	12,569959	0,018524	0,065046	-0,219517	5,052547	-0,399376	-0,305044	0,018524	0,065046	-0,219517	5,052547	-0,399376	-0,305044
09:40:15,51	0,491980	3,296952	-0,068987	-0,481051	0,203004	-0,244987	0,022240	0,070833	-0,224099	-0,367096	1,212578	-0,290780	-0,655166	-2,862815	-1,228869	-13,544528	10,720328	12,579897	0,022240	0,070833	-0,224099	5,193284	-0,533292	-0,290780	0,022240	0,070833	-0,224099	5,193284	-0,533292	-0,290780
09:40:15,56	0,491980	3,296952	-0,068987	-0,481051	0,203004	-0,244987	0,018188	0,074070	-0,221215	-0,556143	1,008473	-0,298598	-0,657397	-2,855939	-1,228226	-13,548649	10,750132	12,577503	0,018188	0,074070	-0,221215	5,258365	-0,419282	-0,298598	0,018188	0,074070	-0,221215	5,258365	-0,419282	-0,298598
09:40:15,61	0,491980	3,296952	-0,068987	-0,481051	0,203004	-0,244987	0,014891	0,072017	-0,219947	-0,452687	0,869943	-0,305457	-0,654033	-2,858481	-1,227661	-13,473099	10,756280	12,615141	0,014891	0,072017	-0,219947	5,200625	-0,298997	-0,305457	0,014891	0,072017	-0,219947	5,200625	-0,298997	-0,305457
09:40:15,66	0,491980	3,296952	-0,068987	-0,481051	0,203004	-0,244987	0,014891	0,072017	-0,219947	-0,452687	0,869943	-0,305457	-0,652087	-2,861153	-1,227285	-13,480297	10,720020	12,583886	0,014891	0,072017	-0,219947	5,200625	-0,298997	-0,305457	0,014891	0,072017	-0,219947	5,200625	-0,298997	-0,305457
09:40:15,71	0,491980	3,296952	-0,068987	-0,481051	0,203004	-0,244987	0,020049	0,066865	-0,220273	-0,173352	1,179482	-0,292215	-0,658015	-2,862874	-1,226925	-13,499042	10,701106	12,557749	0,020049	0,066865	-0,220273	5,075514	-0,394341	-0,292215	0,020049	0,066865	-0,220273	5,075514	-0,394341	-0,292215
09:40:15,76	0,491980	3,296952	-0,068987	-0,481051	0,203004	-0,244987	0,019990	0,073824	-0,221362	-0,544054	1,129324	-0,301588	-0,658085	-2,857623	-1,228373	-13,525508	10,735943	12,574513	0,019990	0,073824	-0,221362	5,251121	-0,439906	-0,301588	0,019990	0,073824	-0,221362	5,251121	-0,439906	-0,301588
09:40:15,81	0,491980	3,296952	-0,068987	-0,481051	0,203004	-0,244987	0,019990	0,073824	-0,221362	-0,544054	1,129324	-0,301588	-0,653607	-2,862124	-1,228178	-13,513195	10,746117	12,576718	0,019990	0,073824	-0,221362	5,251121	-0,439906	-0,301588	0,019990	0,073824	-0,221362	5,251121	-0,439906	-0,301588
09:40:15,86	0,491980	3,296952	-0,068987	-0,481051	0,203004	-0,244987	0,020484	0,066016	-0,219900	-0,133539	1,154387	-0,291380	-0,659503	-2,860119	-1,229641	-13,503899	10,739962	12,586688	0,020484	0,066016	-0,219900	5,048745	-0,453569	-0,291380	0,020484	0,066016	-0,219900	5,048745	-0,453569	-0,291380
09:40:15,91	0,491980	3,296952	-0,068987	-0,481051	0,203004	-0,244987	0,020484	0,066016	-0,219900	-0,133539	1,154387	-0,291380	-0,652693	-2,863605	-1,228839	-13,485718	10,700042	12,574090	0,020484	0,066016	-0,219900	5,048745	-0,453569	-0,291380	0,020484	0,066016	-0,219900	5,048745	-0,453569	-0,291380
09:40:15,96	0,491980	3,296952	-0,068987	-0,481051	0,203004	-0,244987	0,022475	0,066163	-0,221828	-0,156897	1,310931	-0,302012	-0,654505	-2,865121	-1,229619	-13,515444	10,721035	12,584694	0,022475	0,066163	-0,221828	5,036919	-0,453336	-0,302012	0,022475	0,066163	-0,221828	5,036919	-0,453336	-0,302012
09:40:16,01	0,491980	3,296952	-0,068987	-0,481051	0,203004	-0,244987	0,024694	0,066975	-0,222607	-0,195788	1,390084	-0,291407	-0,652149	-2,859761	-1,229652	-13,502302	10,714982	12,558939	0,024694	0,066975	-0,222607	5,061745	-0,548382	-0,291407	0,024694	0,066975	-0,222607	5,061745	-0,548382	-0,291407
09:40:16,06	0,491980	3,296952	-0,068987	-0,481051	0,203004	-0,244987	0,018874	0,067614	-0,222641	-0,227715	1,101846	-0,317162	-0,653552	-2,861303	-1,230580	-13,486185	10,770357	12,601017	0,018874	0,067614	-0,222641	5,080021	-0,379742	-0,317162	0,018874	0,067614	-0,222641	5,080021	-0,379742	-0,317162
09:40:16,11	0,491980	3,296952	-0,068987	-0,481051	0,203004	-0,244987	0,020911	0,068058	-0,223569	-0,194757	1,194055	-0,275084	-0,652242	-2,863392	-1,227317	-13,546911	10,681231	12,568454	0,020911	0,068058	-0,223569	5,147787	-0,447459	-0,275084	0,020911	0,068058	-0,223569	5,147787	-0,447459	-0,275084
09:40:16,16	0,491980	3,296952	-0,068987	-0,481051	0,203004	-0,244987	0,022065	0,065880	-0,220306	-0,189045	1,246017	-0,307647	-0,660432	-2,855634	-1,229275	-13,523286	10,769651	12,596196	0,022065	0,065880	-0,220306	4,982520	-0,486058	-0,307647	0,022065	0,065880	-0,220306	4,982520	-0,486058	-0,307647
09:40:16,21	0,491980	3,296952	-0,068987	-0,481051	0,203004	-0,244987	0,019441	0,076851	-0,222263	-0,671142	1,085862	-0,279905	-0,655104	-2,855398	-1,226957	-13,510686	10,745862	12,560934	0,019441	0,076851	-0,222263	5,361633	-0,440294	-0,279905	0,019441	0,076851	-0,222263	5,361633	-0,440294	-0,279905
09:40:16,26	0,491980	3,296952	-0,068987	-0,481051	0,203004	-0,244987	0,016572	0,072354	-0,219945	-0,451645	0,959473	-0,315167	-0,654488	-2,866425	-1,228444	-13,515735	10,730877	12,588952	0,016572	0,072354	-0,219945	5,228183	-0,341456	-0,315167	0,016572	0,072354	-0,219945	5,228183	-0,341456	-0,315167
09:40:16,31	0,491980	3,296952	-0,068987	-0,481051	0,203004	-0,244987	0,025814	0,066307	-0,221432	-0,152694	1,443180	-0,287149	-0,656622	-2,856300	-1,229181	-13,529141	10,750881	12,584045	0,025814	0,066307	-0,221432	5,052430	-0,583251	-0,287149	0,025814	0,066307	-0,221432	5,052430	-0,583251	-0,287149
09:40:16,36	0,491980	3,296952	-0,068987	-0,481051	0,203004	-0,244987	0,021047	0,074506	-0,219541	-0,587105	1,224206	-0,313025	-0,659204	-2,858197	-1,226552	-13,494721	10,709386	12,563077	0,021047	0,074506	-0,219541	5,261578	-0,427963	-0,313025	0,021047	0,074506	-0,219541	5,261578	-0,427963	-0,313025
09:40:16,41	0,491980	3,296952	-0,068987	-0,481051	0,203004	-0,244987	0,021047	0,074506	-0,219541	-0,587105	1,224206	-0,313025	-0,653341	-2,855475	-1,231985	-13,500100	10,744323	12,583509	0,021047	0,074506	-0,219541	5,261578	-0,427963	-0,313025	0,021047	0,074506	-0,219541	5,261578	-0,427963	-0,313025
09:40:16,46	0,491980	3,296952	-0,068987	-0,481051	0,203004	-0,244987	0,015758	0,070789	-0,224974	-0,366286	0,927084	-0,292592	-0,657984	-2,859417	-1,228201	-13,471907	10,692734	12,543961	0,015758	0,070789	-0,224974	5,190662	-0,309948	-0,292592	0,015758	0,070789	-0,224974	5,190662	-0,309948	-0,292592
09:40:16,51	0,491980	3,296952	-0,068987	-0,481051	0,203004	-0,244987	0,021493	0,072840	-0,221190	-0,503489	1,275501	-0,332140	-0,658558	-2,859765	-1,228068	-13,468065	10,713307	12,587955	0,021493	0,072840	-0,221190	5,214417	-0,411709	-0,332140	0,021493	0,072840	-0,221190	5,214417	-0,411709	-0,332140
09:40:16,56	0,491980	3,296952	-0,068987	-0,481051	0,203004	-0,244987	0,022082	0,073163	-0,221057	-0,500572	1,299141	-0,288146	-0,653113	-2,862492	-1,230613	-13,524737	10,792517	12,573779	0,022082	0,073163	-0,221057	5,242726	-0,434262	-0,288146	0,022082	0,073163	-0,221057	5,242726	-0,434262	-0,288146
09:40:16,61	0,491980	3,296952	-0,068987	-0,481051	0,203004	-0,244987	0,021721	0,067084	-0,223601	-0,144184	1,191690	-0,302322	-0,658725	-2,861857	-1,228670	-13,497657	10,752970	12,570176	0,021721	0,067084	-0,223601	5,121886	-0,513383	-0,302322	0,021721	0,067084	-0,223601	5,121886	-0,513383	-0,302322
09:40:16,66	0,491980	3,296952	-0,068987	-0,481051	0,203004	-0,244987	0,023977	0,072261	-0,221659	-0,434121	1,352247	-0,305925	-0,657190	-2,860601	-1,225796	-13,571888	10,712863	12,564320	0,023977	0,072261	-0,221659	5,238380	-0,529952	-0,305925	0,023977	0,072261	-0,221659	5,238380	-0,529952	-0,305925
09:40:16,71	0,491980	3,296952	-0,068987	-0,481051	0,203004	-0,244987	0,022122	0,071559	-0,218785	-0,469481	1,211534	-0,311781	-0,656821	-2,861108	-1,228076	-13,497112	10,744382	12,584510	0,022122	0,071559	-0,218785	5,147935	-0,525015	-0,311781	0,022122	0,071559	-0,218785	5,147935	-0,525015	-0,311781
09:40:16,76	0,491980	3,296952	-0,068987	-0,481051	0,203004	-0,244987	0,022377	0,070987	-0,221065	-0,375027	1,273792	-0,291591	-0,659246	-2,861178	-1,229234	-13,520122	10,735520	12,613808	0,022377	0,070987	-0,221065	5,197448	-0,482773	-0,291591	0,022377	0,070987	-0,221065	5,197448	-0,482773	-0,291591
09:40:16,81	0,491980	3,296952	-0,068987	-0,481051	0,203004	-0,244987	0,023649	0,073051	-0,222223	-0,501559	1,324485	-0,262293	-0,650853	-2,856333	-1,226132	-13,452740	10,743658	12,574897	0,023649	0,073051	-0,222223	5,232978	-0,532001	-0,262293	0,023649	0,073051	-0,222223	5,232978	-0,532001	-0,262293
09:40:16,86	0,491980	3,296952	-0,068987	-0,481051	0,203004	-0,244987	0,015257	0,068205	-0,219121	-0,208821	0,942356	-0,301204	-0,657549	-2,863045	-1,226087	-13,521713	10,728685	12,564064	0,015257	0,068205	-0,219121	5,145293	-0,255313	-0,301204	0,015257	0,068205	-0,219121	5,145293	-0,255313	-0,301204
09:40:16,91	0,491980	3,296952	-0,068987	-0,481051	0,203004	-0,244987	0,024417	0,070649	-0,219076	-0,383326	1,366444	-0,312038	-0,651482	-2,858038	-1,227703	-13,471788	10,733358	12,555977	0,024417	0,070649	-0,219076	5,162588	-0,550305	-0,312038	0,024417	0,070649	-0,219076	5,162588	-0,550305	-0,312038
09:40:16,96	0,491980	3,296952	-0,068987	-0,481051	0,203004	-0,244987	0,017048	0,067898	-0,220692	-0,211299	1,024129	-0,320124	-0,651423	-2,860072	-1,226724	-13,517973	10,736145	12,582302	0,017048	0,067898	-0,220692	5,118713	-0,314113	-0,320124	0,017048	0,067898	-0,220692	5,118713	-0,314113	-0,320124
09:40:17,01	0,491980	3,296952	-0,068987	-0,481051	0,203004	-0,244987	0,018780	0,066830	-0,219713	-0,176406	1,072834	-0,293799	-0,654570	-2,855520	-1,228894	-13,534174	10,756192	12,582140	0,018780	0,066830	-0,219713	5,069713	-0,401419	-0,293799	0,018780	0,066830	-0,219713	5,069713	-0,401419	-0,293799
09:40:17,06	0,491980	3,296952	-0,068987	-0,481051	0,203004	-0,244987	0,016411	0,071831	-0,221883	-0,427236	0,925576	-0,293961	-0,653891	-2,858739	-1,227309	-13,497657	10,737539	12,579842	0,016411	0,071831	-0,221883	5,211520	-0,362685	-0,293961	0,016411	0,071831	-0,221883	5,211520	-0,362685	-0,293961
09:40:17,11	0,491980	3,296952	-0,068987	-0,481051	0,203004	-0,244987	0,018860	0,069634	-0,220298	-0,310869	1,093868	-0,296259	-0,654528	-2,852990	-1,230062	-13,499870	10,736528	12,572560	0,018860	0,069634	-0,220298	5,155395	-0,386629	-0,296259	0,018860	0,069634	-0,220298	5,155395	-0,386629	-0,296259
09:40:17,16	0,491980	3,296952	-0,068987	-0,481051	0,203004	-0,244987	0,014199	0,073060	-0,223051	-0,491004	0,850090	-0,303541	-0,656286	-2,857325	-1,227332	-13,519573	10,757758	12,575679	0,014199	0,073060	-0,223051	5,244203	-0,264527	-0,303541	0,014199	0,073060	-0,223051	5,244203	-0,264527	-0,303541
09:40:17,21	0,491980	3,296952	-0,068987	-0,481051	0,203004	-0,244987	0,018833	0,072415	-0,220320	-0,448936	1,063379	-0,300422	-0,655061	-2,863611	-1,229223	-13,491439	10,707383	12,588742	0,018833	0,072415	-0,220320	5,235646	-0,415006	-0,300422	0,018833	0,072415	-0,220320	5,235646	-0,415006	-0,300422
09:40:17,26	0,491980	3,296952	-0,068987	-0,481051	0,203004	-0,244987	0,023664	0,068211	-0,222212	-0,259899	1,364169	-0,287359	-0,653391	-2,854318	-1,228497	-13,522947	10,734645	12,591165	0,023664	0,068211	-0,222212	5,094687	-0,493488	-0,287359	0,023664	0,068211	-0,222212	5,094687	-0,493488	-0,287359
09:40:17,31	0,491980	3,296952	-0,068987	-0,481051	0,203004	-0,244987	0,021371	0,068716	-0,221663	-0,307879	1,253161	-0,319428	-0,652729	-2,857965	-1,229625	-13,494327	10,732182	12,600742	0,021371	0,068716	-0,221663	5,086365	-0,424472	-0,319428	0,021371	0,068716	-0,221663	5,086365	-0,424472	-0,319428
09:40:17,36	0,491980	3,296952	-0,068987	-0,481051	0,203004	-0,244987	0,017608	0,069015	-0,222614	-0,281657	1,034342	-0,275359	-0,658051	-2,861252	-1,228474	-13,514644	10,726967	12,584141	0,017608	0,069015	-0,222614	5,136018	-0,347897	-0,275359	0,017608	0,069015	-0,222614	5,136018	-0,347897	-0,275359
09:40:17,41	0,491980	3,296952	-0,068987	-0,481051	0,203004	-0,244987	0,018150	0,072014	-0,222232	-0,401283	1,073185	-0,289915	-0,655859	-2,864391	-1,228656	-13,530488	10,727786	12,587987	0,018150	0,072014	-0,222232	5,251778	-0,351576	-0,289915	0,018150	0,072014	-0,222232	5,251778	-0,351576	-0,289915
09:40:17,46	0,491980	3,296952	-0,068987	-0,481051	0,203004	-0,244987	0,024738	0,068512	-0,221645	-0,277403	1,375994	-0,288114	-0,659043	-2,859369	-1,228677	-13,514554	10,729640	12,586072	0,024738	0,068512	-0,221645	5,100808	-0,565966	-0,288114	0,024738	0,068512	-0,221645	5,100808	-0,565966	-0,288114
09:40:17,51	0,491980	3,296952	-0,068987	-0,481051	0,203004	-0,244987	0,021981	0,073780	-0,221666	-0,541770	1,245470	-0,290030	-0,655170	-2,860093	-1,229651	-13,537859	10,723403	12,585651	0,021981	0,073780	-0,221666	5,249985	-0,480016	-0,290030	0,021981	0,073780	-0,221666	5,249985	-0,480016	-0,290030
09:40:17,56	0,491980	3,296952	-0,068987	-0,481051	0,203004	-0,244987	0,020672	0,070064	-0,222640	-0,365573	1,160339	-0,290450	-0,660939	-2,861654	-1,227287	-13,493770	10,740252	12,602451	0,020672	0,070064	-0,222640	5,134448	-0,462393	-0,290450	0,020672	0,070064	-0,222640	5,134448	-0,462393	-0,290450
09:40:17,61	0,491980	3,296952	-0,068987	-0,481051	0,203004	-0,244987	0,024908	0,074280	-0,220276	-0,548187	1,410401	-0,273650	-0,657040	-2,865559	-1,228661	-13,509624	10,713039	12,564719	0,024908	0,074280	-0,220276	5,282816	-0,544906	-0,273650	0,024908	0,074280	-0,220276	5,282816	-0,544906	-0,273650
09:40:17,66	0,491980	3,296952	-0,068987	-0,481051	0,203004	-0,244987	0,026341	0,068951	-0,221650	-0,302553	1,484760	-0,311382	-0,654344	-2,858570	-1,228187	-13,496826	10,724887	12,576275	0,026341	0,068951	-0,221650	5,110093	-0,582987	-0,311382	0,026341	0,068951	-0,221650	5,110093	-0,582987	-0,311382
09:40:17,71	0,491980	3,296952	-0,068987	-0,481051	0,203004	-0,244987	0,018940	0,070111	-0,221176	-0,346224	1,105071	-0,299826	-0,651389	-2,857579	-1,229634	-13,485425	10,723752	12,583717	0,016604	0,068047	-0,222623	5,107518	-0,309360	-0,292384	0,016604	0,068047	-0,222623	5,107518	-0,309360	-0,292384
09:40:17,76	0,491980	3,296952	-0,068987	-0,481051	0,203004	-0,244987	0,016604	0,068047	-0,222623	-0,234173	0,994044	-0,292384	-0,659901	-2,859057	-1,229267	-13,538546	10,708829	12,593984	0,016604	0,068047	-0,222623	5,107518	-0,309360	-0,292384	0,016604	0,068047	-0,222623	5,107518	-0,309360	-0,292384
09:40:17,81	0,491980	3,296952	-0,068987	-0,481051	0,203004	-0,244987	0,022141	0,074680	-0,222256	-0,618551	1,243413	-0,282117	-0,655170	-2,854489	-1,230829	-13,529580	10,752260	12,597729	0,022141	0,074680	-0,222256	5,243796	-0,494626	-0,282117	0,022141	0,074680	-0,222256	5,243796	-0,494626	-0,282117
09:40:17,86	0,491980	3,296952	-0,068987	-0,481051	0,203004	-0,244987	0,015818	0,072866	-0,223818	-0,482166	0,900710	-0,278373	-0,653136	-2,856851	-1,229963	-13,498675	10,732778	12,592224	0,015818	0,072866	-0,223818	5,237840	-0,341040	-0,278373	0,015818	0,072866	-0,223818	5,237840	-0,341040	-0,278373
09:40:17,91	0,491980	3,296952	-0,068987	-0,481051	0,203004	-0,244987	0,016847	0,069924	-0,222952	-0,330594	0,990721	-0,283878	-0,656829	-2,861730	-1,231584	-13,494347	10,734562	12,566827	0,016847	0,069924	-0,222952	5,158454	-0,331802	-0,283878	0,016847	0,069924	-0,222952	5,158454	-0,331802	-0,283878
09:40:17,96	0,491980	3,296952	-0,068987	-0,481051	0,203004	-0,244987	0,022919	0,070683	-0,224573	-0,366331	1,309302	-0,309274	-0,650971	-2,857977	-1,231589	-13,505966	10,756605	12,578915	0,022919	0,070683	-0,224573	5,182266	-0,489843	-0,309274	0,022919	0,070683	-0,224573	5,182266	-0,489843	-0,309274
09:40:18,01	0,491980	3,296952	-0,068987	-0,481051	0,203004	-0,244987	0,020587	0,077669	-0,221698	-0,726436	1,179619	-0,318036	-0,654499	-2,860196	-1,231885	-13,466954	10,771926	12,585514	0,020587	0,077669	-0,221698	5,370561	-0,436476	-0,318036	0,020587	0,077669	-0,221698	5,370561	-0,436476	-0,318036
09:40:18,06	0,491980	3,296952	-0,068987	-0,481051	0,203004	-0,244987	0,020426	0,069432	-0,224873	-0,255216	1,184694	-0,290587	-0,655055	-2,861336	-1,227670	-13,498290	10,749485	12,604090	0,020426	0,069432	-0,224873	5,195165	-0,418732	-0,290587	0,020426	0,069432	-0,224873	5,195165	-0,418732	-0,290587
09:40:18,11	0,491980	3,296952	-0,068987	-0,481051	0,203004	-0,244987	0,021690	0,069343	-0,220659	-0,285730	1,234540	-0,272011	-0,655182	-2,853135	-1,226984	-13,551570	10,774942	12,562624	0,021690	0,069343	-0,220659	5,157724	-0,468163	-0,272011	0,021690	0,069343	-0,220659	5,157724	-0,468163	-0,272011
09:40:18,16	0,491980	3,296952	-0,068987	-0,481051	0,203004	-0,244987	0,014653	0,073554	-0,219973	-0,509276	0,809703	-0,313477	-0,652245	-2,854683	-1,228704	-13,535889	10,722874	12,577866	0,014653	0,073554	-0,219973	5,264711	-0,340530	-0,313477	0,014653	0,073554	-0,219973	5,264711	-0,340530	-0,313477
09:40:18,21	0,491980	3,296952	-0,068987	-0,481051	0,203004	-0,244987	0,014524	0,070236	-0,221692	-0,374008	0,842627	-0,298235	-0,650917	-2,857654	-1,229253	-13,475809	10,727429	12,566616	0,014524	0,070236	-0,221692	5,139541	-0,297508	-0,298235	0,014524	0,070236	-0,221692	5,139541	-0,297508	-0,298235
09:40:18,26	0,491980	3,296952	-0,068987	-0,481051	0,203004	-0,244987	0,016433	0,067601	-0,222242	-0,202991	0,991651	-0,309485	-0,653351	-2,860247	-1,228460	-13,521750	10,744732	12,605116	0,016433	0,067601	-0,222242	5,103691	-0,298344	-0,309485	0,016433	0,067601	-0,222242	5,103691	-0,298344	-0,309485
09:40:18,31	0,491980	3,296952	-0,068987	-0,481051	0,203004	-0,244987	0,019895	0,068412	-0,221448	-0,253160	1,123261	-0,270985	-0,661067	-2,861188	-1,228228	-13,572662	10,791253	12,565543	0,019895	0,068412	-0,221448	5,117204	-0,438536	-0,270985	0,019895	0,068412	-0,221448	5,117204	-0,438536	-0,270985
09:40:18,36	0,491980	3,296952	-0,068987	-0,481051	0,203004	-0,244987	0,024568	0,074623	-0,221217	-0,561309	1,298904	-0,310558	-0,658083	-2,855700	-1,228530	-13,529077	10,755795	12,552148	0,024568	0,074623	-0,221217	5,296633	-0,629722	-0,310558	0,024568	0,074623	-0,221217	5,296633	-0,629722	-0,310558
09:40:18,41	0,491980	3,296952	-0,068987	-0,481051	0,203004	-0,244987	0,018324	0,074784	-0,221518	-0,578557	1,029689	-0,323953	-0,661104	-2,861459	-1,228701	-13,573732	10,750745	12,582666	0,018324	0,074784	-0,221518	5,291964	-0,408780	-0,323953	0,018324	0,074784	-0,221518	5,291964	-0,408780	-0,323953
09:40:18,46	0,491980	3,296952	-0,068987	-0,481051	0,203004	-0,244987	0,024822	0,074521	-0,221689	-0,591591	1,331390	-0,293435	-0,655227	-2,856109	-1,230474	-13,553612	10,716631	12,557607	0,024822	0,074521	-0,221689	5,258298	-0,617100	-0,293435	0,024822	0,074521	-0,221689	5,258298	-0,617100	-0,293435
09:40:18,51	0,491980	3,296952	-0,068987	-0,481051	0,203004	-0,244987	0,017250	0,072106	-0,223463	-0,485478	0,972172	-0,318494	-0,652876	-2,857086	-1,232385	-13,558507	10,738560	12,593700	0,017250	0,072106	-0,223463	5,174809	-0,381983	-0,318494	0,017250	0,072106	-0,223463	5,174809	-0,381983	-0,318494
09:40:18,56	0,491980	3,296952	-0,068987	-0,481051	0,203004	-0,244987	0,016921	0,069581	-0,225374	-0,337680	0,939840	-0,282401	-0,653287	-2,856319	-1,229257	-13,481067	10,737939	12,576488	0,016921	0,069581	-0,225374	5,124463	-0,388459	-0,282401	0,016921	0,069581	-0,225374	5,124463	-0,388459	-0,282401
09:40:18,61	0,491980	3,296952	-0,068987	-0,481051	0,203004	-0,244987	0,016462	0,070321	-0,222246	-0,337944	0,983351	-0,299613	-0,651331	-2,857304	-1,228673	-13,477247	10,768324	12,566357	0,016462	0,070321	-0,222246	5,182238	-0,308921	-0,299613	0,016462	0,070321	-0,222246	5,182238	-0,308921	-0,299613
09:40:18,66	0,491980	3,296952	-0,068987	-0,481051	0,203004	-0,244987	0,016337	0,068134	-0,221662	-0,196019	0,964953	-0,309744	-0,655155	-2,859661	-1,226764	-13,549050	10,752606	12,558363	0,016337	0,068134	-0,221662	5,152518	-0,317485	-0,309744	0,016337	0,068134	-0,221662	5,152518	-0,317485	-0,309744
09:40:18,71	0,491980	3,296952	-0,068987	-0,481051	0,203004	-0,244987	0,022614	0,069611	-0,222269	-0,360686	1,275485	-0,325750	-0,656375	-2,857865	-1,229306	-13,561784	10,760967	12,557941	0,022614	0,069611	-0,222269	5,103781	-0,499695	-0,325750	0,022614	0,069611	-0,222269	5,103781	-0,499695	-0,325750
09:40:18,77	0,491980	3,296952	-0,068987	-0,481051	0,203004	-0,244987	0,019345	0,072221	-0,222295	-0,457195	1,051841	-0,318160	-0,649156	-2,858753	-1,230409	-13,469445	10,700072	12,566519	0,019345	0,072221	-0,222295	5,212190	-0,466733	-0,318160	0,019345	0,072221	-0,222295	5,212190	-0,466733	-0,318160
09:40:18,82	0,491980	3,296952	-0,068987	-0,481051	0,203004	-0,244987	0,016504	0,065526	-0,223397	-0,115591	1,014517	-0,309582	-0,649794	-2,857337	-1,230408	-13,503059	10,751347	12,597677	0,016504	0,065526	-0,223397	5,028190	-0,281028	-0,309582	0,016504	0,065526	-0,223397	5,028190	-0,281028	-0,309582
09:40:18,87	0,491980	3,296952	-0,068987	-0,481051	0,203004	-0,244987	0,015597	0,066787	-0,223397	-0,153560	0,912614	-0,278424	-0,654415	-2,865080	-1,231544	-13,533907	10,721196	12,619998	0,015597	0,066787	-0,223397	5,089202	-0,311745	-0,278424	0,015597	0,066787	-0,223397	5,089202	-0,311745	-0,278424
09:40:18,92	0,491980	3,296952	-0,068987	-0,481051	0,203004	-0,244987	0,024614	0,066917	-0,224533	-0,201855	1,369839	-0,256103	-0,658851	-2,861342	-1,228687	-13,537547	10,704319	12,575149	0,024614	0,066917	-0,224533	5,051113	-0,562325	-0,256103	0,024614	0,066917	-0,224533	5,051113	-0,562325	-0,256103
09:40:18,97	0,491980	3,296952	-0,068987	-0,481051	0,203004	-0,244987	0,023594	0,072628	-0,221675	-0,515280	1,322112	-0,300952	-0,653191	-2,856960	-1,227276	-13,444380	10,754266	12,599576	0,023594	0,072628	-0,221675	5,186026	-0,530022	-0,300952	0,023594	0,072628	-0,221675	5,186026	-0,530022	-0,300952
09:40:19,02	0,491980	3,296952	-0,068987	-0,481051	0,203004	-0,244987	0,016969	0,069917	-0,220265	-0,284443	1,033324	-0,276525	-0,652085	-2,862036	-1,228413	-13,490515	10,768774	12,634561	0,016969	0,069917	-0,220265	5,204010	-0,298748	-0,276525	0,016969	0,069917	-0,220265	5,204010	-0,298748	-0,276525
09:40:19,07	0,491980	3,296952	-0,068987	-0,481051	0,203004	-0,244987	0,020812	0,066421	-0,221402	-0,113190	1,185973	-0,241540	-0,655000	-2,866172	-1,229232	-13,480451	10,726926	12,554976	0,020812	0,066421	-0,221402	5,100881	-0,447807	-0,241540	0,020812	0,066421	-0,221402	5,100881	-0,447807	-0,241540
