# Supplementary material for: Characterization of interfragmentary motion associated with common osteosynthesis devices for rat fracture healing studies
Source: PLoS One. 2017 Apr 28;12(4):e0176735. doi: 10.1371/journal.pone.0176735 (PMC5409164; doi:10.1371/journal.pone.0176735)
Supplement: S1 Dataset — (ZIP) [file pone.0176735.s001.zip › S1_Dataset/RatNail/Specimen02/Nail_02V.txt]

%Tester: Sukopp Matthias
%Projekt: 
%Zeit: 12.03.2015 09:47:07
%Dateipfad: D:\Messungen\Fixator\Measurements\Fixator_20150312.txt
%Kommentar: Nail_02-V
%VI Version: D:\LVProjekte\Fixator\HauptVI\Fixator_v0.12.vi
%Virtueller Drehpunkt: 	0,0000	0,0000	0,0000
%Sensor zu Hexapod (Mitte): 	0,000000	0,000000	-26,500000
%Sensor zu Hexapod Trans (Mitte): 	-0,500000	-0,866025	0,000000	-0,866025	0,500000	0,000000	0,000000	0,000000	1,000000
%Hexapod zu Labor (Mitte): 	0,491936	3,296954	-0,068991
%Hexapod zu Labor Trans (Mitte): 	0,999990	0,004264	0,001484	-0,004276	0,999956	0,008389	-0,001449	-0,008395	0,999964
%Labor zu CR (Mitte): 	0,000000	0,000000	78,500000
%Labor zu CR Trans (Mitte): 	1,000000	0,000000	0,000000	0,000000	1,000000	0,000000	0,000000	0,000000	1,000000
%Zentrum Sensormasse: 	0,000000	0,000000	2,000000
%Sensormasse: 	200,000000E-3
--------------------------------------------------
Time	X	Y	Z	U	V	W	Exp_ Fx	Exp_ Fy	Exp_ Fz	Exp_ Mx	Exp_ My	Exp_ Mz	Sen_ Fx	Sen_ Fy	Sen_ Fz	Sen_ Mx	Sen_ My	Sen_ Mz	Hex_ Fx	Hex_ Fy	Hex_ Fz	Hex_ Mx	Hex_ My	Hex_ Mz	Lab_ Fx	Lab_ Fy	Lab_ Fz	Lab_ Mx	Lab_ My	Lab_ Mz	Laser
09:47:07,50	0,491936	3,296954	-0,068991	-0,481009	0,082997	-0,245007	0,030917	0,038887	-0,004808	0,646233	-0,802406	-0,473764	-0,633292	-2,884554	-1,011819	-16,003713	11,443418	12,402337	0,030917	0,038887	-0,004808	3,698892	-3,229391	-0,473764	0,030917	0,038887	-0,004808	3,698892	-3,229391	-0,473764
09:47:07,55	0,491936	3,296954	-0,068991	-0,481009	0,082997	-0,245007	0,030917	0,038887	-0,004808	0,646233	-0,802406	-0,473764	-0,638946	-2,880271	-1,008110	-16,065920	11,429599	12,412047	0,030917	0,038887	-0,004808	3,698892	-3,229391	-0,473764	0,030917	0,038887	-0,004808	3,698892	-3,229391	-0,473764
09:47:07,60	0,491936	3,296954	-0,068991	-0,481009	0,082997	-0,245007	0,030034	0,045925	-0,001098	0,237212	-0,895273	-0,464054	-0,635336	-2,885633	-1,011834	-16,046419	11,452310	12,406594	0,030034	0,045925	-0,001098	3,842314	-3,252961	-0,464054	0,030034	0,045925	-0,001098	3,842314	-3,252961	-0,464054
09:47:07,65	0,491936	3,296954	-0,068991	-0,481009	0,082997	-0,245007	0,032873	0,040118	-0,004823	0,568600	-0,742140	-0,469507	-0,634299	-2,880505	-1,010827	-16,095782	11,444113	12,424932	0,032873	0,040118	-0,004823	3,717845	-3,322647	-0,469507	0,032873	0,040118	-0,004823	3,717845	-3,322647	-0,469507
09:47:07,70	0,491936	3,296954	-0,068991	-0,481009	0,082997	-0,245007	0,027914	0,041784	-0,003816	0,450186	-1,038665	-0,451170	-0,640775	-2,884501	-1,012163	-16,055227	11,441348	12,421912	0,027914	0,041784	-0,003816	3,730215	-3,229882	-0,451170	0,027914	0,041784	-0,003816	3,730215	-3,229882	-0,451170
09:47:07,75	0,491936	3,296954	-0,068991	-0,481009	0,082997	-0,245007	0,034612	0,045394	-0,005152	0,280344	-0,653841	-0,454189	-0,636934	-2,881532	-1,008297	-16,088773	11,423692	12,424480	0,034612	0,045394	-0,005152	3,843765	-3,370887	-0,454189	0,034612	0,045394	-0,005152	3,843765	-3,370887	-0,454189
09:47:07,80	0,491936	3,296954	-0,068991	-0,481009	0,082997	-0,245007	0,030121	0,043552	-0,001286	0,344058	-0,907605	-0,451621	-0,637329	-2,882596	-1,013095	-16,051871	11,482649	12,477135	0,030121	0,043552	-0,001286	3,762892	-3,272094	-0,451621	0,030121	0,043552	-0,001286	3,762892	-3,272094	-0,451621
09:47:07,85	0,491936	3,296954	-0,068991	-0,481009	0,082997	-0,245007	0,031239	0,043362	-0,006084	0,423426	-0,846964	-0,398966	-0,635426	-2,877927	-1,007342	-16,078178	11,459049	12,413606	0,031239	0,043362	-0,006084	3,827377	-3,299255	-0,398966	0,031239	0,043362	-0,006084	3,827377	-3,299255	-0,398966
09:47:07,90	0,491936	3,296954	-0,068991	-0,481009	0,082997	-0,245007	0,026244	0,044049	-0,000331	0,354154	-1,117706	-0,462495	-0,634742	-2,888240	-1,011154	-16,046051	11,443931	12,433079	0,026244	0,044049	-0,000331	3,811968	-3,177861	-0,462495	0,026244	0,044049	-0,000331	3,811968	-3,177861	-0,462495
09:47:07,95	0,491936	3,296954	-0,068991	-0,481009	0,082997	-0,245007	0,034834	0,038299	-0,004142	0,656078	-0,635663	-0,443022	-0,633863	-2,876139	-1,012652	-16,015064	11,446522	12,428435	0,034834	0,038299	-0,004142	3,662588	-3,370104	-0,443022	0,034834	0,038299	-0,004142	3,662588	-3,370104	-0,443022
09:47:08,00	0,491936	3,296954	-0,068991	-0,481009	0,082997	-0,245007	0,023915	0,043589	-0,005641	0,398761	-1,177890	-0,447666	-0,642439	-2,878867	-1,009670	-16,048251	11,451800	12,408286	0,023915	0,043589	-0,005641	3,820497	-3,055221	-0,447666	0,023915	0,043589	-0,005641	3,820497	-3,055221	-0,447666
09:47:08,05	0,491936	3,296954	-0,068991	-0,481009	0,082997	-0,245007	0,030565	0,049652	-0,002659	0,071454	-0,863461	-0,467815	-0,633399	-2,885194	-1,010518	-16,049101	11,430047	12,433771	0,030565	0,049652	-0,002659	3,969149	-3,262831	-0,467815	0,030565	0,049652	-0,002659	3,969149	-3,262831	-0,467815
09:47:08,10	0,491936	3,296954	-0,068991	-0,481009	0,082997	-0,245007	0,031524	0,038660	-0,003507	0,623801	-0,803449	-0,442330	-0,634628	-2,883820	-1,015060	-16,050338	11,466434	12,435685	0,031524	0,038660	-0,003507	3,658584	-3,278105	-0,442330	0,031524	0,038660	-0,003507	3,658584	-3,278105	-0,442330
09:47:08,15	0,491936	3,296954	-0,068991	-0,481009	0,082997	-0,245007	0,033118	0,044819	-0,001449	0,273117	-0,713139	-0,436379	-0,639530	-2,883494	-1,008460	-16,057856	11,400023	12,439722	0,033118	0,044819	-0,001449	3,791436	-3,312913	-0,436379	0,033118	0,044819	-0,001449	3,791436	-3,312913	-0,436379
09:47:08,20	0,491936	3,296954	-0,068991	-0,481009	0,082997	-0,245007	0,033118	0,044819	-0,001449	0,273117	-0,713139	-0,436379	-0,635228	-2,877314	-1,009234	-15,970469	11,432980	12,418997	0,033118	0,044819	-0,001449	3,791436	-3,312913	-0,436379	0,033118	0,044819	-0,001449	3,791436	-3,312913	-0,436379
09:47:08,25	0,491936	3,296954	-0,068991	-0,481009	0,082997	-0,245007	0,025614	0,044183	-0,002223	0,378417	-1,044152	-0,457104	-0,639607	-2,885292	-1,012765	-16,094561	11,403224	12,413471	0,025614	0,044183	-0,002223	3,846821	-3,054853	-0,457104	0,025614	0,044183	-0,002223	3,846821	-3,054853	-0,457104
09:47:08,30	0,491936	3,296954	-0,068991	-0,481009	0,082997	-0,245007	0,034714	0,043987	-0,005754	0,300828	-0,663557	-0,462631	-0,632885	-2,884231	-1,011830	-16,040066	11,441228	12,410841	0,034714	0,043987	-0,005754	3,753794	-3,388584	-0,462631	0,034714	0,043987	-0,005754	3,753794	-3,388584	-0,462631
09:47:08,35	0,491936	3,296954	-0,068991	-0,481009	0,082997	-0,245007	0,030434	0,038696	-0,004819	0,636114	-0,857920	-0,465260	-0,635417	-2,882870	-1,009252	-16,066571	11,413881	12,422160	0,030434	0,038696	-0,004819	3,673745	-3,246974	-0,465260	0,030434	0,038696	-0,004819	3,673745	-3,246974	-0,465260
09:47:08,40	0,491936	3,296954	-0,068991	-0,481009	0,082997	-0,245007	0,030521	0,041569	-0,002241	0,449773	-0,862658	-0,453941	-0,637704	-2,882759	-1,011585	-16,037833	11,434074	12,409017	0,030521	0,041569	-0,002241	3,712949	-3,258568	-0,453941	0,030521	0,041569	-0,002241	3,712949	-3,258568	-0,453941
09:47:08,45	0,491936	3,296954	-0,068991	-0,481009	0,082997	-0,245007	0,031568	0,043605	-0,004574	0,375773	-0,793421	-0,467084	-0,634709	-2,877232	-1,014662	-16,001946	11,472423	12,456693	0,031568	0,043605	-0,004574	3,798752	-3,271525	-0,467084	0,031568	0,043605	-0,004574	3,798752	-3,271525	-0,467084
09:47:08,50	0,491936	3,296954	-0,068991	-0,481009	0,082997	-0,245007	0,025284	0,043775	-0,007651	0,418080	-1,108295	-0,419408	-0,638386	-2,881745	-1,010421	-16,078585	11,436755	12,437917	0,025284	0,043775	-0,007651	3,854416	-3,093089	-0,419408	0,025284	0,043775	-0,007651	3,854416	-3,093089	-0,419408
09:47:08,55	0,491936	3,296954	-0,068991	-0,481009	0,082997	-0,245007	0,031031	0,044703	-0,003410	0,300598	-0,857981	-0,438184	-0,634194	-2,883807	-1,013508	-16,048625	11,440972	12,430351	0,031031	0,044703	-0,003410	3,809807	-3,293924	-0,438184	0,031031	0,044703	-0,003410	3,809807	-3,293924	-0,438184
09:47:08,60	0,491936	3,296954	-0,068991	-0,481009	0,082997	-0,245007	0,030721	0,040042	-0,006496	0,561611	-0,850286	-0,445750	-0,639768	-2,885753	-1,011186	-16,044261	11,424860	12,412589	0,030721	0,040042	-0,006496	3,704919	-3,261861	-0,445750	0,030721	0,040042	-0,006496	3,704919	-3,261861	-0,445750
09:47:08,65	0,491936	3,296954	-0,068991	-0,481009	0,082997	-0,245007	0,035194	0,043896	-0,004175	0,349438	-0,605859	-0,463512	-0,634875	-2,880932	-1,016262	-16,069422	11,410933	12,417052	0,035194	0,043896	-0,004175	3,795275	-3,368558	-0,463512	0,035194	0,043896	-0,004175	3,795275	-3,368558	-0,463512
09:47:08,70	0,491936	3,296954	-0,068991	-0,481009	0,082997	-0,245007	0,028571	0,042069	-0,009250	0,419806	-0,965064	-0,459050	-0,640778	-2,883924	-1,011963	-16,088430	11,414999	12,452059	0,028571	0,042069	-0,009250	3,722215	-3,207883	-0,459050	0,028571	0,042069	-0,009250	3,722215	-3,207883	-0,459050
09:47:08,75	0,491936	3,296954	-0,068991	-0,481009	0,082997	-0,245007	0,034114	0,045685	-0,004952	0,225783	-0,695331	-0,424042	-0,631678	-2,882551	-1,009235	-16,044096	11,428969	12,425519	0,034114	0,045685	-0,004952	3,812060	-3,373263	-0,424042	0,034114	0,045685	-0,004952	3,812060	-3,373263	-0,424042
09:47:08,80	0,491936	3,296954	-0,068991	-0,481009	0,082997	-0,245007	0,028375	0,038491	-0,002224	0,634141	-0,962322	-0,450583	-0,638919	-2,883733	-1,010015	-16,047708	11,403820	12,431065	0,028375	0,038491	-0,002224	3,655682	-3,189784	-0,450583	0,028375	0,038491	-0,002224	3,655682	-3,189784	-0,450583
09:47:08,85	0,491936	3,296954	-0,068991	-0,481009	0,082997	-0,245007	0,033020	0,044171	-0,003004	0,315206	-0,711365	-0,445036	-0,636711	-2,882576	-1,011600	-16,122201	11,438595	12,439308	0,033020	0,044171	-0,003004	3,782612	-3,303415	-0,445036	0,033020	0,044171	-0,003004	3,782612	-3,303415	-0,445036
09:47:08,90	0,491936	3,296954	-0,068991	-0,481009	0,082997	-0,245007	0,030913	0,042837	-0,004589	0,377413	-0,902797	-0,436793	-0,637695	-2,884253	-1,009244	-16,038807	11,424497	12,411921	0,030913	0,042837	-0,004589	3,740145	-3,329497	-0,436793	0,030913	0,042837	-0,004589	3,740145	-3,329497	-0,436793
09:47:08,95	0,491936	3,296954	-0,068991	-0,481009	0,082997	-0,245007	0,032858	0,042851	-0,002233	0,406198	-0,722405	-0,464180	-0,638946	-2,883406	-1,009640	-16,074800	11,445987	12,432510	0,032858	0,042851	-0,002233	3,769991	-3,301760	-0,464180	0,032858	0,042851	-0,002233	3,769991	-3,301760	-0,464180
09:47:09,00	0,491936	3,296954	-0,068991	-0,481009	0,082997	-0,245007	0,032750	0,044358	-0,002628	0,328465	-0,769938	-0,443591	-0,634304	-2,877796	-1,009244	-16,010742	11,469174	12,426720	0,032750	0,044358	-0,002628	3,810533	-3,340813	-0,443591	0,032750	0,044358	-0,002628	3,810533	-3,340813	-0,443591
09:47:09,05	0,491936	3,296954	-0,068991	-0,481009	0,082997	-0,245007	0,025570	0,043143	-0,002232	0,443755	-1,099425	-0,449381	-0,641258	-2,884160	-1,013915	-16,044208	11,430493	12,414409	0,025570	0,043143	-0,002232	3,830444	-3,106656	-0,449381	0,025570	0,043143	-0,002232	3,830444	-3,106656	-0,449381
09:47:09,10	0,491936	3,296954	-0,068991	-0,481009	0,082997	-0,245007	0,034558	0,045982	-0,006903	0,245855	-0,641670	-0,461692	-0,637754	-2,883718	-1,009263	-16,058890	11,405000	12,401894	0,034558	0,045982	-0,006903	3,855467	-3,354491	-0,461692	0,034558	0,045982	-0,006903	3,855467	-3,354491	-0,461692
09:47:09,15	0,491936	3,296954	-0,068991	-0,481009	0,082997	-0,245007	0,032423	0,043169	-0,002252	0,362728	-0,752657	-0,474207	-0,636086	-2,880700	-1,013572	-16,108099	11,458430	12,402624	0,032423	0,043169	-0,002252	3,751496	-3,297882	-0,474207	0,032423	0,043169	-0,002252	3,751496	-3,297882	-0,474207
09:47:09,20	0,491936	3,296954	-0,068991	-0,481009	0,082997	-0,245007	0,028976	0,043234	-0,006561	0,381007	-1,001250	-0,473477	-0,634758	-2,886937	-1,009989	-16,051416	11,443906	12,442306	0,028976	0,043234	-0,006561	3,774890	-3,275860	-0,473477	0,028976	0,043234	-0,006561	3,774890	-3,275860	-0,473477
09:47:09,25	0,491936	3,296954	-0,068991	-0,481009	0,082997	-0,245007	0,033714	0,038965	-0,002977	0,618760	-0,698536	-0,433795	-0,637188	-2,880583	-1,010807	-16,056157	11,408675	12,432556	0,033714	0,038965	-0,002977	3,677524	-3,345058	-0,433795	0,033714	0,038965	-0,002977	3,677524	-3,345058	-0,433795
09:47:09,30	0,491936	3,296954	-0,068991	-0,481009	0,082997	-0,245007	0,029426	0,044246	-0,003795	0,311251	-0,907990	-0,443545	-0,634429	-2,880516	-1,014098	-16,056387	11,444922	12,445092	0,029426	0,044246	-0,003795	3,784597	-3,217922	-0,443545	0,029426	0,044246	-0,003795	3,784597	-3,217922	-0,443545
09:47:09,35	0,491936	3,296954	-0,068991	-0,481009	0,082997	-0,245007	0,027988	0,041891	-0,007087	0,465011	-1,001070	-0,431009	-0,639065	-2,884476	-1,011181	-16,052675	11,421520	12,431046	0,027988	0,041891	-0,007087	3,753453	-3,198148	-0,431009	0,027988	0,041891	-0,007087	3,753453	-3,198148	-0,431009
09:47:09,40	0,491936	3,296954	-0,068991	-0,481009	0,082997	-0,245007	0,033736	0,043925	-0,004169	0,340825	-0,687295	-0,445055	-0,633668	-2,880382	-1,012734	-16,055511	11,405760	12,448802	0,033736	0,043925	-0,004169	3,788946	-3,335536	-0,445055	0,033736	0,043925	-0,004169	3,788946	-3,335536	-0,445055
09:47:09,45	0,491936	3,296954	-0,068991	-0,481009	0,082997	-0,245007	0,027492	0,041298	-0,005722	0,462366	-1,006548	-0,427299	-0,635885	-2,884917	-1,011139	-16,019622	11,449056	12,457484	0,027492	0,041298	-0,005722	3,704263	-3,164651	-0,427299	0,027492	0,041298	-0,005722	3,704263	-3,164651	-0,427299
09:47:09,50	0,491936	3,296954	-0,068991	-0,481009	0,082997	-0,245007	0,032527	0,040951	-0,004128	0,535855	-0,735282	-0,418617	-0,637219	-2,880252	-1,010056	-16,088848	11,454073	12,419398	0,032527	0,040951	-0,004128	3,750505	-3,288652	-0,418617	0,032527	0,040951	-0,004128	3,750505	-3,288652	-0,418617
09:47:09,55	0,491936	3,296954	-0,068991	-0,481009	0,082997	-0,245007	0,029154	0,044439	-0,003045	0,324198	-0,973128	-0,456703	-0,633870	-2,878350	-1,013783	-16,032488	11,477706	12,429972	0,029154	0,044439	-0,003045	3,812675	-3,261734	-0,456703	0,029154	0,044439	-0,003045	3,812675	-3,261734	-0,456703
09:47:09,60	0,491936	3,296954	-0,068991	-0,481009	0,082997	-0,245007	0,025833	0,042489	-0,006772	0,474256	-1,108838	-0,446129	-0,641257	-2,883721	-1,011646	-16,020550	11,366521	12,447139	0,025833	0,042489	-0,006772	3,809641	-3,136729	-0,446129	0,025833	0,042489	-0,006772	3,809641	-3,136729	-0,446129
09:47:09,65	0,491936	3,296954	-0,068991	-0,481009	0,082997	-0,245007	0,034178	0,046201	-0,004634	0,190908	-0,608972	-0,428962	-0,636697	-2,881292	-1,013520	-16,099423	11,422286	12,464138	0,034178	0,046201	-0,004634	3,817691	-3,291938	-0,428962	0,034178	0,046201	-0,004634	3,817691	-3,291938	-0,428962
09:47:09,70	0,491936	3,296954	-0,068991	-0,481009	0,082997	-0,245007	0,029794	0,043466	-0,006509	0,341966	-0,933112	-0,411963	-0,636017	-2,889047	-1,011632	-16,031411	11,465305	12,432353	0,029794	0,043466	-0,006509	3,754080	-3,271958	-0,411963	0,029794	0,043466	-0,006509	3,754080	-3,271958	-0,411963
09:47:09,75	0,491936	3,296954	-0,068991	-0,481009	0,082997	-0,245007	0,036170	0,039000	-0,004620	0,645463	-0,564171	-0,443748	-0,637139	-2,877056	-1,010451	-16,040139	11,440857	12,399821	0,036170	0,039000	-0,004620	3,706992	-3,403531	-0,443748	0,036170	0,039000	-0,004620	3,706992	-3,403531	-0,443748
09:47:09,80	0,491936	3,296954	-0,068991	-0,481009	0,082997	-0,245007	0,026347	0,045968	-0,003440	0,257620	-1,070297	-0,476280	-0,635337	-2,880576	-1,012164	-16,032894	11,457437	12,419683	0,026347	0,045968	-0,003440	3,866092	-3,138558	-0,476280	0,026347	0,045968	-0,003440	3,866092	-3,138558	-0,476280
09:47:09,85	0,491936	3,296954	-0,068991	-0,481009	0,082997	-0,245007	0,028494	0,042647	-0,005153	0,448304	-0,960690	-0,456418	-0,637657	-2,883387	-1,010224	-16,090407	11,447339	12,438140	0,028494	0,042647	-0,005153	3,796061	-3,197459	-0,456418	0,028494	0,042647	-0,005153	3,796061	-3,197459	-0,456418
09:47:09,90	0,491936	3,296954	-0,068991	-0,481009	0,082997	-0,245007	0,027756	0,041017	-0,006119	0,532347	-0,987670	-0,459887	-0,637281	-2,884900	-1,010873	-16,028528	11,420523	12,388429	0,027756	0,041017	-0,006119	3,752145	-3,166480	-0,459887	0,027756	0,041017	-0,006119	3,752145	-3,166480	-0,459887
09:47:09,95	0,491936	3,296954	-0,068991	-0,481009	0,082997	-0,245007	0,027756	0,041017	-0,006119	0,532347	-0,987670	-0,459887	-0,634903	-2,878734	-1,012398	-16,099128	11,453087	12,416678	0,027756	0,041017	-0,006119	3,752145	-3,166480	-0,459887	0,027756	0,041017	-0,006119	3,752145	-3,166480	-0,459887
09:47:10,00	0,491936	3,296954	-0,068991	-0,481009	0,082997	-0,245007	0,026681	0,043192	-0,005387	0,383037	-1,110120	-0,459423	-0,631754	-2,880512	-1,013875	-15,993969	11,426959	12,440164	0,026681	0,043192	-0,005387	3,773641	-3,204615	-0,459423	0,026681	0,043192	-0,005387	3,773641	-3,204615	-0,459423
09:47:10,05	0,491936	3,296954	-0,068991	-0,481009	0,082997	-0,245007	0,026647	0,039577	-0,006863	0,601011	-1,007781	-0,435937	-0,640772	-2,883146	-1,012151	-16,034666	11,400741	12,432707	0,026647	0,039577	-0,006863	3,707774	-3,099566	-0,435937	0,026647	0,039577	-0,006863	3,707774	-3,099566	-0,435937
09:47:10,10	0,491936	3,296954	-0,068991	-0,481009	0,082997	-0,245007	0,033437	0,046069	-0,005140	0,220371	-0,676813	-0,443394	-0,632507	-2,876128	-1,015068	-16,050587	11,419658	12,465984	0,033437	0,046069	-0,005140	3,836760	-3,301649	-0,443394	0,033437	0,046069	-0,005140	3,836760	-3,301649	-0,443394
09:47:10,15	0,491936	3,296954	-0,068991	-0,481009	0,082997	-0,245007	0,023227	0,042420	-0,008056	0,418543	-1,230994	-0,410117	-0,631178	-2,879283	-1,013520	-16,011130	11,456651	12,412287	0,023227	0,042420	-0,008056	3,748482	-3,054324	-0,410117	0,023227	0,042420	-0,008056	3,748482	-3,054324	-0,410117
09:47:10,20	0,491936	3,296954	-0,068991	-0,481009	0,082997	-0,245007	0,025294	0,039692	-0,006508	0,612153	-1,107827	-0,463814	-0,641284	-2,883334	-1,010891	-16,059079	11,421863	12,400450	0,025294	0,039692	-0,006508	3,727961	-3,093429	-0,463814	0,025294	0,039692	-0,006508	3,727961	-3,093429	-0,463814
09:47:10,25	0,491936	3,296954	-0,068991	-0,481009	0,082997	-0,245007	0,033856	0,046419	-0,003880	0,208260	-0,686729	-0,475651	-0,638920	-2,877929	-1,013948	-16,044289	11,448742	12,401808	0,033856	0,046419	-0,003880	3,852119	-3,344456	-0,475651	0,033856	0,046419	-0,003880	3,852119	-3,344456	-0,475651
09:47:10,30	0,491936	3,296954	-0,068991	-0,481009	0,082997	-0,245007	0,027993	0,047073	-0,006937	0,204884	-0,992266	-0,474293	-0,637707	-2,885669	-1,012716	-16,028331	11,395323	12,432160	0,027993	0,047073	-0,006937	3,900143	-3,189702	-0,474293	0,027993	0,047073	-0,006937	3,900143	-3,189702	-0,474293
09:47:10,35	0,491936	3,296954	-0,068991	-0,481009	0,082997	-0,245007	0,034090	0,042153	-0,005705	0,422477	-0,634705	-0,443941	-0,633667	-2,878447	-1,011974	-16,052241	11,402402	12,433951	0,034090	0,042153	-0,005705	3,731462	-3,310736	-0,443941	0,034090	0,042153	-0,005705	3,731462	-3,310736	-0,443941
09:47:10,40	0,491936	3,296954	-0,068991	-0,481009	0,082997	-0,245007	0,025815	0,042266	-0,004963	0,410785	-1,089227	-0,442150	-0,638400	-2,880602	-1,014723	-16,090792	11,478707	12,417945	0,025815	0,042266	-0,004963	3,728628	-3,115707	-0,442150	0,025815	0,042266	-0,004963	3,728628	-3,115707	-0,442150
09:47:10,45	0,491936	3,296954	-0,068991	-0,481009	0,082997	-0,245007	0,030048	0,045287	-0,007711	0,300500	-0,940655	-0,458156	-0,634713	-2,883595	-1,014625	-16,002372	11,424156	12,468719	0,030048	0,045287	-0,007711	3,855491	-3,299418	-0,458156	0,030048	0,045287	-0,007711	3,855491	-3,299418	-0,458156
09:47:10,50	0,491936	3,296954	-0,068991	-0,481009	0,082997	-0,245007	0,030797	0,040597	-0,007614	0,541322	-0,797857	-0,407382	-0,633009	-2,878427	-1,011961	-16,035466	11,448410	12,440206	0,030797	0,040597	-0,007614	3,728185	-3,215417	-0,407382	0,030797	0,040597	-0,007614	3,728185	-3,215417	-0,407382
09:47:10,55	0,491936	3,296954	-0,068991	-0,481009	0,082997	-0,245007	0,025469	0,041705	-0,004950	0,488138	-1,115691	-0,435895	-0,634204	-2,890800	-1,011935	-16,063196	11,405728	12,422530	0,025469	0,041705	-0,004950	3,762019	-3,115017	-0,435895	0,025469	0,041705	-0,004950	3,762019	-3,115017	-0,435895
09:47:10,60	0,491936	3,296954	-0,068991	-0,481009	0,082997	-0,245007	0,036782	0,036554	-0,004924	0,705206	-0,530082	-0,453571	-0,633037	-2,884003	-1,013089	-15,994342	11,451758	12,433688	0,036782	0,036554	-0,004924	3,574665	-3,417489	-0,453571	0,036782	0,036554	-0,004924	3,574665	-3,417489	-0,453571
09:47:10,65	0,491936	3,296954	-0,068991	-0,481009	0,082997	-0,245007	0,030312	0,038942	-0,006078	0,655303	-0,829923	-0,442413	-0,636308	-2,887023	-1,012781	-16,028982	11,416243	12,421612	0,030312	0,038942	-0,006078	3,712247	-3,209412	-0,442413	0,030312	0,038942	-0,006078	3,712247	-3,209412	-0,442413
09:47:10,70	0,491936	3,296954	-0,068991	-0,481009	0,082997	-0,245007	0,034562	0,040264	-0,005770	0,538465	-0,621151	-0,454489	-0,633792	-2,881775	-1,013185	-16,118321	11,392794	12,395783	0,034562	0,040264	-0,005770	3,699211	-3,334286	-0,454489	0,034562	0,040264	-0,005770	3,699211	-3,334286	-0,454489
09:47:10,75	0,491936	3,296954	-0,068991	-0,481009	0,082997	-0,245007	0,028760	0,040709	-0,006174	0,450338	-0,988524	-0,480318	-0,637146	-2,885744	-1,014673	-16,045902	11,415330	12,424567	0,028760	0,040709	-0,006174	3,646032	-3,246166	-0,480318	0,028760	0,040709	-0,006174	3,646032	-3,246166	-0,480318
09:47:10,80	0,491936	3,296954	-0,068991	-0,481009	0,082997	-0,245007	0,034228	0,048306	-0,007696	0,090138	-0,663615	-0,457139	-0,643105	-2,882712	-1,014707	-16,065769	11,402657	12,418962	0,034228	0,048306	-0,007696	3,882157	-3,350484	-0,457139	0,034228	0,048306	-0,007696	3,882157	-3,350484	-0,457139
09:47:10,85	0,491936	3,296954	-0,068991	-0,481009	0,082997	-0,245007	0,034228	0,048306	-0,007696	0,090138	-0,663615	-0,457139	-0,635927	-2,883401	-1,015075	-16,035478	11,455283	12,412008	0,034228	0,048306	-0,007696	3,882157	-3,350484	-0,457139	0,034228	0,048306	-0,007696	3,882157	-3,350484	-0,457139
09:47:10,90	0,491936	3,296954	-0,068991	-0,481009	0,082997	-0,245007	0,031235	0,041745	-0,008063	0,492007	-0,819302	-0,464093	-0,642567	-2,885602	-1,013958	-16,107264	11,416385	12,389965	0,031235	0,041745	-0,008063	3,769023	-3,271264	-0,464093	0,031235	0,041745	-0,008063	3,769023	-3,271264	-0,464093
09:47:10,95	0,491936	3,296954	-0,068991	-0,481009	0,082997	-0,245007	0,036462	0,046395	-0,006947	0,180629	-0,590254	-0,486136	-0,633047	-2,878502	-1,014331	-16,047009	11,428827	12,397515	0,036462	0,046395	-0,006947	3,822667	-3,452482	-0,486136	0,036462	0,046395	-0,006947	3,822667	-3,452482	-0,486136
09:47:11,00	0,491936	3,296954	-0,068991	-0,481009	0,082997	-0,245007	0,025552	0,041701	-0,007320	0,465648	-1,111565	-0,478586	-0,638920	-2,884162	-1,011974	-16,055516	11,426468	12,413619	0,025552	0,041701	-0,007320	3,739164	-3,117429	-0,478586	0,025552	0,041701	-0,007320	3,739164	-3,117429	-0,478586
09:47:11,05	0,491936	3,296954	-0,068991	-0,481009	0,082997	-0,245007	0,033392	0,043957	-0,004962	0,342037	-0,710115	-0,462482	-0,633042	-2,881007	-1,017397	-16,041743	11,432192	12,437825	0,033392	0,043957	-0,004962	3,792654	-3,331356	-0,462482	0,033392	0,043957	-0,004962	3,792654	-3,331356	-0,462482
09:47:11,10	0,491936	3,296954	-0,068991	-0,481009	0,082997	-0,245007	0,029702	0,044029	-0,007673	0,355316	-0,888598	-0,445459	-0,633548	-2,884316	-1,013862	-16,011214	11,415661	12,448788	0,029702	0,044029	-0,007673	3,811583	-3,220209	-0,445459	0,029702	0,044029	-0,007673	3,811583	-3,220209	-0,445459
09:47:11,15	0,491936	3,296954	-0,068991	-0,481009	0,082997	-0,245007	0,030838	0,039228	-0,006851	0,600753	-0,799124	-0,427313	-0,638344	-2,885986	-1,010019	-16,063684	11,411026	12,421538	0,030838	0,039228	-0,006851	3,680120	-3,219919	-0,427313	0,030838	0,039228	-0,006851	3,680120	-3,219919	-0,427313
09:47:11,20	0,491936	3,296954	-0,068991	-0,481009	0,082997	-0,245007	0,034683	0,042546	-0,003008	0,397939	-0,642338	-0,454563	-0,635468	-2,880718	-1,013503	-16,068427	11,407234	12,468470	0,034683	0,042546	-0,003008	3,737812	-3,364919	-0,454563	0,034683	0,042546	-0,003008	3,737812	-3,364919	-0,454563
09:47:11,25	0,491936	3,296954	-0,068991	-0,481009	0,082997	-0,245007	0,028683	0,042689	-0,006492	0,384842	-0,956549	-0,407631	-0,636568	-2,889383	-1,013151	-16,073682	11,425839	12,375372	0,028683	0,042689	-0,006492	3,735949	-3,208131	-0,407631	0,028683	0,042689	-0,006492	3,735949	-3,208131	-0,407631
09:47:11,30	0,491936	3,296954	-0,068991	-0,481009	0,082997	-0,245007	0,036737	0,039310	-0,006140	0,574063	-0,551557	-0,500729	-0,636612	-2,879314	-1,011992	-16,067577	11,435102	12,419994	0,036737	0,039310	-0,006140	3,659875	-3,435434	-0,500729	0,036737	0,039310	-0,006140	3,659875	-3,435434	-0,500729
09:47:11,35	0,491936	3,296954	-0,068991	-0,481009	0,082997	-0,245007	0,028039	0,044382	-0,004981	0,321356	-1,003224	-0,456107	-0,634126	-2,886688	-1,014273	-16,016232	11,415121	12,409859	0,028039	0,044382	-0,004981	3,805377	-3,204268	-0,456107	0,028039	0,044382	-0,004981	3,805377	-3,204268	-0,456107
09:47:11,40	0,491936	3,296954	-0,068991	-0,481009	0,082997	-0,245007	0,033181	0,038542	-0,007262	0,633403	-0,681346	-0,466242	-0,638896	-2,884207	-1,013132	-16,038715	11,416703	12,413835	0,033181	0,038542	-0,007262	3,658987	-3,286093	-0,466242	0,033181	0,038542	-0,007262	3,658987	-3,286093	-0,466242
09:47:11,45	0,491936	3,296954	-0,068991	-0,481009	0,082997	-0,245007	0,033418	0,043914	-0,006120	0,344217	-0,689306	-0,462266	-0,635924	-2,885698	-1,014310	-16,034281	11,422950	12,381083	0,033418	0,043914	-0,006120	3,791458	-3,312624	-0,462266	0,033418	0,043914	-0,006120	3,791458	-3,312624	-0,462266
09:47:11,50	0,491936	3,296954	-0,068991	-0,481009	0,082997	-0,245007	0,033224	0,040595	-0,007299	0,524446	-0,698706	-0,495018	-0,628960	-2,879504	-1,013526	-16,057327	11,407221	12,426068	0,033224	0,040595	-0,007299	3,711125	-3,306753	-0,495018	0,033224	0,040595	-0,007299	3,711125	-3,306753	-0,495018
09:47:11,55	0,491936	3,296954	-0,068991	-0,481009	0,082997	-0,245007	0,024377	0,037660	-0,006515	0,651895	-1,170796	-0,450033	-0,637332	-2,883905	-1,014404	-16,024099	11,382607	12,433871	0,024377	0,037660	-0,006515	3,608215	-3,084425	-0,450033	0,024377	0,037660	-0,006515	3,608215	-3,084425	-0,450033
09:47:11,60	0,491936	3,296954	-0,068991	-0,481009	0,082997	-0,245007	0,032375	0,042710	-0,007393	0,384607	-0,713847	-0,442231	-0,630204	-2,879028	-1,016030	-16,014208	11,413878	12,435696	0,032375	0,042710	-0,007393	3,737332	-3,255273	-0,442231	0,032375	0,042710	-0,007393	3,737332	-3,255273	-0,442231
09:47:11,65	0,491936	3,296954	-0,068991	-0,481009	0,082997	-0,245007	0,024586	0,038976	-0,009018	0,610816	-1,125916	-0,440405	-0,631803	-2,888839	-1,013078	-16,025979	11,385298	12,437430	0,024586	0,038976	-0,009018	3,670400	-3,055950	-0,440405	0,024586	0,038976	-0,009018	3,670400	-3,055950	-0,440405
09:47:11,70	0,491936	3,296954	-0,068991	-0,481009	0,082997	-0,245007	0,033883	0,035455	-0,006066	0,763237	-0,638407	-0,438671	-0,638999	-2,881264	-1,015502	-16,082198	11,435940	12,407069	0,033883	0,035455	-0,006066	3,546475	-3,298207	-0,438671	0,033883	0,035455	-0,006066	3,546475	-3,298207	-0,438671
09:47:11,76	0,491936	3,296954	-0,068991	-0,481009	0,082997	-0,245007	0,030921	0,045475	-0,008491	0,257966	-0,866439	-0,469032	-0,634161	-2,884756	-1,011581	-16,035591	11,418311	12,394268	0,030921	0,045475	-0,008491	3,827742	-3,293722	-0,469032	0,030921	0,045475	-0,008491	3,827742	-3,293722	-0,469032
09:47:11,81	0,491936	3,296954	-0,068991	-0,481009	0,082997	-0,245007	0,031526	0,039539	-0,004570	0,574692	-0,785797	-0,481834	-0,638451	-2,880214	-1,012386	-16,105785	11,449595	12,435174	0,031526	0,039539	-0,004570	3,678465	-3,260581	-0,481834	0,031526	0,039539	-0,004570	3,678465	-3,260581	-0,481834
09:47:11,86	0,491936	3,296954	-0,068991	-0,481009	0,082997	-0,245007	0,029737	0,045525	-0,005375	0,255398	-0,955235	-0,440927	-0,635708	-2,883492	-1,004126	-15,938816	11,419909	12,437160	0,029737	0,045525	-0,005375	3,829098	-3,289615	-0,440927	0,029737	0,045525	-0,005375	3,829098	-3,289615	-0,440927
09:47:11,91	0,491936	3,296954	-0,068991	-0,481009	0,082997	-0,245007	0,031205	0,041510	0,002885	0,521943	-0,719499	-0,438942	-0,760157	-2,786556	1,339126	-9,941525	16,292530	11,791485	0,031205	0,041510	0,002885	3,780481	-3,169053	-0,438942	0,031205	0,041510	0,002885	3,780481	-3,169053	-0,438942
09:47:11,96	0,491936	3,296954	-0,068991	-0,481009	0,082997	-0,245007	0,009481	0,197754	2,346138	-0,384302	0,908365	-1,084616	-0,829631	-2,864894	1,915714	-14,080372	19,868523	11,615279	0,009481	0,197754	2,346138	15,139411	0,164117	-1,084616	0,009481	0,197754	2,346138	15,139411	0,164117	-1,084616
09:47:12,01	0,491936	3,296954	-0,068991	-0,481009	0,082997	-0,245007	0,112060	0,218752	2,922726	-0,448686	0,870149	-1,260822	-0,685648	-2,837104	-1,046207	-12,698907	13,260495	12,413191	0,112060	0,218752	2,922726	16,723316	-7,926578	-1,260822	0,112060	0,218752	2,922726	16,723316	-7,926578	-1,260822
09:47:12,06	0,491935	3,296965	-0,068959	-0,481014	0,132953	-0,245019	0,016001	0,107954	-0,039196	0,280808	0,375493	-0,462910	-0,640030	-2,828851	-1,530987	-12,488693	10,925174	12,500615	0,016001	0,107954	-0,039196	8,755194	-0,880624	-0,462910	0,016001	0,107954	-0,039196	8,755194	-0,880624	-0,462910
09:47:12,11	0,491935	3,296965	-0,068959	-0,481014	0,132953	-0,245019	-0,013955	0,072574	-0,523976	0,203239	0,167460	-0,375486	-0,640897	-2,836302	-1,508239	-12,547040	10,935072	12,507025	-0,013955	0,072574	-0,523976	5,900279	1,262938	-0,375486	-0,013955	0,072574	-0,523976	5,900279	1,262938	-0,375486
09:47:12,16	0,491935	3,296965	-0,068959	-0,481014	0,132953	-0,245019	-0,007068	0,069599	-0,501227	0,337344	0,470096	-0,369076	-0,633626	-2,829532	-1,503006	-12,564107	10,887249	12,522915	-0,007068	0,069599	-0,501227	5,800836	1,024958	-0,369076	-0,007068	0,069599	-0,501227	5,800836	1,024958	-0,369076
09:47:12,21	0,491935	3,296965	-0,068959	-0,481014	0,132953	-0,245019	-0,016567	0,066688	-0,495995	0,438763	-0,014701	-0,353186	-0,633632	-2,829376	-1,494191	-12,585521	10,885828	12,499579	-0,016567	0,066688	-0,495995	5,673747	1,285802	-0,353186	-0,016567	0,066688	-0,495995	5,673747	1,285802	-0,353186
09:47:12,26	0,491935	3,296965	-0,068959	-0,481014	0,132953	-0,245019	-0,016699	0,066770	-0,487180	0,422524	-0,039425	-0,376522	-0,636512	-2,838036	-1,488778	-12,582239	10,883525	12,542847	-0,016699	0,066770	-0,487180	5,664002	1,271480	-0,376522	-0,016699	0,066770	-0,487180	5,664002	1,271480	-0,376522
09:47:12,31	0,491935	3,296965	-0,068959	-0,481014	0,132953	-0,245019	-0,007759	0,064934	-0,481767	0,517643	0,429474	-0,333254	-0,636488	-2,831898	-1,483195	-12,579500	10,910835	12,506084	-0,007759	0,064934	-0,481767	5,614993	1,038550	-0,333254	-0,007759	0,064934	-0,481767	5,614993	1,038550	-0,333254
09:47:12,36	0,491935	3,296965	-0,068959	-0,481014	0,132953	-0,245019	-0,013087	0,067983	-0,476184	0,384154	0,141118	-0,370017	-0,635089	-2,836917	-1,455120	-12,509901	10,828796	12,548141	-0,013087	0,067983	-0,476184	5,720793	1,168467	-0,370017	-0,013087	0,067983	-0,476184	5,720793	1,168467	-0,370017
09:47:12,41	0,491935	3,296965	-0,068959	-0,481014	0,132953	-0,245019	-0,009439	0,064262	-0,448109	0,541382	0,432095	-0,327960	-0,705645	-2,770698	1,327289	-8,790357	13,647959	11,859272	-0,009439	0,064262	-0,448109	5,585947	1,173096	-0,327960	-0,009439	0,064262	-0,448109	5,585947	1,173096	-0,327960
09:47:12,46	0,491935	3,296965	-0,068959	-0,481014	0,132953	-0,245019	-0,031509	0,158475	2,334300	-0,056450	1,096133	-1,016829	-0,826933	-2,866326	1,996459	-13,391544	19,194508	11,549843	-0,031509	0,158475	2,334300	12,383826	3,569566	-1,016829	-0,031509	0,158475	2,334300	12,383826	3,569566	-1,016829
09:47:12,51	0,491935	3,296965	-0,068959	-0,481014	0,132953	-0,245019	0,111951	0,215699	3,003470	-0,529232	1,798039	-1,326258	-0,651945	-2,834912	-1,372735	-12,562995	11,210346	12,468190	0,111951	0,215699	3,003470	16,403114	-6,990143	-1,326258	0,111951	0,215699	3,003470	16,403114	-6,990143	-1,326258
09:47:12,56	0,491994	3,296993	-0,068992	-0,481009	0,182987	-0,245016	-0,002748	0,079862	-0,365724	0,034053	0,543282	-0,407911	-0,610022	-2,840657	-1,797321	-12,189880	9,086355	12,608982	-0,002748	0,079862	-0,365724	6,303239	0,759023	-0,407911	-0,002748	0,079862	-0,365724	6,303239	0,759023	-0,407911
09:47:12,61	0,491994	3,296993	-0,068992	-0,481009	0,182987	-0,245016	-0,018734	0,040683	-0,790310	0,418493	1,097152	-0,267119	-0,605813	-2,831476	-1,770851	-12,211024	9,177494	12,589623	-0,018734	0,040683	-0,790310	3,612121	2,567765	-0,267119	-0,018734	0,040683	-0,790310	3,612121	2,567765	-0,267119
09:47:12,66	0,491994	3,296993	-0,068992	-0,481009	0,182987	-0,245016	-0,028790	0,041629	-0,763839	0,437685	0,510361	-0,286478	-0,611281	-2,836555	-1,756966	-12,305253	9,118496	12,611259	-0,021657	0,043824	-0,749955	3,665501	2,529238	-0,264842	-0,021657	0,043824	-0,749955	3,665501	2,529238	-0,264842
09:47:12,71	0,491994	3,296993	-0,068992	-0,481009	0,182987	-0,245016	-0,021657	0,043824	-0,749955	0,225320	0,829168	-0,264842	-0,604753	-2,829069	-1,753094	-12,288468	9,170194	12,612625	-0,021657	0,043824	-0,749955	3,665501	2,529238	-0,264842	-0,021657	0,043824	-0,749955	3,665501	2,529238	-0,264842
09:47:12,76	0,491994	3,296993	-0,068992	-0,481009	0,182987	-0,245016	-0,031405	0,041914	-0,746083	0,377810	0,310969	-0,263476	-0,612514	-2,838219	-1,744964	-12,368865	9,137148	12,580521	-0,031405	0,041914	-0,746083	3,668047	2,776243	-0,263476	-0,031405	0,041914	-0,746083	3,668047	2,776243	-0,263476
09:47:12,81	0,491994	3,296993	-0,068992	-0,481009	0,182987	-0,245016	-0,019599	0,044060	-0,737952	0,197383	0,871748	-0,295580	-0,608368	-2,839379	-1,744148	-12,374679	9,183674	12,620880	-0,019599	0,044060	-0,737952	3,656108	2,410296	-0,295580	-0,019599	0,044060	-0,737952	3,656108	2,410296	-0,295580
09:47:12,86	0,491994	3,296993	-0,068992	-0,481009	0,182987	-0,245016	-0,020668	0,039890	-0,737136	0,451606	0,787874	-0,255221	-0,611250	-2,837680	-1,739328	-12,400160	9,124883	12,599122	-0,020668	0,039890	-0,737136	3,582991	2,410320	-0,255221	-0,020668	0,039890	-0,737136	3,582991	2,410320	-0,255221
09:47:12,91	0,491994	3,296993	-0,068992	-0,481009	0,182987	-0,245016	-0,021540	0,040367	-0,732074	0,356716	0,828557	-0,261878	-0,605986	-2,834904	-1,734441	-12,344856	9,109843	12,608533	-0,021540	0,040367	-0,732074	3,525523	2,519472	-0,261878	-0,021540	0,040367	-0,732074	3,525523	2,519472	-0,261878
09:47:12,96	0,491994	3,296993	-0,068992	-0,481009	0,182987	-0,245016	-0,025735	0,040064	-0,727430	0,393520	0,587155	-0,267568	-0,609002	-2,837792	-1,733304	-12,400514	9,141083	12,593928	-0,025735	0,040064	-0,727430	3,538578	2,607328	-0,267568	-0,025735	0,040064	-0,727430	3,538578	2,607328	-0,267568
09:47:13,01	0,491994	3,296993	-0,068992	-0,481009	0,182987	-0,245016	-0,021726	0,041233	-0,726292	0,332001	0,731805	-0,282173	-0,609574	-2,841047	-1,731347	-12,398103	9,121254	12,591496	-0,021726	0,041233	-0,726292	3,568760	2,437267	-0,282173	-0,021726	0,041233	-0,726292	3,568760	2,437267	-0,282173
09:47:13,06	0,491994	3,296993	-0,068992	-0,481009	0,182987	-0,245016	-0,018620	0,040100	-0,724336	0,374928	0,905277	-0,284605	-0,603056	-2,836306	-1,728600	-12,379740	9,153679	12,631265	-0,018620	0,040100	-0,724336	3,522780	2,366982	-0,284605	-0,018620	0,040100	-0,724336	3,522780	2,366982	-0,284605
09:47:13,11	0,491994	3,296993	-0,068992	-0,481009	0,182987	-0,245016	-0,025985	0,036826	-0,721588	0,582454	0,522016	-0,244836	-0,608999	-2,839181	-1,724424	-12,410980	9,118170	12,598191	-0,025985	0,036826	-0,721588	3,473273	2,561830	-0,244836	-0,025985	0,036826	-0,721588	3,473273	2,561830	-0,244836
09:47:13,16	0,491994	3,296993	-0,068992	-0,481009	0,182987	-0,245016	-0,027320	0,037709	-0,718879	0,482603	0,450000	-0,232883	-0,603154	-2,834708	-1,725890	-12,408919	9,108290	12,643218	-0,027320	0,037709	-0,718879	3,442794	2,594643	-0,232883	-0,027320	0,037709	-0,718879	3,442794	2,594643	-0,232883
09:47:13,21	0,491994	3,296993	-0,068992	-0,481009	0,182987	-0,245016	-0,027320	0,037709	-0,718879	0,482603	0,450000	-0,232883	-0,607766	-2,842411	-1,725118	-12,386898	9,097346	12,586935	-0,027320	0,037709	-0,718879	3,442794	2,594643	-0,232883	-0,027320	0,037709	-0,718879	3,442794	2,594643	-0,232883
09:47:13,26	0,491994	3,296993	-0,068992	-0,481009	0,182987	-0,245016	-0,018343	0,037852	-0,718106	0,476711	0,941373	-0,289166	-0,605430	-2,836869	-1,721990	-12,390212	9,122314	12,640388	-0,018343	0,037852	-0,718106	3,448111	2,381281	-0,289166	-0,018343	0,037852	-0,718106	3,448111	2,381281	-0,289166
09:47:13,31	0,491994	3,296993	-0,068992	-0,481009	0,182987	-0,245016	-0,024311	0,038601	-0,714979	0,457750	0,615689	-0,235713	-0,614095	-2,839288	-1,717495	-12,413351	9,150879	12,561849	-0,024311	0,038601	-0,714979	3,487915	2,524076	-0,235713	-0,024311	0,038601	-0,714979	3,487915	2,524076	-0,235713
09:47:13,36	0,491994	3,296993	-0,068992	-0,481009	0,182987	-0,245016	-0,017884	0,044895	-0,710483	0,143624	0,915579	-0,314252	-0,611908	-2,843522	-1,718143	-12,425672	9,135559	12,583432	-0,017884	0,044895	-0,710483	3,667878	2,319435	-0,314252	-0,017884	0,044895	-0,710483	3,667878	2,319435	-0,314252
09:47:13,41	0,491994	3,296993	-0,068992	-0,481009	0,182987	-0,245016	-0,015310	0,040884	-0,711131	0,332760	1,046379	-0,292669	-0,605388	-2,838230	-1,718905	-12,390555	9,138625	12,600081	-0,015310	0,040884	-0,711131	3,542162	2,248233	-0,292669	-0,015310	0,040884	-0,711131	3,542162	2,248233	-0,292669
09:47:13,46	0,491994	3,296993	-0,068992	-0,481009	0,182987	-0,245016	-0,023153	0,037883	-0,711894	0,509009	0,667432	-0,276020	-0,606878	-2,835123	-1,718451	-12,444124	9,097421	12,611352	-0,023153	0,037883	-0,711894	3,482857	2,484947	-0,276020	-0,023153	0,037883	-0,711894	3,482857	2,484947	-0,276020
09:47:13,51	0,491994	3,296993	-0,068992	-0,481009	0,182987	-0,245016	-0,025099	0,040727	-0,711440	0,298672	0,540462	-0,264749	-0,611473	-2,843328	-1,716346	-12,443354	9,099871	12,571791	-0,025099	0,040727	-0,711440	3,495746	2,510720	-0,264749	-0,025099	0,040727	-0,711440	3,495746	2,510720	-0,264749
09:47:13,56	0,491994	3,296993	-0,068992	-0,481009	0,182987	-0,245016	-0,023849	0,039559	-0,709552	0,463481	0,634353	-0,266870	-0,606491	-2,836789	-1,716563	-12,367048	9,173083	12,609231	-0,023849	0,039559	-0,709552	3,568852	2,506527	-0,266870	-0,023849	0,039559	-0,709552	3,568852	2,506527	-0,266870
09:47:13,61	0,491994	3,296993	-0,068992	-0,481009	0,182987	-0,245016	-0,023849	0,039559	-0,709552	0,463481	0,634353	-0,266870	-0,610490	-2,840573	-1,716015	-12,454909	9,162943	12,602571	-0,023849	0,039559	-0,709552	3,568852	2,506527	-0,266870	-0,023849	0,039559	-0,709552	3,568852	2,506527	-0,266870
09:47:13,66	0,491994	3,296993	-0,068992	-0,481009	0,182987	-0,245016	-0,018573	0,041131	-0,709003	0,329034	0,837698	-0,273530	-0,606616	-2,842406	-1,714659	-12,437589	9,140983	12,568153	-0,018573	0,041131	-0,709003	3,557793	2,295688	-0,273530	-0,018573	0,041131	-0,709003	3,557793	2,295688	-0,273530
09:47:13,71	0,491994	3,296993	-0,068992	-0,481009	0,182987	-0,245016	-0,018923	0,036858	-0,707647	0,540833	0,845505	-0,307948	-0,606015	-2,835919	-1,715034	-12,413922	9,154237	12,608390	-0,018923	0,036858	-0,707647	3,434221	2,330928	-0,307948	-0,018923	0,036858	-0,707647	3,434221	2,330928	-0,307948
09:47:13,76	0,491994	3,296993	-0,068992	-0,481009	0,182987	-0,245016	-0,024841	0,039582	-0,708022	0,422537	0,551605	-0,267711	-0,614221	-2,840495	-1,714643	-12,400223	9,126592	12,590494	-0,024841	0,039582	-0,708022	3,529698	2,501641	-0,267711	-0,024841	0,039582	-0,708022	3,529698	2,501641	-0,267711
09:47:13,81	0,491994	3,296993	-0,068992	-0,481009	0,182987	-0,245016	-0,016775	0,044401	-0,707632	0,154835	0,996718	-0,285607	-0,606590	-2,837931	-1,711133	-12,411417	9,131161	12,614544	-0,016775	0,044401	-0,707632	3,640321	2,313582	-0,285607	-0,016775	0,044401	-0,707632	3,640321	2,313582	-0,285607
09:47:13,86	0,491994	3,296993	-0,068992	-0,481009	0,182987	-0,245016	-0,022811	0,039074	-0,704121	0,430221	0,670894	-0,261557	-0,609685	-2,837164	-1,710404	-12,475628	9,111917	12,599188	-0,022811	0,039074	-0,704121	3,497505	2,461543	-0,261557	-0,022811	0,039074	-0,704121	3,497505	2,461543	-0,261557
09:47:13,91	0,491994	3,296993	-0,068992	-0,481009	0,182987	-0,245016	-0,021928	0,042137	-0,703393	0,222144	0,670831	-0,276913	-0,606657	-2,844156	-1,711171	-12,456445	9,102245	12,555027	-0,021928	0,042137	-0,703393	3,529918	2,392153	-0,276913	-0,021928	0,042137	-0,703393	3,529918	2,392153	-0,276913
09:47:13,96	0,491994	3,296993	-0,068992	-0,481009	0,182987	-0,245016	-0,017387	0,036020	-0,704160	0,541460	0,928417	-0,321074	-0,606028	-2,841090	-1,710824	-12,438074	9,137868	12,591056	-0,017387	0,036020	-0,704160	3,369024	2,293263	-0,321074	-0,017387	0,036020	-0,704160	3,369024	2,293263	-0,321074
09:47:14,01	0,491994	3,296993	-0,068992	-0,481009	0,182987	-0,245016	-0,020357	0,037007	-0,703813	0,530143	0,772061	-0,285046	-0,611965	-2,839918	-1,709224	-12,454070	9,122652	12,592944	-0,020357	0,037007	-0,703813	3,435231	2,370074	-0,285046	-0,020357	0,037007	-0,703813	3,435231	2,370074	-0,285046
09:47:14,06	0,491994	3,296993	-0,068992	-0,481009	0,182987	-0,245016	-0,018403	0,042735	-0,702213	0,211144	0,867438	-0,283157	-0,614428	-2,839252	-1,708085	-12,507649	9,133243	12,597659	-0,018403	0,042735	-0,702213	3,565830	2,312040	-0,283157	-0,018403	0,042735	-0,702213	3,565830	2,312040	-0,283157
09:47:14,11	0,491994	3,296993	-0,068992	-0,481009	0,182987	-0,245016	-0,017748	0,045201	-0,701074	0,065261	0,849771	-0,278442	-0,610108	-2,842405	-1,707659	-12,419876	9,108366	12,566909	-0,017748	0,045201	-0,701074	3,613579	2,243003	-0,278442	-0,017748	0,045201	-0,701074	3,613579	2,243003	-0,278442
09:47:14,16	0,491994	3,296993	-0,068992	-0,481009	0,182987	-0,245016	-0,017177	0,039883	-0,700648	0,364161	0,967915	-0,309192	-0,605475	-2,837261	-1,708473	-12,453481	9,138814	12,560599	-0,017177	0,039883	-0,700648	3,494983	2,316323	-0,309192	-0,017177	0,039883	-0,700648	3,494983	2,316323	-0,309192
09:47:14,21	0,491994	3,296993	-0,068992	-0,481009	0,182987	-0,245016	-0,023949	0,038443	-0,701462	0,448598	0,571436	-0,315502	-0,606515	-2,839818	-1,710186	-12,432142	9,129188	12,582358	-0,023949	0,038443	-0,701462	3,466395	2,451459	-0,315502	-0,023949	0,038443	-0,701462	3,466395	2,451459	-0,315502
09:47:14,26	0,491994	3,296993	-0,068992	-0,481009	0,182987	-0,245016	-0,021214	0,038065	-0,703175	0,470604	0,736951	-0,293743	-0,603125	-2,836083	-1,706523	-12,447979	9,115272	12,568872	-0,021214	0,038065	-0,703175	3,458701	2,402274	-0,293743	-0,021214	0,038065	-0,703175	3,458701	2,402274	-0,293743
09:47:14,31	0,491994	3,296993	-0,068992	-0,481009	0,182987	-0,245016	-0,026144	0,036997	-0,699511	0,506147	0,473836	-0,307229	-0,607857	-2,835297	-1,705350	-12,467191	9,155916	12,602873	-0,026144	0,036997	-0,699511	3,410442	2,526160	-0,307229	-0,026144	0,036997	-0,699511	3,410442	2,526160	-0,307229
09:47:14,36	0,491994	3,296993	-0,068992	-0,481009	0,182987	-0,245016	-0,024458	0,041488	-0,698339	0,298235	0,524539	-0,273228	-0,601768	-2,836617	-1,704877	-12,499971	9,103118	12,586341	-0,024458	0,041488	-0,698339	3,555032	2,444526	-0,273228	-0,024458	0,041488	-0,698339	3,555032	2,444526	-0,273228
09:47:14,41	0,491994	3,296993	-0,068992	-0,481009	0,182987	-0,245016	-0,026360	0,035554	-0,697866	0,544660	0,423663	-0,289760	-0,616108	-2,837432	-1,706148	-12,482406	9,176766	12,587905	-0,026360	0,035554	-0,697866	3,335681	2,492930	-0,289760	-0,026360	0,035554	-0,697866	3,335681	2,492930	-0,289760
09:47:14,46	0,491994	3,296993	-0,068992	-0,481009	0,182987	-0,245016	-0,018484	0,047566	-0,699137	-0,007403	0,811614	-0,288197	-0,607825	-2,841770	-1,705327	-12,450954	9,097870	12,585343	-0,018484	0,047566	-0,699137	3,726564	2,262599	-0,288197	-0,018484	0,047566	-0,699137	3,726564	2,262599	-0,288197
09:47:14,51	0,491994	3,296993	-0,068992	-0,481009	0,182987	-0,245016	-0,018869	0,038223	-0,698316	0,425836	0,858281	-0,290758	-0,605405	-2,841906	-1,704546	-12,446329	9,161917	12,582424	-0,018869	0,038223	-0,698316	3,426372	2,339486	-0,290758	-0,018869	0,038223	-0,698316	3,426372	2,339486	-0,290758
09:47:14,56	0,491994	3,296993	-0,068992	-0,481009	0,182987	-0,245016	-0,019961	0,036060	-0,697535	0,596087	0,773465	-0,293677	-0,606609	-2,834238	-1,702644	-12,433669	9,134357	12,566648	-0,019961	0,036060	-0,697535	3,426834	2,340414	-0,293677	-0,019961	0,036060	-0,697535	3,426834	2,340414	-0,293677
09:47:14,61	0,491994	3,296993	-0,068992	-0,481009	0,182987	-0,245016	-0,026000	0,040936	-0,695632	0,325009	0,484208	-0,309453	-0,613354	-2,838075	-1,701943	-12,420983	9,107415	12,575606	-0,026000	0,040936	-0,695632	3,538504	2,525177	-0,309453	-0,026000	0,040936	-0,695632	3,538504	2,525177	-0,309453
09:47:14,66	0,491994	3,296993	-0,068992	-0,481009	0,182987	-0,245016	-0,019304	0,044860	-0,694932	0,104003	0,856831	-0,300495	-0,608390	-2,842577	-1,706100	-12,449142	9,123239	12,586390	-0,019304	0,044860	-0,694932	3,625485	2,372203	-0,300495	-0,019304	0,044860	-0,694932	3,625485	2,372203	-0,300495
09:47:14,71	0,491994	3,296993	-0,068992	-0,481009	0,182987	-0,245016	-0,017887	0,038309	-0,699089	0,444254	0,898203	-0,289711	-0,604829	-2,838292	-1,707245	-12,424304	9,136344	12,617573	-0,017887	0,038309	-0,699089	3,451521	2,302361	-0,289711	-0,017887	0,038309	-0,699089	3,451521	2,302361	-0,289711
09:47:14,76	0,491994	3,296993	-0,068992	-0,481009	0,182987	-0,245016	-0,023379	0,037368	-0,700234	0,516952	0,627619	-0,258528	-0,607513	-2,836140	-1,702428	-12,448105	9,141728	12,594726	-0,023379	0,037368	-0,700234	3,450354	2,462836	-0,258528	-0,023379	0,037368	-0,700234	3,450354	2,462836	-0,258528
09:47:14,81	0,491994	3,296993	-0,068992	-0,481009	0,182987	-0,245016	-0,023900	0,040769	-0,695416	0,332881	0,577187	-0,281375	-0,606157	-2,835683	-1,703038	-12,502824	9,148073	12,592127	-0,023900	0,040769	-0,695416	3,533233	2,453357	-0,281375	-0,023900	0,040769	-0,695416	3,533233	2,453357	-0,281375
09:47:14,87	0,491994	3,296993	-0,068992	-0,481009	0,182987	-0,245016	-0,024974	0,039823	-0,696027	0,360192	0,470774	-0,283974	-0,603739	-2,835907	-1,704579	-12,458354	9,105002	12,577078	-0,022364	0,043057	-0,695257	3,564312	2,376574	-0,295472	-0,022364	0,043057	-0,695257	3,564312	2,376574	-0,295472
09:47:14,92	0,491994	3,296993	-0,068992	-0,481009	0,182987	-0,245016	-0,022364	0,043057	-0,695257	0,184367	0,621037	-0,295472	-0,605184	-2,833717	-1,697086	-12,408634	9,172322	12,576661	-0,022364	0,043057	-0,695257	3,564312	2,376574	-0,295472	-0,022364	0,043057	-0,695257	3,564312	2,376574	-0,295472
09:47:14,97	0,491994	3,296993	-0,068992	-0,481009	0,182987	-0,245016	-0,027164	0,039963	-0,690075	0,421012	0,426366	-0,299440	-0,607158	-2,840027	-1,679290	-12,447087	9,060153	12,583161	-0,027164	0,039963	-0,690075	3,558111	2,558728	-0,299440	-0,027164	0,039963	-0,690075	3,558111	2,558728	-0,299440
09:47:15,02	0,491994	3,296993	-0,068992	-0,481009	0,182987	-0,245016	-0,020712	0,038517	-0,672279	0,379814	0,784646	-0,292940	-0,688453	-2,756969	1,415615	-7,025391	12,347515	11,967559	-0,020712	0,038517	-0,672279	3,403436	2,410536	-0,292940	-0,020712	0,038517	-0,672279	3,403436	2,410536	-0,292940
09:47:15,07	0,491994	3,296993	-0,068992	-0,481009	0,182987	-0,245016	-0,051995	0,150450	2,422627	0,117106	2,209577	-0,908543	-0,795734	-2,883656	2,019708	-13,982160	17,489231	11,645008	-0,051995	0,150450	2,422627	11,927434	6,291177	-0,908543	-0,051995	0,150450	2,422627	11,927434	6,291177	-0,908543
09:47:15,12	0,491994	3,296993	-0,068992	-0,481009	0,182987	-0,245016	0,111360	0,180014	3,026720	-0,445761	2,108444	-1,231093	-0,634268	-2,834340	-1,452936	-11,904496	10,192724	12,506203	0,111360	0,180014	3,026720	13,685355	-6,633323	-1,231093	0,111360	0,180014	3,026720	13,685355	-6,633323	-1,231093
09:47:15,17	0,491974	3,296958	-0,068992	-0,481013	0,232990	-0,245014	-0,012082	0,064839	-0,445925	0,263236	1,137031	-0,369898	-0,594712	-2,826307	-1,892961	-11,312839	8,001442	12,613651	-0,012082	0,064839	-0,445925	5,353080	2,085447	-0,369898	-0,012082	0,064839	-0,445925	5,353080	2,085447	-0,369898
09:47:15,22	0,491974	3,296958	-0,068992	-0,481013	0,232990	-0,245014	-0,038817	0,034599	-0,885950	0,233828	1,354828	-0,262450	-0,588568	-2,829979	-1,863206	-11,359636	8,025477	12,633652	-0,038817	0,034599	-0,885950	2,949850	4,401962	-0,262450	-0,038817	0,034599	-0,885950	2,949850	4,401962	-0,262450
09:47:15,27	0,491974	3,296958	-0,068992	-0,481013	0,232990	-0,245014	-0,038709	0,027443	-0,856195	0,603365	1,307905	-0,242449	-0,594116	-2,824884	-1,853330	-11,372247	7,980390	12,633393	-0,038709	0,027443	-0,856195	2,757628	4,346552	-0,242449	-0,038709	0,027443	-0,856195	2,757628	4,346552	-0,242449
09:47:15,32	0,491974	3,296958	-0,068992	-0,481013	0,232990	-0,245014	-0,040347	0,034794	-0,846319	0,175746	1,234339	-0,242708	-0,589423	-2,833236	-1,845910	-11,404267	7,943740	12,642140	-0,040347	0,034794	-0,846319	2,907086	4,401588	-0,242708	-0,040347	0,034794	-0,846319	2,907086	4,401588	-0,242708
09:47:15,37	0,491974	3,296958	-0,068992	-0,481013	0,232990	-0,245014	-0,035460	0,026554	-0,838898	0,556459	1,479066	-0,233961	-0,588164	-2,828534	-1,838143	-11,382702	7,983799	12,644236	-0,035460	0,026554	-0,838898	2,640984	4,262673	-0,233961	-0,035460	0,026554	-0,838898	2,640984	4,262673	-0,233961
09:47:15,42	0,491974	3,296958	-0,068992	-0,481013	0,232990	-0,245014	-0,040162	0,027815	-0,831131	0,536381	1,233201	-0,231865	-0,591266	-2,828569	-1,833935	-11,461655	7,964666	12,607417	-0,040162	0,027815	-0,831131	2,719865	4,385925	-0,231865	-0,040162	0,027815	-0,831131	2,719865	4,385925	-0,231865
09:47:15,47	0,491974	3,296958	-0,068992	-0,481013	0,232990	-0,245014	-0,038581	0,030484	-0,826924	0,341560	1,256602	-0,268684	-0,584073	-2,826341	-1,757200	-11,150970	7,632596	12,625990	-0,038581	0,030484	-0,826924	2,734541	4,285222	-0,268684	-0,038581	0,030484	-0,826924	2,734541	4,285222	-0,268684
09:47:15,52	0,491974	3,296958	-0,068992	-0,481013	0,232990	-0,245014	-0,044107	0,025368	-0,750189	0,475329	1,404349	-0,250111	-0,630787	-2,752961	1,380239	-6,450192	9,305055	12,023461	-0,044107	0,025368	-0,750189	2,466740	4,866755	-0,250111	-0,044107	0,025368	-0,750189	2,466740	4,866755	-0,250111
09:47:15,57	0,491974	3,296958	-0,068992	-0,481013	0,232990	-0,245014	-0,084299	0,102514	2,387250	0,262523	2,549127	-0,852640	-0,785935	-2,875533	2,097644	-12,796853	16,622652	11,715587	-0,084299	0,102514	2,387250	8,309887	9,166605	-0,852640	-0,084299	0,102514	2,387250	8,309887	9,166605	-0,852640
09:47:15,62	0,491974	3,296958	-0,068992	-0,481013	0,232990	-0,245014	0,099426	0,175591	3,104655	-0,373562	2,947650	-1,160514	-0,622333	-2,824647	-1,619156	-10,721687	8,804072	12,520292	0,099426	0,175591	3,104655	13,410306	-4,857268	-1,160514	0,099426	0,175591	3,104655	13,410306	-4,857268	-1,160514
09:47:15,67	0,491910	3,296894	-0,068988	-0,481008	0,283028	-0,245027	-0,026444	0,059350	-0,612145	-0,062535	2,108870	-0,355809	-0,565636	-2,812035	-2,023764	-10,159321	6,637544	12,698138	-0,026444	0,059350	-0,612145	4,596416	4,184711	-0,355809	-0,026444	0,059350	-0,612145	4,596416	4,184711	-0,355809
09:47:15,72	0,491910	3,296894	-0,068988	-0,481008	0,283028	-0,245027	-0,065715	0,016554	-1,016753	0,567731	1,637057	-0,177963	-0,569224	-2,812384	-1,996806	-10,229942	6,607101	12,669911	-0,065715	0,016554	-1,016753	1,867259	6,795683	-0,177963	-0,065715	0,016554	-1,016753	1,867259	6,795683	-0,177963
09:47:15,77	0,491910	3,296894	-0,068988	-0,481008	0,283028	-0,245027	-0,063619	0,019488	-0,989795	0,353535	1,700124	-0,206190	-0,567507	-2,812866	-1,983398	-10,274002	6,594748	12,687472	-0,063619	0,019488	-0,989795	1,883312	6,694194	-0,206190	-0,063619	0,019488	-0,989795	1,883312	6,694194	-0,206190
09:47:15,82	0,491910	3,296894	-0,068988	-0,481008	0,283028	-0,245027	-0,064059	0,017759	-0,976387	0,410678	1,645230	-0,188629	-0,574034	-2,820361	-1,972937	-10,318161	6,527157	12,638394	-0,064059	0,017759	-0,976387	1,804784	6,673890	-0,188629	-0,064059	0,017759	-0,976387	1,804784	6,673890	-0,188629
09:47:15,87	0,491910	3,296894	-0,068988	-0,481008	0,283028	-0,245027	-0,054305	0,019664	-0,965925	0,230995	2,148014	-0,237707	-0,571014	-2,823286	-1,963997	-10,325667	6,569461	12,619939	-0,054305	0,019664	-0,965925	1,774656	6,410951	-0,237707	-0,054305	0,019664	-0,965925	1,774656	6,410951	-0,237707
09:47:15,92	0,491910	3,296894	-0,068988	-0,481008	0,283028	-0,245027	-0,053282	0,015587	-0,956986	0,475900	2,173567	-0,256162	-0,574662	-2,817524	-1,960538	-10,367116	6,565661	12,632898	-0,053282	0,015587	-0,956986	1,699490	6,356184	-0,256162	-0,053282	0,015587	-0,956986	1,699490	6,356184	-0,256162
09:47:15,97	0,491910	3,296894	-0,068988	-0,481008	0,283028	-0,245027	-0,056448	0,021627	-0,953527	0,137794	1,974933	-0,243203	-0,575244	-2,819523	-1,953911	-10,375866	6,555657	12,652464	-0,056448	0,021627	-0,953527	1,835540	6,406091	-0,243203	-0,056448	0,021627	-0,953527	1,835540	6,406091	-0,243203
09:47:16,02	0,491910	3,296894	-0,068988	-0,481008	0,283028	-0,245027	-0,054426	0,021132	-0,946900	0,150527	2,077510	-0,223637	-0,565663	-2,817092	-1,950770	-10,314144	6,587904	12,652968	-0,054426	0,021132	-0,946900	1,809367	6,349927	-0,223637	-0,054426	0,021132	-0,946900	1,809367	6,349927	-0,223637
09:47:16,07	0,491910	3,296894	-0,068988	-0,481008	0,283028	-0,245027	-0,061322	0,014050	-0,943759	0,577568	1,756254	-0,223133	-0,577019	-2,818990	-1,948867	-10,378590	6,528008	12,648309	-0,061322	0,014050	-0,943759	1,680488	6,569997	-0,223133	-0,061322	0,014050	-0,943759	1,680488	6,569997	-0,223133
09:47:16,12	0,491910	3,296894	-0,068988	-0,481008	0,283028	-0,245027	-0,054000	0,022936	-0,941856	0,031419	2,111116	-0,227792	-0,567503	-2,819325	-1,944957	-10,352025	6,547465	12,643030	-0,054000	0,022936	-0,941856	1,831864	6,350109	-0,227792	-0,054000	0,022936	-0,941856	1,831864	6,350109	-0,227792
09:47:16,17	0,491910	3,296894	-0,068988	-0,481008	0,283028	-0,245027	-0,058468	0,014526	-0,937946	0,498832	1,892078	-0,233071	-0,565785	-2,813609	-1,944202	-10,360001	6,545737	12,648587	-0,058468	0,014526	-0,937946	1,639151	6,481778	-0,233071	-0,058468	0,014526	-0,937946	1,639151	6,481778	-0,233071
09:47:16,22	0,491910	3,296894	-0,068988	-0,481008	0,283028	-0,245027	-0,064277	0,015896	-0,937190	0,422110	1,583952	-0,227514	-0,570984	-2,823188	-1,938710	-10,340765	6,528045	12,656697	-0,064277	0,015896	-0,937190	1,669970	6,629681	-0,227514	-0,064277	0,015896	-0,937190	1,669970	6,629681	-0,227514
09:47:16,27	0,491910	3,296894	-0,068988	-0,481008	0,283028	-0,245027	-0,060387	0,015513	-0,933654	0,503066	1,797625	-0,219687	-0,571713	-2,817198	-1,937220	-10,409955	6,572567	12,649000	-0,060387	0,015513	-0,933654	1,720823	6,538019	-0,219687	-0,060387	0,015513	-0,933654	1,720823	6,538019	-0,219687
09:47:16,32	0,491910	3,296894	-0,068988	-0,481008	0,283028	-0,245027	-0,058205	0,019237	-0,930209	0,246675	1,843014	-0,227101	-0,569285	-2,823896	-1,937571	-10,389494	6,559107	12,643153	-0,058205	0,019237	-0,930209	1,756746	6,412099	-0,227101	-0,058205	0,019237	-0,930209	1,756746	6,412099	-0,227101
09:47:16,37	0,491910	3,296894	-0,068988	-0,481008	0,283028	-0,245027	-0,053618	0,013785	-0,930560	0,528747	2,105982	-0,232948	-0,565178	-2,815529	-1,932141	-10,385331	6,566271	12,666212	-0,053618	0,013785	-0,930560	1,610845	6,314997	-0,232948	-0,053618	0,013785	-0,930560	1,610845	6,314997	-0,232948
09:47:16,42	0,491910	3,296894	-0,068988	-0,481008	0,283028	-0,245027	-0,062918	0,014411	-0,925130	0,504438	1,622428	-0,209889	-0,572352	-2,816646	-1,935173	-10,430024	6,565554	12,674356	-0,062918	0,014411	-0,925130	1,635741	6,561458	-0,209889	-0,062918	0,014411	-0,925130	1,635741	6,561458	-0,209889
09:47:16,47	0,491910	3,296894	-0,068988	-0,481008	0,283028	-0,245027	-0,058363	0,020066	-0,928162	0,187461	1,820898	-0,201745	-0,570439	-2,824435	-1,929035	-10,391266	6,538673	12,622508	-0,058363	0,020066	-0,928162	1,762605	6,402426	-0,201745	-0,058363	0,020066	-0,928162	1,762605	6,402426	-0,201745
09:47:16,52	0,491910	3,296894	-0,068988	-0,481008	0,283028	-0,245027	-0,052575	0,014515	-0,922024	0,472213	2,168923	-0,253593	-0,567538	-2,824510	-1,932130	-10,403291	6,538399	12,644376	-0,052575	0,014515	-0,922024	1,611604	6,296028	-0,253593	-0,052575	0,014515	-0,922024	1,611604	6,296028	-0,253593
09:47:16,57	0,491910	3,296894	-0,068988	-0,481008	0,283028	-0,245027	-0,057735	0,014019	-0,920847	0,563182	1,884612	-0,231910	-0,571140	-2,815748	-1,928708	-10,436899	6,583012	12,620521	-0,057735	0,014019	-0,920847	1,663648	6,416774	-0,231910	-0,057735	0,014019	-0,920847	1,663648	6,416774	-0,231910
09:47:16,62	0,491910	3,296894	-0,068988	-0,481008	0,283028	-0,245027	-0,059747	0,019465	-0,921697	0,230389	1,734264	-0,255580	-0,569266	-2,822384	-1,929829	-10,387610	6,536472	12,608854	-0,059747	0,019465	-0,921697	1,758363	6,424411	-0,255580	-0,059747	0,019465	-0,921697	1,758363	6,424411	-0,255580
09:47:16,67	0,491910	3,296894	-0,068988	-0,481008	0,283028	-0,245027	-0,054937	0,014524	-0,922817	0,471651	2,050356	-0,267247	-0,567012	-2,817255	-1,929452	-10,432680	6,577596	12,645472	-0,054937	0,014524	-0,922817	1,611771	6,362892	-0,267247	-0,054937	0,014524	-0,922817	1,611771	6,362892	-0,267247
09:47:16,72	0,491910	3,296894	-0,068988	-0,481008	0,283028	-0,245027	-0,060506	0,015136	-0,922441	0,452877	1,701188	-0,230629	-0,566953	-2,822252	-1,926304	-10,386593	6,467665	12,638830	-0,060506	0,015136	-0,922441	1,641084	6,450871	-0,230629	-0,060506	0,015136	-0,922441	1,641084	6,450871	-0,230629
09:47:16,77	0,491910	3,296894	-0,068988	-0,481008	0,283028	-0,245027	-0,056208	0,012587	-0,919293	0,513281	2,019558	-0,237271	-0,566253	-2,818661	-1,923325	-10,363100	6,561111	12,642846	-0,056208	0,012587	-0,919293	1,501368	6,431854	-0,237271	-0,056208	0,012587	-0,919293	1,501368	6,431854	-0,237271
09:47:16,82	0,491910	3,296894	-0,068988	-0,481008	0,283028	-0,245027	-0,059668	0,013776	-0,916314	0,544146	1,813260	-0,233255	-0,568791	-2,817176	-1,925179	-10,443355	6,572675	12,652219	-0,059668	0,013776	-0,916314	1,625539	6,497166	-0,233255	-0,059668	0,013776	-0,916314	1,625539	6,497166	-0,233255
09:47:16,87	0,491910	3,296894	-0,068988	-0,481008	0,283028	-0,245027	-0,059685	0,016716	-0,918168	0,361116	1,737054	-0,223882	-0,568626	-2,822674	-1,923182	-10,383285	6,569773	12,654351	-0,059685	0,016716	-0,918168	1,673356	6,422351	-0,223882	-0,059685	0,016716	-0,918168	1,673356	6,422351	-0,223882
09:47:16,92	0,491910	3,296894	-0,068988	-0,481008	0,283028	-0,245027	-0,055006	0,013824	-0,916171	0,539026	2,033834	-0,221750	-0,565619	-2,817217	-1,924751	-10,353135	6,611317	12,643121	-0,055006	0,013824	-0,916171	1,624238	6,351831	-0,221750	-0,055006	0,013824	-0,916171	1,624238	6,351831	-0,221750
09:47:16,97	0,491910	3,296894	-0,068988	-0,481008	0,283028	-0,245027	-0,061235	0,013949	-0,917740	0,583616	1,715262	-0,232980	-0,572858	-2,821213	-1,922858	-10,432965	6,562204	12,615146	-0,061235	0,013949	-0,917740	1,678584	6,522239	-0,232980	-0,061235	0,013949	-0,917740	1,678584	6,522239	-0,232980
09:47:17,02	0,491910	3,296894	-0,068988	-0,481008	0,283028	-0,245027	-0,054155	0,018220	-0,915847	0,279063	2,038869	-0,260955	-0,566278	-2,823296	-1,922018	-10,391797	6,568998	12,649174	-0,054155	0,018220	-0,915847	1,709324	6,290028	-0,260955	-0,054155	0,018220	-0,915847	1,709324	6,290028	-0,260955
09:47:17,07	0,491910	3,296894	-0,068988	-0,481008	0,283028	-0,245027	-0,063639	0,012794	-0,914259	0,559314	1,581977	-0,221659	-0,570535	-2,816215	-1,923241	-10,438887	6,587081	12,651296	-0,063639	0,012794	-0,914259	1,563647	6,577644	-0,221659	-0,063639	0,012794	-0,914259	1,563647	6,577644	-0,221659
09:47:17,12	0,491910	3,296894	-0,068988	-0,481008	0,283028	-0,245027	-0,059646	0,018707	-0,916230	0,272295	1,735786	-0,224805	-0,572849	-2,818371	-1,922453	-10,425898	6,584811	12,649890	-0,059646	0,018707	-0,916230	1,740827	6,417965	-0,224805	-0,059646	0,018707	-0,916230	1,740827	6,417965	-0,224805
09:47:17,17	0,491910	3,296894	-0,068988	-0,481008	0,283028	-0,245027	-0,056621	0,019634	-0,915441	0,228656	1,905448	-0,226211	-0,567999	-2,819800	-1,919289	-10,364369	6,570330	12,666875	-0,056621	0,019634	-0,915441	1,769902	6,350198	-0,226211	-0,056621	0,019634	-0,915441	1,769902	6,350198	-0,226211
09:47:17,22	0,491910	3,296894	-0,068988	-0,481008	0,283028	-0,245027	-0,057809	0,014719	-0,912277	0,502454	1,904221	-0,209226	-0,568263	-2,820741	-1,916647	-10,487234	6,534775	12,631291	-0,057809	0,014719	-0,912277	1,657882	6,442193	-0,209226	-0,057809	0,014719	-0,912277	1,657882	6,442193	-0,209226
09:47:17,27	0,491910	3,296894	-0,068988	-0,481008	0,283028	-0,245027	-0,056862	0,014477	-0,909636	0,422799	1,864838	-0,244810	-0,563879	-2,821231	-1,916956	-10,382376	6,590899	12,661955	-0,056862	0,014477	-0,909636	1,559252	6,328471	-0,244810	-0,056862	0,014477	-0,909636	1,559252	6,328471	-0,244810
09:47:17,32	0,491910	3,296894	-0,068988	-0,481008	0,283028	-0,245027	-0,058629	0,010435	-0,909945	0,734007	1,835703	-0,214146	-0,565736	-2,816451	-1,917765	-10,400063	6,562867	12,662119	-0,058629	0,010435	-0,909945	1,553177	6,438043	-0,214146	-0,058629	0,010435	-0,909945	1,553177	6,438043	-0,214146
09:47:17,37	0,491910	3,296894	-0,068988	-0,481008	0,283028	-0,245027	-0,061840	0,014433	-0,910754	0,492994	1,667417	-0,213982	-0,571056	-2,825948	-1,915827	-10,431463	6,535299	12,628980	-0,061840	0,014433	-0,910754	1,626002	6,521841	-0,213982	-0,061840	0,014433	-0,910754	1,626002	6,521841	-0,213982
09:47:17,42	0,491910	3,296894	-0,068988	-0,481008	0,283028	-0,245027	-0,050956	0,014292	-0,908816	0,460778	2,219971	-0,247121	-0,567515	-2,818804	-1,916196	-10,416444	6,574247	12,680421	-0,050956	0,014292	-0,908816	1,582678	6,220007	-0,247121	-0,050956	0,014292	-0,908816	1,582678	6,220007	-0,247121
09:47:17,47	0,491910	3,296894	-0,068988	-0,481008	0,283028	-0,245027	-0,058913	0,014797	-0,909185	0,475733	1,799751	-0,195680	-0,575199	-2,817602	-1,915082	-10,427396	6,559842	12,639484	-0,058913	0,014797	-0,909185	1,637313	6,424396	-0,195680	-0,058913	0,014797	-0,909185	1,637313	6,424396	-0,195680
09:47:17,52	0,491910	3,296894	-0,068988	-0,481008	0,283028	-0,245027	-0,056112	0,022053	-0,908071	0,080468	1,943083	-0,236617	-0,565076	-2,814637	-1,916602	-10,374872	6,589316	12,652692	-0,056112	0,022053	-0,908071	1,811648	6,347906	-0,236617	-0,056112	0,022053	-0,908071	1,811648	6,347906	-0,236617
09:47:17,57	0,491910	3,296894	-0,068988	-0,481008	0,283028	-0,245027	-0,063741	0,014769	-0,909590	0,511047	1,577156	-0,223409	-0,568258	-2,818743	-1,913937	-10,489393	6,547708	12,630375	-0,063741	0,014769	-0,909590	1,670395	6,580808	-0,223409	-0,063741	0,014769	-0,909590	1,670395	6,580808	-0,223409
09:47:17,62	0,491910	3,296894	-0,068988	-0,481008	0,283028	-0,245027	-0,058594	0,015471	-0,906925	0,381217	1,766409	-0,245726	-0,566350	-2,817415	-1,913902	-10,432676	6,588357	12,646136	-0,058594	0,015471	-0,906925	1,595720	6,366048	-0,245726	-0,058594	0,015471	-0,906925	1,595720	6,366048	-0,245726
09:47:17,67	0,491910	3,296894	-0,068988	-0,481008	0,283028	-0,245027	-0,060699	0,014484	-0,906891	0,496146	1,685765	-0,229966	-0,569952	-2,824778	-1,912717	-10,459982	6,517110	12,651388	-0,060699	0,014484	-0,906891	1,633105	6,450614	-0,229966	-0,060699	0,014484	-0,906891	1,633105	6,450614	-0,229966
09:47:17,72	0,491910	3,296894	-0,068988	-0,481008	0,283028	-0,245027	-0,052521	0,013921	-0,905706	0,450042	2,122960	-0,224713	-0,571082	-2,819974	-1,911959	-10,438145	6,548064	12,642521	-0,052521	0,013921	-0,905706	1,542844	6,245891	-0,224713	-0,052521	0,013921	-0,905706	1,542844	6,245891	-0,224713
09:47:17,78	0,491910	3,296894	-0,068988	-0,481008	0,283028	-0,245027	-0,056117	0,017301	-0,904948	0,311988	1,939444	-0,233580	-0,570733	-2,819046	-1,913044	-10,453067	6,560207	12,643067	-0,056117	0,017301	-0,904948	1,670149	6,344597	-0,233580	-0,056117	0,017301	-0,904948	1,670149	6,344597	-0,233580
09:47:17,83	0,491910	3,296894	-0,068988	-0,481008	0,283028	-0,245027	-0,057094	0,017464	-0,906032	0,306613	1,869602	-0,233034	-0,570922	-2,822540	-1,911148	-10,381924	6,574143	12,637087	-0,057094	0,017464	-0,906032	1,677500	6,351517	-0,233034	-0,057094	0,017464	-0,906032	1,677500	6,351517	-0,233034
09:47:17,88	0,491910	3,296894	-0,068988	-0,481008	0,283028	-0,245027	-0,053973	0,015880	-0,904137	0,436588	2,086541	-0,239014	-0,574591	-2,814677	-1,873411	-10,219141	6,567188	12,632142	-0,053973	0,015880	-0,904137	1,683182	6,323452	-0,239014	-0,053973	0,015880	-0,904137	1,683182	6,323452	-0,239014
09:47:17,93	0,491910	3,296894	-0,068988	-0,481008	0,283028	-0,245027	-0,058949	0,022989	-0,866400	0,142293	1,972238	-0,243959	-0,641910	-2,761669	1,695156	-6,402388	9,829480	12,048426	-0,058949	0,022989	-0,866400	1,946937	6,599768	-0,243959	-0,058949	0,022989	-0,866400	1,946937	6,599768	-0,243959
09:47:17,98	0,491910	3,296894	-0,068988	-0,481008	0,283028	-0,245027	-0,071196	0,107793	2,702167	0,466069	3,009672	-0,827675	-0,792844	-2,938214	1,869596	-15,846473	16,936142	11,851328	-0,071196	0,107793	2,702167	8,927854	8,598562	-0,827675	-0,071196	0,107793	2,702167	8,927854	8,598562	-0,827675
09:47:18,03	0,491910	3,296894	-0,068988	-0,481008	0,283028	-0,245027	0,157164	0,150233	2,876607	-0,308285	3,152227	-1,024773	-0,640104	-2,872825	-1,626721	-13,273817	10,146330	12,574213	0,157164	0,150233	2,876607	11,485008	-9,185113	-1,024773	0,157164	0,150233	2,876607	11,485008	-9,185113	-1,024773
09:47:18,08	0,491984	3,296984	-0,069004	-0,480993	0,333000	-0,244982	0,024165	0,050651	-0,619710	0,276148	1,859192	-0,301888	-0,595895	-2,854775	-2,150340	-11,903205	7,780464	12,740599	0,024165	0,050651	-0,619710	4,252273	-0,037761	-0,301888	0,024165	0,050651	-0,619710	4,252273	-0,037761	-0,301888
09:47:18,13	0,491984	3,296984	-0,069004	-0,480993	0,333000	-0,244982	-0,013572	0,021390	-1,143329	0,434153	2,266806	-0,135502	-0,589957	-2,856271	-2,119972	-11,937231	7,784261	12,805764	-0,013572	0,021390	-1,143329	2,113250	3,332176	-0,135502	-0,013572	0,021390	-1,143329	2,113250	3,332176	-0,135502
09:47:18,18	0,491984	3,296984	-0,069004	-0,480993	0,333000	-0,244982	-0,015245	0,015500	-1,112961	0,726708	2,148433	-0,070337	-0,597702	-2,852543	-2,106042	-11,975432	7,721451	12,780347	-0,015245	0,015500	-1,112961	1,943441	3,345151	-0,070337	-0,015245	0,015500	-1,112961	1,943441	3,345151	-0,070337
09:47:18,23	0,491984	3,296984	-0,069004	-0,480993	0,333000	-0,244982	-0,014601	0,024070	-1,099031	0,207538	2,180245	-0,095754	-0,592405	-2,856935	-2,100606	-12,000914	7,714252	12,753109	-0,014601	0,024070	-1,099031	2,097067	3,326406	-0,095754	-0,014601	0,024070	-1,099031	2,097067	3,326406	-0,095754
09:47:18,28	0,491984	3,296984	-0,069004	-0,480993	0,333000	-0,244982	-0,013445	0,017288	-1,093595	0,541271	2,221871	-0,122992	-0,594825	-2,850242	-2,089739	-12,020696	7,689121	12,785231	-0,013445	0,017288	-1,093595	1,898345	3,277312	-0,122992	-0,013445	0,017288	-1,093595	1,898345	3,277312	-0,122992
09:47:18,33	0,491984	3,296984	-0,069004	-0,480993	0,333000	-0,244982	-0,018032	0,022729	-1,082728	0,226644	1,978778	-0,090870	-0,589432	-2,858267	-2,085427	-11,994558	7,643162	12,761227	-0,018032	0,022729	-1,082728	2,010898	3,394302	-0,090870	-0,018032	0,022729	-1,082728	2,010898	3,394302	-0,090870
09:47:18,38	0,491984	3,296984	-0,069004	-0,480993	0,333000	-0,244982	-0,013779	0,014047	-1,078416	0,651413	2,245583	-0,114874	-0,590232	-2,851859	-2,055449	-11,844469	7,606684	12,770158	-0,013779	0,014047	-1,078416	1,754072	3,327196	-0,114874	-0,013779	0,014047	-1,078416	1,754072	3,327196	-0,114874
09:47:18,43	0,491984	3,296984	-0,069004	-0,480993	0,333000	-0,244982	-0,018929	0,017943	-1,048438	0,492230	2,125998	-0,105943	-0,604907	-2,744653	1,572276	-5,251667	8,094936	12,331211	-0,018929	0,017943	-1,048438	1,900793	3,611895	-0,105943	-0,018929	0,017943	-1,048438	1,900793	3,611895	-0,105943
09:47:18,48	0,491984	3,296984	-0,069004	-0,480993	0,333000	-0,244982	-0,104434	0,084255	2,579287	0,763258	3,145147	-0,544890	-0,783664	-2,930398	1,928893	-14,721968	16,324814	11,985504	-0,104434	0,084255	2,579287	7,377294	11,343180	-0,544890	-0,104434	0,084255	2,579287	7,377294	11,343180	-0,544890
09:47:18,53	0,491984	3,296984	-0,069004	-0,480993	0,333000	-0,244982	0,145804	0,146192	2,935904	-0,065302	3,841068	-0,890597	-0,620633	-2,867214	-1,794753	-12,179481	8,892511	12,779445	0,145804	0,146192	2,935904	11,410737	-7,604584	-0,890597	0,145804	0,146192	2,935904	11,410737	-7,604584	-0,890597
09:47:18,58	0,491948	3,296985	-0,068998	-0,481024	0,383030	-0,245009	0,009570	0,036594	-0,787742	0,468437	2,674909	-0,096656	-0,576990	-2,850046	-2,256640	-10,940253	6,579675	12,925624	0,009570	0,036594	-0,787742	3,341093	1,923626	-0,096656	0,009570	0,036594	-0,787742	3,341093	1,923626	-0,096656
09:47:18,63	0,491948	3,296985	-0,068998	-0,481024	0,383030	-0,245009	-0,027119	0,007382	-1,249629	0,604126	2,996655	0,049523	-0,572676	-2,852373	-2,223587	-10,915057	6,555677	12,904885	-0,027119	0,007382	-1,249629	1,183603	5,125528	0,049523	-0,027119	0,007382	-1,249629	1,183603	5,125528	0,049523
09:47:18,68	0,491948	3,296985	-0,068998	-0,481024	0,383030	-0,245009	-0,027261	0,002482	-1,216576	0,850740	3,023125	0,028783	-0,573919	-2,849800	-2,211928	-10,942184	6,512545	12,935615	-0,027261	0,002482	-1,216576	1,045568	5,163093	0,028783	-0,027261	0,002482	-1,216576	1,045568	5,163093	0,028783
09:47:18,73	0,491948	3,296985	-0,068998	-0,481024	0,383030	-0,245009	-0,028868	0,004845	-1,204917	0,676929	2,937643	0,059514	-0,566790	-2,845980	-2,199495	-10,930044	6,516624	12,929854	-0,028868	0,004845	-1,204917	1,057281	5,203748	0,059514	-0,028868	0,004845	-1,204917	1,057281	5,203748	0,059514
09:47:18,78	0,491948	3,296985	-0,068998	-0,481024	0,383030	-0,245009	-0,035741	0,000581	-1,192483	0,908262	2,588719	0,053753	-0,577419	-2,853492	-2,196010	-10,957732	6,477099	12,904421	-0,035741	0,000581	-1,192483	0,953886	5,394356	0,053753	-0,035741	0,000581	-1,192483	0,953886	5,394356	0,053753
09:47:18,83	0,491948	3,296985	-0,068998	-0,481024	0,383030	-0,245009	-0,023921	0,006031	-1,188999	0,576820	3,199137	0,028320	-0,576395	-2,843824	-2,189848	-11,032819	6,533129	12,929074	-0,023921	0,006031	-1,188999	1,050221	5,076913	0,028320	-0,023921	0,006031	-1,188999	1,050221	5,076913	0,028320
09:47:18,88	0,491948	3,296985	-0,068998	-0,481024	0,383030	-0,245009	-0,032805	0,009978	-1,182837	0,382542	2,644088	0,052973	-0,572237	-2,847079	-2,188266	-11,013453	6,488906	12,926732	-0,032805	0,009978	-1,182837	1,165804	5,219317	0,052973	-0,032805	0,009978	-1,182837	1,165804	5,219317	0,052973
09:47:18,93	0,491948	3,296985	-0,068998	-0,481024	0,383030	-0,245009	-0,032065	0,004750	-1,181254	0,625797	2,721498	0,050630	-0,573967	-2,850221	-2,181627	-10,993014	6,425850	12,939078	-0,032065	0,004750	-1,181254	0,998639	5,238567	0,050630	-0,032065	0,004750	-1,181254	0,998639	5,238567	0,050630
09:47:18,98	0,491948	3,296985	-0,068998	-0,481024	0,383030	-0,245009	-0,028479	0,004676	-1,174616	0,585229	2,957179	0,062977	-0,571455	-2,849760	-2,176557	-10,957205	6,506186	12,938700	-0,028479	0,004676	-1,174616	0,952303	5,192776	0,062977	-0,028479	0,004676	-1,174616	0,952303	5,192776	0,062977
09:47:19,03	0,491948	3,296985	-0,068998	-0,481024	0,383030	-0,245009	-0,034162	0,003866	-1,172690	0,673985	2,625334	0,065046	-0,577548	-2,853337	-2,177732	-11,047031	6,484219	12,971967	-0,034162	0,003866	-1,172690	0,977473	5,307063	0,065046	-0,034162	0,003866	-1,172690	0,977473	5,307063	0,065046
09:47:19,08	0,491948	3,296985	-0,068998	-0,481024	0,383030	-0,245009	-0,023990	0,006219	-1,170720	0,528515	3,114645	0,095866	-0,569774	-2,846759	-2,175416	-10,988824	6,498136	12,938809	-0,023990	0,006219	-1,170720	1,016743	4,997852	0,095866	-0,023990	0,006219	-1,170720	1,016743	4,997852	0,095866
09:47:19,13	0,491948	3,296985	-0,068998	-0,481024	0,383030	-0,245009	-0,033574	0,002776	-1,168404	0,748739	2,659727	0,062708	-0,572144	-2,855816	-2,168763	-11,024066	6,486761	12,971766	-0,033574	0,002776	-1,168404	0,966643	5,295278	0,062708	-0,033574	0,002776	-1,168404	0,966643	5,295278	0,062708
09:47:19,18	0,491948	3,296985	-0,068998	-0,481024	0,383030	-0,245009	-0,024545	0,000300	-1,161751	0,850007	3,104394	0,095665	-0,579756	-2,849254	-2,165327	-10,999214	6,491552	12,925625	-0,024545	0,000300	-1,161751	0,873562	5,031181	0,095665	-0,024545	0,000300	-1,161751	0,873562	5,031181	0,095665
09:47:19,23	0,491948	3,296985	-0,068998	-0,481024	0,383030	-0,245009	-0,026422	0,010174	-1,158316	0,353160	3,025938	0,049524	-0,572264	-2,847139	-2,166154	-11,074908	6,499227	12,904535	-0,026422	0,010174	-1,158316	1,151786	5,100038	0,049524	-0,026422	0,010174	-1,158316	1,151786	5,100038	0,049524
09:47:19,28	0,491948	3,296985	-0,068998	-0,481024	0,383030	-0,245009	-0,031999	0,004743	-1,159143	0,604374	2,666511	0,028434	-0,579211	-2,852080	-2,165705	-11,029284	6,505313	12,940816	-0,031999	0,004743	-1,159143	0,976663	5,178454	0,028434	-0,031999	0,004743	-1,159143	0,976663	5,178454	0,028434
09:47:19,33	0,491948	3,296985	-0,068998	-0,481024	0,383030	-0,245009	-0,024247	0,008288	-1,158694	0,448082	3,106083	0,064715	-0,569241	-2,845648	-2,166129	-11,022678	6,466460	12,908523	-0,024247	0,008288	-1,158694	1,098706	5,009495	0,064715	-0,024247	0,008288	-1,158694	1,098706	5,009495	0,064715
09:47:19,38	0,491948	3,296985	-0,068998	-0,481024	0,383030	-0,245009	-0,034803	0,002870	-1,159118	0,699470	2,582348	0,032422	-0,571686	-2,849941	-2,164947	-11,064705	6,438445	12,935349	-0,034803	0,002870	-1,159118	0,924785	5,314362	0,032422	-0,034803	0,002870	-1,159118	0,924785	5,314362	0,032422
09:47:19,43	0,491948	3,296985	-0,068998	-0,481024	0,383030	-0,245009	-0,029862	0,002841	-1,157935	0,655710	2,816888	0,059248	-0,572057	-2,849392	-2,162173	-10,983075	6,493024	12,958814	-0,029862	0,002841	-1,157935	0,878738	5,161038	0,059248	-0,029862	0,002841	-1,157935	0,878738	5,161038	0,059248
09:47:19,48	0,491948	3,296985	-0,068998	-0,481024	0,383030	-0,245009	-0,030152	0,003437	-1,155162	0,712797	2,845207	0,082713	-0,570359	-2,846070	-2,159104	-11,001510	6,452528	12,932399	-0,030152	0,003437	-1,155162	0,982616	5,212129	0,082713	-0,030152	0,003437	-1,155162	0,982616	5,212129	0,082713
09:47:19,53	0,491948	3,296985	-0,068998	-0,481024	0,383030	-0,245009	-0,033878	0,003627	-1,152093	0,658614	2,655751	0,056298	-0,574423	-2,847677	-2,161029	-10,980608	6,474310	12,942803	-0,033878	0,003627	-1,152093	0,943370	5,315144	0,056298	-0,033878	0,003627	-1,152093	0,943370	5,315144	0,056298
09:47:19,58	0,491948	3,296985	-0,068998	-0,481024	0,383030	-0,245009	-0,030454	0,006344	-1,154018	0,546688	2,840992	0,066702	-0,572033	-2,857765	-2,158293	-10,998076	6,467584	12,910948	-0,030454	0,006344	-1,154018	1,044663	5,231628	0,066702	-0,030454	0,006344	-1,154018	1,044663	5,231628	0,066702
09:47:19,63	0,491948	3,296985	-0,068998	-0,481024	0,383030	-0,245009	-0,022913	-0,000771	-1,151281	0,902081	3,221375	0,034846	-0,576840	-2,845898	-2,156381	-11,011886	6,475205	12,954706	-0,022913	-0,000771	-1,151281	0,841572	5,020019	0,034846	-0,022913	-0,000771	-1,151281	0,841572	5,020019	0,034846
09:47:19,68	0,491948	3,296985	-0,068998	-0,481024	0,383030	-0,245009	-0,030786	0,009326	-1,149370	0,376736	2,796170	0,078605	-0,569235	-2,845376	-2,156032	-11,037889	6,463479	12,907326	-0,030786	0,009326	-1,149370	1,108836	5,212903	0,078605	-0,030786	0,009326	-1,149370	1,108836	5,212903	0,078605
09:47:19,73	0,491948	3,296985	-0,068998	-0,481024	0,383030	-0,245009	-0,035041	0,003002	-1,149020	0,682458	2,558265	0,031225	-0,570306	-2,851455	-2,155557	-10,997705	6,462706	12,963654	-0,035041	0,003002	-1,149020	0,918076	5,308998	0,031225	-0,035041	0,003002	-1,149020	0,918076	5,308998	0,031225
09:47:19,78	0,491948	3,296985	-0,068998	-0,481024	0,383030	-0,245009	-0,029240	0,000889	-1,148545	0,811714	2,895088	0,087553	-0,575671	-2,848978	-2,155204	-11,008560	6,421466	12,947134	-0,029240	0,000889	-1,148545	0,881527	5,190467	0,087553	-0,029240	0,000889	-1,148545	0,881527	5,190467	0,087553
09:47:19,83	0,491948	3,296985	-0,068998	-0,481024	0,383030	-0,245009	-0,028704	0,006774	-1,148192	0,464589	2,934229	0,071033	-0,572882	-2,847691	-2,152559	-11,099064	6,450387	12,904448	-0,028704	0,006774	-1,148192	0,996318	5,187456	0,071033	-0,028704	0,006774	-1,148192	0,996318	5,187456	0,071033
09:47:19,88	0,491948	3,296985	-0,068998	-0,481024	0,383030	-0,245009	-0,031213	0,005003	-1,145547	0,536481	2,710916	0,028347	-0,570359	-2,846986	-2,152106	-11,016676	6,452784	12,937859	-0,031213	0,005003	-1,145547	0,929178	5,161110	0,028347	-0,031213	0,005003	-1,145547	0,929178	5,161110	0,028347
09:47:19,93	0,491948	3,296985	-0,068998	-0,481024	0,383030	-0,245009	-0,033085	0,003169	-1,145095	0,675081	2,683729	0,061758	-0,569213	-2,855352	-2,153622	-11,055170	6,473934	12,963037	-0,033085	0,003169	-1,145095	0,923865	5,280866	0,061758	-0,033085	0,003169	-1,145095	0,923865	5,280866	0,061758
09:47:19,98	0,491948	3,296985	-0,068998	-0,481024	0,383030	-0,245009	-0,026412	-0,002007	-1,146610	0,943293	2,986770	0,086936	-0,573913	-2,853601	-2,152099	-11,023606	6,391145	12,919821	-0,026412	-0,002007	-1,146610	0,785776	5,060141	0,086936	-0,026412	-0,002007	-1,146610	0,785776	5,060141	0,086936
09:47:20,03	0,491948	3,296985	-0,068998	-0,481024	0,383030	-0,245009	-0,025579	0,002939	-1,145088	0,630185	3,098822	0,043720	-0,574538	-2,845950	-2,150603	-11,057161	6,484201	12,908728	-0,025579	0,002939	-1,145088	0,860930	5,106792	0,043720	-0,025579	0,002939	-1,145088	0,860930	5,106792	0,043720
09:47:20,08	0,491948	3,296985	-0,068998	-0,481024	0,383030	-0,245009	-0,031892	0,007306	-1,143591	0,466929	2,694949	0,032627	-0,576311	-2,849358	-2,152118	-11,044141	6,430696	12,936061	-0,031892	0,007306	-1,143591	1,040458	5,198505	0,032627	-0,031892	0,007306	-1,143591	1,040458	5,198505	0,032627
09:47:20,13	0,491948	3,296985	-0,068998	-0,481024	0,383030	-0,245009	-0,028054	0,007138	-1,145107	0,435829	2,932569	0,059960	-0,575666	-2,848219	-2,146668	-11,038981	6,473561	12,948881	-0,028054	0,007138	-1,145107	0,996185	5,134818	0,059960	-0,028054	0,007138	-1,145107	0,996185	5,134818	0,059960
09:47:20,18	0,491948	3,296985	-0,068998	-0,481024	0,383030	-0,245009	-0,029363	0,007149	-1,139657	0,474957	2,847527	0,072780	-0,569138	-2,850248	-2,148991	-11,020187	6,473697	12,926706	-0,029363	0,007149	-1,139657	1,036178	5,152549	0,072780	-0,029363	0,007149	-1,139657	1,036178	5,152549	0,072780
09:47:20,23	0,491948	3,296985	-0,068998	-0,481024	0,383030	-0,245009	-0,030870	0,000481	-1,141979	0,831220	2,785396	0,050605	-0,577451	-2,851335	-2,148216	-11,047451	6,458921	12,948670	-0,030870	0,000481	-1,141979	0,868986	5,208679	0,050605	-0,030870	0,000481	-1,141979	0,868986	5,208679	0,050605
09:47:20,29	0,491948	3,296985	-0,068998	-0,481024	0,383030	-0,245009	-0,025772	0,007137	-1,141205	0,458673	3,034254	0,072569	-0,570352	-2,850455	-2,151324	-11,021004	6,440012	12,926815	-0,025772	0,007137	-1,141205	1,018945	5,057367	0,072569	-0,025772	0,007137	-1,141205	1,018945	5,057367	0,072569
09:47:20,34	0,491948	3,296985	-0,068998	-0,481024	0,383030	-0,245009	-0,030084	0,001429	-1,144313	0,752347	2,842388	0,050714	-0,571470	-2,850537	-2,145106	-11,015499	6,468163	12,923671	-0,030084	0,001429	-1,144313	0,864525	5,203993	0,050714	-0,030084	0,001429	-1,144313	0,864525	5,203993	0,050714
09:47:20,39	0,491948	3,296985	-0,068998	-0,481024	0,383030	-0,245009	-0,029454	0,002356	-1,138094	0,731256	2,865861	0,047570	-0,569472	-2,851676	-2,118986	-10,905175	6,318297	12,945626	-0,029454	0,002356	-1,138094	0,916232	5,177980	0,047570	-0,029454	0,002356	-1,138094	0,916232	5,177980	0,047570
09:47:20,44	0,491948	3,296985	-0,068998	-0,481024	0,383030	-0,245009	-0,029467	5,591856E-5	-1,111975	0,776255	3,035667	0,069525	-0,566682	-2,742002	1,532491	-4,351115	5,765288	12,559558	-0,029467	5,591856E-5	-1,111975	0,780645	5,348797	0,069525	-0,029467	5,591856E-5	-1,111975	0,780645	5,348797	0,069525
09:47:20,49	0,491948	3,296985	-0,068998	-0,481024	0,383030	-0,245009	-0,125842	0,052477	2,539502	0,848462	3,976633	-0,316543	-0,747052	-2,958097	2,218912	-15,337596	14,116644	12,173215	-0,125842	0,052477	2,539502	4,967917	13,855228	-0,316543	-0,125842	0,052477	2,539502	4,967917	13,855228	-0,316543
09:47:20,54	0,491948	3,296985	-0,068998	-0,481024	0,383030	-0,245009	0,151487	0,100634	3,225923	0,083523	4,707474	-0,702886	-0,617249	-2,907882	-1,975378	-13,402858	8,210368	12,932770	0,151487	0,100634	3,225923	7,983329	-7,184224	-0,702886	0,151487	0,100634	3,225923	7,983329	-7,184224	-0,702886
09:47:20,59	0,491948	3,296955	-0,069003	-0,480999	0,433023	-0,244993	0,043098	0,013329	-0,968366	0,475776	3,699949	0,056668	-0,570496	-2,877301	-2,410016	-11,950101	6,240349	13,073682	0,043098	0,013329	-0,968366	1,522129	0,316737	0,056668	0,043098	0,013329	-0,968366	1,522129	0,316737	0,056668
09:47:20,64	0,491948	3,296955	-0,069003	-0,480999	0,433023	-0,244993	-0,006762	-0,011869	-1,403005	0,806388	3,350330	0,197581	-0,569372	-2,887654	-2,383176	-12,018028	6,139115	13,077690	-0,006762	-0,011869	-1,403005	-0,125337	3,881176	0,197581	-0,006762	-0,011869	-1,403005	-0,125337	3,881176	0,197581
09:47:20,69	0,491948	3,296955	-0,069003	-0,480999	0,433023	-0,244993	0,001641	-0,018019	-1,376165	1,004573	3,779099	0,201589	-0,579395	-2,880268	-2,367293	-12,034162	6,141883	13,077333	0,001641	-0,018019	-1,376165	-0,409956	3,650275	0,201589	0,001641	-0,018019	-1,376165	-0,409956	3,650275	0,201589
09:47:20,74	0,491948	3,296955	-0,069003	-0,480999	0,433023	-0,244993	0,000256	-0,005646	-1,360282	0,355485	3,691744	0,201232	-0,568662	-2,879513	-2,360660	-11,985365	6,139832	13,065006	0,000256	-0,005646	-1,360282	-0,087730	3,671611	0,201232	0,000256	-0,005646	-1,360282	-0,087730	3,671611	0,201232
09:47:20,79	0,491948	3,296955	-0,069003	-0,480999	0,433023	-0,244993	-0,005764	-0,014564	-1,353649	0,841817	3,421981	0,188905	-0,570337	-2,881004	-2,350134	-11,963263	6,138422	13,086889	-0,005764	-0,014564	-1,353649	-0,301422	3,874431	0,188905	-0,005764	-0,014564	-1,353649	-0,301422	3,874431	0,188905
09:47:20,84	0,491948	3,296955	-0,069003	-0,480999	0,433023	-0,244993	-0,003635	-0,013858	-1,343123	0,814975	3,552509	0,210788	-0,578700	-2,883871	-2,343581	-12,026322	6,094635	13,051206	-0,003635	-0,013858	-1,343123	-0,272903	3,837871	0,210788	-0,003635	-0,013858	-1,343123	-0,272903	3,837871	0,210788
09:47:20,89	0,491948	3,296955	-0,069003	-0,480999	0,433023	-0,244993	0,003029	-0,008050	-1,336570	0,443469	3,866337	0,175105	-0,562330	-2,874173	-2,248179	-11,619249	5,888348	13,049618	0,003029	-0,008050	-1,336570	-0,188420	3,628549	0,175105	0,003029	-0,008050	-1,336570	-0,188420	3,628549	0,175105
09:47:20,94	0,491948	3,296955	-0,069003	-0,480999	0,433023	-0,244993	-0,167245	0,023946	2,316484	1,190681	4,330336	-0,103000	-0,551227	-2,733294	1,732402	-3,358455	4,473492	12,632552	-0,167245	0,023946	2,316484	3,070436	17,459056	-0,103000	-0,167245	0,023946	2,316484	3,070436	17,459056	-0,103000
09:47:20,99	0,491948	3,296955	-0,069003	-0,480999	0,433023	-0,244993	-0,167245	0,023946	2,316484	1,190681	4,330336	-0,103000	-0,721133	-2,938413	2,281970	-13,653493	12,321440	12,343604	-0,167245	0,023946	2,316484	3,070436	17,459056	-0,103000	-0,167245	0,023946	2,316484	3,070436	17,459056	-0,103000
09:47:21,04	0,491948	3,296955	-0,069003	-0,480999	0,433023	-0,244993	0,045876	0,003758	-0,802600	0,292290	4,444680	0,119379	-0,587496	-2,909311	-2,050654	-12,514409	6,509625	13,007107	0,045876	0,003758	-0,802600	0,587308	0,843417	0,119379	0,045876	0,003758	-0,802600	0,587308	0,843417	0,119379
09:47:21,09	0,492006	3,296900	-0,068986	-0,481011	0,483023	-0,245049	0,045876	0,003758	-0,802600	0,292290	4,444680	0,119379	-0,556205	-2,885405	-2,477122	-11,188316	4,638258	13,226215	0,045876	0,003758	-0,802600	0,587308	0,843417	0,119379	0,045876	0,003758	-0,802600	0,587308	0,843417	0,119379
09:47:21,14	0,492006	3,296900	-0,068986	-0,481011	0,483023	-0,245049	-0,006890	-0,028298	-1,470111	0,654107	4,804464	0,350113	-0,547883	-2,879179	-2,446445	-11,186684	4,604958	13,203981	-0,006890	-0,028298	-1,470111	-1,567247	5,345328	0,350113	-0,006890	-0,028298	-1,470111	-1,567247	5,345328	0,350113
09:47:21,19	0,492006	3,296900	-0,068986	-0,481011	0,483023	-0,245049	-0,016443	-0,032392	-1,439434	0,839017	4,325784	0,327880	-0,551403	-2,886726	-2,428919	-11,196815	4,504981	13,217561	-0,016443	-0,032392	-1,439434	-1,703784	5,616540	0,327880	-0,016443	-0,032392	-1,439434	-1,703784	5,616540	0,327880
09:47:21,24	0,492006	3,296900	-0,068986	-0,481011	0,483023	-0,245049	-0,008147	-0,033117	-1,421908	0,785057	4,798382	0,341460	-0,546569	-2,877281	-2,415341	-11,164883	4,567975	13,208381	-0,008147	-0,033117	-1,421908	-1,814639	5,437916	0,341460	-0,008147	-0,033117	-1,421908	-1,814639	5,437916	0,341460
09:47:21,29	0,492006	3,296900	-0,068986	-0,481011	0,483023	-0,245049	-0,018744	-0,032580	-1,408330	0,827661	4,243515	0,332280	-0,547203	-2,885315	-2,408318	-11,212438	4,551851	13,227004	-0,018744	-0,032580	-1,408330	-1,729893	5,714882	0,332280	-0,018744	-0,032580	-1,408330	-1,729893	5,714882	0,332280
09:47:21,34	0,492006	3,296900	-0,068986	-0,481011	0,483023	-0,245049	-0,011469	-0,036049	-1,401307	0,970287	4,588677	0,350903	-0,547294	-2,883659	-2,402917	-11,255422	4,529191	13,209127	-0,011469	-0,036049	-1,401307	-1,859551	5,488981	0,350903	-0,011469	-0,036049	-1,401307	-1,859551	5,488981	0,350903
09:47:21,39	0,492006	3,296900	-0,068986	-0,481011	0,483023	-0,245049	-0,012858	-0,035141	-1,395906	0,881984	4,490568	0,333026	-0,545372	-2,884429	-2,397436	-11,184836	4,498725	13,209154	-0,012858	-0,035141	-1,395906	-1,876620	5,499888	0,333026	-0,012858	-0,035141	-1,395906	-1,876620	5,499888	0,333026
09:47:21,44	0,492006	3,296900	-0,068986	-0,481011	0,483023	-0,245049	-0,013151	-0,037192	-1,390425	0,997496	4,551656	0,333053	-0,546569	-2,885208	-2,393187	-11,210795	4,510629	13,187514	-0,013151	-0,037192	-1,390425	-1,922038	5,584034	0,333053	-0,013151	-0,037192	-1,390425	-1,922038	5,584034	0,333053
09:47:21,49	0,492006	3,296900	-0,068986	-0,481011	0,483023	-0,245049	-0,011878	-0,036544	-1,386176	0,961154	4,589410	0,311413	-0,545866	-2,887093	-2,389242	-11,162585	4,501751	13,222936	-0,011878	-0,036544	-1,386176	-1,907548	5,521870	0,311413	-0,011878	-0,036544	-1,386176	-1,907548	5,521870	0,311413
09:47:21,54	0,492006	3,296900	-0,068986	-0,481011	0,483023	-0,245049	-0,010597	-0,038096	-1,382230	1,058265	4,702232	0,346835	-0,546003	-2,886579	-2,386537	-11,222413	4,485635	13,240822	-0,010597	-0,038096	-1,382230	-1,932255	5,534104	0,346835	-0,010597	-0,038096	-1,382230	-1,932255	5,534104	0,346835
09:47:21,59	0,492006	3,296900	-0,068986	-0,481011	0,483023	-0,245049	-0,010975	-0,037720	-1,379526	0,994860	4,638852	0,364721	-0,546634	-2,880278	-2,382690	-11,238873	4,500995	13,235123	-0,010975	-0,037720	-1,379526	-1,966172	5,500352	0,364721	-0,010975	-0,037720	-1,379526	-1,966172	5,500352	0,364721
09:47:21,64	0,492006	3,296900	-0,068986	-0,481011	0,483023	-0,245049	-0,016116	-0,034023	-1,375679	0,807686	4,349568	0,359022	-0,547755	-2,884409	-2,383078	-11,223533	4,493473	13,205083	-0,016116	-0,034023	-1,375679	-1,863127	5,614661	0,359022	-0,016116	-0,034023	-1,375679	-1,863127	5,614661	0,359022
09:47:21,69	0,492006	3,296900	-0,068986	-0,481011	0,483023	-0,245049	-0,011978	-0,035117	-1,376067	0,865744	4,581799	0,328982	-0,551376	-2,883986	-2,377254	-11,272322	4,499798	13,235596	-0,011978	-0,035117	-1,376067	-1,890971	5,522045	0,328982	-0,011978	-0,035117	-1,376067	-1,890971	5,522045	0,328982
09:47:21,74	0,492006	3,296900	-0,068986	-0,481011	0,483023	-0,245049	-0,010534	-0,031770	-1,370243	0,672782	4,611470	0,359495	-0,551958	-2,884605	-2,376843	-11,257956	4,466834	13,253331	-0,010534	-0,031770	-1,370243	-1,821190	5,438366	0,359495	-0,010534	-0,031770	-1,370243	-1,821190	5,438366	0,359495
09:47:21,79	0,492006	3,296900	-0,068986	-0,481011	0,483023	-0,245049	-0,009706	-0,031576	-1,369832	0,641285	4,683437	0,377230	-0,548289	-2,879520	-2,376063	-11,201108	4,515544	13,245530	-0,009706	-0,031576	-1,369832	-1,837392	5,445353	0,377230	-0,009706	-0,031576	-1,369832	-1,837392	5,445353	0,377230
09:47:21,84	0,492006	3,296900	-0,068986	-0,481011	0,483023	-0,245049	-0,015945	-0,032211	-1,369051	0,744913	4,383892	0,369429	-0,551888	-2,883370	-2,371016	-11,240768	4,486361	13,245584	-0,015945	-0,032211	-1,369051	-1,783612	5,635560	0,369429	-0,015945	-0,032211	-1,369051	-1,783612	5,635560	0,369429
09:47:21,89	0,492006	3,296900	-0,068986	-0,481011	0,483023	-0,245049	-0,010811	-0,031019	-1,364004	0,637839	4,631083	0,369483	-0,547127	-2,888977	-2,372937	-11,238364	4,507630	13,232865	-0,010811	-0,031019	-1,364004	-1,797134	5,479765	0,369483	-0,010811	-0,031019	-1,364004	-1,797134	5,479765	0,369483
09:47:21,94	0,492006	3,296900	-0,068986	-0,481011	0,483023	-0,245049	-0,008336	-0,037946	-1,365925	1,017654	4,751249	0,356764	-0,546446	-2,881176	-2,369071	-11,197139	4,546780	13,222928	-0,008336	-0,037946	-1,365925	-1,961072	5,405615	0,356764	-0,008336	-0,037946	-1,365925	-1,961072	5,405615	0,356764
09:47:21,99	0,492006	3,296900	-0,068986	-0,481011	0,483023	-0,245049	-0,019093	-0,035120	-1,362458	0,855238	4,231479	0,355417	-0,544196	-2,878248	-2,369470	-11,211829	4,474438	13,231518	-0,019093	-0,035120	-1,362458	-1,901667	5,730244	0,355417	-0,019093	-0,035120	-1,362458	-1,901667	5,730244	0,355417
09:47:22,04	0,492006	3,296900	-0,068986	-0,481011	0,483023	-0,245049	-0,019093	-0,035120	-1,362458	0,855238	4,231479	0,355417	-0,546030	-2,880678	-2,365607	-11,262351	4,485850	13,219684	-0,019093	-0,035120	-1,362458	-1,901667	5,730244	0,355417	-0,019093	-0,035120	-1,362458	-1,901667	5,730244	0,355417
09:47:22,09	0,492006	3,296900	-0,068986	-0,481011	0,483023	-0,245049	-0,016072	-0,034746	-1,358596	0,820430	4,339106	0,343583	-0,547644	-2,888494	-2,363218	-11,218520	4,494273	13,226301	-0,016072	-0,034746	-1,358596	-1,907143	5,600730	0,343583	-0,016072	-0,034746	-1,358596	-1,907143	5,600730	0,343583
09:47:22,14	0,492006	3,296900	-0,068986	-0,481011	0,483023	-0,245049	-0,008495	-0,037256	-1,356206	0,980146	4,766839	0,350200	-0,547125	-2,886965	-2,366344	-11,228477	4,455776	13,217699	-0,008495	-0,037256	-1,356206	-1,944442	5,433697	0,350200	-0,008495	-0,037256	-1,356206	-1,944442	5,433697	0,350200
09:47:22,19	0,492006	3,296900	-0,068986	-0,481011	0,483023	-0,245049	-0,010079	-0,036941	-1,359333	0,925462	4,695087	0,341598	-0,545965	-2,877878	-2,365213	-11,232708	4,508401	13,225134	-0,010079	-0,036941	-1,359333	-1,974419	5,486303	0,341598	-0,010079	-0,036941	-1,359333	-1,974419	5,486303	0,341598
09:47:22,24	0,492006	3,296900	-0,068986	-0,481011	0,483023	-0,245049	-0,018529	-0,033402	-1,358201	0,784901	4,225732	0,349033	-0,551301	-2,883365	-2,362538	-11,268401	4,487069	13,163312	-0,018529	-0,033402	-1,358201	-1,837180	5,680241	0,349033	-0,018529	-0,033402	-1,358201	-1,837180	5,680241	0,349033
09:47:22,29	0,492006	3,296900	-0,068986	-0,481011	0,483023	-0,245049	-0,011109	-0,031525	-1,355527	0,650945	4,591330	0,287211	-0,547692	-2,886140	-2,361673	-11,224502	4,458515	13,229464	-0,011109	-0,031525	-1,355527	-1,823744	5,463364	0,287211	-0,011109	-0,031525	-1,355527	-1,823744	5,463364	0,287211
09:47:22,34	0,492006	3,296900	-0,068986	-0,481011	0,483023	-0,245049	-0,010510	-0,036038	-1,354662	0,882842	4,674762	0,353363	-0,548908	-2,888286	-2,359347	-11,251099	4,454261	13,227657	-0,010510	-0,036038	-1,354662	-1,946118	5,499790	0,353363	-0,010510	-0,036038	-1,354662	-1,946118	5,499790	0,353363
09:47:22,39	0,492006	3,296900	-0,068986	-0,481011	0,483023	-0,245049	-0,008043	-0,036058	-1,352336	0,866895	4,782124	0,351556	-0,547180	-2,882850	-2,360175	-11,271941	4,497864	13,201806	-0,008043	-0,036058	-1,352336	-1,963628	5,413516	0,351556	-0,008043	-0,036058	-1,352336	-1,963628	5,413516	0,351556
09:47:22,44	0,492006	3,296900	-0,068986	-0,481011	0,483023	-0,245049	-0,013615	-0,034836	-1,353164	0,830709	4,452517	0,325705	-0,549457	-2,887956	-2,361285	-11,226962	4,450329	13,223571	-0,013615	-0,034836	-1,353164	-1,903914	5,521328	0,325705	-0,013615	-0,034836	-1,353164	-1,903914	5,521328	0,325705
09:47:22,49	0,492006	3,296900	-0,068986	-0,481011	0,483023	-0,245049	-0,008054	-0,035417	-1,354273	0,842251	4,804419	0,347470	-0,543616	-2,877614	-2,358604	-11,236716	4,475298	13,225383	-0,008054	-0,035417	-1,354273	-1,937992	5,436678	0,347470	-0,008054	-0,035417	-1,354273	-1,937992	5,436678	0,347470
09:47:22,54	0,492006	3,296900	-0,068986	-0,481011	0,483023	-0,245049	-0,019931	-0,035304	-1,351593	0,853141	4,165886	0,349282	-0,552361	-2,883151	-2,356251	-11,210428	4,466634	13,221071	-0,019931	-0,035304	-1,351593	-1,918259	5,730485	0,349282	-0,019931	-0,035304	-1,351593	-1,918259	5,730485	0,349282
09:47:22,59	0,492006	3,296900	-0,068986	-0,481011	0,483023	-0,245049	-0,010764	-0,030500	-1,349240	0,608939	4,669678	0,344970	-0,548943	-2,879874	-2,355896	-11,275321	4,521999	13,229218	-0,010764	-0,030500	-1,349240	-1,785294	5,514652	0,344970	-0,010764	-0,030500	-1,349240	-1,785294	5,514652	0,344970
09:47:22,64	0,492006	3,296900	-0,068986	-0,481011	0,483023	-0,245049	-0,015311	-0,031822	-1,348884	0,693179	4,349361	0,353116	-0,552522	-2,882318	-2,355521	-11,291691	4,482844	13,212387	-0,015311	-0,031822	-1,348884	-1,804824	5,551262	0,353116	-0,015311	-0,031822	-1,348884	-1,804824	5,551262	0,353116
09:47:22,69	0,492006	3,296900	-0,068986	-0,481011	0,483023	-0,245049	-0,011405	-0,029944	-1,348510	0,553431	4,557873	0,336286	-0,545262	-2,885909	-2,355075	-11,223463	4,512949	13,213101	-0,011405	-0,029944	-1,348510	-1,797153	5,453155	0,336286	-0,011405	-0,029944	-1,348510	-1,797153	5,453155	0,336286
09:47:22,74	0,492006	3,296900	-0,068986	-0,481011	0,483023	-0,245049	-0,011925	-0,038026	-1,348064	1,033906	4,574850	0,337000	-0,554762	-2,886419	-2,356664	-11,247968	4,483838	13,197134	-0,011925	-0,038026	-1,348064	-1,951153	5,510978	0,337000	-0,011925	-0,038026	-1,348064	-1,951153	5,510978	0,337000
09:47:22,79	0,492006	3,296900	-0,068986	-0,481011	0,483023	-0,245049	-0,006733	-0,030055	-1,349653	0,581928	4,838160	0,321033	-0,549455	-2,881864	-2,355474	-11,233157	4,489084	13,236780	-0,006733	-0,030055	-1,349653	-1,777374	5,366728	0,321033	-0,006733	-0,030055	-1,349653	-1,777374	5,366728	0,321033
09:47:22,84	0,492006	3,296900	-0,068986	-0,481011	0,483023	-0,245049	-0,013332	-0,032372	-1,348462	0,714396	4,505257	0,360679	-0,545280	-2,878392	-2,350826	-11,205696	4,470466	13,210084	-0,013332	-0,032372	-1,348462	-1,826843	5,551783	0,360679	-0,013332	-0,032372	-1,348462	-1,826843	5,551783	0,360679
09:47:22,89	0,492006	3,296900	-0,068986	-0,481011	0,483023	-0,245049	-0,018425	-0,034252	-1,343815	0,809756	4,273474	0,333983	-0,543518	-2,882534	-2,354713	-11,213441	4,469123	13,187950	-0,018425	-0,034252	-1,343815	-1,879053	5,719857	0,333983	-0,018425	-0,034252	-1,343815	-1,879053	5,719857	0,333983
09:47:22,94	0,492006	3,296900	-0,068986	-0,481011	0,483023	-0,245049	-0,015720	-0,037850	-1,347701	0,991802	4,408128	0,311849	-0,549412	-2,885727	-2,350844	-11,227386	4,450388	13,164266	-0,015720	-0,037850	-1,347701	-1,979428	5,642124	0,311849	-0,015720	-0,037850	-1,347701	-1,979428	5,642124	0,311849
09:47:22,99	0,492006	3,296900	-0,068986	-0,481011	0,483023	-0,245049	-0,010008	-0,034341	-1,343833	0,786151	4,702451	0,288165	-0,543566	-2,878587	-2,350419	-11,229450	4,475602	13,244428	-0,010008	-0,034341	-1,343833	-1,909644	5,488043	0,288165	-0,010008	-0,034341	-1,343833	-1,909644	5,488043	0,288165
09:47:23,04	0,492006	3,296900	-0,068986	-0,481011	0,483023	-0,245049	-0,019113	-0,035834	-1,343408	0,884589	4,214547	0,368327	-0,545271	-2,886446	-2,350399	-11,219737	4,464473	13,223118	-0,019113	-0,035834	-1,343408	-1,928404	5,714957	0,368327	-0,019113	-0,035834	-1,343408	-1,928404	5,714957	0,368327
09:47:23,09	0,492006	3,296900	-0,068986	-0,481011	0,483023	-0,245049	-0,011456	-0,038287	-1,343387	1,007352	4,626731	0,347017	-0,546514	-2,879731	-2,351620	-11,234438	4,469315	13,200723	-0,011456	-0,038287	-1,343387	-1,998184	5,526000	0,347017	-0,011456	-0,038287	-1,343387	-1,998184	5,526000	0,347017
09:47:23,14	0,492006	3,296900	-0,068986	-0,481011	0,483023	-0,245049	-0,016649	-0,033853	-1,344608	0,773634	4,341527	0,324622	-0,548264	-2,889294	-2,351173	-11,255545	4,490834	13,238397	-0,016649	-0,033853	-1,344608	-1,883844	5,648470	0,324622	-0,016649	-0,033853	-1,344608	-1,883844	5,648470	0,324622
09:47:23,19	0,492006	3,296900	-0,068986	-0,481011	0,483023	-0,245049	-0,007492	-0,037119	-1,344162	0,951543	4,788648	0,362296	-0,547062	-2,879570	-2,347299	-11,216610	4,468896	13,251123	-0,007492	-0,037119	-1,344162	-1,962307	5,376773	0,362296	-0,007492	-0,037119	-1,344162	-1,962307	5,376773	0,362296
09:47:23,24	0,492006	3,296900	-0,068986	-0,481011	0,483023	-0,245049	-0,016515	-0,033299	-1,340288	0,753340	4,364161	0,375022	-0,547601	-2,887122	-2,348857	-11,193814	4,400463	13,190289	-0,016515	-0,033299	-1,340288	-1,860593	5,660559	0,375022	-0,016515	-0,033299	-1,340288	-1,860593	5,660559	0,375022
09:47:23,30	0,492006	3,296900	-0,068986	-0,481011	0,483023	-0,245049	-0,009705	-0,036607	-1,341845	0,877521	4,772237	0,314188	-0,544759	-2,879893	-2,344761	-11,249907	4,457257	13,194986	-0,009705	-0,036607	-1,341845	-1,996138	5,534054	0,314188	-0,009705	-0,036607	-1,341845	-1,996138	5,534054	0,314188
09:47:23,35	0,492006	3,296900	-0,068986	-0,481011	0,483023	-0,245049	-0,013793	-0,032227	-1,340512	0,691587	4,504622	0,344547	-0,543498	-2,880096	-2,347302	-11,207762	4,472499	13,232307	-0,013793	-0,032227	-1,340512	-1,838210	5,587381	0,344547	-0,013793	-0,032227	-1,340512	-1,838210	5,587381	0,344547
09:47:23,40	0,492006	3,296900	-0,068986	-0,481011	0,483023	-0,245049	-0,017842	-0,036648	-1,340290	0,935049	4,301017	0,356206	-0,545558	-2,883216	-2,320410	-11,101027	4,396379	13,245505	-0,017842	-0,036648	-1,340290	-1,941806	5,701586	0,356206	-0,017842	-0,036648	-1,340290	-1,941806	5,701586	0,356206
09:47:23,45	0,492006	3,296900	-0,068986	-0,481011	0,483023	-0,245049	-0,014109	-0,036424	-1,313399	0,910833	4,625597	0,369404	-0,504718	-2,749935	1,636224	-3,513259	2,213004	12,824477	-0,014109	-0,036424	-1,313399	-1,948417	5,733173	0,369404	-0,014109	-0,036424	-1,313399	-1,948417	5,733173	0,369404
09:47:23,50	0,492006	3,296900	-0,068986	-0,481011	0,483023	-0,245049	-0,149954	-0,005152	2,643235	1,187730	5,224572	-0,051624	-0,670411	-2,961258	2,362932	-14,087440	9,950388	12,514089	-0,149954	-0,005152	2,643235	0,783310	16,995935	-0,051624	-0,149954	-0,005152	2,643235	0,783310	16,995935	-0,051624
09:47:23,55	0,492006	3,296900	-0,068986	-0,481011	0,483023	-0,245049	0,115903	0,032681	3,369944	0,634099	6,022941	-0,362012	-0,600792	-2,956316	-1,909272	-14,126507	6,415283	13,085243	0,115903	0,032681	3,369944	3,199559	-3,075475	-0,362012	0,115903	0,032681	3,369944	3,199559	-3,075475	-0,362012
09:47:23,60	0,491998	3,296998	-0,068999	-0,481014	0,533014	-0,245005	0,076815	-0,025140	-0,902261	0,559765	5,724054	0,209142	-0,546666	-2,910596	-2,642406	-11,733518	3,943805	13,283832	0,076815	-0,025140	-0,902261	-1,413719	-0,305907	0,209142	0,076815	-0,025140	-0,902261	-1,413719	-0,305907	0,209142
09:47:23,65	0,491998	3,296998	-0,068999	-0,481014	0,533014	-0,245005	0,010156	-0,049154	-1,635394	0,864649	5,565949	0,407731	-0,541176	-2,903989	-2,610139	-11,661651	3,858860	13,272358	0,010156	-0,049154	-1,635394	-2,993969	4,768664	0,407731	0,010156	-0,049154	-1,635394	-2,993969	4,768664	0,407731
09:47:23,70	0,491998	3,296998	-0,068999	-0,481014	0,533014	-0,245005	0,001690	-0,050606	-1,603128	0,902480	5,230394	0,396256	-0,546956	-2,910529	-2,589500	-11,656069	3,834341	13,290903	0,001690	-0,050606	-1,603128	-3,070057	5,097743	0,396256	0,001690	-0,050606	-1,603128	-3,070057	5,097743	0,396256
09:47:23,75	0,491998	3,296998	-0,068999	-0,481014	0,533014	-0,245005	0,010243	-0,048869	-1,582489	0,793752	5,692266	0,414802	-0,547114	-2,908461	-2,578286	-11,736501	3,802104	13,274463	0,010243	-0,048869	-1,582489	-3,042489	4,888171	0,414802	0,010243	-0,048869	-1,582489	-3,042489	4,888171	0,414802
09:47:23,80	0,491998	3,296998	-0,068999	-0,481014	0,533014	-0,245005	0,008532	-0,047699	-1,571275	0,664774	5,549735	0,398362	-0,538013	-2,907483	-2,570832	-11,624320	3,804754	13,285113	0,008532	-0,047699	-1,571275	-3,079617	4,879985	0,398362	0,008532	-0,047699	-1,571275	-3,079617	4,879985	0,398362
09:47:23,85	0,491998	3,296998	-0,068999	-0,481014	0,533014	-0,245005	0,003134	-0,055091	-1,563821	1,107552	5,364861	0,409011	-0,548792	-2,909095	-2,563104	-11,709980	3,761838	13,287504	0,003134	-0,055091	-1,563821	-3,217123	5,118861	0,409011	0,003134	-0,055091	-1,563821	-3,217123	5,118861	0,409011
09:47:23,90	0,491998	3,296998	-0,068999	-0,481014	0,533014	-0,245005	0,009920	-0,046563	-1,556092	0,584064	5,665005	0,411402	-0,541920	-2,902815	-2,526898	-11,571893	3,743092	13,299489	0,009920	-0,046563	-1,556092	-3,071110	4,886307	0,411402	0,009920	-0,046563	-1,556092	-3,071110	4,886307	0,411402
09:47:23,95	0,491998	3,296998	-0,068999	-0,481014	0,533014	-0,245005	0,001045	-0,049374	-1,519887	0,783061	5,332504	0,423388	-0,485467	-2,741472	1,771006	-2,154746	0,582375	12,894037	0,001045	-0,049374	-1,519887	-3,092800	5,250435	0,423388	0,001045	-0,049374	-1,519887	-3,092800	5,250435	0,423388
09:47:24,00	0,491998	3,296998	-0,068999	-0,481014	0,533014	-0,245005	-0,166909	-0,017592	2,778018	1,101718	6,334736	0,017936	-0,647597	-2,954239	2,240826	-12,702802	8,123164	12,617514	-0,166909	-0,017592	2,778018	-0,279267	19,437061	0,017936	-0,166909	-0,017592	2,778018	-0,279267	19,437061	0,017936
09:47:24,05	0,491998	3,296998	-0,068999	-0,481014	0,533014	-0,245005	0,098419	0,016433	3,247838	0,588881	7,226477	-0,258587	-0,558293	-2,957378	-2,220786	-13,067345	3,674957	13,159092	0,098419	0,016433	3,247838	1,878890	-0,499387	-0,258587	0,098419	0,016433	3,247838	1,878890	-0,499387	-0,258587
09:47:24,10	0,491898	3,297004	-0,068980	-0,481015	0,583024	-0,245018	0,056484	-0,062476	-1,213775	0,657643	6,954293	0,282991	-0,504380	-2,914704	-2,817202	-11,084696	1,347125	13,447555	0,056484	-0,062476	-1,213775	-4,246740	2,520274	0,282991	0,056484	-0,062476	-1,213775	-4,246740	2,520274	0,282991
09:47:24,15	0,491898	3,297004	-0,068980	-0,481015	0,583024	-0,245018	-0,007429	-0,087829	-1,810191	0,951366	6,511735	0,571454	-0,507886	-2,913785	-2,781091	-11,100319	1,227643	13,416600	-0,007429	-0,087829	-1,810191	-5,943234	7,094919	0,571454	-0,007429	-0,087829	-1,810191	-5,943234	7,094919	0,571454
09:47:24,20	0,491898	3,297004	-0,068980	-0,481015	0,583024	-0,245018	-0,006472	-0,084333	-1,774079	0,658276	6,607721	0,540499	-0,502491	-2,915930	-2,765144	-11,092369	1,220608	13,402358	-0,006472	-0,084333	-1,774079	-5,961869	7,115763	0,540499	-0,006472	-0,084333	-1,774079	-5,961869	7,115763	0,540499
09:47:24,25	0,491898	3,297004	-0,068980	-0,481015	0,583024	-0,245018	-0,007311	-0,090078	-1,758132	0,954905	6,574475	0,526257	-0,502473	-2,912018	-2,750805	-11,096177	1,194778	13,369203	-0,007311	-0,090078	-1,758132	-6,116232	7,148410	0,526257	-0,007311	-0,090078	-1,758132	-6,116232	7,148410	0,526257
09:47:24,30	0,491898	3,297004	-0,068980	-0,481015	0,583024	-0,245018	-0,010709	-0,088137	-1,743794	0,829707	6,407420	0,493102	-0,505355	-2,915732	-2,746084	-11,061533	1,140264	13,406785	-0,010709	-0,088137	-1,743794	-6,089074	7,248062	0,493102	-0,010709	-0,088137	-1,743794	-6,089074	7,248062	0,493102
09:47:24,35	0,491898	3,297004	-0,068980	-0,481015	0,583024	-0,245018	-0,006051	-0,087499	-1,739073	0,766611	6,706869	0,530684	-0,503108	-2,913381	-2,741447	-11,130354	1,188120	13,421477	-0,006051	-0,087499	-1,739073	-6,102040	7,181898	0,530684	-0,006051	-0,087499	-1,739073	-6,102040	7,181898	0,530684
09:47:24,40	0,491898	3,297004	-0,068980	-0,481015	0,583024	-0,245018	-0,009211	-0,088269	-1,734436	0,813710	6,459033	0,545376	-0,509433	-2,919255	-2,731322	-11,088131	1,165836	13,397668	-0,009211	-0,088269	-1,734436	-6,115423	7,182103	0,545376	-0,009211	-0,088269	-1,734436	-6,115423	7,182103	0,545376
09:47:24,45	0,491898	3,297004	-0,068980	-0,481015	0,583024	-0,245018	-0,000961	-0,085728	-1,724311	0,683396	6,935726	0,521567	-0,499540	-2,910490	-2,727472	-11,133494	1,182194	13,409016	-0,000961	-0,085728	-1,724311	-6,046275	7,011194	0,521567	-0,000961	-0,085728	-1,724311	-6,046275	7,011194	0,521567
09:47:24,50	0,491898	3,297004	-0,068980	-0,481015	0,583024	-0,245018	-0,013499	-0,089914	-1,720461	0,892515	6,236324	0,532915	-0,507512	-2,915273	-2,723906	-11,041851	1,238998	13,429862	-0,013499	-0,089914	-1,720461	-6,165700	7,295966	0,532915	-0,013499	-0,089914	-1,720461	-6,165700	7,295966	0,532915
09:47:24,55	0,491898	3,297004	-0,068980	-0,481015	0,583024	-0,245018	-0,005370	-0,085401	-1,716895	0,752891	6,709987	0,553761	-0,507659	-2,911885	-2,720468	-11,088052	1,170761	13,397465	-0,005370	-0,085401	-1,716895	-5,951109	7,131515	0,553761	-0,005370	-0,085401	-1,716895	-5,951109	7,131515	0,553761
09:47:24,60	0,491898	3,297004	-0,068980	-0,481015	0,583024	-0,245018	-0,008231	-0,083580	-1,713457	0,575980	6,555311	0,521364	-0,503453	-2,916926	-2,716523	-11,065697	1,165666	13,423722	-0,008231	-0,083580	-1,713457	-5,985036	7,201445	0,521364	-0,008231	-0,083580	-1,713457	-5,985036	7,201445	0,521364
09:47:24,65	0,491898	3,297004	-0,068980	-0,481015	0,583024	-0,245018	-0,005968	-0,089743	-1,709512	0,903204	6,694889	0,547621	-0,500466	-2,911045	-2,715786	-11,044624	1,187750	13,386391	-0,005968	-0,089743	-1,709512	-6,141582	7,163386	0,547621	-0,005968	-0,089743	-1,709512	-6,141582	7,163386	0,547621
09:47:24,70	0,491898	3,297004	-0,068980	-0,481015	0,583024	-0,245018	-0,012555	-0,089388	-1,708775	0,914458	6,359594	0,510290	-0,505715	-2,915030	-2,712646	-11,034169	1,189162	13,407146	-0,012555	-0,089388	-1,708775	-6,102539	7,345138	0,510290	-0,012555	-0,089388	-1,708775	-6,102539	7,345138	0,510290
09:47:24,75	0,491898	3,297004	-0,068980	-0,481015	0,583024	-0,245018	-0,006479	-0,086836	-1,705634	0,788170	6,683864	0,531045	-0,500586	-2,911939	-2,707637	-11,116367	1,188084	13,406253	-0,006479	-0,086836	-1,705634	-6,028443	7,192488	0,531045	-0,006479	-0,086836	-1,705634	-6,028443	7,192488	0,531045
09:47:24,80	0,491898	3,297004	-0,068980	-0,481015	0,583024	-0,245018	-0,011720	-0,089732	-1,700626	0,896736	6,340695	0,530152	-0,507502	-2,914471	-2,707204	-11,042494	1,164792	13,417449	-0,011720	-0,089732	-1,700626	-6,147224	7,260723	0,530152	-0,011720	-0,089732	-1,700626	-6,147224	7,260723	0,530152
09:47:24,85	0,491898	3,297004	-0,068980	-0,481015	0,583024	-0,245018	-0,006069	-0,085009	-1,700193	0,667919	6,710163	0,541348	-0,509360	-2,912135	-2,702595	-11,099651	1,192160	13,396753	-0,006069	-0,085009	-1,700193	-6,005306	7,186597	0,541348	-0,006069	-0,085009	-1,700193	-6,005306	7,186597	0,541348
09:47:24,90	0,491898	3,297004	-0,068980	-0,481015	0,583024	-0,245018	-0,007164	-0,082232	-1,695584	0,518632	6,590066	0,520652	-0,505719	-2,916393	-2,704887	-11,039583	1,137519	13,381243	-0,007164	-0,082232	-1,695584	-5,936590	7,152417	0,520652	-0,007164	-0,082232	-1,695584	-5,936590	7,152417	0,520652
09:47:24,95	0,491898	3,297004	-0,068980	-0,481015	0,583024	-0,245018	-0,005296	-0,087514	-1,697876	0,776013	6,766516	0,505142	-0,506418	-2,912006	-2,699487	-11,098829	1,166043	13,389699	-0,005296	-0,087514	-1,697876	-6,093851	7,182270	0,505142	-0,005296	-0,087514	-1,697876	-6,093851	7,182270	0,505142
09:47:25,00	0,491898	3,297004	-0,068980	-0,481015	0,583024	-0,245018	-0,008746	-0,084715	-1,692475	0,625539	6,521553	0,513598	-0,505200	-2,915600	-2,700608	-11,069767	1,122031	13,407731	-0,008746	-0,084715	-1,692475	-6,024594	7,208120	0,513598	-0,008746	-0,084715	-1,692475	-6,024594	7,208120	0,513598
09:47:25,05	0,491898	3,297004	-0,068980	-0,481015	0,583024	-0,245018	-0,006243	-0,087567	-1,693597	0,750256	6,698896	0,531630	-0,499669	-2,912521	-2,697860	-10,993991	1,218116	13,404926	-0,006243	-0,087567	-1,693597	-6,123755	7,188959	0,531630	-0,006243	-0,087567	-1,693597	-6,123755	7,188959	0,531630
09:47:25,10	0,491898	3,297004	-0,068980	-0,481015	0,583024	-0,245018	-0,011675	-0,090817	-1,690849	1,040370	6,433997	0,528825	-0,502794	-2,912249	-2,694012	-11,060022	1,147112	13,400489	-0,011675	-0,090817	-1,690849	-6,088789	7,350497	0,528825	-0,011675	-0,090817	-1,690849	-6,088789	7,350497	0,528825
09:47:25,15	0,491898	3,297004	-0,068980	-0,481015	0,583024	-0,245018	-0,010348	-0,087976	-1,687001	0,798094	6,481347	0,524388	-0,504514	-2,918097	-2,694366	-11,046902	1,132663	13,408632	-0,010348	-0,087976	-1,687001	-6,107989	7,293633	0,524388	-0,010348	-0,087976	-1,687001	-6,107989	7,293633	0,524388
09:47:25,20	0,491898	3,297004	-0,068980	-0,481015	0,583024	-0,245018	-0,004424	-0,089409	-1,687354	0,866682	6,807983	0,532531	-0,502149	-2,917339	-2,694346	-11,037923	1,131812	13,428402	-0,004424	-0,089409	-1,687354	-6,151929	7,155234	0,532531	-0,004424	-0,089409	-1,687354	-6,151929	7,155234	0,532531
09:47:25,25	0,491898	3,297004	-0,068980	-0,481015	0,583024	-0,245018	-0,006263	-0,091079	-1,687335	0,957255	6,720543	0,552301	-0,511691	-2,915389	-2,690553	-11,119365	1,187007	13,383733	-0,006263	-0,091079	-1,687335	-6,192422	7,212177	0,552301	-0,006263	-0,091079	-1,687335	-6,192422	7,212177	0,552301
09:47:25,30	0,491898	3,297004	-0,068980	-0,481015	0,583024	-0,245018	-0,003180	-0,081840	-1,683542	0,483945	6,782720	0,507632	-0,501078	-2,909813	-2,691317	-11,088586	1,161829	13,395426	-0,003180	-0,081840	-1,683542	-5,940529	7,032353	0,507632	-0,003180	-0,081840	-1,683542	-5,940529	7,032353	0,507632
09:47:25,35	0,491898	3,297004	-0,068980	-0,481015	0,583024	-0,245018	-0,013316	-0,088243	-1,684305	0,810474	6,294905	0,519325	-0,502754	-2,916062	-2,692808	-11,060616	1,176595	13,429219	-0,013316	-0,088243	-1,684305	-6,116619	7,340196	0,519325	-0,013316	-0,088243	-1,684305	-6,116619	7,340196	0,519325
09:47:25,40	0,491898	3,297004	-0,068980	-0,481015	0,583024	-0,245018	-0,007066	-0,089917	-1,685797	0,924266	6,636759	0,553118	-0,503939	-2,918122	-2,688546	-11,057910	1,110712	13,399751	-0,007066	-0,089917	-1,685797	-6,134191	7,191402	0,553118	-0,007066	-0,089917	-1,685797	-6,134191	7,191402	0,553118
09:47:25,45	0,491898	3,297004	-0,068980	-0,481015	0,583024	-0,245018	-0,004689	-0,089920	-1,681534	0,868749	6,795622	0,523650	-0,498630	-2,909808	-2,688154	-11,048976	1,167614	13,437310	-0,004689	-0,089920	-1,681534	-6,189991	7,163711	0,523650	-0,004689	-0,089920	-1,681534	-6,189991	7,163711	0,523650
09:47:25,50	0,491898	3,297004	-0,068980	-0,481015	0,583024	-0,245018	-0,014544	-0,090360	-1,681142	0,945376	6,262446	0,561209	-0,501570	-2,918473	-2,688159	-11,065426	1,142333	13,396118	-0,014544	-0,090360	-1,681142	-6,147905	7,404156	0,561209	-0,014544	-0,090360	-1,681142	-6,147905	7,404156	0,561209
09:47:25,55	0,491898	3,297004	-0,068980	-0,481015	0,583024	-0,245018	-0,005570	-0,092147	-1,681147	1,008165	6,727514	0,520016	-0,506860	-2,912861	-2,686992	-11,051159	1,165873	13,429850	-0,005570	-0,092147	-1,681147	-6,225372	7,164726	0,520016	-0,005570	-0,092147	-1,681147	-6,225372	7,164726	0,520016
09:47:25,60	0,491898	3,297004	-0,068980	-0,481015	0,583024	-0,245018	-0,007785	-0,084760	-1,679981	0,651572	6,612896	0,553749	-0,498086	-2,909986	-2,686596	-11,078259	1,187771	13,456757	-0,007785	-0,084760	-1,679981	-6,002103	7,224021	0,553749	-0,007785	-0,084760	-1,679981	-6,002103	7,224021	0,553749
09:47:25,65	0,491898	3,297004	-0,068980	-0,481015	0,583024	-0,245018	-0,014662	-0,090921	-1,679585	0,977325	6,220897	0,580656	-0,503855	-2,918917	-2,681521	-11,038675	1,130430	13,420033	-0,014662	-0,090921	-1,679585	-6,159938	7,371831	0,580656	-0,014662	-0,090921	-1,679585	-6,159938	7,371831	0,580656
09:47:25,70	0,491898	3,297004	-0,068980	-0,481015	0,583024	-0,245018	-0,004043	-0,090390	-1,674510	0,919891	6,836016	0,543932	-0,500961	-2,908195	-2,682333	-11,041159	1,158778	13,433241	-0,004043	-0,090390	-1,674510	-6,175755	7,153390	0,543932	-0,004043	-0,090390	-1,674510	-6,175755	7,153390	0,543932
09:47:25,75	0,491898	3,297004	-0,068980	-0,481015	0,583024	-0,245018	-0,014775	-0,087536	-1,675321	0,794763	6,261612	0,557140	-0,503746	-2,916034	-2,679592	-11,002943	1,175669	13,396161	-0,014775	-0,087536	-1,675321	-6,076802	7,421469	0,557140	-0,014775	-0,087536	-1,675321	-6,076802	7,421469	0,557140
09:47:25,80	0,491898	3,297004	-0,068980	-0,481015	0,583024	-0,245018	-0,006594	-0,089043	-1,672581	0,906855	6,711686	0,520060	-0,501569	-2,908528	-2,680005	-11,059626	1,171246	13,437105	-0,006594	-0,089043	-1,672581	-6,082997	7,229318	0,520060	-0,006594	-0,089043	-1,672581	-6,082997	7,229318	0,520060
09:47:25,85	0,491898	3,297004	-0,068980	-0,481015	0,583024	-0,245018	-0,014183	-0,087175	-1,672994	0,777561	6,270194	0,561004	-0,501516	-2,913753	-2,685067	-11,043855	1,168070	13,385859	-0,014183	-0,087175	-1,672994	-6,065676	7,383542	0,561004	-0,014183	-0,087175	-1,672994	-6,065676	7,383542	0,561004
09:47:25,90	0,491898	3,297004	-0,068980	-0,481015	0,583024	-0,245018	-0,009685	-0,089834	-1,678056	0,920950	6,519340	0,509758	-0,504533	-2,912428	-2,679264	-11,082712	1,161920	13,387050	-0,009685	-0,089834	-1,678056	-6,130996	7,279590	0,509758	-0,009685	-0,089834	-1,678056	-6,130996	7,279590	0,509758
09:47:25,95	0,491898	3,297004	-0,068980	-0,481015	0,583024	-0,245018	-0,009324	-0,086558	-1,672252	0,725871	6,507538	0,510949	-0,501497	-2,916074	-2,678044	-11,048427	1,158702	13,410062	-0,009324	-0,086558	-1,672252	-6,068950	7,239446	0,510949	-0,009324	-0,086558	-1,672252	-6,068950	7,239446	0,510949
09:47:26,01	0,491898	3,297004	-0,068980	-0,481015	0,583024	-0,245018	-0,007684	-0,091011	-1,671033	0,971756	6,624108	0,533961	-0,500953	-2,910940	-2,678494	-11,064681	1,171913	13,368175	-0,007684	-0,091011	-1,671033	-6,172585	7,227292	0,533961	-0,007684	-0,091011	-1,671033	-6,172585	7,227292	0,533961
09:47:26,06	0,491898	3,297004	-0,068980	-0,481015	0,583024	-0,245018	-0,004908	-0,083718	-1,669136	0,574622	6,753197	0,507409	-0,500898	-2,916181	-2,678416	-11,049167	1,182036	13,430511	-0,004908	-0,083718	-1,669136	-5,997211	7,138485	0,507409	-0,004908	-0,083718	-1,669136	-5,997211	7,138485	0,507409
09:47:26,11	0,491898	3,297004	-0,068980	-0,481015	0,583024	-0,245018	-0,007890	-0,091583	-1,671405	1,021355	6,601073	0,554410	-0,505664	-2,910512	-2,631298	-10,792440	0,947195	13,425613	-0,007890	-0,091583	-1,671405	-6,167915	7,220451	0,554410	-0,007890	-0,091583	-1,671405	-6,167915	7,220451	0,554410
09:47:26,16	0,491898	3,297004	-0,068980	-0,481015	0,583024	-0,245018	-0,010417	-0,084621	-1,624287	0,584300	6,809446	0,549511	-0,464299	-2,771637	1,793080	-2,955180	-1,400829	13,047364	-0,010417	-0,084621	-1,624287	-6,058428	7,627157	0,549511	-0,010417	-0,084621	-1,624287	-6,058428	7,627157	0,549511
09:47:26,21	0,491898	3,297004	-0,068980	-0,481015	0,583024	-0,245018	-0,151369	-0,051007	2,800091	0,721559	7,441212	0,171263	-0,625018	-2,971121	2,324556	-12,812756	6,587488	12,742778	-0,151369	-0,051007	2,800091	-3,282478	19,323661	0,171263	-0,151369	-0,051007	2,800091	-3,282478	19,323661	0,171263
09:47:26,26	0,491898	3,297004	-0,068980	-0,481015	0,583024	-0,245018	0,101749	-0,011562	3,331567	0,659726	8,072275	-0,133323	-0,567950	-2,964906	-2,163105	-12,815964	3,854148	13,182505	0,101749	-0,011562	3,331567	-0,247896	0,084972	-0,133323	0,101749	-0,011562	3,331567	-0,247896	0,084972	-0,133323
09:47:26,31	0,491930	3,297000	-0,068999	-0,480998	0,633030	-0,245031	0,067832	-0,057877	-1,156093	0,699363	7,672495	0,306404	-0,524205	-2,925955	-2,850734	-10,480624	1,558420	13,429507	0,067832	-0,057877	-1,156093	-3,843990	2,347659	0,306404	0,067832	-0,057877	-1,156093	-3,843990	2,347659	0,306404
09:47:26,36	0,491930	3,297000	-0,068999	-0,480998	0,633030	-0,245031	0,012228	-0,076286	-1,843723	0,836123	7,951389	0,553406	-0,524742	-2,926033	-2,820067	-10,495769	1,487235	13,384392	0,012228	-0,076286	-1,843723	-5,152307	6,991505	0,553406	0,012228	-0,076286	-1,843723	-5,152307	6,991505	0,553406
09:47:26,41	0,491930	3,297000	-0,068999	-0,480998	0,633030	-0,245031	0,012564	-0,075860	-1,813056	0,744762	7,991324	0,508291	-0,514118	-2,917747	-2,797503	-10,473818	1,404207	13,424138	0,012564	-0,075860	-1,813056	-5,210243	7,005084	0,508291	0,012564	-0,075860	-1,813056	-5,210243	7,005084	0,508291
09:47:26,46	0,491930	3,297000	-0,068999	-0,480998	0,633030	-0,245031	7,538571E-5	-0,080917	-1,790492	0,946809	7,402463	0,548037	-0,515779	-2,924695	-2,788139	-10,453798	1,383575	13,421101	7,538571E-5	-0,080917	-1,790492	-5,405189	7,396545	0,548037	7,538571E-5	-0,080917	-1,790492	-5,405189	7,396545	0,548037
09:47:26,51	0,491930	3,297000	-0,068999	-0,480998	0,633030	-0,245031	0,006924	-0,082953	-1,781127	1,044800	7,786229	0,545000	-0,521199	-2,923058	-2,779613	-10,507909	1,352408	13,439003	0,006924	-0,082953	-1,781127	-5,466988	7,242718	0,545000	0,006924	-0,082953	-1,781127	-5,466988	7,242718	0,545000
09:47:26,56	0,491930	3,297000	-0,068999	-0,480998	0,633030	-0,245031	0,008216	-0,077440	-1,772602	0,704108	7,822145	0,562902	-0,511640	-2,917522	-2,771067	-10,459991	1,381352	13,417330	0,008216	-0,077440	-1,772602	-5,374957	7,177197	0,562902	0,008216	-0,077440	-1,772602	-5,374957	7,177197	0,562902
09:47:26,61	0,491930	3,297000	-0,068999	-0,480998	0,633030	-0,245031	-0,001358	-0,082951	-1,764055	1,039685	7,351315	0,541229	-0,512923	-2,916632	-2,717324	-10,276448	1,225246	13,445483	-0,001358	-0,082951	-1,764055	-5,471962	7,457939	0,541229	-0,001358	-0,082951	-1,764055	-5,471962	7,457939	0,541229
09:47:26,66	0,491930	3,297000	-0,068999	-0,480998	0,633030	-0,245031	-0,001488	-0,081394	-1,710312	0,915326	7,581593	0,569382	-0,462474	-2,761879	1,690945	-1,138926	-1,908654	13,144173	-0,001488	-0,081394	-1,710312	-5,474135	7,698373	0,569382	-0,001488	-0,081394	-1,710312	-5,474135	7,698373	0,569382
09:47:26,71	0,491930	3,297000	-0,068999	-0,480998	0,633030	-0,245031	-0,160732	-0,047708	2,697956	1,018349	8,781181	0,268072	-0,604430	-2,961285	2,574881	-11,154346	5,241850	12,763048	-0,160732	-0,047708	2,697956	-2,726716	21,398609	0,268072	-0,160732	-0,047708	2,697956	-2,726716	21,398609	0,268072
09:47:26,76	0,491930	3,297000	-0,068999	-0,480998	0,633030	-0,245031	0,082937	-0,024474	3,581892	0,994996	9,203075	-0,113053	-0,553001	-2,981502	-2,211715	-12,334875	2,160154	13,240211	0,082937	-0,024474	3,581892	-0,926215	2,692545	-0,113053	0,082937	-0,024474	3,581892	-0,926215	2,692545	-0,113053
09:47:26,81	0,491973	3,296907	-0,068994	-0,481028	0,683028	-0,245030	0,074731	-0,079121	-1,204704	0,577551	9,294842	0,364110	-0,508322	-2,935785	-2,874979	-10,154549	-0,111376	13,456539	0,074731	-0,079121	-1,204704	-5,633451	3,428485	0,364110	0,074731	-0,079121	-1,204704	-5,633451	3,428485	0,364110
09:47:26,86	0,491973	3,296907	-0,068994	-0,481028	0,683028	-0,245030	0,012799	-0,094956	-1,867968	0,523934	9,098378	0,580438	-0,502922	-2,932417	-2,841907	-10,131620	-0,189531	13,493251	0,012799	-0,094956	-1,867968	-6,930118	8,093655	0,580438	0,012799	-0,094956	-1,867968	-6,930118	8,093655	0,580438
09:47:26,91	0,491973	3,296907	-0,068994	-0,481028	0,683028	-0,245030	0,007182	-0,097948	-1,834896	0,623289	8,865223	0,617150	-0,497285	-2,933714	-2,823181	-10,000413	-0,232257	13,484766	0,007182	-0,097948	-1,834896	-7,065622	8,301443	0,617150	0,007182	-0,097948	-1,834896	-7,065622	8,301443	0,617150
09:47:26,96	0,491973	3,296907	-0,068994	-0,481028	0,683028	-0,245030	0,005487	-0,103478	-1,816170	0,939479	8,912073	0,608665	-0,501997	-2,932116	-2,809220	-10,008868	-0,278971	13,464594	0,005487	-0,103478	-1,816170	-7,183578	8,481353	0,608665	0,005487	-0,103478	-1,816170	-7,183578	8,481353	0,608665
09:47:27,01	0,491973	3,296907	-0,068994	-0,481028	0,683028	-0,245030	0,006459	-0,098598	-1,802209	0,641028	8,978655	0,588493	-0,494291	-2,930018	-2,802973	-10,005321	-0,232132	13,497815	0,006459	-0,098598	-1,802209	-7,098938	8,471628	0,588493	0,006459	-0,098598	-1,802209	-7,098938	8,471628	0,588493
09:47:27,06	0,491973	3,296907	-0,068994	-0,481028	0,683028	-0,245030	0,000789	-0,104223	-1,795961	0,975870	8,663484	0,621714	-0,501990	-2,933425	-2,795206	-10,025423	-0,297922	13,494198	0,000789	-0,104223	-1,795961	-7,205665	8,601527	0,621714	0,000789	-0,104223	-1,795961	-7,205665	8,601527	0,621714
09:47:27,11	0,491973	3,296907	-0,068994	-0,481028	0,683028	-0,245030	-0,003742	-0,101001	-1,784730	0,789958	8,475280	0,580098	-0,494816	-2,924483	-2,791742	-9,973413	-0,271741	13,456199	-0,003742	-0,101001	-1,784730	-7,138621	8,769051	0,580098	-0,003742	-0,101001	-1,784730	-7,138621	8,769051	0,580098
09:47:27,16	0,491973	3,296907	-0,068994	-0,481028	0,683028	-0,245030	-0,003742	-0,101001	-1,784730	0,789958	8,475280	0,580098	-0,499026	-2,929639	-2,784740	-10,018768	-0,330565	13,468408	-0,003742	-0,101001	-1,784730	-7,138621	8,769051	0,580098	-0,003742	-0,101001	-1,784730	-7,138621	8,769051	0,580098
09:47:27,21	0,491973	3,296907	-0,068994	-0,481028	0,683028	-0,245030	0,002828	-0,099933	-1,777728	0,660804	8,807089	0,592307	-0,491881	-2,932824	-2,780018	-9,999450	-0,322997	13,500258	0,002828	-0,099933	-1,777728	-7,183941	8,585061	0,592307	0,002828	-0,099933	-1,777728	-7,183941	8,585061	0,592307
09:47:27,26	0,491973	3,296907	-0,068994	-0,481028	0,683028	-0,245030	0,002014	-0,107714	-1,773007	1,081607	8,777691	0,624156	-0,495391	-2,938406	-2,776916	-10,013207	-0,319760	13,472954	0,002014	-0,107714	-1,773007	-7,373913	8,619586	0,624156	0,002014	-0,107714	-1,773007	-7,373913	8,619586	0,624156
09:47:27,31	0,491973	3,296907	-0,068994	-0,481028	0,683028	-0,245030	0,008603	-0,107465	-1,769905	1,064598	9,106802	0,596853	-0,495442	-2,928608	-2,776565	-10,002353	-0,346252	13,473225	0,008603	-0,107465	-1,769905	-7,371396	8,431438	0,596853	0,008603	-0,107465	-1,769905	-7,371396	8,431438	0,596853
09:47:27,36	0,491973	3,296907	-0,068994	-0,481028	0,683028	-0,245030	0,000144	-0,102522	-1,769554	0,790054	8,689546	0,597124	-0,497750	-2,934009	-2,772256	-9,980966	-0,406617	13,476940	0,000144	-0,102522	-1,769554	-7,257927	8,678263	0,597124	0,000144	-0,102522	-1,769554	-7,257927	8,678263	0,597124
09:47:27,41	0,491973	3,296907	-0,068994	-0,481028	0,683028	-0,245030	0,005975	-0,103223	-1,765244	0,784907	9,041472	0,600839	-0,499540	-2,930003	-2,768775	-10,008264	-0,340402	13,496889	0,005975	-0,103223	-1,765244	-7,318079	8,572441	0,600839	0,005975	-0,103223	-1,765244	-7,318079	8,572441	0,600839
09:47:27,46	0,491973	3,296907	-0,068994	-0,481028	0,683028	-0,245030	0,003401	-0,099670	-1,761764	0,643882	8,850876	0,620788	-0,491778	-2,931570	-2,764847	-9,970155	-0,342122	13,504851	0,003401	-0,099670	-1,761764	-7,180249	8,583904	0,620788	0,003401	-0,099670	-1,761764	-7,180249	8,583904	0,620788
09:47:27,51	0,491973	3,296907	-0,068994	-0,481028	0,683028	-0,245030	0,000877	-0,107175	-1,757835	1,051698	8,753482	0,628750	-0,498388	-2,926991	-2,759463	-10,028076	-0,345588	13,501597	0,000877	-0,107175	-1,757835	-7,361562	8,684659	0,628750	0,000877	-0,107175	-1,757835	-7,361562	8,684659	0,628750
09:47:27,56	0,491973	3,296907	-0,068994	-0,481028	0,683028	-0,245030	-0,001504	-0,106491	-1,754350	0,974633	8,680049	0,610361	-0,491181	-2,929166	-2,761361	-9,947260	-0,403222	13,486462	-0,001504	-0,106491	-1,754350	-7,384887	8,798132	0,610361	-0,001504	-0,106491	-1,754350	-7,384887	8,798132	0,610361
09:47:27,61	0,491973	3,296907	-0,068994	-0,481028	0,683028	-0,245030	-0,001504	-0,106491	-1,754350	0,974633	8,680049	0,610361	-0,497022	-2,934010	-2,758611	-9,946507	-0,382909	13,507929	-0,001504	-0,106491	-1,754350	-7,384887	8,798132	0,610361	-0,001504	-0,106491	-1,754350	-7,384887	8,798132	0,610361
09:47:27,66	0,491973	3,296907	-0,068994	-0,481028	0,683028	-0,245030	0,005611	-0,103854	-1,751599	0,855516	9,040562	0,631828	-0,488946	-2,928480	-2,757512	-10,012025	-0,400741	13,475663	0,005611	-0,103854	-1,751599	-7,297057	8,600061	0,631828	0,005611	-0,103854	-1,751599	-7,297057	8,600061	0,631828
09:47:27,71	0,491973	3,296907	-0,068994	-0,481028	0,683028	-0,245030	-0,003215	-0,108083	-1,750501	1,027208	8,533764	0,599562	-0,499493	-2,928887	-2,754000	-9,996483	-0,382225	13,501147	-0,003215	-0,108083	-1,750501	-7,457321	8,786137	0,599562	-0,003215	-0,108083	-1,750501	-7,457321	8,786137	0,599562
09:47:27,76	0,491973	3,296907	-0,068994	-0,481028	0,683028	-0,245030	0,002410	-0,099153	-1,746989	0,586634	8,830467	0,625046	-0,495358	-2,927244	-2,754413	-9,983241	-0,404132	13,462758	0,002410	-0,099153	-1,746989	-7,196860	8,641274	0,625046	0,002410	-0,099153	-1,746989	-7,196860	8,641274	0,625046
09:47:27,81	0,491973	3,296907	-0,068994	-0,481028	0,683028	-0,245030	-0,001080	-0,101912	-1,747402	0,717768	8,671419	0,586657	-0,498905	-2,935568	-2,752453	-10,009528	-0,420185	13,459473	-0,001080	-0,101912	-1,747402	-7,282333	8,756177	0,586657	-0,001080	-0,101912	-1,747402	-7,282333	8,756177	0,586657
09:47:27,86	0,491973	3,296907	-0,068994	-0,481028	0,683028	-0,245030	0,007903	-0,103003	-1,745441	0,747430	9,123776	0,583372	-0,494012	-2,926576	-2,752411	-9,906612	-0,393163	13,495351	0,007903	-0,103003	-1,745441	-7,338278	8,503399	0,583372	0,007903	-0,103003	-1,745441	-7,338278	8,503399	0,583372
09:47:27,91	0,491973	3,296907	-0,068994	-0,481028	0,683028	-0,245030	-0,002331	-0,102744	-1,745399	0,808845	8,667210	0,619250	-0,500083	-2,932630	-2,748158	-9,995805	-0,447331	13,494843	-0,002331	-0,102744	-1,745399	-7,256567	8,850224	0,619250	-0,002331	-0,102744	-1,745399	-7,256567	8,850224	0,619250
09:47:27,96	0,491973	3,296907	-0,068994	-0,481028	0,683028	-0,245030	0,005947	-0,100514	-1,741147	0,601348	9,047504	0,618742	-0,492873	-2,932528	-2,751999	-9,939486	-0,394820	13,509234	0,005947	-0,100514	-1,741147	-7,288964	8,580699	0,618742	0,005947	-0,100514	-1,741147	-7,288964	8,580699	0,618742
09:47:28,01	0,491973	3,296907	-0,068994	-0,481028	0,683028	-0,245030	0,002254	-0,106706	-1,744988	0,996986	8,878004	0,633133	-0,494775	-2,930661	-2,746213	-9,998408	-0,425751	13,500432	0,002254	-0,106706	-1,744988	-7,379426	8,701072	0,633133	0,002254	-0,106706	-1,744988	-7,379426	8,701072	0,633133
09:47:28,06	0,491973	3,296907	-0,068994	-0,481028	0,683028	-0,245030	0,001588	-0,104126	-1,739201	0,806581	8,807789	0,624331	-0,496510	-2,935849	-2,746591	-9,993541	-0,440273	13,484541	0,001588	-0,104126	-1,739201	-7,367305	8,683169	0,624331	0,001588	-0,104126	-1,739201	-7,367305	8,683169	0,624331
09:47:28,11	0,491973	3,296907	-0,068994	-0,481028	0,683028	-0,245030	0,006948	-0,105217	-1,739580	0,853154	9,098030	0,608440	-0,491669	-2,929013	-2,747338	-9,911635	-0,439112	13,505423	0,006948	-0,105217	-1,739580	-7,406352	8,552583	0,608440	0,006948	-0,105217	-1,739580	-7,406352	8,552583	0,608440
09:47:28,16	0,491973	3,296907	-0,068994	-0,481028	0,683028	-0,245030	-0,001392	-0,105992	-1,740327	0,935419	8,734660	0,629322	-0,491135	-2,927768	-2,745028	-9,951426	-0,402826	13,505866	-0,001392	-0,105992	-1,740327	-7,384934	8,843966	0,629322	-0,001392	-0,105992	-1,740327	-7,384934	8,843966	0,629322
09:47:28,21	0,491973	3,296907	-0,068994	-0,481028	0,683028	-0,245030	-0,002738	-0,105831	-1,738017	0,938600	8,612100	0,629765	-0,501784	-2,932844	-2,743091	-9,991143	-0,397069	13,512376	-0,002738	-0,105831	-1,738017	-7,369151	8,827014	0,629765	-0,002738	-0,105831	-1,738017	-7,369151	8,827014	0,629765
09:47:28,26	0,491973	3,296907	-0,068994	-0,481028	0,683028	-0,245030	0,006983	-0,099147	-1,736080	0,576141	9,080325	0,636275	-0,492323	-2,933390	-2,739200	-9,982320	-0,406807	13,491779	0,006983	-0,099147	-1,736080	-7,206889	8,532129	0,636275	0,006983	-0,099147	-1,736080	-7,206889	8,532129	0,636275
09:47:28,31	0,491973	3,296907	-0,068994	-0,481028	0,683028	-0,245030	0,002726	-0,107614	-1,732189	1,012408	8,871431	0,615678	-0,495979	-2,932162	-2,739226	-10,033283	-0,410448	13,501443	0,002726	-0,107614	-1,732189	-7,435288	8,657471	0,615678	0,002726	-0,107614	-1,732189	-7,435288	8,657471	0,615678
09:47:28,36	0,491973	3,296907	-0,068994	-0,481028	0,683028	-0,245030	0,003490	-0,103834	-1,732215	0,787197	8,868855	0,625342	-0,492873	-2,935738	-2,741521	-9,964711	-0,413848	13,482652	0,003490	-0,103834	-1,732215	-7,363744	8,594904	0,625342	0,003490	-0,103834	-1,732215	-7,363744	8,594904	0,625342
09:47:28,41	0,491973	3,296907	-0,068994	-0,481028	0,683028	-0,245030	0,005034	-0,108311	-1,734510	1,051357	9,010237	0,606551	-0,500611	-2,931068	-2,740751	-9,982854	-0,421831	13,525076	0,005034	-0,108311	-1,734510	-7,451050	8,615068	0,606551	0,005034	-0,108311	-1,734510	-7,451050	8,615068	0,606551
09:47:28,46	0,491973	3,296907	-0,068994	-0,481028	0,683028	-0,245030	0,004858	-0,099275	-1,733740	0,565502	8,989374	0,648975	-0,491669	-2,930251	-2,741513	-9,939897	-0,399950	13,508085	0,004858	-0,099275	-1,733740	-7,227583	8,608007	0,648975	0,004858	-0,099275	-1,733740	-7,227583	8,608007	0,648975
09:47:28,51	0,491973	3,296907	-0,068994	-0,481028	0,683028	-0,245030	-0,000320	-0,106610	-1,734502	0,987369	8,746387	0,631984	-0,492385	-2,929636	-2,738056	-9,993297	-0,436173	13,490802	-0,000320	-0,106610	-1,734502	-7,381542	8,771482	0,631984	-0,000320	-0,106610	-1,734502	-7,381542	8,771482	0,631984
09:47:28,56	0,491973	3,296907	-0,068994	-0,481028	0,683028	-0,245030	-0,000495	-0,105683	-1,731045	0,881077	8,709129	0,614701	-0,496457	-2,931156	-2,735737	-9,971320	-0,466242	13,458202	-0,000495	-0,105683	-1,731045	-7,415037	8,747997	0,614701	-0,000495	-0,105683	-1,731045	-7,415037	8,747997	0,614701
09:47:28,61	0,491973	3,296907	-0,068994	-0,481028	0,683028	-0,245030	0,002858	-0,102916	-1,728726	0,722141	8,917535	0,582100	-0,491090	-2,927430	-2,734912	-9,949437	-0,396064	13,519345	0,002858	-0,102916	-1,728726	-7,356764	8,693218	0,582100	0,002858	-0,102916	-1,728726	-7,356764	8,693218	0,582100
09:47:28,66	0,491973	3,296907	-0,068994	-0,481028	0,683028	-0,245030	-0,003053	-0,105702	-1,727901	0,938717	8,594040	0,643244	-0,495890	-2,928565	-2,734981	-9,988018	-0,433334	13,454604	-0,003053	-0,105702	-1,727901	-7,358869	8,833714	0,643244	-0,003053	-0,105702	-1,727901	-7,358869	8,833714	0,643244
09:47:28,72	0,491973	3,296907	-0,068994	-0,481028	0,683028	-0,245030	0,000330	-0,102112	-1,727969	0,700500	8,755209	0,578503	-0,494076	-2,934194	-2,734883	-9,968623	-0,440815	13,535952	0,000330	-0,102112	-1,727969	-7,315316	8,729272	0,578503	0,000330	-0,102112	-1,727969	-7,315316	8,729272	0,578503
09:47:28,77	0,491973	3,296907	-0,068994	-0,481028	0,683028	-0,245030	0,004298	-0,106498	-1,727872	0,931757	8,982048	0,659851	-0,491080	-2,933647	-2,737215	-9,943666	-0,434697	13,518529	0,004298	-0,106498	-1,727872	-7,428309	8,644674	0,659851	0,004298	-0,106498	-1,727872	-7,428309	8,644674	0,659851
09:47:28,82	0,491973	3,296907	-0,068994	-0,481028	0,683028	-0,245030	0,002326	-0,108818	-1,730204	1,070200	8,898088	0,642428	-0,494928	-2,931108	-2,703406	-9,838563	-0,551782	13,463766	0,002326	-0,108818	-1,730204	-7,472026	8,715472	0,642428	0,002326	-0,108818	-1,730204	-7,472026	8,715472	0,642428
09:47:28,87	0,491973	3,296907	-0,068994	-0,481028	0,683028	-0,245030	0,002052	-0,104217	-1,696395	0,782071	9,033379	0,587665	-0,444213	-2,786283	1,896479	-1,697388	-3,182086	13,177398	0,002052	-0,104217	-1,696395	-7,398931	8,872310	0,587665	0,002052	-0,104217	-1,696395	-7,398931	8,872310	0,587665
09:47:28,92	0,491973	3,296907	-0,068994	-0,481028	0,683028	-0,245030	-0,148728	-0,075725	2,903490	1,093178	9,558431	0,301297	-0,579694	-2,972977	2,724537	-10,654195	2,936666	12,847491	-0,148728	-0,075725	2,903490	-4,851222	21,233594	0,301297	-0,148728	-0,075725	2,903490	-4,851222	21,233594	0,301297
09:47:28,97	0,491973	3,296907	-0,068994	-0,481028	0,683028	-0,245030	0,080694	-0,051742	3,731548	0,666662	10,672192	-0,028611	-0,541345	-2,991368	-2,053995	-11,810105	1,124762	13,222514	0,080694	-0,051742	3,731548	-3,395089	4,337711	-0,028611	0,080694	-0,051742	3,731548	-3,395089	4,337711	-0,028611
09:47:29,02	0,491949	3,296947	-0,069019	-0,481010	0,733016	-0,245015	0,077447	-0,094149	-1,046983	0,724710	10,408235	0,346413	-0,494834	-2,933483	-2,897025	-9,123111	-1,416615	13,468667	0,077447	-0,094149	-1,046983	-6,665979	4,328670	0,346413	0,077447	-0,094149	-1,046983	-6,665979	4,328670	0,346413
09:47:29,07	0,491949	3,296947	-0,069019	-0,481010	0,733016	-0,245015	0,004061	-0,105486	-1,890013	0,456827	10,189889	0,592566	-0,489979	-2,931984	-2,859296	-9,097047	-1,491935	13,482851	0,004061	-0,105486	-1,890013	-7,823805	9,871074	0,592566	0,004061	-0,105486	-1,890013	-7,823805	9,871074	0,592566
09:47:29,12	0,491949	3,296947	-0,069019	-0,481010	0,733016	-0,245015	0,000336	-0,108941	-1,852285	0,584285	10,056378	0,606750	-0,492064	-2,937419	-2,841724	-8,990025	-1,568175	13,496520	0,000336	-0,108941	-1,852285	-7,967557	10,030041	0,606750	0,000336	-0,108941	-1,852285	-7,967557	10,030041	0,606750
09:47:29,17	0,491949	3,296947	-0,069019	-0,481010	0,733016	-0,245015	0,006085	-0,109852	-1,834712	0,619178	10,486165	0,620419	-0,487262	-2,934240	-2,829664	-8,940623	-1,634602	13,487849	0,006085	-0,109852	-1,834712	-8,004232	10,008478	0,620419	0,006085	-0,109852	-1,834712	-8,004232	10,008478	0,620419
09:47:29,22	0,491949	3,296947	-0,069019	-0,481010	0,733016	-0,245015	0,000931	-0,112422	-1,822653	0,719955	10,294124	0,611747	-0,485492	-2,938078	-2,819951	-8,974749	-1,619348	13,477669	0,000931	-0,112422	-1,822653	-8,105145	10,221072	0,611747	0,000931	-0,112422	-1,822653	-8,105145	10,221072	0,611747
09:47:29,27	0,491949	3,296947	-0,069019	-0,481010	0,733016	-0,245015	0,003369	-0,115874	-1,812939	0,895610	10,383764	0,601568	-0,490825	-2,928782	-2,814532	-8,971654	-1,618603	13,508737	0,003369	-0,115874	-1,812939	-8,200477	10,119261	0,601568	0,003369	-0,115874	-1,812939	-8,200477	10,119261	0,601568
09:47:29,32	0,491949	3,296947	-0,069019	-0,481010	0,733016	-0,245015	-0,002014	-0,106607	-1,807520	0,415953	10,106127	0,632636	-0,480388	-2,926161	-2,773648	-8,827207	-1,672350	13,507072	-0,002014	-0,106607	-1,807520	-7,952726	10,264232	0,632636	-0,002014	-0,106607	-1,807520	-7,952726	10,264232	0,632636
09:47:29,37	0,491949	3,296947	-0,069019	-0,481010	0,733016	-0,245015	-0,009503	-0,114336	-1,766637	0,843493	9,868679	0,630971	-0,426017	-2,784594	1,928665	-0,276817	-5,114179	13,201002	-0,009503	-0,114336	-1,766637	-8,131845	10,614652	0,630971	-0,009503	-0,114336	-1,766637	-8,131845	10,614652	0,630971
09:47:29,42	0,491949	3,296947	-0,069019	-0,481010	0,733016	-0,245015	-0,159288	-0,090639	2,935676	0,905734	11,205600	0,324901	-0,552215	-2,966494	2,862798	-9,287010	1,201054	12,859313	-0,159288	-0,090639	2,935676	-6,209389	23,709734	0,324901	-0,159288	-0,090639	2,935676	-6,209389	23,709734	0,324901
09:47:29,47	0,491949	3,296947	-0,069019	-0,481010	0,733016	-0,245015	0,061340	-0,072298	3,869809	0,916068	11,717625	-0,016789	-0,496871	-2,987757	-2,415172	-10,517348	-2,480791	13,292656	0,061340	-0,072298	3,869809	-4,759306	6,902404	-0,016789	0,061340	-0,072298	3,869809	-4,759306	6,902404	-0,016789
09:47:29,52	0,491948	3,296879	-0,068978	-0,481001	0,783018	-0,245029	0,052082	-0,130859	-1,408160	0,157506	12,011623	0,416555	-0,449585	-2,943998	-3,048539	-8,426267	-4,346814	13,504859	0,052082	-0,130859	-1,408160	-10,114914	7,923163	0,416555	0,052082	-0,130859	-1,408160	-10,114914	7,923163	0,416555
09:47:29,57	0,491948	3,296879	-0,068978	-0,481001	0,783018	-0,245029	-0,009457	-0,149930	-2,041528	0,578718	11,555536	0,628758	-0,451224	-2,943669	-3,010042	-8,387771	-4,493554	13,505174	-0,009457	-0,149930	-2,041528	-11,190778	12,297885	0,628758	-0,009457	-0,149930	-2,041528	-11,190778	12,297885	0,628758
09:47:29,62	0,491948	3,296879	-0,068978	-0,481001	0,783018	-0,245029	-0,008922	-0,148346	-2,003030	0,388516	11,690022	0,629073	-0,447404	-2,942273	-2,990913	-8,284360	-4,486233	13,551715	-0,008922	-0,148346	-2,003030	-11,256634	12,390438	0,629073	-0,008922	-0,148346	-2,003030	-11,256634	12,390438	0,629073
09:47:29,67	0,491948	3,296879	-0,068978	-0,481001	0,783018	-0,245029	-0,012041	-0,150956	-1,983901	0,582312	11,613759	0,675614	-0,446888	-2,942242	-2,981199	-8,305898	-4,572916	13,557878	-0,012041	-0,150956	-1,983901	-11,267768	12,558973	0,675614	-0,012041	-0,150956	-1,983901	-11,267768	12,558973	0,675614
09:47:29,72	0,491948	3,296879	-0,068978	-0,481001	0,783018	-0,245029	-0,012326	-0,151388	-1,974188	0,518889	11,623618	0,681777	-0,439675	-2,938194	-2,975348	-8,242078	-4,565801	13,555737	-0,012326	-0,151388	-1,974188	-11,365031	12,591220	0,681777	-0,012326	-0,151388	-1,974188	-11,365031	12,591220	0,681777
09:47:29,77	0,491948	3,296879	-0,068978	-0,481001	0,783018	-0,245029	-0,019438	-0,155610	-1,968337	0,776530	11,305502	0,679636	-0,444393	-2,939720	-2,965246	-8,253758	-4,605920	13,557074	-0,019438	-0,155610	-1,968337	-11,438854	12,831402	0,679636	-0,019438	-0,155610	-1,968337	-11,438854	12,831402	0,679636
09:47:29,82	0,491948	3,296879	-0,068978	-0,481001	0,783018	-0,245029	-0,015758	-0,152287	-1,958235	0,563141	11,506823	0,680972	-0,449009	-2,945181	-2,959003	-8,221171	-4,649206	13,545100	-0,015758	-0,152287	-1,958235	-11,391375	12,743818	0,680972	-0,015758	-0,152287	-1,958235	-11,391375	12,743818	0,680972
09:47:29,87	0,491948	3,296879	-0,068978	-0,481001	0,783018	-0,245029	-0,008721	-0,151020	-1,951992	0,476064	11,922629	0,668999	-0,440685	-2,941043	-2,956281	-8,179711	-4,653961	13,530382	-0,008721	-0,151020	-1,951992	-11,378993	12,607192	0,668999	-0,008721	-0,151020	-1,951992	-11,378993	12,607192	0,668999
09:47:29,92	0,491948	3,296879	-0,068978	-0,481001	0,783018	-0,245029	-0,016466	-0,156160	-1,949269	0,759950	11,558134	0,654281	-0,446071	-2,940533	-2,950471	-8,222176	-4,668940	13,540484	-0,016466	-0,156160	-1,949269	-11,498588	12,850736	0,654281	-0,016466	-0,156160	-1,949269	-11,498588	12,850736	0,654281
09:47:29,97	0,491948	3,296879	-0,068978	-0,481001	0,783018	-0,245029	-0,014215	-0,151241	-1,943460	0,469971	11,645939	0,664383	-0,438918	-2,948254	-2,948480	-8,212285	-4,654753	13,539716	-0,014215	-0,151241	-1,943460	-11,402446	12,761779	0,664383	-0,014215	-0,151241	-1,943460	-11,402446	12,761779	0,664383
09:47:30,02	0,491948	3,296879	-0,068978	-0,481001	0,783018	-0,245029	-0,011105	-0,161296	-1,941469	1,010071	11,809121	0,663615	-0,441862	-2,938707	-2,947322	-8,185704	-4,651737	13,573658	-0,011105	-0,161296	-1,941469	-11,651675	12,680842	0,663615	-0,011105	-0,161296	-1,941469	-11,651675	12,680842	0,663615
09:47:30,07	0,491948	3,296879	-0,068978	-0,481001	0,783018	-0,245029	-0,017900	-0,153973	-1,940311	0,645153	11,477259	0,697557	-0,442435	-2,937425	-2,940766	-8,190576	-4,662054	13,516183	-0,017900	-0,153973	-1,940311	-11,441701	12,882437	0,697557	-0,017900	-0,153973	-1,940311	-11,441701	12,882437	0,697557
09:47:30,12	0,491948	3,296879	-0,068978	-0,481001	0,783018	-0,245029	-0,018724	-0,152836	-1,933755	0,574668	11,435353	0,640082	-0,438876	-2,946773	-2,939909	-8,193658	-4,680520	13,562782	-0,018724	-0,152836	-1,933755	-11,422947	12,905213	0,640082	-0,018724	-0,152836	-1,933755	-11,422947	12,905213	0,640082
09:47:30,17	0,491948	3,296879	-0,068978	-0,481001	0,783018	-0,245029	-0,012408	-0,160591	-1,932898	0,960412	11,770348	0,686681	-0,444887	-2,939796	-2,939966	-8,223820	-4,703141	13,557553	-0,012408	-0,160591	-1,932898	-11,645997	12,744402	0,686681	-0,012408	-0,160591	-1,932898	-11,645997	12,744402	0,686681
09:47:30,22	0,491948	3,296879	-0,068978	-0,481001	0,783018	-0,245029	-0,015445	-0,151897	-1,932954	0,473651	11,597628	0,681452	-0,440651	-2,945643	-2,936825	-8,187921	-4,724514	13,535072	-0,015445	-0,151897	-1,932954	-11,450275	12,810064	0,681452	-0,015445	-0,151897	-1,932954	-11,450275	12,810064	0,681452
09:47:30,27	0,491948	3,296879	-0,068978	-0,481001	0,783018	-0,245029	-0,012499	-0,158490	-1,929813	0,815899	11,792588	0,658971	-0,440190	-2,944425	-2,937221	-8,244947	-4,710945	13,565665	-0,012499	-0,158490	-1,929813	-11,625535	12,773776	0,658971	-0,012499	-0,158490	-1,929813	-11,625535	12,773776	0,658971
09:47:30,32	0,491948	3,296879	-0,068978	-0,481001	0,783018	-0,245029	-0,013785	-0,158280	-1,930210	0,788215	11,669580	0,689564	-0,441259	-2,944765	-2,934455	-8,189581	-4,731494	13,591591	-0,013785	-0,158280	-1,930210	-11,636731	12,751667	0,689564	-0,013785	-0,158280	-1,930210	-11,636731	12,751667	0,689564
09:47:30,37	0,491948	3,296879	-0,068978	-0,481001	0,783018	-0,245029	-0,012956	-0,157524	-1,927444	0,758817	11,770901	0,715489	-0,438776	-2,942798	-2,930574	-8,140783	-4,719436	13,560764	-0,012956	-0,157524	-1,927444	-11,606824	12,787926	0,715489	-0,012956	-0,157524	-1,927444	-11,606824	12,787926	0,715489
09:47:30,42	0,491948	3,296879	-0,068978	-0,481001	0,783018	-0,245029	-0,015901	-0,158691	-1,923563	0,854320	11,653992	0,684663	-0,441341	-2,939403	-2,931037	-8,232925	-4,712306	13,542901	-0,015901	-0,158691	-1,923563	-11,602896	12,902201	0,684663	-0,015901	-0,158691	-1,923563	-11,602896	12,902201	0,684663
09:47:30,47	0,491948	3,296879	-0,068978	-0,481001	0,783018	-0,245029	-0,017559	-0,154772	-1,924026	0,610659	11,484420	0,666800	-0,440035	-2,940676	-2,927122	-8,193392	-4,684992	13,545869	-0,017559	-0,154772	-1,924026	-11,538951	12,862772	0,666800	-0,017559	-0,154772	-1,924026	-11,538951	12,862772	0,666800
09:47:30,52	0,491948	3,296879	-0,068978	-0,481001	0,783018	-0,245029	-0,017109	-0,156539	-1,920111	0,745980	11,528362	0,669768	-0,436407	-2,940710	-2,927847	-8,136994	-4,707324	13,574708	-0,017109	-0,156539	-1,920111	-11,542364	12,871445	0,669768	-0,017109	-0,156539	-1,920111	-11,542364	12,871445	0,669768
09:47:30,57	0,491948	3,296879	-0,068978	-0,481001	0,783018	-0,245029	-0,018893	-0,159699	-1,920835	0,919132	11,495609	0,698607	-0,440058	-2,939538	-2,925979	-8,199296	-4,704515	13,525393	-0,018893	-0,159699	-1,920835	-11,617231	12,978725	0,698607	-0,018893	-0,159699	-1,920835	-11,617231	12,978725	0,698607
09:47:30,62	0,491948	3,296879	-0,068978	-0,481001	0,783018	-0,245029	-0,018083	-0,155950	-1,918968	0,695477	11,482399	0,649292	-0,441753	-2,938271	-2,923222	-8,153559	-4,732231	13,556168	-0,018083	-0,155950	-1,918968	-11,546607	12,901887	0,649292	-0,018083	-0,155950	-1,918968	-11,546607	12,901887	0,649292
09:47:30,67	0,491948	3,296879	-0,068978	-0,481001	0,783018	-0,245029	-0,018332	-0,153850	-1,916210	0,585118	11,522878	0,680067	-0,436442	-2,946319	-2,924736	-8,167902	-4,729633	13,561890	-0,018332	-0,153850	-1,916210	-11,492079	12,961973	0,680067	-0,018332	-0,153850	-1,916210	-11,492079	12,961973	0,680067
09:47:30,72	0,491948	3,296879	-0,068978	-0,481001	0,783018	-0,245029	-0,014019	-0,162473	-1,917725	1,028595	11,733467	0,685789	-0,445456	-2,940610	-2,922063	-8,226282	-4,764789	13,583252	-0,014019	-0,162473	-1,917725	-11,725511	12,833941	0,685789	-0,014019	-0,162473	-1,917725	-11,725511	12,833941	0,685789
09:47:30,77	0,491948	3,296879	-0,068978	-0,481001	0,783018	-0,245029	-0,014455	-0,151811	-1,915052	0,414573	11,677796	0,707151	-0,436358	-2,938400	-2,921227	-8,114739	-4,720233	13,589769	-0,014455	-0,151811	-1,915052	-11,502623	12,812525	0,707151	-0,014455	-0,151811	-1,915052	-11,502623	12,812525	0,707151
09:47:30,82	0,491948	3,296879	-0,068978	-0,481001	0,783018	-0,245029	-0,020918	-0,158585	-1,914216	0,861167	11,416023	0,713668	-0,442376	-2,946887	-2,923571	-8,175666	-4,771236	13,573353	-0,020918	-0,158585	-1,914216	-11,587770	13,058123	0,713668	-0,020918	-0,158585	-1,914216	-11,587770	13,058123	0,713668
09:47:30,87	0,491948	3,296879	-0,068978	-0,481001	0,783018	-0,245029	-0,010560	-0,157618	-1,916559	0,736236	11,927418	0,697252	-0,436339	-2,936296	-2,919315	-8,116442	-4,694401	13,560696	-0,010560	-0,157618	-1,916559	-11,636771	12,756352	0,697252	-0,010560	-0,157618	-1,916559	-11,636771	12,756352	0,697252
09:47:30,92	0,491948	3,296879	-0,068978	-0,481001	0,783018	-0,245029	-0,022750	-0,157550	-1,912304	0,828862	11,306391	0,684594	-0,440610	-2,940494	-2,918561	-8,180404	-4,746986	13,553003	-0,022750	-0,157550	-1,912304	-11,538820	13,092270	0,684594	-0,022750	-0,157550	-1,912304	-11,538820	13,092270	0,684594
09:47:30,97	0,491948	3,296879	-0,068978	-0,481001	0,783018	-0,245029	-0,016978	-0,155950	-1,911549	0,668155	11,577419	0,676902	-0,440029	-2,945818	-2,919327	-8,181731	-4,794779	13,536727	-0,016978	-0,155950	-1,911549	-11,573949	12,910219	0,676902	-0,016978	-0,155950	-1,911549	-11,573949	12,910219	0,676902
09:47:31,02	0,491948	3,296879	-0,068978	-0,481001	0,783018	-0,245029	-0,012659	-0,159116	-1,912315	0,790702	11,824787	0,660626	-0,441046	-2,936778	-2,917727	-8,101303	-4,728271	13,601210	-0,012659	-0,159116	-1,912315	-11,699884	12,818496	0,660626	-0,012659	-0,159116	-1,912315	-11,699884	12,818496	0,660626
09:47:31,07	0,491948	3,296879	-0,068978	-0,481001	0,783018	-0,245029	-0,019979	-0,153715	-1,910716	0,607659	11,480546	0,725109	-0,439909	-2,947602	-2,918125	-8,144739	-4,755720	13,551158	-0,019979	-0,153715	-1,910716	-11,458945	13,048875	0,725109	-0,019979	-0,153715	-1,910716	-11,458945	13,048875	0,725109
09:47:31,12	0,491948	3,296879	-0,068978	-0,481001	0,783018	-0,245029	-0,011173	-0,160112	-1,911114	0,894811	11,914528	0,675057	-0,443555	-2,940888	-2,914290	-8,170144	-4,805010	13,543028	-0,011173	-0,160112	-1,911114	-11,673954	12,791643	0,675057	-0,011173	-0,160112	-1,911114	-11,673954	12,791643	0,675057
09:47:31,17	0,491948	3,296879	-0,068978	-0,481001	0,783018	-0,245029	-0,015165	-0,153597	-1,907278	0,500663	11,709623	0,666927	-0,437430	-2,939982	-2,914611	-8,087578	-4,708230	13,575739	-0,015165	-0,153597	-1,907278	-11,556706	12,900056	0,666927	-0,015165	-0,153597	-1,907278	-11,556706	12,900056	0,666927
09:47:31,22	0,491948	3,296879	-0,068978	-0,481001	0,783018	-0,245029	-0,019013	-0,158449	-1,907600	0,878046	11,532654	0,699638	-0,436238	-2,943462	-2,916928	-8,075033	-4,742589	13,565919	-0,019013	-0,158449	-1,907600	-11,560177	13,025136	0,699638	-0,019013	-0,158449	-1,907600	-11,560177	13,025136	0,699638
09:47:31,27	0,491948	3,296879	-0,068978	-0,481001	0,783018	-0,245029	-0,016595	-0,161221	-1,909917	0,998718	11,686427	0,689817	-0,444713	-2,938317	-2,913482	-8,176019	-4,725156	13,603478	-0,016595	-0,161221	-1,909917	-11,657125	12,989106	0,689817	-0,016595	-0,161221	-1,909917	-11,657125	12,989106	0,689817
09:47:31,33	0,491948	3,296879	-0,068978	-0,481001	0,783018	-0,245029	-0,016812	-0,151309	-1,906471	0,447904	11,578929	0,727377	-0,435164	-2,942201	-2,916166	-8,114555	-4,760864	13,575338	-0,016812	-0,151309	-1,906471	-11,429855	12,898705	0,727377	-0,016812	-0,151309	-1,906471	-11,429855	12,898705	0,727377
09:47:31,38	0,491948	3,296879	-0,068978	-0,481001	0,783018	-0,245029	-0,018224	-0,161520	-1,909155	0,978678	11,576632	0,699237	-0,442962	-2,941413	-2,911555	-8,195605	-4,736139	13,572927	-0,018224	-0,161520	-1,909155	-11,700635	13,007183	0,699237	-0,018224	-0,161520	-1,909155	-11,700635	13,007183	0,699237
09:47:31,43	0,491948	3,296879	-0,068978	-0,481001	0,783018	-0,245029	-0,015007	-0,154373	-1,904544	0,587918	11,661350	0,696826	-0,437242	-2,942813	-2,878413	-8,012439	-4,891984	13,575738	-0,015007	-0,154373	-1,904544	-11,530352	12,839386	0,696826	-0,015007	-0,154373	-1,904544	-11,530352	12,839386	0,696826
09:47:31,48	0,491948	3,296879	-0,068978	-0,481001	0,783018	-0,245029	-0,016655	-0,160026	-1,871402	0,838518	11,812206	0,699636	-0,376078	-2,767095	1,356223	1,608883	-8,157412	13,240194	-0,016655	-0,160026	-1,871402	-11,723551	13,119605	0,699636	-0,016655	-0,160026	-1,871402	-11,723551	13,119605	0,699636
09:47:31,53	0,491948	3,296879	-0,068978	-0,481001	0,783018	-0,245029	-0,199412	-0,125137	2,363234	1,006990	12,273827	0,364093	-0,513999	-2,966495	2,766888	-7,581404	-1,644246	12,893127	-0,199412	-0,125137	2,363234	-8,816265	27,927702	0,364093	-0,199412	-0,125137	2,363234	-8,816265	27,927702	0,364093
09:47:31,58	0,491948	3,296879	-0,068978	-0,481001	0,783018	-0,245029	0,042233	-0,105394	3,773899	1,025766	13,623805	0,017026	-0,488288	-2,969624	-2,213137	-7,999498	-3,129602	13,258051	0,042233	-0,105394	3,773899	-7,247650	10,308489	0,017026	0,042233	-0,105394	3,773899	-7,247650	10,308489	0,017026
09:47:31,63	0,492036	3,297019	-0,068994	-0,481001	0,833012	-0,245043	0,032088	-0,129225	-1,206126	0,769582	13,476831	0,381950	-0,446820	-2,913542	-3,070680	-5,526598	-5,449035	13,463063	0,032088	-0,129225	-1,206126	-9,374577	10,957946	0,381950	0,032088	-0,129225	-1,206126	-9,374577	10,957946	0,381950
09:47:31,68	0,492036	3,297019	-0,068994	-0,481001	0,833012	-0,245043	-0,037215	-0,137096	-2,063668	0,406658	13,174400	0,586962	-0,438771	-2,910319	-3,040279	-5,356933	-5,550905	13,470498	-0,037215	-0,137096	-2,063668	-10,355407	16,095777	0,586962	-0,037215	-0,137096	-2,063668	-10,355407	16,095777	0,586962
09:47:31,73	0,492036	3,297019	-0,068994	-0,481001	0,833012	-0,245043	-0,044031	-0,142456	-2,033267	0,681958	13,017822	0,594397	-0,439265	-2,917376	-3,028969	-5,314050	-5,667602	13,453459	-0,044031	-0,142456	-2,033267	-10,500820	16,474277	0,594397	-0,044031	-0,142456	-2,033267	-10,500820	16,474277	0,594397
09:47:31,78	0,492036	3,297019	-0,068994	-0,481001	0,833012	-0,245043	-0,037672	-0,145556	-2,021957	0,763572	13,443980	0,577358	-0,439190	-2,908198	-3,014578	-5,265657	-5,703370	13,488040	-0,037672	-0,145556	-2,021957	-10,662609	16,401250	0,577358	-0,037672	-0,145556	-2,021957	-10,662609	16,401250	0,577358
09:47:31,83	0,492036	3,297019	-0,068994	-0,481001	0,833012	-0,245043	-0,045658	-0,141032	-2,007566	0,521531	13,088502	0,611939	-0,433294	-2,908077	-3,011075	-5,270827	-5,700510	13,487090	-0,045658	-0,141032	-2,007566	-10,549495	16,672671	0,611939	-0,045658	-0,141032	-2,007566	-10,549495	16,672671	0,611939
09:47:31,88	0,492036	3,297019	-0,068994	-0,481001	0,833012	-0,245043	-0,048711	-0,146078	-2,004063	0,783808	12,923871	0,610989	-0,437204	-2,911425	-3,003641	-5,200682	-5,678401	13,495917	-0,048711	-0,146078	-2,004063	-10,683320	16,747652	0,610989	-0,048711	-0,146078	-2,004063	-10,683320	16,747652	0,610989
09:47:31,93	0,492036	3,297019	-0,068994	-0,481001	0,833012	-0,245043	-0,043856	-0,144366	-1,996630	0,749011	13,225991	0,619816	-0,433825	-2,905269	-2,911528	-5,185346	-5,601900	13,501799	-0,043856	-0,144366	-1,996630	-10,583736	16,668703	0,619816	-0,043856	-0,144366	-1,996630	-10,583736	16,668703	0,619816
09:47:31,98	0,492036	3,297019	-0,068994	-0,481001	0,833012	-0,245043	-0,050878	-0,144214	-1,904516	0,815013	12,835913	0,625698	-0,365833	-2,760110	1,491585	3,531001	-9,309424	13,229951	-0,050878	-0,144214	-1,904516	-10,505780	16,829800	0,625698	-0,050878	-0,144214	-1,904516	-10,505780	16,829800	0,625698
09:47:32,03	0,492036	3,297019	-0,068994	-0,481001	0,833012	-0,245043	0,060125	-0,105013	3,697091	0,516552	14,991760	0,066996	-0,523275	-2,981799	2,690080	-7,447125	-2,286871	12,943097	0,060125	-0,105013	3,697091	-7,726937	10,271968	0,066996	0,060125	-0,105013	3,697091	-7,726937	10,271968	0,066996
09:47:32,08	0,492036	3,297019	-0,068994	-0,481001	0,833012	-0,245043	0,060125	-0,105013	3,697091	0,516552	14,991760	0,066996	-0,452052	-2,982154	-2,394002	-7,682700	-5,857969	13,272166	0,060125	-0,105013	3,697091	-7,726937	10,271968	0,066996	0,060125	-0,105013	3,697091	-7,726937	10,271968	0,066996
09:47:32,13	0,491913	3,297005	-0,068995	-0,481011	0,883019	-0,245028	0,024821	-0,166872	-1,386990	0,522785	14,737491	0,396065	-0,407450	-2,934388	-3,268704	-5,419404	-8,082889	13,477574	0,024821	-0,166872	-1,386990	-12,576654	12,789056	0,396065	0,024821	-0,166872	-1,386990	-12,576654	12,789056	0,396065
09:47:32,18	0,491913	3,297005	-0,068995	-0,481011	0,883019	-0,245028	-0,038847	-0,181615	-2,261692	0,494239	14,499297	0,601473	-0,411364	-2,941684	-3,239864	-5,348251	-8,212390	13,496993	-0,038847	-0,181615	-2,261692	-13,762535	17,548784	0,601473	-0,038847	-0,181615	-2,261692	-13,762535	17,548784	0,601473
09:47:32,23	0,491913	3,297005	-0,068995	-0,481011	0,883019	-0,245028	-0,030571	-0,181873	-2,232853	0,431105	15,056006	0,620892	-0,399447	-2,931173	-3,225871	-5,282975	-8,216821	13,496130	-0,030571	-0,181873	-2,232853	-13,845959	17,455847	0,620892	-0,030571	-0,181873	-2,232853	-13,845959	17,455847	0,620892
09:47:32,28	0,491913	3,297005	-0,068995	-0,481011	0,883019	-0,245028	-0,045633	-0,186938	-2,218859	0,723245	14,331543	0,620028	-0,398191	-2,932432	-3,217636	-5,242916	-8,260647	13,557165	-0,045633	-0,186938	-2,218859	-13,951362	17,913729	0,620028	-0,045633	-0,186938	-2,218859	-13,951362	17,913729	0,620028
09:47:32,33	0,491913	3,297005	-0,068995	-0,481011	0,883019	-0,245028	-0,045170	-0,188655	-2,210624	0,794630	14,412215	0,681064	-0,404122	-2,934221	-3,209129	-5,290054	-8,250143	13,527294	-0,045170	-0,188655	-2,210624	-14,014799	17,958069	0,681064	-0,045170	-0,188655	-2,210624	-14,014799	17,958069	0,681064
09:47:32,38	0,491913	3,297005	-0,068995	-0,481011	0,883019	-0,245028	-0,040655	-0,184413	-2,202117	0,559584	14,600915	0,651193	-0,405251	-2,936235	-3,202112	-5,241301	-8,380813	13,512999	-0,040655	-0,184413	-2,202117	-13,916864	17,792350	0,651193	-0,040655	-0,184413	-2,202117	-13,916864	17,792350	0,651193
09:47:32,43	0,491913	3,297005	-0,068995	-0,481011	0,883019	-0,245028	-0,038347	-0,184443	-2,195101	0,472351	14,828504	0,636898	-0,399309	-2,931266	-3,197051	-5,224533	-8,345730	13,532015	-0,038347	-0,184443	-2,195101	-14,006443	17,838736	0,636898	-0,038347	-0,184443	-2,195101	-14,006443	17,838736	0,636898
09:47:32,48	0,491913	3,297005	-0,068995	-0,481011	0,883019	-0,245028	-0,045621	-0,187104	-2,190039	0,649457	14,447230	0,655914	-0,396274	-2,934314	-3,192736	-5,198698	-8,342426	13,543838	-0,045621	-0,187104	-2,190039	-14,038176	18,028479	0,655914	-0,045621	-0,187104	-2,190039	-14,038176	18,028479	0,655914
09:47:32,53	0,491913	3,297005	-0,068995	-0,481011	0,883019	-0,245028	-0,044499	-0,191256	-2,185725	0,881179	14,526318	0,667737	-0,396272	-2,929980	-3,188096	-5,189864	-8,362028	13,531248	-0,044499	-0,191256	-2,185725	-14,132445	18,019457	0,667737	-0,044499	-0,191256	-2,185725	-14,132445	18,019457	0,667737
09:47:32,58	0,491913	3,297005	-0,068995	-0,481011	0,883019	-0,245028	-0,048253	-0,189091	-2,181085	0,756031	14,348551	0,655147	-0,407484	-2,933004	-3,187324	-5,197344	-8,392718	13,532331	-0,048253	-0,189091	-2,181085	-14,087627	18,136395	0,655147	-0,048253	-0,189091	-2,181085	-14,087627	18,136395	0,655147
09:47:32,63	0,491913	3,297005	-0,068995	-0,481011	0,883019	-0,245028	-0,040028	-0,180893	-2,180312	0,299418	14,785096	0,656230	-0,397411	-2,931574	-3,180331	-5,196705	-8,349979	13,516856	-0,040028	-0,180893	-2,180312	-13,900698	17,927311	0,656230	-0,040028	-0,180893	-2,180312	-13,900698	17,927311	0,656230
09:47:32,68	0,491913	3,297005	-0,068995	-0,481011	0,883019	-0,245028	-0,046303	-0,188902	-2,173319	0,753185	14,437981	0,640755	-0,400962	-2,932488	-3,180727	-5,200643	-8,366527	13,511013	-0,046303	-0,188902	-2,173319	-14,075588	18,072782	0,640755	-0,046303	-0,188902	-2,173319	-14,075588	18,072782	0,640755
09:47:32,73	0,491913	3,297005	-0,068995	-0,481011	0,883019	-0,245028	-0,043736	-0,186284	-2,173715	0,600763	14,576315	0,634912	-0,397895	-2,933307	-3,181072	-5,147946	-8,353752	13,526034	-0,043736	-0,186284	-2,173715	-14,022518	18,009628	0,634912	-0,043736	-0,186284	-2,173715	-14,022518	18,009628	0,634912
09:47:32,78	0,491913	3,297005	-0,068995	-0,481011	0,883019	-0,245028	-0,044561	-0,189350	-2,174061	0,797592	14,572699	0,649933	-0,397928	-2,935060	-3,178698	-5,150004	-8,402162	13,571246	-0,044561	-0,189350	-2,174061	-14,066347	18,070722	0,649933	-0,044561	-0,189350	-2,174061	-14,066347	18,070722	0,649933
09:47:32,83	0,491913	3,297005	-0,068995	-0,481011	0,883019	-0,245028	-0,043026	-0,190198	-2,171687	0,798737	14,674933	0,695145	-0,397955	-2,927824	-3,173709	-5,162047	-8,389515	13,535892	-0,043026	-0,190198	-2,171687	-14,131774	18,052470	0,695145	-0,043026	-0,190198	-2,171687	-14,131774	18,052470	0,695145
09:47:32,88	0,491913	3,297005	-0,068995	-0,481011	0,883019	-0,245028	-0,049279	-0,186556	-2,166698	0,614291	14,333021	0,659791	-0,406225	-2,935591	-3,172533	-5,191370	-8,400693	13,537383	-0,049279	-0,186556	-2,166698	-14,030332	18,201424	0,659791	-0,049279	-0,186556	-2,166698	-14,030332	18,201424	0,659791
09:47:32,93	0,491913	3,297005	-0,068995	-0,481011	0,883019	-0,245028	-0,038417	-0,183277	-2,165522	0,419465	14,878019	0,661282	-0,402656	-2,931847	-3,173301	-5,145807	-8,452470	13,536896	-0,038417	-0,183277	-2,165522	-13,967794	17,893786	0,661282	-0,038417	-0,183277	-2,165522	-13,967794	17,893786	0,661282
09:47:32,98	0,491913	3,297005	-0,068995	-0,481011	0,883019	-0,245028	-0,043445	-0,184496	-2,166290	0,460769	14,681955	0,660795	-0,394379	-2,931739	-3,170175	-5,134055	-8,463438	13,535968	-0,043445	-0,184496	-2,166290	-14,022143	18,092353	0,660795	-0,043445	-0,184496	-2,166290	-14,022143	18,092353	0,660795
09:47:33,03	0,491913	3,297005	-0,068995	-0,481011	0,883019	-0,245028	-0,047676	-0,191610	-2,163164	0,827085	14,477586	0,659867	-0,397857	-2,925743	-3,169014	-5,101044	-8,438155	13,550556	-0,047676	-0,191610	-2,163164	-14,214292	18,220144	0,659867	-0,047676	-0,191610	-2,163164	-14,214292	18,220144	0,659867
09:47:33,08	0,491913	3,297005	-0,068995	-0,481011	0,883019	-0,245028	-0,051130	-0,185600	-2,162003	0,552967	14,313933	0,674455	-0,399066	-2,935170	-3,169788	-5,138224	-8,448602	13,525242	-0,051130	-0,185600	-2,162003	-14,016626	18,327618	0,674455	-0,051130	-0,185600	-2,162003	-14,016626	18,327618	0,674455
09:47:33,13	0,491913	3,297005	-0,068995	-0,481011	0,883019	-0,245028	-0,042361	-0,189267	-2,162777	0,715998	14,742922	0,649141	-0,396676	-2,927627	-3,167467	-5,115323	-8,420606	13,535713	-0,042361	-0,189267	-2,162777	-14,141430	18,068277	0,649141	-0,042361	-0,189267	-2,162777	-14,141430	18,068277	0,649141
09:47:33,18	0,491913	3,297005	-0,068995	-0,481011	0,883019	-0,245028	-0,050090	-0,187565	-2,160456	0,663210	14,346879	0,659612	-0,400843	-2,935863	-3,169382	-5,129789	-8,486006	13,542680	-0,050090	-0,187565	-2,160456	-14,060643	18,278915	0,659612	-0,050090	-0,187565	-2,160456	-14,060643	18,278915	0,659612
09:47:33,23	0,491913	3,297005	-0,068995	-0,481011	0,883019	-0,245028	-0,040873	-0,188075	-2,162371	0,625836	14,846310	0,666579	-0,398330	-2,926261	-3,163528	-5,057900	-8,428818	13,580831	-0,040873	-0,188075	-2,162371	-14,138017	18,054849	0,666579	-0,040873	-0,188075	-2,162371	-14,138017	18,054849	0,666579
09:47:33,28	0,491913	3,297005	-0,068995	-0,481011	0,883019	-0,245028	-0,050445	-0,185450	-2,156517	0,574825	14,382223	0,704730	-0,406132	-2,933088	-3,164776	-5,139356	-8,462333	13,496626	-0,050445	-0,185450	-2,156517	-13,982994	18,342174	0,704730	-0,050445	-0,185450	-2,156517	-13,982994	18,342174	0,704730
09:47:33,33	0,491913	3,297005	-0,068995	-0,481011	0,883019	-0,245028	-0,040632	-0,182106	-2,157765	0,331207	14,838730	0,620525	-0,403237	-2,931844	-3,163589	-5,162315	-8,446309	13,540944	-0,040632	-0,182106	-2,157765	-13,964142	18,028336	0,620525	-0,040632	-0,182106	-2,157765	-13,964142	18,028336	0,620525
09:47:33,38	0,491913	3,297005	-0,068995	-0,481011	0,883019	-0,245028	-0,043157	-0,183991	-2,156577	0,431610	14,679538	0,664842	-0,395425	-2,928641	-3,163153	-5,079984	-8,448400	13,556126	-0,043157	-0,183991	-2,156577	-14,011689	18,067352	0,664842	-0,043157	-0,183991	-2,156577	-14,011689	18,067352	0,664842
09:47:33,43	0,491913	3,297005	-0,068995	-0,481011	0,883019	-0,245028	-0,049837	-0,189156	-2,156142	0,739518	14,404527	0,680025	-0,395920	-2,933000	-3,160014	-5,060122	-8,429216	13,558740	-0,049837	-0,189156	-2,156142	-14,109192	18,316717	0,680025	-0,049837	-0,189156	-2,156142	-14,109192	18,316717	0,680025
09:47:33,48	0,491913	3,297005	-0,068995	-0,481011	0,883019	-0,245028	-0,045814	-0,190906	-2,153003	0,857101	14,621324	0,682638	-0,399060	-2,926716	-3,163974	-5,122086	-8,448901	13,542164	-0,045814	-0,190906	-2,153003	-14,129043	18,217720	0,682638	-0,045814	-0,190906	-2,153003	-14,129043	18,217720	0,682638
09:47:33,53	0,491913	3,297005	-0,068995	-0,481011	0,883019	-0,245028	-0,049686	-0,185045	-2,156963	0,504266	14,376170	0,666063	-0,397815	-2,935125	-3,159258	-5,109040	-8,482761	13,551579	-0,049686	-0,185045	-2,156963	-14,021738	18,276503	0,666063	-0,049686	-0,185045	-2,156963	-14,021738	18,276503	0,666063
09:47:33,58	0,491913	3,297005	-0,068995	-0,481011	0,883019	-0,245028	-0,043026	-0,190327	-2,152247	0,756156	14,750680	0,675478	-0,404257	-2,931363	-3,160038	-5,092003	-8,440937	13,572043	-0,043026	-0,190327	-2,152247	-14,184526	18,128261	0,675478	-0,043026	-0,190327	-2,152247	-14,184526	18,128261	0,675478
09:47:33,63	0,491913	3,297005	-0,068995	-0,481011	0,883019	-0,245028	-0,043063	-0,182868	-2,153026	0,413003	14,742638	0,695942	-0,394249	-2,928139	-3,158867	-5,083186	-8,456810	13,572940	-0,043063	-0,182868	-2,153026	-13,942110	18,123064	0,695942	-0,043063	-0,182868	-2,153026	-13,942110	18,123064	0,695942
09:47:33,68	0,491913	3,297005	-0,068995	-0,481011	0,883019	-0,245028	-0,050859	-0,189923	-2,151856	0,770520	14,352801	0,696839	-0,401350	-2,930576	-3,154631	-5,116376	-8,457328	13,540027	-0,050859	-0,189923	-2,151856	-14,138404	18,345238	0,696839	-0,050859	-0,189923	-2,151856	-14,138404	18,345238	0,696839
09:47:33,73	0,491913	3,297005	-0,068995	-0,481011	0,883019	-0,245028	-0,045198	-0,184992	-2,147619	0,497064	14,618674	0,663926	-0,395991	-2,925350	-3,154615	-5,075817	-8,452201	13,556002	-0,045198	-0,184992	-2,147619	-14,024776	18,166745	0,663926	-0,045198	-0,184992	-2,147619	-14,024776	18,166745	0,663926
09:47:33,78	0,491913	3,297005	-0,068995	-0,481011	0,883019	-0,245028	-0,052403	-0,187020	-2,147604	0,627243	14,276578	0,679901	-0,396114	-2,928741	-3,156177	-5,130926	-8,474722	13,561118	-0,052403	-0,187020	-2,147604	-14,053800	18,390238	0,679901	-0,052403	-0,187020	-2,147604	-14,053800	18,390238	0,679901
09:47:33,83	0,491913	3,297005	-0,068995	-0,481011	0,883019	-0,245028	-0,049405	-0,188608	-2,149165	0,662780	14,396012	0,685017	-0,401323	-2,934139	-3,157686	-5,087278	-8,502572	13,573530	-0,049405	-0,188608	-2,149165	-14,142951	18,274324	0,685017	-0,049405	-0,188608	-2,149165	-14,142951	18,274324	0,685017
09:47:33,88	0,491913	3,297005	-0,068995	-0,481011	0,883019	-0,245028	-0,042126	-0,186797	-2,150674	0,566302	14,826276	0,697429	-0,392403	-2,930669	-3,156892	-5,049221	-8,477522	13,575514	-0,042126	-0,186797	-2,150674	-14,097247	18,133141	0,697429	-0,042126	-0,186797	-2,150674	-14,097247	18,133141	0,697429
09:47:33,93	0,491913	3,297005	-0,068995	-0,481011	0,883019	-0,245028	-0,049591	-0,192786	-2,149881	0,918483	14,458507	0,699413	-0,396571	-2,929228	-3,156167	-5,070641	-8,481850	13,535887	-0,049591	-0,192786	-2,149881	-14,215250	18,351407	0,699413	-0,049591	-0,192786	-2,149881	-14,215250	18,351407	0,699413
09:47:33,98	0,491913	3,297005	-0,068995	-0,481011	0,883019	-0,245028	-0,048756	-0,188456	-2,149155	0,678866	14,485561	0,659786	-0,397791	-2,928578	-3,155000	-5,090342	-8,476532	13,554816	-0,048756	-0,188456	-2,149155	-14,114962	18,312883	0,659786	-0,048756	-0,188456	-2,149155	-14,114962	18,312883	0,659786
09:47:34,03	0,491913	3,297005	-0,068995	-0,481011	0,883019	-0,245028	-0,048708	-0,187075	-2,147988	0,601786	14,468315	0,678715	-0,401256	-2,930288	-3,153426	-5,058133	-8,496227	13,556889	-0,048708	-0,187075	-2,147988	-14,083599	18,291902	0,678715	-0,048708	-0,187075	-2,147988	-14,083599	18,291902	0,678715
09:47:34,08	0,491913	3,297005	-0,068995	-0,481011	0,883019	-0,245028	-0,045495	-0,184929	-2,146414	0,489263	14,673160	0,680788	-0,395378	-2,935281	-3,153402	-5,081224	-8,483426	13,562642	-0,045495	-0,184929	-2,146414	-14,027694	18,244485	0,680788	-0,045495	-0,184929	-2,146414	-14,027694	18,244485	0,680788
09:47:34,14	0,491913	3,297005	-0,068995	-0,481011	0,883019	-0,245028	-0,044109	-0,192517	-2,146391	0,883336	14,718791	0,686541	-0,395929	-2,929379	-3,152626	-5,060205	-8,445396	13,583333	-0,044109	-0,192517	-2,146391	-14,229212	18,181379	0,686541	-0,044109	-0,192517	-2,146391	-14,229212	18,181379	0,686541
09:47:34,19	0,491913	3,297005	-0,068995	-0,481011	0,883019	-0,245028	-0,048788	-0,189062	-2,148372	0,701748	14,461142	0,679115	-0,397620	-2,928100	-3,147988	-5,031179	-8,456958	13,540978	-0,048788	-0,189062	-2,148372	-14,139607	18,290994	0,679115	-0,048788	-0,189062	-2,148372	-14,139607	18,290994	0,679115
09:47:34,24	0,491913	3,297005	-0,068995	-0,481011	0,883019	-0,245028	-0,049207	-0,186984	-2,140977	0,643605	14,483805	0,664877	-0,398906	-2,928937	-3,110198	-4,816289	-8,649168	13,518962	-0,049207	-0,186984	-2,140977	-14,034664	18,346581	0,664877	-0,049207	-0,186984	-2,140977	-14,034664	18,346581	0,664877
09:47:34,29	0,491913	3,297005	-0,068995	-0,481011	0,883019	-0,245028	-0,047840	-0,186289	-2,103187	0,548422	14,837128	0,642861	-0,333906	-2,746914	1,160656	5,667486	-11,730749	13,290823	-0,047840	-0,186289	-2,103187	-14,075246	18,592543	0,642861	-0,047840	-0,186289	-2,103187	-14,075246	18,592543	0,642861
09:47:34,34	0,491913	3,297005	-0,068995	-0,481011	0,883019	-0,245028	-0,237977	-0,151569	2,167667	1,316154	15,570011	0,414721	-0,459373	-2,961582	2,620456	-5,258489	-5,992182	13,066662	-0,237977	-0,151569	2,167667	-10,582010	34,251173	0,414721	-0,237977	-0,151569	2,167667	-10,582010	34,251173	0,414721
09:47:34,39	0,491913	3,297005	-0,068995	-0,481011	0,883019	-0,245028	0,010665	-0,150246	3,627467	0,754097	16,167929	0,190561	-0,433802	-2,961585	-2,395962	-5,061534	-7,681506	13,266889	0,010665	-0,150246	3,627467	-11,040187	15,330716	0,190561	0,010665	-0,150246	3,627467	-11,040187	15,330716	0,190561
09:47:34,44	0,491910	3,296981	-0,068998	-0,481001	0,933001	-0,245014	-0,002117	-0,172392	-1,388951	0,541205	16,518468	0,390788	-0,399846	-2,910240	-3,301743	-2,690494	-9,289766	13,474629	-0,002117	-0,172392	-1,388951	-12,991593	16,684683	0,390788	-0,002117	-0,172392	-1,388951	-12,991593	16,684683	0,390788
09:47:34,49	0,491910	3,296981	-0,068998	-0,481001	0,933001	-0,245014	-0,063562	-0,176125	-2,294731	0,528053	16,180869	0,598528	-0,394410	-2,910721	-3,268710	-2,650483	-9,426228	13,426389	-0,063562	-0,176125	-2,294731	-13,297794	21,170470	0,598528	-0,063562	-0,176125	-2,294731	-13,297794	21,170470	0,598528
09:47:34,54	0,491910	3,296981	-0,068998	-0,481001	0,933001	-0,245014	-0,065863	-0,181074	-2,261699	0,687195	16,164088	0,550288	-0,393702	-2,910809	-3,259299	-2,599571	-9,438238	13,502231	-0,065863	-0,181074	-2,261699	-13,527101	21,334333	0,550288	-0,065863	-0,181074	-2,261699	-13,527101	21,334333	0,550288
09:47:34,59	0,491910	3,296981	-0,068998	-0,481001	0,933001	-0,245014	-0,066141	-0,181732	-2,252287	0,736455	16,199754	0,626130	-0,399023	-2,904214	-3,248450	-2,591012	-9,498873	13,498503	-0,066141	-0,181732	-2,252287	-13,529476	21,391784	0,626130	-0,066141	-0,181732	-2,252287	-13,529476	21,391784	0,626130
09:47:34,64	0,491910	3,296981	-0,068998	-0,481001	0,933001	-0,245014	-0,069192	-0,173826	-2,241438	0,277115	16,078799	0,622402	-0,390677	-2,908568	-3,244512	-2,542556	-9,561478	13,494400	-0,069192	-0,173826	-2,241438	-13,368201	21,510381	0,622402	-0,069192	-0,173826	-2,241438	-13,368201	21,510381	0,622402
09:47:34,69	0,491910	3,296981	-0,068998	-0,481001	0,933001	-0,245014	-0,069594	-0,183230	-2,237501	0,736165	16,131144	0,618299	-0,394743	-2,905552	-3,233653	-2,527975	-9,568842	13,477461	-0,069594	-0,183230	-2,237501	-13,647413	21,594310	0,618299	-0,069594	-0,183230	-2,237501	-13,647413	21,594310	0,618299
09:47:34,74	0,491910	3,296981	-0,068998	-0,481001	0,933001	-0,245014	-0,070173	-0,178201	-2,226642	0,475576	16,117377	0,601360	-0,387176	-2,901786	-3,196646	-2,344511	-9,603076	13,478053	-0,070173	-0,178201	-2,226642	-13,513234	21,625946	0,601360	-0,070173	-0,178201	-2,226642	-13,513234	21,625946	0,601360
09:47:34,79	0,491910	3,296981	-0,068998	-0,481001	0,933001	-0,245014	-0,230349	-0,175167	2,644765	1,029842	17,191645	0,277856	-0,317283	-2,765319	1,637753	5,971641	-13,653914	13,153957	-0,230349	-0,175167	2,644765	-12,720800	35,274025	0,277856	-0,230349	-0,175167	2,644765	-12,720800	35,274025	0,277856
09:47:34,84	0,491910	3,296981	-0,068998	-0,481001	0,933001	-0,245014	-0,230349	-0,175167	2,644765	1,029842	17,191645	0,277856	-0,454001	-2,970175	2,763977	-4,308429	-7,106777	13,049799	-0,230349	-0,175167	2,644765	-12,720800	35,274025	0,277856	-0,230349	-0,175167	2,644765	-12,720800	35,274025	0,277856
09:47:34,89	0,491910	3,296981	-0,068998	-0,481001	0,933001	-0,245014	0,015421	-0,159194	3,770989	0,729191	17,795317	0,173698	-0,379057	-2,990119	-2,695468	-5,245097	-11,240518	13,342246	0,015421	-0,159194	3,770989	-11,767564	16,584755	0,173698	0,015421	-0,159194	3,770989	-11,767564	16,584755	0,173698
09:47:34,94	0,491990	3,297058	-0,068997	-0,481011	0,983036	-0,244985	-0,004779	-0,234070	-1,688457	0,574450	18,000609	0,466145	-0,347833	-2,945107	-3,535378	-3,263015	-12,673864	13,479332	-0,004779	-0,234070	-1,688457	-17,800016	18,375747	0,466145	-0,004779	-0,234070	-1,688457	-17,800016	18,375747	0,466145
09:47:34,99	0,491990	3,297058	-0,068997	-0,481011	0,983036	-0,244985	-0,059372	-0,238604	-2,528366	0,559979	17,594956	0,603231	-0,349391	-2,951076	-3,507709	-3,209065	-12,736181	13,507241	-0,059372	-0,238604	-2,528366	-18,170457	22,255678	0,603231	-0,059372	-0,238604	-2,528366	-18,170457	22,255678	0,603231
09:47:35,04	0,491990	3,297058	-0,068997	-0,481011	0,983036	-0,244985	-0,053424	-0,240239	-2,500698	0,617984	17,982131	0,631140	-0,349083	-2,943835	-3,492126	-3,073157	-12,742706	13,511816	-0,053424	-0,240239	-2,500698	-18,240767	22,175938	0,631140	-0,053424	-0,240239	-2,500698	-18,240767	22,175938	0,631140
09:47:35,09	0,491990	3,297058	-0,068997	-0,481011	0,983036	-0,244985	-0,059849	-0,236885	-2,485114	0,505899	17,769025	0,635715	-0,342635	-2,942658	-3,484714	-3,073014	-12,807259	13,540442	-0,059849	-0,236885	-2,485114	-18,089592	22,467147	0,635715	-0,059849	-0,236885	-2,485114	-18,089592	22,467147	0,635715
09:47:35,14	0,491990	3,297058	-0,068997	-0,481011	0,983036	-0,244985	-0,064092	-0,241881	-2,477703	0,709843	17,580769	0,664341	-0,350930	-2,941915	-3,477000	-3,085241	-12,890184	13,488288	-0,064092	-0,241881	-2,477703	-18,277811	22,611997	0,664341	-0,064092	-0,241881	-2,477703	-18,277811	22,611997	0,664341
09:47:35,19	0,491990	3,297058	-0,068997	-0,481011	0,983036	-0,244985	-0,060588	-0,234326	-2,469988	0,239046	17,793833	0,612186	-0,341934	-2,947322	-3,473012	-3,030908	-12,877447	13,539760	-0,060588	-0,234326	-2,469988	-18,155529	22,550024	0,612186	-0,060588	-0,234326	-2,469988	-18,155529	22,550024	0,612186
09:47:35,24	0,491990	3,297058	-0,068997	-0,481011	0,983036	-0,244985	-0,060404	-0,244820	-2,466001	0,822942	17,844126	0,663659	-0,347360	-2,937959	-3,466462	-3,078475	-12,866947	13,556431	-0,060404	-0,244820	-2,466001	-18,395428	22,585812	0,663659	-0,060404	-0,244820	-2,466001	-18,395428	22,585812	0,663659
09:47:35,29	0,491990	3,297058	-0,068997	-0,481011	0,983036	-0,244985	-0,059600	-0,244619	-2,455887	0,758062	17,928395	0,664718	-0,349035	-2,942268	-3,463323	-3,035188	-12,920348	13,546592	-0,059600	-0,244619	-2,455887	-18,444555	22,607033	0,664718	-0,059600	-0,244619	-2,455887	-18,444555	22,607033	0,664718
09:47:35,34	0,491990	3,297058	-0,068997	-0,481011	0,983036	-0,244985	-0,059600	-0,244619	-2,455887	0,758062	17,928395	0,664718	-0,344802	-2,937038	-3,462136	-2,977586	-12,900185	13,561966	-0,059600	-0,244619	-2,455887	-18,444555	22,607033	0,664718	-0,059600	-0,244619	-2,455887	-18,444555	22,607033	0,664718
09:47:35,39	0,491990	3,297058	-0,068997	-0,481011	0,983036	-0,244985	-0,067876	-0,237195	-2,455125	0,433389	17,513125	0,685865	-0,340138	-2,941139	-3,455534	-2,995461	-12,992302	13,531154	-0,067876	-0,237195	-2,455125	-18,186385	22,841370	0,685865	-0,067876	-0,237195	-2,455125	-18,186385	22,841370	0,685865
09:47:35,44	0,491990	3,297058	-0,068997	-0,481011	0,983036	-0,244985	-0,066656	-0,243284	-2,448523	0,661311	17,607116	0,655053	-0,346510	-2,938459	-3,456293	-2,932016	-12,999094	13,544578	-0,066656	-0,243284	-2,448523	-18,436460	22,839632	0,655053	-0,066656	-0,243284	-2,448523	-18,436460	22,839632	0,655053
09:47:35,49	0,491990	3,297058	-0,068997	-0,481011	0,983036	-0,244985	-0,065792	-0,236426	-2,449282	0,330546	17,710409	0,668477	-0,339423	-2,940728	-3,453938	-2,942703	-12,972206	13,554695	-0,065792	-0,236426	-2,449282	-18,228889	22,875064	0,668477	-0,065792	-0,236426	-2,449282	-18,228889	22,875064	0,668477
09:47:35,54	0,491990	3,297058	-0,068997	-0,481011	0,983036	-0,244985	-0,067370	-0,243697	-2,446927	0,726609	17,605641	0,678594	-0,341070	-2,942457	-3,448860	-2,910784	-12,941346	13,561415	-0,067370	-0,243697	-2,446927	-18,403641	22,894189	0,678594	-0,067370	-0,243697	-2,446927	-18,403641	22,894189	0,678594
09:47:35,59	0,491990	3,297058	-0,068997	-0,481011	0,983036	-0,244985	-0,065049	-0,243136	-2,441849	0,740099	17,738557	0,685313	-0,347697	-2,937848	-3,445044	-2,974250	-12,948119	13,544531	-0,065049	-0,243136	-2,441849	-18,346079	22,844889	0,685313	-0,065049	-0,243136	-2,441849	-18,346079	22,844889	0,685313
09:47:35,64	0,491990	3,297058	-0,068997	-0,481011	0,983036	-0,244985	-0,065727	-0,235092	-2,438033	0,284219	17,651696	0,668430	-0,350598	-2,940379	-3,445427	-2,957271	-12,957505	13,533721	-0,065727	-0,235092	-2,438033	-18,170515	22,811293	0,668430	-0,065727	-0,235092	-2,438033	-18,170515	22,811293	0,668430
09:47:35,69	0,491990	3,297058	-0,068997	-0,481011	0,983036	-0,244985	-0,062084	-0,233846	-2,438415	0,219781	17,860525	0,657620	-0,338815	-2,938207	-3,443846	-2,941919	-12,987700	13,548529	-0,062084	-0,233846	-2,438415	-18,137132	22,734153	0,657620	-0,062084	-0,233846	-2,438415	-18,137132	22,734153	0,657620
09:47:35,74	0,491990	3,297058	-0,068997	-0,481011	0,983036	-0,244985	-0,069857	-0,242964	-2,436835	0,675423	17,484742	0,672428	-0,341224	-2,939898	-3,443471	-2,960614	-13,022442	13,537022	-0,069857	-0,242964	-2,436835	-18,397221	22,968520	0,672428	-0,069857	-0,242964	-2,436835	-18,397221	22,968520	0,672428
09:47:35,79	0,491990	3,297058	-0,068997	-0,481011	0,983036	-0,244985	-0,067188	-0,241723	-2,436459	0,571495	17,624695	0,660921	-0,345885	-2,941292	-3,441898	-2,949914	-12,997919	13,555109	-0,067188	-0,241723	-2,436459	-18,403790	22,898981	0,660921	-0,067188	-0,241723	-2,436459	-18,403790	22,898981	0,660921
09:47:35,84	0,491990	3,297058	-0,068997	-0,481011	0,983036	-0,244985	-0,063650	-0,238383	-2,434886	0,424398	17,805694	0,679007	-0,340449	-2,943797	-3,440704	-2,887495	-13,031320	13,529013	-0,063650	-0,238383	-2,434886	-18,288691	22,802219	0,679007	-0,063650	-0,238383	-2,434886	-18,288691	22,802219	0,679007
09:47:35,89	0,491990	3,297058	-0,068997	-0,481011	0,983036	-0,244985	-0,064199	-0,244344	-2,433693	0,736624	17,847923	0,652912	-0,339276	-2,936840	-3,441865	-2,873136	-13,007785	13,565476	-0,064199	-0,244344	-2,433693	-18,444358	22,887515	0,652912	-0,064199	-0,244344	-2,433693	-18,444358	22,887515	0,652912
09:47:35,94	0,491990	3,297058	-0,068997	-0,481011	0,983036	-0,244985	-0,070810	-0,241881	-2,434853	0,636118	17,504786	0,689375	-0,346460	-2,943339	-3,436820	-2,947551	-13,020938	13,575080	-0,070810	-0,241881	-2,434853	-18,351532	23,063391	0,689375	-0,070810	-0,241881	-2,434853	-18,351532	23,063391	0,689375
09:47:35,99	0,491990	3,297058	-0,068997	-0,481011	0,983036	-0,244985	-0,061590	-0,238910	-2,429809	0,433015	17,926364	0,698979	-0,341133	-2,936682	-3,438773	-2,917531	-13,012726	13,573286	-0,061590	-0,238910	-2,429809	-18,321392	22,761190	0,698979	-0,061590	-0,238910	-2,429809	-18,321392	22,761190	0,698979
09:47:36,04	0,491990	3,297058	-0,068997	-0,481011	0,983036	-0,244985	-0,070019	-0,240194	-2,431762	0,521937	17,509945	0,697185	-0,348136	-2,939265	-3,435665	-2,894686	-13,032727	13,554391	-0,070019	-0,240194	-2,431762	-18,333313	23,006451	0,697185	-0,070019	-0,240194	-2,431762	-18,333313	23,006451	0,697185
09:47:36,09	0,491990	3,297058	-0,068997	-0,481011	0,983036	-0,244985	-0,064281	-0,235421	-2,428654	0,267822	17,838119	0,678290	-0,341102	-2,938465	-3,435270	-2,902526	-13,051477	13,559809	-0,064281	-0,235421	-2,428654	-18,212717	22,884171	0,678290	-0,064281	-0,235421	-2,428654	-18,212717	22,884171	0,678290
09:47:36,14	0,491990	3,297058	-0,068997	-0,481011	0,983036	-0,244985	-0,068490	-0,241113	-2,428258	0,543636	17,621812	0,683708	-0,343418	-2,937683	-3,434875	-2,864485	-13,105835	13,552308	-0,068490	-0,241113	-2,428258	-18,383707	22,998308	0,683708	-0,068490	-0,241113	-2,428258	-18,383707	22,998308	0,683708
09:47:36,19	0,491990	3,297058	-0,068997	-0,481011	0,983036	-0,244985	-0,068009	-0,238715	-2,427864	0,390921	17,706964	0,676207	-0,338667	-2,941224	-3,432515	-2,875356	-13,058571	13,567328	-0,068009	-0,238715	-2,427864	-18,348233	23,045678	0,676207	-0,068009	-0,238715	-2,427864	-18,348233	23,045678	0,676207
09:47:36,24	0,491990	3,297058	-0,068997	-0,481011	0,983036	-0,244985	-0,067318	-0,244600	-2,425504	0,732442	17,709865	0,691227	-0,340379	-2,941483	-3,432092	-2,854011	-13,037601	13,601105	-0,067318	-0,244600	-2,425504	-18,468690	22,994311	0,691227	-0,067318	-0,244600	-2,425504	-18,468690	22,994311	0,691227
09:47:36,29	0,491990	3,297058	-0,068997	-0,481011	0,983036	-0,244985	-0,066238	-0,243248	-2,425081	0,690939	17,774033	0,725004	-0,345733	-2,937617	-3,432134	-2,858575	-13,072453	13,580329	-0,066238	-0,243248	-2,425081	-18,404014	22,973687	0,725004	-0,066238	-0,243248	-2,425081	-18,404014	22,973687	0,725004
09:47:36,34	0,491990	3,297058	-0,068997	-0,481011	0,983036	-0,244985	-0,066909	-0,236677	-2,425123	0,316812	17,752599	0,704228	-0,339134	-2,936893	-3,430557	-2,815935	-13,039915	13,576376	-0,066909	-0,236677	-2,425123	-18,262362	23,004950	0,704228	-0,066909	-0,236677	-2,425123	-18,262362	23,004950	0,704228
09:47:36,39	0,491990	3,297058	-0,068997	-0,481011	0,983036	-0,244985	-0,070836	-0,242030	-2,423546	0,644670	17,569070	0,700275	-0,339759	-2,943319	-3,428221	-2,827502	-13,124448	13,551923	-0,070836	-0,242030	-2,423546	-18,354720	23,129666	0,700275	-0,070836	-0,242030	-2,423546	-18,354720	23,129666	0,700275
09:47:36,44	0,491990	3,297058	-0,068997	-0,481011	0,983036	-0,244985	-0,064958	-0,244702	-2,421210	0,704607	17,906962	0,675822	-0,345714	-2,938326	-3,430580	-2,856061	-13,069138	13,574516	-0,064958	-0,244702	-2,421210	-18,504511	23,006154	0,675822	-0,064958	-0,244702	-2,421210	-18,504511	23,006154	0,675822
09:47:36,49	0,491990	3,297058	-0,068997	-0,481011	0,983036	-0,244985	-0,066304	-0,237049	-2,423568	0,340278	17,784553	0,698415	-0,336821	-2,939206	-3,426669	-2,837476	-13,076188	13,573126	-0,066304	-0,237049	-2,423568	-18,268090	22,989450	0,698415	-0,066304	-0,237049	-2,423568	-18,268090	22,989450	0,698415
09:47:36,54	0,491990	3,297058	-0,068997	-0,481011	0,983036	-0,244985	-0,069989	-0,245190	-2,419657	0,766784	17,612579	0,697025	-0,337444	-2,931151	-3,425925	-2,823152	-13,106427	13,567800	-0,069989	-0,245190	-2,419657	-18,480632	23,106710	0,697025	-0,069989	-0,245190	-2,419657	-18,480632	23,106710	0,697025
09:47:36,59	0,491990	3,297058	-0,068997	-0,481011	0,983036	-0,244985	-0,076653	-0,240624	-2,418913	0,510313	17,293560	0,691699	-0,341527	-2,942492	-3,429768	-2,841222	-13,061427	13,579067	-0,076653	-0,240624	-2,418913	-18,378651	23,310838	0,691699	-0,076653	-0,240624	-2,418913	-18,378651	23,310838	0,691699
09:47:36,64	0,491990	3,297058	-0,068997	-0,481011	0,983036	-0,244985	-0,064790	-0,242758	-2,422757	0,651238	17,872286	0,702966	-0,343272	-2,942155	-3,425501	-2,821999	-13,115066	13,559769	-0,064790	-0,242758	-2,422757	-18,405279	22,958320	0,702966	-0,064790	-0,242758	-2,422757	-18,405279	22,958320	0,702966
09:47:36,69	0,491990	3,297058	-0,068997	-0,481011	0,983036	-0,244985	-0,064209	-0,241078	-2,418490	0,527006	17,945954	0,683667	-0,344528	-2,935096	-3,423969	-2,858163	-13,058174	13,595776	-0,064209	-0,241078	-2,418490	-18,397582	22,986396	0,683667	-0,064209	-0,241078	-2,418490	-18,397582	22,986396	0,683667
09:47:36,74	0,491990	3,297058	-0,068997	-0,481011	0,983036	-0,244985	-0,069695	-0,236460	-2,416958	0,318101	17,600939	0,719675	-0,347931	-2,939653	-3,423598	-2,804617	-13,097337	13,519804	-0,069695	-0,236460	-2,416958	-18,244040	23,071999	0,719675	-0,069695	-0,236460	-2,416958	-18,244040	23,071999	0,719675
09:47:36,79	0,491990	3,297058	-0,068997	-0,481011	0,983036	-0,244985	-0,064047	-0,235793	-2,416586	0,276231	17,960586	0,643703	-0,342168	-2,935917	-3,423973	-2,850414	-13,088190	13,575643	-0,064047	-0,235793	-2,416586	-18,233486	22,988282	0,643703	-0,064047	-0,235793	-2,416586	-18,233486	22,988282	0,643703
09:47:36,85	0,491990	3,297058	-0,068997	-0,481011	0,983036	-0,244985	-0,070164	-0,238915	-2,416962	0,423632	17,598290	0,699542	-0,340333	-2,942514	-3,421987	-2,829270	-13,118398	13,577434	-0,070164	-0,238915	-2,416962	-18,331214	23,106135	0,699542	-0,070164	-0,238915	-2,416962	-18,331214	23,106135	0,699542
09:47:36,90	0,491990	3,297058	-0,068997	-0,481011	0,983036	-0,244985	-0,065368	-0,243803	-2,414976	0,662193	17,881082	0,701332	-0,336686	-2,937347	-3,424305	-2,772227	-13,076236	13,585850	-0,065368	-0,243803	-2,414976	-18,476320	23,012465	0,701332	-0,065368	-0,243803	-2,414976	-18,476320	23,012465	0,701332
09:47:36,95	0,491990	3,297058	-0,068997	-0,481011	0,983036	-0,244985	-0,071666	-0,244378	-2,417293	0,757139	17,581881	0,709749	-0,344934	-2,940915	-3,411495	-2,775493	-13,174960	13,558436	-0,071666	-0,244378	-2,417293	-18,426529	23,207694	0,709749	-0,071666	-0,244378	-2,417293	-18,426529	23,207694	0,709749
09:47:37,00	0,491990	3,297058	-0,068997	-0,481011	0,983036	-0,244985	-0,064452	-0,239019	-2,404484	0,391324	18,003574	0,682335	-0,277933	-2,746885	1,223536	7,917963	-16,137400	13,209390	-0,064452	-0,239019	-2,404484	-18,371638	23,063040	0,682335	-0,064452	-0,239019	-2,404484	-18,371638	23,063040	0,682335
09:47:37,05	0,491990	3,297058	-0,068997	-0,481011	0,983036	-0,244985	-0,265988	-0,200029	2,230547	1,145032	18,265737	0,333289	-0,427427	-2,958347	2,685211	-2,338955	-9,744517	13,067172	-0,265988	-0,200029	2,230547	-14,557225	39,145757	0,333289	-0,265988	-0,200029	2,230547	-14,557225	39,145757	0,333289
09:47:37,10	0,491990	3,297058	-0,068997	-0,481011	0,983036	-0,244985	-0,008109	-0,176293	3,692222	0,318729	19,596219	0,191071	-0,387064	-2,960467	-2,474402	-2,653157	-11,449596	13,342142	-0,008109	-0,176293	3,692222	-13,520300	20,232793	0,191071	-0,008109	-0,176293	3,692222	-13,520300	20,232793	0,191071
09:47:37,15	0,491978	3,296922	-0,068980	-0,481009	1,033018	-0,245042	-0,026455	-0,212309	-1,467391	0,557784	19,222693	0,466041	-0,357443	-2,913019	-3,616533	-0,163436	-13,230014	13,443380	-0,026455	-0,212309	-1,467391	-16,108449	21,299380	0,466041	-0,026455	-0,212309	-1,467391	-16,108449	21,299380	0,466041
09:47:37,20	0,491978	3,296922	-0,068980	-0,481009	1,033018	-0,245042	-0,082357	-0,214238	-2,609522	0,361067	19,362149	0,567279	-0,353643	-2,915136	-3,588496	-0,051773	-13,371555	13,420981	-0,082357	-0,214238	-2,609522	-16,456593	25,827156	0,567279	-0,082357	-0,214238	-2,609522	-16,456593	25,827156	0,567279
09:47:37,25	0,491978	3,296922	-0,068980	-0,481009	1,033018	-0,245042	-0,082424	-0,218587	-2,581485	0,520491	19,526144	0,544880	-0,351254	-2,906484	-3,576809	-0,040600	-13,333532	13,494191	-0,082424	-0,218587	-2,581485	-16,638599	25,996402	0,544880	-0,082424	-0,218587	-2,581485	-16,638599	25,996402	0,544880
09:47:37,30	0,491978	3,296922	-0,068980	-0,481009	1,033018	-0,245042	-0,091110	-0,216330	-2,569797	0,441655	19,065100	0,618090	-0,352812	-2,917158	-3,563158	0,013904	-13,376601	13,462712	-0,091110	-0,216330	-2,569797	-16,540280	26,217264	0,618090	-0,091110	-0,216330	-2,569797	-16,540280	26,217264	0,618090
09:47:37,35	0,491978	3,296922	-0,068980	-0,481009	1,033018	-0,245042	-0,081088	-0,220318	-2,556147	0,638947	19,655018	0,586611	-0,351054	-2,908507	-3,560425	0,047897	-13,420561	13,504485	-0,081088	-0,220318	-2,556147	-16,655991	26,020398	0,586611	-0,081088	-0,220318	-2,556147	-16,655991	26,020398	0,586611
09:47:37,40	0,491978	3,296922	-0,068980	-0,481009	1,033018	-0,245042	-0,089458	-0,217515	-2,553413	0,472143	19,271165	0,628384	-0,350290	-2,911925	-3,553775	0,112110	-13,435840	13,498914	-0,089458	-0,217515	-2,553413	-16,602799	26,293638	0,628384	-0,089458	-0,217515	-2,553413	-16,602799	26,293638	0,628384
09:47:37,45	0,491978	3,296922	-0,068980	-0,481009	1,033018	-0,245042	-0,086880	-0,219885	-2,546764	0,614247	19,468485	0,622813	-0,347490	-2,898727	-3,467733	0,535170	-13,640210	13,491402	-0,086880	-0,219885	-2,546764	-16,646723	26,288563	0,622813	-0,086880	-0,219885	-2,546764	-16,646723	26,288563	0,622813
09:47:37,50	0,491978	3,296922	-0,068980	-0,481009	1,033018	-0,245042	-0,099710	-0,215711	-2,460722	0,431726	19,269884	0,615301	-0,249741	-2,752846	1,377319	9,151534	-19,083023	13,187193	-0,099710	-0,215711	-2,460722	-16,501565	27,097128	0,615301	-0,099710	-0,215711	-2,460722	-16,501565	27,097128	0,615301
09:47:37,55	0,491978	3,296922	-0,068980	-0,481009	1,033018	-0,245042	-0,274921	-0,227424	2,384331	0,635391	20,342309	0,311092	-0,372381	-2,944255	2,889640	0,028294	-13,219652	13,080372	-0,274921	-0,227424	2,384331	-17,217399	41,923610	0,311092	-0,274921	-0,227424	2,384331	-17,217399	41,923610	0,311092
09:47:37,60	0,491978	3,296922	-0,068980	-0,481009	1,033018	-0,245042	-0,047837	-0,216919	3,896652	0,605329	21,318063	0,204271	-0,324437	-2,973965	-2,784785	-1,851611	-15,775443	13,407558	-0,047837	-0,216919	3,896652	-16,422807	25,073232	0,204271	-0,047837	-0,216919	3,896652	-16,422807	25,073232	0,204271
09:47:37,65	0,491997	3,296998	-0,069020	-0,481018	1,083025	-0,245014	-0,046079	-0,273295	-1,777773	0,383540	21,059296	0,531457	-0,299757	-2,935086	-3,766079	0,356164	-17,215766	13,524342	-0,046079	-0,273295	-1,777773	-21,070098	24,676513	0,531457	-0,046079	-0,273295	-1,777773	-21,070098	24,676513	0,531457
09:47:37,70	0,491997	3,296998	-0,069020	-0,481018	1,083025	-0,245014	-0,092089	-0,275228	-2,759067	0,340608	21,298929	0,648241	-0,300802	-2,927044	-3,742760	0,411354	-17,258962	13,533440	-0,092089	-0,275228	-2,759067	-21,264801	28,527927	0,648241	-0,092089	-0,275228	-2,759067	-21,264801	28,527927	0,648241
09:47:37,75	0,491997	3,296998	-0,069020	-0,481018	1,083025	-0,245014	-0,098531	-0,270303	-2,735749	0,074672	21,033337	0,657339	-0,290659	-2,934954	-3,734513	0,478091	-17,381058	13,538940	-0,098531	-0,270303	-2,735749	-21,144091	28,768035	0,657339	-0,098531	-0,270303	-2,735749	-21,144091	28,768035	0,657339
09:47:37,80	0,491997	3,296998	-0,069020	-0,481018	1,083025	-0,245014	-0,096752	-0,283042	-2,727502	0,664729	21,244690	0,662839	-0,294776	-2,923267	-3,724451	0,498142	-17,395387	13,542865	-0,096752	-0,283042	-2,727502	-21,554043	28,839735	0,662839	-0,096752	-0,283042	-2,727502	-21,554043	28,839735	0,662839
09:47:37,85	0,491997	3,296998	-0,069020	-0,481018	1,083025	-0,245014	-0,104814	-0,273633	-2,717440	0,173075	20,849978	0,666764	-0,294519	-2,930988	-3,718157	0,588013	-17,401308	13,541666	-0,104814	-0,273633	-2,717440	-21,307087	29,077914	0,666764	-0,104814	-0,273633	-2,717440	-21,307087	29,077914	0,666764
09:47:37,90	0,491997	3,296998	-0,069020	-0,481018	1,083025	-0,245014	-0,098257	-0,277716	-2,711146	0,425222	21,271746	0,665565	-0,293371	-2,922674	-3,715072	0,603596	-17,439411	13,544685	-0,098257	-0,277716	-2,711146	-21,375492	28,984938	0,665565	-0,098257	-0,277716	-2,711146	-21,375492	28,984938	0,665565
09:47:37,95	0,491997	3,296998	-0,069020	-0,481018	1,083025	-0,245014	-0,106031	-0,274553	-2,708061	0,235544	20,900059	0,668584	-0,291398	-2,929581	-3,709176	0,657083	-17,398145	13,555721	-0,106031	-0,274553	-2,708061	-21,316880	29,223489	0,668584	-0,106031	-0,274553	-2,708061	-21,316880	29,223489	0,668584
09:47:38,00	0,491997	3,296998	-0,069020	-0,481018	1,083025	-0,245014	-0,101036	-0,279716	-2,702165	0,566470	21,185484	0,679620	-0,291523	-2,921327	-3,704548	0,627131	-17,437363	13,572540	-0,101036	-0,279716	-2,702165	-21,391203	29,116811	0,679620	-0,101036	-0,279716	-2,702165	-21,391203	29,116811	0,679620
09:47:38,05	0,491997	3,296998	-0,069020	-0,481018	1,083025	-0,245014	-0,108122	-0,275480	-2,697537	0,297260	20,810707	0,696439	-0,291933	-2,928637	-3,701406	0,684847	-17,447275	13,539491	-0,108122	-0,275480	-2,697537	-21,327889	29,298248	0,696439	-0,108122	-0,275480	-2,697537	-21,327889	29,298248	0,696439
09:47:38,10	0,491997	3,296998	-0,069020	-0,481018	1,083025	-0,245014	-0,101586	-0,278779	-2,694394	0,489125	21,205503	0,663390	-0,287215	-2,923819	-3,699832	0,700937	-17,445887	13,573859	-0,101586	-0,278779	-2,694394	-21,395062	29,179990	0,663390	-0,101586	-0,278779	-2,694394	-21,395062	29,179990	0,663390
09:47:38,15	0,491997	3,296998	-0,069020	-0,481018	1,083025	-0,245014	-0,108118	-0,280457	-2,692821	0,585595	20,879097	0,697758	-0,293687	-2,922848	-3,694013	0,706096	-17,475105	13,573200	-0,108118	-0,280457	-2,692821	-21,430264	29,366321	0,697758	-0,108118	-0,280457	-2,692821	-21,430264	29,366321	0,697758
09:47:38,20	0,491997	3,296998	-0,069020	-0,481018	1,083025	-0,245014	-0,105722	-0,274366	-2,687001	0,246147	21,022722	0,697098	-0,291216	-2,925404	-3,693606	0,745378	-17,462864	13,553608	-0,105722	-0,274366	-2,687001	-21,291581	29,321925	0,697098	-0,105722	-0,274366	-2,687001	-21,291581	29,321925	0,697098
09:47:38,25	0,491997	3,296998	-0,069020	-0,481018	1,083025	-0,245014	-0,104744	-0,277784	-2,686595	0,454129	21,101499	0,677507	-0,288998	-2,921747	-3,694798	0,716975	-17,532034	13,553335	-0,104744	-0,277784	-2,686595	-21,351917	29,323896	0,677507	-0,104744	-0,277784	-2,686595	-21,351917	29,323896	0,677507
09:47:38,30	0,491997	3,296998	-0,069020	-0,481018	1,083025	-0,245014	-0,109020	-0,277876	-2,687787	0,384829	20,889139	0,677234	-0,295411	-2,922340	-3,691673	0,737201	-17,515811	13,569930	-0,109020	-0,277876	-2,687787	-21,428471	29,447195	0,677234	-0,109020	-0,277876	-2,687787	-21,428471	29,447195	0,677234
09:47:38,35	0,491997	3,296998	-0,069020	-0,481018	1,083025	-0,245014	-0,105300	-0,272619	-2,684662	0,135621	21,091973	0,693829	-0,285292	-2,927576	-3,690425	0,769487	-17,501965	13,609015	-0,105300	-0,272619	-2,684662	-21,264995	29,358026	0,693829	-0,105300	-0,272619	-2,684662	-21,264995	29,358026	0,693829
09:47:38,40	0,491997	3,296998	-0,069020	-0,481018	1,083025	-0,245014	-0,105825	-0,284000	-2,683414	0,755556	21,085693	0,732914	-0,288917	-2,921093	-3,688948	0,737043	-17,502706	13,570001	-0,105825	-0,284000	-2,683414	-21,538452	29,392984	0,732914	-0,105825	-0,284000	-2,683414	-21,538452	29,392984	0,732914
09:47:38,45	0,491997	3,296998	-0,069020	-0,481018	1,083025	-0,245014	-0,109627	-0,277619	-2,681937	0,406893	20,860270	0,693899	-0,292446	-2,918522	-3,685098	0,755254	-17,561560	13,531441	-0,109627	-0,277619	-2,681937	-21,386225	29,466006	0,693899	-0,109627	-0,277619	-2,681937	-21,386225	29,466006	0,693899
09:47:38,50	0,491997	3,296998	-0,069020	-0,481018	1,083025	-0,245014	-0,110089	-0,273278	-2,678087	0,139293	20,881451	0,655340	-0,292384	-2,923086	-3,685853	0,768345	-17,548364	13,526677	-0,110089	-0,273278	-2,678087	-21,313049	29,523444	0,655340	-0,110089	-0,273278	-2,678087	-21,313049	29,523444	0,655340
09:47:38,55	0,491997	3,296998	-0,069020	-0,481018	1,083025	-0,245014	-0,106167	-0,275614	-2,678842	0,278725	21,090122	0,650576	-0,285233	-2,920143	-3,684631	0,815375	-17,541220	13,575802	-0,106167	-0,275614	-2,678842	-21,356973	29,424256	0,650576	-0,106167	-0,275614	-2,678842	-21,356973	29,424256	0,650576
09:47:38,60	0,491997	3,296998	-0,069020	-0,481018	1,083025	-0,245014	-0,112291	-0,280335	-2,677619	0,553931	20,808831	0,699701	-0,291104	-2,927863	-3,683465	0,803289	-17,553293	13,548445	-0,112291	-0,280335	-2,677619	-21,452383	29,623699	0,699701	-0,112291	-0,280335	-2,677619	-21,452383	29,623699	0,699701
09:47:38,65	0,491997	3,296998	-0,069020	-0,481018	1,083025	-0,245014	-0,102671	-0,279111	-2,676454	0,473769	21,304642	0,672344	-0,286532	-2,920470	-3,681936	0,763245	-17,571501	13,573456	-0,102671	-0,279111	-2,676454	-21,436439	29,364338	0,672344	-0,102671	-0,279111	-2,676454	-21,436439	29,364338	0,672344
09:47:38,70	0,491997	3,296998	-0,069020	-0,481018	1,083025	-0,245014	-0,111359	-0,279373	-2,674925	0,451625	20,827290	0,697354	-0,287503	-2,923758	-3,679931	0,838849	-17,540036	13,591192	-0,111359	-0,279373	-2,674925	-21,479184	29,568996	0,697354	-0,111359	-0,279373	-2,674925	-21,479184	29,568996	0,697354
09:47:38,75	0,491997	3,296998	-0,069020	-0,481018	1,083025	-0,245014	-0,108026	-0,280177	-2,672920	0,558467	21,050347	0,715090	-0,287034	-2,920234	-3,678431	0,792818	-17,559072	13,566520	-0,108026	-0,280177	-2,672920	-21,435430	29,530415	0,715090	-0,108026	-0,280177	-2,672920	-21,435430	29,530415	0,715090
09:47:38,80	0,491997	3,296998	-0,069020	-0,481018	1,083025	-0,245014	-0,111313	-0,278821	-2,671420	0,448462	20,849116	0,690419	-0,293472	-2,920597	-3,679603	0,831453	-17,617642	13,544413	-0,111313	-0,278821	-2,671420	-21,439001	29,587155	0,690419	-0,111313	-0,278821	-2,671420	-21,439001	29,587155	0,690419
09:47:38,85	0,491997	3,296998	-0,069020	-0,481018	1,083025	-0,245014	-0,107779	-0,273427	-2,672592	0,136544	21,095602	0,668312	-0,287570	-2,920768	-3,679564	0,830127	-17,585605	13,585185	-0,107779	-0,273427	-2,672592	-21,327453	29,556260	0,668312	-0,107779	-0,273427	-2,672592	-21,327453	29,556260	0,668312
09:47:38,90	0,491997	3,296998	-0,069020	-0,481018	1,083025	-0,245014	-0,110582	-0,278624	-2,672553	0,433889	20,932661	0,709084	-0,293511	-2,921757	-3,677267	0,797700	-17,588280	13,563481	-0,110582	-0,278624	-2,672553	-21,438102	29,613382	0,709084	-0,110582	-0,278624	-2,672553	-21,438102	29,613382	0,709084
09:47:38,95	0,491997	3,296998	-0,069020	-0,481018	1,083025	-0,245014	-0,106755	-0,273973	-2,670256	0,173515	21,104958	0,687380	-0,286329	-2,918070	-3,677614	0,859419	-17,574778	13,589504	-0,106755	-0,273973	-2,670256	-21,333384	29,485201	0,687380	-0,106755	-0,273973	-2,670256	-21,333384	29,485201	0,687380
09:47:39,00	0,491997	3,296998	-0,069020	-0,481018	1,083025	-0,245014	-0,113539	-0,278349	-2,670602	0,443630	20,798850	0,713403	-0,291101	-2,925315	-3,674129	0,815697	-17,611539	13,565375	-0,113539	-0,278349	-2,670602	-21,406801	29,711697	0,713403	-0,113539	-0,278349	-2,670602	-21,406801	29,711697	0,713403
09:47:39,05	0,491997	3,296998	-0,069020	-0,481018	1,083025	-0,245014	-0,104879	-0,277839	-2,667117	0,363397	21,229728	0,689274	-0,289393	-2,919370	-3,673756	0,797201	-17,587315	13,586672	-0,104879	-0,277839	-2,667117	-21,446974	29,462701	0,689274	-0,104879	-0,277839	-2,667117	-21,446974	29,462701	0,689274
09:47:39,10	0,491997	3,296998	-0,069020	-0,481018	1,083025	-0,245014	-0,110882	-0,276346	-2,666745	0,297475	20,889439	0,710571	-0,288786	-2,921681	-3,675304	0,803626	-17,593129	13,577433	-0,110882	-0,276346	-2,666745	-21,395671	29,593653	0,710571	-0,110882	-0,276346	-2,666745	-21,395671	29,593653	0,710571
09:47:39,15	0,491997	3,296998	-0,069020	-0,481018	1,083025	-0,245014	-0,109184	-0,278028	-2,668293	0,383115	20,986211	0,701332	-0,287446	-2,920442	-3,673335	0,877375	-17,591985	13,571084	-0,109184	-0,278028	-2,668293	-21,442066	29,557125	0,701332	-0,109184	-0,278028	-2,668293	-21,442066	29,557125	0,701332
09:47:39,20	0,491997	3,296998	-0,069020	-0,481018	1,083025	-0,245014	-0,110926	-0,278568	-2,666323	0,449097	20,958888	0,694983	-0,288101	-2,923780	-3,670606	0,845469	-17,624723	13,582630	-0,110926	-0,278568	-2,666323	-21,418529	29,666603	0,694983	-0,110926	-0,278568	-2,666323	-21,418529	29,666603	0,694983
09:47:39,25	0,491997	3,296998	-0,069020	-0,481018	1,083025	-0,245014	-0,107708	-0,279670	-2,663595	0,462090	21,114980	0,706529	-0,285736	-2,917033	-3,670241	0,864853	-17,622711	13,573992	-0,107708	-0,279670	-2,663595	-21,492034	29,570054	0,706529	-0,107708	-0,279670	-2,663595	-21,492034	29,570054	0,706529
09:47:39,30	0,491997	3,296998	-0,069020	-0,481018	1,083025	-0,245014	-0,114734	-0,278345	-2,663230	0,404603	20,765431	0,697891	-0,283893	-2,917974	-3,667492	0,888849	-17,607795	13,587265	-0,114734	-0,278345	-2,663230	-21,445476	29,772012	0,697891	-0,114734	-0,278345	-2,663230	-21,445476	29,772012	0,697891
09:47:39,35	0,491997	3,296998	-0,069020	-0,481018	1,083025	-0,245014	-0,115466	-0,277860	-2,664795	0,381106	20,698006	0,704579	-0,290452	-2,924276	-3,668672	0,855045	-17,665999	13,565017	-0,115466	-0,277860	-2,664795	-21,430922	29,762094	0,704579	-0,115466	-0,277860	-2,664795	-21,430922	29,762094	0,704579
09:47:39,40	0,491997	3,296998	-0,069020	-0,481018	1,083025	-0,245014	-0,106103	-0,277881	-2,661661	0,338110	21,227360	0,688916	-0,281568	-2,914178	-3,669465	0,900677	-17,654356	13,558747	-0,106103	-0,277881	-2,661661	-21,475587	29,556458	0,688916	-0,106103	-0,277881	-2,661661	-21,475587	29,556458	0,688916
09:47:39,45	0,491997	3,296998	-0,069020	-0,481018	1,083025	-0,245014	-0,119290	-0,280527	-2,662454	0,508556	20,575351	0,682646	-0,289261	-2,923993	-3,669073	0,850459	-17,635654	13,551992	-0,119290	-0,280527	-2,662454	-21,512783	29,939601	0,682646	-0,119290	-0,280527	-2,662454	-21,512783	29,939601	0,682646
09:47:39,50	0,491997	3,296998	-0,069020	-0,481018	1,083025	-0,245014	-0,106943	-0,278772	-2,662061	0,408405	21,164520	0,675891	-0,284561	-2,920622	-3,668680	0,860087	-17,653712	13,562079	-0,106943	-0,278772	-2,662061	-21,475200	29,559581	0,675891	-0,106943	-0,278772	-2,662061	-21,475200	29,559581	0,675891
09:47:39,55	0,491997	3,296998	-0,069020	-0,481018	1,083025	-0,245014	-0,112213	-0,281156	-2,661669	0,521567	20,907873	0,685978	-0,284481	-2,921267	-3,667090	0,891087	-17,640636	13,585356	-0,112213	-0,281156	-2,661669	-21,549211	29,716590	0,685978	-0,112213	-0,281156	-2,661669	-21,549211	29,716590	0,685978
09:47:39,60	0,491997	3,296998	-0,069020	-0,481018	1,083025	-0,245014	-0,111695	-0,281548	-2,660079	0,568771	20,955130	0,709255	-0,291111	-2,920421	-3,666347	0,821450	-17,634253	13,599339	-0,111695	-0,281548	-2,660079	-21,532771	29,723166	0,709255	-0,111695	-0,281548	-2,660079	-21,532771	29,723166	0,709255
09:47:39,65	0,491997	3,296998	-0,069020	-0,481018	1,083025	-0,245014	-0,109113	-0,275384	-2,659336	0,218928	21,025902	0,723238	-0,285657	-2,915244	-3,668287	0,907215	-17,635752	13,572229	-0,109113	-0,275384	-2,659336	-21,398705	29,591240	0,723238	-0,109113	-0,275384	-2,659336	-21,398705	29,591240	0,723238
09:47:39,70	0,491997	3,296998	-0,069020	-0,481018	1,083025	-0,245014	-0,116323	-0,277519	-2,661276	0,371532	20,725996	0,696128	-0,286235	-2,925927	-3,667091	0,892846	-17,671409	13,559132	-0,116323	-0,277519	-2,661276	-21,413697	29,857335	0,696128	-0,116323	-0,277519	-2,661276	-21,413697	29,857335	0,696128
09:47:39,75	0,491997	3,296998	-0,069020	-0,481018	1,083025	-0,245014	-0,106782	-0,282360	-2,660080	0,585196	21,227487	0,683031	-0,289216	-2,924307	-3,667445	0,888779	-17,671169	13,622109	-0,106782	-0,282360	-2,660080	-21,580046	29,609896	0,683031	-0,106782	-0,282360	-2,660080	-21,580046	29,609896	0,683031
09:47:39,80	0,491997	3,296998	-0,069020	-0,481018	1,083025	-0,245014	-0,106694	-0,278968	-2,660434	0,407012	21,228418	0,746008	-0,286930	-2,916475	-3,665987	0,844958	-17,610868	13,562174	-0,106694	-0,278968	-2,660434	-21,491997	29,603923	0,746008	-0,106694	-0,278968	-2,660434	-21,491997	29,603923	0,746008
09:47:39,85	0,491997	3,296998	-0,069020	-0,481018	1,083025	-0,245014	-0,114619	-0,277032	-2,658976	0,336620	20,748211	0,686073	-0,287384	-2,919985	-3,665929	0,919977	-17,666417	13,573525	-0,114619	-0,277032	-2,658976	-21,410365	29,745838	0,686073	-0,114619	-0,277032	-2,658976	-21,410365	29,745838	0,686073
09:47:39,90	0,491997	3,296998	-0,069020	-0,481018	1,083025	-0,245014	-0,111354	-0,278394	-2,658918	0,396845	21,010766	0,697424	-0,290954	-2,916919	-3,664037	0,906005	-17,673442	13,538214	-0,111354	-0,278394	-2,658918	-21,457055	29,752042	0,697424	-0,111354	-0,278394	-2,658918	-21,457055	29,752042	0,697424
09:47:39,95	0,491997	3,296998	-0,069020	-0,481018	1,083025	-0,245014	-0,112223	-0,273769	-2,657026	0,143304	20,956960	0,662113	-0,285059	-2,926658	-3,664738	0,889547	-17,676549	13,581890	-0,112223	-0,273769	-2,657026	-21,347577	29,766499	0,662113	-0,112223	-0,273769	-2,657026	-21,347577	29,766499	0,662113
09:47:40,00	0,491997	3,296998	-0,069020	-0,481018	1,083025	-0,245014	-0,106737	-0,283743	-2,657727	0,651026	21,229573	0,705789	-0,286945	-2,918445	-3,662090	0,847906	-17,675516	13,562252	-0,106737	-0,283743	-2,657727	-21,622804	29,608400	0,705789	-0,106737	-0,283743	-2,657727	-21,622804	29,608400	0,705789
09:47:40,05	0,491997	3,296998	-0,069020	-0,481018	1,083025	-0,245014	-0,112906	-0,278003	-2,655079	0,332640	20,872195	0,686150	-0,291451	-2,919071	-3,661645	0,958857	-17,719228	13,573104	-0,112906	-0,278003	-2,655079	-21,490629	29,735305	0,686150	-0,112906	-0,278003	-2,655079	-21,490629	29,735305	0,686150
09:47:40,10	0,491997	3,296998	-0,069020	-0,481018	1,083025	-0,245014	-0,110111	-0,274414	-2,654634	0,163617	21,135462	0,697003	-0,285058	-2,914069	-3,664759	0,929956	-17,686973	13,602402	-0,110111	-0,274414	-2,654634	-21,377893	29,779188	0,697003	-0,110111	-0,274414	-2,654634	-21,377893	29,779188	0,697003
09:47:40,15	0,491997	3,296998	-0,069020	-0,481018	1,083025	-0,245014	-0,117640	-0,277450	-2,657748	0,334967	20,702792	0,726301	-0,289155	-2,919489	-3,662423	0,928366	-17,707059	13,584306	-0,117640	-0,277450	-2,657748	-21,444862	29,937553	0,726301	-0,117640	-0,277450	-2,657748	-21,444862	29,937553	0,726301
09:47:40,20	0,491997	3,296998	-0,069020	-0,481018	1,083025	-0,245014	-0,110897	-0,276612	-2,655412	0,273204	21,062094	0,708205	-0,279737	-2,916250	-3,664760	0,931250	-17,691206	13,578624	-0,110897	-0,276612	-2,655412	-21,440846	29,767529	0,708205	-0,110897	-0,276612	-2,655412	-21,440846	29,767529	0,708205
09:47:40,25	0,491997	3,296998	-0,069020	-0,481018	1,083025	-0,245014	-0,118411	-0,283148	-2,657748	0,628236	20,665934	0,702523	-0,290847	-2,920073	-3,658922	0,954349	-17,708767	13,571785	-0,118411	-0,283148	-2,657748	-21,598874	29,961223	0,702523	-0,118411	-0,283148	-2,657748	-21,598874	29,961223	0,702523
09:47:40,30	0,491997	3,296998	-0,069020	-0,481018	1,083025	-0,245014	-0,109546	-0,275439	-2,651911	0,223701	21,155736	0,695683	-0,282626	-2,923071	-3,661641	0,940359	-17,719740	13,549982	-0,109546	-0,275439	-2,651911	-21,398240	29,755067	0,695683	-0,109546	-0,275439	-2,651911	-21,398240	29,755067	0,695683
09:47:40,35	0,491997	3,296998	-0,069020	-0,481018	1,083025	-0,245014	-0,111059	-0,284057	-2,654630	0,655357	21,070387	0,673881	-0,288601	-2,917496	-3,663177	0,914374	-17,677313	13,634704	-0,111059	-0,284057	-2,654630	-21,643124	29,788554	0,673881	-0,111059	-0,284057	-2,654630	-21,643124	29,788554	0,673881
09:47:40,40	0,491997	3,296998	-0,069020	-0,481018	1,083025	-0,245014	-0,112900	-0,276095	-2,656166	0,265100	20,930951	0,758603	-0,284935	-2,920516	-3,663171	0,951411	-17,644424	13,596797	-0,112900	-0,276095	-2,656166	-21,408390	29,793616	0,758603	-0,112900	-0,276095	-2,656166	-21,408390	29,793616	0,758603
09:47:40,45	0,491997	3,296998	-0,069020	-0,481018	1,083025	-0,245014	-0,108411	-0,279370	-2,655022	0,381796	21,193132	0,697121	-0,288009	-2,923022	-3,662033	0,912454	-17,738089	13,573222	-0,108411	-0,279370	-2,655022	-21,548765	29,703369	0,697121	-0,108411	-0,279370	-2,655022	-21,548765	29,703369	0,697121
09:47:40,50	0,491997	3,296998	-0,069020	-0,481018	1,083025	-0,245014	-0,108411	-0,279370	-2,655022	0,381796	21,193132	0,697121	-0,288598	-2,913426	-3,662074	0,910397	-17,658146	13,577151	-0,108411	-0,279370	-2,655022	-21,548765	29,703369	0,697121	-0,108411	-0,279370	-2,655022	-21,548765	29,703369	0,697121
09:47:40,55	0,491997	3,296998	-0,069020	-0,481018	1,083025	-0,245014	-0,116427	-0,274062	-2,655063	0,173985	20,734544	0,701050	-0,283249	-2,920826	-3,660835	0,939218	-17,730089	13,602694	-0,116427	-0,274062	-2,655063	-21,339900	29,874042	0,701050	-0,116427	-0,274062	-2,655063	-21,339900	29,874042	0,701050
09:47:40,60	0,491997	3,296998	-0,069020	-0,481018	1,083025	-0,245014	-0,112693	-0,282395	-2,653824	0,559404	20,989631	0,726593	-0,282600	-2,919684	-3,658464	0,961232	-17,703482	13,645765	-0,112693	-0,282395	-2,653824	-21,608617	29,836029	0,726593	-0,112693	-0,282395	-2,653824	-21,608617	29,836029	0,726593
09:47:40,66	0,491997	3,296998	-0,069020	-0,481018	1,083025	-0,245014	-0,114006	-0,282386	-2,651453	0,592964	20,927122	0,769664	-0,282668	-2,914416	-3,660485	0,945773	-17,720143	13,584402	-0,114006	-0,282386	-2,651453	-21,574317	29,876581	0,769664	-0,114006	-0,282386	-2,651453	-21,574317	29,876581	0,769664
09:47:40,71	0,491997	3,296998	-0,069020	-0,481018	1,083025	-0,245014	-0,118534	-0,279693	-2,653473	0,430795	20,686603	0,708301	-0,287974	-2,919948	-3,657368	0,932423	-17,747863	13,580017	-0,118534	-0,279693	-2,653473	-21,525124	29,991519	0,708301	-0,118534	-0,279693	-2,653473	-21,525124	29,991519	0,708301
09:47:40,76	0,491997	3,296998	-0,069020	-0,481018	1,083025	-0,245014	-0,111090	-0,277864	-2,650356	0,305003	21,075990	0,703916	-0,283756	-2,920198	-3,662007	0,964524	-17,688636	13,585099	-0,111090	-0,277864	-2,650356	-21,507335	29,796552	0,703916	-0,111090	-0,277864	-2,650356	-21,507335	29,796552	0,703916
09:47:40,81	0,491997	3,296998	-0,069020	-0,481018	1,083025	-0,245014	-0,112983	-0,281642	-2,654995	0,568780	20,975743	0,708998	-0,328794	-3,018769	-7,751261	-5,531258	-15,387616	13,967511	-0,112983	-0,281642	-2,654995	-21,540099	29,844902	0,708998	-0,112983	-0,281642	-2,654995	-21,540099	29,844902	0,708998
09:47:40,86	0,491997	3,296998	-0,069020	-0,481018	1,083025	-0,245014	-0,005099	-0,291923	-6,744250	-0,151749	19,809707	1,091410	-0,211204	-2,845702	-9,465477	2,831653	-20,862152	14,238084	-0,005099	-0,291923	-6,744250	-23,067700	20,209947	1,091410	-0,005099	-0,291923	-6,744250	-23,067700	20,209947	1,091410
09:47:40,91	0,491997	3,296998	-0,069020	-0,481018	1,083025	-0,245014	-0,213774	-0,307226	-8,458466	0,084364	18,938341	1,361983	-0,222273	-2,755353	-4,022065	7,515489	-19,408995	13,867034	-0,286485	-0,252465	-3,015053	-18,981309	40,976173	0,990933	-0,286485	-0,252465	-3,015053	-18,981309	40,976173	0,990933
09:47:40,96	0,491991	3,296923	-0,068989	-0,481010	1,033040	-0,244999	-0,286485	-0,252465	-3,015053	0,837202	18,487137	0,990933	-0,261502	-2,801729	-2,598619	4,851488	-17,346417	13,749302	-0,286485	-0,252465	-3,015053	-18,981309	40,976173	0,990933	-0,286485	-0,252465	-3,015053	-18,981309	40,976173	0,990933
09:47:41,01	0,491991	3,296923	-0,068989	-0,481010	1,033040	-0,244999	-0,226707	-0,241680	-1,591608	0,730611	18,257210	0,873201	-0,264973	-2,800395	-2,616835	4,918845	-17,327847	13,793803	-0,226707	-0,241680	-1,591608	-18,241255	36,053677	0,873201	-0,226707	-0,241680	-1,591608	-18,241255	36,053677	0,873201
09:47:41,06	0,491991	3,296923	-0,068989	-0,481010	1,033040	-0,244999	-0,226127	-0,238007	-1,609823	0,589382	18,336403	0,917702	-0,268736	-2,805065	-2,619994	4,806928	-17,337745	13,775835	-0,226127	-0,238007	-1,609823	-18,094163	36,087363	0,917702	-0,226127	-0,238007	-1,609823	-18,094163	36,087363	0,917702
09:47:41,11	0,491991	3,296923	-0,068989	-0,481010	1,033040	-0,244999	-0,220201	-0,237083	-1,612983	0,476801	18,552595	0,899734	-0,262140	-2,807328	-2,630436	4,869365	-17,318326	13,782973	-0,220201	-0,237083	-1,612983	-18,134206	35,838343	0,899734	-0,220201	-0,237083	-1,612983	-18,134206	35,838343	0,899734
09:47:41,16	0,491991	3,296923	-0,068989	-0,481010	1,033040	-0,244999	-0,221539	-0,243927	-1,623425	0,880734	18,527380	0,906872	-0,264653	-2,805651	-2,632448	4,815053	-17,363090	13,739530	-0,221539	-0,243927	-1,623425	-18,267542	35,918163	0,906872	-0,221539	-0,243927	-1,623425	-18,267542	35,918163	0,906872
09:47:41,21	0,491991	3,296923	-0,068989	-0,481010	1,033040	-0,244999	-0,221735	-0,240912	-1,625437	0,658051	18,492533	0,863429	-0,261136	-2,802695	-2,633994	4,816854	-17,353169	13,761197	-0,221735	-0,240912	-1,625437	-18,253576	35,898704	0,863429	-0,221735	-0,240912	-1,625437	-18,253576	35,898704	0,863429
09:47:41,26	0,491991	3,296923	-0,068989	-0,481010	1,033040	-0,244999	-0,226053	-0,242480	-1,626983	0,749069	18,264556	0,885096	-0,263993	-2,810905	-2,679532	4,646768	-17,353052	13,745340	-0,226053	-0,242480	-1,626983	-18,285631	36,009751	0,885096	-0,226053	-0,242480	-1,626983	-18,285631	36,009751	0,885096
09:47:41,31	0,491991	3,296923	-0,068989	-0,481010	1,033040	-0,244999	-0,217515	-0,244111	-1,672521	0,748910	18,561183	0,869239	-0,339860	-2,998768	-7,137989	-6,502928	-13,286539	14,045761	-0,217515	-0,244111	-1,672521	-18,413779	35,636132	0,869239	-0,217515	-0,244111	-1,672521	-18,413779	35,636132	0,869239
09:47:41,36	0,491991	3,296923	-0,068989	-0,481010	1,033040	-0,244999	-0,016887	-0,272340	-6,130978	0,163671	17,304666	1,169660	-0,216484	-2,831554	-9,138230	1,384816	-19,223923	14,131717	-0,016887	-0,272340	-6,130978	-21,214993	18,630320	1,169660	-0,016887	-0,272340	-6,130978	-21,214993	18,630320	1,169660
09:47:41,41	0,491991	3,296923	-0,068989	-0,481010	1,033040	-0,244999	-0,223387	-0,295580	-8,131219	0,174095	16,366364	1,255616	-0,202831	-2,775719	-3,869594	4,112978	-19,333651	13,860432	-0,223387	-0,295580	-8,131219	-23,028901	33,902232	1,255616	-0,223387	-0,295580	-8,131219	-23,028901	33,902232	1,255616
09:47:41,46	0,492020	3,296949	-0,068996	-0,481020	0,983019	-0,245013	-0,278568	-0,279485	-2,862582	0,606244	15,914492	0,984331	-0,231920	-2,829169	-2,576194	1,586858	-17,590845	13,825409	-0,278568	-0,279485	-2,862582	-21,333349	37,782041	0,984331	-0,278568	-0,279485	-2,862582	-21,333349	37,782041	0,984331
09:47:41,51	0,492020	3,296949	-0,068996	-0,481020	0,983019	-0,245013	-0,217734	-0,281019	-1,569183	0,932244	16,018726	0,949308	-0,238540	-2,826575	-2,594874	1,575437	-17,620801	13,830329	-0,217734	-0,281019	-1,569183	-21,127735	33,110878	0,949308	-0,217734	-0,281019	-1,569183	-21,127735	33,110878	0,949308
09:47:41,56	0,492020	3,296949	-0,068996	-0,481020	0,983019	-0,245013	-0,217450	-0,274552	-1,594548	0,497935	15,928096	0,930689	-0,237663	-2,826182	-2,601560	1,446544	-17,623027	13,806790	-0,217450	-0,274552	-1,594548	-21,054388	32,997913	0,930689	-0,217450	-0,274552	-1,594548	-21,054388	32,997913	0,930689
09:47:41,61	0,492020	3,296949	-0,068996	-0,481020	0,983019	-0,245013	-0,217450	-0,274552	-1,594548	0,497935	15,928096	0,930689	-0,237661	-2,833411	-2,608530	1,447356	-17,642279	13,799644	-0,217450	-0,274552	-1,594548	-21,054388	32,997913	0,930689	-0,217450	-0,274552	-1,594548	-21,054388	32,997913	0,930689
09:47:41,66	0,492020	3,296949	-0,068996	-0,481020	0,983019	-0,245013	-0,211190	-0,278168	-1,601519	0,669685	16,263941	0,923542	-0,231811	-2,824881	-2,610100	1,446043	-17,614055	13,818329	-0,211190	-0,278168	-1,601519	-21,166470	32,842355	0,923542	-0,211190	-0,278168	-1,601519	-21,166470	32,842355	0,923542
09:47:41,71	0,492020	3,296949	-0,068996	-0,481020	0,983019	-0,245013	-0,221502	-0,278969	-1,603089	0,735137	15,712482	0,942228	-0,231693	-2,825297	-2,614386	1,494954	-17,591541	13,772662	-0,221502	-0,278969	-1,603089	-21,163918	33,100367	0,942228	-0,221502	-0,278969	-1,603089	-21,163918	33,100367	0,942228
09:47:41,76	0,492020	3,296949	-0,068996	-0,481020	0,983019	-0,245013	-0,221201	-0,279279	-1,607375	0,795224	15,759229	0,896561	-0,235864	-2,828622	-2,616293	1,485593	-17,627973	13,815144	-0,221201	-0,279279	-1,607375	-21,128187	33,123495	0,896561	-0,221201	-0,279279	-1,607375	-21,128187	33,123495	0,896561
09:47:41,81	0,492020	3,296949	-0,068996	-0,481020	0,983019	-0,245013	-0,216236	-0,277329	-1,609282	0,657594	16,027526	0,939043	-0,234795	-2,826731	-2,619824	1,431371	-17,584788	13,814853	-0,216236	-0,277329	-1,609282	-21,112745	33,002027	0,939043	-0,216236	-0,277329	-1,609282	-21,112745	33,002027	0,939043
09:47:41,86	0,492020	3,296949	-0,068996	-0,481020	0,983019	-0,245013	-0,218408	-0,277310	-1,612813	0,666878	15,846004	0,938752	-0,231804	-2,834417	-2,620552	1,441605	-17,604060	13,823641	-0,218408	-0,277310	-1,612813	-21,101945	32,991050	0,938752	-0,218408	-0,277310	-1,612813	-21,101945	32,991050	0,938752
09:47:41,91	0,492020	3,296949	-0,068996	-0,481020	0,983019	-0,245013	-0,213248	-0,283743	-1,613541	0,989832	16,132848	0,947540	-0,239447	-2,831816	-2,621390	1,453975	-17,615392	13,764584	-0,213248	-0,283743	-1,613541	-21,283998	32,872795	0,947540	-0,213248	-0,283743	-1,613541	-21,283998	32,872795	0,947540
09:47:41,96	0,492020	3,296949	-0,068996	-0,481020	0,983019	-0,245013	-0,211679	-0,275823	-1,614379	0,574383	16,230813	0,888483	-0,234214	-2,827571	-2,623280	1,438539	-17,587405	13,860381	-0,211679	-0,275823	-1,614379	-21,077757	32,847596	0,888483	-0,211679	-0,275823	-1,614379	-21,077757	32,847596	0,888483
09:47:42,01	0,492020	3,296949	-0,068996	-0,481020	0,983019	-0,245013	-0,217971	-0,278233	-1,616269	0,716208	15,876246	0,984280	-0,234118	-2,831465	-2,622886	1,460437	-17,564530	13,831017	-0,217971	-0,278233	-1,616269	-21,125095	32,986983	0,984280	-0,217971	-0,278233	-1,616269	-21,125095	32,986983	0,984280
09:47:42,06	0,492020	3,296949	-0,068996	-0,481020	0,983019	-0,245013	-0,214646	-0,280263	-1,615875	0,852519	16,056669	0,954916	-0,240108	-2,830552	-2,622895	1,430930	-17,596491	13,853628	-0,214646	-0,280263	-1,615875	-21,148126	32,906399	0,954916	-0,214646	-0,280263	-1,615875	-21,148126	32,906399	0,954916
09:47:42,11	0,492020	3,296949	-0,068996	-0,481020	0,983019	-0,245013	-0,212443	-0,274619	-1,615884	0,516618	16,161682	0,977527	-0,234744	-2,833320	-2,626417	1,452192	-17,600871	13,783251	-0,212443	-0,274619	-1,615884	-21,041003	32,838432	0,977527	-0,212443	-0,274619	-1,615884	-21,041003	32,838432	0,977527
09:47:42,16	0,492020	3,296949	-0,068996	-0,481020	0,983019	-0,245013	-0,212728	-0,280648	-1,619406	0,836960	16,167472	0,907150	-0,238948	-2,830591	-2,626798	1,436431	-17,624627	13,826169	-0,212728	-0,280648	-1,619406	-21,193932	32,866584	0,907150	-0,212728	-0,280648	-1,619406	-21,193932	32,866584	0,907150
09:47:42,21	0,492020	3,296949	-0,068996	-0,481020	0,983019	-0,245013	-0,212989	-0,275644	-1,619787	0,548260	16,152109	0,950068	-0,236052	-2,827004	-2,630727	1,412619	-17,583040	13,802098	-0,212989	-0,275644	-1,619787	-21,089760	32,871740	0,950068	-0,212989	-0,275644	-1,619787	-21,089760	32,871740	0,950068
09:47:42,26	0,492020	3,296949	-0,068996	-0,481020	0,983019	-0,245013	-0,217543	-0,276358	-1,623715	0,609518	15,873886	0,925997	-0,237779	-2,831885	-2,630318	1,436182	-17,639723	13,789078	-0,217543	-0,276358	-1,623715	-21,084582	32,951005	0,925997	-0,217543	-0,276358	-1,623715	-21,084582	32,951005	0,925997
09:47:42,31	0,492020	3,296949	-0,068996	-0,481020	0,983019	-0,245013	-0,212453	-0,277303	-1,623306	0,621337	16,187315	0,912977	-0,240110	-2,831147	-2,630669	1,450692	-17,622647	13,837848	-0,212453	-0,277303	-1,623306	-21,146924	32,864867	0,912977	-0,212453	-0,277303	-1,623306	-21,146924	32,864867	0,912977
09:47:42,36	0,492020	3,296949	-0,068996	-0,481020	0,983019	-0,245013	-0,211926	-0,274915	-1,623658	0,519229	16,218717	0,961747	-0,239010	-2,827310	-2,629944	1,399858	-17,563270	13,821210	-0,211926	-0,274915	-1,623658	-21,061613	32,854945	0,961747	-0,211926	-0,274915	-1,623658	-21,061613	32,854945	0,961747
09:47:42,41	0,492020	3,296949	-0,068996	-0,481020	0,983019	-0,245013	-0,215800	-0,273949	-1,622932	0,494992	15,943606	0,945109	-0,233747	-2,824228	-2,630738	1,396834	-17,584018	13,807891	-0,215800	-0,273949	-1,622932	-21,010003	32,883869	0,945109	-0,215800	-0,273949	-1,622932	-21,010003	32,883869	0,945109
09:47:42,46	0,492020	3,296949	-0,068996	-0,481020	0,983019	-0,245013	-0,221099	-0,276966	-1,623727	0,632387	15,675774	0,931790	-0,238994	-2,831676	-2,636175	1,425585	-17,634647	13,763664	-0,221099	-0,276966	-1,623727	-21,109430	33,032067	0,931790	-0,221099	-0,276966	-1,623727	-21,109430	33,032067	0,931790
09:47:42,51	0,492020	3,296949	-0,068996	-0,481020	0,983019	-0,245013	-0,212026	-0,276145	-1,629164	0,560260	16,197807	0,887563	-0,231406	-2,826701	-2,633040	1,390934	-17,584734	13,833593	-0,212026	-0,276145	-1,629164	-21,117161	32,841834	0,887563	-0,212026	-0,276145	-1,629164	-21,117161	32,841834	0,887563
09:47:42,56	0,492020	3,296949	-0,068996	-0,481020	0,983019	-0,245013	-0,220128	-0,280230	-1,626029	0,798537	15,721518	0,957492	-0,233247	-2,827108	-2,633464	1,355219	-17,589794	13,809452	-0,220128	-0,280230	-1,626029	-21,199491	33,001582	0,957492	-0,220128	-0,280230	-1,626029	-21,199491	33,001582	0,957492
09:47:42,61	0,492020	3,296949	-0,068996	-0,481020	0,983019	-0,245013	-0,218855	-0,278839	-1,626453	0,703988	15,759302	0,933351	-0,235458	-2,834714	-2,632632	1,405758	-17,601496	13,811386	-0,218855	-0,278839	-1,626453	-21,184881	32,939454	0,933351	-0,218855	-0,278839	-1,626453	-21,184881	32,939454	0,933351
09:47:42,66	0,492020	3,296949	-0,068996	-0,481020	0,983019	-0,245013	-0,211163	-0,280727	-1,625620	0,817292	16,208909	0,935284	-0,239611	-2,831072	-2,633429	1,399715	-17,589706	13,816978	-0,211163	-0,280727	-1,625620	-21,219774	32,785233	0,935284	-0,211163	-0,280727	-1,625620	-21,219774	32,785233	0,935284
09:47:42,71	0,492020	3,296949	-0,068996	-0,481020	0,983019	-0,245013	-0,212240	-0,275310	-1,626418	0,542778	16,141776	0,940877	-0,234271	-2,836390	-2,634944	1,403415	-17,577531	13,828076	-0,212240	-0,275310	-1,626418	-21,069024	32,802645	0,940877	-0,212240	-0,275310	-1,626418	-21,069024	32,802645	0,940877
09:47:42,77	0,492020	3,296949	-0,068996	-0,481020	0,983019	-0,245013	-0,210305	-0,282593	-1,627932	0,933909	16,239533	0,951975	-0,237880	-2,828871	-2,635781	1,404181	-17,627039	13,798412	-0,210305	-0,282593	-1,627932	-21,249641	32,748474	0,951975	-0,210305	-0,282593	-1,627932	-21,249641	32,748474	0,951975
09:47:42,82	0,492020	3,296949	-0,068996	-0,481020	0,983019	-0,245013	-0,215012	-0,275709	-1,628769	0,533428	16,020178	0,922311	-0,234790	-2,830620	-2,635334	1,446608	-17,559018	13,834074	-0,215012	-0,275709	-1,628769	-21,109696	32,898632	0,922311	-0,215012	-0,275709	-1,628769	-21,109696	32,898632	0,922311
09:47:42,87	0,492020	3,296949	-0,068996	-0,481020	0,983019	-0,245013	-0,215043	-0,279259	-1,628323	0,798168	16,021329	0,957973	-0,242030	-2,830814	-2,647854	1,400522	-17,612057	13,766510	-0,215043	-0,279259	-1,628323	-21,123660	32,902170	0,957973	-0,215043	-0,279259	-1,628323	-21,123660	32,902170	0,957973
09:47:42,92	0,492020	3,296949	-0,068996	-0,481020	0,983019	-0,245013	-0,211254	-0,273085	-1,640843	0,408168	16,204919	0,890409	-0,311840	-2,996668	-7,398126	-8,519675	-13,485491	14,087897	-0,211254	-0,273085	-1,640843	-21,029037	32,788393	0,890409	-0,211254	-0,273085	-1,640843	-21,029037	32,788393	0,890409
09:47:42,97	0,492020	3,296949	-0,068996	-0,481020	0,983019	-0,245013	-0,032715	-0,295556	-6,391115	0,190225	14,834524	1,211796	-0,195516	-2,800183	-9,026035	1,158711	-19,246166	14,223536	-0,032715	-0,295556	-6,391115	-23,010885	17,402688	1,211796	-0,032715	-0,295556	-6,391115	-23,010885	17,402688	1,211796
09:47:43,02	0,492020	3,296949	-0,068996	-0,481020	0,983019	-0,245013	-0,261039	-0,298052	-8,019024	0,170354	14,223772	1,347435	-0,209264	-2,734311	-3,622504	4,230412	-17,509214	13,878939	-0,261039	-0,298052	-8,019024	-23,226741	34,715318	1,347435	-0,261039	-0,298052	-8,019024	-23,226741	34,715318	1,347435
09:47:43,07	0,491939	3,296964	-0,068996	-0,481012	0,932985	-0,244985	-0,311211	-0,253210	-2,615492	0,878679	13,406506	1,002838	-0,240045	-2,783328	-2,410797	1,716366	-16,026388	13,778946	-0,311211	-0,253210	-2,615492	-18,998341	37,836577	1,002838	-0,311211	-0,253210	-2,615492	-18,998341	37,836577	1,002838
09:47:43,12	0,491939	3,296964	-0,068996	-0,481012	0,932985	-0,244985	-0,253371	-0,251062	-1,403786	0,794090	13,495573	0,902845	-0,241851	-2,791977	-2,427062	1,692629	-15,969677	13,828069	-0,253371	-0,251062	-1,403786	-18,914260	33,385165	0,902845	-0,253371	-0,251062	-1,403786	-18,914260	33,385165	0,902845
09:47:43,17	0,491939	3,296964	-0,068996	-0,481012	0,932985	-0,244985	-0,244977	-0,253822	-1,420051	0,974866	13,883112	0,951968	-0,245403	-2,788029	-2,435655	1,716279	-15,996517	13,788561	-0,244977	-0,253822	-1,420051	-18,950162	33,113830	0,951968	-0,244977	-0,253822	-1,420051	-18,950162	33,113830	0,951968
09:47:43,22	0,491939	3,296964	-0,068996	-0,481012	0,932985	-0,244985	-0,246621	-0,248772	-1,428643	0,700846	13,831541	0,912460	-0,240714	-2,789908	-2,443056	1,695630	-15,952918	13,761289	-0,246621	-0,248772	-1,428643	-18,827755	33,191290	0,912460	-0,246621	-0,248772	-1,428643	-18,827755	33,191290	0,912460
09:47:43,27	0,491939	3,296964	-0,068996	-0,481012	0,932985	-0,244985	-0,247338	-0,253772	-1,436044	0,988283	13,754570	0,885187	-0,245585	-2,786344	-2,448501	1,643475	-15,938502	13,818583	-0,247338	-0,253772	-1,436044	-18,932823	33,170611	0,885187	-0,247338	-0,253772	-1,436044	-18,932823	33,170611	0,885187
09:47:43,32	0,491939	3,296964	-0,068996	-0,481012	0,932985	-0,244985	-0,247989	-0,247772	-1,441489	0,662666	13,668345	0,942482	-0,239610	-2,788280	-2,448090	1,679927	-15,951867	13,803740	-0,247989	-0,247772	-1,441489	-18,787404	33,135486	0,942482	-0,247989	-0,247772	-1,441489	-18,787404	33,135486	0,942482
09:47:43,37	0,491939	3,296964	-0,068996	-0,481012	0,932985	-0,244985	-0,249300	-0,253914	-1,441078	0,988739	13,638405	0,927639	-0,242287	-2,791161	-2,466804	1,540881	-15,902667	13,802707	-0,249300	-0,253914	-1,441078	-18,943534	33,208487	0,927639	-0,249300	-0,253914	-1,441078	-18,943534	33,208487	0,927639
09:47:43,42	0,491939	3,296964	-0,068996	-0,481012	0,932985	-0,244985	-0,245467	-0,253036	-1,459793	0,916162	13,692739	0,926606	-0,312315	-2,987442	-7,387564	-9,992470	-12,260588	14,108060	-0,245467	-0,253036	-1,459793	-18,947179	32,961878	0,926606	-0,245467	-0,253036	-1,459793	-18,947179	32,961878	0,926606
09:47:43,47	0,491939	3,296964	-0,068996	-0,481012	0,932985	-0,244985	-0,040468	-0,290531	-6,380553	0,253331	12,543456	1,231959	-0,214544	-2,806101	-9,103390	-1,272346	-16,904820	14,177464	-0,040468	-0,290531	-6,380553	-22,553327	15,720205	1,231959	-0,040468	-0,290531	-6,380553	-22,553327	15,720205	1,231959
09:47:43,52	0,491939	3,296964	-0,068996	-0,481012	0,932985	-0,244985	-0,246399	-0,284533	-8,096379	0,279504	11,708992	1,301363	-0,212248	-2,756427	-3,362105	1,364765	-16,470349	13,919932	-0,246399	-0,284533	-8,096379	-22,056353	31,051345	1,301363	-0,246399	-0,284533	-8,096379	-22,056353	31,051345	1,301363
09:47:43,57	0,491966	3,296960	-0,069001	-0,481011	0,882975	-0,245014	-0,290567	-0,261684	-2,355093	0,786147	11,478864	1,043830	-0,237443	-2,797867	-2,356250	-0,824753	-15,114037	13,872067	-0,290567	-0,261684	-2,355093	-19,756023	34,288345	1,043830	-0,290567	-0,261684	-2,355093	-19,756023	34,288345	1,043830
09:47:43,62	0,491966	3,296960	-0,069001	-0,481011	0,882975	-0,245014	-0,242081	-0,260584	-1,349239	0,808826	11,425805	0,995966	-0,237025	-2,804587	-2,375716	-0,896134	-15,094152	13,835906	-0,242081	-0,260584	-1,349239	-19,647050	30,429132	0,995966	-0,242081	-0,260584	-1,349239	-19,647050	30,429132	0,995966
09:47:43,67	0,491966	3,296960	-0,069001	-0,481011	0,882975	-0,245014	-0,236470	-0,264307	-1,368705	0,983932	11,645786	0,959805	-0,240692	-2,801822	-2,384304	-0,929072	-15,111115	13,831013	-0,236470	-0,264307	-1,368705	-19,764170	30,208695	0,959805	-0,236470	-0,264307	-1,368705	-19,764170	30,208695	0,959805
09:47:43,72	0,491966	3,296960	-0,069001	-0,481011	0,882975	-0,245014	-0,237031	-0,259748	-1,377293	0,715707	11,596558	0,954912	-0,240139	-2,803919	-2,395178	-0,922060	-15,136644	13,826834	-0,237031	-0,259748	-1,377293	-19,674516	30,203525	0,954912	-0,237031	-0,259748	-1,377293	-19,674516	30,203525	0,954912
09:47:43,77	0,491966	3,296960	-0,069001	-0,481011	0,882975	-0,245014	-0,235491	-0,261276	-1,388167	0,776547	11,695477	0,950733	-0,233587	-2,800579	-2,396356	-0,913338	-15,039467	13,812822	-0,235491	-0,261276	-1,388167	-19,733604	30,181552	0,950733	-0,235491	-0,261276	-1,388167	-19,733604	30,181552	0,950733
09:47:43,82	0,491966	3,296960	-0,069001	-0,481011	0,882975	-0,245014	-0,241661	-0,265279	-1,389345	1,073256	11,333647	0,936721	-0,239123	-2,801503	-2,400634	-1,008467	-15,041560	13,873383	-0,241661	-0,265279	-1,389345	-19,751183	30,303999	0,936721	-0,241661	-0,265279	-1,389345	-19,751183	30,303999	0,936721
09:47:43,87	0,491966	3,296960	-0,069001	-0,481011	0,882975	-0,245014	-0,238092	-0,260948	-1,393623	0,798644	11,437853	0,997282	-0,239104	-2,802503	-2,402248	-0,995547	-15,083866	13,780675	-0,238092	-0,260948	-1,393623	-19,685777	30,128104	0,997282	-0,238092	-0,260948	-1,393623	-19,685777	30,128104	0,997282
09:47:43,92	0,491966	3,296960	-0,069001	-0,481011	0,882975	-0,245014	-0,237236	-0,261465	-1,395237	0,795327	11,514739	0,904574	-0,234413	-2,803145	-2,405740	-1,016158	-15,036927	13,790076	-0,237236	-0,261465	-1,395237	-19,729643	30,137746	0,904574	-0,237236	-0,261465	-1,395237	-19,729643	30,137746	0,904574
09:47:43,97	0,491966	3,296960	-0,069001	-0,481011	0,882975	-0,245014	-0,239025	-0,265848	-1,398729	1,053608	11,380372	0,913974	-0,239865	-2,806415	-2,409623	-1,070629	-15,074621	13,819434	-0,239025	-0,265848	-1,398729	-19,815459	30,143846	0,913974	-0,239025	-0,265848	-1,398729	-19,815459	30,143846	0,913974
09:47:44,02	0,491966	3,296960	-0,069001	-0,481011	0,882975	-0,245014	-0,233467	-0,262762	-1,402612	0,833235	11,641065	0,943333	-0,233847	-2,800964	-2,412714	-1,012557	-15,010629	13,829462	-0,233467	-0,262762	-1,402612	-19,793547	29,968230	0,943333	-0,233467	-0,262762	-1,402612	-19,793547	29,968230	0,943333
09:47:44,07	0,491966	3,296960	-0,069001	-0,481011	0,882975	-0,245014	-0,241197	-0,265247	-1,405703	1,046932	11,257426	0,953361	-0,238156	-2,799800	-2,411588	-1,080437	-15,060245	13,832158	-0,241197	-0,265247	-1,405703	-19,774957	30,191359	0,953361	-0,241197	-0,265247	-1,405703	-19,774957	30,191359	0,953361
09:47:44,12	0,491966	3,296960	-0,069001	-0,481011	0,882975	-0,245014	-0,240050	-0,260933	-1,404577	0,745716	11,283065	0,956057	-0,242299	-2,802159	-2,418537	-1,068774	-15,080647	13,882998	-0,240050	-0,260933	-1,404577	-19,737555	30,126999	0,956057	-0,240050	-0,260933	-1,404577	-19,737555	30,126999	0,956057
09:47:44,17	0,491966	3,296960	-0,069001	-0,481011	0,882975	-0,245014	-0,235936	-0,258525	-1,411525	0,608642	11,517287	1,006897	-0,238615	-2,807969	-2,419319	-1,027290	-15,063896	13,810682	-0,235936	-0,258525	-1,411525	-19,685570	30,038284	1,006897	-0,235936	-0,258525	-1,411525	-19,685570	30,038284	1,006897
09:47:44,22	0,491966	3,296960	-0,069001	-0,481011	0,882975	-0,245014	-0,232746	-0,264621	-1,412308	0,960899	11,710719	0,934581	-0,236363	-2,799562	-2,420144	-1,062969	-15,032777	13,814184	-0,232746	-0,264621	-1,412308	-19,811873	29,981299	0,934581	-0,232746	-0,264621	-1,412308	-19,811873	29,981299	0,934581
09:47:44,27	0,491966	3,296960	-0,069001	-0,481011	0,882975	-0,245014	-0,241153	-0,262368	-1,413133	0,852815	11,227110	0,938083	-0,239294	-2,807032	-2,420493	-1,057012	-15,080760	13,825719	-0,241153	-0,262368	-1,413133	-19,743039	30,157619	0,938083	-0,241153	-0,262368	-1,413133	-19,743039	30,157619	0,938083
09:47:44,32	0,491966	3,296960	-0,069001	-0,481011	0,882975	-0,245014	-0,233219	-0,263564	-1,413481	0,876451	11,668844	0,949618	-0,235168	-2,800797	-2,419356	-1,063016	-15,021746	13,818927	-0,233219	-0,263564	-1,413481	-19,813319	29,976510	0,949618	-0,233219	-0,263564	-1,413481	-19,813319	29,976510	0,949618
09:47:44,37	0,491966	3,296960	-0,069001	-0,481011	0,882975	-0,245014	-0,240681	-0,264020	-1,412345	0,948277	11,246071	0,942826	-0,240624	-2,805625	-2,423267	-1,147533	-15,001007	13,821181	-0,240681	-0,264020	-1,412345	-19,777302	30,139568	0,942826	-0,240681	-0,264020	-1,412345	-19,777302	30,139568	0,942826
09:47:44,42	0,491966	3,296960	-0,069001	-0,481011	0,882975	-0,245014	-0,233772	-0,261709	-1,416256	0,803782	11,521792	0,945080	-0,238792	-2,799777	-2,426382	-1,098422	-14,996406	13,814213	-0,233772	-0,261709	-1,416256	-19,740346	29,872908	0,945080	-0,233772	-0,261709	-1,416256	-19,740346	29,872908	0,945080
09:47:44,47	0,491966	3,296960	-0,069001	-0,481011	0,882975	-0,245014	-0,239752	-0,260371	-1,419371	0,762776	11,251065	0,938112	-0,243479	-2,806870	-2,426762	-1,096346	-15,026810	13,792206	-0,239752	-0,260371	-1,419371	-19,676364	30,071607	0,938112	-0,239752	-0,260371	-1,419371	-19,676364	30,071607	0,938112
09:47:44,52	0,491966	3,296960	-0,069001	-0,481011	0,882975	-0,245014	-0,231266	-0,259858	-1,419751	0,710820	11,709319	0,916105	-0,236541	-2,799719	-2,426400	-1,143537	-15,006956	13,814747	-0,231266	-0,259858	-1,419751	-19,688068	29,863738	0,916105	-0,231266	-0,259858	-1,419751	-19,688068	29,863738	0,916105
09:47:44,57	0,491966	3,296960	-0,069001	-0,481011	0,882975	-0,245014	-0,240928	-0,262292	-1,419389	0,830967	11,156134	0,938646	-0,238937	-2,810070	-2,431042	-1,162165	-15,064054	13,799449	-0,240928	-0,262292	-1,419389	-19,758961	30,068968	0,938646	-0,240928	-0,262292	-1,419389	-19,758961	30,068968	0,938646
09:47:44,62	0,491966	3,296960	-0,069001	-0,481011	0,882975	-0,245014	-0,230766	-0,265393	-1,424031	0,933437	11,696974	0,923348	-0,243654	-2,804765	-2,429110	-1,160606	-15,036643	13,823333	-0,230766	-0,265393	-1,424031	-19,899890	29,812092	0,923348	-0,230766	-0,265393	-1,424031	-19,899890	29,812092	0,923348
09:47:44,67	0,491966	3,296960	-0,069001	-0,481011	0,882975	-0,245014	-0,233002	-0,258655	-1,422099	0,607581	11,568331	0,947232	-0,241368	-2,803485	-2,432269	-1,206239	-14,985784	13,789177	-0,233002	-0,258655	-1,422099	-19,696815	29,858998	0,947232	-0,233002	-0,258655	-1,422099	-19,696815	29,858998	0,947232
09:47:44,72	0,491966	3,296960	-0,069001	-0,481011	0,882975	-0,245014	-0,235253	-0,259995	-1,425258	0,698479	11,386335	0,913076	-0,236029	-2,804387	-2,434564	-1,176569	-15,009558	13,804832	-0,235253	-0,259995	-1,425258	-19,711091	29,853698	0,913076	-0,235253	-0,259995	-1,425258	-19,711091	29,853698	0,913076
09:47:44,77	0,491966	3,296960	-0,069001	-0,481011	0,882975	-0,245014	-0,237141	-0,265069	-1,427553	0,956612	11,325726	0,928730	-0,237686	-2,806557	-2,434926	-1,141290	-14,975581	13,810014	-0,237141	-0,265069	-1,427553	-19,851325	29,941320	0,928730	-0,237141	-0,265069	-1,427553	-19,851325	29,941320	0,928730
09:47:44,82	0,491966	3,296960	-0,069001	-0,481011	0,882975	-0,245014	-0,234434	-0,264719	-1,427915	0,985482	11,480082	0,933913	-0,245522	-2,803465	-2,435375	-1,200297	-15,022497	13,798805	-0,234434	-0,264719	-1,427915	-19,794990	29,883134	0,933913	-0,234434	-0,264719	-1,427915	-19,794990	29,883134	0,933913
09:47:44,87	0,491966	3,296960	-0,069001	-0,481011	0,882975	-0,245014	-0,233194	-0,256387	-1,428363	0,482060	11,516933	0,922704	-0,241419	-2,803627	-2,433041	-1,218155	-15,011713	13,803444	-0,233194	-0,256387	-1,428363	-19,644312	29,822624	0,922704	-0,233194	-0,256387	-1,428363	-19,644312	29,822624	0,922704
09:47:44,92	0,491966	3,296960	-0,069001	-0,481011	0,882975	-0,245014	-0,235105	-0,260021	-1,426029	0,671452	11,396699	0,927343	-0,235959	-2,802766	-2,438843	-1,141137	-14,987104	13,788662	-0,235105	-0,260021	-1,426029	-19,740210	29,852410	0,927343	-0,235105	-0,260021	-1,426029	-19,740210	29,852410	0,927343
09:47:44,97	0,491966	3,296960	-0,069001	-0,481011	0,882975	-0,245014	-0,238581	-0,264319	-1,431832	0,954774	11,270338	0,912561	-0,239061	-2,811244	-2,437682	-1,207384	-15,080397	13,779009	-0,238581	-0,264319	-1,431832	-19,794289	29,998921	0,912561	-0,238581	-0,264319	-1,431832	-19,794289	29,998921	0,912561
09:47:45,02	0,491966	3,296960	-0,069001	-0,481011	0,882975	-0,245014	-0,229687	-0,265872	-1,430671	0,921591	11,722080	0,902908	-0,241370	-2,805341	-2,436110	-1,198028	-14,988955	13,834659	-0,229687	-0,265872	-1,430671	-19,949351	29,752515	0,902908	-0,229687	-0,265872	-1,430671	-19,949351	29,752515	0,902908
09:47:45,08	0,491966	3,296960	-0,069001	-0,481011	0,882975	-0,245014	-0,233645	-0,260920	-1,429099	0,747987	11,478639	0,958558	-0,240261	-2,807140	-2,440007	-1,200215	-15,075361	13,809984	-0,233645	-0,260920	-1,429099	-19,734269	29,819787	0,958558	-0,233645	-0,260920	-1,429099	-19,734269	29,819787	0,958558
09:47:45,13	0,491966	3,296960	-0,069001	-0,481011	0,882975	-0,245014	-0,232641	-0,262781	-1,432996	0,768804	11,572167	0,933883	-0,237301	-2,802126	-2,440029	-1,206246	-15,001287	13,808842	-0,232641	-0,262781	-1,432996	-19,859492	29,834484	0,933883	-0,232641	-0,262781	-1,432996	-19,859492	29,834484	0,933883
09:47:45,18	0,491966	3,296960	-0,069001	-0,481011	0,882975	-0,245014	-0,238463	-0,262837	-1,433017	0,832884	11,227148	0,932741	-0,236231	-2,807914	-2,456719	-1,245096	-14,980700	13,829073	-0,238463	-0,262837	-1,433017	-19,799858	29,946516	0,932741	-0,238463	-0,262837	-1,433017	-19,799858	29,946516	0,932741
09:47:45,23	0,491966	3,296960	-0,069001	-0,481011	0,882975	-0,245014	-0,233986	-0,266657	-1,449708	1,029919	11,416040	0,952972	-0,326328	-2,968242	-7,257444	-10,683165	-10,725433	14,032287	-0,233986	-0,266657	-1,449708	-19,902681	29,783924	0,952972	-0,233986	-0,266657	-1,449708	-19,902681	29,783924	0,952972
09:47:45,28	0,491966	3,296960	-0,069001	-0,481011	0,882975	-0,245014	-0,050089	-0,268795	-6,250433	0,107220	10,677423	1,156186	-0,192110	-2,776953	-8,869079	-1,979275	-16,698101	14,115119	-0,050089	-0,268795	-6,250433	-20,993201	14,609427	1,156186	-0,050089	-0,268795	-6,250433	-20,993201	14,609427	1,156186
09:47:45,33	0,491966	3,296960	-0,069001	-0,481011	0,882975	-0,245014	-0,282860	-0,289387	-7,862068	0,357468	9,097464	1,239018	-0,235220	-2,725542	-3,211904	1,281429	-14,479294	13,898628	-0,282860	-0,289387	-7,862068	-22,359423	31,301973	1,239018	-0,282860	-0,289387	-7,862068	-22,359423	31,301973	1,239018
09:47:45,38	0,491927	3,296963	-0,068983	-0,480982	0,832957	-0,245029	-0,305828	-0,226347	-2,204893	0,631298	9,617581	1,022527	-0,254622	-2,771738	-2,227864	-0,971314	-13,010335	13,791069	-0,305828	-0,226347	-2,204893	-17,136976	33,625070	1,022527	-0,305828	-0,226347	-2,204893	-17,136976	33,625070	1,022527
09:47:45,43	0,491927	3,296963	-0,068983	-0,480982	0,832957	-0,245029	-0,256120	-0,232643	-1,220853	1,104445	9,516966	0,914968	-0,265016	-2,775721	-2,246638	-1,154791	-12,936514	13,746214	-0,256120	-0,232643	-1,220853	-17,158022	29,622406	0,914968	-0,256120	-0,232643	-1,220853	-17,158022	29,622406	0,914968
09:47:45,48	0,491927	3,296963	-0,068983	-0,480982	0,832957	-0,245029	-0,247473	-0,225633	-1,239627	0,712107	9,770818	0,870113	-0,256694	-2,779404	-2,257841	-1,116116	-12,902207	13,778850	-0,247473	-0,225633	-1,239627	-17,000059	29,197448	0,870113	-0,247473	-0,225633	-1,239627	-17,000059	29,197448	0,870113
09:47:45,53	0,491927	3,296963	-0,068983	-0,480982	0,832957	-0,245029	-0,248444	-0,234681	-1,250829	1,231686	9,736640	0,902749	-0,258634	-2,776906	-2,262174	-1,184201	-12,901023	13,762879	-0,248444	-0,234681	-1,250829	-17,190802	29,239532	0,902749	-0,248444	-0,234681	-1,250829	-17,190802	29,239532	0,902749
09:47:45,58	0,491927	3,296963	-0,068983	-0,480982	0,832957	-0,245029	-0,249638	-0,231752	-1,255162	1,046353	9,615012	0,886778	-0,270011	-2,775865	-2,270414	-1,287732	-12,802439	13,750923	-0,249638	-0,231752	-1,255162	-17,146195	29,211611	0,886778	-0,249638	-0,231752	-1,255162	-17,146195	29,211611	0,886778
09:47:45,63	0,491927	3,296963	-0,068983	-0,480982	0,832957	-0,245029	-0,244851	-0,221379	-1,263403	0,540574	9,724996	0,874822	-0,258731	-2,778468	-2,272322	-1,249015	-12,810413	13,738458	-0,244851	-0,221379	-1,263403	-16,837704	28,945796	0,874822	-0,244851	-0,221379	-1,263403	-16,837704	28,945796	0,874822
09:47:45,68	0,491927	3,296963	-0,068983	-0,480982	0,832957	-0,245029	-0,248237	-0,232449	-1,265311	1,128661	9,586440	0,862357	-0,268582	-2,783398	-2,302320	-1,437802	-12,706950	13,754687	-0,248237	-0,232449	-1,265311	-17,118603	29,073042	0,862357	-0,248237	-0,232449	-1,265311	-17,118603	29,073042	0,862357
09:47:45,73	0,491927	3,296963	-0,068983	-0,480982	0,832957	-0,245029	-0,239042	-0,226383	-1,295309	0,808410	9,849370	0,878586	-0,329257	-2,973089	-7,236891	-12,431964	-9,025106	13,994093	-0,239042	-0,226383	-1,295309	-16,962633	28,614141	0,878586	-0,239042	-0,226383	-1,295309	-16,962633	28,614141	0,878586
09:47:45,78	0,491927	3,296963	-0,068983	-0,480982	0,832957	-0,245029	-0,044427	-0,268683	-6,229880	0,699510	8,607170	1,117992	-0,221384	-2,776248	-8,593834	-2,648412	-14,487132	14,131819	-0,044427	-0,268683	-6,229880	-20,392101	12,094722	1,117992	-0,044427	-0,268683	-6,229880	-20,392101	12,094722	1,117992
09:47:45,83	0,491927	3,296963	-0,068983	-0,480982	0,832957	-0,245029	-0,268833	-0,263682	-7,586822	0,601003	8,141889	1,255718	-0,242444	-2,757247	-2,999396	-1,694339	-13,121166	13,856836	-0,268833	-0,263682	-7,586822	-20,098059	29,245286	1,255718	-0,268833	-0,263682	-7,586822	-20,098059	29,245286	1,255718
09:47:45,88	0,491989	3,296925	-0,068976	-0,481002	0,782952	-0,245000	-0,274759	-0,235943	-1,992384	0,818575	7,977023	0,980735	-0,272170	-2,802714	-2,120215	-3,735685	-11,296249	13,767340	-0,274759	-0,235943	-1,992384	-17,702980	29,545583	0,980735	-0,274759	-0,235943	-1,992384	-17,702980	29,545583	0,980735
09:47:45,93	0,491989	3,296925	-0,068976	-0,481002	0,782952	-0,245000	-0,220520	-0,232934	-1,113204	1,221837	8,117130	0,891239	-0,283800	-2,810284	-2,140548	-3,940967	-11,259153	13,712045	-0,220520	-0,232934	-1,113204	-17,063480	25,427937	0,891239	-0,220520	-0,232934	-1,113204	-17,063480	25,427937	0,891239
09:47:45,98	0,491989	3,296925	-0,068976	-0,481002	0,782952	-0,245000	-0,208149	-0,226646	-1,133537	0,824364	8,564071	0,835944	-0,286274	-2,807885	-2,152257	-3,999083	-11,171192	13,703133	-0,208149	-0,226646	-1,133537	-16,967372	24,903791	0,835944	-0,208149	-0,226646	-1,133537	-16,967372	24,903791	0,835944
09:47:46,03	0,491989	3,296925	-0,068976	-0,481002	0,782952	-0,245000	-0,208990	-0,223305	-1,145246	0,697709	8,426066	0,827032	-0,276917	-2,806116	-2,161569	-4,020571	-11,126190	13,731722	-0,208990	-0,223305	-1,145246	-16,831696	24,831748	0,827032	-0,208990	-0,223305	-1,145246	-16,831696	24,831748	0,827032
09:47:46,08	0,491989	3,296925	-0,068976	-0,481002	0,782952	-0,245000	-0,215200	-0,230524	-1,154558	1,101359	8,062009	0,855621	-0,287060	-2,810110	-2,168991	-4,095786	-11,074745	13,726623	-0,215200	-0,230524	-1,154558	-16,994787	24,955216	0,855621	-0,215200	-0,230524	-1,154558	-16,994787	24,955216	0,855621
09:47:46,13	0,491989	3,296925	-0,068976	-0,481002	0,782952	-0,245000	-0,206669	-0,223737	-1,161979	0,755360	8,414751	0,850521	-0,278737	-2,808337	-2,168986	-4,065404	-11,053494	13,709309	-0,206669	-0,223737	-1,161979	-16,807977	24,638290	0,850521	-0,206669	-0,223737	-1,161979	-16,807977	24,638290	0,850521
09:47:46,18	0,491989	3,296925	-0,068976	-0,481002	0,782952	-0,245000	-0,212366	-0,230058	-1,161975	1,117658	8,134186	0,833208	-0,284856	-2,813107	-2,172913	-4,172069	-11,069035	13,705687	-0,212366	-0,230058	-1,161975	-16,941894	24,804950	0,833208	-0,212366	-0,230058	-1,161975	-16,941894	24,804950	0,833208
09:47:46,23	0,491989	3,296925	-0,068976	-0,481002	0,782952	-0,245000	-0,205176	-0,227143	-1,165901	0,899306	8,423461	0,829586	-0,284346	-2,808853	-2,175262	-4,209915	-11,013548	13,729383	-0,205176	-0,227143	-1,165901	-16,931448	24,529810	0,829586	-0,205176	-0,227143	-1,165901	-16,931448	24,529810	0,829586
09:47:46,28	0,491989	3,296925	-0,068976	-0,481002	0,782952	-0,245000	-0,209115	-0,225458	-1,168251	0,840806	8,158127	0,853282	-0,281258	-2,810885	-2,180689	-4,145827	-11,004173	13,693797	-0,209115	-0,225458	-1,168251	-16,857660	24,573669	0,853282	-0,209115	-0,225458	-1,168251	-16,857660	24,573669	0,853282
09:47:46,33	0,491989	3,296925	-0,068976	-0,481002	0,782952	-0,245000	-0,208899	-0,229149	-1,173677	1,072883	8,220177	0,817696	-0,286064	-2,817962	-2,181449	-4,218031	-10,959871	13,728457	-0,208899	-0,229149	-1,173677	-16,915299	24,618757	0,817696	-0,208899	-0,229149	-1,173677	-16,915299	24,618757	0,817696
09:47:46,38	0,491989	3,296925	-0,068976	-0,481002	0,782952	-0,245000	-0,200367	-0,228525	-1,174438	1,042710	8,579140	0,852356	-0,285623	-2,812235	-2,183844	-4,265602	-10,972645	13,706694	-0,200367	-0,228525	-1,174438	-16,896504	24,307987	0,852356	-0,200367	-0,228525	-1,174438	-16,896504	24,307987	0,852356
09:47:46,43	0,491989	3,296925	-0,068976	-0,481002	0,782952	-0,245000	-0,205548	-0,226043	-1,176833	0,878815	8,274938	0,830593	-0,286876	-2,814132	-2,186950	-4,297095	-10,973784	13,722908	-0,205548	-0,226043	-1,176833	-16,865587	24,410463	0,830593	-0,205548	-0,226043	-1,176833	-16,865587	24,410463	0,830593
09:47:46,48	0,491989	3,296925	-0,068976	-0,481002	0,782952	-0,245000	-0,203279	-0,225907	-1,179938	0,854987	8,366230	0,846807	-0,282598	-2,818609	-2,187289	-4,226761	-11,005054	13,711775	-0,203279	-0,225907	-1,179938	-16,878705	24,323627	0,846807	-0,203279	-0,225907	-1,179938	-16,878705	24,323627	0,846807
09:47:46,53	0,491989	3,296925	-0,068976	-0,481002	0,782952	-0,245000	-0,201541	-0,231850	-1,180277	1,172102	8,533173	0,835674	-0,283264	-2,811747	-2,188868	-4,258323	-10,947649	13,740027	-0,201541	-0,231850	-1,180277	-17,028105	24,354104	0,835674	-0,201541	-0,231850	-1,180277	-17,028105	24,354104	0,835674
09:47:46,58	0,491989	3,296925	-0,068976	-0,481002	0,782952	-0,245000	-0,207150	-0,227842	-1,181856	0,997642	8,185463	0,863926	-0,282601	-2,810512	-2,191622	-4,230138	-10,924593	13,684309	-0,207150	-0,227842	-1,181856	-16,887970	24,446710	0,863926	-0,207150	-0,227842	-1,181856	-16,887970	24,446710	0,863926
09:47:46,63	0,491989	3,296925	-0,068976	-0,481002	0,782952	-0,245000	-0,208551	-0,227799	-1,184611	1,029445	8,125483	0,808208	-0,288037	-2,815476	-2,186200	-4,303087	-10,961980	13,683731	-0,208551	-0,227799	-1,184611	-16,852760	24,496722	0,808208	-0,208551	-0,227799	-1,184611	-16,852760	24,496722	0,808208
09:47:46,68	0,491989	3,296925	-0,068976	-0,481002	0,782952	-0,245000	-0,201534	-0,225574	-1,179189	0,844886	8,445888	0,807630	-0,282708	-2,809038	-2,191255	-4,280196	-10,911654	13,694905	-0,201534	-0,225574	-1,179189	-16,862648	24,266287	0,807630	-0,201534	-0,225574	-1,179189	-16,862648	24,266287	0,807630
09:47:46,73	0,491989	3,296925	-0,068976	-0,481002	0,782952	-0,245000	-0,209774	-0,226969	-1,184244	0,972476	8,012058	0,818804	-0,286214	-2,820831	-2,194316	-4,300229	-10,882216	13,710096	-0,209774	-0,226969	-1,184244	-16,844597	24,479315	0,818804	-0,209774	-0,226969	-1,184244	-16,844597	24,479315	0,818804
09:47:46,78	0,491989	3,296925	-0,068976	-0,481002	0,782952	-0,245000	-0,197808	-0,229830	-1,187305	1,136730	8,602206	0,833995	-0,288063	-2,815575	-2,193202	-4,315478	-10,923239	13,684495	-0,197808	-0,229830	-1,187305	-16,904938	24,130155	0,833995	-0,197808	-0,229830	-1,187305	-16,904938	24,130155	0,833995
09:47:46,83	0,491989	3,296925	-0,068976	-0,481002	0,782952	-0,245000	-0,201436	-0,225600	-1,186191	0,873629	8,420875	0,808394	-0,282848	-2,809937	-2,199443	-4,335794	-10,902078	13,690917	-0,201436	-0,225600	-1,186191	-16,836000	24,233593	0,808394	-0,201436	-0,225600	-1,186191	-16,836000	24,233593	0,808394
09:47:46,88	0,491989	3,296925	-0,068976	-0,481002	0,782952	-0,245000	-0,208925	-0,227298	-1,192432	0,970083	8,003249	0,814816	-0,284025	-2,817944	-2,197094	-4,366565	-10,886540	13,688910	-0,208925	-0,227298	-1,192432	-16,872823	24,403889	0,814816	-0,208925	-0,227298	-1,192432	-16,872823	24,403889	0,814816
09:47:46,93	0,491989	3,296925	-0,068976	-0,481002	0,782952	-0,245000	-0,201403	-0,230283	-1,190082	1,123340	8,360011	0,812809	-0,285151	-2,821459	-2,198797	-4,329993	-10,932169	13,707985	-0,201403	-0,230283	-1,190082	-16,953839	24,170120	0,812809	-0,201403	-0,230283	-1,190082	-16,953839	24,170120	0,812809
09:47:46,98	0,491989	3,296925	-0,068976	-0,481002	0,782952	-0,245000	-0,197796	-0,231064	-1,191786	1,142769	8,602068	0,831884	-0,282689	-2,817465	-2,196265	-4,284962	-10,904807	13,706665	-0,197796	-0,231064	-1,191786	-16,995788	24,129019	0,831884	-0,197796	-0,231064	-1,191786	-16,995788	24,129019	0,831884
09:47:47,03	0,491989	3,296925	-0,068976	-0,481002	0,782952	-0,245000	-0,202486	-0,231199	-1,189254	1,195972	8,383498	0,830564	-0,289908	-2,816149	-2,200598	-4,346925	-10,899244	13,689684	-0,202486	-0,231199	-1,189254	-16,953140	24,278624	0,830564	-0,202486	-0,231199	-1,189254	-16,953140	24,278624	0,830564
09:47:47,08	0,491989	3,296925	-0,068976	-0,481002	0,782952	-0,245000	-0,200016	-0,224289	-1,193587	0,810520	8,455464	0,813583	-0,285288	-2,815209	-2,198295	-4,399460	-10,881443	13,680640	-0,200016	-0,224289	-1,193587	-16,796205	24,156741	0,813583	-0,200016	-0,224289	-1,193587	-16,796205	24,156741	0,813583
09:47:47,13	0,491989	3,296925	-0,068976	-0,481002	0,782952	-0,245000	-0,203140	-0,227821	-1,191284	0,983300	8,238612	0,804539	-0,280973	-2,813343	-2,199416	-4,306214	-10,870912	13,686568	-0,203140	-0,227821	-1,191284	-16,900637	24,185134	0,804539	-0,203140	-0,227821	-1,191284	-16,900637	24,185134	0,804539
09:47:47,18	0,491989	3,296925	-0,068976	-0,481002	0,782952	-0,245000	-0,206914	-0,230624	-1,192404	1,184820	8,117897	0,810467	-0,282231	-2,808512	-2,199828	-4,320893	-10,893461	13,694015	-0,206914	-0,230624	-1,192404	-16,919185	24,360610	0,810467	-0,206914	-0,230624	-1,192404	-16,919185	24,360610	0,810467
09:47:47,23	0,491989	3,296925	-0,068976	-0,481002	0,782952	-0,245000	-0,210468	-0,227120	-1,192817	0,975717	7,931605	0,817914	-0,286934	-2,818802	-2,199408	-4,353674	-10,863596	13,704826	-0,210468	-0,227120	-1,192817	-16,853182	24,453377	0,817914	-0,210468	-0,227120	-1,192817	-16,853182	24,453377	0,817914
09:47:47,28	0,491989	3,296925	-0,068976	-0,481002	0,782952	-0,245000	-0,199205	-0,228192	-1,192397	1,040937	8,473979	0,828725	-0,286939	-2,812562	-2,203348	-4,342390	-10,847908	13,664929	-0,199205	-0,228192	-1,192397	-16,872117	24,111576	0,828725	-0,199205	-0,228192	-1,192397	-16,872117	24,111576	0,828725
09:47:47,33	0,491989	3,296925	-0,068976	-0,481002	0,782952	-0,245000	-0,204606	-0,225067	-1,196336	0,897696	8,195039	0,788828	-0,285889	-2,819255	-2,202155	-4,412614	-10,862420	13,702409	-0,204606	-0,225067	-1,196336	-16,770094	24,256638	0,788828	-0,204606	-0,225067	-1,196336	-16,770094	24,256638	0,788828
09:47:47,39	0,491989	3,296925	-0,068976	-0,481002	0,782952	-0,245000	-0,202205	-0,223470	-1,195970	0,764361	8,224331	0,823129	-0,284677	-2,811389	-2,200627	-4,376578	-10,874632	13,687559	-0,202205	-0,223470	-1,195970	-16,778021	24,097411	0,823129	-0,202205	-0,223470	-1,195970	-16,778021	24,097411	0,823129
09:47:47,44	0,491989	3,296925	-0,068976	-0,481002	0,782952	-0,245000	-0,202205	-0,223470	-1,195970	0,764361	8,224331	0,823129	-0,288154	-2,810339	-2,201793	-4,366460	-10,810218	13,694628	-0,202205	-0,223470	-1,195970	-16,778021	24,097411	0,823129	-0,202205	-0,223470	-1,195970	-16,778021	24,097411	0,823129
09:47:47,49	0,491989	3,296925	-0,068976	-0,481002	0,782952	-0,245000	-0,205924	-0,222903	-1,194782	0,805760	8,086807	0,818527	-0,286550	-2,819070	-2,213838	-4,429387	-10,850395	13,685764	-0,199166	-0,228658	-1,206827	-16,910901	24,038358	0,809663	-0,199166	-0,228658	-1,206827	-16,910901	24,038358	0,809663
09:47:47,54	0,491989	3,296925	-0,068976	-0,481002	0,782952	-0,245000	-0,199166	-0,228658	-1,206827	1,038764	8,403865	0,809663	-0,366804	-2,976956	-6,818950	-13,732558	-6,681501	13,922904	-0,199166	-0,228658	-1,206827	-16,910901	24,038358	0,809663	-0,199166	-0,228658	-1,206827	-16,910901	24,038358	0,809663
09:47:47,59	0,491989	3,296925	-0,068976	-0,481002	0,782952	-0,245000	-0,022305	-0,238099	-5,811939	0,488478	7,459390	1,046803	-0,250852	-2,801150	-8,334100	-5,130716	-12,189706	14,127079	-0,022305	-0,238099	-5,811939	-18,202306	9,210327	1,046803	-0,022305	-0,238099	-5,811939	-18,202306	9,210327	1,046803
09:47:47,64	0,491989	3,296925	-0,068976	-0,481002	0,782952	-0,245000	-0,232533	-0,250614	-7,327089	0,669913	6,731028	1,250978	-0,287942	-2,769948	-3,140305	-2,922483	-9,919789	13,863886	-0,241010	-0,202892	-2,133293	-14,668707	25,986962	0,987785	-0,241010	-0,202892	-2,133293	-14,668707	25,986962	0,987785
09:47:47,69	0,491930	3,296902	-0,068966	-0,481010	0,732983	-0,245044	-0,241010	-0,202892	-2,133293	1,258283	7,067643	0,987785	-0,326125	-2,813343	-1,941644	-5,766251	-7,841543	13,726016	-0,241010	-0,202892	-2,133293	-14,668707	25,986962	0,987785	-0,241010	-0,202892	-2,133293	-14,668707	25,986962	0,987785
09:47:47,74	0,491930	3,296902	-0,068966	-0,481010	0,732983	-0,245044	-0,184337	-0,191522	-0,934632	1,044996	6,512744	0,849915	-0,328550	-2,826104	-1,959162	-5,836964	-7,752963	13,665250	-0,184337	-0,191522	-0,934632	-13,989484	20,983229	0,849915	-0,184337	-0,191522	-0,934632	-13,989484	20,983229	0,849915
09:47:47,79	0,491930	3,296902	-0,068966	-0,481010	0,732983	-0,245044	-0,172073	-0,195803	-0,952151	1,308936	7,044939	0,789149	-0,332385	-2,821091	-1,970515	-5,968120	-7,676008	13,676052	-0,172073	-0,195803	-0,952151	-14,061561	20,552706	0,789149	-0,172073	-0,195803	-0,952151	-14,061561	20,552706	0,789149
09:47:47,84	0,491930	3,296902	-0,068966	-0,481010	0,732983	-0,245044	-0,174498	-0,189974	-0,963504	1,006942	6,766820	0,799951	-0,331201	-2,823857	-1,977492	-5,970049	-7,642389	13,686034	-0,174498	-0,189974	-0,963504	-13,906050	20,464884	0,799951	-0,174498	-0,189974	-0,963504	-13,906050	20,464884	0,799951
09:47:47,89	0,491930	3,296902	-0,068966	-0,481010	0,732983	-0,245044	-0,172694	-0,192383	-0,970480	1,160330	6,842151	0,809932	-0,332397	-2,827779	-1,981358	-6,005679	-7,562334	13,714754	-0,172694	-0,192383	-0,970480	-13,941722	20,398597	0,809932	-0,172694	-0,192383	-0,970480	-13,941722	20,398597	0,809932
09:47:47,94	0,491930	3,296902	-0,068966	-0,481010	0,732983	-0,245044	-0,168700	-0,193308	-0,974347	1,259970	6,978941	0,838653	-0,336023	-2,832043	-1,982955	-6,053123	-7,588499	13,670509	-0,168700	-0,193308	-0,974347	-13,914734	20,221879	0,838653	-0,168700	-0,193308	-0,974347	-13,914734	20,221879	0,838653
09:47:47,99	0,491930	3,296902	-0,068966	-0,481010	0,732983	-0,245044	-0,163193	-0,192300	-0,975944	1,161149	7,237283	0,794408	-0,337580	-2,826674	-1,999369	-6,211401	-7,506034	13,685293	-0,163193	-0,192300	-0,975944	-13,934391	20,047948	0,794408	-0,163193	-0,192300	-0,975944	-13,934391	20,047948	0,794408
09:47:48,04	0,491930	3,296902	-0,068966	-0,481010	0,732983	-0,245044	-0,167065	-0,188267	-0,992357	0,943723	6,857643	0,809192	-0,394987	-3,011269	-6,765612	-16,331047	-4,409322	13,946062	-0,167065	-0,188267	-0,992357	-13,835245	19,972245	0,809192	-0,167065	-0,188267	-0,992357	-13,835245	19,972245	0,809192
09:47:48,09	0,491930	3,296902	-0,068966	-0,481010	0,732983	-0,245044	0,021503	-0,230849	-5,758601	0,779987	6,350938	1,069961	-0,306327	-2,820906	-8,154321	-7,054778	-8,804507	14,026785	0,021503	-0,230849	-5,758601	-17,341657	4,662981	1,069961	0,021503	-0,230849	-5,758601	-17,341657	4,662981	1,069961
09:47:48,14	0,491930	3,296902	-0,068966	-0,481010	0,732983	-0,245044	-0,187687	-0,212449	-7,147309	0,655001	5,704174	1,150684	-0,317206	-2,782943	-3,146792	-5,040898	-7,655879	13,766179	-0,187687	-0,212449	-7,147309	-16,022274	20,437566	1,150684	-0,187687	-0,212449	-7,147309	-16,022274	20,437566	1,150684
09:47:48,19	0,491971	3,296935	-0,068984	-0,481038	0,682956	-0,245016	-0,215124	-0,184045	-2,139781	1,179679	5,447173	0,890078	-0,370092	-2,846512	-1,834973	-8,018343	-5,134890	13,680914	-0,215124	-0,184045	-2,139781	-13,267890	22,334421	0,890078	-0,215124	-0,184045	-2,139781	-13,267890	22,334421	0,890078
09:47:48,24	0,491971	3,296935	-0,068984	-0,481038	0,682956	-0,245016	-0,133629	-0,170030	-0,827962	1,145387	5,845899	0,804813	-0,377275	-2,849477	-1,861040	-8,073409	-5,009652	13,680291	-0,133629	-0,170030	-0,827962	-12,201960	16,335755	0,804813	-0,133629	-0,170030	-0,827962	-12,201960	16,335755	0,804813
09:47:48,29	0,491971	3,296935	-0,068984	-0,481038	0,682956	-0,245016	-0,127470	-0,165291	-0,854029	0,979914	6,055852	0,804190	-0,371463	-2,847556	-1,871577	-8,116836	-4,929466	13,652246	-0,127470	-0,165291	-0,854029	-11,995465	16,062238	0,804190	-0,127470	-0,165291	-0,854029	-11,995465	16,062238	0,804190
09:47:48,34	0,491971	3,296935	-0,068984	-0,481038	0,682956	-0,245016	-0,132039	-0,169364	-0,864566	1,239414	5,740547	0,776145	-0,371031	-2,855838	-1,877799	-8,188740	-4,964221	13,644813	-0,132039	-0,169364	-0,864566	-12,055657	16,105622	0,776145	-0,132039	-0,169364	-0,864566	-12,055657	16,105622	0,776145
09:47:48,39	0,491971	3,296935	-0,068984	-0,481038	0,682956	-0,245016	-0,125083	-0,173879	-0,870787	1,408168	6,057391	0,768712	-0,381122	-2,847883	-1,882553	-8,220629	-4,900472	13,610751	-0,125083	-0,173879	-0,870787	-12,241368	15,876382	0,768712	-0,125083	-0,173879	-0,870787	-12,241368	15,876382	0,768712
09:47:48,44	0,491971	3,296935	-0,068984	-0,481038	0,682956	-0,245016	-0,126927	-0,161163	-0,875541	0,786186	5,902007	0,734650	-0,375202	-2,844635	-1,884090	-8,206425	-4,862220	13,633651	-0,126927	-0,161163	-0,875541	-11,865123	15,865760	0,734650	-0,126927	-0,161163	-0,875541	-11,865123	15,865760	0,734650
09:47:48,49	0,491971	3,296935	-0,068984	-0,481038	0,682956	-0,245016	-0,123981	-0,169707	-0,882880	1,298442	5,998248	0,756617	-0,375195	-2,854706	-1,889891	-8,235951	-4,813150	13,632718	-0,123981	-0,169707	-0,882880	-12,023580	15,730771	0,756617	-0,123981	-0,169707	-0,882880	-12,023580	15,730771	0,756617
09:47:48,54	0,491971	3,296935	-0,068984	-0,481038	0,682956	-0,245016	-0,123981	-0,169707	-0,882880	1,298442	5,998248	0,756617	-0,376562	-2,850421	-1,889947	-8,295375	-4,866478	13,622363	-0,123981	-0,169707	-0,882880	-12,023580	15,730771	0,756617	-0,123981	-0,169707	-0,882880	-12,023580	15,730771	0,756617
09:47:48,59	0,491971	3,296935	-0,068984	-0,481038	0,682956	-0,245016	-0,127008	-0,166381	-0,882935	1,049580	5,816058	0,746262	-0,374709	-2,853081	-1,896886	-8,274616	-4,777081	13,667923	-0,127008	-0,166381	-0,882935	-12,011329	15,786181	0,746262	-0,127008	-0,166381	-0,882935	-12,011329	15,786181	0,746262
09:47:48,64	0,491971	3,296935	-0,068984	-0,481038	0,682956	-0,245016	-0,125631	-0,169316	-0,889874	1,290010	5,860925	0,791822	-0,377092	-2,854506	-1,897662	-8,286715	-4,782657	13,672563	-0,125631	-0,169316	-0,889874	-12,001312	15,722978	0,791822	-0,125631	-0,169316	-0,889874	-12,001312	15,722978	0,791822
09:47:48,69	0,491971	3,296935	-0,068984	-0,481038	0,682956	-0,245016	-0,123206	-0,167965	-0,890651	1,208857	5,979330	0,796462	-0,378967	-2,848008	-1,900830	-8,319546	-4,771953	13,656431	-0,123206	-0,167965	-0,890651	-11,976378	15,651028	0,796462	-0,123206	-0,167965	-0,890651	-11,976378	15,651028	0,796462
09:47:48,74	0,491971	3,296935	-0,068984	-0,481038	0,682956	-0,245016	-0,127896	-0,163092	-0,893819	0,948323	5,701672	0,780330	-0,373581	-2,852084	-1,903553	-8,292977	-4,769723	13,604915	-0,127896	-0,163092	-0,893819	-11,854393	15,741525	0,780330	-0,127896	-0,163092	-0,893819	-11,854393	15,741525	0,780330
09:47:48,79	0,491971	3,296935	-0,068984	-0,481038	0,682956	-0,245016	-0,127059	-0,169794	-0,896541	1,312070	5,767123	0,728814	-0,379585	-2,854458	-1,902387	-8,343159	-4,791722	13,631698	-0,127059	-0,169794	-0,896541	-12,016793	15,741223	0,728814	-0,127059	-0,169794	-0,896541	-12,016793	15,741223	0,728814
09:47:48,84	0,491971	3,296935	-0,068984	-0,481038	0,682956	-0,245016	-0,122001	-0,165782	-0,895376	1,059286	5,997669	0,755597	-0,372490	-2,846869	-1,901622	-8,314448	-4,788173	13,628558	-0,122001	-0,165782	-0,895376	-11,954609	15,574732	0,755597	-0,122001	-0,165782	-0,895376	-11,954609	15,574732	0,755597
09:47:48,89	0,491971	3,296935	-0,068984	-0,481038	0,682956	-0,245016	-0,132121	-0,168131	-0,894611	1,198869	5,494532	0,752457	-0,376555	-2,852147	-1,907821	-8,304946	-4,743612	13,627329	-0,132121	-0,168131	-0,894611	-11,999432	15,865996	0,752457	-0,132121	-0,168131	-0,894611	-11,999432	15,865996	0,752457
09:47:48,94	0,491971	3,296935	-0,068984	-0,481038	0,682956	-0,245016	-0,125517	-0,167250	-0,900810	1,196375	5,823860	0,751228	-0,376021	-2,859113	-1,907810	-8,348063	-4,745843	13,626753	-0,125517	-0,167250	-0,900810	-11,932731	15,676952	0,751228	-0,125517	-0,167250	-0,900810	-11,932731	15,676952	0,751228
09:47:48,99	0,491971	3,296935	-0,068984	-0,481038	0,682956	-0,245016	-0,119752	-0,171196	-0,900799	1,378085	6,087436	0,750652	-0,376046	-2,847849	-1,907841	-8,325004	-4,756200	13,637560	-0,119752	-0,171196	-0,900799	-12,060795	15,487945	0,750652	-0,119752	-0,171196	-0,900799	-12,060795	15,487945	0,750652
09:47:49,04	0,491971	3,296935	-0,068984	-0,481038	0,682956	-0,245016	-0,129494	-0,165542	-0,900829	1,086643	5,605977	0,761459	-0,378602	-2,853705	-1,910987	-8,431141	-4,751850	13,624858	-0,129494	-0,165542	-0,900829	-11,908408	15,771268	0,761459	-0,129494	-0,165542	-0,900829	-11,908408	15,771268	0,761459
09:47:49,09	0,491971	3,296935	-0,068984	-0,481038	0,682956	-0,245016	-0,123144	-0,166256	-0,903976	1,074474	5,842092	0,748757	-0,377289	-2,849668	-1,912533	-8,356126	-4,750971	13,611347	-0,123144	-0,166256	-0,903976	-11,976631	15,508896	0,748757	-0,123144	-0,166256	-0,903976	-11,976631	15,508896	0,748757
09:47:49,14	0,491971	3,296935	-0,068984	-0,481038	0,682956	-0,245016	-0,127297	-0,165375	-0,905522	1,066937	5,690658	0,735246	-0,373638	-2,854730	-1,914055	-8,362564	-4,734563	13,623242	-0,127297	-0,165375	-0,905522	-11,915019	15,683478	0,735246	-0,127297	-0,165375	-0,905522	-11,915019	15,683478	0,735246
09:47:49,19	0,491971	3,296935	-0,068984	-0,481038	0,682956	-0,245016	-0,124738	-0,171068	-0,907043	1,373946	5,809933	0,747141	-0,381440	-2,858921	-1,914419	-8,375576	-4,777335	13,653366	-0,124738	-0,171068	-0,907043	-12,054885	15,601892	0,747141	-0,124738	-0,171068	-0,907043	-12,054885	15,601892	0,747141
09:47:49,24	0,491971	3,296935	-0,068984	-0,481038	0,682956	-0,245016	-0,117208	-0,166406	-0,907408	1,087991	6,211613	0,777265	-0,377435	-2,851649	-1,913745	-8,427429	-4,760636	13,583117	-0,117208	-0,166406	-0,907408	-11,974898	15,412462	0,777265	-0,117208	-0,166406	-0,907408	-11,974898	15,412462	0,777265
09:47:49,29	0,491971	3,296935	-0,068984	-0,481038	0,682956	-0,245016	-0,125509	-0,166239	-0,906734	1,067825	5,726736	0,707016	-0,375030	-2,850678	-1,914462	-8,400797	-4,738752	13,647528	-0,125509	-0,166239	-0,906734	-11,981929	15,579168	0,707016	-0,125509	-0,166239	-0,906734	-11,981929	15,579168	0,707016
09:47:49,34	0,491971	3,296935	-0,068984	-0,481038	0,682956	-0,245016	-0,127552	-0,167836	-0,907451	1,183142	5,632629	0,771427	-0,382661	-2,855364	-1,916436	-8,399067	-4,749693	13,593050	-0,127552	-0,167836	-0,907451	-11,991983	15,645427	0,771427	-0,127552	-0,167836	-0,907451	-11,991983	15,645427	0,771427
09:47:49,39	0,491971	3,296935	-0,068984	-0,481038	0,682956	-0,245016	-0,119678	-0,163571	-0,909425	0,952758	6,049010	0,716949	-0,375002	-2,850839	-1,916417	-8,378707	-4,764798	13,618566	-0,119678	-0,163571	-0,909425	-11,887573	15,443752	0,716949	-0,119678	-0,163571	-0,909425	-11,887573	15,443752	0,716949
09:47:49,44	0,491971	3,296935	-0,068984	-0,481038	0,682956	-0,245016	-0,127426	-0,167941	-0,909405	1,177086	5,671310	0,742465	-0,382829	-2,851799	-1,916478	-8,473662	-4,730385	13,604651	-0,127426	-0,167941	-0,909405	-12,006275	15,674253	0,742465	-0,127426	-0,167941	-0,909405	-12,006275	15,674253	0,742465
09:47:49,49	0,491971	3,296935	-0,068984	-0,481038	0,682956	-0,245016	-0,122682	-0,161642	-0,909467	0,831894	5,818569	0,728550	-0,375600	-2,858077	-1,919913	-8,412080	-4,722938	13,601819	-0,122682	-0,161642	-0,909467	-11,857041	15,449092	0,728550	-0,122682	-0,161642	-0,909467	-11,857041	15,449092	0,728550
09:47:49,54	0,491971	3,296935	-0,068984	-0,481038	0,682956	-0,245016	-0,120859	-0,171042	-0,912901	1,357903	5,962967	0,725718	-0,375633	-2,851593	-1,918768	-8,405014	-4,742727	13,606218	-0,120859	-0,171042	-0,912901	-12,068885	15,450394	0,725718	-0,120859	-0,171042	-0,912901	-12,068885	15,450394	0,725718
09:47:49,60	0,491971	3,296935	-0,068984	-0,481038	0,682956	-0,245016	-0,126458	-0,167771	-0,911757	1,174225	5,687832	0,730116	-0,379270	-2,855906	-1,921486	-8,470390	-4,700690	13,632847	-0,126458	-0,167771	-0,911757	-11,995819	15,614781	0,730116	-0,126458	-0,167771	-0,911757	-11,995819	15,614781	0,730116
09:47:49,65	0,491971	3,296935	-0,068984	-0,481038	0,682956	-0,245016	-0,120904	-0,166779	-0,914474	1,126323	5,898988	0,756746	-0,381596	-2,855572	-1,923827	-8,440243	-4,738906	13,608160	-0,120904	-0,166779	-0,914474	-11,965796	15,389973	0,756746	-0,120904	-0,166779	-0,914474	-11,965796	15,389973	0,756746
09:47:49,70	0,491971	3,296935	-0,068984	-0,481038	0,682956	-0,245016	-0,120031	-0,164597	-0,916816	0,994868	5,989611	0,732059	-0,384559	-2,858092	-1,931197	-8,452317	-4,699772	13,627671	-0,120031	-0,164597	-0,916816	-11,926011	15,412048	0,732059	-0,120031	-0,164597	-0,916816	-11,926011	15,412048	0,732059
09:47:49,75	0,491971	3,296935	-0,068984	-0,481038	0,682956	-0,245016	-0,116367	-0,163291	-0,924186	0,954815	6,150124	0,751570	-0,451905	-2,998122	-6,527417	-16,873785	-0,676286	13,855406	-0,116367	-0,163291	-0,924186	-11,863551	15,284925	0,751570	-0,116367	-0,163291	-0,924186	-11,863551	15,284925	0,751570
09:47:49,80	0,491971	3,296935	-0,068984	-0,481038	0,682956	-0,245016	0,038576	-0,174983	-5,520406	0,836480	4,902210	0,979305	-0,338918	-2,858943	-7,961500	-9,833605	-6,403338	14,061798	0,038576	-0,174983	-5,520406	-12,899671	1,873992	0,979305	0,038576	-0,174983	-5,520406	-12,899671	1,873992	0,979305
09:47:49,85	0,491971	3,296935	-0,068984	-0,481038	0,682956	-0,245016	-0,138450	-0,203242	-6,954489	0,866294	4,657363	1,185697	-0,375277	-2,803999	-3,082804	-6,933057	-4,042585	13,703919	-0,138450	-0,203242	-6,954489	-15,088229	15,525676	1,185697	-0,138450	-0,203242	-6,954489	-15,088229	15,525676	1,185697
09:47:49,90	0,491983	3,296954	-0,068981	-0,480998	0,632986	-0,245060	-0,167854	-0,144283	-2,075792	1,295167	4,459936	0,827818	-0,424361	-2,858473	-1,818022	-9,858845	-1,768901	13,626293	-0,167854	-0,144283	-2,075792	-10,031067	17,636448	0,827818	-0,167854	-0,144283	-2,075792	-10,031067	17,636448	0,827818
09:47:49,95	0,491983	3,296954	-0,068981	-0,480998	0,632986	-0,245060	-0,096135	-0,129012	-0,811011	1,007222	4,518651	0,750192	-0,422106	-2,861544	-1,838245	-9,908566	-1,676046	13,622638	-0,096135	-0,129012	-0,811011	-9,120200	12,065260	0,750192	-0,096135	-0,129012	-0,811011	-9,120200	12,065260	0,750192
09:47:50,00	0,491983	3,296954	-0,068981	-0,480998	0,632986	-0,245060	-0,094604	-0,132500	-0,831233	1,244162	4,508808	0,746536	-0,425635	-2,862868	-1,845642	-9,920930	-1,605195	13,614194	-0,094604	-0,132500	-0,831233	-9,157081	11,935184	0,746536	-0,094604	-0,132500	-0,831233	-9,157081	11,935184	0,746536
09:47:50,05	0,491983	3,296954	-0,068981	-0,480998	0,632986	-0,245060	-0,091693	-0,130106	-0,838630	1,174857	4,614026	0,738092	-0,429952	-2,868822	-1,849586	-10,010082	-1,648134	13,566054	-0,091693	-0,130106	-0,838630	-9,038468	11,811921	0,738092	-0,091693	-0,130106	-0,838630	-9,038468	11,811921	0,738092
09:47:50,10	0,491983	3,296954	-0,068981	-0,480998	0,632986	-0,245060	-0,084378	-0,129345	-0,842575	1,053523	4,938686	0,689953	-0,430079	-2,865867	-1,856197	-10,071301	-1,567291	13,617318	-0,084378	-0,129345	-0,842575	-9,100064	11,562325	0,689953	-0,084378	-0,129345	-0,842575	-9,100064	11,562325	0,689953
09:47:50,15	0,491983	3,296954	-0,068981	-0,480998	0,632986	-0,245060	-0,086874	-0,127757	-0,849186	1,010339	4,715456	0,741217	-0,424206	-2,872221	-1,862385	-10,078031	-1,587030	13,615747	-0,086874	-0,127757	-0,849186	-9,018573	11,535030	0,741217	-0,086874	-0,127757	-0,849186	-9,018573	11,535030	0,741217
09:47:50,20	0,491983	3,296954	-0,068981	-0,480998	0,632986	-0,245060	-0,084307	-0,136020	-0,855373	1,419552	4,852963	0,739646	-0,437173	-2,873551	-1,921608	-10,326141	-1,364353	13,600887	-0,084307	-0,136020	-0,855373	-9,258001	11,471056	0,739646	-0,084307	-0,136020	-0,855373	-9,258001	11,471056	0,739646
09:47:50,25	0,491983	3,296954	-0,068981	-0,480998	0,632986	-0,245060	-0,076672	-0,125456	-0,914597	0,939000	4,923793	0,724785	-0,467228	-3,005093	-6,229139	-18,252832	0,764157	13,846823	-0,076672	-0,125456	-0,914597	-8,909259	10,942511	0,724785	-0,076672	-0,125456	-0,914597	-8,909259	10,942511	0,724785
09:47:50,30	0,491983	3,296954	-0,068981	-0,480998	0,632986	-0,245060	0,052275	-0,165198	-5,222128	0,885607	3,700043	0,970722	-0,359162	-2,837791	-7,435261	-9,553691	-4,761247	13,960530	0,052275	-0,165198	-5,222128	-12,082439	-0,403539	0,970722	0,052275	-0,165198	-5,222128	-12,082439	-0,403539	0,970722
09:47:50,35	0,491983	3,296954	-0,068981	-0,480998	0,632986	-0,245060	-0,137002	-0,135413	-1,845397	1,208702	3,600868	0,764711	-0,398384	-2,826282	-2,852408	-8,878982	-2,486335	13,640812	-0,137002	-0,135413	-1,845397	-9,421216	14,355538	0,764711	-0,137002	-0,135413	-1,845397	-9,421216	14,355538	0,764711
09:47:50,40	0,491903	3,297077	-0,068962	-0,481025	0,582963	-0,245018	-0,059438	-0,129050	-0,702101	1,379687	4,322027	0,673873	-0,442677	-2,890273	-1,709112	-11,496472	-0,395600	13,549974	-0,059438	-0,129050	-0,702101	-8,750701	8,987909	0,673873	-0,059438	-0,129050	-0,702101	-8,750701	8,987909	0,673873
09:47:50,45	0,491903	3,297077	-0,068962	-0,481025	0,582963	-0,245018	-0,059438	-0,129050	-0,702101	1,379687	4,322027	0,673873	-0,443528	-2,883885	-1,727479	-11,599073	-0,312737	13,522054	-0,059438	-0,129050	-0,702101	-8,750701	8,987909	0,673873	-0,059438	-0,129050	-0,702101	-8,750701	8,987909	0,673873
09:47:50,50	0,491903	3,297077	-0,068962	-0,481025	0,582963	-0,245018	-0,064545	-0,125119	-0,720468	1,195755	3,926195	0,645953	-0,440385	-2,883385	-1,734839	-11,518297	-0,241915	13,504362	-0,064545	-0,125119	-0,720468	-8,626079	8,992949	0,645953	-0,064545	-0,125119	-0,720468	-8,626079	8,992949	0,645953
09:47:50,55	0,491903	3,297077	-0,068962	-0,481025	0,582963	-0,245018	-0,066549	-0,127591	-0,727828	1,426022	3,856496	0,628261	-0,440539	-2,891020	-1,741049	-11,598901	-0,235102	13,522563	-0,066549	-0,127591	-0,727828	-8,589866	9,080614	0,628261	-0,066549	-0,127591	-0,727828	-8,589866	9,080614	0,628261
09:47:50,60	0,491903	3,297077	-0,068962	-0,481025	0,582963	-0,245018	-0,059860	-0,131275	-0,734037	1,583179	4,131135	0,646462	-0,447737	-2,883672	-1,744585	-11,633490	-0,223311	13,549520	-0,059860	-0,131275	-0,734037	-8,721888	8,830133	0,646462	-0,059860	-0,131275	-0,734037	-8,721888	8,830133	0,646462
09:47:50,65	0,491903	3,297077	-0,068962	-0,481025	0,582963	-0,245018	-0,062625	-0,121367	-0,737573	1,060913	3,951501	0,673419	-0,446662	-2,887636	-1,750047	-11,674302	-0,254489	13,522791	-0,062625	-0,121367	-0,737573	-8,466427	8,867556	0,673419	-0,062625	-0,121367	-0,737573	-8,466427	8,867556	0,673419
09:47:50,70	0,491903	3,297077	-0,068962	-0,481025	0,582963	-0,245018	-0,059729	-0,124280	-0,743036	1,164954	4,082333	0,646690	-0,443583	-2,883831	-1,755058	-11,612513	-0,183696	13,557641	-0,059729	-0,124280	-0,743036	-8,591015	8,771060	0,646690	-0,059729	-0,124280	-0,743036	-8,591015	8,771060	0,646690
09:47:50,75	0,491903	3,297077	-0,068962	-0,481025	0,582963	-0,245018	-0,064564	-0,125044	-0,748047	1,296910	3,849008	0,681540	-0,440681	-2,886068	-1,757414	-11,634085	-0,196894	13,520282	-0,064564	-0,125044	-0,748047	-8,519069	8,917312	0,681540	-0,064564	-0,125044	-0,748047	-8,519069	8,917312	0,681540
09:47:50,80	0,491903	3,297077	-0,068962	-0,481025	0,582963	-0,245018	-0,064078	-0,128676	-0,750403	1,463546	3,862206	0,644181	-0,445991	-2,890144	-1,758176	-11,635348	-0,228030	13,527929	-0,064078	-0,128676	-0,750403	-8,637527	8,892345	0,644181	-0,064078	-0,128676	-0,750403	-8,637527	8,892345	0,644181
09:47:50,85	0,491903	3,297077	-0,068962	-0,481025	0,582963	-0,245018	-0,057893	-0,126115	-0,751165	1,302795	4,198299	0,651828	-0,443620	-2,890921	-1,762826	-11,633818	-0,190017	13,537100	-0,057893	-0,126115	-0,751165	-8,597265	8,742917	0,651828	-0,057893	-0,126115	-0,751165	-8,597265	8,742917	0,651828
09:47:50,90	0,491903	3,297077	-0,068962	-0,481025	0,582963	-0,245018	-0,058406	-0,128558	-0,755815	1,463473	4,153975	0,660999	-0,448421	-2,889292	-1,760902	-11,665703	-0,211050	13,549531	-0,058406	-0,128558	-0,755815	-8,628297	8,738813	0,660999	-0,058406	-0,128558	-0,755815	-8,628297	8,738813	0,660999
09:47:50,95	0,491903	3,297077	-0,068962	-0,481025	0,582963	-0,245018	-0,057416	-0,123585	-0,753891	1,170726	4,188333	0,673430	-0,443088	-2,888824	-1,764787	-11,664327	-0,150643	13,545116	-0,057416	-0,123585	-0,753891	-8,530673	8,695495	0,673430	-0,057416	-0,123585	-0,753891	-8,530673	8,695495	0,673430
09:47:51,00	0,491903	3,297077	-0,068962	-0,481025	0,582963	-0,245018	-0,060487	-0,127970	-0,757775	1,451739	3,999634	0,669015	-0,450131	-2,892277	-1,761673	-11,650970	-0,199764	13,534936	-0,060487	-0,127970	-0,757775	-8,593870	8,747862	0,669015	-0,060487	-0,127970	-0,757775	-8,593870	8,747862	0,669015
09:47:51,05	0,491903	3,297077	-0,068962	-0,481025	0,582963	-0,245018	-0,053976	-0,123597	-0,754662	1,188493	4,374347	0,658835	-0,443000	-2,890093	-1,765949	-11,630473	-0,140926	13,521388	-0,053976	-0,123597	-0,754662	-8,513853	8,611441	0,658835	-0,053976	-0,123597	-0,754662	-8,513853	8,611441	0,658835
09:47:51,10	0,491903	3,297077	-0,068962	-0,481025	0,582963	-0,245018	-0,059433	-0,128680	-0,758938	1,514042	4,078923	0,645287	-0,447888	-2,889842	-1,764798	-11,696998	-0,178071	13,553290	-0,059433	-0,128680	-0,758938	-8,587364	8,744379	0,645287	-0,059433	-0,128680	-0,758938	-8,587364	8,744379	0,645287
09:47:51,15	0,491903	3,297077	-0,068962	-0,481025	0,582963	-0,245018	-0,057206	-0,124322	-0,757786	1,221966	4,155687	0,677189	-0,441999	-2,885523	-1,769119	-11,683211	-0,182241	13,499161	-0,057206	-0,124322	-0,757786	-8,537293	8,646325	0,677189	-0,057206	-0,124322	-0,757786	-8,537293	8,646325	0,677189
09:47:51,20	0,491903	3,297077	-0,068962	-0,481025	0,582963	-0,245018	-0,063891	-0,127262	-0,762107	1,378154	3,822072	0,623059	-0,445541	-2,888181	-1,766385	-11,706648	-0,153147	13,521889	-0,063891	-0,127262	-0,762107	-8,611935	8,837512	0,623059	-0,063891	-0,127262	-0,762107	-8,611935	8,837512	0,623059
09:47:51,25	0,491903	3,297077	-0,068962	-0,481025	0,582963	-0,245018	-0,059817	-0,125524	-0,759374	1,301223	3,999051	0,645788	-0,447795	-2,889933	-1,773763	-11,658268	-0,136257	13,496702	-0,059817	-0,125524	-0,759374	-8,552383	8,694720	0,645788	-0,059817	-0,125524	-0,759374	-8,552383	8,694720	0,645788
09:47:51,30	0,491903	3,297077	-0,068962	-0,481025	0,582963	-0,245018	-0,057174	-0,124447	-0,766751	1,284070	4,169977	0,620601	-0,442605	-2,884586	-1,769113	-11,684587	-0,189358	13,513513	-0,057174	-0,124447	-0,766751	-8,485041	8,658115	0,620601	-0,057174	-0,124447	-0,766751	-8,485041	8,658115	0,620601
09:47:51,35	0,491903	3,297077	-0,068962	-0,481025	0,582963	-0,245018	-0,064399	-0,126268	-0,762102	1,319623	3,797995	0,637412	-0,443110	-2,892305	-1,772556	-11,651862	-0,205831	13,523202	-0,064399	-0,126268	-0,762102	-8,592448	8,853355	0,637412	-0,064399	-0,126268	-0,762102	-8,592448	8,853355	0,637412
09:47:51,40	0,491903	3,297077	-0,068962	-0,481025	0,582963	-0,245018	-0,057462	-0,129691	-0,765545	1,499704	4,195319	0,647101	-0,450240	-2,889919	-1,771807	-11,674692	-0,206660	13,526921	-0,057462	-0,129691	-0,765545	-8,681056	8,706091	0,647101	-0,057462	-0,129691	-0,765545	-8,681056	8,706091	0,647101
09:47:51,45	0,491903	3,297077	-0,068962	-0,481025	0,582963	-0,245018	-0,055964	-0,122323	-0,764796	1,104436	4,253877	0,650820	-0,444305	-2,884311	-1,776082	-11,655713	-0,132961	13,538391	-0,055964	-0,122323	-0,764796	-8,497938	8,647027	0,650820	-0,055964	-0,122323	-0,764796	-8,497938	8,647027	0,650820
09:47:51,50	0,491903	3,297077	-0,068962	-0,481025	0,582963	-0,245018	-0,063788	-0,124659	-0,769071	1,299210	3,826623	0,662290	-0,444281	-2,891974	-1,776080	-11,656286	-0,171513	13,497266	-0,063788	-0,124659	-0,769071	-8,486520	8,833946	0,662290	-0,063788	-0,124659	-0,769071	-8,486520	8,833946	0,662290
09:47:51,55	0,491903	3,297077	-0,068962	-0,481025	0,582963	-0,245018	-0,057163	-0,128511	-0,769068	1,465860	4,189892	0,621165	-0,448531	-2,888534	-1,772238	-11,713955	-0,169298	13,500213	-0,057163	-0,128511	-0,769068	-8,622282	8,677170	0,621165	-0,057163	-0,128511	-0,769068	-8,622282	8,677170	0,621165
09:47:51,60	0,491903	3,297077	-0,068962	-0,481025	0,582963	-0,245018	-0,058017	-0,123111	-0,765227	1,158120	4,094420	0,624112	-0,443687	-2,887711	-1,778824	-11,660041	-0,109614	13,492003	-0,058017	-0,123111	-0,765227	-8,506085	8,648756	0,624112	-0,058017	-0,123111	-0,765227	-8,506085	8,648756	0,624112
09:47:51,65	0,491903	3,297077	-0,068962	-0,481025	0,582963	-0,245018	-0,061151	-0,126894	-0,771813	1,433487	3,948282	0,615902	-0,448487	-2,892245	-1,778018	-11,691670	-0,159472	13,532344	-0,061151	-0,126894	-0,771813	-8,527693	8,748666	0,615902	-0,061151	-0,126894	-0,771813	-8,527693	8,748666	0,615902
09:47:51,70	0,491903	3,297077	-0,068962	-0,481025	0,582963	-0,245018	-0,054825	-0,125004	-0,771006	1,276236	4,274788	0,656243	-0,448518	-2,888342	-1,776482	-11,696419	-0,166136	13,531819	-0,054825	-0,125004	-0,771006	-8,536613	8,578556	0,656243	-0,054825	-0,125004	-0,771006	-8,536613	8,578556	0,656243
09:47:51,75	0,491903	3,297077	-0,068962	-0,481025	0,582963	-0,245018	-0,058190	-0,123026	-0,769471	1,165220	4,099034	0,655718	-0,446085	-2,889231	-1,777635	-11,649295	-0,205925	13,511669	-0,058190	-0,123026	-0,769471	-8,492334	8,666944	0,655718	-0,058190	-0,123026	-0,769471	-8,492334	8,666944	0,655718
09:47:51,80	0,491903	3,297077	-0,068962	-0,481025	0,582963	-0,245018	-0,058637	-0,125577	-0,770623	1,286980	4,136497	0,635568	-0,451335	-2,890791	-1,777637	-11,645123	-0,162612	13,507031	-0,058637	-0,125577	-0,770623	-8,570834	8,739494	0,635568	-0,058637	-0,125577	-0,770623	-8,570834	8,739494	0,635568
09:47:51,85	0,491903	3,297077	-0,068962	-0,481025	0,582963	-0,245018	-0,054660	-0,121811	-0,770626	1,130716	4,325244	0,630930	-0,444319	-2,888202	-1,777638	-11,673537	-0,126312	13,524619	-0,054660	-0,121811	-0,770626	-8,431425	8,616067	0,630930	-0,054660	-0,121811	-0,770626	-8,431425	8,616067	0,630930
09:47:51,91	0,491903	3,297077	-0,068962	-0,481025	0,582963	-0,245018	-0,060411	-0,126592	-0,770627	1,396593	3,983445	0,648518	-0,451222	-2,886969	-1,780584	-11,725523	-0,120363	13,536624	-0,060411	-0,126592	-0,770627	-8,540909	8,725706	0,648518	-0,060411	-0,126592	-0,770627	-8,540909	8,725706	0,648518
09:47:51,96	0,491903	3,297077	-0,068962	-0,481025	0,582963	-0,245018	-0,058027	-0,119997	-0,773572	1,032810	4,059431	0,660523	-0,442518	-2,890506	-1,781508	-11,650153	-0,147208	13,516343	-0,058027	-0,119997	-0,773572	-8,386982	8,614527	0,660523	-0,058027	-0,119997	-0,773572	-8,386982	8,614527	0,660523
09:47:52,01	0,491903	3,297077	-0,068962	-0,481025	0,582963	-0,245018	-0,059315	-0,129304	-0,774497	1,531210	4,071110	0,640242	-0,445592	-2,884727	-1,814602	-11,677155	-0,021721	13,502343	-0,059315	-0,129304	-0,774497	-8,619180	8,727375	0,640242	-0,059315	-0,129304	-0,774497	-8,619180	8,727375	0,640242
09:47:52,06	0,491903	3,297077	-0,068962	-0,481025	0,582963	-0,245018	-0,062784	-0,123752	-0,807591	1,337675	3,804623	0,626241	-0,523698	-3,010303	-5,930880	-18,457003	3,646675	13,705629	-0,062784	-0,123752	-0,807591	-8,376875	8,733160	0,626241	-0,062784	-0,123752	-0,807591	-8,376875	8,733160	0,626241
09:47:52,11	0,491903	3,297077	-0,068962	-0,481025	0,582963	-0,245018	0,085021	-0,118898	-4,923868	0,872263	3,784778	0,829528	-0,401454	-2,878786	-7,193078	-12,163644	-1,967494	13,891863	0,085021	-0,118898	-4,923868	-8,461245	-2,889394	0,829528	0,085021	-0,118898	-4,923868	-8,461245	-2,889394	0,829528
09:47:52,16	0,491903	3,297077	-0,068962	-0,481025	0,582963	-0,245018	-0,089998	-0,159007	-6,186066	1,242573	2,941080	1,015761	-0,458383	-2,837749	-2,621757	-9,922420	0,766240	13,506403	-0,089998	-0,159007	-6,186066	-11,239451	10,005901	1,015761	-0,089998	-0,159007	-6,186066	-11,239451	10,005901	1,015761
09:47:52,21	0,492021	3,296935	-0,068980	-0,481023	0,532987	-0,245004	-0,097072	-0,089186	-1,614746	1,099991	3,147324	0,630302	-0,496402	-2,891538	-1,503768	-12,557273	2,849373	13,418961	-0,097072	-0,089186	-1,614746	-5,901108	10,767449	0,630302	-0,097072	-0,089186	-1,614746	-5,901108	10,767449	0,630302
09:47:52,26	0,492021	3,296935	-0,068980	-0,481023	0,532987	-0,245004	-0,031480	-0,083155	-0,496757	1,272993	3,234651	0,542860	-0,492977	-2,888849	-1,518972	-12,603052	2,930240	13,398348	-0,031480	-0,083155	-0,496757	-5,254666	5,705869	0,542860	-0,031480	-0,083155	-0,496757	-5,254666	5,705869	0,542860
09:47:52,31	0,492021	3,296935	-0,068980	-0,481023	0,532987	-0,245004	-0,035522	-0,084777	-0,511961	1,404473	2,944432	0,522247	-0,495778	-2,890920	-1,531009	-12,551127	3,017777	13,378081	-0,035522	-0,084777	-0,511961	-5,250501	5,732879	0,522247	-0,035522	-0,084777	-0,511961	-5,250501	5,732879	0,522247
09:47:52,36	0,492021	3,296935	-0,068980	-0,481023	0,532987	-0,245004	-0,032328	-0,083386	-0,523997	1,433950	3,111717	0,501980	-0,498425	-2,898452	-1,540341	-12,659189	2,941034	13,400217	-0,032328	-0,083386	-0,523997	-5,111887	5,649440	0,501980	-0,032328	-0,083386	-0,523997	-5,111887	5,649440	0,501980
09:47:52,41	0,492021	3,296935	-0,068980	-0,481023	0,532987	-0,245004	-0,024481	-0,084860	-0,533330	1,390097	3,464532	0,524116	-0,505527	-2,895138	-1,538038	-12,683647	2,982366	13,409346	-0,024481	-0,084860	-0,533330	-5,271436	5,386289	0,524116	-0,024481	-0,084860	-0,533330	-5,271436	5,386289	0,524116
09:47:52,46	0,492021	3,296935	-0,068980	-0,481023	0,532987	-0,245004	-0,023800	-0,077053	-0,531027	1,007663	3,458087	0,533245	-0,494844	-2,893655	-1,546559	-12,632475	2,999337	13,406925	-0,023800	-0,077053	-0,531027	-5,040968	5,326401	0,533245	-0,023800	-0,077053	-0,531027	-5,040968	5,326401	0,533245
09:47:52,51	0,492021	3,296935	-0,068980	-0,481023	0,532987	-0,245004	-0,030426	-0,085563	-0,539548	1,490491	3,149376	0,530824	-0,503814	-2,893479	-1,549736	-12,693779	3,003166	13,374170	-0,030426	-0,085563	-0,539548	-5,226211	5,537815	0,530824	-0,030426	-0,085563	-0,539548	-5,226211	5,537815	0,530824
09:47:52,56	0,492021	3,296935	-0,068980	-0,481023	0,532987	-0,245004	-0,026093	-0,077707	-0,542724	1,054614	3,319662	0,498069	-0,529704	-3,011388	-5,767235	-19,242366	4,812973	13,679356	-0,026093	-0,077707	-0,542724	-5,045349	5,367998	0,498069	-0,026093	-0,077707	-0,542724	-5,045349	5,367998	0,498069
09:47:52,61	0,492021	3,296935	-0,068980	-0,481023	0,532987	-0,245004	-0,089162	-0,130328	-6,037416	1,321176	2,016811	0,885658	-0,426708	-2,865171	-7,044428	-12,216784	-0,124046	13,761760	-0,089162	-0,130328	-6,037416	-8,909559	9,016000	0,885658	-0,089162	-0,130328	-6,037416	-8,909559	9,016000	0,885658
09:47:52,66	0,492021	3,296935	-0,068980	-0,481023	0,532987	-0,245004	-0,089162	-0,130328	-6,037416	1,321176	2,016811	0,885658	-0,469238	-2,835121	-2,633245	-10,080138	1,694696	13,359153	-0,089162	-0,130328	-6,037416	-8,909559	9,016000	0,885658	-0,089162	-0,130328	-6,037416	-8,909559	9,016000	0,885658
09:47:52,71	0,491963	3,296945	-0,068968	-0,481011	0,482946	-0,245020	-0,093921	-0,078471	-1,626234	1,268029	2,710347	0,483052	-0,519410	-2,894536	-1,351668	-12,871151	4,359672	13,281536	-0,093921	-0,078471	-1,626234	-4,891960	10,083139	0,483052	-0,093921	-0,078471	-1,626234	-4,891960	10,083139	0,483052
09:47:52,76	0,491963	3,296945	-0,068968	-0,481011	0,482946	-0,245020	-0,017380	-0,064729	-0,344657	1,465852	2,940906	0,405435	-0,517701	-2,886620	-1,368398	-12,853205	4,386535	13,293861	-0,017380	-0,064729	-0,344657	-3,615356	4,305226	0,405435	-0,017380	-0,064729	-0,344657	-3,615356	4,305226	0,405435
09:47:52,81	0,491963	3,296945	-0,068968	-0,481011	0,482946	-0,245020	-0,025089	-0,062251	-0,361386	1,369249	2,542120	0,417760	-0,524315	-2,889553	-1,376194	-12,935315	4,467501	13,310155	-0,025089	-0,062251	-0,361386	-3,517459	4,511640	0,417760	-0,025089	-0,062251	-0,361386	-3,517459	4,511640	0,417760
09:47:52,86	0,491963	3,296945	-0,068968	-0,481011	0,482946	-0,245020	-0,019243	-0,057989	-0,369183	1,176678	2,734558	0,434054	-0,520736	-2,887852	-1,381248	-12,905292	4,477326	13,294726	-0,019243	-0,057989	-0,369183	-3,375448	4,245108	0,434054	-0,019243	-0,057989	-0,369183	-3,375448	4,245108	0,434054
09:47:52,91	0,491963	3,296945	-0,068968	-0,481011	0,482946	-0,245020	-0,022505	-0,060239	-0,374237	1,317198	2,585994	0,418625	-0,524407	-2,892769	-1,388287	-12,955830	4,425102	13,248041	-0,022505	-0,060239	-0,374237	-3,411553	4,352655	0,418625	-0,022505	-0,060239	-0,374237	-3,411553	4,352655	0,418625
09:47:52,96	0,491963	3,296945	-0,068968	-0,481011	0,482946	-0,245020	-0,016412	-0,059518	-0,381275	1,209219	2,885200	0,371940	-0,518480	-2,887413	-1,391746	-12,926563	4,466470	13,301441	-0,016412	-0,059518	-0,381275	-3,462947	4,173521	0,371940	-0,016412	-0,059518	-0,381275	-3,462947	4,173521	0,371940
09:47:53,01	0,491963	3,296945	-0,068968	-0,481011	0,482946	-0,245020	-0,024013	-0,061972	-0,384735	1,387308	2,494594	0,425339	-0,527443	-2,891510	-1,394115	-12,984482	4,438149	13,281033	-0,024013	-0,061972	-0,384735	-3,477529	4,379618	0,425339	-0,024013	-0,061972	-0,384735	-3,477529	4,379618	0,425339
09:47:53,06	0,491963	3,296945	-0,068968	-0,481011	0,482946	-0,245020	-0,015984	-0,056258	-0,387104	1,036693	2,876102	0,404932	-0,514983	-2,885869	-1,395650	-12,931083	4,456889	13,285008	-0,015984	-0,056258	-0,387104	-3,379596	4,130851	0,404932	-0,015984	-0,056258	-0,387104	-3,379596	4,130851	0,404932
09:47:53,11	0,491963	3,296945	-0,068968	-0,481011	0,482946	-0,245020	-0,027099	-0,064229	-0,388639	1,494085	2,334995	0,408907	-0,520354	-2,897554	-1,399899	-12,984428	4,455303	13,295120	-0,027099	-0,064229	-0,388639	-3,547883	4,462275	0,408907	-0,027099	-0,064229	-0,388639	-3,547883	4,462275	0,408907
09:47:53,16	0,491963	3,296945	-0,068968	-0,481011	0,482946	-0,245020	-0,014294	-0,065420	-0,392888	1,527966	2,955456	0,419019	-0,519694	-2,890985	-1,397984	-12,954584	4,497704	13,276714	-0,014294	-0,065420	-0,392888	-3,607488	4,077535	0,419019	-0,014294	-0,065420	-0,392888	-3,607488	4,077535	0,419019
09:47:53,21	0,491963	3,296945	-0,068968	-0,481011	0,482946	-0,245020	-0,020313	-0,062707	-0,390972	1,438564	2,647123	0,400613	-0,523358	-2,888574	-1,402252	-13,006473	4,536129	13,338941	-0,020313	-0,062707	-0,390972	-3,483968	4,241678	0,400613	-0,020313	-0,062707	-0,390972	-3,483968	4,241678	0,400613
09:47:53,26	0,491963	3,296945	-0,068968	-0,481011	0,482946	-0,245020	-0,020569	-0,058329	-0,395241	1,218201	2,569666	0,462840	-0,518019	-2,886379	-1,403817	-12,968007	4,489414	13,305334	-0,020569	-0,058329	-0,395241	-3,360598	4,184310	0,462840	-0,020569	-0,058329	-0,395241	-3,360598	4,184310	0,462840
09:47:53,31	0,491963	3,296945	-0,068968	-0,481011	0,482946	-0,245020	-0,025139	-0,061855	-0,396805	1,380342	2,388686	0,429233	-0,518067	-2,887100	-1,401112	-12,999496	4,492774	13,299159	-0,025139	-0,061855	-0,396805	-3,475267	4,362090	0,429233	-0,025139	-0,061855	-0,396805	-3,475267	4,362090	0,429233
09:47:53,36	0,491963	3,296945	-0,068968	-0,481011	0,482946	-0,245020	-0,024491	-0,062174	-0,394101	1,384083	2,393438	0,423058	-0,526353	-2,892260	-1,402269	-13,016950	4,461931	13,306548	-0,024491	-0,062174	-0,394101	-3,496548	4,315965	0,423058	-0,024491	-0,062174	-0,394101	-3,496548	4,315965	0,423058
09:47:53,41	0,491963	3,296945	-0,068968	-0,481011	0,482946	-0,245020	-0,015880	-0,057578	-0,395258	1,109678	2,841524	0,430446	-0,519752	-2,896616	-1,405332	-12,980803	4,504374	13,309894	-0,015880	-0,057578	-0,395258	-3,410204	4,088075	0,430446	-0,015880	-0,057578	-0,395258	-3,410204	4,088075	0,430446
09:47:53,46	0,491963	3,296945	-0,068968	-0,481011	0,482946	-0,245020	-0,015408	-0,065472	-0,398320	1,575009	2,876157	0,433793	-0,518016	-2,890261	-1,405346	-12,974546	4,496105	13,320506	-0,015408	-0,065472	-0,398320	-3,564571	4,085647	0,433793	-0,015408	-0,065472	-0,398320	-3,564571	4,085647	0,433793
09:47:53,51	0,491963	3,296945	-0,068968	-0,481011	0,482946	-0,245020	-0,021779	-0,063798	-0,398335	1,483919	2,554416	0,444405	-0,517959	-2,892459	-1,409219	-12,962368	4,541521	13,319031	-0,021779	-0,063798	-0,398335	-3,524239	4,264032	0,444405	-0,021779	-0,063798	-0,398335	-3,524239	4,264032	0,444405
09:47:53,56	0,491963	3,296945	-0,068968	-0,481011	0,482946	-0,245020	-0,019904	-0,064946	-0,402208	1,589048	2,639731	0,442930	-0,518064	-2,888064	-1,406554	-12,998627	4,515373	13,293353	-0,019904	-0,064946	-0,402208	-3,509247	4,202196	0,442930	-0,019904	-0,064946	-0,402208	-3,509247	4,202196	0,442930
09:47:53,61	0,491963	3,296945	-0,068968	-0,481011	0,482946	-0,245020	-0,023658	-0,062658	-0,399542	1,429300	2,426198	0,417252	-0,522290	-2,889278	-1,410432	-13,026783	4,481999	13,323093	-0,023658	-0,062658	-0,399542	-3,489390	4,283348	0,417252	-0,023658	-0,062658	-0,399542	-3,489390	4,283348	0,417252
09:47:53,66	0,491963	3,296945	-0,068968	-0,481011	0,482946	-0,245020	-0,020494	-0,059606	-0,403420	1,227569	2,583034	0,446992	-0,522288	-2,889781	-1,409673	-13,040474	4,507968	13,304149	-0,020494	-0,059606	-0,403420	-3,451469	4,191802	0,446992	-0,020494	-0,059606	-0,403420	-3,451469	4,191802	0,446992
09:47:53,71	0,491963	3,296945	-0,068968	-0,481011	0,482946	-0,245020	-0,020058	-0,059859	-0,402662	1,256368	2,580853	0,428048	-0,518725	-2,889564	-1,412391	-13,022711	4,508220	13,291741	-0,020058	-0,059859	-0,402662	-3,442528	4,155413	0,428048	-0,020058	-0,059859	-0,402662	-3,442528	4,155413	0,428048
09:47:53,76	0,491963	3,296945	-0,068968	-0,481011	0,482946	-0,245020	-0,022028	-0,062836	-0,405380	1,420288	2,493654	0,415640	-0,520442	-2,891268	-1,409679	-13,018997	4,529252	13,270796	-0,022028	-0,062836	-0,405380	-3,512328	4,222883	0,415640	-0,022028	-0,062836	-0,405380	-3,512328	4,222883	0,415640
09:47:53,81	0,491963	3,296945	-0,068968	-0,481011	0,482946	-0,245020	-0,019694	-0,062201	-0,402668	1,407345	2,607762	0,394695	-0,523399	-2,892094	-1,408497	-13,011034	4,484186	13,287299	-0,019694	-0,062201	-0,402668	-3,475433	4,153713	0,394695	-0,019694	-0,062201	-0,402668	-3,475433	4,153713	0,394695
09:47:53,86	0,491963	3,296945	-0,068968	-0,481011	0,482946	-0,245020	-0,017500	-0,060053	-0,401486	1,260593	2,751259	0,411197	-0,517467	-2,897785	-1,411555	-12,997728	4,480729	13,303628	-0,017500	-0,060053	-0,401486	-3,453553	4,125011	0,411197	-0,017500	-0,060053	-0,401486	-3,453553	4,125011	0,411197
09:47:53,91	0,491963	3,296945	-0,068968	-0,481011	0,482946	-0,245020	-0,015537	-0,068036	-0,404544	1,679381	2,866585	0,427527	-0,518759	-2,886644	-1,414735	-13,032334	4,527467	13,299155	-0,015537	-0,068036	-0,404544	-3,661449	4,086244	0,427527	-0,015537	-0,068036	-0,404544	-3,661449	4,086244	0,427527
09:47:53,96	0,491963	3,296945	-0,068968	-0,481011	0,482946	-0,245020	-0,024540	-0,061346	-0,407724	1,354694	2,345104	0,423054	-0,524807	-2,895473	-1,413151	-13,034955	4,446442	13,299324	-0,024540	-0,061346	-0,407724	-3,461000	4,271478	0,423054	-0,024540	-0,061346	-0,407724	-3,461000	4,271478	0,423054
09:47:54,01	0,491963	3,296945	-0,068968	-0,481011	0,482946	-0,245020	-0,013870	-0,060523	-0,406139	1,240373	2,938183	0,423223	-0,519372	-2,887916	-1,413957	-13,037886	4,497770	13,297493	-0,013870	-0,060523	-0,406139	-3,510649	4,026968	0,423223	-0,013870	-0,060523	-0,406139	-3,510649	4,026968	0,423223
09:47:54,06	0,491963	3,296945	-0,068968	-0,481011	0,482946	-0,245020	-0,023132	-0,061452	-0,406945	1,331682	2,428343	0,421392	-0,522243	-2,896889	-1,414309	-13,033488	4,517958	13,296481	-0,023132	-0,061452	-0,406945	-3,492290	4,244215	0,421392	-0,023132	-0,061452	-0,406945	-3,492290	4,244215	0,421392
09:47:54,11	0,491963	3,296945	-0,068968	-0,481011	0,482946	-0,245020	-0,013926	-0,063452	-0,407298	1,455351	2,900778	0,420380	-0,520524	-2,891279	-1,414339	-13,036176	4,499972	13,287390	-0,013926	-0,063452	-0,407298	-3,525600	3,993967	0,420380	-0,013926	-0,063452	-0,407298	-3,525600	3,993967	0,420380
09:47:54,16	0,491963	3,296945	-0,068968	-0,481011	0,482946	-0,245020	-0,019643	-0,062135	-0,407328	1,369977	2,610154	0,411289	-0,517488	-2,891934	-1,417409	-12,994257	4,519159	13,304405	-0,019643	-0,062135	-0,407328	-3,507635	4,152135	0,411289	-0,019643	-0,062135	-0,407328	-3,507635	4,152135	0,411289
09:47:54,22	0,491963	3,296945	-0,068968	-0,481011	0,482946	-0,245020	-0,020594	-0,065092	-0,410398	1,561309	2,587409	0,428304	-0,520408	-2,888969	-1,417431	-12,980653	4,532171	13,290095	-0,020594	-0,065092	-0,410398	-3,548416	4,204048	0,428304	-0,020594	-0,065092	-0,410398	-3,548416	4,204048	0,428304
09:47:54,27	0,491963	3,296945	-0,068968	-0,481011	0,482946	-0,245020	-0,021702	-0,061081	-0,410420	1,370795	2,535055	0,413994	-0,522982	-2,891182	-1,415507	-13,081220	4,510571	13,317564	-0,021702	-0,061081	-0,410420	-3,424048	4,238692	0,413994	-0,021702	-0,061081	-0,410420	-3,424048	4,238692	0,413994
09:47:54,32	0,491963	3,296945	-0,068968	-0,481011	0,482946	-0,245020	-0,018498	-0,059958	-0,408496	1,243413	2,625377	0,441462	-0,532921	-2,901735	-1,501877	-13,294131	4,823598	13,306374	-0,018498	-0,059958	-0,408496	-3,463279	4,077489	0,441462	-0,018498	-0,059958	-0,408496	-3,463279	4,077489	0,441462
09:47:54,37	0,491963	3,296945	-0,068968	-0,481011	0,482946	-0,245020	-0,004390	-0,056628	-0,494865	1,234870	3,018107	0,430273	-0,579456	-3,015832	-5,681395	-20,005545	7,429064	13,498746	-0,004390	-0,056628	-0,494865	-3,210393	3,362720	0,430273	-0,004390	-0,056628	-0,494865	-3,210393	3,362720	0,430273
09:47:54,42	0,491963	3,296945	-0,068968	-0,481011	0,482946	-0,245020	0,117689	-0,073375	-4,674384	1,006448	2,251223	0,622645	-0,439231	-2,899286	-6,713757	-14,144483	0,677578	13,579434	0,117689	-0,073375	-4,674384	-4,753517	-6,987356	0,622645	0,117689	-0,073375	-4,674384	-4,753517	-6,987356	0,622645
09:47:54,47	0,491963	3,296945	-0,068968	-0,481011	0,482946	-0,245020	-0,053356	-0,136541	-5,706746	1,374633	1,808476	0,703333	-0,522419	-2,860080	-2,127366	-12,060512	4,885847	13,219153	-0,053356	-0,136541	-5,706746	-9,343830	5,996895	0,703333	-0,053356	-0,136541	-5,706746	-9,343830	5,996895	0,703333
09:47:54,52	0,491916	3,296965	-0,068995	-0,481018	0,432968	-0,245036	-0,045715	-0,044895	-1,120354	1,295495	1,906416	0,343052	-0,551849	-2,901636	-1,330113	-13,962066	6,420320	13,183935	-0,045715	-0,044895	-1,120354	-2,228760	5,495059	0,343052	-0,045715	-0,044895	-1,120354	-2,228760	5,495059	0,343052
09:47:54,57	0,491916	3,296965	-0,068995	-0,481018	0,432968	-0,245036	0,004988	-0,040186	-0,323102	1,428739	2,128964	0,307834	-0,553155	-2,898257	-1,351566	-14,083102	6,540166	13,182967	0,004988	-0,040186	-0,323102	-1,725854	1,737388	0,307834	0,004988	-0,040186	-0,323102	-1,725854	1,737388	0,307834
09:47:54,62	0,491916	3,296965	-0,068995	-0,481018	0,432968	-0,245036	0,002716	-0,037365	-0,344554	1,325317	1,846048	0,306866	-0,553857	-2,904174	-1,364352	-14,067023	6,570226	13,195391	0,002716	-0,037365	-0,344554	-1,607826	1,632867	0,306866	0,002716	-0,037365	-0,344554	-1,607826	1,632867	0,306866
09:47:54,67	0,491916	3,296965	-0,068995	-0,481018	0,432968	-0,245036	0,008190	-0,039715	-0,357340	1,481616	2,129627	0,319290	-0,561758	-2,901810	-1,366358	-14,175252	6,588231	13,206976	0,008190	-0,039715	-0,357340	-1,636043	1,486682	0,319290	0,008190	-0,039715	-0,357340	-1,636043	1,486682	0,319290
09:47:54,72	0,491916	3,296965	-0,068995	-0,481018	0,432968	-0,245036	0,010094	-0,031691	-0,359347	1,025833	2,125876	0,330875	-0,556335	-2,906409	-1,372145	-14,123033	6,593706	13,195856	0,010094	-0,031691	-0,359347	-1,461922	1,333509	0,330875	0,010094	-0,031691	-0,359347	-1,461922	1,333509	0,330875
09:47:54,77	0,491916	3,296965	-0,068995	-0,481018	0,432968	-0,245036	0,011365	-0,038687	-0,365134	1,420457	2,234460	0,319755	-0,558924	-2,903566	-1,376885	-14,217871	6,594262	13,175481	0,011365	-0,038687	-0,365134	-1,616456	1,342310	0,319755	0,011365	-0,038687	-0,365134	-1,616456	1,342310	0,319755
09:47:54,82	0,491916	3,296965	-0,068995	-0,481018	0,432968	-0,245036	0,010197	-0,035023	-0,369874	1,183003	2,091338	0,299380	-0,553703	-2,903548	-1,426594	-14,169884	6,630778	13,197620	0,010197	-0,035023	-0,369874	-1,566302	1,290840	0,299380	0,010197	-0,035023	-0,369874	-1,566302	1,290840	0,299380
09:47:54,87	0,491916	3,296965	-0,068995	-0,481018	0,432968	-0,245036	0,007572	-0,039536	-0,419583	1,473307	1,978092	0,321519	-0,587477	-3,001510	-5,602722	-20,007247	7,578159	13,415222	0,007572	-0,039536	-0,419583	-1,630285	1,383726	0,321519	0,007572	-0,039536	-0,419583	-1,630285	1,383726	0,321519
09:47:54,92	0,491916	3,296965	-0,068995	-0,481018	0,432968	-0,245036	0,109296	-0,059268	-4,595711	0,401117	1,738785	0,539121	-0,446091	-2,851600	-6,184864	-12,115901	1,225640	13,473390	0,109296	-0,059268	-4,595711	-4,251395	-6,840972	0,539121	0,109296	-0,059268	-4,595711	-4,251395	-6,840972	0,539121
09:47:54,97	0,491916	3,296965	-0,068995	-0,481018	0,432968	-0,245036	-0,091222	-0,106757	-5,177853	1,314772	1,322172	0,597289	-0,514578	-2,840526	-2,150424	-11,486982	4,628576	13,059377	-0,091222	-0,106757	-5,177853	-7,065618	8,483136	0,597289	-0,091222	-0,106757	-5,177853	-7,065618	8,483136	0,597289
09:47:55,02	0,491953	3,296946	-0,069006	-0,480996	0,382969	-0,245023	-0,066570	-0,041908	-1,143412	1,204130	1,447296	0,183276	-0,555624	-2,884282	-1,176609	-13,591900	6,628452	13,017792	-0,066570	-0,041908	-1,143412	-2,085642	6,673036	0,183276	-0,066570	-0,041908	-1,143412	-2,085642	6,673036	0,183276
09:47:55,07	0,491953	3,296946	-0,069006	-0,480996	0,382969	-0,245023	-0,008152	-0,028239	-0,169598	1,172838	1,662157	0,141691	-0,558593	-2,885021	-1,191807	-13,630792	6,777480	12,992830	-0,008152	-0,028239	-0,169598	-1,043935	2,302123	0,141691	-0,008152	-0,028239	-0,169598	-1,043935	2,302123	0,141691
09:47:55,12	0,491953	3,296946	-0,069006	-0,480996	0,382969	-0,245023	-0,006028	-0,026038	-0,184796	1,167997	1,664421	0,116729	-0,552742	-2,886856	-1,201878	-13,640173	6,802841	13,024831	-0,006028	-0,026038	-0,184796	-0,875991	2,137635	0,116729	-0,006028	-0,026038	-0,184796	-0,875991	2,137635	0,116729
09:47:55,17	0,491953	3,296946	-0,069006	-0,480996	0,382969	-0,245023	-0,007364	-0,032022	-0,194867	1,496452	1,574141	0,148730	-0,558138	-2,887284	-1,203454	-13,681713	6,803922	13,030100	-0,007364	-0,032022	-0,194867	-1,017301	2,152237	0,148730	-0,007364	-0,032022	-0,194867	-1,017301	2,152237	0,148730
09:47:55,22	0,491953	3,296946	-0,069006	-0,480996	0,382969	-0,245023	-0,004296	-0,027564	-0,196442	1,244771	1,697174	0,153999	-0,559394	-2,885762	-1,208151	-13,708962	6,808978	13,014029	-0,004296	-0,027564	-0,196442	-0,918982	2,034412	0,153999	-0,004296	-0,027564	-0,196442	-0,918982	2,034412	0,153999
09:47:55,27	0,491953	3,296946	-0,069006	-0,480996	0,382969	-0,245023	-0,004987	-0,025714	-0,201140	1,139353	1,635142	0,137928	-0,560499	-2,889711	-1,212795	-13,676086	6,804594	13,001064	-0,004987	-0,025714	-0,201140	-0,879216	2,026584	0,137928	-0,004987	-0,025714	-0,201140	-0,879216	2,026584	0,137928
09:47:55,32	0,491953	3,296946	-0,069006	-0,480996	0,382969	-0,245023	-0,001014	-0,026732	-0,205783	1,204927	1,872358	0,124963	-0,556442	-2,884288	-1,215163	-13,697068	6,824642	12,990333	-0,001014	-0,026732	-0,205783	-0,893550	1,951985	0,124963	-0,001014	-0,026732	-0,205783	-0,893550	1,951985	0,124963
09:47:55,37	0,491953	3,296946	-0,069006	-0,480996	0,382969	-0,245023	-0,007739	-0,027534	-0,208152	1,253472	1,494496	0,114232	-0,555101	-2,884841	-1,217423	-13,614880	6,829087	13,029917	-0,007739	-0,027534	-0,208152	-0,907918	2,101986	0,114232	-0,007739	-0,027534	-0,208152	-0,907918	2,101986	0,114232
09:47:55,42	0,491953	3,296946	-0,069006	-0,480996	0,382969	-0,245023	-0,007930	-0,028971	-0,210412	1,373185	1,553504	0,153816	-0,560590	-2,888896	-1,219797	-13,695323	6,784923	13,009843	-0,007930	-0,028971	-0,210412	-0,901078	2,176009	0,153816	-0,007930	-0,028971	-0,210412	-0,901078	2,176009	0,153816
09:47:55,47	0,491953	3,296946	-0,069006	-0,480996	0,382969	-0,245023	-0,001674	-0,026245	-0,212786	1,152954	1,831221	0,133742	-0,559417	-2,888369	-1,220194	-13,716029	6,844475	13,012486	-0,001674	-0,026245	-0,212786	-0,907302	1,962648	0,133742	-0,001674	-0,026245	-0,212786	-0,907302	1,962648	0,133742
09:47:55,52	0,491953	3,296946	-0,069006	-0,480996	0,382969	-0,245023	-0,005415	-0,027634	-0,215464	1,325824	1,630184	0,172633	-0,557517	-2,886350	-1,222475	-13,650626	6,875323	13,048734	-0,005415	-0,027634	-0,215464	-0,843476	2,055300	0,172633	-0,005415	-0,027634	-0,215464	-0,843476	2,055300	0,172633
09:47:55,57	0,491953	3,296946	-0,069006	-0,480996	0,382969	-0,245023	-0,005415	-0,027634	-0,215464	1,325824	1,630184	0,172633	-0,563447	-2,886550	-1,218988	-13,761613	6,899505	12,983274	-0,005415	-0,027634	-0,215464	-0,843476	2,055300	0,172633	-0,005415	-0,027634	-0,215464	-0,843476	2,055300	0,172633
09:47:55,62	0,491953	3,296946	-0,069006	-0,480996	0,382969	-0,245023	-0,002277	-0,022599	-0,211977	1,029418	1,685186	0,107173	-0,560570	-2,892295	-1,224848	-13,705727	6,840099	12,999754	-0,002277	-0,022599	-0,211977	-0,744581	1,863917	0,107173	-0,002277	-0,022599	-0,211977	-0,744581	1,863917	0,107173
09:47:55,67	0,491953	3,296946	-0,069006	-0,480996	0,382969	-0,245023	0,001260	-0,027963	-0,217837	1,284848	1,947195	0,123653	-0,558375	-2,883209	-1,229163	-13,749781	6,851665	13,024311	0,001260	-0,027963	-0,217837	-0,910235	1,848295	0,123653	0,001260	-0,027963	-0,217837	-0,910235	1,848295	0,123653
09:47:55,72	0,491953	3,296946	-0,069006	-0,480996	0,382969	-0,245023	-0,007707	-0,025321	-0,222151	1,135444	1,436986	0,148210	-0,560510	-2,888748	-1,226794	-13,672769	6,862530	12,997010	-0,007707	-0,025321	-0,222151	-0,852228	2,041982	0,148210	-0,007707	-0,025321	-0,222151	-0,852228	2,041982	0,148210
09:47:55,77	0,491953	3,296946	-0,069006	-0,480996	0,382969	-0,245023	-0,001842	-0,026241	-0,219783	1,231219	1,803201	0,120909	-0,557667	-2,884553	-1,229519	-13,710895	6,894494	13,035113	-0,001842	-0,026241	-0,219783	-0,828702	1,947835	0,120909	-0,001842	-0,026241	-0,219783	-0,828702	1,947835	0,120909
09:47:55,82	0,491953	3,296946	-0,069006	-0,480996	0,382969	-0,245023	-0,006897	-0,026606	-0,222507	1,258798	1,491364	0,159012	-0,556482	-2,882421	-1,229923	-13,706927	6,905272	13,021649	-0,006897	-0,026606	-0,222507	-0,829747	2,032780	0,159012	-0,006897	-0,026606	-0,222507	-0,829747	2,032780	0,159012
09:47:55,87	0,491953	3,296946	-0,069006	-0,480996	0,382969	-0,245023	-0,009336	-0,026566	-0,222912	1,268031	1,362602	0,145548	-0,558755	-2,891116	-1,229124	-13,701143	6,922800	13,000602	-0,009336	-0,026566	-0,222912	-0,817366	2,095453	0,145548	-0,009336	-0,026566	-0,222912	-0,817366	2,095453	0,145548
09:47:55,92	0,491953	3,296946	-0,069006	-0,480996	0,382969	-0,245023	-0,000669	-0,028945	-0,222113	1,409832	1,809524	0,124501	-0,557695	-2,886726	-1,229938	-13,726217	6,871838	12,990867	-0,000669	-0,028945	-0,222113	-0,862349	1,862025	0,124501	-0,000669	-0,028945	-0,222113	-0,862349	1,862025	0,124501
09:47:55,97	0,491953	3,296946	-0,069006	-0,480996	0,382969	-0,245023	-0,005001	-0,027668	-0,222927	1,286777	1,588018	0,114766	-0,556730	-2,890646	-1,230714	-13,681737	6,840007	13,026593	-0,005001	-0,027668	-0,222927	-0,885190	1,980594	0,114766	-0,005001	-0,027668	-0,222927	-0,885190	1,980594	0,114766
09:47:56,02	0,491953	3,296946	-0,069006	-0,480996	0,382969	-0,245023	-0,002089	-0,030463	-0,223703	1,426795	1,793891	0,150492	-0,558784	-2,885903	-1,231452	-13,683060	6,893288	13,025881	-0,002089	-0,030463	-0,223703	-0,964587	1,957855	0,150492	-0,002089	-0,030463	-0,223703	-0,964587	1,957855	0,150492
09:47:56,07	0,491953	3,296946	-0,069006	-0,480996	0,382969	-0,245023	-0,005169	-0,026313	-0,224441	1,256450	1,605922	0,149780	-0,562359	-2,892839	-1,232634	-13,714372	6,870536	12,990630	-0,005169	-0,026313	-0,224441	-0,809116	2,011700	0,149780	-0,005169	-0,026313	-0,224441	-0,809116	2,011700	0,149780
09:47:56,12	0,491953	3,296946	-0,069006	-0,480996	0,382969	-0,245023	0,002625	-0,026685	-0,225622	1,240427	1,995485	0,114529	-0,557714	-2,885229	-1,233773	-13,714134	6,868516	13,061020	0,002625	-0,026685	-0,225622	-0,854331	1,789410	0,114529	0,002625	-0,026685	-0,225622	-0,854331	1,789410	0,114529
09:47:56,17	0,491953	3,296946	-0,069006	-0,480996	0,382969	-0,245023	-0,006288	-0,026903	-0,226762	1,250157	1,533237	0,184919	-0,559413	-2,890890	-1,233798	-13,711440	6,886384	12,997460	-0,006288	-0,026903	-0,226762	-0,861751	2,026816	0,184919	-0,006288	-0,026903	-0,226762	-0,861751	2,026816	0,184919
09:47:56,23	0,491953	3,296946	-0,069006	-0,480996	0,382969	-0,245023	-0,000536	-0,028262	-0,226787	1,337608	1,825720	0,121359	-0,557623	-2,887003	-1,231837	-13,699627	6,914018	13,031833	-0,000536	-0,028262	-0,226787	-0,880924	1,867796	0,121359	-0,000536	-0,028262	-0,226787	-0,880924	1,867796	0,121359
09:47:56,28	0,491953	3,296946	-0,069006	-0,480996	0,382969	-0,245023	-0,004797	-0,027869	-0,224826	1,347035	1,600570	0,155731	-0,558984	-2,884534	-1,233065	-13,767464	6,880202	13,008099	-0,004797	-0,027869	-0,224826	-0,840683	1,977122	0,155731	-0,004797	-0,027869	-0,224826	-0,840683	1,977122	0,155731
09:47:56,33	0,491953	3,296946	-0,069006	-0,480996	0,382969	-0,245023	-0,006255	-0,025455	-0,226054	1,158304	1,482921	0,131998	-0,560350	-2,895542	-1,262612	-13,853576	6,950184	12,993420	-0,006255	-0,025455	-0,226054	-0,839917	1,973915	0,131998	-0,006255	-0,025455	-0,226054	-0,839917	1,973915	0,131998
09:47:56,38	0,491953	3,296946	-0,069006	-0,480996	0,382969	-0,245023	0,003962	-0,029777	-0,255601	1,400596	1,904604	0,117319	-0,604047	-3,020892	-5,269427	-21,038425	9,137303	13,170315	0,003962	-0,029777	-0,255601	-0,936899	1,593616	0,117319	0,003962	-0,029777	-0,255601	-0,936899	1,593616	0,117319
09:47:56,43	0,491953	3,296946	-0,069006	-0,480996	0,382969	-0,245023	0,134367	-0,054609	-4,262415	0,993531	1,369844	0,294214	-0,447237	-2,845876	-5,765882	-11,857996	1,352615	13,288344	0,134367	-0,054609	-4,262415	-3,293269	-9,177934	0,294214	0,134367	-0,054609	-4,262415	-3,293269	-9,177934	0,294214
09:47:56,48	0,491953	3,296946	-0,069006	-0,480996	0,382969	-0,245023	-0,071818	-0,101161	-5,169930	1,221861	0,914633	0,404772	-0,538247	-2,841773	-1,872804	-11,745940	6,234144	12,855474	-0,071818	-0,101161	-5,169930	-6,719257	6,552383	0,404772	-0,071818	-0,101161	-5,169930	-6,719257	6,552383	0,404772
09:47:56,53	0,491851	3,296921	-0,068986	-0,481002	0,332973	-0,244982	-0,053655	-0,022034	-0,865793	1,431659	1,091814	-0,020627	-0,581158	-2,879217	-1,040806	-13,642361	8,072999	12,808707	-0,053655	-0,022034	-0,865793	-0,297995	5,303748	-0,020627	-0,053655	-0,022034	-0,865793	-0,297995	5,303748	-0,020627
09:47:56,58	0,491851	3,296921	-0,068986	-0,481002	0,332973	-0,244982	0,000227	-0,003594	-0,033795	1,117074	1,331932	-0,067394	-0,581301	-2,881763	-1,053240	-13,700265	8,105309	12,836881	0,000227	-0,003594	-0,033795	0,834944	1,314084	-0,067394	0,000227	-0,003594	-0,033795	0,834944	1,314084	-0,067394
09:47:56,63	0,491851	3,296921	-0,068986	-0,481002	0,332973	-0,244982	0,002504	-0,004742	-0,046228	1,175819	1,384007	-0,039220	-0,577675	-2,883605	-1,059441	-13,646568	8,086086	12,810769	0,002504	-0,004742	-0,046228	0,803541	1,187455	-0,039220	0,002504	-0,004742	-0,046228	0,803541	1,187455	-0,039220
09:47:56,68	0,491851	3,296921	-0,068986	-0,481002	0,332973	-0,244982	0,002286	-0,008804	-0,052430	1,397238	1,428783	-0,065332	-0,579959	-2,878958	-1,064124	-13,620307	8,164344	12,801615	0,002286	-0,008804	-0,052430	0,706102	1,249348	-0,065332	0,002286	-0,008804	-0,052430	0,706102	1,249348	-0,065332
09:47:56,73	0,491851	3,296921	-0,068986	-0,481002	0,332973	-0,244982	-0,000596	-0,004503	-0,057113	1,254452	1,262536	-0,074486	-0,577871	-2,877232	-1,068042	-13,702988	8,082286	12,817372	-0,000596	-0,004503	-0,057113	0,901002	1,309334	-0,074486	-0,000596	-0,004503	-0,057113	0,901002	1,309334	-0,074486
09:47:56,78	0,491851	3,296921	-0,068986	-0,481002	0,332973	-0,244982	-0,003134	-0,005448	-0,061030	1,191198	1,099976	-0,058729	-0,581823	-2,881681	-1,071527	-13,661391	8,168981	12,791429	-0,003134	-0,005448	-0,061030	0,763550	1,346021	-0,058729	-0,003134	-0,005448	-0,061030	0,763550	1,346021	-0,058729
09:47:56,83	0,491851	3,296921	-0,068986	-0,481002	0,332973	-0,244982	0,002694	-0,004250	-0,064516	1,224789	1,395751	-0,084672	-0,583275	-2,884560	-1,168622	-14,101693	8,270324	12,813190	0,002694	-0,004250	-0,064516	0,891171	1,184234	-0,084672	0,002694	-0,004250	-0,064516	0,891171	1,184234	-0,084672
09:47:56,88	0,491851	3,296921	-0,068986	-0,481002	0,332973	-0,244982	0,005913	-0,004432	-0,161611	1,101889	1,131127	-0,062911	-0,607616	-3,012331	-4,902242	-21,049514	9,481655	13,041052	0,005913	-0,004432	-0,161611	0,753952	0,666960	-0,062911	0,005913	-0,004432	-0,161611	0,753952	0,666960	-0,062911
09:47:56,93	0,491851	3,296921	-0,068986	-0,481002	0,332973	-0,244982	0,128737	-0,047237	-3,895231	0,902889	0,895331	0,164951	-0,478871	-2,844195	-5,557738	-12,247406	3,060995	13,077112	0,128737	-0,047237	-3,895231	-2,805253	-9,210532	0,164951	0,128737	-0,047237	-3,895231	-2,805253	-9,210532	0,164951
09:47:56,98	0,491851	3,296921	-0,068986	-0,481002	0,332973	-0,244982	-0,081246	-0,074666	-4,550727	1,169786	0,809379	0,201010	-0,545302	-2,837189	-1,914696	-11,628911	6,516792	12,686396	-0,081246	-0,074666	-4,550727	-4,691513	7,187199	0,201010	-0,081246	-0,074666	-4,550727	-4,691513	7,187199	0,201010
09:47:57,03	0,491958	3,296894	-0,069005	-0,481008	0,282973	-0,245027	-0,054098	-0,013632	-0,907685	1,298075	1,028822	-0,189705	-0,587206	-2,875851	-0,978780	-13,739421	8,563905	12,680548	-0,054098	-0,013632	-0,907685	0,227942	5,275504	-0,189705	-0,054098	-0,013632	-0,907685	0,227942	5,275504	-0,189705
09:47:57,08	0,491958	3,296894	-0,069005	-0,481008	0,282973	-0,245027	0,000337	0,003327	0,028231	1,133809	1,008114	-0,195553	-0,590247	-2,881476	-0,990115	-13,776418	8,531594	12,593373	0,000337	0,003327	0,028231	1,394947	0,981675	-0,195553	0,000337	0,003327	0,028231	1,394947	0,981675	-0,195553
09:47:57,13	0,491958	3,296894	-0,069005	-0,481008	0,282973	-0,245027	0,006728	0,003148	0,016896	1,096620	1,324588	-0,282728	-0,589191	-2,875047	-0,996751	-13,833203	8,626384	12,626393	0,006728	0,003148	0,016896	1,343731	0,796415	-0,282728	0,006728	0,003148	0,016896	1,343731	0,796415	-0,282728
09:47:57,18	0,491958	3,296894	-0,069005	-0,481008	0,282973	-0,245027	0,000633	0,005448	0,010260	1,030715	0,911059	-0,249708	-0,585025	-2,875115	-1,003329	-13,794266	8,610959	12,635056	0,000633	0,005448	0,010260	1,458381	0,861368	-0,249708	0,000633	0,005448	0,010260	1,458381	0,861368	-0,249708
09:47:57,23	0,491958	3,296894	-0,069005	-0,481008	0,282973	-0,245027	-0,001392	0,001806	0,003683	1,226206	0,847203	-0,241045	-0,586350	-2,875592	-1,005065	-13,793770	8,621775	12,651901	-0,001392	0,001806	0,003683	1,367979	0,956458	-0,241045	-0,001392	0,001806	0,003683	1,367979	0,956458	-0,241045
09:47:57,28	0,491958	3,296894	-0,069005	-0,481008	0,282973	-0,245027	-0,000316	0,002715	0,001947	1,188555	0,898169	-0,224200	-0,594031	-2,877714	-1,010705	-13,874691	8,657156	12,698051	-0,000316	0,002715	0,001947	1,401681	0,922969	-0,224200	-0,000316	0,002715	0,001947	1,401681	0,922969	-0,224200
09:47:57,33	0,491958	3,296894	-0,069005	-0,481008	0,282973	-0,245027	0,005362	0,008306	-0,003694	0,888024	1,105671	-0,178051	-0,589944	-2,877992	-1,009184	-13,898546	8,651640	12,659097	0,005362	0,008306	-0,003694	1,540013	0,684724	-0,178051	0,005362	0,008306	-0,003694	1,540013	0,684724	-0,178051
09:47:57,38	0,491958	3,296894	-0,069005	-0,481008	0,282973	-0,245027	0,003560	0,004628	-0,002173	1,062571	0,994030	-0,217004	-0,593264	-2,876963	-1,013410	-13,942302	8,691922	12,635128	0,003560	0,004628	-0,002173	1,425844	0,714594	-0,217004	0,003560	0,004628	-0,002173	1,425844	0,714594	-0,217004
09:47:57,43	0,491958	3,296894	-0,069005	-0,481008	0,282973	-0,245027	0,004328	0,008018	-0,006399	0,899295	0,975972	-0,240973	-0,588650	-2,876528	-1,013059	-13,835378	8,652600	12,641897	0,004328	0,008018	-0,006399	1,528688	0,636186	-0,240973	0,004328	0,008018	-0,006399	1,528688	0,636186	-0,240973
09:47:57,48	0,491958	3,296894	-0,069005	-0,481008	0,282973	-0,245027	0,001645	0,004239	-0,006048	1,115205	0,948665	-0,234204	-0,598142	-2,877296	-1,016949	-13,861553	8,662427	12,667319	0,001645	0,004239	-0,006048	1,447956	0,819572	-0,234204	0,001645	0,004239	-0,006048	1,447956	0,819572	-0,234204
09:47:57,53	0,491958	3,296894	-0,069005	-0,481008	0,282973	-0,245027	0,007057	0,012075	-0,009938	0,703140	1,202509	-0,208782	-0,588020	-2,875850	-1,016541	-13,815688	8,679026	12,654560	0,007057	0,012075	-0,009938	1,651041	0,648571	-0,208782	0,007057	0,012075	-0,009938	1,651041	0,648571	-0,208782
09:47:57,58	0,491958	3,296894	-0,069005	-0,481008	0,282973	-0,245027	0,000743	0,004032	-0,009530	1,158678	0,905625	-0,221541	-0,593400	-2,880639	-1,017318	-13,848471	8,638207	12,657267	0,000743	0,004032	-0,009530	1,475212	0,847300	-0,221541	0,000743	0,004032	-0,009530	1,475212	0,847300	-0,221541
09:47:57,63	0,491958	3,296894	-0,069005	-0,481008	0,282973	-0,245027	0,007580	0,006297	-0,010307	0,989179	1,253159	-0,218834	-0,590161	-2,877795	-1,017738	-13,854151	8,666436	12,630396	0,007580	0,006297	-0,010307	1,483480	0,658143	-0,218834	0,007580	0,006297	-0,010307	1,483480	0,658143	-0,218834
09:47:57,68	0,491958	3,296894	-0,069005	-0,481008	0,282973	-0,245027	0,006875	0,003288	-0,011861	1,143377	1,226095	-0,232335	-0,595856	-2,878937	-1,021251	-13,897683	8,674512	12,641776	0,006875	0,003288	-0,011861	1,401485	0,686371	-0,232335	0,006875	0,003288	-0,011861	1,401485	0,686371	-0,232335
09:47:57,73	0,491958	3,296894	-0,069005	-0,481008	0,282973	-0,245027	0,006875	0,003288	-0,011861	1,143377	1,226095	-0,232335	-0,590145	-2,880911	-1,020144	-13,854460	8,682785	12,644040	0,006875	0,003288	-0,011861	1,401485	0,686371	-0,232335	0,006875	0,003288	-0,011861	1,401485	0,686371	-0,232335
09:47:57,78	0,491958	3,296894	-0,069005	-0,481008	0,282973	-0,245027	0,006188	0,003343	-0,013132	1,178406	1,153321	-0,232061	-0,585151	-2,877211	-1,020447	-13,850522	8,681993	12,638303	0,006188	0,003343	-0,013132	1,440807	0,667546	-0,232061	0,006188	0,003343	-0,013132	1,440807	0,667546	-0,232061
09:47:57,83	0,491958	3,296894	-0,069005	-0,481008	0,282973	-0,245027	0,000487	0,000867	-0,013436	1,308425	0,860679	-0,237798	-0,595223	-2,878476	-1,021624	-13,878731	8,688059	12,652110	0,000487	0,000867	-0,013436	1,376485	0,822426	-0,237798	0,000487	0,000867	-0,013436	1,376485	0,822426	-0,237798
09:47:57,88	0,491958	3,296894	-0,069005	-0,481008	0,282973	-0,245027	0,006618	0,008957	-0,014613	0,878878	1,152010	-0,223991	-0,595232	-2,880111	-1,023963	-13,868934	8,639396	12,627404	0,006618	0,008957	-0,014613	1,582027	0,632501	-0,223991	0,006618	0,008957	-0,014613	1,582027	0,632501	-0,223991
09:47:57,93	0,491958	3,296894	-0,069005	-0,481008	0,282973	-0,245027	0,008039	0,008148	-0,016952	0,883733	1,258744	-0,248697	-0,589235	-2,879805	-1,026642	-13,840179	8,726435	12,656834	0,008039	0,008148	-0,016952	1,523327	0,627647	-0,248697	0,008039	0,008148	-0,016952	1,523327	0,627647	-0,248697
09:47:57,98	0,491958	3,296894	-0,069005	-0,481008	0,282973	-0,245027	0,004776	0,003107	-0,019631	1,235624	1,070409	-0,219267	-0,594675	-2,878374	-1,028135	-13,883105	8,668416	12,611991	0,004776	0,003107	-0,019631	1,479494	0,695521	-0,219267	0,004776	0,003107	-0,019631	1,479494	0,695521	-0,219267
09:47:58,03	0,491958	3,296894	-0,069005	-0,481008	0,282973	-0,245027	0,006256	0,008534	-0,021123	0,881712	1,139208	-0,264110	-0,594561	-2,875072	-1,027820	-13,829743	8,711013	12,671267	0,006256	0,008534	-0,021123	1,551600	0,648134	-0,264110	0,006256	0,008534	-0,021123	1,551600	0,648134	-0,264110
09:47:58,08	0,491958	3,296894	-0,069005	-0,481008	0,282973	-0,245027	0,003340	0,010086	-0,020809	0,864538	1,012478	-0,204834	-0,591137	-2,880717	-1,029784	-13,872176	8,640248	12,631625	0,003340	0,010086	-0,020809	1,656320	0,750327	-0,204834	0,003340	0,010086	-0,020809	1,656320	0,750327	-0,204834
09:47:58,13	0,491958	3,296894	-0,069005	-0,481008	0,282973	-0,245027	0,006516	0,004298	-0,022773	1,083039	1,176291	-0,244476	-0,598337	-2,876210	-1,026026	-13,882743	8,706521	12,635839	0,006516	0,004298	-0,022773	1,420424	0,664784	-0,244476	0,006516	0,004298	-0,022773	1,420424	0,664784	-0,244476
09:47:58,18	0,491958	3,296894	-0,069005	-0,481008	0,282973	-0,245027	0,006213	0,012787	-0,019014	0,693716	1,118246	-0,240262	-0,597524	-2,877946	-1,027080	-13,836559	8,662696	12,615104	0,006213	0,012787	-0,019014	1,697496	0,630527	-0,240262	0,006213	0,012787	-0,019014	1,697496	0,630527	-0,240262
09:47:58,23	0,491958	3,296894	-0,069005	-0,481008	0,282973	-0,245027	0,007310	0,011215	-0,020069	0,760613	1,237205	-0,260997	-0,587691	-2,876355	-1,031302	-13,813072	8,667178	12,663117	0,007310	0,011215	-0,020069	1,640968	0,663363	-0,260997	0,007310	0,011215	-0,020069	1,640968	0,663363	-0,260997
09:47:58,28	0,491958	3,296894	-0,069005	-0,481008	0,282973	-0,245027	0,001016	0,003495	-0,024291	1,177681	0,927994	-0,212984	-0,596978	-2,878027	-1,027088	-13,865473	8,689269	12,621185	0,001016	0,003495	-0,024291	1,452013	0,848265	-0,212984	0,001016	0,003495	-0,024291	1,452013	0,848265	-0,212984
09:47:58,34	0,491958	3,296894	-0,069005	-0,481008	0,282973	-0,245027	0,007107	0,010702	-0,020077	0,795852	1,188302	-0,254916	-0,593452	-2,885172	-1,029387	-13,881293	8,683505	12,626956	0,007107	0,010702	-0,020077	1,635926	0,630426	-0,254916	0,007107	0,010702	-0,020077	1,635926	0,630426	-0,254916
09:47:58,39	0,491958	3,296894	-0,069005	-0,481008	0,282973	-0,245027	0,011531	0,004076	-0,022376	1,127499	1,407570	-0,249145	-0,590406	-2,878409	-1,031708	-13,822593	8,718496	12,640106	0,011531	0,004076	-0,022376	1,447437	0,502351	-0,249145	0,011531	0,004076	-0,022376	1,447437	0,502351	-0,249145
09:47:58,44	0,491958	3,296894	-0,069005	-0,481008	0,282973	-0,245027	0,004152	0,004819	-0,024696	1,148509	1,057178	-0,235995	-0,592299	-2,876657	-1,034925	-13,918756	8,730185	12,655472	0,004152	0,004819	-0,024696	1,526783	0,731248	-0,235995	0,004152	0,004819	-0,024696	1,526783	0,731248	-0,235995
09:47:58,49	0,491958	3,296894	-0,069005	-0,481008	0,282973	-0,245027	0,003581	0,007335	-0,027914	0,979731	0,938363	-0,220629	-0,630210	-3,031015	-4,572799	-22,239831	10,613954	12,950249	0,003581	0,007335	-0,027914	1,555493	0,657254	-0,220629	0,003581	0,007335	-0,027914	1,555493	0,657254	-0,220629
09:47:58,54	0,491958	3,296894	-0,069005	-0,481008	0,282973	-0,245027	0,156214	-0,037012	-3,565788	0,756628	0,727155	0,074148	-0,467458	-2,867049	-5,660653	-13,525815	2,674521	13,054286	0,156214	-0,037012	-3,565788	-2,148849	-11,535673	0,074148	0,156214	-0,037012	-3,565788	-2,148849	-11,535673	0,074148
09:47:58,59	0,491958	3,296894	-0,069005	-0,481008	0,282973	-0,245027	-0,067160	-0,095977	-4,653641	1,304034	0,627942	0,178184	-0,543096	-2,813376	-1,985706	-10,950941	6,481821	12,570386	-0,067160	-0,095977	-4,653641	-6,230143	5,900028	0,178184	-0,067160	-0,095977	-4,653641	-6,230143	5,900028	0,178184
09:47:58,64	0,491925	3,296986	-0,068966	-0,481023	0,232974	-0,245000	-0,075823	-0,003636	-0,978695	1,086961	0,503719	-0,305715	-0,600836	-2,867352	-0,847085	-13,574660	9,083208	12,468098	-0,075823	-0,003636	-0,978695	0,801544	6,455854	-0,305715	-0,075823	-0,003636	-0,978695	0,801544	6,455854	-0,305715
09:47:58,69	0,491925	3,296986	-0,068966	-0,481023	0,232974	-0,245000	-0,000209	0,019381	0,159926	0,831101	0,862768	-0,408003	-0,597822	-2,868852	-0,859364	-13,554539	9,177872	12,482731	-0,000209	0,019381	0,159926	2,352493	0,879174	-0,408003	-0,000209	0,019381	0,159926	2,352493	0,879174	-0,408003
09:47:58,74	0,491925	3,296986	-0,068966	-0,481023	0,232974	-0,245000	-0,000416	0,016020	0,147647	1,097893	0,822086	-0,393370	-0,598335	-2,865774	-0,867355	-13,594000	9,201984	12,495600	-0,000416	0,016020	0,147647	2,355480	0,854758	-0,393370	-0,000416	0,016020	0,147647	2,355480	0,854758	-0,393370
09:47:58,79	0,491925	3,296986	-0,068966	-0,481023	0,232974	-0,245000	-0,002826	0,018004	0,139656	0,995909	0,650542	-0,380502	-0,598274	-2,870754	-0,873137	-13,571864	9,221595	12,518170	-0,002826	0,018004	0,139656	2,409190	0,872390	-0,380502	-0,002826	0,018004	0,139656	2,409190	0,872390	-0,380502
09:47:58,84	0,491925	3,296986	-0,068966	-0,481023	0,232974	-0,245000	0,001457	0,015461	0,133874	1,156187	0,882625	-0,357931	-0,596893	-2,862207	-0,875249	-13,549123	9,234850	12,499350	0,001457	0,015461	0,133874	2,369856	0,768254	-0,357931	0,001457	0,015461	0,133874	2,369856	0,768254	-0,357931
09:47:58,89	0,491925	3,296986	-0,068966	-0,481023	0,232974	-0,245000	-0,006635	0,018538	0,131762	1,019011	0,474888	-0,376751	-0,604290	-2,870364	-0,878235	-13,609522	9,186211	12,495319	-0,006635	0,018538	0,131762	2,474258	0,995768	-0,376751	-0,006635	0,018538	0,131762	2,474258	0,995768	-0,376751
09:47:58,94	0,491925	3,296986	-0,068966	-0,481023	0,232974	-0,245000	0,004126	0,020866	0,128777	0,825665	1,006515	-0,380782	-0,605527	-2,869527	-0,883722	-13,657416	9,272362	12,472749	0,004126	0,020866	0,128777	2,463612	0,682592	-0,380782	0,004126	0,020866	0,128777	2,463612	0,682592	-0,380782
09:47:58,99	0,491925	3,296986	-0,068966	-0,481023	0,232974	-0,245000	0,004020	0,022355	0,123290	0,798857	0,916449	-0,403352	-0,611268	-3,022815	-4,332768	-21,864040	10,095539	12,905305	0,004020	0,022355	0,123290	2,553753	0,600849	-0,403352	0,004020	0,022355	0,123290	2,553753	0,600849	-0,403352
09:47:59,04	0,491925	3,296986	-0,068966	-0,481023	0,232974	-0,245000	0,139642	-0,049317	-3,325756	1,135376	0,450040	0,029204	-0,480729	-2,856177	-5,319427	-13,479420	3,468501	13,035664	0,139642	-0,049317	-3,325756	-2,735972	-10,511852	0,029204	0,139642	-0,049317	-3,325756	-2,735972	-10,511852	0,029204
09:47:59,09	0,491925	3,296986	-0,068966	-0,481023	0,232974	-0,245000	-0,069940	-0,079048	-4,312416	1,134544	0,126600	0,159563	-0,552233	-2,806769	-1,844010	-11,181057	6,777292	12,524467	-0,069940	-0,079048	-4,312416	-5,070728	5,616874	0,159563	-0,069940	-0,079048	-4,312416	-5,070728	5,616874	0,159563
09:47:59,14	0,492012	3,296976	-0,068983	-0,481019	0,182949	-0,245031	-0,076976	0,007581	-0,836999	0,644535	0,096757	-0,351634	-0,611267	-2,862740	-0,799010	-13,532016	9,465331	12,411574	-0,076976	0,007581	-0,836999	1,239607	6,139379	-0,351634	-0,076976	0,007581	-0,836999	1,239607	6,139379	-0,351634
09:47:59,19	0,492012	3,296976	-0,068983	-0,481019	0,182949	-0,245031	0,001012	0,030720	0,208002	0,593708	0,772148	-0,464527	-0,607290	-2,858199	-0,817676	-13,571523	9,530471	12,444551	0,001012	0,030720	0,208002	3,005234	0,692676	-0,464527	0,001012	0,030720	0,208002	3,005234	0,692676	-0,464527
09:47:59,24	0,492012	3,296976	-0,068983	-0,481019	0,182949	-0,245031	-0,004909	0,029546	0,189336	0,691405	0,397472	-0,431550	-0,605549	-2,863589	-0,824269	-13,589001	9,538888	12,440439	-0,004909	0,029546	0,189336	3,010788	0,782799	-0,431550	-0,004909	0,029546	0,189336	3,010788	0,782799	-0,431550
09:47:59,29	0,492012	3,296976	-0,068983	-0,481019	0,182949	-0,245031	0,002316	0,026597	0,174117	0,835282	0,742491	-0,447295	-0,608348	-2,865930	-0,832894	-13,602819	9,537589	12,428806	0,002316	0,026597	0,174117	2,923150	0,560684	-0,447295	0,002316	0,026597	0,174117	2,923150	0,560684	-0,447295
09:47:59,34	0,492012	3,296976	-0,068983	-0,481019	0,182949	-0,245031	0,002316	0,026597	0,174117	0,835282	0,742491	-0,447295	-0,606883	-2,864534	-0,830934	-13,661643	9,556994	12,406689	0,002316	0,026597	0,174117	2,923150	0,560684	-0,447295	0,002316	0,026597	0,174117	2,923150	0,560684	-0,447295
09:47:59,39	0,492012	3,296976	-0,068983	-0,481019	0,182949	-0,245031	0,000374	0,026026	0,176077	0,852380	0,580871	-0,469412	-0,606684	-2,866749	-0,836306	-13,576003	9,599143	12,434359	0,000374	0,026026	0,176077	2,895404	0,551497	-0,469412	0,000374	0,026026	0,176077	2,895404	0,551497	-0,469412
09:47:59,44	0,492012	3,296976	-0,068983	-0,481019	0,182949	-0,245031	0,002193	0,024747	0,170706	0,998202	0,728535	-0,441742	-0,612300	-2,862299	-0,841673	-13,596061	9,554726	12,410257	0,002193	0,024747	0,170706	2,940837	0,556394	-0,441742	0,002193	0,024747	0,170706	2,940837	0,556394	-0,441742
09:47:59,49	0,492012	3,296976	-0,068983	-0,481019	0,182949	-0,245031	0,001147	0,031835	0,165339	0,581121	0,678986	-0,465844	-0,603956	-2,861015	-0,843705	-13,623834	9,543333	12,472804	0,001147	0,031835	0,165339	3,080178	0,588947	-0,465844	0,001147	0,031835	0,165339	3,080178	0,588947	-0,465844
09:47:59,54	0,492012	3,296976	-0,068983	-0,481019	0,182949	-0,245031	-0,004137	0,025251	0,163306	0,899732	0,385873	-0,403298	-0,612730	-2,867071	-0,843726	-13,616953	9,544296	12,421910	-0,004137	0,025251	0,163306	2,881952	0,710612	-0,403298	-0,004137	0,025251	0,163306	2,881952	0,710612	-0,403298
09:47:59,59	0,492012	3,296976	-0,068983	-0,481019	0,182949	-0,245031	0,005495	0,029821	0,163285	0,666373	0,892202	-0,454191	-0,604993	-2,859954	-0,842968	-13,614120	9,559399	12,421067	0,005495	0,029821	0,163285	3,007329	0,460848	-0,454191	0,005495	0,029821	0,163285	3,007329	0,460848	-0,454191
09:47:59,64	0,492012	3,296976	-0,068983	-0,481019	0,182949	-0,245031	0,001761	0,027881	0,159017	0,775186	0,718075	-0,450964	-0,612816	-2,862222	-0,846109	-13,645965	9,553665	12,400437	0,001761	0,027881	0,159017	2,963878	0,579808	-0,450964	0,001761	0,027881	0,159017	2,963878	0,579808	-0,450964
09:47:59,69	0,492012	3,296976	-0,068983	-0,481019	0,182949	-0,245031	0,001761	0,027881	0,159017	0,775186	0,718075	-0,450964	-0,610398	-2,857596	-0,847280	-13,625432	9,620639	12,404189	0,001761	0,027881	0,159017	2,963878	0,579808	-0,450964	0,001761	0,027881	0,159017	2,963878	0,579808	-0,450964
09:47:59,74	0,492012	3,296976	-0,068983	-0,481019	0,182949	-0,245031	-0,003877	0,032539	0,159731	0,586909	0,359342	-0,471912	-0,607483	-2,869274	-0,849267	-13,654696	9,591048	12,420479	-0,003877	0,032539	0,159731	3,141232	0,663692	-0,471912	-0,003877	0,032539	0,159731	3,141232	0,663692	-0,471912
09:47:59,79	0,492012	3,296976	-0,068983	-0,481019	0,182949	-0,245031	0,004780	0,024176	0,157744	0,981525	0,798938	-0,455622	-0,609969	-2,865340	-0,851055	-13,643710	9,562612	12,432810	0,004780	0,024176	0,157744	2,879354	0,423745	-0,455622	0,004780	0,024176	0,157744	2,879354	0,423745	-0,455622
09:47:59,84	0,492012	3,296976	-0,068983	-0,481019	0,182949	-0,245031	-8,513615E-5	0,022841	0,157095	1,075968	0,574371	-0,422729	-0,604673	-2,857652	-0,852267	-13,672455	9,552722	12,381075	-8,513615E-5	0,022841	0,157095	2,869018	0,581054	-0,422729	-8,513615E-5	0,022841	0,157095	2,869018	0,581054	-0,422729
09:47:59,89	0,492012	3,296976	-0,068983	-0,481019	0,182949	-0,245031	-0,006691	0,027553	0,154744	0,763868	0,206274	-0,495026	-0,611657	-2,865674	-0,852281	-13,656756	9,584168	12,448575	-0,006691	0,027553	0,154744	2,926765	0,731486	-0,495026	-0,006691	0,027553	0,154744	2,926765	0,731486	-0,495026
09:47:59,94	0,492012	3,296976	-0,068983	-0,481019	0,182949	-0,245031	0,003749	0,029590	0,154730	0,693006	0,747002	-0,427526	-0,608638	-2,866973	-0,854217	-13,634668	9,613103	12,431402	0,003749	0,029590	0,154730	3,015838	0,452712	-0,427526	0,003749	0,029590	0,154730	3,015838	0,452712	-0,427526
09:47:59,99	0,492012	3,296976	-0,068983	-0,481019	0,182949	-0,245031	0,003365	0,026327	0,152794	0,898810	0,731678	-0,444699	-0,613411	-2,863531	-0,852689	-13,641109	9,569220	12,428818	0,003365	0,026327	0,152794	2,965459	0,467558	-0,444699	0,003365	0,026327	0,152794	2,965459	0,467558	-0,444699
09:48:00,04	0,492012	3,296976	-0,068983	-0,481019	0,182949	-0,245031	0,002769	0,032181	0,154322	0,553167	0,717074	-0,447283	-0,607000	-2,858586	-0,856594	-13,622957	9,608286	12,410683	0,002769	0,032181	0,154322	3,079372	0,499703	-0,447283	0,002769	0,032181	0,154322	3,079372	0,499703	-0,447283
09:48:00,09	0,492012	3,296976	-0,068983	-0,481019	0,182949	-0,245031	-0,004719	0,029101	0,150417	0,756214	0,323907	-0,465418	-0,609844	-2,864449	-0,856566	-13,628729	9,588976	12,422473	-0,004719	0,029101	0,150417	3,040669	0,694311	-0,465418	-0,004719	0,029101	0,150417	3,040669	0,694311	-0,465418
09:48:00,14	0,492012	3,296976	-0,068983	-0,481019	0,182949	-0,245031	0,001781	0,028633	0,150445	0,760982	0,666557	-0,453628	-0,608947	-2,865543	-0,855589	-13,626110	9,585096	12,420105	0,001781	0,028633	0,150445	3,008638	0,526721	-0,453628	0,001781	0,028633	0,150445	3,008638	0,526721	-0,453628
09:48:00,19	0,492012	3,296976	-0,068983	-0,481019	0,182949	-0,245031	0,002280	0,027309	0,151422	0,827772	0,696695	-0,455996	-0,610526	-2,862419	-0,858911	-13,670856	9,620683	12,444912	0,002280	0,027309	0,151422	2,971506	0,517714	-0,455996	0,002280	0,027309	0,151422	2,971506	0,517714	-0,455996
09:48:00,24	0,492012	3,296976	-0,068983	-0,481019	0,182949	-0,245031	0,000365	0,030238	0,148100	0,683871	0,540549	-0,431189	-0,612837	-2,863029	-0,857366	-13,639019	9,566396	12,412345	0,000365	0,030238	0,148100	3,057590	0,511928	-0,431189	0,000365	0,030238	0,148100	3,057590	0,511928	-0,431189
09:48:00,29	0,492012	3,296976	-0,068983	-0,481019	0,182949	-0,245031	0,002048	0,031935	0,149645	0,564560	0,682798	-0,463756	-0,605495	-2,859284	-0,860151	-13,602704	9,604302	12,400555	0,002048	0,031935	0,149645	3,071450	0,522035	-0,463756	0,002048	0,031935	0,149645	3,071450	0,522035	-0,463756
09:48:00,34	0,492012	3,296976	-0,068983	-0,481019	0,182949	-0,245031	-0,004867	0,027449	0,146861	0,848806	0,335724	-0,475546	-0,608269	-2,863291	-0,860435	-13,642378	9,609984	12,458789	-0,004867	0,027449	0,146861	3,003562	0,717773	-0,475546	-0,004867	0,027449	0,146861	3,003562	0,717773	-0,475546
09:48:00,39	0,492012	3,296976	-0,068983	-0,481019	0,182949	-0,245031	-9,400924E-6	0,027848	0,146576	0,813137	0,551113	-0,417312	-0,609485	-2,861393	-0,861141	-13,645446	9,630127	12,397384	-9,400924E-6	0,027848	0,146576	2,999221	0,551851	-0,417312	-9,400924E-6	0,027848	0,146576	2,999221	0,551851	-0,417312
09:48:00,44	0,492012	3,296976	-0,068983	-0,481019	0,182949	-0,245031	-0,001044	0,029850	0,145870	0,724944	0,484565	-0,478717	-0,603804	-2,860967	-0,858995	-13,610293	9,577842	12,421331	-0,001044	0,029850	0,145870	3,068185	0,566551	-0,478717	-0,001044	0,029850	0,145870	3,068185	0,566551	-0,478717
09:48:00,49	0,492012	3,296976	-0,068983	-0,481019	0,182949	-0,245031	-0,004255	0,025143	0,148016	0,942003	0,374214	-0,454770	-0,614016	-2,863002	-0,859701	-13,662196	9,649483	12,426156	-0,004255	0,025143	0,148016	2,915746	0,708210	-0,454770	-0,004255	0,025143	0,148016	2,915746	0,708210	-0,454770
09:48:00,55	0,492012	3,296976	-0,068983	-0,481019	0,182949	-0,245031	0,002614	0,032969	0,147310	0,571145	0,650600	-0,449945	-0,608695	-2,867606	-0,866293	-13,626396	9,560848	12,388436	0,002614	0,032969	0,147310	3,159225	0,445427	-0,449945	0,002614	0,032969	0,147310	3,159225	0,445427	-0,449945
09:48:00,60	0,492012	3,296976	-0,068983	-0,481019	0,182949	-0,245031	0,003941	0,026059	0,140718	0,871596	0,794934	-0,487665	-0,610440	-2,865622	-0,863173	-13,634616	9,623939	12,422551	0,003941	0,026059	0,140718	2,917256	0,485578	-0,487665	0,003941	0,026059	0,140718	2,917256	0,485578	-0,487665
09:48:00,65	0,492012	3,296976	-0,068983	-0,481019	0,182949	-0,245031	0,003095	0,028562	0,143838	0,791977	0,712294	-0,453550	-0,610857	-2,859437	-0,889679	-13,770569	9,655401	12,445161	0,003095	0,028562	0,143838	3,034108	0,469325	-0,453550	0,003095	0,028562	0,143838	3,034108	0,469325	-0,453550
09:48:00,70	0,492012	3,296976	-0,068983	-0,481019	0,182949	-0,245031	-0,002053	0,032016	0,117333	0,571628	0,311108	-0,430940	-0,618469	-3,021851	-4,049871	-22,171209	10,270791	12,829662	-0,002053	0,032016	0,117333	3,084916	0,472288	-0,430940	-0,002053	0,032016	0,117333	3,084916	0,472288	-0,430940
09:48:00,75	0,492012	3,296976	-0,068983	-0,481019	0,182949	-0,245031	0,142408	-0,042599	-3,042859	0,784227	0,240210	-0,046439	-0,463016	-2,853988	-5,149837	-13,446868	3,016981	12,970317	0,142408	-0,042599	-3,042859	-2,559757	-10,938783	-0,046439	0,142408	-0,042599	-3,042859	-2,559757	-10,938783	-0,046439
09:48:00,80	0,492012	3,296976	-0,068983	-0,481019	0,182949	-0,245031	-0,080692	-0,093293	-4,142825	1,500539	-0,178556	0,094216	-0,574375	-2,802717	-1,440551	-10,976277	7,965834	12,441719	-0,080692	-0,093293	-4,142825	-5,822974	6,155754	0,094216	-0,080692	-0,093293	-4,142825	-5,822974	6,155754	0,094216
09:48:00,85	0,491954	3,296976	-0,068959	-0,481033	0,132986	-0,245019	-0,069414	0,028782	-0,433539	0,673772	0,073038	-0,434382	-0,622288	-2,843978	-0,628207	-12,920241	10,281749	12,381682	-0,069414	0,028782	-0,433539	2,933134	5,522069	-0,434382	-0,069414	0,028782	-0,433539	2,933134	5,522069	-0,434382
09:48:00,90	0,491954	3,296976	-0,068959	-0,481033	0,132986	-0,245019	-0,009726	0,049645	0,378804	0,622542	0,335382	-0,494419	-0,619840	-2,847055	-0,653923	-12,935664	10,431832	12,374807	-0,009726	0,049645	0,378804	4,519668	1,098834	-0,494419	-0,009726	0,049645	0,378804	4,519668	1,098834	-0,494419
09:48:00,95	0,491954	3,296976	-0,068959	-0,481033	0,132986	-0,245019	-0,008285	0,045986	0,353088	0,935054	0,321914	-0,501294	-0,616448	-2,841458	-0,662078	-12,928392	10,419579	12,320962	-0,008285	0,045986	0,353088	4,544980	0,972250	-0,501294	-0,008285	0,045986	0,353088	4,544980	0,972250	-0,501294
09:48:01,00	0,491954	3,296976	-0,068959	-0,481033	0,132986	-0,245019	-0,014828	0,045848	0,344933	0,935276	-0,005915	-0,555139	-0,625359	-2,839797	-0,665582	-12,954920	10,439627	12,356631	-0,014828	0,045848	0,344933	4,534336	1,158073	-0,555139	-0,014828	0,045848	0,344933	4,534336	1,158073	-0,555139
09:48:01,05	0,491954	3,296976	-0,068959	-0,481033	0,132986	-0,245019	-0,011811	0,054396	0,341430	0,494888	0,117985	-0,519470	-0,626747	-2,847075	-0,672738	-12,924671	10,447227	12,345063	-0,011811	0,054396	0,341430	4,764951	1,045117	-0,519470	-0,011811	0,054396	0,341430	4,764951	1,045117	-0,519470
09:48:01,10	0,491954	3,296976	-0,068959	-0,481033	0,132986	-0,245019	-0,004814	0,051958	0,334274	0,643331	0,504200	-0,531038	-0,619927	-2,842699	-0,673734	-12,906558	10,483812	12,314567	-0,004814	0,051958	0,334274	4,722071	0,882106	-0,531038	-0,004814	0,051958	0,334274	4,722071	0,882106	-0,531038
09:48:01,15	0,491954	3,296976	-0,068959	-0,481033	0,132986	-0,245019	-0,012014	0,048240	0,333277	0,877431	0,127220	-0,561535	-0,623101	-2,838032	-0,688664	-13,038823	10,567983	12,390030	-0,012014	0,048240	0,333277	4,664271	1,070287	-0,561535	-0,012014	0,048240	0,333277	4,664271	1,070287	-0,561535
09:48:01,20	0,491954	3,296976	-0,068959	-0,481033	0,132986	-0,245019	-0,014468	0,053322	0,318348	0,619909	-0,157015	-0,486071	-0,619835	-3,017970	-3,886163	-22,314510	10,713920	12,767858	-0,014468	0,053322	0,318348	4,805716	0,978685	-0,486071	-0,014468	0,053322	0,318348	4,805716	0,978685	-0,486071
09:48:01,25	0,491954	3,296976	-0,068959	-0,481033	0,132986	-0,245019	0,139730	-0,039475	-2,879152	0,933899	-0,244697	-0,108243	-0,479323	-2,876259	-5,002080	-14,917588	3,473191	12,976693	0,139730	-0,039475	-2,879152	-2,164865	-11,213491	-0,108243	0,139730	-0,039475	-2,879152	-2,164865	-11,213491	-0,108243
09:48:01,30	0,491954	3,296976	-0,068959	-0,481033	0,132986	-0,245019	-0,053251	-0,090306	-3,995069	1,004952	-0,253432	0,100592	-0,572445	-2,829596	-1,428786	-12,449383	7,935507	12,461226	-0,053251	-0,090306	-3,995069	-6,084095	3,926794	0,100592	-0,053251	-0,090306	-3,995069	-6,084095	3,926794	0,100592
09:48:01,35	0,491960	3,296926	-0,069000	-0,480999	0,082970	-0,245021	-0,047101	0,013671	-0,421775	0,696717	-0,027272	-0,414875	-0,604171	-2,865593	-0,762586	-14,194690	9,847349	12,378576	-0,047101	0,013671	-0,421775	1,769881	3,670192	-0,414875	-0,047101	0,013671	-0,421775	1,769881	3,670192	-0,414875
09:48:01,40	0,491960	3,296926	-0,069000	-0,480999	0,082970	-0,245021	-6,468155E-5	0,023149	0,244425	0,986923	-0,048760	-0,497525	-0,615814	-2,859954	-0,780322	-14,183749	9,874149	12,361482	-6,468155E-5	0,023149	0,244425	2,804091	-0,043683	-0,497525	-6,468155E-5	0,023149	0,244425	2,804091	-0,043683	-0,497525
09:48:01,45	0,491960	3,296926	-0,069000	-0,480999	0,082970	-0,245021	0,000873	0,036051	0,226690	0,344705	-0,003902	-0,514619	-0,614128	-2,864932	-0,790022	-14,224261	9,901962	12,377935	0,000873	0,036051	0,226690	3,174672	-0,072469	-0,514619	0,000873	0,036051	0,226690	3,174672	-0,072469	-0,514619
09:48:01,50	0,491960	3,296926	-0,069000	-0,480999	0,082970	-0,245021	-0,004123	0,032272	0,214633	0,561980	-0,323200	-0,494281	-0,609632	-2,863417	-0,794058	-14,181643	9,900229	12,325988	-0,004123	0,032272	0,214633	3,095357	0,000451	-0,494281	-0,004123	0,032272	0,214633	3,095357	0,000451	-0,494281
09:48:01,55	0,491960	3,296926	-0,069000	-0,480999	0,082970	-0,245021	-0,004123	0,032272	0,214633	0,561980	-0,323200	-0,494281	-0,614180	-2,862863	-0,797402	-14,243990	9,956838	12,408911	-0,004123	0,032272	0,214633	3,095357	0,000451	-0,494281	-0,004123	0,032272	0,214633	3,095357	0,000451	-0,494281
09:48:01,60	0,491960	3,296926	-0,069000	-0,480999	0,082970	-0,245021	0,002576	0,033181	0,209609	0,535433	-0,008908	-0,467190	-0,615611	-2,860715	-0,802498	-14,212404	9,945234	12,348400	0,002576	0,033181	0,209609	3,140108	-0,211088	-0,467190	0,002576	0,033181	0,209609	3,140108	-0,211088	-0,467190
09:48:01,65	0,491960	3,296926	-0,069000	-0,480999	0,082970	-0,245021	0,001430	0,035494	0,204513	0,420860	-0,035299	-0,527702	-0,609331	-2,861768	-0,801286	-14,182719	9,980858	12,373653	0,001430	0,035494	0,204513	3,207166	-0,147585	-0,527702	0,001430	0,035494	0,204513	3,207166	-0,147585	-0,527702
09:48:01,70	0,491960	3,296926	-0,069000	-0,480999	0,082970	-0,245021	-0,000797	0,029529	0,205725	0,776770	-0,143236	-0,502448	-0,609970	-2,861374	-0,804807	-14,197988	9,973631	12,356288	-0,000797	0,029529	0,205725	3,094769	-0,080660	-0,502448	-0,000797	0,029529	0,205725	3,094769	-0,080660	-0,502448
09:48:01,75	0,491960	3,296926	-0,069000	-0,480999	0,082970	-0,245021	-0,000819	0,030280	0,202204	0,723823	-0,153991	-0,519813	-0,611208	-2,865242	-0,809080	-14,227149	9,972547	12,358365	-0,000819	0,030280	0,202204	3,100778	-0,089686	-0,519813	-0,000819	0,030280	0,202204	3,100778	-0,089686	-0,519813
09:48:01,80	0,491960	3,296926	-0,069000	-0,480999	0,082970	-0,245021	-0,001463	0,033816	0,198360	0,523288	-0,208286	-0,514230	-0,612983	-2,859355	-0,811819	-14,217552	9,996290	12,366106	-0,001463	0,033816	0,198360	3,177864	-0,093425	-0,514230	-0,001463	0,033816	0,198360	3,177864	-0,093425	-0,514230
09:48:01,85	0,491960	3,296926	-0,069000	-0,480999	0,082970	-0,245021	-0,001061	0,033899	0,195193	0,545480	-0,194842	-0,509996	-0,614913	-2,865357	-0,812692	-14,239146	9,990579	12,349705	-0,001061	0,033899	0,195193	3,206522	-0,111547	-0,509996	-0,001061	0,033899	0,195193	3,206522	-0,111547	-0,509996
09:48:01,90	0,491960	3,296926	-0,069000	-0,480999	0,082970	-0,245021	0,005102	0,032569	0,194319	0,598863	0,109805	-0,526396	-0,611191	-2,859957	-0,815133	-14,205342	9,997988	12,338393	0,005102	0,032569	0,194319	3,155551	-0,290721	-0,526396	0,005102	0,032569	0,194319	3,155551	-0,290721	-0,526396
09:48:01,95	0,491960	3,296926	-0,069000	-0,480999	0,082970	-0,245021	-0,001435	0,032046	0,191878	0,649401	-0,204579	-0,537708	-0,613567	-2,865303	-0,815703	-14,210443	9,947213	12,331924	-0,001435	0,032046	0,191878	3,164998	-0,091905	-0,537708	-0,001435	0,032046	0,191878	3,164998	-0,091905	-0,537708
09:48:02,00	0,491960	3,296926	-0,069000	-0,480999	0,082970	-0,245021	0,004382	0,031430	0,191308	0,634877	0,118914	-0,544177	-0,608951	-2,858213	-0,819217	-14,229612	9,954820	12,355734	0,004382	0,031430	0,191308	3,102167	-0,225105	-0,544177	0,004382	0,031430	0,191308	3,102167	-0,225105	-0,544177
09:48:02,05	0,491960	3,296926	-0,069000	-0,480999	0,082970	-0,245021	-0,004066	0,030977	0,187795	0,655451	-0,340798	-0,520368	-0,613517	-2,858122	-0,820500	-14,249286	10,015793	12,350626	-0,004066	0,030977	0,187795	3,087159	-0,021631	-0,520368	-0,004066	0,030977	0,187795	3,087159	-0,021631	-0,520368
09:48:02,10	0,491960	3,296926	-0,069000	-0,480999	0,082970	-0,245021	-0,001861	0,034977	0,186511	0,490431	-0,273691	-0,525475	-0,615285	-2,859283	-0,817449	-14,282623	10,012820	12,332389	-0,001861	0,034977	0,186511	3,236119	-0,127575	-0,525475	-0,001861	0,034977	0,186511	3,236119	-0,127575	-0,525475
09:48:02,15	0,491960	3,296926	-0,069000	-0,480999	0,082970	-0,245021	2,802208E-5	0,035927	0,189562	0,421761	-0,202827	-0,543712	-0,618919	-2,857285	-0,819619	-14,219607	9,996419	12,355623	2,802208E-5	0,035927	0,189562	3,242066	-0,205027	-0,543712	2,802208E-5	0,035927	0,189562	3,242066	-0,205027	-0,543712
09:48:02,20	0,491960	3,296926	-0,069000	-0,480999	0,082970	-0,245021	0,000115	0,040074	0,187392	0,223430	-0,135525	-0,520478	-0,613471	-2,862696	-0,820949	-14,220264	9,963331	12,354307	0,000115	0,040074	0,187392	3,369260	-0,144561	-0,520478	0,000115	0,040074	0,187392	3,369260	-0,144561	-0,520478
09:48:02,25	0,491960	3,296926	-0,069000	-0,480999	0,082970	-0,245021	0,002077	0,032651	0,186062	0,580478	-0,017549	-0,521794	-0,614739	-2,861902	-0,824258	-14,201408	10,007223	12,344107	0,002077	0,032651	0,186062	3,143549	-0,180567	-0,521794	0,002077	0,032651	0,186062	3,143549	-0,180567	-0,521794
09:48:02,30	0,491960	3,296926	-0,069000	-0,480999	0,082970	-0,245021	0,002023	0,034145	0,182753	0,550185	-0,025981	-0,531994	-0,608891	-2,858248	-0,822671	-14,184583	9,935299	12,385824	0,002023	0,034145	0,182753	3,230603	-0,184748	-0,531994	0,002023	0,034145	0,182753	3,230603	-0,184748	-0,531994
09:48:02,35	0,491960	3,296926	-0,069000	-0,480999	0,082970	-0,245021	-0,004066	0,030908	0,184340	0,664658	-0,292026	-0,490278	-0,619066	-2,860527	-0,824292	-14,279894	9,977054	12,362805	-0,004066	0,030908	0,184340	3,090934	0,027117	-0,490278	-0,004066	0,030908	0,184340	3,090934	0,027117	-0,490278
09:48:02,40	0,491960	3,296926	-0,069000	-0,480999	0,082970	-0,245021	0,002995	0,038580	0,182719	0,254197	-0,028284	-0,513297	-0,614992	-2,863613	-0,824358	-14,231507	9,941514	12,349342	0,002995	0,038580	0,182719	3,282758	-0,263412	-0,513297	0,002995	0,038580	0,182719	3,282758	-0,263412	-0,513297
09:48:02,45	0,491960	3,296926	-0,069000	-0,480999	0,082970	-0,245021	0,003631	0,033509	0,182654	0,511312	0,064446	-0,526759	-0,611923	-2,856978	-0,824280	-14,235601	9,974317	12,359170	0,003631	0,033509	0,182654	3,141789	-0,220584	-0,526759	0,003631	0,033509	0,182654	3,141789	-0,220584	-0,526759
09:48:02,50	0,491960	3,296926	-0,069000	-0,480999	0,082970	-0,245021	-0,003649	0,034169	0,182732	0,503376	-0,334070	-0,516931	-0,613673	-2,865487	-0,824647	-14,245895	9,959995	12,347785	-0,003649	0,034169	0,182732	3,185627	-0,047607	-0,516931	-0,003649	0,034169	0,182732	3,185627	-0,047607	-0,516931
09:48:02,55	0,491960	3,296926	-0,069000	-0,480999	0,082970	-0,245021	0,004595	0,031430	0,182364	0,628222	0,092861	-0,528316	-0,616793	-2,859450	-0,827783	-14,264896	9,981364	12,365465	0,004595	0,031430	0,182364	3,095511	-0,267826	-0,528316	0,004595	0,031430	0,182364	3,095511	-0,267826	-0,528316
09:48:02,60	0,491960	3,296926	-0,069000	-0,480999	0,082970	-0,245021	0,000927	0,037151	0,179228	0,339779	-0,125001	-0,510636	-0,610737	-2,868846	-0,830084	-14,250223	9,959777	12,331760	0,000927	0,037151	0,179228	3,256101	-0,197770	-0,510636	0,000927	0,037151	0,179228	3,256101	-0,197770	-0,510636
09:48:02,65	0,491960	3,296926	-0,069000	-0,480999	0,082970	-0,245021	0,006035	0,027207	0,176927	0,845467	0,164141	-0,544341	-0,614985	-2,859737	-0,830149	-14,293730	9,987506	12,333752	0,006035	0,027207	0,176927	2,981248	-0,309644	-0,544341	0,006035	0,027207	0,176927	2,981248	-0,309644	-0,544341
09:48:02,70	0,491960	3,296926	-0,069000	-0,480999	0,082970	-0,245021	0,000271	0,035441	0,176863	0,419580	-0,187157	-0,542349	-0,614235	-2,862073	-0,830491	-14,225098	9,991450	12,338009	0,000271	0,035441	0,176863	3,201698	-0,208427	-0,542349	0,000271	0,035441	0,176863	3,201698	-0,208427	-0,542349
09:48:02,75	0,491960	3,296926	-0,069000	-0,480999	0,082970	-0,245021	0,001919	0,033624	0,176520	0,551794	-0,044004	-0,538092	-0,611914	-2,859591	-0,829111	-14,289430	10,005215	12,327736	0,001919	0,033624	0,176520	3,191281	-0,194629	-0,538092	0,001919	0,033624	0,176520	3,191281	-0,194629	-0,538092
09:48:02,80	0,491960	3,296926	-0,069000	-0,480999	0,082970	-0,245021	-0,001392	0,032854	0,177900	0,571566	-0,278736	-0,548365	-0,617934	-2,861731	-0,828772	-14,230154	9,966595	12,310193	-0,001392	0,032854	0,177900	3,150642	-0,169502	-0,548365	-0,001392	0,032854	0,177900	3,150642	-0,169502	-0,548365
09:48:02,85	0,491960	3,296926	-0,069000	-0,480999	0,082970	-0,245021	0,003472	0,036998	0,178239	0,352274	0,044821	-0,565908	-0,617249	-2,859266	-0,830493	-14,240526	9,975366	12,366620	0,003472	0,036998	0,178239	3,256648	-0,227745	-0,565908	0,003472	0,036998	0,178239	3,256648	-0,227745	-0,565908
09:48:02,90	0,491960	3,296926	-0,069000	-0,480999	0,082970	-0,245021	0,000995	0,037638	0,176518	0,321447	-0,097352	-0,509481	-0,608327	-2,857153	-0,835016	-14,189121	9,992268	12,389411	0,000995	0,037638	0,176518	3,275995	-0,175472	-0,509481	0,000995	0,037638	0,176518	3,275995	-0,175472	-0,509481
09:48:02,95	0,491960	3,296926	-0,069000	-0,480999	0,082970	-0,245021	-0,005296	0,030967	0,171995	0,708669	-0,388425	-0,486691	-0,617793	-2,861069	-0,830905	-14,225852	9,965039	12,317576	-0,005296	0,030967	0,171995	3,139560	0,027311	-0,486691	-0,005296	0,030967	0,171995	3,139560	0,027311	-0,486691
09:48:03,00	0,491960	3,296926	-0,069000	-0,480999	0,082970	-0,245021	0,002829	0,037207	0,176106	0,342220	0,015871	-0,558525	-0,613024	-2,866110	-0,832373	-14,203988	9,970190	12,381473	0,002829	0,037207	0,176106	3,262984	-0,206193	-0,558525	0,002829	0,037207	0,176106	3,262984	-0,206193	-0,558525
09:48:03,05	0,491960	3,296926	-0,069000	-0,480999	0,082970	-0,245021	0,004810	0,030557	0,174638	0,703442	0,135226	-0,494628	-0,615751	-2,862234	-0,831949	-14,225801	9,958099	12,382771	0,004810	0,030557	0,174638	3,102137	-0,242322	-0,494628	0,004810	0,030557	0,174638	3,102137	-0,242322	-0,494628
09:48:03,10	0,491960	3,296926	-0,069000	-0,480999	0,082970	-0,245021	0,002817	0,034856	0,175062	0,458480	0,018755	-0,493330	-0,614867	-2,863379	-0,835010	-14,182032	10,034467	12,370462	0,002817	0,034856	0,175062	3,194701	-0,202358	-0,493330	0,002817	0,034856	0,175062	3,194701	-0,202358	-0,493330
09:48:03,15	0,491960	3,296926	-0,069000	-0,480999	0,082970	-0,245021	0,003366	0,033518	0,172002	0,616108	0,047036	-0,505639	-0,615415	-2,862770	-0,831647	-14,222634	9,987027	12,347929	0,003366	0,033518	0,172002	3,247250	-0,217191	-0,505639	0,003366	0,033518	0,172002	3,247250	-0,217191	-0,505639
09:48:03,20	0,491960	3,296926	-0,069000	-0,480999	0,082970	-0,245021	0,003113	0,034297	0,175364	0,514211	0,022430	-0,528172	-0,613117	-2,862911	-0,833583	-14,257817	10,028366	12,375394	0,003113	0,034297	0,175364	3,206511	-0,221925	-0,528172	0,003113	0,034297	0,175364	3,206511	-0,221925	-0,528172
09:48:03,25	0,491960	3,296926	-0,069000	-0,480999	0,082970	-0,245021	0,002085	0,032237	0,173428	0,639548	-0,082139	-0,500707	-0,615003	-2,860402	-0,833246	-14,291194	9,971260	12,344678	0,002085	0,032237	0,173428	3,170126	-0,245835	-0,500707	0,002085	0,032237	0,173428	3,170126	-0,245835	-0,500707
09:48:03,30	0,491960	3,296926	-0,069000	-0,480999	0,082970	-0,245021	0,000856	0,035125	0,173765	0,423223	-0,146417	-0,531423	-0,614285	-2,863428	-0,833283	-14,240742	9,973070	12,331803	0,000856	0,035125	0,173765	3,180517	-0,213611	-0,531423	0,000856	0,035125	0,173765	3,180517	-0,213611	-0,531423
09:48:03,35	0,491960	3,296926	-0,069000	-0,480999	0,082970	-0,245021	0,003117	0,032989	0,173728	0,561055	0,013946	-0,544298	-0,609850	-2,857774	-0,837021	-14,227402	10,019044	12,330962	0,003117	0,032989	0,173728	3,150723	-0,230740	-0,544298	0,003117	0,032989	0,173728	3,150723	-0,230740	-0,544298
09:48:03,40	0,491960	3,296926	-0,069000	-0,480999	0,082970	-0,245021	-0,003997	0,031976	0,169990	0,660226	-0,367392	-0,545139	-0,619645	-2,861518	-0,835154	-14,268245	10,015156	12,379958	-0,003997	0,031976	0,169990	3,170358	-0,053666	-0,545139	-0,003997	0,031976	0,169990	3,170358	-0,053666	-0,545139
09:48:03,45	0,491960	3,296926	-0,069000	-0,480999	0,082970	-0,245021	0,004143	0,038586	0,171857	0,292708	0,022438	-0,496143	-0,615486	-2,864988	-0,832803	-14,243959	9,948235	12,361803	0,004143	0,038586	0,171857	3,321738	-0,302791	-0,496143	0,004143	0,038586	0,171857	3,321738	-0,302791	-0,496143
09:48:03,50	0,491960	3,296926	-0,069000	-0,480999	0,082970	-0,245021	0,005069	0,033249	0,174208	0,524436	0,125076	-0,514298	-0,612887	-2,869178	-0,835067	-14,285923	9,964040	12,320339	0,005069	0,033249	0,174208	3,134488	-0,272835	-0,514298	0,005069	0,033249	0,174208	3,134488	-0,272835	-0,514298
09:48:03,55	0,491960	3,296926	-0,069000	-0,480999	0,082970	-0,245021	0,007398	0,028904	0,171944	0,743087	0,201959	-0,555762	-0,616807	-2,864116	-0,835565	-14,308157	9,959897	12,354727	0,007398	0,028904	0,171944	3,012048	-0,378807	-0,555762	0,007398	0,028904	0,171944	3,012048	-0,378807	-0,555762
09:48:03,60	0,491960	3,296926	-0,069000	-0,480999	0,082970	-0,245021	0,004974	0,034829	0,171446	0,420269	0,058736	-0,521374	-0,616104	-2,862273	-0,838261	-14,248996	9,973280	12,361428	0,004974	0,034829	0,171446	3,154363	-0,331759	-0,521374	0,004974	0,034829	0,171446	3,154363	-0,331759	-0,521374
09:48:03,65	0,491960	3,296926	-0,069000	-0,480999	0,082970	-0,245021	0,003027	0,035143	0,168751	0,445142	0,001995	-0,514673	-0,610716	-2,856294	-0,837463	-14,199404	9,994606	12,382315	0,003027	0,035143	0,168751	3,203838	-0,235600	-0,514673	0,003027	0,035143	0,168751	3,203838	-0,235600	-0,514673
09:48:03,70	0,491960	3,296926	-0,069000	-0,480999	0,082970	-0,245021	-0,004845	0,033466	0,169548	0,575592	-0,375066	-0,493786	-0,612622	-2,859990	-0,835536	-14,278512	9,999596	12,390928	-0,004845	0,033466	0,169548	3,202672	0,005294	-0,493786	-0,004845	0,033466	0,169548	3,202672	0,005294	-0,493786
09:48:03,75	0,491960	3,296926	-0,069000	-0,480999	0,082970	-0,245021	-0,000691	0,033269	0,171475	0,550627	-0,230043	-0,485173	-0,620178	-2,861501	-0,837475	-14,237067	10,012851	12,377252	-0,000691	0,033269	0,171475	3,162208	-0,175801	-0,485173	-0,000691	0,033269	0,171475	3,162208	-0,175801	-0,485173
09:48:03,80	0,491960	3,296926	-0,069000	-0,480999	0,082970	-0,245021	0,004395	0,039056	0,169536	0,281857	0,063691	-0,498849	-0,612491	-2,863246	-0,838236	-14,225439	10,006132	12,367549	0,004395	0,039056	0,169536	3,347789	-0,281314	-0,498849	0,004395	0,039056	0,169536	3,347789	-0,281314	-0,498849
09:48:03,85	0,491960	3,296926	-0,069000	-0,480999	0,082970	-0,245021	0,002062	0,031527	0,168775	0,673403	-0,044179	-0,508552	-0,611936	-2,860238	-0,838263	-14,234359	10,003301	12,353573	0,002062	0,031527	0,168775	3,148244	-0,206069	-0,508552	0,002062	0,031527	0,168775	3,148244	-0,206069	-0,508552
09:48:03,90	0,491960	3,296926	-0,069000	-0,480999	0,082970	-0,245021	-0,000819	0,032550	0,168748	0,613272	-0,200324	-0,522528	-0,611974	-2,863365	-0,839033	-14,236910	9,938583	12,346679	-0,000819	0,032550	0,168748	3,168453	-0,136019	-0,522528	-0,000819	0,032550	0,168748	3,168453	-0,136019	-0,522528
09:48:03,95	0,491960	3,296926	-0,069000	-0,480999	0,082970	-0,245021	0,001908	0,031019	0,167978	0,635542	-0,028377	-0,529422	-0,612572	-2,864051	-0,837912	-14,268470	9,989886	12,304153	0,001908	0,031019	0,167978	3,070569	-0,178132	-0,529422	0,001908	0,031019	0,167978	3,070569	-0,178132	-0,529422
09:48:04,00	0,491960	3,296926	-0,069000	-0,480999	0,082970	-0,245021	0,002801	0,031195	0,169100	0,655069	-0,034930	-0,571948	-0,612761	-2,860832	-0,840386	-14,220469	10,052654	12,363340	0,002801	0,031195	0,169100	3,103867	-0,254776	-0,571948	0,002801	0,031195	0,169100	3,103867	-0,254776	-0,571948
09:48:04,05	0,491960	3,296926	-0,069000	-0,480999	0,082970	-0,245021	0,000107	0,032968	0,166625	0,641251	-0,164801	-0,512761	-0,617219	-2,862989	-0,839015	-14,218271	9,972099	12,370925	0,000107	0,032968	0,166625	3,229201	-0,173214	-0,512761	0,000107	0,032968	0,166625	3,229201	-0,173214	-0,512761
09:48:04,10	0,491960	3,296926	-0,069000	-0,480999	0,082970	-0,245021	0,004205	0,035750	0,167996	0,427905	0,090448	-0,505176	-0,613680	-2,867141	-0,842134	-14,237624	10,008247	12,340259	0,004205	0,035750	0,167996	3,234271	-0,239617	-0,505176	0,004205	0,035750	0,167996	3,234271	-0,239617	-0,505176
09:48:04,15	0,491960	3,296926	-0,069000	-0,480999	0,082970	-0,245021	0,006031	0,030609	0,164877	0,716866	0,150582	-0,535842	-0,615153	-2,860098	-0,837527	-14,294456	10,001785	12,342257	0,006031	0,030609	0,164877	3,119662	-0,322849	-0,535842	0,006031	0,030609	0,164877	3,119662	-0,322849	-0,535842
09:48:04,20	0,491960	3,296926	-0,069000	-0,480999	0,082970	-0,245021	0,000668	0,035407	0,169484	0,433371	-0,174290	-0,533844	-0,611439	-2,859014	-0,838822	-14,273100	9,994606	12,329267	0,000668	0,035407	0,169484	3,212789	-0,226711	-0,533844	0,000668	0,035407	0,169484	3,212789	-0,226711	-0,533844
09:48:04,25	0,491960	3,296926	-0,069000	-0,480999	0,082970	-0,245021	-0,002128	0,032732	0,168189	0,576916	-0,297571	-0,546834	-0,612125	-2,857398	-0,839455	-14,246972	10,008624	12,344085	-0,002128	0,032732	0,168189	3,146372	-0,130547	-0,546834	-0,002128	0,032732	0,168189	3,146372	-0,130547	-0,546834
09:48:04,30	0,491960	3,296926	-0,069000	-0,480999	0,082970	-0,245021	-0,003185	0,034134	0,167557	0,529229	-0,336906	-0,532016	-0,612797	-2,863699	-0,841318	-14,219194	9,996091	12,397989	-0,003185	0,034134	0,167557	3,208721	-0,086923	-0,532016	-0,003185	0,034134	0,167557	3,208721	-0,086923	-0,532016
09:48:04,35	0,491960	3,296926	-0,069000	-0,480999	0,082970	-0,245021	0,002608	0,031566	0,165693	0,665795	-0,005363	-0,478112	-0,612908	-2,859707	-0,838005	-14,271420	9,987770	12,336252	0,002608	0,031566	0,165693	3,143708	-0,210106	-0,478112	0,002608	0,031566	0,165693	3,143708	-0,210106	-0,478112
09:48:04,40	0,491960	3,296926	-0,069000	-0,480999	0,082970	-0,245021	-0,000793	0,033658	0,169006	0,523702	-0,223307	-0,539849	-0,614848	-2,863760	-0,839093	-14,247139	9,934646	12,362290	-0,000793	0,033658	0,169006	3,165820	-0,161035	-0,539849	-0,000793	0,033658	0,169006	3,165820	-0,161035	-0,539849
09:48:04,45	0,491960	3,296926	-0,069000	-0,480999	0,082970	-0,245021	0,003687	0,033311	0,167918	0,507854	0,057256	-0,513812	-0,611236	-2,863823	-0,841349	-14,188481	10,003972	12,335209	0,003687	0,033311	0,167918	3,122773	-0,232173	-0,513812	0,003687	0,033311	0,167918	3,122773	-0,232173	-0,513812
09:48:04,50	0,491960	3,296926	-0,069000	-0,480999	0,082970	-0,245021	0,001935	0,030151	0,165663	0,761525	-0,017699	-0,540892	-0,612240	-2,859364	-0,839753	-14,199375	10,031418	12,338140	0,001935	0,030151	0,165663	3,128407	-0,169615	-0,540892	0,001935	0,030151	0,165663	3,128407	-0,169615	-0,540892
09:48:04,55	0,491960	3,296926	-0,069000	-0,480999	0,082970	-0,245021	-0,001425	0,033250	0,167258	0,618700	-0,215568	-0,537961	-0,611299	-2,860273	-0,840847	-14,203619	10,005497	12,386498	-0,001425	0,033250	0,167258	3,228853	-0,103737	-0,537961	-0,001425	0,033250	0,167258	3,228853	-0,103737	-0,537961
09:48:04,60	0,491960	3,296926	-0,069000	-0,480999	0,082970	-0,245021	-0,001108	0,031981	0,166165	0,660153	-0,189812	-0,489603	-0,616214	-2,859846	-0,841013	-14,300657	10,008772	12,365112	-0,001108	0,031981	0,166165	3,170636	-0,102844	-0,489603	-0,001108	0,031981	0,166165	3,170636	-0,102844	-0,489603
09:48:04,65	0,491960	3,296926	-0,069000	-0,480999	0,082970	-0,245021	0,000980	0,036451	0,165998	0,382015	-0,166905	-0,510989	-0,609968	-2,854191	-0,840905	-14,261042	10,022880	12,376700	0,000980	0,036451	0,165998	3,243415	-0,243855	-0,510989	0,000980	0,036451	0,165998	3,243415	-0,243855	-0,510989
09:48:04,70	0,491960	3,296926	-0,069000	-0,480999	0,082970	-0,245021	-0,007040	0,033869	0,166106	0,548300	-0,556725	-0,499401	-0,611381	-2,858825	-0,841037	-14,239533	10,008116	12,379192	-0,007040	0,033869	0,166106	3,207021	-0,004054	-0,499401	-0,007040	0,033869	0,166106	3,207021	-0,004054	-0,499401
09:48:04,75	0,491960	3,296926	-0,069000	-0,480999	0,082970	-0,245021	-0,002321	0,032776	0,165974	0,603132	-0,285294	-0,496909	-0,613765	-2,855484	-0,842949	-14,252805	10,040051	12,367870	-0,002321	0,032776	0,165974	3,176011	-0,103116	-0,496909	-0,002321	0,032776	0,165974	3,176011	-0,103116	-0,496909
09:48:04,80	0,491960	3,296926	-0,069000	-0,480999	0,082970	-0,245021	-0,004022	0,036511	0,164063	0,429895	-0,401226	-0,508231	-0,616128	-2,860153	-0,841789	-14,250761	9,973022	12,334825	-0,004022	0,036511	0,164063	3,296028	-0,085491	-0,508231	-0,004022	0,036511	0,164063	3,296028	-0,085491	-0,508231
09:48:04,85	0,491960	3,296926	-0,069000	-0,480999	0,082970	-0,245021	0,001203	0,036223	0,165222	0,387859	-0,094259	-0,541276	-0,620699	-2,863435	-0,843023	-14,245849	9,993296	12,317132	0,001203	0,036223	0,165222	3,231361	-0,188661	-0,541276	0,001203	0,036223	0,165222	3,231361	-0,188661	-0,541276
09:48:04,90	0,491960	3,296926	-0,069000	-0,480999	0,082970	-0,245021	0,006331	0,038540	0,163988	0,287387	0,166522	-0,558969	-0,608975	-2,860014	-0,845254	-14,222617	10,028797	12,349378	0,006331	0,038540	0,163988	3,312777	-0,330439	-0,558969	0,006331	0,038540	0,163988	3,312777	-0,330439	-0,558969
09:48:04,95	0,491960	3,296926	-0,069000	-0,480999	0,082970	-0,245021	-0,002494	0,030098	0,161757	0,768722	-0,289997	-0,526723	-0,615620	-2,860049	-0,844500	-14,290455	10,006054	12,371960	-0,002494	0,030098	0,161757	3,131429	-0,094213	-0,526723	-0,002494	0,030098	0,161757	3,131429	-0,094213	-0,526723
09:48:05,00	0,491960	3,296926	-0,069000	-0,480999	0,082970	-0,245021	0,000859	0,035835	0,162511	0,416771	-0,163034	-0,504141	-0,611322	-2,864148	-0,844831	-14,224413	10,023438	12,377019	0,000859	0,035835	0,162511	3,229851	-0,230438	-0,504141	0,000859	0,035835	0,162511	3,229851	-0,230438	-0,504141
09:48:05,05	0,491960	3,296926	-0,069000	-0,480999	0,082970	-0,245021	0,002259	0,030063	0,162180	0,765001	-0,041705	-0,499082	-0,609127	-2,861207	-0,843306	-14,229350	10,023910	12,352747	0,002259	0,030063	0,162180	3,124964	-0,219050	-0,499082	0,002259	0,030063	0,162180	3,124964	-0,219050	-0,499082
09:48:05,10	0,491960	3,296926	-0,069000	-0,480999	0,082970	-0,245021	-0,001385	0,029633	0,163705	0,785329	-0,235707	-0,523354	-0,614871	-2,860236	-0,841721	-14,274187	10,018151	12,351210	-0,001385	0,029633	0,163705	3,111495	-0,126995	-0,523354	-0,001385	0,029633	0,163705	3,111495	-0,126995	-0,523354
09:48:05,15	0,491960	3,296926	-0,069000	-0,480999	0,082970	-0,245021	0,000646	0,035093	0,165290	0,473987	-0,166036	-0,524891	-0,610756	-2,864748	-0,846763	-14,215661	9,975378	12,381419	0,000646	0,035093	0,165290	3,228787	-0,216772	-0,524891	0,000646	0,035093	0,165290	3,228787	-0,216772	-0,524891
09:48:05,20	0,491960	3,296926	-0,069000	-0,480999	0,082970	-0,245021	0,002496	0,029273	0,160248	0,768847	0,002224	-0,494682	-0,610357	-2,859296	-0,845585	-14,213427	9,998138	12,341103	0,002496	0,029273	0,160248	3,066777	-0,193719	-0,494682	0,002496	0,029273	0,160248	3,066777	-0,193719	-0,494682
09:48:05,25	0,491960	3,296926	-0,069000	-0,480999	0,082970	-0,245021	-0,002425	0,031653	0,161426	0,665900	-0,263123	-0,534998	-0,609744	-2,857456	-0,844905	-14,278553	9,966463	12,347990	-0,002425	0,031653	0,161426	3,150683	-0,072753	-0,534998	-0,002425	0,031653	0,161426	3,150683	-0,072753	-0,534998
09:48:05,30	0,491960	3,296926	-0,069000	-0,480999	0,082970	-0,245021	-0,004325	0,032043	0,162107	0,585662	-0,402484	-0,528111	-0,611970	-2,866662	-0,843690	-14,258289	10,006767	12,351428	-0,004325	0,032043	0,162107	3,101004	-0,062967	-0,528111	-0,004325	0,032043	0,162107	3,101004	-0,062967	-0,528111
09:48:05,35	0,491960	3,296926	-0,069000	-0,480999	0,082970	-0,245021	-0,001154	0,038310	0,161331	0,332861	-0,278160	-0,511596	-0,616757	-2,857068	-0,845681	-14,277119	10,050037	12,364505	-0,001154	0,038310	0,161331	3,340181	-0,187533	-0,511596	-0,001154	0,038310	0,161331	3,340181	-0,187533	-0,511596
09:48:05,40	0,491960	3,296926	-0,069000	-0,480999	0,082970	-0,245021	-0,001154	0,038310	0,161331	0,332861	-0,278160	-0,511596	-0,613447	-2,864584	-0,847197	-14,275143	9,957613	12,364327	-0,001154	0,038310	0,161331	3,340181	-0,187533	-0,511596	-0,001154	0,038310	0,161331	3,340181	-0,187533	-0,511596
09:48:05,45	0,491960	3,296926	-0,069000	-0,480999	0,082970	-0,245021	0,003700	0,031686	0,159814	0,598242	0,022186	-0,511774	-0,609566	-2,861014	-0,845253	-14,227173	10,031497	12,349260	0,003700	0,031686	0,159814	3,085598	-0,268248	-0,511774	0,003700	0,031686	0,159814	3,085598	-0,268248	-0,511774
09:48:05,50	0,491960	3,296926	-0,069000	-0,480999	0,082970	-0,245021	-0,001332	0,030110	0,161758	0,768173	-0,234872	-0,526841	-0,613520	-2,862883	-0,845740	-14,222816	10,035623	12,341415	-0,001332	0,030110	0,161758	3,131799	-0,130301	-0,526841	-0,001332	0,030110	0,161758	3,131799	-0,130301	-0,526841
09:48:05,55	0,491960	3,296926	-0,069000	-0,480999	0,082970	-0,245021	0,002263	0,032599	0,161271	0,644472	-0,046231	-0,534686	-0,618316	-2,861136	-0,843979	-14,273577	10,014653	12,363850	0,002263	0,032599	0,161271	3,203522	-0,223853	-0,534686	0,002263	0,032599	0,161271	3,203522	-0,223853	-0,534686
09:48:05,60	0,491960	3,296926	-0,069000	-0,480999	0,082970	-0,245021	0,003148	0,037627	0,163032	0,339502	-0,033670	-0,512251	-0,618416	-2,862534	-0,844462	-14,228015	10,009653	12,375403	0,003148	0,037627	0,163032	3,293210	-0,280789	-0,512251	0,003148	0,037627	0,163032	3,293210	-0,280789	-0,512251
09:48:05,65	0,491960	3,296926	-0,069000	-0,480999	0,082970	-0,245021	0,004409	0,037014	0,162549	0,389809	0,073836	-0,500698	-0,614322	-2,863735	-0,846427	-14,227614	9,955429	12,331781	0,004409	0,037014	0,162549	3,295427	-0,272236	-0,500698	0,004409	0,037014	0,162549	3,295427	-0,272236	-0,500698
09:48:05,70	0,491960	3,296926	-0,069000	-0,480999	0,082970	-0,245021	0,003402	0,032868	0,160584	0,558651	0,048971	-0,544320	-0,610597	-2,856531	-0,844288	-14,200698	9,985618	12,352263	0,003402	0,032868	0,160584	3,138794	-0,218112	-0,544320	0,003402	0,032868	0,160584	3,138794	-0,218112	-0,544320
09:48:05,75	0,491960	3,296926	-0,069000	-0,480999	0,082970	-0,245021	-0,004699	0,033245	0,162724	0,578678	-0,364103	-0,523838	-0,613924	-2,861362	-0,848154	-14,260686	9,975865	12,394004	-0,004699	0,033245	0,162724	3,188372	0,004800	-0,523838	-0,004699	0,033245	0,162724	3,188372	0,004800	-0,523838
09:48:05,80	0,491960	3,296926	-0,069000	-0,480999	0,082970	-0,245021	0,001147	0,033710	0,158857	0,516055	-0,107147	-0,482097	-0,613742	-2,856800	-0,846839	-14,236184	10,027004	12,345232	0,001147	0,033710	0,158857	3,162256	-0,197214	-0,482097	0,001147	0,033710	0,158857	3,162256	-0,197214	-0,482097
09:48:05,85	0,491960	3,296926	-0,069000	-0,480999	0,082970	-0,245021	-0,002894	0,035833	0,160172	0,462163	-0,321641	-0,530869	-0,614355	-2,862133	-0,844786	-14,247281	9,974052	12,339081	-0,002894	0,035833	0,160172	3,275071	-0,094471	-0,530869	-0,002894	0,035833	0,160172	3,275071	-0,094471	-0,530869
09:48:05,90	0,491960	3,296926	-0,069000	-0,480999	0,082970	-0,245021	0,002030	0,033697	0,162226	0,521818	-0,048714	-0,537020	-0,610808	-2,866073	-0,846050	-14,255496	9,981864	12,313565	0,002030	0,033697	0,162226	3,167067	-0,208097	-0,537020	0,002030	0,033697	0,162226	3,167067	-0,208097	-0,537020
09:48:05,95	0,491960	3,296926	-0,069000	-0,480999	0,082970	-0,245021	0,003670	0,028656	0,160961	0,786648	0,025508	-0,562536	-0,612602	-2,858948	-0,844896	-14,257147	10,008928	12,343564	0,003670	0,028656	0,160961	3,036118	-0,262560	-0,562536	0,003670	0,028656	0,160961	3,036118	-0,262560	-0,562536
09:48:06,00	0,491960	3,296926	-0,069000	-0,480999	0,082970	-0,245021	-0,001604	0,033772	0,162116	0,543231	-0,263669	-0,532537	-0,613677	-2,864493	-0,848332	-14,203072	9,975520	12,362401	-0,001604	0,033772	0,162116	3,194303	-0,137776	-0,532537	-0,001604	0,033772	0,162116	3,194303	-0,137776	-0,532537
09:48:06,05	0,491960	3,296926	-0,069000	-0,480999	0,082970	-0,245021	0,003736	0,031930	0,158679	0,637083	0,077537	-0,513700	-0,615465	-2,864894	-0,847958	-14,216128	9,976981	12,352296	0,003736	0,031930	0,158679	3,143615	-0,215749	-0,513700	0,003736	0,031930	0,158679	3,143615	-0,215749	-0,513700
09:48:06,10	0,491960	3,296926	-0,069000	-0,480999	0,082970	-0,245021	0,004977	0,033278	0,159054	0,561737	0,130032	-0,523805	-0,609892	-2,861611	-0,846546	-14,233629	10,012287	12,354198	0,004977	0,033278	0,159054	3,174068	-0,260672	-0,523805	0,004977	0,033278	0,159054	3,174068	-0,260672	-0,523805
09:48:06,15	0,491960	3,296926	-0,069000	-0,480999	0,082970	-0,245021	-0,000653	0,030094	0,160465	0,749126	-0,195532	-0,521903	-0,624421	-2,862557	-0,846062	-14,284707	10,023058	12,361812	-0,000653	0,030094	0,160465	3,111519	-0,144289	-0,521903	-0,000653	0,030094	0,160465	3,111519	-0,144289	-0,521903
09:48:06,20	0,491960	3,296926	-0,069000	-0,480999	0,082970	-0,245021	0,007431	0,042203	0,160950	0,103241	0,175204	-0,514289	-0,616102	-2,861862	-0,849554	-14,230609	9,976127	12,324658	0,007431	0,042203	0,160950	3,416200	-0,408130	-0,514289	0,007431	0,042203	0,160950	3,416200	-0,408130	-0,514289
09:48:06,25	0,491960	3,296926	-0,069000	-0,480999	0,082970	-0,245021	0,002670	0,035346	0,157457	0,446233	-0,002047	-0,551443	-0,612253	-2,861423	-0,847514	-14,190181	10,015104	12,337900	0,002670	0,035346	0,157457	3,220883	-0,211650	-0,551443	0,002670	0,035346	0,157457	3,220883	-0,211650	-0,551443
09:48:06,30	0,491960	3,296926	-0,069000	-0,480999	0,082970	-0,245021	0,000365	0,032232	0,159497	0,662130	-0,106380	-0,538201	-0,609205	-2,858718	-0,848179	-14,239344	9,995269	12,355253	0,000365	0,032232	0,159497	3,192331	-0,135047	-0,538201	0,000365	0,032232	0,159497	3,192331	-0,135047	-0,538201
09:48:06,35	0,491960	3,296926	-0,069000	-0,480999	0,082970	-0,245021	-0,003502	0,030945	0,158832	0,687294	-0,340139	-0,520848	-0,612119	-2,862500	-0,848015	-14,307481	9,999932	12,340403	-0,003502	0,030945	0,158832	3,116467	-0,065222	-0,520848	-0,003502	0,030945	0,158832	3,116467	-0,065222	-0,520848
09:48:06,40	0,491960	3,296926	-0,069000	-0,480999	0,082970	-0,245021	0,001231	0,031578	0,158997	0,624354	-0,155370	-0,535698	-0,618369	-2,859145	-0,848395	-14,195539	10,006000	12,314869	0,001231	0,031578	0,158997	3,103208	-0,251982	-0,535698	0,001231	0,031578	0,158997	3,103208	-0,251982	-0,535698
09:48:06,45	0,491960	3,296926	-0,069000	-0,480999	0,082970	-0,245021	0,001450	0,038668	0,158617	0,316906	-0,050036	-0,561232	-0,612074	-2,863756	-0,847684	-14,226801	10,012792	12,335972	0,001450	0,038668	0,158617	3,352316	-0,163894	-0,561232	0,001450	0,038668	0,158617	3,352316	-0,163894	-0,561232
09:48:06,50	0,491960	3,296926	-0,069000	-0,480999	0,082970	-0,245021	0,002296	0,030911	0,159327	0,710501	-0,036524	-0,540129	-0,611793	-2,860003	-0,846571	-14,207263	10,020931	12,317790	0,002296	0,030911	0,159327	3,137017	-0,216776	-0,540129	0,002296	0,030911	0,159327	3,137017	-0,216776	-0,540129
09:48:06,55	0,491960	3,296926	-0,069000	-0,480999	0,082970	-0,245021	-0,001094	0,032544	0,160440	0,642426	-0,199987	-0,558311	-0,620262	-2,862226	-0,848390	-14,254901	9,994712	12,343402	-0,001094	0,032544	0,160440	3,197097	-0,114073	-0,558311	-0,001094	0,032544	0,160440	3,197097	-0,114073	-0,558311
09:48:06,60	0,491960	3,296926	-0,069000	-0,480999	0,082970	-0,245021	0,005065	0,038766	0,158622	0,272315	0,092157	-0,532700	-0,615559	-2,861230	-0,850726	-14,256350	10,002636	12,336362	0,005065	0,038766	0,158622	3,315476	-0,305445	-0,532700	0,005065	0,038766	0,158622	3,315476	-0,305445	-0,532700
09:48:06,65	0,491960	3,296926	-0,069000	-0,480999	0,082970	-0,245021	0,001851	0,035192	0,156286	0,464304	-0,080189	-0,539739	-0,614983	-2,865866	-0,849128	-14,260303	9,964677	12,367542	0,001851	0,035192	0,156286	3,226902	-0,225490	-0,539739	0,001851	0,035192	0,156286	3,226902	-0,225490	-0,539739
09:48:06,70	0,491960	3,296926	-0,069000	-0,480999	0,082970	-0,245021	0,005578	0,032375	0,157884	0,575976	0,129173	-0,508559	-0,612660	-2,860560	-0,851480	-14,276372	10,021876	12,377005	0,005578	0,032375	0,157884	3,117382	-0,308700	-0,508559	0,005578	0,032375	0,157884	3,117382	-0,308700	-0,508559
09:48:06,75	0,491960	3,296926	-0,069000	-0,480999	0,082970	-0,245021	-0,000179	0,033016	0,155531	0,584129	-0,212683	-0,499096	-0,612602	-2,865539	-0,850312	-14,259044	9,992933	12,340544	-0,000179	0,033016	0,155531	3,175877	-0,198668	-0,499096	-0,000179	0,033016	0,155531	3,175877	-0,198668	-0,499096
09:48:06,80	0,491960	3,296926	-0,069000	-0,480999	0,082970	-0,245021	0,004104	0,030476	0,156699	0,699781	0,039506	-0,535557	-0,611994	-2,861115	-0,852254	-14,233358	9,993240	12,351923	0,004104	0,030476	0,156699	3,092180	-0,282686	-0,535557	0,004104	0,030476	0,156699	3,092180	-0,282686	-0,535557
09:48:06,85	0,491960	3,296926	-0,069000	-0,480999	0,082970	-0,245021	-3,155547E-5	0,032162	0,154758	0,625244	-0,153470	-0,524178	-0,618484	-2,866887	-0,850303	-14,265194	10,019460	12,359616	-3,155547E-5	0,032162	0,154758	3,149954	-0,150993	-0,524178	-3,155547E-5	0,032162	0,154758	3,149954	-0,150993	-0,524178
09:48:06,90	0,491960	3,296926	-0,069000	-0,480999	0,082970	-0,245021	0,008213	0,034896	0,156708	0,489871	0,234548	-0,516486	-0,614311	-2,864414	-0,850434	-14,246669	10,048372	12,352636	0,008213	0,034896	0,156708	3,229192	-0,410146	-0,516486	0,008213	0,034896	0,156708	3,229192	-0,410146	-0,516486
09:48:06,95	0,491960	3,296926	-0,069000	-0,480999	0,082970	-0,245021	0,003985	0,032519	0,156577	0,647765	0,016279	-0,523465	-0,612312	-2,858959	-0,851091	-14,207560	10,025698	12,344987	0,003985	0,032519	0,156577	3,200507	-0,296517	-0,523465	0,003985	0,032519	0,156577	3,200507	-0,296517	-0,523465
09:48:07,00	0,491960	3,296926	-0,069000	-0,480999	0,082970	-0,245021	-0,001739	0,033516	0,155921	0,595850	-0,236157	-0,531114	-0,612521	-2,862350	-0,852238	-14,228037	10,054345	12,363232	-0,001739	0,033516	0,155921	3,226841	-0,099628	-0,531114	-0,001739	0,033516	0,155921	3,226841	-0,099628	-0,531114
09:48:07,05	0,491960	3,296926	-0,069000	-0,480999	0,082970	-0,245021	0,001302	0,032001	0,154773	0,689175	-0,110079	-0,512869	-0,612049	-2,866973	-0,853480	-14,206324	10,000670	12,350540	0,001302	0,032001	0,154773	3,201276	-0,212272	-0,512869	0,001302	0,032001	0,154773	3,201276	-0,212272	-0,512869
09:48:07,10	0,491960	3,296926	-0,069000	-0,480999	0,082970	-0,245021	0,005070	0,029281	0,153531	0,795017	0,131483	-0,525561	-0,612506	-2,861882	-0,851065	-14,214400	10,034891	12,366672	0,005070	0,029281	0,153531	3,093555	-0,266474	-0,525561	0,005070	0,029281	0,153531	3,093555	-0,266474	-0,525561
09:48:07,15	0,491960	3,296926	-0,069000	-0,480999	0,082970	-0,245021	0,000889	0,032221	0,155946	0,667710	-0,109994	-0,509429	-0,609900	-2,855819	-0,848171	-14,211981	9,998416	12,367491	0,000889	0,032221	0,155946	3,197076	-0,179803	-0,509429	0,000889	0,032221	0,155946	3,197076	-0,179803	-0,509429
09:48:07,20	0,491960	3,296926	-0,069000	-0,480999	0,082970	-0,245021	-0,005665	0,032996	0,158841	0,597028	-0,430494	-0,508611	-0,610815	-2,868200	-0,852594	-14,254642	10,014357	12,386094	-0,005665	0,032996	0,158841	3,187236	0,014223	-0,508611	-0,005665	0,032996	0,158841	3,187236	0,014223	-0,508611
09:48:07,25	0,491960	3,296926	-0,069000	-0,480999	0,082970	-0,245021	0,005516	0,027599	0,154418	0,870187	0,106002	-0,490007	-0,613233	-2,860650	-0,853042	-14,276987	10,050413	12,369073	0,005516	0,027599	0,154418	3,036670	-0,326989	-0,490007	0,005516	0,027599	0,154418	3,036670	-0,326989	-0,490007
09:48:07,30	0,491960	3,296926	-0,069000	-0,480999	0,082970	-0,245021	0,000185	0,033467	0,153969	0,585067	-0,208565	-0,507028	-0,610780	-2,867812	-0,853003	-14,229887	9,981817	12,346348	0,000185	0,033467	0,153969	3,212244	-0,223110	-0,507028	0,000185	0,033467	0,153969	3,212244	-0,223110	-0,507028
09:48:07,35	0,491960	3,296926	-0,069000	-0,480999	0,082970	-0,245021	0,005162	0,027763	0,154009	0,845850	0,125294	-0,529753	-0,609614	-2,859641	-0,850667	-14,221175	10,005393	12,390613	0,005162	0,027763	0,154009	3,025215	-0,279896	-0,529753	0,005162	0,027763	0,154009	3,025215	-0,279896	-0,529753
09:48:07,40	0,491960	3,296926	-0,069000	-0,480999	0,082970	-0,245021	-0,002497	0,030838	0,156344	0,710723	-0,277210	-0,485488	-0,619089	-2,864544	-0,852646	-14,260222	10,012169	12,356155	-0,002497	0,030838	0,156344	3,131477	-0,081179	-0,485488	-0,002497	0,030838	0,156344	3,131477	-0,081179	-0,485488
09:48:07,45	0,491960	3,296926	-0,069000	-0,480999	0,082970	-0,245021	0,006486	0,036592	0,154365	0,397834	0,152737	-0,519946	-0,611463	-2,867579	-0,849923	-14,279638	9,981297	12,340040	0,006486	0,036592	0,154365	3,270317	-0,356450	-0,519946	0,006486	0,036592	0,154365	3,270317	-0,356450	-0,519946
09:48:07,50	0,491960	3,296926	-0,069000	-0,480999	0,082970	-0,245021	0,005302	0,028470	0,157089	0,783724	0,089753	-0,536061	-0,614332	-2,858365	-0,848770	-14,237805	10,032943	12,355970	0,005302	0,028470	0,157089	3,018644	-0,326433	-0,536061	0,005302	0,028470	0,157089	3,018644	-0,326433	-0,536061
09:48:07,55	0,491960	3,296926	-0,069000	-0,480999	0,082970	-0,245021	-0,001243	0,035562	0,158242	0,480621	-0,240190	-0,520131	-0,618405	-2,866443	-0,850704	-14,223239	9,996640	12,320016	-0,001243	0,035562	0,158242	3,272206	-0,142582	-0,520131	-0,001243	0,035562	0,158242	3,272206	-0,142582	-0,520131
09:48:07,60	0,491960	3,296926	-0,069000	-0,480999	0,082970	-0,245021	0,007788	0,035050	0,156307	0,483079	0,260234	-0,556085	-0,617307	-2,862514	-0,851892	-14,239290	9,971652	12,320876	0,007788	0,035050	0,156307	3,234486	-0,351160	-0,556085	0,007788	0,035050	0,156307	3,234486	-0,351160	-0,556085
09:48:07,65	0,491960	3,296926	-0,069000	-0,480999	0,082970	-0,245021	0,003837	0,036064	0,155119	0,400693	0,053355	-0,555225	-0,610653	-2,860803	-0,851848	-14,175508	10,039793	12,338316	0,003837	0,036064	0,155119	3,231688	-0,247855	-0,555225	0,003837	0,036064	0,155119	3,231688	-0,247855	-0,555225
09:48:07,70	0,491960	3,296926	-0,069000	-0,480999	0,082970	-0,245021	-0,000972	0,031157	0,155163	0,746752	-0,175530	-0,537785	-0,615606	-2,861064	-0,854206	-14,267216	10,002589	12,367677	-0,000972	0,031157	0,155163	3,192559	-0,099259	-0,537785	-0,000972	0,031157	0,155163	3,192559	-0,099259	-0,537785
09:48:07,75	0,491960	3,296926	-0,069000	-0,480999	0,082970	-0,245021	0,001730	0,035316	0,152805	0,452405	-0,095841	-0,508424	-0,611798	-2,858982	-0,853956	-14,189205	10,039718	12,399565	0,001730	0,035316	0,152805	3,224701	-0,231684	-0,508424	0,001730	0,035316	0,152805	3,224701	-0,231684	-0,508424
09:48:07,80	0,491960	3,296926	-0,069000	-0,480999	0,082970	-0,245021	-0,001976	0,033058	0,153056	0,640962	-0,239599	-0,476536	-0,616789	-2,858549	-0,851495	-14,266901	10,001323	12,370998	-0,001976	0,033058	0,153056	3,236035	-0,084458	-0,476536	-0,001976	0,033058	0,153056	3,236035	-0,084458	-0,476536
09:48:07,85	0,491960	3,296926	-0,069000	-0,480999	0,082970	-0,245021	0,000144	0,037597	0,155516	0,332842	-0,177427	-0,505103	-0,615782	-2,864133	-0,854634	-14,231335	10,035938	12,362499	0,000144	0,037597	0,155516	3,284215	-0,188739	-0,505103	0,000144	0,037597	0,155516	3,284215	-0,188739	-0,505103
09:48:07,90	0,491960	3,296926	-0,069000	-0,480999	0,082970	-0,245021	0,004476	0,033934	0,152377	0,571106	0,061328	-0,513602	-0,618470	-2,861193	-0,852640	-14,222044	9,970411	12,359870	0,004476	0,033934	0,152377	3,234893	-0,290043	-0,513602	0,004476	0,033934	0,152377	3,234893	-0,290043	-0,513602
09:48:07,95	0,491960	3,296926	-0,069000	-0,480999	0,082970	-0,245021	0,003275	0,037731	0,154372	0,321530	0,039673	-0,516231	-0,615455	-2,861639	-0,853791	-14,207585	10,025301	12,362635	0,003275	0,037731	0,154372	3,283425	-0,217400	-0,516231	0,003275	0,037731	0,154372	3,283425	-0,217400	-0,516231
09:48:08,00	0,491960	3,296926	-0,069000	-0,480999	0,082970	-0,245021	0,002154	0,034897	0,153220	0,523661	-0,033548	-0,513466	-0,613605	-2,862317	-0,852568	-14,227172	9,966445	12,313186	0,002154	0,034897	0,153220	3,263091	-0,202612	-0,513466	0,002154	0,034897	0,153220	3,263091	-0,202612	-0,513466
09:48:08,05	0,491960	3,296926	-0,069000	-0,480999	0,082970	-0,245021	0,001816	0,032956	0,154443	0,563840	-0,038658	-0,562915	-0,615706	-2,863628	-0,854624	-14,324265	10,009202	12,348952	0,001816	0,032956	0,154443	3,150885	-0,181192	-0,562915	0,001816	0,032956	0,154443	3,150885	-0,181192	-0,562915
09:48:08,10	0,491960	3,296926	-0,069000	-0,480999	0,082970	-0,245021	0,004001	0,034120	0,152387	0,491814	-0,030474	-0,527149	-0,613334	-2,863788	-0,854645	-14,234513	10,032995	12,346768	0,004001	0,034120	0,152387	3,170204	-0,344571	-0,527149	0,004001	0,034120	0,152387	3,170204	-0,344571	-0,527149
09:48:08,15	0,491960	3,296926	-0,069000	-0,480999	0,082970	-0,245021	0,002954	0,031986	0,152366	0,668247	-0,019089	-0,529333	-0,622580	-2,864595	-0,852668	-14,248984	10,027969	12,326877	0,002954	0,031986	0,152366	3,179141	-0,250993	-0,529333	0,002954	0,031986	0,152366	3,179141	-0,250993	-0,529333
09:48:08,20	0,491960	3,296926	-0,069000	-0,480999	0,082970	-0,245021	0,008276	0,039590	0,154343	0,261256	0,247619	-0,549224	-0,612506	-2,857724	-0,855748	-14,195642	10,034503	12,355398	0,008276	0,039590	0,154343	3,369058	-0,402037	-0,549224	0,008276	0,039590	0,154343	3,369058	-0,402037	-0,549224
09:48:08,25	0,491960	3,296926	-0,069000	-0,480999	0,082970	-0,245021	-0,002712	0,034300	0,151264	0,568641	-0,280809	-0,520703	-0,609569	-2,863891	-0,852616	-14,200618	9,969824	12,346219	-0,002712	0,034300	0,151264	3,261215	-0,067937	-0,520703	-0,002712	0,034300	0,151264	3,261215	-0,067937	-0,520703
09:48:08,30	0,491960	3,296926	-0,069000	-0,480999	0,082970	-0,245021	0,001161	0,028674	0,154395	0,802703	-0,051420	-0,529882	-0,616756	-2,860272	-0,854592	-14,258060	10,024038	12,373269	0,001161	0,028674	0,154395	3,053618	-0,142521	-0,529882	0,001161	0,028674	0,154395	3,053618	-0,142521	-0,529882
09:48:08,35	0,491960	3,296926	-0,069000	-0,480999	0,082970	-0,245021	0,001620	0,036708	0,152420	0,403184	-0,104395	-0,502832	-0,613792	-2,859662	-0,853349	-14,210948	10,037710	12,358534	0,001620	0,036708	0,152420	3,284739	-0,231543	-0,502832	0,001620	0,036708	0,152420	3,284739	-0,231543	-0,502832
09:48:08,40	0,491960	3,296926	-0,069000	-0,480999	0,082970	-0,245021	-0,000390	0,034446	0,153663	0,556199	-0,174958	-0,517568	-0,617890	-2,862011	-0,854204	-14,231588	9,983971	12,346798	-0,000390	0,034446	0,153663	3,260195	-0,144312	-0,517568	-0,000390	0,034446	0,153663	3,260195	-0,144312	-0,517568
09:48:08,45	0,491960	3,296926	-0,069000	-0,480999	0,082970	-0,245021	0,003693	0,036819	0,152807	0,375913	0,046373	-0,529303	-0,611320	-2,856470	-0,855750	-14,184187	10,019406	12,350344	0,003693	0,036819	0,152807	3,266236	-0,243526	-0,529303	0,003693	0,036819	0,152807	3,266236	-0,243526	-0,529303
09:48:08,50	0,491960	3,296926	-0,069000	-0,480999	0,082970	-0,245021	-0,004391	0,033901	0,151261	0,582063	-0,350663	-0,525757	-0,617240	-2,862926	-0,855365	-14,207497	9,991046	12,332924	-0,004391	0,033901	0,151261	3,243284	-0,005967	-0,525757	-0,004391	0,033901	0,151261	3,243284	-0,005967	-0,525757
09:48:08,55	0,491960	3,296926	-0,069000	-0,480999	0,082970	-0,245021	0,004160	0,035799	0,151646	0,447145	0,088001	-0,543177	-0,614454	-2,862891	-0,853830	-14,292641	10,020108	12,353664	0,004160	0,035799	0,151646	3,257368	-0,238586	-0,543177	0,004160	0,035799	0,151646	3,257368	-0,238586	-0,543177
09:48:08,60	0,491960	3,296926	-0,069000	-0,480999	0,082970	-0,245021	0,002737	0,033404	0,153181	0,554277	-0,074298	-0,522437	-0,611922	-2,864825	-0,856578	-14,243878	9,985881	12,358734	0,002737	0,033404	0,153181	3,176500	-0,289126	-0,522437	0,002737	0,033404	0,153181	3,176500	-0,289126	-0,522437
09:48:08,65	0,491960	3,296926	-0,069000	-0,480999	0,082970	-0,245021	0,003146	0,030245	0,150434	0,713309	0,006340	-0,517367	-0,617303	-2,862970	-0,856117	-14,224788	9,974891	12,376631	0,003146	0,030245	0,150434	3,087513	-0,240634	-0,517367	0,003146	0,030245	0,150434	3,087513	-0,240634	-0,517367
09:48:08,70	0,491960	3,296926	-0,069000	-0,480999	0,082970	-0,245021	0,004230	0,035832	0,150894	0,422783	0,084712	-0,499470	-0,610190	-2,860398	-0,854571	-14,219165	10,024143	12,364286	0,004230	0,035832	0,150894	3,235612	-0,247321	-0,499470	0,004230	0,035832	0,150894	3,235612	-0,247321	-0,499470
09:48:08,75	0,491960	3,296926	-0,069000	-0,480999	0,082970	-0,245021	-0,001555	0,030958	0,152441	0,721705	-0,235830	-0,511815	-0,616286	-2,867879	-0,855267	-14,238884	10,016721	12,365741	-0,001555	0,030958	0,152441	3,151911	-0,113793	-0,511815	-0,001555	0,030958	0,152441	3,151911	-0,113793	-0,511815
09:48:08,80	0,491960	3,296926	-0,069000	-0,480999	0,082970	-0,245021	0,007972	0,032497	0,151744	0,625406	0,246207	-0,510360	-0,614425	-2,860550	-0,855981	-14,269228	10,014203	12,335515	0,007972	0,032497	0,151744	3,176399	-0,379623	-0,510360	0,007972	0,032497	0,151744	3,176399	-0,379623	-0,510360
09:48:08,85	0,491960	3,296926	-0,069000	-0,480999	0,082970	-0,245021	0,000695	0,034550	0,151030	0,501287	-0,157211	-0,540587	-0,620224	-2,864658	-0,855741	-14,226723	9,991417	12,356816	0,000695	0,034550	0,151030	3,213456	-0,211806	-0,540587	0,000695	0,034550	0,151030	3,213456	-0,211806	-0,540587
09:48:08,90	0,491960	3,296926	-0,069000	-0,480999	0,082970	-0,245021	0,007152	0,037518	0,151270	0,348479	0,226736	-0,519285	-0,611495	-2,859031	-0,854632	-14,280838	10,029321	12,331184	0,007152	0,037518	0,151270	3,293623	-0,334702	-0,519285	0,007152	0,037518	0,151270	3,293623	-0,334702	-0,519285
09:48:08,95	0,491960	3,296926	-0,069000	-0,480999	0,082970	-0,245021	-0,002085	0,032772	0,152379	0,601020	-0,319435	-0,544917	-0,610748	-2,863930	-0,857277	-14,212767	10,033389	12,360697	-0,002085	0,032772	0,152379	3,173631	-0,155723	-0,544917	-0,002085	0,032772	0,152379	3,173631	-0,155723	-0,544917
09:48:09,00	0,491960	3,296926	-0,069000	-0,480999	0,082970	-0,245021	0,001784	0,029676	0,149734	0,799599	-0,061304	-0,515404	-0,612140	-2,862080	-0,856974	-14,306037	10,012600	12,317233	0,001784	0,029676	0,149734	3,129132	-0,201347	-0,515404	0,001784	0,029676	0,149734	3,129132	-0,201347	-0,515404
09:48:09,05	0,491960	3,296926	-0,069000	-0,480999	0,082970	-0,245021	0,000877	0,031806	0,150037	0,624197	-0,178839	-0,558868	-0,610796	-2,861576	-0,855732	-14,218749	9,997631	12,363859	0,000877	0,031806	0,150037	3,120940	-0,247696	-0,558868	0,000877	0,031806	0,150037	3,120940	-0,247696	-0,558868
09:48:09,10	0,491960	3,296926	-0,069000	-0,480999	0,082970	-0,245021	-0,000231	0,030894	0,151279	0,702295	-0,153381	-0,512242	-0,622014	-2,860892	-0,857699	-14,226677	10,002331	12,363451	-0,000231	0,030894	0,151279	3,127455	-0,135254	-0,512242	-0,000231	0,030894	0,151279	3,127455	-0,135254	-0,512242
09:48:09,15	0,491960	3,296926	-0,069000	-0,480999	0,082970	-0,245021	0,004786	0,040951	0,149313	0,179426	0,098269	-0,512650	-0,610801	-2,860767	-0,855382	-14,232061	10,020241	12,325865	0,004786	0,040951	0,149313	3,394078	-0,277411	-0,512650	0,004786	0,040951	0,149313	3,394078	-0,277411	-0,512650
09:48:09,20	0,491960	3,296926	-0,069000	-0,480999	0,082970	-0,245021	-0,000929	0,031302	0,151629	0,693987	-0,212507	-0,550236	-0,619128	-2,860917	-0,855790	-14,272270	10,034561	12,340059	-0,000929	0,031302	0,151629	3,151201	-0,139592	-0,550236	-0,000929	0,031302	0,151629	3,151201	-0,139592	-0,550236
09:48:09,25	0,491960	3,296926	-0,069000	-0,480999	0,082970	-0,245021	0,003364	0,038439	0,151221	0,315175	-0,031245	-0,536042	-0,617901	-2,860469	-0,855735	-14,230530	10,000124	12,387224	0,003364	0,038439	0,151221	3,332621	-0,295343	-0,536042	0,003364	0,038439	0,151221	3,332621	-0,295343	-0,536042
09:48:09,30	0,491960	3,296926	-0,069000	-0,480999	0,082970	-0,245021	0,002362	0,037601	0,151276	0,349812	-0,029978	-0,488877	-0,612574	-2,861090	-0,857334	-14,233547	10,021631	12,317068	0,002362	0,037601	0,151276	3,301453	-0,215427	-0,488877	0,002362	0,037601	0,151276	3,301453	-0,215427	-0,488877
09:48:09,35	0,491960	3,296926	-0,069000	-0,480999	0,082970	-0,245021	0,000237	0,032677	0,149677	0,622970	-0,153866	-0,559033	-0,618005	-2,860170	-0,857326	-14,286055	10,026014	12,375083	0,000237	0,032677	0,149677	3,188088	-0,172469	-0,559033	0,000237	0,032677	0,149677	3,188088	-0,172469	-0,559033
09:48:09,40	0,491960	3,296926	-0,069000	-0,480999	0,082970	-0,245021	0,002156	0,037840	0,149685	0,331998	-0,101756	-0,501018	-0,613703	-2,863039	-0,858438	-14,208662	10,027079	12,375316	0,002156	0,037840	0,149685	3,302468	-0,270980	-0,501018	0,002156	0,037840	0,149685	3,302468	-0,270980	-0,501018
09:48:09,45	0,491960	3,296926	-0,069000	-0,480999	0,082970	-0,245021	0,002490	0,032680	0,148573	0,639935	-0,017900	-0,500785	-0,616648	-2,865203	-0,856505	-14,206675	9,988534	12,352674	0,002490	0,032680	0,148573	3,205348	-0,213338	-0,500785	0,002490	0,032680	0,148573	3,205348	-0,213338	-0,500785
09:48:09,50	0,491960	3,296926	-0,069000	-0,480999	0,082970	-0,245021	0,005836	0,034148	0,150506	0,531227	0,177093	-0,523427	-0,615683	-2,858369	-0,857694	-14,277782	9,982947	12,403582	0,005836	0,034148	0,150506	3,211855	-0,281017	-0,523427	0,005836	0,034148	0,150506	3,211855	-0,281017	-0,523427
09:48:09,55	0,491960	3,296926	-0,069000	-0,480999	0,082970	-0,245021	-0,000565	0,036730	0,149317	0,356599	-0,214552	-0,472519	-0,610814	-2,857113	-0,857721	-14,232737	10,049181	12,338453	-0,000565	0,036730	0,149317	3,239872	-0,170174	-0,472519	-0,000565	0,036730	0,149317	3,239872	-0,170174	-0,472519
09:48:09,60	0,491960	3,296926	-0,069000	-0,480999	0,082970	-0,245021	-0,004087	0,033141	0,149290	0,623092	-0,391800	-0,537648	-0,614479	-2,861333	-0,856576	-14,302726	10,036139	12,336798	-0,004087	0,033141	0,149290	3,224654	-0,070950	-0,537648	-0,004087	0,033141	0,149290	3,224654	-0,070950	-0,537648
09:48:09,65	0,491960	3,296926	-0,069000	-0,480999	0,082970	-0,245021	0,001400	0,034205	0,150436	0,521466	-0,160566	-0,539303	-0,616729	-2,862012	-0,857309	-14,226002	9,962388	12,348139	0,001400	0,034205	0,150436	3,206566	-0,270447	-0,539303	0,001400	0,034205	0,150436	3,206566	-0,270447	-0,539303
09:48:09,70	0,491960	3,296926	-0,069000	-0,480999	0,082970	-0,245021	0,003113	0,035814	0,149702	0,412294	0,031836	-0,527962	-0,610777	-2,857138	-0,858841	-14,204652	10,039482	12,382144	0,003113	0,035814	0,149702	3,223694	-0,212524	-0,527962	0,003113	0,035814	0,149702	3,223694	-0,212524	-0,527962
09:48:09,75	0,491960	3,296926	-0,069000	-0,480999	0,082970	-0,245021	-0,004084	0,033096	0,148170	0,631050	-0,362455	-0,493957	-0,614405	-2,859565	-0,858113	-14,249195	10,003543	12,336414	-0,004084	0,033096	0,148170	3,229117	-0,041866	-0,493957	-0,004084	0,033096	0,148170	3,229117	-0,041866	-0,493957
09:48:09,80	0,491960	3,296926	-0,069000	-0,480999	0,082970	-0,245021	-0,000168	0,035025	0,148898	0,477358	-0,179440	-0,539687	-0,614871	-2,860882	-0,857308	-14,215841	10,061417	12,346849	-0,000168	0,035025	0,148898	3,226835	-0,166240	-0,539687	-0,000168	0,035025	0,148898	3,226835	-0,166240	-0,539687
09:48:09,85	0,491960	3,296926	-0,069000	-0,480999	0,082970	-0,245021	0,001206	0,034770	0,149703	0,557412	-0,108057	-0,529252	-0,612573	-2,865846	-0,855746	-14,243855	10,015497	12,339532	0,001206	0,034770	0,149703	3,286876	-0,202695	-0,529252	0,001206	0,034770	0,149703	3,286876	-0,202695	-0,529252
09:48:09,90	0,491960	3,296926	-0,069000	-0,480999	0,082970	-0,245021	0,004355	0,030298	0,151265	0,736201	0,054431	-0,536569	-0,615617	-2,858651	-0,860830	-14,262332	10,024958	12,358195	0,004355	0,030298	0,151265	3,114583	-0,287467	-0,536569	0,004355	0,030298	0,151265	3,114583	-0,287467	-0,536569
09:48:09,95	0,491960	3,296926	-0,069000	-0,480999	0,082970	-0,245021	-0,000354	0,036532	0,146182	0,410978	-0,211174	-0,517906	-0,609599	-2,862439	-0,859643	-14,223061	10,037639	12,328882	-0,000354	0,036532	0,146182	3,278745	-0,183407	-0,517906	-0,000354	0,036532	0,146182	3,278745	-0,183407	-0,517906
09:48:10,00	0,491960	3,296926	-0,069000	-0,480999	0,082970	-0,245021	-8,227707E-5	0,029426	0,147368	0,811125	-0,169391	-0,547219	-0,612082	-2,854599	-0,859659	-14,249602	10,018659	12,372898	-8,227707E-5	0,029426	0,147368	3,121045	-0,162932	-0,547219	-8,227707E-5	0,029426	0,147368	3,121045	-0,162932	-0,547219
09:48:10,05	0,491960	3,296926	-0,069000	-0,480999	0,082970	-0,245021	-0,005630	0,035496	0,147352	0,465746	-0,471366	-0,503204	-0,614920	-2,859614	-0,858453	-14,221466	10,041921	12,385920	-0,005630	0,035496	0,147352	3,252207	-0,029412	-0,503204	-0,005630	0,035496	0,147352	3,252207	-0,029412	-0,503204
09:48:10,10	0,491960	3,296926	-0,069000	-0,480999	0,082970	-0,245021	0,000132	0,035446	0,148559	0,502551	-0,159011	-0,490181	-0,612645	-2,868526	-0,860024	-14,267475	9,989592	12,336293	0,000132	0,035446	0,148559	3,285101	-0,169368	-0,490181	0,000132	0,035446	0,148559	3,285101	-0,169368	-0,490181
09:48:10,15	0,491960	3,296926	-0,069000	-0,480999	0,082970	-0,245021	0,006712	0,029020	0,146987	0,768413	0,169484	-0,539808	-0,612121	-2,859991	-0,859658	-14,279773	10,009229	12,362408	0,006712	0,029020	0,146987	3,046472	-0,357427	-0,539808	0,006712	0,029020	0,146987	3,046472	-0,357427	-0,539808
09:48:10,20	0,491960	3,296926	-0,069000	-0,480999	0,082970	-0,245021	-0,000941	0,032834	0,147354	0,580959	-0,248959	-0,513693	-0,617297	-2,863412	-0,860802	-14,221339	9,984467	12,345772	-0,000941	0,032834	0,147354	3,158391	-0,175082	-0,513693	-0,000941	0,032834	0,147354	3,158391	-0,175082	-0,513693
09:48:10,25	0,491960	3,296926	-0,069000	-0,480999	0,082970	-0,245021	0,004610	0,035606	0,146210	0,444564	0,102675	-0,530329	-0,614298	-2,861317	-0,859219	-14,206550	10,032854	12,380952	0,004610	0,035606	0,146210	3,239634	-0,259195	-0,530329	0,004610	0,035606	0,146210	3,239634	-0,259195	-0,530329
09:48:10,30	0,491960	3,296926	-0,069000	-0,480999	0,082970	-0,245021	0,001296	0,034056	0,147793	0,574445	-0,081037	-0,495149	-0,608509	-2,859505	-0,857301	-14,237738	9,983672	12,365264	0,001296	0,034056	0,147793	3,247868	-0,182759	-0,495149	0,001296	0,034056	0,147793	3,247868	-0,182759	-0,495149
09:48:10,35	0,491960	3,296926	-0,069000	-0,480999	0,082970	-0,245021	-0,003168	0,029949	0,149710	0,729843	-0,315565	-0,510837	-0,616633	-2,865157	-0,859995	-14,189592	9,978703	12,354316	-0,003168	0,029949	0,149710	3,080834	-0,066893	-0,510837	-0,003168	0,029949	0,149710	3,080834	-0,066893	-0,510837
09:48:10,40	0,491960	3,296926	-0,069000	-0,480999	0,082970	-0,245021	0,005790	0,034159	0,147017	0,530711	0,194396	-0,521785	-0,609525	-2,859286	-0,860366	-14,163383	10,011557	12,381651	0,005790	0,034159	0,147017	3,212160	-0,260080	-0,521785	0,005790	0,034159	0,147017	3,212160	-0,260080	-0,521785
09:48:10,45	0,491960	3,296926	-0,069000	-0,480999	0,082970	-0,245021	-0,002850	0,030939	0,146645	0,739700	-0,248573	-0,494450	-0,613060	-2,861368	-0,859614	-14,178356	10,024260	12,351764	-0,002850	0,030939	0,146645	3,168391	-0,024871	-0,494450	-0,002850	0,030939	0,146645	3,168391	-0,024871	-0,494450
09:48:10,50	0,491960	3,296926	-0,069000	-0,480999	0,082970	-0,245021	0,000721	0,032958	0,147397	0,638195	-0,082217	-0,524338	-0,619086	-2,862433	-0,859249	-14,233846	9,995651	12,359686	0,000721	0,032958	0,147397	3,225424	-0,138812	-0,524338	0,000721	0,032958	0,147397	3,225424	-0,138812	-0,524338
09:48:10,55	0,491960	3,296926	-0,069000	-0,480999	0,082970	-0,245021	0,004656	0,037644	0,147762	0,342006	0,088668	-0,516415	-0,618583	-2,858312	-0,860458	-14,277745	10,041400	12,353346	0,004656	0,037644	0,147762	3,297080	-0,276849	-0,516415	0,004656	0,037644	0,147762	3,297080	-0,276849	-0,516415
09:48:10,60	0,491960	3,296926	-0,069000	-0,480999	0,082970	-0,245021	0,000835	0,039269	0,146554	0,275164	-0,170913	-0,522755	-0,610849	-2,861270	-0,858865	-14,245959	10,020224	12,352270	0,000835	0,039269	0,146554	3,357819	-0,236486	-0,522755	0,000835	0,039269	0,146554	3,357819	-0,236486	-0,522755
09:48:10,65	0,491960	3,296926	-0,069000	-0,480999	0,082970	-0,245021	-0,000470	0,031093	0,148146	0,697909	-0,200672	-0,523831	-0,616738	-2,860376	-0,860041	-14,230174	9,988166	12,346065	-0,000470	0,031093	0,148146	3,138690	-0,163780	-0,523831	-0,000470	0,031093	0,148146	3,138690	-0,163780	-0,523831
09:48:10,70	0,491960	3,296926	-0,069000	-0,480999	0,082970	-0,245021	0,001701	0,036640	0,146971	0,389588	-0,058062	-0,530036	-0,616118	-2,859510	-0,862364	-14,226745	10,043809	12,359153	0,001701	0,036640	0,146971	3,265817	-0,191622	-0,530036	0,001701	0,036640	0,146971	3,265817	-0,191622	-0,530036
09:48:10,75	0,491960	3,296926	-0,069000	-0,480999	0,082970	-0,245021	0,000641	0,036536	0,144647	0,444897	-0,138077	-0,516948	-0,615056	-2,861958	-0,861594	-14,265849	9,977077	12,356769	0,000641	0,036536	0,144647	3,312965	-0,188362	-0,516948	0,000641	0,036536	0,144647	3,312965	-0,188362	-0,516948
09:48:10,80	0,491960	3,296926	-0,069000	-0,480999	0,082970	-0,245021	0,002230	0,034392	0,145417	0,479039	-0,055918	-0,519332	-0,610827	-2,859302	-0,856926	-14,236917	10,026647	12,351499	0,002230	0,034392	0,145417	3,178807	-0,230986	-0,519332	0,002230	0,034392	0,145417	3,178807	-0,230986	-0,519332
09:48:10,85	0,491960	3,296926	-0,069000	-0,480999	0,082970	-0,245021	-0,002185	0,032058	0,150085	0,657781	-0,285229	-0,524602	-0,613902	-2,861364	-0,859681	-14,308870	10,056132	12,344331	-0,002185	0,032058	0,150085	3,174361	-0,113715	-0,524602	-0,002185	0,032058	0,150085	3,174361	-0,113715	-0,524602
09:48:10,90	0,491960	3,296926	-0,069000	-0,480999	0,082970	-0,245021	0,001139	0,033690	0,147330	0,562488	-0,189450	-0,531770	-0,610742	-2,859885	-0,860780	-14,188778	10,023330	12,362861	0,001139	0,033690	0,147330	3,207162	-0,278851	-0,531770	0,001139	0,033690	0,147330	3,207162	-0,278851	-0,531770
09:48:10,95	0,491960	3,296926	-0,069000	-0,480999	0,082970	-0,245021	-0,001722	0,031693	0,146231	0,697967	-0,217829	-0,513240	-0,610360	-2,857767	-0,861580	-14,258336	9,975213	12,387127	-0,001722	0,031693	0,146231	3,185882	-0,082625	-0,513240	-0,001722	0,031693	0,146231	3,185882	-0,082625	-0,513240
09:48:11,00	0,491960	3,296926	-0,069000	-0,480999	0,082970	-0,245021	-0,003747	0,032421	0,145432	0,583685	-0,359305	-0,488974	-0,613208	-2,862771	-0,861963	-14,235743	9,995121	12,357460	-0,003747	0,032421	0,145432	3,128712	-0,065145	-0,488974	-0,003747	0,032421	0,145432	3,128712	-0,065145	-0,488974
09:48:11,05	0,491960	3,296926	-0,069000	-0,480999	0,082970	-0,245021	0,002010	0,032385	0,145049	0,614091	-0,050303	-0,518641	-0,610186	-2,855367	-0,860031	-14,202293	10,046399	12,359204	0,002010	0,032385	0,145049	3,156298	-0,208107	-0,518641	0,002010	0,032385	0,145049	3,156298	-0,208107	-0,518641
09:48:11,10	0,491960	3,296926	-0,069000	-0,480999	0,082970	-0,245021	-0,005913	0,033471	0,146981	0,618758	-0,458986	-0,516897	-0,616257	-2,860856	-0,863137	-14,283960	10,027729	12,393388	-0,005913	0,033471	0,146981	3,246205	0,005190	-0,516897	-0,005913	0,033471	0,146981	3,246205	0,005190	-0,516897
09:48:11,15	0,491960	3,296926	-0,069000	-0,480999	0,082970	-0,245021	0,001876	0,035983	0,143875	0,431104	-0,115347	-0,482713	-0,611946	-2,862877	-0,859629	-14,230961	10,077464	12,353986	0,001876	0,035983	0,143875	3,255785	-0,262609	-0,482713	0,001876	0,035983	0,143875	3,255785	-0,262609	-0,482713
09:48:11,20	0,491960	3,296926	-0,069000	-0,480999	0,082970	-0,245021	0,001471	0,031240	0,147382	0,747339	-0,115398	-0,522115	-0,610935	-2,858067	-0,861998	-14,259631	9,984284	12,348780	0,001471	0,031240	0,147382	3,199654	-0,230835	-0,522115	0,001471	0,031240	0,147382	3,199654	-0,230835	-0,522115
09:48:11,25	0,491960	3,296926	-0,069000	-0,480999	0,082970	-0,245021	-0,003200	0,032769	0,145014	0,572785	-0,336525	-0,527321	-0,612675	-2,868329	-0,861586	-14,283767	10,005764	12,337953	-0,003200	0,032769	0,145014	3,145149	-0,085294	-0,527321	-0,003200	0,032769	0,145014	3,145149	-0,085294	-0,527321
09:48:11,30	0,491960	3,296926	-0,069000	-0,480999	0,082970	-0,245021	0,006557	0,029145	0,145425	0,767761	0,139198	-0,538149	-0,608506	-2,859269	-0,861972	-14,231259	9,993241	12,353847	0,006557	0,029145	0,145425	3,055651	-0,375498	-0,538149	0,006557	0,029145	0,145425	3,055651	-0,375498	-0,538149
09:48:11,35	0,491960	3,296926	-0,069000	-0,480999	0,082970	-0,245021	-0,003374	0,030064	0,145039	0,735388	-0,325460	-0,522254	-0,613796	-2,864942	-0,864284	-14,240168	10,007564	12,363738	-0,003374	0,030064	0,145039	3,095408	-0,060601	-0,522254	-0,003374	0,030064	0,145039	3,095408	-0,060601	-0,522254
09:48:11,40	0,491960	3,296926	-0,069000	-0,480999	0,082970	-0,245021	0,004184	0,031809	0,142728	0,652593	0,052662	-0,512363	-0,612607	-2,855554	-0,861985	-14,220015	10,021257	12,359324	0,004184	0,031809	0,142728	3,149604	-0,275757	-0,512363	0,004184	0,031809	0,142728	3,149604	-0,275757	-0,512363
09:48:11,45	0,491960	3,296926	-0,069000	-0,480999	0,082970	-0,245021	-0,004541	0,035473	0,145026	0,483990	-0,390420	-0,516777	-0,617886	-2,869036	-0,861954	-14,235693	9,987393	12,340934	-0,004541	0,035473	0,145026	3,268639	-0,033943	-0,516777	-0,004541	0,035473	0,145026	3,268639	-0,033943	-0,516777
09:48:11,50	0,491960	3,296926	-0,069000	-0,480999	0,082970	-0,245021	0,009775	0,033304	0,145057	0,559605	0,357362	-0,535167	-0,614481	-2,858925	-0,860078	-14,274596	9,987234	12,327740	0,009775	0,033304	0,145057	3,173999	-0,409962	-0,535167	0,009775	0,033304	0,145057	3,173999	-0,409962	-0,535167
09:48:11,55	0,491960	3,296926	-0,069000	-0,480999	0,082970	-0,245021	-0,000684	0,035411	0,146933	0,430466	-0,220132	-0,548361	-0,608980	-2,861944	-0,864663	-14,192800	10,031622	12,355839	-0,000684	0,035411	0,146933	3,210238	-0,166401	-0,548361	-0,000684	0,035411	0,146933	3,210238	-0,166401	-0,548361
09:48:11,60	0,491960	3,296926	-0,069000	-0,480999	0,082970	-0,245021	-0,000820	0,029137	0,142348	0,836047	-0,178543	-0,520262	-0,617357	-2,864704	-0,863134	-14,244323	9,974767	12,351760	-0,000820	0,029137	0,142348	3,123319	-0,114163	-0,520262	-0,000820	0,029137	0,142348	3,123319	-0,114163	-0,520262
09:48:11,65	0,491960	3,296926	-0,069000	-0,480999	0,082970	-0,245021	0,005759	0,035012	0,143877	0,455549	0,147378	-0,524341	-0,614486	-2,855954	-0,860466	-14,278360	10,022767	12,348973	0,005759	0,035012	0,143877	3,204006	-0,304703	-0,524341	0,005759	0,035012	0,143877	3,204006	-0,304703	-0,524341
09:48:11,70	0,491960	3,296926	-0,069000	-0,480999	0,082970	-0,245021	-0,003254	0,036901	0,146546	0,381895	-0,374779	-0,527128	-0,611947	-2,864522	-0,862718	-14,209965	10,022338	12,358485	-0,003254	0,036901	0,146546	3,278604	-0,119332	-0,527128	-0,003254	0,036901	0,146546	3,278604	-0,119332	-0,527128
09:48:11,75	0,491960	3,296926	-0,069000	-0,480999	0,082970	-0,245021	0,002896	0,030418	0,144293	0,752817	0,004465	-0,517616	-0,617344	-2,863218	-0,862755	-14,243318	9,997389	12,347621	0,002896	0,030418	0,144293	3,140640	-0,222860	-0,517616	0,002896	0,030418	0,144293	3,140640	-0,222860	-0,517616
09:48:11,80	0,491960	3,296926	-0,069000	-0,480999	0,082970	-0,245021	0,004465	0,035744	0,144256	0,437613	0,069674	-0,528480	-0,617480	-2,859679	-0,863177	-14,301026	10,013437	12,359177	0,004465	0,035744	0,144256	3,243480	-0,280864	-0,528480	0,004465	0,035744	0,144256	3,243480	-0,280864	-0,528480
09:48:11,85	0,491960	3,296926	-0,069000	-0,480999	0,082970	-0,245021	0,001468	0,037631	0,143834	0,324500	-0,144179	-0,516924	-0,610782	-2,867982	-0,862689	-14,214364	9,997823	12,376796	0,001468	0,037631	0,143834	3,278547	-0,259440	-0,516924	0,001468	0,037631	0,143834	3,278547	-0,259440	-0,516924
09:48:11,90	0,491960	3,296926	-0,069000	-0,480999	0,082970	-0,245021	0,005310	0,027679	0,144322	0,871826	0,138439	-0,499305	-0,617999	-2,861946	-0,865094	-14,271817	10,019394	12,364654	0,005310	0,027679	0,144322	3,044621	-0,278383	-0,499305	0,005310	0,027679	0,144322	3,044621	-0,278383	-0,499305
09:48:11,95	0,491960	3,296926	-0,069000	-0,480999	0,082970	-0,245021	0,003691	0,036947	0,141917	0,379851	-0,006287	-0,511448	-0,612616	-2,859477	-0,865444	-14,221127	10,011705	12,389621	0,003691	0,036947	0,141917	3,280174	-0,296022	-0,511448	0,003691	0,036947	0,141917	3,280174	-0,296022	-0,511448
09:48:12,00	0,491960	3,296926	-0,069000	-0,480999	0,082970	-0,245021	-0,001139	0,033520	0,141568	0,576736	-0,209683	-0,486480	-0,617995	-2,859914	-0,863560	-14,273834	10,032271	12,349920	-0,001139	0,033520	0,141568	3,208047	-0,120293	-0,486480	-0,001139	0,033520	0,141568	3,208047	-0,120293	-0,486480
09:48:12,05	0,491960	3,296926	-0,069000	-0,480999	0,082970	-0,245021	0,005756	0,036416	0,142304	0,377330	0,134306	-0,532975	-0,612582	-2,862262	-0,860787	-14,227904	10,021684	12,367389	0,005756	0,036416	0,142304	3,235988	-0,317577	-0,532975	0,005756	0,036416	0,142304	3,235988	-0,317577	-0,532975
09:48:12,10	0,491960	3,296926	-0,069000	-0,480999	0,082970	-0,245021	0,001257	0,032098	0,146224	0,655930	-0,095985	-0,508712	-0,610927	-2,860415	-0,861598	-14,276278	10,026613	12,359408	0,001257	0,032098	0,146224	3,175619	-0,194629	-0,508712	0,001257	0,032098	0,146224	3,175619	-0,194629	-0,508712
09:48:12,15	0,491960	3,296926	-0,069000	-0,480999	0,082970	-0,245021	-0,001171	0,031588	0,145413	0,662543	-0,266591	-0,516693	-0,613775	-2,865719	-0,862715	-14,232282	10,001174	12,372077	-0,001171	0,031588	0,145413	3,142180	-0,174648	-0,516693	-0,001171	0,031588	0,145413	3,142180	-0,174648	-0,516693
09:48:12,20	0,491960	3,296926	-0,069000	-0,480999	0,082970	-0,245021	0,004847	0,031402	0,144296	0,672147	0,097154	-0,504024	-0,610740	-2,857778	-0,861964	-14,184912	10,032885	12,349625	0,004847	0,031402	0,144296	3,137237	-0,283298	-0,504024	0,004847	0,031402	0,144296	3,137237	-0,283298	-0,504024
09:48:12,25	0,491960	3,296926	-0,069000	-0,480999	0,082970	-0,245021	-0,003548	0,032745	0,145048	0,653484	-0,314207	-0,526476	-0,617320	-2,861611	-0,863528	-14,236258	10,029724	12,358988	-0,003548	0,032745	0,145048	3,223961	-0,035668	-0,526476	-0,003548	0,032745	0,145048	3,223961	-0,035668	-0,526476
09:48:12,30	0,491960	3,296926	-0,069000	-0,480999	0,082970	-0,245021	0,003061	0,036526	0,143484	0,428435	-0,013412	-0,517113	-0,614385	-2,869332	-0,863503	-14,254426	10,007220	12,352955	0,003061	0,036526	0,143484	3,295760	-0,253699	-0,517113	0,003061	0,036526	0,143484	3,295760	-0,253699	-0,517113
09:48:12,35	0,491960	3,296926	-0,069000	-0,480999	0,082970	-0,245021	0,008281	0,030124	0,143509	0,732806	0,253537	-0,523146	-0,611846	-2,861055	-0,863890	-14,160259	10,041519	12,340453	0,008281	0,030124	0,143509	3,097514	-0,396506	-0,523146	0,008281	0,030124	0,143509	3,097514	-0,396506	-0,523146
09:48:12,40	0,491960	3,296926	-0,069000	-0,480999	0,082970	-0,245021	-0,000157	0,032064	0,143121	0,708702	-0,120817	-0,535648	-0,613929	-2,860592	-0,863939	-14,276687	9,961923	12,353374	-0,000157	0,032064	0,143121	3,225717	-0,108509	-0,535648	-0,000157	0,032064	0,143121	3,225717	-0,108509	-0,535648
09:48:12,45	0,491960	3,296926	-0,069000	-0,480999	0,082970	-0,245021	0,000483	0,034099	0,143073	0,475717	-0,148580	-0,522727	-0,614302	-2,864841	-0,862352	-14,205393	9,997206	12,327885	0,000483	0,034099	0,143073	3,152508	-0,186494	-0,522727	0,000483	0,034099	0,143073	3,152508	-0,186494	-0,522727
09:48:12,50	0,491960	3,296926	-0,069000	-0,480999	0,082970	-0,245021	0,004350	0,032297	0,144659	0,635624	0,096582	-0,548216	-0,610165	-2,853956	-0,862728	-14,179061	10,043035	12,384937	0,004350	0,032297	0,144659	3,170959	-0,244857	-0,548216	0,004350	0,032297	0,144659	3,170959	-0,244857	-0,548216
09:48:12,55	0,491960	3,296926	-0,069000	-0,480999	0,082970	-0,245021	-0,007145	0,034157	0,144284	0,591757	-0,501248	-0,491164	-0,615022	-2,863828	-0,863936	-14,257461	9,986800	12,329076	-0,007145	0,034157	0,144284	3,273104	0,059639	-0,491164	-0,007145	0,034157	0,144284	3,273104	0,059639	-0,491164
09:48:12,60	0,491960	3,296926	-0,069000	-0,480999	0,082970	-0,245021	0,003832	0,033428	0,143076	0,541766	0,029803	-0,547025	-0,610198	-2,858262	-0,860776	-14,198391	10,010903	12,382275	0,003832	0,033428	0,143076	3,165884	-0,271043	-0,547025	0,003832	0,033428	0,143076	3,165884	-0,271043	-0,547025
09:48:12,65	0,491960	3,296926	-0,069000	-0,480999	0,082970	-0,245021	-0,003401	0,032033	0,146235	0,664735	-0,307206	-0,493826	-0,612657	-2,857499	-0,866257	-14,234689	10,005045	12,361258	-0,003401	0,032033	0,146235	3,179315	-0,040265	-0,493826	-0,003401	0,032033	0,146235	3,179315	-0,040265	-0,493826
09:48:12,70	0,491960	3,296926	-0,069000	-0,480999	0,082970	-0,245021	-0,002831	0,034545	0,140754	0,510902	-0,306110	-0,514843	-0,619703	-2,860222	-0,863947	-14,252573	10,046664	12,340367	-0,002831	0,034545	0,140754	3,222653	-0,083856	-0,514843	-0,002831	0,034545	0,140754	3,222653	-0,083856	-0,514843
09:48:12,75	0,491960	3,296926	-0,069000	-0,480999	0,082970	-0,245021	0,003050	0,039285	0,143064	0,291511	-0,036594	-0,535734	-0,616307	-2,860939	-0,866272	-14,295591	10,001663	12,365489	0,003050	0,039285	0,143064	3,375371	-0,276002	-0,535734	0,003050	0,039285	0,143064	3,375371	-0,276002	-0,535734
09:48:12,80	0,491960	3,296926	-0,069000	-0,480999	0,082970	-0,245021	0,001972	0,035985	0,140739	0,402628	-0,107373	-0,510612	-0,612646	-2,867040	-0,865454	-14,249647	9,982889	12,349110	0,001972	0,035985	0,140739	3,227441	-0,262204	-0,510612	0,001972	0,035985	0,140739	3,227441	-0,262204	-0,510612
09:48:12,85	0,491960	3,296926	-0,069000	-0,480999	0,082970	-0,245021	0,005426	0,029764	0,141557	0,732834	0,121374	-0,526991	-0,611461	-2,858773	-0,863929	-14,240477	10,019340	12,350686	0,005426	0,029764	0,141557	3,069297	-0,304540	-0,526991	0,005426	0,029764	0,141557	3,069297	-0,304540	-0,526991
09:48:12,90	0,491960	3,296926	-0,069000	-0,480999	0,082970	-0,245021	-0,002325	0,032871	0,143083	0,607399	-0,291962	-0,525415	-0,616184	-2,858987	-0,863525	-14,241315	10,014597	12,378520	-0,002325	0,032871	0,143083	3,187797	-0,109423	-0,525415	-0,002325	0,032871	0,143083	3,187797	-0,109423	-0,525415
09:48:12,95	0,491960	3,296926	-0,069000	-0,480999	0,082970	-0,245021	0,000221	0,036854	0,143486	0,395752	-0,157915	-0,497581	-0,615002	-2,862797	-0,866625	-14,218651	9,934801	12,353030	0,000221	0,036854	0,143486	3,288823	-0,175252	-0,497581	0,000221	0,036854	0,143486	3,288823	-0,175252	-0,497581
09:48:13,00	0,491960	3,296926	-0,069000	-0,480999	0,082970	-0,245021	0,002929	0,033926	0,140386	0,490259	0,042435	-0,523071	-0,616768	-2,862814	-0,866606	-14,230399	9,981708	12,388250	0,002929	0,033926	0,140386	3,153445	-0,187492	-0,523071	0,002929	0,033926	0,140386	3,153445	-0,187492	-0,523071
09:48:13,05	0,491960	3,296926	-0,069000	-0,480999	0,082970	-0,245021	0,003827	0,035447	0,140405	0,445924	0,055508	-0,487851	-0,612639	-2,865708	-0,865825	-14,237983	9,979595	12,373534	0,003827	0,035447	0,140405	3,228496	-0,244920	-0,487851	0,003827	0,035447	0,140405	3,228496	-0,244920	-0,487851
09:48:13,10	0,491960	3,296926	-0,069000	-0,480999	0,082970	-0,245021	0,004269	0,030424	0,141186	0,701505	0,072965	-0,502567	-0,613192	-2,863018	-0,868177	-14,226014	10,020908	12,357089	0,004269	0,030424	0,141186	3,089761	-0,262137	-0,502567	0,004269	0,030424	0,141186	3,089761	-0,262137	-0,502567
09:48:13,15	0,491960	3,296926	-0,069000	-0,480999	0,082970	-0,245021	0,002216	0,032247	0,138834	0,648437	-0,044066	-0,519013	-0,618583	-2,862146	-0,864336	-14,255184	9,960381	12,328084	0,002216	0,032247	0,138834	3,179850	-0,218030	-0,519013	0,002216	0,032247	0,138834	3,179850	-0,218030	-0,519013
09:48:13,20	0,491960	3,296926	-0,069000	-0,480999	0,082970	-0,245021	0,004156	0,037353	0,142675	0,315956	0,061820	-0,548017	-0,612659	-2,866940	-0,867775	-14,249366	9,982846	12,365065	0,004156	0,037353	0,142675	3,248139	-0,264442	-0,548017	0,004156	0,037353	0,142675	3,248139	-0,264442	-0,548017
09:48:13,25	0,491960	3,296926	-0,069000	-0,480999	0,082970	-0,245021	0,005346	0,029826	0,139236	0,729724	0,117497	-0,511036	-0,618017	-2,861451	-0,865880	-14,269412	9,993383	12,354654	0,005346	0,029826	0,139236	3,071039	-0,302165	-0,511036	0,005346	0,029826	0,139236	3,071039	-0,302165	-0,511036
09:48:13,30	0,491960	3,296926	-0,069000	-0,480999	0,082970	-0,245021	0,003271	0,037210	0,141131	0,344859	-0,013015	-0,521447	-0,613213	-2,860331	-0,865458	-14,236429	10,033837	12,375731	0,003271	0,037210	0,141131	3,265816	-0,269815	-0,521447	0,003271	0,037210	0,141131	3,265816	-0,269815	-0,521447
09:48:13,35	0,491960	3,296926	-0,069000	-0,480999	0,082970	-0,245021	-0,000100	0,033609	0,141553	0,583595	-0,180005	-0,500370	-0,610776	-2,863530	-0,864673	-14,217065	10,049369	12,351273	-0,000100	0,033609	0,141553	3,221937	-0,172129	-0,500370	-0,000100	0,033609	0,141553	3,221937	-0,172129	-0,500370
09:48:13,40	0,491960	3,296926	-0,069000	-0,480999	0,082970	-0,245021	0,001451	0,029899	0,142338	0,799647	-0,090329	-0,524828	-0,614515	-2,859738	-0,867047	-14,284648	10,016348	12,366806	0,001451	0,029899	0,142338	3,146754	-0,204237	-0,524828	0,001451	0,029899	0,142338	3,146754	-0,204237	-0,524828
09:48:13,45	0,491960	3,296926	-0,069000	-0,480999	0,082970	-0,245021	3,726773E-5	0,035034	0,139965	0,470287	-0,205864	-0,509296	-0,618517	-2,855580	-0,867444	-14,220162	10,021563	12,347097	3,726773E-5	0,035034	0,139965	3,220420	-0,208790	-0,509296	3,726773E-5	0,035034	0,139965	3,220420	-0,208790	-0,509296
09:48:13,50	0,491960	3,296926	-0,069000	-0,480999	0,082970	-0,245021	-0,001563	0,040579	0,139567	0,218706	-0,235858	-0,529005	-0,611907	-2,861074	-0,865830	-14,177407	10,025284	12,355812	-0,001563	0,040579	0,139567	3,404121	-0,113134	-0,529005	-0,001563	0,040579	0,139567	3,404121	-0,113134	-0,529005
09:48:13,55	0,491960	3,296926	-0,069000	-0,480999	0,082970	-0,245021	-0,000110	0,032107	0,141181	0,683824	-0,125115	-0,520290	-0,614401	-2,860563	-0,862379	-14,248468	10,026198	12,344426	-0,000110	0,032107	0,141181	3,204227	-0,116483	-0,520290	-0,000110	0,032107	0,141181	3,204227	-0,116483	-0,520290
09:48:13,60	0,491960	3,296926	-0,069000	-0,480999	0,082970	-0,245021	0,000694	0,034522	0,144633	0,523507	-0,145299	-0,531675	-0,615574	-2,865002	-0,861959	-14,240041	9,976625	12,356170	0,000694	0,034522	0,144633	3,233485	-0,199789	-0,531675	0,000694	0,034522	0,144633	3,233485	-0,199789	-0,531675
09:48:13,65	0,491960	3,296926	-0,069000	-0,480999	0,082970	-0,245021	0,005125	0,033319	0,145052	0,547336	0,117186	-0,519931	-0,614406	-2,866366	-0,864281	-14,263877	10,039502	12,374377	0,005125	0,033319	0,145052	3,162891	-0,285121	-0,519931	0,005125	0,033319	0,145052	3,162891	-0,285121	-0,519931
[truncated: 47,430 more chars]
