# Supplementary material for: Characterization of interfragmentary motion associated with common osteosynthesis devices for rat fracture healing studies
Source: PLoS One. 2017 Apr 28;12(4):e0176735. doi: 10.1371/journal.pone.0176735 (PMC5409164; doi:10.1371/journal.pone.0176735)
Supplement: S1 Dataset — (ZIP) [file pone.0176735.s001.zip › S1_Dataset/RatNail/Specimen02/Nail_02W.txt]

%Tester: Sukopp Matthias
%Projekt: 
%Zeit: 12.03.2015 09:56:54
%Dateipfad: D:\Messungen\Fixator\Measurements\Fixator_20150312.txt
%Kommentar: Nail_02-W
%VI Version: D:\LVProjekte\Fixator\HauptVI\Fixator_v0.12.vi
%Virtueller Drehpunkt: 	0,0000	0,0000	0,0000
%Sensor zu Hexapod (Mitte): 	0,000000	0,000000	-26,500000
%Sensor zu Hexapod Trans (Mitte): 	-0,500000	-0,866025	0,000000	-0,866025	0,500000	0,000000	0,000000	0,000000	1,000000
%Hexapod zu Labor (Mitte): 	0,491929	3,297072	-0,070000
%Hexapod zu Labor Trans (Mitte): 	0,999968	0,007771	0,001690	-0,007785	0,999933	0,008557	-0,001623	-0,008570	0,999962
%Labor zu CR (Mitte): 	0,000000	0,000000	78,500000
%Labor zu CR Trans (Mitte): 	1,000000	0,000000	0,000000	0,000000	1,000000	0,000000	0,000000	0,000000	1,000000
%Zentrum Sensormasse: 	0,000000	0,000000	2,000000
%Sensormasse: 	200,000000E-3
--------------------------------------------------
Time	X	Y	Z	U	V	W	Exp_ Fx	Exp_ Fy	Exp_ Fz	Exp_ Mx	Exp_ My	Exp_ Mz	Sen_ Fx	Sen_ Fy	Sen_ Fz	Sen_ Mx	Sen_ My	Sen_ Mz	Hex_ Fx	Hex_ Fy	Hex_ Fz	Hex_ Mx	Hex_ My	Hex_ Mz	Lab_ Fx	Lab_ Fy	Lab_ Fz	Lab_ Mx	Lab_ My	Lab_ Mz	Laser
09:56:54,25	0,491929	3,297072	-0,070000	-0,491007	0,092990	-0,446042	0,008958	0,028414	0,004548	-0,355953	0,228418	0,626437	-0,613243	-2,870774	-1,002463	-14,895508	9,017505	13,502538	0,008958	0,028414	0,004548	1,874550	-0,474788	0,626437	0,008958	0,028414	0,004548	1,874550	-0,474788	0,626437
09:56:54,30	0,491929	3,297072	-0,070000	-0,491007	0,092990	-0,446042	0,008958	0,028414	0,004548	-0,355953	0,228418	0,626437	-0,616213	-2,869223	-1,003649	-14,899656	9,011121	13,493124	0,008958	0,028414	0,004548	1,874550	-0,474788	0,626437	0,008958	0,028414	0,004548	1,874550	-0,474788	0,626437
09:56:54,35	0,491929	3,297072	-0,070000	-0,491007	0,092990	-0,446042	0,009101	0,031762	0,003362	-0,537630	0,235428	0,617023	-0,607934	-2,878166	-1,001620	-14,883660	8,942315	13,528387	0,009101	0,031762	0,003362	1,955659	-0,478966	0,617023	0,009101	0,031762	0,003362	1,955659	-0,478966	0,617023
09:56:54,40	0,491929	3,297072	-0,070000	-0,491007	0,092990	-0,446042	0,012705	0,020120	0,005391	0,016145	0,471138	0,652286	-0,609617	-2,877252	-1,000069	-14,851016	8,953435	13,512772	0,012705	0,020120	0,005391	1,595566	-0,526239	0,652286	0,012705	0,020120	0,005391	1,595566	-0,526239	0,652286
09:56:54,45	0,491929	3,297072	-0,070000	-0,491007	0,092990	-0,446042	0,012756	0,022035	0,006943	-0,057485	0,496480	0,636671	-0,613901	-2,868008	-1,003646	-14,905386	8,981045	13,502488	0,012756	0,022035	0,006943	1,672266	-0,504870	0,636671	0,012756	0,022035	0,006943	1,672266	-0,504870	0,636671
09:56:54,50	0,491929	3,297072	-0,070000	-0,491007	0,092990	-0,446042	0,006892	0,030367	0,003365	-0,494024	0,130645	0,626387	-0,608433	-2,865531	-1,002051	-14,826262	8,989586	13,511981	0,006892	0,030367	0,003365	1,889790	-0,410357	0,626387	0,006892	0,030367	0,003365	1,889790	-0,410357	0,626387
09:56:54,55	0,491929	3,297072	-0,070000	-0,491007	0,092990	-0,446042	0,002013	0,026870	0,004960	-0,265236	-0,058802	0,635880	-0,606698	-2,868419	-1,003999	-14,845198	8,985000	13,498549	0,002013	0,026870	0,004960	1,844086	-0,216813	0,635880	0,002013	0,026870	0,004960	1,844086	-0,216813	0,635880
09:56:54,60	0,491929	3,297072	-0,070000	-0,491007	0,092990	-0,446042	0,003646	0,023924	0,003013	-0,125457	0,012017	0,622448	-0,605583	-2,878519	-1,003964	-14,891207	8,960869	13,511458	0,003646	0,023924	0,003013	1,752564	-0,274200	0,622448	0,003646	0,023924	0,003013	1,752564	-0,274200	0,622448
09:56:54,65	0,491929	3,297072	-0,070000	-0,491007	0,092990	-0,446042	0,011836	0,017908	0,003047	0,143487	0,410090	0,635357	-0,616878	-2,871975	-1,001307	-14,928844	8,965374	13,509391	0,011836	0,017908	0,003047	1,549230	-0,518999	0,635357	0,011836	0,017908	0,003047	1,549230	-0,518999	0,635357
09:56:54,70	0,491929	3,297072	-0,070000	-0,491007	0,092990	-0,446042	0,011816	0,030962	0,005705	-0,550251	0,374228	0,633290	-0,613771	-2,872450	-1,000895	-14,851534	8,945642	13,483954	0,011816	0,030962	0,005705	1,880250	-0,553329	0,633290	0,011816	0,030962	0,005705	1,880250	-0,553329	0,633290
09:56:54,75	0,491929	3,297072	-0,070000	-0,491007	0,092990	-0,446042	0,010674	0,028033	0,006116	-0,376411	0,391656	0,607853	-0,616220	-2,871705	-1,002083	-14,893543	8,956162	13,489978	0,010674	0,028033	0,006116	1,824216	-0,446244	0,607853	0,010674	0,028033	0,006116	1,824216	-0,446244	0,607853
09:56:54,80	0,491929	3,297072	-0,070000	-0,491007	0,092990	-0,446042	0,011253	0,030527	0,004929	-0,517965	0,380136	0,613877	-0,611439	-2,873714	-1,001676	-14,863023	8,938358	13,474840	0,011253	0,030527	0,004929	1,878400	-0,503236	0,613877	0,011253	0,030527	0,004929	1,878400	-0,503236	0,613877
09:56:54,85	0,491929	3,297072	-0,070000	-0,491007	0,092990	-0,446042	0,010602	0,025381	0,005336	-0,250556	0,381616	0,598739	-0,606061	-2,870217	-1,000468	-14,830621	8,982584	13,520243	0,010602	0,025381	0,005336	1,741884	-0,450650	0,598739	0,010602	0,025381	0,005336	1,741884	-0,450650	0,598739
09:56:54,90	0,491929	3,297072	-0,070000	-0,491007	0,092990	-0,446042	0,004885	0,022472	0,006543	-0,044780	0,090284	0,644142	-0,614480	-2,873191	-0,999359	-14,923100	8,980854	13,499187	0,004885	0,022472	0,006543	1,719295	-0,293204	0,644142	0,004885	0,022472	0,006543	1,719295	-0,293204	0,644142
09:56:54,95	0,491929	3,297072	-0,070000	-0,491007	0,092990	-0,446042	0,011670	0,028277	0,007652	-0,394362	0,363892	0,623085	-0,617395	-2,870438	-1,001691	-14,887724	8,954911	13,499316	0,011670	0,028277	0,007652	1,825381	-0,552237	0,623085	0,011670	0,028277	0,007652	1,825381	-0,552237	0,623085
09:56:55,00	0,491929	3,297072	-0,070000	-0,491007	0,092990	-0,446042	0,010743	0,032178	0,005320	-0,601973	0,359298	0,623214	-0,612635	-2,872226	-1,002433	-14,867810	8,956577	13,514709	0,010743	0,032178	0,005320	1,923969	-0,484065	0,623214	0,010743	0,032178	0,005320	1,923969	-0,484065	0,623214
09:56:55,05	0,491929	3,297072	-0,070000	-0,491007	0,092990	-0,446042	0,009912	0,027162	0,004578	-0,329750	0,332464	0,638608	-0,608410	-2,875800	-1,000471	-14,838792	8,964239	13,494281	0,009912	0,027162	0,004578	1,802448	-0,445613	0,638608	0,009912	0,027162	0,004578	1,802448	-0,445613	0,638608
09:56:55,10	0,491929	3,297072	-0,070000	-0,491007	0,092990	-0,446042	0,010894	0,021716	0,006541	-0,025408	0,404857	0,618180	-0,607921	-2,878416	-1,004756	-14,890785	8,984359	13,497764	0,010894	0,021716	0,006541	1,679270	-0,450351	0,618180	0,010894	0,021716	0,006541	1,679270	-0,450351	0,618180
09:56:55,15	0,491929	3,297072	-0,070000	-0,491007	0,092990	-0,446042	0,012915	0,019984	0,002256	0,056060	0,454841	0,621663	-0,608997	-2,867685	-1,002840	-14,830512	9,014993	13,488675	0,012915	0,019984	0,002256	1,624813	-0,558984	0,621663	0,012915	0,019984	0,002256	1,624813	-0,558984	0,621663
09:56:55,20	0,491929	3,297072	-0,070000	-0,491007	0,092990	-0,446042	0,004160	0,026282	0,004172	-0,214762	0,036465	0,612574	-0,607972	-2,867987	-1,000147	-14,893896	8,974149	13,486512	0,004160	0,026282	0,004172	1,848372	-0,290098	0,612574	0,004160	0,026282	0,004172	1,848372	-0,290098	0,612574
09:56:55,25	0,491929	3,297072	-0,070000	-0,491007	0,092990	-0,446042	0,003909	0,025243	0,006865	-0,227804	-0,011054	0,610411	-0,605042	-2,866845	-1,001677	-14,888938	8,967368	13,516922	0,003909	0,025243	0,006865	1,753778	-0,317917	0,610411	0,003909	0,025243	0,006865	1,753778	-0,317917	0,610411
09:56:55,30	0,491929	3,297072	-0,070000	-0,491007	0,092990	-0,446042	0,001455	0,023276	0,005334	-0,128922	-0,130973	0,640821	-0,605571	-2,869764	-1,005550	-14,862706	8,966794	13,503930	0,001455	0,023276	0,005334	1,698263	-0,245205	0,640821	0,001455	0,023276	0,005334	1,698263	-0,245205	0,640821
09:56:55,35	0,491929	3,297072	-0,070000	-0,491007	0,092990	-0,446042	0,004248	0,022275	0,001461	-0,064253	0,037246	0,627829	-0,603772	-2,868054	-1,003238	-14,854839	8,978250	13,479149	0,004248	0,022275	0,001461	1,684357	-0,296204	0,627829	0,004248	0,022275	0,001461	1,684357	-0,296204	0,627829
09:56:55,40	0,491929	3,297072	-0,070000	-0,491007	0,092990	-0,446042	0,001867	0,021572	0,003774	-0,013838	-0,085447	0,603047	-0,606698	-2,869083	-1,002025	-14,848288	8,991640	13,536256	0,001867	0,021572	0,003774	1,679579	-0,232040	0,603047	0,001867	0,021572	0,003774	1,679579	-0,232040	0,603047
09:56:55,45	0,491929	3,297072	-0,070000	-0,491007	0,092990	-0,446042	0,004221	0,023591	0,004986	-0,103964	0,035921	0,660155	-0,607994	-2,866739	-1,003637	-14,882577	8,944809	13,497451	0,004221	0,023591	0,004986	1,747960	-0,295432	0,660155	0,004221	0,023591	0,004986	1,747960	-0,295432	0,660155
09:56:55,50	0,491929	3,297072	-0,070000	-0,491007	0,092990	-0,446042	0,002839	0,025886	0,003374	-0,281001	-0,042208	0,621350	-0,606181	-2,867657	-1,003222	-14,864213	8,949935	13,511887	0,002839	0,025886	0,003374	1,751073	-0,265096	0,621350	0,002839	0,025886	0,003374	1,751073	-0,265096	0,621350
09:56:55,55	0,491929	3,297072	-0,070000	-0,491007	0,092990	-0,446042	0,002728	0,023857	0,003789	-0,161835	-0,034670	0,635786	-0,607266	-2,867348	-1,003988	-14,834745	8,997331	13,513427	0,002728	0,023857	0,003789	1,710907	-0,248798	0,635786	0,002728	0,023857	0,003789	1,710907	-0,248798	0,635786
09:56:55,60	0,491929	3,297072	-0,070000	-0,491007	0,092990	-0,446042	0,003002	0,024951	0,003023	-0,162947	-0,018575	0,637326	-0,607950	-2,866650	-1,002466	-14,870890	8,964289	13,497263	0,003002	0,024951	0,003023	1,795680	-0,254251	0,637326	0,003002	0,024951	0,003023	1,795680	-0,254251	0,637326
09:56:55,65	0,491929	3,297072	-0,070000	-0,491007	0,092990	-0,446042	0,002740	0,025893	0,004545	-0,258612	-0,046971	0,621162	-0,608589	-2,870174	-1,003261	-14,909693	8,980067	13,478638	0,002740	0,025893	0,004545	1,773953	-0,262093	0,621162	0,002740	0,025893	0,004545	1,773953	-0,262093	0,621162
09:56:55,70	0,491929	3,297072	-0,070000	-0,491007	0,092990	-0,446042	0,006112	0,024684	0,003750	-0,201481	0,086852	0,602537	-0,606695	-2,875722	-1,000857	-14,872836	9,001752	13,515756	0,006112	0,024684	0,003750	1,736176	-0,392931	0,602537	0,006112	0,024684	0,003750	1,736176	-0,392931	0,602537
09:56:55,76	0,491929	3,297072	-0,070000	-0,491007	0,092990	-0,446042	0,009970	0,020269	0,006154	0,065279	0,308538	0,639655	-0,606208	-2,870918	-1,003991	-14,884833	8,953358	13,517033	0,009970	0,020269	0,006154	1,656403	-0,474088	0,639655	0,009970	0,020269	0,006154	1,656403	-0,474088	0,639655
09:56:55,81	0,491929	3,297072	-0,070000	-0,491007	0,092990	-0,446042	0,005566	0,022250	0,003020	-0,085637	0,093331	0,640932	-0,609689	-2,873309	-1,005161	-14,855686	8,920602	13,486369	0,005566	0,022250	0,003020	1,660987	-0,343573	0,640932	0,005566	0,022250	0,003020	1,660987	-0,343573	0,640932
09:56:55,86	0,491929	3,297072	-0,070000	-0,491007	0,092990	-0,446042	0,009376	0,024069	0,001850	-0,193997	0,333095	0,610268	-0,613812	-2,869981	-1,001295	-14,880363	9,000666	13,501152	0,009376	0,024069	0,001850	1,695385	-0,402929	0,610268	0,009376	0,024069	0,001850	1,695385	-0,402929	0,610268
09:56:55,91	0,491929	3,297072	-0,070000	-0,491007	0,092990	-0,446042	0,008556	0,029303	0,005716	-0,409193	0,229026	0,625050	-0,648610	-2,890681	-1,424934	-15,970322	10,958257	13,169661	0,008556	0,029303	0,005716	1,891098	-0,442588	0,625050	0,008556	0,029303	0,005716	1,891098	-0,442588	0,625050
09:56:55,96	0,491929	3,297072	-0,070000	-0,491007	0,092990	-0,446042	0,043882	0,049089	-0,417922	-0,287720	0,143262	0,293560	-0,654386	-2,890367	-1,227326	-16,186878	11,368646	12,991161	0,043882	0,049089	-0,417922	3,565770	-3,301461	0,293560	0,043882	0,049089	-0,417922	3,565770	-3,301461	0,293560
09:56:56,01	0,491931	3,297001	-0,070013	-0,491010	0,092981	-0,396118	0,046497	0,054248	-0,220315	-0,308875	-0,113473	0,115060	-0,656496	-2,897561	-1,176388	-16,171132	11,309599	12,966371	0,046497	0,054248	-0,220315	3,949621	-3,763507	0,115060	0,046497	0,054248	-0,220315	3,949621	-3,763507	0,115060
09:56:56,06	0,491931	3,297001	-0,070013	-0,491010	0,092981	-0,396118	0,053783	0,052479	-0,169376	-0,260112	0,308549	0,090270	-0,654124	-2,899422	-1,177516	-16,162854	11,308881	12,996154	0,053783	0,052479	-0,169376	3,859459	-3,913421	0,090270	0,053783	0,052479	-0,169376	3,859459	-3,913421	0,090270
09:56:56,11	0,491931	3,297001	-0,070013	-0,491010	0,092981	-0,396118	0,054209	0,049494	-0,170505	-0,101411	0,338210	0,120053	-0,661373	-2,890245	-1,174846	-16,228515	11,324012	13,034559	0,054209	0,049494	-0,170505	3,783892	-3,917173	0,120053	0,054209	0,049494	-0,170505	3,783892	-3,917173	0,120053
09:56:56,16	0,491931	3,297001	-0,070013	-0,491010	0,092981	-0,396118	0,049886	0,060361	-0,167835	-0,686199	0,048987	0,158458	-0,655980	-2,889045	-1,176799	-16,183516	11,322730	12,992747	0,049886	0,060361	-0,167835	4,052130	-3,867044	0,158458	0,049886	0,060361	-0,167835	4,052130	-3,867044	0,158458
09:56:56,21	0,491931	3,297001	-0,070013	-0,491010	0,092981	-0,396118	0,046150	0,056290	-0,169787	-0,453136	-0,105674	0,116646	-0,652458	-2,897798	-1,178309	-16,195110	11,284650	13,001566	0,046150	0,056290	-0,169787	3,965647	-3,728429	0,116646	0,046150	0,056290	-0,169787	3,965647	-3,728429	0,116646
09:56:56,26	0,491931	3,297001	-0,070013	-0,491010	0,092981	-0,396118	0,051970	0,048863	-0,171298	-0,105702	0,205959	0,125465	-0,654293	-2,890705	-1,178350	-16,213819	11,301914	13,003071	0,051970	0,048863	-0,171298	3,730053	-3,873656	0,125465	0,051970	0,048863	-0,171298	3,730053	-3,873656	0,125465
09:56:56,31	0,491931	3,297001	-0,070013	-0,491010	0,092981	-0,396118	0,046744	0,053999	-0,171339	-0,367182	-0,090621	0,126970	-0,654896	-2,892885	-1,178358	-16,235186	11,324131	12,993890	0,046744	0,053999	-0,171339	3,871756	-3,760004	0,126970	0,046744	0,053999	-0,171339	3,871756	-3,760004	0,126970
09:56:56,36	0,491931	3,297001	-0,070013	-0,491010	0,092981	-0,396118	0,048934	0,053431	-0,171347	-0,329097	-0,006341	0,117789	-0,654898	-2,893866	-1,176026	-16,233668	11,295049	12,986533	0,048934	0,053431	-0,171347	3,865266	-3,847659	0,117789	0,048934	0,053431	-0,171347	3,865266	-3,847659	0,117789
09:56:56,41	0,491931	3,297001	-0,070013	-0,491010	0,092981	-0,396118	0,049784	0,052942	-0,169015	-0,328094	0,053727	0,110431	-0,650408	-2,870079	-1,387645	-15,267426	11,099575	12,827240	0,049784	0,052942	-0,169015	3,827879	-3,854334	0,110431	0,049784	0,052942	-0,169015	3,827879	-3,854334	0,110431
09:56:56,46	0,491931	3,297001	-0,070013	-0,491010	0,092981	-0,396118	0,026939	0,060947	-0,380634	-0,430489	-0,199692	-0,048861	-0,659348	-2,859476	-0,973020	-14,360523	11,628229	12,698869	0,026939	0,060947	-0,380634	4,353833	-2,314413	-0,048861	0,026939	0,060947	-0,380634	4,353833	-2,314413	-0,048861
09:56:56,51	0,491945	3,296964	-0,069984	-0,490993	0,092994	-0,346080	0,022227	0,073991	0,033992	-0,197527	0,076350	-0,177232	-0,658553	-2,857677	-0,899222	-14,416559	11,659882	12,665648	0,022227	0,073991	0,033992	5,610793	-1,668467	-0,177232	0,022227	0,073991	0,033992	5,610793	-1,668467	-0,177232
09:56:56,56	0,491945	3,296964	-0,069984	-0,490993	0,092994	-0,346080	0,020271	0,074202	0,107789	-0,209092	-0,089706	-0,210453	-0,660256	-2,859257	-0,900742	-14,389936	11,674370	12,690460	0,020271	0,074202	0,107789	5,615772	-1,680993	-0,210453	0,020271	0,074202	0,107789	5,615772	-1,680993	-0,210453
09:56:56,61	0,491945	3,296964	-0,069984	-0,490993	0,092994	-0,346080	0,022491	0,074887	0,106270	-0,218848	0,041554	-0,185641	-0,663711	-2,864730	-0,898770	-14,375066	11,687337	12,692959	0,022491	0,074887	0,106270	5,659780	-1,724016	-0,185641	0,022491	0,074887	0,106270	5,659780	-1,724016	-0,185641
09:56:56,66	0,491945	3,296964	-0,069984	-0,490993	0,092994	-0,346080	0,028958	0,075142	0,108241	-0,213466	0,384215	-0,183142	-0,660322	-2,867487	-0,899186	-14,438519	11,648924	12,673430	0,028958	0,075142	0,108241	5,685215	-1,888987	-0,183142	0,028958	0,075142	0,108241	5,685215	-1,888987	-0,183142
09:56:56,71	0,491945	3,296964	-0,069984	-0,490993	0,092994	-0,346080	0,029651	0,070829	0,107825	-0,054163	0,384519	-0,202671	-0,661533	-2,866217	-0,899566	-14,444074	11,641195	12,697676	0,029651	0,070829	0,107825	5,505917	-1,943104	-0,202671	0,029651	0,070829	0,107825	5,505917	-1,943104	-0,202671
09:56:56,76	0,491945	3,296964	-0,069984	-0,490993	0,092994	-0,346080	0,029157	0,072513	0,107445	-0,151182	0,357879	-0,178425	-0,667421	-2,861180	-0,900017	-14,432040	11,634800	12,648900	0,029157	0,072513	0,107445	5,541061	-1,930956	-0,178425	0,029157	0,072513	0,107445	5,541061	-1,930956	-0,178425
09:56:56,81	0,491945	3,296964	-0,069984	-0,490993	0,092994	-0,346080	0,027739	0,080130	0,106995	-0,546809	0,297737	-0,227201	-0,661002	-2,857769	-0,901548	-14,445342	11,641264	12,695397	0,027739	0,080130	0,106995	5,743402	-1,879747	-0,227201	0,027739	0,080130	0,106995	5,743402	-1,879747	-0,227201
09:56:56,86	0,491945	3,296964	-0,069984	-0,490993	0,092994	-0,346080	0,021575	0,076277	0,105463	-0,347493	-0,037508	-0,180704	-0,660356	-2,856247	-0,899630	-14,421145	11,635269	12,655365	0,021575	0,076277	0,105463	5,640237	-1,731171	-0,180704	0,021575	0,076277	0,105463	5,640237	-1,731171	-0,180704
09:56:56,91	0,491945	3,296964	-0,069984	-0,490993	0,092994	-0,346080	0,019934	0,076478	0,107382	-0,351072	-0,098913	-0,220736	-0,656756	-2,857420	-0,902660	-14,375904	11,622732	12,719777	0,019934	0,076478	0,107382	5,652487	-1,663719	-0,220736	0,019934	0,076478	0,107382	5,652487	-1,663719	-0,220736
09:56:56,96	0,491945	3,296964	-0,069984	-0,490993	0,092994	-0,346080	0,019150	0,072775	0,104352	-0,146724	-0,094221	-0,156324	-0,660876	-2,865410	-0,899938	-14,400596	11,615776	12,696874	0,019150	0,072775	0,104352	5,566106	-1,597501	-0,156324	0,019150	0,072775	0,104352	5,566106	-1,597501	-0,156324
09:56:57,01	0,491945	3,296964	-0,069984	-0,490993	0,092994	-0,346080	0,028130	0,072347	0,107073	-0,142850	0,354811	-0,179227	-0,662571	-2,865359	-0,901094	-14,383714	11,672318	12,703775	0,028130	0,072347	0,107073	5,536400	-1,853365	-0,179227	0,028130	0,072347	0,107073	5,536400	-1,853365	-0,179227
09:56:57,06	0,491945	3,296964	-0,069984	-0,490993	0,092994	-0,346080	0,028933	0,073841	0,105917	-0,163133	0,382920	-0,172326	-0,659634	-2,863639	-0,899552	-14,387204	11,672012	12,693935	0,028933	0,073841	0,105917	5,633401	-1,888297	-0,172326	0,028933	0,073841	0,105917	5,633401	-1,888297	-0,172326
09:56:57,11	0,491945	3,296964	-0,069984	-0,490993	0,092994	-0,346080	0,025975	0,072157	0,107460	-0,077584	0,226262	-0,182166	-0,662099	-2,855102	-0,902702	-14,399228	11,646354	12,700840	0,025975	0,072157	0,107460	5,586769	-1,812795	-0,182166	0,025975	0,072157	0,107460	5,586769	-1,812795	-0,182166
09:56:57,16	0,491945	3,296964	-0,069984	-0,490993	0,092994	-0,346080	0,019814	0,078561	0,104309	-0,438779	-0,091718	-0,175261	-0,658522	-2,859175	-0,899581	-14,394991	11,637275	12,684084	0,019814	0,078561	0,104309	5,728220	-1,647099	-0,175261	0,019814	0,078561	0,104309	5,728220	-1,647099	-0,175261
09:56:57,21	0,491945	3,296964	-0,069984	-0,490993	0,092994	-0,346080	0,021553	0,073426	0,107431	-0,177524	0,006930	-0,192017	-0,660235	-2,857424	-0,901116	-14,364494	11,651567	12,704507	0,021553	0,073426	0,107431	5,586409	-1,684979	-0,192017	0,021553	0,073426	0,107431	5,586409	-1,684979	-0,192017
09:56:57,26	0,491945	3,296964	-0,069984	-0,490993	0,092994	-0,346080	0,020892	0,075785	0,105895	-0,272575	-0,008151	-0,171594	-0,659682	-2,858154	-0,900349	-14,396354	11,684677	12,705416	0,020892	0,075785	0,105895	5,676552	-1,648211	-0,171594	0,020892	0,075785	0,105895	5,676552	-1,648211	-0,171594
09:56:57,31	0,491945	3,296964	-0,069984	-0,490993	0,092994	-0,346080	0,021248	0,074941	0,106663	-0,215945	-0,033788	-0,170685	-0,663213	-2,861044	-0,902287	-14,392360	11,664953	12,700038	0,021248	0,074941	0,106663	5,666931	-1,701790	-0,170685	0,021248	0,074941	0,106663	5,666931	-1,701790	-0,170685
09:56:57,37	0,491945	3,296964	-0,069984	-0,490993	0,092994	-0,346080	0,025516	0,076554	0,104725	-0,314917	0,201470	-0,176063	-0,662752	-2,867897	-0,901138	-14,451408	11,594603	12,672529	0,025516	0,076554	0,104725	5,694597	-1,801571	-0,176063	0,025516	0,076554	0,104725	5,694597	-1,801571	-0,176063
09:56:57,42	0,491945	3,296964	-0,069984	-0,490993	0,092994	-0,346080	0,031221	0,072729	0,105873	-0,206444	0,482161	-0,203572	-0,661610	-2,859046	-0,901145	-14,445295	11,608335	12,708337	0,031221	0,072729	0,105873	5,502774	-1,968713	-0,203572	0,031221	0,072729	0,105873	5,502774	-1,968713	-0,203572
09:56:57,47	0,491945	3,296964	-0,069984	-0,490993	0,092994	-0,346080	0,022985	0,076165	0,105866	-0,370193	0,052295	-0,167764	-0,663895	-2,858518	-0,898451	-14,425602	11,622113	12,667859	0,022985	0,076165	0,105866	5,608790	-1,752019	-0,167764	0,022985	0,076165	0,105866	5,608790	-1,752019	-0,167764
09:56:57,52	0,491945	3,296964	-0,069984	-0,490993	0,092994	-0,346080	0,023671	0,078408	0,108560	-0,465038	0,098120	-0,208242	-0,662663	-2,863200	-0,901506	-14,396095	11,600823	12,692477	0,023671	0,078408	0,108560	5,690003	-1,760027	-0,208242	0,023671	0,078408	0,108560	5,690003	-1,760027	-0,208242
09:56:57,57	0,491945	3,296964	-0,069984	-0,490993	0,092994	-0,346080	0,027109	0,075000	0,105505	-0,291477	0,313108	-0,183624	-0,660313	-2,858869	-0,900006	-14,410472	11,641880	12,650469	0,027109	0,075000	0,105505	5,595991	-1,814942	-0,183624	0,027109	0,075000	0,105505	5,595991	-1,814942	-0,183624
09:56:57,62	0,491945	3,296964	-0,069984	-0,490993	0,092994	-0,346080	0,022183	0,075131	0,107006	-0,269933	0,023992	-0,225632	-0,668103	-2,864714	-0,902724	-14,476706	11,634386	12,674576	0,022183	0,075131	0,107006	5,627838	-1,717390	-0,225632	0,022183	0,075131	0,107006	5,627838	-1,717390	-0,225632
09:56:57,67	0,491945	3,296964	-0,069984	-0,490993	0,092994	-0,346080	0,031141	0,078954	0,104287	-0,508364	0,436171	-0,201525	-0,659178	-2,865408	-0,902678	-14,434897	11,633725	12,690072	0,031141	0,078954	0,104287	5,689554	-2,008377	-0,201525	0,031141	0,078954	0,104287	5,689554	-2,008377	-0,201525
09:56:57,72	0,491945	3,296964	-0,069984	-0,490993	0,092994	-0,346080	0,027279	0,070878	0,104333	-0,068044	0,271897	-0,186029	-0,661019	-2,860060	-0,901164	-14,449833	11,605704	12,679192	0,027279	0,070878	0,104333	5,495854	-1,869503	-0,186029	0,027279	0,070878	0,104333	5,495854	-1,869503	-0,186029
09:56:57,77	0,491945	3,296964	-0,069984	-0,490993	0,092994	-0,346080	0,023568	0,075147	0,105847	-0,321767	0,080001	-0,196909	-0,661996	-2,863162	-0,900716	-14,379234	11,653336	12,698471	0,023568	0,075147	0,105847	5,577247	-1,770086	-0,196909	0,023568	0,075147	0,105847	5,577247	-1,770086	-0,196909
09:56:57,82	0,491945	3,296964	-0,069984	-0,490993	0,092994	-0,346080	0,026743	0,074442	0,106295	-0,208554	0,282424	-0,177630	-0,664980	-2,864967	-0,900715	-14,398685	11,647211	12,707381	0,026743	0,074442	0,106295	5,635114	-1,816898	-0,177630	0,026743	0,074442	0,106295	5,635114	-1,816898	-0,177630
09:56:57,87	0,491945	3,296964	-0,069984	-0,490993	0,092994	-0,346080	0,029798	0,076123	0,106297	-0,311027	0,427504	-0,168720	-0,660297	-2,858893	-0,901142	-14,393673	11,632162	12,679747	0,029798	0,076123	0,106297	5,664645	-1,911640	-0,168720	0,029798	0,076123	0,106297	5,664645	-1,911640	-0,168720
09:56:57,92	0,491945	3,296964	-0,069984	-0,490993	0,092994	-0,346080	0,022196	0,075105	0,105870	-0,268584	0,044057	-0,196354	-0,654464	-2,863563	-1,330003	-14,582694	11,246524	12,605985	0,022196	0,075105	0,105870	5,627125	-1,698317	-0,196354	0,022196	0,075105	0,105870	5,627125	-1,698317	-0,196354
09:56:57,97	0,491945	3,296964	-0,069984	-0,490993	0,092994	-0,346080	0,023324	0,067719	-0,322991	-0,312996	0,131834	-0,270117	-0,668357	-2,888112	-1,144167	-15,483275	12,137784	12,573119	0,023324	0,067719	-0,322991	5,002913	-1,699086	-0,270117	0,023324	0,067719	-0,322991	5,002913	-1,699086	-0,270117
09:56:58,02	0,491953	3,296939	-0,069991	-0,490996	0,092997	-0,295999	0,051530	0,067475	-0,137155	0,021233	0,372998	-0,302982	-0,671960	-2,891921	-1,057237	-15,763420	12,328156	12,542548	0,051530	0,067475	-0,137155	5,318022	-3,672105	-0,302982	0,051530	0,067475	-0,137155	5,318022	-3,672105	-0,302982
09:56:58,07	0,491953	3,296939	-0,069991	-0,490996	0,092997	-0,295999	0,056631	0,068691	-0,050226	-0,017191	0,300429	-0,333553	-0,669771	-2,883034	-1,060397	-15,808155	12,320279	12,551220	0,056631	0,068691	-0,050226	5,375033	-4,145069	-0,333553	0,056631	0,068691	-0,050226	5,375033	-4,145069	-0,333553
09:56:58,12	0,491953	3,296939	-0,069991	-0,490996	0,092997	-0,295999	0,047840	0,071238	-0,053385	-0,178848	-0,191489	-0,324881	-0,673285	-2,890246	-1,060737	-15,795318	12,265206	12,572080	0,047840	0,071238	-0,053385	5,413353	-3,946919	-0,324881	0,047840	0,071238	-0,053385	5,413353	-3,946919	-0,324881
09:56:58,17	0,491953	3,296939	-0,069991	-0,490996	0,092997	-0,295999	0,055843	0,070676	-0,053725	-0,190899	0,263306	-0,304022	-0,675046	-2,893916	-1,062319	-15,806276	12,269979	12,524008	0,055843	0,070676	-0,053725	5,357183	-4,120338	-0,304022	0,055843	0,070676	-0,053725	5,357183	-4,120338	-0,304022
09:56:58,22	0,491953	3,296939	-0,069991	-0,490996	0,092997	-0,295999	0,059901	0,070366	-0,055308	-0,176100	0,462467	-0,352093	-0,672608	-2,892388	-1,062310	-15,771148	12,288493	12,520037	0,059901	0,070366	-0,055308	5,347609	-4,239762	-0,352093	0,059901	0,070366	-0,055308	5,347609	-4,239762	-0,352093
09:56:58,27	0,491953	3,296939	-0,069991	-0,490996	0,092997	-0,295999	0,057358	0,069019	-0,055298	-0,072452	0,351419	-0,356064	-0,673169	-2,881847	-1,059994	-15,745933	12,329551	12,545376	0,057358	0,069019	-0,055298	5,345507	-4,151220	-0,356064	0,057358	0,069019	-0,055298	5,345507	-4,151220	-0,356064
09:56:58,32	0,491953	3,296939	-0,069991	-0,490996	0,092997	-0,295999	0,048510	0,074775	-0,052982	-0,323608	-0,107373	-0,330725	-0,671576	-2,886429	-1,058463	-15,828875	12,286268	12,533816	0,048510	0,074775	-0,052982	5,546212	-3,915438	-0,330725	0,048510	0,074775	-0,052982	5,546212	-3,915438	-0,330725
09:56:58,37	0,491953	3,296939	-0,069991	-0,490996	0,092997	-0,295999	0,051682	0,071105	-0,051452	-0,211715	0,007381	-0,342285	-0,673470	-2,879912	-1,043599	-15,564853	12,118387	12,536700	0,051682	0,071105	-0,051452	5,369997	-4,049683	-0,342285	0,051682	0,071105	-0,051452	5,369997	-4,049683	-0,342285
09:56:58,42	0,491953	3,296939	-0,069991	-0,490996	0,092997	-0,295999	0,046986	0,076004	-0,036587	-0,479844	0,075745	-0,339401	-0,663903	-2,846517	-1,247538	-13,914865	12,065381	12,396799	0,046986	0,076004	-0,036587	5,486444	-3,612632	-0,339401	0,046986	0,076004	-0,036587	5,486444	-3,612632	-0,339401
09:56:58,47	0,491953	3,296939	-0,069991	-0,490996	0,092997	-0,295999	0,013281	0,084416	-0,240526	-0,138173	-0,221475	-0,479302	-0,685527	-2,841774	-0,912751	-13,432287	13,011780	12,317155	0,013281	0,084416	-0,240526	6,488448	-1,264018	-0,479302	0,013281	0,084416	-0,240526	6,488448	-1,264018	-0,479302
09:56:58,52	0,491997	3,296976	-0,069995	-0,490990	0,092993	-0,246005	0,019985	0,105514	0,094261	-0,174409	0,071892	-0,558947	-0,684374	-2,842398	-0,866525	-13,546443	13,053272	12,340087	0,019985	0,105514	0,094261	8,108457	-1,496967	-0,558947	0,019985	0,105514	0,094261	8,108457	-1,496967	-0,558947
09:56:58,57	0,491997	3,296976	-0,069995	-0,490990	0,092993	-0,246005	0,019949	0,104204	0,140486	-0,127407	-0,049599	-0,536014	-0,685100	-2,844031	-0,864250	-13,627408	13,065775	12,305652	0,019949	0,104204	0,140486	8,052583	-1,615616	-0,536014	0,019949	0,104204	0,140486	8,052583	-1,615616	-0,536014
09:56:58,62	0,491997	3,296976	-0,069995	-0,490990	0,092993	-0,246005	0,021726	0,104015	0,142761	-0,147259	-0,033557	-0,570449	-0,688055	-2,847537	-0,866167	-13,614717	13,004552	12,318231	0,021726	0,104015	0,142761	8,017933	-1,739078	-0,570449	0,021726	0,104015	0,142761	8,017933	-1,739078	-0,570449
09:56:58,67	0,491997	3,296976	-0,069995	-0,490990	0,092993	-0,246005	0,026241	0,104822	0,140844	-0,235881	0,242790	-0,557870	-0,681545	-2,848932	-0,867327	-13,604320	13,004695	12,300372	0,026241	0,104822	0,140844	7,992635	-1,817107	-0,557870	0,026241	0,104822	0,140844	7,992635	-1,817107	-0,557870
09:56:58,72	0,491997	3,296976	-0,069995	-0,490990	0,092993	-0,246005	0,024194	0,098486	0,139685	0,098884	0,145274	-0,575729	-0,686947	-2,852020	-0,871979	-13,641136	12,989667	12,330779	0,024194	0,098486	0,139685	7,830068	-1,753926	-0,575729	0,024194	0,098486	0,139685	7,830068	-1,753926	-0,575729
09:56:58,77	0,491997	3,296976	-0,069995	-0,490990	0,092993	-0,246005	0,029569	0,101620	0,135032	-0,095499	0,400415	-0,545322	-0,685681	-2,842893	-0,867723	-13,611160	13,068303	12,336819	0,029569	0,101620	0,135032	7,881693	-1,920737	-0,545322	0,029569	0,101620	0,135032	7,881693	-1,920737	-0,545322
09:56:58,82	0,491997	3,296976	-0,069995	-0,490990	0,092993	-0,246005	0,021032	0,105087	0,139288	-0,192704	-0,056869	-0,539283	-0,684034	-2,842219	-0,867752	-13,647442	13,011682	12,321245	0,021032	0,105087	0,139288	8,056662	-1,707864	-0,539283	0,021032	0,105087	0,139288	8,056662	-1,707864	-0,539283
09:56:58,87	0,491997	3,296976	-0,069995	-0,490990	0,092993	-0,246005	0,019625	0,103998	0,139259	-0,203222	-0,133149	-0,554857	-0,685149	-2,849453	-0,866906	-13,640955	13,033686	12,368553	0,019625	0,103998	0,139259	7,960611	-1,673688	-0,554857	0,019625	0,103998	0,139259	7,960611	-1,673688	-0,554857
09:56:58,92	0,491997	3,296976	-0,069995	-0,490990	0,092993	-0,246005	0,026447	0,101347	0,140105	-0,043083	0,216241	-0,507548	-0,686264	-2,843875	-0,866945	-13,615630	13,077509	12,336439	0,026447	0,101347	0,140105	7,912666	-1,859870	-0,507548	0,026447	0,101347	0,140105	7,912666	-1,859870	-0,507548
09:56:58,97	0,491997	3,296976	-0,069995	-0,490990	0,092993	-0,246005	0,022174	0,105101	0,140067	-0,187682	-0,005964	-0,539662	-0,685718	-2,844475	-0,868893	-13,618164	13,029429	12,326426	0,022174	0,105101	0,140067	8,062763	-1,746599	-0,539662	0,022174	0,105101	0,140067	8,062763	-1,746599	-0,539662
09:56:59,02	0,491997	3,296976	-0,069995	-0,490990	0,092993	-0,246005	0,023922	0,108329	0,139657	-0,431372	0,084033	-0,536878	-0,689933	-2,843776	-0,867354	-13,654361	13,012285	12,339223	0,023922	0,108329	0,139657	8,072446	-1,793868	-0,536878	0,023922	0,108329	0,139657	8,072446	-1,793868	-0,536878
09:56:59,07	0,491997	3,296976	-0,069995	-0,490990	0,092993	-0,246005	0,023922	0,108329	0,139657	-0,431372	0,084033	-0,536878	-0,689418	-2,848051	-0,870044	-13,685383	12,996909	12,374057	0,023922	0,108329	0,139657	8,072446	-1,793868	-0,536878	0,023922	0,108329	0,139657	8,072446	-1,793868	-0,536878
09:56:59,12	0,491997	3,296976	-0,069995	-0,490990	0,092993	-0,246005	0,027367	0,105745	0,136967	-0,325849	0,243980	-0,502044	-0,691621	-2,849365	-0,867715	-13,611342	12,949118	12,321320	0,027367	0,105745	0,136967	7,975152	-1,904330	-0,502044	0,027367	0,105745	0,136967	7,975152	-1,904330	-0,502044
09:56:59,17	0,491997	3,296976	-0,069995	-0,490990	0,092993	-0,246005	0,029607	0,106996	0,139297	-0,395256	0,448472	-0,554781	-0,682715	-2,848697	-0,864969	-13,614827	13,049023	12,343905	0,029607	0,106996	0,139297	8,003930	-1,875671	-0,554781	0,029607	0,106996	0,139297	8,003930	-1,875671	-0,554781
09:56:59,22	0,491997	3,296976	-0,069995	-0,490990	0,092993	-0,246005	0,024575	0,099618	0,142042	0,073199	0,133841	-0,532197	-0,683926	-2,843588	-0,864994	-13,608328	13,024818	12,338781	0,024575	0,099618	0,142042	7,893179	-1,795294	-0,532197	0,024575	0,099618	0,142042	7,893179	-1,795294	-0,532197
09:56:59,27	0,491997	3,296976	-0,069995	-0,490990	0,092993	-0,246005	0,020756	0,103220	0,142017	-0,131825	-0,047001	-0,537320	-0,692288	-2,848704	-0,866156	-13,659644	12,994012	12,361050	0,020756	0,103220	0,142017	7,970924	-1,676368	-0,537320	0,020756	0,103220	0,142017	7,970924	-1,676368	-0,537320
09:56:59,32	0,491997	3,296976	-0,069995	-0,490990	0,092993	-0,246005	0,029368	0,107904	0,140855	-0,427719	0,371758	-0,515051	-0,687062	-2,844783	-0,866584	-13,687269	12,995924	12,338915	0,029368	0,107904	0,140855	8,042707	-1,933611	-0,515051	0,029368	0,107904	0,140855	8,042707	-1,933611	-0,515051
09:56:59,38	0,491997	3,296976	-0,069995	-0,490990	0,092993	-0,246005	0,023359	0,105338	0,140427	-0,306487	0,034405	-0,537186	-0,686947	-2,848101	-0,867311	-13,640168	12,999346	12,357891	0,023359	0,105338	0,140427	7,962574	-1,799250	-0,537186	0,023359	0,105338	0,140427	7,962574	-1,799250	-0,537186
09:56:59,43	0,491997	3,296976	-0,069995	-0,490990	0,092993	-0,246005	0,026175	0,103580	0,139701	-0,188559	0,219944	-0,518210	-0,684558	-2,851802	-0,870008	-13,634703	13,014860	12,359837	0,026175	0,103580	0,139701	7,942501	-1,834808	-0,518210	0,026175	0,103580	0,139701	7,942501	-1,834808	-0,518210
09:56:59,48	0,491997	3,296976	-0,069995	-0,490990	0,092993	-0,246005	0,028185	0,099661	0,137003	0,031415	0,321454	-0,516264	-0,692918	-2,850201	-0,865792	-13,694866	13,019434	12,342294	0,028185	0,099661	0,137003	7,854808	-1,891104	-0,516264	0,028185	0,099661	0,137003	7,854808	-1,891104	-0,516264
09:56:59,53	0,491997	3,296976	-0,069995	-0,490990	0,092993	-0,246005	0,030979	0,107701	0,141219	-0,412790	0,412335	-0,533807	-0,686445	-2,841534	-0,868883	-13,661508	13,012560	12,384777	0,030979	0,107701	0,141219	8,041750	-2,019526	-0,533807	0,030979	0,107701	0,141219	8,041750	-2,019526	-0,533807
09:56:59,58	0,491997	3,296976	-0,069995	-0,490990	0,092993	-0,246005	0,020237	0,106428	0,138128	-0,335885	-0,113943	-0,491324	-0,685245	-2,847356	-0,869269	-13,647908	12,945901	12,343320	0,020237	0,106428	0,138128	8,018749	-1,702527	-0,491324	0,020237	0,106428	0,138128	8,018749	-1,702527	-0,491324
09:56:59,63	0,491997	3,296976	-0,069995	-0,490990	0,092993	-0,246005	0,024679	0,102479	0,137742	-0,181427	0,162178	-0,532781	-0,689957	-2,845875	-0,868891	-13,658259	12,989685	12,353694	0,024679	0,102479	0,137742	7,863153	-1,775148	-0,532781	0,024679	0,102479	0,137742	7,863153	-1,775148	-0,532781
09:56:59,68	0,491997	3,296976	-0,069995	-0,490990	0,092993	-0,246005	0,025752	0,107300	0,138120	-0,399379	0,187100	-0,522407	-0,685898	-2,845423	-0,868902	-13,684630	12,980901	12,349614	0,025752	0,107300	0,138120	8,023654	-1,834429	-0,522407	0,025752	0,107300	0,138120	8,023654	-1,834429	-0,522407
09:56:59,73	0,491997	3,296976	-0,069995	-0,490990	0,092993	-0,246005	0,023331	0,104011	0,138109	-0,249129	0,042762	-0,526487	-0,685322	-2,845839	-0,864242	-13,703362	12,988150	12,352086	0,023331	0,104011	0,138109	7,915695	-1,788719	-0,526487	0,023331	0,104011	0,138109	7,915695	-1,788719	-0,526487
09:56:59,78	0,491997	3,296976	-0,069995	-0,490990	0,092993	-0,246005	0,023404	0,103304	0,142769	-0,215492	0,026687	-0,524015	-0,686769	-2,844934	-0,868182	-13,818482	12,990096	12,360458	0,023404	0,103304	0,142769	7,893891	-1,810488	-0,524015	0,023404	0,103304	0,142769	7,893891	-1,810488	-0,524015
09:56:59,83	0,491997	3,296976	-0,069995	-0,490990	0,092993	-0,246005	0,023343	0,105009	0,138829	-0,360039	-0,077125	-0,515643	-0,668941	-2,833663	-1,292808	-13,155505	12,130915	12,293703	0,023343	0,105009	0,138829	7,883206	-1,909556	-0,515643	0,023343	0,105009	0,138829	7,883206	-1,909556	-0,515643
09:56:59,88	0,491997	3,296976	-0,069995	-0,490990	0,092993	-0,246005	0,004668	0,095206	-0,285797	-0,262829	-0,044487	-0,582398	-0,674227	-2,832315	-0,915759	-12,996662	12,752459	12,217500	0,004668	0,095206	-0,285797	7,210822	-0,410919	-0,582398	0,004668	0,095206	-0,285797	7,210822	-0,410919	-0,582398
09:56:59,93	0,492035	3,296933	-0,070010	-0,491002	0,092979	-0,195983	0,006144	0,100457	0,091252	0,081816	-0,140936	-0,658601	-0,683974	-2,841949	-0,853998	-13,060101	12,857894	12,161453	0,006144	0,100457	0,091252	7,967667	-0,623248	-0,658601	0,006144	0,100457	0,091252	7,967667	-0,623248	-0,658601
09:56:59,98	0,492035	3,296933	-0,070010	-0,491002	0,092979	-0,195983	0,019361	0,104081	0,153014	-0,047077	0,438684	-0,714648	-0,677507	-2,840576	-0,855537	-13,059924	12,864418	12,178454	0,019361	0,104081	0,153014	8,123310	-1,081152	-0,714648	0,019361	0,104081	0,153014	8,123310	-1,081152	-0,714648
09:57:00,03	0,492035	3,296933	-0,070010	-0,491002	0,092979	-0,195983	0,014938	0,099168	0,151475	0,214165	0,205574	-0,697647	-0,683541	-2,835002	-0,855600	-13,102063	12,832136	12,163140	0,014938	0,099168	0,151475	7,998840	-0,967048	-0,697647	0,014938	0,099168	0,151475	7,998840	-0,967048	-0,697647
09:57:00,08	0,492035	3,296933	-0,070010	-0,491002	0,092979	-0,195983	0,013128	0,107180	0,151411	-0,251475	0,091084	-0,712961	-0,685995	-2,837561	-0,853660	-13,164804	12,859181	12,186893	0,013128	0,107180	0,151411	8,162126	-0,939428	-0,712961	0,013128	0,107180	0,151411	8,162126	-0,939428	-0,712961
09:57:00,13	0,492035	3,296933	-0,070010	-0,491002	0,092979	-0,195983	0,016570	0,108026	0,153351	-0,303409	0,202257	-0,689208	-0,679963	-2,839673	-0,855573	-13,089376	12,816535	12,157574	0,016570	0,108026	0,153351	8,176593	-1,098522	-0,689208	0,016570	0,108026	0,153351	8,176593	-1,098522	-0,689208
09:57:00,18	0,492035	3,296933	-0,070010	-0,491002	0,092979	-0,195983	0,015384	0,101745	0,151438	0,023943	0,227214	-0,718527	-0,686466	-2,840161	-0,855572	-13,102815	12,826199	12,176205	0,015384	0,101745	0,151438	8,010949	-0,980440	-0,718527	0,015384	0,101745	0,151438	8,010949	-0,980440	-0,718527
09:57:00,23	0,492035	3,296933	-0,070010	-0,491002	0,092979	-0,195983	0,019058	0,107134	0,151439	-0,254603	0,401809	-0,699896	-0,679539	-2,833948	-0,853305	-13,159545	12,823376	12,148366	0,019058	0,107134	0,151439	8,155391	-1,094280	-0,699896	0,019058	0,107134	0,151439	8,155391	-1,094280	-0,699896
09:57:00,28	0,492035	3,296933	-0,070010	-0,491002	0,092979	-0,195983	0,010214	0,104241	0,153707	-0,135008	-0,105819	-0,727735	-0,675214	-2,838657	-0,854385	-13,079422	12,844052	12,177982	0,010214	0,104241	0,153707	8,047933	-0,907621	-0,727735	0,010214	0,104241	0,153707	8,047933	-0,907621	-0,727735
09:57:00,33	0,492035	3,296933	-0,070010	-0,491002	0,092979	-0,195983	0,012130	0,098141	0,152626	0,240186	0,052867	-0,698119	-0,684896	-2,833502	-1,066535	-12,568189	12,979769	12,029084	0,012130	0,098141	0,152626	7,944237	-0,899347	-0,698119	0,012130	0,098141	0,152626	7,944237	-0,899347	-0,698119
09:57:00,38	0,492035	3,296933	-0,070010	-0,491002	0,092979	-0,195983	0,012507	0,109103	-0,059523	0,043282	0,447342	-0,847017	-0,695585	-2,830135	-0,877305	-12,538527	13,313065	11,956879	0,012507	0,109103	-0,059523	8,607896	-0,534449	-0,847017	0,012507	0,109103	-0,059523	8,607896	-0,534449	-0,847017
09:57:00,43	0,492049	3,297009	-0,069994	-0,491024	0,092992	-0,145976	0,014935	0,120043	0,129707	-0,222127	0,432653	-0,919222	-0,692130	-2,828634	-0,806654	-12,761511	13,471045	11,970513	0,014935	0,120043	0,129707	9,201282	-0,739758	-0,919222	0,014935	0,120043	0,129707	9,201282	-0,739758	-0,919222
09:57:00,48	0,492049	3,297009	-0,069994	-0,491024	0,092992	-0,145976	0,011908	0,117802	0,200357	-0,080226	0,003124	-0,905588	-0,689696	-2,826520	-0,812825	-12,695556	13,447243	12,002632	0,011908	0,117802	0,200357	9,167193	-0,931630	-0,905588	0,011908	0,117802	0,200357	9,167193	-0,931630	-0,905588
09:57:00,53	0,492049	3,297009	-0,069994	-0,491024	0,092992	-0,145976	0,008860	0,116751	0,194187	-0,013226	-0,086343	-0,873469	-0,695676	-2,832930	-0,812053	-12,747042	13,422170	11,999904	0,008860	0,116751	0,194187	9,151716	-0,781843	-0,873469	0,008860	0,116751	0,194187	9,151716	-0,781843	-0,873469
09:57:00,58	0,492049	3,297009	-0,069994	-0,491024	0,092992	-0,145976	0,017400	0,118725	0,194958	-0,163336	0,325710	-0,876197	-0,697499	-2,831392	-0,811691	-12,768202	13,413795	11,989856	0,017400	0,118725	0,194958	9,156572	-1,040217	-0,876197	0,017400	0,118725	0,194958	9,156572	-1,040217	-0,876197
09:57:00,63	0,492049	3,297009	-0,069994	-0,491024	0,092992	-0,145976	0,016980	0,121073	0,195320	-0,303273	0,289722	-0,886245	-0,688066	-2,826379	-0,811298	-12,751359	13,413420	11,996651	0,016980	0,121073	0,195320	9,200965	-1,043219	-0,886245	0,016980	0,121073	0,195320	9,200965	-1,043219	-0,886245
09:57:00,68	0,492049	3,297009	-0,069994	-0,491024	0,092992	-0,145976	0,007922	0,115411	0,195713	-0,000726	-0,166510	-0,879450	-0,690429	-2,836800	-0,811257	-12,793454	13,453822	12,020624	0,007922	0,115411	0,195713	9,059006	-0,788413	-0,879450	0,007922	0,115411	0,195713	9,059006	-0,788413	-0,879450
09:57:00,73	0,492049	3,297009	-0,069994	-0,491024	0,092992	-0,145976	0,018129	0,112247	0,195754	0,177745	0,307575	-0,855477	-0,695200	-2,829949	-0,808992	-12,801305	13,425928	11,984709	0,018129	0,112247	0,195754	8,989099	-1,115544	-0,855477	0,018129	0,112247	0,195754	8,989099	-1,115544	-0,855477
09:57:00,78	0,492049	3,297009	-0,069994	-0,491024	0,092992	-0,145976	0,014581	0,119803	0,198019	-0,243297	0,130243	-0,891392	-0,698112	-2,831574	-0,814799	-12,774904	13,419621	11,996715	0,014581	0,119803	0,198019	9,161276	-1,014383	-0,891392	0,014581	0,119803	0,198019	9,161276	-1,014383	-0,891392
09:57:00,83	0,492049	3,297009	-0,069994	-0,491024	0,092992	-0,145976	0,017445	0,121512	0,192213	-0,324412	0,305168	-0,879386	-0,696414	-2,831745	-0,813256	-12,815456	13,434475	12,001782	0,017445	0,121512	0,192213	9,214295	-1,064250	-0,879386	0,017445	0,121512	0,192213	9,214295	-1,064250	-0,879386
09:57:00,88	0,492049	3,297009	-0,069994	-0,491024	0,092992	-0,145976	0,016744	0,119956	0,193756	-0,250928	0,226176	-0,874319	-0,694637	-2,833610	-0,815172	-12,795551	13,390935	12,011069	0,016744	0,119956	0,193756	9,165657	-1,088223	-0,874319	0,016744	0,119956	0,193756	9,165657	-1,088223	-0,874319
09:57:00,93	0,492049	3,297009	-0,069994	-0,491024	0,092992	-0,145976	0,017470	0,117485	0,191839	-0,150167	0,302939	-0,865032	-0,691137	-2,830483	-0,816337	-12,810097	13,423566	12,033422	0,017470	0,117485	0,191839	9,072409	-1,068455	-0,865032	0,017470	0,117485	0,191839	9,072409	-1,068455	-0,865032
09:57:00,98	0,492049	3,297009	-0,069994	-0,491024	0,092992	-0,145976	0,013012	0,116018	0,190674	-0,052883	0,042207	-0,842679	-0,694095	-2,830766	-0,813663	-12,839568	13,459514	11,993935	0,013012	0,116018	0,190674	9,054515	-0,979229	-0,842679	0,013012	0,116018	0,190674	9,054515	-0,979229	-0,842679
09:57:01,03	0,492049	3,297009	-0,069994	-0,491024	0,092992	-0,145976	0,014736	0,118438	0,193349	-0,162358	0,088384	-0,882166	-0,692784	-2,834361	-0,813589	-12,770873	13,425269	12,025696	0,014736	0,118438	0,193349	9,135055	-1,068425	-0,882166	0,014736	0,118438	0,193349	9,135055	-1,068425	-0,882166
09:57:01,08	0,492049	3,297009	-0,069994	-0,491024	0,092992	-0,145976	0,017194	0,115505	0,193422	-0,005115	0,292805	-0,850405	-0,694111	-2,829597	-0,814810	-12,828532	13,430263	12,017979	0,017194	0,115505	0,193422	9,062003	-1,056943	-0,850405	0,017194	0,115505	0,193422	9,062003	-1,056943	-0,850405
09:57:01,13	0,492049	3,297009	-0,069994	-0,491024	0,092992	-0,145976	0,013733	0,119037	0,192201	-0,213275	0,060363	-0,858122	-0,692390	-2,829456	-0,814429	-12,839046	13,396390	12,012243	0,013733	0,119037	0,192201	9,131092	-1,017638	-0,858122	0,013733	0,119037	0,192201	9,131092	-1,017638	-0,858122
09:57:01,18	0,492049	3,297009	-0,069994	-0,491024	0,092992	-0,145976	0,012749	0,117616	0,192582	-0,174025	0,017050	-0,863858	-0,694121	-2,836624	-0,814401	-12,837590	13,385258	12,010492	0,012749	0,117616	0,192582	9,058870	-0,983743	-0,863858	0,012749	0,117616	0,192582	9,058870	-0,983743	-0,863858
09:57:01,23	0,492049	3,297009	-0,069994	-0,491024	0,092992	-0,145976	0,019823	0,115532	0,192611	-0,074523	0,391724	-0,865609	-0,691670	-2,839141	-0,813211	-12,809509	13,404033	12,005286	0,019823	0,115532	0,192611	8,994707	-1,164376	-0,865609	0,019823	0,115532	0,192611	8,994707	-1,164376	-0,865609
09:57:01,28	0,492049	3,297009	-0,069994	-0,491024	0,092992	-0,145976	0,020777	0,112151	0,193800	0,131590	0,456256	-0,870815	-0,693577	-2,830569	-0,814818	-12,855646	13,427688	12,018128	0,020777	0,112151	0,193800	8,935410	-1,174722	-0,870815	0,020777	0,112151	0,193800	8,935410	-1,174722	-0,870815
09:57:01,33	0,492049	3,297009	-0,069994	-0,491024	0,092992	-0,145976	0,014307	0,118088	0,192193	-0,179728	0,068023	-0,857973	-0,695243	-2,827784	-0,812102	-12,808674	13,428996	12,001625	0,014307	0,118088	0,192193	9,090163	-1,055046	-0,857973	0,014307	0,118088	0,192193	9,090163	-1,055046	-0,857973
09:57:01,38	0,492049	3,297009	-0,069994	-0,491024	0,092992	-0,145976	0,012728	0,120923	0,194909	-0,302553	0,025939	-0,874476	-0,691798	-2,828450	-0,814794	-12,828891	13,390482	12,041495	0,012728	0,120923	0,194909	9,189922	-0,973177	-0,874476	0,012728	0,120923	0,194909	9,189922	-0,973177	-0,874476
09:57:01,43	0,492049	3,297009	-0,069994	-0,491024	0,092992	-0,145976	0,011582	0,117607	0,192217	-0,173581	-0,031882	-0,834607	-0,694124	-2,827914	-0,812497	-12,826172	13,401014	12,001322	0,011582	0,117607	0,192217	9,058584	-0,941070	-0,834607	0,011582	0,117607	0,192217	9,058584	-0,941070	-0,834607
09:57:01,48	0,492049	3,297009	-0,069994	-0,491024	0,092992	-0,145976	0,012281	0,119889	0,194514	-0,281748	0,001576	-0,874779	-0,692442	-2,831427	-0,815174	-12,859519	13,390075	12,056010	0,012281	0,119889	0,194514	9,129529	-0,962516	-0,874779	0,012281	0,119889	0,194514	9,129529	-0,962516	-0,874779
09:57:01,53	0,492049	3,297009	-0,069994	-0,491024	0,092992	-0,145976	0,014482	0,116676	0,191837	-0,140820	0,092592	-0,820091	-0,693596	-2,829866	-0,813669	-12,869415	13,437398	12,008292	0,014482	0,116676	0,191837	9,018239	-1,044239	-0,820091	0,014482	0,116676	0,191837	9,018239	-1,044239	-0,820091
09:57:01,59	0,492049	3,297009	-0,069994	-0,491024	0,092992	-0,145976	0,013708	0,118455	0,193343	-0,197314	0,020100	-0,867809	-0,690491	-2,826202	-0,817116	-12,767891	13,414151	12,029062	0,013708	0,118455	0,193343	9,101428	-1,055953	-0,867809	0,013708	0,118455	0,193343	9,101428	-1,055953	-0,867809
09:57:01,64	0,492049	3,297009	-0,069994	-0,491024	0,092992	-0,145976	0,008982	0,117598	0,189895	-0,122129	-0,126084	-0,847039	-0,693361	-2,832437	-0,814394	-12,773591	13,460176	12,003292	0,008982	0,117598	0,189895	9,109351	-0,831180	-0,847039	0,008982	0,117598	0,189895	9,109351	-0,831180	-0,847039
09:57:01,69	0,492049	3,297009	-0,069994	-0,491024	0,092992	-0,145976	0,015816	0,116967	0,192617	-0,052262	0,201335	-0,872809	-0,691164	-2,827683	-0,822192	-12,803175	13,413484	12,012776	0,015816	0,116967	0,192617	9,129616	-1,040229	-0,872809	0,015816	0,116967	0,192617	9,129616	-1,040229	-0,872809
09:57:01,74	0,492049	3,297009	-0,069994	-0,491024	0,092992	-0,145976	0,010601	0,117441	0,184819	-0,132179	-0,072129	-0,863325	-0,686628	-2,834809	-1,236723	-13,087611	13,036902	11,916441	0,010601	0,117441	0,184819	9,086968	-0,904303	-0,863325	0,010601	0,117441	0,184819	9,086968	-0,904303	-0,863325
09:57:01,79	0,492049	3,297009	-0,069994	-0,491024	0,092992	-0,145976	0,014504	0,109950	-0,229712	-0,210996	0,072802	-0,959660	-0,709732	-2,820425	-0,774045	-12,510563	14,256207	11,845444	0,014504	0,109950	-0,229712	8,420110	-1,065777	-0,959660	0,014504	0,109950	-0,229712	8,420110	-1,065777	-0,959660
09:57:01,84	0,491978	3,296939	-0,069988	-0,491027	0,092994	-0,095969	0,013600	0,137150	0,232966	-0,280905	-0,084151	-1,030657	-0,701688	-2,829614	-0,712680	-12,690130	14,081978	11,818931	0,013600	0,137150	0,232966	10,485373	-1,151719	-1,030657	0,013600	0,137150	0,232966	10,485373	-1,151719	-1,030657
09:57:01,89	0,491978	3,296939	-0,069988	-0,491027	0,092994	-0,095969	0,017535	0,125590	0,294331	0,079553	0,052114	-1,057170	-0,705297	-2,827881	-0,715799	-12,727988	14,130139	11,846620	0,017535	0,125590	0,294331	9,938359	-1,324411	-1,057170	0,017535	0,125590	0,294331	9,938359	-1,324411	-1,057170
09:57:01,94	0,491978	3,296939	-0,069988	-0,491027	0,092994	-0,095969	0,017839	0,129582	0,291212	-0,105265	0,011032	-1,029482	-0,704668	-2,834276	-0,714209	-12,699850	14,043551	11,836904	0,017839	0,129582	0,291212	10,066934	-1,389323	-1,029482	0,017839	0,129582	0,291212	10,066934	-1,389323	-1,029482
09:57:01,99	0,491978	3,296939	-0,069988	-0,491027	0,092994	-0,095969	0,023062	0,125840	0,292802	0,028422	0,350308	-1,039197	-0,701712	-2,838444	-0,714187	-12,707689	14,050049	11,841917	0,023062	0,125840	0,292802	9,906841	-1,460079	-1,039197	0,023062	0,125840	0,292802	9,906841	-1,460079	-1,039197
09:57:02,04	0,491978	3,296939	-0,069988	-0,491027	0,092994	-0,095969	0,025194	0,121196	0,292825	0,271619	0,451121	-1,034184	-0,698737	-2,829362	-0,713063	-12,677597	14,055758	11,813898	0,025194	0,121196	0,292825	9,785482	-1,526608	-1,034184	0,025194	0,121196	0,292825	9,785482	-1,526608	-1,034184
09:57:02,09	0,491978	3,296939	-0,069988	-0,491027	0,092994	-0,095969	0,015841	0,123160	0,293948	0,189441	-0,012005	-1,062203	-0,700580	-2,829085	-0,713839	-12,704683	14,047483	11,838331	0,015841	0,123160	0,293948	9,857539	-1,255560	-1,062203	0,015841	0,123160	0,293948	9,857539	-1,255560	-1,062203
09:57:02,14	0,491978	3,296939	-0,069988	-0,491027	0,092994	-0,095969	0,016523	0,124895	0,293173	0,078552	0,004113	-1,037770	-0,698695	-2,835997	-0,714567	-12,668318	14,052884	11,837874	0,016523	0,124895	0,293173	9,882786	-1,292938	-1,037770	0,016523	0,124895	0,293173	9,882786	-1,292938	-1,037770
09:57:02,19	0,491978	3,296939	-0,069988	-0,491027	0,092994	-0,095969	0,021566	0,119806	0,292444	0,366022	0,295141	-1,038227	-0,704024	-2,828905	-0,713820	-12,675705	14,092524	11,853431	0,021566	0,119806	0,292444	9,770797	-1,397786	-1,038227	0,021566	0,119806	0,292444	9,770797	-1,397786	-1,038227
09:57:02,24	0,491978	3,296939	-0,069988	-0,491027	0,092994	-0,095969	0,018089	0,127967	0,293192	-0,027710	0,088108	-1,022670	-0,706874	-2,820352	-1,006602	-12,402831	14,249889	11,632452	0,018089	0,127967	0,293192	10,017697	-1,331857	-1,022670	0,018089	0,127967	0,293192	10,017697	-1,331857	-1,022670
09:57:02,29	0,491978	3,296939	-0,069988	-0,491027	0,092994	-0,095969	0,012107	0,134712	0,000409	-0,105714	-0,065320	-1,243649	-0,709534	-2,820083	-0,783957	-12,417482	14,203481	11,533980	0,012107	0,134712	0,000409	10,469150	-1,015701	-1,243649	0,012107	0,134712	0,000409	10,469150	-1,015701	-1,243649
09:57:02,34	0,491986	3,297040	-0,069987	-0,491010	0,092997	-0,045977	0,013204	0,137150	0,223054	-0,280002	0,002259	-1,342121	-0,708528	-2,820155	-0,716660	-12,357841	14,228626	11,561218	0,013204	0,137150	0,223054	10,486239	-1,034265	-1,342121	0,013204	0,137150	0,223054	10,486239	-1,034265	-1,342121
09:57:02,39	0,491986	3,297040	-0,069987	-0,491010	0,092997	-0,045977	0,012764	0,136242	0,290351	-0,181225	0,018431	-1,314883	-0,709200	-2,819968	-0,718208	-12,379623	14,198833	11,585567	0,012764	0,136242	0,290351	10,513792	-0,983514	-1,314883	0,012764	0,136242	0,290351	10,513792	-0,983514	-1,314883
09:57:02,44	0,491986	3,297040	-0,069987	-0,491010	0,092997	-0,045977	0,012938	0,136918	0,288803	-0,253037	0,023516	-1,290534	-0,705091	-2,819686	-0,717454	-12,383873	14,177048	11,551290	0,012938	0,136918	0,288803	10,494997	-0,992095	-1,290534	0,012938	0,136918	0,288803	10,494997	-0,992095	-1,290534
09:57:02,49	0,491986	3,297040	-0,069987	-0,491010	0,092997	-0,045977	0,010639	0,133501	0,289557	-0,096354	-0,088830	-1,324811	-0,710979	-2,826719	-0,717395	-12,387418	14,155300	11,601830	0,010639	0,133501	0,289557	10,383460	-0,923954	-1,324811	0,010639	0,133501	0,289557	10,383460	-0,923954	-1,324811
09:57:02,54	0,491986	3,297040	-0,069987	-0,491010	0,092997	-0,045977	0,019674	0,135083	0,289616	-0,199258	0,388793	-1,274271	-0,709224	-2,831589	-0,718181	-12,409678	14,160564	11,573215	0,019674	0,135083	0,289616	10,404793	-1,155578	-1,274271	0,019674	0,135083	0,289616	10,404793	-1,155578	-1,274271
09:57:02,59	0,491986	3,297040	-0,069987	-0,491010	0,092997	-0,045977	0,023014	0,131128	0,288831	-0,000149	0,540566	-1,302886	-0,708682	-2,828020	-0,717406	-12,416022	14,144803	11,592308	0,023014	0,131128	0,288831	10,293404	-1,265998	-1,302886	0,023014	0,131128	0,288831	10,293404	-1,265998	-1,302886
09:57:02,64	0,491986	3,297040	-0,069987	-0,491010	0,092997	-0,045977	0,019652	0,132444	0,289605	-0,085377	0,368138	-1,283793	-0,705042	-2,824168	-0,718550	-12,341743	14,109214	11,592301	0,019652	0,132444	0,289605	10,311444	-1,174524	-1,283793	0,019652	0,132444	0,289605	10,311444	-1,174524	-1,283793
09:57:02,69	0,491986	3,297040	-0,069987	-0,491010	0,092997	-0,045977	0,014496	0,131217	0,288461	-0,015281	0,182146	-1,283800	-0,705672	-2,827255	-0,720116	-12,390298	14,176868	11,590508	0,014496	0,131217	0,288461	10,285260	-0,955767	-1,283800	0,014496	0,131217	0,288461	10,285260	-0,955767	-1,283800
09:57:02,74	0,491986	3,297040	-0,069987	-0,491010	0,092997	-0,045977	0,017484	0,130220	0,286895	0,070890	0,261666	-1,285593	-0,703347	-2,825350	-0,722413	-12,376056	14,137010	11,634773	0,017484	0,130220	0,286895	10,293145	-1,110836	-1,285593	0,017484	0,130220	0,286895	10,293145	-1,110836	-1,285593
09:57:02,79	0,491986	3,297040	-0,069987	-0,491010	0,092997	-0,045977	0,014672	0,129159	0,284598	0,098677	0,147709	-1,241328	-0,703939	-2,827835	-0,719321	-12,392785	14,136596	11,608354	0,014672	0,129159	0,284598	10,237625	-1,004057	-1,241328	0,014672	0,129159	0,284598	10,237625	-1,004057	-1,241328
09:57:02,84	0,491986	3,297040	-0,069987	-0,491010	0,092997	-0,045977	0,017120	0,128428	0,287690	0,127931	0,260721	-1,267747	-0,705813	-2,829615	-0,719720	-12,440481	14,121945	11,617720	0,017120	0,128428	0,287690	10,209548	-1,083209	-1,267747	0,017120	0,128428	0,287690	10,209548	-1,083209	-1,267747
09:57:02,89	0,491986	3,297040	-0,069987	-0,491010	0,092997	-0,045977	0,019599	0,129162	0,287292	0,053256	0,355620	-1,258381	-0,703391	-2,826160	-0,718978	-12,413368	14,137058	11,569953	0,019599	0,129162	0,287292	10,192448	-1,182868	-1,258381	0,019599	0,129162	0,287292	10,192448	-1,182868	-1,258381
09:57:02,94	0,491986	3,297040	-0,069987	-0,491010	0,092997	-0,045977	0,015396	0,128792	0,288034	0,099130	0,152985	-1,306148	-0,705206	-2,820640	-0,720130	-12,405224	14,115529	11,618838	0,015396	0,128792	0,288034	10,209294	-1,055563	-1,306148	0,015396	0,128792	0,288034	10,209294	-1,055563	-1,306148
09:57:02,99	0,491986	3,297040	-0,069987	-0,491010	0,092997	-0,045977	0,011523	0,133123	0,286882	-0,140678	-0,030573	-1,257264	-0,708265	-2,823459	-0,720138	-12,445991	14,060812	11,621407	0,011523	0,133123	0,286882	10,309505	-0,935122	-1,257264	0,011523	0,133123	0,286882	10,309505	-0,935122	-1,257264
09:57:03,04	0,491986	3,297040	-0,069987	-0,491010	0,092997	-0,045977	0,015493	0,134363	0,286873	-0,272909	0,167933	-1,254694	-0,706409	-2,828305	-0,721656	-12,417277	14,069323	11,621910	0,015493	0,134363	0,286873	10,274585	-1,048281	-1,254694	0,015493	0,134363	0,286873	10,274585	-1,048281	-1,254694
09:57:03,09	0,491986	3,297040	-0,069987	-0,491010	0,092997	-0,045977	0,018762	0,130332	0,285356	-0,041584	0,358533	-1,254191	-0,705180	-2,823941	-0,718195	-12,414524	14,131946	11,593571	0,018762	0,130332	0,285356	10,189500	-1,114297	-1,254191	0,018762	0,130332	0,285356	10,189500	-1,114297	-1,254191
09:57:03,14	0,491986	3,297040	-0,069987	-0,491010	0,092997	-0,045977	0,014368	0,131451	0,288816	-0,044136	0,101134	-1,282530	-0,706989	-2,821583	-0,720535	-12,420857	14,129967	11,604724	0,014368	0,131451	0,288816	10,274748	-1,026792	-1,282530	0,014368	0,131451	0,288816	10,274748	-1,026792	-1,282530
09:57:03,19	0,491986	3,297040	-0,069987	-0,491010	0,092997	-0,045977	0,013230	0,134196	0,286477	-0,191757	0,037462	-1,271377	-0,705715	-2,827518	-0,722059	-12,391325	14,131426	11,590199	0,013230	0,134196	0,286477	10,342610	-1,001129	-1,271377	0,013230	0,134196	0,286477	10,342610	-1,001129	-1,271377
09:57:03,24	0,491986	3,297040	-0,069987	-0,491010	0,092997	-0,045977	0,017734	0,130125	0,284952	0,035938	0,296468	-1,285902	-0,708218	-2,827264	-0,717429	-12,457696	14,103217	11,591610	0,017734	0,130125	0,284952	10,250773	-1,095615	-1,285902	0,017734	0,130125	0,284952	10,250773	-1,095615	-1,285902
09:57:03,29	0,491986	3,297040	-0,069987	-0,491010	0,092997	-0,045977	0,018765	0,132419	0,289583	-0,140959	0,306740	-1,284491	-0,707720	-2,822662	-0,720548	-12,482391	14,113260	11,619078	0,018765	0,132419	0,289583	10,253945	-1,166328	-1,284491	0,018765	0,132419	0,289583	10,253945	-1,166328	-1,284491
09:57:03,34	0,491986	3,297040	-0,069987	-0,491010	0,092997	-0,045977	0,014530	0,134289	0,286463	-0,241859	0,060124	-1,257023	-0,706603	-2,826105	-0,720166	-12,514963	14,091962	11,608490	0,014530	0,134289	0,286463	10,299855	-1,080515	-1,257023	0,014530	0,134289	0,286463	10,299855	-1,080515	-1,257023
09:57:03,39	0,491986	3,297040	-0,069987	-0,491010	0,092997	-0,045977	0,016954	0,131601	0,286845	-0,136795	0,168602	-1,267611	-0,709437	-2,824773	-0,719356	-12,451987	14,072687	11,625821	0,016954	0,131601	0,286845	10,193883	-1,162305	-1,267611	0,016954	0,131601	0,286845	10,193883	-1,162305	-1,267611
09:57:03,44	0,491986	3,297040	-0,069987	-0,491010	0,092997	-0,045977	0,017218	0,134721	0,287655	-0,284256	0,246477	-1,250280	-0,710638	-2,827512	-0,722073	-12,458791	14,055345	11,621530	0,017218	0,134721	0,287655	10,291367	-1,105109	-1,250280	0,017218	0,134721	0,287655	10,291367	-1,105109	-1,250280
09:57:03,50	0,491986	3,297040	-0,069987	-0,491010	0,092997	-0,045977	0,020190	0,134391	0,284938	-0,285519	0,403812	-1,254571	-0,705934	-2,822856	-0,721303	-12,472141	14,118326	11,639255	0,020190	0,134391	0,284938	10,264203	-1,181095	-1,254571	0,020190	0,134391	0,284938	10,264203	-1,181095	-1,254571
09:57:03,55	0,491986	3,297040	-0,069987	-0,491010	0,092997	-0,045977	0,013806	0,132646	0,285709	-0,146886	0,028772	-1,236846	-0,710098	-2,824058	-0,720537	-12,494405	14,114212	11,637988	0,013806	0,132646	0,285709	10,265815	-1,054961	-1,236846	0,013806	0,132646	0,285709	10,265815	-1,054961	-1,236846
09:57:03,60	0,491986	3,297040	-0,069987	-0,491010	0,092997	-0,045977	0,016928	0,135651	0,286474	-0,317858	0,173937	-1,238113	-0,713085	-2,826724	-0,719034	-12,551983	14,179457	11,595237	0,016928	0,135651	0,286474	10,330762	-1,154941	-1,238113	0,016928	0,135651	0,286474	10,330762	-1,154941	-1,238113
09:57:03,65	0,491986	3,297040	-0,069987	-0,491010	0,092997	-0,045977	0,020731	0,136905	0,287977	-0,355324	0,289209	-1,280864	-0,699301	-2,825404	-0,930523	-12,406440	13,627331	11,445684	0,020731	0,136905	0,287977	10,391694	-1,338208	-1,280864	0,020731	0,136905	0,287977	10,391694	-1,338208	-1,280864
09:57:03,70	0,491986	3,297040	-0,069987	-0,491010	0,092997	-0,045977	0,012696	0,125628	0,076489	-0,174301	0,273484	-1,430417	-0,712605	-2,830171	-0,554443	-12,636689	14,041007	11,331203	0,012696	0,125628	0,076489	9,687468	-0,723168	-1,430417	0,012696	0,125628	0,076489	9,687468	-0,723168	-1,430417
09:57:03,75	0,491952	3,296998	-0,070005	-0,491023	0,092993	0,004000	0,023476	0,134765	0,452568	-0,406324	0,427787	-1,544899	-0,705558	-2,835974	-0,511274	-12,717520	13,971967	11,362053	0,023476	0,134765	0,452568	10,172742	-1,415068	-1,544899	0,023476	0,134765	0,452568	10,172742	-1,415068	-1,544899
09:57:03,80	0,491952	3,296998	-0,070005	-0,491023	0,092993	0,004000	0,024978	0,125761	0,495737	-0,038315	0,470416	-1,514048	-0,707345	-2,833657	-0,512057	-12,718307	13,973271	11,372304	0,024978	0,125761	0,495737	9,833927	-1,490357	-1,514048	0,024978	0,125761	0,495737	9,833927	-1,490357	-1,514048
09:57:03,85	0,491952	3,296998	-0,070005	-0,491023	0,092993	0,004000	0,023865	0,128467	0,494954	-0,178291	0,411211	-1,503797	-0,708544	-2,831358	-0,506254	-12,730015	13,959106	11,358883	0,023865	0,128467	0,494954	9,906372	-1,462198	-1,503797	0,023865	0,128467	0,494954	9,906372	-1,462198	-1,503797
09:57:03,90	0,491952	3,296998	-0,070005	-0,491023	0,092993	0,004000	0,022474	0,130656	0,500758	-0,310213	0,335796	-1,517218	-0,712703	-2,833096	-0,506631	-12,749257	13,964761	11,382741	0,022474	0,130656	0,500758	9,946246	-1,428380	-1,517218	0,022474	0,130656	0,500758	9,946246	-1,428380	-1,517218
09:57:03,95	0,491952	3,296998	-0,070005	-0,491023	0,092993	0,004000	0,026058	0,133388	0,500380	-0,457023	0,502694	-1,493360	-0,709824	-2,835702	-0,506646	-12,772195	13,912749	11,357204	0,026058	0,133388	0,500380	10,013931	-1,542859	-1,493360	0,026058	0,133388	0,500380	10,013931	-1,542859	-1,493360
09:57:04,00	0,491952	3,296998	-0,070005	-0,491023	0,092993	0,004000	0,026876	0,129592	0,500366	-0,316140	0,551359	-1,518897	-0,707503	-2,836271	-0,509367	-12,780598	13,898896	11,353975	0,026876	0,129592	0,500366	9,856823	-1,558389	-1,518897	0,026876	0,129592	0,500366	9,856823	-1,558389	-1,518897
09:57:04,05	0,491952	3,296998	-0,070005	-0,491023	0,092993	0,004000	0,026208	0,127297	0,497644	-0,213025	0,516300	-1,522127	-0,703838	-2,837800	-0,507761	-12,742701	13,954557	11,383868	0,026208	0,127297	0,497644	9,779820	-1,541051	-1,522127	0,026208	0,127297	0,497644	9,779820	-1,541051	-1,522127
09:57:04,10	0,491952	3,296998	-0,070005	-0,491023	0,092993	0,004000	0,025699	0,123359	0,499251	0,058912	0,494822	-1,492233	-0,711492	-2,829106	-0,510937	-12,795122	14,195924	11,394038	0,025699	0,123359	0,499251	9,742610	-1,522574	-1,492233	0,025699	0,123359	0,499251	9,742610	-1,522574	-1,492233
09:57:04,15	0,491952	3,296998	-0,070005	-0,491023	0,092993	0,004000	0,021997	0,134334	0,496075	-0,328962	0,136239	-1,482063	-0,715238	-2,834416	-0,862561	-13,110082	14,298342	11,259385	0,021997	0,134334	0,496075	10,216265	-1,590554	-1,482063	0,021997	0,134334	0,496075	10,216265	-1,590554	-1,482063
09:57:04,20	0,491952	3,296998	-0,070005	-0,491023	0,092993	0,004000	0,028469	0,134924	0,144450	-0,428397	0,148813	-1,616716	-0,708064	-2,848077	-0,598523	-13,705041	13,762808	11,149881	0,028469	0,134924	0,144450	10,163102	-2,086034	-1,616716	0,028469	0,134924	0,144450	10,163102	-2,086034	-1,616716
09:57:04,25	0,491918	3,296935	-0,069973	-0,490997	0,092990	0,054020	0,036712	0,121880	0,408489	-0,511376	0,329965	-1,726220	-0,707816	-2,859000	-0,563990	-13,951341	13,739125	11,153289	0,036712	0,121880	0,408489	9,056171	-2,551956	-1,726220	0,036712	0,121880	0,408489	9,056171	-2,551956	-1,726220
09:57:04,30	0,491918	3,296935	-0,069973	-0,490997	0,092990	0,054020	0,046048	0,116204	0,443021	-0,359899	0,613969	-1,722812	-0,704945	-2,858409	-0,568229	-13,966109	13,729110	11,209579	0,046048	0,116204	0,443021	8,762104	-3,000816	-1,722812	0,046048	0,116204	0,443021	8,762104	-3,000816	-1,722812
09:57:04,35	0,491918	3,296935	-0,069973	-0,490997	0,092990	0,054020	0,044101	0,114013	0,438782	-0,262045	0,504922	-1,666522	-0,703251	-2,853224	-0,567519	-13,999147	13,746802	11,167509	0,044101	0,114013	0,438782	8,687996	-2,956992	-1,666522	0,044101	0,114013	0,438782	8,687996	-2,956992	-1,666522
09:57:04,40	0,491918	3,296935	-0,069973	-0,490997	0,092990	0,054020	0,038764	0,115138	0,439492	-0,321732	0,189928	-1,708592	-0,698748	-2,854542	-0,566732	-14,084611	13,712907	11,215857	0,038764	0,115138	0,439492	8,716606	-2,853013	-1,708592	0,038764	0,115138	0,439492	8,716606	-2,853013	-1,708592
09:57:04,45	0,491918	3,296935	-0,069973	-0,490997	0,092990	0,054020	0,037654	0,110580	0,440279	-0,156792	0,075149	-1,660244	-0,705898	-2,858887	-0,571024	-14,115479	13,679863	11,201312	0,037654	0,110580	0,440279	8,523728	-2,880668	-1,660244	0,037654	0,110580	0,440279	8,523728	-2,880668	-1,660244
09:57:04,50	0,491918	3,296935	-0,069973	-0,490997	0,092990	0,054020	0,044991	0,114599	0,435987	-0,409837	0,446484	-1,674789	-0,701102	-2,853237	-0,567508	-14,078668	13,716907	11,225874	0,044991	0,114599	0,435987	8,586184	-3,085320	-1,674789	0,044991	0,114599	0,435987	8,586184	-3,085320	-1,674789
09:57:04,55	0,491918	3,296935	-0,069973	-0,490997	0,092990	0,054020	0,037700	0,113271	0,439503	-0,290292	0,080722	-1,650227	-0,701690	-2,854717	-0,567936	-14,096772	13,745496	11,178463	0,037700	0,113271	0,439503	8,601477	-2,878757	-1,650227	0,037700	0,113271	0,439503	8,601477	-2,878757	-1,650227
09:57:04,60	0,491918	3,296935	-0,069973	-0,490997	0,092990	0,054020	0,039276	0,113040	0,439076	-0,262558	0,132657	-1,697638	-0,702911	-2,854239	-0,564826	-14,117069	13,737901	11,195777	0,039276	0,113040	0,439076	8,611055	-2,950473	-1,697638	0,039276	0,113040	0,439076	8,611055	-2,950473	-1,697638
09:57:04,65	0,491918	3,296935	-0,069973	-0,490997	0,092990	0,054020	0,039472	0,114337	0,442185	-0,346737	0,129109	-1,680324	-0,704688	-2,853452	-0,567146	-14,102060	13,706819	11,210384	0,039472	0,114337	0,442185	8,628704	-2,969467	-1,680324	0,039472	0,114337	0,442185	8,628704	-2,969467	-1,680324
09:57:04,70	0,491918	3,296935	-0,069973	-0,490997	0,092990	0,054020	0,039679	0,116268	0,439865	-0,466597	0,168418	-1,665717	-0,704783	-2,854119	-0,568343	-14,144726	13,697082	11,191743	0,039679	0,116268	0,439865	8,660479	-2,946416	-1,665717	0,039679	0,116268	0,439865	8,660479	-2,946416	-1,665717
09:57:04,75	0,491918	3,296935	-0,069973	-0,490997	0,092990	0,054020	0,040304	0,116017	0,438668	-0,483302	0,168826	-1,684358	-0,707746	-2,855612	-0,570659	-14,157441	13,720090	11,217512	0,040304	0,116017	0,438668	8,624059	-2,995055	-1,684358	0,040304	0,116017	0,438668	8,624059	-2,995055	-1,684358
09:57:04,80	0,491918	3,296935	-0,069973	-0,490997	0,092990	0,054020	0,043079	0,117837	0,436352	-0,564349	0,290606	-1,658589	-0,704800	-2,857999	-0,569889	-14,162550	13,703754	11,192501	0,043079	0,117837	0,436352	8,685843	-3,091105	-1,658589	0,043079	0,117837	0,436352	8,685843	-3,091105	-1,658589
09:57:04,85	0,491918	3,296935	-0,069973	-0,490997	0,092990	0,054020	0,043674	0,114092	0,437123	-0,386334	0,325277	-1,683600	-0,706464	-2,859832	-0,568691	-14,119777	13,702080	11,200410	0,043674	0,114092	0,437123	8,569912	-3,103124	-1,683600	0,043674	0,114092	0,437123	8,569912	-3,103124	-1,683600
09:57:04,90	0,491918	3,296935	-0,069973	-0,490997	0,092990	0,054020	0,046093	0,114617	0,438320	-0,393673	0,488948	-1,675691	-0,705333	-2,857197	-0,571017	-14,119178	13,677160	11,220988	0,046093	0,114617	0,438320	8,603749	-3,129349	-1,675691	0,046093	0,114617	0,438320	8,603749	-3,129349	-1,675691
09:57:04,95	0,491918	3,296935	-0,069973	-0,490997	0,092990	0,054020	0,043245	0,114955	0,435994	-0,432548	0,353849	-1,655113	-0,707696	-2,859331	-0,570239	-14,128764	13,674898	11,219816	0,043245	0,114955	0,435994	8,591432	-3,040908	-1,655113	0,043245	0,114955	0,435994	8,591432	-3,040908	-1,655113
09:57:05,00	0,491918	3,296935	-0,069973	-0,490997	0,092990	0,054020	0,046275	0,115935	0,436772	-0,490236	0,504208	-1,656285	-0,705315	-2,857905	-0,571803	-14,111009	13,670657	11,201691	0,046275	0,115935	0,436772	8,610638	-3,128357	-1,656285	0,046275	0,115935	0,436772	8,610638	-3,128357	-1,656285
09:57:05,05	0,491918	3,296935	-0,069973	-0,490997	0,092990	0,054020	0,043849	0,114585	0,435209	-0,414859	0,395580	-1,674410	-0,699307	-2,854089	-0,569838	-14,065706	13,718669	11,212863	0,043849	0,114585	0,435209	8,580083	-3,046585	-1,674410	0,043849	0,114585	0,435209	8,580083	-3,046585	-1,674410
09:57:05,10	0,491918	3,296935	-0,069973	-0,490997	0,092990	0,054020	0,037541	0,111290	0,437173	-0,179288	0,082783	-1,663238	-0,704289	-2,858325	-0,571062	-14,192406	13,691392	11,198012	0,037541	0,111290	0,437173	8,556995	-2,864193	-1,663238	0,037541	0,111290	0,437173	8,556995	-2,864193	-1,663238
09:57:05,15	0,491918	3,296935	-0,069973	-0,490997	0,092990	0,054020	0,043700	0,113487	0,435949	-0,380476	0,306955	-1,678089	-0,701151	-2,860508	-0,571760	-14,106313	13,701008	11,231994	0,043700	0,113487	0,435949	8,528229	-3,123487	-1,678089	0,043700	0,113487	0,435949	8,528229	-3,123487	-1,678089
09:57:05,20	0,491918	3,296935	-0,069973	-0,490997	0,092990	0,054020	0,044022	0,109678	0,435251	-0,131037	0,393460	-1,644107	-0,701114	-2,860513	-0,568649	-14,100594	13,717303	11,230570	0,044022	0,109678	0,435251	8,478666	-3,062275	-1,644107	0,044022	0,109678	0,435251	8,478666	-3,062275	-1,644107
09:57:05,25	0,491918	3,296935	-0,069973	-0,490997	0,092990	0,054020	0,044007	0,109643	0,438362	-0,112250	0,389487	-1,645531	-0,703765	-2,857192	-0,572846	-14,166657	13,690196	11,227316	0,044007	0,109643	0,438362	8,494712	-3,065074	-1,645531	0,044007	0,109643	0,438362	8,494712	-3,065074	-1,645531
09:57:05,30	0,491918	3,296935	-0,069973	-0,490997	0,092990	0,054020	0,042457	0,113599	0,434165	-0,374494	0,265245	-1,648785	-0,702456	-2,860895	-0,573357	-14,147358	13,644619	11,202227	0,042457	0,113599	0,434165	8,543052	-3,067665	-1,648785	0,042457	0,113599	0,434165	8,543052	-3,067665	-1,648785
09:57:05,35	0,491918	3,296935	-0,069973	-0,490997	0,092990	0,054020	0,045009	0,110615	0,433655	-0,249119	0,437444	-1,673874	-0,699426	-2,854772	-0,572568	-14,108546	13,695968	11,223806	0,045009	0,110615	0,433655	8,434141	-3,095788	-1,673874	0,045009	0,110615	0,433655	8,434141	-3,095788	-1,673874
09:57:05,41	0,491918	3,296935	-0,069973	-0,490997	0,092990	0,054020	0,038192	0,111052	0,434444	-0,207965	0,090890	-1,652296	-0,700586	-2,859841	-0,572936	-14,097323	13,649620	11,216632	0,038192	0,111052	0,434444	8,509595	-2,907196	-1,652296	0,038192	0,111052	0,434444	8,509595	-2,907196	-1,652296
09:57:05,46	0,491918	3,296935	-0,069973	-0,490997	0,092990	0,054020	0,043162	0,109522	0,434075	-0,162951	0,382197	-1,659469	-0,708686	-2,855950	-0,569927	-14,165332	13,671714	11,248494	0,043162	0,109522	0,434075	8,434533	-3,005995	-1,659469	0,043162	0,109522	0,434075	8,434533	-3,005995	-1,659469
09:57:05,51	0,491918	3,296935	-0,069973	-0,490997	0,092990	0,054020	0,043841	0,118482	0,437085	-0,643751	0,347602	-1,627607	-0,706062	-2,860605	-0,583059	-14,157883	13,647279	11,236815	0,043841	0,118482	0,437085	8,657108	-3,093953	-1,627607	0,043841	0,118482	0,437085	8,657108	-3,093953	-1,627607
09:57:05,56	0,491918	3,296935	-0,069973	-0,490997	0,092990	0,054020	0,046561	0,113882	0,423952	-0,421982	0,507711	-1,639286	-0,691684	-2,845747	-0,696750	-13,222021	13,519585	10,991731	0,046561	0,113882	0,423952	8,517768	-3,147366	-1,639286	0,046561	0,113882	0,423952	8,517768	-3,147366	-1,639286
09:57:05,61	0,491918	3,296935	-0,069973	-0,490997	0,092990	0,054020	0,026505	0,108859	0,310262	0,196561	0,339110	-1,884370	-0,709814	-2,842394	-0,442662	-13,349939	14,245851	10,955967	0,026505	0,108859	0,310262	8,742001	-1,741546	-1,884370	0,026505	0,108859	0,310262	8,742001	-1,741546	-1,884370
09:57:05,66	0,492005	3,296956	-0,070006	-0,490999	0,092992	0,104040	0,032666	0,126237	0,564349	-0,142083	0,185584	-1,920134	-0,712457	-2,841877	-0,373893	-13,384220	14,367906	10,942229	0,032666	0,126237	0,564349	9,767522	-2,378734	-1,920134	0,032666	0,126237	0,564349	9,767522	-2,378734	-1,920134
09:57:05,71	0,492005	3,296956	-0,070006	-0,490999	0,092992	0,104040	0,033540	0,128785	0,633118	-0,185998	0,140295	-1,933872	-0,714979	-2,840390	-0,376635	-13,451318	14,375144	10,968830	0,033540	0,128785	0,633118	9,923595	-2,492599	-1,933872	0,033540	0,128785	0,633118	9,923595	-2,492599	-1,933872
09:57:05,76	0,492005	3,296956	-0,070006	-0,490999	0,092992	0,104040	0,033513	0,131712	0,630376	-0,365482	0,077145	-1,907271	-0,721982	-2,849797	-0,377351	-13,419995	14,313323	10,988583	0,033513	0,131712	0,630376	9,973880	-2,553602	-1,907271	0,033513	0,131712	0,630376	9,973880	-2,553602	-1,907271
09:57:05,81	0,492005	3,296956	-0,070006	-0,490999	0,092992	0,104040	0,045162	0,133073	0,629660	-0,474160	0,740922	-1,887518	-0,712560	-2,851085	-0,380067	-13,432196	14,345636	10,978298	0,045162	0,133073	0,629660	9,972084	-2,804260	-1,887518	0,045162	0,133073	0,629660	9,972084	-2,804260	-1,887518
09:57:05,86	0,492005	3,296956	-0,070006	-0,490999	0,092992	0,104040	0,041565	0,124269	0,626944	0,005529	0,527195	-1,897803	-0,717834	-2,845931	-0,381631	-13,414536	14,385313	10,994728	0,041565	0,124269	0,626944	9,760662	-2,735681	-1,897803	0,041565	0,124269	0,626944	9,760662	-2,735681	-1,897803
09:57:05,91	0,492005	3,296956	-0,070006	-0,490999	0,092992	0,104040	0,039739	0,131413	0,625380	-0,322779	0,427699	-1,881373	-0,713844	-2,839774	-0,379354	-13,454215	14,347061	10,974747	0,039739	0,131413	0,625380	9,993176	-2,691838	-1,881373	0,039739	0,131413	0,625380	9,993176	-2,691838	-1,881373
09:57:05,96	0,492005	3,296956	-0,070006	-0,490999	0,092992	0,104040	0,032412	0,131037	0,627658	-0,356168	0,031443	-1,901354	-0,723943	-2,847821	-0,380118	-13,507601	14,337329	10,996735	0,032412	0,131037	0,627658	9,930232	-2,512902	-1,901354	0,032412	0,131037	0,627658	9,930232	-2,512902	-1,901354
09:57:06,01	0,492005	3,296956	-0,070006	-0,490999	0,092992	0,104040	0,044431	0,135760	0,626893	-0,636890	0,615036	-1,879366	-0,719281	-2,846997	-0,383258	-13,520963	14,319253	10,960371	0,044431	0,135760	0,626893	10,020273	-2,872759	-1,879366	0,044431	0,135760	0,626893	10,020273	-2,872759	-1,879366
09:57:06,06	0,492005	3,296956	-0,070006	-0,490999	0,092992	0,104040	0,041386	0,132134	0,623753	-0,470682	0,454169	-1,915730	-0,711436	-2,837822	-0,708252	-13,221516	13,932603	10,772305	0,041386	0,132134	0,623753	9,901854	-2,794604	-1,915730	0,041386	0,132134	0,623753	9,901854	-2,794604	-1,915730
09:57:06,11	0,492005	3,296956	-0,070006	-0,490999	0,092992	0,104040	0,029518	0,129927	0,298759	-0,541048	0,289700	-2,103797	-0,705387	-2,846115	-0,450696	-13,538156	13,543902	10,693415	0,029518	0,129927	0,298759	9,658245	-2,027455	-2,103797	0,029518	0,129927	0,298759	9,658245	-2,027455	-2,103797
09:57:06,16	0,491904	3,296960	-0,069989	-0,491012	0,093011	0,154045	0,033675	0,120543	0,556315	-0,548008	0,425987	-2,182686	-0,707442	-2,852734	-0,388958	-13,826384	13,612457	10,746882	0,033675	0,120543	0,556315	8,914615	-2,217479	-2,182686	0,033675	0,120543	0,556315	8,914615	-2,217479	-2,182686
09:57:06,21	0,491904	3,296960	-0,069989	-0,491012	0,093011	0,154045	0,040435	0,119013	0,618053	-0,553177	0,493611	-2,129219	-0,703895	-2,860065	-0,383890	-13,854023	13,619850	10,734154	0,040435	0,119013	0,618053	8,789320	-2,680505	-2,129219	0,040435	0,119013	0,618053	8,789320	-2,680505	-2,129219
09:57:06,26	0,491904	3,296960	-0,069989	-0,491012	0,093011	0,154045	0,045010	0,112275	0,623121	-0,210259	0,703920	-2,141947	-0,702125	-2,851551	-0,386211	-13,821188	13,621165	10,775601	0,045010	0,112275	0,623121	8,603367	-2,829396	-2,141947	0,045010	0,112275	0,623121	8,603367	-2,829396	-2,141947
09:57:06,31	0,491904	3,296960	-0,069989	-0,491012	0,093011	0,154045	0,036752	0,115000	0,620801	-0,334376	0,302237	-2,100500	-0,699232	-2,851534	-0,385425	-13,826540	13,565831	10,783599	0,036752	0,115000	0,620801	8,693122	-2,582758	-2,100500	0,036752	0,115000	0,620801	8,693122	-2,582758	-2,100500
09:57:06,36	0,491904	3,296960	-0,069989	-0,491012	0,093011	0,154045	0,035290	0,112503	0,621586	-0,255117	0,249272	-2,092502	-0,707047	-2,850932	-0,387825	-13,914606	13,619545	10,767042	0,035290	0,112503	0,621586	8,576349	-2,520997	-2,092502	0,035290	0,112503	0,621586	8,576349	-2,520997	-2,092502
09:57:06,41	0,491904	3,296960	-0,069989	-0,491012	0,093011	0,154045	0,038677	0,119572	0,619187	-0,620214	0,322259	-2,109059	-0,708260	-2,850073	-0,384305	-13,915981	13,576286	10,802208	0,038677	0,119572	0,619187	8,766158	-2,713871	-2,109059	0,038677	0,119572	0,619187	8,766158	-2,713871	-2,109059
09:57:06,46	0,491904	3,296960	-0,069989	-0,491012	0,093011	0,154045	0,038539	0,121052	0,622706	-0,735341	0,335553	-2,073893	-0,706357	-2,856146	-0,388559	-13,870244	13,591210	10,765471	0,038539	0,121052	0,622706	8,767235	-2,689790	-2,073893	0,038539	0,121052	0,622706	8,767235	-2,689790	-2,073893
09:57:06,51	0,491904	3,296960	-0,069989	-0,491012	0,093011	0,154045	0,042847	0,116368	0,618452	-0,455968	0,591694	-2,110630	-0,702255	-2,857351	-0,384244	-13,875614	13,559999	10,806038	0,042847	0,116368	0,618452	8,678897	-2,771795	-2,110630	0,042847	0,116368	0,618452	8,678897	-2,771795	-2,110630
09:57:06,56	0,491904	3,296960	-0,069989	-0,491012	0,093011	0,154045	0,041839	0,112212	0,622768	-0,269589	0,550258	-2,070064	-0,700548	-2,850701	-0,387385	-13,885280	13,574318	10,804944	0,041839	0,112212	0,622768	8,539057	-2,734139	-2,070064	0,041839	0,112212	0,622768	8,539057	-2,734139	-2,070064
09:57:06,61	0,491904	3,296960	-0,069989	-0,491012	0,093011	0,154045	0,034175	0,117388	0,622322	-0,521836	0,124917	-2,082022	-0,702751	-2,852656	-0,385426	-13,837488	13,610947	10,789227	0,034175	0,117388	0,622322	8,693141	-2,557815	-2,082022	0,034175	0,117388	0,622322	8,693141	-2,557815	-2,082022
09:57:06,66	0,491904	3,296960	-0,069989	-0,491012	0,093011	0,154045	0,034175	0,117388	0,622322	-0,521836	0,124917	-2,082022	-0,701892	-2,851477	-0,387834	-13,962277	13,556909	10,771187	0,034175	0,117388	0,622322	8,693141	-2,557815	-2,082022	0,034175	0,117388	0,622322	8,693141	-2,557815	-2,082022
09:57:06,71	0,491904	3,296960	-0,069989	-0,491012	0,093011	0,154045	0,036571	0,114835	0,619178	-0,451993	0,202812	-2,104915	-0,706490	-2,853096	-0,382739	-13,924055	13,571818	10,801053	0,036571	0,114835	0,619178	8,562560	-2,668044	-2,104915	0,036571	0,114835	0,619178	8,562560	-2,668044	-2,104915
09:57:06,76	0,491904	3,296960	-0,069989	-0,491012	0,093011	0,154045	0,040272	0,118007	0,624272	-0,584910	0,420909	-2,075048	-0,704640	-2,857539	-0,387766	-13,876305	13,531517	10,777765	0,040272	0,118007	0,624272	8,678638	-2,740472	-2,075048	0,040272	0,118007	0,624272	8,678638	-2,740472	-2,075048
09:57:06,81	0,491904	3,296960	-0,069989	-0,491012	0,093011	0,154045	0,042143	0,116261	0,621170	-0,524428	0,542288	-2,084406	-0,705914	-2,855590	-0,385842	-13,918344	13,533541	10,791695	0,042143	0,116261	0,621170	8,602084	-2,765970	-2,084406	0,042143	0,116261	0,621170	8,602084	-2,765970	-2,084406
09:57:06,86	0,491904	3,296960	-0,069989	-0,491012	0,093011	0,154045	0,042143	0,116261	0,621170	-0,524428	0,542288	-2,084406	-0,704069	-2,855690	-0,387374	-13,885064	13,551521	10,798010	0,042143	0,116261	0,621170	8,602084	-2,765970	-2,084406	0,042143	0,116261	0,621170	8,602084	-2,765970	-2,084406
09:57:06,91	0,491904	3,296960	-0,069989	-0,491012	0,093011	0,154045	0,041308	0,114614	0,619638	-0,406545	0,518665	-2,078091	-0,703516	-2,859126	-0,386178	-13,917995	13,578371	10,836828	0,041308	0,114614	0,619638	8,590635	-2,723994	-2,078091	0,041308	0,114614	0,619638	8,590635	-2,723994	-2,078091
09:57:06,96	0,491904	3,296960	-0,069989	-0,491012	0,093011	0,154045	0,044008	0,112416	0,620834	-0,285492	0,617112	-2,039273	-0,700010	-2,852765	-0,386221	-13,899989	13,523171	10,797690	0,044008	0,112416	0,620834	8,539192	-2,837484	-2,039273	0,044008	0,112416	0,620834	8,539192	-2,837484	-2,039273
09:57:07,01	0,491904	3,296960	-0,069989	-0,491012	0,093011	0,154045	0,036745	0,112561	0,620790	-0,331831	0,282671	-2,078411	-0,703478	-2,854555	-0,385062	-13,896907	13,578047	10,783310	0,036745	0,112561	0,620790	8,504232	-2,601842	-2,078411	0,036745	0,112561	0,620790	8,504232	-2,601842	-2,078411
09:57:07,06	0,491904	3,296960	-0,069989	-0,491012	0,093011	0,154045	0,040030	0,114670	0,621949	-0,392396	0,428688	-2,092791	-0,704818	-2,851451	-0,387435	-13,944912	13,534458	10,779235	0,040030	0,114670	0,621949	8,609165	-2,713646	-2,092791	0,040030	0,114670	0,621949	8,609165	-2,713646	-2,092791
09:57:07,11	0,491904	3,296960	-0,069989	-0,491012	0,093011	0,154045	0,038012	0,117382	0,619576	-0,595183	0,303990	-2,096866	-0,707179	-2,851366	-0,387419	-13,950321	13,554800	10,808608	0,038012	0,117382	0,619576	8,619287	-2,679957	-2,096866	0,038012	0,117382	0,619576	8,619287	-2,679957	-2,096866
09:57:07,16	0,491904	3,296960	-0,069989	-0,491012	0,093011	0,154045	0,039118	0,119469	0,619592	-0,688806	0,346662	-2,067493	-0,703622	-2,857688	-0,387793	-13,939179	13,497080	10,777478	0,039118	0,119469	0,619592	8,689511	-2,724130	-2,067493	0,039118	0,119469	0,619592	8,689511	-2,724130	-2,067493
09:57:07,21	0,491904	3,296960	-0,069989	-0,491012	0,093011	0,154045	0,042815	0,113227	0,619218	-0,408638	0,577407	-2,098623	-0,708310	-2,855793	-0,387427	-13,930377	13,511602	10,762565	0,042815	0,113227	0,619218	8,479681	-2,783586	-2,098623	0,042815	0,113227	0,619218	8,479681	-2,783586	-2,098623
09:57:07,26	0,491904	3,296960	-0,069989	-0,491012	0,093011	0,154045	0,043518	0,118235	0,619585	-0,652068	0,614313	-2,113536	-0,703532	-2,856524	-0,388147	-13,911724	13,561915	10,813592	0,043518	0,118235	0,619585	8,629368	-2,801848	-2,113536	0,043518	0,118235	0,619585	8,629368	-2,801848	-2,113536
09:57:07,31	0,491904	3,296960	-0,069989	-0,491012	0,093011	0,154045	0,041762	0,113731	0,618864	-0,364968	0,514007	-2,062509	-0,705846	-2,858403	-0,386620	-13,891322	13,517394	10,757052	0,041762	0,113731	0,618864	8,562912	-2,764320	-2,062509	0,041762	0,113731	0,618864	8,562912	-2,764320	-2,062509
09:57:07,36	0,491904	3,296960	-0,069989	-0,491012	0,093011	0,154045	0,044546	0,114796	0,620391	-0,448725	0,698691	-2,119049	-0,699483	-2,858310	-0,388174	-13,942358	13,524021	10,779228	0,044546	0,114796	0,620391	8,562791	-2,798161	-2,119049	0,044546	0,114796	0,620391	8,562791	-2,798161	-2,119049
09:57:07,42	0,491904	3,296960	-0,069989	-0,491012	0,093011	0,154045	0,041284	0,109332	0,618838	-0,184354	0,481575	-2,096873	-0,707739	-2,853061	-0,387800	-13,941023	13,554272	10,803534	0,041284	0,109332	0,618838	8,398204	-2,759240	-2,096873	0,041284	0,109332	0,618838	8,398204	-2,759240	-2,096873
09:57:07,47	0,491904	3,296960	-0,069989	-0,491012	0,093011	0,154045	0,040866	0,119107	0,619211	-0,665783	0,445862	-2,072567	-0,700775	-2,850992	-0,388566	-13,965774	13,516007	10,833610	0,040866	0,119107	0,619211	8,684106	-2,762128	-2,072567	0,040866	0,119107	0,619211	8,684106	-2,762128	-2,072567
09:57:07,52	0,491904	3,296960	-0,069989	-0,491012	0,093011	0,154045	0,035592	0,114110	0,618446	-0,451439	0,169321	-2,042491	-0,700702	-2,855502	-0,381169	-13,951719	13,490476	10,812955	0,035592	0,114110	0,618446	8,506165	-2,624675	-2,042491	0,035592	0,114110	0,618446	8,506165	-2,624675	-2,042491
09:57:07,57	0,491904	3,296960	-0,069989	-0,491012	0,093011	0,154045	0,039462	0,111792	0,625842	-0,346012	0,395478	-2,063146	-0,696176	-2,848630	-0,578008	-13,866528	13,269251	10,592254	0,039462	0,111792	0,625842	8,429668	-2,702283	-2,063146	0,039462	0,111792	0,625842	8,429668	-2,702283	-2,063146
09:57:07,62	0,491904	3,296960	-0,069989	-0,491012	0,093011	0,154045	0,031248	0,111308	0,429004	-0,469852	0,152738	-2,283847	-0,701067	-2,867153	-0,381513	-14,213734	13,539295	10,452243	0,031248	0,111308	0,429004	8,267859	-2,300219	-2,283847	0,031248	0,111308	0,429004	8,267859	-2,300219	-2,283847
09:57:07,67	0,492021	3,296999	-0,070003	-0,491005	0,092997	0,203993	0,049734	0,106283	0,625498	-0,148254	0,678327	-2,423858	-0,699825	-2,865617	-0,349738	-14,482530	13,457729	10,491643	0,049734	0,106283	0,625498	8,194940	-3,225824	-2,423858	0,049734	0,106283	0,625498	8,194940	-3,225824	-2,423858
09:57:07,72	0,492021	3,296999	-0,070003	-0,491005	0,092997	0,203993	0,047783	0,105974	0,657274	-0,337256	0,384872	-2,384459	-0,705335	-2,868994	-0,349775	-14,576884	13,423356	10,490081	0,047783	0,105974	0,657274	7,981733	-3,366123	-2,384459	0,047783	0,105974	0,657274	7,981733	-3,366123	-2,384459
09:57:07,77	0,492021	3,296999	-0,070003	-0,491005	0,092997	0,203993	0,053463	0,109058	0,657236	-0,574555	0,615675	-2,386020	-0,706444	-2,871945	-0,350153	-14,544735	13,396316	10,469104	0,053463	0,109058	0,657236	7,986506	-3,581153	-2,386020	0,053463	0,109058	0,657236	7,986506	-3,581153	-2,386020
09:57:07,82	0,492021	3,296999	-0,070003	-0,491005	0,092997	0,203993	0,056573	0,108543	0,656858	-0,555130	0,818750	-2,406997	-0,707125	-2,869559	-0,350162	-14,579281	13,398878	10,494009	0,056573	0,108543	0,656858	7,965522	-3,622203	-2,406997	0,056573	0,108543	0,656858	7,965522	-3,622203	-2,406997
09:57:07,87	0,492021	3,296999	-0,070003	-0,491005	0,092997	0,203993	0,054847	0,110326	0,656849	-0,662879	0,697837	-2,382093	-0,698825	-2,872705	-0,349346	-14,559835	13,388038	10,498778	0,054847	0,110326	0,656849	7,997707	-3,607682	-2,382093	0,054847	0,110326	0,656849	7,997707	-3,607682	-2,382093
09:57:07,92	0,492021	3,296999	-0,070003	-0,491005	0,092997	0,203993	0,053422	0,101564	0,657665	-0,206937	0,645956	-2,377323	-0,700596	-2,871930	-0,349338	-14,550481	13,366749	10,512339	0,053422	0,101564	0,657665	7,765858	-3,547637	-2,377323	0,053422	0,101564	0,657665	7,765858	-3,547637	-2,377323
09:57:07,97	0,492021	3,296999	-0,070003	-0,491005	0,092997	0,203993	0,053636	0,103486	0,657674	-0,320605	0,675860	-2,363762	-0,703018	-2,872935	-0,349355	-14,600646	13,416322	10,518731	0,053636	0,103486	0,657674	7,803014	-3,534579	-2,363762	0,053636	0,103486	0,657674	7,803014	-3,534579	-2,363762
09:57:08,02	0,492021	3,296999	-0,070003	-0,491005	0,092997	0,203993	0,055717	0,105081	0,657656	-0,385731	0,715847	-2,357370	-0,701038	-2,869809	-0,351671	-14,495854	13,427527	10,491157	0,055717	0,105081	0,657656	7,863148	-3,657959	-2,357370	0,055717	0,105081	0,657656	7,863148	-3,657959	-2,357370
09:57:08,07	0,492021	3,296999	-0,070003	-0,491005	0,092997	0,203993	0,052020	0,104929	0,655340	-0,315739	0,608755	-2,384944	-0,689621	-2,885038	-0,642828	-15,238540	12,553421	10,298820	0,052020	0,104929	0,655340	7,921226	-3,474839	-2,384944	0,052020	0,104929	0,655340	7,921226	-3,474839	-2,384944
09:57:08,12	0,492021	3,296999	-0,070003	-0,491005	0,092997	0,203993	0,059500	0,087427	0,364183	-0,533963	0,791555	-2,577281	-0,703328	-2,885202	-0,291359	-15,613513	12,995349	10,139332	0,059500	0,087427	0,364183	6,329074	-3,879176	-2,577281	0,059500	0,087427	0,364183	6,329074	-3,879176	-2,577281
09:57:08,17	0,491902	3,296992	-0,069992	-0,490998	0,092983	0,253998	0,066496	0,099216	0,715652	-0,951726	0,609657	-2,736769	-0,701740	-2,888447	-0,259952	-15,774099	13,007939	10,112378	0,066496	0,099216	0,715652	6,836702	-4,610276	-2,736769	0,066496	0,099216	0,715652	6,836702	-4,610276	-2,736769
09:57:08,22	0,491902	3,296992	-0,069992	-0,490998	0,092983	0,253998	0,068512	0,096218	0,747060	-0,865254	0,569108	-2,763723	-0,701168	-2,892011	-0,254466	-15,778552	12,953821	10,150528	0,068512	0,096218	0,747060	6,687883	-4,809059	-2,763723	0,068512	0,096218	0,747060	6,687883	-4,809059	-2,763723
09:57:08,27	0,491902	3,296992	-0,069992	-0,490998	0,092983	0,253998	0,071313	0,093941	0,752545	-0,795923	0,737984	-2,725573	-0,695889	-2,892693	-0,260658	-15,770805	12,936429	10,169006	0,071313	0,093941	0,752545	6,578437	-4,860094	-2,725573	0,071313	0,093941	0,752545	6,578437	-4,860094	-2,725573
09:57:08,32	0,491902	3,296992	-0,069992	-0,490998	0,092983	0,253998	0,069264	0,089028	0,746354	-0,551658	0,646842	-2,707095	-0,695330	-2,891628	-0,259479	-15,783052	12,943541	10,197968	0,069264	0,089028	0,746354	6,437066	-4,790392	-2,707095	0,069264	0,089028	0,746354	6,437066	-4,790392	-2,707095
09:57:08,37	0,491902	3,296992	-0,069992	-0,490998	0,092983	0,253998	0,068062	0,089076	0,747532	-0,554120	0,570165	-2,678133	-0,699481	-2,895508	-0,260682	-15,806099	12,932961	10,148853	0,068062	0,089076	0,747532	6,438376	-4,772694	-2,678133	0,068062	0,089076	0,747532	6,438376	-4,772694	-2,678133
09:57:08,42	0,491902	3,296992	-0,069992	-0,490998	0,092983	0,253998	0,073497	0,090732	0,746329	-0,660873	0,838140	-2,727248	-0,697173	-2,896961	-0,258712	-15,824015	12,909617	10,181191	0,073497	0,090732	0,746329	6,461550	-4,931404	-2,727248	0,073497	0,090732	0,746329	6,461550	-4,931404	-2,727248
09:57:08,47	0,491902	3,296992	-0,069992	-0,490998	0,092983	0,253998	0,073602	0,088006	0,748299	-0,548312	0,839720	-2,694910	-0,698970	-2,895224	-0,259489	-15,833207	12,920704	10,201440	0,073602	0,088006	0,748299	6,360145	-4,938011	-2,694910	0,073602	0,088006	0,748299	6,360145	-4,938011	-2,694910
09:57:08,52	0,491902	3,296992	-0,069992	-0,490998	0,092983	0,253998	0,072996	0,090430	0,747522	-0,669387	0,794721	-2,674661	-0,695929	-2,893497	-0,258325	-15,791321	12,926830	10,177054	0,072996	0,090430	0,747522	6,429402	-4,935465	-2,674661	0,072996	0,090430	0,747522	6,429402	-4,935465	-2,674661
09:57:08,57	0,491902	3,296992	-0,069992	-0,490998	0,092983	0,253998	0,069979	0,088661	0,748686	-0,551102	0,671068	-2,699047	-0,692422	-2,887687	-0,255974	-15,776094	12,891319	10,219404	0,069979	0,088661	0,748686	6,408748	-4,822314	-2,699047	0,069979	0,088661	0,748686	6,408748	-4,822314	-2,699047
09:57:08,62	0,491902	3,296992	-0,069992	-0,490998	0,092983	0,253998	0,063195	0,088529	0,751037	-0,567401	0,349221	-2,656697	-0,699675	-2,890925	-0,259906	-15,870256	12,910152	10,211944	0,063195	0,088529	0,751037	6,382122	-4,611584	-2,656697	0,063195	0,088529	0,751037	6,382122	-4,611584	-2,656697
09:57:08,67	0,491902	3,296992	-0,069992	-0,490998	0,092983	0,253998	0,069625	0,093191	0,747105	-0,840584	0,592633	-2,664157	-0,701464	-2,892100	-0,260320	-15,881056	12,895387	10,182279	0,069625	0,093191	0,747105	6,474888	-4,872950	-2,664157	0,069625	0,093191	0,747105	6,474888	-4,872950	-2,664157
09:57:08,72	0,491902	3,296992	-0,069992	-0,490998	0,092983	0,253998	0,071538	0,094152	0,746691	-0,908761	0,690115	-2,693822	-0,695468	-2,894354	-0,261430	-15,840816	12,917739	10,208184	0,071538	0,094152	0,746691	6,482176	-4,925603	-2,693822	0,071538	0,094152	0,746691	6,482176	-4,925603	-2,693822
09:57:08,77	0,491902	3,296992	-0,069992	-0,490998	0,092983	0,253998	0,070492	0,087833	0,745582	-0,540701	0,659397	-2,667917	-0,696155	-2,888190	-0,257979	-15,874791	12,910402	10,202149	0,070492	0,087833	0,745582	6,354202	-4,874211	-2,667917	0,070492	0,087833	0,745582	6,354202	-4,874211	-2,667917
09:57:08,82	0,491902	3,296992	-0,069992	-0,490998	0,092983	0,253998	0,065497	0,091510	0,749032	-0,755213	0,373914	-2,673952	-0,699069	-2,889422	-0,259911	-15,851921	12,887942	10,201684	0,065497	0,091510	0,749032	6,428284	-4,767603	-2,673952	0,065497	0,091510	0,749032	6,428284	-4,767603	-2,673952
09:57:08,87	0,491902	3,296992	-0,069992	-0,490998	0,092983	0,253998	0,068021	0,093417	0,747100	-0,862433	0,536211	-2,674417	-0,693734	-2,894975	-0,259094	-15,849044	12,880731	10,210715	0,068021	0,093417	0,747100	6,470825	-4,803461	-2,674417	0,068021	0,093417	0,747100	6,470825	-4,803461	-2,674417
09:57:08,92	0,491902	3,296992	-0,069992	-0,490998	0,092983	0,253998	0,070162	0,086021	0,747917	-0,482624	0,653640	-2,665386	-0,697312	-2,896857	-0,259503	-15,857095	12,825287	10,184147	0,070162	0,086021	0,747917	6,270012	-4,854101	-2,665386	0,070162	0,086021	0,747917	6,270012	-4,854101	-2,665386
09:57:08,97	0,491902	3,296992	-0,069992	-0,490998	0,092983	0,253998	0,073581	0,088178	0,747508	-0,646844	0,852166	-2,691954	-0,693140	-2,892711	-0,258713	-15,838650	12,871473	10,205673	0,073581	0,088178	0,747508	6,275139	-4,923949	-2,691954	0,073581	0,088178	0,747508	6,275139	-4,923949	-2,691954
09:57:09,03	0,491902	3,296992	-0,069992	-0,490998	0,092983	0,253998	0,067905	0,086638	0,748298	-0,517524	0,549886	-2,670428	-0,697785	-2,893215	-0,261039	-15,789537	12,824419	10,189663	0,067905	0,086638	0,748298	6,283540	-4,780649	-2,670428	0,067905	0,086638	0,748298	6,283540	-4,780649	-2,670428
09:57:09,08	0,491902	3,296992	-0,069992	-0,490998	0,092983	0,253998	0,070664	0,090409	0,745972	-0,729830	0,759419	-2,686438	-0,693607	-2,888875	-0,261040	-15,776009	12,893255	10,197941	0,070664	0,090409	0,745972	6,367288	-4,787705	-2,686438	0,070664	0,090409	0,745972	6,367288	-4,787705	-2,686438
09:57:09,13	0,491902	3,296992	-0,069992	-0,490998	0,092983	0,253998	0,064817	0,088961	0,745971	-0,588152	0,432655	-2,678160	-0,695444	-2,887975	-0,260647	-15,800204	12,884981	10,226572	0,064817	0,088961	0,745971	6,395292	-4,655453	-2,678160	0,064817	0,088961	0,745971	6,395292	-4,655453	-2,678160
09:57:09,18	0,491902	3,296992	-0,069992	-0,490998	0,092983	0,253998	0,064955	0,091001	0,746364	-0,713515	0,423039	-2,649529	-0,693678	-2,891836	-0,259481	-15,806249	12,857814	10,205406	0,064955	0,091001	0,746364	6,430099	-4,675939	-2,649529	0,064955	0,091001	0,746364	6,430099	-4,675939	-2,649529
09:57:09,23	0,491902	3,296992	-0,069992	-0,490998	0,092983	0,253998	0,067416	0,087541	0,747531	-0,560138	0,559356	-2,670695	-0,694282	-2,884700	-0,260273	-15,796540	12,873028	10,221766	0,067416	0,087541	0,747531	6,311856	-4,732806	-2,670695	0,067416	0,087541	0,747531	6,311856	-4,732806	-2,670695
09:57:09,28	0,491902	3,296992	-0,069992	-0,490998	0,092983	0,253998	0,061538	0,091633	0,746738	-0,754890	0,254508	-2,654335	-0,699648	-2,893568	-0,258694	-15,836512	12,832525	10,237056	0,061538	0,091633	0,746738	6,438322	-4,576240	-2,654335	0,061538	0,091633	0,746738	6,438322	-4,576240	-2,654335
09:57:09,33	0,491902	3,296992	-0,069992	-0,490998	0,092983	0,253998	0,071901	0,091846	0,748317	-0,820991	0,779004	-2,639045	-0,694350	-2,892435	-0,262984	-15,849077	12,889631	10,223327	0,071901	0,091846	0,748317	6,388886	-4,865218	-2,639045	0,071901	0,091846	0,748317	6,388886	-4,865218	-2,639045
09:57:09,38	0,491902	3,296992	-0,069992	-0,490998	0,092983	0,253998	0,068271	0,087824	0,744028	-0,568705	0,550822	-2,652774	-0,691483	-2,886350	-0,261871	-15,860684	12,846870	10,188883	0,068271	0,087824	0,744028	6,325491	-4,808464	-2,652774	0,068271	0,087824	0,744028	6,325491	-4,808464	-2,652774
09:57:09,43	0,491902	3,296992	-0,069992	-0,490998	0,092983	0,253998	0,061567	0,088383	0,745140	-0,640618	0,213560	-2,687219	-0,692604	-2,887087	-0,261063	-15,835701	12,849001	10,212125	0,061567	0,088383	0,745140	6,297474	-4,619488	-2,687219	0,061567	0,088383	0,745140	6,297474	-4,619488	-2,687219
09:57:09,48	0,491902	3,296992	-0,069992	-0,490998	0,092983	0,253998	0,062766	0,088987	0,745948	-0,657649	0,296457	-2,663976	-0,694325	-2,885399	-0,261471	-15,816630	12,863259	10,188361	0,062766	0,088987	0,745948	6,327796	-4,630681	-2,663976	0,062766	0,088987	0,745948	6,327796	-4,630681	-2,663976
09:57:09,53	0,491902	3,296992	-0,069992	-0,490998	0,092983	0,253998	0,062165	0,091321	0,745540	-0,757131	0,274592	-2,687740	-0,703247	-2,891836	-0,262658	-15,879824	12,883768	10,178203	0,062165	0,091321	0,745540	6,411530	-4,605367	-2,687740	0,062165	0,091321	0,745540	6,411530	-4,605367	-2,687740
09:57:09,58	0,491902	3,296992	-0,069992	-0,490998	0,092983	0,253998	0,072201	0,095829	0,744353	-1,005392	0,731464	-2,697898	-0,692953	-2,890450	-0,553514	-15,752274	12,851166	9,957513	0,072201	0,095829	0,744353	6,517160	-4,936294	-2,697898	0,072201	0,095829	0,744353	6,517160	-4,936294	-2,697898
09:57:09,63	0,491902	3,296992	-0,069992	-0,490998	0,092983	0,253998	0,065854	0,087607	0,453497	-0,542338	0,528172	-2,918588	-0,694285	-2,895082	-0,380679	-15,893940	12,808746	9,832144	0,065854	0,087607	0,453497	6,334834	-4,641330	-2,918588	0,065854	0,087607	0,453497	6,334834	-4,641330	-2,918588
09:57:09,68	0,491953	3,296952	-0,069992	-0,491010	0,092991	0,303974	0,070530	0,086445	0,626332	-0,589463	0,669892	-3,043957	-0,693364	-2,897816	-0,357780	-16,029446	12,713515	9,850222	0,070530	0,086445	0,626332	6,196461	-4,866743	-3,043957	0,070530	0,086445	0,626332	6,196461	-4,866743	-3,043957
09:57:09,73	0,491953	3,296952	-0,069992	-0,491010	0,092991	0,303974	0,073624	0,080356	0,644175	-0,486441	0,742451	-3,023730	-0,690559	-2,900805	-0,362837	-16,077200	12,667931	9,852371	0,073624	0,080356	0,644175	5,821536	-5,037021	-3,023730	0,073624	0,080356	0,644175	5,821536	-5,037021	-3,023730
09:57:09,78	0,491953	3,296952	-0,069992	-0,491010	0,092991	0,303974	0,073624	0,080356	0,644175	-0,486441	0,742451	-3,023730	-0,689934	-2,899548	-0,360505	-16,048401	12,626331	9,839928	0,073624	0,080356	0,644175	5,821536	-5,037021	-3,023730	0,073624	0,080356	0,644175	5,821536	-5,037021	-3,023730
09:57:09,83	0,491953	3,296952	-0,069992	-0,491010	0,092991	0,303974	0,072223	0,080443	0,646506	-0,512587	0,715352	-3,036173	-0,690584	-2,901233	-0,358130	-16,078851	12,629253	9,906359	0,072223	0,080443	0,646506	5,802212	-4,954159	-3,036173	0,072223	0,080443	0,646506	5,802212	-4,954159	-3,036173
09:57:09,88	0,491953	3,296952	-0,069992	-0,491010	0,092991	0,303974	0,074007	0,080164	0,648881	-0,510745	0,780308	-2,969742	-0,692361	-2,892421	-0,358195	-16,061054	12,617143	9,863222	0,074007	0,080164	0,648881	5,782110	-5,029276	-2,969742	0,074007	0,080164	0,648881	5,782110	-5,029276	-2,969742
09:57:09,93	0,491953	3,296952	-0,069992	-0,491010	0,092991	0,303974	0,067264	0,086109	0,648816	-0,821489	0,451134	-3,012880	-0,691790	-2,891414	-0,358577	-16,062184	12,611216	9,878059	0,067264	0,086109	0,648816	5,938071	-4,829116	-3,012880	0,067264	0,086109	0,648816	5,938071	-4,829116	-3,012880
09:57:09,98	0,491953	3,296952	-0,069992	-0,491010	0,092991	0,303974	0,066107	0,086118	0,648434	-0,827653	0,392921	-2,998042	-0,691733	-2,892485	-0,361302	-16,044623	12,637104	9,855991	0,066107	0,086118	0,648434	5,932610	-4,796454	-2,998042	0,066107	0,086118	0,648434	5,932610	-4,796454	-2,998042
09:57:10,03	0,491953	3,296952	-0,069992	-0,491010	0,092991	0,303974	0,067006	0,085532	0,645709	-0,766004	0,441925	-3,020110	-0,690263	-2,896200	-0,362526	-16,180458	12,600195	9,837272	0,067006	0,085532	0,645709	5,948293	-4,818008	-3,020110	0,067006	0,085532	0,645709	5,948293	-4,818008	-3,020110
09:57:10,08	0,491953	3,296952	-0,069992	-0,491010	0,092991	0,303974	0,064943	0,073426	0,467013	-1,088086	0,510453	-3,241151	-0,680216	-2,896752	-0,539998	-16,368217	11,725071	9,634950	0,064943	0,073426	0,467013	4,675820	-4,587578	-3,241151	0,064943	0,073426	0,467013	4,675820	-4,587578	-3,241151
09:57:10,13	0,491953	3,296952	-0,069992	-0,491010	0,092991	0,303974	0,064943	0,073426	0,467013	-1,088086	0,510453	-3,241151	-0,700068	-2,917771	-0,282461	-17,464018	12,670308	9,474472	0,064943	0,073426	0,467013	4,675820	-4,587578	-3,241151	0,064943	0,073426	0,467013	4,675820	-4,587578	-3,241151
09:57:10,18	0,491919	3,297036	-0,069979	-0,491003	0,092988	0,353993	0,093072	0,080108	0,724550	-1,164885	0,551523	-3,401629	-0,701071	-2,920158	-0,258671	-17,393816	12,572638	9,523450	0,093072	0,080108	0,724550	5,123609	-6,754592	-3,401629	0,093072	0,080108	0,724550	5,123609	-6,754592	-3,401629
09:57:10,23	0,491919	3,297036	-0,069979	-0,491003	0,092988	0,353993	0,095640	0,079783	0,748340	-1,197468	0,794729	-3,352651	-0,700463	-2,923726	-0,259808	-17,364327	12,492314	9,520842	0,095640	0,079783	0,748340	5,065513	-6,713031	-3,352651	0,095640	0,079783	0,748340	5,065513	-6,713031	-3,352651
09:57:10,28	0,491919	3,297036	-0,069979	-0,491003	0,092988	0,353993	0,098426	0,077473	0,747203	-1,132144	1,005301	-3,355259	-0,693427	-2,926814	-0,260578	-17,384304	12,483463	9,512300	0,098426	0,077473	0,747203	4,949468	-6,721160	-3,355259	0,098426	0,077473	0,747203	4,949468	-6,721160	-3,355259
09:57:10,33	0,491919	3,297036	-0,069979	-0,491003	0,092988	0,353993	0,097582	0,069835	0,746433	-0,752650	0,948532	-3,363801	-0,693975	-2,923906	-0,258227	-17,359664	12,486040	9,540106	0,097582	0,069835	0,746433	4,729422	-6,711666	-3,363801	0,097582	0,069835	0,746433	4,729422	-6,711666	-3,363801
09:57:10,38	0,491919	3,297036	-0,069979	-0,491003	0,092988	0,353993	0,095338	0,071764	0,748784	-0,838402	0,851895	-3,335995	-0,692824	-2,917259	-0,259410	-17,346386	12,470624	9,546226	0,095338	0,071764	0,748784	4,795089	-6,632150	-3,335995	0,095338	0,071764	0,748784	4,795089	-6,632150	-3,335995
09:57:10,43	0,491919	3,297036	-0,069979	-0,491003	0,092988	0,353993	0,089006	0,074091	0,747602	-0,966110	0,541835	-3,329875	-0,690457	-2,918222	-0,257423	-17,327949	12,427785	9,582482	0,089006	0,074091	0,747602	4,850040	-6,445143	-3,329875	0,089006	0,074091	0,747602	4,850040	-6,445143	-3,329875
09:57:10,48	0,491919	3,297036	-0,069979	-0,491003	0,092988	0,353993	0,088657	0,071559	0,749589	-0,862314	0,561050	-3,293619	-0,692815	-2,917522	-0,260190	-17,330352	12,434911	9,530819	0,088657	0,071559	0,749589	4,755054	-6,398497	-3,293619	0,088657	0,071559	0,749589	4,755054	-6,398497	-3,293619
09:57:10,53	0,491919	3,297036	-0,069979	-0,491003	0,092988	0,353993	0,097835	0,078584	0,750724	-1,252358	0,997100	-3,310880	-0,701130	-2,922658	-0,256287	-17,376006	12,426962	9,565221	0,097835	0,078584	0,750724	4,916477	-6,682921	-3,310880	0,097835	0,078584	0,750724	4,916477	-6,682921	-3,310880
09:57:10,58	0,491919	3,297036	-0,069979	-0,491003	0,092988	0,353993	0,097835	0,078584	0,750724	-1,252358	0,997100	-3,310880	-0,696444	-2,918523	-0,260189	-17,363007	12,402222	9,553557	0,097835	0,078584	0,750724	4,916477	-6,682921	-3,310880	0,097835	0,078584	0,750724	4,916477	-6,682921	-3,310880
09:57:10,63	0,491919	3,297036	-0,069979	-0,491003	0,092988	0,353993	0,091911	0,076594	0,746823	-1,163800	0,712673	-3,322544	-0,699379	-2,921239	-0,259046	-17,363596	12,376630	9,512376	0,091911	0,076594	0,746823	4,848813	-6,502305	-3,322544	0,091911	0,076594	0,746823	4,848813	-6,502305	-3,322544
09:57:10,68	0,491919	3,297036	-0,069979	-0,491003	0,092988	0,353993	0,095730	0,077778	0,747965	-1,247827	0,923578	-3,363725	-0,696394	-2,922388	-0,259013	-17,334783	12,344038	9,525897	0,095730	0,077778	0,747965	4,857732	-6,591238	-3,363725	0,095730	0,077778	0,747965	4,857732	-6,591238	-3,363725
09:57:10,73	0,491919	3,297036	-0,069979	-0,491003	0,092988	0,353993	0,095233	0,074617	0,747998	-1,097303	0,938965	-3,350204	-0,695268	-2,925602	-0,261337	-17,360932	12,338894	9,531978	0,095233	0,074617	0,747998	4,760161	-6,536809	-3,350204	0,095233	0,074617	0,747998	4,760161	-6,536809	-3,350204
09:57:10,78	0,491919	3,297036	-0,069979	-0,491003	0,092988	0,353993	0,097453	0,072036	0,745674	-0,980606	1,034336	-3,344123	-0,690374	-2,917648	-0,255886	-17,296795	12,430959	9,542667	0,097453	0,072036	0,745674	4,674228	-6,615715	-3,344123	0,097453	0,072036	0,745674	4,674228	-6,615715	-3,344123
09:57:10,83	0,491919	3,297036	-0,069979	-0,491003	0,092988	0,353993	0,088118	0,071774	0,751125	-0,855195	0,558449	-3,333434	-0,691854	-2,918576	-0,256711	-17,419798	12,381207	9,552136	0,088118	0,071774	0,751125	4,779091	-6,358836	-3,333434	0,088118	0,071774	0,751125	4,779091	-6,358836	-3,333434
09:57:10,88	0,491919	3,297036	-0,069979	-0,491003	0,092988	0,353993	0,089661	0,072592	0,750301	-1,002301	0,557023	-3,323965	-0,694158	-2,915854	-0,258662	-17,390447	12,394785	9,543772	0,089661	0,072592	0,750301	4,696171	-6,481367	-3,323965	0,089661	0,072592	0,750301	4,696171	-6,481367	-3,323965
09:57:10,93	0,491919	3,297036	-0,069979	-0,491003	0,092988	0,353993	0,088456	0,075949	0,748349	-1,150415	0,513007	-3,332329	-0,695262	-2,926491	-0,258606	-17,359101	12,322813	9,539342	0,088456	0,075949	0,748349	4,811558	-6,430811	-3,332329	0,088456	0,075949	0,748349	4,811558	-6,430811	-3,332329
09:57:10,98	0,491919	3,297036	-0,069979	-0,491003	0,092988	0,353993	0,098220	0,071586	0,748405	-0,970225	1,083838	-3,336759	-0,692939	-2,923897	-0,260166	-17,381841	12,376961	9,557581	0,098220	0,071586	0,748405	4,649296	-6,626411	-3,336759	0,098220	0,071586	0,748405	4,649296	-6,626411	-3,336759
09:57:11,04	0,491919	3,297036	-0,069979	-0,491003	0,092988	0,353993	0,094812	0,070872	0,746846	-0,897545	0,859873	-3,318520	-0,695143	-2,924652	-0,257436	-17,328439	12,400559	9,536253	0,094812	0,070872	0,746846	4,665884	-6,582875	-3,318520	0,094812	0,070872	0,746846	4,665884	-6,582875	-3,318520
09:57:11,09	0,491919	3,297036	-0,069979	-0,491003	0,092988	0,353993	0,096568	0,072402	0,749575	-0,929987	0,985625	-3,339848	-0,693431	-2,926323	-0,258982	-17,347455	12,379738	9,546461	0,096568	0,072402	0,749575	4,753576	-6,594956	-3,339848	0,096568	0,072402	0,749575	4,753576	-6,594956	-3,339848
09:57:11,14	0,491919	3,297036	-0,069979	-0,491003	0,092988	0,353993	0,097160	0,070084	0,748029	-0,837008	1,010330	-3,329640	-0,689962	-2,923791	-0,260517	-17,347278	12,331328	9,580733	0,097160	0,070084	0,748029	4,664620	-6,616691	-3,329640	0,097160	0,070084	0,748029	4,664620	-6,616691	-3,329640
09:57:11,19	0,491919	3,297036	-0,069979	-0,491003	0,092988	0,353993	0,093232	0,068346	0,746494	-0,788456	0,830481	-3,295368	-0,688116	-2,924748	-0,257415	-17,328879	12,349428	9,550343	0,093232	0,068346	0,746494	4,576720	-6,488266	-3,295368	0,093232	0,068346	0,746494	4,576720	-6,488266	-3,295368
09:57:11,24	0,491919	3,297036	-0,069979	-0,491003	0,092988	0,353993	0,093138	0,066269	0,749596	-0,655554	0,832445	-3,325758	-0,694642	-2,920678	-0,258603	-17,332779	12,339325	9,559948	0,093138	0,066269	0,749596	4,546542	-6,478875	-3,325758	0,093138	0,066269	0,749596	4,546542	-6,478875	-3,325758
09:57:11,29	0,491919	3,297036	-0,069979	-0,491003	0,092988	0,353993	0,092876	0,073956	0,748409	-1,065988	0,820511	-3,316153	-0,691136	-2,915137	-0,259425	-17,335961	12,345792	9,528200	0,092876	0,073956	0,748409	4,739554	-6,470267	-3,316153	0,092876	0,073956	0,748409	4,739554	-6,470267	-3,316153
09:57:11,34	0,491919	3,297036	-0,069979	-0,491003	0,092988	0,353993	0,086324	0,073690	0,747586	-1,048149	0,473831	-3,347901	-0,691170	-2,921538	-0,257018	-17,347960	12,297688	9,597040	0,086324	0,073690	0,747586	4,736516	-6,302634	-3,347901	0,086324	0,073690	0,747586	4,736516	-6,302634	-3,347901
09:57:11,39	0,491919	3,297036	-0,069979	-0,491003	0,092988	0,353993	0,091885	0,070519	0,749993	-0,930897	0,776636	-3,279061	-0,696506	-2,920606	-0,256274	-17,371889	12,318174	9,582170	0,091885	0,070519	0,749993	4,604816	-6,436326	-3,279061	0,091885	0,070519	0,749993	4,604816	-6,436326	-3,279061
09:57:11,44	0,491919	3,297036	-0,069979	-0,491003	0,092988	0,353993	0,093746	0,075606	0,750737	-1,189652	0,842429	-3,293931	-0,694679	-2,924202	-0,257828	-17,354309	12,316834	9,548758	0,093746	0,075606	0,750737	4,745402	-6,516601	-3,293931	0,093746	0,075606	0,750737	4,745402	-6,516601	-3,293931
09:57:11,49	0,491919	3,297036	-0,069979	-0,491003	0,092988	0,353993	0,095947	0,072226	0,749183	-1,006267	0,972776	-3,327343	-0,689366	-2,916078	-0,257855	-17,340312	12,350959	9,542157	0,095947	0,072226	0,749183	4,663464	-6,559033	-3,327343	0,095947	0,072226	0,749183	4,663464	-6,559033	-3,327343
09:57:11,54	0,491919	3,297036	-0,069979	-0,491003	0,092988	0,353993	0,086254	0,071687	0,749156	-0,941684	0,463818	-3,333944	-0,694805	-2,916794	-0,259478	-17,356744	12,353577	9,553656	0,086254	0,071687	0,749156	4,685731	-6,307120	-3,333944	0,086254	0,071687	0,749156	4,685731	-6,307120	-3,333944
09:57:11,59	0,491919	3,297036	-0,069979	-0,491003	0,092988	0,353993	0,078002	0,066163	0,469965	-1,143841	0,603818	-3,608638	-0,680457	-2,911693	-0,537046	-17,092124	11,642585	9,267463	0,078002	0,066163	0,469965	4,049984	-5,519307	-3,608638	0,078002	0,066163	0,469965	4,049984	-5,519307	-3,608638
09:57:11,64	0,491919	3,297036	-0,069979	-0,491003	0,092988	0,353993	0,078002	0,066163	0,469965	-1,143841	0,603818	-3,608638	-0,685445	-2,932963	-0,330279	-18,011910	11,781605	9,166071	0,078002	0,066163	0,469965	4,049984	-5,519307	-3,608638	0,078002	0,066163	0,469965	4,049984	-5,519307	-3,608638
09:57:11,69	0,491927	3,296978	-0,070003	-0,491025	0,092990	0,403998	0,098916	0,059849	0,676732	-1,154978	0,825321	-3,710030	-0,679666	-2,931314	-0,291855	-18,138714	11,795104	9,165051	0,098916	0,059849	0,676732	3,543148	-6,939617	-3,710030	0,098916	0,059849	0,676732	3,543148	-6,939617	-3,710030
09:57:11,74	0,491927	3,296978	-0,070003	-0,491025	0,092990	0,403998	0,094599	0,055669	0,715156	-0,989321	0,484238	-3,711050	-0,681465	-2,941084	-0,293350	-18,137406	11,693312	9,189997	0,094599	0,055669	0,715156	3,380662	-6,941765	-3,711050	0,094599	0,055669	0,715156	3,380662	-6,941765	-3,711050
09:57:11,79	0,491927	3,296978	-0,070003	-0,491025	0,092990	0,403998	0,103959	0,052341	0,713661	-0,903788	1,023017	-3,686104	-0,679168	-2,940096	-0,296477	-18,161550	11,705307	9,183385	0,103959	0,052341	0,713661	3,204982	-7,137792	-3,686104	0,103959	0,052341	0,713661	3,204982	-7,137792	-3,686104
09:57:11,84	0,491927	3,296978	-0,070003	-0,491025	0,092990	0,403998	0,101956	0,050846	0,710534	-0,827707	0,891913	-3,692716	-0,684644	-2,935955	-0,295338	-18,227525	11,699782	9,221622	0,101956	0,050846	0,710534	3,163667	-7,111598	-3,692716	0,101956	0,050846	0,710534	3,163667	-7,111598	-3,692716
09:57:11,89	0,491927	3,296978	-0,070003	-0,491025	0,092990	0,403998	0,101107	0,057659	0,711673	-1,219756	0,793412	-3,654479	-0,689895	-2,935155	-0,294598	-18,212218	11,710481	9,176962	0,101107	0,057659	0,711673	3,306440	-7,143484	-3,654479	0,101107	0,057659	0,711673	3,306440	-7,143484	-3,654479
09:57:11,94	0,491927	3,296978	-0,070003	-0,491025	0,092990	0,403998	0,103040	0,062606	0,712413	-1,460104	0,901812	-3,699139	-0,682227	-2,940549	-0,296107	-18,185583	11,614767	9,175066	0,103040	0,062606	0,712413	3,454465	-7,186789	-3,699139	0,103040	0,062606	0,712413	3,454465	-7,186789	-3,699139
09:57:11,99	0,491927	3,296978	-0,070003	-0,491025	0,092990	0,403998	0,103877	0,053268	0,710904	-1,044125	1,016266	-3,701035	-0,682188	-2,935374	-0,294157	-18,179451	11,689176	9,210890	0,103877	0,053268	0,710904	3,137448	-7,138050	-3,701035	0,103877	0,053268	0,710904	3,137448	-7,138050	-3,701035
09:57:12,04	0,491927	3,296978	-0,070003	-0,491025	0,092990	0,403998	0,099376	0,055822	0,712855	-1,109429	0,750331	-3,665211	-0,683337	-2,939462	-0,282470	-18,157020	11,568510	9,208568	0,099376	0,055822	0,712855	3,272636	-7,050673	-3,665211	0,099376	0,055822	0,712855	3,272636	-7,050673	-3,665211
09:57:12,09	0,491927	3,296978	-0,070003	-0,491025	0,092990	0,403998	0,103491	0,054774	0,724541	-1,148168	1,044084	-3,667533	-0,680670	-2,944800	-0,430578	-18,503798	11,266979	8,856202	0,103491	0,054774	0,724541	3,151554	-7,079969	-3,667533	0,103491	0,054774	0,724541	3,151554	-7,079969	-3,667533
09:57:12,14	0,491927	3,296978	-0,070003	-0,491025	0,092990	0,403998	0,106780	0,049795	0,576433	-1,323794	1,065572	-4,019899	-0,699212	-2,948419	-0,287196	-18,455417	12,265566	8,777323	0,106780	0,049795	0,576433	2,585094	-7,316686	-4,019899	0,106780	0,049795	0,576433	2,585094	-7,316686	-4,019899
09:57:12,19	0,491979	3,297008	-0,069987	-0,490999	0,092998	0,454032	0,119185	0,064043	0,719815	-1,175727	1,253242	-4,098778	-0,689170	-2,939977	-0,269789	-18,624441	11,974876	8,796061	0,119185	0,064043	0,719815	3,851673	-8,102816	-4,098778	0,119185	0,064043	0,719815	3,851673	-8,102816	-4,098778
09:57:12,24	0,491979	3,297008	-0,069987	-0,490999	0,092998	0,454032	0,106853	0,059568	0,737222	-1,279255	0,610925	-4,080040	-0,694507	-2,946540	-0,266297	-18,642132	11,901788	8,770500	0,106853	0,059568	0,737222	3,396814	-7,777043	-4,080040	0,106853	0,059568	0,737222	3,396814	-7,777043	-4,080040
09:57:12,29	0,491979	3,297008	-0,069987	-0,490999	0,092998	0,454032	0,115206	0,060908	0,740714	-1,421068	1,066478	-4,105601	-0,688514	-2,949795	-0,269306	-18,578007	11,869063	8,834163	0,115206	0,060908	0,740714	3,360178	-7,977159	-4,105601	0,115206	0,060908	0,740714	3,360178	-7,977159	-4,105601
09:57:12,34	0,491979	3,297008	-0,069987	-0,490999	0,092998	0,454032	0,115028	0,054090	0,737705	-1,062834	1,129145	-4,041938	-0,689046	-2,946577	-0,268534	-18,557829	11,907211	8,835093	0,115028	0,054090	0,737705	3,183235	-7,900560	-4,041938	0,115028	0,054090	0,737705	3,183235	-7,900560	-4,041938
09:57:12,39	0,491979	3,297008	-0,069987	-0,490999	0,092998	0,454032	0,112507	0,056160	0,738477	-1,127367	0,996449	-4,041008	-0,688675	-2,942471	-0,266650	-18,640831	11,871984	8,829500	0,112507	0,056160	0,738477	3,281227	-7,835351	-4,041008	0,112507	0,056160	0,738477	3,281227	-7,835351	-4,041008
09:57:12,44	0,491979	3,297008	-0,069987	-0,490999	0,092998	0,454032	0,108766	0,057892	0,740361	-1,289424	0,747635	-4,046601	-0,695055	-2,943543	-0,267106	-18,581522	11,833784	8,837584	0,108766	0,057892	0,740361	3,255107	-7,790476	-4,046601	0,108766	0,057892	0,740361	3,255107	-7,790476	-4,046601
09:57:12,49	0,491979	3,297008	-0,069987	-0,490999	0,092998	0,454032	0,112884	0,062881	0,739905	-1,552292	1,032242	-4,038517	-0,689142	-2,949447	-0,265826	-18,581427	11,803644	8,815393	0,112884	0,062881	0,739905	3,383894	-7,829144	-4,038517	0,112884	0,062881	0,739905	3,383894	-7,829144	-4,038517
09:57:12,54	0,491979	3,297008	-0,069987	-0,490999	0,092998	0,454032	0,115041	0,054808	0,741186	-1,158541	1,159569	-4,060708	-0,686162	-2,944780	-0,264660	-18,566107	11,838862	8,826552	0,115041	0,054808	0,741186	3,143901	-7,871156	-4,060708	0,115041	0,054808	0,741186	3,143901	-7,871156	-4,060708
09:57:12,59	0,491979	3,297008	-0,069987	-0,490999	0,092998	0,454032	0,109509	0,054561	0,742351	-1,107514	0,867567	-4,049549	-0,691559	-2,943147	-0,266228	-18,575110	11,761982	8,834136	0,109509	0,054561	0,742351	3,175503	-7,728903	-4,049549	0,109509	0,054561	0,742351	3,175503	-7,728903	-4,049549
09:57:12,64	0,491979	3,297008	-0,069987	-0,490999	0,092998	0,454032	0,110793	0,060051	0,740783	-1,464081	0,964995	-4,041966	-0,686133	-2,950428	-0,265380	-18,546387	11,793801	8,858427	0,110793	0,060051	0,740783	3,249909	-7,732294	-4,041966	0,110793	0,060051	0,740783	3,249909	-7,732294	-4,041966
09:57:12,69	0,491979	3,297008	-0,069987	-0,490999	0,092998	0,454032	0,114386	0,051712	0,741632	-0,988534	1,160762	-4,017674	-0,687368	-2,943377	-0,268522	-18,559953	11,831054	8,867349	0,114386	0,051712	0,741632	3,070842	-7,818526	-4,017674	0,114386	0,051712	0,741632	3,070842	-7,818526	-4,017674
09:57:12,74	0,491979	3,297008	-0,069987	-0,490999	0,092998	0,454032	0,108897	0,056306	0,738490	-1,201967	0,844950	-4,008752	-0,685759	-2,943473	-0,265055	-18,622266	11,774594	8,859490	0,108897	0,056306	0,738490	3,218075	-7,703437	-4,008752	0,108897	0,056306	0,738490	3,218075	-7,703437	-4,008752
09:57:12,79	0,491979	3,297008	-0,069987	-0,490999	0,092998	0,454032	0,108176	0,054865	0,741956	-1,207086	0,781739	-4,016611	-0,691540	-2,944593	-0,264662	-18,570256	11,755623	8,837563	0,108176	0,054865	0,741956	3,099836	-7,710073	-4,016611	0,108176	0,054865	0,741956	3,099836	-7,710073	-4,016611
09:57:12,84	0,491979	3,297008	-0,069987	-0,490999	0,092998	0,454032	0,112036	0,059311	0,742349	-1,428706	1,036974	-4,038538	-0,683891	-2,946827	-0,268897	-18,581291	11,792701	8,871503	0,112036	0,059311	0,742349	3,227232	-7,757829	-4,038538	0,112036	0,059311	0,742349	3,227232	-7,757829	-4,038538
09:57:12,89	0,491979	3,297008	-0,069987	-0,490999	0,092998	0,454032	0,110146	0,051570	0,738114	-0,999577	0,910603	-4,004599	-0,687464	-2,949383	-0,267343	-18,592430	11,743874	8,868111	0,110146	0,051570	0,738114	3,048687	-7,735843	-4,004599	0,110146	0,051570	0,738114	3,048687	-7,735843	-4,004599
09:57:12,94	0,491979	3,297008	-0,069987	-0,490999	0,092998	0,454032	0,114146	0,053387	0,739668	-1,141889	1,133404	-4,007990	-0,686315	-2,943276	-0,265851	-18,604182	11,760924	8,825368	0,114146	0,053387	0,739668	3,048968	-7,827094	-4,007990	0,114146	0,053387	0,739668	3,048968	-7,827094	-4,007990
09:57:12,99	0,491979	3,297008	-0,069987	-0,490999	0,092998	0,454032	0,108283	0,055446	0,741160	-1,240072	0,809787	-4,050733	-0,688050	-2,944574	-0,268143	-18,570324	11,720245	8,853690	0,108283	0,055446	0,741160	3,112424	-7,690407	-4,050733	0,108283	0,055446	0,741160	3,112424	-7,690407	-4,050733
09:57:13,04	0,491979	3,297008	-0,069987	-0,490999	0,092998	0,454032	0,110275	0,056299	0,738868	-1,302749	0,963024	-4,022411	-0,686184	-2,941753	-0,262306	-18,528870	11,722025	8,850510	0,110275	0,056299	0,738868	3,116739	-7,693529	-4,022411	0,110275	0,056299	0,738868	3,116739	-7,693529	-4,022411
09:57:13,09	0,491979	3,297008	-0,069987	-0,490999	0,092998	0,454032	0,106898	0,056094	0,744706	-1,269795	0,822456	-4,025591	-0,693978	-2,943364	-0,267370	-18,587375	11,733688	8,877206	0,106898	0,056094	0,744706	3,133561	-7,569042	-4,025591	0,106898	0,056094	0,744706	3,133561	-7,569042	-4,025591
09:57:13,14	0,491979	3,297008	-0,069987	-0,490999	0,092998	0,454032	0,112190	0,062037	0,739642	-1,598021	1,041135	-3,998895	-0,689300	-2,943311	-0,263512	-18,615362	11,735320	8,846944	0,112190	0,062037	0,739642	3,271919	-7,765774	-3,998895	0,112190	0,062037	0,739642	3,271919	-7,765774	-3,998895
09:57:13,19	0,491979	3,297008	-0,069987	-0,490999	0,092998	0,454032	0,109805	0,058013	0,743499	-1,401328	0,892079	-4,029157	-0,693368	-2,944210	-0,266236	-18,596885	11,760246	8,833838	0,109805	0,058013	0,743499	3,152691	-7,727634	-4,029157	0,109805	0,058013	0,743499	3,152691	-7,727634	-4,029157
09:57:13,24	0,491979	3,297008	-0,069987	-0,490999	0,092998	0,454032	0,112618	0,061086	0,740775	-1,530318	1,041889	-4,042263	-0,684451	-2,944816	-0,266181	-18,560450	11,769337	8,864244	0,112618	0,061086	0,740775	3,264960	-7,798638	-4,042263	0,112618	0,061086	0,740775	3,264960	-7,798638	-4,042263
09:57:13,29	0,491979	3,297008	-0,069987	-0,490999	0,092998	0,454032	0,108684	0,053061	0,740830	-1,086918	0,864335	-4,011857	-0,689298	-2,940381	-0,268152	-18,596757	11,744812	8,884232	0,108684	0,053061	0,740830	3,078383	-7,667382	-4,011857	0,108684	0,053061	0,740830	3,078383	-7,667382	-4,011857
09:57:13,34	0,491979	3,297008	-0,069987	-0,490999	0,092998	0,454032	0,107268	0,059476	0,738859	-1,459897	0,771494	-3,991870	-0,691023	-2,944154	-0,265059	-18,602366	11,759463	8,848102	0,107268	0,059476	0,738859	3,208990	-7,649023	-3,991870	0,107268	0,059476	0,738859	3,208990	-7,649023	-3,991870
09:57:13,39	0,491979	3,297008	-0,069987	-0,490999	0,092998	0,454032	0,111397	0,059084	0,741953	-1,429601	0,974036	-4,027999	-0,683871	-2,949155	-0,266564	-18,574550	11,763676	8,854207	0,111397	0,059084	0,741953	3,208472	-7,770633	-4,027999	0,111397	0,059084	0,741953	3,208472	-7,770633	-4,027999
09:57:13,45	0,491979	3,297008	-0,069987	-0,490999	0,092998	0,454032	0,112152	0,050389	0,740447	-0,959909	1,035295	-4,021894	-0,685004	-2,947294	-0,268101	-18,537697	11,746119	8,868816	0,112152	0,050389	0,740447	2,995613	-7,768666	-4,021894	0,112152	0,050389	0,740447	2,995613	-7,768666	-4,021894
09:57:13,50	0,491979	3,297008	-0,069987	-0,490999	0,092998	0,454032	0,111107	0,052301	0,738911	-1,056104	1,021651	-4,007285	-0,693985	-2,944589	-0,266213	-18,604326	11,753239	8,867430	0,111107	0,052301	0,738911	3,049499	-7,700281	-4,007285	0,111107	0,052301	0,738911	3,049499	-7,700281	-4,007285
09:57:13,55	0,491979	3,297008	-0,069987	-0,490999	0,092998	0,454032	0,113255	0,061431	0,740798	-1,558039	1,072042	-4,008671	-0,687470	-2,953105	-0,265007	-18,597668	11,705211	8,855261	0,113255	0,061431	0,740798	3,264309	-7,818443	-4,008671	0,113255	0,061431	0,740798	3,264309	-7,818443	-4,008671
09:57:13,60	0,491979	3,297008	-0,069987	-0,490999	0,092998	0,454032	0,088716	0,058307	0,476464	-1,790329	0,779123	-4,340869	-0,679010	-2,924900	-0,530548	-17,950350	10,919822	8,535232	0,088716	0,058307	0,476464	2,786734	-6,185112	-4,340869	0,088716	0,058307	0,476464	2,786734	-6,185112	-4,340869
09:57:13,65	0,491979	3,297008	-0,069987	-0,490999	0,092998	0,454032	0,088716	0,058307	0,476464	-1,790329	0,779123	-4,340869	-0,670065	-2,955936	-0,365427	-18,993017	10,479722	8,350796	0,088716	0,058307	0,476464	2,786734	-6,185112	-4,340869	0,088716	0,058307	0,476464	2,786734	-6,185112	-4,340869
09:57:13,70	0,491944	3,296968	-0,069982	-0,491011	0,092995	0,504008	0,111122	0,035042	0,641584	-1,483038	1,261281	-4,525305	-0,669534	-2,959410	-0,333573	-19,115484	10,559314	8,378404	0,111122	0,035042	0,641584	1,267750	-7,461783	-4,525305	0,111122	0,035042	0,641584	1,267750	-7,461783	-4,525305
09:57:13,75	0,491944	3,296968	-0,069982	-0,491011	0,092995	0,504008	0,113865	0,032845	0,673438	-1,361131	1,258065	-4,497698	-0,668397	-2,961224	-0,334681	-19,129800	10,563958	8,451978	0,113865	0,032845	0,673438	1,217241	-7,680329	-4,497698	0,113865	0,032845	0,673438	1,217241	-7,680329	-4,497698
09:57:13,80	0,491944	3,296968	-0,069982	-0,491011	0,092995	0,504008	0,114867	0,030953	0,672331	-1,265869	1,295470	-4,424123	-0,667315	-2,952158	-0,338220	-19,151209	10,587281	8,461476	0,114867	0,030953	0,672331	1,163960	-7,721614	-4,424123	0,114867	0,030953	0,672331	1,163960	-7,721614	-4,424123
09:57:13,85	0,491944	3,296968	-0,069982	-0,491011	0,092995	0,504008	0,106475	0,034550	0,668791	-1,443383	0,828878	-4,414625	-0,670836	-2,956790	-0,338212	-19,137755	10,525522	8,443523	0,106475	0,034550	0,668791	1,268755	-7,529425	-4,414625	0,106475	0,034550	0,668791	1,268755	-7,529425	-4,414625
09:57:13,90	0,491944	3,296968	-0,069982	-0,491011	0,092995	0,504008	0,112247	0,035283	0,668800	-1,528301	1,171535	-4,432578	-0,664204	-2,956160	-0,337002	-19,072856	10,545096	8,453677	0,112247	0,035283	0,668800	1,241444	-7,639843	-4,432578	0,112247	0,035283	0,668800	1,241444	-7,639843	-4,432578
09:57:13,95	0,491944	3,296968	-0,069982	-0,491011	0,092995	0,504008	0,108385	0,029855	0,670010	-1,196604	1,017131	-4,422424	-0,665007	-2,952412	-0,335480	-19,163514	10,550906	8,488202	0,108385	0,029855	0,670010	1,146983	-7,491084	-4,422424	0,108385	0,029855	0,670010	1,146983	-7,491084	-4,422424
09:57:14,00	0,491944	3,296968	-0,069982	-0,491011	0,092995	0,504008	0,105540	0,032424	0,671531	-1,370494	0,787803	-4,387899	-0,668508	-2,953534	-0,335909	-19,145415	10,514804	8,423362	0,105540	0,032424	0,671531	1,174766	-7,497124	-4,387899	0,105540	0,032424	0,671531	1,174766	-7,497124	-4,387899
09:57:14,05	0,491944	3,296968	-0,069982	-0,491011	0,092995	0,504008	0,108263	0,034895	0,671102	-1,521223	0,963094	-4,452739	-0,665980	-2,961430	-0,330364	-19,073342	10,462709	8,465296	0,108263	0,034895	0,671102	1,218043	-7,535543	-4,452739	0,108263	0,034895	0,671102	1,218043	-7,535543	-4,452739
09:57:14,10	0,491944	3,296968	-0,069982	-0,491011	0,092995	0,504008	0,113837	0,028758	0,676647	-1,211166	1,341415	-4,410806	-0,662524	-2,957860	-0,482641	-19,045498	10,221962	8,076259	0,113837	0,028758	0,676647	1,046327	-7,594793	-4,410806	0,113837	0,028758	0,676647	1,046327	-7,594793	-4,410806
09:57:14,15	0,491944	3,296968	-0,069982	-0,491011	0,092995	0,504008	0,109017	0,027549	0,524370	-1,342892	1,235280	-4,799842	-0,668029	-2,959900	-0,331621	-19,200945	10,280767	7,921183	0,109017	0,027549	0,524370	0,819729	-7,322585	-4,799842	0,109017	0,027549	0,524370	0,819729	-7,322585	-4,799842
09:57:14,20	0,492080	3,296963	-0,069989	-0,491004	0,093014	0,554013	0,113537	0,031297	0,675391	-1,564579	1,306258	-4,954918	-0,662137	-2,957556	-0,303976	-19,233155	10,268898	8,005003	0,113537	0,031297	0,675391	0,892252	-7,606368	-4,954918	0,113537	0,031297	0,675391	0,892252	-7,606368	-4,954918
09:57:14,25	0,492080	3,296963	-0,069989	-0,491004	0,093014	0,554013	0,108561	0,027367	0,703036	-1,386581	1,025555	-4,871098	-0,659191	-2,961194	-0,303159	-19,209602	10,174846	8,015756	0,108561	0,027367	0,703036	0,761712	-7,496470	-4,871098	0,108561	0,027367	0,703036	0,761712	-7,496470	-4,871098
09:57:14,30	0,492080	3,296963	-0,069989	-0,491004	0,093014	0,554013	0,110239	0,022996	0,703852	-1,228987	1,180219	-4,860345	-0,664697	-2,958235	-0,304760	-19,292418	10,175771	8,031635	0,110239	0,022996	0,703852	0,576216	-7,473506	-4,860345	0,110239	0,022996	0,703852	0,576216	-7,473506	-4,860345
09:57:14,35	0,492080	3,296963	-0,069989	-0,491004	0,093014	0,554013	0,110429	0,029244	0,702251	-1,594476	1,117933	-4,844466	-0,667566	-2,958386	-0,306686	-19,236077	10,124038	8,025207	0,110429	0,029244	0,702251	0,701174	-7,550732	-4,844466	0,110429	0,029244	0,702251	0,701174	-7,550732	-4,844466
09:57:14,40	0,492080	3,296963	-0,069989	-0,491004	0,093014	0,554013	0,111995	0,031653	0,700325	-1,736387	1,274008	-4,850894	-0,656955	-2,965221	-0,304681	-19,256425	10,141854	8,059503	0,111995	0,031653	0,700325	0,748387	-7,517565	-4,850894	0,111995	0,031653	0,700325	0,748387	-7,517565	-4,850894
09:57:14,45	0,492080	3,296963	-0,069989	-0,491004	0,093014	0,554013	0,112608	0,019046	0,702330	-1,075562	1,279352	-4,816598	-0,665922	-2,961202	-0,305526	-19,305733	10,135816	8,039996	0,112608	0,019046	0,702330	0,419554	-7,560338	-4,816598	0,112608	0,019046	0,702330	0,419554	-7,560338	-4,816598
09:57:14,50	0,492080	3,296963	-0,069989	-0,491004	0,093014	0,554013	0,113611	0,028822	0,701485	-1,613773	1,291853	-4,836105	-0,665324	-2,964848	-0,305077	-19,276616	10,049123	8,079815	0,113611	0,028822	0,701485	0,648723	-7,626614	-4,836105	0,113611	0,028822	0,701485	0,648723	-7,626614	-4,836105
09:57:14,55	0,492080	3,296963	-0,069989	-0,491004	0,093014	0,554013	0,116469	0,026481	0,701934	-1,552571	1,509035	-4,796286	-0,658266	-2,952506	-0,303967	-19,260226	10,065353	8,053471	0,116469	0,026481	0,701934	0,526171	-7,633790	-4,796286	0,116469	0,026481	0,701934	0,526171	-7,633790	-4,796286
09:57:14,60	0,492080	3,296963	-0,069989	-0,491004	0,093014	0,554013	0,102252	0,026539	0,703044	-1,533349	0,775830	-4,822630	-0,665843	-2,962605	-0,303921	-19,243577	10,051622	8,059715	0,102252	0,026539	0,703044	0,549966	-7,250960	-4,822630	0,102252	0,026539	0,703044	0,549966	-7,250960	-4,822630
09:57:14,65	0,492080	3,296963	-0,069989	-0,491004	0,093014	0,554013	0,114786	0,028052	0,703090	-1,615580	1,448898	-4,816386	-0,657587	-2,956892	-0,301990	-19,234833	10,069492	8,056451	0,114786	0,028052	0,703090	0,586487	-7,561836	-4,816386	0,114786	0,028052	0,703090	0,586487	-7,561836	-4,816386
09:57:14,70	0,492080	3,296963	-0,069989	-0,491004	0,093014	0,554013	0,105711	0,023758	0,705022	-1,372466	0,975620	-4,819650	-0,670050	-2,958835	-0,303205	-19,288680	10,086118	8,036454	0,105711	0,023758	0,705022	0,492556	-7,322703	-4,819650	0,105711	0,023758	0,705022	0,492556	-7,322703	-4,819650
09:57:14,75	0,492080	3,296963	-0,069989	-0,491004	0,093014	0,554013	0,113625	0,033580	0,703807	-1,895698	1,332204	-4,839647	-0,667082	-2,963369	-0,302772	-19,275255	10,047255	8,054029	0,113625	0,033580	0,703807	0,740295	-7,587371	-4,839647	0,113625	0,033580	0,703807	0,740295	-7,587371	-4,839647
09:57:14,80	0,492080	3,296963	-0,069989	-0,491004	0,093014	0,554013	0,116067	0,028743	0,704239	-1,671125	1,490254	-4,822072	-0,661750	-2,963068	-0,305078	-19,268877	10,091541	8,077132	0,116067	0,028743	0,704239	0,585173	-7,621030	-4,822072	0,116067	0,028743	0,704239	0,585173	-7,621030	-4,822072
09:57:14,85	0,492080	3,296963	-0,069989	-0,491004	0,093014	0,554013	0,113141	0,024276	0,701933	-1,397314	1,321446	-4,798969	-0,656498	-2,955666	-0,301635	-19,268753	10,047916	8,036883	0,113141	0,024276	0,701933	0,508347	-7,560091	-4,798969	0,113141	0,024276	0,701933	0,508347	-7,560091	-4,798969
09:57:14,90	0,492080	3,296963	-0,069989	-0,491004	0,093014	0,554013	0,104105	0,023428	0,705376	-1,390948	0,873504	-4,839219	-0,665981	-2,961167	-0,303524	-19,299552	10,054907	8,113640	0,104105	0,023428	0,705376	0,448164	-7,298723	-4,839219	0,104105	0,023428	0,705376	0,448164	-7,298723	-4,839219
09:57:14,95	0,492080	3,296963	-0,069989	-0,491004	0,093014	0,554013	0,113610	0,028890	0,703487	-1,684316	1,337616	-4,762461	-0,661756	-2,963748	-0,305065	-19,243094	10,003998	8,073953	0,113610	0,028890	0,703487	0,583560	-7,580784	-4,762461	0,113610	0,028890	0,703487	0,583560	-7,580784	-4,762461
09:57:15,00	0,492080	3,296963	-0,069989	-0,491004	0,093014	0,554013	0,113733	0,023941	0,701946	-1,442829	1,418325	-4,802148	-0,664158	-2,963130	-0,301973	-19,274153	10,021119	8,077461	0,113733	0,023941	0,701946	0,436553	-7,509677	-4,802148	0,113733	0,023941	0,701946	0,436553	-7,509677	-4,802148
09:57:15,05	0,492080	3,296963	-0,069989	-0,491004	0,093014	0,554013	0,114398	0,026330	0,705038	-1,567744	1,417493	-4,798640	-0,667149	-2,960763	-0,303929	-19,286103	10,027678	8,088508	0,114398	0,026330	0,705038	0,499152	-7,562782	-4,798640	0,114398	0,026330	0,705038	0,499152	-7,562782	-4,798640
09:57:15,10	0,492080	3,296963	-0,069989	-0,491004	0,093014	0,554013	0,113844	0,030103	0,703083	-1,764236	1,375047	-4,787593	-0,657037	-2,955136	-0,305467	-19,232737	10,056986	8,092417	0,113844	0,030103	0,703083	0,598843	-7,561724	-4,787593	0,113844	0,030103	0,703083	0,598843	-7,561724	-4,787593
09:57:15,15	0,492080	3,296963	-0,069989	-0,491004	0,093014	0,554013	0,103915	0,024160	0,701545	-1,403132	0,890266	-4,783684	-0,666522	-2,960099	-0,305056	-19,243255	9,976349	8,116387	0,103915	0,024160	0,701545	0,493415	-7,267025	-4,783684	0,103915	0,024160	0,701545	0,493415	-7,267025	-4,783684
09:57:15,20	0,492080	3,296963	-0,069989	-0,491004	0,093014	0,554013	0,112956	0,029892	0,701955	-1,776323	1,391624	-4,759714	-0,662908	-2,960699	-0,304675	-19,240875	10,061044	8,095154	0,112956	0,029892	0,701955	0,570238	-7,475410	-4,759714	0,112956	0,029892	0,701955	0,570238	-7,475410	-4,759714
09:57:15,25	0,492080	3,296963	-0,069989	-0,491004	0,093014	0,554013	0,111668	0,026463	0,702336	-1,523452	1,284363	-4,780948	-0,664720	-2,961614	-0,303543	-19,250092	10,000881	8,053422	0,111668	0,026463	0,702336	0,553896	-7,481565	-4,780948	0,111668	0,026463	0,702336	0,553896	-7,481565	-4,780948
09:57:15,30	0,492080	3,296963	-0,069989	-0,491004	0,093014	0,554013	0,113366	0,027574	0,703469	-1,637943	1,394789	-4,822679	-0,655272	-2,955708	-0,306229	-19,218196	10,013398	8,096400	0,113366	0,027574	0,703469	0,526629	-7,504479	-4,822679	0,113366	0,027574	0,703469	0,526629	-7,504479	-4,822679
09:57:15,35	0,492080	3,296963	-0,069989	-0,491004	0,093014	0,554013	0,103528	0,022346	0,700782	-1,339273	0,904528	-4,779701	-0,670094	-2,959259	-0,303933	-19,279106	10,021347	8,092795	0,103528	0,022346	0,700782	0,414862	-7,222381	-4,779701	0,103528	0,022346	0,700782	0,414862	-7,222381	-4,779701
09:57:15,40	0,492080	3,296963	-0,069989	-0,491004	0,093014	0,554013	0,114014	0,033406	0,703078	-1,937957	1,393090	-4,783306	-0,657934	-2,960747	-0,305720	-19,231100	10,000478	8,110349	0,114014	0,033406	0,703078	0,684378	-7,556993	-4,783306	0,114014	0,033406	0,703078	0,684378	-7,556993	-4,783306
09:57:15,46	0,492080	3,296963	-0,069989	-0,491004	0,093014	0,554013	0,109222	0,022131	0,701291	-1,345749	1,195928	-4,765753	-0,658228	-2,965744	-0,303477	-19,246596	9,991594	8,102010	0,109222	0,022131	0,701291	0,391531	-7,378001	-4,765753	0,109222	0,022131	0,701291	0,391531	-7,378001	-4,765753
09:57:15,51	0,492080	3,296963	-0,069989	-0,491004	0,093014	0,554013	0,113697	0,019888	0,703534	-1,244536	1,419651	-4,774091	-0,663631	-2,960230	-0,304672	-19,272363	9,985882	8,122083	0,113697	0,019888	0,703534	0,316640	-7,505568	-4,774091	0,113697	0,019888	0,703534	0,316640	-7,505568	-4,774091
09:57:15,56	0,492080	3,296963	-0,069989	-0,491004	0,093014	0,554013	0,107274	0,024813	0,704268	-1,388559	1,062636	-4,804339	-0,662310	-2,964600	-0,329934	-19,237942	10,168180	8,079534	0,107274	0,024813	0,704268	0,559245	-7,358338	-4,804339	0,107274	0,024813	0,704268	0,559245	-7,358338	-4,804339
09:57:15,61	0,492080	3,296963	-0,069989	-0,491004	0,093014	0,554013	0,107274	0,024813	0,704268	-1,388559	1,062636	-4,804339	-0,656796	-2,957952	-0,481856	-19,343816	9,949274	7,741620	0,107274	0,024813	0,704268	0,559245	-7,358338	-4,804339	0,107274	0,024813	0,704268	0,559245	-7,358338	-4,804339
09:57:15,66	0,492080	3,296963	-0,069989	-0,491004	0,093014	0,554013	0,106233	0,022543	0,525155	-1,467893	0,968474	-5,134482	-0,663872	-2,979370	-0,280962	-20,139305	10,078988	7,511025	0,106233	0,022543	0,525155	0,301757	-7,370800	-5,134482	0,106233	0,022543	0,525155	0,301757	-7,370800	-5,134482
09:57:15,71	0,492004	3,296975	-0,069981	-0,490988	0,093006	0,604033	0,128320	0,017962	0,726049	-1,515069	1,363218	-5,365076	-0,661632	-2,976988	-0,264959	-20,149736	9,919705	7,613316	0,128320	0,017962	0,726049	-0,105061	-8,709871	-5,365076	0,128320	0,017962	0,726049	-0,105061	-8,709871	-5,365076
09:57:15,76	0,492004	3,296975	-0,069981	-0,490988	0,093006	0,604033	0,125137	0,017213	0,742052	-1,619288	1,268335	-5,262785	-0,662192	-2,975017	-0,260703	-20,134635	9,899606	7,590742	0,125137	0,017213	0,742052	-0,268062	-8,554926	-5,262785	0,125137	0,017213	0,742052	-0,268062	-8,554926	-5,262785
09:57:15,81	0,492004	3,296975	-0,069981	-0,490988	0,093006	0,604033	0,123710	0,018683	0,746309	-1,705592	1,217255	-5,285359	-0,666978	-2,976196	-0,261084	-20,150961	9,849489	7,612760	0,123710	0,018683	0,746309	-0,238959	-8,493982	-5,285359	0,123710	0,018683	0,746309	-0,238959	-8,493982	-5,285359
09:57:15,86	0,492004	3,296975	-0,069981	-0,490988	0,093006	0,604033	0,127124	0,022239	0,745928	-1,942048	1,405691	-5,263341	-0,660307	-2,981359	-0,259864	-20,095608	9,898559	7,608562	0,127124	0,022239	0,745928	-0,196301	-8,573527	-5,263341	0,127124	0,022239	0,745928	-0,196301	-8,573527	-5,263341
09:57:15,91	0,492004	3,296975	-0,069981	-0,490988	0,093006	0,604033	0,128260	0,013880	0,747148	-1,437234	1,488150	-5,267539	-0,658680	-2,975850	-0,259898	-20,132700	9,861158	7,613710	0,128260	0,013880	0,747148	-0,347629	-8,580222	-5,267539	0,128260	0,013880	0,747148	-0,347629	-8,580222	-5,267539
09:57:15,96	0,492004	3,296975	-0,069981	-0,490988	0,093006	0,604033	0,122676	0,015225	0,747113	-1,558113	1,184366	-5,262391	-0,665246	-2,978152	-0,262988	-20,171702	9,874146	7,663382	0,122676	0,015225	0,747113	-0,362921	-8,445671	-5,262391	0,122676	0,015225	0,747113	-0,362921	-8,445671	-5,262391
09:57:16,01	0,492004	3,296975	-0,069981	-0,490988	0,093006	0,604033	0,127952	0,019761	0,744024	-1,802238	1,418461	-5,212719	-0,661077	-2,984358	-0,262581	-20,142829	9,791078	7,626060	0,127952	0,019761	0,744024	-0,250970	-8,625761	-5,212719	0,127952	0,019761	0,744024	-0,250970	-8,625761	-5,212719
09:57:16,06	0,492004	3,296975	-0,069981	-0,490988	0,093006	0,604033	0,131242	0,013047	0,744431	-1,510618	1,656073	-5,250041	-0,664524	-2,979197	-0,252518	-20,169023	10,159458	7,622486	0,131242	0,013047	0,744431	-0,486391	-8,646405	-5,250041	0,131242	0,013047	0,744431	-0,486391	-8,646405	-5,250041
09:57:16,11	0,492004	3,296975	-0,069981	-0,490988	0,093006	0,604033	0,128496	0,018613	0,754493	-1,494103	1,306436	-5,253615	-0,671302	-2,966588	-0,530513	-19,658691	10,406944	7,310510	0,128496	0,018613	0,754493	-0,032972	-8,780525	-5,253615	0,128496	0,018613	0,754493	-0,032972	-8,780525	-5,253615
09:57:16,16	0,492004	3,296975	-0,069981	-0,490988	0,093006	0,604033	0,119755	0,021508	0,592532	-1,705257	1,284986	-5,756672	-0,662661	-2,970180	-0,414479	-19,824270	9,890429	7,119429	0,119755	0,021508	0,592532	-0,016861	-8,115812	-5,756672	0,119755	0,021508	0,592532	-0,016861	-8,115812	-5,756672
09:57:16,21	0,491976	3,296947	-0,069976	-0,491019	0,093013	0,654010	0,119755	0,021508	0,592532	-1,705257	1,284986	-5,756672	-0,668804	-2,974650	-0,391982	-19,984867	9,862674	7,138693	0,119755	0,021508	0,592532	-0,016861	-8,115812	-5,756672	0,119755	0,021508	0,592532	-0,016861	-8,115812	-5,756672
09:57:16,26	0,491976	3,296947	-0,069976	-0,491019	0,093013	0,654010	0,126698	0,024593	0,615029	-1,969997	1,520786	-5,737409	-0,668792	-2,973039	-0,392354	-19,954593	9,810691	7,151719	0,126698	0,024593	0,615029	-0,039452	-8,424987	-5,737409	0,126698	0,024593	0,615029	-0,039452	-8,424987	-5,737409
09:57:16,31	0,491976	3,296947	-0,069976	-0,491019	0,093013	0,654010	0,125297	0,025388	0,614658	-2,041238	1,500157	-5,724382	-0,668155	-2,975714	-0,390761	-19,926874	9,772583	7,168338	0,125297	0,025388	0,614658	-0,048256	-8,335658	-5,724382	0,125297	0,025388	0,614658	-0,048256	-8,335658	-5,724382
09:57:16,36	0,491976	3,296947	-0,069976	-0,491019	0,093013	0,654010	0,127295	0,023499	0,616250	-1,962148	1,647105	-5,707763	-0,663371	-2,980504	-0,387208	-19,903307	9,751840	7,189611	0,127295	0,023499	0,616250	-0,117459	-8,345542	-5,707763	0,127295	0,023499	0,616250	-0,117459	-8,345542	-5,707763
09:57:16,41	0,491976	3,296947	-0,069976	-0,491019	0,093013	0,654010	0,129052	0,016961	0,619804	-1,628349	1,769238	-5,686490	-0,661222	-2,972878	-0,391521	-19,965254	9,744043	7,218351	0,129052	0,016961	0,619804	-0,296900	-8,361317	-5,686490	0,129052	0,016961	0,619804	-0,296900	-8,361317	-5,686490
09:57:16,46	0,491976	3,296947	-0,069976	-0,491019	0,093013	0,654010	0,121372	0,018913	0,615491	-1,767568	1,320146	-5,657750	-0,664642	-2,971820	-0,390732	-19,909173	9,737119	7,211793	0,121372	0,018913	0,615491	-0,282902	-8,207553	-5,657750	0,121372	0,018913	0,615491	-0,282902	-8,207553	-5,657750
09:57:16,51	0,491976	3,296947	-0,069976	-0,491019	0,093013	0,654010	0,122167	0,022404	0,616280	-1,927071	1,413494	-5,664308	-0,661103	-2,977536	-0,391470	-19,895315	9,666435	7,214445	0,122167	0,022404	0,616280	-0,168340	-8,176580	-5,664308	0,122167	0,022404	0,616280	-0,168340	-8,176580	-5,664308
09:57:16,56	0,491976	3,296947	-0,069976	-0,491019	0,093013	0,654010	0,125347	0,016481	0,615541	-1,673348	1,626202	-5,661656	-0,665847	-2,973912	-0,389544	-19,924344	9,732875	7,239643	0,125347	0,016481	0,615541	-0,379589	-8,213509	-5,661656	0,125347	0,016481	0,615541	-0,379589	-8,213509	-5,661656
09:57:16,61	0,491976	3,296947	-0,069976	-0,491019	0,093013	0,654010	0,124581	0,022401	0,617467	-1,938173	1,528011	-5,636458	-0,665199	-2,978800	-0,391477	-19,883803	9,655779	7,198559	0,124581	0,022401	0,617467	-0,179682	-8,251570	-5,636458	0,124581	0,022401	0,617467	-0,179682	-8,251570	-5,636458
09:57:16,66	0,491976	3,296947	-0,069976	-0,491019	0,093013	0,654010	0,128489	0,019396	0,615534	-1,828403	1,804914	-5,677542	-0,662288	-2,974693	-0,391447	-19,893952	9,691098	7,263875	0,128489	0,019396	0,615534	-0,305813	-8,281490	-5,677542	0,128489	0,019396	0,615534	-0,305813	-8,281490	-5,677542
09:57:16,71	0,491976	3,296947	-0,069976	-0,491019	0,093013	0,654010	0,123478	0,018929	0,615565	-1,778613	1,517856	-5,612226	-0,658586	-2,975317	-0,389127	-19,834321	9,704404	7,199837	0,123478	0,018929	0,615565	-0,292673	-8,175129	-5,612226	0,123478	0,018929	0,615565	-0,292673	-8,175129	-5,612226
09:57:16,76	0,491976	3,296947	-0,069976	-0,491019	0,093013	0,654010	0,122167	0,015411	0,617884	-1,554344	1,494680	-5,676264	-0,660382	-2,974888	-0,389120	-19,849492	9,722081	7,224534	0,122167	0,015411	0,617884	-0,344558	-8,095401	-5,676264	0,122167	0,015411	0,617884	-0,344558	-8,095401	-5,676264
09:57:16,81	0,491976	3,296947	-0,069976	-0,491019	0,093013	0,654010	0,122693	0,017181	0,617891	-1,638622	1,500063	-5,651567	-0,661802	-2,975386	-0,392618	-19,919516	9,630104	7,267723	0,122693	0,017181	0,617891	-0,289949	-8,131321	-5,651567	0,122693	0,017181	0,617891	-0,289949	-8,131321	-5,651567
09:57:16,86	0,491976	3,296947	-0,069976	-0,491019	0,093013	0,654010	0,123835	0,018161	0,614394	-1,804285	1,544777	-5,608378	-0,663425	-2,975826	-0,393009	-19,859020	9,634710	7,228379	0,123835	0,018161	0,614394	-0,378627	-8,176232	-5,608378	0,123835	0,018161	0,614394	-0,378627	-8,176232	-5,608378
09:57:16,91	0,491976	3,296947	-0,069976	-0,491019	0,093013	0,654010	0,125027	0,019347	0,614003	-1,831704	1,656887	-5,647722	-0,660437	-2,982666	-0,390248	-19,867669	9,654418	7,241457	0,125027	0,019347	0,614003	-0,312969	-8,157750	-5,647722	0,125027	0,019347	0,614003	-0,312969	-8,157750	-5,647722
09:57:16,96	0,491976	3,296947	-0,069976	-0,491019	0,093013	0,654010	0,129457	0,013339	0,616764	-1,506543	1,869865	-5,634644	-0,659798	-2,977629	-0,391016	-19,827805	9,654723	7,256918	0,129457	0,013339	0,616764	-0,459439	-8,292471	-5,634644	0,129457	0,013339	0,616764	-0,459439	-8,292471	-5,634644
09:57:17,01	0,491976	3,296947	-0,069976	-0,491019	0,093013	0,654010	0,124775	0,015304	0,615995	-1,588528	1,660807	-5,619183	-0,659277	-2,979217	-0,389102	-19,874665	9,668426	7,237147	0,124775	0,015304	0,615995	-0,387170	-8,134045	-5,619183	0,124775	0,015304	0,615995	-0,387170	-8,134045	-5,619183
09:57:17,06	0,491976	3,296947	-0,069976	-0,491019	0,093013	0,654010	0,125889	0,014059	0,617910	-1,535355	1,671296	-5,638954	-0,659318	-2,978845	-0,392206	-19,867147	9,613193	7,242082	0,125889	0,014059	0,617910	-0,431723	-8,210996	-5,638954	0,125889	0,014059	0,617910	-0,431723	-8,210996	-5,638954
09:57:17,11	0,491976	3,296947	-0,069976	-0,491019	0,093013	0,654010	0,125588	0,014281	0,614806	-1,590971	1,689768	-5,634019	-0,660020	-2,973003	-0,388344	-19,919962	9,648119	7,276056	0,125588	0,014281	0,614806	-0,469916	-8,168890	-5,634019	0,125588	0,014281	0,614806	-0,469916	-8,168890	-5,634019
09:57:17,16	0,491976	3,296947	-0,069976	-0,491019	0,093013	0,654010	0,120880	0,017810	0,618668	-1,770627	1,381735	-5,600046	-0,660626	-2,974651	-0,389923	-19,933094	9,647519	7,242867	0,120880	0,017810	0,618668	-0,372564	-8,107322	-5,600046	0,120880	0,017810	0,618668	-0,372564	-8,107322	-5,600046
09:57:17,21	0,491976	3,296947	-0,069976	-0,491019	0,093013	0,654010	0,122610	0,017511	0,617088	-1,762169	1,460622	-5,633234	-0,656407	-2,968193	-0,392248	-19,864171	9,638296	7,240120	0,122610	0,017511	0,617088	-0,387571	-8,164241	-5,633234	0,122610	0,017511	0,617088	-0,387571	-8,164241	-5,633234
09:57:17,26	0,491976	3,296947	-0,069976	-0,491019	0,093013	0,654010	0,114908	0,017086	0,614763	-1,713609	1,124424	-5,635981	-0,655745	-2,970110	-0,389498	-19,833019	9,619619	7,247049	0,114908	0,017086	0,614763	-0,372353	-7,895839	-5,635981	0,114908	0,017086	0,614763	-0,372353	-7,895839	-5,635981
09:57:17,31	0,491976	3,296947	-0,069976	-0,491019	0,093013	0,654010	0,116237	0,015554	0,617513	-1,634560	1,229843	-5,629052	-0,666976	-2,976131	-0,391038	-19,860210	9,618268	7,269613	0,116237	0,015554	0,617513	-0,413542	-7,894738	-5,629052	0,116237	0,015554	0,617513	-0,413542	-7,894738	-5,629052
09:57:17,36	0,491976	3,296947	-0,069976	-0,491019	0,093013	0,654010	0,127067	0,022269	0,615973	-1,998498	1,770125	-5,606488	-0,661689	-2,979089	-0,392973	-19,862436	9,588098	7,255786	0,127067	0,022269	0,615973	-0,250363	-8,204603	-5,606488	0,127067	0,022269	0,615973	-0,250363	-8,204603	-5,606488
09:57:17,41	0,491976	3,296947	-0,069976	-0,491019	0,093013	0,654010	0,126985	0,016212	0,614039	-1,710759	1,779018	-5,620315	-0,659855	-2,976352	-0,391411	-19,844630	9,641691	7,266783	0,126985	0,016212	0,614039	-0,438122	-8,189273	-5,620315	0,126985	0,016212	0,614039	-0,438122	-8,189273	-5,620315
09:57:17,46	0,491976	3,296947	-0,069976	-0,491019	0,093013	0,654010	0,123698	0,015992	0,615600	-1,644011	1,596724	-5,609318	-0,664659	-2,977818	-0,390661	-19,867549	9,562362	7,243593	0,123698	0,015992	0,615600	-0,388631	-8,113546	-5,609318	0,123698	0,015992	0,615600	-0,388631	-8,113546	-5,609318
09:57:17,51	0,491976	3,296947	-0,069976	-0,491019	0,093013	0,654010	0,127369	0,019420	0,616350	-1,902410	1,807452	-5,632508	-0,667612	-2,978637	-0,389130	-19,893999	9,608078	7,229230	0,127369	0,019420	0,616350	-0,377959	-8,191022	-5,632508	0,127369	0,019420	0,616350	-0,377959	-8,191022	-5,632508
09:57:17,57	0,491976	3,296947	-0,069976	-0,491019	0,093013	0,654010	0,129555	0,021567	0,617881	-1,987722	1,875362	-5,646871	-0,659309	-2,972521	-0,391441	-19,861263	9,658285	7,258476	0,129555	0,021567	0,617881	-0,294680	-8,294717	-5,646871	0,129555	0,021567	0,617881	-0,294680	-8,294717	-5,646871
09:57:17,62	0,491976	3,296947	-0,069976	-0,491019	0,093013	0,654010	0,120106	0,017435	0,615570	-1,712970	1,387274	-5,617625	-0,666950	-2,975413	-0,388340	-19,862518	9,640962	7,244608	0,120106	0,017435	0,615570	-0,344350	-8,041079	-5,617625	0,120106	0,017435	0,615570	-0,344350	-8,041079	-5,617625
09:57:17,67	0,491976	3,296947	-0,069976	-0,491019	0,093013	0,654010	0,126432	0,022606	0,618671	-1,997502	1,723784	-5,631493	-0,665183	-2,974253	-0,371618	-19,861620	9,558850	7,256496	0,126432	0,022606	0,618671	-0,222942	-8,201134	-5,631493	0,126432	0,022606	0,618671	-0,222942	-8,201134	-5,631493
09:57:17,72	0,491976	3,296947	-0,069976	-0,491019	0,093013	0,654010	0,124544	0,021656	0,635393	-2,018791	1,667416	-5,619605	-0,650887	-2,996598	-0,490309	-20,612718	9,119386	6,866073	0,124544	0,021656	0,635393	-0,318766	-8,109256	-5,619605	0,124544	0,021656	0,635393	-0,318766	-8,109256	-5,619605
09:57:17,77	0,491976	3,296947	-0,069976	-0,491019	0,093013	0,654010	0,136747	-0,001898	0,516702	-1,550119	1,871271	-6,010028	-0,660820	-2,997398	-0,403915	-20,855958	9,364256	6,647586	0,136747	-0,001898	0,516702	-1,699083	-8,863391	-6,010028	0,136747	-0,001898	0,516702	-1,699083	-8,863391	-6,010028
09:57:17,82	0,491974	3,296993	-0,069984	-0,490983	0,092994	0,704015	0,142406	0,006305	0,603096	-1,886216	1,832457	-6,228515	-0,658027	-3,001982	-0,381378	-20,966340	9,326057	6,672347	0,142406	0,006305	0,603096	-1,391268	-9,346443	-6,228515	0,142406	0,006305	0,603096	-1,391268	-9,346443	-6,228515
09:57:17,87	0,491974	3,296993	-0,069984	-0,490983	0,092994	0,704015	0,144980	0,001595	0,625633	-1,729538	1,889778	-6,203754	-0,653319	-2,991889	-0,381765	-20,931850	9,310865	6,703124	0,144980	0,001595	0,625633	-1,604370	-9,491132	-6,203754	0,144980	0,001595	0,625633	-1,604370	-9,491132	-6,203754
09:57:17,92	0,491974	3,296993	-0,069984	-0,490983	0,092994	0,704015	0,133885	0,002563	0,625246	-1,775826	1,350319	-6,172977	-0,653987	-2,997243	-0,382524	-20,961684	9,258689	6,715846	0,133885	0,002563	0,625246	-1,574609	-9,159658	-6,172977	0,133885	0,002563	0,625246	-1,574609	-9,159658	-6,172977
09:57:17,97	0,491974	3,296993	-0,069984	-0,490983	0,092994	0,704015	0,138856	0,000465	0,624487	-1,726822	1,609061	-6,160255	-0,653891	-3,004291	-0,381680	-20,919908	9,216964	6,736764	0,138856	0,000465	0,624487	-1,690315	-9,291137	-6,160255	0,138856	0,000465	0,624487	-1,690315	-9,291137	-6,160255
09:57:18,02	0,491974	3,296993	-0,069984	-0,490983	0,092994	0,704015	0,144912	-0,003142	0,625331	-1,554507	1,981000	-6,139337	-0,653893	-2,994941	-0,381302	-20,894346	9,219720	6,761972	0,144912	-0,003142	0,625331	-1,801146	-9,394572	-6,139337	0,144912	-0,003142	0,625331	-1,801146	-9,394572	-6,139337
09:57:18,07	0,491974	3,296993	-0,069984	-0,490983	0,092994	0,704015	0,136815	0,001534	0,625710	-1,782500	1,580715	-6,114129	-0,659849	-2,997247	-0,378248	-20,944037	9,223594	6,715770	0,136815	0,001534	0,625710	-1,662059	-9,159243	-6,114129	0,136815	0,001534	0,625710	-1,662059	-9,159243	-6,114129
09:57:18,12	0,491974	3,296993	-0,069984	-0,490983	0,092994	0,704015	0,141791	0,005540	0,628763	-2,012272	1,794484	-6,160331	-0,652609	-2,996947	-0,379731	-20,858104	9,227524	6,746282	0,141791	0,005540	0,628763	-1,577407	-9,336071	-6,160331	0,141791	0,005540	0,628763	-1,577407	-9,336071	-6,160331
09:57:18,17	0,491974	3,296993	-0,069984	-0,490983	0,092994	0,704015	0,137910	-0,000580	0,627280	-1,647656	1,665177	-6,129819	-0,655091	-2,995360	-0,391026	-20,885292	9,211765	6,747891	0,137910	-0,000580	0,627280	-1,693220	-9,160794	-6,129819	0,137910	-0,000580	0,627280	-1,693220	-9,160794	-6,129819
09:57:18,22	0,491974	3,296993	-0,069984	-0,490983	0,092994	0,704015	0,137777	0,002363	0,615986	-1,827960	1,642562	-6,128210	-0,650084	-2,994823	-0,575132	-20,756968	8,540710	6,334153	0,137777	0,002363	0,615986	-1,642459	-9,172920	-6,128210	0,137777	0,002363	0,615986	-1,642459	-9,172920	-6,128210
09:57:18,27	0,491974	3,296993	-0,069984	-0,490983	0,092994	0,704015	0,134808	-0,001705	0,431879	-2,133409	1,934867	-6,541948	-0,641850	-3,008041	-0,424530	-21,338195	8,612773	6,181214	0,134808	-0,001705	0,431879	-2,267250	-8,647599	-6,541948	0,134808	-0,001705	0,431879	-2,267250	-8,647599	-6,541948
09:57:18,32	0,491939	3,297010	-0,069967	-0,491014	0,092991	0,754022	0,142138	-0,015445	0,582481	-1,647120	1,776610	-6,694887	-0,642561	-3,006063	-0,404859	-21,485389	8,590151	6,210175	0,142138	-0,015445	0,582481	-2,859573	-9,381218	-6,694887	0,142138	-0,015445	0,582481	-2,859573	-9,381218	-6,694887
09:57:18,37	0,491939	3,297010	-0,069967	-0,491014	0,092991	0,754022	0,140781	-0,013840	0,602153	-1,823772	1,589889	-6,665926	-0,647948	-3,009392	-0,406799	-21,517340	8,558964	6,223796	0,140781	-0,013840	0,602153	-2,910227	-9,461423	-6,665926	0,140781	-0,013840	0,602153	-2,910227	-9,461423	-6,665926
09:57:18,42	0,491939	3,297010	-0,069967	-0,491014	0,092991	0,754022	0,146358	-0,010840	0,600212	-2,022763	1,867788	-6,652305	-0,644902	-3,016097	-0,408697	-21,491563	8,578505	6,224844	0,146358	-0,010840	0,600212	-2,873707	-9,621276	-6,652305	0,146358	-0,010840	0,600212	-2,873707	-9,621276	-6,652305
09:57:18,47	0,491939	3,297010	-0,069967	-0,491014	0,092991	0,754022	0,150641	-0,016829	0,598314	-1,681504	2,103083	-6,651257	-0,640798	-3,006912	-0,408699	-21,472604	8,578996	6,255809	0,150641	-0,016829	0,598314	-3,002616	-9,722236	-6,651257	0,150641	-0,016829	0,598314	-3,002616	-9,722236	-6,651257
09:57:18,52	0,491939	3,297010	-0,069967	-0,491014	0,092991	0,754022	0,140634	-0,015792	0,598312	-1,725571	1,598905	-6,620292	-0,649020	-3,012295	-0,408675	-21,456879	8,528722	6,261493	0,140634	-0,015792	0,598312	-2,965206	-9,440883	-6,620292	0,140634	-0,015792	0,598312	-2,965206	-9,440883	-6,620292
09:57:18,57	0,491939	3,297010	-0,069967	-0,491014	0,092991	0,754022	0,149407	-0,011362	0,598336	-1,991573	2,093864	-6,614608	-0,645824	-3,016546	-0,404111	-21,495908	8,521040	6,250314	0,149407	-0,011362	0,598336	-2,883504	-9,634617	-6,614608	0,149407	-0,011362	0,598336	-2,883504	-9,634617	-6,614608
09:57:18,62	0,491939	3,297010	-0,069967	-0,491014	0,092991	0,754022	0,151491	-0,016256	0,602900	-1,763262	2,172235	-6,625787	-0,644813	-3,012806	-0,406716	-21,442598	8,584899	6,262605	0,151491	-0,016256	0,602900	-3,039357	-9,719782	-6,625787	0,151491	-0,016256	0,602900	-3,039357	-9,719782	-6,625787
09:57:18,67	0,491939	3,297010	-0,069967	-0,491014	0,092991	0,754022	0,147746	-0,015261	0,600295	-1,733031	1,991765	-6,613496	-0,646712	-3,006570	-0,406757	-21,482082	8,573047	6,272943	0,147746	-0,015261	0,600295	-2,931037	-9,606318	-6,613496	0,147746	-0,015261	0,600295	-2,931037	-9,606318	-6,613496
09:57:18,72	0,491939	3,297010	-0,069967	-0,491014	0,092991	0,754022	0,143296	-0,010499	0,600255	-2,010667	1,732073	-6,603158	-0,643752	-3,007573	-0,406756	-21,475300	8,559868	6,258278	0,143296	-0,010499	0,600255	-2,834848	-9,516648	-6,603158	0,143296	-0,010499	0,600255	-2,834848	-9,516648	-6,603158
09:57:18,77	0,491939	3,297010	-0,069967	-0,491014	0,092991	0,754022	0,142684	-0,013563	0,600255	-1,859344	1,712734	-6,617823	-0,645620	-3,007351	-0,409863	-21,502644	8,532075	6,283495	0,142684	-0,013563	0,600255	-2,924075	-9,487978	-6,617823	0,142684	-0,013563	0,600255	-2,924075	-9,487978	-6,617823
09:57:18,82	0,491939	3,297010	-0,069967	-0,491014	0,092991	0,754022	0,143426	-0,011835	0,597149	-1,986945	1,741514	-6,592606	-0,644995	-3,007160	-0,405989	-21,495855	8,532732	6,261845	0,143426	-0,011835	0,597149	-2,916023	-9,517416	-6,592606	0,143426	-0,011835	0,597149	-2,916023	-9,517416	-6,592606
09:57:18,87	0,491939	3,297010	-0,069967	-0,491014	0,092991	0,754022	0,142948	-0,012281	0,601023	-1,959820	1,722219	-6,614256	-0,644980	-3,018708	-0,408646	-21,497455	8,491180	6,279817	0,142948	-0,012281	0,601023	-2,923862	-9,499203	-6,614256	0,142948	-0,012281	0,601023	-2,923862	-9,499203	-6,614256
09:57:18,92	0,491939	3,297010	-0,069967	-0,491014	0,092991	0,754022	0,152941	-0,018068	0,598365	-1,695683	2,261261	-6,596284	-0,640205	-3,005160	-0,405569	-21,447143	8,514742	6,276172	0,152941	-0,018068	0,598365	-3,114002	-9,744636	-6,596284	0,152941	-0,018068	0,598365	-3,114002	-9,744636	-6,596284
09:57:18,97	0,491939	3,297010	-0,069967	-0,491014	0,092991	0,754022	0,138821	-0,015429	0,601443	-1,787335	1,558780	-6,599929	-0,646824	-3,010085	-0,404810	-21,537615	8,550648	6,290451	0,138821	-0,015429	0,601443	-2,998515	-9,338649	-6,599929	0,138821	-0,015429	0,601443	-2,998515	-9,338649	-6,599929
09:57:19,02	0,491939	3,297010	-0,069967	-0,491014	0,092991	0,754022	0,146396	-0,012159	0,602201	-1,971502	1,856392	-6,585650	-0,642480	-3,015320	-0,407451	-21,425425	8,499898	6,289254	0,146396	-0,012159	0,602201	-2,926007	-9,635699	-6,585650	0,146396	-0,012159	0,602201	-2,926007	-9,635699	-6,585650
09:57:19,07	0,491939	3,297010	-0,069967	-0,491014	0,092991	0,754022	0,148757	-0,018539	0,599560	-1,627596	2,101718	-6,586847	-0,646654	-3,015126	-0,407461	-21,447085	8,498945	6,298449	0,148757	-0,018539	0,599560	-3,082934	-9,575741	-6,586847	0,148757	-0,018539	0,599560	-3,082934	-9,575741	-6,586847
09:57:19,12	0,491939	3,297010	-0,069967	-0,491014	0,092991	0,754022	0,150676	-0,014827	0,599550	-1,832284	2,183221	-6,577652	-0,643001	-3,006841	-0,405555	-21,392416	8,537720	6,256224	0,150676	-0,014827	0,599550	-2,996217	-9,644873	-6,577652	0,150676	-0,014827	0,599550	-2,996217	-9,644873	-6,577652
09:57:19,17	0,491939	3,297010	-0,069967	-0,491014	0,092991	0,754022	0,141675	-0,013848	0,601456	-1,822294	1,743088	-6,619877	-0,641797	-3,013424	-0,405541	-21,444291	8,543758	6,266671	0,141675	-0,013848	0,601456	-2,909350	-9,378370	-6,619877	0,141675	-0,013848	0,601456	-2,909350	-9,378370	-6,619877
09:57:19,22	0,491939	3,297010	-0,069967	-0,491014	0,092991	0,754022	0,146774	-0,018183	0,601470	-1,617597	1,960288	-6,609430	-0,644911	-3,015913	-0,408627	-21,462212	8,510500	6,299869	0,146774	-0,018183	0,601470	-3,044929	-9,561436	-6,609430	0,146774	-0,018183	0,601470	-3,044929	-9,561436	-6,609430
09:57:19,27	0,491939	3,297010	-0,069967	-0,491014	0,092991	0,754022	0,150486	-0,016730	0,598384	-1,730900	2,154451	-6,576232	-0,644876	-3,011220	-0,404739	-21,446470	8,533066	6,318148	0,150486	-0,016730	0,598384	-3,044195	-9,658711	-6,576232	0,150486	-0,016730	0,598384	-3,044195	-9,658711	-6,576232
09:57:19,32	0,491939	3,297010	-0,069967	-0,491014	0,092991	0,754022	0,146405	-0,014414	0,602272	-1,823895	1,944571	-6,557954	-0,643270	-3,010968	-0,407123	-21,507535	8,495846	6,285432	0,146405	-0,014414	0,602272	-2,955420	-9,548205	-6,557954	0,146405	-0,014414	0,602272	-2,955420	-9,548205	-6,557954
09:57:19,37	0,491939	3,297010	-0,069967	-0,491014	0,092991	0,754022	0,145383	-0,015679	0,599888	-1,820905	1,857175	-6,590669	-0,649080	-3,010545	-0,405937	-21,471410	8,502826	6,303002	0,145383	-0,015679	0,599888	-3,051695	-9,555407	-6,590669	0,145383	-0,015679	0,599888	-3,051695	-9,555407	-6,590669
09:57:19,42	0,491939	3,297010	-0,069967	-0,491014	0,092991	0,754022	0,147922	-0,010435	0,601074	-2,069458	2,017003	-6,573099	-0,650256	-3,011360	-0,407890	-21,463657	8,482123	6,283743	0,147922	-0,010435	0,601074	-2,888636	-9,594898	-6,573099	0,147922	-0,010435	0,601074	-2,888636	-9,594898	-6,573099
09:57:19,47	0,491939	3,297010	-0,069967	-0,491014	0,092991	0,754022	0,149215	-0,009825	0,599122	-2,115277	2,101310	-6,592358	-0,643148	-3,010176	-0,406687	-21,453129	8,518547	6,319390	0,149215	-0,009825	0,599122	-2,886501	-9,612099	-6,592358	0,149215	-0,009825	0,599122	-2,886501	-9,612099	-6,592358
09:57:19,52	0,491939	3,297010	-0,069967	-0,491014	0,092991	0,754022	0,144636	-0,015388	0,600324	-1,789145	1,854100	-6,556711	-0,642146	-3,010831	-0,408686	-21,529724	8,497011	6,286863	0,144636	-0,015388	0,600324	-2,997136	-9,499846	-6,556711	0,144636	-0,015388	0,600324	-2,997136	-9,499846	-6,556711
09:57:19,58	0,491939	3,297010	-0,069967	-0,491014	0,092991	0,754022	0,144703	-0,016584	0,598325	-1,783934	1,801983	-6,589238	-0,643189	-3,006685	-0,409064	-21,465631	8,527970	6,287861	0,144703	-0,016584	0,598325	-3,085762	-9,557169	-6,589238	0,144703	-0,016584	0,598325	-3,085762	-9,557169	-6,589238
09:57:19,63	0,491939	3,297010	-0,069967	-0,491014	0,092991	0,754022	0,141634	-0,013608	0,597947	-1,879834	1,682436	-6,588240	-0,642558	-3,017921	-0,406676	-21,471330	8,506587	6,298760	0,141634	-0,013608	0,597947	-2,948037	-9,435821	-6,588240	0,141634	-0,013608	0,597947	-2,948037	-9,435821	-6,588240
09:57:19,68	0,491939	3,297010	-0,069967	-0,491014	0,092991	0,754022	0,151048	-0,019772	0,600335	-1,580647	2,177746	-6,577342	-0,641205	-3,007192	-0,403964	-21,377076	8,533147	6,289127	0,151048	-0,019772	0,600335	-3,132764	-9,679549	-6,577342	0,151048	-0,019772	0,600335	-3,132764	-9,679549	-6,577342
09:57:19,73	0,491939	3,297010	-0,069967	-0,491014	0,092991	0,754022	0,141081	-0,015580	0,603047	-1,728537	1,727778	-6,586975	-0,646312	-3,012740	-0,485298	-21,739369	8,507033	5,850439	0,141081	-0,015580	0,603047	-2,951529	-9,347062	-6,586975	0,141081	-0,015580	0,603047	-2,951529	-9,347062	-6,586975
09:57:19,78	0,491939	3,297010	-0,069967	-0,491014	0,092991	0,754022	0,148439	-0,013930	0,521713	-2,018058	1,809701	-7,025662	-0,664972	-3,016771	-0,442760	-21,816237	9,419009	5,623013	0,148439	-0,013930	0,521713	-3,111588	-9,842749	-7,025662	0,148439	-0,013930	0,521713	-3,111588	-9,842749	-7,025662
09:57:19,83	0,491978	3,296914	-0,069988	-0,491007	0,092977	0,804014	0,161260	0,000214	0,564251	-2,002227	1,953841	-7,253088	-0,662948	-3,021693	-0,450373	-21,645991	9,307426	5,699464	0,161260	0,000214	0,564251	-1,985390	-10,705066	-7,253088	0,161260	0,000214	0,564251	-1,985390	-10,705066	-7,253088
09:57:19,88	0,491978	3,296914	-0,069988	-0,491007	0,092977	0,804014	0,164510	-0,003999	0,556638	-1,794622	2,326090	-7,176638	-0,658877	-3,020931	-0,452677	-21,636812	9,240225	5,728506	0,164510	-0,003999	0,556638	-2,108566	-10,587972	-7,176638	0,164510	-0,003999	0,556638	-2,108566	-10,587972	-7,176638
09:57:19,93	0,491978	3,296914	-0,069988	-0,491007	0,092977	0,804014	0,161815	-0,007144	0,554335	-1,684697	2,227472	-7,147595	-0,658775	-3,010159	-0,450335	-21,570839	9,268897	5,762853	0,161815	-0,007144	0,554335	-2,245514	-10,474991	-7,147595	0,161815	-0,007144	0,554335	-2,245514	-10,474991	-7,147595
09:57:19,98	0,491978	3,296914	-0,069988	-0,491007	0,092977	0,804014	0,152435	-0,001847	0,556676	-1,902323	1,782533	-7,113248	-0,657707	-3,011028	-0,449541	-21,608714	9,231330	5,800373	0,152435	-0,001847	0,556676	-2,047326	-10,183634	-7,113248	0,152435	-0,001847	0,556676	-2,047326	-10,183634	-7,113248
09:57:20,03	0,491978	3,296914	-0,069988	-0,491007	0,092977	0,804014	0,152654	-0,003206	0,557470	-1,883140	1,779901	-7,075729	-0,665389	-3,012088	-0,450734	-21,630432	9,255957	5,786090	0,152654	-0,003206	0,557470	-2,134804	-10,203453	-7,075729	0,152654	-0,003206	0,557470	-2,134804	-10,203453	-7,075729
09:57:20,08	0,491978	3,296914	-0,069988	-0,491007	0,092977	0,804014	0,157413	0,002916	0,556277	-2,191031	1,996226	-7,090011	-0,660603	-3,019276	-0,449906	-21,589127	9,173599	5,777439	0,157413	0,002916	0,556277	-1,962094	-10,360678	-7,090011	0,157413	0,002916	0,556277	-1,962094	-10,360678	-7,090011
09:57:20,13	0,491978	3,296914	-0,069988	-0,491007	0,092977	0,804014	0,161245	-0,004822	0,557105	-1,839325	2,272425	-7,098662	-0,658209	-3,011389	-0,451471	-21,565035	9,227420	5,791142	0,161245	-0,004822	0,557105	-2,217824	-10,385268	-7,098662	0,161245	-0,004822	0,557105	-2,217824	-10,385268	-7,098662
09:57:20,18	0,491978	3,296914	-0,069988	-0,491007	0,092977	0,804014	0,153218	-0,002952	0,555541	-1,877916	1,848986	-7,084959	-0,664831	-3,014795	-0,438295	-21,676222	9,260330	5,798207	0,153218	-0,002952	0,555541	-2,109609	-10,178604	-7,084959	0,153218	-0,002952	0,555541	-2,109609	-10,178604	-7,084959
09:57:20,23	0,491978	3,296914	-0,069988	-0,491007	0,092977	0,804014	0,159478	0,001080	0,568716	-2,114650	2,061767	-7,077894	-0,653682	-3,009329	-0,603466	-20,935655	8,684883	5,395736	0,159478	0,001080	0,568716	-2,029866	-10,457244	-7,077894	0,159478	0,001080	0,568716	-2,029866	-10,457244	-7,077894
09:57:20,28	0,491978	3,296914	-0,069988	-0,491007	0,092977	0,804014	0,149170	-0,005842	0,403546	-1,882747	2,454821	-7,480365	-0,645251	-3,017501	-0,484842	-21,292923	8,356749	5,123155	0,149170	-0,005842	0,403546	-2,341380	-9,255008	-7,480365	0,149170	-0,005842	0,403546	-2,341380	-9,255008	-7,480365
09:57:20,33	0,491914	3,297040	-0,069979	-0,491029	0,092990	0,854049	0,147610	-0,019154	0,508212	-1,714477	2,199098	-7,661643	-0,641373	-3,014634	-0,498800	-21,348828	8,318432	5,214458	0,147610	-0,019154	0,508212	-3,218084	-9,388255	-7,661643	0,147610	-0,019154	0,508212	-3,218084	-9,388255	-7,661643
09:57:20,38	0,491914	3,297040	-0,069979	-0,491029	0,092990	0,854049	0,147610	-0,019154	0,508212	-1,714477	2,199098	-7,661643	-0,649216	-3,014285	-0,498060	-21,443548	8,349613	5,238902	0,147610	-0,019154	0,508212	-3,218084	-9,388255	-7,661643	0,147610	-0,019154	0,508212	-3,218084	-9,388255	-7,661643
09:57:20,43	0,491914	3,297040	-0,069979	-0,491029	0,092990	0,854049	0,151229	-0,012188	0,508951	-2,097091	2,289678	-7,637199	-0,645581	-3,016695	-0,498017	-21,380580	8,285221	5,236437	0,151229	-0,012188	0,508951	-3,053829	-9,581785	-7,637199	0,151229	-0,012188	0,508951	-3,053829	-9,581785	-7,637199
09:57:20,48	0,491914	3,297040	-0,069979	-0,491029	0,092990	0,854049	0,151499	-0,016541	0,508994	-1,894997	2,390431	-7,639664	-0,648965	-3,019876	-0,495267	-21,344157	8,343476	5,240044	0,151499	-0,016541	0,508994	-3,193475	-9,502205	-7,639664	0,151499	-0,016541	0,508994	-3,193475	-9,502205	-7,639664
09:57:20,53	0,491914	3,297040	-0,069979	-0,491029	0,092990	0,854049	0,155946	-0,015201	0,511744	-1,896034	2,624101	-7,636057	-0,648417	-3,013367	-0,494914	-21,354263	8,363178	5,236778	0,155946	-0,015201	0,511744	-3,089293	-9,617640	-7,636057	0,155946	-0,015201	0,511744	-3,089293	-9,617640	-7,636057
09:57:20,58	0,491914	3,297040	-0,069979	-0,491029	0,092990	0,854049	0,150035	-0,012421	0,512098	-2,028586	2,298140	-7,639323	-0,647442	-3,013957	-0,496472	-21,436463	8,345014	5,276832	0,150035	-0,012421	0,512098	-3,003613	-9,479609	-7,639323	0,150035	-0,012421	0,512098	-3,003613	-9,479609	-7,639323
09:57:20,63	0,491914	3,297040	-0,069979	-0,491029	0,092990	0,854049	0,150058	-0,013560	0,510539	-2,026179	2,237230	-7,599269	-0,650333	-3,017059	-0,495664	-21,393303	8,267593	5,277302	0,150058	-0,013560	0,510539	-3,090632	-9,542323	-7,599269	0,150058	-0,013560	0,510539	-3,090632	-9,542323	-7,599269
09:57:20,68	0,491914	3,297040	-0,069979	-0,491029	0,092990	0,854049	0,154189	-0,012607	0,511347	-2,121182	2,528153	-7,598799	-0,643286	-3,020321	-0,494892	-21,437089	8,330148	5,265485	0,154189	-0,012607	0,511347	-3,110856	-9,575717	-7,598799	0,154189	-0,012607	0,511347	-3,110856	-9,575717	-7,598799
09:57:20,73	0,491914	3,297040	-0,069979	-0,491029	0,092990	0,854049	0,153491	-0,020341	0,512119	-1,686723	2,422626	-7,610616	-0,642145	-3,012205	-0,492993	-21,416531	8,262787	5,239135	0,153491	-0,020341	0,512119	-3,283531	-9,626401	-7,610616	0,153491	-0,020341	0,512119	-3,283531	-9,626401	-7,610616
09:57:20,78	0,491914	3,297040	-0,069979	-0,491029	0,092990	0,854049	0,145893	-0,017271	0,514018	-1,894431	2,079005	-7,636966	-0,644420	-3,012213	-0,492181	-21,382620	8,279894	5,267518	0,145893	-0,017271	0,514018	-3,250229	-9,373565	-7,636966	0,145893	-0,017271	0,514018	-3,250229	-9,373565	-7,636966
09:57:20,83	0,491914	3,297040	-0,069979	-0,491029	0,092990	0,854049	0,147037	-0,015305	0,514830	-1,964907	2,159321	-7,608583	-0,651056	-3,015970	-0,492571	-21,462056	8,286549	5,305841	0,147037	-0,015305	0,514830	-3,166351	-9,383073	-7,608583	0,147037	-0,015305	0,514830	-3,166351	-9,383073	-7,608583
09:57:20,88	0,491914	3,297040	-0,069979	-0,491029	0,092990	0,854049	0,153608	-0,011437	0,514441	-2,199991	2,428912	-7,570260	-0,642100	-3,021416	-0,494470	-21,413469	8,269830	5,287321	0,153608	-0,011437	0,514441	-3,097807	-9,629336	-7,570260	0,153608	-0,011437	0,514441	-3,097807	-9,629336	-7,570260
09:57:20,93	0,491914	3,297040	-0,069979	-0,491029	0,092990	0,854049	0,153846	-0,021916	0,512542	-1,645294	2,491725	-7,588780	-0,643433	-3,010645	-0,490643	-21,472038	8,297369	5,307225	0,153846	-0,021916	0,512542	-3,365673	-9,585205	-7,588780	0,153846	-0,021916	0,512542	-3,365673	-9,585205	-7,588780
09:57:20,98	0,491914	3,297040	-0,069979	-0,491029	0,092990	0,854049	0,145186	-0,015376	0,516368	-1,990791	1,976879	-7,568876	-0,645707	-3,015729	-0,490601	-21,432571	8,259571	5,314126	0,145186	-0,015376	0,516368	-3,197807	-9,420190	-7,568876	0,145186	-0,015376	0,516368	-3,197807	-9,420190	-7,568876
09:57:21,03	0,491914	3,297040	-0,069979	-0,491029	0,092990	0,854049	0,150725	-0,015949	0,516411	-1,973990	2,317996	-7,561975	-0,650909	-3,016352	-0,495260	-21,372872	8,234544	5,290328	0,150725	-0,015949	0,516411	-3,225996	-9,513901	-7,561975	0,150725	-0,015949	0,516411	-3,225996	-9,513901	-7,561975
09:57:21,08	0,491914	3,297040	-0,069979	-0,491029	0,092990	0,854049	0,153865	-0,011755	0,511751	-2,183905	2,545519	-7,585773	-0,644998	-3,019726	-0,492528	-21,400071	8,299212	5,291538	0,153865	-0,011755	0,511751	-3,106678	-9,532911	-7,585773	0,153865	-0,011755	0,511751	-3,106678	-9,532911	-7,585773
09:57:21,13	0,491914	3,297040	-0,069979	-0,491029	0,092990	0,854049	0,153832	-0,018562	0,514483	-1,787559	2,487875	-7,584563	-0,643926	-3,015924	-0,490616	-21,433519	8,271077	5,290566	0,153832	-0,018562	0,514483	-3,244646	-9,587907	-7,584563	0,153832	-0,018562	0,514483	-3,244646	-9,587907	-7,584563
09:57:21,19	0,491914	3,297040	-0,069979	-0,491029	0,092990	0,854049	0,150003	-0,017589	0,516396	-1,879223	2,273886	-7,585535	-0,643243	-3,017250	-0,493681	-21,394667	8,300885	5,317134	0,150003	-0,017589	0,516396	-3,259963	-9,501346	-7,585535	0,150003	-0,017589	0,516396	-3,259963	-9,501346	-7,585535
09:57:21,24	0,491914	3,297040	-0,069979	-0,491029	0,092990	0,854049	0,150810	-0,018843	0,513330	-1,768774	2,334581	-7,558967	-0,652712	-3,014609	-0,490607	-21,404576	8,271728	5,308342	0,150810	-0,018843	0,513330	-3,247953	-9,503982	-7,558967	0,150810	-0,018843	0,513330	-3,247953	-9,503982	-7,558967
09:57:21,29	0,491914	3,297040	-0,069979	-0,491029	0,092990	0,854049	0,153257	-0,009322	0,516404	-2,294049	2,467839	-7,567759	-0,645632	-3,016088	-0,494473	-21,400551	8,285414	5,312095	0,153257	-0,009322	0,516404	-3,025863	-9,562839	-7,567759	0,153257	-0,009322	0,516404	-3,025863	-9,562839	-7,567759
09:57:21,34	0,491914	3,297040	-0,069979	-0,491029	0,092990	0,854049	0,150999	-0,016193	0,512538	-1,922900	2,347040	-7,564006	-0,646917	-3,012914	-0,491381	-21,442580	8,277685	5,334873	0,150999	-0,016193	0,512538	-3,194075	-9,506347	-7,564006	0,150999	-0,016193	0,512538	-3,194075	-9,506347	-7,564006
09:57:21,39	0,491914	3,297040	-0,069979	-0,491029	0,092990	0,854049	0,148892	-0,013493	0,515630	-2,091019	2,204963	-7,541228	-0,651543	-3,012090	-0,490243	-21,398570	8,250054	5,283714	0,148892	-0,013493	0,515630	-3,150229	-9,483056	-7,541228	0,148892	-0,013493	0,515630	-3,150229	-9,483056	-7,541228
09:57:21,44	0,491914	3,297040	-0,069979	-0,491029	0,092990	0,854049	0,150492	-0,009075	0,516768	-2,322684	2,340076	-7,592387	-0,648597	-3,022866	-0,491360	-21,425303	8,256917	5,298334	0,150492	-0,009075	0,516768	-3,035073	-9,473517	-7,592387	0,150492	-0,009075	0,516768	-3,035073	-9,473517	-7,592387
09:57:21,49	0,491914	3,297040	-0,069979	-0,491029	0,092990	0,854049	0,158351	-0,017014	0,515652	-1,917267	2,722167	-7,577767	-0,650378	-3,019256	-0,493312	-21,414511	8,248375	5,304210	0,158351	-0,017014	0,515652	-3,252887	-9,708367	-7,577767	0,158351	-0,017014	0,515652	-3,252887	-9,708367	-7,577767
09:57:21,54	0,491914	3,297040	-0,069979	-0,491029	0,092990	0,854049	0,156115	-0,013667	0,513699	-2,093312	2,619517	-7,571891	-0,643822	-3,015830	-0,494440	-21,371063	8,267772	5,335784	0,156115	-0,013667	0,513699	-3,166193	-9,635499	-7,571891	0,156115	-0,013667	0,513699	-3,166193	-9,635499	-7,571891
09:57:21,59	0,491914	3,297040	-0,069979	-0,491029	0,092990	0,854049	0,149870	-0,017631	0,512571	-1,848665	2,322708	-7,540317	-0,643962	-3,014509	-0,477416	-21,465978	8,255163	5,297097	0,149870	-0,017631	0,512571	-3,232714	-9,442079	-7,540317	0,149870	-0,017631	0,512571	-3,232714	-9,442079	-7,540317
09:57:21,64	0,491914	3,297040	-0,069979	-0,491029	0,092990	0,854049	0,148796	-0,016850	0,529596	-1,947676	2,190979	-7,579004	-0,642321	-3,025646	-0,627089	-21,747983	7,907143	4,860123	0,148796	-0,016850	0,529596	-3,270384	-9,489518	-7,579004	0,148796	-0,016850	0,529596	-3,270384	-9,489518	-7,579004
09:57:21,69	0,491914	3,297040	-0,069979	-0,491029	0,092990	0,854049	0,157620	-0,023839	0,379922	-2,026616	2,579624	-8,015978	-0,641677	-3,020606	-0,554302	-21,890512	7,931752	4,591223	0,157620	-0,023839	0,379922	-3,898003	-9,793573	-8,015978	0,157620	-0,023839	0,379922	-3,898003	-9,793573	-8,015978
09:57:21,74	0,491924	3,296998	-0,069980	-0,490993	0,092993	0,903999	0,152934	-0,021877	0,452709	-2,178596	2,200181	-8,284878	-0,647416	-3,026269	-0,554953	-21,843262	8,000802	4,707797	0,152934	-0,021877	0,452709	-3,895961	-9,805116	-8,284878	0,152934	-0,021877	0,452709	-3,895961	-9,805116	-8,284878
09:57:21,79	0,491924	3,296998	-0,069980	-0,490993	0,092993	0,903999	0,160708	-0,019739	0,452058	-2,206372	2,610824	-8,168304	-0,639872	-3,023896	-0,550716	-21,894683	7,982645	4,687441	0,160708	-0,019739	0,452058	-3,755868	-10,004732	-8,168304	0,160708	-0,019739	0,452058	-3,755868	-10,004732	-8,168304
09:57:21,84	0,491924	3,296998	-0,069980	-0,490993	0,092993	0,903999	0,154881	-0,025085	0,456295	-1,969779	2,272363	-8,188660	-0,640399	-3,019618	-0,549521	-21,852551	7,985122	4,725665	0,154881	-0,025085	0,456295	-3,938990	-9,885768	-8,188660	0,154881	-0,025085	0,456295	-3,938990	-9,885768	-8,188660
09:57:21,89	0,491924	3,296998	-0,069980	-0,490993	0,092993	0,903999	0,151439	-0,022491	0,457490	-2,081497	2,128651	-8,150436	-0,646936	-3,026855	-0,549545	-21,902223	7,985371	4,694924	0,151439	-0,022491	0,457490	-3,847017	-9,759319	-8,150436	0,151439	-0,022491	0,457490	-3,847017	-9,759319	-8,150436
09:57:21,94	0,491924	3,296998	-0,069980	-0,490993	0,092993	0,903999	0,160975	-0,020448	0,457467	-2,212358	2,581369	-8,181177	-0,646845	-3,029164	-0,551805	-21,839027	7,936835	4,737374	0,160975	-0,020448	0,457467	-3,817495	-10,055158	-8,181177	0,160975	-0,020448	0,457467	-3,817495	-10,055158	-8,181177
09:57:21,99	0,491924	3,296998	-0,069980	-0,490993	0,092993	0,903999	0,162929	-0,021681	0,455206	-2,158638	2,761990	-8,138727	-0,638626	-3,023302	-0,551400	-21,841204	7,961220	4,778983	0,162929	-0,021681	0,455206	-3,860625	-10,027950	-8,138727	0,162929	-0,021681	0,455206	-3,860625	-10,027950	-8,138727
09:57:22,04	0,491924	3,296998	-0,069980	-0,490993	0,092993	0,903999	0,153743	-0,025868	0,455611	-1,920918	2,270220	-8,097118	-0,646281	-3,030566	-0,550998	-21,833819	7,882445	4,764048	0,153743	-0,025868	0,455611	-3,951534	-9,798589	-8,097118	0,153743	-0,025868	0,455611	-3,951534	-9,798589	-8,097118
09:57:22,09	0,491924	3,296998	-0,069980	-0,490993	0,092993	0,903999	0,163861	-0,022870	0,456013	-2,141329	2,842140	-8,112053	-0,640816	-3,023509	-0,533895	-21,795715	7,952782	4,772029	0,163861	-0,022870	0,456013	-3,936622	-10,020933	-8,112053	0,163861	-0,022870	0,456013	-3,936622	-10,020933	-8,112053
09:57:22,14	0,491924	3,296998	-0,069980	-0,490993	0,092993	0,903999	0,155017	-0,024074	0,473117	-1,998731	2,380117	-8,104072	-0,633111	-3,030163	-0,614372	-22,064334	7,456738	4,347925	0,155017	-0,024074	0,473117	-3,888576	-9,788753	-8,104072	0,155017	-0,024074	0,473117	-3,888576	-9,788753	-8,104072
09:57:22,19	0,491924	3,296998	-0,069980	-0,490993	0,092993	0,903999	0,156927	-0,034074	0,392640	-2,042628	2,494824	-8,528176	-0,649700	-3,045356	-0,527687	-22,533163	7,977964	4,069315	0,156927	-0,034074	0,392640	-4,717471	-9,823975	-8,528176	0,156927	-0,034074	0,392640	-4,717471	-9,823975	-8,528176
09:57:22,24	0,491980	3,296915	-0,069983	-0,491005	0,093012	0,953993	0,178380	-0,027304	0,479324	-2,177711	2,943708	-8,806786	-0,643345	-3,038396	-0,493482	-22,636345	8,001518	4,159040	0,178380	-0,027304	0,479324	-4,321074	-11,059090	-8,806786	0,178380	-0,027304	0,479324	-4,321074	-11,059090	-8,806786
09:57:22,29	0,491980	3,296915	-0,069983	-0,491005	0,093012	0,953993	0,169174	-0,029327	0,513530	-2,103688	2,363891	-8,717061	-0,642166	-3,048085	-0,493427	-22,640629	7,948164	4,175489	0,169174	-0,029327	0,513530	-4,405886	-10,916282	-8,717061	0,169174	-0,029327	0,513530	-4,405886	-10,916282	-8,717061
09:57:22,34	0,491980	3,296915	-0,069983	-0,491005	0,093012	0,953993	0,176975	-0,035193	0,513584	-1,847005	2,792509	-8,700612	-0,643864	-3,039139	-0,488400	-22,605343	7,978405	4,174070	0,176975	-0,035193	0,513584	-4,609682	-11,100039	-8,700612	0,176975	-0,035193	0,513584	-4,609682	-11,100039	-8,700612
09:57:22,39	0,491980	3,296915	-0,069983	-0,491005	0,093012	0,953993	0,170077	-0,029250	0,518611	-2,112249	2,449263	-8,702031	-0,646864	-3,042947	-0,493059	-22,593764	7,865188	4,157540	0,170077	-0,029250	0,518611	-4,408339	-10,901811	-8,702031	0,170077	-0,029250	0,518611	-4,408339	-10,901811	-8,702031
09:57:22,44	0,491980	3,296915	-0,069983	-0,491005	0,093012	0,953993	0,174875	-0,028556	0,513952	-2,240564	2,765376	-8,718561	-0,640935	-3,037572	-0,489948	-22,592520	7,942367	4,179309	0,174875	-0,028556	0,513952	-4,482225	-10,962313	-8,718561	0,174875	-0,028556	0,513952	-4,482225	-10,962313	-8,718561
09:57:22,49	0,491980	3,296915	-0,069983	-0,491005	0,093012	0,953993	0,167256	-0,031003	0,517064	-2,045870	2,331676	-8,696792	-0,644008	-3,040230	-0,489586	-22,649632	7,910338	4,168035	0,167256	-0,031003	0,517064	-4,479603	-10,797921	-8,696792	0,167256	-0,031003	0,517064	-4,479603	-10,797921	-8,696792
09:57:22,54	0,491980	3,296915	-0,069983	-0,491005	0,093012	0,953993	0,171094	-0,029671	0,517425	-2,171420	2,497800	-8,708066	-0,642083	-3,044423	-0,488724	-22,589682	7,928669	4,215643	0,171094	-0,029671	0,517425	-4,500604	-10,933071	-8,708066	0,171094	-0,029671	0,517425	-4,500604	-10,933071	-8,708066
09:57:22,59	0,491980	3,296915	-0,069983	-0,491005	0,093012	0,953993	0,173763	-0,033434	0,518287	-1,929897	2,679348	-8,660458	-0,641593	-3,041001	-0,488357	-22,613541	7,890187	4,219870	0,173763	-0,033434	0,518287	-4,554471	-10,961051	-8,660458	0,173763	-0,033434	0,518287	-4,554471	-10,961051	-8,660458
09:57:22,64	0,491980	3,296915	-0,069983	-0,491005	0,093012	0,953993	0,170555	-0,032148	0,518654	-2,042048	2,511091	-8,656231	-0,645689	-3,046177	-0,488342	-22,614309	7,889511	4,218371	0,170555	-0,032148	0,518654	-4,565636	-10,877450	-8,656231	0,170555	-0,032148	0,518654	-4,565636	-10,877450	-8,656231
09:57:22,69	0,491980	3,296915	-0,069983	-0,491005	0,093012	0,953993	0,177085	-0,031188	0,518669	-2,092905	2,850350	-8,657730	-0,643334	-3,040741	-0,488324	-22,595393	7,888424	4,258105	0,177085	-0,031188	0,518669	-4,541183	-11,050834	-8,657730	0,177085	-0,031188	0,518669	-4,541183	-11,050834	-8,657730
09:57:22,74	0,491980	3,296915	-0,069983	-0,491005	0,093012	0,953993	0,171200	-0,030509	0,518688	-2,119685	2,561223	-8,617996	-0,648659	-3,046347	-0,489900	-22,603344	7,831322	4,211959	0,171200	-0,030509	0,518688	-4,514678	-10,877940	-8,617996	0,171200	-0,030509	0,518688	-4,514678	-10,877940	-8,617996
09:57:22,79	0,491980	3,296915	-0,069983	-0,491005	0,093012	0,953993	0,178717	-0,028701	0,517111	-2,267136	2,973792	-8,664142	-0,638071	-3,037203	-0,485633	-22,601721	7,857997	4,232767	0,178717	-0,028701	0,517111	-4,520189	-11,055486	-8,664142	0,178717	-0,028701	0,517111	-4,520189	-11,055486	-8,664142
09:57:22,84	0,491980	3,296915	-0,069983	-0,491005	0,093012	0,953993	0,165504	-0,033298	0,521378	-2,004172	2,274791	-8,643334	-0,649860	-3,041154	-0,486821	-22,607787	7,833145	4,205907	0,165504	-0,033298	0,521378	-4,618102	-10,717277	-8,643334	0,165504	-0,033298	0,521378	-4,618102	-10,717277	-8,643334
09:57:22,89	0,491980	3,296915	-0,069983	-0,491005	0,093012	0,953993	0,174820	-0,025064	0,520190	-2,456901	2,766415	-8,670194	-0,637954	-3,045179	-0,486337	-22,564559	7,861700	4,260840	0,174820	-0,025064	0,520190	-4,424452	-10,956988	-8,670194	0,174820	-0,025064	0,520190	-4,424452	-10,956988	-8,670194
09:57:22,94	0,491980	3,296915	-0,069983	-0,491005	0,093012	0,953993	0,172353	-0,037388	0,520674	-1,769722	2,661273	-8,615261	-0,642194	-3,038949	-0,484875	-22,615187	7,873337	4,212584	0,172353	-0,037388	0,520674	-4,704689	-10,868445	-8,615261	0,172353	-0,037388	0,520674	-4,704689	-10,868445	-8,615261
09:57:22,99	0,491980	3,296915	-0,069983	-0,491005	0,093012	0,953993	0,169078	-0,030601	0,522136	-2,137867	2,441299	-8,663517	-0,642118	-3,048044	-0,487124	-22,600383	7,893322	4,261555	0,169078	-0,030601	0,522136	-4,540077	-10,831317	-8,663517	0,169078	-0,030601	0,522136	-4,540077	-10,831317	-8,663517
09:57:23,04	0,491980	3,296915	-0,069983	-0,491005	0,093012	0,953993	0,176916	-0,035215	0,519888	-1,873259	2,851725	-8,614546	-0,647634	-3,038288	-0,486653	-22,588134	7,853226	4,300325	0,176916	-0,035215	0,519888	-4,637624	-11,036205	-8,614546	0,176916	-0,035215	0,519888	-4,637624	-11,036205	-8,614546
09:57:23,09	0,491980	3,296915	-0,069983	-0,491005	0,093012	0,953993	0,171225	-0,025559	0,520358	-2,403953	2,586450	-8,575776	-0,639702	-3,036344	-0,485973	-22,529791	7,852907	4,260988	0,171225	-0,025559	0,520358	-4,410348	-10,854739	-8,575776	0,171225	-0,025559	0,520358	-4,410348	-10,854739	-8,575776
09:57:23,14	0,491980	3,296915	-0,069983	-0,491005	0,093012	0,953993	0,165576	-0,031457	0,521038	-2,068391	2,343351	-8,615113	-0,645183	-3,043059	-0,485614	-22,622332	7,821957	4,249096	0,165576	-0,031457	0,521038	-4,537736	-10,654336	-8,615113	0,165576	-0,031457	0,521038	-4,537736	-10,654336	-8,615113
09:57:23,19	0,491980	3,296915	-0,069983	-0,491005	0,093012	0,953993	0,174131	-0,030068	0,521397	-2,213680	2,723582	-8,627005	-0,642741	-3,048299	-0,487113	-22,589753	7,818150	4,268576	0,174131	-0,030068	0,521397	-4,574007	-10,945731	-8,627005	0,174131	-0,030068	0,521397	-4,574007	-10,945731	-8,627005
09:57:23,24	0,491980	3,296915	-0,069983	-0,491005	0,093012	0,953993	0,177449	-0,034802	0,519898	-1,954492	2,926195	-8,607525	-0,643888	-3,045402	-0,486342	-22,582387	7,858971	4,274416	0,177449	-0,034802	0,519898	-4,686480	-11,003519	-8,607525	0,177449	-0,034802	0,519898	-4,686480	-11,003519	-8,607525
09:57:23,29	0,491980	3,296915	-0,069983	-0,491005	0,093012	0,953993	0,175512	-0,032361	0,520669	-2,042420	2,811486	-8,601685	-0,636847	-3,036109	-0,486728	-22,551437	7,813792	4,299707	0,175512	-0,032361	0,520669	-4,582742	-10,966245	-8,601685	0,175512	-0,032361	0,520669	-4,582742	-10,966245	-8,601685
09:57:23,34	0,491980	3,296915	-0,069983	-0,491005	0,093012	0,953993	0,163945	-0,033812	0,520283	-1,990615	2,259356	-8,576394	-0,641512	-3,040790	-0,486010	-22,537908	7,763682	4,194277	0,163945	-0,033812	0,520283	-4,644847	-10,610305	-8,576394	0,163945	-0,033812	0,520283	-4,644847	-10,610305	-8,576394
09:57:23,40	0,491980	3,296915	-0,069983	-0,491005	0,093012	0,953993	0,173778	-0,026491	0,523167	-2,378060	2,752758	-8,651122	-0,646342	-3,044433	-0,484052	-22,622868	7,830610	4,252869	0,173778	-0,026491	0,523167	-4,457640	-10,888809	-8,651122	0,173778	-0,026491	0,523167	-4,457640	-10,888809	-8,651122
09:57:23,45	0,491980	3,296915	-0,069983	-0,491005	0,093012	0,953993	0,173778	-0,026491	0,523167	-2,378060	2,752758	-8,651122	-0,640965	-3,039870	-0,486727	-22,562800	7,822762	4,293995	0,173778	-0,026491	0,523167	-4,457640	-10,888809	-8,651122	0,173778	-0,026491	0,523167	-4,457640	-10,888809	-8,651122
09:57:23,50	0,491980	3,296915	-0,069983	-0,491005	0,093012	0,953993	0,169261	-0,032125	0,520284	-2,076226	2,521453	-8,582106	-0,645128	-3,044394	-0,485195	-22,600137	7,825308	4,267912	0,169261	-0,032125	0,520284	-4,598068	-10,765501	-8,582106	0,169261	-0,032125	0,520284	-4,598068	-10,765501	-8,582106
09:57:23,55	0,491980	3,296915	-0,069983	-0,491005	0,093012	0,953993	0,175260	-0,030782	0,521816	-2,162524	2,799830	-8,608189	-0,642138	-3,033122	-0,665817	-22,285119	7,896480	3,792787	0,175260	-0,030782	0,521816	-4,578943	-10,958101	-8,608189	0,175260	-0,030782	0,521816	-4,578943	-10,958101	-8,608189
09:57:23,60	0,491980	3,296915	-0,069983	-0,491005	0,093012	0,953993	0,164004	-0,027736	0,341195	-2,101802	2,451713	-9,083314	-0,647684	-3,039755	-0,566470	-22,033006	8,010620	3,566723	0,164004	-0,027736	0,341195	-4,279063	-10,422572	-9,083314	0,164004	-0,027736	0,341195	-4,279063	-10,422572	-9,083314
09:57:23,65	0,491898	3,296994	-0,070008	-0,491027	0,092992	1,004001	0,172520	-0,026250	0,440541	-1,954181	3,055835	-9,309378	-0,646365	-3,037126	-0,561242	-22,025249	7,929423	3,634157	0,172520	-0,026250	0,440541	-4,014773	-10,486992	-9,309378	0,172520	-0,026250	0,440541	-4,014773	-10,486992	-9,309378
09:57:23,70	0,491898	3,296994	-0,070008	-0,491027	0,092992	1,004001	0,169584	-0,026078	0,445769	-2,029558	2,950496	-9,241944	-0,641546	-3,034233	-0,565486	-21,955739	7,920966	3,641861	0,169584	-0,026078	0,445769	-4,076659	-10,361880	-9,241944	0,169584	-0,026078	0,445769	-4,076659	-10,361880	-9,241944
09:57:23,75	0,491898	3,296994	-0,070008	-0,491027	0,092992	1,004001	0,164669	-0,028805	0,441525	-1,860324	2,759326	-9,234240	-0,650028	-3,034109	-0,563964	-22,051030	7,883484	3,673182	0,164669	-0,028805	0,441525	-4,121492	-10,167199	-9,234240	0,164669	-0,028805	0,441525	-4,121492	-10,167199	-9,234240
09:57:23,80	0,491898	3,296994	-0,070008	-0,491027	0,092992	1,004001	0,168803	-0,021397	0,443048	-2,325625	2,910504	-9,202919	-0,644720	-3,035038	-0,561269	-22,060841	7,882468	3,628784	0,168803	-0,021397	0,443048	-4,005297	-10,340531	-9,202919	0,168803	-0,021397	0,443048	-4,005297	-10,340531	-9,202919
09:57:23,85	0,491898	3,296994	-0,070008	-0,491027	0,092992	1,004001	0,166953	-0,026458	0,445742	-2,068221	2,806334	-9,247317	-0,649292	-3,036267	-0,563133	-21,969843	7,829072	3,679596	0,166953	-0,026458	0,445742	-4,145208	-10,299502	-9,247317	0,166953	-0,026458	0,445742	-4,145208	-10,299502	-9,247317
09:57:23,90	0,491898	3,296994	-0,070008	-0,491027	0,092992	1,004001	0,170304	-0,023113	0,443878	-2,242910	3,086074	-9,196505	-0,645693	-3,038691	-0,557270	-21,969717	7,871930	3,701888	0,170304	-0,023113	0,443878	-4,057306	-10,282792	-9,196505	0,170304	-0,023113	0,443878	-4,057306	-10,282792	-9,196505
09:57:23,95	0,491898	3,296994	-0,070008	-0,491027	0,092992	1,004001	0,170604	-0,027442	0,449741	-1,980628	3,080331	-9,174213	-0,638732	-3,029887	-0,557690	-21,986405	7,846226	3,708846	0,170604	-0,027442	0,449741	-4,134843	-10,312050	-9,174213	0,170604	-0,027442	0,449741	-4,134843	-10,312050	-9,174213
09:57:24,00	0,491898	3,296994	-0,070008	-0,491027	0,092992	1,004001	0,159499	-0,029068	0,449321	-1,926667	2,501287	-9,167255	-0,647533	-3,037179	-0,557295	-21,967748	7,772707	3,679231	0,159499	-0,029068	0,449321	-4,208542	-10,019376	-9,167255	0,159499	-0,029068	0,449321	-4,208542	-10,019376	-9,167255
09:57:24,05	0,491898	3,296994	-0,070008	-0,491027	0,092992	1,004001	0,170214	-0,025092	0,449716	-2,187782	3,111393	-9,196870	-0,634124	-3,048131	-0,589462	-22,589630	7,324310	3,196109	0,170214	-0,025092	0,449716	-4,157508	-10,250411	-9,196870	0,170214	-0,025092	0,449716	-4,157508	-10,250411	-9,196870
09:57:24,10	0,491898	3,296994	-0,070008	-0,491027	0,092992	1,004001	0,172994	-0,042181	0,417550	-1,998410	2,941601	-9,679992	-0,643324	-3,058135	-0,617401	-23,282559	7,645970	3,000950	0,172994	-0,042181	0,417550	-5,309635	-10,638456	-9,679992	0,172994	-0,042181	0,417550	-5,309635	-10,638456	-9,679992
09:57:24,15	0,491866	3,296935	-0,069983	-0,491000	0,092990	1,054025	0,186258	-0,039215	0,389610	-2,220550	2,870379	-9,875151	-0,647127	-3,063212	-0,602201	-23,383491	7,487581	3,092847	0,186258	-0,039215	0,389610	-5,298930	-11,750861	-9,875151	0,186258	-0,039215	0,389610	-5,298930	-11,750861	-9,875151
09:57:24,20	0,491866	3,296935	-0,069983	-0,491000	0,092990	1,054025	0,192556	-0,038461	0,404811	-2,447418	3,189675	-9,783254	-0,637633	-3,061059	-0,602551	-23,334256	7,461402	3,108211	0,192556	-0,038461	0,404811	-5,466571	-11,925981	-9,783254	0,192556	-0,038461	0,404811	-5,466571	-11,925981	-9,783254
09:57:24,25	0,491866	3,296935	-0,069983	-0,491000	0,092990	1,054025	0,185945	-0,045606	0,404460	-2,073911	2,901640	-9,767890	-0,638784	-3,066400	-0,599812	-23,347213	7,480043	3,111129	0,185945	-0,045606	0,404460	-5,653979	-11,695067	-9,767890	0,185945	-0,045606	0,404460	-5,653979	-11,695067	-9,767890
09:57:24,30	0,491866	3,296935	-0,069983	-0,491000	0,092990	1,054025	0,191146	-0,047279	0,407199	-1,977223	3,151543	-9,764972	-0,635936	-3,058321	-0,600590	-23,344300	7,421016	3,150133	0,191146	-0,047279	0,407199	-5,688661	-11,853430	-9,764972	0,191146	-0,047279	0,407199	-5,688661	-11,853430	-9,764972
09:57:24,35	0,491866	3,296935	-0,069983	-0,491000	0,092990	1,054025	0,182726	-0,045707	0,406421	-2,108674	2,745711	-9,725968	-0,643032	-3,056008	-0,595977	-23,367238	7,433218	3,122844	0,182726	-0,045707	0,406421	-5,696642	-11,598250	-9,725968	0,182726	-0,045707	0,406421	-5,696642	-11,598250	-9,725968
09:57:24,40	0,491866	3,296935	-0,069983	-0,491000	0,092990	1,054025	0,184270	-0,038405	0,411035	-2,489273	2,800076	-9,753257	-0,641730	-3,064275	-0,596283	-23,314167	7,395981	3,149361	0,184270	-0,038405	0,411035	-5,504045	-11,665154	-9,753257	0,184270	-0,038405	0,411035	-5,504045	-11,665154	-9,753257
09:57:24,45	0,491866	3,296935	-0,069983	-0,491000	0,092990	1,054025	0,190779	-0,043666	0,410729	-2,221391	3,203096	-9,726740	-0,641169	-3,065863	-0,596676	-23,332799	7,399905	3,144934	0,190779	-0,043666	0,410729	-5,649186	-11,773050	-9,726740	0,190779	-0,043666	0,410729	-5,649186	-11,773050	-9,726740
09:57:24,50	0,491866	3,296935	-0,069983	-0,491000	0,092990	1,054025	0,191874	-0,044946	0,410336	-2,160776	3,241921	-9,731167	-0,635825	-3,064762	-0,596624	-23,299689	7,385856	3,188806	0,191874	-0,044946	0,410336	-5,689009	-11,820155	-9,731167	0,191874	-0,044946	0,410336	-5,689009	-11,820155	-9,731167
09:57:24,55	0,491866	3,296935	-0,069983	-0,491000	0,092990	1,054025	0,188248	-0,049024	0,410387	-1,944328	3,089076	-9,687295	-0,637625	-3,055024	-0,593959	-23,306236	7,415994	3,179660	0,188248	-0,049024	0,410387	-5,792690	-11,688372	-9,687295	0,188248	-0,049024	0,410387	-5,792690	-11,688372	-9,687295
09:57:24,60	0,491866	3,296935	-0,069983	-0,491000	0,092990	1,054025	0,180714	-0,042595	0,413053	-2,255770	2,676604	-9,696441	-0,634205	-3,059318	-0,595532	-23,348206	7,348422	3,149767	0,180714	-0,042595	0,413053	-5,599515	-11,509478	-9,696441	0,180714	-0,042595	0,413053	-5,599515	-11,509478	-9,696441
09:57:24,65	0,491866	3,296935	-0,069983	-0,491000	0,092990	1,054025	0,182723	-0,047704	0,411480	-2,069637	2,778508	-9,726334	-0,645246	-3,060564	-0,595117	-23,291335	7,382477	3,162464	0,182723	-0,047704	0,411480	-5,814391	-11,565275	-9,726334	0,182723	-0,047704	0,411480	-5,814391	-11,565275	-9,726334
09:57:24,70	0,491866	3,296935	-0,069983	-0,491000	0,092990	1,054025	0,189322	-0,038766	0,411894	-2,476497	3,153864	-9,713638	-0,639952	-3,064717	-0,592350	-23,281582	7,303906	3,182687	0,189322	-0,038766	0,411894	-5,519601	-11,707917	-9,713638	0,189322	-0,038766	0,411894	-5,519601	-11,707917	-9,713638
09:57:24,75	0,491866	3,296935	-0,069983	-0,491000	0,092990	1,054025	0,190273	-0,045427	0,414661	-2,193298	3,251032	-9,693414	-0,635229	-3,054213	-0,593167	-23,262440	7,343752	3,172103	0,190273	-0,045427	0,414661	-5,759283	-11,685378	-9,693414	0,190273	-0,045427	0,414661	-5,759283	-11,685378	-9,693414
09:57:24,80	0,491866	3,296935	-0,069983	-0,491000	0,092990	1,054025	0,178814	-0,044265	0,413845	-2,209610	2,651821	-9,703998	-0,642898	-3,060790	-0,593157	-23,286525	7,349292	3,175066	0,178814	-0,044265	0,413845	-5,684428	-11,385062	-9,703998	0,178814	-0,044265	0,413845	-5,684428	-11,385062	-9,703998
09:57:24,85	0,491866	3,296935	-0,069983	-0,491000	0,092990	1,054025	0,188344	-0,040912	0,413854	-2,391219	3,123775	-9,701035	-0,635234	-3,056177	-0,594714	-23,265795	7,340580	3,172685	0,188344	-0,040912	0,413854	-5,602814	-11,661247	-9,701035	0,188344	-0,040912	0,413854	-5,602814	-11,661247	-9,701035
09:57:24,90	0,491866	3,296935	-0,069983	-0,491000	0,092990	1,054025	0,180517	-0,045243	0,412297	-2,163185	2,739093	-9,703416	-0,640619	-3,062226	-0,593158	-23,315671	7,319367	3,179433	0,180517	-0,045243	0,412297	-5,714767	-11,431529	-9,703416	0,180517	-0,045243	0,412297	-5,714767	-11,431529	-9,703416
09:57:24,95	0,491866	3,296935	-0,069983	-0,491000	0,092990	1,054025	0,188448	-0,043603	0,413853	-2,291770	3,118915	-9,696668	-0,637482	-3,062299	-0,592325	-23,236968	7,351587	3,199062	0,188448	-0,043603	0,413853	-5,714617	-11,674287	-9,696668	0,188448	-0,043603	0,413853	-5,714617	-11,674287	-9,696668
09:57:25,00	0,491866	3,296935	-0,069983	-0,491000	0,092990	1,054025	0,186943	-0,046356	0,414686	-2,081348	3,092701	-9,677039	-0,636359	-3,066995	-0,593898	-23,269634	7,333512	3,165357	0,186943	-0,046356	0,414686	-5,720322	-11,582354	-9,677039	0,186943	-0,046356	0,414686	-5,720322	-11,582354	-9,677039
09:57:25,05	0,491866	3,296935	-0,069983	-0,491000	0,092990	1,054025	0,190449	-0,049678	0,413113	-1,940626	3,255735	-9,710744	-0,639315	-3,061911	-0,593524	-23,269196	7,359442	3,180734	0,190449	-0,049678	0,413113	-5,840323	-11,694502	-9,710744	0,190449	-0,049678	0,413113	-5,840323	-11,694502	-9,710744
09:57:25,10	0,491866	3,296935	-0,069983	-0,491000	0,092990	1,054025	0,187524	-0,044575	0,413487	-2,183272	3,091052	-9,695367	-0,633498	-3,056515	-0,593900	-23,273117	7,329534	3,220612	0,187524	-0,044575	0,413487	-5,682437	-11,629577	-9,695367	0,187524	-0,044575	0,413487	-5,682437	-11,629577	-9,695367
09:57:25,15	0,491866	3,296935	-0,069983	-0,491000	0,092990	1,054025	0,179942	-0,046915	0,413112	-2,089462	2,708328	-9,655489	-0,641100	-3,060852	-0,591557	-23,252575	7,296054	3,211100	0,179942	-0,046915	0,413112	-5,772304	-11,417086	-9,655489	0,179942	-0,046915	0,413112	-5,772304	-11,417086	-9,655489
09:57:25,20	0,491866	3,296935	-0,069983	-0,491000	0,092990	1,054025	0,187500	-0,042500	0,415455	-2,337787	3,135872	-9,665001	-0,636903	-3,065135	-0,589941	-23,226906	7,290862	3,243693	0,187500	-0,042500	0,415455	-5,674020	-11,582842	-9,665001	0,187500	-0,042500	0,415455	-5,674020	-11,582842	-9,665001
09:57:25,25	0,491866	3,296935	-0,069983	-0,491000	0,092990	1,054025	0,189110	-0,048276	0,417071	-2,029080	3,244459	-9,632408	-0,634069	-3,055792	-0,589639	-23,269454	7,319247	3,203126	0,189110	-0,048276	0,417071	-5,818755	-11,600702	-9,632408	0,189110	-0,048276	0,417071	-5,818755	-11,600702	-9,632408
09:57:25,30	0,491866	3,296935	-0,069983	-0,491000	0,092990	1,054025	0,179601	-0,046059	0,417372	-2,141045	2,698941	-9,672975	-0,641083	-3,061912	-0,590807	-23,239940	7,253885	3,160558	0,179601	-0,046059	0,417372	-5,756701	-11,399748	-9,672975	0,179601	-0,046059	0,417372	-5,756701	-11,399748	-9,672975
09:57:25,35	0,491866	3,296935	-0,069983	-0,491000	0,092990	1,054025	0,188408	-0,043045	0,416205	-2,339655	3,215147	-9,715543	-0,634079	-3,058554	-0,593127	-23,265040	7,290112	3,199013	0,188408	-0,043045	0,416205	-5,718661	-11,574894	-9,715543	0,188408	-0,043045	0,416205	-5,718661	-11,574894	-9,715543
09:57:25,40	0,491866	3,296935	-0,069983	-0,491000	0,092990	1,054025	0,181998	-0,047432	0,413885	-2,092710	2,841986	-9,677088	-0,644673	-3,058665	-0,590418	-23,282364	7,341014	3,211861	0,181998	-0,047432	0,413885	-5,816092	-11,444885	-9,677088	0,181998	-0,047432	0,413885	-5,816092	-11,444885	-9,677088
09:57:25,45	0,491866	3,296935	-0,069983	-0,491000	0,092990	1,054025	0,187392	-0,038313	0,416593	-2,531478	3,081993	-9,664240	-0,635235	-3,064766	-0,591950	-23,270454	7,276294	3,182253	0,187392	-0,038313	0,416593	-5,539017	-11,628266	-9,664240	0,187392	-0,038313	0,416593	-5,539017	-11,628266	-9,664240
09:57:25,50	0,491866	3,296935	-0,069983	-0,491000	0,092990	1,054025	0,187956	-0,049537	0,415061	-1,997920	3,154006	-9,693848	-0,636451	-3,060075	-0,588868	-23,288676	7,297626	3,186579	0,187956	-0,049537	0,415061	-5,886551	-11,600543	-9,693848	0,187956	-0,049537	0,415061	-5,886551	-11,600543	-9,693848
09:57:25,55	0,491866	3,296935	-0,069983	-0,491000	0,092990	1,054025	0,184502	-0,046138	0,418144	-2,165288	2,947926	-9,689522	-0,636837	-3,056745	-0,592711	-23,188925	7,335637	3,204072	0,184502	-0,046138	0,418144	-5,787121	-11,535446	-9,689522	0,184502	-0,046138	0,418144	-5,787121	-11,535446	-9,689522
09:57:25,60	0,491866	3,296935	-0,069983	-0,491000	0,092990	1,054025	0,181811	-0,044139	0,414300	-2,186458	2,875410	-9,672029	-0,635122	-3,065437	-0,590741	-23,222567	7,286111	3,205485	0,181811	-0,044139	0,414300	-5,651346	-11,396771	-9,672029	0,181811	-0,044139	0,414300	-5,651346	-11,396771	-9,672029
09:57:25,65	0,491866	3,296935	-0,069983	-0,491000	0,092990	1,054025	0,188481	-0,049970	0,416270	-1,942965	3,217851	-9,670616	-0,638204	-3,057506	-0,591188	-23,277267	7,324841	3,213049	0,188481	-0,049970	0,416270	-5,865576	-11,577882	-9,670616	0,188481	-0,049970	0,416270	-5,865576	-11,577882	-9,670616
09:57:25,70	0,491866	3,296935	-0,069983	-0,491000	0,092990	1,054025	0,183154	-0,043335	0,415823	-2,281762	2,874110	-9,663052	-0,637000	-3,060862	-0,588447	-23,252277	7,245202	3,203438	0,183154	-0,043335	0,415823	-5,683573	-11,503454	-9,663052	0,183154	-0,043335	0,415823	-5,683573	-11,503454	-9,663052
09:57:25,75	0,491866	3,296935	-0,069983	-0,491000	0,092990	1,054025	0,185457	-0,046056	0,418565	-2,196753	3,055364	-9,672663	-0,633436	-3,057792	-0,590009	-23,238646	7,274524	3,196569	0,185457	-0,046056	0,418565	-5,812150	-11,503041	-9,672663	0,185457	-0,046056	0,418565	-5,812150	-11,503041	-9,672663
09:57:25,80	0,491866	3,296935	-0,069983	-0,491000	0,092990	1,054025	0,181017	-0,047608	0,417002	-2,083863	2,821614	-9,679532	-0,642256	-3,061138	-0,590385	-23,236614	7,272187	3,209217	0,181017	-0,047608	0,417002	-5,821058	-11,388230	-9,679532	0,181017	-0,047608	0,417002	-5,821058	-11,388230	-9,679532
09:57:25,85	0,491866	3,296935	-0,069983	-0,491000	0,092990	1,054025	0,188324	-0,041642	0,416626	-2,395073	3,204515	-9,666884	-0,635222	-3,057413	-0,589211	-23,248359	7,289002	3,235156	0,188324	-0,041642	0,416626	-5,663982	-11,578942	-9,666884	0,188324	-0,041642	0,416626	-5,663982	-11,578942	-9,666884
09:57:25,90	0,491866	3,296935	-0,069983	-0,491000	0,092990	1,054025	0,181582	-0,045871	0,417800	-2,166482	2,835313	-9,640945	-0,641170	-3,059683	-0,588812	-23,275512	7,279940	3,262608	0,181582	-0,045871	0,417800	-5,767356	-11,418838	-9,640945	0,181582	-0,045871	0,417800	-5,767356	-11,418838	-9,640945
09:57:25,95	0,491866	3,296935	-0,069983	-0,491000	0,092990	1,054025	0,186522	-0,041854	0,418199	-2,396771	3,073217	-9,613493	-0,636943	-3,060229	-0,591160	-23,215415	7,232091	3,194704	0,186522	-0,041854	0,418199	-5,682340	-11,568736	-9,613493	0,186522	-0,041854	0,418199	-5,682340	-11,568736	-9,613493
09:57:26,00	0,491866	3,296935	-0,069983	-0,491000	0,092990	1,054025	0,184881	-0,045789	0,415852	-2,203575	3,063892	-9,681397	-0,633982	-3,059429	-0,589553	-23,217979	7,280614	3,263769	0,184881	-0,045789	0,415852	-5,797991	-11,449298	-9,681397	0,184881	-0,045789	0,415852	-5,797991	-11,449298	-9,681397
09:57:26,05	0,491866	3,296935	-0,069983	-0,491000	0,092990	1,054025	0,182708	-0,047952	0,417458	-2,050323	2,924387	-9,612332	-0,634061	-3,056883	-0,589207	-23,245851	7,264236	3,239459	0,182708	-0,047952	0,417458	-5,814588	-11,418182	-9,612332	0,182708	-0,047952	0,417458	-5,814588	-11,418182	-9,612332
09:57:26,10	0,491866	3,296935	-0,069983	-0,491000	0,092990	1,054025	0,180542	-0,046611	0,417804	-2,148175	2,795831	-9,636642	-0,641089	-3,063400	-0,587246	-23,241060	7,244458	3,235401	0,180542	-0,046611	0,417804	-5,807171	-11,376745	-9,636642	0,180542	-0,046611	0,417804	-5,807171	-11,376745	-9,636642
09:57:26,15	0,491866	3,296935	-0,069983	-0,491000	0,092990	1,054025	0,189700	-0,043783	0,419766	-2,309960	3,286057	-9,640700	-0,640497	-3,063713	-0,586099	-23,248080	7,251558	3,210833	0,189700	-0,043783	0,419766	-5,746963	-11,605379	-9,640700	0,189700	-0,043783	0,419766	-5,746963	-11,605379	-9,640700
09:57:26,20	0,491866	3,296935	-0,069983	-0,491000	0,092990	1,054025	0,189675	-0,044453	0,420912	-2,272510	3,275120	-9,665268	-0,638192	-3,063397	-0,590343	-23,258458	7,253912	3,257649	0,189675	-0,044453	0,420912	-5,762065	-11,614342	-9,665268	0,189675	-0,044453	0,420912	-5,762065	-11,614342	-9,665268
09:57:26,25	0,491866	3,296935	-0,069983	-0,491000	0,092990	1,054025	0,188249	-0,046291	0,416669	-2,180090	3,190825	-9,618452	-0,635734	-3,066670	-0,589164	-23,228035	7,262966	3,232622	0,188249	-0,046291	0,416669	-5,813920	-11,586729	-9,618452	0,188249	-0,046291	0,416669	-5,813920	-11,586729	-9,618452
09:57:26,30	0,491866	3,296935	-0,069983	-0,491000	0,092990	1,054025	0,189854	-0,050056	0,417848	-1,961237	3,296125	-9,643479	-0,631528	-3,062664	-0,586836	-23,198669	7,302661	3,223807	0,189854	-0,050056	0,417848	-5,890650	-11,607451	-9,643479	0,189854	-0,050056	0,417848	-5,890650	-11,607451	-9,643479
09:57:26,35	0,491866	3,296935	-0,069983	-0,491000	0,092990	1,054025	0,184282	-0,051695	0,420175	-1,826937	3,011965	-9,652294	-0,638209	-3,061263	-0,587675	-23,282647	7,286234	3,214017	0,184282	-0,051695	0,420175	-5,885031	-11,454210	-9,652294	0,184282	-0,051695	0,420175	-5,885031	-11,454210	-9,652294
09:57:26,40	0,491866	3,296935	-0,069983	-0,491000	0,092990	1,054025	0,186409	-0,045209	0,419336	-2,220456	3,058041	-9,662084	-0,639282	-3,061491	-0,591143	-23,215600	7,252490	3,214138	0,186409	-0,045209	0,419336	-5,769350	-11,575081	-9,662084	0,186409	-0,045209	0,419336	-5,769350	-11,575081	-9,662084
09:57:26,45	0,491866	3,296935	-0,069983	-0,491000	0,092990	1,054025	0,187144	-0,044394	0,415868	-2,258532	3,171190	-9,661963	-0,638123	-3,063076	-0,587252	-23,228213	7,231194	3,216028	0,187144	-0,044394	0,415868	-5,743454	-11,519619	-9,661963	0,187144	-0,044394	0,415868	-5,743454	-11,519619	-9,661963
09:57:26,50	0,491866	3,296935	-0,069983	-0,491000	0,092990	1,054025	0,187936	-0,046190	0,419760	-2,189862	3,212117	-9,660073	-0,633894	-3,056819	-0,584507	-23,188899	7,303273	3,251838	0,180403	-0,046724	0,422504	-5,747868	-11,343251	-9,624263	0,180403	-0,046724	0,422504	-5,747868	-11,343251	-9,624263
09:57:26,55	0,491866	3,296935	-0,069983	-0,491000	0,092990	1,054025	0,180403	-0,046724	0,422504	-2,080045	2,818393	-9,624263	-0,642861	-3,057622	-0,586091	-23,237487	7,271579	3,255462	0,180403	-0,046724	0,422504	-5,747868	-11,343251	-9,624263	0,180403	-0,046724	0,422504	-5,747868	-11,343251	-9,624263
09:57:26,60	0,491866	3,296935	-0,069983	-0,491000	0,092990	1,054025	0,185583	-0,039360	0,420921	-2,514712	3,061505	-9,620639	-0,636295	-3,061516	-0,587622	-23,187060	7,210188	3,220550	0,185583	-0,039360	0,420921	-5,604465	-11,506744	-9,620639	0,185583	-0,039360	0,420921	-5,604465	-11,506744	-9,620639
09:57:26,65	0,491866	3,296935	-0,069983	-0,491000	0,092990	1,054025	0,185672	-0,046994	0,419389	-2,145711	3,140491	-9,655551	-0,632217	-3,055989	-0,586849	-23,207699	7,256329	3,252365	0,185672	-0,046994	0,419389	-5,834711	-11,434731	-9,655551	0,185672	-0,046994	0,419389	-5,834711	-11,434731	-9,655551
09:57:26,70	0,491866	3,296935	-0,069983	-0,491000	0,092990	1,054025	0,178846	-0,047762	0,420163	-2,076129	2,744631	-9,623736	-0,642246	-3,059592	-0,588028	-23,212224	7,223548	3,235276	0,178846	-0,047762	0,420163	-5,825427	-11,294806	-9,623736	0,178846	-0,047762	0,420163	-5,825427	-11,294806	-9,623736
09:57:26,75	0,491866	3,296935	-0,069983	-0,491000	0,092990	1,054025	0,186981	-0,040878	0,418983	-2,464760	3,180082	-9,640825	-0,637561	-3,057582	-0,589209	-23,237647	7,280114	3,234331	0,186981	-0,040878	0,418983	-5,673646	-11,497890	-9,640825	0,186981	-0,040878	0,418983	-5,673646	-11,497890	-9,640825
09:57:26,80	0,491866	3,296935	-0,069983	-0,491000	0,092990	1,054025	0,182897	-0,043930	0,417802	-2,269762	2,917457	-9,641770	-0,636969	-3,061856	-0,589564	-23,217019	7,196627	3,240818	0,182897	-0,043930	0,417802	-5,718257	-11,439986	-9,641770	0,182897	-0,043930	0,417802	-5,718257	-11,439986	-9,641770
09:57:26,85	0,491866	3,296935	-0,069983	-0,491000	0,092990	1,054025	0,186303	-0,046579	0,417448	-2,193983	3,154180	-9,635283	-0,632870	-3,058113	-0,588044	-23,251498	7,278499	3,229599	0,186303	-0,046579	0,417448	-5,850454	-11,470639	-9,635283	0,186303	-0,046579	0,417448	-5,850454	-11,470639	-9,635283
09:57:26,90	0,491866	3,296935	-0,069983	-0,491000	0,092990	1,054025	0,181012	-0,048258	0,418967	-2,053025	2,808227	-9,646502	-0,635759	-3,064955	-0,589157	-23,220021	7,223970	3,246072	0,181012	-0,048258	0,418967	-5,841277	-11,401210	-9,646502	0,181012	-0,048258	0,418967	-5,841277	-11,401210	-9,646502
09:57:26,95	0,491866	3,296935	-0,069983	-0,491000	0,092990	1,054025	0,188382	-0,049177	0,417854	-2,036732	3,245999	-9,630029	-0,636985	-3,058099	-0,585698	-23,245493	7,267898	3,251287	0,188382	-0,049177	0,417854	-5,897110	-11,541995	-9,630029	0,188382	-0,049177	0,417854	-5,897110	-11,541995	-9,630029
09:57:27,00	0,491866	3,296935	-0,069983	-0,491000	0,092990	1,054025	0,183057	-0,044687	0,421313	-2,244880	2,925076	-9,624814	-0,633327	-3,054501	-0,590352	-23,172739	7,271120	3,235260	0,183057	-0,044687	0,421313	-5,752831	-11,444906	-9,624814	0,183057	-0,044687	0,421313	-5,752831	-11,444906	-9,624814
09:57:27,05	0,491866	3,296935	-0,069983	-0,491000	0,092990	1,054025	0,178112	-0,046056	0,416659	-2,134558	2,729352	-9,640841	-0,639944	-3,058436	-0,588418	-23,247083	7,268090	3,257248	0,178112	-0,046056	0,416659	-5,749925	-11,252478	-9,640841	0,178112	-0,046056	0,416659	-5,749925	-11,252478	-9,640841
09:57:27,10	0,491866	3,296935	-0,069983	-0,491000	0,092990	1,054025	0,184829	-0,042293	0,418593	-2,370028	3,015729	-9,618853	-0,638027	-3,058965	-0,590730	-23,193265	7,318466	3,245433	0,184829	-0,042293	0,418593	-5,690003	-11,493328	-9,618853	0,184829	-0,042293	0,418593	-5,690003	-11,493328	-9,618853
09:57:27,15	0,491866	3,296935	-0,069983	-0,491000	0,092990	1,054025	0,184329	-0,044218	0,416281	-2,199397	3,011153	-9,630668	-0,635140	-3,057742	-0,583744	-23,215517	7,276199	3,245583	0,184329	-0,044218	0,416281	-5,670476	-11,458660	-9,630668	0,184329	-0,044218	0,416281	-5,670476	-11,458660	-9,630668
09:57:27,20	0,491866	3,296935	-0,069983	-0,491000	0,092990	1,054025	0,181826	-0,046107	0,423267	-2,148879	2,882852	-9,630518	-0,638726	-3,060412	-0,586082	-23,215800	7,194815	3,228850	0,181826	-0,046107	0,423267	-5,768276	-11,390465	-9,630518	0,181826	-0,046107	0,423267	-5,768276	-11,390465	-9,630518
09:57:27,25	0,491866	3,296935	-0,069983	-0,491000	0,092990	1,054025	0,185931	-0,044336	0,420929	-2,311605	3,136780	-9,647251	-0,633427	-3,066582	-0,589570	-23,250347	7,258857	3,218844	0,185931	-0,044336	0,420929	-5,791961	-11,458811	-9,647251	0,185931	-0,044336	0,420929	-5,791961	-11,458811	-9,647251
09:57:27,30	0,491866	3,296935	-0,069983	-0,491000	0,092990	1,054025	0,188624	-0,052010	0,417441	-1,874359	3,214895	-9,657257	-0,635299	-3,057352	-0,588412	-23,253321	7,207994	3,266038	0,188624	-0,052010	0,417441	-5,957139	-11,592123	-9,657257	0,188624	-0,052010	0,417441	-5,957139	-11,592123	-9,657257
09:57:27,35	0,491866	3,296935	-0,069983	-0,491000	0,092990	1,054025	0,181567	-0,045774	0,418599	-2,244150	2,870788	-9,610063	-0,639324	-3,060305	-0,587605	-23,227165	7,242902	3,279798	0,181567	-0,045774	0,418599	-5,837428	-11,382258	-9,610063	0,181567	-0,045774	0,418599	-5,837428	-11,382258	-9,610063
09:57:27,40	0,491866	3,296935	-0,069983	-0,491000	0,092990	1,054025	0,186137	-0,043765	0,419406	-2,305336	3,113593	-9,596303	-0,638091	-3,065814	-0,586840	-23,217995	7,224883	3,224760	0,186137	-0,043765	0,419406	-5,740866	-11,498148	-9,596303	0,186137	-0,043765	0,419406	-5,740866	-11,498148	-9,596303
09:57:27,45	0,491866	3,296935	-0,069983	-0,491000	0,092990	1,054025	0,190292	-0,047587	0,420172	-2,117585	3,346596	-9,651341	-0,632727	-3,059745	-0,586789	-23,173866	7,249501	3,289878	0,190292	-0,047587	0,420172	-5,853183	-11,591302	-9,651341	0,190292	-0,047587	0,420172	-5,853183	-11,591302	-9,651341
09:57:27,50	0,491866	3,296935	-0,069983	-0,491000	0,092990	1,054025	0,182354	-0,049198	0,420222	-1,990457	2,959732	-9,586223	-0,640521	-3,058092	-0,587646	-23,245489	7,277211	3,252161	0,182354	-0,049198	0,420222	-5,852476	-11,355038	-9,586223	0,182354	-0,049198	0,420222	-5,852476	-11,355038	-9,586223
09:57:27,55	0,491866	3,296935	-0,069983	-0,491000	0,092990	1,054025	0,184819	-0,041622	0,419365	-2,396231	3,012032	-9,623940	-0,638170	-3,065237	-0,588416	-23,243624	7,202102	3,215634	0,184819	-0,041622	0,419365	-5,663522	-11,496244	-9,623940	0,184819	-0,041622	0,419365	-5,663522	-11,496244	-9,623940
09:57:27,60	0,491866	3,296935	-0,069983	-0,491000	0,092990	1,054025	0,189832	-0,047230	0,418596	-2,168701	3,311877	-9,660467	-0,635298	-3,056616	-0,588424	-23,255661	7,217668	3,256798	0,189832	-0,047230	0,418596	-5,876261	-11,589918	-9,660467	0,189832	-0,047230	0,418596	-5,876261	-11,589918	-9,660467
09:57:27,65	0,491866	3,296935	-0,069983	-0,491000	0,092990	1,054025	0,180930	-0,045407	0,418588	-2,256059	2,830763	-9,619303	-0,637626	-3,059851	-0,586495	-23,270368	7,254380	3,231843	0,180930	-0,045407	0,418588	-5,820478	-11,372222	-9,619303	0,180930	-0,045407	0,418588	-5,820478	-11,372222	-9,619303
09:57:27,70	0,491866	3,296935	-0,069983	-0,491000	0,092990	1,054025	0,184895	-0,045009	0,420516	-2,252309	3,005886	-9,644258	-0,633316	-3,066178	-0,587553	-23,186106	7,236257	3,279298	0,184895	-0,045009	0,420516	-5,785494	-11,508406	-9,644258	0,184895	-0,045009	0,420516	-5,785494	-11,508406	-9,644258
09:57:27,75	0,491866	3,296935	-0,069983	-0,491000	0,092990	1,054025	0,188220	-0,051904	0,419458	-1,867314	3,260788	-9,596803	-0,635108	-3,055082	-0,588785	-23,175191	7,253205	3,252744	0,188220	-0,051904	0,419458	-5,941784	-11,514467	-9,596803	0,188220	-0,051904	0,419458	-5,941784	-11,514467	-9,596803
09:57:27,80	0,491866	3,296935	-0,069983	-0,491000	0,092990	1,054025	0,179506	-0,044804	0,418226	-2,216379	2,808674	-9,623357	-0,641702	-3,059910	-0,588419	-23,230705	7,217687	3,240408	0,179506	-0,044804	0,418226	-5,733500	-11,282585	-9,623357	0,179506	-0,044804	0,418226	-5,733500	-11,282585	-9,623357
09:57:27,85	0,491866	3,296935	-0,069983	-0,491000	0,092990	1,054025	0,186984	-0,041508	0,418592	-2,446307	3,167192	-9,635693	-0,633868	-3,064585	-0,583315	-23,184241	7,255072	3,238682	0,186984	-0,041508	0,418592	-5,704663	-11,511059	-9,635693	0,186984	-0,041508	0,418592	-5,704663	-11,511059	-9,635693
09:57:27,90	0,491866	3,296935	-0,069983	-0,491000	0,092990	1,054025	0,187116	-0,050629	0,423697	-1,916374	3,195581	-9,637419	-0,635754	-3,058972	-0,586847	-23,209674	7,233420	3,245751	0,187116	-0,050629	0,423697	-5,890777	-11,493000	-9,637419	0,187116	-0,050629	0,423697	-5,890777	-11,493000	-9,637419
09:57:27,95	0,491866	3,296935	-0,069983	-0,491000	0,092990	1,054025	0,183198	-0,046190	0,420165	-2,178704	2,980678	-9,630350	-0,633936	-3,064451	-0,587974	-23,200879	7,245245	3,255918	0,183198	-0,046190	0,420165	-5,804594	-11,400389	-9,630350	0,183198	-0,046190	0,420165	-5,804594	-11,400389	-9,630350
09:57:28,00	0,491866	3,296935	-0,069983	-0,491000	0,092990	1,054025	0,187033	-0,050504	0,419037	-1,939725	3,181805	-9,620183	-0,634598	-3,056824	-0,586881	-23,222591	7,247433	3,217802	0,187033	-0,050504	0,419037	-5,904284	-11,500314	-9,620183	0,187033	-0,050504	0,419037	-5,904284	-11,500314	-9,620183
09:57:28,05	0,491866	3,296935	-0,069983	-0,491000	0,092990	1,054025	0,180760	-0,046117	0,420130	-2,176807	2,835701	-9,658299	-0,641594	-3,059409	-0,587228	-23,177293	7,207944	3,243760	0,180760	-0,046117	0,420130	-5,796991	-11,353971	-9,658299	0,180760	-0,046117	0,420130	-5,796991	-11,353971	-9,658299
09:57:28,10	0,491866	3,296935	-0,069983	-0,491000	0,092990	1,054025	0,184145	-0,052155	0,419827	-1,878537	3,021859	-9,586317	-0,631062	-3,062775	-0,587184	-23,221660	7,228784	3,289785	0,184145	-0,052155	0,419827	-5,972672	-11,433547	-9,586317	0,184145	-0,052155	0,419827	-5,972672	-11,433547	-9,586317
09:57:28,15	0,491866	3,296935	-0,069983	-0,491000	0,092990	1,054025	0,184145	-0,052155	0,419827	-1,878537	3,021859	-9,586317	-0,636225	-3,058905	-0,584487	-23,181370	7,304248	3,265603	0,184145	-0,052155	0,419827	-5,972672	-11,433547	-9,586317	0,184145	-0,052155	0,419827	-5,972672	-11,433547	-9,586317
09:57:28,20	0,491866	3,296935	-0,069983	-0,491000	0,092990	1,054025	0,183376	-0,045748	0,422524	-2,126174	2,978995	-9,610498	-0,639356	-3,061864	-0,585284	-23,245339	7,223582	3,268026	0,183376	-0,045748	0,422524	-5,717402	-11,415989	-9,610498	0,183376	-0,045748	0,422524	-5,717402	-11,415989	-9,610498
09:57:28,25	0,491866	3,296935	-0,069983	-0,491000	0,092990	1,054025	0,187504	-0,044517	0,421728	-2,292041	3,178586	-9,608075	-0,638125	-3,061538	-0,585661	-23,203910	7,176073	3,256879	0,187504	-0,044517	0,421728	-5,786618	-11,540447	-9,608075	0,187504	-0,044517	0,421728	-5,786618	-11,540447	-9,608075
09:57:28,30	0,491866	3,296935	-0,069983	-0,491000	0,092990	1,054025	0,186606	-0,045419	0,421350	-2,265536	3,191533	-9,619222	-0,632221	-3,057799	-0,583304	-23,198612	7,207948	3,296748	0,186606	-0,045419	0,421350	-5,830965	-11,457022	-9,619222	0,186606	-0,045419	0,421350	-5,830965	-11,457022	-9,619222
09:57:28,35	0,491866	3,296935	-0,069983	-0,491000	0,092990	1,054025	0,180415	-0,048663	0,423707	-2,066612	2,858269	-9,579353	-0,639929	-3,057928	-0,588786	-23,227706	7,245372	3,276004	0,180415	-0,048663	0,423707	-5,886669	-11,304319	-9,579353	0,180415	-0,048663	0,423707	-5,886669	-11,304319	-9,579353
09:57:28,40	0,491866	3,296935	-0,069983	-0,491000	0,092990	1,054025	0,184382	-0,042052	0,418225	-2,392529	3,020625	-9,600097	-0,638742	-3,059070	-0,584118	-23,221080	7,201343	3,266876	0,184382	-0,042052	0,418225	-5,693611	-11,453342	-9,600097	0,184382	-0,042052	0,418225	-5,693611	-11,453342	-9,600097
09:57:28,45	0,491866	3,296935	-0,069983	-0,491000	0,092990	1,054025	0,184777	-0,043651	0,422893	-2,344183	3,068944	-9,609225	-0,632186	-3,053815	-0,585273	-23,169075	7,201126	3,268949	0,184777	-0,043651	0,422893	-5,770809	-11,436071	-9,609225	0,184777	-0,043651	0,422893	-5,770809	-11,436071	-9,609225
09:57:28,50	0,491866	3,296935	-0,069983	-0,491000	0,092990	1,054025	0,176948	-0,046701	0,421739	-2,159768	2,706956	-9,607152	-0,632986	-3,060055	-0,585684	-23,282586	7,200923	3,274141	0,176948	-0,046701	0,421739	-5,825820	-11,183442	-9,607152	0,176948	-0,046701	0,421739	-5,825820	-11,183442	-9,607152
09:57:28,55	0,491866	3,296935	-0,069983	-0,491000	0,092990	1,054025	0,182752	-0,049129	0,421328	-2,090466	2,910583	-9,601960	-0,629252	-3,064571	-0,585628	-23,207008	7,214476	3,268894	0,182752	-0,049129	0,421328	-5,947082	-11,435461	-9,601960	0,182752	-0,049129	0,421328	-5,947082	-11,435461	-9,601960
09:57:28,61	0,491866	3,296935	-0,069983	-0,491000	0,092990	1,054025	0,184796	-0,054620	0,421383	-1,755389	3,075546	-9,607207	-0,630950	-3,062251	-0,584841	-23,173761	7,228779	3,278273	0,184796	-0,054620	0,421383	-6,043078	-11,430951	-9,607207	0,184796	-0,054620	0,421383	-6,043078	-11,430951	-9,607207
09:57:28,66	0,491866	3,296935	-0,069983	-0,491000	0,092990	1,054025	0,183636	-0,051990	0,422171	-1,863150	3,036855	-9,597828	-0,639451	-3,062067	-0,585699	-23,280054	7,191141	3,253014	0,183636	-0,051990	0,422171	-5,944366	-11,378563	-9,597828	0,183636	-0,051990	0,422171	-5,944366	-11,378563	-9,597828
09:57:28,71	0,491866	3,296935	-0,069983	-0,491000	0,092990	1,054025	0,187727	-0,044536	0,421312	-2,336508	3,176364	-9,623087	-0,640718	-3,064343	-0,585761	-23,250665	7,174527	3,271041	0,187727	-0,044536	0,421312	-5,832571	-11,560213	-9,623087	0,187727	-0,044536	0,421312	-5,832571	-11,560213	-9,623087
09:57:28,76	0,491866	3,296935	-0,069983	-0,491000	0,092990	1,054025	0,190332	-0,044576	0,421251	-2,334098	3,345555	-9,605060	-0,626871	-3,060699	-0,704178	-23,150212	6,537722	2,743183	0,190332	-0,044576	0,421251	-5,833338	-11,595472	-9,605060	0,190332	-0,044576	0,421251	-5,833338	-11,595472	-9,605060
09:57:28,81	0,491866	3,296935	-0,069983	-0,491000	0,092990	1,054025	0,180252	-0,054746	0,302833	-2,306523	3,226830	-10,132918	-0,633038	-3,067724	-0,617187	-23,731184	6,865548	2,450244	0,180252	-0,054746	0,302833	-6,604104	-10,922974	-10,132918	0,180252	-0,054746	0,302833	-6,604104	-10,922974	-10,132918
09:57:28,86	0,491983	3,296942	-0,069996	-0,491012	0,092975	1,104034	0,189420	-0,052918	0,389824	-2,408182	3,036482	-10,425857	-0,633775	-3,069436	-0,614437	-23,849417	6,817649	2,552040	0,189420	-0,052918	0,389824	-6,562231	-11,832959	-10,425857	0,189420	-0,052918	0,389824	-6,562231	-11,832959	-10,425857
09:57:28,91	0,491983	3,296942	-0,069996	-0,491012	0,092975	1,104034	0,191270	-0,053136	0,392574	-2,497440	3,054275	-10,324061	-0,634240	-3,079667	-0,614756	-23,822562	6,837093	2,570363	0,191270	-0,053136	0,392574	-6,668609	-11,960445	-10,324061	0,191270	-0,053136	0,392574	-6,668609	-11,960445	-10,324061
09:57:28,96	0,491983	3,296942	-0,069996	-0,491012	0,092975	1,104034	0,200364	-0,057849	0,392255	-2,222104	3,540662	-10,305738	-0,636959	-3,076993	-0,611299	-23,851037	6,822152	2,553465	0,200364	-0,057849	0,392255	-6,763234	-12,187882	-10,305738	0,200364	-0,057849	0,392255	-6,763234	-12,187882	-10,305738
09:57:29,01	0,491983	3,296942	-0,069996	-0,491012	0,092975	1,104034	0,193237	-0,053605	0,393758	-2,491725	3,176996	-10,316409	-0,634352	-3,071373	-0,613254	-23,841029	6,791252	2,559692	0,193237	-0,053605	0,393758	-6,699700	-11,992094	-10,316409	0,193237	-0,053605	0,393758	-6,699700	-11,992094	-10,316409
09:57:29,06	0,491983	3,296942	-0,069996	-0,491012	0,092975	1,104034	0,193237	-0,053605	0,393758	-2,491725	3,176996	-10,316409	-0,630741	-3,079665	-0,616283	-23,822686	6,808277	2,600047	0,193237	-0,053605	0,393758	-6,699700	-11,992094	-10,316409	0,193237	-0,053605	0,393758	-6,699700	-11,992094	-10,316409
09:57:29,11	0,491983	3,296942	-0,069996	-0,491012	0,092975	1,104034	0,198612	-0,060877	0,390728	-2,089644	3,463872	-10,276054	-0,627291	-3,073473	-0,610492	-23,839248	6,753301	2,586757	0,198612	-0,060877	0,390728	-6,868504	-12,127160	-10,276054	0,198612	-0,060877	0,390728	-6,868504	-12,127160	-10,276054
09:57:29,16	0,491983	3,296942	-0,069996	-0,491012	0,092975	1,104034	0,191525	-0,060769	0,396519	-2,151148	3,108495	-10,289344	-0,634243	-3,077309	-0,612387	-23,777071	6,720305	2,603824	0,191525	-0,060769	0,396519	-6,921534	-11,926211	-10,289344	0,191525	-0,060769	0,396519	-6,921534	-11,926211	-10,289344
09:57:29,21	0,491983	3,296942	-0,069996	-0,491012	0,092975	1,104034	0,198323	-0,056667	0,394624	-2,361955	3,532317	-10,272277	-0,630870	-3,074744	-0,582108	-23,833013	6,905911	2,594095	0,198323	-0,056667	0,394624	-6,810310	-12,036004	-10,272277	0,198323	-0,056667	0,394624	-6,810310	-12,036004	-10,272277
09:57:29,26	0,491983	3,296942	-0,069996	-0,491012	0,092975	1,104034	0,194415	-0,058305	0,424903	-2,143992	3,187854	-10,282006	-0,645645	-3,079993	-0,557773	-24,038967	7,093857	2,129859	0,194415	-0,058305	0,424903	-6,720958	-12,073694	-10,282006	0,194415	-0,058305	0,424903	-6,720958	-12,073694	-10,282006
09:57:29,31	0,491983	3,296942	-0,069996	-0,491012	0,092975	1,104034	0,206348	-0,048134	0,449239	-2,613095	3,536077	-10,746242	-0,643111	-3,084749	-0,635319	-24,375150	7,427566	1,922017	0,206348	-0,048134	0,449239	-6,391638	-12,662274	-10,746242	0,206348	-0,048134	0,449239	-6,391638	-12,662274	-10,746242
09:57:29,36	0,491969	3,296985	-0,070004	-0,491005	0,093006	1,153987	0,209200	-0,052707	0,371693	-2,254417	3,226366	-10,954084	-0,644143	-3,085072	-0,628968	-24,306831	7,195603	1,924329	0,209200	-0,052707	0,371693	-6,391901	-13,195840	-10,954084	0,209200	-0,052707	0,371693	-6,391901	-13,195840	-10,954084
09:57:29,41	0,491969	3,296985	-0,070004	-0,491005	0,093006	1,153987	0,209996	-0,051975	0,378044	-2,459216	3,442906	-10,951772	-0,635551	-3,081027	-0,627892	-24,357163	7,250588	1,971645	0,209996	-0,051975	0,378044	-6,539224	-13,041787	-10,951772	0,209996	-0,051975	0,378044	-6,539224	-13,041787	-10,951772
09:57:29,46	0,491969	3,296985	-0,070004	-0,491005	0,093006	1,153987	0,202197	-0,057393	0,379119	-2,155011	2,966258	-10,904457	-0,639458	-3,089451	-0,630517	-24,271001	7,256529	2,004538	0,202197	-0,057393	0,379119	-6,660356	-12,906185	-10,904457	0,202197	-0,057393	0,379119	-6,660356	-12,906185	-10,904457
09:57:29,51	0,491969	3,296985	-0,070004	-0,491005	0,093006	1,153987	0,211446	-0,058222	0,376494	-2,063681	3,518849	-10,871563	-0,643207	-3,082077	-0,626301	-24,338751	7,200776	2,015864	0,211446	-0,058222	0,376494	-6,634098	-13,079633	-10,871563	0,211446	-0,058222	0,376494	-6,634098	-13,079633	-10,871563
09:57:29,56	0,491969	3,296985	-0,070004	-0,491005	0,093006	1,153987	0,206934	-0,051288	0,380710	-2,506386	3,253452	-10,860237	-0,645483	-3,085327	-0,625910	-24,296327	7,146594	1,978663	0,206934	-0,051288	0,380710	-6,532517	-12,990874	-10,860237	0,206934	-0,051288	0,380710	-6,532517	-12,990874	-10,860237
09:57:29,61	0,491969	3,296985	-0,070004	-0,491005	0,093006	1,153987	0,210887	-0,050942	0,381101	-2,550129	3,522826	-10,897438	-0,637978	-3,089371	-0,625465	-24,293597	7,176672	2,014748	0,210887	-0,050942	0,381101	-6,549037	-13,031791	-10,897438	0,210887	-0,050942	0,381101	-6,549037	-13,031791	-10,897438
09:57:29,66	0,491969	3,296985	-0,070004	-0,491005	0,093006	1,153987	0,210636	-0,059463	0,381547	-2,079580	3,497095	-10,861353	-0,637389	-3,083591	-0,627055	-24,351274	7,138785	2,034627	0,210636	-0,059463	0,381547	-6,747454	-13,037811	-10,861353	0,210636	-0,059463	0,381547	-6,747454	-13,037811	-10,861353
09:57:29,71	0,491969	3,296985	-0,070004	-0,491005	0,093006	1,153987	0,205336	-0,057084	0,379956	-2,264963	3,190514	-10,841474	-0,641336	-3,085172	-0,625085	-24,267262	7,105462	2,016046	0,205336	-0,057084	0,379956	-6,746046	-12,928380	-10,841474	0,205336	-0,057084	0,379956	-6,746046	-12,928380	-10,841474
09:57:29,76	0,491969	3,296985	-0,070004	-0,491005	0,093006	1,153987	0,208679	-0,054456	0,381926	-2,388467	3,453743	-10,860055	-0,639900	-3,088412	-0,623818	-24,270258	7,174698	2,045554	0,208679	-0,054456	0,381926	-6,663259	-12,927540	-10,860055	0,208679	-0,054456	0,381926	-6,663259	-12,927540	-10,860055
09:57:29,81	0,491969	3,296985	-0,070004	-0,491005	0,093006	1,153987	0,210767	-0,057320	0,383194	-2,181088	3,525104	-10,830547	-0,637962	-3,079784	-0,621917	-24,254225	7,141092	2,024583	0,210767	-0,057320	0,383194	-6,680688	-13,020083	-10,830547	0,210767	-0,057320	0,383194	-6,680688	-13,020083	-10,830547
09:57:29,86	0,491969	3,296985	-0,070004	-0,491005	0,093006	1,153987	0,202326	-0,054683	0,385094	-2,339275	3,116868	-10,851518	-0,641892	-3,088980	-0,622319	-24,261885	7,101964	2,052295	0,202326	-0,054683	0,385094	-6,631907	-12,765713	-10,851518	0,202326	-0,054683	0,385094	-6,631907	-12,765713	-10,851518
09:57:29,91	0,491969	3,296985	-0,070004	-0,491005	0,093006	1,153987	0,212255	-0,055878	0,384693	-2,314874	3,646109	-10,823806	-0,637105	-3,082785	-0,622703	-24,211185	7,106396	2,053896	0,212255	-0,055878	0,384693	-6,701278	-13,015903	-10,823806	0,212255	-0,055878	0,384693	-6,701278	-13,015903	-10,823806
09:57:29,96	0,491969	3,296985	-0,070004	-0,491005	0,093006	1,153987	0,204496	-0,056927	0,384308	-2,231148	3,284358	-10,822205	-0,637793	-3,088072	-0,621152	-24,263333	7,073722	2,051538	0,204496	-0,056927	0,384308	-6,699882	-12,768610	-10,822205	0,204496	-0,056927	0,384308	-6,699882	-12,768610	-10,822205
09:57:30,01	0,491969	3,296985	-0,070004	-0,491005	0,093006	1,153987	0,209419	-0,058974	0,385859	-2,179065	3,511507	-10,824563	-0,637989	-3,086064	-0,622827	-24,263997	7,109078	2,075764	0,209419	-0,058974	0,385859	-6,808503	-12,927882	-10,824563	0,209419	-0,058974	0,385859	-6,808503	-12,927882	-10,824563
09:57:30,06	0,491969	3,296985	-0,070004	-0,491005	0,093006	1,153987	0,205255	-0,055811	0,386213	-2,335560	3,258658	-10,823036	-0,638451	-3,082885	-0,620798	-24,290807	7,098797	2,053065	0,205255	-0,055811	0,386213	-6,716706	-12,853873	-10,823036	0,205255	-0,055811	0,386213	-6,716706	-12,853873	-10,823036
09:57:30,11	0,491969	3,296985	-0,070004	-0,491005	0,093006	1,153987	0,205255	-0,055811	0,386213	-2,335560	3,258658	-10,823036	-0,643784	-3,082653	-0,621959	-24,301056	7,103114	2,077353	0,205255	-0,055811	0,386213	-6,716706	-12,853873	-10,823036	0,205255	-0,055811	0,386213	-6,716706	-12,853873	-10,823036
09:57:30,16	0,491969	3,296985	-0,070004	-0,491005	0,093006	1,153987	0,207721	-0,051076	0,385052	-2,583131	3,375852	-10,798748	-0,638980	-3,088477	-0,623079	-24,271161	7,101724	2,077649	0,207721	-0,051076	0,385052	-6,592633	-12,930254	-10,798748	0,207721	-0,051076	0,385052	-6,592633	-12,930254	-10,798748
09:57:30,21	0,491969	3,296985	-0,070004	-0,491005	0,093006	1,153987	0,210363	-0,058149	0,383932	-2,201625	3,539805	-10,798452	-0,635444	-3,092609	-0,622680	-24,272869	7,069877	2,061866	0,210363	-0,058149	0,383932	-6,766306	-12,973674	-10,798452	0,210363	-0,058149	0,383932	-6,766306	-12,973674	-10,798452
09:57:30,26	0,491969	3,296985	-0,070004	-0,491005	0,093006	1,153987	0,212173	-0,063277	0,384331	-1,963380	3,648399	-10,814235	-0,640699	-3,089207	-0,623048	-24,234551	7,061057	2,094926	0,212173	-0,063277	0,384331	-6,930645	-13,007210	-10,814235	0,212173	-0,063277	0,384331	-6,930645	-13,007210	-10,814235
09:57:30,31	0,491969	3,296985	-0,070004	-0,491005	0,093006	1,153987	0,211855	-0,057024	0,383963	-2,277011	3,669432	-10,781175	-0,638484	-3,082215	-0,619228	-24,304806	7,102106	2,086369	0,211855	-0,057024	0,383963	-6,753422	-12,961176	-10,781175	0,211855	-0,057024	0,383963	-6,753422	-12,961176	-10,781175
09:57:30,36	0,491969	3,296985	-0,070004	-0,491005	0,093006	1,153987	0,204692	-0,055447	0,387784	-2,358615	3,215593	-10,789733	-0,641929	-3,087314	-0,621538	-24,259700	7,059750	2,065221	0,204692	-0,055447	0,387784	-6,711198	-12,852724	-10,789733	0,204692	-0,055447	0,387784	-6,711198	-12,852724	-10,789733
09:57:30,41	0,491969	3,296985	-0,070004	-0,491005	0,093006	1,153987	0,210830	-0,055013	0,385474	-2,395319	3,595020	-10,810880	-0,638893	-3,083207	-0,619165	-24,224441	7,114546	2,114756	0,210830	-0,055013	0,385474	-6,713821	-12,955146	-10,810880	0,210830	-0,055013	0,385474	-6,713821	-12,955146	-10,810880
09:57:30,46	0,491969	3,296985	-0,070004	-0,491005	0,093006	1,153987	0,205756	-0,055588	0,387846	-2,300305	3,334279	-10,761345	-0,638122	-3,085832	-0,620907	-24,314565	7,068602	2,077868	0,205756	-0,055588	0,387846	-6,663990	-12,817532	-10,761345	0,205756	-0,055588	0,387846	-6,663990	-12,817532	-10,761345
09:57:30,51	0,491969	3,296985	-0,070004	-0,491005	0,093006	1,153987	0,207644	-0,057570	0,386105	-2,282133	3,377381	-10,798233	-0,638342	-3,089210	-0,621091	-24,234573	7,057052	2,108550	0,207644	-0,057570	0,386105	-6,801342	-12,922644	-10,798233	0,207644	-0,057570	0,386105	-6,801342	-12,922644	-10,798233
09:57:30,56	0,491969	3,296985	-0,070004	-0,491005	0,093006	1,153987	0,210679	-0,059068	0,385920	-2,174220	3,610267	-10,767551	-0,643743	-3,086953	-0,619193	-24,286441	7,077522	2,103140	0,210679	-0,059068	0,385920	-6,811059	-12,928029	-10,767551	0,210679	-0,059068	0,385920	-6,811059	-12,928029	-10,767551
09:57:30,61	0,491969	3,296985	-0,070004	-0,491005	0,093006	1,153987	0,211425	-0,053262	0,387818	-2,484341	3,593884	-10,772961	-0,644890	-3,085633	-0,622175	-24,256748	7,056134	2,092656	0,211425	-0,053262	0,387818	-6,665405	-13,002941	-10,772961	0,211425	-0,053262	0,387818	-6,665405	-13,002941	-10,772961
09:57:30,66	0,491969	3,296985	-0,070004	-0,491005	0,093006	1,153987	0,210855	-0,051608	0,384837	-2,574029	3,600683	-10,783445	-0,643664	-3,086676	-0,623070	-24,222571	7,015714	2,078692	0,210855	-0,051608	0,384837	-6,625247	-12,951445	-10,783445	0,210855	-0,051608	0,384837	-6,625247	-12,951445	-10,783445
09:57:30,71	0,491969	3,296985	-0,070004	-0,491005	0,093006	1,153987	0,211145	-0,053192	0,383941	-2,509576	3,665578	-10,797409	-0,639590	-3,087825	-0,619926	-24,239087	6,984474	2,120087	0,211145	-0,053192	0,383941	-6,685140	-12,909324	-10,797409	0,211145	-0,053192	0,383941	-6,685140	-12,909324	-10,797409
09:57:30,76	0,491969	3,296985	-0,070004	-0,491005	0,093006	1,153987	0,210104	-0,057294	0,387085	-2,331570	3,612737	-10,756014	-0,638910	-3,083311	-0,618811	-24,207137	7,020410	2,058032	0,210104	-0,057294	0,387085	-6,829164	-12,880407	-10,756014	0,210104	-0,057294	0,387085	-6,829164	-12,880407	-10,756014
09:57:30,81	0,491969	3,296985	-0,070004	-0,491005	0,093006	1,153987	0,205855	-0,055626	0,388200	-2,371226	3,401479	-10,818069	-0,636031	-3,080157	-0,619146	-24,215802	7,013649	2,146287	0,205855	-0,055626	0,388200	-6,737856	-12,758102	-10,818069	0,205855	-0,055626	0,388200	-6,737856	-12,758102	-10,818069
09:57:30,86	0,491969	3,296985	-0,070004	-0,491005	0,093006	1,153987	0,201683	-0,056542	0,387865	-2,333753	3,180435	-10,729814	-0,641968	-3,087471	-0,619199	-24,248368	6,962523	2,065382	0,201683	-0,056542	0,387865	-6,772333	-12,651679	-10,729814	0,201683	-0,056542	0,387865	-6,772333	-12,651679	-10,729814
09:57:30,91	0,491969	3,296985	-0,070004	-0,491005	0,093006	1,153987	0,210985	-0,055058	0,387812	-2,471504	3,661524	-10,810719	-0,639976	-3,082055	-0,620539	-24,226055	6,998839	2,107041	0,210985	-0,055058	0,387812	-6,793554	-12,900835	-10,810719	0,210985	-0,055058	0,387812	-6,793554	-12,900835	-10,810719
09:57:30,96	0,491969	3,296985	-0,070004	-0,491005	0,093006	1,153987	0,205299	-0,054075	0,386473	-2,480025	3,366999	-10,769061	-0,633073	-3,081024	-0,619173	-24,219764	7,019879	2,103320	0,205299	-0,054075	0,386473	-6,724892	-12,748981	-10,769061	0,205299	-0,054075	0,386473	-6,724892	-12,748981	-10,769061
09:57:31,01	0,491969	3,296985	-0,070004	-0,491005	0,093006	1,153987	0,200955	-0,059537	0,387838	-2,174606	3,136021	-10,772781	-0,639659	-3,082131	-0,618804	-24,275696	7,032841	2,117318	0,200955	-0,059537	0,387838	-6,848282	-12,638927	-10,772781	0,200955	-0,059537	0,387838	-6,848282	-12,638927	-10,772781
09:57:31,06	0,491969	3,296985	-0,070004	-0,491005	0,093006	1,153987	0,205207	-0,054388	0,388207	-2,459132	3,302211	-10,758783	-0,643484	-3,084839	-0,618627	-24,269067	6,986055	2,080665	0,205207	-0,054388	0,388207	-6,728555	-12,806529	-10,758783	0,205207	-0,054388	0,388207	-6,728555	-12,806529	-10,758783
09:57:31,11	0,491969	3,296985	-0,070004	-0,491005	0,093006	1,153987	0,209464	-0,052429	0,388384	-2,598164	3,552727	-10,795436	-0,635331	-3,083841	-0,618327	-24,175949	7,017720	2,154774	0,209464	-0,052429	0,388384	-6,713865	-12,890214	-10,795436	0,209464	-0,052429	0,388384	-6,713865	-12,890214	-10,795436
09:57:31,16	0,491969	3,296985	-0,070004	-0,491005	0,093006	1,153987	0,204524	-0,058990	0,388684	-2,183014	3,360638	-10,721327	-0,640087	-3,086219	-0,619884	-24,297256	7,028898	2,135963	0,204524	-0,058990	0,388684	-6,813748	-12,694484	-10,721327	0,204524	-0,058990	0,388684	-6,813748	-12,694484	-10,721327
09:57:31,21	0,491969	3,296985	-0,070004	-0,491005	0,093006	1,153987	0,208961	-0,056061	0,387128	-2,386316	3,480733	-10,740138	-0,636714	-3,090695	-0,617573	-24,225396	7,013490	2,117093	0,208961	-0,056061	0,387128	-6,787092	-12,922715	-10,740138	0,208961	-0,056061	0,387128	-6,787092	-12,922715	-10,740138
09:57:31,26	0,491969	3,296985	-0,070004	-0,491005	0,093006	1,153987	0,211151	-0,061220	0,389438	-2,095465	3,664539	-10,759008	-0,637565	-3,080961	-0,619560	-24,249664	7,020279	2,132179	0,211151	-0,061220	0,389438	-6,901218	-12,910809	-10,759008	0,211151	-0,061220	0,389438	-6,901218	-12,910809	-10,759008
09:57:31,31	0,491969	3,296985	-0,070004	-0,491005	0,093006	1,153987	0,203146	-0,055616	0,387451	-2,393096	3,223891	-10,743922	-0,639821	-3,084157	-0,618090	-24,273447	6,998010	2,148121	0,203146	-0,055616	0,387451	-6,758983	-12,723100	-10,743922	0,203146	-0,055616	0,387451	-6,758983	-12,723100	-10,743922
09:57:31,36	0,491969	3,296985	-0,070004	-0,491005	0,093006	1,153987	0,207043	-0,055260	0,388921	-2,442806	3,417036	-10,727980	-0,635336	-3,086348	-0,619915	-24,193080	7,033964	2,107612	0,207043	-0,055260	0,388921	-6,780715	-12,835813	-10,727980	0,207043	-0,055260	0,388921	-6,780715	-12,835813	-10,727980
09:57:31,41	0,491969	3,296985	-0,070004	-0,491005	0,093006	1,153987	0,206697	-0,060240	0,387096	-2,112529	3,450693	-10,768489	-0,634619	-3,080380	-0,620865	-24,242309	7,004265	2,112792	0,206697	-0,060240	0,387096	-6,841361	-12,775035	-10,768489	0,206697	-0,060240	0,387096	-6,841361	-12,775035	-10,768489
09:57:31,46	0,491969	3,296985	-0,070004	-0,491005	0,093006	1,153987	0,201170	-0,057877	0,386146	-2,285744	3,135519	-10,763309	-0,642596	-3,085330	-0,617620	-24,278780	7,026826	2,129990	0,201170	-0,057877	0,386146	-6,829075	-12,656360	-10,763309	0,201170	-0,057877	0,386146	-6,829075	-12,656360	-10,763309
09:57:31,51	0,491969	3,296985	-0,070004	-0,491005	0,093006	1,153987	0,209445	-0,053443	0,389392	-2,514983	3,522949	-10,746111	-0,637501	-3,087103	-0,617898	-24,239882	7,026094	2,146504	0,209445	-0,053443	0,389392	-6,710285	-12,918510	-10,746111	0,209445	-0,053443	0,389392	-6,710285	-12,918510	-10,746111
09:57:31,56	0,491969	3,296985	-0,070004	-0,491005	0,093006	1,153987	0,208434	-0,058742	0,389113	-2,220625	3,504418	-10,729597	-0,634310	-3,079178	-0,617627	-24,239542	7,008915	2,116826	0,208434	-0,058742	0,389113	-6,831890	-12,857662	-10,729597	0,208434	-0,058742	0,389113	-6,831890	-12,857662	-10,729597
09:57:31,61	0,491969	3,296985	-0,070004	-0,491005	0,093006	1,153987	0,199975	-0,057544	0,389385	-2,297657	3,073404	-10,759275	-0,643704	-3,087399	-0,616425	-24,254174	7,032269	2,143221	0,199975	-0,057544	0,389385	-6,814837	-12,624597	-10,759275	0,199975	-0,057544	0,389385	-6,814837	-12,624597	-10,759275
09:57:31,66	0,491969	3,296985	-0,070004	-0,491005	0,093006	1,153987	0,211791	-0,053518	0,390587	-2,494076	3,663535	-10,732880	-0,636646	-3,093554	-0,617565	-24,253814	6,971670	2,127742	0,211791	-0,053518	0,390587	-6,695250	-12,962095	-10,732880	0,211791	-0,053518	0,390587	-6,695250	-12,962095	-10,732880
09:57:31,71	0,491969	3,296985	-0,070004	-0,491005	0,093006	1,153987	0,213593	-0,062709	0,389446	-2,068468	3,787823	-10,748359	-0,640150	-3,086975	-0,617182	-24,223771	6,980693	2,147239	0,213593	-0,062709	0,389446	-6,991099	-12,979223	-10,748359	0,213593	-0,062709	0,389446	-6,991099	-12,979223	-10,748359
09:57:31,76	0,491969	3,296985	-0,070004	-0,491005	0,093006	1,153987	0,209647	-0,056384	0,389830	-2,374499	3,604161	-10,728862	-0,633021	-3,081993	-0,616407	-24,189988	6,994108	2,139131	0,209647	-0,056384	0,389830	-6,800669	-12,853160	-10,728862	0,209647	-0,056384	0,389830	-6,800669	-12,853160	-10,728862
09:57:31,81	0,491969	3,296985	-0,070004	-0,491005	0,093006	1,153987	0,201768	-0,060067	0,390605	-2,154504	3,216992	-10,736970	-0,639610	-3,085493	-0,618387	-24,233781	6,948688	2,108603	0,201768	-0,060067	0,390605	-6,869743	-12,621811	-10,736970	0,201768	-0,060067	0,390605	-6,869743	-12,621811	-10,736970
09:57:31,86	0,491969	3,296985	-0,070004	-0,491005	0,093006	1,153987	0,208093	-0,056111	0,388624	-2,421434	3,530684	-10,767498	-0,639639	-3,091324	-0,618754	-24,266217	6,965261	2,123356	0,208093	-0,056111	0,388624	-6,826148	-12,804644	-10,767498	0,208093	-0,056111	0,388624	-6,826148	-12,804644	-10,767498
09:57:31,91	0,491969	3,296985	-0,070004	-0,491005	0,093006	1,153987	0,213158	-0,059002	0,388257	-2,272991	3,757695	-10,752745	-0,635593	-3,083685	-0,613725	-24,287975	6,959485	2,141547	0,213158	-0,059002	0,388257	-6,904613	-12,975247	-10,752745	0,213158	-0,059002	0,388257	-6,904613	-12,975247	-10,752745
09:57:31,96	0,491969	3,296985	-0,070004	-0,491005	0,093006	1,153987	0,204520	-0,058685	0,393286	-2,305321	3,292517	-10,734554	-0,644434	-3,083795	-0,614346	-24,252597	6,997412	2,171111	0,204520	-0,058685	0,393286	-6,912110	-12,762271	-10,734554	0,204520	-0,058685	0,393286	-6,912110	-12,762271	-10,734554
09:57:32,01	0,491969	3,296985	-0,070004	-0,491005	0,093006	1,153987	0,209035	-0,051085	0,392665	-2,650024	3,538985	-10,704990	-0,637199	-3,087505	-0,615649	-24,220238	6,951273	2,106998	0,209035	-0,051085	0,392665	-6,660157	-12,870251	-10,704990	0,209035	-0,051085	0,392665	-6,660157	-12,870251	-10,704990
09:57:32,06	0,491969	3,296985	-0,070004	-0,491005	0,093006	1,153987	0,208631	-0,059205	0,391362	-2,251561	3,569061	-10,769103	-0,631304	-3,079731	-0,614483	-24,207892	6,982863	2,133572	0,208631	-0,059205	0,391362	-6,899116	-12,808446	-10,769103	0,208631	-0,059205	0,391362	-6,899116	-12,808446	-10,769103
09:57:32,11	0,491969	3,296985	-0,070004	-0,491005	0,093006	1,153987	0,198951	-0,060423	0,392528	-2,154687	3,060589	-10,742529	-0,638189	-3,081521	-0,617110	-24,204834	7,023656	2,130145	0,198951	-0,060423	0,392528	-6,897866	-12,557025	-10,742529	0,198951	-0,060423	0,392528	-6,897866	-12,557025	-10,742529
09:57:32,16	0,491969	3,296985	-0,070004	-0,491005	0,093006	1,153987	0,203943	-0,055356	0,389901	-2,381309	3,302460	-10,745956	-0,639147	-3,083545	-0,616091	-24,304402	6,984956	2,114307	0,203943	-0,055356	0,389901	-6,726736	-12,707080	-10,745956	0,203943	-0,055356	0,389901	-6,726736	-12,707080	-10,745956
09:57:32,21	0,491969	3,296985	-0,070004	-0,491005	0,093006	1,153987	0,206176	-0,055538	0,390920	-2,455146	3,351683	-10,761794	-0,637584	-3,080916	-0,615673	-24,248960	6,971734	2,132293	0,206176	-0,055538	0,390920	-6,814857	-12,833124	-10,761794	0,206176	-0,055538	0,390920	-6,814857	-12,833124	-10,761794
09:57:32,26	0,491969	3,296985	-0,070004	-0,491005	0,093006	1,153987	0,203117	-0,055577	0,391339	-2,436829	3,247244	-10,743809	-0,637917	-3,082655	-0,616433	-24,278013	7,005628	2,163702	0,203117	-0,055577	0,391339	-6,799630	-12,697439	-10,743809	0,203117	-0,055577	0,391339	-6,799630	-12,697439	-10,743809
09:57:32,31	0,491969	3,296985	-0,070004	-0,491005	0,093006	1,153987	0,204789	-0,056158	0,390579	-2,391781	3,292082	-10,712399	-0,643119	-3,088352	-0,616806	-24,229671	6,948561	2,130790	0,204789	-0,056158	0,390579	-6,800205	-12,783854	-10,712399	0,204789	-0,056158	0,390579	-6,800205	-12,783854	-10,712399
09:57:32,36	0,491969	3,296985	-0,070004	-0,491005	0,093006	1,153987	0,212324	-0,054502	0,390205	-2,503177	3,754289	-10,745312	-0,642519	-3,086133	-0,615260	-24,219418	6,939336	2,125035	0,212324	-0,054502	0,390205	-6,781553	-12,913127	-10,745312	0,212324	-0,054502	0,390205	-6,781553	-12,913127	-10,745312
09:57:32,41	0,491969	3,296985	-0,070004	-0,491005	0,093006	1,153987	0,210103	-0,053911	0,391752	-2,536730	3,652288	-10,751066	-0,634311	-3,089708	-0,615258	-24,253069	6,951194	2,112113	0,210103	-0,053911	0,391752	-6,768776	-12,840778	-10,751066	0,210103	-0,053911	0,391752	-6,768776	-12,840778	-10,751066
09:57:32,46	0,491969	3,296985	-0,070004	-0,491005	0,093006	1,153987	0,209095	-0,062807	0,391753	-2,080707	3,564804	-10,763988	-0,638028	-3,089689	-0,617924	-24,241579	6,947286	2,099124	0,209095	-0,062807	0,391753	-7,011070	-12,849139	-10,763988	0,209095	-0,062807	0,391753	-7,011070	-12,849139	-10,763988
09:57:32,51	0,491969	3,296985	-0,070004	-0,491005	0,093006	1,153987	0,210937	-0,059579	0,389087	-2,246226	3,672501	-10,776977	-0,639517	-3,092197	-0,615636	-24,218923	6,962095	2,101381	0,210937	-0,059579	0,389087	-6,923156	-12,886052	-10,776977	0,210937	-0,059579	0,389087	-6,923156	-12,886052	-10,776977
09:57:32,56	0,491969	3,296985	-0,070004	-0,491005	0,093006	1,153987	0,213853	-0,059544	0,391376	-2,223888	3,836352	-10,774720	-0,636774	-3,085588	-0,615288	-24,296719	6,971302	2,127945	0,213853	-0,059544	0,391376	-6,898078	-12,951111	-10,774720	0,213853	-0,059544	0,391376	-6,898078	-12,951111	-10,774720
09:57:32,61	0,491969	3,296985	-0,070004	-0,491005	0,093006	1,153987	0,206758	-0,058615	0,391724	-2,303128	3,395414	-10,748156	-0,638343	-3,086715	-0,615663	-24,248844	6,890198	2,112531	0,206758	-0,058615	0,391724	-6,904380	-12,835060	-10,748156	0,206758	-0,058615	0,391724	-6,904380	-12,835060	-10,748156
09:57:32,66	0,491969	3,296985	-0,070004	-0,491005	0,093006	1,153987	0,208519	-0,057819	0,391348	-2,390801	3,569027	-10,763570	-0,636583	-3,091802	-0,617166	-24,211624	6,945617	2,126501	0,208519	-0,057819	0,391348	-6,929596	-12,799729	-10,763570	0,208519	-0,057819	0,391348	-6,929596	-12,799729	-10,763570
09:57:32,71	0,491969	3,296985	-0,070004	-0,491005	0,093006	1,153987	0,212044	-0,061887	0,389846	-2,112682	3,756829	-10,749600	-0,639672	-3,085486	-0,615673	-24,312208	6,956526	2,147567	0,212044	-0,061887	0,389846	-6,970783	-12,888606	-10,749600	0,212044	-0,061887	0,389846	-6,970783	-12,888606	-10,749600
09:57:32,76	0,491969	3,296985	-0,070004	-0,491005	0,093006	1,153987	0,208119	-0,056054	0,391338	-2,456845	3,460202	-10,728534	-0,632958	-3,086978	-0,613273	-24,172715	6,971751	2,130757	0,208119	-0,056054	0,391338	-6,857052	-12,877173	-10,728534	0,208119	-0,056054	0,391338	-6,857052	-12,877173	-10,728534
09:57:32,81	0,491969	3,296985	-0,070004	-0,491005	0,093006	1,153987	0,206054	-0,062614	0,393738	-2,032764	3,465969	-10,745344	-0,643109	-3,089144	-0,613300	-24,233127	6,948714	2,138271	0,206054	-0,062614	0,393738	-6,947975	-12,709237	-10,745344	0,206054	-0,062614	0,393738	-6,947975	-12,709237	-10,745344
09:57:32,86	0,491969	3,296985	-0,070004	-0,491005	0,093006	1,153987	0,213005	-0,054906	0,393711	-2,483729	3,786661	-10,737830	-0,635238	-3,079408	-0,614663	-24,180734	6,969870	2,145678	0,213005	-0,054906	0,393711	-6,793873	-12,934258	-10,737830	0,213005	-0,054906	0,393711	-6,793873	-12,934258	-10,737830
09:57:32,91	0,491969	3,296985	-0,070004	-0,491005	0,093006	1,153987	0,200638	-0,056855	0,392349	-2,337889	3,178376	-10,730423	-0,642615	-3,088205	-0,614108	-24,268431	6,929774	2,124208	0,200638	-0,056855	0,392349	-6,800991	-12,571739	-10,730423	0,200638	-0,056855	0,392349	-6,800991	-12,571739	-10,730423
09:57:32,96	0,491969	3,296985	-0,070004	-0,491005	0,093006	1,153987	0,211945	-0,054865	0,392903	-2,519929	3,710431	-10,751893	-0,635466	-3,088699	-0,614610	-24,194847	6,971543	2,170671	0,211945	-0,054865	0,392903	-6,826834	-12,927269	-10,751893	0,211945	-0,054865	0,392903	-6,826834	-12,927269	-10,751893
09:57:33,01	0,491969	3,296985	-0,070004	-0,491005	0,093006	1,153987	0,208798	-0,061303	0,392401	-2,112212	3,589638	-10,705430	-0,633123	-3,079391	-0,615631	-24,223464	6,981080	2,172870	0,208798	-0,061303	0,392401	-6,924464	-12,801037	-10,705430	0,208798	-0,061303	0,392401	-6,924464	-12,801037	-10,705430
09:57:33,06	0,491969	3,296985	-0,070004	-0,491005	0,093006	1,153987	0,199566	-0,058678	0,391381	-2,254744	3,080014	-10,703231	-0,642690	-3,085438	-0,615634	-24,284426	6,926446	2,188578	0,199566	-0,058678	0,391381	-6,860960	-12,585937	-10,703231	0,199566	-0,058678	0,391381	-6,860960	-12,585937	-10,703231
09:57:33,11	0,491969	3,296985	-0,070004	-0,491005	0,093006	1,153987	0,209587	-0,053416	0,391378	-2,606151	3,575599	-10,687523	-0,641007	-3,087311	-0,617568	-24,230533	6,906402	2,153849	0,209587	-0,053416	0,391378	-6,799319	-12,876956	-10,687523	0,209587	-0,053416	0,391378	-6,799319	-12,876956	-10,687523
09:57:33,16	0,491969	3,296985	-0,070004	-0,491005	0,093006	1,153987	0,210367	-0,055810	0,389443	-2,472105	3,672845	-10,722252	-0,637507	-3,091106	-0,614966	-24,233910	6,953418	2,141735	0,210367	-0,055810	0,389443	-6,853157	-12,840927	-10,722252	0,210367	-0,055810	0,389443	-6,853157	-12,840927	-10,722252
09:57:33,21	0,491969	3,296985	-0,070004	-0,491005	0,093006	1,153987	0,211904	-0,060738	0,392045	-2,176774	3,726346	-10,734366	-0,631952	-3,082937	-0,612895	-24,233745	6,959862	2,175153	0,211904	-0,060738	0,392045	-6,944744	-12,908095	-10,734366	0,211904	-0,060738	0,392045	-6,944744	-12,908095	-10,734366
09:57:33,26	0,491969	3,296985	-0,070004	-0,491005	0,093006	1,153987	0,202051	-0,061465	0,394116	-2,133352	3,210928	-10,700948	-0,633607	-3,082739	-0,614969	-24,214765	6,935368	2,167104	0,202051	-0,061465	0,394116	-6,958323	-12,650079	-10,700948	0,202051	-0,061465	0,394116	-6,958323	-12,650079	-10,700948
09:57:33,31	0,491969	3,296985	-0,070004	-0,491005	0,093006	1,153987	0,202707	-0,059933	0,392042	-2,224720	3,273731	-10,708998	-0,637236	-3,081367	-0,614490	-24,226411	6,970468	2,136947	0,202707	-0,059933	0,392042	-6,929457	-12,638781	-10,708998	0,202707	-0,059933	0,392042	-6,929457	-12,638781	-10,708998
09:57:33,36	0,491969	3,296985	-0,070004	-0,491005	0,093006	1,153987	0,203334	-0,056104	0,392521	-2,399240	3,278685	-10,739155	-0,641948	-3,083687	-0,616827	-24,219715	6,942995	2,121726	0,203334	-0,056104	0,392521	-6,803420	-12,683026	-10,739155	0,203334	-0,056104	0,392521	-6,803420	-12,683026	-10,739155
09:57:33,41	0,491969	3,296985	-0,070004	-0,491005	0,093006	1,153987	0,207699	-0,053184	0,390184	-2,571555	3,525184	-10,754375	-0,633836	-3,081913	-0,616591	-24,206410	6,947181	2,164428	0,207699	-0,053184	0,390184	-6,746469	-12,779154	-10,754375	0,207699	-0,053184	0,390184	-6,746469	-12,779154	-10,754375
09:57:33,46	0,491969	3,296985	-0,070004	-0,491005	0,093006	1,153987	0,202106	-0,059321	0,390421	-2,242128	3,243805	-10,711673	-0,634129	-3,083259	-0,615314	-24,245688	6,975422	2,156634	0,202106	-0,059321	0,390421	-6,898836	-12,621524	-10,711673	0,202106	-0,059321	0,390421	-6,898836	-12,621524	-10,711673
09:57:33,51	0,491969	3,296985	-0,070004	-0,491005	0,093006	1,153987	0,203419	-0,059740	0,391698	-2,215511	3,263928	-10,719467	-0,642698	-3,083962	-0,616113	-24,222471	6,942355	2,168369	0,203419	-0,059740	0,391698	-6,905125	-12,704446	-10,719467	0,203419	-0,059740	0,391698	-6,905125	-12,704446	-10,719467
09:57:33,56	0,491969	3,296985	-0,070004	-0,491005	0,093006	1,153987	0,208312	-0,052671	0,390899	-2,600127	3,555023	-10,707732	-0,630790	-3,085093	-0,615626	-24,232108	6,922148	2,146400	0,208312	-0,052671	0,390899	-6,734826	-12,797481	-10,707732	0,208312	-0,052671	0,390899	-6,734826	-12,797481	-10,707732
09:57:33,61	0,491969	3,296985	-0,070004	-0,491005	0,093006	1,153987	0,203338	-0,063549	0,391385	-2,056812	3,298104	-10,729701	-0,635611	-3,085194	-0,615257	-24,283467	6,927127	2,160550	0,203338	-0,063549	0,391385	-7,045400	-12,663898	-10,729701	0,203338	-0,063549	0,391385	-7,045400	-12,663898	-10,729701
09:57:33,66	0,491969	3,296985	-0,070004	-0,491005	0,093006	1,153987	0,205835	-0,059425	0,391754	-2,292645	3,381007	-10,715551	-0,634278	-3,088992	-0,616014	-24,232923	6,954400	2,131961	0,205835	-0,059425	0,391754	-6,957473	-12,777049	-10,715551	0,205835	-0,059425	0,391754	-6,957473	-12,777049	-10,715551
09:57:33,71	0,491969	3,296985	-0,070004	-0,491005	0,093006	1,153987	0,208459	-0,062478	0,390997	-2,084969	3,547560	-10,744140	-0,637095	-3,081975	-0,615322	-24,239502	6,939906	2,155115	0,208459	-0,062478	0,390997	-6,989500	-12,816434	-10,744140	0,208459	-0,062478	0,390997	-6,989500	-12,816434	-10,744140
09:57:33,76	0,491969	3,296985	-0,070004	-0,491005	0,093006	1,153987	0,203790	-0,056530	0,391690	-2,410118	3,306344	-10,720986	-0,644836	-3,087578	-0,613295	-24,208912	6,946819	2,142737	0,203790	-0,056530	0,391690	-6,847714	-12,691168	-10,720986	0,203790	-0,056530	0,391690	-6,847714	-12,691168	-10,720986
09:57:33,81	0,491969	3,296985	-0,070004	-0,491005	0,093006	1,153987	0,212512	-0,052627	0,393716	-2,591761	3,782935	-10,733364	-0,631827	-3,086245	-0,615196	-24,180901	6,959949	2,165853	0,212512	-0,052627	0,393716	-6,723019	-12,899271	-10,733364	0,212512	-0,052627	0,393716	-6,723019	-12,899271	-10,733364
09:57:33,86	0,491969	3,296985	-0,070004	-0,491005	0,093006	1,153987	0,204854	-0,063227	0,391816	-2,015214	3,402394	-10,710248	-0,634350	-3,080460	-0,611382	-24,250505	6,954081	2,149947	0,204854	-0,063227	0,391816	-6,978527	-12,678631	-10,710248	0,204854	-0,063227	0,391816	-6,978527	-12,678631	-10,710248
09:57:33,91	0,491969	3,296985	-0,070004	-0,491005	0,093006	1,153987	0,201105	-0,058150	0,395630	-2,319121	3,150101	-10,726154	-0,637878	-3,083213	-0,614086	-24,246057	6,947326	2,160002	0,201105	-0,058150	0,395630	-6,883861	-12,636628	-10,726154	0,201105	-0,058150	0,395630	-6,883861	-12,636628	-10,726154
09:57:33,96	0,491969	3,296985	-0,070004	-0,491005	0,093006	1,153987	0,205253	-0,056470	0,392926	-2,410063	3,373042	-10,716099	-0,638469	-3,088633	-0,612667	-24,208285	6,928073	2,183876	0,205253	-0,056470	0,392926	-6,842989	-12,739328	-10,716099	0,205253	-0,056470	0,392926	-6,842989	-12,739328	-10,716099
09:57:34,01	0,491969	3,296985	-0,070004	-0,491005	0,093006	1,153987	0,210243	-0,058669	0,394344	-2,293519	3,674839	-10,692225	-0,635222	-3,088384	-0,615100	-24,200643	6,990682	2,169712	0,210243	-0,058669	0,394344	-6,899043	-12,829214	-10,692225	0,210243	-0,058669	0,394344	-6,899043	-12,829214	-10,692225
09:57:34,06	0,491969	3,296985	-0,070004	-0,491005	0,093006	1,153987	0,208404	-0,061356	0,391911	-2,095743	3,554519	-10,706389	-0,633200	-3,083127	-0,616460	-24,256991	6,926036	2,103556	0,208404	-0,061356	0,391911	-6,912211	-12,805165	-10,706389	0,208404	-0,061356	0,391911	-6,912211	-12,805165	-10,706389
09:57:34,11	0,491969	3,296985	-0,070004	-0,491005	0,093006	1,153987	0,202840	-0,060479	0,390552	-2,225544	3,248722	-10,772545	-0,631705	-3,080887	-0,616593	-24,234878	6,937256	2,181075	0,202840	-0,060479	0,390552	-6,973110	-12,674197	-10,772545	0,202840	-0,060479	0,390552	-6,973110	-12,674197	-10,772545
09:57:34,16	0,491969	3,296985	-0,070004	-0,491005	0,093006	1,153987	0,200153	-0,060653	0,390419	-2,195676	3,122533	-10,695026	-0,636071	-3,090285	-0,614039	-24,238637	6,930090	2,173144	0,200153	-0,060653	0,390419	-6,956971	-12,589449	-10,695026	0,200153	-0,060653	0,390419	-6,956971	-12,589449	-10,695026
09:57:34,21	0,491969	3,296985	-0,070004	-0,491005	0,093006	1,153987	0,210475	-0,061571	0,392972	-2,156023	3,659598	-10,702957	-0,635022	-3,087358	-0,614942	-24,207596	6,958459	2,174898	0,210475	-0,061571	0,392972	-6,989385	-12,862650	-10,702957	0,210475	-0,061571	0,392972	-6,989385	-12,862650	-10,702957
09:57:34,26	0,491969	3,296985	-0,070004	-0,491005	0,093006	1,153987	0,207415	-0,061016	0,392070	-2,144807	3,513204	-10,701203	-0,634179	-3,087097	-0,613258	-24,184563	6,957634	2,159260	0,207415	-0,061016	0,392070	-6,934582	-12,768877	-10,701203	0,207415	-0,061016	0,392070	-6,934582	-12,768877	-10,701203
09:57:34,31	0,491969	3,296985	-0,070004	-0,491005	0,093006	1,153987	0,206768	-0,061617	0,393753	-2,102780	3,499904	-10,716841	-0,639060	-3,088808	-0,612524	-24,259954	6,927008	2,147819	0,206768	-0,061617	0,393753	-6,939692	-12,731364	-10,716841	0,206768	-0,061617	0,393753	-6,939692	-12,731364	-10,716841
09:57:34,36	0,491969	3,296985	-0,070004	-0,491005	0,093006	1,153987	0,210690	-0,058245	0,394488	-2,342341	3,653897	-10,728282	-0,642713	-3,083351	-0,614639	-24,219535	6,918073	2,190978	0,210690	-0,058245	0,394488	-6,914554	-12,885288	-10,728282	0,210690	-0,058245	0,394488	-6,914554	-12,885288	-10,728282
09:57:34,41	0,491969	3,296985	-0,070004	-0,491005	0,093006	1,153987	0,207791	-0,052353	0,392372	-2,636258	3,542599	-10,685123	-0,631179	-3,080058	-0,614403	-24,129969	6,944024	2,189593	0,207791	-0,052353	0,392372	-6,745942	-12,768983	-10,685123	0,207791	-0,052353	0,392372	-6,745942	-12,768983	-10,685123
09:57:34,46	0,491969	3,296985	-0,070004	-0,491005	0,093006	1,153987	0,199172	-0,060695	0,392608	-2,135213	3,158997	-10,686508	-0,639079	-3,083225	-0,613704	-24,254487	6,938026	2,157734	0,199172	-0,060695	0,392608	-6,899750	-12,475985	-10,686508	0,199172	-0,060695	0,392608	-6,899750	-12,475985	-10,686508
09:57:34,51	0,491969	3,296985	-0,070004	-0,491005	0,093006	1,153987	0,205864	-0,055436	0,393307	-2,476106	3,402155	-10,718367	-0,636001	-3,082941	-0,616128	-24,175037	6,888143	2,112955	0,205864	-0,055436	0,393307	-6,827854	-12,758166	-10,718367	0,205864	-0,055436	0,393307	-6,827854	-12,758166	-10,718367
09:57:34,56	0,491969	3,296985	-0,070004	-0,491005	0,093006	1,153987	0,204079	-0,057960	0,390884	-2,348342	3,403099	-10,763146	-0,633203	-3,079054	-0,615250	-24,244316	6,935681	2,176280	0,204079	-0,057960	0,390884	-6,898210	-12,617125	-10,763146	0,204079	-0,057960	0,390884	-6,898210	-12,617125	-10,763146
09:57:34,61	0,491969	3,296985	-0,070004	-0,491005	0,093006	1,153987	0,199314	-0,058440	0,391761	-2,316870	3,071531	-10,699821	-0,636800	-3,085238	-0,614473	-24,289313	6,929216	2,174523	0,199314	-0,058440	0,391761	-6,904391	-12,574608	-10,699821	0,199314	-0,058440	0,391761	-6,904391	-12,574608	-10,699821
09:57:34,66	0,491969	3,296985	-0,070004	-0,491005	0,093006	1,153987	0,206468	-0,058417	0,392538	-2,346154	3,407835	-10,701578	-0,638338	-3,086848	-0,613250	-24,171493	6,878831	2,170450	0,206468	-0,058417	0,392538	-6,931884	-12,799940	-10,701578	0,206468	-0,058417	0,392538	-6,931884	-12,799940	-10,701578
09:57:34,71	0,491969	3,296985	-0,070004	-0,491005	0,093006	1,153987	0,208632	-0,057890	0,393761	-2,358283	3,647542	-10,705651	-0,637613	-3,084133	-0,612708	-24,253898	6,923430	2,180999	0,208632	-0,057890	0,393761	-6,902643	-12,730035	-10,705651	0,208632	-0,057890	0,393761	-6,902643	-12,730035	-10,705651
09:57:34,76	0,491969	3,296985	-0,070004	-0,491005	0,093006	1,153987	0,205918	-0,057160	0,394303	-2,398806	3,412754	-10,695102	-0,641294	-3,083078	-0,616107	-24,246879	6,935752	2,193004	0,205918	-0,057160	0,394303	-6,885885	-12,751779	-10,695102	0,205918	-0,057160	0,394303	-6,885885	-12,751779	-10,695102
09:57:34,81	0,491969	3,296985	-0,070004	-0,491005	0,093006	1,153987	0,206844	-0,053445	0,390904	-2,577802	3,460868	-10,683097	-0,635453	-3,088423	-0,614813	-24,224679	6,950028	2,179338	0,206844	-0,053445	0,390904	-6,773259	-12,776424	-10,683097	0,206844	-0,053445	0,390904	-6,773259	-12,776424	-10,683097
09:57:34,86	0,491969	3,296985	-0,070004	-0,491005	0,093006	1,153987	0,208553	-0,061176	0,392199	-2,152328	3,561783	-10,696763	-0,633173	-3,082180	-0,615141	-24,214102	6,858788	2,154812	0,208553	-0,061176	0,392199	-6,954666	-12,809604	-10,696763	0,208553	-0,061176	0,392199	-6,954666	-12,809604	-10,696763
09:57:34,91	0,491969	3,296985	-0,070004	-0,491005	0,093006	1,153987	0,202006	-0,060029	0,391870	-2,285695	3,276145	-10,721289	-0,632598	-3,082212	-0,612154	-24,252773	6,930011	2,144866	0,202006	-0,060029	0,391870	-6,998001	-12,581341	-10,721289	0,202006	-0,060029	0,391870	-6,998001	-12,581341	-10,721289
09:57:34,96	0,491969	3,296985	-0,070004	-0,491005	0,093006	1,153987	0,201746	-0,060543	0,394858	-2,216628	3,193518	-10,731235	-0,640209	-3,084167	-0,613282	-24,227547	6,925565	2,182307	0,201746	-0,060543	0,394858	-6,969274	-12,643551	-10,731235	0,201746	-0,060543	0,394858	-6,969274	-12,643551	-10,731235
09:57:35,01	0,491969	3,296985	-0,070004	-0,491005	0,093006	1,153987	0,207245	-0,054930	0,393729	-2,499776	3,503526	-10,693794	-0,641401	-3,088233	-0,617577	-24,234671	6,904951	2,139918	0,207245	-0,054930	0,393729	-6,811747	-12,765200	-10,693794	0,207245	-0,054930	0,393729	-6,811747	-12,765200	-10,693794
09:57:35,06	0,491969	3,296985	-0,070004	-0,491005	0,093006	1,153987	0,211362	-0,055930	0,389434	-2,469187	3,721761	-10,736183	-0,634135	-3,083759	-0,612476	-24,158029	6,963958	2,168907	0,211362	-0,055930	0,389434	-6,859664	-12,870170	-10,736183	0,211362	-0,055930	0,389434	-6,859664	-12,870170	-10,736183
09:57:35,11	0,491969	3,296985	-0,070004	-0,491005	0,093006	1,153987	0,203855	-0,059985	0,394535	-2,168873	3,368274	-10,707194	-0,635332	-3,082175	-0,615638	-24,214391	6,925419	2,144767	0,203855	-0,059985	0,394535	-6,877715	-12,634367	-10,707194	0,203855	-0,059985	0,394535	-6,877715	-12,634367	-10,707194
09:57:35,16	0,491969	3,296985	-0,070004	-0,491005	0,093006	1,153987	0,203081	-0,058157	0,391373	-2,325497	3,298477	-10,731334	-0,636192	-3,084056	-0,618730	-24,267219	6,929654	2,191717	0,203081	-0,058157	0,391373	-6,890824	-12,643395	-10,731334	0,203081	-0,058157	0,391373	-6,890824	-12,643395	-10,731334
09:57:35,21	0,491969	3,296985	-0,070004	-0,491005	0,093006	1,153987	0,205141	-0,058352	0,388281	-2,338090	3,357695	-10,684385	-0,636707	-3,085833	-0,615595	-24,167099	6,895741	2,154636	0,205141	-0,058352	0,388281	-6,918744	-12,745835	-10,684385	0,205141	-0,058352	0,388281	-6,918744	-12,745835	-10,684385
09:57:35,26	0,491969	3,296985	-0,070004	-0,491005	0,093006	1,153987	0,206937	-0,058795	0,391416	-2,294383	3,554787	-10,721465	-0,633053	-3,085433	-0,613242	-24,182447	6,903655	2,187011	0,206937	-0,058795	0,391416	-6,909783	-12,689785	-10,721465	0,206937	-0,058795	0,391416	-6,909783	-12,689785	-10,721465
09:57:35,31	0,491969	3,296985	-0,070004	-0,491005	0,093006	1,153987	0,204763	-0,061759	0,393769	-2,141068	3,424501	-10,689090	-0,636643	-3,082858	-0,613675	-24,204543	6,906346	2,163124	0,204763	-0,061759	0,393769	-6,989154	-12,649428	-10,689090	0,204763	-0,061759	0,393769	-6,989154	-12,649428	-10,689090
09:57:35,36	0,491969	3,296985	-0,070004	-0,491005	0,093006	1,153987	0,204328	-0,057363	0,393336	-2,378403	3,381396	-10,712977	-0,641169	-3,083354	-0,614121	-24,184189	6,915550	2,208654	0,204328	-0,057363	0,393336	-6,881364	-12,658379	-10,712977	0,204328	-0,057363	0,393336	-6,881364	-12,658379	-10,712977
09:57:35,41	0,491969	3,296985	-0,070004	-0,491005	0,093006	1,153987	0,207021	-0,053691	0,392890	-2,551165	3,534454	-10,667447	-0,633051	-3,087730	-0,612477	-24,181251	6,871322	2,156087	0,207021	-0,053691	0,392890	-6,765926	-12,716718	-10,667447	0,207021	-0,053691	0,392890	-6,765926	-12,716718	-10,667447
09:57:35,46	0,491969	3,296985	-0,070004	-0,491005	0,093006	1,153987	0,206752	-0,062910	0,394534	-2,108629	3,545097	-10,720014	-0,634667	-3,084613	-0,614341	-24,251406	6,912861	2,153803	0,206752	-0,062910	0,394534	-7,047053	-12,684916	-10,720014	0,206752	-0,062910	0,394534	-7,047053	-12,684916	-10,720014
09:57:35,51	0,491969	3,296985	-0,070004	-0,491005	0,093006	1,153987	0,204860	-0,059951	0,392670	-2,261568	3,365215	-10,722298	-0,636091	-3,082634	-0,611259	-24,237652	6,941074	2,166869	0,204860	-0,059951	0,392670	-6,967760	-12,716318	-10,722298	0,204860	-0,059951	0,392670	-6,967760	-12,716318	-10,722298
09:57:35,56	0,491969	3,296985	-0,070004	-0,491005	0,093006	1,153987	0,203859	-0,057729	0,395753	-2,345834	3,310932	-10,709232	-0,638385	-3,085455	-0,614433	-24,187861	6,878721	2,166688	0,203859	-0,057729	0,395753	-6,877551	-12,691968	-10,709232	0,203859	-0,057729	0,395753	-6,877551	-12,691968	-10,709232
09:57:35,61	0,491969	3,296985	-0,070004	-0,491005	0,093006	1,153987	0,207448	-0,057153	0,392578	-2,404905	3,571885	-10,709413	-0,632488	-3,087601	-0,615213	-24,203740	6,914003	2,149776	0,207448	-0,057153	0,392578	-6,891383	-12,712795	-10,709413	0,207448	-0,057153	0,392578	-6,891383	-12,712795	-10,709413
09:57:35,66	0,491969	3,296985	-0,070004	-0,491005	0,093006	1,153987	0,206358	-0,063333	0,391798	-2,060926	3,483830	-10,726325	-0,639081	-3,085380	-0,610181	-24,267110	6,946403	2,186354	0,206358	-0,063333	0,391798	-7,032539	-12,715311	-10,726325	0,206358	-0,063333	0,391798	-7,032539	-12,715311	-10,726325
09:57:35,71	0,491969	3,296985	-0,070004	-0,491005	0,093006	1,153987	0,207731	-0,056513	0,396831	-2,419195	3,484128	-10,689747	-0,635040	-3,086437	-0,613995	-24,188502	6,869172	2,135061	0,207731	-0,056513	0,396831	-6,855433	-12,822767	-10,689747	0,207731	-0,056513	0,396831	-6,855433	-12,822767	-10,689747
09:57:35,76	0,491969	3,296985	-0,070004	-0,491005	0,093006	1,153987	0,206626	-0,060541	0,393016	-2,237314	3,533349	-10,741040	-0,634854	-3,091038	-0,613276	-24,224903	6,921563	2,138448	0,206626	-0,060541	0,393016	-6,989756	-12,686786	-10,741040	0,206626	-0,060541	0,393016	-6,989756	-12,686786	-10,741040
09:57:35,82	0,491969	3,296985	-0,070004	-0,491005	0,093006	1,153987	0,210518	-0,063002	0,393735	-2,082129	3,678006	-10,737653	-0,634912	-3,089564	-0,612460	-24,217889	6,850241	2,193945	0,210518	-0,063002	0,393735	-7,027824	-12,847641	-10,737653	0,210518	-0,063002	0,393735	-7,027824	-12,847641	-10,737653
09:57:35,87	0,491969	3,296985	-0,070004	-0,491005	0,093006	1,153987	0,209270	-0,062215	0,394551	-2,181333	3,654878	-10,682156	-0,631667	-3,082336	-0,614631	-24,212851	6,904952	2,182450	0,209270	-0,062215	0,394551	-7,065217	-12,772849	-10,682156	0,209270	-0,062215	0,394551	-7,065217	-12,772849	-10,682156
09:57:35,92	0,491969	3,296985	-0,070004	-0,491005	0,093006	1,153987	0,205069	-0,052561	0,385098	-2,647081	3,499109	-10,701199	-0,641172	-3,081099	-0,621913	-24,145462	6,850278	2,174902	0,205069	-0,052561	0,385098	-6,773149	-12,598806	-10,701199	0,205069	-0,052561	0,385098	-6,773149	-12,598806	-10,701199
09:57:35,97	0,491969	3,296985	-0,070004	-0,491005	0,093006	1,153987	0,205069	-0,052561	0,385098	-2,647081	3,499109	-10,701199	-0,606068	-3,090213	-0,411494	-24,099138	5,361011	2,699888	0,205069	-0,052561	0,385098	-6,773149	-12,598806	-10,701199	0,205069	-0,052561	0,385098	-6,773149	-12,598806	-10,701199
09:57:36,02	0,491969	3,296985	-0,070004	-0,491005	0,093006	1,153987	0,195410	-0,087519	0,595517	-2,095847	3,781609	-10,176213	-0,587641	-3,061704	-0,450886	-22,598717	4,445142	3,148013	0,195410	-0,087519	0,595517	-8,966115	-11,558101	-10,176213	0,195410	-0,087519	0,595517	-8,966115	-11,558101	-10,176213
09:57:36,07	0,491918	3,296988	-0,069979	-0,491012	0,092998	1,104149	0,161507	-0,089223	0,556125	-2,050197	3,775985	-9,728088	-0,587324	-3,056063	-0,454741	-22,497125	4,513985	3,161294	0,161507	-0,089223	0,556125	-9,054225	-8,902332	-9,728088	0,161507	-0,089223	0,556125	-9,054225	-8,902332	-9,728088
09:57:36,12	0,491918	3,296988	-0,069979	-0,491012	0,092998	1,104149	0,156464	-0,086676	0,552270	-2,072214	3,567286	-9,714807	-0,589920	-3,056136	-0,452041	-22,556612	4,484576	3,174204	0,156464	-0,086676	0,552270	-8,876319	-8,715122	-9,714807	0,156464	-0,086676	0,552270	-8,876319	-8,715122	-9,714807
09:57:36,17	0,491918	3,296988	-0,069979	-0,491012	0,092998	1,104149	0,157825	-0,084465	0,554970	-2,242421	3,601264	-9,701897	-0,592053	-3,055139	-0,452826	-22,513558	4,465967	3,147985	0,157825	-0,084465	0,554970	-8,872927	-8,788010	-9,701897	0,157825	-0,084465	0,554970	-8,872927	-8,788010	-9,701897
09:57:36,22	0,491918	3,296988	-0,069979	-0,491012	0,092998	1,104149	0,158028	-0,082119	0,554186	-2,359001	3,658396	-9,728116	-0,589728	-3,055984	-0,451241	-22,482347	4,520208	3,159615	0,158028	-0,082119	0,554186	-8,805349	-8,746792	-9,728116	0,158028	-0,082119	0,554186	-8,805349	-8,746792	-9,728116
09:57:36,27	0,491918	3,296988	-0,069979	-0,491012	0,092998	1,104149	0,157597	-0,084555	0,555770	-2,169752	3,635900	-9,716486	-0,585628	-3,055267	-0,451649	-22,502035	4,547049	3,142360	0,157597	-0,084555	0,555770	-8,807321	-8,735465	-9,716486	0,157597	-0,084555	0,555770	-8,807321	-8,735465	-9,716486
09:57:36,32	0,491918	3,296988	-0,069979	-0,491012	0,092998	1,104149	0,154926	-0,087748	0,555362	-1,990327	3,466535	-9,733741	-0,586293	-3,054700	-0,455730	-22,481630	4,541860	3,134747	0,154926	-0,087748	0,555362	-8,878529	-8,695153	-9,733741	0,154926	-0,087748	0,555362	-8,878529	-8,695153	-9,733741
09:57:36,37	0,491918	3,296988	-0,069979	-0,491012	0,092998	1,104149	0,154768	-0,086888	0,551281	-2,029332	3,478574	-9,741354	-0,591703	-3,051760	-0,457157	-22,547961	4,479043	3,114405	0,154768	-0,086888	0,551281	-8,850035	-8,670695	-9,741354	0,154768	-0,086888	0,551281	-8,850035	-8,670695	-9,741354
09:57:36,42	0,491918	3,296988	-0,069979	-0,491012	0,092998	1,104149	0,154926	-0,080733	0,549854	-2,436980	3,460793	-9,761696	-0,591681	-3,053831	-0,460236	-22,439626	4,479448	3,162518	0,154926	-0,080733	0,549854	-8,774482	-8,700937	-9,761696	0,154926	-0,080733	0,549854	-8,774482	-8,700937	-9,761696
09:57:36,47	0,491918	3,296988	-0,069979	-0,491012	0,092998	1,104149	0,156710	-0,081788	0,546775	-2,327595	3,647133	-9,713583	-0,597423	-3,046977	-0,434795	-22,070528	5,014437	3,650573	0,156710	-0,081788	0,546775	-8,747924	-8,654572	-9,713583	0,156710	-0,081788	0,546775	-8,747924	-8,654572	-9,713583
09:57:36,52	0,491918	3,296988	-0,069979	-0,491012	0,092998	1,104149	0,153644	-0,073388	0,572217	-2,116522	3,539887	-9,225528	-0,599681	-3,051439	-0,428648	-22,061871	4,993774	4,041120	0,153644	-0,073388	0,572217	-7,877467	-8,521185	-9,225528	0,153644	-0,073388	0,572217	-7,877467	-8,521185	-9,225528
09:57:36,57	0,491866	3,296991	-0,069983	-0,491019	0,092989	1,054053	0,158638	-0,073664	0,578363	-2,115739	3,817370	-8,834981	-0,599455	-3,036462	-0,401936	-21,582746	4,873764	4,032490	0,158638	-0,073664	0,578363	-7,898346	-8,635682	-8,834981	0,158638	-0,073664	0,578363	-7,898346	-8,635682	-8,834981
09:57:36,62	0,491866	3,296991	-0,069983	-0,491019	0,092989	1,054053	0,145554	-0,066371	0,605075	-2,359336	3,611979	-8,843611	-0,593397	-3,032496	-0,395436	-21,486617	4,810472	4,014235	0,145554	-0,066371	0,605075	-7,569454	-7,814035	-8,843611	0,145554	-0,066371	0,605075	-7,569454	-7,814035	-8,843611
09:57:36,67	0,491866	3,296991	-0,069983	-0,491019	0,092989	1,054053	0,139090	-0,069634	0,611576	-2,196397	3,390743	-8,861867	-0,595233	-3,028913	-0,389895	-21,429490	4,826283	4,048143	0,139090	-0,069634	0,611576	-7,662677	-7,527841	-8,861867	0,139090	-0,069634	0,611576	-7,662677	-7,527841	-8,861867
09:57:36,72	0,491866	3,296991	-0,069983	-0,491019	0,092989	1,054053	0,136905	-0,066253	0,617116	-2,329968	3,318698	-8,827958	-0,594979	-3,025365	-0,387655	-21,420080	4,883060	4,026462	0,136905	-0,066253	0,617116	-7,530817	-7,428374	-8,827958	0,136905	-0,066253	0,617116	-7,530817	-7,428374	-8,827958
09:57:36,77	0,491866	3,296991	-0,069983	-0,491019	0,092989	1,054053	0,133705	-0,064699	0,619356	-2,356910	3,132055	-8,849640	-0,593270	-3,029172	-0,385709	-21,447055	4,840540	4,020289	0,133705	-0,064699	0,619356	-7,435756	-7,363812	-8,849640	0,133705	-0,064699	0,619356	-7,435756	-7,363812	-8,849640
09:57:36,82	0,491866	3,296991	-0,069983	-0,491019	0,092989	1,054053	0,136148	-0,068082	0,621302	-2,231272	3,257000	-8,855812	-0,600282	-3,031743	-0,388027	-21,414547	4,816360	4,017787	0,136148	-0,068082	0,621302	-7,575733	-7,430656	-8,855812	0,136148	-0,068082	0,621302	-7,575733	-7,430656	-8,855812
09:57:36,87	0,491866	3,296991	-0,069983	-0,491019	0,092989	1,054053	0,141881	-0,063295	0,618984	-2,484910	3,595309	-8,858315	-0,597305	-3,034338	-0,386861	-21,426666	4,861689	4,004248	0,141881	-0,063295	0,618984	-7,453549	-7,542314	-8,858315	0,141881	-0,063295	0,618984	-7,453549	-7,542314	-8,858315
09:57:36,92	0,491866	3,296991	-0,069983	-0,491019	0,092989	1,054053	0,142640	-0,067171	0,620150	-2,250167	3,601658	-8,871853	-0,594989	-3,031933	-0,386099	-21,426786	4,818558	3,993470	0,142640	-0,067171	0,620150	-7,523065	-7,595608	-8,871853	0,142640	-0,067171	0,620150	-7,523065	-7,595608	-8,871853
09:57:36,97	0,491866	3,296991	-0,069983	-0,491019	0,092989	1,054053	0,140486	-0,067315	0,623283	-2,248626	3,515767	-8,845001	-0,596857	-3,038577	-0,383248	-21,418457	4,792734	3,996782	0,140486	-0,067315	0,623283	-7,532851	-7,512366	-8,845001	0,140486	-0,067315	0,623283	-7,532851	-7,512366	-8,845001
09:57:37,02	0,491866	3,296991	-0,069983	-0,491019	0,092989	1,054053	0,146087	-0,069678	0,623763	-2,175389	3,822470	-8,879319	-0,599045	-3,032592	-0,386620	-21,389266	4,822566	4,056526	0,146087	-0,069678	0,623763	-7,645127	-7,645357	-8,879319	0,146087	-0,069678	0,623763	-7,645127	-7,645357	-8,879319
09:57:37,07	0,491866	3,296991	-0,069983	-0,491019	0,092989	1,054053	0,141997	-0,064791	0,620391	-2,389093	3,620165	-8,819575	-0,597894	-3,035013	-0,383711	-21,418185	4,832093	4,049545	0,141997	-0,064791	0,620391	-7,475184	-7,526614	-8,819575	0,141997	-0,064791	0,620391	-7,475184	-7,526614	-8,819575
09:57:37,12	0,491866	3,296991	-0,069983	-0,491019	0,092989	1,054053	0,143518	-0,066998	0,623300	-2,280526	3,669451	-8,826556	-0,598990	-3,031721	-0,385298	-21,374722	4,833809	4,001967	0,143518	-0,066998	0,623300	-7,539885	-7,596729	-8,826556	0,143518	-0,066998	0,623300	-7,539885	-7,596729	-8,826556
09:57:37,17	0,491866	3,296991	-0,069983	-0,491019	0,092989	1,054053	0,141216	-0,064403	0,621713	-2,392268	3,586526	-8,874135	-0,591377	-3,033495	-0,386819	-21,400436	4,854730	4,038795	0,141216	-0,064403	0,621713	-7,447890	-7,498942	-8,874135	0,141216	-0,064403	0,621713	-7,447890	-7,498942	-8,874135
09:57:37,22	0,491866	3,296991	-0,069983	-0,491019	0,092989	1,054053	0,138250	-0,066998	0,620861	-2,225398	3,438094	-8,856459	-0,595260	-3,030450	-0,386150	-21,353726	4,858573	4,019642	0,138250	-0,066998	0,620861	-7,484705	-7,414541	-8,856459	0,138250	-0,066998	0,620861	-7,484705	-7,414541	-8,856459
09:57:37,27	0,491866	3,296991	-0,069983	-0,491019	0,092989	1,054053	0,138250	-0,066998	0,620861	-2,225398	3,438094	-8,856459	-0,589174	-3,034339	-0,385017	-21,388065	4,848863	4,005338	0,138250	-0,066998	0,620861	-7,484705	-7,414541	-8,856459	0,138250	-0,066998	0,620861	-7,484705	-7,414541	-8,856459
09:57:37,32	0,491866	3,296991	-0,069983	-0,491019	0,092989	1,054053	0,138575	-0,074213	0,621994	-1,875776	3,430126	-8,870763	-0,593728	-3,029621	-0,385657	-21,388333	4,855398	4,052689	0,138575	-0,074213	0,621994	-7,701491	-7,448045	-8,870763	0,138575	-0,074213	0,621994	-7,701491	-7,448045	-8,870763
09:57:37,37	0,491866	3,296991	-0,069983	-0,491019	0,092989	1,054053	0,136766	-0,067910	0,621355	-2,198002	3,332540	-8,823412	-0,591606	-3,029146	-0,385183	-21,361988	4,850126	4,019693	0,136766	-0,067910	0,621355	-7,528940	-7,403597	-8,823412	0,136766	-0,067910	0,621355	-7,528940	-7,403597	-8,823412
09:57:37,42	0,491866	3,296991	-0,069983	-0,491019	0,092989	1,054053	0,135294	-0,069511	0,621829	-2,106168	3,281441	-8,856408	-0,593092	-3,033087	-0,385655	-21,387258	4,882108	4,033747	0,135294	-0,069511	0,621829	-7,562746	-7,339135	-8,856408	0,135294	-0,069511	0,621829	-7,562746	-7,339135	-8,856408
09:57:37,47	0,491866	3,296991	-0,069983	-0,491019	0,092989	1,054053	0,139450	-0,070194	0,621357	-2,055562	3,459676	-8,842354	-0,603709	-3,029562	-0,384167	-21,393240	4,884025	3,988047	0,139450	-0,070194	0,621357	-7,565797	-7,487143	-8,842354	0,139450	-0,070194	0,621357	-7,565797	-7,487143	-8,842354
09:57:37,52	0,491866	3,296991	-0,069983	-0,491019	0,092989	1,054053	0,141706	-0,059237	0,622844	-2,626664	3,570833	-8,888054	-0,591228	-3,031775	-0,382933	-21,335553	4,848171	4,006764	0,141706	-0,059237	0,622844	-7,276765	-7,553057	-8,888054	0,141706	-0,059237	0,622844	-7,276765	-7,553057	-8,888054
09:57:37,57	0,491866	3,296991	-0,069983	-0,491019	0,092989	1,054053	0,137382	-0,071152	0,624078	-2,009307	3,413896	-8,869338	-0,591648	-3,029857	-0,385181	-21,386604	4,862359	4,032337	0,137382	-0,071152	0,624078	-7,594711	-7,370599	-8,869338	0,137382	-0,071152	0,624078	-7,594711	-7,370599	-8,869338
09:57:37,62	0,491866	3,296991	-0,069983	-0,491019	0,092989	1,054053	0,135931	-0,069829	0,621830	-2,091322	3,287134	-8,843764	-0,591972	-3,028603	-0,387246	-21,389302	4,844060	4,010151	0,135931	-0,069829	0,621830	-7,572899	-7,383452	-8,843764	0,135931	-0,069829	0,621830	-7,572899	-7,383452	-8,843764
09:57:37,67	0,491866	3,296991	-0,069983	-0,491019	0,092989	1,054053	0,135007	-0,068922	0,619765	-2,155708	3,245899	-8,865950	-0,599611	-3,031778	-0,383363	-21,380265	4,794335	3,994621	0,135007	-0,068922	0,619765	-7,566048	-7,352152	-8,865950	0,135007	-0,068922	0,619765	-7,566048	-7,352152	-8,865950
09:57:37,73	0,491866	3,296991	-0,069983	-0,491019	0,092989	1,054053	0,141576	-0,063894	0,623648	-2,455679	3,620173	-8,881480	-0,589468	-3,030378	-0,385269	-21,340902	4,879029	4,009740	0,141576	-0,063894	0,623648	-7,471365	-7,493541	-8,881480	0,141576	-0,063894	0,623648	-7,471365	-7,493541	-8,881480
09:57:37,78	0,491866	3,296991	-0,069983	-0,491019	0,092989	1,054053	0,132764	-0,069045	0,621338	-2,143852	3,162305	-8,852581	-0,594969	-3,030516	-0,384106	-21,414867	4,834853	4,060703	0,132764	-0,069045	0,621338	-7,563910	-7,259681	-8,852581	0,132764	-0,069045	0,621338	-7,563910	-7,259681	-8,852581
09:57:37,83	0,491866	3,296991	-0,069983	-0,491019	0,092989	1,054053	0,142648	-0,072549	0,618440	-1,941255	3,593268	-8,847726	-0,592651	-3,037034	-0,388571	-21,419643	4,891407	4,028375	0,142648	-0,072549	0,618440	-7,636338	-7,604581	-8,847726	0,142648	-0,072549	0,618440	-7,636338	-7,604581	-8,847726
09:57:37,88	0,491866	3,296991	-0,069983	-0,491019	0,092989	1,054053	0,142648	-0,072549	0,618440	-1,941255	3,593268	-8,847726	-0,602890	-3,044019	-0,343662	-21,792719	5,262306	4,510586	0,142648	-0,072549	0,618440	-7,636338	-7,604581	-8,847726	0,142648	-0,072549	0,618440	-7,636338	-7,604581	-8,847726
09:57:37,93	0,491866	3,296991	-0,069983	-0,491019	0,092989	1,054053	0,153816	-0,067174	0,663349	-2,086073	3,665473	-8,365516	-0,600968	-3,019196	-0,390270	-20,642872	5,108365	4,853259	0,153816	-0,067174	0,663349	-7,359237	-8,409083	-8,365516	0,153816	-0,067174	0,663349	-7,359237	-8,409083	-8,365516
09:57:37,98	0,491971	3,296994	-0,069991	-0,491026	0,092981	1,004001	0,131358	-0,056427	0,616741	-2,203289	3,570409	-8,022842	-0,601317	-3,018411	-0,380058	-20,513150	5,131592	4,834399	0,131358	-0,056427	0,616741	-6,632845	-6,741171	-8,022842	0,131358	-0,056427	0,616741	-6,632845	-6,741171	-8,022842
09:57:38,03	0,491971	3,296994	-0,069991	-0,491026	0,092981	1,004001	0,130853	-0,055732	0,626954	-2,154458	3,644903	-8,041702	-0,598921	-3,021026	-0,378465	-20,502500	5,134221	4,857657	0,130853	-0,055732	0,626954	-6,529450	-6,627072	-8,041702	0,130853	-0,055732	0,626954	-6,529450	-6,627072	-8,041702
09:57:38,08	0,491971	3,296994	-0,069991	-0,491026	0,092981	1,004001	0,131920	-0,059115	0,628546	-1,970943	3,708271	-8,018444	-0,595930	-3,018113	-0,376521	-20,501023	5,205241	4,869373	0,131920	-0,059115	0,628546	-6,611495	-6,647426	-8,018444	0,131920	-0,059115	0,628546	-6,611495	-6,647426	-8,018444
09:57:38,13	0,491971	3,296994	-0,069991	-0,491026	0,092981	1,004001	0,127901	-0,060248	0,630490	-1,849786	3,465061	-8,006728	-0,596509	-3,013623	-0,375538	-20,558200	5,196396	4,817560	0,127901	-0,060248	0,630490	-6,579274	-6,575158	-8,006728	0,127901	-0,060248	0,630490	-6,579274	-6,575158	-8,006728
09:57:38,18	0,491971	3,296994	-0,069991	-0,491026	0,092981	1,004001	0,124302	-0,057503	0,631473	-2,028814	3,232844	-8,058541	-0,601353	-3,011466	-0,376948	-20,527093	5,176775	4,883573	0,124302	-0,057503	0,631473	-6,542761	-6,524892	-8,058541	0,124302	-0,057503	0,631473	-6,542761	-6,524892	-8,058541
09:57:38,23	0,491971	3,296994	-0,069991	-0,491026	0,092981	1,004001	0,124856	-0,052229	0,630064	-2,304461	3,298381	-7,992528	-0,597727	-3,018107	-0,376941	-20,506299	5,170939	4,834358	0,124856	-0,052229	0,630064	-6,404459	-6,502812	-7,992528	0,124856	-0,052229	0,630064	-6,404459	-6,502812	-7,992528
09:57:38,28	0,491971	3,296994	-0,069991	-0,491026	0,092981	1,004001	0,128794	-0,058689	0,630070	-1,963205	3,524108	-8,041743	-0,593537	-3,020134	-0,373810	-20,498765	5,207783	4,838824	0,128794	-0,058689	0,630070	-6,570302	-6,586255	-8,041743	0,128794	-0,058689	0,630070	-6,570302	-6,586255	-8,041743
09:57:38,33	0,491971	3,296994	-0,069991	-0,491026	0,092981	1,004001	0,128454	-0,063332	0,633201	-1,686107	3,494530	-8,037277	-0,596086	-3,012844	-0,370741	-20,573140	5,214874	4,877351	0,128454	-0,063332	0,633201	-6,657660	-6,589142	-8,037277	0,128454	-0,063332	0,633201	-6,657660	-6,589142	-8,037277
09:57:38,38	0,491971	3,296994	-0,069991	-0,491026	0,092981	1,004001	0,123416	-0,057479	0,636270	-2,021479	3,164552	-7,998750	-0,608469	-3,024343	-0,220848	-20,803973	5,875213	5,295180	0,123416	-0,057479	0,636270	-6,533619	-6,523569	-7,998750	0,123416	-0,057479	0,636270	-6,533619	-6,523569	-7,998750
09:57:38,43	0,491971	3,296994	-0,069991	-0,491026	0,092981	1,004001	0,139566	-0,052505	0,786164	-1,823713	3,474314	-7,580921	-0,593077	-3,020580	-0,264312	-21,200142	5,133071	5,620080	0,139566	-0,052505	0,786164	-5,945333	-7,481639	-7,580921	0,139566	-0,052505	0,786164	-5,945333	-7,481639	-7,580921
09:57:38,48	0,491974	3,296960	-0,069992	-0,491005	0,093001	0,953979	0,128611	-0,063953	0,742700	-2,069212	2,932620	-7,256021	-0,590639	-3,023657	-0,266992	-21,140255	5,060949	5,613905	0,128611	-0,063953	0,742700	-7,089506	-7,163347	-7,256021	0,128611	-0,063953	0,742700	-7,089506	-7,163347	-7,256021
09:57:38,53	0,491974	3,296960	-0,069992	-0,491005	0,093001	0,953979	0,130057	-0,067603	0,740019	-1,911931	3,095710	-7,262196	-0,595844	-3,022684	-0,266818	-21,131626	5,035555	5,596799	0,130057	-0,067603	0,740019	-7,218745	-7,113729	-7,262196	0,130057	-0,067603	0,740019	-7,218745	-7,113729	-7,262196
09:57:38,58	0,491974	3,296960	-0,069992	-0,491005	0,093001	0,953979	0,131817	-0,062609	0,740193	-2,189276	3,207408	-7,279302	-0,587065	-3,022204	-0,267737	-21,054515	5,078041	5,607590	0,131817	-0,062609	0,740193	-7,104091	-7,140202	-7,279302	0,131817	-0,062609	0,740193	-7,104091	-7,140202	-7,279302
09:57:38,63	0,491974	3,296960	-0,069992	-0,491005	0,093001	0,953979	0,127011	-0,069972	0,739275	-1,731080	3,003072	-7,268512	-0,593597	-3,025693	-0,265853	-21,149099	5,035330	5,577752	0,127011	-0,069972	0,739275	-7,223846	-6,967326	-7,268512	0,127011	-0,069972	0,739275	-7,223846	-6,967326	-7,268512
09:57:38,68	0,491974	3,296960	-0,069992	-0,491005	0,093001	0,953979	0,133299	-0,066059	0,741158	-2,018802	3,269477	-7,298349	-0,595783	-3,023337	-0,262730	-21,070018	5,032822	5,565240	0,133299	-0,066059	0,741158	-7,204450	-7,194508	-7,298349	0,133299	-0,066059	0,741158	-7,204450	-7,194508	-7,298349
09:57:38,73	0,491974	3,296960	-0,069992	-0,491005	0,093001	0,953979	0,132352	-0,062988	0,744282	-2,141147	3,289959	-7,310861	-0,589239	-3,025251	-0,264239	-21,045227	5,049258	5,586658	0,132352	-0,062988	0,744282	-7,085689	-7,099664	-7,310861	0,132352	-0,062988	0,744282	-7,085689	-7,099664	-7,310861
09:57:38,78	0,491974	3,296960	-0,069992	-0,491005	0,093001	0,953979	0,130737	-0,069612	0,742772	-1,770039	3,219235	-7,289443	-0,589379	-3,021675	-0,261651	-21,112832	5,058299	5,559118	0,130737	-0,069612	0,742772	-7,234611	-7,043617	-7,289443	0,130737	-0,069612	0,742772	-7,234611	-7,043617	-7,289443
09:57:38,83	0,491974	3,296960	-0,069992	-0,491005	0,093001	0,953979	0,127710	-0,067703	0,745360	-1,895300	2,998777	-7,316983	-0,594619	-3,026093	-0,258821	-21,088155	5,031086	5,587011	0,127710	-0,067703	0,745360	-7,209984	-7,026477	-7,316983	0,127710	-0,067703	0,745360	-7,209984	-7,026477	-7,316983
09:57:38,88	0,491974	3,296960	-0,069992	-0,491005	0,093001	0,953979	0,134156	-0,065374	0,748191	-2,027650	3,368949	-7,289091	-0,592662	-3,026767	-0,262588	-21,046012	5,033373	5,540730	0,132906	-0,066696	0,744126	-7,093459	-7,133882	-7,295961	0,132906	-0,066696	0,744126	-7,093459	-7,133882	-7,295961
09:57:38,93	0,491974	3,296960	-0,069992	-0,491005	0,093001	0,953979	0,132906	-0,066696	0,744126	-1,857841	3,299276	-7,295961	-0,591696	-3,021271	-0,261929	-21,054530	5,090926	5,591693	0,132906	-0,066696	0,744126	-7,093459	-7,133882	-7,295961	0,132906	-0,066696	0,744126	-7,093459	-7,133882	-7,295961
09:57:38,98	0,491974	3,296960	-0,069992	-0,491005	0,093001	0,953979	0,128519	-0,065494	0,745083	-1,952737	3,075030	-7,284408	-0,592801	-3,027273	-0,262683	-21,071404	5,068541	5,600218	0,128519	-0,065494	0,745083	-7,094053	-7,013741	-7,284408	0,128519	-0,065494	0,745083	-7,094053	-7,013741	-7,284408
09:57:39,03	0,491974	3,296960	-0,069992	-0,491005	0,093001	0,953979	0,134269	-0,067539	0,744329	-1,874244	3,370603	-7,275884	-0,589306	-3,022957	-0,262900	-21,078756	5,067836	5,591957	0,134269	-0,067539	0,744329	-7,176055	-7,169535	-7,275884	0,134269	-0,067539	0,744329	-7,176055	-7,169535	-7,275884
09:57:39,08	0,491974	3,296960	-0,069992	-0,491005	0,093001	0,953979	0,128784	-0,068408	0,744111	-1,833359	3,079334	-7,284144	-0,595131	-3,025879	-0,258069	-21,058611	5,030399	5,537719	0,128784	-0,068408	0,744111	-7,203362	-7,030179	-7,284144	0,128784	-0,068408	0,744111	-7,203362	-7,030179	-7,284144
09:57:39,13	0,491974	3,296960	-0,069992	-0,491005	0,093001	0,953979	0,134227	-0,064824	0,748943	-2,042056	3,398579	-7,338382	-0,589844	-3,024152	-0,264314	-20,992230	5,083292	5,592153	0,134227	-0,064824	0,748943	-7,130744	-7,138277	-7,338382	0,134227	-0,064824	0,748943	-7,130744	-7,138277	-7,338382
09:57:39,18	0,491974	3,296960	-0,069992	-0,491005	0,093001	0,953979	0,130088	-0,068539	0,742698	-1,769897	3,214364	-7,283948	-0,588702	-3,019612	-0,259654	-21,075900	5,065806	5,532346	0,130088	-0,068539	0,742698	-7,150186	-6,997538	-7,283948	0,130088	-0,068539	0,742698	-7,150186	-6,997538	-7,283948
09:57:39,23	0,491974	3,296960	-0,069992	-0,491005	0,093001	0,953979	0,125585	-0,067258	0,747357	-1,893456	2,916518	-7,343755	-0,593338	-3,026863	-0,259996	-21,040505	5,015985	5,538408	0,125585	-0,067258	0,747357	-7,173234	-6,941939	-7,343755	0,125585	-0,067258	0,747357	-7,173234	-6,941939	-7,343755
09:57:39,28	0,491974	3,296960	-0,069992	-0,491005	0,093001	0,953979	0,134183	-0,066868	0,747015	-1,939186	3,419151	-7,337693	-0,589724	-3,022193	-0,260350	-21,008585	5,084246	5,585406	0,134183	-0,066868	0,747015	-7,188347	-7,114209	-7,337693	0,134183	-0,066868	0,747015	-7,188347	-7,114209	-7,337693
09:57:39,33	0,491974	3,296960	-0,069992	-0,491005	0,093001	0,953979	0,128331	-0,067663	0,746661	-1,822779	3,108384	-7,290695	-0,591541	-3,025250	-0,260354	-21,039456	5,082627	5,584906	0,128331	-0,067663	0,746661	-7,134334	-6,965630	-7,290695	0,128331	-0,067663	0,746661	-7,134334	-6,965630	-7,290695
09:57:39,38	0,491974	3,296960	-0,069992	-0,491005	0,093001	0,953979	0,131887	-0,067618	0,746657	-1,841970	3,267366	-7,291195	-0,592083	-3,024028	-0,258021	-21,019573	5,085250	5,582242	0,131887	-0,067618	0,746657	-7,149973	-7,085788	-7,291195	0,131887	-0,067618	0,746657	-7,149973	-7,085788	-7,291195
09:57:39,43	0,491974	3,296960	-0,069992	-0,491005	0,093001	0,953979	0,131100	-0,066538	0,748990	-1,885896	3,242322	-7,293859	-0,592239	-3,023683	-0,260001	-21,083173	5,068977	5,575125	0,131100	-0,066538	0,748990	-7,109151	-7,049011	-7,293859	0,131100	-0,066538	0,748990	-7,109151	-7,049011	-7,293859
09:57:39,48	0,491974	3,296960	-0,069992	-0,491005	0,093001	0,953979	0,130879	-0,066230	0,747010	-1,947811	3,183912	-7,300976	-0,593268	-3,023863	-0,260757	-21,010180	5,057978	5,559742	0,130879	-0,066230	0,747010	-7,146878	-7,090110	-7,300976	0,130879	-0,066230	0,747010	-7,146878	-7,090110	-7,300976
09:57:39,53	0,491974	3,296960	-0,069992	-0,491005	0,093001	0,953979	0,131550	-0,065430	0,746254	-1,962461	3,287486	-7,316359	-0,588681	-3,020390	-0,258086	-21,068014	5,059416	5,540685	0,131550	-0,065430	0,746254	-7,098696	-7,039162	-7,316359	0,131550	-0,065430	0,746254	-7,098696	-7,039162	-7,316359
09:57:39,58	0,491974	3,296960	-0,069992	-0,491005	0,093001	0,953979	0,126248	-0,067665	0,748926	-1,873901	2,961010	-7,335416	-0,594479	-3,023335	-0,260762	-21,018993	5,043783	5,564095	0,126248	-0,067665	0,748926	-7,185601	-6,949480	-7,335416	0,126248	-0,067665	0,748926	-7,185601	-6,949480	-7,335416
09:57:39,63	0,491974	3,296960	-0,069992	-0,491005	0,093001	0,953979	0,131698	-0,064116	0,746250	-2,047467	3,294677	-7,312006	-0,589895	-3,027143	-0,261442	-21,019411	5,034808	5,534171	0,131698	-0,064116	0,746250	-7,080586	-7,043634	-7,312006	0,131698	-0,064116	0,746250	-7,080586	-7,043634	-7,312006
09:57:39,68	0,491974	3,296960	-0,069992	-0,491005	0,093001	0,953979	0,132704	-0,069990	0,745570	-1,749984	3,351102	-7,341930	-0,587472	-3,020306	-0,260394	-21,045142	5,054081	5,556440	0,132704	-0,069990	0,745570	-7,244237	-7,066162	-7,341930	0,132704	-0,069990	0,745570	-7,244237	-7,066162	-7,341930
09:57:39,74	0,491974	3,296960	-0,069992	-0,491005	0,093001	0,953979	0,125571	-0,068670	0,746617	-1,814820	2,948274	-7,319661	-0,592128	-3,025631	-0,261161	-21,041065	5,078720	5,546369	0,125571	-0,068670	0,746617	-7,205420	-6,909060	-7,319661	0,125571	-0,068670	0,746617	-7,205420	-6,909060	-7,319661
09:57:39,79	0,491974	3,296960	-0,069992	-0,491005	0,093001	0,953979	0,132511	-0,067300	0,745851	-1,862664	3,300340	-7,329732	-0,588534	-3,025114	-0,260372	-21,004574	5,049855	5,535597	0,132511	-0,067300	0,745851	-7,145749	-7,101746	-7,329732	0,132511	-0,067300	0,745851	-7,145749	-7,101746	-7,329732
09:57:39,84	0,491974	3,296960	-0,069992	-0,491005	0,093001	0,953979	0,130266	-0,070154	0,746640	-1,721010	3,229638	-7,340504	-0,596084	-3,023306	-0,263058	-20,928006	5,012679	5,558443	0,130266	-0,070154	0,746640	-7,228131	-6,996222	-7,340504	0,130266	-0,070154	0,746640	-7,228131	-6,996222	-7,340504
09:57:39,89	0,491974	3,296960	-0,069992	-0,491005	0,093001	0,953979	0,132475	-0,062712	0,743953	-2,101921	3,429404	-7,317658	-0,588233	-3,009580	-0,178024	-20,051332	4,913524	5,992112	0,132475	-0,062712	0,743953	-7,024822	-6,969862	-7,317658	0,132475	-0,062712	0,743953	-7,024822	-6,969862	-7,317658
09:57:39,94	0,491974	3,296960	-0,069992	-0,491005	0,093001	0,953979	0,116663	-0,062649	0,828987	-1,752753	3,415979	-6,883989	-0,583192	-2,988346	-0,237022	-19,333746	4,678376	6,293299	0,116663	-0,062649	0,828987	-6,670675	-5,742045	-6,883989	0,116663	-0,062649	0,828987	-6,670675	-5,742045	-6,883989
09:57:39,99	0,491966	3,296980	-0,070015	-0,491002	0,092998	0,903942	0,095754	-0,056397	0,769989	-1,922715	3,067722	-6,582802	-0,581545	-2,987059	-0,264627	-19,271414	4,487919	6,250534	0,095754	-0,056397	0,769989	-6,349845	-4,448930	-6,582802	0,095754	-0,056397	0,769989	-6,349845	-4,448930	-6,582802
09:57:40,04	0,491966	3,296980	-0,070015	-0,491002	0,092998	0,903942	0,093815	-0,057179	0,742384	-2,015781	3,116109	-6,625568	-0,586679	-2,985204	-0,259174	-19,200088	4,488989	6,241060	0,093815	-0,057179	0,742384	-6,504365	-4,248339	-6,625568	0,093815	-0,057179	0,742384	-6,504365	-4,248339	-6,625568
09:57:40,09	0,491966	3,296980	-0,070015	-0,491002	0,092998	0,903942	0,094776	-0,051806	0,747837	-2,258608	3,227317	-6,635041	-0,577904	-2,988288	-0,258780	-19,219746	4,433315	6,225762	0,094776	-0,051806	0,747837	-6,325379	-4,212571	-6,635041	0,094776	-0,051806	0,747837	-6,325379	-4,212571	-6,635041
09:57:40,14	0,491966	3,296980	-0,070015	-0,491002	0,092998	0,903942	0,093058	-0,060948	0,748231	-1,841286	3,148833	-6,650339	-0,575936	-2,986979	-0,257605	-19,145965	4,483646	6,197364	0,093058	-0,060948	0,748231	-6,625678	-4,156251	-6,650339	0,093058	-0,060948	0,748231	-6,625678	-4,156251	-6,650339
09:57:40,19	0,491966	3,296980	-0,070015	-0,491002	0,092998	0,903942	0,090941	-0,061997	0,749406	-1,706218	3,077450	-6,678737	-0,574287	-2,985982	-0,256841	-19,193847	4,470054	6,211924	0,090941	-0,061997	0,749406	-6,573019	-4,061406	-6,678737	0,090941	-0,061997	0,749406	-6,573019	-4,061406	-6,678737
09:57:40,24	0,491966	3,296980	-0,070015	-0,491002	0,092998	0,903942	0,089253	-0,062927	0,750171	-1,693618	2,955036	-6,664177	-0,586028	-2,988521	-0,255301	-19,186425	4,470340	6,193979	0,089253	-0,062927	0,750171	-6,633351	-4,051361	-6,664177	0,089253	-0,062927	0,750171	-6,633351	-4,051361	-6,664177
09:57:40,29	0,491966	3,296980	-0,070015	-0,491002	0,092998	0,903942	0,097323	-0,054029	0,751710	-2,152348	3,380926	-6,682122	-0,584220	-2,987318	-0,255684	-19,169795	4,488277	6,195107	0,097323	-0,054029	0,751710	-6,393599	-4,258913	-6,682122	0,097323	-0,054029	0,751710	-6,393599	-4,258913	-6,682122
09:57:40,34	0,491966	3,296980	-0,070015	-0,491002	0,092998	0,903942	0,095376	-0,054992	0,751327	-2,078391	3,285150	-6,680994	-0,573986	-2,987735	-0,264936	-19,047831	4,482016	6,200989	0,095376	-0,054992	0,751327	-6,395287	-4,201902	-6,680994	0,095376	-0,054992	0,751327	-6,395287	-4,201902	-6,680994
09:57:40,39	0,491966	3,296980	-0,070015	-0,491002	0,092998	0,903942	0,105343	-0,052619	0,846982	-1,806353	2,748695	-6,226632	-0,591259	-2,994762	-0,160029	-19,885473	5,358123	6,649469	0,105343	-0,052619	0,846982	-5,936914	-5,520736	-6,226632	0,105343	-0,052619	0,846982	-5,936914	-5,520736	-6,226632
09:57:40,44	0,491966	3,296980	-0,070015	-0,491002	0,092998	0,903942	0,105343	-0,052619	0,846982	-1,806353	2,748695	-6,226632	-0,591280	-2,983186	-0,195353	-19,136353	5,112060	6,836366	0,105343	-0,052619	0,846982	-5,936914	-5,520736	-6,226632	0,105343	-0,052619	0,846982	-5,936914	-5,520736	-6,226632
09:57:40,49	0,491913	3,296950	-0,069978	-0,491029	0,092990	0,853992	0,095328	-0,046813	0,811659	-1,946804	2,999687	-6,039735	-0,586891	-2,989252	-0,208485	-18,994554	5,080491	6,817521	0,095328	-0,046813	0,811659	-5,621591	-4,483542	-6,039735	0,095328	-0,046813	0,811659	-5,621591	-4,483542	-6,039735
09:57:40,54	0,491913	3,296950	-0,069978	-0,491029	0,092990	0,853992	0,098387	-0,053646	0,798526	-1,547883	3,297374	-6,058580	-0,585679	-2,985105	-0,206987	-18,986914	5,107348	6,760074	0,098387	-0,053646	0,798526	-5,759130	-4,426036	-6,058580	0,098387	-0,053646	0,798526	-5,759130	-4,426036	-6,058580
09:57:40,59	0,491913	3,296950	-0,069978	-0,491029	0,092990	0,853992	0,094189	-0,052623	0,800025	-1,574036	3,072263	-6,116027	-0,582067	-2,978525	-0,201159	-18,945418	5,110729	6,762655	0,094189	-0,052623	0,800025	-5,704922	-4,321599	-6,116027	0,094189	-0,052623	0,800025	-5,704922	-4,321599	-6,116027
09:57:40,64	0,491913	3,296950	-0,069978	-0,491029	0,092990	0,853992	0,086685	-0,052461	0,805853	-1,558783	2,716271	-6,113446	-0,589194	-2,988900	-0,204239	-18,981144	5,078106	6,775617	0,086685	-0,052461	0,805853	-5,676953	-4,088482	-6,113446	0,086685	-0,052461	0,805853	-5,676953	-4,088482	-6,113446
09:57:40,69	0,491913	3,296950	-0,069978	-0,491029	0,092990	0,853992	0,099234	-0,051476	0,802772	-1,656124	3,354183	-6,100484	-0,587029	-2,980930	-0,199381	-18,986303	5,118847	6,735199	0,099234	-0,051476	0,802772	-5,696964	-4,435654	-6,100484	0,099234	-0,051476	0,802772	-5,696964	-4,435654	-6,100484
09:57:40,74	0,491913	3,296950	-0,069978	-0,491029	0,092990	0,853992	0,091249	-0,049366	0,807631	-1,733129	2,914149	-6,140903	-0,593337	-2,983245	-0,198471	-19,006114	5,125592	6,749781	0,091249	-0,049366	0,807631	-5,608352	-4,248903	-6,140903	0,091249	-0,049366	0,807631	-5,608352	-4,248903	-6,140903
09:57:40,79	0,491913	3,296950	-0,069978	-0,491029	0,092990	0,853992	0,096408	-0,045060	0,808541	-1,961079	3,161868	-6,126320	-0,593881	-2,981508	-0,202438	-18,962819	5,099644	6,757139	0,096408	-0,045060	0,808541	-5,498320	-4,406135	-6,126320	0,096408	-0,045060	0,808541	-5,498320	-4,406135	-6,126320
09:57:40,84	0,491913	3,296950	-0,069978	-0,491029	0,092990	0,853992	0,095176	-0,043721	0,804574	-2,031545	3,148297	-6,118962	-0,585573	-2,982604	-0,199631	-18,958114	5,130026	6,717657	0,095176	-0,043721	0,804574	-5,463653	-4,323032	-6,118962	0,095176	-0,043721	0,804574	-5,463653	-4,323032	-6,118962
09:57:40,89	0,491913	3,296950	-0,069978	-0,491029	0,092990	0,853992	0,091971	-0,051464	0,807380	-1,600231	2,970518	-6,158444	-0,585014	-2,982171	-0,197084	-18,963537	5,104781	6,749431	0,091971	-0,051464	0,807380	-5,640185	-4,249213	-6,158444	0,091971	-0,051464	0,807380	-5,640185	-4,249213	-6,158444
09:57:40,94	0,491913	3,296950	-0,069978	-0,491029	0,092990	0,853992	0,091317	-0,051731	0,809928	-1,610926	2,944430	-6,126670	-0,590972	-2,981292	-0,197317	-18,997123	5,114918	6,734808	0,091317	-0,051731	0,809928	-5,671832	-4,223953	-6,126670	0,091317	-0,051731	0,809928	-5,671832	-4,223953	-6,126670
09:57:40,99	0,491913	3,296950	-0,069978	-0,491029	0,092990	0,853992	0,093534	-0,046133	0,809694	-1,910074	3,025578	-6,141293	-0,586495	-2,986014	-0,202882	-18,969710	5,123655	6,777026	0,093534	-0,046133	0,809694	-5,531482	-4,316869	-6,141293	0,093534	-0,046133	0,809694	-5,531482	-4,316869	-6,141293
09:57:41,04	0,491913	3,296950	-0,069978	-0,491029	0,092990	0,853992	0,095386	-0,052370	0,804130	-1,564447	3,141218	-6,099075	-0,587526	-2,980458	-0,198504	-19,033133	5,108720	6,726731	0,095386	-0,052370	0,804130	-5,675504	-4,346557	-6,099075	0,095386	-0,052370	0,804130	-5,675504	-4,346557	-6,099075
09:57:41,09	0,491913	3,296950	-0,069978	-0,491029	0,092990	0,853992	0,091090	-0,048699	0,808507	-1,799971	2,870360	-6,149370	-0,592142	-2,984128	-0,197322	-18,998522	5,100869	6,714372	0,091090	-0,048699	0,808507	-5,622875	-4,280166	-6,149370	0,091090	-0,048699	0,808507	-5,622875	-4,280166	-6,149370
09:57:41,14	0,491913	3,296950	-0,069978	-0,491029	0,092990	0,853992	0,096575	-0,046537	0,809689	-1,901928	3,189506	-6,161729	-0,587369	-2,982370	-0,195337	-18,950721	5,057011	6,741424	0,096575	-0,046537	0,809689	-5,555055	-4,391633	-6,161729	0,096575	-0,046537	0,809689	-5,555055	-4,391633	-6,161729
09:57:41,19	0,491913	3,296950	-0,069978	-0,491029	0,092990	0,853992	0,092666	-0,049792	0,811674	-1,746751	3,049587	-6,134677	-0,586159	-2,986435	-0,197293	-18,969708	5,123211	6,710621	0,092666	-0,049792	0,811674	-5,655393	-4,224731	-6,134677	0,092666	-0,049792	0,811674	-5,655393	-4,224731	-6,134677
09:57:41,24	0,491913	3,296950	-0,069978	-0,491029	0,092990	0,853992	0,095582	-0,052872	0,809718	-1,538714	3,151631	-6,165480	-0,586739	-2,981319	-0,198462	-18,952208	5,135281	6,726733	0,095582	-0,052872	0,809718	-5,689196	-4,351526	-6,165480	0,095582	-0,052872	0,809718	-5,689196	-4,351526	-6,165480
09:57:41,29	0,491913	3,296950	-0,069978	-0,491029	0,092990	0,853992	0,091441	-0,049812	0,808549	-1,678669	2,945459	-6,149368	-0,591000	-2,979998	-0,196918	-19,002575	5,108411	6,758826	0,091441	-0,049812	0,808549	-5,588884	-4,232689	-6,149368	0,091441	-0,049812	0,808549	-5,588884	-4,232689	-6,149368
09:57:41,34	0,491913	3,296950	-0,069978	-0,491029	0,092990	0,853992	0,092428	-0,045461	0,810093	-1,953378	2,966555	-6,117275	-0,589732	-2,980609	-0,195384	-18,976926	5,125814	6,709863	0,092428	-0,045461	0,810093	-5,522035	-4,289006	-6,117275	0,092428	-0,045461	0,810093	-5,522035	-4,289006	-6,117275
09:57:41,39	0,491913	3,296950	-0,069978	-0,491029	0,092990	0,853992	0,092322	-0,046865	0,811627	-1,852456	2,974598	-6,166238	-0,585508	-2,982870	-0,194569	-18,936331	5,123677	6,714121	0,092322	-0,046865	0,811627	-5,531354	-4,272708	-6,166238	0,092322	-0,046865	0,811627	-5,531354	-4,272708	-6,166238
09:57:41,44	0,491913	3,296950	-0,069978	-0,491029	0,092990	0,853992	0,092168	-0,051653	0,812442	-1,585015	3,002803	-6,161980	-0,590441	-2,981133	-0,195801	-19,024453	5,096047	6,699761	0,092168	-0,051653	0,812442	-5,639799	-4,232396	-6,161980	0,092168	-0,051653	0,812442	-5,639799	-4,232396	-6,161980
09:57:41,49	0,491913	3,296950	-0,069978	-0,491029	0,092990	0,853992	0,093131	-0,046513	0,811210	-1,920318	2,990363	-6,176340	-0,593837	-2,981354	-0,195764	-18,957324	5,092444	6,712849	0,093131	-0,046513	0,811210	-5,571561	-4,320409	-6,176340	0,093131	-0,046513	0,811210	-5,571561	-4,320409	-6,176340
09:57:41,54	0,491913	3,296950	-0,069978	-0,491029	0,092990	0,853992	0,095020	-0,043683	0,811247	-2,037037	3,148555	-6,163252	-0,585044	-2,982436	-0,195764	-18,991100	5,120996	6,710625	0,095020	-0,043683	0,811247	-5,466119	-4,310544	-6,163252	0,095020	-0,043683	0,811247	-5,466119	-4,310544	-6,163252
09:57:41,59	0,491913	3,296950	-0,069978	-0,491029	0,092990	0,853992	0,093008	-0,047092	0,810808	-1,887433	2,961677	-6,185096	-0,589878	-2,981316	-0,196203	-19,042393	5,109614	6,691005	0,093008	-0,047092	0,810808	-5,584124	-4,339484	-6,185096	0,093008	-0,047092	0,810808	-5,584124	-4,339484	-6,185096
09:57:41,64	0,491913	3,296950	-0,069978	-0,491029	0,092990	0,853992	0,093008	-0,047092	0,810808	-1,887433	2,961677	-6,185096	-0,589060	-2,985227	-0,195755	-18,941045	5,090933	6,683808	0,093008	-0,047092	0,810808	-5,584124	-4,339484	-6,185096	0,093008	-0,047092	0,810808	-5,584124	-4,339484	-6,185096
09:57:41,69	0,491913	3,296950	-0,069978	-0,491029	0,092990	0,853992	0,095986	-0,049755	0,811257	-1,714448	3,213612	-6,192293	-0,585557	-2,982310	-0,194175	-18,950729	5,107477	6,732966	0,095986	-0,049755	0,811257	-5,620204	-4,321275	-6,192293	0,095986	-0,049755	0,811257	-5,620204	-4,321275	-6,192293
09:57:41,75	0,491913	3,296950	-0,069978	-0,491029	0,092990	0,853992	0,091708	-0,051331	0,812836	-1,623019	2,974524	-6,143135	-0,594980	-2,980642	-0,193807	-18,948450	5,113983	6,731546	0,091708	-0,051331	0,812836	-5,652478	-4,224580	-6,143135	0,091708	-0,051331	0,812836	-5,652478	-4,224580	-6,143135
09:57:41,80	0,491913	3,296950	-0,069978	-0,491029	0,092990	0,853992	0,094975	-0,042336	0,813204	-2,083978	3,143133	-6,144556	-0,584367	-2,982021	-0,197279	-18,944061	5,124797	6,735590	0,094975	-0,042336	0,813204	-5,407341	-4,312438	-6,144556	0,094975	-0,042336	0,813204	-5,407341	-4,312438	-6,144556
09:57:41,85	0,491913	3,296950	-0,069978	-0,491029	0,092990	0,853992	0,090862	-0,052217	0,809732	-1,558603	2,927653	-6,140511	-0,593869	-2,979994	-0,192300	-18,985001	5,111899	6,692464	0,090862	-0,052217	0,809732	-5,657629	-4,205049	-6,140511	0,090862	-0,052217	0,809732	-5,657629	-4,205049	-6,140511
09:57:41,90	0,491913	3,296950	-0,069978	-0,491029	0,092990	0,853992	0,081138	-0,034333	0,955317	-1,917605	3,067644	-5,747028	-0,594992	-2,964657	-0,051694	-18,099417	5,296417	7,129073	0,081138	-0,034333	0,955317	-4,612762	-3,301674	-5,747028	0,081138	-0,034333	0,955317	-4,612762	-3,301674	-5,747028
09:57:41,95	0,491913	3,296950	-0,069978	-0,491029	0,092990	0,853992	0,081138	-0,034333	0,955317	-1,917605	3,067644	-5,747028	-0,601910	-2,974885	-0,022457	-18,261093	5,777380	7,295218	0,081138	-0,034333	0,955317	-4,612762	-3,301674	-5,747028	0,081138	-0,034333	0,955317	-4,612762	-3,301674	-5,747028
09:57:42,00	0,491941	3,296943	-0,069971	-0,491016	0,092982	0,803985	0,093455	-0,033456	0,984554	-1,627518	3,327633	-5,580883	-0,599271	-2,973793	-0,019482	-18,472344	5,945821	7,248296	0,093455	-0,033456	0,984554	-4,253835	-4,008573	-5,580883	0,093455	-0,033456	0,984554	-4,253835	-4,008573	-5,580883
09:57:42,05	0,491941	3,296943	-0,069971	-0,491016	0,092982	0,803985	0,091190	-0,035195	0,987529	-1,496837	2,942674	-5,627805	-0,604149	-2,975463	-0,021027	-18,530797	5,905491	7,295906	0,091190	-0,035195	0,987529	-4,259672	-4,215714	-5,627805	0,091190	-0,035195	0,987529	-4,259672	-4,215714	-5,627805
09:57:42,10	0,491941	3,296943	-0,069971	-0,491016	0,092982	0,803985	0,095075	-0,031806	0,985984	-1,737226	3,114237	-5,580195	-0,602363	-2,970384	-0,017193	-18,530169	5,929742	7,251799	0,095075	-0,031806	0,985984	-4,234014	-4,349123	-5,580195	0,095075	-0,031806	0,985984	-4,234014	-4,349123	-5,580195
09:57:42,15	0,491941	3,296943	-0,069971	-0,491016	0,092982	0,803985	0,089783	-0,030813	0,989818	-1,767574	2,827481	-5,624302	-0,601642	-2,973224	-0,016767	-18,457700	5,872086	7,238961	0,089783	-0,030813	0,989818	-4,186369	-4,220472	-5,624302	0,089783	-0,030813	0,989818	-4,186369	-4,220472	-5,624302
09:57:42,20	0,491941	3,296943	-0,069971	-0,491016	0,092982	0,803985	0,091881	-0,032858	0,990244	-1,674921	3,028194	-5,637140	-0,601654	-2,976520	-0,017944	-18,472719	5,872208	7,215118	0,091881	-0,032858	0,990244	-4,254263	-4,184496	-5,637140	0,091881	-0,032858	0,990244	-4,254263	-4,184496	-5,637140
09:57:42,25	0,491941	3,296943	-0,069971	-0,491016	0,092982	0,803985	0,094742	-0,034496	0,989068	-1,597166	3,163875	-5,660983	-0,596300	-2,971036	-0,017523	-18,442593	5,909816	7,261103	0,094742	-0,034496	0,989068	-4,305066	-4,273367	-5,660983	0,094742	-0,034496	0,989068	-4,305066	-4,273367	-5,660983
09:57:42,30	0,491941	3,296943	-0,069971	-0,491016	0,092982	0,803985	0,087316	-0,036390	0,989488	-1,451032	2,785023	-5,614999	-0,601061	-2,967907	-0,016401	-18,462042	5,911320	7,240929	0,087316	-0,036390	0,989488	-4,307631	-4,069301	-5,614999	0,087316	-0,036390	0,989488	-4,307631	-4,069301	-5,614999
09:57:42,35	0,491941	3,296943	-0,069971	-0,491016	0,092982	0,803985	0,086987	-0,030702	0,990610	-1,755207	2,750320	-5,635172	-0,599798	-2,970034	-0,020228	-18,403833	5,873645	7,270426	0,086987	-0,030702	0,990610	-4,165332	-4,078178	-5,635172	0,086987	-0,030702	0,990610	-4,165332	-4,078178	-5,635172
09:57:42,40	0,491941	3,296943	-0,069971	-0,491016	0,092982	0,803985	0,088198	-0,032859	0,986783	-1,646555	2,882515	-5,605675	-0,588540	-2,982456	0,092777	-19,246640	5,391994	7,543850	0,088198	-0,032859	0,986783	-4,226021	-4,041008	-5,605675	0,088198	-0,032859	0,986783	-4,226021	-4,041008	-5,605675
09:57:42,45	0,491941	3,296943	-0,069971	-0,491016	0,092982	0,803985	0,093326	-0,048820	1,099789	-1,655135	2,660113	-5,332251	-0,582325	-2,972216	-0,012426	-18,444917	5,066494	7,795289	0,093326	-0,048820	1,099789	-5,487499	-4,665970	-5,332251	0,093326	-0,048820	1,099789	-5,487499	-4,665970	-5,332251
09:57:42,50	0,491951	3,297011	-0,069976	-0,491014	0,093013	0,753979	0,081350	-0,049083	0,994585	-1,522508	2,894445	-5,080812	-0,582077	-2,965108	-0,004259	-18,309555	5,007820	7,759075	0,081350	-0,049083	0,994585	-5,375489	-3,491555	-5,080812	0,081350	-0,049083	0,994585	-5,375489	-3,491555	-5,080812
09:57:42,55	0,491951	3,297011	-0,069976	-0,491014	0,093013	0,753979	0,075071	-0,045744	1,002752	-1,679260	2,714467	-5,117026	-0,584322	-2,971179	-0,006585	-18,274786	5,008850	7,715271	0,075071	-0,045744	1,002752	-5,270142	-3,178581	-5,117026	0,075071	-0,045744	1,002752	-5,270142	-3,178581	-5,117026
09:57:42,60	0,491951	3,297011	-0,069976	-0,491014	0,093013	0,753979	0,081451	-0,046835	1,000426	-1,604234	3,075833	-5,160830	-0,581344	-2,964790	-0,007388	-18,268924	5,086057	7,709944	0,081451	-0,046835	1,000426	-5,280785	-3,318060	-5,160830	0,081451	-0,046835	1,000426	-5,280785	-3,318060	-5,160830
09:57:42,65	0,491951	3,297011	-0,069976	-0,491014	0,093013	0,753979	0,074429	-0,046220	0,999623	-1,566430	2,677175	-5,166157	-0,582502	-2,968817	-0,007397	-18,275845	5,091522	7,680328	0,074429	-0,046220	0,999623	-5,194689	-3,165511	-5,166157	0,074429	-0,046220	0,999623	-5,194689	-3,165511	-5,166157
09:57:42,70	0,491951	3,297011	-0,069976	-0,491014	0,093013	0,753979	0,078496	-0,047230	0,999614	-1,512626	2,879909	-5,195773	-0,583146	-2,968998	-0,007780	-18,276275	5,022826	7,687917	0,078496	-0,047230	0,999614	-5,220188	-3,282000	-5,195773	0,078496	-0,047230	0,999614	-5,220188	-3,282000	-5,195773
09:57:42,75	0,491951	3,297011	-0,069976	-0,491014	0,093013	0,753979	0,078974	-0,046762	0,999231	-1,596660	2,938755	-5,188184	-0,582456	-2,963054	-0,010497	-18,244397	5,133306	7,708318	0,078974	-0,046762	0,999231	-5,267497	-3,260700	-5,188184	0,078974	-0,046762	0,999231	-5,267497	-3,260700	-5,188184
09:57:42,80	0,491951	3,297011	-0,069976	-0,491014	0,093013	0,753979	0,073481	-0,044388	0,996515	-1,608488	2,625513	-5,167783	-0,585580	-2,966376	-0,009325	-18,321660	5,098188	7,749847	0,073481	-0,044388	0,996515	-5,092971	-3,142781	-5,167783	0,073481	-0,044388	0,996515	-5,092971	-3,142781	-5,167783
09:57:42,85	0,491951	3,297011	-0,069976	-0,491014	0,093013	0,753979	0,077921	-0,043344	0,997687	-1,731852	2,807022	-5,126254	-0,581274	-2,969268	-0,007379	-18,261119	5,115463	7,690768	0,077921	-0,043344	0,997687	-5,134334	-3,309784	-5,126254	0,077921	-0,043344	0,997687	-5,134334	-3,309784	-5,126254
09:57:42,90	0,491951	3,297011	-0,069976	-0,491014	0,093013	0,753979	0,074419	-0,044207	0,998822	-1,656389	2,680081	-5,194643	-0,581734	-2,968935	-0,007747	-18,202948	5,124529	7,685809	0,074419	-0,044207	0,998822	-5,126599	-3,161789	-5,194643	0,074419	-0,044207	0,998822	-5,126599	-3,161789	-5,194643
09:57:42,95	0,491951	3,297011	-0,069976	-0,491014	0,093013	0,753979	0,074419	-0,044207	0,998822	-1,656389	2,680081	-5,194643	-0,582020	-2,964152	-0,008582	-18,317255	5,117835	7,707318	0,074419	-0,044207	0,998822	-5,126599	-3,161789	-5,194643	0,074419	-0,044207	0,998822	-5,126599	-3,161789	-5,194643
09:57:43,00	0,491951	3,297011	-0,069976	-0,491014	0,093013	0,753979	0,074214	-0,045315	0,998429	-1,610136	2,608265	-5,168783	-0,585983	-2,967405	-0,008192	-18,258088	5,120206	7,661775	0,074214	-0,045315	0,998429	-5,167351	-3,217566	-5,168783	0,074214	-0,045315	0,998429	-5,167351	-3,217566	-5,168783
09:57:43,05	0,491951	3,297011	-0,069976	-0,491014	0,093013	0,753979	0,079013	-0,043509	0,998819	-1,672399	2,907872	-5,214326	-0,585297	-2,971136	-0,008938	-18,218408	5,111242	7,656254	0,079013	-0,043509	0,998819	-5,087862	-3,294687	-5,214326	0,079013	-0,043509	0,998819	-5,087862	-3,294687	-5,214326
09:57:43,10	0,491951	3,297011	-0,069976	-0,491014	0,093013	0,753979	0,081901	-0,045969	0,998073	-1,532386	3,096888	-5,219847	-0,583063	-2,969664	-0,005474	-18,256471	5,042296	7,638398	0,081901	-0,045969	0,998073	-5,140983	-3,332370	-5,219847	0,081901	-0,045969	0,998073	-5,140983	-3,332370	-5,219847
09:57:43,15	0,491951	3,297011	-0,069976	-0,491014	0,093013	0,753979	0,079509	-0,047167	1,001538	-1,548833	2,973998	-5,237704	-0,584210	-2,967116	-0,007403	-18,251088	5,109054	7,670905	0,079509	-0,047167	1,001538	-5,251469	-3,267464	-5,237704	0,079509	-0,047167	1,001538	-5,251469	-3,267464	-5,237704
09:57:43,20	0,491951	3,297011	-0,069976	-0,491014	0,093013	0,753979	0,077877	-0,044900	0,999608	-1,606226	2,860388	-5,205196	-0,578337	-2,962359	-0,005830	-18,240894	5,095435	7,705044	0,077877	-0,044900	0,999608	-5,130880	-3,252919	-5,205196	0,077877	-0,044900	0,999608	-5,130880	-3,252919	-5,205196
09:57:43,25	0,491951	3,297011	-0,069976	-0,491014	0,093013	0,753979	0,070820	-0,047608	1,001181	-1,472132	2,509076	-5,171057	-0,579645	-2,962056	-0,006689	-18,318921	5,133052	7,649251	0,070820	-0,047608	1,001181	-5,209327	-3,050279	-5,171057	0,070820	-0,047608	1,001181	-5,209327	-3,050279	-5,171057
09:57:43,30	0,491951	3,297011	-0,069976	-0,491014	0,093013	0,753979	0,071211	-0,046324	1,000322	-1,545321	2,443051	-5,226850	-0,585485	-2,965025	-0,005870	-18,298272	5,127278	7,685666	0,071211	-0,046324	1,000322	-5,181745	-3,147035	-5,226850	0,071211	-0,046324	1,000322	-5,181745	-3,147035	-5,226850
09:57:43,35	0,491951	3,297011	-0,069976	-0,491014	0,093013	0,753979	0,076703	-0,042751	1,001141	-1,725811	2,749391	-5,190435	-0,577762	-2,962714	-0,005874	-18,253686	5,092731	7,651866	0,076703	-0,042751	1,001141	-5,081727	-3,271796	-5,190435	0,076703	-0,042751	1,001141	-5,081727	-3,271796	-5,190435
09:57:43,40	0,491951	3,297011	-0,069976	-0,491014	0,093013	0,753979	0,070840	-0,048284	1,001137	-1,445720	2,500387	-5,224235	-0,587725	-2,969099	-0,005485	-18,265662	5,141241	7,640947	0,070840	-0,048284	1,001137	-5,235977	-3,060533	-5,224235	0,070840	-0,048284	1,001137	-5,235977	-3,060533	-5,224235
09:57:43,45	0,491951	3,297011	-0,069976	-0,491014	0,093013	0,753979	0,081351	-0,042848	1,001526	-1,692366	3,012329	-5,235154	-0,581284	-2,973164	-0,009311	-18,273343	5,118880	7,691599	0,081351	-0,042848	1,001526	-5,055901	-3,373699	-5,235154	0,081351	-0,042848	1,001526	-5,055901	-3,373699	-5,235154
09:57:43,50	0,491951	3,297011	-0,069976	-0,491014	0,093013	0,753979	0,081651	-0,050458	0,997700	-1,319820	3,032475	-5,184502	-0,580047	-2,961018	-0,007808	-18,229318	5,145320	7,664023	0,081651	-0,050458	0,997700	-5,280788	-3,377130	-5,184502	0,081651	-0,050458	0,997700	-5,280788	-3,377130	-5,184502
09:57:43,55	0,491951	3,297011	-0,069976	-0,491014	0,093013	0,753979	0,070514	-0,045457	0,999203	-1,534990	2,478268	-5,212078	-0,582493	-2,963698	-0,007039	-18,281170	5,152853	7,673200	0,070514	-0,045457	0,999203	-5,103338	-3,057097	-5,212078	0,070514	-0,045457	0,999203	-5,103338	-3,057097	-5,212078
09:57:43,60	0,491951	3,297011	-0,069976	-0,491014	0,093013	0,753979	0,074058	-0,044679	0,999972	-1,594849	2,613878	-5,202901	-0,585268	-2,969472	-0,007395	-18,222375	5,163075	7,652423	0,074058	-0,044679	0,999972	-5,102123	-3,199682	-5,202901	0,074058	-0,044679	0,999972	-5,102123	-3,199682	-5,202901
09:57:43,65	0,491951	3,297011	-0,069976	-0,491014	0,093013	0,753979	0,080446	-0,045162	0,999616	-1,531461	2,991860	-5,223678	-0,581755	-2,969224	-0,007773	-18,232844	5,173176	7,668263	0,080446	-0,045162	0,999616	-5,076683	-3,323157	-5,223678	0,080446	-0,045162	0,999616	-5,076683	-3,323157	-5,223678
09:57:43,70	0,491951	3,297011	-0,069976	-0,491014	0,093013	0,753979	0,078474	-0,048080	0,999238	-1,376228	2,875210	-5,207838	-0,582529	-2,965320	-0,006669	-18,293916	5,117243	7,647492	0,078474	-0,048080	0,999238	-5,150488	-3,285021	-5,207838	0,078474	-0,048080	0,999238	-5,150488	-3,285021	-5,207838
09:57:43,76	0,491951	3,297011	-0,069976	-0,491014	0,093013	0,753979	0,075481	-0,045458	1,000343	-1,591553	2,694620	-5,228609	-0,584214	-2,971130	-0,007791	-18,263680	5,106008	7,656042	0,075151	-0,045388	0,997630	-5,106924	-3,204285	-5,240709	0,075151	-0,045388	0,997630	-5,106924	-3,204285	-5,240709
09:57:43,81	0,491951	3,297011	-0,069976	-0,491014	0,093013	0,753979	0,075151	-0,045388	0,997630	-1,544000	2,695045	-5,240709	-0,588887	-2,970698	-0,007375	-18,238912	5,101226	7,688553	0,075151	-0,045388	0,997630	-5,106924	-3,204285	-5,240709	0,075151	-0,045388	0,997630	-5,106924	-3,204285	-5,240709
09:57:43,86	0,491951	3,297011	-0,069976	-0,491014	0,093013	0,753979	0,083317	-0,042641	0,999636	-1,724410	3,157735	-5,187548	-0,582919	-2,965402	-0,013224	-18,192697	5,132655	7,655700	0,083317	-0,042641	0,999636	-5,071695	-3,382625	-5,187548	0,083317	-0,042641	0,999636	-5,071695	-3,382625	-5,187548
09:57:43,91	0,491951	3,297011	-0,069976	-0,491014	0,093013	0,753979	0,066301	-0,035319	1,091044	-1,611271	2,643602	-4,835992	-0,586720	-2,952301	0,084033	-17,670983	5,343584	8,040109	0,066301	-0,035319	1,091044	-4,383825	-2,561058	-4,835992	0,066301	-0,035319	1,091044	-4,383825	-2,561058	-4,835992
09:57:43,96	0,491951	3,297011	-0,069976	-0,491014	0,093013	0,753979	0,066301	-0,035319	1,091044	-1,611271	2,643602	-4,835992	-0,596568	-2,951099	0,027914	-17,359770	5,833992	8,201527	0,066301	-0,035319	1,091044	-4,383825	-2,561058	-4,835992	0,066301	-0,035319	1,091044	-4,383825	-2,561058	-4,835992
09:57:44,01	0,492014	3,296941	-0,069992	-0,491012	0,092999	0,703973	0,070185	-0,026189	1,034926	-1,505724	2,869846	-4,674574	-0,595098	-2,945882	0,045420	-17,244281	5,828796	8,176015	0,070185	-0,026189	1,034926	-3,561565	-2,639650	-4,674574	0,070185	-0,026189	1,034926	-3,561565	-2,639650	-4,674574
09:57:44,06	0,492014	3,296941	-0,069992	-0,491012	0,092999	0,703973	0,064931	-0,024854	1,052431	-1,521893	2,699289	-4,700086	-0,598031	-2,944544	0,054700	-17,237000	5,764249	8,119466	0,064931	-0,024854	1,052431	-3,472946	-2,397823	-4,700086	0,064931	-0,024854	1,052431	-3,472946	-2,397823	-4,700086
09:57:44,11	0,492014	3,296941	-0,069992	-0,491012	0,092999	0,703973	0,065239	-0,021645	1,061711	-1,741042	2,753851	-4,756635	-0,594241	-2,944022	0,057488	-17,144458	5,839261	8,149024	0,065239	-0,021645	1,061711	-3,440156	-2,367390	-4,756635	0,065239	-0,021645	1,061711	-3,440156	-2,367390	-4,756635
09:57:44,16	0,492014	3,296941	-0,069992	-0,491012	0,092999	0,703973	0,062892	-0,024666	1,064500	-1,472690	2,674477	-4,727077	-0,590879	-2,942463	0,060919	-17,210450	5,774721	8,102753	0,062892	-0,024666	1,064500	-3,408992	-2,262573	-4,727077	0,062892	-0,024666	1,064500	-3,408992	-2,262573	-4,727077
09:57:44,21	0,492014	3,296941	-0,069992	-0,491012	0,092999	0,703973	0,059861	-0,026798	1,067931	-1,450714	2,491955	-4,773348	-0,593160	-2,948592	0,062526	-17,192995	5,779227	8,129508	0,059861	-0,026798	1,067931	-3,554380	-2,207117	-4,773348	0,059861	-0,026798	1,067931	-3,554380	-2,207117	-4,773348
09:57:44,26	0,492014	3,296941	-0,069992	-0,491012	0,092999	0,703973	0,066309	-0,027887	1,069537	-1,381472	2,840133	-4,746594	-0,594150	-2,941165	0,066425	-17,108165	5,826336	8,138393	0,066309	-0,027887	1,069537	-3,570601	-2,365136	-4,746594	0,066309	-0,027887	1,069537	-3,570601	-2,365136	-4,746594
09:57:44,31	0,492014	3,296941	-0,069992	-0,491012	0,092999	0,703973	0,060372	-0,023316	1,073436	-1,535925	2,581303	-4,737708	-0,595431	-2,941322	0,067932	-17,159611	5,815426	8,108340	0,060372	-0,023316	1,073436	-3,366270	-2,157886	-4,737708	0,060372	-0,023316	1,073436	-3,366270	-2,157886	-4,737708
09:57:44,36	0,492014	3,296941	-0,069992	-0,491012	0,092999	0,703973	0,067219	-0,022830	1,053165	-1,600978	2,804748	-4,758392	-0,597994	-2,946851	0,046154	-17,242867	5,858199	8,117709	0,067219	-0,022830	1,053165	-3,393136	-2,471912	-4,758392	0,067219	-0,022830	1,053165	-3,393136	-2,471912	-4,758392
09:57:44,41	0,492014	3,296941	-0,069992	-0,491012	0,092999	0,703973	0,067219	-0,022830	1,053165	-1,600978	2,804748	-4,758392	-0,589752	-2,949098	0,139995	-17,425714	5,944439	8,415191	0,067219	-0,022830	1,053165	-3,393136	-2,471912	-4,758392	0,067219	-0,022830	1,053165	-3,393136	-2,471912	-4,758392
09:57:44,46	0,492014	3,296941	-0,069992	-0,491012	0,092999	0,703973	0,065043	-0,031092	1,147006	-1,188108	2,490172	-4,460910	-0,597323	-2,924962	0,053454	-16,311435	5,956868	8,589888	0,065043	-0,031092	1,147006	-3,628808	-2,615741	-4,460910	0,065043	-0,031092	1,147006	-3,628808	-2,615741	-4,460910
09:57:44,51	0,491970	3,296992	-0,069959	-0,491019	0,093002	0,653952	0,047926	-0,012467	1,060465	-1,588674	2,558858	-4,286213	-0,589701	-2,927917	0,018126	-16,258852	5,928195	8,586578	0,047926	-0,012467	1,060465	-2,567358	-1,203358	-4,286213	0,047926	-0,012467	1,060465	-2,567358	-1,203358	-4,286213
09:57:44,56	0,491970	3,296992	-0,069959	-0,491019	0,093002	0,653952	0,046675	-0,020545	1,025138	-1,167175	2,553643	-4,289523	-0,595795	-2,928045	0,018042	-16,332243	5,847533	8,530431	0,046675	-0,020545	1,025138	-2,779956	-1,110313	-4,289523	0,046675	-0,020545	1,025138	-2,779956	-1,110313	-4,289523
09:57:44,61	0,491970	3,296992	-0,069959	-0,491019	0,093002	0,653952	0,049833	-0,015332	1,025054	-1,544805	2,694638	-4,345670	-0,591449	-2,927103	0,021559	-16,266035	5,936048	8,511956	0,049833	-0,015332	1,025054	-2,748360	-1,217231	-4,345670	0,049833	-0,015332	1,025054	-2,748360	-1,217231	-4,345670
09:57:44,66	0,491970	3,296992	-0,069959	-0,491019	0,093002	0,653952	0,046844	-0,018625	1,028570	-1,263819	2,552307	-4,364145	-0,598644	-2,925614	0,021510	-16,309725	5,899550	8,495708	0,046844	-0,018625	1,028570	-2,725859	-1,124949	-4,364145	0,046844	-0,018625	1,028570	-2,725859	-1,124949	-4,364145
09:57:44,71	0,491970	3,296992	-0,069959	-0,491019	0,093002	0,653952	0,049152	-0,011650	1,028521	-1,679982	2,652717	-4,380393	-0,589111	-2,921179	0,023495	-16,255968	5,921975	8,526042	0,049152	-0,011650	1,028521	-2,594470	-1,205690	-4,380393	0,049152	-0,011650	1,028521	-2,594470	-1,205690	-4,380393
09:57:44,76	0,491970	3,296992	-0,069959	-0,491019	0,093002	0,653952	0,040544	-0,017687	1,030507	-1,319711	2,240484	-4,350059	-0,590369	-2,930158	0,018458	-16,314304	5,943882	8,533704	0,040544	-0,017687	1,030507	-2,708175	-0,942256	-4,350059	0,040544	-0,017687	1,030507	-2,708175	-0,942256	-4,350059
09:57:44,81	0,491970	3,296992	-0,069959	-0,491019	0,093002	0,653952	0,048949	-0,021087	1,025469	-1,153140	2,616057	-4,342397	-0,592225	-2,921366	0,021117	-16,336253	5,935153	8,518481	0,048949	-0,021087	1,025469	-2,808455	-1,226457	-4,342397	0,048949	-0,021087	1,025469	-2,808455	-1,226457	-4,342397
09:57:44,86	0,491970	3,296992	-0,069959	-0,491019	0,093002	0,653952	0,042263	-0,015084	1,028128	-1,483819	2,253753	-4,357620	-0,590410	-2,923910	0,025013	-16,324916	5,920964	8,505785	0,042263	-0,015084	1,028128	-2,667916	-1,063927	-4,357620	0,042263	-0,015084	1,028128	-2,667916	-1,063927	-4,357620
09:57:44,91	0,491970	3,296992	-0,069959	-0,491019	0,093002	0,653952	0,043559	-0,017928	1,032024	-1,342569	2,338060	-4,370317	-0,598042	-2,927143	0,023840	-16,322410	5,926243	8,490308	0,043559	-0,017928	1,032024	-2,749891	-1,081360	-4,370317	0,043559	-0,017928	1,032024	-2,749891	-1,081360	-4,370317
09:57:44,96	0,491970	3,296992	-0,069959	-0,491019	0,093002	0,653952	0,050175	-0,012935	1,030851	-1,596358	2,681595	-4,385793	-0,594358	-2,927727	0,025046	-16,286085	6,017502	8,512054	0,050175	-0,012935	1,030851	-2,611765	-1,257139	-4,385793	0,050175	-0,012935	1,030851	-2,611765	-1,257139	-4,385793
09:57:45,01	0,491970	3,296992	-0,069959	-0,491019	0,093002	0,653952	0,048839	-0,016417	1,032058	-1,318090	2,597953	-4,364047	-0,591040	-2,924699	0,023838	-16,351365	5,943091	8,507254	0,048839	-0,016417	1,032058	-2,606847	-1,235906	-4,364047	0,048839	-0,016417	1,032058	-2,606847	-1,235906	-4,364047
09:57:45,06	0,491970	3,296992	-0,069959	-0,491019	0,093002	0,653952	0,044557	-0,017776	1,030850	-1,344498	2,355963	-4,368847	-0,592595	-2,928828	0,026230	-16,285377	5,999962	8,525441	0,044557	-0,017776	1,030850	-2,739944	-1,141763	-4,368847	0,044557	-0,017776	1,030850	-2,739944	-1,141763	-4,368847
09:57:45,11	0,491970	3,296992	-0,069959	-0,491019	0,093002	0,653952	0,048910	-0,018494	1,033242	-1,224915	2,611044	-4,350660	-0,598061	-2,925168	0,025382	-16,330342	5,929419	8,489842	0,048910	-0,018494	1,033242	-2,676726	-1,228413	-4,350660	0,048910	-0,018494	1,033242	-2,676726	-1,228413	-4,350660
09:57:45,16	0,491970	3,296992	-0,069959	-0,491019	0,093002	0,653952	0,048474	-0,011931	1,032393	-1,649807	2,584672	-4,386259	-0,590879	-2,924275	0,022699	-16,293165	6,001392	8,509308	0,048474	-0,011931	1,032393	-2,586361	-1,220512	-4,386259	0,048474	-0,011931	1,032393	-2,586361	-1,220512	-4,386259
09:57:45,21	0,491970	3,296992	-0,069959	-0,491019	0,093002	0,653952	0,044110	-0,017704	1,029710	-1,268674	2,353968	-4,366793	-0,598652	-2,925042	0,026531	-16,329515	5,912591	8,469131	0,044110	-0,017704	1,029710	-2,658436	-1,108664	-4,366793	0,044110	-0,017704	1,029710	-2,658436	-1,108664	-4,366793
09:57:45,26	0,491970	3,296992	-0,069959	-0,491019	0,093002	0,653952	0,048660	-0,011356	1,033543	-1,693836	2,603486	-4,406970	-0,588685	-2,925262	0,024239	-16,354050	5,945557	8,517131	0,048660	-0,011356	1,033543	-2,585299	-1,216318	-4,406970	0,048660	-0,011356	1,033543	-2,585299	-1,216318	-4,406970
09:57:45,31	0,491970	3,296992	-0,069959	-0,491019	0,093002	0,653952	0,043868	-0,020097	1,031250	-1,223010	2,316559	-4,358970	-0,592690	-2,922797	0,023841	-16,308866	5,989795	8,498619	0,043868	-0,020097	1,031250	-2,800659	-1,127054	-4,358970	0,043868	-0,020097	1,031250	-2,800659	-1,127054	-4,358970
09:57:45,36	0,491970	3,296992	-0,069959	-0,491019	0,093002	0,653952	0,043735	-0,015397	1,030852	-1,406536	2,326669	-4,377482	-0,591528	-2,923614	0,023829	-16,312421	5,965067	8,478569	0,043735	-0,015397	1,030852	-2,615191	-1,106525	-4,377482	0,043735	-0,015397	1,030852	-2,615191	-1,106525	-4,377482
09:57:45,41	0,491970	3,296992	-0,069959	-0,491019	0,093002	0,653952	0,043861	-0,016811	1,030840	-1,356173	2,342532	-4,397532	-0,592692	-2,932913	0,025025	-16,337829	5,980653	8,481866	0,043861	-0,016811	1,030840	-2,675869	-1,100592	-4,397532	0,043861	-0,016811	1,030840	-2,675869	-1,100592	-4,397532
09:57:45,46	0,491970	3,296992	-0,069959	-0,491019	0,093002	0,653952	0,052497	-0,020453	1,032036	-1,166013	2,761794	-4,394235	-0,598623	-2,927503	0,026525	-16,335188	5,941890	8,450391	0,052497	-0,020453	1,032036	-2,771579	-1,359236	-4,394235	0,052497	-0,020453	1,032036	-2,771579	-1,359236	-4,394235
09:57:45,51	0,491970	3,296992	-0,069959	-0,491019	0,093002	0,653952	0,050777	-0,012612	1,033537	-1,606016	2,694008	-4,425710	-0,592721	-2,929643	0,024642	-16,334270	5,967524	8,506348	0,050777	-0,012612	1,033537	-2,596030	-1,291980	-4,425710	0,050777	-0,012612	1,033537	-2,596030	-1,291980	-4,425710
09:57:45,56	0,491970	3,296992	-0,069959	-0,491019	0,093002	0,653952	0,049679	-0,018793	1,031653	-1,261934	2,624904	-4,369753	-0,593329	-2,920639	0,025361	-16,327117	5,976115	8,478272	0,049679	-0,018793	1,031653	-2,737174	-1,274912	-4,369753	0,049679	-0,018793	1,031653	-2,737174	-1,274912	-4,369753
09:57:45,61	0,491970	3,296992	-0,069959	-0,491019	0,093002	0,653952	0,042186	-0,013765	1,032373	-1,512386	2,237156	-4,397829	-0,593300	-2,933733	0,021520	-16,318519	5,905361	8,456937	0,042186	-0,013765	1,032373	-2,592909	-1,074443	-4,397829	0,042186	-0,013765	1,032373	-2,592909	-1,074443	-4,397829
09:57:45,66	0,491970	3,296992	-0,069959	-0,491019	0,093002	0,653952	0,053511	-0,020337	1,028531	-1,227613	2,868889	-4,419164	-0,589793	-2,927098	0,023842	-16,339819	5,976826	8,488693	0,053511	-0,020337	1,028531	-2,824045	-1,331738	-4,419164	0,053511	-0,020337	1,028531	-2,824045	-1,331738	-4,419164
09:57:45,71	0,491970	3,296992	-0,069959	-0,491019	0,093002	0,653952	0,046011	-0,020056	1,030853	-1,190989	2,424717	-4,387408	-0,597458	-2,924052	0,026932	-16,330986	5,949458	8,489817	0,046011	-0,020056	1,030853	-2,765357	-1,187170	-4,387408	0,046011	-0,020056	1,030853	-2,765357	-1,187170	-4,387408
09:57:45,77	0,491970	3,296992	-0,069959	-0,491019	0,093002	0,653952	0,047746	-0,010052	1,031585	-1,745332	2,494771	-4,389251	-0,593361	-2,923193	0,023793	-16,350163	5,982683	8,459909	0,047746	-0,010052	1,031585	-2,534444	-1,253297	-4,389251	0,047746	-0,010052	1,031585	-2,534444	-1,253297	-4,389251
09:57:45,82	0,491970	3,296992	-0,069959	-0,491019	0,093002	0,653952	0,047746	-0,010052	1,031585	-1,745332	2,494771	-4,389251	-0,590941	-2,928463	0,026170	-16,340268	5,991961	8,477675	0,047746	-0,010052	1,031585	-2,534444	-1,253297	-4,389251	0,047746	-0,010052	1,031585	-2,534444	-1,253297	-4,389251
09:57:45,87	0,491970	3,296992	-0,069959	-0,491019	0,093002	0,653952	0,047768	-0,019745	1,033181	-1,194276	2,508099	-4,398426	-0,599682	-2,926671	0,030849	-16,297569	5,992708	8,497394	0,047768	-0,019745	1,033181	-2,744233	-1,241673	-4,398426	0,047768	-0,019745	1,033181	-2,744233	-1,241673	-4,398426
09:57:45,92	0,491970	3,296992	-0,069959	-0,491019	0,093002	0,653952	0,050586	-0,011279	1,037860	-1,612507	2,691227	-4,378707	-0,604894	-2,922020	0,286795	-16,398463	6,713315	8,830696	0,050586	-0,011279	1,037860	-2,497890	-1,279739	-4,378707	0,050586	-0,011279	1,037860	-2,497890	-1,279739	-4,378707
09:57:45,97	0,491970	3,296992	-0,069959	-0,491019	0,093002	0,653952	0,057320	-0,019321	1,138745	-1,386377	2,672431	-3,912806	-0,596084	-2,936524	0,131734	-16,713130	6,010869	8,963295	0,057320	-0,019321	1,138745	-2,903054	-1,827158	-3,912806	0,057320	-0,019321	1,138745	-2,903054	-1,827158	-3,912806
09:57:46,02	0,491997	3,296951	-0,069990	-0,491026	0,092994	0,603961	0,040877	-0,019414	1,114237	-1,354808	1,940736	-3,945274	-0,587781	-2,922330	0,107226	-16,592966	5,972317	8,930827	0,040877	-0,019414	1,114237	-2,878843	-1,268078	-3,945274	0,040877	-0,019414	1,114237	-2,878843	-1,268078	-3,945274
09:57:46,07	0,491997	3,296951	-0,069990	-0,491026	0,092994	0,603961	0,040877	-0,019414	1,114237	-1,354808	1,940736	-3,945274	-0,597824	-2,932017	0,107224	-16,648364	6,017787	8,924836	0,040877	-0,019414	1,114237	-2,878843	-1,268078	-3,945274	0,040877	-0,019414	1,114237	-2,878843	-1,268078	-3,945274
09:57:46,12	0,491997	3,296951	-0,069990	-0,491026	0,092994	0,603961	0,054287	-0,015561	1,114235	-1,543528	2,567348	-3,951265	-0,592404	-2,927599	0,108765	-16,617444	6,104023	8,903710	0,054287	-0,015561	1,114235	-2,765038	-1,694156	-3,951265	0,054287	-0,015561	1,114235	-2,765038	-1,694156	-3,951265
09:57:46,17	0,491997	3,296951	-0,069990	-0,491026	0,092994	0,603961	0,047750	-0,018045	1,115776	-1,324189	2,211118	-3,972392	-0,590180	-2,925294	0,109522	-16,651967	6,041477	8,907171	0,047750	-0,018045	1,115776	-2,740736	-1,537283	-3,972392	0,047750	-0,018045	1,115776	-2,740736	-1,537283	-3,972392
09:57:46,22	0,491997	3,296951	-0,069990	-0,491026	0,092994	0,603961	0,044643	-0,018820	1,116533	-1,355344	2,050892	-3,968930	-0,594237	-2,932737	0,112237	-16,645678	6,024707	8,859506	0,044643	-0,018820	1,116533	-2,832687	-1,453553	-3,968930	0,044643	-0,018820	1,116533	-2,832687	-1,453553	-3,968930
09:57:46,27	0,491997	3,296951	-0,069990	-0,491026	0,092994	0,603961	0,053117	-0,019028	1,119248	-1,355908	2,505392	-4,016595	-0,595552	-2,926731	0,109480	-16,709603	6,094516	8,888966	0,050063	-0,015185	1,118475	-2,725318	-1,605346	-3,975943	0,050063	-0,015185	1,118475	-2,725318	-1,605346	-3,975943
09:57:46,32	0,491997	3,296951	-0,069990	-0,491026	0,092994	0,603961	0,050063	-0,015185	1,118475	-1,533272	2,324629	-3,975943	-0,601889	-2,928562	0,113371	-16,643421	6,049106	8,854026	0,050063	-0,015185	1,118475	-2,725318	-1,605346	-3,975943	0,050063	-0,015185	1,118475	-2,725318	-1,605346	-3,975943
09:57:46,37	0,491997	3,296951	-0,069990	-0,491026	0,092994	0,603961	0,053327	-0,010312	1,120382	-1,786837	2,506073	-4,022075	-0,591843	-2,933250	0,109513	-16,654407	6,108142	8,854573	0,053327	-0,010312	1,120382	-2,596368	-1,680106	-4,022075	0,053327	-0,010312	1,120382	-2,596368	-1,680106	-4,022075
09:57:46,42	0,491997	3,296951	-0,069990	-0,491026	0,092994	0,603961	0,052365	-0,021357	1,116525	-1,166887	2,416986	-4,021528	-0,590321	-2,912684	0,280968	-16,115143	5,933572	9,197868	0,052365	-0,021357	1,116525	-2,843413	-1,693630	-4,021528	0,052365	-0,021357	1,116525	-2,843413	-1,693630	-4,021528
09:57:46,47	0,491997	3,296951	-0,069990	-0,491026	0,092994	0,603961	0,026903	-0,016593	1,107652	-1,065732	2,328934	-3,539724	-0,583238	-2,908818	0,100641	-15,409593	5,792320	9,336377	0,026903	-0,016593	1,107652	-2,368264	0,217053	-3,539724	0,026903	-0,016593	1,107652	-2,368264	0,217053	-3,539724
09:57:46,52	0,492001	3,296917	-0,070015	-0,491004	0,093014	0,553941	0,026903	-0,016593	1,107652	-1,065732	2,328934	-3,539724	-0,583237	-2,899806	0,100200	-15,402725	5,837167	9,315123	0,026903	-0,016593	1,107652	-2,368264	0,217053	-3,539724	0,026903	-0,016593	1,107652	-2,368264	0,217053	-3,539724
09:57:46,57	0,492001	3,296917	-0,070015	-0,491004	0,093014	0,553941	0,019098	-0,012088	1,107211	-1,257724	1,906577	-3,560978	-0,592553	-2,904252	0,107534	-15,399548	5,873268	9,236838	0,019098	-0,012088	1,107211	-2,206607	0,407422	-3,560978	0,019098	-0,012088	1,107211	-2,206607	0,407422	-3,560978
09:57:46,62	0,492001	3,296917	-0,070015	-0,491004	0,093014	0,553941	0,027606	-0,006243	1,114545	-1,528795	2,333701	-3,639263	-0,584731	-2,904201	0,108393	-15,326152	5,894128	9,286040	0,027606	-0,006243	1,114545	-2,018870	0,166656	-3,639263	0,027606	-0,006243	1,114545	-2,018870	0,166656	-3,639263
09:57:46,67	0,492001	3,296917	-0,070015	-0,491004	0,093014	0,553941	0,023651	-0,012991	1,115404	-1,123131	2,181185	-3,590061	-0,586107	-2,899655	0,104063	-15,384698	5,853647	9,278726	0,023651	-0,012991	1,115404	-2,142930	0,324591	-3,590061	0,023651	-0,012991	1,115404	-2,142930	0,324591	-3,590061
09:57:46,72	0,492001	3,296917	-0,070015	-0,491004	0,093014	0,553941	0,020402	-0,009527	1,111074	-1,367591	1,981793	-3,597375	-0,592481	-2,904558	0,108343	-15,355397	5,840877	9,249357	0,020402	-0,009527	1,111074	-2,115464	0,380219	-3,597375	0,020402	-0,009527	1,111074	-2,115464	0,380219	-3,597375
09:57:46,77	0,492001	3,296917	-0,070015	-0,491004	0,093014	0,553941	0,027835	-0,006458	1,115354	-1,523576	2,400049	-3,626744	-0,586691	-2,913083	0,110682	-15,428333	5,834484	9,243369	0,027835	-0,006458	1,115354	-2,030550	0,215015	-3,626744	0,027835	-0,006458	1,115354	-2,030550	0,215015	-3,626744
09:57:46,82	0,492001	3,296917	-0,070015	-0,491004	0,093014	0,553941	0,032323	-0,015735	1,117693	-1,083210	2,573459	-3,632732	-0,590707	-2,902522	0,113370	-15,380279	5,904317	9,239504	0,032323	-0,015735	1,117693	-2,318378	0,036115	-3,632732	0,032323	-0,015735	1,117693	-2,318378	0,036115	-3,632732
09:57:46,87	0,492001	3,296917	-0,070015	-0,491004	0,093014	0,553941	0,025185	-0,006977	1,120382	-1,454126	2,209007	-3,636598	-0,584163	-2,906512	0,109153	-15,347956	5,898092	9,261458	0,025185	-0,006977	1,120382	-2,001785	0,231959	-3,636598	0,025185	-0,006977	1,120382	-2,001785	0,231959	-3,636598
09:57:46,92	0,492001	3,296917	-0,070015	-0,491004	0,093014	0,553941	0,025368	-0,014639	1,116164	-1,044933	2,249621	-3,614643	-0,584241	-2,897470	0,113402	-15,357446	5,875036	9,283785	0,025368	-0,014639	1,116164	-2,194056	0,258218	-3,614643	0,025368	-0,014639	1,116164	-2,194056	0,258218	-3,614643
09:57:46,97	0,492001	3,296917	-0,070015	-0,491004	0,093014	0,553941	0,017577	-0,010051	1,120413	-1,308195	1,847778	-3,592316	-0,590673	-2,906283	0,110705	-15,369477	5,920741	9,284595	0,017577	-0,010051	1,120413	-2,097200	0,467998	-3,592316	0,017577	-0,010051	1,120413	-2,097200	0,467998	-3,592316
09:57:47,02	0,492001	3,296917	-0,070015	-0,491004	0,093014	0,553941	0,028425	-0,008887	1,117716	-1,335183	2,378636	-3,591506	-0,584845	-2,898919	0,111406	-15,381096	5,900318	9,222746	0,028425	-0,008887	1,117716	-2,032774	0,147238	-3,591506	0,028425	-0,008887	1,117716	-2,032774	0,147238	-3,591506
09:57:47,07	0,492001	3,296917	-0,070015	-0,491004	0,093014	0,553941	0,019134	-0,010252	1,118418	-1,287692	1,895617	-3,653355	-0,586556	-2,906541	0,111836	-15,353002	5,834073	9,218647	0,019134	-0,010252	1,118418	-2,092447	0,393617	-3,653355	0,019134	-0,010252	1,118418	-2,092447	0,393617	-3,653355
09:57:47,12	0,492001	3,296917	-0,070015	-0,491004	0,093014	0,553941	0,026590	-0,012581	1,118847	-1,209894	2,340810	-3,657454	-0,592519	-2,898894	0,114503	-15,397629	5,912060	9,229776	0,026590	-0,012581	1,118847	-2,197494	0,253471	-3,657454	0,026590	-0,012581	1,118847	-2,197494	0,253471	-3,657454
09:57:47,17	0,492001	3,296917	-0,070015	-0,491004	0,093014	0,553941	0,022949	-0,003593	1,121514	-1,632042	2,073801	-3,646325	-0,586371	-2,898683	0,113824	-15,272393	5,918061	9,273794	0,022949	-0,003593	1,121514	-1,914090	0,272335	-3,646325	0,022949	-0,003593	1,121514	-1,914090	0,272335	-3,646325
09:57:47,22	0,492001	3,296917	-0,070015	-0,491004	0,093014	0,553941	0,019692	-0,008812	1,120835	-1,292838	2,009928	-3,602307	-0,586551	-2,907407	0,112223	-15,374330	5,895773	9,225325	0,019692	-0,008812	1,120835	-1,984577	0,464084	-3,602307	0,019692	-0,008812	1,120835	-1,984577	0,464084	-3,602307
09:57:47,27	0,492001	3,296917	-0,070015	-0,491004	0,093014	0,553941	0,027337	-0,013019	1,119235	-1,144369	2,330323	-3,650776	-0,589006	-2,901504	0,115673	-15,415220	5,906116	9,224429	0,027337	-0,013019	1,119235	-2,166323	0,184360	-3,650776	0,027337	-0,013019	1,119235	-2,166323	0,184360	-3,650776
09:57:47,32	0,492001	3,296917	-0,070015	-0,491004	0,093014	0,553941	0,023452	-0,007941	1,122684	-1,419898	2,087732	-3,651672	-0,587109	-2,893348	0,110643	-15,333303	5,943004	9,248748	0,023452	-0,007941	1,122684	-2,043250	0,246723	-3,651672	0,023452	-0,007941	1,122684	-2,043250	0,246723	-3,651672
09:57:47,37	0,492001	3,296917	-0,070015	-0,491004	0,093014	0,553941	0,015440	-0,005506	1,117654	-1,473618	1,723612	-3,627353	-0,587786	-2,906126	0,111838	-15,391173	5,888048	9,249687	0,015440	-0,005506	1,117654	-1,905816	0,511536	-3,627353	0,015440	-0,005506	1,117654	-1,905816	0,511536	-3,627353
09:57:47,42	0,492001	3,296917	-0,070015	-0,491004	0,093014	0,553941	0,026845	-0,011308	1,118849	-1,248412	2,294032	-3,626414	-0,595432	-2,900591	0,114129	-15,388365	5,922122	9,239166	0,026845	-0,011308	1,118849	-2,136112	0,186667	-3,626414	0,026845	-0,011308	1,118849	-2,136112	0,186667	-3,626414
09:57:47,47	0,492001	3,296917	-0,070015	-0,491004	0,093014	0,553941	0,025875	-0,001919	1,121140	-1,705723	2,228954	-3,636936	-0,585826	-2,898729	0,112640	-15,301165	5,944578	9,266057	0,025875	-0,001919	1,121140	-1,856393	0,197782	-3,636936	0,025875	-0,001919	1,121140	-1,856393	0,197782	-3,636936
09:57:47,52	0,492001	3,296917	-0,070015	-0,491004	0,093014	0,553941	0,019459	-0,009307	1,119651	-1,258531	1,959645	-3,610044	-0,589046	-2,897238	0,114084	-15,429978	5,931765	9,212460	0,019459	-0,009307	1,119651	-1,989111	0,432079	-3,610044	0,019459	-0,009307	1,119651	-1,989111	0,432079	-3,610044
09:57:47,57	0,492001	3,296917	-0,070015	-0,491004	0,093014	0,553941	0,019778	-0,005774	1,121095	-1,517757	1,871080	-3,663641	-0,590102	-2,905278	0,114559	-15,364159	5,853212	9,241519	0,019778	-0,005774	1,121095	-1,970987	0,318479	-3,663641	0,019778	-0,005774	1,121095	-1,970987	0,318479	-3,663641
09:57:47,62	0,492001	3,296917	-0,070015	-0,491004	0,093014	0,553941	0,027269	-0,008878	1,121570	-1,391439	2,356870	-3,634582	-0,588857	-2,907859	0,115337	-15,376511	5,951869	9,234474	0,027269	-0,008878	1,121570	-2,088378	0,216254	-3,634582	0,027269	-0,008878	1,121570	-2,088378	0,216254	-3,634582
09:57:47,67	0,492001	3,296917	-0,070015	-0,491004	0,093014	0,553941	0,028882	-0,011248	1,122349	-1,188952	2,380714	-3,641627	-0,588492	-2,902121	0,111775	-15,452430	5,929371	9,227925	0,028882	-0,011248	1,122349	-2,071909	0,113487	-3,641627	0,028882	-0,011248	1,122349	-2,071909	0,113487	-3,641627
09:57:47,72	0,492001	3,296917	-0,070015	-0,491004	0,093014	0,553941	0,023730	-0,008694	1,118786	-1,379179	2,058343	-3,648176	-0,591344	-2,901433	0,113718	-15,409284	5,919845	9,211068	0,023730	-0,008694	1,118786	-2,061684	0,195501	-3,648176	0,023730	-0,008694	1,118786	-2,061684	0,195501	-3,648176
09:57:47,77	0,492001	3,296917	-0,070015	-0,491004	0,093014	0,553941	0,024561	-0,005881	1,120730	-1,512169	2,143639	-3,665033	-0,590725	-2,901190	0,113723	-15,391099	5,907444	9,205779	0,024561	-0,005881	1,120730	-1,973798	0,215629	-3,665033	0,024561	-0,005881	1,120730	-1,973798	0,215629	-3,665033
09:57:47,82	0,492001	3,296917	-0,070015	-0,491004	0,093014	0,553941	0,024041	-0,006295	1,120734	-1,492272	2,138561	-3,670322	-0,594812	-2,906456	0,116070	-15,392149	5,906833	9,202855	0,024041	-0,006295	1,120734	-1,986425	0,251352	-3,670322	0,024041	-0,006295	1,120734	-1,986425	0,251352	-3,670322
09:57:47,88	0,492001	3,296917	-0,070015	-0,491004	0,093014	0,553941	0,030644	-0,005389	1,123081	-1,540433	2,481325	-3,673246	-0,589681	-2,902245	0,113300	-15,464100	5,928172	9,197784	0,030644	-0,005389	1,123081	-1,963472	0,075763	-3,673246	0,030644	-0,005389	1,123081	-1,963472	0,075763	-3,673246
09:57:47,93	0,492001	3,296917	-0,070015	-0,491004	0,093014	0,553941	0,024432	-0,007726	1,120312	-1,436392	2,085323	-3,678317	-0,591877	-2,902579	0,114899	-15,386035	5,912842	9,209624	0,024432	-0,007726	1,120312	-2,042904	0,167399	-3,678317	0,024432	-0,007726	1,120312	-2,042904	0,167399	-3,678317
09:57:47,98	0,492001	3,296917	-0,070015	-0,491004	0,093014	0,553941	0,025819	-0,005992	1,121910	-1,500818	2,232729	-3,666477	-0,585408	-2,907135	0,110649	-15,395977	5,916365	9,212867	0,025819	-0,005992	1,121910	-1,971190	0,205909	-3,666477	0,025819	-0,005992	1,121910	-1,971190	0,205909	-3,666477
09:57:48,03	0,492001	3,296917	-0,070015	-0,491004	0,093014	0,553941	0,026531	-0,013872	1,117661	-1,092966	2,259337	-3,663234	-0,591037	-2,931161	0,260009	-16,793008	6,224153	9,548656	0,026531	-0,013872	1,117661	-2,181935	0,176692	-3,663234	0,026531	-0,013872	1,117661	-2,181935	0,176692	-3,663234
09:57:48,08	0,492001	3,296917	-0,070015	-0,491004	0,093014	0,553941	0,050152	-0,021010	1,267020	-1,153741	2,123886	-3,327445	-0,596225	-2,911363	0,071883	-15,974977	6,062649	9,700040	0,050152	-0,021010	1,267020	-2,803062	-1,813030	-3,327445	0,050152	-0,021010	1,267020	-2,803062	-1,813030	-3,327445
09:57:48,13	0,491943	3,296933	-0,069982	-0,491030	0,092994	0,503979	0,035601	-0,006618	1,078894	-1,632988	2,156419	-3,176061	-0,589414	-2,918512	0,028031	-15,800844	6,172085	9,636498	0,035601	-0,006618	1,078894	-2,152519	-0,638240	-3,176061	0,035601	-0,006618	1,078894	-2,152519	-0,638240	-3,176061
09:57:48,18	0,491943	3,296933	-0,069982	-0,491030	0,092994	0,503979	0,038386	-0,016091	1,035042	-0,958537	2,397324	-3,239603	-0,589956	-2,908228	0,033412	-15,776362	6,200170	9,601388	0,038386	-0,016091	1,035042	-2,221720	-0,615956	-3,239603	0,038386	-0,016091	1,035042	-2,221720	-0,615956	-3,239603
09:57:48,23	0,491943	3,296933	-0,069982	-0,491030	0,092994	0,503979	0,029751	-0,010480	1,040423	-1,213783	1,955470	-3,274713	-0,595962	-2,906508	0,032623	-15,813669	6,181127	9,629929	0,029751	-0,010480	1,040423	-2,036446	-0,379972	-3,274713	0,029751	-0,010480	1,040423	-2,036446	-0,379972	-3,274713
09:57:48,28	0,491943	3,296933	-0,069982	-0,491030	0,092994	0,503979	0,031265	-0,004419	1,039634	-1,564082	2,011399	-3,246172	-0,588199	-2,913127	0,033439	-15,793165	6,202282	9,615724	0,031265	-0,004419	1,039634	-1,910983	-0,442875	-3,246172	0,031265	-0,004419	1,039634	-1,910983	-0,442875	-3,246172
09:57:48,33	0,491943	3,296933	-0,069982	-0,491030	0,092994	0,503979	0,033115	-0,014451	1,040450	-1,013846	2,114817	-3,260377	-0,599425	-2,909080	0,034959	-15,808388	6,226363	9,624077	0,033115	-0,014451	1,040450	-2,148260	-0,484739	-3,260377	0,033115	-0,014451	1,040450	-2,148260	-0,484739	-3,260377
09:57:48,38	0,491943	3,296933	-0,069982	-0,491030	0,092994	0,503979	0,035223	-0,002705	1,041971	-1,611390	2,199193	-3,252024	-0,592876	-2,913579	0,035361	-15,777707	6,181273	9,583776	0,035223	-0,002705	1,041971	-1,823750	-0,565817	-3,252024	0,035223	-0,002705	1,041971	-1,823750	-0,565817	-3,252024
09:57:48,43	0,491943	3,296933	-0,069982	-0,491030	0,092994	0,503979	0,035845	-0,010627	1,042372	-1,223178	2,280636	-3,292325	-0,592925	-2,910850	0,034921	-15,799210	6,187541	9,546101	0,035845	-0,010627	1,042372	-2,057379	-0,533178	-3,292325	0,035845	-0,010627	1,042372	-2,057379	-0,533178	-3,292325
09:57:48,48	0,491943	3,296933	-0,069982	-0,491030	0,092994	0,503979	0,033506	-0,009220	1,041933	-1,301649	2,137249	-3,330000	-0,587481	-2,904555	0,038863	-15,742821	6,264136	9,610438	0,033506	-0,009220	1,041933	-2,025424	-0,492948	-3,330000	0,033506	-0,009220	1,041933	-2,025424	-0,492948	-3,330000
09:57:48,53	0,491943	3,296933	-0,069982	-0,491030	0,092994	0,503979	0,025332	-0,010787	1,045874	-1,125625	1,722766	-3,265663	-0,603250	-2,897812	0,240625	-15,190540	7,048596	9,888161	0,025332	-0,010787	1,045874	-1,972429	-0,265814	-3,265663	0,025332	-0,010787	1,045874	-1,972429	-0,265814	-3,265663
09:57:48,58	0,491943	3,296933	-0,069982	-0,491030	0,092994	0,503979	0,027377	0,006241	1,247636	-1,055606	1,915155	-2,987940	-0,607295	-2,897352	0,147801	-15,187052	6,909661	9,997669	0,027377	0,006241	1,247636	-0,565671	-0,233943	-2,987940	0,027377	0,006241	1,247636	-0,565671	-0,233943	-2,987940
09:57:48,63	0,491941	3,296911	-0,069995	-0,491028	0,093003	0,453960	0,029001	0,009974	1,154812	-1,368311	2,072103	-2,878433	-0,601835	-2,896449	0,120990	-15,128921	7,099091	9,972079	0,029001	0,009974	1,154812	-0,585317	-0,204496	-2,878433	0,029001	0,009974	1,154812	-0,585317	-0,204496	-2,878433
09:57:48,68	0,491941	3,296911	-0,069995	-0,491028	0,093003	0,453960	0,025490	0,005697	1,128001	-0,952764	1,845136	-2,904022	-0,610265	-2,895567	0,125555	-15,226203	7,097189	9,920463	0,025490	0,005697	1,128001	-0,505554	-0,155816	-2,904022	0,025490	0,005697	1,128001	-0,505554	-0,155816	-2,904022
09:57:48,73	0,491941	3,296911	-0,069995	-0,491028	0,093003	0,453960	0,028940	0,013439	1,132566	-1,405614	1,941265	-2,955638	-0,598424	-2,897669	0,122894	-15,196796	7,099566	9,947816	0,028940	0,013439	1,132566	-0,350691	-0,330551	-2,955638	0,028940	0,013439	1,132566	-0,350691	-0,330551	-2,955638
09:57:48,78	0,491941	3,296911	-0,069995	-0,491028	0,093003	0,453960	0,024841	0,002133	1,129905	-0,800982	1,752358	-2,928285	-0,603662	-2,897749	0,123635	-15,197218	7,168709	9,909906	0,024841	0,002133	1,129905	-0,633517	-0,197630	-2,928285	0,024841	0,002133	1,129905	-0,633517	-0,197630	-2,928285
09:57:48,83	0,491941	3,296911	-0,069995	-0,491028	0,093003	0,453960	0,027529	0,006629	1,130646	-0,975077	1,857207	-2,966195	-0,607906	-2,896503	0,126312	-15,247723	7,141801	9,897695	0,027529	0,006629	1,130646	-0,454718	-0,303804	-2,966195	0,027529	0,006629	1,130646	-0,454718	-0,303804	-2,966195
09:57:48,88	0,491941	3,296911	-0,069995	-0,491028	0,093003	0,453960	0,028572	0,010928	1,133324	-1,247192	1,881170	-2,978406	-0,612039	-2,894699	0,128261	-15,262292	7,186251	9,931553	0,028572	0,010928	1,133324	-0,389345	-0,361734	-2,978406	0,028572	0,010928	1,133324	-0,389345	-0,361734	-2,978406
09:57:48,93	0,491941	3,296911	-0,069995	-0,491028	0,093003	0,453960	0,029076	0,015409	1,135272	-1,448985	1,872527	-2,944548	-0,612578	-2,894738	0,124757	-15,216834	7,130348	9,897412	0,029076	0,015409	1,135272	-0,239393	-0,409927	-2,944548	0,029076	0,015409	1,135272	-0,239393	-0,409927	-2,944548
09:57:48,98	0,491941	3,296911	-0,069995	-0,491028	0,093003	0,453960	0,029380	0,015856	1,131769	-1,497925	1,955643	-2,978690	-0,600733	-2,892376	0,126334	-15,183738	7,129300	9,898476	0,029380	0,015856	1,131769	-0,253225	-0,350659	-2,978690	0,029380	0,015856	1,131769	-0,253225	-0,350659	-2,978690
09:57:49,03	0,491941	3,296911	-0,069995	-0,491028	0,093003	0,453960	0,021411	0,006780	1,133346	-1,010307	1,570459	-2,977625	-0,610231	-2,897157	0,127111	-15,239417	7,158947	9,921400	0,021411	0,006780	1,133346	-0,478112	-0,110304	-2,977625	0,021411	0,006780	1,133346	-0,478112	-0,110304	-2,977625
09:57:49,08	0,491941	3,296911	-0,069995	-0,491028	0,093003	0,453960	0,030300	0,012615	1,134122	-1,315896	1,969669	-2,954701	-0,603123	-2,893746	0,126743	-15,201353	7,133531	9,931843	0,030300	0,012615	1,134122	-0,325646	-0,408919	-2,954701	0,030300	0,012615	1,134122	-0,325646	-0,408919	-2,954701
09:57:49,13	0,491941	3,296911	-0,069995	-0,491028	0,093003	0,453960	0,023793	0,008164	1,133754	-1,087447	1,676963	-2,944258	-0,610220	-2,897154	0,128241	-15,244928	7,168638	9,877475	0,023793	0,008164	1,133754	-0,446564	-0,190804	-2,944258	0,023793	0,008164	1,133754	-0,446564	-0,190804	-2,944258
09:57:49,18	0,491941	3,296911	-0,069995	-0,491028	0,093003	0,453960	0,030292	0,012606	1,135253	-1,309806	1,959628	-2,998626	-0,613152	-2,893626	0,129021	-15,228750	7,168720	9,896235	0,030292	0,012606	1,135253	-0,320241	-0,418321	-2,998626	0,030292	0,012606	1,135253	-0,320241	-0,418321	-2,998626
09:57:49,23	0,491941	3,296911	-0,069995	-0,491028	0,093003	0,453960	0,028704	0,016909	1,136032	-1,525418	1,890990	-2,979867	-0,604276	-2,899555	0,126724	-15,222202	7,168268	9,888515	0,028704	0,016909	1,136032	-0,198043	-0,362252	-2,979867	0,028704	0,016909	1,136032	-0,198043	-0,362252	-2,979867
09:57:49,28	0,491941	3,296911	-0,069995	-0,491028	0,093003	0,453960	0,029400	0,006258	1,133735	-0,968669	1,933081	-2,987586	-0,602633	-2,892737	0,128637	-15,253285	7,137345	9,902511	0,029400	0,006258	1,133735	-0,477419	-0,374802	-2,987586	0,029400	0,006258	1,133735	-0,477419	-0,374802	-2,987586
09:57:49,33	0,491941	3,296911	-0,069995	-0,491028	0,093003	0,453960	0,022673	0,008244	1,135648	-1,114270	1,571855	-2,973590	-0,607320	-2,898243	0,126316	-15,249922	7,129520	9,892320	0,022673	0,008244	1,135648	-0,467108	-0,208010	-2,973590	0,022673	0,008244	1,135648	-0,467108	-0,208010	-2,973590
09:57:49,38	0,491941	3,296911	-0,069995	-0,491028	0,093003	0,453960	0,029786	0,009550	1,133327	-1,187273	1,948529	-2,983781	-0,606117	-2,896646	0,128238	-15,254099	7,169573	9,873541	0,029786	0,009550	1,133327	-0,437596	-0,389666	-2,983781	0,029786	0,009550	1,133327	-0,437596	-0,389666	-2,983781
09:57:49,43	0,491941	3,296911	-0,069995	-0,491028	0,093003	0,453960	0,027801	0,009307	1,135249	-1,142011	1,821683	-3,002560	-0,606649	-2,892256	0,128253	-15,217198	7,181722	9,898327	0,027801	0,009307	1,135249	-0,411450	-0,360717	-3,002560	0,027801	0,009307	1,135249	-0,411450	-0,360717	-3,002560
09:57:49,48	0,491941	3,296911	-0,069995	-0,491028	0,093003	0,453960	0,024265	0,011963	1,135265	-1,251165	1,663681	-2,977774	-0,606631	-2,899337	0,127494	-15,209453	7,126928	9,876526	0,024265	0,011963	1,135265	-0,312088	-0,241124	-2,977774	0,024265	0,011963	1,135265	-0,312088	-0,241124	-2,977774
09:57:49,53	0,491941	3,296911	-0,069995	-0,491028	0,093003	0,453960	0,030389	0,008406	1,134506	-1,109817	2,016222	-2,999575	-0,608539	-2,896585	0,126678	-15,282253	7,176889	9,889140	0,030389	0,008406	1,134506	-0,449910	-0,369300	-2,999575	0,030389	0,008406	1,134506	-0,449910	-0,369300	-2,999575
09:57:49,58	0,491941	3,296911	-0,069995	-0,491028	0,093003	0,453960	0,028959	0,011435	1,133689	-1,260409	1,853865	-2,986961	-0,608405	-2,897437	0,127495	-15,218018	7,163972	9,897156	0,028959	0,011435	1,133689	-0,362800	-0,419448	-2,986961	0,028959	0,011435	1,133689	-0,362800	-0,419448	-2,986961
09:57:49,63	0,491941	3,296911	-0,069995	-0,491028	0,093003	0,453960	0,029630	0,010893	1,134506	-1,211304	1,950836	-2,978945	-0,612095	-2,896354	0,129792	-15,286465	7,150678	9,905249	0,029630	0,010893	1,134506	-0,356227	-0,375138	-2,978945	0,029630	0,010893	1,134506	-0,356227	-0,375138	-2,978945
09:57:49,68	0,491941	3,296911	-0,069995	-0,491028	0,093003	0,453960	0,030537	0,014630	1,136803	-1,451365	1,945370	-2,970852	-0,607369	-2,898193	0,127833	-15,283608	7,142497	9,863088	0,030537	0,014630	1,136803	-0,302933	-0,451802	-2,970852	0,030537	0,014630	1,136803	-0,302933	-0,451802	-2,970852
09:57:49,73	0,491941	3,296911	-0,069995	-0,491028	0,093003	0,453960	0,029767	0,009617	1,134844	-1,196373	1,911876	-3,013014	-0,603765	-2,899702	0,130194	-15,250670	7,117056	9,865741	0,029767	0,009617	1,134844	-0,441419	-0,424824	-3,013014	0,029767	0,009617	1,134844	-0,441419	-0,424824	-3,013014
09:57:49,78	0,491941	3,296911	-0,069995	-0,491028	0,093003	0,453960	0,029271	0,005742	1,137205	-1,000443	1,927359	-3,010360	-0,609593	-2,897645	0,128231	-15,253217	7,234113	9,865164	0,029271	0,005742	1,137205	-0,549666	-0,370448	-3,010360	0,029271	0,005742	1,137205	-0,549666	-0,370448	-3,010360
09:57:49,83	0,491941	3,296911	-0,069995	-0,491028	0,093003	0,453960	0,030405	0,011817	1,135242	-1,216248	1,925553	-3,010937	-0,605981	-2,894972	0,126323	-15,195835	7,211583	9,885416	0,030405	0,011817	1,135242	-0,288575	-0,461213	-3,010937	0,030405	0,011817	1,135242	-0,288575	-0,461213	-3,010937
09:57:49,88	0,491941	3,296911	-0,069995	-0,491028	0,093003	0,453960	0,026283	0,010026	1,133334	-1,113920	1,772193	-2,990686	-0,606219	-2,895044	0,125488	-15,298046	7,185640	9,871556	0,026283	0,010026	1,133334	-0,326867	-0,291034	-2,990686	0,026283	0,010026	1,133334	-0,326867	-0,291034	-2,990686
09:57:49,93	0,491941	3,296911	-0,069995	-0,491028	0,093003	0,453960	0,026465	0,010196	1,132499	-1,196310	1,706088	-3,004545	-0,610842	-2,899039	0,127863	-15,253373	7,138962	9,886145	0,026465	0,010196	1,132499	-0,395945	-0,371390	-3,004545	0,026465	0,010196	1,132499	-0,395945	-0,371390	-3,004545
09:57:49,99	0,491941	3,296911	-0,069995	-0,491028	0,093003	0,453960	0,029015	0,013493	1,132886	-1,375352	1,840354	-3,000946	-0,601356	-2,890259	0,125916	-15,214090	7,186946	9,891405	0,029015	0,013493	1,132886	-0,316152	-0,437291	-3,000946	0,029015	0,013493	1,132886	-0,316152	-0,437291	-3,000946
09:57:50,04	0,491941	3,296911	-0,069995	-0,491028	0,093003	0,453960	0,029015	0,013493	1,132886	-1,375352	1,840354	-3,000946	-0,609604	-2,899787	0,128277	-15,222755	7,127247	9,894996	0,029015	0,013493	1,132886	-0,316152	-0,437291	-3,000946	0,029015	0,013493	1,132886	-0,316152	-0,437291	-3,000946
09:57:50,09	0,491941	3,296911	-0,069995	-0,491028	0,093003	0,453960	0,032265	0,010756	1,135289	-1,238361	2,102108	-2,981105	-0,609631	-2,899852	0,131729	-15,251122	7,137012	9,849880	0,032265	0,010756	1,135289	-0,394026	-0,430700	-2,981105	0,032265	0,010756	1,135289	-0,394026	-0,430700	-2,981105
09:57:50,14	0,491941	3,296911	-0,069995	-0,491028	0,093003	0,453960	0,032334	0,010747	1,138740	-1,243623	2,076268	-3,026221	-0,600878	-2,923878	0,243046	-16,539471	6,874948	10,158016	0,032334	0,010747	1,138740	-0,399990	-0,461989	-3,026221	0,032334	0,010747	1,138740	-0,399990	-0,461989	-3,026221
09:57:50,19	0,491941	3,296911	-0,069995	-0,491028	0,093003	0,453960	0,048765	-0,008846	1,250057	-1,095912	1,945971	-2,718085	-0,593169	-2,903631	0,095420	-15,501115	6,548578	10,250435	0,048765	-0,008846	1,250057	-1,790334	-1,882120	-2,718085	0,048765	-0,008846	1,250057	-1,790334	-1,882120	-2,718085
09:57:50,24	0,491963	3,297041	-0,069995	-0,491015	0,092985	0,403955	0,027376	-0,005399	1,102431	-1,038631	1,896150	-2,625666	-0,589695	-2,900600	0,049205	-15,450679	6,612423	10,285978	0,027376	-0,005399	1,102431	-1,462451	-0,252875	-2,625666	0,027376	-0,005399	1,102431	-1,462451	-0,252875	-2,625666
09:57:50,29	0,491963	3,297041	-0,069995	-0,491015	0,092985	0,403955	0,023014	-0,006892	1,056216	-0,880492	1,681083	-2,590123	-0,592870	-2,899578	0,047184	-15,553614	6,609304	10,258698	0,023014	-0,006892	1,056216	-1,421503	-0,125526	-2,590123	0,023014	-0,006892	1,056216	-1,421503	-0,125526	-2,590123
09:57:50,34	0,491963	3,297041	-0,069995	-0,491015	0,092985	0,403955	0,023717	-0,003631	1,054196	-1,104202	1,630050	-2,617403	-0,592838	-2,903841	0,044833	-15,538743	6,570460	10,199963	0,023717	-0,003631	1,054196	-1,389272	-0,231738	-2,617403	0,023717	-0,003631	1,054196	-1,389272	-0,231738	-2,617403
09:57:50,39	0,491963	3,297041	-0,069995	-0,491015	0,092985	0,403955	0,027393	-0,005791	1,051845	-1,018104	1,853497	-2,676138	-0,592084	-2,899674	0,046402	-15,480486	6,648690	10,206509	0,027393	-0,005791	1,051845	-1,472706	-0,296848	-2,676138	0,027393	-0,005791	1,051845	-1,472706	-0,296848	-2,676138
09:57:50,44	0,491963	3,297041	-0,069995	-0,491015	0,092985	0,403955	0,023407	-0,004360	1,053414	-0,995637	1,657552	-2,669592	-0,588593	-2,896977	0,050700	-15,496593	6,649104	10,253528	0,023407	-0,004360	1,053414	-1,337908	-0,179878	-2,669592	0,023407	-0,004360	1,053414	-1,337908	-0,179878	-2,669592
09:57:50,49	0,491963	3,297041	-0,069995	-0,491015	0,092985	0,403955	0,019326	-0,006035	1,057711	-0,916256	1,431199	-2,622574	-0,587499	-2,896935	0,046745	-15,530323	6,630638	10,183207	0,019326	-0,006035	1,057711	-1,389979	-0,085895	-2,622574	0,019326	-0,006035	1,057711	-1,389979	-0,085895	-2,622574
09:57:50,54	0,491963	3,297041	-0,069995	-0,491015	0,092985	0,403955	0,018742	-0,006961	1,053756	-0,900944	1,380877	-2,692894	-0,592654	-2,898316	0,049502	-15,468277	6,628612	10,194267	0,018742	-0,006961	1,053756	-1,447383	-0,090409	-2,692894	0,018742	-0,006961	1,053756	-1,447383	-0,090409	-2,692894
09:57:50,59	0,491963	3,297041	-0,069995	-0,491015	0,092985	0,403955	0,022516	-0,003188	1,056513	-1,067884	1,631834	-2,681834	-0,596849	-2,898042	0,048734	-15,495397	6,630927	10,233164	0,022516	-0,003188	1,056513	-1,318124	-0,135655	-2,681834	0,022516	-0,003188	1,056513	-1,318124	-0,135655	-2,681834
09:57:50,64	0,491963	3,297041	-0,069995	-0,491015	0,092985	0,403955	0,024376	0,000582	1,055746	-1,275477	1,703906	-2,642938	-0,606983	-2,896211	0,223924	-15,237965	7,223783	10,466052	0,024376	0,000582	1,055746	-1,229775	-0,209587	-2,642938	0,024376	0,000582	1,055746	-1,229775	-0,209587	-2,642938
09:57:50,69	0,491963	3,297041	-0,069995	-0,491015	0,092985	0,403955	0,027857	0,010274	1,230936	-1,137324	1,811473	-2,410049	-0,603050	-2,896712	0,071588	-15,357582	7,396631	10,580654	0,027857	0,010274	1,230936	-0,330788	-0,375339	-2,410049	0,027857	0,010274	1,230936	-0,330788	-0,375339	-2,410049
09:57:50,74	0,491967	3,297030	-0,069980	-0,491032	0,093004	0,353936	0,026325	0,006618	1,078599	-0,857311	1,541773	-2,295447	-0,605614	-2,889803	0,057263	-15,122320	7,357033	10,557195	0,026325	0,006618	1,078599	-0,337800	-0,524746	-2,295447	0,026325	0,006618	1,078599	-0,337800	-0,524746	-2,295447
09:57:50,79	0,491967	3,297030	-0,069980	-0,491032	0,093004	0,353936	0,021624	0,012293	1,064274	-1,069067	1,520841	-2,318906	-0,606554	-2,887546	0,065836	-15,026499	7,365598	10,541750	0,021624	0,012293	1,064274	-0,104078	-0,176617	-2,318906	0,021624	0,012293	1,064274	-0,104078	-0,176617	-2,318906
09:57:50,84	0,491967	3,297030	-0,069980	-0,491032	0,093004	0,353936	0,020139	0,014236	1,072847	-1,114761	1,522343	-2,334351	-0,601737	-2,894988	0,068964	-15,003543	7,351377	10,500123	0,020139	0,014236	1,072847	0,002733	-0,058574	-2,334351	0,020139	0,014236	1,072847	0,002733	-0,058574	-2,334351
09:57:50,89	0,491967	3,297030	-0,069980	-0,491032	0,093004	0,353936	0,024175	0,006343	1,075975	-0,705186	1,759216	-2,375978	-0,603397	-2,893197	0,069390	-14,955901	7,381950	10,534248	0,024175	0,006343	1,075975	-0,207259	-0,138542	-2,375978	0,024175	0,006343	1,075975	-0,207259	-0,138542	-2,375978
09:57:50,94	0,491967	3,297030	-0,069980	-0,491032	0,093004	0,353936	0,023454	0,008676	1,076402	-0,776190	1,747689	-2,341853	-0,602207	-2,882543	0,074786	-14,941166	7,402133	10,523556	0,023454	0,008676	1,076402	-0,095143	-0,093459	-2,341853	0,023454	0,008676	1,076402	-0,095143	-0,093459	-2,341853
09:57:50,99	0,491967	3,297030	-0,069980	-0,491032	0,093004	0,353936	0,013633	0,012973	1,081797	-0,974777	1,239639	-2,352545	-0,608679	-2,887434	0,077882	-14,951499	7,379619	10,494987	0,013633	0,012973	1,081797	0,043569	0,169481	-2,352545	0,013633	0,012973	1,081797	0,043569	0,169481	-2,352545
09:57:51,04	0,491967	3,297030	-0,069980	-0,491032	0,093004	0,353936	0,021104	0,016131	1,084893	-1,163703	1,630445	-2,381114	-0,609733	-2,887802	0,077536	-14,879276	7,342742	10,507573	0,021104	0,016131	1,084893	0,102615	-0,026195	-2,381114	0,021104	0,016131	1,084893	0,102615	-0,026195	-2,381114
09:57:51,09	0,491967	3,297030	-0,069980	-0,491032	0,093004	0,353936	0,021950	0,016860	1,084547	-1,197424	1,755415	-2,368529	-0,609116	-2,892614	0,077507	-14,895550	7,369472	10,449865	0,021950	0,016860	1,084547	0,126103	0,032374	-2,368529	0,021950	0,016860	1,084547	0,126103	0,032374	-2,368529
09:57:51,14	0,491967	3,297030	-0,069980	-0,491032	0,093004	0,353936	0,025808	0,013920	1,084518	-1,029537	1,928617	-2,426236	-0,602642	-2,885890	0,076360	-14,876718	7,378981	10,491551	0,025808	0,013920	1,084518	0,063207	-0,097344	-2,426236	0,025808	0,013920	1,084518	0,063207	-0,097344	-2,426236
09:57:51,19	0,491967	3,297030	-0,069980	-0,491032	0,093004	0,353936	0,016748	0,011676	1,083372	-0,895171	1,469049	-2,384550	-0,599727	-2,881973	0,075972	-14,881805	7,391523	10,512707	0,016748	0,011676	1,083372	0,021378	0,154303	-2,384550	0,016748	0,011676	1,083372	0,021378	0,154303	-2,384550
09:57:51,24	0,491967	3,297030	-0,069980	-0,491032	0,093004	0,353936	0,011899	0,011110	1,082984	-0,857425	1,206209	-2,363394	-0,605105	-2,882478	0,077869	-14,929140	7,402384	10,487157	0,011899	0,011110	1,082984	0,014699	0,272133	-2,363394	0,011899	0,011110	1,082984	0,014699	0,272133	-2,363394
09:57:51,29	0,491967	3,297030	-0,069980	-0,491032	0,093004	0,353936	0,015025	0,015515	1,084881	-1,100735	1,322333	-2,388944	-0,610363	-2,887149	0,080230	-14,921803	7,397322	10,503261	0,015025	0,015515	1,084881	0,117165	0,142872	-2,388944	0,015025	0,015515	1,084881	0,117165	0,142872	-2,388944
09:57:51,34	0,491967	3,297030	-0,069980	-0,491032	0,093004	0,353936	0,021700	0,017732	1,087242	-1,216773	1,678310	-2,372840	-0,603264	-2,888875	0,078701	-14,907314	7,391618	10,504831	0,021700	0,017732	1,087242	0,175219	-0,025127	-2,372840	0,021700	0,017732	1,087242	0,175219	-0,025127	-2,372840
09:57:51,39	0,491967	3,297030	-0,069980	-0,491032	0,093004	0,353936	0,019645	0,010722	1,085712	-0,849921	1,586834	-2,371270	-0,606184	-2,888728	0,078686	-14,895093	7,385321	10,484649	0,019645	0,010722	1,085712	-0,008254	0,044738	-2,371270	0,019645	0,010722	1,085712	-0,008254	0,044738	-2,371270
09:57:51,44	0,491967	3,297030	-0,069980	-0,491032	0,093004	0,353936	0,020977	0,013324	1,085698	-0,984561	1,669873	-2,391452	-0,606849	-2,886344	0,079433	-14,929551	7,394343	10,480231	0,020977	0,013324	1,085698	0,061352	0,023151	-2,391452	0,020977	0,013324	1,085698	0,061352	0,023151	-2,391452
09:57:51,49	0,491967	3,297030	-0,069980	-0,491032	0,093004	0,353936	0,019246	0,015092	1,086444	-1,085908	1,545482	-2,395870	-0,610285	-2,886989	0,079455	-14,892859	7,419959	10,489662	0,019246	0,015092	1,086444	0,098786	0,034684	-2,395870	0,019246	0,015092	1,086444	0,098786	0,034684	-2,395870
09:57:51,54	0,491967	3,297030	-0,069980	-0,491032	0,093004	0,353936	0,021521	0,017745	1,086466	-1,183342	1,682781	-2,386439	-0,606188	-2,888723	0,079061	-14,900693	7,388553	10,470047	0,021521	0,017745	1,086466	0,209625	-0,006652	-2,386439	0,021521	0,017745	1,086466	0,209625	-0,006652	-2,386439
09:57:51,60	0,491967	3,297030	-0,069980	-0,491032	0,093004	0,353936	0,020975	0,013330	1,086073	-0,984872	1,663309	-2,406054	-0,607389	-2,888776	0,079079	-14,906625	7,384160	10,498812	0,020975	0,013330	1,086073	0,061509	0,016736	-2,406054	0,020975	0,013330	1,086073	0,061509	0,016736	-2,406054
09:57:51,65	0,491967	3,297030	-0,069980	-0,491032	0,093004	0,353936	0,021622	0,014344	1,086090	-1,044368	1,693986	-2,377290	-0,603868	-2,882248	0,079031	-14,916894	7,436009	10,473113	0,021622	0,014344	1,086090	0,081607	-0,003338	-2,377290	0,021622	0,014344	1,086090	0,081607	-0,003338	-2,377290
09:57:51,70	0,491967	3,297030	-0,069980	-0,491032	0,093004	0,353936	0,014207	0,014558	1,086042	-1,015770	1,273613	-2,402988	-0,605731	-2,886764	0,079029	-14,965658	7,415027	10,476797	0,014207	0,014558	1,086042	0,127068	0,158330	-2,402988	0,014207	0,014558	1,086042	0,127068	0,158330	-2,402988
09:57:51,75	0,491967	3,297030	-0,069980	-0,491032	0,093004	0,353936	0,019050	0,013913	1,086040	-1,024777	1,493712	-2,399304	-0,608597	-2,886786	0,079041	-14,920118	7,389289	10,470154	0,019050	0,013913	1,086040	0,067420	-0,001751	-2,399304	0,019050	0,013913	1,086040	0,067420	-0,001751	-2,399304
09:57:51,80	0,491967	3,297030	-0,069980	-0,491032	0,093004	0,353936	0,020502	0,016384	1,086052	-1,152776	1,621500	-2,405947	-0,603236	-2,884040	0,080597	-14,902260	7,427007	10,466720	0,020502	0,016384	1,086052	0,133375	0,012091	-2,405947	0,020502	0,016384	1,086052	0,133375	0,012091	-2,405947
09:57:51,85	0,491967	3,297030	-0,069980	-0,491032	0,093004	0,353936	0,015444	0,013115	1,087608	-0,941181	1,355091	-2,409381	-0,602061	-2,882093	0,080993	-14,893374	7,415158	10,481035	0,015444	0,013115	1,087608	0,088334	0,142734	-2,409381	0,015444	0,013115	1,087608	0,088334	0,142734	-2,409381
09:57:51,90	0,491967	3,297030	-0,069980	-0,491032	0,093004	0,353936	0,013170	0,013071	1,088005	-0,944722	1,250442	-2,395066	-0,608053	-2,884536	0,079431	-14,955743	7,457955	10,506825	0,013170	0,013071	1,088005	0,081354	0,216625	-2,395066	0,013170	0,013071	1,088005	0,081354	0,216625	-2,395066
09:57:51,95	0,491967	3,297030	-0,069980	-0,491032	0,093004	0,353936	0,018281	0,017038	1,086443	-1,145132	1,440845	-2,369276	-0,603943	-2,881112	0,081351	-14,945514	7,416574	10,481219	0,018281	0,017038	1,086443	0,192362	0,005751	-2,369276	0,018281	0,017038	1,086443	0,192362	0,005751	-2,369276
09:57:52,00	0,491967	3,297030	-0,069980	-0,491032	0,093004	0,353936	0,013262	0,015191	1,088363	-1,079805	1,209357	-2,394882	-0,604890	-2,886180	0,078683	-14,861240	7,457695	10,472688	0,013262	0,015191	1,088363	0,112690	0,168328	-2,394882	0,013262	0,015191	1,088363	0,112690	0,168328	-2,394882
09:57:52,05	0,491967	3,297030	-0,069980	-0,491032	0,093004	0,353936	0,018124	0,013477	1,085695	-0,912932	1,514630	-2,403413	-0,608675	-2,890049	0,079449	-14,963456	7,392801	10,503881	0,018124	0,013477	1,085695	0,145021	0,091895	-2,403413	0,018124	0,013477	1,085695	0,145021	0,091895	-2,403413
09:57:52,10	0,491967	3,297030	-0,069980	-0,491032	0,093004	0,353936	0,023367	0,014821	1,086460	-1,090110	1,731207	-2,372220	-0,606808	-2,892074	0,079055	-14,938870	7,430311	10,466332	0,023367	0,014821	1,086460	0,073319	-0,103127	-2,372220	0,023367	0,014821	1,086460	0,073319	-0,103127	-2,372220
09:57:52,15	0,491967	3,297030	-0,069980	-0,491032	0,093004	0,353936	0,024187	0,012191	1,086066	-0,908569	1,776372	-2,409770	-0,602118	-2,901118	0,180811	-15,701836	7,479306	10,757299	0,024187	0,012191	1,086066	0,048401	-0,122314	-2,409770	0,024187	0,012191	1,086066	0,048401	-0,122314	-2,409770
09:57:52,20	0,491967	3,297030	-0,069980	-0,491032	0,093004	0,353936	0,029674	0,003608	1,187822	-0,801311	1,376454	-2,118802	-0,598870	-2,876176	-0,046550	-14,720970	7,340932	10,856323	0,029674	0,003608	1,187822	-0,518097	-0,952966	-2,118802	0,029674	0,003608	1,187822	-0,518097	-0,952966	-2,118802
09:57:52,25	0,491910	3,296934	-0,069984	-0,491020	0,092985	0,303960	0,006451	0,013266	0,960461	-0,932930	1,087472	-2,019778	-0,604525	-2,879861	-0,094276	-14,512917	7,288302	10,831564	0,006451	0,013266	0,960461	0,108437	0,581100	-2,019778	0,006451	0,013266	0,960461	0,108437	0,581100	-2,019778
09:57:52,30	0,491910	3,296934	-0,069984	-0,491020	0,092985	0,303960	0,012469	0,016321	0,912735	-1,033331	1,606912	-2,044537	-0,597359	-2,874497	-0,093101	-14,477739	7,353623	10,839459	0,012469	0,016321	0,912735	0,247836	0,628111	-2,044537	0,012469	0,016321	0,912735	0,247836	0,628111	-2,044537
09:57:52,35	0,491910	3,296934	-0,069984	-0,491020	0,092985	0,303960	0,004240	0,012797	0,913910	-0,775924	1,176845	-2,036642	-0,597482	-2,876281	-0,092373	-14,553928	7,379675	10,811277	0,004240	0,012797	0,913910	0,228608	0,843966	-2,036642	0,004240	0,012797	0,913910	0,228608	0,843966	-2,036642
09:57:52,40	0,491910	3,296934	-0,069984	-0,491020	0,092985	0,303960	0,005847	0,012011	0,914639	-0,750604	1,181379	-2,064824	-0,605046	-2,876607	-0,091210	-14,503764	7,345902	10,788236	0,005847	0,012011	0,914639	0,192256	0,722383	-2,064824	0,005847	0,012011	0,914639	0,192256	0,722383	-2,064824
09:57:52,45	0,491910	3,296934	-0,069984	-0,491020	0,092985	0,303960	0,009911	0,018399	0,915801	-1,086930	1,453018	-2,087865	-0,598043	-2,878951	-0,090787	-14,537513	7,346855	10,827979	0,009911	0,018399	0,915801	0,357363	0,675027	-2,087865	0,009911	0,018399	0,915801	0,357363	0,675027	-2,087865
09:57:52,50	0,491910	3,296934	-0,069984	-0,491020	0,092985	0,303960	0,008440	0,011162	0,916225	-0,726683	1,346839	-2,048122	-0,601497	-2,879390	-0,091561	-14,517026	7,395126	10,824279	0,008440	0,011162	0,916225	0,149549	0,684295	-2,048122	0,008440	0,011162	0,916225	0,149549	0,684295	-2,048122
09:57:52,55	0,491910	3,296934	-0,069984	-0,491020	0,092985	0,303960	0,010547	0,013934	0,915451	-0,818783	1,450003	-2,051822	-0,598591	-2,871445	-0,090435	-14,526320	7,420409	10,816490	0,010547	0,013934	0,915451	0,275056	0,622070	-2,051822	0,010547	0,013934	0,915451	0,275056	0,622070	-2,051822
09:57:52,60	0,491910	3,296934	-0,069984	-0,491020	0,092985	0,303960	0,002214	0,015389	0,916576	-0,877206	0,995986	-2,059611	-0,602369	-2,875791	-0,093177	-14,625230	7,365147	10,830643	0,002214	0,015389	0,916576	0,330868	0,822210	-2,059611	0,002214	0,015389	0,916576	0,330868	0,822210	-2,059611
09:57:52,65	0,491910	3,296934	-0,069984	-0,491020	0,092985	0,303960	0,007867	0,016489	0,913834	-1,031670	1,231906	-2,045459	-0,603889	-2,886351	0,230360	-14,663573	7,566309	10,968252	0,007867	0,016489	0,913834	0,262680	0,614383	-2,045459	0,007867	0,016489	0,913834	0,262680	0,614383	-2,045459
09:57:52,70	0,491910	3,296934	-0,069984	-0,491020	0,092985	0,303960	0,017772	0,012525	1,237371	-0,670535	1,613182	-1,907849	-0,602510	-2,891708	-0,037979	-15,254481	7,865095	11,127241	0,017772	0,012525	1,237371	0,312690	0,218111	-1,907849	0,017772	0,012525	1,237371	0,312690	0,218111	-1,907849
09:57:52,75	0,491908	3,297003	-0,069983	-0,491017	0,092994	0,253955	0,021722	0,008652	0,969032	-0,505832	1,157444	-1,748861	-0,612593	-2,891184	-0,067531	-15,207452	7,798856	11,107036	0,021722	0,008652	0,969032	0,173354	-0,547695	-1,748861	0,021722	0,008652	0,969032	0,173354	-0,547695	-1,748861
09:57:52,80	0,491908	3,297003	-0,069983	-0,491017	0,092994	0,253955	0,026309	0,017647	0,939480	-1,007403	1,469835	-1,769065	-0,601897	-2,887970	-0,068703	-15,164916	7,819121	11,071526	0,026309	0,017647	0,939480	0,377862	-0,595413	-1,769065	0,026309	0,017647	0,939480	0,377862	-0,595413	-1,769065
09:57:52,85	0,491908	3,297003	-0,069983	-0,491017	0,092994	0,253955	0,018177	0,009990	0,938308	-0,570455	1,073705	-1,804575	-0,606530	-2,889737	-0,067497	-15,150568	7,879370	11,115118	0,018177	0,009990	0,938308	0,213788	-0,353225	-1,804575	0,018177	0,009990	0,938308	0,213788	-0,353225	-1,804575
09:57:52,90	0,491908	3,297003	-0,069983	-0,491017	0,092994	0,253955	0,022024	0,013119	0,939515	-0,673802	1,256051	-1,760983	-0,605477	-2,885902	-0,062097	-15,206472	7,870794	11,112883	0,022024	0,013119	0,939515	0,356053	-0,472869	-1,760983	0,022024	0,013119	0,939515	0,356053	-0,472869	-1,760983
09:57:52,95	0,491908	3,297003	-0,069983	-0,491017	0,092994	0,253955	0,018177	0,014124	0,944914	-0,761454	1,011849	-1,763218	-0,606091	-2,885074	-0,063295	-15,237060	7,931720	11,096514	0,018177	0,014124	0,944914	0,347312	-0,415034	-1,763218	0,018177	0,014124	0,944914	0,347312	-0,415034	-1,763218
09:57:53,00	0,491908	3,297003	-0,069983	-0,491017	0,092994	0,253955	0,017766	0,015071	0,943716	-0,773184	0,933537	-1,779587	-0,613144	-2,887526	-0,061752	-15,236421	7,918167	11,079016	0,017766	0,015071	0,943716	0,409854	-0,461102	-1,779587	0,017766	0,015071	0,943716	0,409854	-0,461102	-1,779587
09:57:53,05	0,491908	3,297003	-0,069983	-0,491017	0,092994	0,253955	0,023416	0,019953	0,945259	-1,038471	1,234682	-1,797085	-0,608995	-2,891972	-0,060190	-15,233863	7,893438	11,053079	0,023416	0,019953	0,945259	0,527813	-0,603506	-1,797085	0,023416	0,019953	0,945259	0,527813	-0,603506	-1,797085
09:57:53,10	0,491908	3,297003	-0,069983	-0,491017	0,092994	0,253955	0,025193	0,014136	0,946821	-0,756167	1,341619	-1,823022	-0,605444	-2,885522	-0,060959	-15,216275	7,929139	11,085151	0,025193	0,014136	0,946821	0,353547	-0,635993	-1,823022	0,025193	0,014136	0,946821	0,353547	-0,635993	-1,823022
09:57:53,15	0,491908	3,297003	-0,069983	-0,491017	0,092994	0,253955	0,017831	0,014286	0,946053	-0,724250	0,956193	-1,790950	-0,611378	-2,889628	-0,059414	-15,257495	7,949358	11,083648	0,017831	0,014286	0,946053	0,397231	-0,443526	-1,790950	0,017831	0,014286	0,946053	0,397231	-0,443526	-1,790950
09:57:53,20	0,491908	3,297003	-0,069983	-0,491017	0,092994	0,253955	0,024354	0,017372	0,947597	-0,887801	1,249604	-1,792453	-0,610136	-2,892118	-0,058654	-15,222960	7,892231	11,022704	0,024354	0,017372	0,947597	0,475900	-0,662205	-1,792453	0,024354	0,017372	0,947597	0,475900	-0,662205	-1,792453
09:57:53,25	0,491908	3,297003	-0,069983	-0,491017	0,092994	0,253955	0,025889	0,015051	0,948357	-0,799332	1,387902	-1,853397	-0,605955	-2,887770	-0,062098	-15,186980	7,941602	11,090366	0,025889	0,015051	0,948357	0,382196	-0,644413	-1,853397	0,025889	0,015051	0,948357	0,382196	-0,644413	-1,853397
09:57:53,30	0,491908	3,297003	-0,069983	-0,491017	0,092994	0,253955	0,020033	0,013604	0,944913	-0,663327	1,089864	-1,785735	-0,606090	-2,887587	-0,062918	-15,254247	7,954550	11,077439	0,020033	0,013604	0,944913	0,404590	-0,482755	-1,785735	0,020033	0,013604	0,944913	0,404590	-0,482755	-1,785735
09:57:53,35	0,491908	3,297003	-0,069983	-0,491017	0,092994	0,253955	0,019942	0,013813	0,944094	-0,696611	1,020380	-1,798662	-0,607125	-2,892554	-0,059795	-15,208501	7,947144	11,040000	0,019942	0,013813	0,944094	0,387706	-0,545061	-1,798662	0,019942	0,013813	0,944094	0,387706	-0,545061	-1,798662
09:57:53,40	0,491908	3,297003	-0,069983	-0,491017	0,092994	0,253955	0,024761	0,012226	0,947216	-0,597616	1,314309	-1,836101	-0,612537	-2,885578	-0,059438	-15,244691	7,964114	11,069869	0,024761	0,012226	0,947216	0,362104	-0,629456	-1,836101	0,024761	0,012226	0,947216	0,362104	-0,629456	-1,836101
09:57:53,45	0,491908	3,297003	-0,069983	-0,491017	0,092994	0,253955	0,021426	0,020401	0,947573	-1,026127	1,101053	-1,806232	-0,612436	-2,892750	-0,056687	-15,208881	7,919134	11,045959	0,021426	0,020401	0,947573	0,575349	-0,580899	-1,806232	0,021426	0,020401	0,947573	0,575349	-0,580899	-1,806232
09:57:53,50	0,491908	3,297003	-0,069983	-0,491017	0,092994	0,253955	0,027587	0,016728	0,950324	-0,856167	1,474896	-1,830142	-0,608956	-2,890399	-0,061371	-15,221202	7,922472	11,035457	0,027587	0,016728	0,950324	0,456959	-0,690648	-1,830142	0,027587	0,016728	0,950324	0,456959	-0,690648	-1,830142
09:57:53,55	0,491908	3,297003	-0,069983	-0,491017	0,092994	0,253955	0,023811	0,014888	0,945640	-0,763788	1,266212	-1,840644	-0,605359	-2,883477	-0,057105	-15,195456	7,961477	11,040340	0,023811	0,014888	0,945640	0,404946	-0,602926	-1,840644	0,023811	0,014888	0,945640	0,404946	-0,602926	-1,840644
09:57:53,60	0,491908	3,297003	-0,069983	-0,491017	0,092994	0,253955	0,016018	0,015235	0,949906	-0,735172	0,863768	-1,835761	-0,607722	-2,885265	-0,057498	-15,215106	7,998089	11,041280	0,016018	0,015235	0,949906	0,460789	-0,393617	-1,835761	0,016018	0,015235	0,949906	0,460789	-0,393617	-1,835761
09:57:53,65	0,491908	3,297003	-0,069983	-0,491017	0,092994	0,253955	0,018747	0,016387	0,949514	-0,773198	0,970390	-1,834821	-0,605958	-2,886154	-0,059797	-15,208061	7,990199	11,071598	0,018747	0,016387	0,949514	0,513202	-0,501277	-1,834821	0,018747	0,016387	0,949514	0,513202	-0,501277	-1,834821
09:57:53,70	0,491908	3,297003	-0,069983	-0,491017	0,092994	0,253955	0,018635	0,014415	0,947214	-0,673961	0,974593	-1,804503	-0,611255	-2,889838	-0,055929	-15,212767	7,949370	11,037452	0,018635	0,014415	0,947214	0,457630	-0,488254	-1,804503	0,018635	0,014415	0,947214	0,457630	-0,488254	-1,804503
09:57:53,75	0,491908	3,297003	-0,069983	-0,491017	0,092994	0,253955	0,024474	0,017160	0,951082	-0,854415	1,294582	-1,838649	-0,613077	-2,885907	-0,055557	-15,240410	7,989561	11,058446	0,024474	0,017160	0,951082	0,492662	-0,626659	-1,838649	0,024474	0,017160	0,951082	0,492662	-0,626659	-1,838649
09:57:53,80	0,491908	3,297003	-0,069983	-0,491017	0,092994	0,253955	0,021981	0,020704	0,951454	-1,017723	1,120869	-1,817655	-0,608283	-2,895905	-0,055112	-15,223703	7,972236	11,056793	0,021981	0,020704	0,951454	0,607566	-0,604609	-1,817655	0,021981	0,020704	0,951454	0,607566	-0,604609	-1,817655
09:57:53,85	0,491908	3,297003	-0,069983	-0,491017	0,092994	0,253955	0,028243	0,011553	0,951900	-0,548496	1,469633	-1,819308	-0,606497	-2,887755	-0,056309	-15,209617	8,022180	11,050805	0,028243	0,011553	0,951900	0,358401	-0,747425	-1,819308	0,028243	0,011553	0,951900	0,358401	-0,747425	-1,819308
09:57:53,90	0,491908	3,297003	-0,069983	-0,491017	0,092994	0,253955	0,020292	0,014082	0,950702	-0,629693	1,043410	-1,825297	-0,612997	-2,888934	-0,058058	-15,250316	7,998997	11,044017	0,020292	0,014082	0,950702	0,475708	-0,549497	-1,825297	0,020292	0,014082	0,950702	0,475708	-0,549497	-1,825297
09:57:53,95	0,491908	3,297003	-0,069983	-0,491017	0,092994	0,253955	0,024562	0,019121	0,948953	-0,932150	1,241823	-1,832084	-0,607671	-2,892737	-0,055930	-15,214965	7,992023	11,014805	0,024562	0,019121	0,948953	0,568816	-0,686321	-1,832084	0,024562	0,019121	0,948953	0,568816	-0,686321	-1,832084
09:57:54,01	0,491908	3,297003	-0,069983	-0,491017	0,092994	0,253955	0,025192	0,012607	0,951081	-0,581805	1,308679	-1,861296	-0,611239	-2,894282	-0,058260	-15,221881	7,968991	11,019555	0,025192	0,012607	0,951081	0,407840	-0,668912	-1,861296	0,025192	0,012607	0,951081	0,407840	-0,668912	-1,861296
09:57:54,06	0,491908	3,297003	-0,069983	-0,491017	0,092994	0,253955	0,028315	0,014925	0,948751	-0,725741	1,476597	-1,856546	-0,619581	-2,887673	-0,055585	-15,265284	8,008968	11,038574	0,028315	0,014925	0,948751	0,445860	-0,746142	-1,856546	0,028315	0,014925	0,948751	0,445860	-0,746142	-1,856546
09:57:54,11	0,491908	3,297003	-0,069983	-0,491017	0,092994	0,253955	0,026762	0,025453	0,951426	-1,260301	1,338271	-1,837527	-0,608857	-2,882956	-0,054001	-15,216114	8,061738	11,055883	0,026762	0,025453	0,951426	0,737784	-0,762568	-1,837527	0,026762	0,025453	0,951426	0,737784	-0,762568	-1,837527
09:57:54,16	0,491908	3,297003	-0,069983	-0,491017	0,092994	0,253955	0,017315	0,018525	0,953011	-0,829735	0,863198	-1,820218	-0,610761	-2,888624	0,139008	-15,102020	8,083965	11,232362	0,017315	0,018525	0,953011	0,624465	-0,496011	-1,820218	0,017315	0,018525	0,953011	0,624465	-0,496011	-1,820218
09:57:54,21	0,491908	3,297003	-0,069983	-0,491017	0,092994	0,253955	0,023176	0,017340	1,146020	-0,691803	1,255667	-1,643739	-0,615707	-2,868705	-0,100039	-14,243588	8,401011	11,361873	0,023176	0,017340	1,146020	0,669350	-0,563634	-1,643739	0,023176	0,017340	1,146020	0,669350	-0,563634	-1,643739
09:57:54,26	0,491978	3,296981	-0,070020	-0,491014	0,092992	0,203936	0,008398	0,031583	0,906972	-0,728662	1,072141	-1,514228	-0,614125	-2,873743	-0,123333	-14,250071	8,266276	11,371324	0,008398	0,031583	0,906972	1,750580	0,412868	-1,514228	0,008398	0,031583	0,906972	1,750580	0,412868	-1,514228
09:57:54,31	0,491978	3,296981	-0,070020	-0,491014	0,092992	0,203936	0,011970	0,027694	0,883679	-0,646358	1,319631	-1,504777	-0,609878	-2,870281	-0,121013	-14,211908	8,325425	11,343591	0,011970	0,027694	0,883679	1,527595	0,379968	-1,504777	0,011970	0,027694	0,883679	1,527595	0,379968	-1,504777
09:57:54,36	0,491978	3,296981	-0,070020	-0,491014	0,092992	0,203936	0,006849	0,025746	0,885998	-0,474781	1,056815	-1,532510	-0,608605	-2,868776	-0,119051	-14,176852	8,355785	11,353143	0,006849	0,025746	0,885998	1,546292	0,519150	-1,532510	0,006849	0,025746	0,885998	1,546292	0,519150	-1,532510
09:57:54,41	0,491978	3,296981	-0,070020	-0,491014	0,092992	0,203936	0,004909	0,025396	0,887960	-0,412774	0,971090	-1,522958	-0,608655	-2,863399	-0,117555	-14,197568	8,368449	11,319724	0,004909	0,025396	0,887960	1,580844	0,585751	-1,522958	0,004909	0,025396	0,887960	1,580844	0,585751	-1,522958
09:57:54,46	0,491978	3,296981	-0,070020	-0,491014	0,092992	0,203936	0,000278	0,028128	0,889456	-0,554217	0,706008	-1,556377	-0,616962	-2,866726	-0,117935	-14,241111	8,402441	11,353479	0,000278	0,028128	0,889456	1,653846	0,684199	-1,556377	0,000278	0,028128	0,889456	1,653846	0,684199	-1,556377
09:57:54,51	0,491978	3,296981	-0,070020	-0,491014	0,092992	0,203936	0,007312	0,033659	0,889076	-0,834131	1,017073	-1,522622	-0,620369	-2,871444	-0,115610	-14,188161	8,350389	11,290422	0,007312	0,033659	0,889076	1,808068	0,443091	-1,522622	0,007312	0,033659	0,889076	1,808068	0,443091	-1,522622
09:57:54,56	0,491978	3,296981	-0,070020	-0,491014	0,092992	0,203936	0,013102	0,034251	0,891401	-0,883514	1,390047	-1,585679	-0,616257	-2,869864	-0,117546	-14,198537	8,393409	11,308565	0,013102	0,034251	0,891401	1,805150	0,361532	-1,585679	0,013102	0,034251	0,891401	1,805150	0,361532	-1,585679
09:57:54,61	0,491978	3,296981	-0,070020	-0,491014	0,092992	0,203936	0,009677	0,031479	0,889465	-0,707345	1,181469	-1,567536	-0,615020	-2,871778	-0,119079	-14,173387	8,394669	11,309210	0,009677	0,031479	0,889465	1,763783	0,421790	-1,567536	0,009677	0,031479	0,889465	1,763783	0,421790	-1,567536
09:57:54,66	0,491978	3,296981	-0,070020	-0,491014	0,092992	0,203936	0,010716	0,029451	0,887932	-0,588206	1,256624	-1,566891	-0,627335	-2,879857	0,151284	-14,955234	9,227231	11,529770	0,010716	0,029451	0,887932	1,723698	0,415419	-1,566891	0,010716	0,029451	0,887932	1,723698	0,415419	-1,566891
09:57:54,71	0,491978	3,296981	-0,070020	-0,491014	0,092992	0,203936	0,023871	0,036077	1,158296	-0,602663	0,847282	-1,346331	-0,624543	-2,880254	-0,193807	-14,989628	8,700803	11,650992	0,023871	0,036077	1,158296	2,229384	-1,026558	-1,346331	0,023871	0,036077	1,158296	2,229384	-1,026558	-1,346331
09:57:54,76	0,491976	3,296925	-0,069998	-0,491031	0,093000	0,153974	0,022818	0,033460	0,813204	-0,939678	1,025999	-1,225109	-0,618413	-2,882231	-0,257862	-14,804457	8,818586	11,624772	0,022818	0,033460	0,813204	1,686938	-0,765249	-1,225109	0,022818	0,033460	0,813204	1,686938	-0,765249	-1,225109
09:57:54,81	0,491976	3,296925	-0,069998	-0,491031	0,093000	0,153974	0,021465	0,027163	0,749149	-0,417638	1,057093	-1,251329	-0,616511	-2,871308	-0,249740	-14,743017	8,849104	11,593055	0,021465	0,027163	0,749149	1,714651	-0,627912	-1,251329	0,021465	0,027163	0,749149	1,714651	-0,627912	-1,251329
09:57:54,86	0,491976	3,296925	-0,069998	-0,491031	0,093000	0,153974	0,011054	0,030978	0,757271	-0,558854	0,553693	-1,283046	-0,616510	-2,873988	-0,252839	-14,738289	8,832947	11,589131	0,011054	0,030978	0,757271	1,872891	-0,314081	-1,283046	0,011054	0,030978	0,757271	1,872891	-0,314081	-1,283046
09:57:54,91	0,491976	3,296925	-0,069998	-0,491031	0,093000	0,153974	0,013375	0,029636	0,754173	-0,500726	0,686544	-1,286970	-0,621710	-2,877052	-0,247764	-14,723774	8,879747	11,600576	0,013375	0,029636	0,754173	1,825713	-0,363409	-1,286970	0,013375	0,029636	0,754173	1,825713	-0,363409	-1,286970
09:57:54,96	0,491976	3,296925	-0,069998	-0,491031	0,093000	0,153974	0,018629	0,032608	0,759247	-0,607466	0,948897	-1,275525	-0,619863	-2,873076	-0,248557	-14,688872	8,913686	11,578470	0,018629	0,032608	0,759247	1,952251	-0,513456	-1,275525	0,018629	0,032608	0,759247	1,952251	-0,513456	-1,275525
09:57:55,01	0,491976	3,296925	-0,069998	-0,491031	0,093000	0,153974	0,014460	0,030933	0,760389	-0,516730	0,731512	-1,299326	-0,618175	-2,874279	-0,246623	-14,722479	8,883190	11,576775	0,014460	0,030933	0,760389	1,911489	-0,403580	-1,299326	0,014460	0,030933	0,760389	1,911489	-0,403580	-1,299326
09:57:55,06	0,491976	3,296925	-0,069998	-0,491031	0,093000	0,153974	0,014460	0,030933	0,760389	-0,516730	0,731512	-1,299326	-0,622199	-2,879778	-0,246602	-14,707996	8,931167	11,571794	0,014460	0,030933	0,760389	1,911489	-0,403580	-1,299326	0,014460	0,030933	0,760389	1,911489	-0,403580	-1,299326
09:57:55,11	0,491976	3,296925	-0,069998	-0,491031	0,093000	0,153974	0,021234	0,031668	0,760410	-0,506188	1,072318	-1,304308	-0,618840	-2,876304	-0,247799	-14,771653	8,915135	11,583449	0,021234	0,031668	0,760410	1,979772	-0,594538	-1,304308	0,021234	0,031668	0,760410	1,979772	-0,594538	-1,304308
09:57:55,16	0,491976	3,296925	-0,069998	-0,491031	0,093000	0,153974	0,016546	0,030496	0,759213	-0,490960	0,781456	-1,292652	-0,624021	-2,877605	-0,247400	-14,720610	8,913001	11,566990	0,016546	0,030496	0,759213	1,903003	-0,517432	-1,292652	0,016546	0,030496	0,759213	1,903003	-0,517432	-1,292652
09:57:55,21	0,491976	3,296925	-0,069998	-0,491031	0,093000	0,153974	0,020263	0,034333	0,759611	-0,666789	1,020001	-1,309111	-0,626383	-2,877837	-0,244686	-14,727067	8,907438	11,564784	0,020263	0,034333	0,759611	2,028346	-0,570655	-1,309111	0,020263	0,034333	0,759611	2,028346	-0,570655	-1,309111
09:57:55,26	0,491976	3,296925	-0,069998	-0,491031	0,093000	0,153974	0,021645	0,036262	0,762325	-0,775125	1,089061	-1,311317	-0,618762	-2,882032	-0,247770	-14,763999	8,954374	11,583773	0,021645	0,036262	0,762325	2,071409	-0,610093	-1,311317	0,021645	0,036262	0,762325	2,071409	-0,610093	-1,311317
09:57:55,31	0,491976	3,296925	-0,069998	-0,491031	0,093000	0,153974	0,021467	0,027565	0,759241	-0,300715	1,024342	-1,292328	-0,619787	-2,872599	-0,248951	-14,675734	8,978486	11,566199	0,021467	0,027565	0,759241	1,863128	-0,660822	-1,292328	0,021467	0,027565	0,759241	1,863128	-0,660822	-1,292328
09:57:55,36	0,491976	3,296925	-0,069998	-0,491031	0,093000	0,153974	0,013811	0,033168	0,758060	-0,527089	0,690609	-1,309902	-0,624552	-2,878546	-0,247000	-14,702279	8,928671	11,566828	0,013811	0,033168	0,758060	2,076638	-0,393551	-1,309902	0,013811	0,033168	0,758060	2,076638	-0,393551	-1,309902
09:57:55,41	0,491976	3,296925	-0,069998	-0,491031	0,093000	0,153974	0,021344	0,034322	0,760011	-0,643495	1,084235	-1,309273	-0,619216	-2,875817	-0,246977	-14,684595	8,953424	11,592978	0,021344	0,034322	0,760011	2,050798	-0,591253	-1,309273	0,021344	0,034322	0,760011	2,050798	-0,591253	-1,309273
09:57:55,46	0,491976	3,296925	-0,069998	-0,491031	0,093000	0,153974	0,016312	0,031066	0,760035	-0,443872	0,825524	-1,283123	-0,618047	-2,873204	-0,242760	-14,700730	8,964241	11,538217	0,016312	0,031066	0,760035	1,994777	-0,454974	-1,283123	0,016312	0,031066	0,760035	1,994777	-0,454974	-1,283123
09:57:55,51	0,491976	3,296925	-0,069998	-0,491031	0,093000	0,153974	0,013465	0,031360	0,764252	-0,457872	0,658098	-1,337884	-0,620964	-2,880846	-0,244645	-14,701729	8,971406	11,576728	0,013465	0,031360	0,764252	2,003874	-0,398910	-1,337884	0,013465	0,031360	0,764252	2,003874	-0,398910	-1,337884
09:57:55,56	0,491976	3,296925	-0,069998	-0,491031	0,093000	0,153974	0,021541	0,030065	0,762366	-0,384841	1,073607	-1,299373	-0,619751	-2,874784	-0,244279	-14,674107	8,978729	11,563029	0,021541	0,030065	0,762366	1,975270	-0,617375	-1,299373	0,021541	0,030065	0,762366	1,975270	-0,617375	-1,299373
09:57:55,61	0,491976	3,296925	-0,069998	-0,491031	0,093000	0,153974	0,015685	0,032045	0,762732	-0,467627	0,789358	-1,313072	-0,624550	-2,878621	-0,244283	-14,708161	8,931992	11,565331	0,015685	0,032045	0,762732	2,047882	-0,441933	-1,313072	0,015685	0,032045	0,762732	2,047882	-0,441933	-1,313072
09:57:55,66	0,491976	3,296925	-0,069998	-0,491031	0,093000	0,153974	0,021408	0,034283	0,762729	-0,641527	1,080804	-1,310770	-0,624600	-2,873629	-0,244310	-14,731002	8,970649	11,572397	0,021408	0,034283	0,762729	2,049696	-0,599701	-1,310770	0,021408	0,034283	0,762729	2,049696	-0,599701	-1,310770
09:57:55,71	0,491976	3,296925	-0,069998	-0,491031	0,093000	0,153974	0,017110	0,036822	0,762701	-0,751503	0,818202	-1,303704	-0,619844	-2,882084	-0,247012	-14,730066	8,966080	11,539537	0,017110	0,036822	0,762701	2,139041	-0,524915	-1,303704	0,017110	0,036822	0,762701	2,139041	-0,524915	-1,303704
09:57:55,76	0,491976	3,296925	-0,069998	-0,491031	0,093000	0,153974	0,022053	0,028476	0,760000	-0,320969	1,078353	-1,336564	-0,618511	-2,874423	-0,243519	-14,667006	9,028531	11,535286	0,022053	0,028476	0,760000	1,914367	-0,652820	-1,336564	0,022053	0,028476	0,760000	1,914367	-0,652820	-1,336564
09:57:55,81	0,491976	3,296925	-0,069998	-0,491031	0,093000	0,153974	0,014753	0,031152	0,763492	-0,374527	0,722127	-1,340815	-0,616378	-2,870848	-0,246279	-14,724070	8,936634	11,535507	0,014753	0,031152	0,763492	2,070906	-0,435978	-1,340815	0,014753	0,031152	0,763492	2,070906	-0,435978	-1,340815
09:57:55,86	0,491976	3,296925	-0,069998	-0,491031	0,093000	0,153974	0,010590	0,031092	0,760733	-0,479537	0,502163	-1,340594	-0,629828	-2,875796	-0,244687	-14,718349	9,020485	11,577713	0,010590	0,031092	0,760733	1,961205	-0,329120	-1,340594	0,010590	0,031092	0,760733	1,961205	-0,329120	-1,340594
09:57:55,91	0,491976	3,296925	-0,069998	-0,491031	0,093000	0,153974	0,021600	0,040266	0,762324	-0,881115	1,037742	-1,298388	-0,624534	-2,874962	-0,242761	-14,714318	8,983690	11,547289	0,021600	0,040266	0,762324	2,279797	-0,657870	-1,298388	0,021600	0,040266	0,762324	2,279797	-0,657870	-1,298388
09:57:55,96	0,491976	3,296925	-0,069998	-0,491031	0,093000	0,153974	0,018231	0,036099	0,764251	-0,694257	0,884408	-1,328812	-0,616778	-2,877538	-0,246578	-14,664313	8,985095	11,579172	0,018231	0,036099	0,764251	2,139510	-0,546687	-1,328812	0,018231	0,036099	0,764251	2,139510	-0,546687	-1,328812
09:57:56,02	0,491976	3,296925	-0,069998	-0,491031	0,093000	0,153974	0,016583	0,028093	0,760433	-0,251743	0,841344	-1,296929	-0,628053	-2,873015	-0,243558	-14,705358	8,992896	11,533122	0,016583	0,028093	0,760433	1,953578	-0,460426	-1,296929	0,016583	0,028093	0,760433	1,953578	-0,460426	-1,296929
09:57:56,07	0,491976	3,296925	-0,069998	-0,491031	0,093000	0,153974	0,024631	0,031039	0,760813	-0,459241	1,236628	-1,299762	-0,622847	-2,872793	-0,247464	-14,750213	9,014417	11,527891	0,024631	0,031039	0,760813	1,977281	-0,696884	-1,299762	0,024631	0,031039	0,760813	1,977281	-0,696884	-1,299762
09:57:56,12	0,491976	3,296925	-0,069998	-0,491031	0,093000	0,153974	0,015509	0,035722	0,759548	-0,666008	0,696428	-1,348210	-0,621559	-2,880152	-0,238849	-14,715094	8,964388	11,544043	0,015509	0,035722	0,759548	2,138192	-0,521009	-1,348210	0,015509	0,035722	0,759548	2,138192	-0,521009	-1,348210
09:57:56,17	0,491976	3,296925	-0,069998	-0,491031	0,093000	0,153974	0,021238	0,030927	0,768162	-0,442412	1,049756	-1,332058	-0,621630	-2,872198	-0,021389	-14,640985	9,173274	11,772513	0,021238	0,030927	0,768162	1,985346	-0,617395	-1,332058	0,021238	0,030927	0,768162	1,985346	-0,617395	-1,332058
09:57:56,22	0,491976	3,296925	-0,069998	-0,491031	0,093000	0,153974	0,014386	0,034966	0,985623	-0,434475	0,653190	-1,103588	-0,632100	-2,853378	-0,198436	-14,062370	9,616360	11,821641	0,014386	0,034966	0,985623	2,310329	-0,476080	-1,103588	0,014386	0,034966	0,985623	2,310329	-0,476080	-1,103588
09:57:56,27	0,492040	3,296984	-0,069998	-0,491009	0,092987	0,103968	0,003322	0,053442	0,808576	-0,722232	0,357422	-1,054460	-0,628740	-2,851778	-0,199923	-13,891312	9,696979	11,809653	0,003322	0,053442	0,808576	3,472993	0,096664	-1,054460	0,003322	0,053442	0,808576	3,472993	0,096664	-1,054460
09:57:56,32	0,492040	3,296984	-0,069998	-0,491009	0,092987	0,103968	0,000256	0,051333	0,807088	-0,457177	0,305816	-1,066448	-0,634811	-2,860739	-0,198429	-14,005358	9,688234	11,758806	0,000256	0,051333	0,807088	3,572431	0,285746	-1,066448	0,000256	0,051333	0,807088	3,572431	0,285746	-1,066448
09:57:56,37	0,492040	3,296984	-0,069998	-0,491009	0,092987	0,103968	0,011052	0,052110	0,808582	-0,562204	0,772822	-1,117295	-0,637540	-2,860712	-0,196850	-13,908582	9,685190	11,736905	0,011052	0,052110	0,808582	3,528437	-0,094747	-1,117295	0,011052	0,052110	0,808582	3,528437	-0,094747	-1,117295
09:57:56,42	0,492040	3,296984	-0,069998	-0,491009	0,092987	0,103968	0,012393	0,054487	0,810161	-0,640029	0,927890	-1,139196	-0,629250	-2,858420	-0,198390	-13,904699	9,761568	11,751712	0,012393	0,054487	0,810161	3,637167	-0,044953	-1,139196	0,012393	0,054487	0,810161	3,637167	-0,044953	-1,139196
09:57:56,47	0,492040	3,296984	-0,069998	-0,491009	0,092987	0,103968	0,006263	0,048453	0,808621	-0,258205	0,574311	-1,124389	-0,634069	-2,855146	-0,198448	-13,951954	9,772776	11,732864	0,006263	0,048453	0,808621	3,545368	0,082664	-1,124389	0,006263	0,048453	0,808621	3,545368	0,082664	-1,124389
09:57:56,52	0,492040	3,296984	-0,069998	-0,491009	0,092987	0,103968	0,005837	0,054264	0,808564	-0,574280	0,505643	-1,143238	-0,639120	-2,859625	-0,199714	-13,973246	9,760380	11,767450	0,005837	0,054264	0,808564	3,685429	0,047419	-1,143238	0,005837	0,054264	0,808564	3,685429	0,047419	-1,143238
09:57:56,57	0,492040	3,296984	-0,069998	-0,491009	0,092987	0,103968	0,012242	0,056399	0,807297	-0,706672	0,826441	-1,108651	-0,636414	-2,860951	-0,196873	-13,978565	9,816178	11,746838	0,012242	0,056399	0,807297	3,720622	-0,134545	-1,108651	0,012242	0,056399	0,807297	3,720622	-0,134545	-1,108651
09:57:56,62	0,492040	3,296984	-0,069998	-0,491009	0,092987	0,103968	0,012036	0,053392	0,810139	-0,504687	0,783252	-1,129263	-0,643114	-2,860922	-0,199270	-14,068779	9,786802	11,727749	0,012036	0,053392	0,810139	3,686620	-0,161606	-1,129263	0,012036	0,053392	0,810139	3,686620	-0,161606	-1,129263
09:57:56,67	0,492040	3,296984	-0,069998	-0,491009	0,092987	0,103968	0,015362	0,059209	0,807741	-0,877706	0,892743	-1,148352	-0,629894	-2,890315	-0,045039	-15,704263	9,864989	11,903086	0,015362	0,059209	0,807741	3,770217	-0,313174	-1,148352	0,015362	0,059209	0,807741	3,770217	-0,313174	-1,148352
09:57:56,72	0,492040	3,296984	-0,069998	-0,491009	0,092987	0,103968	0,034207	0,033063	0,961973	-0,268148	0,417203	-0,973015	-0,621619	-2,888525	-0,406370	-15,576053	9,226614	12,039895	0,034207	0,033063	0,961973	2,327319	-2,268021	-0,973015	0,034207	0,033063	0,961973	2,327319	-2,268021	-0,973015
09:57:56,77	0,491960	3,297008	-0,069983	-0,491006	0,092996	0,053977	0,028519	0,026792	0,600641	-0,430796	0,551685	-0,836206	-0,624392	-2,884630	-0,450135	-15,135304	9,244066	12,009357	0,028519	0,026792	0,600641	1,672392	-1,687089	-0,836206	0,028519	0,026792	0,600641	1,672392	-1,687089	-0,836206
09:57:56,82	0,491960	3,297008	-0,069983	-0,491006	0,092996	0,053977	0,026532	0,031141	0,556876	-0,421454	0,821317	-0,866744	-0,626209	-2,880018	-0,447881	-15,176625	9,300380	11,962132	0,026532	0,031141	0,556876	2,023128	-1,261450	-0,866744	0,026532	0,031141	0,556876	2,023128	-1,261450	-0,866744
09:57:56,87	0,491960	3,297008	-0,069983	-0,491006	0,092996	0,053977	0,023447	0,035021	0,559130	-0,595115	0,596946	-0,913969	-0,620780	-2,883747	-0,449766	-15,137605	9,348132	11,984173	0,023447	0,035021	0,559130	2,154062	-1,243635	-0,913969	0,023447	0,035021	0,559130	2,154062	-1,243635	-0,913969
09:57:56,92	0,491960	3,297008	-0,069983	-0,491006	0,092996	0,053977	0,023962	0,028455	0,557245	-0,192817	0,633636	-0,891928	-0,623662	-2,877577	-0,445524	-15,109177	9,367547	11,962959	0,023962	0,028455	0,557245	2,040927	-1,247363	-0,891928	0,023962	0,028455	0,557245	2,040927	-1,247363	-0,891928
09:57:56,97	0,491960	3,297008	-0,069983	-0,491006	0,092996	0,053977	0,020059	0,034036	0,561487	-0,451990	0,445628	-0,913142	-0,620777	-2,876005	-0,444389	-15,130182	9,344519	11,938253	0,020059	0,034036	0,561487	2,219845	-1,129040	-0,913142	0,020059	0,034036	0,561487	2,219845	-1,129040	-0,913142
09:57:57,02	0,491960	3,297008	-0,069983	-0,491006	0,092996	0,053977	0,017255	0,032323	0,562622	-0,393364	0,293142	-0,937849	-0,631258	-2,881409	-0,443966	-15,103758	9,395648	11,956129	0,017255	0,032323	0,562622	2,144009	-1,061410	-0,937849	0,017255	0,032323	0,562622	2,144009	-1,061410	-0,937849
09:57:57,07	0,491960	3,297008	-0,069983	-0,491006	0,092996	0,053977	0,027176	0,038698	0,563045	-0,667363	0,806332	-0,919972	-0,626592	-2,883541	-0,444732	-15,113414	9,348672	11,955679	0,027176	0,038698	0,563045	2,370431	-1,326987	-0,919972	0,027176	0,038698	0,563045	2,370431	-1,326987	-0,919972
09:57:57,12	0,491960	3,297008	-0,069983	-0,491006	0,092996	0,053977	0,026689	0,033591	0,562279	-0,447328	0,796157	-0,920422	-0,624180	-2,875659	-0,440862	-15,100546	9,428586	11,967029	0,026689	0,033591	0,562279	2,189594	-1,298968	-0,920422	0,026689	0,033591	0,562279	2,189594	-1,298968	-0,920422
09:57:57,17	0,491960	3,297008	-0,069983	-0,491006	0,092996	0,053977	0,018658	0,035443	0,566149	-0,467964	0,349688	-0,909072	-0,631213	-2,881713	-0,437380	-15,099002	9,392544	11,922864	0,018658	0,035443	0,566149	2,314301	-1,114937	-0,909072	0,018658	0,035443	0,566149	2,314301	-1,114937	-0,909072
09:57:57,22	0,491960	3,297008	-0,069983	-0,491006	0,092996	0,053977	0,027417	0,038507	0,569632	-0,657719	0,824526	-0,953237	-0,622389	-2,877243	-0,442806	-15,090844	9,423907	11,948655	0,027417	0,038507	0,569632	2,365048	-1,327698	-0,953237	0,027417	0,038507	0,569632	2,365048	-1,327698	-0,953237
09:57:57,27	0,491960	3,297008	-0,069983	-0,491006	0,092996	0,053977	0,019134	0,033101	0,564206	-0,345362	0,385209	-0,927446	-0,633038	-2,882360	-0,439327	-15,136301	9,432928	11,939851	0,019134	0,033101	0,564206	2,253027	-1,116822	-0,927446	0,019134	0,033101	0,564206	2,253027	-1,116822	-0,927446
09:57:57,32	0,491960	3,297008	-0,069983	-0,491006	0,092996	0,053977	0,028890	0,039764	0,567684	-0,706785	0,848622	-0,936251	-0,626426	-2,885072	-0,441598	-15,075394	9,433149	11,955889	0,028890	0,039764	0,567684	2,414696	-1,419223	-0,936251	0,028890	0,039764	0,567684	2,414696	-1,419223	-0,936251
09:57:57,37	0,491960	3,297008	-0,069983	-0,491006	0,092996	0,053977	0,027932	0,032682	0,565413	-0,307851	0,851469	-0,920212	-0,627199	-2,875995	-0,441291	-15,141651	9,438538	11,943233	0,027932	0,032682	0,565413	2,257655	-1,341213	-0,920212	0,027932	0,032682	0,565413	2,257655	-1,341213	-0,920212
09:57:57,42	0,491960	3,297008	-0,069983	-0,491006	0,092996	0,053977	0,020458	0,037890	0,565721	-0,607161	0,402725	-0,932868	-0,624158	-2,881774	-0,438545	-15,116828	9,428926	11,921287	0,020458	0,037890	0,565721	2,367223	-1,203216	-0,932868	0,020458	0,037890	0,565721	2,367223	-1,203216	-0,932868
09:57:57,47	0,491960	3,297008	-0,069983	-0,491006	0,092996	0,053977	0,023942	0,032367	0,568466	-0,315859	0,610224	-0,954814	-0,629482	-2,876480	-0,438167	-15,103728	9,407033	11,939467	0,023942	0,032367	0,568466	2,224941	-1,269252	-0,954814	0,023942	0,032367	0,568466	2,224941	-1,269252	-0,954814
09:57:57,52	0,491960	3,297008	-0,069983	-0,491006	0,092996	0,053977	0,022020	0,039624	0,568844	-0,705640	0,532532	-0,936634	-0,626403	-2,882235	-0,442413	-15,068181	9,455605	11,918694	0,022020	0,039624	0,568844	2,404845	-1,196009	-0,936634	0,022020	0,039624	0,568844	2,404845	-1,196009	-0,936634
09:57:57,57	0,491960	3,297008	-0,069983	-0,491006	0,092996	0,053977	0,025464	0,034080	0,564598	-0,357529	0,718154	-0,957407	-0,625069	-2,877652	-0,442000	-15,111358	9,424984	11,915586	0,025464	0,034080	0,564598	2,317775	-1,280793	-0,957407	0,025464	0,034080	0,564598	2,317775	-1,280793	-0,957407
09:57:57,62	0,491960	3,297008	-0,069983	-0,491006	0,092996	0,053977	0,020828	0,035217	0,565011	-0,464750	0,454963	-0,960515	-0,622401	-2,873312	-0,442067	-15,089763	9,420414	11,919593	0,020828	0,035217	0,565011	2,299793	-1,180002	-0,960515	0,020828	0,035217	0,565011	2,299793	-1,180002	-0,960515
09:57:57,67	0,491960	3,297008	-0,069983	-0,491006	0,092996	0,053977	0,015736	0,035076	0,564944	-0,450598	0,211162	-0,956508	-0,627622	-2,884127	-0,442396	-15,093956	9,470784	11,948014	0,015736	0,035076	0,564944	2,302906	-1,024076	-0,956508	0,015736	0,035076	0,564944	2,302906	-1,024076	-0,956508
09:57:57,72	0,491960	3,297008	-0,069983	-0,491006	0,092996	0,053977	0,027712	0,034190	0,564615	-0,362986	0,805100	-0,928087	-0,622838	-2,874959	-0,436957	-15,040629	9,455756	11,955553	0,027712	0,034190	0,564615	2,320945	-1,370258	-0,928087	0,027712	0,034190	0,564615	2,320945	-1,370258	-0,928087
09:57:57,77	0,491960	3,297008	-0,069983	-0,491006	0,092996	0,053977	0,017380	0,034631	0,570054	-0,372250	0,321565	-0,920548	-0,623516	-2,875898	-0,441254	-15,073336	9,442113	11,943274	0,017380	0,034631	0,570054	2,346270	-1,042779	-0,920548	0,017380	0,034631	0,570054	2,346270	-1,042779	-0,920548
09:57:57,82	0,491960	3,297008	-0,069983	-0,491006	0,092996	0,053977	0,018532	0,034749	0,565757	-0,406567	0,359980	-0,932827	-0,628253	-2,878072	-0,441284	-15,094327	9,443869	11,913352	0,018532	0,034749	0,565757	2,321234	-1,094819	-0,932827	0,018532	0,034749	0,565757	2,321234	-1,094819	-0,932827
09:57:57,87	0,491960	3,297008	-0,069983	-0,491006	0,092996	0,053977	0,022783	0,037764	0,565727	-0,572307	0,561977	-0,962749	-0,623449	-2,885626	-0,438888	-15,089531	9,491377	11,942148	0,022783	0,037764	0,565727	2,392151	-1,226528	-0,962749	0,022783	0,037764	0,565727	2,392151	-1,226528	-0,962749
09:57:57,92	0,491960	3,297008	-0,069983	-0,491006	0,092996	0,053977	0,026923	0,029827	0,568123	-0,116037	0,757638	-0,933953	-0,622847	-2,877355	-0,437384	-15,068646	9,491489	11,908437	0,026923	0,029827	0,568123	2,225359	-1,355829	-0,933953	0,026923	0,029827	0,568123	2,225359	-1,355829	-0,933953
09:57:57,97	0,491960	3,297008	-0,069983	-0,491006	0,092996	0,053977	0,019459	0,033441	0,569627	-0,293425	0,387554	-0,967664	-0,626473	-2,880442	-0,440102	-15,093769	9,436116	11,917180	0,019459	0,033441	0,569627	2,331669	-1,140009	-0,967664	0,019459	0,033441	0,569627	2,331669	-1,140009	-0,967664
09:57:58,03	0,491960	3,297008	-0,069983	-0,491006	0,092996	0,053977	0,023946	0,035037	0,566910	-0,436970	0,626783	-0,958921	-0,628296	-2,877955	-0,438180	-15,127844	9,469929	11,927188	0,023946	0,035037	0,566910	2,313466	-1,252971	-0,958921	0,023946	0,035037	0,566910	2,313466	-1,252971	-0,958921
09:57:58,08	0,491960	3,297008	-0,069983	-0,491006	0,092996	0,053977	0,022704	0,037860	0,568831	-0,571512	0,515768	-0,948913	-0,628760	-2,882049	-0,437751	-15,066829	9,427370	11,919404	0,022704	0,037860	0,568831	2,400516	-1,266468	-0,948913	0,022704	0,037860	0,568831	2,400516	-1,266468	-0,948913
09:57:58,13	0,491960	3,297008	-0,069983	-0,491006	0,092996	0,053977	0,026481	0,036214	0,569260	-0,492281	0,786335	-0,956697	-0,625680	-2,873556	-0,444337	-14,989359	9,494593	11,945942	0,026481	0,036214	0,569260	2,350553	-1,292461	-0,956697	0,026481	0,036214	0,569260	2,350553	-1,292461	-0,956697
09:57:58,18	0,491960	3,297008	-0,069983	-0,491006	0,092996	0,053977	0,017586	0,037794	0,562675	-0,477468	0,357251	-0,930159	-0,637090	-2,879212	-0,168659	-15,015636	10,118504	12,062122	0,017586	0,037794	0,562675	2,489365	-1,023252	-0,930159	0,017586	0,037794	0,562675	2,489365	-1,023252	-0,930159
09:57:58,23	0,491960	3,297008	-0,069983	-0,491006	0,092996	0,053977	0,028189	0,044847	0,838352	-0,317041	0,573912	-0,813979	-0,631560	-2,868849	-0,377884	-14,394544	9,896964	12,115459	0,028189	0,044847	0,838352	3,203453	-1,638952	-0,813979	0,028189	0,044847	0,838352	3,203453	-1,638952	-0,813979
09:57:58,28	0,491975	3,296970	-0,069988	-0,491013	0,092966	0,003943	0,016450	0,045239	0,629127	-0,218757	0,612116	-0,760642	-0,630053	-2,860840	-0,402387	-14,409915	9,800420	12,148264	0,016450	0,045239	0,629127	3,332537	-0,679207	-0,760642	0,016450	0,045239	0,629127	3,332537	-0,679207	-0,760642
09:57:58,33	0,491975	3,296970	-0,069988	-0,491013	0,092966	0,003943	0,008761	0,047939	0,604624	-0,450427	0,247224	-0,727837	-0,634394	-2,867032	-0,398480	-14,284731	9,844531	12,071667	0,008761	0,047939	0,604624	3,312780	-0,440475	-0,727837	0,008761	0,047939	0,604624	3,312780	-0,440475	-0,727837
09:57:58,38	0,491975	3,296970	-0,069988	-0,491013	0,092966	0,003943	0,016293	0,048602	0,608532	-0,384114	0,725273	-0,804434	-0,630256	-2,858661	-0,398478	-14,275586	9,913190	12,109644	0,016293	0,048602	0,608532	3,431146	-0,553731	-0,804434	0,016293	0,048602	0,608532	3,431146	-0,553731	-0,804434
09:57:58,43	0,491975	3,296970	-0,069988	-0,491013	0,092966	0,003943	0,006974	0,049204	0,608533	-0,351409	0,214287	-0,766457	-0,634450	-2,862384	-0,395778	-14,332066	9,935222	12,103165	0,006974	0,049204	0,608533	3,511144	-0,333193	-0,766457	0,006974	0,049204	0,608533	3,511144	-0,333193	-0,766457
09:57:58,48	0,491975	3,296970	-0,069988	-0,491013	0,092966	0,003943	0,012296	0,050975	0,611234	-0,452627	0,431088	-0,772936	-0,634874	-2,866463	-0,397297	-14,277237	9,973690	12,094389	0,012296	0,050975	0,611234	3,548898	-0,534148	-0,772936	0,012296	0,050975	0,611234	3,548898	-0,534148	-0,772936
09:57:58,53	0,491975	3,296970	-0,069988	-0,491013	0,092966	0,003943	0,016040	0,049302	0,609715	-0,304930	0,654034	-0,781712	-0,630839	-2,859620	-0,395808	-14,296767	9,938573	12,050665	0,016040	0,049302	0,609715	3,565306	-0,605119	-0,781712	0,016040	0,049302	0,609715	3,565306	-0,605119	-0,781712
09:57:58,58	0,491975	3,296970	-0,069988	-0,491013	0,092966	0,003943	0,008097	0,049230	0,611203	-0,341334	0,241649	-0,825436	-0,633136	-2,870448	-0,397709	-14,289367	9,923741	12,044422	0,008097	0,049230	0,611203	3,523206	-0,393989	-0,825436	0,008097	0,049230	0,611203	3,523206	-0,393989	-0,825436
09:57:58,63	0,491975	3,296970	-0,069988	-0,491013	0,092966	0,003943	0,018623	0,045805	0,609303	-0,172384	0,802794	-0,831679	-0,631119	-2,855922	-0,414742	-14,105429	9,956717	12,104908	0,018623	0,045805	0,609303	3,423301	-0,659086	-0,831679	0,018623	0,045805	0,609303	3,423301	-0,659086	-0,831679
09:57:58,68	0,491975	3,296970	-0,069988	-0,491013	0,092966	0,003943	0,005034	0,051321	0,592269	-0,338679	0,238988	-0,771193	-0,626943	-2,890589	-0,319917	-15,554641	9,499033	12,236826	0,005034	0,051321	0,592269	3,689997	-0,156179	-0,771193	0,005034	0,051321	0,592269	3,689997	-0,156179	-0,771193
09:57:58,73	0,491975	3,296970	-0,069988	-0,491013	0,092966	0,003943	0,032969	0,030371	0,687094	-0,370254	0,665387	-0,639275	-0,626412	-2,890574	-0,579177	-15,636713	9,529642	12,299599	0,032969	0,030371	0,687094	2,013852	-1,922663	-0,639275	0,032969	0,030371	0,687094	2,013852	-1,922663	-0,639275
09:57:58,78	0,491992	3,296995	-0,069979	-0,491010	0,093008	-0,046049	0,032690	0,029919	0,427834	-0,361286	0,564496	-0,576502	-0,631539	-2,878745	-0,649538	-15,422143	9,605796	12,241767	0,032690	0,029919	0,427834	1,987351	-2,001649	-0,576502	0,032690	0,029919	0,427834	1,987351	-2,001649	-0,576502
09:57:58,83	0,491992	3,296995	-0,069979	-0,491010	0,093008	-0,046049	0,025009	0,040273	0,357473	-0,726484	0,312847	-0,634334	-0,619032	-2,881195	-0,648697	-15,371551	9,625077	12,257687	0,025009	0,040273	0,357473	2,434981	-1,650366	-0,634334	0,025009	0,040273	0,357473	2,434981	-1,650366	-0,634334
09:57:58,88	0,491992	3,296995	-0,069979	-0,491010	0,093008	-0,046049	0,020878	0,028217	0,358314	-0,057554	0,132181	-0,618414	-0,625402	-2,885298	-0,644817	-15,344363	9,628453	12,219529	0,020878	0,028217	0,358314	2,157478	-1,506707	-0,618414	0,020878	0,028217	0,358314	2,157478	-1,506707	-0,618414
09:57:58,93	0,491992	3,296995	-0,069979	-0,491010	0,093008	-0,046049	0,027616	0,031682	0,362194	-0,221225	0,504440	-0,656572	-0,624252	-2,881507	-0,643632	-15,361567	9,681462	12,274741	0,027616	0,031682	0,362194	2,265824	-1,663419	-0,656572	0,027616	0,031682	0,362194	2,265824	-1,663419	-0,656572
09:57:58,98	0,491992	3,296995	-0,069979	-0,491010	0,093008	-0,046049	0,023758	0,032582	0,363379	-0,230689	0,262398	-0,601360	-0,630792	-2,879224	-0,642141	-15,401935	9,713638	12,240571	0,023758	0,032582	0,363379	2,326963	-1,602575	-0,601360	0,023758	0,032582	0,363379	2,326963	-1,602575	-0,601360
09:57:59,03	0,491992	3,296995	-0,069979	-0,491010	0,093008	-0,046049	0,025051	0,039387	0,364870	-0,576876	0,278600	-0,635530	-0,624615	-2,883797	-0,640874	-15,281318	9,716686	12,263273	0,025051	0,039387	0,364870	2,514980	-1,687894	-0,635530	0,025051	0,039387	0,364870	2,514980	-1,687894	-0,635530
09:57:59,08	0,491992	3,296995	-0,069979	-0,491010	0,093008	-0,046049	0,025922	0,031751	0,366137	-0,116897	0,426854	-0,612828	-0,628122	-2,875814	-0,639760	-15,261782	9,741791	12,234706	0,025922	0,031751	0,366137	2,375595	-1,608057	-0,612828	0,025922	0,031751	0,366137	2,375595	-1,608057	-0,612828
09:57:59,13	0,491992	3,296995	-0,069979	-0,491010	0,093008	-0,046049	0,020763	0,038780	0,367251	-0,450864	0,162924	-0,641395	-0,637040	-2,882642	-0,638611	-15,315053	9,723458	12,221722	0,020763	0,038780	0,367251	2,593358	-1,466962	-0,641395	0,020763	0,038780	0,367251	2,593358	-1,466962	-0,641395
09:57:59,18	0,491992	3,296995	-0,069979	-0,491010	0,093008	-0,046049	0,031135	0,043089	0,368400	-0,717439	0,665285	-0,654379	-0,629903	-2,881906	-0,640556	-15,272086	9,694826	12,184129	0,031135	0,043089	0,368400	2,665031	-1,778780	-0,654379	0,031135	0,043089	0,368400	2,665031	-1,778780	-0,654379
09:57:59,23	0,491992	3,296995	-0,069979	-0,491010	0,093008	-0,046049	0,026929	0,037276	0,366455	-0,418474	0,498104	-0,691972	-0,629876	-2,881222	-0,640917	-15,280985	9,779180	12,230854	0,026929	0,037276	0,366455	2,507673	-1,615798	-0,691972	0,026929	0,037276	0,366455	2,507673	-1,615798	-0,691972
09:57:59,28	0,491992	3,296995	-0,069979	-0,491010	0,093008	-0,046049	0,026322	0,037595	0,366094	-0,366454	0,416698	-0,645247	-0,631633	-2,887067	-0,637807	-15,272790	9,696650	12,195992	0,026322	0,037595	0,366094	2,584728	-1,649616	-0,645247	0,026322	0,037595	0,366094	2,584728	-1,649616	-0,645247
09:57:59,33	0,491992	3,296995	-0,069979	-0,491010	0,093008	-0,046049	0,032263	0,036194	0,369205	-0,360969	0,773977	-0,680109	-0,623935	-2,875259	-0,639360	-15,236777	9,755692	12,230611	0,032263	0,036194	0,369205	2,480221	-1,758683	-0,680109	0,032263	0,036194	0,369205	2,480221	-1,758683	-0,680109
09:57:59,38	0,491992	3,296995	-0,069979	-0,491010	0,093008	-0,046049	0,018188	0,035431	0,367652	-0,252203	0,043740	-0,645490	-0,635814	-2,880133	-0,638991	-15,304090	9,782909	12,238865	0,018188	0,035431	0,367652	2,529165	-1,384027	-0,645490	0,018188	0,035431	0,367652	2,529165	-1,384027	-0,645490
09:57:59,43	0,491992	3,296995	-0,069979	-0,491010	0,093008	-0,046049	0,028349	0,043281	0,368020	-0,670484	0,500190	-0,637236	-0,626824	-2,883067	-0,635441	-15,243853	9,772703	12,236877	0,028349	0,043281	0,368020	2,727101	-1,725186	-0,637236	0,028349	0,043281	0,368020	2,727101	-1,725186	-0,637236
09:57:59,48	0,491992	3,296995	-0,069979	-0,491010	0,093008	-0,046049	0,020522	0,038804	0,369183	-0,401033	0,148168	-0,670380	-0,628023	-2,875594	-0,637829	-15,238178	9,787177	12,205721	0,020522	0,038804	0,369183	2,645116	-1,462842	-0,670380	0,020522	0,038804	0,369183	2,645116	-1,462842	-0,670380
09:57:59,53	0,491992	3,296995	-0,069979	-0,491010	0,093008	-0,046049	0,020522	0,038804	0,369183	-0,401033	0,148168	-0,670380	-0,632836	-2,877612	-0,637441	-15,292720	9,802019	12,234461	0,020522	0,038804	0,369183	2,645116	-1,462842	-0,670380	0,020522	0,038804	0,369183	2,645116	-1,462842	-0,670380
09:57:59,58	0,491992	3,296995	-0,069979	-0,491010	0,093008	-0,046049	0,024677	0,041963	0,369570	-0,579714	0,309530	-0,641640	-0,632740	-2,879554	-0,635485	-15,238653	9,740493	12,206247	0,024677	0,041963	0,369570	2,714410	-1,627584	-0,641640	0,024677	0,041963	0,369570	2,714410	-1,627584	-0,641640
09:57:59,63	0,491992	3,296995	-0,069979	-0,491010	0,093008	-0,046049	0,026310	0,040910	0,371526	-0,551164	0,472074	-0,669854	-0,629177	-2,881524	-0,633938	-15,236237	9,737718	12,176444	0,026310	0,040910	0,371526	2,660233	-1,593292	-0,669854	0,026310	0,040910	0,371526	2,660233	-1,593292	-0,669854
09:57:59,68	0,491992	3,296995	-0,069979	-0,491010	0,093008	-0,046049	0,026235	0,036839	0,373073	-0,340689	0,471628	-0,699657	-0,627442	-2,875419	-0,633164	-15,248505	9,784668	12,212724	0,026235	0,036839	0,373073	2,551167	-1,587812	-0,699657	0,026235	0,036839	0,373073	2,551167	-1,587812	-0,699657
09:57:59,73	0,491992	3,296995	-0,069979	-0,491010	0,093008	-0,046049	0,020081	0,038388	0,373848	-0,386712	0,117516	-0,663377	-0,629807	-2,884242	-0,636236	-15,260357	9,759994	12,221898	0,020081	0,038388	0,373848	2,626741	-1,458828	-0,663377	0,020081	0,038388	0,373848	2,626741	-1,458828	-0,663377
09:57:59,78	0,491992	3,296995	-0,069979	-0,491010	0,093008	-0,046049	0,028904	0,036025	0,370775	-0,291140	0,578403	-0,654203	-0,627381	-2,884201	-0,634266	-15,231890	9,765704	12,235550	0,028904	0,036025	0,370775	2,536834	-1,690574	-0,654203	0,028904	0,036025	0,370775	2,536834	-1,690574	-0,654203
09:57:59,83	0,491992	3,296995	-0,069979	-0,491010	0,093008	-0,046049	0,027656	0,033945	0,372745	-0,163780	0,535284	-0,640551	-0,625637	-2,876049	-0,635496	-15,240376	9,815610	12,200734	0,027656	0,033945	0,372745	2,500881	-1,635694	-0,640551	0,027656	0,033945	0,372745	2,500881	-1,635694	-0,640551
09:57:59,88	0,491992	3,296995	-0,069979	-0,491010	0,093008	-0,046049	0,019723	0,036510	0,371515	-0,258195	0,090501	-0,675367	-0,633307	-2,878919	-0,634729	-15,247262	9,788497	12,188028	0,019723	0,036510	0,371515	2,607836	-1,457788	-0,675367	0,019723	0,036510	0,371515	2,607836	-1,457788	-0,675367
09:57:59,93	0,491992	3,296995	-0,069979	-0,491010	0,093008	-0,046049	0,026044	0,041718	0,372282	-0,555943	0,426763	-0,688073	-0,625682	-2,877224	-0,639356	-15,251706	9,812392	12,236830	0,026044	0,041718	0,372282	2,718929	-1,617691	-0,688073	0,026044	0,041718	0,372282	2,718929	-1,617691	-0,688073
09:57:59,98	0,491992	3,296995	-0,069979	-0,491010	0,093008	-0,046049	0,020764	0,035962	0,367655	-0,238141	0,136387	-0,639271	-0,632762	-2,880828	-0,634711	-15,284734	9,834685	12,223609	0,020764	0,035962	0,367655	2,584857	-1,493556	-0,639271	0,020764	0,035962	0,367655	2,584857	-1,493556	-0,639271
09:58:00,03	0,491992	3,296995	-0,069979	-0,491010	0,093008	-0,046049	0,027425	0,040291	0,372300	-0,460472	0,443039	-0,652492	-0,630890	-2,878087	-0,633925	-15,220996	9,803871	12,207684	0,027425	0,040291	0,372300	2,702376	-1,709837	-0,652492	0,027425	0,040291	0,372300	2,702376	-1,709837	-0,652492
09:58:00,08	0,491992	3,296995	-0,069979	-0,491010	0,093008	-0,046049	0,024115	0,040040	0,373086	-0,442255	0,341496	-0,668418	-0,630886	-2,882143	-0,636227	-15,216875	9,784601	12,222359	0,024115	0,040040	0,373086	2,700917	-1,551502	-0,668418	0,024115	0,040040	0,373086	2,700917	-1,551502	-0,668418
09:58:00,14	0,491992	3,296995	-0,069979	-0,491010	0,093008	-0,046049	0,027625	0,038009	0,370784	-0,351241	0,537266	-0,653742	-0,635032	-2,878169	-0,633527	-15,244293	9,854877	12,242502	0,027625	0,038009	0,370784	2,632453	-1,631336	-0,653742	0,027625	0,038009	0,370784	2,632453	-1,631336	-0,653742
09:58:00,19	0,491992	3,296995	-0,069979	-0,491010	0,093008	-0,046049	0,027022	0,038289	0,373914	-0,341666	0,515085	-0,635842	-0,632620	-2,881411	-0,633906	-15,201887	9,773055	12,205696	0,027022	0,038289	0,373914	2,663985	-1,606129	-0,635842	0,027022	0,038289	0,373914	2,663985	-1,606129	-0,635842
09:58:00,24	0,491992	3,296995	-0,069979	-0,491010	0,093008	-0,046049	0,027859	0,039876	0,373105	-0,450863	0,568160	-0,670405	-0,627859	-2,881096	-0,632308	-15,212723	9,881770	12,262484	0,027859	0,039876	0,373105	2,679439	-1,618771	-0,670405	0,027859	0,039876	0,373105	2,679439	-1,618771	-0,670405
09:58:00,29	0,491992	3,296995	-0,069979	-0,491010	0,093008	-0,046049	0,039435	0,048649	0,786603	-0,441404	0,387247	-0,522056	-0,646006	-2,887050	-0,220408	-15,647055	10,567761	12,354045	0,039435	0,048649	0,786603	3,377574	-2,708423	-0,522056	0,039435	0,048649	0,786603	3,377574	-2,708423	-0,522056
09:58:00,34	0,491992	3,296995	-0,069979	-0,491010	0,093008	-0,046049	0,039435	0,048649	0,786603	-0,441404	0,387247	-0,522056	-0,623799	-2,907820	-0,589478	-16,351078	9,505785	12,373325	0,039435	0,048649	0,786603	3,377574	-2,708423	-0,522056	0,039435	0,048649	0,786603	3,377574	-2,708423	-0,522056
09:58:00,39	0,492020	3,296957	-0,069998	-0,491017	0,093000	-0,096041	0,046319	0,019032	0,417533	-0,173033	0,666505	-0,502777	-0,621845	-2,898982	-0,667234	-16,377749	9,554325	12,419271	0,046319	0,019032	0,417533	1,321016	-2,969563	-0,502777	0,046319	0,019032	0,417533	1,321016	-2,969563	-0,502777
09:58:00,44	0,492020	3,296957	-0,069998	-0,491017	0,093000	-0,096041	0,037688	0,021760	0,339777	-0,286161	0,170298	-0,456830	-0,626593	-2,895773	-0,663384	-16,402541	9,578625	12,412772	0,037688	0,021760	0,339777	1,421995	-2,788196	-0,456830	0,037688	0,021760	0,339777	1,421995	-2,788196	-0,456830
09:58:00,49	0,492020	3,296957	-0,069998	-0,491017	0,093000	-0,096041	0,037283	0,027476	0,343627	-0,574765	0,115625	-0,463329	-0,628146	-2,897723	-0,658318	-16,326012	9,589945	12,374791	0,037283	0,027476	0,343627	1,582129	-2,811087	-0,463329	0,037283	0,027476	0,343627	1,582129	-2,811087	-0,463329
09:58:00,54	0,492020	3,296957	-0,069998	-0,491017	0,093000	-0,096041	0,039748	0,027847	0,348693	-0,545949	0,304429	-0,501310	-0,625654	-2,902329	-0,656736	-16,284680	9,602332	12,354168	0,039748	0,027847	0,348693	1,640008	-2,815798	-0,501310	0,039748	0,027847	0,348693	1,640008	-2,815798	-0,501310
09:58:00,59	0,492020	3,296957	-0,069998	-0,491017	0,093000	-0,096041	0,042492	0,023385	0,350275	-0,282549	0,476697	-0,521934	-0,619760	-2,894158	-0,657115	-16,253356	9,591696	12,385037	0,042492	0,023385	0,350275	1,553166	-2,858902	-0,521934	0,042492	0,023385	0,350275	1,553166	-2,858902	-0,521934
09:58:00,64	0,492020	3,296957	-0,069998	-0,491017	0,093000	-0,096041	0,032468	0,022366	0,349897	-0,223125	-0,012093	-0,491064	-0,633902	-2,897843	-0,653670	-16,292257	9,635888	12,343004	0,032468	0,022366	0,349897	1,532621	-2,560827	-0,491064	0,032468	0,022366	0,349897	1,532621	-2,560827	-0,491064
09:58:00,69	0,492020	3,296957	-0,069998	-0,491017	0,093000	-0,096041	0,042731	0,032771	0,353341	-0,745358	0,465782	-0,533097	-0,626179	-2,897010	-0,655183	-16,260693	9,656621	12,369949	0,042731	0,032771	0,353341	1,827172	-2,888574	-0,533097	0,042731	0,032771	0,353341	1,827172	-2,888574	-0,533097
09:58:00,74	0,492020	3,296957	-0,069998	-0,491017	0,093000	-0,096041	0,038147	0,026499	0,351829	-0,385477	0,244411	-0,506152	-0,628841	-2,895127	-0,671818	-16,082730	9,636786	12,382271	0,038147	0,026499	0,351829	1,694701	-2,750144	-0,506152	0,038147	0,026499	0,351829	1,694701	-2,750144	-0,506152
09:58:00,79	0,492020	3,296957	-0,069998	-0,491017	0,093000	-0,096041	0,037848	0,029746	0,335194	-0,482497	0,392888	-0,493830	-0,616970	-2,909045	-0,481729	-16,455979	8,935735	12,514454	0,037848	0,029746	0,335194	1,852541	-2,578175	-0,493830	0,037848	0,029746	0,335194	1,852541	-2,578175	-0,493830
09:58:00,84	0,492020	3,296957	-0,069998	-0,491017	0,093000	-0,096041	0,036184	0,019808	0,372601	-0,537600	0,492375	-0,339239	-0,619403	-2,898655	-0,634411	-16,207552	9,048543	12,536863	0,036184	0,019808	0,372601	1,017358	-2,348054	-0,339239	0,036184	0,019808	0,372601	1,017358	-2,348054	-0,339239
09:58:00,89	0,492006	3,296936	-0,069985	-0,491014	0,092987	-0,146019	0,036184	0,019808	0,372601	-0,537600	0,492375	-0,339239	-0,617184	-2,899350	-0,696598	-16,139927	8,994077	12,495022	0,036184	0,019808	0,372601	1,017358	-2,348054	-0,339239	0,036184	0,019808	0,372601	1,017358	-2,348054	-0,339239
09:58:00,94	0,492006	3,296936	-0,069985	-0,491014	0,092987	-0,146019	0,035676	0,017539	0,310413	-0,432960	0,551785	-0,381080	-0,610612	-2,894341	-0,696573	-16,100760	9,052329	12,522574	0,035676	0,017539	0,310413	0,943868	-2,248807	-0,381080	0,035676	0,017539	0,310413	0,943868	-2,248807	-0,381080
09:58:00,99	0,492006	3,296936	-0,069985	-0,491014	0,092987	-0,146019	0,028053	0,014352	0,310439	-0,197182	0,160141	-0,353527	-0,609955	-2,894003	-0,689968	-16,093399	9,085506	12,514860	0,028053	0,014352	0,310439	0,929432	-2,041983	-0,353527	0,028053	0,014352	0,310439	0,929432	-2,041983	-0,353527
09:58:01,04	0,492006	3,296936	-0,069985	-0,491014	0,092987	-0,146019	0,027431	0,013952	0,317044	-0,143966	0,117619	-0,361241	-0,613609	-2,891047	-0,691170	-16,124919	9,042785	12,509510	0,027431	0,013952	0,317044	0,951242	-2,035732	-0,361241	0,027431	0,013952	0,317044	0,951242	-2,035732	-0,361241
09:58:01,09	0,492006	3,296936	-0,069985	-0,491014	0,092987	-0,146019	0,026698	0,018595	0,315841	-0,438165	0,073559	-0,366592	-0,620668	-2,897962	-0,688811	-16,144881	9,055524	12,530667	0,026698	0,018595	0,315841	1,021528	-2,022240	-0,366592	0,026698	0,018595	0,315841	1,021528	-2,022240	-0,366592
09:58:01,14	0,492006	3,296936	-0,069985	-0,491014	0,092987	-0,146019	0,036217	0,021250	0,318201	-0,575198	0,544865	-0,345434	-0,614531	-2,892002	-0,689944	-16,033309	9,116254	12,529255	0,036217	0,021250	0,318201	1,092949	-2,298137	-0,345434	0,036217	0,021250	0,318201	1,092949	-2,298137	-0,345434
09:58:01,19	0,492006	3,296936	-0,069985	-0,491014	0,092987	-0,146019	0,027986	0,018915	0,317067	-0,345386	0,183158	-0,346846	-0,620477	-2,895030	-0,688817	-16,069317	9,103912	12,493151	0,027986	0,018915	0,317067	1,139446	-2,013781	-0,346846	0,027986	0,018915	0,317067	1,139446	-2,013781	-0,346846
[truncated: 115,345 more chars]
