# Supplementary material for: Characterization of interfragmentary motion associated with common osteosynthesis devices for rat fracture healing studies
Source: PLoS One. 2017 Apr 28;12(4):e0176735. doi: 10.1371/journal.pone.0176735 (PMC5409164; doi:10.1371/journal.pone.0176735)
Supplement: S1 Dataset — (ZIP) [file pone.0176735.s001.zip › S1_Dataset/RatNail/Specimen02/Nail_02X.txt]

%Tester: Sukopp Matthias
%Projekt: 
%Zeit: 12.03.2015 09:20:40
%Dateipfad: D:\Messungen\Fixator\Measurements\Fixator_20150312.txt
%Kommentar: Nail_02-X
%VI Version: D:\LVProjekte\Fixator\HauptVI\Fixator_v0.12.vi
%Virtueller Drehpunkt: 	0,0000	0,0000	0,0000
%Sensor zu Hexapod (Mitte): 	0,000000	0,000000	-26,500000
%Sensor zu Hexapod Trans (Mitte): 	-0,500000	-0,866025	0,000000	-0,866025	0,500000	0,000000	0,000000	0,000000	1,000000
%Hexapod zu Labor (Mitte): 	0,481979	3,276021	-0,069037
%Hexapod zu Labor Trans (Mitte): 	0,999988	0,003339	0,003708	-0,003368	0,999964	0,007754	-0,003682	-0,007767	0,999963
%Labor zu CR (Mitte): 	0,000000	0,000000	78,500000
%Labor zu CR Trans (Mitte): 	1,000000	0,000000	0,000000	0,000000	1,000000	0,000000	0,000000	0,000000	1,000000
%Zentrum Sensormasse: 	0,000000	0,000000	2,000000
%Sensormasse: 	200,000000E-3
--------------------------------------------------
Time	X	Y	Z	U	V	W	Exp_ Fx	Exp_ Fy	Exp_ Fz	Exp_ Mx	Exp_ My	Exp_ Mz	Sen_ Fx	Sen_ Fy	Sen_ Fz	Sen_ Mx	Sen_ My	Sen_ Mz	Hex_ Fx	Hex_ Fy	Hex_ Fz	Hex_ Mx	Hex_ My	Hex_ Mz	Lab_ Fx	Lab_ Fy	Lab_ Fz	Lab_ Mx	Lab_ My	Lab_ Mz	Laser
09:20:40,26	0,481979	3,276021	-0,069037	-0,445015	0,210983	-0,192968	-0,014923	0,083976	0,067204	1,112888	1,180958	-0,972285	-0,651524	-2,823963	-0,941021	-10,799205	11,718325	11,910995	-0,014923	0,083976	0,067204	7,705022	2,352447	-0,972285	-0,014923	0,083976	0,067204	7,705022	2,352447	-0,972285
09:20:40,28	0,481979	3,276021	-0,069037	-0,445015	0,210983	-0,192968	-0,014923	0,083976	0,067204	1,112888	1,180958	-0,972285	-0,646788	-2,823307	-0,939064	-10,784873	11,703693	11,914949	-0,014923	0,083976	0,067204	7,705022	2,352447	-0,972285	-0,014923	0,083976	0,067204	7,705022	2,352447	-0,972285
09:20:40,33	0,481979	3,276021	-0,069037	-0,445015	0,210983	-0,192968	-0,015377	0,081199	0,067947	1,280877	1,179824	-0,961152	-0,646199	-2,821858	-0,941426	-10,795610	11,749516	11,889211	-0,015377	0,081199	0,067947	7,654963	2,386903	-0,961152	-0,015377	0,081199	0,067947	7,654963	2,386903	-0,961152
09:20:40,38	0,481979	3,276021	-0,069037	-0,445015	0,210983	-0,192968	-0,016926	0,081412	0,065585	1,304067	1,067043	-0,986891	-0,650994	-2,818895	-0,942212	-10,810175	11,715372	11,912581	-0,016926	0,081412	0,065585	7,694947	2,395754	-0,986891	-0,016926	0,081412	0,065585	7,694947	2,395754	-0,986891
09:20:40,43	0,481979	3,276021	-0,069037	-0,445015	0,210983	-0,192968	-0,017094	0,087047	0,064799	0,974214	1,062768	-0,963520	-0,648525	-2,822399	-0,938311	-10,774889	11,708292	11,885299	-0,017094	0,087047	0,064799	7,807413	2,404662	-0,963520	-0,017094	0,087047	0,064799	7,807413	2,404662	-0,963520
09:20:40,48	0,481979	3,276021	-0,069037	-0,445015	0,210983	-0,192968	-0,015294	0,083156	0,068700	1,188043	1,190455	-0,990802	-0,649146	-2,824369	-0,939479	-10,806861	11,749956	11,892118	-0,015294	0,083156	0,068700	7,715820	2,391067	-0,990802	-0,015294	0,083156	0,068700	7,715820	2,391067	-0,990802
09:20:40,53	0,481979	3,276021	-0,069037	-0,445015	0,210983	-0,192968	-0,013278	0,082710	0,067532	1,231357	1,246793	-0,983983	-0,648033	-2,821167	-0,940629	-10,809287	11,715337	11,931163	-0,013278	0,082710	0,067532	7,724084	2,289109	-0,983983	-0,013278	0,082710	0,067532	7,724084	2,289109	-0,983983
09:20:40,58	0,481979	3,276021	-0,069037	-0,445015	0,210983	-0,192968	-0,016608	0,083346	0,066382	1,167074	1,088846	-0,944938	-0,649296	-2,821116	-0,939510	-10,859965	11,730352	11,902202	-0,016608	0,083346	0,066382	7,709753	2,392560	-0,944938	-0,016608	0,083346	0,066382	7,709753	2,392560	-0,944938
09:20:40,63	0,481979	3,276021	-0,069037	-0,445015	0,210983	-0,192968	-0,016021	0,084466	0,067501	1,096507	1,067989	-0,973899	-0,645564	-2,823091	-0,938304	-10,778313	11,734043	11,886564	-0,016021	0,084466	0,067501	7,727093	2,325602	-0,973899	-0,016021	0,084466	0,067501	7,727093	2,325602	-0,973899
09:20:40,68	0,481979	3,276021	-0,069037	-0,445015	0,210983	-0,192968	-0,016176	0,080246	0,068707	1,359960	1,128760	-0,989537	-0,646314	-2,821479	-0,941018	-10,827752	11,704192	11,936329	-0,016176	0,080246	0,068707	7,659292	2,398595	-0,989537	-0,016176	0,080246	0,068707	7,659292	2,398595	-0,989537
09:20:40,73	0,481979	3,276021	-0,069037	-0,445015	0,210983	-0,192968	-0,017197	0,081702	0,065993	1,233671	1,047793	-0,939773	-0,651574	-2,820697	-0,941056	-10,812531	11,708385	11,891930	-0,017197	0,081702	0,065993	7,647307	2,397753	-0,939773	-0,017197	0,081702	0,065993	7,647307	2,397753	-0,939773
09:20:40,78	0,481979	3,276021	-0,069037	-0,445015	0,210983	-0,192968	-0,015244	0,086648	0,065955	0,987753	1,160414	-0,984171	-0,652727	-2,818662	-0,939497	-10,803280	11,726587	11,906107	-0,015244	0,086648	0,065955	7,789600	2,357095	-0,984171	-0,015244	0,086648	0,065955	7,789600	2,357095	-0,984171
09:20:40,83	0,481979	3,276021	-0,069037	-0,445015	0,210983	-0,192968	-0,016430	0,088664	0,067515	0,903288	1,097675	-0,969994	-0,650915	-2,826979	-0,939055	-10,801610	11,722415	11,924147	-0,016430	0,088664	0,067515	7,863425	2,387423	-0,969994	-0,016430	0,088664	0,067515	7,863425	2,387423	-0,969994
09:20:40,88	0,481979	3,276021	-0,069037	-0,445015	0,210983	-0,192968	-0,010133	0,082937	0,067957	1,198347	1,428640	-0,951954	-0,649221	-2,819818	-0,939126	-10,825638	11,733485	11,882541	-0,010133	0,082937	0,067957	7,708864	2,224090	-0,951954	-0,010133	0,082937	0,067957	7,708864	2,224090	-0,951954
09:20:40,93	0,481979	3,276021	-0,069037	-0,445015	0,210983	-0,192968	-0,017182	0,085050	0,067885	1,086043	1,035778	-0,993560	-0,651078	-2,820993	-0,941457	-10,853587	11,702532	11,897296	-0,017182	0,085050	0,067885	7,762432	2,384529	-0,993560	-0,017182	0,085050	0,067885	7,762432	2,384529	-0,993560
09:20:40,98	0,481979	3,276021	-0,069037	-0,445015	0,210983	-0,192968	-0,015236	0,086071	0,065554	0,992157	1,128220	-0,978805	-0,650350	-2,824665	-0,939481	-10,807961	11,716336	11,890802	-0,015236	0,086071	0,065554	7,748715	2,324244	-0,978805	-0,015236	0,086071	0,065554	7,748715	2,324244	-0,978805
09:20:41,03	0,481979	3,276021	-0,069037	-0,445015	0,210983	-0,192968	-0,012419	0,083604	0,067531	1,155179	1,307289	-0,985299	-0,648561	-2,824060	-0,940635	-10,799823	11,737549	11,902189	-0,012419	0,083604	0,067531	7,718122	2,282218	-0,985299	-0,012419	0,083604	0,067531	7,718122	2,282218	-0,985299
09:20:41,08	0,481979	3,276021	-0,069037	-0,445015	0,210983	-0,192968	-0,013839	0,082357	0,066377	1,242467	1,229939	-0,973912	-0,652138	-2,822275	-0,940641	-10,808521	11,724137	11,916035	-0,013839	0,082357	0,066377	7,707514	2,316263	-0,973912	-0,013839	0,082357	0,066377	7,707514	2,316263	-0,973912
09:20:41,13	0,481979	3,276021	-0,069037	-0,445015	0,210983	-0,192968	-0,013596	0,086348	0,066370	1,019011	1,241740	-0,960066	-0,644478	-2,823551	-0,940655	-10,820280	11,738465	11,883841	-0,013596	0,086348	0,066370	7,797291	2,309002	-0,960066	-0,013596	0,086348	0,066370	7,797291	2,309002	-0,960066
09:20:41,18	0,481979	3,276021	-0,069037	-0,445015	0,210983	-0,192968	-0,016320	0,079076	0,066357	1,403653	1,082715	-0,992260	-0,649167	-2,824675	-0,937525	-10,807999	11,717615	11,904392	-0,016320	0,079076	0,066357	7,611129	2,363856	-0,992260	-0,016320	0,079076	0,066357	7,611129	2,363856	-0,992260
09:20:41,23	0,481979	3,276021	-0,069037	-0,445015	0,210983	-0,192968	-0,013003	0,082574	0,069486	1,209827	1,276287	-0,971709	-0,648692	-2,823490	-0,940670	-10,853767	11,718065	11,892512	-0,013003	0,082574	0,069486	7,691916	2,297002	-0,971709	-0,013003	0,082574	0,069486	7,691916	2,297002	-0,971709
09:20:41,28	0,481979	3,276021	-0,069037	-0,445015	0,210983	-0,192968	-0,014266	0,082755	0,066342	1,177924	1,170733	-0,983589	-0,645116	-2,820674	-0,941401	-10,818562	11,715074	11,941987	-0,014266	0,082755	0,066342	7,674216	2,290619	-0,983589	-0,014266	0,082755	0,066342	7,674216	2,290619	-0,983589
09:20:41,33	0,481979	3,276021	-0,069037	-0,445015	0,210983	-0,192968	-0,018493	0,081067	0,065611	1,280738	0,982913	-0,934114	-0,645655	-2,821567	-0,939451	-10,811345	11,743760	11,941420	-0,018493	0,081067	0,065611	7,644484	2,434618	-0,934114	-0,018493	0,081067	0,065611	7,644484	2,434618	-0,934114
09:20:41,38	0,481979	3,276021	-0,069037	-0,445015	0,210983	-0,192968	-0,017450	0,081087	0,067560	1,308148	1,029055	-0,934681	-0,650306	-2,818370	-0,941812	-10,773934	11,745121	11,908270	-0,017450	0,081087	0,067560	7,673465	2,398886	-0,934681	-0,017450	0,081087	0,067560	7,673465	2,398886	-0,934681
09:20:41,43	0,481979	3,276021	-0,069037	-0,445015	0,210983	-0,192968	-0,017893	0,086713	0,065200	1,035467	1,037724	-0,967831	-0,650357	-2,824094	-0,939514	-10,810840	11,706511	11,851859	-0,017893	0,086713	0,065200	7,842445	2,442351	-0,967831	-0,017893	0,086713	0,065200	7,842445	2,442351	-0,967831
09:20:41,48	0,481979	3,276021	-0,069037	-0,445015	0,210983	-0,192968	-0,012910	0,083896	0,067497	1,130085	1,284175	-1,024242	-0,651638	-2,823105	-0,944526	-10,840900	11,718235	11,933041	-0,012910	0,083896	0,067497	7,715893	2,297649	-1,024242	-0,012910	0,083896	0,067497	7,715893	2,297649	-1,024242
09:20:41,53	0,481979	3,276021	-0,069037	-0,445015	0,210983	-0,192968	-0,013126	0,085500	0,062485	1,041802	1,241055	-0,943060	-0,644442	-2,821438	-0,938716	-10,810697	11,764340	11,883712	-0,013126	0,085500	0,062485	7,753522	2,271475	-0,943060	-0,013126	0,085500	0,062485	7,753522	2,271475	-0,943060
09:20:41,58	0,481979	3,276021	-0,069037	-0,445015	0,210983	-0,192968	-0,018168	0,080101	0,068295	1,377542	0,981992	-0,992389	-0,648627	-2,821745	-0,939461	-10,834937	11,776456	11,947021	-0,018168	0,080101	0,068295	7,665496	2,408184	-0,992389	-0,018168	0,080101	0,068295	7,665496	2,408184	-0,992389
09:20:41,63	0,481979	3,276021	-0,069037	-0,445015	0,210983	-0,192968	-0,015810	0,083572	0,067550	1,195459	1,077549	-0,929080	-0,649243	-2,824352	-0,941027	-10,840897	11,737004	11,922052	-0,015810	0,083572	0,067550	7,755833	2,318650	-0,929080	-0,015810	0,083572	0,067550	7,755833	2,318650	-0,929080
09:20:41,68	0,481979	3,276021	-0,069037	-0,445015	0,210983	-0,192968	-0,013244	0,082802	0,065984	1,198312	1,225536	-0,954049	-0,651632	-2,825770	-0,943768	-10,852940	11,724841	11,898605	-0,013244	0,082802	0,065984	7,698301	2,265220	-0,954049	-0,013244	0,082802	0,065984	7,698301	2,265220	-0,954049
09:20:41,73	0,481979	3,276021	-0,069037	-0,445015	0,210983	-0,192968	-0,015204	0,087960	0,064017	0,981317	1,116354	-0,966017	-0,652730	-2,820076	-0,942995	-10,821617	11,784964	11,910084	-0,015204	0,087960	0,064017	7,886138	2,309867	-0,966017	-0,015204	0,087960	0,064017	7,886138	2,309867	-0,966017
09:20:41,78	0,481979	3,276021	-0,069037	-0,445015	0,210983	-0,192968	-0,015204	0,087960	0,064017	0,981317	1,116354	-0,966017	-0,652179	-2,820050	-0,938721	-10,838172	11,759752	11,916635	-0,015204	0,087960	0,064017	7,886138	2,309867	-0,966017	-0,015204	0,087960	0,064017	7,886138	2,309867	-0,966017
09:20:41,83	0,481979	3,276021	-0,069037	-0,445015	0,210983	-0,192968	-0,015501	0,087496	0,068291	0,975324	1,099153	-0,959466	-0,647476	-2,820395	-0,941436	-10,840086	11,764506	11,914376	-0,015501	0,087496	0,068291	7,843736	2,316020	-0,959466	-0,015501	0,087496	0,068291	7,843736	2,316020	-0,959466
09:20:41,88	0,481979	3,276021	-0,069037	-0,445015	0,210983	-0,192968	-0,017555	0,083250	0,065575	1,199265	0,988345	-0,961725	-0,646793	-2,820800	-0,940233	-10,796587	11,761931	11,932553	-0,017555	0,083250	0,065575	7,734383	2,366399	-0,961725	-0,017555	0,083250	0,065575	7,734383	2,366399	-0,961725
09:20:41,93	0,481979	3,276021	-0,069037	-0,445015	0,210983	-0,192968	-0,017545	0,082456	0,066778	1,260069	1,027808	-0,943548	-0,648180	-2,818491	-0,939524	-10,876307	11,715206	11,907321	-0,017545	0,082456	0,066778	7,732862	2,405100	-0,943548	-0,017545	0,082456	0,066778	7,732862	2,405100	-0,943548
09:20:41,98	0,481979	3,276021	-0,069037	-0,445015	0,210983	-0,192968	-0,018851	0,084812	0,067488	1,057215	0,914206	-0,968780	-0,647474	-2,827574	-0,939046	-10,838454	11,706654	11,948748	-0,018851	0,084812	0,067488	7,714980	2,394038	-0,968780	-0,018851	0,084812	0,067488	7,714980	2,394038	-0,968780
09:20:42,03	0,481979	3,276021	-0,069037	-0,445015	0,210983	-0,192968	-0,011338	0,079659	0,067966	1,336697	1,341941	-0,927353	-0,647459	-2,822401	-0,941427	-10,837895	11,764618	11,914056	-0,011338	0,079659	0,067966	7,589944	2,232001	-0,927353	-0,011338	0,079659	0,067966	7,589944	2,232001	-0,927353
09:20:42,08	0,481979	3,276021	-0,069037	-0,445015	0,210983	-0,192968	-0,015826	0,082233	0,065585	1,253336	1,080085	-0,962045	-0,649793	-2,821415	-0,939488	-10,821714	11,742732	11,906907	-0,015826	0,082233	0,065585	7,708627	2,322426	-0,962045	-0,015826	0,082233	0,065585	7,708627	2,322426	-0,962045
09:20:42,13	0,481979	3,276021	-0,069037	-0,445015	0,210983	-0,192968	-0,015513	0,084747	0,067523	1,111731	1,121325	-0,969194	-0,647492	-2,823451	-0,940228	-10,836780	11,716121	11,950362	-0,015513	0,084747	0,067523	7,764391	2,339084	-0,969194	-0,015513	0,084747	0,067523	7,764391	2,339084	-0,969194
09:20:42,18	0,481979	3,276021	-0,069037	-0,445015	0,210983	-0,192968	-0,014900	0,081736	0,066784	1,237728	1,153451	-0,925740	-0,648635	-2,824689	-0,941017	-10,831118	11,734385	11,926762	-0,014900	0,081736	0,066784	7,654020	2,323101	-0,925740	-0,014900	0,081736	0,066784	7,654020	2,323101	-0,925740
09:20:42,23	0,481979	3,276021	-0,069037	-0,445015	0,210983	-0,192968	-0,013257	0,082107	0,065995	1,237111	1,234664	-0,949339	-0,648572	-2,823829	-0,943357	-10,804687	11,753684	11,904445	-0,013257	0,082107	0,065995	7,682485	2,275330	-0,949339	-0,013257	0,082107	0,065995	7,682485	2,275330	-0,949339
09:20:42,28	0,481979	3,276021	-0,069037	-0,445015	0,210983	-0,192968	-0,014033	0,082483	0,063654	1,247491	1,207552	-0,971656	-0,646314	-2,823422	-0,939074	-10,842276	11,720575	11,935531	-0,014033	0,082483	0,063654	7,722377	2,309135	-0,971656	-0,014033	0,082483	0,063654	7,722377	2,309135	-0,971656
09:20:42,33	0,481979	3,276021	-0,069037	-0,445015	0,210983	-0,192968	-0,015515	0,080731	0,067937	1,291132	1,114504	-0,940570	-0,647428	-2,821856	-0,940240	-10,818345	11,754911	11,932289	-0,015515	0,080731	0,067937	7,628479	2,332402	-0,940570	-0,015515	0,080731	0,067937	7,628479	2,332402	-0,940570
09:20:42,38	0,481979	3,276021	-0,069037	-0,445015	0,210983	-0,192968	-0,016313	0,082478	0,066771	1,241976	1,076540	-0,943812	-0,652754	-2,824429	-0,942592	-10,829833	11,739816	11,907827	-0,016313	0,082478	0,066771	7,716483	2,357118	-0,943812	-0,016313	0,082478	0,066771	7,716483	2,357118	-0,943812
09:20:42,43	0,481979	3,276021	-0,069037	-0,445015	0,210983	-0,192968	-0,011422	0,085804	0,064419	1,050178	1,328488	-0,968274	-0,646299	-2,819471	-0,939882	-10,824167	11,713790	11,907137	-0,011422	0,085804	0,064419	7,785820	2,225097	-0,968274	-0,011422	0,085804	0,064419	7,785820	2,225097	-0,968274
09:20:42,48	0,481979	3,276021	-0,069037	-0,445015	0,210983	-0,192968	-0,018943	0,082692	0,067130	1,192299	0,955292	-0,968964	-0,649863	-2,818532	-0,941063	-10,848452	11,758765	11,913915	-0,018943	0,082692	0,067130	7,683644	2,442335	-0,968964	-0,018943	0,082692	0,067130	7,683644	2,442335	-0,968964
09:20:42,53	0,481979	3,276021	-0,069037	-0,445015	0,210983	-0,192968	-0,017974	0,086249	0,065948	1,034163	0,962161	-0,962186	-0,649773	-2,826500	-0,938693	-10,839431	11,778730	11,911853	-0,017974	0,086249	0,065948	7,804702	2,373139	-0,962186	-0,017974	0,086249	0,065948	7,804702	2,373139	-0,962186
09:20:42,58	0,481979	3,276021	-0,069037	-0,445015	0,210983	-0,192968	-0,011119	0,082187	0,068318	1,267158	1,316458	-0,964248	-0,649859	-2,820022	-0,938347	-10,855025	11,752420	11,902216	-0,011119	0,082187	0,068318	7,718874	2,189308	-0,964248	-0,011119	0,082187	0,068318	7,718874	2,189308	-0,964248
09:20:42,63	0,481979	3,276021	-0,069037	-0,445015	0,210983	-0,192968	-0,016686	0,085501	0,068664	1,064277	1,026612	-0,973885	-0,649818	-2,824149	-0,939864	-10,834157	11,729923	11,916134	-0,016686	0,085501	0,068664	7,776098	2,336489	-0,973885	-0,016686	0,085501	0,068664	7,776098	2,336489	-0,973885
09:20:42,68	0,481979	3,276021	-0,069037	-0,445015	0,210983	-0,192968	-0,013133	0,083402	0,067147	1,164389	1,240722	-0,959967	-0,652224	-2,821383	-0,941097	-10,861152	11,749958	11,864501	-0,013133	0,083402	0,067147	7,711419	2,271637	-0,959967	-0,013133	0,083402	0,067147	7,711419	2,271637	-0,959967
09:20:42,73	0,481979	3,276021	-0,069037	-0,445015	0,210983	-0,192968	-0,014325	0,086868	0,065914	0,987971	1,145342	-1,011600	-0,646353	-2,818950	-0,943783	-10,856296	11,759080	11,911360	-0,014325	0,086868	0,065914	7,807141	2,269830	-1,011600	-0,014325	0,086868	0,065914	7,807141	2,269830	-1,011600
09:20:42,78	0,481979	3,276021	-0,069037	-0,445015	0,210983	-0,192968	-0,019367	0,083000	0,063228	1,199440	0,882773	-0,964741	-0,646326	-2,821890	-0,939876	-10,852416	11,743144	11,917691	-0,019367	0,083000	0,063228	7,714964	2,403103	-0,964741	-0,019367	0,083000	0,063228	7,714964	2,403103	-0,964741
09:20:42,83	0,481979	3,276021	-0,069037	-0,445015	0,210983	-0,192968	-0,016835	0,081507	0,067135	1,265239	1,025767	-0,958410	-0,646897	-2,821412	-0,942585	-10,839112	11,752185	11,929155	-0,016835	0,081507	0,067135	7,663527	2,347332	-0,958410	-0,016835	0,081507	0,067135	7,663527	2,347332	-0,958410
09:20:42,88	0,481979	3,276021	-0,069037	-0,445015	0,210983	-0,192968	-0,016329	0,084232	0,067190	1,142508	1,057002	-0,969756	-0,648939	-2,820966	-0,939821	-10,838700	11,757119	11,906345	-0,016329	0,084232	0,067190	7,754696	2,338798	-0,969756	-0,016329	0,084232	0,067190	7,754696	2,338798	-0,969756
09:20:42,93	0,481979	3,276021	-0,069037	-0,445015	0,210983	-0,192968	-0,016329	0,084232	0,067190	1,142508	1,057002	-0,969756	-0,653288	-2,825021	-0,940648	-10,832821	11,807409	11,908660	-0,016329	0,084232	0,067190	7,754696	2,338798	-0,969756	-0,016329	0,084232	0,067190	7,754696	2,338798	-0,969756
09:20:42,98	0,481979	3,276021	-0,069037	-0,445015	0,210983	-0,192968	-0,010642	0,085970	0,066363	1,098598	1,332645	-0,967441	-0,653912	-2,819571	-0,940665	-10,824798	11,780559	11,913274	-0,010642	0,085970	0,066363	7,847258	2,168052	-0,967441	-0,010642	0,085970	0,066363	7,847258	2,168052	-0,967441
09:20:43,03	0,481979	3,276021	-0,069037	-0,445015	0,210983	-0,192968	-0,015050	0,089236	0,066346	0,909528	1,123792	-0,962827	-0,650504	-2,821095	-0,941471	-10,871213	11,729078	11,888729	-0,015050	0,089236	0,066346	7,914563	2,305242	-0,962827	-0,015050	0,089236	0,066346	7,914563	2,305242	-0,962827
09:20:43,08	0,481979	3,276021	-0,069037	-0,445015	0,210983	-0,192968	-0,015435	0,085523	0,065540	1,034836	1,089340	-0,987372	-0,647403	-2,823950	-0,940239	-10,810781	11,745272	11,917060	-0,015435	0,085523	0,065540	7,748366	2,300977	-0,987372	-0,015435	0,085523	0,065540	7,748366	2,300977	-0,987372
09:20:43,13	0,481979	3,276021	-0,069037	-0,445015	0,210983	-0,192968	-0,014512	0,081409	0,066773	1,292965	1,181560	-0,959041	-0,647532	-2,819934	-0,938738	-10,866051	11,748330	11,902851	-0,014512	0,081409	0,066773	7,683605	2,320764	-0,959041	-0,014512	0,081409	0,066773	7,683605	2,320764	-0,959041
09:20:43,18	0,481979	3,276021	-0,069037	-0,445015	0,210983	-0,192968	-0,017926	0,083529	0,068273	1,157764	0,954662	-0,973250	-0,652752	-2,820452	-0,937948	-10,834237	11,759175	11,906257	-0,017926	0,083529	0,068273	7,714786	2,361829	-0,973250	-0,017926	0,083529	0,068273	7,714786	2,361829	-0,973250
09:20:43,23	0,481979	3,276021	-0,069037	-0,445015	0,210983	-0,192968	-0,014867	0,087791	0,069063	0,961444	1,135852	-0,969844	-0,647401	-2,822546	-0,940248	-10,810089	11,754914	11,912731	-0,014867	0,087791	0,069063	7,853025	2,302897	-0,969844	-0,014867	0,087791	0,069063	7,853025	2,302897	-0,969844
09:20:43,28	0,481979	3,276021	-0,069037	-0,445015	0,210983	-0,192968	-0,015729	0,082110	0,066763	1,265236	1,114049	-0,963370	-0,650456	-2,820830	-0,940267	-10,858988	11,768080	11,932774	-0,015729	0,082110	0,066763	7,710865	2,348794	-0,963370	-0,015729	0,082110	0,066763	7,710865	2,348794	-0,963370
09:20:43,33	0,481979	3,276021	-0,069037	-0,445015	0,210983	-0,192968	-0,013120	0,083408	0,066381	1,158403	1,244571	-0,945176	-0,650495	-2,825692	-0,937157	-10,892237	11,755467	11,925246	-0,013120	0,083408	0,066381	7,705929	2,274455	-0,945176	-0,013120	0,083408	0,066381	7,705929	2,274455	-0,945176
09:20:43,38	0,481979	3,276021	-0,069037	-0,445015	0,210983	-0,192968	-0,011458	0,083216	0,069854	1,167134	1,264758	-0,950855	-0,648616	-2,823851	-0,942202	-10,827402	11,753726	11,903966	-0,011458	0,083216	0,069854	7,699577	2,164177	-0,950855	-0,011458	0,083216	0,069854	7,699577	2,164177	-0,950855
09:20:43,43	0,481979	3,276021	-0,069037	-0,445015	0,210983	-0,192968	-0,013992	0,082509	0,064809	1,234790	1,190002	-0,972135	-0,645685	-2,824189	-0,941006	-10,829019	11,740623	11,937208	-0,013992	0,082509	0,064809	7,711758	2,288351	-0,972135	-0,013992	0,082509	0,064809	7,711758	2,288351	-0,972135
09:20:43,48	0,481979	3,276021	-0,069037	-0,445015	0,210983	-0,192968	-0,015165	0,079803	0,066005	1,363370	1,134162	-0,938894	-0,649822	-2,820137	-0,939893	-10,856066	11,817269	11,914924	-0,015165	0,079803	0,066005	7,627882	2,324583	-0,938894	-0,015165	0,079803	0,066005	7,627882	2,324583	-0,938894
09:20:43,53	0,481979	3,276021	-0,069037	-0,445015	0,210983	-0,192968	-0,016605	0,085411	0,067118	1,124607	0,997501	-0,961177	-0,650433	-2,824866	-0,940661	-10,860292	11,765006	11,903263	-0,016605	0,085411	0,067118	7,829348	2,301015	-0,961177	-0,016605	0,085411	0,067118	7,829348	2,301015	-0,961177
09:20:43,59	0,481979	3,276021	-0,069037	-0,445015	0,210983	-0,192968	-0,012205	0,083575	0,066350	1,172670	1,248803	-0,972838	-0,647521	-2,822319	-0,942217	-10,865929	11,767849	11,914930	-0,012205	0,083575	0,066350	7,733338	2,206872	-0,972838	-0,012205	0,083575	0,066350	7,733338	2,206872	-0,972838
09:20:43,64	0,481979	3,276021	-0,069037	-0,445015	0,210983	-0,192968	-0,015866	0,082327	0,064795	1,237213	1,052093	-0,961171	-0,651002	-2,827024	-0,936744	-10,847041	11,722498	11,923189	-0,015866	0,082327	0,064795	7,699908	2,297603	-0,961171	-0,015866	0,082327	0,064795	7,699908	2,297603	-0,961171
09:20:43,69	0,481979	3,276021	-0,069037	-0,445015	0,210983	-0,192968	-0,010051	0,082990	0,070267	1,172946	1,393538	-0,952912	-0,646505	-2,819715	-0,962301	-10,576634	11,644406	11,920786	-0,010051	0,082990	0,070267	7,687626	2,182522	-0,952912	-0,010051	0,082990	0,070267	7,687626	2,182522	-0,952912
09:20:43,74	0,481979	3,276021	-0,069037	-0,445015	0,210983	-0,192968	-0,018630	0,082749	0,044710	1,253011	1,220663	-0,955315	-0,490600	-2,527821	-1,676020	5,666642	2,825839	12,547625	-0,018630	0,082749	0,044710	7,748834	2,683086	-0,955315	-0,018630	0,082749	0,044710	7,748834	2,683086	-0,955315
09:20:43,79	0,531818	3,275952	-0,068991	-0,445011	0,210978	-0,192973	-0,349369	0,093679	-0,669009	1,169226	2,498599	-0,328476	-0,488472	-2,505591	-1,601464	6,957156	2,618312	12,810637	-0,349369	0,093679	-0,669009	8,523000	29,924038	-0,328476	-0,349369	0,093679	-0,669009	8,523000	29,924038	-0,328476
09:20:43,84	0,531818	3,275952	-0,068991	-0,445011	0,210978	-0,192973	-0,369685	0,102951	-0,594452	1,152610	2,663542	-0,065464	-0,487403	-2,513721	-1,598097	6,521744	2,864160	12,853834	-0,369685	0,102951	-0,594452	9,234244	31,683795	-0,065464	-0,369685	0,102951	-0,594452	9,234244	31,683795	-0,065464
09:20:43,89	0,531818	3,275952	-0,068991	-0,445011	0,210978	-0,192973	-0,363179	0,097960	-0,591086	1,407343	2,501837	-0,022267	-0,490619	-2,520565	-1,595042	6,331321	2,981719	12,865816	-0,363179	0,097960	-0,591086	9,097187	31,011392	-0,022267	-0,363179	0,097960	-0,591086	9,097187	31,011392	-0,022267
09:20:43,94	0,531818	3,275952	-0,068991	-0,445011	0,210978	-0,192973	-0,355643	0,097323	-0,588030	1,447061	2,669995	-0,010285	-0,491388	-2,523068	-1,596257	6,223222	3,033144	12,854274	-0,355643	0,097323	-0,588030	9,086907	30,588009	-0,010285	-0,355643	0,097323	-0,588030	9,086907	30,588009	-0,010285
09:20:43,99	0,531818	3,275952	-0,068991	-0,445011	0,210978	-0,192973	-0,353091	0,096738	-0,589246	1,467962	2,683372	-0,021827	-0,488598	-2,517372	-1,593584	6,135330	3,110561	12,871894	-0,353091	0,096738	-0,589246	9,061893	30,401051	-0,021827	-0,353091	0,096738	-0,589246	9,061893	30,401051	-0,021827
09:20:44,04	0,531818	3,275952	-0,068991	-0,445011	0,210978	-0,192973	-0,359419	0,097170	-0,586573	1,468605	2,239503	-0,004207	-0,487571	-2,523118	-1,592824	6,040962	3,131609	12,872400	-0,359419	0,097170	-0,586573	9,096436	30,453913	-0,004207	-0,359419	0,097170	-0,586573	9,096436	30,453913	-0,004207
09:20:44,09	0,531818	3,275952	-0,068991	-0,445011	0,210978	-0,192973	-0,354957	0,093407	-0,585812	1,635331	2,379308	-0,003701	-0,494223	-2,526750	-1,590927	5,933841	3,167448	12,866962	-0,354957	0,093407	-0,585812	8,967757	30,243406	-0,003701	-0,354957	0,093407	-0,585812	8,967757	30,243406	-0,003701
09:20:44,14	0,531818	3,275952	-0,068991	-0,445011	0,210978	-0,192973	-0,348485	0,097352	-0,583916	1,407653	2,605139	-0,009139	-0,496038	-2,529642	-1,590170	5,892310	3,191766	12,852429	-0,348485	0,097352	-0,583916	9,049784	29,961220	-0,009139	-0,348485	0,097352	-0,583916	9,049784	29,961220	-0,009139
09:20:44,19	0,531818	3,275952	-0,068991	-0,445011	0,210978	-0,192973	-0,345073	0,097477	-0,583159	1,401440	2,734454	-0,023672	-0,489726	-2,514951	-1,588768	6,493565	2,933463	12,869463	-0,345073	0,097477	-0,583159	9,053396	29,822668	-0,023672	-0,345073	0,097477	-0,583159	9,053396	29,822668	-0,023672
09:20:44,24	0,531818	3,275952	-0,068991	-0,445011	0,210978	-0,192973	-0,360952	0,099356	-0,581756	1,380649	2,558608	-0,006638	-0,362314	-2,264002	-1,322620	21,940906	-4,987347	13,192485	-0,360952	0,099356	-0,581756	9,180126	30,893311	-0,006638	-0,360952	0,099356	-0,581756	9,180126	30,893311	-0,006638
09:20:44,29	0,581982	3,275974	-0,068992	-0,445007	0,210994	-0,193007	-0,641986	0,114489	-0,315608	1,457809	5,283020	0,316384	-0,342619	-2,230915	-1,262308	23,922657	-6,434182	13,237894	-0,641986	0,114489	-0,315608	10,445188	55,678904	0,316384	-0,641986	0,114489	-0,315608	10,445188	55,678904	0,316384
09:20:44,34	0,581982	3,275974	-0,068992	-0,445007	0,210994	-0,193007	-0,680487	0,113977	-0,255297	1,222322	5,720606	0,361793	-0,346206	-2,240224	-1,260880	23,556541	-6,319700	13,247299	-0,680487	0,113977	-0,255297	10,169497	59,138858	0,361793	-0,680487	0,113977	-0,255297	10,169497	59,138858	0,361793
09:20:44,39	0,581982	3,275974	-0,068992	-0,445007	0,210994	-0,193007	-0,670632	0,112428	-0,253869	1,218922	5,858748	0,371198	-0,348891	-2,241908	-1,260217	23,349919	-6,195468	13,218369	-0,670632	0,112428	-0,253869	10,044552	58,503398	0,371198	-0,670632	0,112428	-0,253869	10,044552	58,503398	0,371198
09:20:44,44	0,581982	3,275974	-0,068992	-0,445007	0,210994	-0,193007	-0,667831	0,113912	-0,253206	1,146071	5,763351	0,342267	-0,350921	-2,243051	-1,261836	23,208319	-6,142059	13,217154	-0,667831	0,113912	-0,253206	10,088135	58,188113	0,342267	-0,667831	0,113912	-0,253206	10,088135	58,188113	0,342267
09:20:44,49	0,581982	3,275974	-0,068992	-0,445007	0,210994	-0,193007	-0,665827	0,115098	-0,254825	1,059816	5,718248	0,341053	-0,347967	-2,244860	-1,259888	23,182657	-6,080500	13,223292	-0,665827	0,115098	-0,254825	10,095035	57,985662	0,341053	-0,665827	0,115098	-0,254825	10,095035	57,985662	0,341053
09:20:44,54	0,581982	3,275974	-0,068992	-0,445007	0,210994	-0,193007	-0,665736	0,111635	-0,252877	1,280367	5,669958	0,347191	-0,351660	-2,250332	-1,259129	23,095544	-6,086979	13,226913	-0,665736	0,111635	-0,252877	10,043750	57,930256	0,347191	-0,665736	0,111635	-0,252877	10,043750	57,930256	0,347191
09:20:44,59	0,581982	3,275974	-0,068992	-0,445007	0,210994	-0,193007	-0,659151	0,112098	-0,252118	1,207165	5,940169	0,350812	-0,353670	-2,246994	-1,259187	22,980172	-6,049978	13,244003	-0,659151	0,112098	-0,252118	10,006831	57,683554	0,350812	-0,659151	0,112098	-0,252118	10,006831	57,683554	0,350812
09:20:44,64	0,581982	3,275974	-0,068992	-0,445007	0,210994	-0,193007	-0,661038	0,115508	-0,252176	1,004210	5,723666	0,367902	-0,350736	-2,245555	-1,262699	22,974982	-6,024460	13,233195	-0,661038	0,115508	-0,252176	10,071550	57,615126	0,367902	-0,661038	0,115508	-0,252176	10,071550	57,615126	0,367902
09:20:44,69	0,581982	3,275974	-0,068992	-0,445007	0,210994	-0,193007	-0,663751	0,113686	-0,255687	1,118429	5,565345	0,357094	-0,352587	-2,251933	-1,260368	22,912007	-6,016080	13,236272	-0,663751	0,113686	-0,255687	10,042786	57,669763	0,357094	-0,663751	0,113686	-0,255687	10,042786	57,669763	0,357094
09:20:44,74	0,581982	3,275974	-0,068992	-0,445007	0,210994	-0,193007	-0,657302	0,112100	-0,253356	1,176677	5,841960	0,360170	-0,352064	-2,252673	-1,263098	22,880030	-6,002520	13,238676	-0,657302	0,112100	-0,253356	9,976524	57,440138	0,360170	-0,657302	0,112100	-0,253356	9,976524	57,440138	0,360170
09:20:44,79	0,581982	3,275974	-0,068992	-0,445007	0,210994	-0,193007	-0,656922	0,111277	-0,256086	1,215248	5,827233	0,362575	-0,355614	-2,249083	-1,261953	22,862219	-5,947898	13,249522	-0,656922	0,111277	-0,256086	9,950458	57,395602	0,362575	-0,656922	0,111277	-0,256086	9,950458	57,395602	0,362575
09:20:44,84	0,581982	3,275974	-0,068992	-0,445007	0,210994	-0,193007	-0,658256	0,116146	-0,254941	1,000436	5,715123	0,373420	-0,351620	-2,250236	-1,265459	22,799767	-5,927453	13,263162	-0,658256	0,116146	-0,254941	10,117897	57,388221	0,373420	-0,658256	0,116146	-0,254941	10,117897	57,388221	0,373420
09:20:44,89	0,581982	3,275974	-0,068992	-0,445007	0,210994	-0,193007	-0,659255	0,112111	-0,258448	1,196738	5,598865	0,387060	-0,356410	-2,253391	-1,264319	22,763233	-5,964508	13,240980	-0,659255	0,112111	-0,258448	9,997448	57,350389	0,387060	-0,659255	0,112111	-0,258448	9,997448	57,350389	0,387060
09:20:44,94	0,581982	3,275974	-0,068992	-0,445007	0,210994	-0,193007	-0,654127	0,114682	-0,257308	1,012693	5,852411	0,364879	-0,349932	-2,250602	-1,262386	22,752934	-5,928810	13,237741	-0,654127	0,114682	-0,257308	10,015220	57,201384	0,364879	-0,654127	0,114682	-0,257308	10,015220	57,201384	0,364879
09:20:44,99	0,581982	3,275974	-0,068992	-0,445007	0,210994	-0,193007	-0,659782	0,110467	-0,255375	1,257657	5,531600	0,361640	-0,350577	-2,246819	-1,263608	22,730512	-5,916736	13,200791	-0,659782	0,110467	-0,255375	9,929279	57,324464	0,361640	-0,659782	0,110467	-0,255375	9,929279	57,324464	0,361640
09:20:45,04	0,581982	3,275974	-0,068992	-0,445007	0,210994	-0,193007	-0,662735	0,112916	-0,256597	1,129517	5,352561	0,324690	-0,354662	-2,254580	-1,264316	22,734727	-5,913958	13,252706	-0,662735	0,112916	-0,256597	9,993442	57,377278	0,324690	-0,662735	0,112916	-0,256597	9,993442	57,377278	0,324690
09:20:45,09	0,581982	3,275974	-0,068992	-0,445007	0,210994	-0,193007	-0,653972	0,112574	-0,257305	1,151840	5,810523	0,376605	-0,355291	-2,253321	-1,260075	22,718307	-5,943742	13,225193	-0,653972	0,112574	-0,257305	9,988879	57,147307	0,376605	-0,653972	0,112574	-0,257305	9,988879	57,147307	0,376605
09:20:45,14	0,581982	3,275974	-0,068992	-0,445007	0,210994	-0,193007	-0,654747	0,113748	-0,253064	1,056787	5,770884	0,349091	-0,348898	-2,252337	-1,263952	22,682413	-5,917765	13,254229	-0,654747	0,113748	-0,253064	9,985988	57,168522	0,349091	-0,654747	0,113748	-0,253064	9,985988	57,168522	0,349091
09:20:45,19	0,581982	3,275974	-0,068992	-0,445007	0,210994	-0,193007	-0,658796	0,108703	-0,256941	1,323683	5,516262	0,378128	-0,351285	-2,252707	-1,261644	22,640914	-5,858457	13,249839	-0,658796	0,108703	-0,256941	9,856842	57,231748	0,378128	-0,658796	0,108703	-0,256941	9,856842	57,231748	0,378128
09:20:45,24	0,581982	3,275974	-0,068992	-0,445007	0,210994	-0,193007	-0,657282	0,110586	-0,254633	1,256368	5,529381	0,373738	-0,352415	-2,255623	-1,260876	22,656262	-5,875755	13,214115	-0,657282	0,110586	-0,254633	9,937360	57,126040	0,373738	-0,657282	0,110586	-0,254633	9,937360	57,126040	0,373738
09:20:45,29	0,581982	3,275974	-0,068992	-0,445007	0,210994	-0,193007	-0,654192	0,110106	-0,253864	1,274028	5,712019	0,338014	-0,355518	-2,254829	-1,262829	22,603303	-5,907977	13,243469	-0,654192	0,110106	-0,253864	9,917330	57,066088	0,338014	-0,654192	0,110106	-0,253864	9,917330	57,066088	0,338014
09:20:45,34	0,581982	3,275974	-0,068992	-0,445007	0,210994	-0,193007	-0,653328	0,113190	-0,255818	1,059240	5,727182	0,367368	-0,354306	-2,257439	-1,262828	22,608394	-5,903418	13,224004	-0,653328	0,113190	-0,255818	9,944689	57,013446	0,367368	-0,653328	0,113190	-0,255818	9,944689	57,013446	0,367368
09:20:45,39	0,581982	3,275974	-0,068992	-0,445007	0,210994	-0,193007	-0,651673	0,110835	-0,255817	1,188211	5,815360	0,347902	-0,355575	-2,254411	-1,264801	22,565207	-5,865896	13,231925	-0,651673	0,110835	-0,255817	9,888766	56,971723	0,347902	-0,651673	0,110835	-0,255817	9,888766	56,971723	0,347902
09:20:45,44	0,581982	3,275974	-0,068992	-0,445007	0,210994	-0,193007	-0,653661	0,113449	-0,257790	1,063194	5,655825	0,355824	-0,354933	-2,254982	-1,259712	22,585480	-5,874813	13,262276	-0,653661	0,113449	-0,257790	9,968935	56,968241	0,355824	-0,653661	0,113449	-0,257790	9,968935	56,968241	0,355824
09:20:45,49	0,581982	3,275974	-0,068992	-0,445007	0,210994	-0,193007	-0,653488	0,112608	-0,252701	1,109354	5,686844	0,386175	-0,352575	-2,255918	-1,258954	22,563959	-5,830201	13,239509	-0,653488	0,112608	-0,252701	9,949054	56,985669	0,386175	-0,653488	0,112608	-0,252701	9,949054	56,985669	0,386175
09:20:45,54	0,581982	3,275974	-0,068992	-0,445007	0,210994	-0,193007	-0,653857	0,110097	-0,251943	1,267776	5,626748	0,363408	-0,352613	-2,249886	-1,260921	22,568730	-5,837080	13,241324	-0,653857	0,110097	-0,251943	9,910401	56,954486	0,363408	-0,653857	0,110097	-0,251943	9,910401	56,954486	0,363408
09:20:45,59	0,581982	3,275974	-0,068992	-0,445007	0,210994	-0,193007	-0,659062	0,113146	-0,253910	1,105670	5,363649	0,365223	-0,352692	-2,248923	-1,265209	22,538778	-5,824251	13,249626	-0,659062	0,113146	-0,253910	9,987620	57,099994	0,365223	-0,659062	0,113146	-0,253910	9,987620	57,099994	0,365223
09:20:45,64	0,581982	3,275974	-0,068992	-0,445007	0,210994	-0,193007	-0,659856	0,113696	-0,258197	1,073179	5,290005	0,373525	-0,352031	-2,253914	-1,261298	22,544424	-5,803810	13,247217	-0,659856	0,113696	-0,258197	9,998342	57,088683	0,373525	-0,659856	0,113696	-0,258197	9,998342	57,088683	0,373525
09:20:45,69	0,581982	3,275974	-0,068992	-0,445007	0,210994	-0,193007	-0,655864	0,110628	-0,254287	1,253273	5,492253	0,371116	-0,348598	-2,255834	-1,263622	22,507171	-5,829303	13,263042	-0,655864	0,110628	-0,254287	9,937549	56,977567	0,371116	-0,655864	0,110628	-0,254287	9,937549	56,977567	0,371116
09:20:45,74	0,581982	3,275974	-0,068992	-0,445007	0,210994	-0,193007	-0,655918	0,106695	-0,256611	1,417072	5,469931	0,386941	-0,353279	-2,254628	-1,260940	22,507288	-5,804979	13,227641	-0,655918	0,106695	-0,256611	9,792628	56,959481	0,386941	-0,655918	0,106695	-0,256611	9,792628	56,959481	0,386941
09:20:45,79	0,581982	3,275974	-0,068992	-0,445007	0,210994	-0,193007	-0,654621	0,111351	-0,253929	1,196069	5,525292	0,351540	-0,355720	-2,258336	-1,261728	22,473723	-5,849362	13,216382	-0,654621	0,111351	-0,253929	9,937142	56,913061	0,351540	-0,654621	0,111351	-0,253929	9,937142	56,913061	0,351540
09:20:45,84	0,581982	3,275974	-0,068992	-0,445007	0,210994	-0,193007	-0,650190	0,111611	-0,254717	1,127319	5,748838	0,340281	-0,354569	-2,251866	-1,262500	22,468703	-5,803062	13,263151	-0,650190	0,111611	-0,254717	9,888819	56,788758	0,340281	-0,650190	0,111611	-0,254717	9,888819	56,788758	0,340281
09:20:45,90	0,581982	3,275974	-0,068992	-0,445007	0,210994	-0,193007	-0,656368	0,113850	-0,255488	1,048485	5,400062	0,387050	-0,355620	-2,257830	-1,263658	22,503890	-5,787831	13,219310	-0,656368	0,113850	-0,255488	9,985736	56,924989	0,387050	-0,656368	0,113850	-0,255488	9,985736	56,924989	0,387050
09:20:45,95	0,581982	3,275974	-0,068992	-0,445007	0,210994	-0,193007	-0,652761	0,113881	-0,256693	1,018672	5,561664	0,343409	-0,354037	-2,257033	-1,260963	22,428402	-5,821620	13,232291	-0,652761	0,113881	-0,256693	9,958307	56,803370	0,343409	-0,652761	0,113881	-0,256693	9,958307	56,803370	0,343409
09:20:46,00	0,581982	3,275974	-0,068992	-0,445007	0,210994	-0,193007	-0,652160	0,110806	-0,253952	1,170584	5,593276	0,356190	-0,349858	-2,244392	-1,268233	22,838235	-6,007252	13,200082	-0,652160	0,110806	-0,253952	9,868831	56,787844	0,356190	-0,652160	0,110806	-0,253952	9,868831	56,787844	0,356190
09:20:46,05	0,581982	3,275974	-0,068992	-0,445007	0,210994	-0,193007	-0,665196	0,113507	-0,261221	1,074259	5,363127	0,323981	-0,092666	-1,890308	-1,223662	45,631677	-21,827437	12,931059	-0,665196	0,113507	-0,261221	9,984575	57,581048	0,323981	-0,665196	0,113507	-0,261221	9,984575	57,581048	0,323981
09:20:46,10	0,631978	3,275996	-0,068991	-0,445004	0,210988	-0,192998	-1,100439	0,067814	-0,216650	1,146350	10,380318	0,054958	-0,042010	-1,837177	-1,224127	49,088401	-24,982702	12,971270	-1,100439	0,067814	-0,216650	6,469751	96,764749	0,054958	-1,100439	0,067814	-0,216650	6,469751	96,764749	0,054958
09:20:46,15	0,631978	3,275996	-0,068991	-0,445004	0,210988	-0,192998	-1,171779	0,050510	-0,217115	1,041973	11,241847	0,095168	-0,045183	-1,847206	-1,217729	48,605709	-24,818818	12,936790	-1,171779	0,050510	-0,217115	5,007023	103,226518	0,095168	-1,171779	0,050510	-0,217115	5,007023	103,226518	0,095168
09:20:46,20	0,631978	3,275996	-0,068991	-0,445004	0,210988	-0,192998	-1,161507	0,048244	-0,210717	1,060391	11,276034	0,060689	-0,045550	-1,847614	-1,212772	48,382272	-24,698555	12,944643	-1,161507	0,048244	-0,210717	4,847554	102,454339	0,060689	-1,161507	0,048244	-0,210717	4,847554	102,454339	0,060689
09:20:46,25	0,631978	3,275996	-0,068991	-0,445004	0,210988	-0,192998	-1,160970	0,048358	-0,205761	1,046921	11,050329	0,068542	-0,047664	-1,850256	-1,210542	48,188810	-24,651465	12,916955	-1,160970	0,048358	-0,205761	4,842993	102,186473	0,068542	-1,160970	0,048358	-0,205761	4,842993	102,186473	0,068542
09:20:46,30	0,631978	3,275996	-0,068991	-0,445004	0,210988	-0,192998	-1,157625	0,048868	-0,203530	0,964447	11,033194	0,040854	-0,046055	-1,848852	-1,209806	48,104256	-24,614006	12,919062	-1,157625	0,048868	-0,203530	4,800561	101,906736	0,040854	-1,157625	0,048868	-0,203530	4,800561	101,906736	0,040854
09:20:46,35	0,631978	3,275996	-0,068991	-0,445004	0,210988	-0,192998	-1,159646	0,048177	-0,202794	0,990550	10,836140	0,042961	-0,048478	-1,853372	-1,209005	48,055133	-24,586862	12,957622	-1,159646	0,048177	-0,202794	4,772409	101,868340	0,042961	-1,159646	0,048177	-0,202794	4,772409	101,868340	0,042961
09:20:46,40	0,631978	3,275996	-0,068991	-0,445004	0,210988	-0,192998	-1,154520	0,048014	-0,201994	0,997948	11,046580	0,081521	-0,050366	-1,850553	-1,209819	47,988247	-24,527178	12,970498	-1,154520	0,048014	-0,201994	4,767047	101,676388	0,081521	-1,154520	0,048014	-0,201994	4,767047	101,676388	0,081521
09:20:46,45	0,631978	3,275996	-0,068991	-0,445004	0,210988	-0,192998	-1,156017	0,051059	-0,202808	0,857877	10,880966	0,094397	-0,051707	-1,856731	-1,207529	47,892396	-24,540953	12,939430	-1,156017	0,051059	-0,202808	4,865972	101,628293	0,094397	-1,156017	0,051059	-0,202808	4,865972	101,628293	0,094397
09:20:46,50	0,631978	3,275996	-0,068991	-0,445004	0,210988	-0,192998	-1,149997	0,049131	-0,200518	0,898236	11,117898	0,063329	-0,045081	-1,844612	-1,207233	48,652380	-24,857639	12,924237	-1,149997	0,049131	-0,200518	4,755047	101,392634	0,063329	-1,149997	0,049131	-0,200518	4,755047	101,392634	0,063329
09:20:46,55	0,631978	3,275996	-0,068991	-0,445004	0,210988	-0,192998	-1,163804	0,049452	-0,200221	0,987288	11,216404	0,048136	0,332295	-1,353343	-1,002920	77,783882	-46,094429	12,384711	-1,163804	0,049452	-0,200221	4,869283	102,575046	0,048136	-1,163804	0,049452	-0,200221	4,869283	102,575046	0,048136
09:20:46,60	0,681979	3,275937	-0,068991	-0,445019	0,210992	-0,193003	-1,777944	-0,031730	0,004092	1,382941	15,128158	-0,491390	0,425892	-1,244526	-0,908379	83,887639	-51,530805	12,277673	-1,777944	-0,031730	0,004092	-1,107896	154,696745	-0,491390	-1,777944	-0,031730	0,004092	-1,107896	154,696745	-0,491390
09:20:46,65	0,681979	3,275937	-0,068991	-0,445019	0,210992	-0,193003	-1,918981	-0,058378	0,098632	1,112478	15,798443	-0,598428	0,422428	-1,258974	-0,907447	83,247884	-51,295336	12,283636	-1,918981	-0,058378	0,098632	-3,470227	166,438412	-0,598428	-1,918981	-0,058378	0,098632	-3,470227	166,438412	-0,598428
09:20:46,70	0,681979	3,275937	-0,068991	-0,445019	0,210992	-0,193003	-1,904736	-0,062603	0,099565	1,216198	15,867390	-0,592465	0,417114	-1,264601	-0,904846	82,904192	-51,163353	12,312287	-1,904736	-0,062603	0,099565	-3,698132	165,389149	-0,592465	-1,904736	-0,062603	0,099565	-3,698132	165,389149	-0,592465
09:20:46,75	0,681979	3,275937	-0,068991	-0,445019	0,210992	-0,193003	-1,897206	-0,060814	0,102165	1,065645	15,895281	-0,563814	0,418599	-1,267132	-0,904528	82,721794	-51,041321	12,312913	-1,897206	-0,060814	0,102165	-3,708280	164,825982	-0,563814	-1,897206	-0,060814	0,102165	-3,708280	164,825982	-0,563814
09:20:46,80	0,681979	3,275937	-0,068991	-0,445019	0,210992	-0,193003	-1,895757	-0,063365	0,102483	1,212783	15,751688	-0,563188	0,422377	-1,268683	-0,905347	82,544011	-50,988260	12,351277	-1,895757	-0,063365	0,102483	-3,761398	164,568589	-0,563188	-1,895757	-0,063365	0,102483	-3,761398	164,568589	-0,563188
09:20:46,85	0,681979	3,275937	-0,068991	-0,445019	0,210992	-0,193003	-1,896303	-0,067413	0,101664	1,380338	15,542802	-0,524824	0,418570	-1,274877	-0,905064	82,368306	-50,920186	12,290528	-1,896303	-0,067413	0,101664	-3,911609	164,402562	-0,524824	-1,896303	-0,067413	0,101664	-3,911609	164,402562	-0,524824
09:20:46,90	0,681979	3,275937	-0,068991	-0,445019	0,210992	-0,193003	-1,889035	-0,067213	0,101947	1,341039	15,734529	-0,585574	0,419551	-1,273927	-0,905058	82,281595	-50,905921	12,355169	-1,889035	-0,067213	0,101947	-3,935208	164,023761	-0,585574	-1,889035	-0,067213	0,101947	-3,935208	164,023761	-0,585574
09:20:46,95	0,681979	3,275937	-0,068991	-0,445019	0,210992	-0,193003	-1,890348	-0,067588	0,101954	1,329524	15,584015	-0,520932	0,413932	-1,277674	-0,907845	82,105382	-50,836515	12,364218	-1,890348	-0,067588	0,101954	-3,976140	163,976336	-0,520932	-1,890348	-0,067588	0,101954	-3,976140	163,976336	-0,520932
09:20:47,00	0,681979	3,275937	-0,068991	-0,445019	0,210992	-0,193003	-1,884293	-0,064595	0,099166	1,145893	15,711546	-0,511883	0,419203	-1,278996	-0,906718	82,070875	-50,811601	12,316948	-1,884293	-0,064595	0,099166	-3,924826	163,628581	-0,511883	-1,884293	-0,064595	0,099166	-3,924826	163,628581	-0,511883
09:20:47,05	0,681979	3,275937	-0,068991	-0,445019	0,210992	-0,193003	-1,885785	-0,069821	0,100294	1,421960	15,591667	-0,559153	0,414278	-1,281046	-0,906365	81,965271	-50,806488	12,331362	-1,885785	-0,069821	0,100294	-4,058989	163,625754	-0,559153	-1,885785	-0,069821	0,100294	-4,058989	163,625754	-0,559153
09:20:47,10	0,681979	3,275937	-0,068991	-0,445019	0,210992	-0,193003	-1,881546	-0,066580	0,100647	1,205077	15,718052	-0,544739	0,412376	-1,284368	-0,904820	81,876185	-50,756094	12,356357	-1,881546	-0,066580	0,100647	-4,021489	163,419426	-0,544739	-1,881546	-0,066580	0,100647	-4,021489	163,419426	-0,544739
09:20:47,15	0,681979	3,275937	-0,068991	-0,445019	0,210992	-0,193003	-1,877718	-0,066595	0,102191	1,204930	15,814744	-0,519744	0,416490	-1,284208	-0,906394	81,859521	-50,719532	12,335166	-1,877718	-0,066595	0,102191	-4,022773	163,215644	-0,519744	-1,877718	-0,066595	0,102191	-4,022773	163,215644	-0,519744
09:20:47,20	0,681979	3,275937	-0,068991	-0,445019	0,210992	-0,193003	-1,879914	-0,070077	0,100617	1,409348	15,667857	-0,540935	0,412858	-1,284972	-0,905270	81,805235	-50,713347	12,315116	-1,879914	-0,070077	0,100617	-4,091726	163,241116	-0,540935	-1,879914	-0,070077	0,100617	-4,091726	163,241116	-0,540935
09:20:47,25	0,681979	3,275937	-0,068991	-0,445019	0,210992	-0,193003	-1,877436	-0,067314	0,101741	1,243882	15,746606	-0,560985	0,415031	-1,280364	-0,908431	81,723698	-50,672325	12,320251	-1,877436	-0,067314	0,101741	-4,040290	163,125345	-0,560985	-1,877436	-0,067314	0,101741	-4,040290	163,125345	-0,560985
09:20:47,30	0,681979	3,275937	-0,068991	-0,445019	0,210992	-0,193003	-1,882514	-0,066891	0,098581	1,216644	15,391456	-0,555850	0,412701	-1,287710	-0,906064	81,707228	-50,651515	12,337535	-1,882514	-0,066891	0,098581	-4,034324	163,168772	-0,555850	-1,882514	-0,066891	0,098581	-4,034324	163,168772	-0,555850
09:20:47,35	0,681979	3,275937	-0,068991	-0,445019	0,210992	-0,193003	-1,874987	-0,068547	0,100947	1,312545	15,758174	-0,538566	0,411455	-1,286124	-0,904830	81,626903	-50,697147	12,359182	-1,874987	-0,068547	0,100947	-4,068423	162,944646	-0,538566	-1,874987	-0,068547	0,100947	-4,068423	162,944646	-0,538566
09:20:47,40	0,681979	3,275937	-0,068991	-0,445019	0,210992	-0,193003	-1,875737	-0,066675	0,102181	1,135487	15,672423	-0,516919	0,415996	-1,286517	-0,905714	81,587547	-50,615445	12,359834	-1,875737	-0,066675	0,102181	-4,098479	162,917777	-0,516919	-1,875737	-0,066675	0,102181	-4,098479	162,917777	-0,516919
09:20:47,45	0,681979	3,275937	-0,068991	-0,445019	0,210992	-0,193003	-1,877667	-0,070804	0,101297	1,401302	15,497134	-0,516267	0,409478	-1,286287	-0,908103	81,566140	-50,605991	12,312267	-1,877667	-0,070804	0,101297	-4,156834	162,893985	-0,516267	-1,877667	-0,070804	0,101297	-4,156834	162,893985	-0,516267
09:20:47,50	0,681979	3,275937	-0,068991	-0,445019	0,210992	-0,193003	-1,874608	-0,065045	0,098909	1,099293	15,632944	-0,563834	0,415276	-1,287944	-0,907298	81,518519	-50,596525	12,356932	-1,874608	-0,065045	0,098909	-4,006723	162,789651	-0,563834	-1,874608	-0,065045	0,098909	-4,006723	162,789651	-0,563834
09:20:47,55	0,681979	3,275937	-0,068991	-0,445019	0,210992	-0,193003	-1,876072	-0,070894	0,099713	1,387824	15,510854	-0,519169	0,415187	-1,285247	-0,906593	81,474302	-50,590239	12,304247	-1,876072	-0,070894	0,099713	-4,177333	162,782467	-0,519169	-1,876072	-0,070894	0,099713	-4,177333	162,782467	-0,519169
09:20:47,60	0,681979	3,275937	-0,068991	-0,445019	0,210992	-0,193003	-1,878362	-0,069469	0,100418	1,297069	15,350287	-0,571854	0,409854	-1,291579	-0,904248	81,428476	-50,556265	12,321899	-1,878362	-0,069469	0,100418	-4,156239	162,801742	-0,571854	-1,878362	-0,069469	0,100418	-4,156239	162,801742	-0,571854
09:20:47,65	0,681979	3,275937	-0,068991	-0,445019	0,210992	-0,193003	-1,870213	-0,068016	0,102763	1,228014	15,717413	-0,554202	0,410309	-1,289149	-0,906203	81,382715	-50,565521	12,347928	-1,870213	-0,068016	0,102763	-4,111221	162,529094	-0,554202	-1,870213	-0,068016	0,102763	-4,111221	162,529094	-0,554202
09:20:47,70	0,681979	3,275937	-0,068991	-0,445019	0,210992	-0,193003	-1,872544	-0,067196	0,100808	1,154466	15,561153	-0,528173	0,406129	-1,289205	-0,907025	81,336989	-50,514633	12,325571	-1,872544	-0,067196	0,100808	-4,120382	162,555886	-0,528173	-1,872544	-0,067196	0,100808	-4,120382	162,555886	-0,528173
09:20:47,75	0,681979	3,275937	-0,068991	-0,445019	0,210992	-0,193003	-1,870406	-0,063603	0,099987	0,988861	15,607303	-0,550530	0,411532	-1,291927	-0,907365	81,375250	-50,502581	12,340836	-1,870406	-0,063603	0,099987	-4,003973	162,434176	-0,550530	-1,870406	-0,063603	0,099987	-4,003973	162,434176	-0,550530
09:20:47,80	0,681979	3,275937	-0,068991	-0,445019	0,210992	-0,193003	-1,870750	-0,069643	0,099647	1,332521	15,616541	-0,535265	0,413081	-1,292569	-0,906970	81,298810	-50,565483	12,387991	-1,870750	-0,069643	0,099647	-4,134471	162,470393	-0,535265	-1,870750	-0,069643	0,099647	-4,134471	162,470393	-0,535265
09:20:47,85	0,681979	3,275937	-0,068991	-0,445019	0,210992	-0,193003	-1,870969	-0,071306	0,100041	1,326271	15,570395	-0,488110	0,408917	-1,288396	-0,909757	81,266501	-50,492210	12,353504	-1,870969	-0,071306	0,100041	-4,271219	162,441454	-0,488110	-1,870969	-0,071306	0,100041	-4,271219	162,441454	-0,488110
09:20:47,90	0,681979	3,275937	-0,068991	-0,445019	0,210992	-0,193003	-1,872501	-0,065614	0,097255	1,077583	15,426133	-0,522597	0,410614	-1,292128	-0,907831	81,221307	-50,503131	12,332806	-1,872501	-0,065614	0,097255	-4,073077	162,417425	-0,522597	-1,872501	-0,065614	0,097255	-4,073077	162,417425	-0,522597
09:20:47,95	0,681979	3,275937	-0,068991	-0,445019	0,210992	-0,193003	-1,870118	-0,068949	0,099180	1,218955	15,516366	-0,543295	0,413646	-1,288290	-0,909345	81,278169	-50,500347	12,368241	-1,870118	-0,068949	0,099180	-4,193511	162,320599	-0,543295	-1,870118	-0,068949	0,099180	-4,193511	162,320599	-0,543295
09:20:48,00	0,681979	3,275937	-0,068991	-0,445019	0,210992	-0,193003	-1,874957	-0,069656	0,097666	1,286563	15,312569	-0,507860	0,410010	-1,289017	-0,906683	81,212770	-50,481170	12,333256	-1,874957	-0,069656	0,097666	-4,181407	162,496695	-0,507860	-1,874957	-0,069656	0,097666	-4,181407	162,496695	-0,507860
09:20:48,05	0,681979	3,275937	-0,068991	-0,445019	0,210992	-0,193003	-1,872510	-0,066870	0,100328	1,125629	15,373598	-0,542845	0,415301	-1,288244	-0,908603	81,210125	-50,462835	12,360293	-1,872510	-0,066870	0,100328	-4,123685	162,365618	-0,542845	-1,872510	-0,066870	0,100328	-4,123685	162,365618	-0,542845
09:20:48,10	0,681979	3,275937	-0,068991	-0,445019	0,210992	-0,193003	-1,875824	-0,071066	0,098408	1,358356	15,189791	-0,515808	0,407545	-1,295469	-0,909014	81,143461	-50,460525	12,344355	-1,875824	-0,071066	0,098408	-4,220312	162,441991	-0,515808	-1,875824	-0,071066	0,098408	-4,220312	162,441991	-0,515808
09:20:48,15	0,681979	3,275937	-0,068991	-0,445019	0,210992	-0,193003	-1,865689	-0,067962	0,097997	1,165613	15,657933	-0,531746	0,413670	-1,295923	-0,909355	81,176297	-50,429986	12,374054	-1,865689	-0,067962	0,097997	-4,169386	162,114521	-0,531746	-1,865689	-0,067962	0,097997	-4,169386	162,114521	-0,531746
09:20:48,20	0,681979	3,275937	-0,068991	-0,445019	0,210992	-0,193003	-1,868359	-0,073493	0,097656	1,496086	15,532262	-0,502047	0,407476	-1,294134	-0,907849	81,115521	-50,460517	12,368345	-1,868359	-0,073493	0,097656	-4,273090	162,198443	-0,502047	-1,868359	-0,073493	0,097656	-4,273090	162,198443	-0,502047
09:20:48,25	0,681979	3,275937	-0,068991	-0,445019	0,210992	-0,193003	-1,866811	-0,067234	0,099163	1,113832	15,575386	-0,507756	0,415120	-1,292516	-0,909002	81,105283	-50,426843	12,386327	-1,866811	-0,067234	0,099163	-4,164076	162,120056	-0,507756	-1,866811	-0,067234	0,099163	-4,164076	162,120056	-0,507756
09:20:48,30	0,681979	3,275937	-0,068991	-0,445019	0,210992	-0,193003	-1,872034	-0,073045	0,098009	1,440005	15,278101	-0,489774	0,412782	-1,295198	-0,908623	81,098809	-50,412901	12,366427	-1,872034	-0,073045	0,098009	-4,294001	162,232754	-0,489774	-1,872034	-0,073045	0,098009	-4,294001	162,232754	-0,489774
09:20:48,35	0,681979	3,275937	-0,068991	-0,445019	0,210992	-0,193003	-1,868542	-0,072361	0,098388	1,413296	15,447087	-0,509674	0,410442	-1,290081	-0,907101	81,116751	-50,418838	12,346101	-1,868542	-0,072361	0,098388	-4,267050	162,127648	-0,509674	-1,868542	-0,072361	0,098388	-4,267050	162,127648	-0,509674
09:20:48,40	0,681979	3,275937	-0,068991	-0,445019	0,210992	-0,193003	-1,871804	-0,067776	0,099910	1,178709	15,295989	-0,530000	0,410935	-1,292070	-0,907504	81,056394	-50,385667	12,352664	-1,871804	-0,067776	0,099910	-4,141720	162,232588	-0,530000	-1,871804	-0,067776	0,099910	-4,141720	162,232588	-0,530000
09:20:48,45	0,681979	3,275937	-0,068991	-0,445019	0,210992	-0,193003	-1,870328	-0,069198	0,099508	1,251169	15,303899	-0,523437	0,407262	-1,295493	-0,907888	80,989803	-50,392253	12,386144	-1,870328	-0,069198	0,099508	-4,180838	162,124611	-0,523437	-1,870328	-0,069198	0,099508	-4,180838	162,124611	-0,523437
09:20:48,50	0,681979	3,275937	-0,068991	-0,445019	0,210992	-0,193003	-1,865526	-0,067728	0,099123	1,135767	15,499177	-0,489957	0,406726	-1,296463	-0,908276	81,008049	-50,383112	12,371714	-1,865526	-0,067728	0,099123	-4,180901	161,943007	-0,489957	-1,865526	-0,067728	0,099123	-4,180901	161,943007	-0,489957
09:20:48,55	0,681979	3,275937	-0,068991	-0,445019	0,210992	-0,193003	-1,864419	-0,067749	0,098736	1,153905	15,568004	-0,504387	0,406613	-1,292403	-0,907924	80,964207	-50,380068	12,372631	-1,864419	-0,067749	0,098736	-4,164422	161,924886	-0,504387	-1,864419	-0,067749	0,098736	-4,164422	161,924886	-0,504387
09:20:48,60	0,681979	3,275937	-0,068991	-0,445019	0,210992	-0,193003	-1,867878	-0,065621	0,099087	1,023964	15,348634	-0,503470	0,407210	-1,294730	-0,907535	80,959290	-50,379339	12,362535	-1,867878	-0,065621	0,099087	-4,127315	161,977064	-0,503470	-1,867878	-0,065621	0,099087	-4,127315	161,977064	-0,503470
09:20:48,65	0,681979	3,275937	-0,068991	-0,445019	0,210992	-0,193003	-1,866161	-0,067301	0,099477	1,109498	15,433286	-0,513566	0,406658	-1,289749	-0,906791	80,982111	-50,370529	12,333703	-1,866161	-0,067301	0,099477	-4,173663	161,926947	-0,513566	-1,866161	-0,067301	0,099477	-4,173663	161,926947	-0,513566
09:20:48,71	0,681979	3,275937	-0,068991	-0,445019	0,210992	-0,193003	-1,870199	-0,064334	0,100220	0,974212	15,238669	-0,542398	0,411323	-1,296886	-0,907520	80,949277	-50,378237	12,367901	-1,870199	-0,064334	0,100220	-4,075975	162,049312	-0,542398	-1,870199	-0,064334	0,100220	-4,075975	162,049312	-0,542398
09:20:48,76	0,681979	3,275937	-0,068991	-0,445019	0,210992	-0,193003	-1,866458	-0,069272	0,100501	1,222033	15,410465	-0,526960	0,409495	-1,293081	-0,906371	80,921179	-50,350992	12,387992	-1,866458	-0,069272	0,100501	-4,215813	161,927418	-0,526960	-1,866458	-0,069272	0,100501	-4,215813	161,927418	-0,526960
09:20:48,81	0,681979	3,275937	-0,068991	-0,445019	0,210992	-0,193003	-1,868732	-0,068456	0,100640	1,175014	15,252429	-0,488109	0,414614	-1,277673	-0,906541	81,572163	-50,772839	12,356527	-1,868732	-0,068456	0,100640	-4,198756	161,947893	-0,488109	-1,868732	-0,068456	0,100640	-4,198756	161,947893	-0,488109
09:20:48,86	0,681979	3,275937	-0,068991	-0,445019	0,210992	-0,193003	-1,884635	-0,065185	0,100470	0,965100	15,200153	-0,519574	0,924344	-0,611296	-0,546994	120,324222	-78,908764	11,480589	-1,884635	-0,065185	0,100470	-4,151922	163,144020	-0,519574	-1,884635	-0,065185	0,100470	-4,151922	163,144020	-0,519574
09:20:48,91	0,732018	3,275977	-0,068993	-0,445006	0,210990	-0,193023	-2,716600	-0,173436	0,460018	1,603744	19,566212	-1,395513	0,990432	-0,546551	-0,492512	124,277374	-82,781471	11,434600	-2,716600	-0,173436	0,460018	-12,010946	232,819295	-1,395513	-2,716600	-0,173436	0,460018	-12,010946	232,819295	-1,395513
09:20:48,96	0,732018	3,275977	-0,068993	-0,445006	0,210990	-0,193023	-2,805714	-0,198297	0,514499	1,519273	20,292151	-1,441501	0,987234	-0,559707	-0,495161	123,467053	-82,461172	11,442605	-2,805714	-0,198297	0,514499	-14,047070	240,540706	-1,441501	-2,805714	-0,198297	0,514499	-14,047070	240,540706	-1,441501
09:20:49,01	0,732018	3,275977	-0,068993	-0,445006	0,210990	-0,193023	-2,792722	-0,202105	0,511851	1,589519	20,105853	-1,433496	0,982892	-0,565729	-0,497666	123,007399	-82,250221	11,468503	-2,792722	-0,202105	0,511851	-14,275757	239,334497	-1,433496	-2,792722	-0,202105	0,511851	-14,275757	239,334497	-1,433496
09:20:49,06	0,732018	3,275977	-0,068993	-0,445006	0,210990	-0,193023	-2,785335	-0,201356	0,509345	1,503408	19,986389	-1,407598	0,982875	-0,569709	-0,496607	122,682477	-82,155120	11,502722	-2,785335	-0,201356	0,509345	-14,303034	238,635214	-1,407598	-2,785335	-0,201356	0,509345	-14,303034	238,635214	-1,407598
09:20:49,11	0,732018	3,275977	-0,068993	-0,445006	0,210990	-0,193023	-2,781880	-0,203332	0,510404	1,526042	19,837112	-1,373379	0,978395	-0,574733	-0,497489	122,472217	-82,074707	11,472560	-2,781880	-0,203332	0,510404	-14,435490	238,214714	-1,373379	-2,781880	-0,203332	0,510404	-14,435490	238,214714	-1,373379
09:20:49,16	0,732018	3,275977	-0,068993	-0,445006	0,210990	-0,193023	-2,775290	-0,201963	0,509522	1,419393	19,957516	-1,403541	0,978625	-0,578193	-0,500254	122,279967	-82,002489	11,511974	-2,775290	-0,201963	0,509522	-14,434718	237,817771	-1,403541	-2,775290	-0,201963	0,509522	-14,434718	237,817771	-1,403541
09:20:49,21	0,732018	3,275977	-0,068993	-0,445006	0,210990	-0,193023	-2,772408	-0,203893	0,506758	1,486141	19,904765	-1,364127	0,977191	-0,583114	-0,497229	122,115764	-81,941704	11,474029	-2,772408	-0,203893	0,506758	-14,519429	237,538803	-1,364127	-2,772408	-0,203893	0,506758	-14,519429	237,538803	-1,364127
09:20:49,26	0,732018	3,275977	-0,068993	-0,445006	0,210990	-0,193023	-2,767430	-0,205112	0,509782	1,520066	19,991043	-1,402072	0,977447	-0,584048	-0,501554	121,952131	-81,892401	11,504053	-2,767430	-0,205112	0,509782	-14,581193	237,234279	-1,402072	-2,767430	-0,205112	0,509782	-14,581193	237,234279	-1,402072
09:20:49,31	0,732018	3,275977	-0,068993	-0,445006	0,210990	-0,193023	-2,766749	-0,205800	0,505458	1,516748	19,860090	-1,372048	0,983411	-0,569420	-0,494011	122,406589	-82,234818	11,506405	-2,766749	-0,205800	0,505458	-14,638555	237,049872	-1,372048	-2,766749	-0,205800	0,505458	-14,638555	237,049872	-1,372048
09:20:49,36	0,732018	3,275977	-0,068993	-0,445006	0,210990	-0,193023	-2,782399	-0,203651	0,513001	1,335686	19,611061	-1,369696	1,461609	0,052188	-0,395042	159,660035	-109,342952	10,645989	-2,782399	-0,203651	0,513001	-14,650918	238,029383	-1,369696	-2,782399	-0,203651	0,513001	-14,650918	238,029383	-1,369696
09:20:49,41	0,782026	3,275999	-0,069003	-0,445002	0,211004	-0,193014	-3,559826	-0,306979	0,611969	1,859118	25,001359	-2,230112	1,529079	0,125786	-0,374352	163,834063	-113,339289	10,548052	-3,559826	-0,306979	0,611969	-22,238696	304,447671	-2,230112	-3,559826	-0,306979	0,611969	-22,238696	304,447671	-2,230112
09:20:49,46	0,782026	3,275999	-0,069003	-0,445002	0,211004	-0,193014	-3,657298	-0,328610	0,632659	1,610064	25,545762	-2,328049	1,518412	0,103169	-0,373932	162,752970	-112,843741	10,627724	-3,657298	-0,328610	0,632659	-24,185856	312,643678	-2,328049	-3,657298	-0,328610	0,632659	-24,185856	312,643678	-2,328049
09:20:49,51	0,782026	3,275999	-0,069003	-0,445002	0,211004	-0,193014	-3,632378	-0,330681	0,633080	1,606319	25,657593	-2,248377	1,518804	0,094344	-0,372948	162,292121	-112,653730	10,617327	-3,632378	-0,330681	0,633080	-24,352103	310,799261	-2,248377	-3,632378	-0,330681	0,633080	-24,352103	310,799261	-2,248377
09:20:49,56	0,782026	3,275999	-0,069003	-0,445002	0,211004	-0,193014	-3,624931	-0,335432	0,634064	1,787550	25,550706	-2,258774	1,515216	0,085913	-0,371922	161,918519	-112,513373	10,618322	-3,624931	-0,335432	0,634064	-24,543900	310,107813	-2,258774	-3,624931	-0,335432	0,634064	-24,543900	310,107813	-2,258774
09:20:49,61	0,782026	3,275999	-0,069003	-0,445002	0,211004	-0,193014	-3,615836	-0,336541	0,635089	1,779961	25,629943	-2,257779	1,513562	0,081276	-0,375112	161,646878	-112,378011	10,655488	-3,615836	-0,336541	0,635089	-24,638532	309,473056	-2,257779	-3,615836	-0,336541	0,635089	-24,638532	309,473056	-2,257779
09:20:49,66	0,782026	3,275999	-0,069003	-0,445002	0,211004	-0,193014	-3,610993	-0,337427	0,631900	1,807443	25,578840	-2,220613	1,509533	0,084011	-0,375254	161,392572	-112,294119	10,646050	-3,610993	-0,337427	0,631900	-24,680607	309,041792	-2,220613	-3,610993	-0,337427	0,631900	-24,680607	309,041792	-2,220613
09:20:49,71	0,782026	3,275999	-0,069003	-0,445002	0,211004	-0,193014	-3,611348	-0,332570	0,631757	1,500369	25,298216	-2,230051	1,512220	0,080945	-0,374542	161,242204	-112,242235	10,629453	-3,611348	-0,332570	0,631757	-24,606391	308,789010	-2,230051	-3,611348	-0,332570	0,631757	-24,606391	308,789010	-2,230051
09:20:49,76	0,782026	3,275999	-0,069003	-0,445002	0,211004	-0,193014	-3,610036	-0,336431	0,632470	1,670865	25,210260	-2,246648	1,506696	0,077502	-0,375764	161,089819	-112,120922	10,639029	-3,610036	-0,336431	0,632470	-24,738947	308,598084	-2,246648	-3,610036	-0,336431	0,632470	-24,738947	308,598084	-2,246648
09:20:49,81	0,782026	3,275999	-0,069003	-0,445002	0,211004	-0,193014	-3,604292	-0,333368	0,631247	1,540457	25,316320	-2,237073	1,507024	0,077199	-0,374652	160,940570	-112,045588	10,656846	-3,604292	-0,333368	0,631247	-24,628910	308,253245	-2,237073	-3,604292	-0,333368	0,631247	-24,628910	308,253245	-2,237073
09:20:49,86	0,782026	3,275999	-0,069003	-0,445002	0,211004	-0,193014	-3,604193	-0,333804	0,632359	1,553737	25,154526	-2,219255	1,505661	0,072862	-0,374289	160,829885	-112,007553	10,667793	-3,604193	-0,333804	0,632359	-24,649843	308,083711	-2,219255	-3,604193	-0,333804	0,632359	-24,649843	308,083711	-2,219255
09:20:49,91	0,782026	3,275999	-0,069003	-0,445002	0,211004	-0,193014	-3,599756	-0,334792	0,632722	1,582707	25,270407	-2,208309	1,506095	0,072102	-0,379392	160,734973	-111,925948	10,655069	-3,599756	-0,334792	0,632722	-24,698427	307,851242	-2,208309	-3,599756	-0,334792	0,632722	-24,698427	307,851242	-2,208309
09:20:49,96	0,782026	3,275999	-0,069003	-0,445002	0,211004	-0,193014	-3,599314	-0,335548	0,627619	1,645244	25,170366	-2,221032	1,505921	0,069506	-0,377098	160,638180	-111,915977	10,649727	-3,599314	-0,335548	0,627619	-24,695249	307,716545	-2,221032	-3,599314	-0,335548	0,627619	-24,695249	307,716545	-2,221032
09:20:50,01	0,782026	3,275999	-0,069003	-0,445002	0,211004	-0,193014	-3,596979	-0,336695	0,629914	1,665133	25,202975	-2,226375	1,503371	0,067828	-0,379095	160,533977	-111,882642	10,637855	-3,596979	-0,336695	0,629914	-24,765410	307,565856	-2,226375	-3,596979	-0,336695	0,629914	-24,765410	307,565856	-2,226375
09:20:50,06	0,782026	3,275999	-0,069003	-0,445002	0,211004	-0,193014	-3,594251	-0,335326	0,627917	1,570707	25,237940	-2,238246	1,503258	0,064369	-0,378329	160,449770	-111,817500	10,654345	-3,594251	-0,335326	0,627917	-24,752361	307,386644	-2,238246	-3,594251	-0,335326	0,627917	-24,752361	307,386644	-2,238246
09:20:50,11	0,782026	3,275999	-0,069003	-0,445002	0,211004	-0,193014	-3,591200	-0,336957	0,628682	1,669860	25,291114	-2,221757	1,503656	0,061480	-0,378336	160,357122	-111,819891	10,683935	-3,591200	-0,336957	0,628682	-24,781287	307,200287	-2,221757	-3,591200	-0,336957	0,628682	-24,781287	307,200287	-2,221757
09:20:50,16	0,782026	3,275999	-0,069003	-0,445002	0,211004	-0,193014	-3,588896	-0,338746	0,628675	1,714501	25,331861	-2,192166	1,506569	0,064566	-0,381114	160,325306	-111,749084	10,640731	-3,588896	-0,338746	0,628675	-24,877094	307,060202	-2,192166	-3,588896	-0,338746	0,628675	-24,877094	307,060202	-2,192166
09:20:50,21	0,782026	3,275999	-0,069003	-0,445002	0,211004	-0,193014	-3,593026	-0,339726	0,625897	1,810857	25,054172	-2,235370	1,498654	0,060969	-0,380354	160,189816	-111,717616	10,694064	-3,593026	-0,339726	0,625897	-24,857642	307,106675	-2,235370	-3,593026	-0,339726	0,625897	-24,857642	307,106675	-2,235370
09:20:50,26	0,782026	3,275999	-0,069003	-0,445002	0,211004	-0,193014	-3,585953	-0,334670	0,626657	1,507456	25,288882	-2,182037	1,501553	0,064413	-0,381552	160,165494	-111,682412	10,682647	-3,585953	-0,334670	0,626657	-24,764153	306,786177	-2,182037	-3,585953	-0,334670	0,626657	-24,764153	306,786177	-2,182037
09:20:50,31	0,782026	3,275999	-0,069003	-0,445002	0,211004	-0,193014	-3,590385	-0,335458	0,625460	1,566772	25,019766	-2,193454	1,496119	0,063408	-0,379683	160,081807	-111,652079	10,638647	-3,590385	-0,335458	0,625460	-24,766716	306,864952	-2,193454	-3,590385	-0,335458	0,625460	-24,766716	306,864952	-2,193454
09:20:50,36	0,782026	3,275999	-0,069003	-0,445002	0,211004	-0,193014	-3,586798	-0,331255	0,627328	1,332641	25,118627	-2,237454	1,499588	0,056453	-0,382726	160,043864	-111,644795	10,703677	-3,586798	-0,331255	0,627328	-24,670910	306,682267	-2,237454	-3,586798	-0,331255	0,627328	-24,670910	306,682267	-2,237454
09:20:50,41	0,782026	3,275999	-0,069003	-0,445002	0,211004	-0,193014	-3,582509	-0,337737	0,624285	1,657024	25,305158	-2,172424	1,497125	0,061445	-0,382794	159,987130	-111,595604	10,681966	-3,582509	-0,337737	0,624285	-24,855337	306,532103	-2,172424	-3,582509	-0,337737	0,624285	-24,855337	306,532103	-2,172424
09:20:50,46	0,782026	3,275999	-0,069003	-0,445002	0,211004	-0,193014	-3,585600	-0,333107	0,624217	1,430517	25,070669	-2,194135	1,496969	0,059269	-0,384372	159,897441	-111,550061	10,694647	-3,585600	-0,333107	0,624217	-24,718419	306,540301	-2,194135	-3,585600	-0,333107	0,624217	-24,718419	306,540301	-2,194135
09:20:50,51	0,782026	3,275999	-0,069003	-0,445002	0,211004	-0,193014	-3,583638	-0,334061	0,622640	1,474708	25,072253	-2,181454	1,501037	0,056033	-0,386703	159,859614	-111,529503	10,692491	-3,583638	-0,334061	0,622640	-24,749095	306,387862	-2,181454	-3,583638	-0,334061	0,622640	-24,749095	306,387862	-2,181454
09:20:50,56	0,782026	3,275999	-0,069003	-0,445002	0,211004	-0,193014	-3,582870	-0,339201	0,620308	1,740892	25,069161	-2,183610	1,500895	0,055533	-0,383986	159,783515	-111,506604	10,731016	-3,582870	-0,339201	0,620308	-24,886423	306,324466	-2,183610	-3,582870	-0,339201	0,620308	-24,886423	306,324466	-2,183610
09:20:50,61	0,782026	3,275999	-0,069003	-0,445002	0,211004	-0,193014	-3,582366	-0,339329	0,623025	1,729306	25,018025	-2,145085	1,502675	0,055553	-0,384770	159,777648	-111,472400	10,723269	-3,582366	-0,339329	0,623025	-24,908021	306,233753	-2,145085	-3,582366	-0,339329	0,623025	-24,908021	306,233753	-2,145085
09:20:50,66	0,782026	3,275999	-0,069003	-0,445002	0,211004	-0,193014	-3,583273	-0,340860	0,622241	1,835600	24,948689	-2,152832	1,496694	0,051817	-0,385591	159,732748	-111,500975	10,682966	-3,583273	-0,340860	0,622241	-24,921902	306,235600	-2,152832	-3,583273	-0,340860	0,622241	-24,921902	306,235600	-2,152832
09:20:50,71	0,782026	3,275999	-0,069003	-0,445002	0,211004	-0,193014	-3,577047	-0,337549	0,621420	1,616224	25,247814	-2,193135	1,495970	0,054123	-0,383706	159,640847	-111,414062	10,676074	-3,577047	-0,337549	0,621420	-24,881352	306,046028	-2,193135	-3,577047	-0,337549	0,621420	-24,881352	306,046028	-2,193135
09:20:50,76	0,782026	3,275999	-0,069003	-0,445002	0,211004	-0,193014	-3,578683	-0,335769	0,623305	1,552991	25,039737	-2,200027	1,498792	0,054838	-0,386806	159,592618	-111,404603	10,718114	-3,578683	-0,335769	0,623305	-24,804869	305,966317	-2,200027	-3,578683	-0,335769	0,623305	-24,804869	305,966317	-2,200027
09:20:50,81	0,782026	3,275999	-0,069003	-0,445002	0,211004	-0,193014	-3,580712	-0,337855	0,620206	1,645553	24,887692	-2,157987	1,498178	0,048953	-0,387170	159,577268	-111,434051	10,726261	-3,580712	-0,337855	0,620206	-24,876077	305,973609	-2,157987	-3,580712	-0,337855	0,620206	-24,876077	305,973609	-2,157987
09:20:50,86	0,782026	3,275999	-0,069003	-0,445002	0,211004	-0,193014	-3,575309	-0,340266	0,619841	1,737715	25,170121	-2,149840	1,495214	0,049496	-0,387578	159,556936	-111,394936	10,722694	-3,575309	-0,340266	0,619841	-24,973130	305,831838	-2,149840	-3,575309	-0,340266	0,619841	-24,973130	305,831838	-2,149840
09:20:50,91	0,782026	3,275999	-0,069003	-0,445002	0,211004	-0,193014	-3,574298	-0,337427	0,619433	1,613844	25,185526	-2,153407	1,492739	0,048843	-0,388397	159,497349	-111,390845	10,704031	-3,574298	-0,337427	0,619433	-24,874212	305,767882	-2,153407	-3,574298	-0,337427	0,619433	-24,874212	305,767882	-2,153407
09:20:50,96	0,782026	3,275999	-0,069003	-0,445002	0,211004	-0,193014	-3,572494	-0,335610	0,618614	1,493099	25,225672	-2,172070	1,499165	0,050359	-0,388020	159,464153	-111,358342	10,706519	-3,572494	-0,335610	0,618614	-24,852308	305,666434	-2,172070	-3,572494	-0,335610	0,618614	-24,852308	305,666434	-2,172070
09:20:51,01	0,782026	3,275999	-0,069003	-0,445002	0,211004	-0,193014	-3,577019	-0,340417	0,618991	1,754620	24,945344	-2,169582	1,498608	0,052315	-0,387646	159,467207	-111,313654	10,698195	-3,577019	-0,340417	0,618991	-24,968145	305,741359	-2,169582	-3,577019	-0,340417	0,618991	-24,968145	305,741359	-2,169582
09:20:51,06	0,782026	3,275999	-0,069003	-0,445002	0,211004	-0,193014	-3,578436	-0,338957	0,619366	1,718926	24,851996	-2,177906	1,498506	0,050497	-0,388064	159,407818	-111,297343	10,684760	-3,578436	-0,338957	0,619366	-24,889227	305,759194	-2,177906	-3,578436	-0,338957	0,619366	-24,889227	305,759194	-2,177906
09:20:51,12	0,782026	3,275999	-0,069003	-0,445002	0,211004	-0,193014	-3,576809	-0,339778	0,618947	1,746010	24,876967	-2,191341	1,493136	0,047210	-0,388815	159,381638	-111,318727	10,726992	-3,576809	-0,339778	0,618947	-24,926533	305,656513	-2,191341	-3,576809	-0,339778	0,618947	-24,926533	305,656513	-2,191341
09:20:51,17	0,782026	3,275999	-0,069003	-0,445002	0,211004	-0,193014	-3,571278	-0,336771	0,618196	1,558056	25,152619	-2,149110	1,492487	0,049440	-0,390429	159,334769	-111,251428	10,692069	-3,571278	-0,336771	0,618196	-24,878465	305,497950	-2,149110	-3,571278	-0,336771	0,618196	-24,878465	305,497950	-2,149110
09:20:51,22	0,782026	3,275999	-0,069003	-0,445002	0,211004	-0,193014	-3,572885	-0,335094	0,616583	1,505691	24,994800	-2,184032	1,496957	0,053560	-0,386478	159,529976	-111,344756	10,671517	-3,572885	-0,335094	0,616583	-24,799173	305,466304	-2,184032	-3,572885	-0,335094	0,616583	-24,799173	305,466304	-2,184032
09:20:51,27	0,782026	3,275999	-0,069003	-0,445002	0,211004	-0,193014	-3,578688	-0,336905	0,620533	1,616633	24,908796	-2,204584	2,053476	0,935547	-0,848115	210,527498	-142,780506	9,842134	-3,578688	-0,336905	0,620533	-24,830379	305,835785	-2,204584	-3,578688	-0,336905	0,620533	-24,830379	305,835785	-2,204584
09:20:51,32	0,832017	3,275976	-0,068970	-0,444998	0,210985	-0,193034	-4,620771	-0,377871	0,158896	2,021496	30,603473	-3,033967	2,168201	1,116292	-1,064545	220,479499	-149,165478	9,810561	-4,620771	-0,377871	0,158896	-27,641371	393,333993	-3,033967	-4,620771	-0,377871	0,158896	-27,641371	393,333993	-3,033967
09:20:51,37	0,832017	3,275976	-0,068970	-0,444998	0,210985	-0,193034	-4,834662	-0,386854	-0,057534	1,935051	31,292289	-3,065540	2,157707	1,098001	-1,060645	219,509836	-148,767534	9,821529	-4,834662	-0,386854	-0,057534	-28,432957	410,813284	-3,065540	-4,834662	-0,386854	-0,057534	-28,432957	410,813284	-3,065540
09:20:51,42	0,832017	3,275976	-0,068970	-0,444998	0,210985	-0,193034	-4,813575	-0,386910	-0,053634	1,797803	31,350132	-3,054572	2,156765	1,092374	-1,060815	218,977935	-148,523641	9,892056	-4,813575	-0,386910	-0,053634	-28,574665	409,215732	-3,054572	-4,813575	-0,386910	-0,053634	-28,574665	409,215732	-3,054572
09:20:51,47	0,832017	3,275976	-0,068970	-0,444998	0,210985	-0,193034	-4,808231	-0,388908	-0,053804	1,846958	31,045419	-2,984045	2,155725	1,086952	-1,060920	218,691355	-148,345431	9,899790	-4,808231	-0,388908	-0,053804	-28,682341	408,491537	-2,984045	-4,808231	-0,388908	-0,053804	-28,682341	408,491537	-2,984045
09:20:51,52	0,832017	3,275976	-0,068970	-0,444998	0,210985	-0,193034	-4,803016	-0,390719	-0,053909	1,952142	30,979321	-2,976311	2,151057	1,075945	-1,059483	218,374512	-148,264550	9,882942	-4,803016	-0,390719	-0,053909	-28,719271	408,016043	-2,976311	-4,803016	-0,390719	-0,053909	-28,719271	408,016043	-2,976311
09:20:51,57	0,832017	3,275976	-0,068970	-0,444998	0,210985	-0,193034	-4,791149	-0,392180	-0,052472	1,939743	31,281563	-2,993159	2,147766	1,073227	-1,058397	218,163103	-148,144021	9,897033	-4,791149	-0,392180	-0,052472	-28,846368	407,386738	-2,993159	-4,791149	-0,392180	-0,052472	-28,846368	407,386738	-2,993159
09:20:51,62	0,832017	3,275976	-0,068970	-0,444998	0,210985	-0,193034	-4,787150	-0,390688	-0,051386	1,860873	31,246149	-2,979068	2,152134	1,070597	-1,056506	217,974898	-148,090246	9,919285	-4,787150	-0,390688	-0,051386	-28,808172	407,037420	-2,979068	-4,787150	-0,390688	-0,051386	-28,808172	407,037420	-2,979068
09:20:51,67	0,832017	3,275976	-0,068970	-0,444998	0,210985	-0,193034	-4,787056	-0,395786	-0,049495	2,078408	31,061166	-2,956816	2,150008	1,067768	-1,059685	217,779962	-148,010789	9,934671	-4,787056	-0,395786	-0,049495	-28,990786	406,845048	-2,956816	-4,787056	-0,395786	-0,049495	-28,990786	406,845048	-2,956816
09:20:51,72	0,832017	3,275976	-0,068970	-0,444998	0,210985	-0,193034	-4,783543	-0,395360	-0,052674	2,027579	31,035280	-2,941430	2,149058	1,072370	-1,057722	217,886040	-147,989559	9,923895	-4,783543	-0,395360	-0,052674	-29,008143	406,543412	-2,941430	-4,783543	-0,395360	-0,052674	-29,008143	406,543412	-2,941430
09:20:51,77	0,832017	3,275976	-0,068970	-0,444998	0,210985	-0,193034	-4,787054	-0,392235	-0,050711	1,936546	30,933987	-2,952206	2,834320	2,132212	-1,521773	277,465520	-185,237649	10,154189	-4,787054	-0,392235	-0,050711	-28,853928	406,717691	-2,952206	-4,787054	-0,392235	-0,050711	-28,853928	406,717691	-2,952206
09:20:51,82	0,881989	3,275991	-0,069007	-0,445023	0,211004	-0,193039	-6,047534	-0,455769	-0,514762	2,772260	35,610343	-2,721912	3,005788	2,396901	-1,538237	291,542509	-194,122122	10,249586	-6,047534	-0,455769	-0,514762	-33,005606	510,341799	-2,721912	-6,047534	-0,455769	-0,514762	-33,005606	510,341799	-2,721912
09:20:51,87	0,881989	3,275991	-0,069007	-0,445023	0,211004	-0,193039	-6,362496	-0,471920	-0,531225	2,956409	35,865629	-2,626515	2,994421	2,371779	-1,534774	290,364811	-193,549143	10,286781	-6,362496	-0,471920	-0,531225	-34,089278	535,321528	-2,626515	-6,362496	-0,471920	-0,531225	-34,089278	535,321528	-2,626515
09:20:51,92	0,881989	3,275991	-0,069007	-0,445023	0,211004	-0,193039	-6,335056	-0,474636	-0,527762	3,005051	35,986101	-2,589320	2,983889	2,356838	-1,532298	289,700061	-193,249446	10,302516	-6,335056	-0,474636	-0,527762	-34,253911	533,287964	-2,589320	-6,335056	-0,474636	-0,527762	-34,253911	533,287964	-2,589320
09:20:51,97	0,881989	3,275991	-0,069007	-0,445023	0,211004	-0,193039	-6,316850	-0,472986	-0,525287	2,846421	36,207226	-2,573586	2,982640	2,354466	-1,531259	289,313677	-193,032333	10,360693	-6,316850	-0,472986	-0,525287	-34,283015	532,079990	-2,573586	-6,316850	-0,472986	-0,525287	-34,283015	532,079990	-2,573586
09:20:52,02	0,881989	3,275991	-0,069007	-0,445023	0,211004	-0,193039	-6,314172	-0,473090	-0,524248	2,846631	35,903342	-2,515409	2,976655	2,347207	-1,534511	288,916544	-192,839381	10,385358	-6,314172	-0,473090	-0,524248	-34,290922	531,565831	-2,515409	-6,314172	-0,473090	-0,524248	-34,290922	531,565831	-2,515409
09:20:52,07	0,881989	3,275991	-0,069007	-0,445023	0,211004	-0,193039	-6,304893	-0,471536	-0,527499	2,734384	35,945463	-2,490743	2,976222	2,342398	-1,531150	288,638932	-192,693021	10,346460	-6,304893	-0,471536	-0,527499	-34,281220	530,879526	-2,490743	-6,304893	-0,471536	-0,527499	-34,281220	530,879526	-2,490743
09:20:52,12	0,881989	3,275991	-0,069007	-0,445023	0,211004	-0,193039	-6,300511	-0,473566	-0,524139	2,827894	35,859688	-2,529641	2,972868	2,339904	-1,531245	288,394344	-192,553061	10,362256	-6,300511	-0,473566	-0,524139	-34,347071	530,449826	-2,529641	-6,300511	-0,473566	-0,524139	-34,347071	530,449826	-2,529641
09:20:52,17	0,881989	3,275991	-0,069007	-0,445023	0,211004	-0,193039	-6,296675	-0,471909	-0,524234	2,740620	35,777400	-2,513845	2,975405	2,335003	-1,533657	288,149822	-192,419990	10,375055	-6,296675	-0,471909	-0,524234	-34,304233	530,066352	-2,513845	-6,296675	-0,471909	-0,524234	-34,304233	530,066352	-2,513845
09:20:52,22	0,881989	3,275991	-0,069007	-0,445023	0,211004	-0,193039	-6,293699	-0,476557	-0,526645	2,975280	35,653854	-2,501046	2,973255	2,329473	-1,536048	287,936929	-192,343580	10,399335	-6,293699	-0,476557	-0,526645	-34,434414	529,709191	-2,501046	-6,293699	-0,476557	-0,526645	-34,434414	529,709191	-2,501046
09:20:52,27	0,881989	3,275991	-0,069007	-0,445023	0,211004	-0,193039	-6,287835	-0,477459	-0,529037	2,981953	35,736209	-2,476766	2,971306	2,328409	-1,533021	287,807136	-192,251188	10,367376	-6,287835	-0,477459	-0,529037	-34,498613	529,331217	-2,476766	-6,287835	-0,477459	-0,529037	-34,498613	529,331217	-2,476766
09:20:52,32	0,881989	3,275991	-0,069007	-0,445023	0,211004	-0,193039	-6,285939	-0,476304	-0,526009	2,936979	35,676176	-2,508725	2,969743	2,332810	-1,534643	287,610896	-192,142233	10,427549	-6,285939	-0,476304	-0,526009	-34,452871	529,122386	-2,508725	-6,285939	-0,476304	-0,526009	-34,452871	529,122386	-2,508725
09:20:52,37	0,881989	3,275991	-0,069007	-0,445023	0,211004	-0,193039	-6,288968	-0,472750	-0,527631	2,748399	35,294224	-2,448552	2,962489	2,324769	-1,536238	287,471783	-192,045202	10,425766	-6,288968	-0,472750	-0,527631	-34,362448	528,978237	-2,448552	-6,288968	-0,472750	-0,527631	-34,362448	528,978237	-2,448552
09:20:52,42	0,881989	3,275991	-0,069007	-0,445023	0,211004	-0,193039	-6,278378	-0,470488	-0,529227	2,645248	35,675948	-2,450335	2,968758	2,324601	-1,537469	287,351392	-191,986707	10,401614	-6,278378	-0,470488	-0,529227	-34,288028	528,528594	-2,450335	-6,278378	-0,470488	-0,529227	-34,288028	528,528594	-2,450335
09:20:52,47	0,881989	3,275991	-0,069007	-0,445023	0,211004	-0,193039	-6,281367	-0,476000	-0,530458	2,922368	35,386997	-2,474487	2,966090	2,322724	-1,539078	287,177827	-191,901363	10,430597	-6,281367	-0,476000	-0,530458	-34,443652	528,474300	-2,474487	-6,281367	-0,476000	-0,530458	-34,443652	528,474300	-2,474487
09:20:52,52	0,881989	3,275991	-0,069007	-0,445023	0,211004	-0,193039	-6,278408	-0,474629	-0,532067	2,838199	35,347896	-2,445504	2,966017	2,317981	-1,540285	287,104815	-191,833049	10,394792	-6,278408	-0,474629	-0,532067	-34,420190	528,202896	-2,445504	-6,278408	-0,474629	-0,532067	-34,420190	528,202896	-2,445504
09:20:52,57	0,881989	3,275991	-0,069007	-0,445023	0,211004	-0,193039	-6,274263	-0,476937	-0,533273	2,980865	35,466020	-2,481309	2,962669	2,314469	-1,538430	286,896160	-191,813024	10,390505	-6,274263	-0,476937	-0,533273	-34,458694	527,995681	-2,481309	-6,274263	-0,476937	-0,533273	-34,458694	527,995681	-2,481309
09:20:52,62	0,881989	3,275991	-0,069007	-0,445023	0,211004	-0,193039	-6,269548	-0,475793	-0,531419	2,834401	35,520500	-2,485596	2,959041	2,314265	-1,537645	286,832434	-191,741889	10,445600	-6,269548	-0,475793	-0,531419	-34,515367	527,680014	-2,485596	-6,269548	-0,475793	-0,531419	-34,515367	527,680014	-2,485596
09:20:52,67	0,881989	3,275991	-0,069007	-0,445023	0,211004	-0,193039	-6,268851	-0,477980	-0,529915	2,998212	35,341029	-2,465454	2,964214	2,312772	-1,536926	286,734395	-191,661795	10,410647	-6,268851	-0,477980	-0,529915	-34,523239	527,445841	-2,465454	-6,268851	-0,477980	-0,529915	-34,523239	527,445841	-2,465454
09:20:52,72	0,881989	3,275991	-0,069007	-0,445023	0,211004	-0,193039	-6,268851	-0,477980	-0,529915	2,998212	35,341029	-2,465454	2,963502	2,309824	-1,537696	286,675505	-191,665421	10,440116	-6,268851	-0,477980	-0,529915	-34,523239	527,445841	-2,465454	-6,268851	-0,477980	-0,529915	-34,523239	527,445841	-2,465454
09:20:52,77	0,881989	3,275991	-0,069007	-0,445023	0,211004	-0,193039	-6,265942	-0,478838	-0,530685	3,010211	35,443113	-2,435985	2,959212	2,308283	-1,541248	286,565838	-191,569062	10,435830	-6,265942	-0,478838	-0,530685	-34,578544	527,319563	-2,435985	-6,265942	-0,478838	-0,530685	-34,578544	527,319563	-2,435985
09:20:52,82	0,881989	3,275991	-0,069007	-0,445023	0,211004	-0,193039	-6,262462	-0,475892	-0,534237	2,885677	35,480911	-2,440271	2,958943	2,309352	-1,541721	286,428822	-191,533436	10,414554	-6,262462	-0,475892	-0,534237	-34,471882	527,084193	-2,440271	-6,262462	-0,475892	-0,534237	-34,471882	527,084193	-2,440271
09:20:52,87	0,881989	3,275991	-0,069007	-0,445023	0,211004	-0,193039	-6,263253	-0,475125	-0,534710	2,808132	35,303300	-2,461547	2,954117	2,306435	-1,539786	286,341523	-191,456858	10,449376	-6,263253	-0,475125	-0,534710	-34,489208	526,968686	-2,461547	-6,263253	-0,475125	-0,534710	-34,489208	526,968686	-2,461547
09:20:52,92	0,881989	3,275991	-0,069007	-0,445023	0,211004	-0,193039	-6,258314	-0,472404	-0,532775	2,689300	35,446276	-2,426725	2,957517	2,301807	-1,541376	286,246214	-191,397890	10,428887	-6,258314	-0,472404	-0,532775	-34,394427	526,723889	-2,426725	-6,258314	-0,472404	-0,532775	-34,394427	526,723889	-2,426725
09:20:52,97	0,881989	3,275991	-0,069007	-0,445023	0,211004	-0,193039	-6,256006	-0,477663	-0,534365	2,966158	35,454265	-2,447214	2,955623	2,304324	-1,542184	286,189533	-191,377113	10,440364	-6,256006	-0,477663	-0,534365	-34,530366	526,550705	-2,447214	-6,256006	-0,477663	-0,534365	-34,530366	526,550705	-2,447214
09:20:53,02	0,881989	3,275991	-0,069007	-0,445023	0,211004	-0,193039	-6,257239	-0,474764	-0,535173	2,805078	35,330636	-2,435737	2,956596	2,306684	-1,543413	286,092373	-191,353351	10,428854	-6,257239	-0,474764	-0,535173	-34,463897	526,523923	-2,435737	-6,257239	-0,474764	-0,535173	-34,463897	526,523923	-2,435737
09:20:53,07	0,881989	3,275991	-0,069007	-0,445023	0,211004	-0,193039	-6,259769	-0,474427	-0,536402	2,759538	35,103064	-2,447247	2,957785	2,296929	-1,543371	286,064648	-191,328860	10,443191	-6,259769	-0,474427	-0,536402	-34,482962	526,494938	-2,447247	-6,259769	-0,474427	-0,536402	-34,482962	526,494938	-2,447247
09:20:53,12	0,881989	3,275991	-0,069007	-0,445023	0,211004	-0,193039	-6,251915	-0,480334	-0,536360	3,074060	35,475198	-2,432910	2,958715	2,299132	-1,545757	285,961172	-191,334283	10,446021	-6,251915	-0,480334	-0,536360	-34,632155	526,250560	-2,432910	-6,251915	-0,480334	-0,536360	-34,632155	526,250560	-2,432910
09:20:53,17	0,881989	3,275991	-0,069007	-0,445023	0,211004	-0,193039	-6,254288	-0,480038	-0,538746	3,002220	35,264926	-2,430080	2,953981	2,298150	-1,544208	285,922433	-191,261112	10,466237	-6,254288	-0,480038	-0,538746	-34,680738	526,226531	-2,430080	-6,254288	-0,480038	-0,538746	-34,680738	526,226531	-2,430080
09:20:53,22	0,881989	3,275991	-0,069007	-0,445023	0,211004	-0,193039	-6,251071	-0,476429	-0,537196	2,858556	35,362077	-2,409865	2,957942	2,301176	-1,544257	285,833686	-191,201903	10,465364	-6,251071	-0,476429	-0,537196	-34,541104	526,071144	-2,409865	-6,251071	-0,476429	-0,537196	-34,541104	526,071144	-2,409865
09:20:53,27	0,881989	3,275991	-0,069007	-0,445023	0,211004	-0,193039	-6,255673	-0,478346	-0,537246	2,965161	35,016331	-2,410737	2,954176	2,300393	-1,546251	285,733906	-191,221701	10,461357	-6,255673	-0,478346	-0,537246	-34,585012	526,086626	-2,410737	-6,255673	-0,478346	-0,537246	-34,585012	526,086626	-2,410737
09:20:53,32	0,881989	3,275991	-0,069007	-0,445023	0,211004	-0,193039	-6,253112	-0,475476	-0,539240	2,748899	35,072986	-2,414744	2,953626	2,291761	-1,546225	285,711246	-191,169914	10,461857	-6,253112	-0,475476	-0,539240	-34,575999	525,942249	-2,414744	-6,253112	-0,475476	-0,539240	-34,575999	525,942249	-2,414744
09:20:53,37	0,881989	3,275991	-0,069007	-0,445023	0,211004	-0,193039	-6,244013	-0,475724	-0,536543	2,742651	35,390464	-2,395496	2,954723	2,293520	-1,545128	285,651090	-191,116940	10,415503	-6,244013	-0,475724	-0,536543	-34,601666	525,545495	-2,395496	-6,244013	-0,475724	-0,536543	-34,601666	525,545495	-2,395496
09:20:53,42	0,881989	3,275991	-0,069007	-0,445023	0,211004	-0,193039	-6,244013	-0,475724	-0,536543	2,742651	35,390464	-2,395496	2,953446	2,291244	-1,549398	285,600586	-191,088875	10,443187	-6,244013	-0,475724	-0,536543	-34,601666	525,545495	-2,395496	-6,244013	-0,475724	-0,536543	-34,601666	525,545495	-2,395496
09:20:53,47	0,881989	3,275991	-0,069007	-0,445023	0,211004	-0,193039	-6,244823	-0,479418	-0,542387	3,002250	35,322144	-2,432914	2,946759	2,295577	-1,544029	285,490193	-191,043638	10,451681	-6,244823	-0,479418	-0,542387	-34,632088	525,540718	-2,432914	-6,244823	-0,479418	-0,542387	-34,632088	525,540718	-2,432914
09:20:53,53	0,881989	3,275991	-0,069007	-0,445023	0,211004	-0,193039	-6,245232	-0,471461	-0,537018	2,572438	35,182645	-2,424420	2,953843	2,296391	-1,547879	285,521923	-191,078710	10,473300	-6,245232	-0,471461	-0,537018	-34,437234	525,433340	-2,424420	-6,245232	-0,471461	-0,537018	-34,437234	525,433340	-2,424420
09:20:53,58	0,881989	3,275991	-0,069007	-0,445023	0,211004	-0,193039	-6,249479	-0,477189	-0,540867	2,855798	35,006794	-2,402801	2,953039	2,293388	-1,549106	285,388759	-191,007794	10,457722	-6,249479	-0,477189	-0,540867	-34,603541	525,590912	-2,402801	-6,249479	-0,477189	-0,540867	-34,603541	525,590912	-2,402801
09:20:53,63	0,881989	3,275991	-0,069007	-0,445023	0,211004	-0,193039	-6,246476	-0,477994	-0,542095	2,892488	35,012187	-2,418379	2,960648	2,300913	-1,546236	285,736056	-191,231314	10,471903	-6,246476	-0,477994	-0,542095	-34,630039	525,360542	-2,418379	-6,246476	-0,477994	-0,542095	-34,630039	525,360542	-2,418379
09:20:53,68	0,881989	3,275991	-0,069007	-0,445023	0,211004	-0,193039	-7,823598	-0,499952	-0,741727	3,714895	37,711856	-2,247685	3,760617	3,648237	-1,748738	358,590101	-233,639476	10,628416	-7,823598	-0,499952	-0,741727	-35,531368	651,864317	-2,247685	-7,823598	-0,499952	-0,741727	-35,531368	651,864317	-2,247685
09:20:53,73	0,932029	3,275996	-0,068991	-0,445029	0,211001	-0,193001	-7,823598	-0,499952	-0,741727	3,714895	37,711856	-2,247685	3,899666	3,877216	-1,738044	370,668755	-240,420288	10,711634	-7,823598	-0,499952	-0,741727	-35,531368	651,864317	-2,247685	-7,823598	-0,499952	-0,741727	-35,531368	651,864317	-2,247685
09:20:53,78	0,932029	3,275996	-0,068991	-0,445029	0,211001	-0,193001	-8,091424	-0,505883	-0,731033	4,190273	37,635714	-2,164467	3,879475	3,845540	-1,732211	369,443767	-239,739027	10,806986	-8,091424	-0,505883	-0,731033	-35,521561	672,812535	-2,164467	-8,091424	-0,505883	-0,731033	-35,521561	672,812535	-2,164467
09:20:53,83	0,932029	3,275996	-0,068991	-0,445029	0,211001	-0,193001	-8,053896	-0,504235	-0,725200	4,082052	38,185669	-2,069115	3,873710	3,841823	-1,725123	368,795882	-239,363720	10,800426	-8,053896	-0,504235	-0,725200	-35,500384	670,416543	-2,069115	-8,053896	-0,504235	-0,725200	-35,500384	670,416543	-2,069115
09:20:53,88	0,932029	3,275996	-0,068991	-0,445029	0,211001	-0,193001	-8,047796	-0,501101	-0,718112	3,920180	37,754181	-2,075675	3,870450	3,831282	-1,721068	368,247762	-239,112237	10,790140	-8,047796	-0,501101	-0,718112	-35,416257	669,506129	-2,075675	-8,047796	-0,501101	-0,718112	-35,416257	669,506129	-2,075675
09:20:53,93	0,932029	3,275996	-0,068991	-0,445029	0,211001	-0,193001	-8,037036	-0,503548	-0,714057	3,991154	37,713258	-2,085961	3,865095	3,828008	-1,723160	367,862882	-238,873468	10,820986	-8,037036	-0,503548	-0,714057	-35,537372	668,620570	-2,085961	-8,037036	-0,503548	-0,714057	-35,537372	668,620570	-2,085961
09:20:53,98	0,932029	3,275996	-0,068991	-0,445029	0,211001	-0,193001	-8,031524	-0,500548	-0,716149	3,849467	37,547188	-2,055115	3,858708	3,820484	-1,717821	367,544509	-238,703601	10,848457	-8,031524	-0,500548	-0,716149	-35,443518	668,021798	-2,055115	-8,031524	-0,500548	-0,716149	-35,443518	668,021798	-2,055115
09:20:54,03	0,932029	3,275996	-0,068991	-0,445029	0,211001	-0,193001	-8,021814	-0,498778	-0,710810	3,745395	37,691428	-2,027644	3,861162	3,818426	-1,726076	367,284333	-238,580557	10,869904	-8,021814	-0,498778	-0,710810	-35,408714	667,403846	-2,027644	-8,021814	-0,498778	-0,710810	-35,408714	667,403846	-2,027644
09:20:54,08	0,932029	3,275996	-0,068991	-0,445029	0,211001	-0,193001	-8,021258	-0,501933	-0,719065	3,885880	37,433500	-2,006197	3,857752	3,808852	-1,723054	367,002230	-238,482273	10,876949	-8,021258	-0,501933	-0,719065	-35,515828	667,102270	-2,006197	-8,021258	-0,501933	-0,719065	-35,515828	667,102270	-2,006197
09:20:54,13	0,932029	3,275996	-0,068991	-0,445029	0,211001	-0,193001	-8,011262	-0,503766	-0,716043	3,925278	37,659838	-1,999152	3,859344	3,818630	-1,729979	367,221847	-238,439717	10,891685	-8,011262	-0,503766	-0,716043	-35,620344	666,543928	-1,999152	-8,011262	-0,503766	-0,716043	-35,620344	666,543928	-1,999152
09:20:54,18	0,932029	3,275996	-0,068991	-0,445029	0,211001	-0,193001	-8,020526	-0,500256	-0,722968	3,889428	37,347018	-1,984416	4,636554	5,153118	-1,522288	438,731571	-279,114331	10,954163	-8,020526	-0,500256	-0,722968	-35,380671	666,958343	-1,984416	-8,020526	-0,500256	-0,722968	-35,380671	666,958343	-1,984416
09:20:54,23	0,981984	3,275979	-0,068994	-0,444997	0,210985	-0,193007	-9,564831	-0,506095	-0,515277	4,722703	39,309707	-1,921938	4,758109	5,320306	-1,376239	448,009205	-285,176885	10,994625	-9,564831	-0,506095	-0,515277	-35,005784	790,148924	-1,921938	-9,564831	-0,506095	-0,515277	-35,005784	790,148924	-1,921938
09:20:54,28	0,981984	3,275979	-0,068994	-0,444997	0,210985	-0,193007	-9,770398	-0,527771	-0,369228	5,238336	39,686157	-1,881476	4,739572	5,278133	-1,367985	446,060345	-284,251682	11,073415	-9,770398	-0,527771	-0,369228	-36,191698	806,662394	-1,881476	-9,770398	-0,527771	-0,369228	-36,191698	806,662394	-1,881476
09:20:54,33	0,981984	3,275979	-0,068994	-0,444997	0,210985	-0,193007	-9,724606	-0,532804	-0,360974	5,326864	39,916976	-1,802686	4,731780	5,261855	-1,362656	444,877129	-283,571846	11,056743	-9,724606	-0,532804	-0,360974	-36,498249	803,298543	-1,802686	-9,724606	-0,532804	-0,360974	-36,498249	803,298543	-1,802686
09:20:54,38	0,981984	3,275979	-0,068994	-0,444997	0,210985	-0,193007	-9,706613	-0,534195	-0,355644	5,396337	39,488016	-1,819358	4,721587	5,250918	-1,363376	444,076828	-283,174517	11,065059	-9,706613	-0,534195	-0,355644	-36,537960	801,457108	-1,819358	-9,706613	-0,534195	-0,355644	-36,537960	801,457108	-1,819358
09:20:54,43	0,981984	3,275979	-0,068994	-0,444997	0,210985	-0,193007	-9,692045	-0,530836	-0,356365	5,165623	39,353800	-1,811042	4,714105	5,239241	-1,360887	443,460708	-282,849312	11,082115	-9,692045	-0,530836	-0,356365	-36,505005	800,179314	-1,811042	-9,692045	-0,530836	-0,356365	-36,505005	800,179314	-1,811042
09:20:54,48	0,981984	3,275979	-0,068994	-0,444997	0,210985	-0,193007	-9,678191	-0,530195	-0,353876	5,105890	39,378006	-1,793987	4,711982	5,229234	-1,365759	442,908672	-282,580646	11,092662	-9,678191	-0,530195	-0,353876	-36,514455	799,116017	-1,793987	-9,678191	-0,530195	-0,353876	-36,514455	799,116017	-1,793987
09:20:54,53	0,981984	3,275979	-0,068994	-0,444997	0,210985	-0,193007	-9,668464	-0,533360	-0,358748	5,227101	39,271426	-1,783439	4,710704	5,216619	-1,367829	442,498495	-282,408505	11,106405	-9,668464	-0,533360	-0,358748	-36,641662	798,245828	-1,783439	-9,668464	-0,533360	-0,358748	-36,641662	798,245828	-1,783439
09:20:54,58	0,981984	3,275979	-0,068994	-0,444997	0,210985	-0,193007	-9,656900	-0,538561	-0,360818	5,441537	39,431449	-1,769696	4,704050	5,216966	-1,368425	442,073906	-282,210053	11,106699	-9,656900	-0,538561	-0,360818	-36,835496	797,498094	-1,769696	-9,656900	-0,538561	-0,360818	-36,835496	797,498094	-1,769696
09:20:54,63	0,981984	3,275979	-0,068994	-0,444997	0,210985	-0,193007	-9,653873	-0,532625	-0,361414	5,092414	39,121909	-1,769402	4,702335	5,205177	-1,371616	441,746878	-282,054820	11,134310	-9,653873	-0,532625	-0,361414	-36,718611	796,950955	-1,769402	-9,653873	-0,532625	-0,361414	-36,718611	796,950955	-1,769402
09:20:54,68	0,981984	3,275979	-0,068994	-0,444997	0,210985	-0,193007	-9,642806	-0,537034	-0,364605	5,292644	39,336573	-1,741791	4,700545	5,199373	-1,370222	441,379397	-281,880397	11,117430	-9,642806	-0,537034	-0,364605	-36,864549	796,296843	-1,741791	-9,642806	-0,537034	-0,364605	-36,864549	796,296843	-1,741791
09:20:54,73	0,981984	3,275979	-0,068994	-0,444997	0,210985	-0,193007	-9,636885	-0,538386	-0,363211	5,330244	39,239021	-1,758671	4,699526	5,196495	-1,374580	441,132687	-281,738102	11,145953	-9,636885	-0,538386	-0,363211	-36,933054	795,734469	-1,758671	-9,636885	-0,538386	-0,363211	-36,933054	795,734469	-1,758671
09:20:54,78	0,981984	3,275979	-0,068994	-0,444997	0,210985	-0,193007	-9,633883	-0,538943	-0,367568	5,359067	39,110319	-1,730148	4,693156	5,189471	-1,374299	440,845004	-281,610612	11,150680	-9,633883	-0,538943	-0,367568	-36,947929	795,370112	-1,730148	-9,633883	-0,538943	-0,367568	-36,947929	795,370112	-1,730148
09:20:54,83	0,981984	3,275979	-0,068994	-0,444997	0,210985	-0,193007	-9,624615	-0,536937	-0,367288	5,221355	39,279379	-1,725422	4,689688	5,187202	-1,377922	440,579134	-281,548626	11,142131	-9,624615	-0,536937	-0,367288	-36,928218	794,811620	-1,725422	-9,624615	-0,536937	-0,367288	-36,928218	794,811620	-1,725422
09:20:54,88	0,981984	3,275979	-0,068994	-0,444997	0,210985	-0,193007	-9,620916	-0,535069	-0,370910	5,044933	39,210454	-1,733970	4,691697	5,177789	-1,379561	440,348303	-281,425682	11,114474	-9,620916	-0,535069	-0,370910	-36,957953	794,452368	-1,733970	-9,620916	-0,535069	-0,370910	-36,957953	794,452368	-1,733970
09:20:54,93	0,981984	3,275979	-0,068994	-0,444997	0,210985	-0,193007	-9,613769	-0,541515	-0,372549	5,371188	39,320738	-1,761627	4,686082	5,174244	-1,378448	440,155859	-281,313968	11,151773	-9,613769	-0,541515	-0,372549	-37,137719	794,001587	-1,761627	-9,613769	-0,541515	-0,372549	-37,137719	794,001587	-1,761627
09:20:54,98	0,981984	3,275979	-0,068994	-0,444997	0,210985	-0,193007	-9,607891	-0,538425	-0,371437	5,211052	39,403862	-1,724328	4,689255	5,171814	-1,379694	439,957088	-281,242071	11,147375	-9,607891	-0,538425	-0,371437	-37,055318	793,623308	-1,724328	-9,607891	-0,538425	-0,371437	-37,055318	793,623308	-1,724328
09:20:55,03	0,981984	3,275979	-0,068994	-0,444997	0,210985	-0,193007	-9,607374	-0,542388	-0,372683	5,379999	39,222681	-1,728726	4,686496	5,175536	-1,380972	439,740914	-281,124612	11,159057	-9,607374	-0,542388	-0,372683	-37,197455	793,401506	-1,728726	-9,607374	-0,542388	-0,372683	-37,197455	793,401506	-1,728726
09:20:55,08	0,981984	3,275979	-0,068994	-0,444997	0,210985	-0,193007	-9,609217	-0,538137	-0,373961	5,152592	38,880904	-1,717044	4,686747	5,169550	-1,382615	439,531566	-281,023128	11,135544	-9,609217	-0,538137	-0,373961	-37,091173	793,204404	-1,717044	-9,609217	-0,538137	-0,373961	-37,091173	793,204404	-1,717044
09:20:55,13	0,981984	3,275979	-0,068994	-0,444997	0,210985	-0,193007	-9,604158	-0,541347	-0,375604	5,302728	38,911889	-1,740557	4,682956	5,168668	-1,381877	439,391172	-280,961685	11,171636	-9,604158	-0,541347	-0,375604	-37,193025	792,838319	-1,740557	-9,604158	-0,541347	-0,375604	-37,193025	792,838319	-1,740557
09:20:55,18	0,981984	3,275979	-0,068994	-0,444997	0,210985	-0,193007	-9,601499	-0,538506	-0,374866	5,138004	38,897862	-1,704465	4,678431	5,163703	-1,384685	439,169677	-280,887760	11,171625	-9,601499	-0,538506	-0,374866	-37,134720	792,615543	-1,704465	-9,601499	-0,538506	-0,374866	-37,134720	792,615543	-1,704465
09:20:55,23	0,981984	3,275979	-0,068994	-0,444997	0,210985	-0,193007	-9,594936	-0,537070	-0,377674	5,016581	39,010340	-1,704476	4,679929	5,158689	-1,382785	439,004678	-280,820668	11,183520	-9,594936	-0,537070	-0,377674	-37,143380	792,212848	-1,704476	-9,594936	-0,537070	-0,377674	-37,143380	792,212848	-1,704476
09:20:55,28	0,981984	3,275979	-0,068994	-0,444997	0,210985	-0,193007	-9,591343	-0,540874	-0,375774	5,189992	39,020734	-1,692582	4,680252	5,157794	-1,386733	438,863935	-280,758440	11,184439	-9,591343	-0,540874	-0,375774	-37,268582	791,941196	-1,692582	-9,591343	-0,540874	-0,375774	-37,268582	791,941196	-1,692582
09:20:55,33	0,981984	3,275979	-0,068994	-0,444997	0,210985	-0,193007	-9,590730	-0,541601	-0,379721	5,211347	38,899634	-1,691662	4,680020	5,152481	-1,387940	438,720165	-280,689999	11,188016	-9,590730	-0,541601	-0,379721	-37,304345	791,771938	-1,691662	-9,590730	-0,541601	-0,379721	-37,304345	791,771938	-1,691662
09:20:55,38	0,981984	3,275979	-0,068994	-0,444997	0,210985	-0,193007	-9,586012	-0,544057	-0,380928	5,326443	38,986220	-1,688086	4,678018	5,152199	-1,390331	438,587966	-280,613952	11,192878	-9,586012	-0,544057	-0,380928	-37,382041	791,488194	-1,688086	-9,586012	-0,544057	-0,380928	-37,382041	791,488194	-1,688086
09:20:55,43	0,981984	3,275979	-0,068994	-0,444997	0,210985	-0,193007	-9,584768	-0,542464	-0,383320	5,243334	38,898426	-1,683223	4,679534	5,152785	-1,391569	438,442590	-280,524593	11,188646	-9,584768	-0,542464	-0,383320	-37,340051	791,302701	-1,683223	-9,584768	-0,542464	-0,383320	-37,340051	791,302701	-1,683223
09:20:55,48	0,981984	3,275979	-0,068994	-0,444997	0,210985	-0,193007	-9,586033	-0,543484	-0,384557	5,301090	38,662054	-1,687455	4,673355	5,146194	-1,393542	438,293451	-280,513968	11,213900	-9,586033	-0,543484	-0,384557	-37,362390	791,165651	-1,687455	-9,586033	-0,543484	-0,384557	-37,362390	791,165651	-1,687455
09:20:55,53	0,981984	3,275979	-0,068994	-0,444997	0,210985	-0,193007	-9,577235	-0,541428	-0,386530	5,128816	38,985084	-1,662202	4,676145	5,145286	-1,393218	438,186809	-280,436312	11,183717	-9,577235	-0,541428	-0,386530	-37,373277	790,798031	-1,662202	-9,577235	-0,541428	-0,386530	-37,373277	790,798031	-1,662202
09:20:55,58	0,981984	3,275979	-0,068994	-0,444997	0,210985	-0,193007	-9,577844	-0,544298	-0,386206	5,291994	38,822226	-1,692384	4,670008	5,143814	-1,391346	438,032464	-280,344828	11,185817	-9,577844	-0,544298	-0,386206	-37,435404	790,682991	-1,692384	-9,577844	-0,544298	-0,386206	-37,435404	790,682991	-1,692384
09:20:55,63	0,981984	3,275979	-0,068994	-0,444997	0,210985	-0,193007	-9,573500	-0,539720	-0,384335	5,055973	38,868688	-1,690285	4,674981	5,145410	-1,393321	437,886117	-280,326444	11,233814	-9,573500	-0,539720	-0,384335	-37,312022	790,388475	-1,690285	-9,573500	-0,539720	-0,384335	-37,312022	790,388475	-1,690285
09:20:55,68	0,981984	3,275979	-0,068994	-0,444997	0,210985	-0,193007	-9,577370	-0,543228	-0,386310	5,181148	38,531552	-1,642287	4,671220	5,140308	-1,393760	437,755079	-280,294060	11,225368	-9,577370	-0,543228	-0,386310	-37,462243	790,355080	-1,642287	-9,577370	-0,543228	-0,386310	-37,462243	790,355080	-1,642287
09:20:55,73	0,981984	3,275979	-0,068994	-0,444997	0,210985	-0,193007	-9,571070	-0,542522	-0,386748	5,106950	38,729443	-1,650733	4,667676	5,135625	-1,394551	437,704902	-280,196877	11,218480	-9,571070	-0,542522	-0,386748	-37,481001	790,058474	-1,650733	-9,571070	-0,542522	-0,386748	-37,481001	790,058474	-1,650733
09:20:55,78	0,981984	3,275979	-0,068994	-0,444997	0,210985	-0,193007	-9,565243	-0,541794	-0,387539	5,128196	38,940420	-1,657621	4,670441	5,139675	-1,391904	437,609866	-280,158348	11,195934	-9,565243	-0,541794	-0,387539	-37,402649	789,812003	-1,657621	-9,565243	-0,541794	-0,387539	-37,402649	789,812003	-1,657621
09:20:55,83	0,981984	3,275979	-0,068994	-0,444997	0,210985	-0,193007	-9,570133	-0,542164	-0,384893	5,133278	38,584600	-1,680167	4,672524	5,133117	-1,396184	437,489075	-280,194512	11,222234	-9,570133	-0,542164	-0,384893	-37,426601	789,840005	-1,680167	-9,570133	-0,542164	-0,384893	-37,426601	789,840005	-1,680167
09:20:55,88	0,981984	3,275979	-0,068994	-0,444997	0,210985	-0,193007	-9,568364	-0,540045	-0,390014	4,996294	38,479247	-1,653900	4,668209	5,130885	-1,398567	437,364946	-280,098061	11,226973	-9,568364	-0,540045	-0,390014	-37,397259	789,595833	-1,653900	-9,568364	-0,540045	-0,390014	-37,397259	789,595833	-1,653900
09:20:55,93	0,981984	3,275979	-0,068994	-0,444997	0,210985	-0,193007	-9,568364	-0,540045	-0,390014	4,996294	38,479247	-1,653900	4,665597	5,132398	-1,396297	437,235790	-280,067987	11,237345	-9,568364	-0,540045	-0,390014	-37,397259	789,595833	-1,653900	-9,568364	-0,540045	-0,390014	-37,397259	789,595833	-1,653900
09:20:55,98	0,981984	3,275979	-0,068994	-0,444997	0,210985	-0,193007	-9,561409	-0,541608	-0,389286	4,995556	38,669084	-1,638756	4,667290	5,127082	-1,395926	437,171663	-280,033443	11,219009	-9,561409	-0,541608	-0,389286	-37,520636	789,239691	-1,638756	-9,561409	-0,541608	-0,389286	-37,520636	789,239691	-1,638756
09:20:56,03	0,981984	3,275979	-0,068994	-0,444997	0,210985	-0,193007	-9,557651	-0,545732	-0,388915	5,207858	38,791694	-1,657092	4,666540	5,132186	-1,397557	437,081027	-279,946795	11,204955	-9,557651	-0,545732	-0,388915	-37,632071	789,067297	-1,657092	-9,557651	-0,545732	-0,388915	-37,632071	789,067297	-1,657092
09:20:56,08	0,981984	3,275979	-0,068994	-0,444997	0,210985	-0,193007	-9,561697	-0,542530	-0,390546	5,071106	38,459505	-1,671146	4,667506	5,128856	-1,402607	436,974425	-279,906498	11,253694	-9,561697	-0,542530	-0,390546	-37,517512	789,052689	-1,671146	-9,561697	-0,542530	-0,390546	-37,517512	789,052689	-1,671146
09:20:56,13	0,981984	3,275979	-0,068994	-0,444997	0,210985	-0,193007	-9,559296	-0,545031	-0,395596	5,182768	38,471875	-1,622407	4,665577	5,121881	-1,398756	436,863443	-279,885082	11,237274	-9,559296	-0,545031	-0,395596	-37,602198	788,876600	-1,622407	-9,559296	-0,545031	-0,395596	-37,602198	788,876600	-1,622407
09:20:56,18	0,981984	3,275979	-0,068994	-0,444997	0,210985	-0,193007	-9,552291	-0,546848	-0,391745	5,240297	38,729301	-1,638827	4,666559	5,126307	-1,398027	436,769950	-279,845123	11,254433	-9,552291	-0,546848	-0,391745	-37,687287	788,584153	-1,638827	-9,552291	-0,546848	-0,391745	-37,687287	788,584153	-1,638827
09:20:56,23	0,981984	3,275979	-0,068994	-0,444997	0,210985	-0,193007	-9,556615	-0,545485	-0,391016	5,157295	38,403520	-1,621668	4,659921	5,124266	-1,400020	436,675457	-279,793271	11,247137	-9,556615	-0,545485	-0,391016	-37,663316	788,597784	-1,621668	-9,556615	-0,545485	-0,391016	-37,663316	788,597784	-1,621668
09:20:56,28	0,981984	3,275979	-0,068994	-0,444997	0,210985	-0,193007	-9,551528	-0,540757	-0,393009	4,909091	38,560262	-1,628964	4,663364	5,122669	-1,398858	436,616831	-279,760302	11,262982	-9,551528	-0,540757	-0,393009	-37,540363	788,355232	-1,628964	-9,551528	-0,540757	-0,393009	-37,540363	788,355232	-1,628964
09:20:56,33	0,981984	3,275979	-0,068994	-0,444997	0,210985	-0,193007	-9,551867	-0,544538	-0,391846	5,104935	38,475394	-1,613119	4,659106	5,119873	-1,400853	436,536001	-279,728743	11,235816	-9,551867	-0,544538	-0,391846	-37,641317	788,296950	-1,613119	-9,551867	-0,544538	-0,391846	-37,641317	788,296950	-1,613119
09:20:56,38	0,981984	3,275979	-0,068994	-0,444997	0,210985	-0,193007	-9,547317	-0,542248	-0,393842	4,972784	38,626230	-1,640285	4,660762	5,121927	-1,397389	436,465797	-279,678274	11,241483	-9,547317	-0,542248	-0,393842	-37,593722	788,090587	-1,640285	-9,547317	-0,542248	-0,393842	-37,593722	788,090587	-1,640285
09:20:56,43	0,981984	3,275979	-0,068994	-0,444997	0,210985	-0,193007	-9,549923	-0,542656	-0,390378	5,002580	38,404652	-1,634618	4,661796	5,119133	-1,400117	436,384521	-279,637997	11,264413	-9,549923	-0,542656	-0,390378	-37,595916	788,073631	-1,634618	-9,549923	-0,542656	-0,390378	-37,595916	788,073631	-1,634618
09:20:56,48	0,981984	3,275979	-0,068994	-0,444997	0,210985	-0,193007	-9,548020	-0,544948	-0,393106	5,115997	38,413086	-1,611688	4,662175	5,117575	-1,399772	436,281052	-279,637261	11,260280	-9,548020	-0,544948	-0,393106	-37,662406	787,932673	-1,611688	-9,548020	-0,544948	-0,393106	-37,662406	787,932673	-1,611688
09:20:56,53	0,981984	3,275979	-0,068994	-0,444997	0,210985	-0,193007	-9,546861	-0,546055	-0,392761	5,122492	38,383387	-1,615822	4,660379	5,115667	-1,400955	436,243691	-279,580609	11,252914	-9,546861	-0,546055	-0,392761	-37,742852	787,811981	-1,615822	-9,546861	-0,546055	-0,392761	-37,742852	787,811981	-1,615822
09:20:56,58	0,981984	3,275979	-0,068994	-0,444997	0,210985	-0,193007	-9,544310	-0,545453	-0,393944	5,121574	38,455349	-1,623187	4,663641	5,113230	-1,401356	436,118966	-279,589727	11,293111	-9,544310	-0,545453	-0,393944	-37,696520	787,683701	-1,623187	-9,544310	-0,545453	-0,393944	-37,696520	787,683701	-1,623187
09:20:56,63	0,981984	3,275979	-0,068994	-0,444997	0,210985	-0,193007	-9,543831	-0,549498	-0,394345	5,261607	38,376833	-1,582990	4,658355	5,111939	-1,402559	436,095875	-279,517305	11,261380	-9,543831	-0,549498	-0,394345	-37,873947	787,567537	-1,582990	-9,543831	-0,549498	-0,394345	-37,873947	787,567537	-1,582990
09:20:56,68	0,981984	3,275979	-0,068994	-0,444997	0,210985	-0,193007	-9,540070	-0,545565	-0,395548	5,108291	38,516191	-1,614722	4,658196	5,108758	-1,400617	436,007561	-279,500765	11,295052	-9,540070	-0,545565	-0,395548	-37,718563	787,411665	-1,614722	-9,540070	-0,545565	-0,395548	-37,718563	787,411665	-1,614722
09:20:56,73	0,981984	3,275979	-0,068994	-0,444997	0,210985	-0,193007	-9,537235	-0,547018	-0,393606	5,154001	38,578850	-1,581049	4,658113	5,107245	-1,402989	435,949309	-279,452113	11,269343	-9,537235	-0,547018	-0,393606	-37,786893	787,251790	-1,581049	-9,537235	-0,547018	-0,393606	-37,786893	787,251790	-1,581049
09:20:56,78	0,981984	3,275979	-0,068994	-0,444997	0,210985	-0,193007	-9,535884	-0,547703	-0,395978	5,202616	38,574327	-1,606758	4,654826	5,103692	-1,401885	435,774429	-279,438583	11,279497	-9,535884	-0,547703	-0,395978	-37,792031	787,141215	-1,606758	-9,535884	-0,547703	-0,395978	-37,792031	787,141215	-1,606758
09:20:56,83	0,981984	3,275979	-0,068994	-0,444997	0,210985	-0,193007	-9,531163	-0,546632	-0,394874	5,071238	38,661611	-1,596604	4,653579	5,109093	-1,405455	435,730504	-279,355899	11,246594	-9,531163	-0,546632	-0,394874	-37,839391	786,857888	-1,596604	-9,531163	-0,546632	-0,394874	-37,839391	786,857888	-1,596604
09:20:56,88	0,981984	3,275979	-0,068994	-0,444997	0,210985	-0,193007	-9,535217	-0,542852	-0,398443	4,924306	38,371392	-1,629507	4,656474	5,101519	-1,403877	435,684562	-279,355632	11,255182	-9,535217	-0,542852	-0,398443	-37,689569	786,885954	-1,629507	-9,535217	-0,542852	-0,398443	-37,689569	786,885954	-1,629507
09:20:56,93	0,981984	3,275979	-0,068994	-0,444997	0,210985	-0,193007	-9,530105	-0,549146	-0,396866	5,228851	38,597316	-1,620919	4,660466	5,103404	-1,404289	435,630620	-279,357992	11,261726	-9,530105	-0,549146	-0,396866	-37,879098	786,710553	-1,620919	-9,530105	-0,549146	-0,396866	-37,879098	786,710553	-1,620919
09:20:56,98	0,981984	3,275979	-0,068994	-0,444997	0,210985	-0,193007	-9,533734	-0,551661	-0,397277	5,330610	38,363076	-1,614375	4,654422	5,099229	-1,399262	435,532540	-279,337629	11,273199	-9,533734	-0,551661	-0,397277	-37,974757	786,761185	-1,614375	-9,533734	-0,551661	-0,397277	-37,974757	786,761185	-1,614375
09:20:57,03	0,981984	3,275979	-0,068994	-0,444997	0,210985	-0,193007	-9,527096	-0,548514	-0,392251	5,135564	38,613115	-1,602902	4,653113	5,103944	-1,404774	435,468436	-279,271149	11,250743	-9,527096	-0,548514	-0,392251	-37,922769	786,490165	-1,602902	-9,527096	-0,548514	-0,392251	-37,922769	786,490165	-1,602902
09:20:57,08	0,981984	3,275979	-0,068994	-0,444997	0,210985	-0,193007	-9,530525	-0,545023	-0,397762	4,979573	38,346085	-1,625358	4,653026	5,104602	-1,403637	435,426179	-279,271153	11,240878	-9,530525	-0,545023	-0,397762	-37,804746	786,492261	-1,625358	-9,530525	-0,545023	-0,397762	-37,804746	786,492261	-1,625358
09:20:57,13	0,981984	3,275979	-0,068994	-0,444997	0,210985	-0,193007	-9,531051	-0,544619	-0,396626	4,937419	38,282116	-1,635223	4,654700	5,102043	-1,403641	435,363120	-279,230233	11,257284	-9,531051	-0,544619	-0,396626	-37,815165	786,469619	-1,635223	-9,531051	-0,544619	-0,396626	-37,815165	786,469619	-1,635223
09:20:57,18	0,981984	3,275979	-0,068994	-0,444997	0,210985	-0,193007	-9,529671	-0,547348	-0,396629	5,083222	38,278783	-1,618817	4,652208	5,098243	-1,403677	435,277712	-279,199979	11,243624	-9,529671	-0,547348	-0,396629	-37,883568	786,357989	-1,618817	-9,529671	-0,547348	-0,396629	-37,883568	786,357989	-1,618817
09:20:57,23	0,981984	3,275979	-0,068994	-0,444997	0,210985	-0,193007	-9,525135	-0,547090	-0,396666	5,053313	38,425580	-1,632477	4,651030	5,096271	-1,402887	435,268684	-279,188050	11,257657	-9,525135	-0,547090	-0,396666	-37,893240	786,148684	-1,632477	-9,525135	-0,547090	-0,396666	-37,893240	786,148684	-1,632477
09:20:57,28	0,981984	3,275979	-0,068994	-0,444997	0,210985	-0,193007	-9,522838	-0,547056	-0,395875	5,057371	38,531238	-1,618444	4,650836	5,095541	-1,406046	435,162855	-279,136167	11,252497	-9,522838	-0,547056	-0,395875	-37,886527	786,074032	-1,618444	-9,522838	-0,547056	-0,395875	-37,886527	786,074032	-1,618444
09:20:57,33	0,981984	3,275979	-0,068994	-0,444997	0,210985	-0,193007	-9,522109	-0,547252	-0,399035	5,059578	38,451562	-1,623604	4,650805	5,092357	-1,404478	435,131205	-279,113198	11,271507	-9,522109	-0,547252	-0,399035	-37,899702	785,937117	-1,623604	-9,522109	-0,547252	-0,399035	-37,899702	785,937117	-1,623604
09:20:57,38	0,981984	3,275979	-0,068994	-0,444997	0,210985	-0,193007	-9,519336	-0,548817	-0,397467	5,145048	38,556878	-1,604594	4,647107	5,093270	-1,406074	435,050172	-279,081180	11,278678	-9,519336	-0,548817	-0,397467	-37,937119	785,824732	-1,604594	-9,519336	-0,548817	-0,397467	-37,937119	785,824732	-1,604594
09:20:57,43	0,981984	3,275979	-0,068994	-0,444997	0,210985	-0,193007	-9,518278	-0,545159	-0,399063	4,941997	38,525683	-1,597423	4,651698	5,089968	-1,402208	434,978535	-279,089038	11,267423	-9,518278	-0,545159	-0,399063	-37,852947	785,710521	-1,597423	-9,518278	-0,545159	-0,399063	-37,852947	785,710521	-1,597423
09:20:57,48	0,981984	3,275979	-0,068994	-0,444997	0,210985	-0,193007	-9,517714	-0,550786	-0,395196	5,191977	38,496900	-1,608678	4,649241	5,095194	-1,402267	434,916967	-279,010645	11,261264	-9,517714	-0,550786	-0,395196	-38,044686	785,637465	-1,608678	-9,517714	-0,550786	-0,395196	-38,044686	785,637465	-1,608678
09:20:57,53	0,981984	3,275979	-0,068994	-0,444997	0,210985	-0,193007	-9,521011	-0,546045	-0,395256	4,982568	38,232963	-1,614837	4,644435	5,089907	-1,403853	434,853236	-278,992510	11,237624	-9,521011	-0,546045	-0,395256	-37,881951	785,632309	-1,614837	-9,521011	-0,546045	-0,395256	-37,881951	785,632309	-1,614837
09:20:57,58	0,981984	3,275979	-0,068994	-0,444997	0,210985	-0,193007	-9,514030	-0,544526	-0,396842	4,887422	38,531711	-1,638477	4,646600	5,091471	-1,402324	434,763836	-278,980342	11,262834	-9,514030	-0,544526	-0,396842	-37,857859	785,383054	-1,638477	-9,514030	-0,544526	-0,396842	-37,857859	785,383054	-1,638477
09:20:57,63	0,981984	3,275979	-0,068994	-0,444997	0,210985	-0,193007	-9,516467	-0,545619	-0,395313	4,910098	38,321479	-1,613267	4,648977	5,090296	-1,401934	434,764034	-278,968145	11,253532	-9,516467	-0,545619	-0,395313	-37,920987	785,364129	-1,613267	-9,516467	-0,545619	-0,395313	-37,920987	785,364129	-1,613267
09:20:57,68	0,981984	3,275979	-0,068994	-0,444997	0,210985	-0,193007	-9,516638	-0,548265	-0,394923	5,058342	38,306675	-1,622569	4,648915	5,085731	-1,402691	434,726060	-278,964609	11,278033	-9,516638	-0,548265	-0,394923	-37,980440	785,362725	-1,622569	-9,516638	-0,548265	-0,394923	-37,980440	785,362725	-1,622569
09:20:57,73	0,981984	3,275979	-0,068994	-0,444997	0,210985	-0,193007	-9,512652	-0,550494	-0,395680	5,158325	38,479255	-1,598068	4,645789	5,085105	-1,405455	434,632223	-278,925449	11,281301	-9,512652	-0,550494	-0,395680	-38,055432	785,222462	-1,598068	-9,512652	-0,550494	-0,395680	-38,055432	785,222462	-1,598068
09:20:57,78	0,981984	3,275979	-0,068994	-0,444997	0,210985	-0,193007	-9,510548	-0,548100	-0,398443	5,020838	38,487848	-1,594800	4,649855	5,088959	-1,402765	434,604385	-278,911657	11,271976	-9,510548	-0,548100	-0,398443	-38,004999	785,065845	-1,594800	-9,510548	-0,548100	-0,398443	-38,004999	785,065845	-1,594800
09:20:57,83	0,981984	3,275979	-0,068994	-0,444997	0,210985	-0,193007	-9,515918	-0,549694	-0,395753	5,101777	38,177570	-1,604125	4,647944	5,088790	-1,403984	434,529890	-278,894031	11,249467	-9,515918	-0,549694	-0,395753	-38,049229	785,177162	-1,604125	-9,515918	-0,549694	-0,395753	-38,049229	785,177162	-1,604125
09:20:57,88	0,981984	3,275979	-0,068994	-0,444997	0,210985	-0,193007	-9,514816	-0,548123	-0,396973	4,998097	38,161543	-1,626634	4,650334	5,086111	-1,403160	434,517011	-278,820014	11,299936	-9,514816	-0,548123	-0,396973	-38,029577	785,074633	-1,626634	-9,514816	-0,548123	-0,396973	-38,029577	785,074633	-1,626634
09:20:57,93	0,981984	3,275979	-0,068994	-0,444997	0,210985	-0,193007	-9,513691	-0,551533	-0,396149	5,233050	38,171905	-1,576165	4,649006	5,084065	-1,403610	434,439864	-278,827638	11,256619	-9,513691	-0,551533	-0,396149	-38,062267	784,996647	-1,576165	-9,513691	-0,551533	-0,396149	-38,062267	784,996647	-1,576165
09:20:57,98	0,981984	3,275979	-0,068994	-0,444997	0,210985	-0,193007	-9,511255	-0,551405	-0,396599	5,181259	38,235554	-1,619482	4,648975	5,083666	-1,403212	434,415111	-278,795121	11,281834	-9,511255	-0,551405	-0,396599	-38,104071	784,869105	-1,619482	-9,511255	-0,551405	-0,396599	-38,104071	784,869105	-1,619482
09:20:58,03	0,981984	3,275979	-0,068994	-0,444997	0,210985	-0,193007	-9,510894	-0,551578	-0,396201	5,206011	38,216634	-1,594267	4,647070	5,084126	-1,403628	434,349105	-278,780701	11,292657	-9,510894	-0,551578	-0,396201	-38,092858	784,821841	-1,594267	-9,510894	-0,551578	-0,396201	-38,092858	784,821841	-1,594267
09:20:58,08	0,981984	3,275979	-0,068994	-0,444997	0,210985	-0,193007	-9,510340	-0,549698	-0,396616	5,087754	38,181066	-1,583444	4,643488	5,078465	-1,402858	434,289072	-278,719079	11,293321	-9,510340	-0,549698	-0,396616	-38,063561	784,742790	-1,583444	-9,510340	-0,549698	-0,396616	-38,063561	784,742790	-1,583444
09:20:58,13	0,981984	3,275979	-0,068994	-0,444997	0,210985	-0,193007	-9,503647	-0,549427	-0,395847	5,096992	38,446309	-1,582780	4,643349	5,080556	-1,403706	434,224989	-278,716018	11,251273	-9,503647	-0,549427	-0,395847	-38,033021	784,482620	-1,582780	-9,503647	-0,549427	-0,395847	-38,033021	784,482620	-1,582780
09:20:58,18	0,981984	3,275979	-0,068994	-0,444997	0,210985	-0,193007	-9,505388	-0,548261	-0,396695	5,006972	38,298737	-1,624828	4,640905	5,080029	-1,406026	434,188341	-278,705402	11,291662	-9,505388	-0,548261	-0,396695	-38,031513	784,471735	-1,624828	-9,505388	-0,548261	-0,396695	-38,031513	784,471735	-1,624828
09:20:58,23	0,981984	3,275979	-0,068994	-0,444997	0,210985	-0,193007	-9,503710	-0,546408	-0,399015	4,901490	38,348975	-1,584439	4,645528	5,079374	-1,404132	434,140177	-278,720021	11,242787	-9,503710	-0,546408	-0,399015	-37,991541	784,390208	-1,584439	-9,503710	-0,546408	-0,399015	-37,991541	784,390208	-1,584439
09:20:58,28	0,981984	3,275979	-0,068994	-0,444997	0,210985	-0,193007	-9,505455	-0,550739	-0,397121	5,089955	38,223851	-1,633314	4,643820	5,076779	-1,405639	434,150529	-278,666516	11,288238	-9,505455	-0,550739	-0,397121	-38,143053	784,402039	-1,633314	-9,505455	-0,550739	-0,397121	-38,143053	784,402039	-1,633314
09:20:58,33	0,981984	3,275979	-0,068994	-0,444997	0,210985	-0,193007	-9,502353	-0,550557	-0,398628	5,132019	38,367356	-1,587863	4,643668	5,077568	-1,404483	434,080322	-278,656713	11,322577	-9,502353	-0,550557	-0,398628	-38,086726	784,302054	-1,587863	-9,502353	-0,550557	-0,398628	-38,086726	784,302054	-1,587863
09:20:58,38	0,981984	3,275979	-0,068994	-0,444997	0,210985	-0,193007	-9,502960	-0,550032	-0,397472	5,078066	38,270061	-1,553524	4,639934	5,075175	-1,404729	433,973074	-278,637462	11,312544	-9,502960	-0,550032	-0,397472	-38,099408	784,252452	-1,553524	-9,502960	-0,550032	-0,397472	-38,099408	784,252452	-1,553524
09:20:58,43	0,981984	3,275979	-0,068994	-0,444997	0,210985	-0,193007	-9,499021	-0,547994	-0,397718	4,935159	38,372412	-1,563557	4,644743	5,076690	-1,402987	434,002436	-278,600314	11,285568	-9,499021	-0,547994	-0,397718	-38,082362	784,045550	-1,563557	-9,499021	-0,547994	-0,397718	-38,082362	784,045550	-1,563557
09:20:58,48	0,981984	3,275979	-0,068994	-0,444997	0,210985	-0,193007	-9,502737	-0,551402	-0,395976	5,159209	38,186021	-1,590533	4,641592	5,075457	-1,403792	433,917666	-278,632402	11,299709	-9,502737	-0,551402	-0,395976	-38,125813	784,150885	-1,590533	-9,502737	-0,551402	-0,395976	-38,125813	784,150885	-1,590533
09:20:58,53	0,981984	3,275979	-0,068994	-0,444997	0,210985	-0,193007	-9,500094	-0,549289	-0,396781	4,979181	38,266093	-1,576392	4,642761	5,074756	-1,405748	433,891264	-278,566348	11,293694	-9,500094	-0,549289	-0,396781	-38,140005	784,023474	-1,576392	-9,500094	-0,549289	-0,396781	-38,140005	784,023474	-1,576392
09:20:58,58	0,981984	3,275979	-0,068994	-0,444997	0,210985	-0,193007	-9,500071	-0,550652	-0,398737	5,094067	38,211401	-1,582407	4,645076	5,076978	-1,404210	433,867247	-278,544555	11,294433	-9,500071	-0,550652	-0,398737	-38,132123	783,966971	-1,582407	-9,500071	-0,550652	-0,398737	-38,132123	783,966971	-1,582407
09:20:58,63	0,981984	3,275979	-0,068994	-0,444997	0,210985	-0,193007	-9,503153	-0,551546	-0,397199	5,147395	38,019425	-1,581668	4,644867	5,071732	-1,404258	433,752694	-278,544251	11,270609	-9,503153	-0,551546	-0,397199	-38,148937	784,016957	-1,581668	-9,503153	-0,551546	-0,397199	-38,148937	784,016957	-1,581668
09:20:58,68	0,981984	3,275979	-0,068994	-0,444997	0,210985	-0,193007	-9,498506	-0,553987	-0,397247	5,217350	38,161733	-1,605492	4,640185	5,075903	-1,402339	433,754646	-278,487625	11,271045	-9,498506	-0,553987	-0,397247	-38,270655	783,794442	-1,605492	-9,498506	-0,553987	-0,397247	-38,270655	783,794442	-1,605492
09:20:58,73	0,981984	3,275979	-0,068994	-0,444997	0,210985	-0,193007	-9,499777	-0,547847	-0,395327	4,948088	38,069011	-1,605056	4,639568	5,072628	-1,405802	433,733549	-278,455627	11,312563	-9,499777	-0,547847	-0,395327	-38,057932	783,801504	-1,605056	-9,499777	-0,547847	-0,395327	-38,057932	783,801504	-1,605056
09:20:58,78	0,981984	3,275979	-0,068994	-0,444997	0,210985	-0,193007	-9,496632	-0,548951	-0,398791	5,022630	38,198263	-1,563538	4,637605	5,066535	-1,401968	433,627010	-278,492675	11,274979	-9,496632	-0,548951	-0,398791	-38,070010	783,683902	-1,563538	-9,496632	-0,548951	-0,398791	-38,070010	783,683902	-1,563538
09:20:58,83	0,981984	3,275979	-0,068994	-0,444997	0,210985	-0,193007	-9,490374	-0,550297	-0,394957	5,007297	38,449960	-1,601122	4,640599	5,068782	-1,400766	433,636653	-278,428063	11,325520	-9,490374	-0,550297	-0,394957	-38,191048	783,444311	-1,601122	-9,490374	-0,550297	-0,394957	-38,191048	783,444311	-1,601122
09:20:58,88	0,981984	3,275979	-0,068994	-0,444997	0,210985	-0,193007	-9,493816	-0,551767	-0,393754	5,144483	38,246993	-1,550581	4,635772	5,067165	-1,404305	433,566645	-278,377734	11,314396	-9,493816	-0,551767	-0,393754	-38,169210	783,511584	-1,550581	-9,493816	-0,551767	-0,393754	-38,169210	783,511584	-1,550581
09:20:58,93	0,981984	3,275979	-0,068994	-0,444997	0,210985	-0,193007	-9,490003	-0,548395	-0,397293	4,977717	38,359512	-1,561706	4,639809	5,067419	-1,403917	433,539504	-278,412418	11,323753	-9,490003	-0,548395	-0,397293	-38,071267	783,324728	-1,561706	-9,490003	-0,548395	-0,397293	-38,071267	783,324728	-1,561706
09:20:58,98	0,981984	3,275979	-0,068994	-0,444997	0,210985	-0,193007	-9,492241	-0,551764	-0,396905	5,109311	38,236941	-1,552348	4,640402	5,065057	-1,401611	433,523247	-278,405194	11,283740	-9,492241	-0,551764	-0,396905	-38,204161	783,377889	-1,552348	-9,492241	-0,551764	-0,396905	-38,204161	783,377889	-1,552348
09:20:59,03	0,981984	3,275979	-0,068994	-0,444997	0,210985	-0,193007	-9,490492	-0,553459	-0,394600	5,195570	38,310216	-1,592362	4,638484	5,064377	-1,403577	433,446173	-278,374520	11,300814	-9,490492	-0,553459	-0,394600	-38,250945	783,313840	-1,592362	-9,490492	-0,553459	-0,394600	-38,250945	783,313840	-1,592362
09:20:59,08	0,981984	3,275979	-0,068994	-0,444997	0,210985	-0,193007	-9,488944	-0,552138	-0,396566	5,114911	38,308615	-1,575287	4,637762	5,066475	-1,403628	433,370445	-278,323330	11,293759	-9,488944	-0,552138	-0,396566	-38,227915	783,190739	-1,575287	-9,488944	-0,552138	-0,396566	-38,227915	783,190739	-1,575287
09:20:59,13	0,981984	3,275979	-0,068994	-0,444997	0,210985	-0,193007	-9,490400	-0,550463	-0,396616	5,034271	38,141733	-1,582342	4,637793	5,064302	-1,401284	433,377726	-278,332880	11,291635	-9,490400	-0,550463	-0,396616	-38,177055	783,138141	-1,582342	-9,490400	-0,550463	-0,396616	-38,177055	783,138141	-1,582342
09:20:59,18	0,981984	3,275979	-0,068994	-0,444997	0,210985	-0,193007	-9,488533	-0,551576	-0,394273	5,087540	38,249887	-1,584466	4,640639	5,065272	-1,404807	433,324896	-278,287839	11,291555	-9,488533	-0,551576	-0,394273	-38,211191	783,099753	-1,584466	-9,488533	-0,551576	-0,394273	-38,211191	783,099753	-1,584466
09:20:59,23	0,981984	3,275979	-0,068994	-0,444997	0,210985	-0,193007	-9,490797	-0,553556	-0,397796	5,203084	38,063907	-1,584546	4,638186	5,064655	-1,402472	433,271024	-278,267359	11,329590	-9,490797	-0,553556	-0,397796	-38,251066	783,091465	-1,584546	-9,490797	-0,553556	-0,397796	-38,251066	783,091465	-1,584546
09:20:59,28	0,981984	3,275979	-0,068994	-0,444997	0,210985	-0,193007	-9,489036	-0,551740	-0,395461	5,099465	38,098594	-1,546512	4,635151	5,063963	-1,399417	433,223042	-278,286508	11,288222	-9,489036	-0,551740	-0,395461	-38,212149	782,987900	-1,546512	-9,489036	-0,551740	-0,395461	-38,212149	782,987900	-1,546512
09:20:59,33	0,981984	3,275979	-0,068994	-0,444997	0,210985	-0,193007	-9,486919	-0,549458	-0,392406	4,940189	38,176684	-1,587879	4,639829	5,061097	-1,400937	433,198110	-278,262047	11,324486	-9,486919	-0,549458	-0,392406	-38,192231	782,899827	-1,587879	-9,486919	-0,549458	-0,392406	-38,192231	782,899827	-1,587879
09:20:59,38	0,981984	3,275979	-0,068994	-0,444997	0,210985	-0,193007	-9,486777	-0,554942	-0,393926	5,234091	38,150269	-1,551615	4,639208	5,062296	-1,399412	433,169503	-278,227010	11,310510	-9,486777	-0,554942	-0,393926	-38,328848	782,862230	-1,551615	-9,486777	-0,554942	-0,393926	-38,328848	782,862230	-1,551615
09:20:59,43	0,981984	3,275979	-0,068994	-0,444997	0,210985	-0,193007	-9,487505	-0,553805	-0,392401	5,190997	38,070115	-1,565591	4,637850	5,064678	-1,404145	433,089393	-278,202536	11,286045	-9,487505	-0,553805	-0,392401	-38,282673	782,839232	-1,565591	-9,487505	-0,553805	-0,392401	-38,282673	782,839232	-1,565591
09:20:59,48	0,981984	3,275979	-0,068994	-0,444997	0,210985	-0,193007	-9,488888	-0,551438	-0,397133	5,049069	37,916544	-1,590057	4,636676	5,064885	-1,402575	433,078801	-278,164738	11,315308	-9,488888	-0,551438	-0,397133	-38,238815	782,794288	-1,590057	-9,488888	-0,551438	-0,397133	-38,238815	782,794288	-1,590057
09:20:59,53	0,981984	3,275979	-0,068994	-0,444997	0,210985	-0,193007	-9,488480	-0,550317	-0,395564	5,018229	37,909703	-1,560793	4,632554	5,059516	-1,401785	433,071664	-278,188084	11,312644	-9,488480	-0,550317	-0,395564	-38,181677	782,755396	-1,560793	-9,488480	-0,550317	-0,395564	-38,181677	782,755396	-1,560793
09:20:59,58	0,981984	3,275979	-0,068994	-0,444997	0,210985	-0,193007	-9,481769	-0,549432	-0,394774	4,948405	38,264166	-1,563457	4,631179	5,057703	-1,403389	432,972623	-278,176233	11,299975	-9,481769	-0,549432	-0,394774	-38,182003	782,583047	-1,563457	-9,481769	-0,549432	-0,394774	-38,182003	782,583047	-1,563457
09:20:59,63	0,981984	3,275979	-0,068994	-0,444997	0,210985	-0,193007	-9,479512	-0,549148	-0,396378	4,894404	38,289850	-1,576126	4,632907	5,059412	-1,399916	432,946486	-278,164708	11,289362	-9,479512	-0,549148	-0,396378	-38,213747	782,431531	-1,576126	-9,479512	-0,549148	-0,396378	-38,213747	782,431531	-1,576126
09:20:59,68	0,981984	3,275979	-0,068994	-0,444997	0,210985	-0,193007	-9,481856	-0,549790	-0,392905	4,924679	38,139583	-1,586739	4,635164	5,059669	-1,401089	432,902053	-278,155816	11,305780	-9,481856	-0,549790	-0,392905	-38,233836	782,465240	-1,586739	-9,481856	-0,549790	-0,392905	-38,233836	782,465240	-1,586739
09:20:59,73	0,981984	3,275979	-0,068994	-0,444997	0,210985	-0,193007	-9,483207	-0,551616	-0,394077	5,005124	38,026361	-1,570321	4,631065	5,058822	-1,399565	432,886874	-278,104845	11,276737	-9,483207	-0,551616	-0,394077	-38,296746	782,458137	-1,570321	-9,483207	-0,551616	-0,394077	-38,296746	782,458137	-1,570321
09:20:59,78	0,981984	3,275979	-0,068994	-0,444997	0,210985	-0,193007	-9,480424	-0,548490	-0,392554	4,879107	38,132457	-1,599364	4,634619	5,058493	-1,401114	432,890717	-278,085050	11,273994	-9,480424	-0,548490	-0,392554	-38,177345	782,345751	-1,599364	-9,480424	-0,548490	-0,392554	-38,177345	782,345751	-1,599364
09:20:59,83	0,981984	3,275979	-0,068994	-0,444997	0,210985	-0,193007	-9,481916	-0,551732	-0,394102	5,066773	38,048306	-1,602107	4,633308	5,057383	-1,401868	432,828650	-278,066620	11,338277	-9,481916	-0,551732	-0,394102	-38,244202	782,378718	-1,602107	-9,481916	-0,551732	-0,394102	-38,244202	782,378718	-1,602107
09:20:59,88	0,981984	3,275979	-0,068994	-0,444997	0,210985	-0,193007	-9,480300	-0,551152	-0,394857	5,021518	38,069380	-1,537824	4,629094	5,057289	-1,399580	432,760153	-278,009128	11,328998	-9,480300	-0,551152	-0,394857	-38,243893	782,272924	-1,537824	-9,480300	-0,551152	-0,394857	-38,243893	782,272924	-1,537824
09:20:59,93	0,981984	3,275979	-0,068994	-0,444997	0,210985	-0,193007	-9,479230	-0,553103	-0,391764	5,125358	38,087491	-1,553335	4,632045	5,054193	-1,403065	432,774380	-278,051474	11,315131	-9,479230	-0,553103	-0,391764	-38,293197	782,207033	-1,553335	-9,479230	-0,553103	-0,391764	-38,293197	782,207033	-1,553335
09:20:59,98	0,981984	3,275979	-0,068994	-0,444997	0,210985	-0,193007	-9,476905	-0,551653	-0,396054	5,033552	38,191359	-1,560970	4,633793	5,053354	-1,400361	432,747857	-278,026860	11,300189	-9,476905	-0,551653	-0,396054	-38,271188	782,128379	-1,560970	-9,476905	-0,551653	-0,396054	-38,271188	782,128379	-1,560970
09:21:00,03	0,981984	3,275979	-0,068994	-0,444997	0,210985	-0,193007	-9,477053	-0,553587	-0,393350	5,142165	38,148372	-1,575912	4,630673	5,050395	-1,398844	432,649419	-278,010158	11,299834	-9,477053	-0,553587	-0,393350	-38,314379	782,097031	-1,575912	-9,477053	-0,553587	-0,393350	-38,314379	782,097031	-1,575912
09:21:00,08	0,981984	3,275979	-0,068994	-0,444997	0,210985	-0,193007	-9,472930	-0,552364	-0,391832	5,043825	38,269165	-1,576267	4,626458	5,052992	-1,401580	432,609958	-277,975610	11,326894	-9,472930	-0,552364	-0,391832	-38,316731	781,894172	-1,576267	-9,472930	-0,552364	-0,391832	-38,316731	781,894172	-1,576267
09:21:00,13	0,981984	3,275979	-0,068994	-0,444997	0,210985	-0,193007	-9,473072	-0,547415	-0,394569	4,796668	38,210352	-1,549207	4,630619	5,052215	-1,398485	432,606358	-277,948617	11,297446	-9,473072	-0,547415	-0,394569	-38,175393	781,846477	-1,549207	-9,473072	-0,547415	-0,394569	-38,175393	781,846477	-1,549207
09:21:00,18	0,981984	3,275979	-0,068994	-0,444997	0,210985	-0,193007	-9,474480	-0,551407	-0,391474	5,025826	38,120521	-1,578655	4,627532	5,054559	-1,400448	432,554632	-277,951745	11,323111	-9,474480	-0,551407	-0,391474	-38,259604	781,867175	-1,578655	-9,474480	-0,551407	-0,391474	-38,259604	781,867175	-1,578655
09:21:00,23	0,981984	3,275979	-0,068994	-0,444997	0,210985	-0,193007	-9,474966	-0,547562	-0,393436	4,797326	38,052006	-1,552990	4,628595	5,052601	-1,399264	432,500260	-277,956792	11,366288	-9,474966	-0,547562	-0,393436	-38,186290	781,836827	-1,552990	-9,474966	-0,547562	-0,393436	-38,186290	781,836827	-1,552990
09:21:00,28	0,981984	3,275979	-0,068994	-0,444997	0,210985	-0,193007	-9,473802	-0,549461	-0,392253	4,864521	38,067963	-1,509814	4,631106	5,048023	-1,398478	432,547422	-277,941235	11,317127	-9,473802	-0,549461	-0,392253	-38,268172	781,761421	-1,509814	-9,473802	-0,549461	-0,392253	-38,268172	781,761421	-1,509814
09:21:00,33	0,981984	3,275979	-0,068994	-0,444997	0,210985	-0,193007	-9,471178	-0,551762	-0,389175	5,030489	38,179331	-1,573391	4,629276	5,049178	-1,396186	432,501683	-277,904128	11,302710	-9,471178	-0,551762	-0,389175	-38,282827	781,666776	-1,573391	-9,471178	-0,551762	-0,389175	-38,282827	781,666776	-1,573391
09:21:00,38	0,981984	3,275979	-0,068994	-0,444997	0,210985	-0,193007	-9,471178	-0,551762	-0,389175	5,030489	38,179331	-1,573391	4,632135	5,047666	-1,398127	432,466252	-277,914028	11,313898	-9,471178	-0,551762	-0,389175	-38,282827	781,666776	-1,573391	-9,471178	-0,551762	-0,389175	-38,282827	781,666776	-1,573391
09:21:00,43	0,981984	3,275979	-0,068994	-0,444997	0,210985	-0,193007	-9,471298	-0,554995	-0,391115	5,172307	38,147340	-1,562203	4,632049	5,047358	-1,399353	432,408010	-277,875175	11,267976	-9,471298	-0,554995	-0,391115	-38,394786	781,644229	-1,562203	-9,471298	-0,554995	-0,391115	-38,394786	781,644229	-1,562203
09:21:00,48	0,981984	3,275979	-0,068994	-0,444997	0,210985	-0,193007	-9,470988	-0,555074	-0,392342	5,180939	38,093597	-1,608125	4,629703	5,045719	-1,397770	432,388845	-277,812502	11,312175	-9,470988	-0,555074	-0,392342	-38,392351	781,566149	-1,608125	-9,470988	-0,555074	-0,392342	-38,392351	781,566149	-1,608125
09:21:00,53	0,981984	3,275979	-0,068994	-0,444997	0,210985	-0,193007	-9,468395	-0,553862	-0,390759	5,162602	38,180469	-1,563926	4,626649	5,052009	-1,397446	432,349660	-277,806139	11,293608	-9,468395	-0,553862	-0,390759	-38,315536	781,449515	-1,563926	-9,468395	-0,553862	-0,390759	-38,315536	781,449515	-1,563926
09:21:00,58	0,981984	3,275979	-0,068994	-0,444997	0,210985	-0,193007	-9,472316	-0,548072	-0,390434	4,847446	37,939489	-1,582493	4,626566	5,046401	-1,396237	432,312888	-277,844617	11,339623	-9,472316	-0,548072	-0,390434	-38,176187	781,516290	-1,582493	-9,472316	-0,548072	-0,390434	-38,176187	781,516290	-1,582493
09:21:00,63	0,981984	3,275979	-0,068994	-0,444997	0,210985	-0,193007	-9,467418	-0,550804	-0,389226	4,937808	38,181586	-1,536478	4,629491	5,044361	-1,396653	432,286429	-277,822097	11,302312	-9,467418	-0,550804	-0,389226	-38,300297	781,373884	-1,536478	-9,467418	-0,550804	-0,389226	-38,300297	781,373884	-1,536478
09:21:00,68	0,981984	3,275979	-0,068994	-0,444997	0,210985	-0,193007	-9,467113	-0,554358	-0,389642	5,128876	38,163240	-1,573789	4,625869	5,048196	-1,399007	432,241093	-277,757814	11,330438	-9,467113	-0,554358	-0,389642	-38,388197	781,331643	-1,573789	-9,467113	-0,554358	-0,389642	-38,388197	781,331643	-1,573789
09:21:00,73	0,981984	3,275979	-0,068994	-0,444997	0,210985	-0,193007	-9,468624	-0,549303	-0,391996	4,899054	38,013289	-1,545663	4,625733	5,048525	-1,396347	432,180728	-277,793476	11,289561	-9,468624	-0,549303	-0,391996	-38,221254	781,300268	-1,545663	-9,468624	-0,549303	-0,391996	-38,221254	781,300268	-1,545663
09:21:00,78	0,981984	3,275979	-0,068994	-0,444997	0,210985	-0,193007	-9,468841	-0,549021	-0,389335	4,823293	37,967561	-1,586540	4,624660	5,046171	-1,397094	432,209353	-277,745913	11,300401	-9,468841	-0,549021	-0,389335	-38,274833	781,271570	-1,586540	-9,468841	-0,549021	-0,389335	-38,274833	781,271570	-1,586540
09:21:00,83	0,981984	3,275979	-0,068994	-0,444997	0,210985	-0,193007	-9,466265	-0,549268	-0,390083	4,891657	38,102511	-1,575700	4,626234	5,039439	-1,397466	432,104669	-277,737136	11,344864	-9,466265	-0,549268	-0,390083	-38,225884	781,204320	-1,575700	-9,466265	-0,549268	-0,390083	-38,225884	781,204320	-1,575700
09:21:00,88	0,981984	3,275979	-0,068994	-0,444997	0,210985	-0,193007	-9,461223	-0,553998	-0,390455	5,092862	38,269669	-1,531237	4,626878	5,044459	-1,395541	432,133279	-277,723829	11,330146	-9,461223	-0,553998	-0,390455	-38,395963	780,975649	-1,531237	-9,461223	-0,553998	-0,390455	-38,395963	780,975649	-1,531237
09:21:00,93	0,981984	3,275979	-0,068994	-0,444997	0,210985	-0,193007	-9,465892	-0,552045	-0,388530	5,017173	38,045013	-1,545955	4,627454	5,043411	-1,395139	432,128511	-277,732862	11,344140	-9,465892	-0,552045	-0,388530	-38,318398	781,117497	-1,545955	-9,465892	-0,552045	-0,388530	-38,318398	781,117497	-1,545955
09:21:00,98	0,981984	3,275979	-0,068994	-0,444997	0,210985	-0,193007	-9,465273	-0,553068	-0,388128	5,060130	38,077578	-1,531961	4,626231	5,040559	-1,397110	432,081151	-277,675595	11,322800	-9,465273	-0,553068	-0,388128	-38,355698	781,101486	-1,531961	-9,465273	-0,553068	-0,388128	-38,355698	781,101486	-1,531961
09:21:01,03	0,981984	3,275979	-0,068994	-0,444997	0,210985	-0,193007	-9,462191	-0,553435	-0,390099	5,105148	38,168186	-1,553301	4,622498	5,042322	-1,394832	431,993163	-277,688935	11,321508	-9,462191	-0,553435	-0,390099	-38,339519	780,950169	-1,553301	-9,462191	-0,553435	-0,390099	-38,339519	780,950169	-1,553301
09:21:01,08	0,981984	3,275979	-0,068994	-0,444997	0,210985	-0,193007	-9,461852	-0,549320	-0,387821	4,835633	38,116302	-1,554593	4,626072	5,042489	-1,394420	432,010728	-277,682065	11,336474	-9,461852	-0,549320	-0,387821	-38,286025	780,871646	-1,554593	-9,461852	-0,549320	-0,387821	-38,286025	780,871646	-1,554593
09:21:01,13	0,981984	3,275979	-0,068994	-0,444997	0,210985	-0,193007	-9,463783	-0,552332	-0,387408	5,006989	38,027643	-1,539627	4,623607	5,041985	-1,394864	431,946083	-277,655291	11,303850	-9,463783	-0,552332	-0,387408	-38,351110	780,934606	-1,539627	-9,463783	-0,552332	-0,387408	-38,351110	780,934606	-1,539627
09:21:01,18	0,981984	3,275979	-0,068994	-0,444997	0,210985	-0,193007	-9,462114	-0,550450	-0,387853	4,899950	38,045058	-1,572251	4,627132	5,037833	-1,396399	431,920985	-277,615785	11,315991	-9,462114	-0,550450	-0,387853	-38,310353	780,821007	-1,572251	-9,462114	-0,550450	-0,387853	-38,310353	780,821007	-1,572251
09:21:01,23	0,981984	3,275979	-0,068994	-0,444997	0,210985	-0,193007	-9,460281	-0,555578	-0,389387	5,188286	38,098893	-1,560110	4,629471	5,039805	-1,392899	431,913032	-277,616614	11,329149	-9,460281	-0,555578	-0,389387	-38,424588	780,730941	-1,560110	-9,460281	-0,555578	-0,389387	-38,424588	780,730941	-1,560110
09:21:01,28	0,981984	3,275979	-0,068994	-0,444997	0,210985	-0,193007	-9,463158	-0,556617	-0,385888	5,237628	37,942805	-1,546952	4,627043	5,037540	-1,395639	431,862686	-277,570300	11,327216	-9,463158	-0,556617	-0,385888	-38,456820	780,800714	-1,546952	-9,463158	-0,556617	-0,385888	-38,456820	780,800714	-1,546952
09:21:01,33	0,981984	3,275979	-0,068994	-0,444997	0,210985	-0,193007	-9,459982	-0,555648	-0,388627	5,202174	38,041196	-1,548885	4,623975	5,039806	-1,394128	431,805165	-277,563648	11,322062	-9,459982	-0,555648	-0,388627	-38,416205	780,649793	-1,548885	-9,459982	-0,555648	-0,388627	-38,416205	780,649793	-1,548885
09:21:01,38	0,981984	3,275979	-0,068994	-0,444997	0,210985	-0,193007	-9,460411	-0,551857	-0,387117	4,982044	37,965772	-1,554039	4,623124	5,035863	-1,394909	431,811415	-277,573317	11,293571	-9,460411	-0,551857	-0,387117	-38,338744	780,608009	-1,554039	-9,460411	-0,551857	-0,387117	-38,338744	780,608009	-1,554039
09:21:01,43	0,981984	3,275979	-0,068994	-0,444997	0,210985	-0,193007	-9,456570	-0,553092	-0,387897	5,041004	38,175735	-1,582530	4,628595	5,038113	-1,399168	431,774353	-277,578294	11,340059	-9,456570	-0,553092	-0,387897	-38,376714	780,516477	-1,582530	-9,456570	-0,553092	-0,387897	-38,376714	780,516477	-1,582530
09:21:01,48	0,981984	3,275979	-0,068994	-0,444997	0,210985	-0,193007	-9,461254	-0,556705	-0,392157	5,206035	37,902553	-1,536042	4,623921	5,038847	-1,392963	431,760806	-277,514863	11,342601	-9,461254	-0,556705	-0,392157	-38,495298	780,610998	-1,536042	-9,461254	-0,556705	-0,392157	-38,495298	780,610998	-1,536042
09:21:01,53	0,981984	3,275979	-0,068994	-0,444997	0,210985	-0,193007	-9,459553	-0,552291	-0,385952	5,024659	37,947557	-1,533500	4,622106	5,032333	-1,394514	431,731262	-277,539048	11,332103	-9,459553	-0,552291	-0,385952	-38,330163	780,522475	-1,533500	-9,459553	-0,552291	-0,385952	-38,330163	780,522475	-1,533500
09:21:01,58	0,981984	3,275979	-0,068994	-0,444997	0,210985	-0,193007	-9,453004	-0,553975	-0,387503	5,076541	38,274602	-1,543998	4,620815	5,035859	-1,394558	431,679224	-277,514489	11,328906	-9,453004	-0,553975	-0,387503	-38,410523	780,335437	-1,543998	-9,453004	-0,553975	-0,387503	-38,410523	780,335437	-1,543998
09:21:01,63	0,981984	3,275979	-0,068994	-0,444997	0,210985	-0,193007	-9,455413	-0,551095	-0,387546	4,921997	38,091999	-1,547195	4,622006	5,033190	-1,392209	431,672744	-277,509812	11,337193	-9,455413	-0,551095	-0,387546	-38,338935	780,341925	-1,547195	-9,455413	-0,551095	-0,387546	-38,338935	780,341925	-1,547195
09:21:01,68	0,981984	3,275979	-0,068994	-0,444997	0,210985	-0,193007	-9,453697	-0,553460	-0,385197	5,045808	38,173287	-1,538908	4,626674	5,035164	-1,394944	431,647148	-277,466258	11,336770	-9,453697	-0,553460	-0,385197	-38,400809	780,288498	-1,538908	-9,453697	-0,553460	-0,385197	-38,400809	780,288498	-1,538908
09:21:01,73	0,981984	3,275979	-0,068994	-0,444997	0,210985	-0,193007	-9,457740	-0,556517	-0,387933	5,229664	37,919102	-1,539331	4,620106	5,036698	-1,394599	431,603346	-277,453489	11,326822	-9,457740	-0,556517	-0,387933	-38,456883	780,351696	-1,539331	-9,457740	-0,556517	-0,387933	-38,456883	780,351696	-1,539331
09:21:01,78	0,981984	3,275979	-0,068994	-0,444997	0,210985	-0,193007	-9,455785	-0,550060	-0,387588	4,883103	37,976461	-1,549280	4,625970	5,035544	-1,392635	431,586565	-277,453805	11,346012	-9,455785	-0,550060	-0,387588	-38,296639	780,255562	-1,549280	-9,455785	-0,550060	-0,387588	-38,296639	780,255562	-1,549280
09:21:01,83	0,981984	3,275979	-0,068994	-0,444997	0,210985	-0,193007	-9,457717	-0,555716	-0,385624	5,168545	37,861592	-1,530089	4,618865	5,030015	-1,388755	431,538980	-277,428150	11,347759	-9,457717	-0,555716	-0,385624	-38,455184	780,292399	-1,530089	-9,457717	-0,555716	-0,385624	-38,455184	780,292399	-1,530089
09:21:01,88	0,981984	3,275979	-0,068994	-0,444997	0,210985	-0,193007	-9,449377	-0,552328	-0,381744	4,990770	38,241272	-1,528343	4,623547	5,033658	-1,394226	431,543943	-277,436715	11,318196	-9,449377	-0,552328	-0,381744	-38,366964	780,017334	-1,528343	-9,449377	-0,552328	-0,381744	-38,366964	780,017334	-1,528343
09:21:01,93	0,981984	3,275979	-0,068994	-0,444997	0,210985	-0,193007	-9,454872	-0,554561	-0,387215	5,101936	37,964068	-1,557905	4,621116	5,033478	-1,394247	431,486064	-277,367717	11,330257	-9,454872	-0,554561	-0,387215	-38,431068	780,171555	-1,557905	-9,454872	-0,554561	-0,387215	-38,431068	780,171555	-1,557905
09:21:01,98	0,981984	3,275979	-0,068994	-0,444997	0,210985	-0,193007	-9,453501	-0,552546	-0,387236	5,027982	37,950750	-1,545844	4,622886	5,037119	-1,395037	431,502681	-277,382377	11,321253	-9,453501	-0,552546	-0,387236	-38,346862	780,050593	-1,545844	-9,453501	-0,552546	-0,387236	-38,346862	780,050593	-1,545844
09:21:02,03	0,981984	3,275979	-0,068994	-0,444997	0,210985	-0,193007	-9,457539	-0,552258	-0,388025	5,008653	37,762479	-1,554848	4,616900	5,031527	-1,391564	431,432226	-277,375000	11,308546	-9,457539	-0,552258	-0,388025	-38,343635	780,179328	-1,554848	-9,457539	-0,552258	-0,388025	-38,343635	780,179328	-1,554848
09:21:02,08	0,981984	3,275979	-0,068994	-0,444997	0,210985	-0,193007	-9,449703	-0,549870	-0,384553	4,855596	38,105259	-1,567555	4,621071	5,035779	-1,389989	431,445384	-277,312557	11,344720	-9,449703	-0,549870	-0,384553	-38,309169	779,906964	-1,567555	-9,449703	-0,549870	-0,384553	-38,309169	779,906964	-1,567555
09:21:02,13	0,981984	3,275979	-0,068994	-0,444997	0,210985	-0,193007	-9,455472	-0,551356	-0,382978	4,993568	37,785477	-1,531381	4,619715	5,034051	-1,393127	431,386813	-277,381845	11,334831	-9,455472	-0,551356	-0,382978	-38,287915	780,039999	-1,531381	-9,455472	-0,551356	-0,382978	-38,287915	780,039999	-1,531381
09:21:02,18	0,981984	3,275979	-0,068994	-0,444997	0,210985	-0,193007	-9,453297	-0,551046	-0,386116	4,888130	37,882481	-1,541270	4,624430	5,033225	-1,392331	431,371238	-277,338006	11,355984	-9,453297	-0,551046	-0,386116	-38,368976	779,966290	-1,541270	-9,453297	-0,551046	-0,386116	-38,368976	779,966290	-1,541270
09:21:02,23	0,981984	3,275979	-0,068994	-0,444997	0,210985	-0,193007	-9,454939	-0,555542	-0,385320	5,152114	37,761688	-1,520117	4,616734	5,027829	-1,390005	431,335734	-277,342204	11,352668	-9,454939	-0,555542	-0,385320	-38,457950	779,974395	-1,520117	-9,454939	-0,555542	-0,385320	-38,457950	779,974395	-1,520117
09:21:02,28	0,981984	3,275979	-0,068994	-0,444997	0,210985	-0,193007	-9,446418	-0,551575	-0,382994	4,924431	38,176151	-1,523433	4,617925	5,028814	-1,391580	431,334322	-277,311946	11,330737	-9,446418	-0,551575	-0,382994	-38,374206	779,719932	-1,523433	-9,446418	-0,551575	-0,382994	-38,374206	779,719932	-1,523433
09:21:02,33	0,981984	3,275979	-0,068994	-0,444997	0,210985	-0,193007	-9,447867	-0,552114	-0,384569	4,977973	38,084444	-1,545364	4,613048	5,030291	-1,390871	431,244736	-277,274652	11,312417	-9,447867	-0,552114	-0,384569	-38,363000	779,741981	-1,545364	-9,447867	-0,552114	-0,384569	-38,363000	779,741981	-1,545364
09:21:02,38	0,981984	3,275979	-0,068994	-0,444997	0,210985	-0,193007	-9,446707	-0,547152	-0,383860	4,707459	38,048521	-1,563684	4,614272	5,026998	-1,391998	431,263593	-277,279757	11,331848	-9,446707	-0,547152	-0,383860	-38,244005	779,615017	-1,563684	-9,446707	-0,547152	-0,383860	-38,244005	779,615017	-1,563684
09:21:02,43	0,981984	3,275979	-0,068994	-0,444997	0,210985	-0,193007	-9,444467	-0,549859	-0,384986	4,853185	38,183879	-1,544253	4,614183	5,029076	-1,391224	431,227625	-277,273303	11,361318	-9,444467	-0,549859	-0,384986	-38,310709	779,574542	-1,544253	-9,444467	-0,549859	-0,384986	-38,310709	779,574542	-1,544253
09:21:02,48	0,981984	3,275979	-0,068994	-0,444997	0,210985	-0,193007	-9,446222	-0,548743	-0,384212	4,782782	38,058221	-1,514783	4,617079	5,028828	-1,391636	431,203807	-277,280051	11,337835	-9,446222	-0,548743	-0,384212	-38,293542	779,586686	-1,514783	-9,446222	-0,548743	-0,384212	-38,293542	779,586686	-1,514783
09:21:02,53	0,981984	3,275979	-0,068994	-0,444997	0,210985	-0,193007	-9,447456	-0,551374	-0,384625	4,901850	37,976839	-1,538266	4,615344	5,027328	-1,387380	431,185660	-277,226548	11,317243	-9,447456	-0,551374	-0,384625	-38,381021	779,602113	-1,538266	-9,447456	-0,551374	-0,384625	-38,381021	779,602113	-1,538266
09:21:02,58	0,981984	3,275979	-0,068994	-0,444997	0,210985	-0,193007	-9,445289	-0,550622	-0,380369	4,900017	38,047036	-1,558858	4,617593	5,027455	-1,389751	431,140830	-277,237211	11,290142	-9,445289	-0,550622	-0,380369	-38,323835	779,502231	-1,558858	-9,445289	-0,550622	-0,380369	-38,323835	779,502231	-1,558858
09:21:02,63	0,981984	3,275979	-0,068994	-0,444997	0,210985	-0,193007	-9,446524	-0,552506	-0,382740	4,966343	37,949343	-1,585959	4,618201	5,026869	-1,391291	431,137740	-277,194428	11,307034	-9,446524	-0,552506	-0,382740	-38,405415	779,501455	-1,585959	-9,446524	-0,552506	-0,382740	-38,405415	779,501455	-1,585959
09:21:02,68	0,981984	3,275979	-0,068994	-0,444997	0,210985	-0,193007	-9,446320	-0,553325	-0,384280	5,044432	37,935875	-1,569067	4,617604	5,024228	-1,386610	431,126012	-277,210939	11,322663	-9,446320	-0,553325	-0,384280	-38,391610	779,471986	-1,569067	-9,446320	-0,553325	-0,384280	-38,391610	779,471986	-1,569067
09:21:02,73	0,981984	3,275979	-0,068994	-0,444997	0,210985	-0,193007	-9,443735	-0,554129	-0,379598	5,066068	38,068407	-1,553438	4,619303	5,028963	-1,390489	431,113074	-277,193215	11,365481	-9,443735	-0,554129	-0,379598	-38,433075	779,401576	-1,553438	-9,443735	-0,554129	-0,379598	-38,433075	779,401576	-1,553438
09:21:02,78	0,981984	3,275979	-0,068994	-0,444997	0,210985	-0,193007	-9,448684	-0,553233	-0,383477	5,028366	37,790963	-1,510620	4,619618	5,026859	-1,388407	431,045743	-277,213717	11,319175	-9,448684	-0,553233	-0,383477	-38,400455	779,512674	-1,510620	-9,448684	-0,553233	-0,383477	-38,400455	779,512674	-1,510620
09:21:02,83	0,981984	3,275979	-0,068994	-0,444997	0,210985	-0,193007	-9,447020	-0,554558	-0,381396	5,045826	37,829457	-1,556926	4,616776	5,025589	-1,388974	431,018502	-277,188880	11,355043	-9,447020	-0,554558	-0,381396	-38,486978	779,420504	-1,556926	-9,447020	-0,554558	-0,381396	-38,486978	779,420504	-1,556926
09:21:02,88	0,981984	3,275979	-0,068994	-0,444997	0,210985	-0,193007	-9,444499	-0,552731	-0,381963	4,958720	37,924514	-1,521058	4,615628	5,028522	-1,389380	431,026010	-277,148114	11,347065	-9,444499	-0,552731	-0,381963	-38,430679	779,317701	-1,521058	-9,444499	-0,552731	-0,381963	-38,430679	779,317701	-1,521058
09:21:02,93	0,981984	3,275979	-0,068994	-0,444997	0,210985	-0,193007	-9,446465	-0,550271	-0,382369	4,869861	37,808424	-1,529036	4,617836	5,019845	-1,387067	430,929909	-277,158123	11,326038	-9,446465	-0,550271	-0,382369	-38,326432	779,355908	-1,529036	-9,446465	-0,550271	-0,382369	-38,326432	779,355908	-1,529036
09:21:02,98	0,981984	3,275979	-0,068994	-0,444997	0,210985	-0,193007	-9,445657	-0,551936	-0,382375	4,953605	37,758454	-1,497781	4,614966	5,021526	-1,388200	430,971447	-277,145001	11,360390	-9,445657	-0,551936	-0,382375	-38,373403	779,242491	-1,497781	-9,445657	-0,551936	-0,382375	-38,373403	779,242491	-1,497781
09:21:03,03	0,981984	3,275979	-0,068994	-0,444997	0,210985	-0,193007	-9,445657	-0,551936	-0,382375	4,953605	37,758454	-1,497781	4,613112	5,027173	-1,389422	430,946275	-277,147183	11,337614	-9,445657	-0,551936	-0,382375	-38,373403	779,242491	-1,497781	-9,445657	-0,551936	-0,382375	-38,373403	779,242491	-1,497781
09:21:03,08	0,981984	3,275979	-0,068994	-0,444997	0,210985	-0,193007	-9,444039	-0,548766	-0,382410	4,752547	37,865070	-1,538487	4,618945	5,022405	-1,387848	430,890036	-277,101882	11,358368	-9,444039	-0,548766	-0,382410	-38,325614	779,222095	-1,538487	-9,444039	-0,548766	-0,382410	-38,325614	779,222095	-1,538487
09:21:03,13	0,981984	3,275979	-0,068994	-0,444997	0,210985	-0,193007	-9,442826	-0,556202	-0,380837	5,150291	37,856767	-1,517733	4,617192	5,022612	-1,386676	430,896758	-277,103655	11,366946	-9,442826	-0,556202	-0,380837	-38,511534	779,118607	-1,517733	-9,442826	-0,556202	-0,380837	-38,511534	779,118607	-1,517733
09:21:03,18	0,981984	3,275979	-0,068994	-0,444997	0,210985	-0,193007	-9,442129	-0,554580	-0,379665	5,067808	37,899744	-1,509155	4,614773	5,023110	-1,388268	430,847654	-277,038022	11,355643	-9,442129	-0,554580	-0,379665	-38,466744	779,106832	-1,509155	-9,442129	-0,554580	-0,379665	-38,466744	779,106832	-1,509155
09:21:03,23	0,981984	3,275979	-0,068994	-0,444997	0,210985	-0,193007	-9,438349	-0,554667	-0,381230	5,088322	38,036501	-1,512002	4,615377	5,019296	-1,388241	430,853018	-277,059896	11,364099	-9,438349	-0,554667	-0,381230	-38,453005	778,946925	-1,512002	-9,438349	-0,554667	-0,381230	-38,453005	778,946925	-1,512002
09:21:03,28	0,981984	3,275979	-0,068994	-0,444997	0,210985	-0,193007	-9,438349	-0,554667	-0,381230	5,088322	38,036501	-1,512002	4,617059	5,023066	-1,385949	430,813545	-277,048511	11,354634	-9,438349	-0,554667	-0,381230	-38,453005	778,946925	-1,512002	-9,438349	-0,554667	-0,381230	-38,453005	778,946925	-1,512002
09:21:03,33	0,981984	3,275979	-0,068994	-0,444997	0,210985	-0,193007	-9,442456	-0,554238	-0,378937	5,056154	37,783091	-1,521467	4,611069	5,024315	-1,386400	430,762777	-277,035182	11,321092	-9,442456	-0,554238	-0,378937	-38,451523	779,015868	-1,521467	-9,442456	-0,554238	-0,378937	-38,451523	779,015868	-1,521467
09:21:03,38	0,981984	3,275979	-0,068994	-0,444997	0,210985	-0,193007	-9,440542	-0,548427	-0,379389	4,740123	37,831981	-1,555009	4,617641	5,021671	-1,386377	430,790084	-277,015478	11,307637	-9,440542	-0,548427	-0,379389	-38,311362	778,914520	-1,555009	-9,440542	-0,548427	-0,379389	-38,311362	778,914520	-1,555009
09:21:03,43	0,981984	3,275979	-0,068994	-0,444997	0,210985	-0,193007	-9,441539	-0,555440	-0,379366	5,135528	37,793954	-1,568464	4,615217	5,019732	-1,385968	430,752776	-277,001460	11,351120	-9,441539	-0,555440	-0,379366	-38,466494	778,954726	-1,568464	-9,441539	-0,555440	-0,379366	-38,466494	778,954726	-1,568464
09:21:03,48	0,981984	3,275979	-0,068994	-0,444997	0,210985	-0,193007	-9,438647	-0,554310	-0,378956	5,070265	37,905013	-1,524982	4,615757	5,019350	-1,385970	430,734067	-277,013794	11,355800	-9,438647	-0,554310	-0,378956	-38,443069	778,838773	-1,524982	-9,438647	-0,554310	-0,378956	-38,443069	778,838773	-1,524982
09:21:03,53	0,981984	3,275979	-0,068994	-0,444997	0,210985	-0,193007	-9,438587	-0,554969	-0,378959	5,084495	37,898095	-1,520301	4,615717	5,019023	-1,384472	430,687145	-276,961902	11,308526	-9,438587	-0,554969	-0,378959	-38,480568	778,827149	-1,520301	-9,438587	-0,554969	-0,378959	-38,480568	778,827149	-1,520301
09:21:03,58	0,981984	3,275979	-0,068994	-0,444997	0,210985	-0,193007	-9,438283	-0,555097	-0,377460	5,112640	37,847315	-1,567575	4,610950	5,018693	-1,386766	430,685732	-276,999094	11,366014	-9,438283	-0,555097	-0,377460	-38,462486	778,752513	-1,567575	-9,438283	-0,555097	-0,377460	-38,462486	778,752513	-1,567575
09:21:03,63	0,981984	3,275979	-0,068994	-0,444997	0,210985	-0,193007	-9,435614	-0,551134	-0,379755	4,873655	38,003475	-1,510087	4,613217	5,018013	-1,386017	430,643046	-277,012859	11,346466	-9,435614	-0,551134	-0,379755	-38,390386	778,699157	-1,510087	-9,435614	-0,551134	-0,379755	-38,390386	778,699157	-1,510087
09:21:03,68	0,981984	3,275979	-0,068994	-0,444997	0,210985	-0,193007	-9,436158	-0,553437	-0,379006	4,960157	37,945090	-1,529635	4,613934	5,018472	-1,387953	430,672787	-276,915063	11,340973	-9,436158	-0,553437	-0,379006	-38,484685	778,683495	-1,529635	-9,436158	-0,553437	-0,379006	-38,484685	778,683495	-1,529635
09:21:03,73	0,981984	3,275979	-0,068994	-0,444997	0,210985	-0,193007	-9,436914	-0,553829	-0,380941	5,080082	37,882617	-1,535128	4,612658	5,015490	-1,384473	430,619902	-276,938696	11,333134	-9,436914	-0,553829	-0,380941	-38,395495	778,680398	-1,535128	-9,436914	-0,553829	-0,380941	-38,395495	778,680398	-1,535128
09:21:03,78	0,981984	3,275979	-0,068994	-0,444997	0,210985	-0,193007	-9,433694	-0,554215	-0,377462	5,053238	38,016082	-1,542967	4,611302	5,020036	-1,383732	430,555731	-276,956291	11,352600	-9,433694	-0,554215	-0,377462	-38,452630	778,561081	-1,542967	-9,433694	-0,554215	-0,377462	-38,452630	778,561081	-1,542967
09:21:03,83	0,981984	3,275979	-0,068994	-0,444997	0,210985	-0,193007	-9,436953	-0,550767	-0,376721	4,826628	37,799853	-1,523501	4,613161	5,022118	-1,383355	430,581936	-276,902751	11,330221	-9,436953	-0,550767	-0,376721	-38,408588	778,600660	-1,523501	-9,436953	-0,550767	-0,376721	-38,408588	778,600660	-1,523501
09:21:03,88	0,981984	3,275979	-0,068994	-0,444997	0,210985	-0,193007	-9,439685	-0,551336	-0,376344	4,915704	37,653688	-1,545880	4,608974	5,016377	-1,384126	430,538814	-276,900139	11,339332	-9,439685	-0,551336	-0,376344	-38,364206	778,668995	-1,545880	-9,439685	-0,551336	-0,376344	-38,364206	778,668995	-1,545880
09:21:03,93	0,981984	3,275979	-0,068994	-0,444997	0,210985	-0,193007	-9,432620	-0,550581	-0,377115	4,857105	37,982419	-1,536769	4,612525	5,017536	-1,386051	430,543574	-276,864181	11,361772	-9,432620	-0,550581	-0,377115	-38,363476	778,443121	-1,536769	-9,432620	-0,550581	-0,377115	-38,363476	778,443121	-1,536769
09:21:03,98	0,981984	3,275979	-0,068994	-0,444997	0,210985	-0,193007	-9,435400	-0,553077	-0,379040	5,020434	37,824041	-1,514329	4,612429	5,015465	-1,387239	430,500217	-276,883560	11,347460	-9,435400	-0,553077	-0,379040	-38,396108	778,502915	-1,514329	-9,435400	-0,553077	-0,379040	-38,396108	778,502915	-1,514329
09:21:04,03	0,981984	3,275979	-0,068994	-0,444997	0,210985	-0,193007	-9,433558	-0,554029	-0,380228	5,031458	37,891960	-1,528641	4,612958	5,017179	-1,383773	430,462776	-276,866747	11,336930	-9,433558	-0,554029	-0,380228	-38,459788	778,426246	-1,528641	-9,433558	-0,554029	-0,380228	-38,459788	778,426246	-1,528641
09:21:04,08	0,981984	3,275979	-0,068994	-0,444997	0,210985	-0,193007	-9,435306	-0,553630	-0,376761	5,006565	37,760204	-1,539171	4,614083	5,017627	-1,385330	430,430382	-276,826651	11,354291	-9,435306	-0,553630	-0,376761	-38,453382	778,431752	-1,539171	-9,435306	-0,553630	-0,376761	-38,453382	778,431752	-1,539171
09:21:04,14	0,981984	3,275979	-0,068994	-0,444997	0,210985	-0,193007	-9,436257	-0,554381	-0,378319	5,064130	37,662656	-1,521810	4,610575	5,015928	-1,381437	430,434361	-276,836545	11,355552	-9,436257	-0,554381	-0,378319	-38,454750	778,408847	-1,521810	-9,436257	-0,554381	-0,378319	-38,454750	778,408847	-1,521810
09:21:04,18	0,981984	3,275979	-0,068994	-0,444997	0,210985	-0,193007	-9,433031	-0,552192	-0,374426	4,943751	37,838794	-1,520549	4,610426	5,016490	-1,388074	430,368340	-276,804287	11,361360	-9,433031	-0,552192	-0,374426	-38,403333	778,331756	-1,520549	-9,433031	-0,552192	-0,374426	-38,403333	778,331756	-1,520549
09:21:04,23	0,981984	3,275979	-0,068994	-0,444997	0,210985	-0,193007	-9,433444	-0,551782	-0,381063	4,917329	37,744009	-1,514741	4,612278	5,015811	-1,382634	430,399693	-276,825059	11,333055	-9,433444	-0,551782	-0,381063	-38,397529	778,269396	-1,514741	-9,433444	-0,551782	-0,381063	-38,397529	778,269396	-1,514741
09:21:04,28	0,981984	3,275979	-0,068994	-0,444997	0,210985	-0,193007	-9,433782	-0,553725	-0,375622	5,016097	37,763976	-1,543046	3,780294	3,580161	-0,601899	355,492229	-234,043015	11,754875	-9,433782	-0,553725	-0,375622	-38,451353	778,315890	-1,543046	-9,433782	-0,553725	-0,375622	-38,451353	778,315890	-1,543046
09:21:04,33	0,932222	3,275968	-0,068983	-0,445020	0,210995	-0,193015	-7,774481	-0,551031	0,405112	4,472560	37,784866	-1,121227	3,502720	3,098355	-0,352904	330,266266	-219,864118	11,892130	-7,774481	-0,551031	0,405112	-38,783356	648,081657	-1,121227	-7,774481	-0,551031	0,405112	-38,783356	648,081657	-1,121227
09:21:04,38	0,932222	3,275968	-0,068983	-0,445020	0,210995	-0,193015	-7,218438	-0,551548	0,654107	4,165767	37,763341	-0,983971	3,508793	3,112221	-0,343839	330,728287	-220,115730	11,842996	-7,218438	-0,551548	0,654107	-39,130772	604,410753	-0,983971	-7,218438	-0,551548	0,654107	-39,130772	604,410753	-0,983971
09:21:04,43	0,932222	3,275968	-0,068983	-0,445020	0,210995	-0,193015	-7,233483	-0,549874	0,663172	4,091825	37,506943	-1,033106	3,509324	3,112724	-0,337071	331,043968	-220,332971	11,862756	-7,233483	-0,549874	0,663172	-39,073302	605,335367	-1,033106	-7,233483	-0,549874	0,663172	-39,073302	605,335367	-1,033106
09:21:04,48	0,932222	3,275968	-0,068983	-0,445020	0,210995	-0,193015	-7,234184	-0,550083	0,669941	4,072410	37,852504	-1,013345	3,514505	3,116376	-0,330383	331,288221	-220,425637	11,830419	-7,234184	-0,550083	0,669941	-39,109142	605,735948	-1,013345	-7,234184	-0,550083	0,669941	-39,109142	605,735948	-1,013345
09:21:04,53	0,932222	3,275968	-0,068983	-0,445020	0,210995	-0,193015	-7,239938	-0,552744	0,676629	4,252632	37,811174	-1,045682	3,515888	3,123755	-0,327998	331,424301	-220,489666	11,855923	-7,239938	-0,552744	0,676629	-39,137770	606,146284	-1,045682	-7,239938	-0,552744	0,676629	-39,137770	606,146284	-1,045682
09:21:04,58	0,932222	3,275968	-0,068983	-0,445020	0,210995	-0,193015	-7,247019	-0,550252	0,679013	4,135623	37,592785	-1,020178	3,519138	3,125136	-0,324441	331,595763	-220,590537	11,830151	-7,247019	-0,550252	0,679013	-39,059135	606,483814	-1,020178	-7,247019	-0,550252	0,679013	-39,059135	606,483814	-1,020178
09:21:04,63	0,932222	3,275968	-0,068983	-0,445020	0,210995	-0,193015	-7,249840	-0,552376	0,682570	4,244469	37,645061	-1,045950	3,519377	3,132456	-0,326306	331,765482	-220,675328	11,871559	-7,249840	-0,552376	0,682570	-39,117061	606,757474	-1,045950	-7,249840	-0,552376	0,682570	-39,117061	606,757474	-1,045950
09:21:04,68	0,932222	3,275968	-0,068983	-0,445020	0,210995	-0,193015	-7,256299	-0,548923	0,680705	4,076343	37,498548	-1,004542	3,524931	3,132399	-0,319681	331,873415	-220,702298	11,818055	-7,256299	-0,548923	0,680705	-39,014128	607,118024	-1,004542	-7,256299	-0,548923	0,680705	-39,014128	607,118024	-1,004542
09:21:04,73	0,932222	3,275968	-0,068983	-0,445020	0,210995	-0,193015	-7,259026	-0,553762	0,687330	4,358567	37,463689	-1,058047	3,509708	3,117063	-0,322274	331,212272	-220,365393	11,817778	-7,259026	-0,553762	0,687330	-39,111744	607,297256	-1,058047	-7,259026	-0,553762	0,687330	-39,111744	607,297256	-1,058047
09:21:04,78	0,932222	3,275968	-0,068983	-0,445020	0,210995	-0,193015	-7,238134	-0,548246	0,684737	4,032948	37,809082	-1,058323	2,774513	1,904534	-0,061316	264,786985	-180,879617	11,148350	-7,238134	-0,548246	0,684737	-39,004382	606,002584	-1,058323	-7,238134	-0,548246	0,684737	-39,004382	606,002584	-1,058323
09:21:04,84	0,882116	3,276009	-0,068981	-0,445014	0,211021	-0,193025	-5,820456	-0,517813	0,945695	3,433458	34,259474	-1,727751	2,528787	1,560906	-0,080506	245,144451	-167,698396	10,702285	-5,820456	-0,517813	0,945695	-37,214882	491,165279	-1,727751	-5,820456	-0,517813	0,945695	-37,214882	491,165279	-1,727751
09:21:04,89	0,882116	3,276009	-0,068981	-0,445014	0,211021	-0,193025	-5,400002	-0,476822	0,926505	2,895926	32,521551	-2,173816	2,535888	1,579918	-0,088800	245,878570	-167,992384	10,689572	-5,400002	-0,476822	0,926505	-34,534621	456,421709	-2,173816	-5,400002	-0,476822	0,926505	-34,534621	456,421709	-2,173816
09:21:04,94	0,882116	3,276009	-0,068981	-0,445014	0,211021	-0,193025	-5,420018	-0,473467	0,918211	2,833893	32,263490	-2,186529	2,538521	1,586213	-0,083947	246,385449	-168,273226	10,659267	-5,420018	-0,473467	0,918211	-34,333239	457,734886	-2,186529	-5,420018	-0,473467	0,918211	-34,333239	457,734886	-2,186529
09:21:04,99	0,882116	3,276009	-0,068981	-0,445014	0,211021	-0,193025	-5,426786	-0,472599	0,923064	2,798989	32,490932	-2,216834	2,543085	1,591781	-0,088111	246,654888	-168,386299	10,666714	-5,426786	-0,472599	0,923064	-34,300018	458,493635	-2,216834	-5,426786	-0,472599	0,923064	-34,300018	458,493635	-2,216834
09:21:05,04	0,882116	3,276009	-0,068981	-0,445014	0,211021	-0,193025	-5,433890	-0,473768	0,918901	2,896568	32,411393	-2,209387	2,545296	1,594774	-0,087629	246,918924	-168,537236	10,640318	-5,433890	-0,473768	0,918901	-34,294199	458,971773	-2,209387	-5,433890	-0,473768	0,918901	-34,294199	458,971773	-2,209387
09:21:05,09	0,882116	3,276009	-0,068981	-0,445014	0,211021	-0,193025	-5,437588	-0,474186	0,919382	2,919597	32,523262	-2,235783	2,542720	1,598292	-0,087960	247,122622	-168,605439	10,616937	-5,437588	-0,474186	0,919382	-34,303967	459,373883	-2,235783	-5,437588	-0,474186	0,919382	-34,303967	459,373883	-2,235783
09:21:05,14	0,882116	3,276009	-0,068981	-0,445014	0,211021	-0,193025	-5,439346	-0,470196	0,919051	2,754905	32,642334	-2,259164	2,545220	1,599514	-0,089455	247,236371	-168,716683	10,628263	-5,439346	-0,470196	0,919051	-34,155451	459,630989	-2,259164	-5,439346	-0,470196	0,919051	-34,155451	459,630989	-2,259164
09:21:05,19	0,882116	3,276009	-0,068981	-0,445014	0,211021	-0,193025	-5,441654	-0,471750	0,917556	2,796244	32,676431	-2,247838	2,550287	1,598911	-0,084681	247,415384	-168,776611	10,651456	-5,441654	-0,471750	0,917556	-34,236097	459,846292	-2,247838	-5,441654	-0,471750	0,917556	-34,236097	459,846292	-2,247838
09:21:05,24	0,882116	3,276009	-0,068981	-0,445014	0,211021	-0,193025	-5,443666	-0,476440	0,922331	3,077735	32,756806	-2,224645	2,551136	1,607529	-0,082718	247,562689	-168,802478	10,634808	-5,443666	-0,476440	0,922331	-34,322776	460,084602	-2,224645	-5,443666	-0,476440	0,922331	-34,322776	460,084602	-2,224645
09:21:05,29	0,882116	3,276009	-0,068981	-0,445014	0,211021	-0,193025	-5,451553	-0,472866	0,924293	2,943138	32,487172	-2,241293	2,548357	1,601988	-0,085380	247,651121	-168,860420	10,632361	-5,451553	-0,472866	0,924293	-34,176814	460,434118	-2,241293	-5,451553	-0,472866	0,924293	-34,176814	460,434118	-2,241293
09:21:05,34	0,882116	3,276009	-0,068981	-0,445014	0,211021	-0,193025	-5,445365	-0,473230	0,921632	2,956096	32,914503	-2,243740	2,551555	1,605119	-0,086505	247,801805	-168,932320	10,605985	-5,445365	-0,473230	0,921632	-34,192420	460,375691	-2,243740	-5,445365	-0,473230	0,921632	-34,192420	460,375691	-2,243740
09:21:05,39	0,882116	3,276009	-0,068981	-0,445014	0,211021	-0,193025	-5,449676	-0,474434	0,920506	3,031790	32,856788	-2,270116	2,546285	1,610730	-0,083427	247,839463	-168,980182	10,582733	-5,449676	-0,474434	0,920506	-34,211257	460,656373	-2,270116	-5,449676	-0,474434	0,920506	-34,211257	460,656373	-2,270116
09:21:05,44	0,882116	3,276009	-0,068981	-0,445014	0,211021	-0,193025	-5,451900	-0,467064	0,923584	2,625938	32,797672	-2,293368	2,555366	1,609679	-0,085657	247,976140	-169,029550	10,611588	-5,451900	-0,467064	0,923584	-34,038576	460,771858	-2,293368	-5,451900	-0,467064	0,923584	-34,038576	460,771858	-2,293368
09:21:05,49	0,882116	3,276009	-0,068981	-0,445014	0,211021	-0,193025	-5,455530	-0,475454	0,921354	3,087811	32,751977	-2,264513	2,553136	1,610399	-0,080965	248,042332	-169,067565	10,616247	-5,455530	-0,475454	0,921354	-34,235331	461,011095	-2,264513	-5,455530	-0,475454	0,921354	-34,235331	461,011095	-2,264513
09:21:05,54	0,882116	3,276009	-0,068981	-0,445014	0,211021	-0,193025	-5,455039	-0,473163	0,926047	2,968864	32,853840	-2,259854	2,550889	1,611358	-0,083299	248,109373	-169,105848	10,581590	-5,455039	-0,473163	0,926047	-34,174451	461,074415	-2,259854	-5,455039	-0,473163	0,926047	-34,174451	461,074415	-2,259854
09:21:05,59	0,882116	3,276009	-0,068981	-0,445014	0,211021	-0,193025	-5,454746	-0,470737	0,923712	2,843076	32,946302	-2,294511	2,552853	1,613681	-0,086345	248,221789	-169,120480	10,606729	-5,454746	-0,470737	0,923712	-34,109794	461,143838	-2,294511	-5,454746	-0,470737	0,923712	-34,109794	461,143838	-2,294511
09:21:05,64	0,882116	3,276009	-0,068981	-0,445014	0,211021	-0,193025	-5,457740	-0,471277	0,920666	2,914665	32,895249	-2,269372	2,552887	1,618319	-0,083617	248,271860	-169,195272	10,612543	-5,457740	-0,471277	0,920666	-34,080554	461,327869	-2,269372	-5,457740	-0,471277	0,920666	-34,080554	461,327869	-2,269372
09:21:05,69	0,882116	3,276009	-0,068981	-0,445014	0,211021	-0,193025	-5,461773	-0,468988	0,923395	2,755905	32,766291	-2,263559	2,556056	1,617824	-0,083960	248,354129	-169,133902	10,614346	-5,461773	-0,468988	0,923395	-34,059634	461,515503	-2,263559	-5,461773	-0,468988	0,923395	-34,059634	461,515503	-2,263559
09:21:05,74	0,882116	3,276009	-0,068981	-0,445014	0,211021	-0,193025	-5,462929	-0,471979	0,923051	3,005752	32,746758	-2,261755	2,556746	1,616522	-0,084716	248,410771	-169,172216	10,598387	-5,462929	-0,471979	0,923051	-34,044630	461,586690	-2,261755	-5,462929	-0,471979	0,923051	-34,044630	461,586690	-2,261755
09:21:05,79	0,882116	3,276009	-0,068981	-0,445014	0,211021	-0,193025	-5,462147	-0,473228	0,922295	3,065800	32,855647	-2,277714	2,552630	1,618095	-0,083944	248,441280	-169,244627	10,589961	-5,462147	-0,473228	0,922295	-34,082568	461,634170	-2,277714	-5,462147	-0,473228	0,922295	-34,082568	461,634170	-2,277714
09:21:05,84	0,882116	3,276009	-0,068981	-0,445014	0,211021	-0,193025	-5,461450	-0,468876	0,923068	2,792082	32,954487	-2,286140	2,551625	1,621921	-0,083931	248,532552	-169,249352	10,574722	-5,461450	-0,468876	0,923068	-34,014716	461,678342	-2,286140	-5,461450	-0,468876	0,923068	-34,014716	461,678342	-2,286140
09:21:05,89	0,882116	3,276009	-0,068981	-0,445014	0,211021	-0,193025	-5,464263	-0,466093	0,923080	2,688910	32,889663	-2,301379	2,551717	1,620297	-0,083934	248,576471	-169,278534	10,534352	-5,464263	-0,466093	0,923080	-33,899422	461,834270	-2,301379	-5,464263	-0,466093	0,923080	-33,899422	461,834270	-2,301379
09:21:05,94	0,882116	3,276009	-0,068981	-0,445014	0,211021	-0,193025	-5,462901	-0,466985	0,923077	2,731966	33,013062	-2,341749	2,556541	1,622315	-0,083460	248,647753	-169,296438	10,606567	-5,462901	-0,466985	0,923077	-33,926365	461,850828	-2,341749	-5,462901	-0,466985	0,923077	-33,926365	461,850828	-2,341749
09:21:05,99	0,882116	3,276009	-0,068981	-0,445014	0,211021	-0,193025	-5,467061	-0,470153	0,923552	2,916838	32,867439	-2,269534	2,555411	1,620109	-0,086569	248,677530	-169,326849	10,577586	-5,467061	-0,470153	0,923552	-33,990182	462,031746	-2,269534	-5,467061	-0,470153	0,923552	-33,990182	462,031746	-2,269534
09:21:06,04	0,882116	3,276009	-0,068981	-0,445014	0,211021	-0,193025	-5,464585	-0,470278	0,920442	2,911864	33,037179	-2,298515	2,554379	1,622857	-0,083832	248,735362	-169,289233	10,581605	-5,464585	-0,470278	0,920442	-34,004930	462,007128	-2,298515	-5,464585	-0,470278	0,920442	-34,004930	462,007128	-2,298515
09:21:06,09	0,882116	3,276009	-0,068981	-0,445014	0,211021	-0,193025	-5,466450	-0,468010	0,923179	2,855456	32,971518	-2,294496	2,559211	1,623972	-0,082613	248,808534	-169,329851	10,604037	-5,466450	-0,468010	0,923179	-33,883353	462,087805	-2,294496	-5,466450	-0,468010	0,923179	-33,883353	462,087805	-2,294496
09:21:06,14	0,882116	3,276009	-0,068981	-0,445014	0,211021	-0,193025	-5,469831	-0,471637	0,924398	3,045452	32,879352	-2,272064	2,551521	1,626876	-0,086065	248,800664	-169,319325	10,572952	-5,469831	-0,471637	0,924398	-33,978050	462,261095	-2,272064	-5,469831	-0,471637	0,924398	-33,978050	462,261095	-2,272064
09:21:06,19	0,882116	3,276009	-0,068981	-0,445014	0,211021	-0,193025	-5,468501	-0,463526	0,920946	2,628842	32,936439	-2,303149	2,552153	1,625683	-0,085378	248,822331	-169,340559	10,560662	-5,468501	-0,463526	0,920946	-33,757919	462,213770	-2,303149	-5,468501	-0,463526	0,920946	-33,757919	462,213770	-2,303149
09:21:06,24	0,882116	3,276009	-0,068981	-0,445014	0,211021	-0,193025	-5,467784	-0,464670	0,921633	2,680785	33,003118	-2,315439	2,553541	1,624890	-0,083780	248,915159	-169,342562	10,553948	-5,467784	-0,464670	0,921633	-33,795795	462,224142	-2,315439	-5,467784	-0,464670	0,921633	-33,795795	462,224142	-2,315439
09:21:06,29	0,882116	3,276009	-0,068981	-0,445014	0,211021	-0,193025	-5,467791	-0,466268	0,923231	2,808589	33,084123	-2,322153	2,557088	1,632767	-0,085719	248,962396	-169,384849	10,569605	-5,467791	-0,466268	0,923231	-33,793478	462,305733	-2,322153	-5,467791	-0,466268	0,923231	-33,793478	462,305733	-2,322153
09:21:06,34	0,882116	3,276009	-0,068981	-0,445014	0,211021	-0,193025	-5,476387	-0,465402	0,921292	2,750510	32,699198	-2,306496	2,556009	1,626272	-0,082582	248,995620	-169,421321	10,550501	-5,476387	-0,465402	0,921292	-33,783509	462,595571	-2,306496	-5,476387	-0,465402	0,921292	-33,783509	462,595571	-2,306496
09:21:06,39	0,882116	3,276009	-0,068981	-0,445014	0,211021	-0,193025	-5,470222	-0,467714	0,924430	2,855777	33,066781	-2,325600	2,555582	1,626088	-0,085639	249,073841	-169,405778	10,571335	-5,470222	-0,467714	0,924430	-33,859759	462,479211	-2,325600	-5,470222	-0,467714	0,924430	-33,859759	462,479211	-2,325600
09:21:06,44	0,882116	3,276009	-0,068981	-0,445014	0,211021	-0,193025	-5,469849	-0,467436	0,921372	2,893913	33,146158	-2,304766	2,559079	1,626582	-0,084858	249,070555	-169,444330	10,575181	-5,469849	-0,467436	0,921372	-33,799832	462,529290	-2,304766	-5,469849	-0,467436	0,921372	-33,799832	462,529290	-2,304766
09:21:06,49	0,882116	3,276009	-0,068981	-0,445014	0,211021	-0,193025	-5,472026	-0,470218	0,922154	3,003558	33,049388	-2,300920	2,553810	1,628024	-0,085659	249,088720	-169,446651	10,550485	-5,472026	-0,470218	0,922154	-33,908591	462,603409	-2,300920	-5,472026	-0,470218	0,922154	-33,908591	462,603409	-2,300920
09:21:06,54	0,882116	3,276009	-0,068981	-0,445014	0,211021	-0,193025	-5,470639	-0,464934	0,921352	2,735833	33,138370	-2,325616	2,558543	1,632534	-0,083700	249,120704	-169,480943	10,568733	-5,470639	-0,464934	0,921352	-33,761477	462,583562	-2,325616	-5,470639	-0,464934	0,921352	-33,761477	462,583562	-2,325616
09:21:06,59	0,882116	3,276009	-0,068981	-0,445014	0,211021	-0,193025	-5,476912	-0,466778	0,923312	2,818007	32,857036	-2,307368	2,557423	1,629881	-0,084474	249,136961	-169,472326	10,549346	-5,476912	-0,466778	0,923312	-33,824044	462,794632	-2,307368	-5,476912	-0,466778	0,923312	-33,824044	462,794632	-2,307368
09:21:06,64	0,882116	3,276009	-0,068981	-0,445014	0,211021	-0,193025	-5,474054	-0,467134	0,922537	2,852143	33,015411	-2,326755	2,557568	1,627035	-0,085977	249,209042	-169,494925	10,558088	-5,474054	-0,467134	0,922537	-33,817904	462,728672	-2,326755	-5,474054	-0,467134	0,922537	-33,817904	462,728672	-2,326755
09:21:06,69	0,882116	3,276009	-0,068981	-0,445014	0,211021	-0,193025	-5,471662	-0,468683	0,921035	2,949127	33,213526	-2,318013	2,558137	1,626665	-0,084822	249,196106	-169,497526	10,547789	-5,471662	-0,468683	0,921035	-33,842467	462,739003	-2,318013	-5,471662	-0,468683	0,921035	-33,842467	462,739003	-2,318013
09:21:06,74	0,882116	3,276009	-0,068981	-0,445014	0,211021	-0,193025	-5,471627	-0,469360	0,922189	2,975640	33,205474	-2,328313	2,556344	1,636607	-0,088729	249,212750	-169,474020	10,571294	-5,471627	-0,469360	0,922189	-33,869142	462,728159	-2,328313	-5,471627	-0,469360	0,922189	-33,869142	462,728159	-2,328313
09:21:06,79	0,882116	3,276009	-0,068981	-0,445014	0,211021	-0,193025	-5,479340	-0,462837	0,918282	2,665107	32,807021	-2,304807	2,561700	1,633067	-0,083643	249,242456	-169,542884	10,566088	-5,479340	-0,462837	0,918282	-33,667596	462,935233	-2,304807	-5,479340	-0,462837	0,918282	-33,667596	462,935233	-2,304807
09:21:06,84	0,882116	3,276009	-0,068981	-0,445014	0,211021	-0,193025	-5,478952	-0,469245	0,923368	2,953557	32,887344	-2,310013	2,556533	1,632723	-0,085974	249,297583	-169,519214	10,542528	-5,478952	-0,469245	0,923368	-33,882203	462,985115	-2,310013	-5,478952	-0,469245	0,923368	-33,882203	462,985115	-2,310013
09:21:06,89	0,882116	3,276009	-0,068981	-0,445014	0,211021	-0,193025	-5,476070	-0,464942	0,921038	2,777867	33,073129	-2,333573	2,557768	1,633457	-0,085571	249,323519	-169,511558	10,547429	-5,476070	-0,464942	0,921038	-33,720113	462,944641	-2,333573	-5,476070	-0,464942	0,921038	-33,720113	462,944641	-2,333573
09:21:06,94	0,882116	3,276009	-0,068981	-0,445014	0,211021	-0,193025	-5,477324	-0,465646	0,921440	2,834033	33,026590	-2,328672	2,560729	1,635098	-0,086350	249,342344	-169,531390	10,538139	-5,477324	-0,465646	0,921440	-33,719150	462,996488	-2,328672	-5,477324	-0,465646	0,921440	-33,719150	462,996488	-2,328672
09:21:06,99	0,882116	3,276009	-0,068981	-0,445014	0,211021	-0,193025	-5,480226	-0,467389	0,920662	2,916919	32,901897	-2,337962	2,556669	1,629652	-0,085134	249,368839	-169,561175	10,563734	-5,480226	-0,467389	0,920662	-33,773109	463,099613	-2,337962	-5,480226	-0,467389	0,920662	-33,773109	463,099613	-2,337962
09:21:07,05	0,882116	3,276009	-0,068981	-0,445014	0,211021	-0,193025	-5,482471	-0,464239	0,921075	2,796235	32,857404	-2,333949	2,556678	1,632208	-0,085921	249,386255	-169,577579	10,554199	-5,482471	-0,464239	0,921075	-33,646494	463,231375	-2,333949	-5,482471	-0,464239	0,921075	-33,646494	463,231375	-2,333949
09:21:07,10	0,882116	3,276009	-0,068981	-0,445014	0,211021	-0,193025	-5,482471	-0,464239	0,921075	2,796235	32,857404	-2,333949	2,556289	1,636412	-0,084748	249,456010	-169,487620	10,546516	-5,482471	-0,464239	0,921075	-33,646494	463,231375	-2,333949	-5,482471	-0,464239	0,921075	-33,646494	463,231375	-2,333949
09:21:07,15	0,882116	3,276009	-0,068981	-0,445014	0,211021	-0,193025	-5,479143	-0,462887	0,922263	2,777581	33,034739	-2,329585	2,557362	1,633192	-0,087871	249,407201	-169,499285	10,538562	-5,479143	-0,462887	0,922263	-33,559080	463,147481	-2,329585	-5,479143	-0,462887	0,922263	-33,559080	463,147481	-2,329585
09:21:07,20	0,882116	3,276009	-0,068981	-0,445014	0,211021	-0,193025	-5,476891	-0,465426	0,919141	2,875074	33,115398	-2,337539	1,868256	0,511399	-0,067117	185,501925	-131,527117	10,839304	-5,476891	-0,465426	0,919141	-33,660855	463,051368	-2,337539	-5,476891	-0,465426	0,919141	-33,660855	463,051368	-2,337539
09:21:07,25	0,831993	3,276004	-0,068961	-0,445008	0,211013	-0,193019	-4,160837	-0,429539	0,939895	1,941176	27,220548	-2,036797	1,719751	0,259343	-0,058561	170,883502	-123,266420	10,924260	-4,160837	-0,429539	0,939895	-31,777651	353,846290	-2,036797	-4,160837	-0,429539	0,939895	-31,777651	353,846290	-2,036797
09:21:07,30	0,831993	3,276004	-0,068961	-0,445008	0,211013	-0,193019	-3,868298	-0,426958	0,948451	1,651727	25,642322	-1,951841	1,731435	0,274737	-0,056988	171,874762	-123,760141	10,920983	-3,868298	-0,426958	0,948451	-31,864498	329,303732	-1,951841	-3,868298	-0,426958	0,948451	-31,864498	329,303732	-1,951841
09:21:07,35	0,831993	3,276004	-0,068961	-0,445008	0,211013	-0,193019	-3,887472	-0,429380	0,950023	1,845701	25,750610	-1,955118	1,735770	0,282765	-0,059130	172,383637	-124,078370	10,899112	-3,887472	-0,429380	0,950023	-31,860613	330,917149	-1,955118	-3,887472	-0,429380	0,950023	-31,860613	330,917149	-1,955118
09:21:07,40	0,831993	3,276004	-0,068961	-0,445008	0,211013	-0,193019	-3,896592	-0,429120	0,947882	1,811046	25,876187	-1,976989	1,736353	0,290486	-0,060185	172,737399	-124,254160	10,872353	-3,896592	-0,429120	0,947882	-31,874890	331,758640	-1,976989	-3,896592	-0,429120	0,947882	-31,874890	331,758640	-1,976989
09:21:07,45	0,831993	3,276004	-0,068961	-0,445008	0,211013	-0,193019	-3,903570	-0,425765	0,946826	1,661230	25,907597	-2,003748	1,741580	0,293377	-0,059243	173,063489	-124,473364	10,896655	-3,903570	-0,425765	0,946826	-31,761341	332,337816	-2,003748	-3,903570	-0,425765	0,946826	-31,761341	332,337816	-2,003748
09:21:07,50	0,831993	3,276004	-0,068961	-0,445008	0,211013	-0,193019	-3,908687	-0,428846	0,947768	1,794623	26,033489	-1,979446	1,740148	0,300207	-0,061132	173,270904	-124,560036	10,883972	-3,908687	-0,428846	0,947768	-31,869764	332,865436	-1,979446	-3,908687	-0,428846	0,947768	-31,869764	332,865436	-1,979446
09:21:07,55	0,831993	3,276004	-0,068961	-0,445008	0,211013	-0,193019	-3,913886	-0,424191	0,945879	1,581221	25,986128	-1,992129	1,746365	0,305047	-0,060286	173,457644	-124,628957	10,876278	-3,913886	-0,424191	0,945879	-31,717765	333,226160	-1,992129	-3,913886	-0,424191	0,945879	-31,717765	333,226160	-1,992129
09:21:07,60	0,831993	3,276004	-0,068961	-0,445008	0,211013	-0,193019	-3,921186	-0,427154	0,946725	1,769004	25,802682	-1,999823	1,749063	0,302474	-0,061341	173,667794	-124,785442	10,874677	-3,921186	-0,427154	0,946725	-31,762615	333,615805	-1,999823	-3,921186	-0,427154	0,946725	-31,762615	333,615805	-1,999823
09:21:07,65	0,831993	3,276004	-0,068961	-0,445008	0,211013	-0,193019	-3,920307	-0,430779	0,945670	1,927016	26,108662	-2,001425	1,747210	0,303783	-0,058288	173,628925	-124,809991	10,833545	-3,920307	-0,430779	0,945670	-31,889101	333,852732	-2,001425	-3,920307	-0,430779	0,945670	-31,889101	333,852732	-2,001425
09:21:07,70	0,831993	3,276004	-0,068961	-0,445008	0,211013	-0,193019	-3,920514	-0,428519	0,948723	1,768838	26,076501	-2,042556	1,187562	-0,644386	-0,012909	118,343720	-93,045562	11,403261	-3,920514	-0,428519	0,948723	-31,869923	333,836835	-2,042556	-3,920514	-0,428519	0,948723	-31,869923	333,836835	-2,042556
09:21:07,75	0,781990	3,276027	-0,068986	-0,445012	0,211010	-0,193043	-2,819552	-0,417934	0,994103	1,084598	19,565950	-1,472840	1,096047	-0,795943	-0,059155	109,578529	-88,053868	11,463816	-2,819552	-0,417934	0,994103	-31,723229	240,900754	-1,472840	-2,819552	-0,417934	0,994103	-31,723229	240,900754	-1,472840
09:21:07,80	0,781990	3,276027	-0,068986	-0,445012	0,211010	-0,193043	-2,642542	-0,414459	0,947857	0,844204	18,683705	-1,412286	1,106194	-0,779750	-0,058706	110,739042	-88,724739	11,419746	-2,642542	-0,414459	0,947857	-31,690791	226,123289	-1,412286	-2,642542	-0,414459	0,947857	-31,690791	226,123289	-1,412286
09:21:07,85	0,781990	3,276027	-0,068986	-0,445012	0,211010	-0,193043	-2,661640	-0,415149	0,948305	0,879387	19,031114	-1,456355	1,110107	-0,769027	-0,057726	111,328540	-89,053428	11,380603	-2,661640	-0,415149	0,948305	-31,709829	227,969836	-1,456355	-2,661640	-0,415149	0,948305	-31,709829	227,969836	-1,456355
09:21:07,90	0,781990	3,276027	-0,068986	-0,445012	0,211010	-0,193043	-2,672882	-0,413177	0,949285	0,786901	19,121372	-1,495498	1,112567	-0,761773	-0,059887	111,748131	-89,256580	11,387135	-2,672882	-0,413177	0,949285	-31,647456	228,942626	-1,495498	-2,672882	-0,413177	0,949285	-31,647456	228,942626	-1,495498
09:21:07,95	0,781990	3,276027	-0,068986	-0,445012	0,211010	-0,193043	-2,680395	-0,411680	0,947124	0,742953	19,195676	-1,488966	1,117199	-0,751713	-0,059420	112,072964	-89,447729	11,340921	-2,680395	-0,411680	0,947124	-31,573942	229,606658	-1,488966	-2,680395	-0,411680	0,947124	-31,573942	229,606658	-1,488966
09:21:08,00	0,781990	3,276027	-0,068986	-0,445012	0,211010	-0,193043	-2,691423	-0,410661	0,947591	0,686857	18,999105	-1,535180	1,123005	-0,748729	-0,059282	112,376511	-89,617737	11,343408	-2,691423	-0,410661	0,947591	-31,550070	230,275789	-1,535180	-2,691423	-0,410661	0,947591	-31,550070	230,275789	-1,535180
09:21:08,05	0,781990	3,276027	-0,068986	-0,445012	0,211010	-0,193043	-2,696910	-0,414198	0,947729	0,875286	19,061634	-1,532693	1,122745	-0,749921	-0,060345	112,564301	-89,712408	11,358251	-2,696910	-0,414198	0,947729	-31,639240	230,769094	-1,532693	-2,696910	-0,414198	0,947729	-31,639240	230,769094	-1,532693
09:21:08,10	0,781990	3,276027	-0,068986	-0,445012	0,211010	-0,193043	-2,695748	-0,414569	0,946666	0,906482	19,332059	-1,517850	1,129553	-0,742177	-0,059905	112,764381	-89,797147	11,336157	-2,695748	-0,414569	0,946666	-31,637161	230,948249	-1,517850	-2,695748	-0,414569	0,946666	-31,637161	230,948249	-1,517850
09:21:08,15	0,781990	3,276027	-0,068986	-0,445012	0,211010	-0,193043	-2,705858	-0,416593	0,947107	1,038388	19,021965	-1,539944	1,125691	-0,740696	-0,061382	112,924700	-89,879352	11,356553	-2,705858	-0,416593	0,947107	-31,664147	231,431817	-1,539944	-2,705858	-0,416593	0,947107	-31,664147	231,431817	-1,539944
09:21:08,20	0,781990	3,276027	-0,068986	-0,445012	0,211010	-0,193043	-2,705209	-0,412507	0,945630	0,834914	19,235633	-1,519549	1,127595	-0,735960	-0,059428	113,032123	-89,988122	11,327581	-2,705209	-0,412507	0,945630	-31,546914	231,594574	-1,519549	-2,705209	-0,412507	0,945630	-31,546914	231,594574	-1,519549
09:21:08,25	0,781990	3,276027	-0,068986	-0,445012	0,211010	-0,193043	-2,710263	-0,411788	0,947583	0,757033	19,120261	-1,548520	1,128568	-0,737269	-0,059315	113,218921	-90,010183	11,353931	-2,710263	-0,411788	0,947583	-31,568343	231,875911	-1,548520	-2,710263	-0,411788	0,947583	-31,568343	231,875911	-1,548520
09:21:08,30	0,781990	3,276027	-0,068986	-0,445012	0,211010	-0,193043	-2,709616	-0,413286	0,947697	0,909192	19,326724	-1,522170	1,128088	-0,730528	-0,058118	113,324030	-90,114934	11,369065	-2,709616	-0,413286	0,947697	-31,533732	232,031559	-1,522170	-2,709616	-0,413286	0,947697	-31,533732	232,031559	-1,522170
09:21:08,35	0,781990	3,276027	-0,068986	-0,445012	0,211010	-0,193043	-2,715213	-0,409499	0,948893	0,674135	19,179044	-1,507036	1,134285	-0,734294	-0,060383	113,482836	-90,189983	11,328158	-2,715213	-0,409499	0,948893	-31,471552	232,323302	-1,507036	-2,715213	-0,409499	0,948893	-31,471552	232,323302	-1,507036
09:21:08,40	0,781990	3,276027	-0,068986	-0,445012	0,211010	-0,193043	-2,715051	-0,416749	0,946629	1,065512	19,362547	-1,547944	1,133301	-0,734827	-0,060311	113,594064	-90,243049	11,354092	-2,715051	-0,416749	0,946629	-31,649253	232,494050	-1,547944	-2,715051	-0,416749	0,946629	-31,649253	232,494050	-1,547944
09:21:08,45	0,781990	3,276027	-0,068986	-0,445012	0,211010	-0,193043	-2,714098	-0,416163	0,946701	1,044729	19,534982	-1,522009	1,129880	-0,731509	-0,059929	113,672166	-90,302054	11,321998	-2,714098	-0,416163	0,946701	-31,624083	232,591645	-1,522009	-2,714098	-0,416163	0,946701	-31,624083	232,591645	-1,522009
09:21:08,50	0,781990	3,276027	-0,068986	-0,445012	0,211010	-0,193043	-2,715260	-0,411542	0,947082	0,792386	19,571677	-1,554104	1,132958	-0,724655	-0,060678	113,765768	-90,331901	11,336619	-2,715260	-0,411542	0,947082	-31,513674	232,719590	-1,554104	-2,715260	-0,411542	0,947082	-31,513674	232,719590	-1,554104
09:21:08,55	0,781990	3,276027	-0,068986	-0,445012	0,211010	-0,193043	-2,722735	-0,410780	0,946334	0,773723	19,278978	-1,539482	1,136157	-0,725057	-0,061789	113,888594	-90,345187	11,326410	-2,722735	-0,410780	0,946334	-31,472533	233,013654	-1,539482	-2,722735	-0,410780	0,946334	-31,472533	233,013654	-1,539482
09:21:08,60	0,781990	3,276027	-0,068986	-0,445012	0,211010	-0,193043	-2,723986	-0,413751	0,945223	0,978120	19,326916	-1,549691	1,135098	-0,725303	-0,059806	113,973231	-90,440411	11,325909	-2,723986	-0,413751	0,945223	-31,501356	233,159831	-1,549691	-2,723986	-0,413751	0,945223	-31,501356	233,159831	-1,549691
09:21:08,65	0,781990	3,276027	-0,068986	-0,445012	0,211010	-0,193043	-2,723244	-0,412957	0,947205	0,896663	19,486428	-1,550192	1,136998	-0,722051	-0,060154	114,038731	-90,412833	11,356213	-2,723244	-0,412957	0,947205	-31,520452	233,261069	-1,550192	-2,723244	-0,412957	0,947205	-31,520452	233,261069	-1,550192
09:21:08,70	0,781990	3,276027	-0,068986	-0,445012	0,211010	-0,193043	-2,727010	-0,412977	0,946858	0,954337	19,333517	-1,519888	1,135974	-0,723888	-0,061670	114,127064	-90,469164	11,344283	-2,727010	-0,412977	0,946858	-31,464349	233,403810	-1,519888	-2,727010	-0,412977	0,946858	-31,464349	233,403810	-1,519888
09:21:08,75	0,781990	3,276027	-0,068986	-0,445012	0,211010	-0,193043	-2,724907	-0,413008	0,945341	0,951356	19,547549	-1,531818	1,137226	-0,720394	-0,059338	114,183146	-90,523282	11,326754	-2,724907	-0,413008	0,945341	-31,469800	233,452740	-1,531818	-2,724907	-0,413008	0,945341	-31,469800	233,452740	-1,531818
09:21:08,80	0,781990	3,276027	-0,068986	-0,445012	0,211010	-0,193043	-2,728559	-0,412346	0,947673	0,898061	19,433285	-1,549347	1,133270	-0,716422	-0,060487	114,280864	-90,544014	11,320844	-2,728559	-0,412346	0,947673	-31,471061	233,625138	-1,549347	-2,728559	-0,412346	0,947673	-31,471061	233,625138	-1,549347
09:21:08,85	0,781990	3,276027	-0,068986	-0,445012	0,211010	-0,193043	-2,730020	-0,406934	0,946525	0,647550	19,452262	-1,555257	1,136902	-0,722495	-0,062367	114,326774	-90,575785	11,334761	-2,730020	-0,406934	0,946525	-31,296743	233,758869	-1,555257	-2,730020	-0,406934	0,946525	-31,296743	233,758869	-1,555257
09:21:08,90	0,781990	3,276027	-0,068986	-0,445012	0,211010	-0,193043	-2,726577	-0,413115	0,944645	0,964437	19,686954	-1,541340	1,134001	-0,720618	-0,060826	114,358470	-90,608094	11,312859	-2,726577	-0,413115	0,944645	-31,465117	233,723269	-1,541340	-2,726577	-0,413115	0,944645	-31,465117	233,723269	-1,541340
09:21:08,95	0,781990	3,276027	-0,068986	-0,445012	0,211010	-0,193043	-2,726752	-0,409665	0,946185	0,772882	19,721448	-1,563242	1,136588	-0,714713	-0,060778	114,487376	-90,619025	11,327014	-2,726752	-0,409665	0,946185	-31,385814	233,771515	-1,563242	-2,726752	-0,409665	0,946185	-31,385814	233,771515	-1,563242
09:21:09,00	0,781990	3,276027	-0,068986	-0,445012	0,211010	-0,193043	-2,733160	-0,408953	0,946233	0,790834	19,505351	-1,549087	1,139472	-0,713446	-0,060013	114,482176	-90,684192	11,315510	-2,733160	-0,408953	0,946233	-31,311953	234,058420	-1,549087	-2,733160	-0,408953	0,946233	-31,311953	234,058420	-1,549087
09:21:09,05	0,781990	3,276027	-0,068986	-0,445012	0,211010	-0,193043	-2,735699	-0,410817	0,946999	0,828762	19,401414	-1,560591	1,142075	-0,714022	-0,064204	114,609585	-90,691609	11,341104	-2,735699	-0,410817	0,946999	-31,420404	234,153777	-1,560591	-2,735699	-0,410817	0,946999	-31,420404	234,153777	-1,560591
09:21:09,10	0,781990	3,276027	-0,068986	-0,445012	0,211010	-0,193043	-2,736502	-0,413359	0,942807	1,018213	19,473705	-1,534997	1,137468	-0,712394	-0,058020	114,640258	-90,676978	11,293333	-2,736502	-0,413359	0,942807	-31,430479	234,289105	-1,534997	-2,736502	-0,413359	0,942807	-31,430479	234,289105	-1,534997
09:21:09,15	0,781990	3,276027	-0,068986	-0,445012	0,211010	-0,193043	-2,735608	-0,408555	0,948991	0,796401	19,539420	-1,582768	1,136994	-0,712804	-0,061483	114,706337	-90,693884	11,298922	-2,735608	-0,408555	0,948991	-31,275159	234,284672	-1,582768	-2,735608	-0,408555	0,948991	-31,275159	234,284672	-1,582768
09:21:09,20	0,781990	3,276027	-0,068986	-0,445012	0,211010	-0,193043	-2,735016	-0,408349	0,945528	0,804117	19,635878	-1,577179	1,136415	-0,713746	-0,058749	114,725254	-90,755986	11,299680	-2,735016	-0,408349	0,945528	-31,251317	234,334668	-1,577179	-2,735016	-0,408349	0,945528	-31,251317	234,334668	-1,577179
09:21:09,25	0,781990	3,276027	-0,068986	-0,445012	0,211010	-0,193043	-2,733911	-0,408319	0,948262	0,758218	19,740798	-1,576421	1,140665	-0,711298	-0,063395	114,804214	-90,774803	11,282809	-2,733911	-0,408319	0,948262	-31,294837	234,352804	-1,576421	-2,733911	-0,408319	0,948262	-31,294837	234,352804	-1,576421
09:21:09,30	0,781990	3,276027	-0,068986	-0,445012	0,211010	-0,193043	-2,738156	-0,410776	0,943617	0,909143	19,597855	-1,593292	1,140107	-0,704456	-0,063384	114,846788	-90,791976	11,311805	-2,738156	-0,410776	0,943617	-31,336752	234,543083	-1,593292	-2,738156	-0,410776	0,943617	-31,336752	234,543083	-1,593292
09:21:09,36	0,781990	3,276027	-0,068986	-0,445012	0,211010	-0,193043	-2,743802	-0,406872	0,943628	0,712586	19,349703	-1,564296	1,141919	-0,708085	-0,064516	114,864138	-90,799719	11,321532	-2,743802	-0,406872	0,943628	-31,226900	234,738167	-1,564296	-2,743802	-0,406872	0,943628	-31,226900	234,738167	-1,564296
09:21:09,41	0,781990	3,276027	-0,068986	-0,445012	0,211010	-0,193043	-2,741565	-0,410256	0,942495	0,890501	19,484909	-1,554569	1,137938	-0,713053	-0,062538	114,927074	-90,842564	11,307194	-2,741565	-0,410256	0,942495	-31,314595	234,697791	-1,554569	-2,741565	-0,410256	0,942495	-31,314595	234,697791	-1,554569
09:21:09,46	0,781990	3,276027	-0,068986	-0,445012	0,211010	-0,193043	-2,735272	-0,409292	0,944473	0,834749	19,888085	-1,568907	1,142020	-0,716462	-0,062171	114,888739	-90,828460	11,274101	-2,735272	-0,409292	0,944473	-31,294692	234,606947	-1,568907	-2,735272	-0,409292	0,944473	-31,294692	234,606947	-1,568907
09:21:09,51	0,781990	3,276027	-0,068986	-0,445012	0,211010	-0,193043	-2,734361	-0,414531	0,944840	1,100237	19,895214	-1,602001	0,658532	-1,426536	-0,333059	73,130711	-63,914240	12,177962	-2,734361	-0,414531	0,944840	-31,440485	234,542550	-1,602001	-2,734361	-0,414531	0,944840	-31,440485	234,542550	-1,602001
09:21:09,56	0,731982	3,276005	-0,069001	-0,445015	0,210996	-0,193008	-1,877676	-0,350856	0,673952	0,218476	14,822249	-0,698139	0,586989	-1,498000	-0,437779	68,802051	-59,709747	12,300984	-1,877676	-0,350856	0,673952	-27,323706	162,219781	-0,698139	-1,877676	-0,350856	0,673952	-27,323706	162,219781	-0,698139
09:21:09,61	0,731982	3,276005	-0,069001	-0,445015	0,210996	-0,193008	-1,780014	-0,324630	0,569232	0,331585	14,049689	-0,575117	0,590932	-1,480795	-0,437828	69,687085	-59,987605	12,300786	-1,780014	-0,324630	0,569232	-25,151850	153,780768	-0,575117	-1,780014	-0,324630	0,569232	-25,151850	153,780768	-0,575117
09:21:09,66	0,731982	3,276005	-0,069001	-0,445015	0,210996	-0,193008	-1,796886	-0,319442	0,569183	0,263703	14,077734	-0,575315	0,595403	-1,474714	-0,437241	70,180328	-60,107795	12,288339	-1,796886	-0,319442	0,569183	-24,812487	155,133267	-0,575315	-1,796886	-0,319442	0,569183	-24,812487	155,133267	-0,575315
09:21:09,71	0,731982	3,276005	-0,069001	-0,445015	0,210996	-0,193008	-1,804387	-0,320273	0,569770	0,449457	14,174902	-0,587762	0,599512	-1,469104	-0,435946	70,501318	-60,221362	12,287002	-1,804387	-0,320273	0,569770	-24,691979	155,819318	-0,587762	-1,804387	-0,320273	0,569770	-24,691979	155,819318	-0,587762
09:21:09,76	0,731982	3,276005	-0,069001	-0,445015	0,210996	-0,193008	-1,811301	-0,321027	0,571065	0,550824	14,150190	-0,589099	0,597175	-1,463646	-0,434669	70,815867	-60,276684	12,276781	-1,811301	-0,321027	0,571065	-24,649824	156,337283	-0,589099	-1,811301	-0,321027	0,571065	-24,649824	156,337283	-0,589099
09:21:09,81	0,731982	3,276005	-0,069001	-0,445015	0,210996	-0,193008	-1,814859	-0,316274	0,572342	0,413029	14,265226	-0,599321	0,600389	-1,453913	-0,432691	70,985389	-60,342364	12,268885	-1,814859	-0,316274	0,572342	-24,414504	156,731648	-0,599321	-1,814859	-0,316274	0,572342	-24,414504	156,731648	-0,599321
09:21:09,86	0,731982	3,276005	-0,069001	-0,445015	0,210996	-0,193008	-1,824895	-0,314191	0,574320	0,332590	13,923021	-0,607216	0,598825	-1,456498	-0,428778	71,087841	-60,418620	12,228438	-1,824895	-0,314191	0,574320	-24,331422	157,177244	-0,607216	-1,824895	-0,314191	0,574320	-24,331422	157,177244	-0,607216
09:21:09,91	0,731982	3,276005	-0,069001	-0,445015	0,210996	-0,193008	-1,821874	-0,314129	0,578233	0,314544	14,206951	-0,647663	0,605690	-1,452431	-0,429484	71,293525	-60,464265	12,207701	-1,821874	-0,314129	0,578233	-24,344587	157,224049	-0,647663	-1,821874	-0,314129	0,578233	-24,344587	157,224049	-0,647663
09:21:09,96	0,731982	3,276005	-0,069001	-0,445015	0,210996	-0,193008	-1,828829	-0,318041	0,577527	0,581277	14,046250	-0,668400	0,596314	-1,460726	-0,425734	70,885354	-60,089784	12,247830	-1,828829	-0,318041	0,577527	-24,384943	157,609302	-0,668400	-1,828829	-0,318041	0,577527	-24,384943	157,609302	-0,668400
09:21:10,01	0,731982	3,276005	-0,069001	-0,445015	0,210996	-0,193008	-1,816957	-0,314069	0,581277	0,494947	14,122846	-0,628272	0,215762	-1,891115	-0,826178	45,003701	-38,991909	12,925782	-1,816957	-0,314069	0,581277	-24,159456	156,753978	-0,628272	-1,816957	-0,314069	0,581277	-24,159456	156,753978	-0,628272
09:21:10,06	0,681992	3,275938	-0,068974	-0,445019	0,211014	-0,193003	-1,253954	-0,199696	0,180834	-0,121996	10,435929	0,049681	0,124804	-1,967316	-0,977745	40,280644	-33,416798	13,038843	-1,253954	-0,199696	0,180834	-15,798105	108,871292	0,049681	-1,253954	-0,199696	0,180834	-15,798105	108,871292	0,049681
09:21:10,11	0,681992	3,275938	-0,068974	-0,445019	0,211014	-0,193003	-1,142482	-0,159024	0,029266	0,229724	9,354591	0,162742	0,120210	-1,956152	-0,978256	40,979069	-33,592402	13,036903	-1,142482	-0,159024	0,029266	-12,253643	99,039463	0,162742	-1,142482	-0,159024	0,029266	-12,253643	99,039463	0,162742
09:21:10,16	0,681992	3,275938	-0,068974	-0,445019	0,211014	-0,193003	-1,149854	-0,149464	0,028755	-0,070273	9,663929	0,160802	0,122503	-1,952092	-0,978164	41,264650	-33,688297	13,002768	-1,149854	-0,149464	0,028755	-11,803163	99,927463	0,160802	-1,149854	-0,149464	0,028755	-11,803163	99,927463	0,160802
09:21:10,21	0,681992	3,275938	-0,068974	-0,445019	0,211014	-0,193003	-1,154516	-0,149419	0,028847	-0,012848	9,716770	0,126667	0,124680	-1,942775	-0,975767	41,483039	-33,706503	13,005085	-1,154516	-0,149419	0,028847	-11,742239	100,346274	0,126667	-1,154516	-0,149419	0,028847	-11,742239	100,346274	0,126667
09:21:10,26	0,681992	3,275938	-0,068974	-0,445019	0,211014	-0,193003	-1,163673	-0,146646	0,031244	-0,063599	9,438831	0,128984	0,128534	-1,940839	-0,972955	41,662391	-33,787303	13,019276	-1,163673	-0,146646	0,031244	-11,575335	100,787173	0,128984	-1,163673	-0,146646	0,031244	-11,575335	100,787173	0,128984
09:21:10,31	0,681992	3,275938	-0,068974	-0,445019	0,211014	-0,193003	-1,167277	-0,149016	0,034056	0,079337	9,447149	0,143175	0,127112	-1,936192	-0,976024	41,848156	-33,815526	12,989703	-1,167277	-0,149016	0,034056	-11,618437	101,078401	0,143175	-1,167277	-0,149016	0,034056	-11,618437	101,078401	0,143175
09:21:10,36	0,681992	3,275938	-0,068974	-0,445019	0,211014	-0,193003	-1,170591	-0,145461	0,030987	-0,037104	9,449829	0,113602	0,125439	-1,939231	-0,975207	41,908535	-33,888511	12,990353	-1,170591	-0,145461	0,030987	-11,455777	101,341200	0,113602	-1,170591	-0,145461	0,030987	-11,455777	101,341200	0,113602
09:21:10,41	0,681992	3,275938	-0,068974	-0,445019	0,211014	-0,193003	-1,167122	-0,145532	0,031804	-0,066419	9,718983	0,114251	0,130303	-1,936909	-0,972435	41,998689	-33,935658	13,006795	-1,167122	-0,145532	0,031804	-11,490681	101,338062	0,114251	-1,167122	-0,145532	0,031804	-11,490681	101,338062	0,114251
09:21:10,46	0,681992	3,275938	-0,068974	-0,445019	0,211014	-0,193003	-1,171565	-0,148583	0,034576	0,096501	9,589593	0,130694	0,126350	-1,938337	-0,973185	42,083210	-33,962573	12,990090	-1,171565	-0,148583	0,034576	-11,567297	101,557453	0,130694	-1,171565	-0,148583	0,034576	-11,567297	101,557453	0,130694
09:21:10,51	0,681992	3,275938	-0,068974	-0,445019	0,211014	-0,193003	-1,168352	-0,145873	0,033826	-0,025476	9,843344	0,113989	0,128357	-1,938742	-0,977393	42,211587	-33,986851	12,995685	-1,168352	-0,145873	0,033826	-11,476527	101,558953	0,113989	-1,168352	-0,145873	0,033826	-11,476527	101,558953	0,113989
09:21:10,56	0,681992	3,275938	-0,068974	-0,445019	0,211014	-0,193003	-1,169005	-0,147814	0,029618	0,118600	9,932697	0,119584	0,129003	-1,932665	-0,971967	42,245297	-33,992959	12,988009	-1,169005	-0,147814	0,029618	-11,484790	101,699578	0,119584	-1,169005	-0,147814	0,029618	-11,484790	101,699578	0,119584
09:21:10,61	0,681992	3,275938	-0,068974	-0,445019	0,211014	-0,193003	-1,174590	-0,145336	0,035044	0,001295	9,674492	0,111908	0,126830	-1,935364	-0,971914	42,346873	-34,060124	12,984006	-1,174590	-0,145336	0,035044	-11,407551	101,879845	0,111908	-1,174590	-0,145336	0,035044	-11,407551	101,879845	0,111908
09:21:10,66	0,681992	3,275938	-0,068974	-0,445019	0,211014	-0,193003	-1,171167	-0,144803	0,035097	-0,033771	9,974088	0,107905	0,127447	-1,932535	-0,972664	42,382471	-34,088859	13,012773	-1,171167	-0,144803	0,035097	-11,400819	101,910659	0,107905	-1,171167	-0,144803	0,035097	-11,400819	101,910659	0,107905
09:21:10,71	0,681992	3,275938	-0,068974	-0,445019	0,211014	-0,193003	-1,173925	-0,143923	0,034347	-0,086639	9,875822	0,136672	0,126424	-1,928808	-0,973818	42,473344	-34,113069	12,997606	-1,173925	-0,143923	0,034347	-11,384575	102,028967	0,136672	-1,173925	-0,143923	0,034347	-11,384575	102,028967	0,136672
09:21:10,76	0,681992	3,275938	-0,068974	-0,445019	0,211014	-0,193003	-1,176641	-0,141173	0,033194	-0,205176	9,825413	0,121505	0,127755	-1,924842	-0,972255	42,548163	-34,105618	12,982408	-1,176641	-0,141173	0,033194	-11,287226	102,191733	0,121505	-1,176641	-0,141173	0,033194	-11,287226	102,191733	0,121505
09:21:10,81	0,681992	3,275938	-0,068974	-0,445019	0,211014	-0,193003	-1,180741	-0,140343	0,034756	-0,204446	9,673262	0,106307	0,130360	-1,931517	-0,972974	42,607444	-34,121162	12,980391	-1,180741	-0,140343	0,034756	-11,221383	102,361464	0,106307	-1,180741	-0,140343	0,034756	-11,221383	102,361464	0,106307
09:21:10,86	0,681992	3,275938	-0,068974	-0,445019	0,211014	-0,193003	-1,180181	-0,146051	0,035970	0,136607	9,795685	0,079521	0,132418	-1,928182	-0,971041	42,651068	-34,113947	12,955622	-1,180181	-0,146051	0,035970	-11,328404	102,439897	0,079521	-1,180181	-0,146051	0,035970	-11,328404	102,439897	0,079521
09:21:10,91	0,681992	3,275938	-0,068974	-0,445019	0,211014	-0,193003	-1,180181	-0,146051	0,035970	0,136607	9,795685	0,079521	0,132141	-1,927306	-0,972967	42,672969	-34,130549	12,971462	-1,180181	-0,146051	0,035970	-11,328404	102,439897	0,079521	-1,180181	-0,146051	0,035970	-11,328404	102,439897	0,079521
09:21:10,96	0,681992	3,275938	-0,068974	-0,445019	0,211014	-0,193003	-1,180800	-0,145373	0,034045	0,097943	9,790750	0,095361	0,125686	-1,927566	-0,973744	42,700630	-34,176112	12,964192	-1,180800	-0,145373	0,034045	-11,313874	102,483575	0,095361	-1,180800	-0,145373	0,034045	-11,313874	102,483575	0,095361
09:21:11,01	0,681992	3,275938	-0,068974	-0,445019	0,211014	-0,193003	-1,177348	-0,139913	0,033267	-0,211621	10,017020	0,088091	0,131200	-1,925886	-0,973374	42,805721	-34,168331	13,004310	-1,177348	-0,139913	0,033267	-11,194805	102,438818	0,088091	-1,177348	-0,139913	0,033267	-11,194805	102,438818	0,088091
09:21:11,06	0,681992	3,275938	-0,068974	-0,445019	0,211014	-0,193003	-1,181560	-0,143848	0,033638	0,052298	9,885112	0,128209	0,126476	-1,922748	-0,974101	42,813363	-34,192057	12,963591	-1,181560	-0,143848	0,033638	-11,239806	102,637560	0,128209	-1,181560	-0,143848	0,033638	-11,239806	102,637560	0,128209
09:21:11,11	0,681992	3,275938	-0,068974	-0,445019	0,211014	-0,193003	-1,181915	-0,138188	0,032910	-0,258765	9,885124	0,087490	0,130051	-1,924971	-0,971723	42,837353	-34,227144	12,990132	-1,181915	-0,138188	0,032910	-11,106534	102,665453	0,087490	-1,181915	-0,138188	0,032910	-11,106534	102,665453	0,087490
09:21:11,16	0,681992	3,275938	-0,068974	-0,445019	0,211014	-0,193003	-1,181777	-0,142396	0,035288	-0,058366	9,930608	0,114031	0,129624	-1,923895	-0,971320	42,904557	-34,201903	12,975555	-1,181777	-0,142396	0,035288	-11,236423	102,700122	0,114031	-1,181777	-0,142396	0,035288	-11,236423	102,700122	0,114031
09:21:11,21	0,681992	3,275938	-0,068974	-0,445019	0,211014	-0,193003	-1,182496	-0,141488	0,035691	-0,050110	9,938823	0,099454	0,130973	-1,928170	-0,972828	42,987252	-34,239479	12,959483	-1,182496	-0,141488	0,035691	-11,156905	102,764743	0,099454	-1,182496	-0,141488	0,035691	-11,156905	102,764743	0,099454
09:21:11,26	0,681992	3,275938	-0,068974	-0,445019	0,211014	-0,193003	-1,179468	-0,144794	0,034183	0,130602	10,186681	0,083382	0,129814	-1,922479	-0,973191	43,030327	-34,276636	13,002321	-1,179468	-0,144794	0,034183	-11,235706	102,774906	0,083382	-1,179468	-0,144794	0,034183	-11,235706	102,774906	0,083382
09:21:11,31	0,681992	3,275938	-0,068974	-0,445019	0,211014	-0,193003	-1,183817	-0,140944	0,033821	-0,080210	10,016385	0,126220	0,126833	-1,920287	-0,971709	43,006672	-34,270091	12,938695	-1,183817	-0,140944	0,033821	-11,144337	102,946052	0,126220	-1,183817	-0,140944	0,033821	-11,144337	102,946052	0,126220
09:21:11,36	0,681992	3,275938	-0,068974	-0,445019	0,211014	-0,193003	-1,184226	-0,137267	0,035303	-0,277606	9,971403	0,062594	0,131060	-1,924414	-0,972405	43,049823	-34,265606	12,987389	-1,184226	-0,137267	0,035303	-11,053039	102,933110	0,062594	-1,184226	-0,137267	0,035303	-11,053039	102,933110	0,062594
09:21:11,41	0,681992	3,275938	-0,068974	-0,445019	0,211014	-0,193003	-1,182764	-0,142991	0,034606	0,045536	10,082507	0,111288	0,126999	-1,918239	-0,970494	43,083889	-34,250701	12,967187	-1,182764	-0,142991	0,034606	-11,179283	102,929518	0,111288	-1,182764	-0,142991	0,034606	-11,179283	102,929518	0,111288
09:21:11,47	0,681992	3,275938	-0,068974	-0,445019	0,211014	-0,193003	-1,186082	-0,136387	0,036517	-0,267973	9,932067	0,091086	0,129310	-1,924636	-0,972035	43,072039	-34,322590	12,950858	-1,186082	-0,136387	0,036517	-10,974315	103,039472	0,091086	-1,186082	-0,136387	0,036517	-10,974315	103,039472	0,091086
09:21:11,52	0,681992	3,275938	-0,068974	-0,445019	0,211014	-0,193003	-1,187434	-0,144549	0,037335	0,159722	9,903271	0,090533	0,131751	-1,919059	-0,972814	43,119901	-34,301087	12,947933	-1,187434	-0,144549	0,037335	-11,187360	103,116877	0,090533	-1,187434	-0,144549	0,037335	-11,187360	103,116877	0,090533
09:21:11,57	0,681992	3,275938	-0,068974	-0,445019	0,211014	-0,193003	-1,187748	-0,140912	0,034197	-0,058296	9,901801	0,071832	0,127552	-1,921895	-0,970505	43,055935	-34,253157	12,947575	-1,187748	-0,140912	0,034197	-11,119859	103,140008	0,071832	-1,187748	-0,140912	0,034197	-11,119859	103,140008	0,071832
09:21:11,62	0,681992	3,275938	-0,068974	-0,445019	0,211014	-0,193003	-1,183192	-0,138693	0,036506	-0,164120	10,059325	0,071474	-0,165706	-2,310924	-1,213173	19,149673	-16,542830	13,322604	-1,183192	-0,138693	0,036506	-11,051551	102,939926	0,071474	-1,183192	-0,138693	0,036506	-11,051551	102,939926	0,071474
09:21:11,67	0,631941	3,276023	-0,069000	-0,445013	0,210993	-0,192984	-0,699655	-0,079239	-0,206161	0,128728	5,644705	0,446503	-0,227322	-2,357529	-1,252982	16,226645	-13,130674	13,345056	-0,699655	-0,079239	-0,206161	-6,091565	60,567591	0,446503	-0,699655	-0,079239	-0,206161	-6,091565	60,567591	0,446503
09:21:11,72	0,631941	3,276023	-0,069000	-0,445013	0,210993	-0,192984	-0,628486	-0,049181	-0,245971	0,059173	5,107996	0,468955	-0,221049	-2,347369	-1,252784	16,761342	-13,291488	13,327190	-0,628486	-0,049181	-0,245971	-3,801511	54,444121	0,468955	-0,628486	-0,049181	-0,245971	-3,801511	54,444121	0,468955
09:21:11,77	0,631941	3,276023	-0,069000	-0,445013	0,210993	-0,192984	-0,640421	-0,049533	-0,245772	0,205586	5,030850	0,451089	-0,221018	-2,342607	-1,249949	17,078439	-13,354064	13,311223	-0,640421	-0,049533	-0,245772	-3,682775	55,303865	0,451089	-0,640421	-0,049533	-0,245772	-3,682775	55,303865	0,451089
09:21:11,82	0,631941	3,276023	-0,069000	-0,445013	0,210993	-0,192984	-0,644560	-0,047179	-0,242938	0,187545	5,121515	0,435122	-0,217787	-2,341679	-1,247918	17,241861	-13,438666	13,325674	-0,644560	-0,047179	-0,242938	-3,516042	55,719455	0,435122	-0,644560	-0,047179	-0,242938	-3,516042	55,719455	0,435122
09:21:11,87	0,631941	3,276023	-0,069000	-0,445013	0,210993	-0,192984	-0,646979	-0,049513	-0,240907	0,317337	5,179527	0,449573	-0,218726	-2,336498	-1,251016	17,373257	-13,450085	13,292534	-0,646979	-0,049513	-0,240907	-3,569440	55,967401	0,449573	-0,646979	-0,049513	-0,240907	-3,569440	55,967401	0,449573
09:21:11,92	0,631941	3,276023	-0,069000	-0,445013	0,210993	-0,192984	-0,650996	-0,046110	-0,244005	0,196161	5,090144	0,416433	-0,216161	-2,334386	-1,249009	17,496611	-13,512634	13,308178	-0,650996	-0,046110	-0,244005	-3,423437	56,193352	0,416433	-0,650996	-0,046110	-0,244005	-3,423437	56,193352	0,416433
09:21:11,97	0,631941	3,276023	-0,069000	-0,445013	0,210993	-0,192984	-0,654108	-0,047275	-0,241998	0,264277	5,066421	0,432077	-0,221942	-2,329325	-1,248591	17,565161	-13,512404	13,345739	-0,654108	-0,047275	-0,241998	-3,446816	56,413924	0,432077	-0,654108	-0,047275	-0,241998	-3,446816	56,413924	0,432077
09:21:12,02	0,631941	3,276023	-0,069000	-0,445013	0,210993	-0,192984	-0,655600	-0,039738	-0,241580	-0,093151	5,048087	0,469638	-0,218258	-2,331758	-1,248537	17,650703	-13,576805	13,343040	-0,655600	-0,039738	-0,241580	-3,212622	56,512714	0,469638	-0,655600	-0,039738	-0,241580	-3,212622	56,512714	0,469638
09:21:12,07	0,631941	3,276023	-0,069000	-0,445013	0,210993	-0,192984	-0,655335	-0,044145	-0,241526	0,122992	5,168143	0,466939	-0,227829	-2,344696	-1,251084	17,153438	-13,234747	13,308632	-0,655335	-0,044145	-0,241526	-3,342399	56,611976	0,466939	-0,655335	-0,044145	-0,241526	-3,342399	56,611976	0,466939
09:21:12,12	0,631941	3,276023	-0,069000	-0,445013	0,210993	-0,192984	-0,639345	-0,042325	-0,244072	0,075957	5,397949	0,432531	-0,475687	-2,655637	-1,451711	-2,185052	2,408320	13,513471	-0,639345	-0,042325	-0,244072	-3,246575	55,586570	0,432531	-0,639345	-0,042325	-0,244072	-3,246575	55,586570	0,432531
09:21:12,17	0,581988	3,275929	-0,068982	-0,445007	0,211005	-0,192993	-0,246134	0,016856	-0,444700	0,876594	1,275813	0,637370	-0,538518	-2,691622	-1,518053	-4,435374	6,008981	13,443542	-0,246134	0,016856	-0,444700	2,199760	20,597306	0,637370	-0,246134	0,016856	-0,444700	2,199760	20,597306	0,637370
09:21:12,22	0,581988	3,275929	-0,068982	-0,445007	0,211005	-0,192993	-0,183555	0,053276	-0,511042	0,975812	0,780756	0,567441	-0,536196	-2,685568	-1,515493	-3,805037	5,750101	13,389752	-0,183555	0,053276	-0,511042	5,158014	15,189798	0,567441	-0,183555	0,053276	-0,511042	5,158014	15,189798	0,567441
09:21:12,27	0,581988	3,275929	-0,068982	-0,445007	0,211005	-0,192993	-0,189959	0,054292	-0,508481	1,013958	1,123075	0,513650	-0,536969	-2,679686	-1,516948	-3,539173	5,586261	13,393086	-0,189959	0,054292	-0,508481	5,275907	16,034832	0,513650	-0,189959	0,054292	-0,508481	5,275907	16,034832	0,513650
09:21:12,32	0,581988	3,275929	-0,068982	-0,445007	0,211005	-0,192993	-0,199510	0,054870	-0,509459	0,997270	1,149646	0,522899	-0,533694	-2,673590	-1,514162	-3,340660	5,488368	13,387684	-0,199510	0,054870	-0,509459	5,304593	16,811202	0,522899	-0,199510	0,054870	-0,509459	5,304593	16,811202	0,522899
09:21:12,37	0,581988	3,275929	-0,068982	-0,445007	0,211005	-0,192993	-0,199510	0,054870	-0,509459	0,997270	1,149646	0,522899	-0,534005	-2,672045	-1,513313	-3,180029	5,409806	13,392866	-0,199510	0,054870	-0,509459	5,304593	16,811202	0,522899	-0,199510	0,054870	-0,509459	5,304593	16,811202	0,522899
09:21:12,42	0,581988	3,275929	-0,068982	-0,445007	0,211005	-0,192993	-0,202765	0,059157	-0,506302	0,778820	1,168552	0,516765	-0,533160	-2,672309	-1,510572	-3,055935	5,361709	13,340038	-0,202765	0,059157	-0,506302	5,422608	17,085626	0,516765	-0,202765	0,059157	-0,506302	5,422608	17,085626	0,516765
09:21:12,47	0,581988	3,275929	-0,068982	-0,445007	0,211005	-0,192993	-0,202959	0,058293	-0,503561	0,844141	1,290007	0,463937	-0,528886	-2,669291	-1,514373	-2,951828	5,330024	13,399594	-0,202959	0,058293	-0,503561	5,420107	17,222271	0,463937	-0,202959	0,058293	-0,503561	5,420107	17,222271	0,463937
09:21:12,52	0,581988	3,275929	-0,068982	-0,445007	0,211005	-0,192993	-0,207710	0,056100	-0,507362	0,982771	1,148969	0,523493	-0,529882	-2,667628	-1,509682	-2,870217	5,325570	13,395833	-0,207710	0,056100	-0,507362	5,386615	17,454168	0,523493	-0,207710	0,056100	-0,507362	5,386615	17,454168	0,523493
09:21:12,57	0,581988	3,275929	-0,068982	-0,445007	0,211005	-0,192993	-0,208652	0,057794	-0,502671	0,931621	1,172871	0,519732	-0,530959	-2,669935	-1,512779	-2,812493	5,285423	13,366239	-0,208652	0,057794	-0,502671	5,468459	17,552044	0,519732	-0,208652	0,057794	-0,502671	5,468459	17,552044	0,519732
09:21:12,62	0,581988	3,275929	-0,068982	-0,445007	0,211005	-0,192993	-0,206116	0,057573	-0,505768	0,937199	1,374824	0,490138	-0,528449	-2,666346	-1,511582	-2,716479	5,235723	13,363898	-0,206116	0,057573	-0,505768	5,456700	17,554896	0,490138	-0,206116	0,057573	-0,505768	5,456700	17,554896	0,490138
09:21:12,67	0,581988	3,275929	-0,068982	-0,445007	0,211005	-0,192993	-0,210478	0,057194	-0,504571	0,961879	1,255969	0,487797	-0,527744	-2,663725	-1,507279	-2,653183	5,210338	13,374862	-0,210478	0,057194	-0,504571	5,451619	17,778505	0,487797	-0,210478	0,057194	-0,504571	5,451619	17,778505	0,487797
09:21:12,72	0,581988	3,275929	-0,068982	-0,445007	0,211005	-0,192993	-0,213101	0,057894	-0,500268	0,935163	1,187103	0,498761	-0,527143	-2,661435	-1,511165	-2,625793	5,184743	13,371723	-0,213101	0,057894	-0,500268	5,479823	17,915512	0,498761	-0,213101	0,057894	-0,500268	5,479823	17,915512	0,498761
09:21:12,77	0,581988	3,275929	-0,068982	-0,445007	0,211005	-0,192993	-0,215384	0,058519	-0,504154	0,894177	1,104874	0,495622	-0,529447	-2,664028	-1,511929	-2,586111	5,120798	13,354414	-0,215384	0,058519	-0,504154	5,487923	18,012546	0,495622	-0,215384	0,058519	-0,504154	5,487923	18,012546	0,495622
09:21:12,82	0,581988	3,275929	-0,068982	-0,445007	0,211005	-0,192993	-0,211987	0,059217	-0,504918	0,822331	1,347895	0,478313	-0,526370	-2,657000	-1,511906	-2,503168	5,116912	13,369532	-0,211987	0,059217	-0,504918	5,470890	17,988844	0,478313	-0,211987	0,059217	-0,504918	5,470890	17,988844	0,478313
09:21:12,87	0,581988	3,275929	-0,068982	-0,445007	0,211005	-0,192993	-0,219612	0,060067	-0,504895	0,816231	1,025157	0,493431	-0,531603	-2,661014	-1,509538	-2,481512	5,111815	13,390431	-0,219612	0,060067	-0,504895	5,531523	18,264685	0,493431	-0,219612	0,060067	-0,504895	5,531523	18,264685	0,493431
09:21:12,92	0,581988	3,275929	-0,068982	-0,445007	0,211005	-0,192993	-0,213519	0,062591	-0,502526	0,691396	1,363299	0,514330	-0,526736	-2,656664	-1,507208	-2,393317	5,070935	13,349523	-0,213519	0,062591	-0,502526	5,604823	18,124522	0,514330	-0,213519	0,062591	-0,502526	5,604823	18,124522	0,514330
09:21:12,97	0,581988	3,275929	-0,068982	-0,445007	0,211005	-0,192993	-0,219719	0,060552	-0,500196	0,806130	1,137682	0,473422	-0,529686	-2,658603	-1,506033	-2,396250	5,055110	13,357224	-0,219719	0,060552	-0,500196	5,559478	18,385660	0,473422	-0,219719	0,060552	-0,500196	5,559478	18,385660	0,473422
09:21:13,02	0,581988	3,275929	-0,068982	-0,445007	0,211005	-0,192993	-0,216565	0,062137	-0,499021	0,708533	1,307076	0,481123	-0,526666	-2,657666	-1,507928	-2,341085	5,025606	13,386597	-0,216565	0,062137	-0,499021	5,586313	18,307445	0,481123	-0,216565	0,062137	-0,499021	5,586313	18,307445	0,481123
09:21:13,07	0,581988	3,275929	-0,068982	-0,445007	0,211005	-0,192993	-0,218887	0,059990	-0,500917	0,822221	1,248866	0,510496	-0,531426	-2,659159	-1,510300	-2,364675	5,017519	13,348219	-0,218887	0,059990	-0,500917	5,531442	18,431500	0,510496	-0,218887	0,059990	-0,500917	5,531442	18,431500	0,510496
09:21:13,12	0,581988	3,275929	-0,068982	-0,445007	0,211005	-0,192993	-0,215214	0,063366	-0,503289	0,627860	1,423500	0,472118	-0,527035	-2,658816	-1,508690	-2,244142	5,021691	13,342098	-0,215214	0,063366	-0,503289	5,602113	18,317767	0,472118	-0,215214	0,063366	-0,503289	5,602113	18,317767	0,472118
09:21:13,17	0,581988	3,275929	-0,068982	-0,445007	0,211005	-0,192993	-0,217706	0,059735	-0,501679	0,880566	1,396191	0,465997	-0,524641	-2,658175	-1,510190	-2,207390	4,998139	13,390839	-0,217706	0,059735	-0,501679	5,569764	18,486116	0,465997	-0,217706	0,059735	-0,501679	5,569764	18,486116	0,465997
09:21:13,22	0,581988	3,275929	-0,068982	-0,445007	0,211005	-0,192993	-0,219459	0,057982	-0,503179	0,969719	1,348660	0,514738	-0,526989	-2,655292	-1,506707	-2,193768	4,969701	13,382846	-0,219459	0,057982	-0,503179	5,521279	18,576164	0,514738	-0,219459	0,057982	-0,503179	5,521279	18,576164	0,514738
09:21:13,27	0,581988	3,275929	-0,068982	-0,445007	0,211005	-0,192993	-0,220782	0,061457	-0,499696	0,771168	1,305886	0,506745	-0,525678	-2,653518	-1,509822	-2,140717	5,016051	13,352254	-0,220782	0,061457	-0,499696	5,595567	18,637237	0,506745	-0,220782	0,061457	-0,499696	5,595567	18,637237	0,506745
09:21:13,32	0,581988	3,275929	-0,068982	-0,445007	0,211005	-0,192993	-0,222973	0,061208	-0,502811	0,850798	1,214688	0,476153	-0,522806	-2,650071	-1,509034	-2,147570	4,970294	13,385303	-0,222973	0,061208	-0,502811	5,655625	18,718085	0,476153	-0,222973	0,061208	-0,502811	5,655625	18,718085	0,476153
09:21:13,37	0,581988	3,275929	-0,068982	-0,445007	0,211005	-0,192993	-0,227394	0,060445	-0,502022	0,847426	1,001729	0,509202	-0,521524	-2,654291	-1,507065	-2,109905	4,952285	13,368201	-0,227394	0,060445	-0,502022	5,592351	18,852190	0,509202	-0,227394	0,060445	-0,502022	5,592351	18,852190	0,509202
09:21:13,42	0,581988	3,275929	-0,068982	-0,445007	0,211005	-0,192993	-0,224381	0,057225	-0,500054	1,018101	1,200071	0,492100	-0,528474	-2,655289	-1,509791	-2,051802	4,941726	13,333659	-0,224381	0,057225	-0,500054	5,510257	18,813946	0,492100	-0,224381	0,057225	-0,500054	5,510257	18,813946	0,492100
09:21:13,47	0,581988	3,275929	-0,068982	-0,445007	0,211005	-0,192993	-0,220042	0,062744	-0,502780	0,751007	1,481298	0,457558	-0,524408	-2,657027	-1,508991	-2,071066	4,910428	13,357039	-0,220042	0,062744	-0,502780	5,676426	18,754561	0,457558	-0,220042	0,062744	-0,502780	5,676426	18,754561	0,457558
09:21:13,52	0,581988	3,275929	-0,068982	-0,445007	0,211005	-0,192993	-0,220570	0,058354	-0,501980	0,942554	1,452811	0,480938	-0,527271	-2,654272	-1,505106	-2,035540	4,917080	13,354436	-0,220570	0,058354	-0,501980	5,523350	18,767517	0,480938	-0,220570	0,058354	-0,501980	5,523350	18,767517	0,480938
09:21:13,58	0,581988	3,275929	-0,068982	-0,445007	0,211005	-0,192993	-0,221524	0,062212	-0,498094	0,765493	1,430619	0,478335	-0,526061	-2,656138	-1,510160	-2,015879	4,908470	13,327895	-0,221524	0,062212	-0,498094	5,649096	18,820251	0,478335	-0,221524	0,062212	-0,498094	5,649096	18,820251	0,478335
09:21:13,63	0,581988	3,275929	-0,068982	-0,445007	0,211005	-0,192993	-0,227053	0,060648	-0,502756	0,856233	1,158255	0,487159	-0,525396	-2,650690	-1,506261	-1,968174	4,899148	13,345038	-0,227053	0,060648	-0,502756	5,617133	18,981908	0,487159	-0,227053	0,060648	-0,502756	5,617133	18,981908	0,487159
09:21:13,68	0,581988	3,275929	-0,068982	-0,445007	0,211005	-0,192993	-0,225563	0,062378	-0,499250	0,774987	1,287891	0,468936	-0,528202	-2,662996	-1,511790	-2,234749	4,991424	13,327561	-0,225563	0,062378	-0,499250	5,671662	18,994594	0,468936	-0,225563	0,062378	-0,499250	5,671662	18,994594	0,468936
09:21:13,73	0,581988	3,275929	-0,068982	-0,445007	0,211005	-0,192993	-0,213503	0,058655	-0,504778	0,915199	1,637996	0,451460	-0,686434	-2,890436	-1,586073	-15,871711	14,441092	12,921164	-0,213503	0,058655	-0,504778	5,519634	18,398014	0,451460	-0,213503	0,058655	-0,504778	5,519634	18,398014	0,451460
09:21:13,78	0,531944	3,275969	-0,068992	-0,445002	0,210994	-0,193002	0,062581	0,081968	-0,579061	1,068085	-0,540382	0,045063	-0,678104	-2,893502	-1,585208	-15,921010	14,221150	12,775786	0,062581	0,081968	-0,579061	7,502599	-5,453014	0,045063	0,062581	0,081968	-0,579061	7,502599	-5,453014	0,045063
09:21:13,83	0,531944	3,275969	-0,068992	-0,445002	0,210994	-0,193002	0,061072	0,073222	-0,578196	1,307787	-0,551609	-0,100315	-0,674706	-2,882308	-1,584836	-15,428693	13,893828	12,765897	0,061072	0,073222	-0,578196	7,055687	-5,345731	-0,100315	0,061072	0,073222	-0,578196	7,055687	-5,345731	-0,100315
09:21:13,88	0,531944	3,275969	-0,068992	-0,445002	0,210994	-0,193002	0,049678	0,075875	-0,577825	1,132492	-0,554032	-0,110204	-0,673112	-2,882139	-1,583968	-15,194655	13,768418	12,739866	0,049678	0,075875	-0,577825	7,088696	-4,453793	-0,110204	0,049678	0,075875	-0,577825	7,088696	-4,453793	-0,110204
09:21:13,93	0,531944	3,275969	-0,068992	-0,445002	0,210994	-0,193002	0,048735	0,074579	-0,576957	1,208284	-0,337703	-0,136235	-0,671738	-2,880705	-1,589751	-15,057469	13,675249	12,724905	0,048735	0,074579	-0,576957	7,062768	-4,163405	-0,136235	0,048735	0,074579	-0,576957	7,062768	-4,163405	-0,136235
09:21:13,98	0,531944	3,275969	-0,068992	-0,445002	0,210994	-0,193002	0,046806	0,074107	-0,582740	1,220762	-0,272601	-0,151196	-0,670239	-2,876089	-1,586173	-14,877223	13,611379	12,743999	0,046806	0,074107	-0,582740	7,038153	-3,946906	-0,151196	0,046806	0,074107	-0,582740	7,038153	-3,946906	-0,151196
09:21:14,03	0,531944	3,275969	-0,068992	-0,445002	0,210994	-0,193002	0,042060	0,075116	-0,579162	1,203089	-0,331405	-0,132102	-0,670794	-2,876300	-1,586149	-14,838105	13,545922	12,751049	0,042060	0,075116	-0,579162	7,099709	-3,633081	-0,132102	0,042060	0,075116	-0,579162	7,099709	-3,633081	-0,132102
09:21:14,08	0,531944	3,275969	-0,068992	-0,445002	0,210994	-0,193002	0,042519	0,075492	-0,579138	1,146425	-0,240889	-0,125053	-0,668251	-2,873777	-1,587318	-14,741416	13,525323	12,697624	0,042519	0,075492	-0,579138	7,072536	-3,578661	-0,125053	0,042519	0,075492	-0,579138	7,072536	-3,578661	-0,125053
09:21:14,13	0,531944	3,275969	-0,068992	-0,445002	0,210994	-0,193002	0,039063	0,074551	-0,580307	1,225833	-0,326584	-0,178477	-0,667010	-2,874618	-1,589601	-14,665355	13,403258	12,708946	0,039063	0,074551	-0,580307	7,078119	-3,393032	-0,178477	0,039063	0,074551	-0,580307	7,078119	-3,393032	-0,178477
09:21:14,18	0,531944	3,275969	-0,068992	-0,445002	0,210994	-0,193002	0,039171	0,073056	-0,582590	1,235935	-0,194061	-0,167155	-0,680054	-2,893181	-1,578885	-15,798108	14,162139	12,713988	0,039171	0,073056	-0,582590	6,970799	-3,268992	-0,167155	0,039171	0,073056	-0,582590	6,970799	-3,268992	-0,167155
09:21:14,23	0,531944	3,275969	-0,068992	-0,445002	0,210994	-0,193002	0,061769	0,075071	-0,571874	1,221961	-0,379419	-0,162113	-0,772836	-3,092158	-0,802210	-25,936208	18,469747	12,205448	0,061769	0,075071	-0,571874	7,115044	-5,228262	-0,162113	0,061769	0,075071	-0,571874	7,115044	-5,228262	-0,162113
09:21:14,28	0,481949	3,275948	-0,069011	-0,445005	0,211000	-0,193011	0,280479	0,055934	0,204802	0,878543	0,059880	-0,670653	-0,779628	-3,107022	-0,575671	-26,013878	18,446006	12,073951	0,280479	0,055934	0,204802	5,269354	-21,957746	-0,670653	0,280479	0,055934	0,204802	5,269354	-21,957746	-0,670653
09:21:14,33	0,481949	3,275948	-0,069011	-0,445005	0,211000	-0,193011	0,296747	0,054383	0,431340	0,899770	0,850405	-0,802150	-0,773603	-3,097848	-0,585593	-25,540312	18,181240	12,069042	0,296747	0,054383	0,431340	5,168872	-22,444232	-0,802150	0,296747	0,054383	0,431340	5,168872	-22,444232	-0,802150
09:21:14,38	0,481949	3,275948	-0,069011	-0,445005	0,211000	-0,193011	0,285790	0,053753	0,421418	0,940030	0,823151	-0,807059	-0,766714	-3,095220	-0,593231	-25,290410	18,086904	12,098751	0,285790	0,053753	0,421418	5,159660	-21,611373	-0,807059	0,285790	0,053753	0,421418	5,159660	-21,611373	-0,807059
09:21:14,43	0,481949	3,275948	-0,069011	-0,445005	0,211000	-0,193011	0,280070	0,049101	0,413780	1,225224	0,789272	-0,777350	-0,768893	-3,090149	-0,600218	-25,141935	17,960648	12,054202	0,280070	0,049101	0,413780	5,079618	-21,196189	-0,777350	0,280070	0,049101	0,413780	5,079618	-21,196189	-0,777350
09:21:14,48	0,481949	3,275948	-0,069011	-0,445005	0,211000	-0,193011	0,276767	0,053524	0,406794	0,960105	0,809268	-0,821900	-0,762770	-3,090697	-0,597818	-25,013684	17,885617	12,049997	0,276767	0,053524	0,406794	5,161733	-20,916969	-0,821900	0,276767	0,053524	0,406794	5,161733	-20,916969	-0,821900
09:21:14,53	0,481949	3,275948	-0,069011	-0,445005	0,211000	-0,193011	0,274181	0,047947	0,409193	1,249258	0,823370	-0,826104	-0,766868	-3,089408	-0,599743	-24,979244	17,848866	12,068500	0,274181	0,047947	0,409193	5,013089	-20,699850	-0,826104	0,274181	0,047947	0,409193	5,013089	-20,699850	-0,826104
09:21:14,58	0,481949	3,275948	-0,069011	-0,445005	0,211000	-0,193011	0,275113	0,052140	0,407268	1,016595	0,920050	-0,807601	-0,763643	-3,083401	-0,601357	-24,879543	17,801359	12,086554	0,275113	0,052140	0,407268	5,109606	-20,676355	-0,807601	0,275113	0,052140	0,407268	5,109606	-20,676355	-0,807601
09:21:14,63	0,481949	3,275948	-0,069011	-0,445005	0,211000	-0,193011	0,268299	0,052351	0,405654	1,014358	0,675799	-0,789547	-0,762450	-3,084625	-0,608219	-24,787546	17,777906	12,070888	0,268299	0,052351	0,405654	5,123892	-20,385676	-0,789547	0,268299	0,052351	0,405654	5,123892	-20,385676	-0,789547
09:21:14,68	0,481949	3,275948	-0,069011	-0,445005	0,211000	-0,193011	0,268762	0,050706	0,398793	1,125585	0,791296	-0,805213	-0,763050	-3,078869	-0,606694	-24,760739	17,715354	12,049050	0,268762	0,050706	0,398793	5,105988	-20,306559	-0,805213	0,268762	0,050706	0,398793	5,105988	-20,306559	-0,805213
09:21:14,73	0,481949	3,275948	-0,069011	-0,445005	0,211000	-0,193011	0,264077	0,054103	0,400318	0,908161	0,602152	-0,827051	-0,765891	-3,084924	-0,608185	-24,708802	17,676987	12,071032	0,264077	0,054103	0,400318	5,155247	-20,127907	-0,827051	0,264077	0,054103	0,400318	5,155247	-20,127907	-0,827051
09:21:14,78	0,481949	3,275948	-0,069011	-0,445005	0,211000	-0,193011	0,270741	0,053536	0,398826	0,930401	1,012858	-0,805070	-0,765747	-3,083689	-0,608574	-24,640699	17,673579	12,036751	0,270741	0,053536	0,398826	5,132956	-20,240349	-0,805070	0,270741	0,053536	0,398826	5,132956	-20,240349	-0,805070
09:21:14,83	0,481949	3,275948	-0,069011	-0,445005	0,211000	-0,193011	0,269600	0,054029	0,398438	0,935854	1,014194	-0,839350	-0,764003	-3,088194	-0,611222	-24,633013	17,623774	12,099308	0,269600	0,054029	0,398438	5,177125	-20,149422	-0,839350	0,269600	0,054029	0,398438	5,177125	-20,149422	-0,839350
09:21:14,88	0,481949	3,275948	-0,069011	-0,445005	0,211000	-0,193011	0,272629	0,050266	0,395790	1,092250	1,203265	-0,776794	-0,761527	-3,078109	-0,610496	-24,564290	17,638481	12,042413	0,272629	0,050266	0,395790	5,038112	-20,198134	-0,776794	0,272629	0,050266	0,395790	5,038112	-20,198134	-0,776794
09:21:14,93	0,481949	3,275948	-0,069011	-0,445005	0,211000	-0,193011	0,262658	0,053165	0,396515	0,988604	0,736902	-0,833688	-0,759135	-3,078911	-0,612786	-24,528315	17,598733	12,066684	0,262658	0,053165	0,396515	5,162031	-19,881723	-0,833688	0,262658	0,053165	0,396515	5,162031	-19,881723	-0,833688
09:21:14,98	0,481949	3,275948	-0,069011	-0,445005	0,211000	-0,193011	0,262156	0,050692	0,394225	1,100746	0,761846	-0,809417	-0,760950	-3,076791	-0,614770	-24,535413	17,570759	12,033153	0,262156	0,050692	0,394225	5,080071	-19,817400	-0,809417	0,262156	0,050692	0,394225	5,080071	-19,817400	-0,809417
09:21:15,03	0,481949	3,275948	-0,069011	-0,445005	0,211000	-0,193011	0,261228	0,053324	0,392241	0,936132	0,721429	-0,842948	-0,757253	-3,082677	-0,611974	-24,483072	17,587769	12,060295	0,261228	0,053324	0,392241	5,122031	-19,784968	-0,842948	0,261228	0,053324	0,392241	5,122031	-19,784968	-0,842948
09:21:15,08	0,481949	3,275948	-0,069011	-0,445005	0,211000	-0,193011	0,264476	0,047179	0,395037	1,296548	0,927167	-0,815806	-0,759585	-3,079672	-0,615437	-24,435286	17,539739	12,099176	0,264476	0,047179	0,395037	5,000103	-19,834225	-0,815806	0,264476	0,047179	0,395037	5,000103	-19,834225	-0,815806
09:21:15,13	0,481949	3,275948	-0,069011	-0,445005	0,211000	-0,193011	0,263040	0,050701	0,391574	1,095720	0,917886	-0,776925	-0,760145	-3,078231	-0,614289	-24,417107	17,522822	12,073640	0,263040	0,050701	0,391574	5,075725	-19,730769	-0,776925	0,263040	0,050701	0,391574	5,075725	-19,730769	-0,776925
09:21:15,18	0,481949	3,275948	-0,069011	-0,445005	0,211000	-0,193011	0,262072	0,051906	0,392723	1,027491	0,891750	-0,802461	-0,757700	-3,075064	-0,616619	-24,380464	17,570364	12,067407	0,262072	0,051906	0,392723	5,102100	-19,680915	-0,802461	0,262072	0,051906	0,392723	5,102100	-19,680915	-0,802461
09:21:15,23	0,481949	3,275948	-0,069011	-0,445005	0,211000	-0,193011	0,258107	0,051372	0,390392	1,114731	0,693520	-0,808694	-0,757743	-3,076449	-0,615839	-24,374828	17,479639	12,058910	0,258107	0,051372	0,390392	5,147455	-19,567873	-0,808694	0,258107	0,051372	0,390392	5,147455	-19,567873	-0,808694
09:21:15,28	0,481949	3,275948	-0,069011	-0,445005	0,211000	-0,193011	0,259328	0,050717	0,391172	1,073062	0,807272	-0,817191	-0,755867	-3,079253	-0,618136	-24,331189	17,491252	12,060139	0,259328	0,050717	0,391172	5,054333	-19,549994	-0,817191	0,259328	0,050717	0,391172	5,054333	-19,549994	-0,817191
09:21:15,33	0,481949	3,275948	-0,069011	-0,445005	0,211000	-0,193011	0,258649	0,053064	0,390820	0,928543	0,860078	-0,795486	-0,759436	-3,074688	-0,616191	-24,309744	17,416114	12,080615	0,258649	0,053064	0,390820	5,094057	-19,443867	-0,795486	0,258649	0,053064	0,390820	5,094057	-19,443867	-0,795486
09:21:15,38	0,481949	3,275948	-0,069011	-0,445005	0,211000	-0,193011	0,258649	0,053064	0,390820	0,928543	0,860078	-0,795486	-0,756369	-3,073190	-0,618125	-24,263699	17,464349	12,069080	0,258649	0,053064	0,390820	5,094057	-19,443867	-0,795486	0,258649	0,053064	0,390820	5,094057	-19,443867	-0,795486
09:21:15,43	0,481949	3,275948	-0,069011	-0,445005	0,211000	-0,193011	0,255819	0,051157	0,388886	1,092521	0,728665	-0,807021	-0,757577	-3,073839	-0,617748	-24,283636	17,472923	12,064180	0,255819	0,051157	0,388886	5,108308	-19,353108	-0,807021	0,255819	0,051157	0,388886	5,108308	-19,353108	-0,807021
09:21:15,48	0,481949	3,275948	-0,069011	-0,445005	0,211000	-0,193011	0,256984	0,051878	0,389263	1,052446	0,767726	-0,811921	-0,758266	-3,072319	-0,621506	-24,239981	17,451737	12,089672	0,256984	0,051878	0,389263	5,124892	-19,405550	-0,811921	0,256984	0,051878	0,389263	5,124892	-19,405550	-0,811921
09:21:15,53	0,481949	3,275948	-0,069011	-0,445005	0,211000	-0,193011	0,256013	0,053236	0,385505	0,985346	0,765603	-0,786429	-0,761590	-3,076627	-0,620817	-24,216726	17,426604	12,067614	0,256013	0,053236	0,385505	5,164340	-19,331404	-0,786429	0,256013	0,053236	0,385505	5,164340	-19,331404	-0,786429
09:21:15,58	0,481949	3,275948	-0,069011	-0,445005	0,211000	-0,193011	0,261405	0,053960	0,386194	0,937544	1,078718	-0,808487	-0,761892	-3,078972	-0,620065	-24,234377	17,432080	12,031986	0,261405	0,053960	0,386194	5,173395	-19,441598	-0,808487	0,261405	0,053960	0,386194	5,173395	-19,441598	-0,808487
09:21:15,63	0,481949	3,275948	-0,069011	-0,445005	0,211000	-0,193011	0,263588	0,053049	0,386946	0,980828	1,174194	-0,844115	-0,759801	-3,075591	-0,622353	-24,195125	17,415351	12,082964	0,263588	0,053049	0,386946	5,145175	-19,517464	-0,844115	0,263588	0,053049	0,386946	5,145175	-19,517464	-0,844115
09:21:15,68	0,481949	3,275948	-0,069011	-0,445005	0,211000	-0,193011	0,259614	0,052929	0,384659	0,992225	1,009894	-0,793137	-0,756246	-3,073555	-0,621184	-24,180204	17,409140	12,082817	0,259614	0,052929	0,384659	5,147123	-19,369790	-0,793137	0,259614	0,052929	0,384659	5,147123	-19,369790	-0,793137
09:21:15,73	0,481949	3,275948	-0,069011	-0,445005	0,211000	-0,193011	0,256073	0,050868	0,385828	1,101479	0,841813	-0,793284	-0,753321	-3,075165	-0,621981	-24,193199	17,399195	12,049468	0,256073	0,050868	0,385828	5,094588	-19,259939	-0,793284	0,256073	0,050868	0,385828	5,094588	-19,259939	-0,793284
09:21:15,78	0,481949	3,275948	-0,069011	-0,445005	0,211000	-0,193011	0,256005	0,047530	0,385030	1,259939	0,831992	-0,826633	-0,761485	-3,073724	-0,622765	-24,140782	17,371164	12,032776	0,256005	0,047530	0,385030	4,991023	-19,264417	-0,826633	0,256005	0,047530	0,385030	4,991023	-19,264417	-0,826633
09:21:15,83	0,481949	3,275948	-0,069011	-0,445005	0,211000	-0,193011	0,258839	0,055320	0,384247	0,856775	1,038740	-0,843325	-0,756783	-3,073993	-0,620803	-24,159380	17,405281	12,057864	0,258839	0,055320	0,384247	5,199400	-19,280092	-0,843325	0,258839	0,055320	0,384247	5,199400	-19,280092	-0,843325
09:21:15,88	0,481949	3,275948	-0,069011	-0,445005	0,211000	-0,193011	0,260954	0,052767	0,384587	0,980854	1,138812	-0,790447	-0,754851	-3,071399	-0,623894	-24,050925	17,341897	12,028248	0,260954	0,052767	0,384587	5,123030	-19,346072	-0,790447	0,260954	0,052767	0,384587	5,123030	-19,346072	-0,790447
09:21:15,93	0,481949	3,275948	-0,069011	-0,445005	0,211000	-0,193011	0,253508	0,050738	0,383118	1,114641	0,854010	-0,847853	-0,761389	-3,076334	-0,622706	-24,101851	17,381088	12,071048	0,253508	0,050738	0,383118	5,097550	-19,046384	-0,847853	0,253508	0,050738	0,383118	5,097550	-19,046384	-0,847853
09:21:15,98	0,481949	3,275948	-0,069011	-0,445005	0,211000	-0,193011	0,261051	0,053932	0,384305	0,957014	1,182549	-0,805053	-0,762537	-3,075054	-0,623497	-24,084601	17,379753	12,051921	0,261051	0,053932	0,384305	5,190677	-19,309973	-0,805053	0,261051	0,053932	0,384305	5,190677	-19,309973	-0,805053
09:21:16,03	0,481949	3,275948	-0,069011	-0,445005	0,211000	-0,193011	0,260517	0,055566	0,383514	0,879513	1,170353	-0,824180	-0,753615	-3,074716	-0,625417	-24,026467	17,333514	12,033221	0,260517	0,055566	0,383514	5,241447	-19,280199	-0,824180	0,260517	0,055566	0,383514	5,241447	-19,280199	-0,824180
09:21:16,08	0,481949	3,275948	-0,069011	-0,445005	0,211000	-0,193011	0,255764	0,048009	0,381594	1,261509	0,996675	-0,842880	-0,760097	-3,076406	-0,624849	-24,030954	17,323743	12,017914	0,255764	0,048009	0,381594	5,030205	-19,080785	-0,842880	0,255764	0,048009	0,381594	5,030205	-19,080785	-0,842880
09:21:16,13	0,481949	3,275948	-0,069011	-0,445005	0,211000	-0,193011	0,260467	0,052777	0,382162	1,002858	1,242257	-0,858187	-0,755958	-3,075367	-0,627713	-24,012593	17,334385	12,072764	0,260467	0,052777	0,382162	5,145856	-19,204429	-0,858187	0,260467	0,052777	0,382162	5,145856	-19,204429	-0,858187
09:21:16,18	0,481949	3,275948	-0,069011	-0,445005	0,211000	-0,193011	0,257498	0,049712	0,379298	1,180628	1,098428	-0,803337	-0,759530	-3,069647	-0,626590	-24,014524	17,320731	12,057358	0,257498	0,049712	0,379298	5,083034	-19,115159	-0,803337	0,257498	0,049712	0,379298	5,083034	-19,115159	-0,803337
09:21:16,23	0,481949	3,275948	-0,069011	-0,445005	0,211000	-0,193011	0,254331	0,055666	0,380422	0,858233	0,938896	-0,818743	-0,755631	-3,073176	-0,625784	-23,992912	17,319980	12,053542	0,254331	0,055666	0,380422	5,228022	-19,026077	-0,818743	0,254331	0,055666	0,380422	5,228022	-19,026077	-0,818743
09:21:16,28	0,481949	3,275948	-0,069011	-0,445005	0,211000	-0,193011	0,255438	0,050525	0,381227	1,135732	1,015533	-0,822559	-0,757754	-3,068937	-0,626193	-23,994058	17,277090	12,055921	0,255438	0,050525	0,381227	5,101936	-19,036312	-0,822559	0,255438	0,050525	0,381227	5,101936	-19,036312	-0,822559
09:21:16,33	0,481949	3,275948	-0,069011	-0,445005	0,211000	-0,193011	0,252828	0,054483	0,380818	0,892215	0,900309	-0,820180	-0,756583	-3,069145	-0,628919	-24,006769	17,317152	12,054320	0,252828	0,054483	0,380818	5,169099	-18,946717	-0,820180	0,252828	0,054483	0,380818	5,169099	-18,946717	-0,820180
09:21:16,38	0,481949	3,275948	-0,069011	-0,445005	0,211000	-0,193011	0,252423	0,053364	0,378092	0,978716	0,848170	-0,821781	-0,759258	-3,069521	-0,623854	-23,956970	17,303870	12,041304	0,252423	0,053364	0,378092	5,167797	-18,967002	-0,821781	0,252423	0,053364	0,378092	5,167797	-18,967002	-0,821781
09:21:16,43	0,481949	3,275948	-0,069011	-0,445005	0,211000	-0,193011	0,254086	0,055493	0,383157	0,881416	0,984434	-0,834797	-0,753570	-3,074473	-0,626549	-23,979770	17,275102	12,050984	0,254086	0,055493	0,383157	5,237607	-18,961314	-0,834797	0,254086	0,055493	0,383157	5,237607	-18,961314	-0,834797
09:21:16,48	0,481949	3,275948	-0,069011	-0,445005	0,211000	-0,193011	0,255530	0,048092	0,380462	1,229972	1,054171	-0,825117	-0,758838	-3,067993	-0,628120	-23,956045	17,314695	12,062705	0,255530	0,048092	0,380462	5,005158	-19,004946	-0,825117	0,255530	0,048092	0,380462	5,005158	-19,004946	-0,825117
09:21:16,53	0,481949	3,275948	-0,069011	-0,445005	0,211000	-0,193011	0,252552	0,055893	0,378891	0,870438	0,900074	-0,813396	-0,757592	-3,072780	-0,628490	-23,932418	17,296655	12,042235	0,252552	0,055893	0,378891	5,258052	-18,925284	-0,813396	0,252552	0,055893	0,378891	5,258052	-18,925284	-0,813396
09:21:16,58	0,481949	3,275948	-0,069011	-0,445005	0,211000	-0,193011	0,256075	0,052420	0,378521	1,047214	1,112746	-0,833867	-0,757061	-3,070912	-0,627327	-23,934849	17,235576	12,049654	0,256075	0,052420	0,378521	5,162214	-18,989159	-0,833867	0,256075	0,052420	0,378521	5,162214	-18,989159	-0,833867
09:21:16,63	0,481949	3,275948	-0,069011	-0,445005	0,211000	-0,193011	0,254192	0,052896	0,379684	0,968394	1,043249	-0,826447	-0,758470	-3,065843	-0,629171	-23,897833	17,267793	12,061627	0,254192	0,052896	0,379684	5,120693	-18,910817	-0,826447	0,254192	0,052896	0,379684	5,120693	-18,910817	-0,826447
09:21:16,68	0,481949	3,275948	-0,069011	-0,445005	0,211000	-0,193011	0,250507	0,056650	0,377840	0,819577	0,867559	-0,814474	-0,754804	-3,068746	-0,629638	-23,904046	17,247392	12,067580	0,250507	0,056650	0,377840	5,266593	-18,797208	-0,814474	0,250507	0,056650	0,377840	5,266593	-18,797208	-0,814474
09:21:16,73	0,481949	3,275948	-0,069011	-0,445005	0,211000	-0,193011	0,251187	0,052024	0,377374	1,039372	0,907778	-0,808521	-0,748867	-3,069375	-0,632061	-23,878788	17,237113	12,045173	0,251187	0,052024	0,377374	5,123220	-18,810428	-0,808521	0,251187	0,052024	0,377374	5,123220	-18,810428	-0,808521
09:21:16,78	0,481949	3,275948	-0,069011	-0,445005	0,211000	-0,193011	0,248764	0,046567	0,374950	1,326822	0,808794	-0,830928	-0,758117	-3,071669	-0,631172	-23,864694	17,218083	12,060108	0,248764	0,046567	0,374950	4,982358	-18,719203	-0,830928	0,248764	0,046567	0,374950	4,982358	-18,719203	-0,830928
09:21:16,83	0,481949	3,275948	-0,069011	-0,445005	0,211000	-0,193011	0,255375	0,053431	0,375839	0,960468	1,174281	-0,815993	-0,755718	-3,068980	-0,626543	-23,857924	17,236609	12,019868	0,255375	0,053431	0,375839	5,154817	-18,872671	-0,815993	0,255375	0,053431	0,375839	5,154817	-18,872671	-0,815993
09:21:16,88	0,481949	3,275948	-0,069011	-0,445005	0,211000	-0,193011	0,251847	0,052698	0,380468	1,018039	0,987430	-0,856233	-0,760571	-3,074089	-0,628648	-23,864288	17,245708	12,046557	0,251847	0,052698	0,380468	5,154808	-18,782583	-0,856233	0,251847	0,052698	0,380468	5,154808	-18,782583	-0,856233
09:21:16,93	0,481949	3,275948	-0,069011	-0,445005	0,211000	-0,193011	0,258698	0,054347	0,378363	0,936980	1,333602	-0,829544	-0,752217	-3,072753	-0,628814	-23,869874	17,230742	12,079372	0,258698	0,054347	0,378363	5,203209	-18,974185	-0,829544	0,258698	0,054347	0,378363	5,203209	-18,974185	-0,829544
09:21:16,98	0,481949	3,275948	-0,069011	-0,445005	0,211000	-0,193011	0,253364	0,047780	0,378197	1,262728	1,058870	-0,796729	-0,758024	-3,070509	-0,630005	-23,819535	17,208266	12,039427	0,253364	0,047780	0,378197	5,013420	-18,830184	-0,796729	0,253364	0,047780	0,378197	5,013420	-18,830184	-0,796729
09:21:17,03	0,481949	3,275948	-0,069011	-0,445005	0,211000	-0,193011	0,254325	0,053931	0,377006	0,948581	1,163668	-0,836674	-0,758093	-3,074398	-0,630010	-23,865675	17,218235	12,039634	0,254325	0,053931	0,377006	5,182127	-18,800813	-0,836674	0,254325	0,053931	0,377006	5,182127	-18,800813	-0,836674
09:21:17,08	0,481949	3,275948	-0,069011	-0,445005	0,211000	-0,193011	0,257727	0,052046	0,377002	1,032122	1,295632	-0,836467	-0,754447	-3,069369	-0,629221	-23,814742	17,257245	12,046102	0,257727	0,052046	0,377002	5,117759	-18,935911	-0,836467	0,257727	0,052046	0,377002	5,117759	-18,935911	-0,836467
09:21:17,13	0,481949	3,275948	-0,069011	-0,445005	0,211000	-0,193011	0,251549	0,051403	0,377790	1,124814	0,998973	-0,829999	-0,755668	-3,066107	-0,632336	-23,811231	17,236331	12,057255	0,251549	0,051403	0,377790	5,159966	-18,747586	-0,829999	0,251549	0,051403	0,377790	5,159966	-18,747586	-0,829999
09:21:17,18	0,481949	3,275948	-0,069011	-0,445005	0,211000	-0,193011	0,249334	0,054091	0,374675	0,968675	0,897305	-0,818846	-0,748687	-3,066144	-0,630058	-23,786153	17,241065	12,086034	0,249334	0,054091	0,374675	5,214846	-18,675399	-0,818846	0,249334	0,054091	0,374675	5,214846	-18,675399	-0,818846
09:21:17,23	0,481949	3,275948	-0,069011	-0,445005	0,211000	-0,193011	0,245875	0,048027	0,376953	1,300657	0,736804	-0,790067	-0,751536	-3,072665	-0,635037	-23,801315	17,175930	12,032377	0,245875	0,048027	0,376953	5,070781	-18,564392	-0,790067	0,245875	0,048027	0,376953	5,070781	-18,564392	-0,790067
09:21:17,28	0,481949	3,275948	-0,069011	-0,445005	0,211000	-0,193011	0,252948	0,047234	0,371974	1,277923	1,124021	-0,843724	-0,753825	-3,070742	-0,631518	-23,775476	17,196247	12,059581	0,252948	0,047234	0,371974	4,985767	-18,732381	-0,843724	0,252948	0,047234	0,371974	4,985767	-18,732381	-0,843724
09:21:17,33	0,481949	3,275948	-0,069011	-0,445005	0,211000	-0,193011	0,252427	0,050178	0,375494	1,155345	1,109166	-0,816520	-0,759696	-3,072388	-0,631112	-23,765735	17,187117	12,077064	0,252427	0,050178	0,375494	5,094299	-18,706365	-0,816520	0,252427	0,050178	0,375494	5,094299	-18,706365	-0,816520
09:21:17,38	0,481949	3,275948	-0,069011	-0,445005	0,211000	-0,193011	0,256788	0,054439	0,375899	0,930723	1,348909	-0,799037	-0,753003	-3,070999	-0,631500	-23,729758	17,175902	12,052496	0,256788	0,054439	0,375899	5,204187	-18,808916	-0,799037	0,256788	0,054439	0,375899	5,204187	-18,808916	-0,799037
09:21:17,43	0,481949	3,275948	-0,069011	-0,445005	0,211000	-0,193011	0,252238	0,049337	0,375512	1,204279	1,149098	-0,823605	-0,757512	-3,069758	-0,633484	-23,752026	17,130697	12,027663	0,252238	0,049337	0,375512	5,077271	-18,651589	-0,823605	0,252238	0,049337	0,375512	5,077271	-18,651589	-0,823605
09:21:17,48	0,481949	3,275948	-0,069011	-0,445005	0,211000	-0,193011	0,253418	0,053862	0,373528	0,918696	1,213760	-0,848438	-0,750845	-3,066668	-0,631916	-23,734004	17,150316	12,039665	0,253418	0,053862	0,373528	5,146902	-18,679533	-0,848438	0,253418	0,053862	0,373528	5,146902	-18,679533	-0,848438
09:21:17,53	0,481949	3,275948	-0,069011	-0,445005	0,211000	-0,193011	0,247408	0,049634	0,375095	1,164564	0,907061	-0,836436	-0,756159	-3,073072	-0,631517	-23,763114	17,167995	12,043264	0,247408	0,049634	0,375095	5,060856	-18,514481	-0,836436	0,247408	0,049634	0,375095	5,060856	-18,514481	-0,836436
09:21:17,58	0,481949	3,275948	-0,069011	-0,445005	0,211000	-0,193011	0,255612	0,051034	0,375494	1,092534	1,299587	-0,832837	-0,753732	-3,070889	-0,631907	-23,730639	17,183204	12,029863	0,255612	0,051034	0,375494	5,098705	-18,765920	-0,832837	0,255612	0,051034	0,375494	5,098705	-18,765920	-0,832837
09:21:17,63	0,481949	3,275948	-0,069011	-0,445005	0,211000	-0,193011	0,252508	0,050024	0,375104	1,174479	1,158709	-0,846238	-0,752221	-3,068780	-0,635402	-23,698524	17,176364	12,024747	0,252508	0,050024	0,375104	5,101339	-18,663150	-0,846238	0,252508	0,050024	0,375104	5,101339	-18,663150	-0,846238
09:21:17,68	0,481949	3,275948	-0,069011	-0,445005	0,211000	-0,193011	0,249925	0,049770	0,371609	1,197826	1,055650	-0,851354	-0,754749	-3,068922	-0,635076	-23,727419	17,165818	12,048275	0,249925	0,049770	0,371609	5,104740	-18,563480	-0,851354	0,249925	0,049770	0,371609	5,104740	-18,563480	-0,851354
09:21:17,73	0,481949	3,275948	-0,069011	-0,445005	0,211000	-0,193011	0,251312	0,051888	0,371935	1,064073	1,108023	-0,827826	-0,754976	-3,064905	-0,633481	-23,737401	17,175164	12,045841	0,251312	0,051888	0,371935	5,137305	-18,619987	-0,827826	0,251312	0,051888	0,371935	5,137305	-18,619987	-0,827826
09:21:17,78	0,481949	3,275948	-0,069011	-0,445005	0,211000	-0,193011	0,247947	0,054092	0,373530	0,952566	0,919722	-0,830260	-0,755630	-3,066135	-0,634276	-23,759786	17,142164	12,030666	0,247947	0,054092	0,373530	5,198814	-18,544131	-0,830260	0,247947	0,054092	0,373530	5,198814	-18,544131	-0,830260
09:21:17,83	0,481949	3,275948	-0,069011	-0,445005	0,211000	-0,193011	0,249339	0,054044	0,372736	0,915301	0,989213	-0,845435	-0,749955	-3,061862	-0,633474	-23,652626	17,157971	12,011818	0,249339	0,054044	0,372736	5,157766	-18,583900	-0,845435	0,249339	0,054044	0,372736	5,157766	-18,583900	-0,845435
09:21:17,88	0,481949	3,275948	-0,069011	-0,445005	0,211000	-0,193011	0,242801	0,051267	0,373537	1,127006	0,734147	-0,864283	-0,755196	-3,064704	-0,632491	-23,708187	17,189473	12,053867	0,242801	0,051267	0,373537	5,151429	-18,325749	-0,864283	0,242801	0,051267	0,373537	5,151429	-18,325749	-0,864283
09:21:17,93	0,481949	3,275948	-0,069011	-0,445005	0,211000	-0,193011	0,247883	0,054384	0,374520	0,964396	0,934517	-0,822234	-0,752081	-3,065515	-0,632923	-23,626998	17,184391	12,065664	0,247883	0,054384	0,374520	5,233545	-18,524278	-0,822234	0,247883	0,054384	0,374520	5,233545	-18,524278	-0,822234
09:21:17,98	0,481949	3,275948	-0,069011	-0,445005	0,211000	-0,193011	0,247028	0,051281	0,374089	1,161973	0,962925	-0,810437	-0,760762	-3,069819	-0,634609	-23,697304	17,172636	12,053996	0,247028	0,051281	0,374089	5,187493	-18,428775	-0,810437	0,247028	0,051281	0,374089	5,187493	-18,428775	-0,810437
09:21:18,03	0,481949	3,275948	-0,069011	-0,445005	0,211000	-0,193011	0,255095	0,056647	0,372402	0,837604	1,327407	-0,822105	-0,753136	-3,065093	-0,631181	-23,652931	17,142831	12,033137	0,255095	0,056647	0,372402	5,284361	-18,697563	-0,822105	0,255095	0,056647	0,372402	5,284361	-18,697563	-0,822105
09:21:18,08	0,481949	3,275948	-0,069011	-0,445005	0,211000	-0,193011	0,247190	0,052405	0,375831	1,054519	0,969684	-0,842964	-0,752912	-3,071292	-0,637279	-23,653146	17,114951	12,071415	0,247190	0,052405	0,375831	5,168345	-18,434753	-0,842964	0,247190	0,052405	0,375831	5,168345	-18,434753	-0,842964
09:21:18,13	0,481949	3,275948	-0,069011	-0,445005	0,211000	-0,193011	0,252446	0,049112	0,369732	1,201510	1,256747	-0,804687	-0,760681	-3,066228	-0,634209	-23,635272	17,127010	12,052199	0,252446	0,049112	0,369732	5,056824	-18,560283	-0,804687	0,252446	0,049112	0,369732	5,056824	-18,560283	-0,804687
09:21:18,18	0,481949	3,275948	-0,069011	-0,445005	0,211000	-0,193011	0,251945	0,058373	0,372803	0,739352	1,240144	-0,823902	-0,752111	-3,070692	-0,636774	-23,629348	17,140016	12,084006	0,251945	0,058373	0,372803	5,321605	-18,537555	-0,823902	0,251945	0,058373	0,372803	5,321605	-18,537555	-0,823902
09:21:18,23	0,481949	3,275948	-0,069011	-0,445005	0,211000	-0,193011	0,251526	0,048718	0,370237	1,255626	1,216985	-0,792095	-0,754089	-3,065756	-0,634713	-23,622949	17,117468	12,054091	0,251526	0,048718	0,370237	5,079979	-18,527825	-0,792095	0,251526	0,048718	0,370237	5,079979	-18,527825	-0,792095
09:21:18,28	0,481949	3,275948	-0,069011	-0,445005	0,211000	-0,193011	0,248240	0,052900	0,372299	1,021845	1,062934	-0,822010	-0,757725	-3,069269	-0,633038	-23,637727	17,113980	12,036619	0,248240	0,052900	0,372299	5,174469	-18,423933	-0,822010	0,248240	0,052900	0,372299	5,174469	-18,423933	-0,822010
09:21:18,33	0,481949	3,275948	-0,069011	-0,445005	0,211000	-0,193011	0,253101	0,054291	0,373973	0,939069	1,304645	-0,839482	-0,755953	-3,068243	-0,634600	-23,627411	17,102685	12,023025	0,253101	0,054291	0,373973	5,200938	-18,563802	-0,839482	0,253101	0,054291	0,373973	5,200938	-18,563802	-0,839482
09:21:18,38	0,481949	3,275948	-0,069011	-0,445005	0,211000	-0,193011	0,251326	0,053270	0,372411	0,987556	1,226913	-0,853076	-0,748276	-3,062807	-0,636144	-23,603110	17,113417	12,040727	0,251326	0,053270	0,372411	5,169248	-18,502175	-0,853076	0,251326	0,053270	0,372411	5,169248	-18,502175	-0,853076
09:21:18,43	0,481949	3,275948	-0,069011	-0,445005	0,211000	-0,193011	0,242780	0,049340	0,370868	1,213371	0,798206	-0,835374	-0,752909	-3,069895	-0,633385	-23,584030	17,099351	12,046240	0,242780	0,049340	0,370868	5,086543	-18,260029	-0,835374	0,242780	0,049340	0,370868	5,086543	-18,260029	-0,835374
09:21:18,48	0,481949	3,275948	-0,069011	-0,445005	0,211000	-0,193011	0,251235	0,049808	0,373626	1,186395	1,261395	-0,829861	-0,753035	-3,064759	-0,637946	-23,595223	17,158846	12,049353	0,251235	0,049808	0,373626	5,096303	-18,460516	-0,829861	0,251235	0,049808	0,373626	5,096303	-18,460516	-0,829861
09:21:18,53	0,481949	3,275948	-0,069011	-0,445005	0,211000	-0,193011	0,246850	0,052485	0,369066	1,093113	0,993938	-0,826748	-0,754654	-3,070132	-0,634557	-23,579515	17,116971	12,037444	0,246850	0,052485	0,369066	5,213174	-18,383756	-0,826748	0,246850	0,052485	0,369066	5,213174	-18,383756	-0,826748
09:21:18,58	0,481949	3,275948	-0,069011	-0,445005	0,211000	-0,193011	0,252313	0,051201	0,372454	1,131469	1,312558	-0,838657	-0,751343	-3,072489	-0,638236	-23,594547	17,063727	12,045621	0,252313	0,051201	0,372454	5,150737	-18,493987	-0,838657	0,252313	0,051201	0,372454	5,150737	-18,493987	-0,838657
09:21:18,63	0,481949	3,275948	-0,069011	-0,445005	0,211000	-0,193011	0,252699	0,047155	0,368776	1,288252	1,346245	-0,830480	-0,757067	-3,067023	-0,634595	-23,593416	17,098147	12,017671	0,252699	0,047155	0,368776	4,989884	-18,490617	-0,830480	0,252699	0,047155	0,368776	4,989884	-18,490617	-0,830480
09:21:18,68	0,481949	3,275948	-0,069011	-0,445005	0,211000	-0,193011	0,250827	0,054845	0,372416	0,918739	1,232686	-0,858430	-0,752750	-3,063415	-0,632467	-23,567010	17,094216	12,001513	0,250827	0,054845	0,372416	5,224045	-18,457248	-0,858430	0,250827	0,054845	0,372416	5,224045	-18,457248	-0,858430
09:21:18,73	0,481949	3,275948	-0,069011	-0,445005	0,211000	-0,193011	0,245544	0,052910	0,374544	1,029133	0,982784	-0,874588	-0,755575	-3,069941	-0,635806	-23,526195	17,115834	12,026587	0,245544	0,052910	0,374544	5,182579	-18,292404	-0,874588	0,245544	0,052910	0,374544	5,182579	-18,292404	-0,874588
09:21:18,78	0,481949	3,275948	-0,069011	-0,445005	0,211000	-0,193011	0,252608	0,052094	0,371205	1,110713	1,374673	-0,849514	-0,755886	-3,067694	-0,635346	-23,585233	17,086431	12,041998	0,252608	0,052094	0,371205	5,200074	-18,455074	-0,849514	0,252608	0,052094	0,371205	5,200074	-18,455074	-0,849514
09:21:18,83	0,481949	3,275948	-0,069011	-0,445005	0,211000	-0,193011	0,250818	0,053486	0,371665	0,983326	1,245139	-0,834103	-0,754126	-3,067079	-0,637263	-23,534776	17,145551	12,047358	0,250818	0,053486	0,371665	5,181991	-18,444052	-0,834103	0,250818	0,053486	0,371665	5,181991	-18,444052	-0,834103
09:21:18,88	0,481949	3,275948	-0,069011	-0,445005	0,211000	-0,193011	0,249405	0,052270	0,369748	1,122992	1,185796	-0,828743	-0,750515	-3,060499	-0,636825	-23,561662	17,169207	12,031556	0,249405	0,052270	0,369748	5,226191	-18,392469	-0,828743	0,249405	0,052270	0,369748	5,226191	-18,392469	-0,828743
09:21:18,93	0,481949	3,275948	-0,069011	-0,445005	0,211000	-0,193011	0,241901	0,052433	0,370186	1,121584	0,760519	-0,844545	-0,750982	-3,066361	-0,638553	-23,531354	17,087929	12,050949	0,241901	0,052433	0,370186	5,237541	-18,228746	-0,844545	0,241901	0,052433	0,370186	5,237541	-18,228746	-0,844545
09:21:18,98	0,481949	3,275948	-0,069011	-0,445005	0,211000	-0,193011	0,247211	0,049906	0,368459	1,197751	1,103494	-0,825152	-0,758717	-3,066338	-0,635724	-23,522113	17,067077	12,030981	0,247211	0,049906	0,368459	5,115342	-18,302560	-0,825152	0,247211	0,049906	0,368459	5,115342	-18,302560	-0,825152
09:21:19,03	0,481949	3,275948	-0,069011	-0,445005	0,211000	-0,193011	0,251059	0,056616	0,371287	0,835348	1,322005	-0,845120	-0,757581	-3,068592	-0,638062	-23,555435	17,100786	12,028843	0,251059	0,056616	0,371287	5,279742	-18,386095	-0,845120	0,251059	0,056616	0,371287	5,279742	-18,386095	-0,845120
09:21:19,08	0,481949	3,275948	-0,069011	-0,445005	0,211000	-0,193011	0,252443	0,054506	0,368950	0,957649	1,348275	-0,847258	-0,755536	-3,069045	-0,639676	-23,493943	17,107570	12,034542	0,252443	0,054506	0,368950	5,236335	-18,468490	-0,847258	0,252443	0,054506	0,368950	5,236335	-18,468490	-0,847258
09:21:19,13	0,481949	3,275948	-0,069011	-0,445005	0,211000	-0,193011	0,251812	0,052508	0,367335	1,098165	1,365339	-0,841559	-0,753923	-3,063114	-0,637616	-23,479753	17,107396	12,082747	0,251812	0,052508	0,367335	5,220009	-18,401914	-0,841559	0,251812	0,052508	0,367335	5,220009	-18,401914	-0,841559
09:21:19,18	0,481949	3,275948	-0,069011	-0,445005	0,211000	-0,193011	0,245869	0,054077	0,369395	1,023512	1,068679	-0,793354	-0,754387	-3,067865	-0,639824	-23,514577	17,084497	12,070817	0,245869	0,054077	0,369395	5,268536	-18,232050	-0,793354	0,245869	0,054077	0,369395	5,268536	-18,232050	-0,793354
09:21:19,23	0,481949	3,275948	-0,069011	-0,445005	0,211000	-0,193011	0,250216	0,052102	0,367188	1,088934	1,276002	-0,805284	-0,750501	-3,061746	-0,640391	-23,518815	17,078362	12,036250	0,250216	0,052102	0,367188	5,178974	-18,365947	-0,805284	0,250216	0,052102	0,367188	5,178974	-18,365947	-0,805284
09:21:19,28	0,481949	3,275948	-0,069011	-0,445005	0,211000	-0,193011	0,242973	0,051797	0,366620	1,097379	0,898787	-0,839851	-0,755170	-3,061496	-0,635703	-23,500298	17,070461	12,066100	0,242973	0,051797	0,366620	5,163451	-18,174623	-0,839851	0,242973	0,051797	0,366620	5,163451	-18,174623	-0,839851
09:21:19,33	0,481949	3,275948	-0,069011	-0,445005	0,211000	-0,193011	0,245092	0,055965	0,371308	0,883053	1,028944	-0,810001	-0,754547	-3,066621	-0,639193	-23,483913	17,038771	12,037316	0,245092	0,055965	0,371308	5,276321	-18,210781	-0,810001	0,245092	0,055965	0,371308	5,276321	-18,210781	-0,810001
09:21:19,38	0,481949	3,275948	-0,069011	-0,445005	0,211000	-0,193011	0,249219	0,052864	0,367819	1,025088	1,273600	-0,838785	-0,750393	-3,065210	-0,638196	-23,483707	17,096495	12,070977	0,249219	0,052864	0,367819	5,174876	-18,290120	-0,838785	0,249219	0,052864	0,367819	5,174876	-18,290120	-0,838785
09:21:19,43	0,481949	3,275948	-0,069011	-0,445005	0,211000	-0,193011	0,245920	0,049971	0,368815	1,225600	1,073338	-0,805124	-0,753841	-3,062056	-0,639202	-23,478559	17,087335	12,046890	0,245920	0,049971	0,368815	5,148314	-18,231365	-0,805124	0,245920	0,049971	0,368815	5,148314	-18,231365	-0,805124
09:21:19,48	0,481949	3,275948	-0,069011	-0,445005	0,211000	-0,193011	0,244912	0,054534	0,367809	0,982964	1,029989	-0,829211	-0,749199	-3,061948	-0,637644	-23,462872	17,066649	12,033823	0,244912	0,054534	0,367809	5,263876	-18,195629	-0,829211	0,244912	0,054534	0,367809	5,263876	-18,195629	-0,829211
09:21:19,53	0,481949	3,275948	-0,069011	-0,445005	0,211000	-0,193011	0,242498	0,050568	0,369368	1,179116	0,928360	-0,842278	-0,751043	-3,067558	-0,639955	-23,505592	17,065158	12,058696	0,242498	0,050568	0,369368	5,148710	-18,107715	-0,842278	0,242498	0,050568	0,369368	5,148710	-18,107715	-0,842278
09:21:19,58	0,481949	3,275948	-0,069011	-0,445005	0,211000	-0,193011	0,248278	0,049360	0,367056	1,219266	1,192669	-0,817406	-0,751028	-3,060320	-0,640352	-23,472552	17,051769	12,068936	0,248278	0,049360	0,367056	5,094054	-18,297136	-0,817406	0,248278	0,049360	0,367056	5,094054	-18,297136	-0,817406
09:21:19,63	0,481949	3,275948	-0,069011	-0,445005	0,211000	-0,193011	0,242002	0,052966	0,366659	1,036692	0,901625	-0,807166	-0,749025	-3,062890	-0,639673	-23,508425	17,053246	12,071325	0,242002	0,052966	0,366659	5,194531	-18,095514	-0,807166	0,242002	0,052966	0,366659	5,194531	-18,095514	-0,807166
09:21:19,68	0,481949	3,275948	-0,069011	-0,445005	0,211000	-0,193011	0,243226	0,049946	0,367339	1,177055	0,933485	-0,804776	-0,754481	-3,068088	-0,639956	-23,450829	17,022586	12,027026	0,243226	0,049946	0,367339	5,097853	-18,159765	-0,804776	0,243226	0,049946	0,367339	5,097853	-18,159765	-0,804776
09:21:19,73	0,481949	3,275948	-0,069011	-0,445005	0,211000	-0,193011	0,250456	0,052073	0,367055	1,068735	1,374658	-0,849075	-0,750357	-3,069319	-0,638167	-23,445138	16,999400	12,060794	0,250456	0,052073	0,367055	5,156446	-18,286151	-0,849075	0,250456	0,052073	0,367055	5,156446	-18,286151	-0,849075
09:21:19,78	0,481949	3,275948	-0,069011	-0,445005	0,211000	-0,193011	0,249460	0,047886	0,368844	1,269221	1,339398	-0,815307	-0,752719	-3,064716	-0,640734	-23,452823	17,056639	12,043951	0,249460	0,047886	0,368844	5,028257	-18,243241	-0,815307	0,249460	0,047886	0,368844	5,028257	-18,243241	-0,815307
09:21:19,83	0,481949	3,275948	-0,069011	-0,445005	0,211000	-0,193011	0,246655	0,052233	0,366277	1,088901	1,158237	-0,832150	-0,752093	-3,062801	-0,641907	-23,438638	17,083027	12,036066	0,246655	0,052233	0,366277	5,189183	-18,204171	-0,832150	0,246655	0,052233	0,366277	5,189183	-18,204171	-0,832150
09:21:19,88	0,481949	3,275948	-0,069011	-0,445005	0,211000	-0,193011	0,244684	0,052649	0,365104	1,097234	1,054820	-0,840035	-0,752507	-3,059369	-0,640146	-23,407160	17,053255	12,052324	0,244684	0,052649	0,365104	5,230142	-18,152840	-0,840035	0,244684	0,052649	0,365104	5,230142	-18,152840	-0,840035
09:21:19,93	0,481949	3,275948	-0,069011	-0,445005	0,211000	-0,193011	0,241918	0,054722	0,366865	0,979352	0,953171	-0,823777	-0,755800	-3,066399	-0,637551	-23,474385	17,045106	12,063695	0,241918	0,054722	0,366865	5,275053	-18,037414	-0,823777	0,241918	0,054722	0,366865	5,275053	-18,037414	-0,823777
09:21:19,98	0,481949	3,275948	-0,069011	-0,445005	0,211000	-0,193011	0,249653	0,054060	0,369460	0,973142	1,301230	-0,812406	-0,752572	-3,060787	-0,639655	-23,449284	17,081785	12,077376	0,249653	0,054060	0,369460	5,216822	-18,296526	-0,812406	0,249653	0,054060	0,369460	5,216822	-18,296526	-0,812406
09:21:20,03	0,481949	3,275948	-0,069011	-0,445005	0,211000	-0,193011	0,243178	0,054070	0,367356	1,016917	0,967951	-0,798725	-0,752682	-3,061617	-0,639596	-23,427055	17,036968	12,008913	0,243178	0,054070	0,367356	5,261413	-18,121551	-0,798725	0,243178	0,054070	0,367356	5,261413	-18,121551	-0,798725
09:21:20,08	0,481949	3,275948	-0,069011	-0,445005	0,211000	-0,193011	0,243952	0,053751	0,367415	1,005815	1,049861	-0,867188	-0,750336	-3,066662	-0,642725	-23,423735	17,001776	12,033538	0,243952	0,053751	0,367415	5,225257	-18,100405	-0,867188	0,243952	0,053751	0,367415	5,225257	-18,100405	-0,867188
09:21:20,13	0,481949	3,275948	-0,069011	-0,445005	0,211000	-0,193011	0,247149	0,049196	0,364287	1,213837	1,236544	-0,842563	-0,752687	-3,065897	-0,639555	-23,423758	16,998336	12,036052	0,247149	0,049196	0,364287	5,075742	-18,164638	-0,842563	0,247149	0,049196	0,364287	5,075742	-18,164638	-0,842563
09:21:20,18	0,481949	3,275948	-0,069011	-0,445005	0,211000	-0,193011	0,247662	0,051615	0,367456	1,085092	1,264931	-0,840049	-0,750959	-3,063692	-0,643427	-23,436996	17,035654	12,074281	0,247662	0,051615	0,367456	5,136839	-18,176538	-0,840049	0,247662	0,051615	0,367456	5,136839	-18,176538	-0,840049
09:21:20,23	0,481949	3,275948	-0,069011	-0,445005	0,211000	-0,193011	0,244888	0,051220	0,363585	1,131298	1,090546	-0,801820	-0,752749	-3,060178	-0,640360	-23,449027	17,040184	12,048670	0,244888	0,051220	0,363585	5,152087	-18,133143	-0,801820	0,244888	0,051220	0,363585	5,152087	-18,133143	-0,801820
09:21:20,28	0,481949	3,275948	-0,069011	-0,445005	0,211000	-0,193011	0,242740	0,054528	0,366652	0,957220	0,966153	-0,827431	-0,752041	-3,064798	-0,639959	-23,401771	17,011781	12,007706	0,242740	0,054528	0,366652	5,237642	-18,088898	-0,827431	0,242740	0,054528	0,366652	5,237642	-18,088898	-0,827431
09:21:20,33	0,481949	3,275948	-0,069011	-0,445005	0,211000	-0,193011	0,246387	0,051605	0,367052	1,108239	1,210970	-0,868395	-0,750916	-3,059432	-0,640716	-23,400161	16,999776	12,062053	0,246387	0,051605	0,367052	5,159216	-18,130441	-0,868395	0,246387	0,051605	0,367052	5,159216	-18,130441	-0,868395
09:21:20,38	0,481949	3,275948	-0,069011	-0,445005	0,211000	-0,193011	0,241178	0,053314	0,366295	1,009784	0,947460	-0,814048	-0,752710	-3,058208	-0,643085	-23,417387	17,026991	12,035344	0,241178	0,053314	0,366295	5,194912	-17,984986	-0,814048	0,241178	0,053314	0,366295	5,194912	-17,984986	-0,814048
09:21:20,43	0,481949	3,275948	-0,069011	-0,445005	0,211000	-0,193011	0,247480	0,053154	0,367355	1,019476	1,294737	-0,863731	-0,752644	-3,066114	-0,638754	-23,396267	16,975677	12,049067	0,247480	0,053154	0,367355	5,192074	-18,132417	-0,863731	0,247480	0,053154	0,367355	5,192074	-18,132417	-0,863731
09:21:20,48	0,481949	3,275948	-0,069011	-0,445005	0,211000	-0,193011	0,247828	0,051469	0,368257	1,086782	1,308717	-0,827034	-0,751101	-3,061843	-0,643559	-23,432657	17,030466	12,035640	0,247828	0,051469	0,368257	5,127104	-18,145808	-0,827034	0,247828	0,051469	0,368257	5,127104	-18,145808	-0,827034
09:21:20,53	0,481949	3,275948	-0,069011	-0,445005	0,211000	-0,193011	0,243358	0,052268	0,363452	1,074467	1,017340	-0,840461	-0,749619	-3,061253	-0,640687	-23,357637	17,023767	12,062321	0,243358	0,052268	0,363452	5,177542	-18,086247	-0,840461	0,243358	0,052268	0,363452	5,177542	-18,086247	-0,840461
09:21:20,58	0,481949	3,275948	-0,069011	-0,445005	0,211000	-0,193011	0,242106	0,051279	0,366325	1,157609	1,020568	-0,813780	-0,753249	-3,065221	-0,640785	-23,407477	16,998730	12,031804	0,242106	0,051279	0,366325	5,183040	-17,984757	-0,813780	0,242106	0,051279	0,366325	5,183040	-17,984757	-0,813780
09:21:20,63	0,481949	3,275948	-0,069011	-0,445005	0,211000	-0,193011	0,247357	0,052439	0,366226	1,050691	1,262980	-0,844297	-0,753062	-3,067984	-0,641046	-23,337261	17,036725	12,056306	0,247357	0,052439	0,366226	5,167174	-18,154556	-0,844297	0,247357	0,052439	0,366226	5,167174	-18,154556	-0,844297
09:21:20,68	0,481949	3,275948	-0,069011	-0,445005	0,211000	-0,193011	0,249656	0,050896	0,365965	1,198960	1,424349	-0,819795	-0,753752	-3,062871	-0,639566	-23,358632	16,974175	12,000964	0,249656	0,050896	0,365965	5,194288	-18,173672	-0,819795	0,249656	0,050896	0,365965	5,194288	-18,173672	-0,819795
09:21:20,73	0,481949	3,275948	-0,069011	-0,445005	0,211000	-0,193011	0,245574	0,054050	0,367445	0,970090	1,224829	-0,875137	-0,752672	-3,062711	-0,641879	-23,392197	16,968908	12,046365	0,245574	0,054050	0,367445	5,213016	-18,052720	-0,875137	0,245574	0,054050	0,367445	5,213016	-18,052720	-0,875137
09:21:20,78	0,481949	3,275948	-0,069011	-0,445005	0,211000	-0,193011	0,244895	0,053195	0,365133	0,993220	1,163092	-0,829737	-0,749029	-3,063004	-0,640694	-23,359834	17,011463	12,042416	0,244895	0,053195	0,365133	5,169008	-18,061165	-0,829737	0,244895	0,053195	0,365133	5,169008	-18,061165	-0,829737
09:21:20,83	0,481949	3,275948	-0,069011	-0,445005	0,211000	-0,193011	0,243327	0,049893	0,366317	1,217944	1,088298	-0,833685	-0,753225	-3,063896	-0,639174	-23,385974	16,965150	12,015192	0,243327	0,049893	0,366317	5,134547	-18,012859	-0,833685	0,243327	0,049893	0,366317	5,134547	-18,012859	-0,833685
09:21:20,88	0,481949	3,275948	-0,069011	-0,445005	0,211000	-0,193011	0,246197	0,053081	0,367837	0,998998	1,238090	-0,860909	-0,756106	-3,064825	-0,641595	-23,353326	16,960479	12,005854	0,246197	0,053081	0,367837	5,165847	-18,088413	-0,860909	0,246197	0,053081	0,367837	5,165847	-18,088413	-0,860909
09:21:20,93	0,481949	3,275948	-0,069011	-0,445005	0,211000	-0,193011	0,248443	0,055111	0,365416	0,905690	1,385484	-0,870247	-0,751335	-3,057668	-0,641873	-23,324182	17,021675	12,038642	0,248443	0,055111	0,365416	5,231935	-18,117317	-0,870247	0,248443	0,055111	0,365416	5,231935	-18,117317	-0,870247
09:21:20,98	0,481949	3,275948	-0,069011	-0,445005	0,211000	-0,193011	0,239859	0,054558	0,365138	1,002013	0,933745	-0,837459	-0,750874	-3,062970	-0,641489	-23,382086	16,973961	12,036767	0,239859	0,054558	0,365138	5,284851	-17,895195	-0,837459	0,239859	0,054558	0,365138	5,284851	-17,895195	-0,837459
09:21:21,03	0,481949	3,275948	-0,069011	-0,445005	0,211000	-0,193011	0,244220	0,051508	0,365522	1,090372	1,134235	-0,839334	-0,755443	-3,067692	-0,639931	-23,346769	17,008302	12,001150	0,244220	0,051508	0,365522	5,133735	-18,037054	-0,839334	0,244220	0,051508	0,365522	5,133735	-18,037054	-0,839334
09:21:21,08	0,481949	3,275948	-0,069011	-0,445005	0,211000	-0,193011	0,250594	0,053103	0,367081	1,054802	1,479108	-0,874951	-0,752050	-3,062432	-0,643790	-23,362672	16,950011	12,070994	0,250594	0,053103	0,367081	5,223416	-18,192555	-0,874951	0,250594	0,053103	0,367081	5,223416	-18,192555	-0,874951
09:21:21,13	0,481949	3,275948	-0,069011	-0,445005	0,211000	-0,193011	0,244343	0,052795	0,363221	1,012392	1,169391	-0,805108	-0,753170	-3,065337	-0,639540	-23,358491	16,952244	12,019360	0,244343	0,052795	0,363221	5,156818	-18,011511	-0,805108	0,244343	0,052795	0,363221	5,156818	-18,011511	-0,805108
09:21:21,18	0,481949	3,275948	-0,069011	-0,445005	0,211000	-0,193011	0,247419	0,052313	0,367471	1,041503	1,331840	-0,856741	-0,753740	-3,059336	-0,640346	-23,348390	16,996670	12,012271	0,247419	0,052313	0,367471	5,148057	-18,090517	-0,856741	0,247419	0,052313	0,367471	5,148057	-18,090517	-0,856741
09:21:21,23	0,481949	3,275948	-0,069011	-0,445005	0,211000	-0,193011	0,242506	0,055807	0,366666	0,903345	1,062913	-0,863830	-0,749543	-3,067006	-0,642630	-23,321110	16,968799	12,007230	0,242506	0,055807	0,366666	5,284171	-17,973795	-0,863830	0,242506	0,055807	0,366666	5,284171	-17,973795	-0,863830
09:21:21,28	0,481949	3,275948	-0,069011	-0,445005	0,211000	-0,193011	0,247051	0,048337	0,364382	1,281262	1,336801	-0,868871	-0,753686	-3,061863	-0,643401	-23,320550	17,000027	12,052347	0,247051	0,048337	0,364382	5,075733	-18,056671	-0,868871	0,247051	0,048337	0,364382	5,075733	-18,056671	-0,868871
09:21:21,33	0,481949	3,275948	-0,069011	-0,445005	0,211000	-0,193011	0,244668	0,054497	0,363610	0,988292	1,197785	-0,823754	-0,753680	-3,064767	-0,640687	-23,327814	16,984016	12,030447	0,244668	0,054497	0,363610	5,266282	-18,008665	-0,823754	0,244668	0,054497	0,363610	5,266282	-18,008665	-0,823754
09:21:21,38	0,481949	3,275948	-0,069011	-0,445005	0,211000	-0,193011	0,247180	0,053040	0,366324	1,046551	1,330119	-0,845654	-0,745037	-3,062835	-0,641055	-23,345063	17,000126	12,063427	0,247180	0,053040	0,366324	5,210177	-18,073515	-0,845654	0,247180	0,053040	0,366324	5,210177	-18,073515	-0,845654
09:21:21,43	0,481949	3,275948	-0,069011	-0,445005	0,211000	-0,193011	0,241185	0,046520	0,365956	1,390885	0,995394	-0,812674	-0,751298	-3,066223	-0,642594	-23,300471	16,947554	12,049735	0,241185	0,046520	0,365956	5,042742	-17,937645	-0,812674	0,241185	0,046520	0,365956	5,042742	-17,937645	-0,812674
09:21:21,48	0,481949	3,275948	-0,069011	-0,445005	0,211000	-0,193011	0,247249	0,050249	0,364418	1,173787	1,375613	-0,826366	-0,748864	-3,062267	-0,643012	-23,282882	17,021017	12,019253	0,247249	0,050249	0,364418	5,118306	-18,033431	-0,826366	0,247249	0,050249	0,364418	5,118306	-18,033431	-0,826366
09:21:21,53	0,481949	3,275948	-0,069011	-0,445005	0,211000	-0,193011	0,242606	0,050119	0,364000	1,252924	1,112702	-0,856848	-0,753658	-3,061991	-0,644192	-23,303974	16,983742	12,023052	0,242606	0,050119	0,364000	5,187296	-17,931902	-0,856848	0,242606	0,050119	0,364000	5,187296	-17,931902	-0,856848
09:21:21,58	0,481949	3,275948	-0,069011	-0,445005	0,211000	-0,193011	0,244765	0,054408	0,362819	0,987081	1,225310	-0,853050	-0,753054	-3,063706	-0,643313	-23,296721	16,976947	12,055991	0,244765	0,054408	0,362819	5,258121	-17,988729	-0,853050	0,244765	0,054408	0,362819	5,258121	-17,988729	-0,853050
09:21:21,63	0,481949	3,275948	-0,069011	-0,445005	0,211000	-0,193011	0,245948	0,053028	0,363698	1,056613	1,296495	-0,820110	-0,752521	-3,059441	-0,643812	-23,309258	16,962119	12,027602	0,245948	0,053028	0,363698	5,219278	-18,010395	-0,820110	0,245948	0,053028	0,363698	5,219278	-18,010395	-0,820110
09:21:21,68	0,481949	3,275948	-0,069011	-0,445005	0,211000	-0,193011	0,241988	0,054699	0,363199	0,950590	1,087152	-0,848499	-0,753032	-3,065554	-0,643477	-23,286071	16,955390	12,036850	0,241988	0,054699	0,363199	5,244460	-17,908908	-0,848499	0,241988	0,054699	0,363199	5,244460	-17,908908	-0,848499
09:21:21,73	0,481949	3,275948	-0,069011	-0,445005	0,211000	-0,193011	0,247538	0,052085	0,363534	1,092283	1,399172	-0,839251	-0,754484	-3,063950	-0,643315	-23,283671	16,991654	12,047970	0,247538	0,052085	0,363534	5,180956	-18,032525	-0,839251	0,247538	0,052085	0,363534	5,180956	-18,032525	-0,839251
09:21:21,78	0,481949	3,275948	-0,069011	-0,445005	0,211000	-0,193011	0,246874	0,054144	0,363697	1,017818	1,348634	-0,828131	-0,753075	-3,068330	-0,643957	-23,298510	16,914998	12,035557	0,246874	0,054144	0,363697	5,268126	-18,031006	-0,828131	0,246874	0,054144	0,363697	5,268126	-18,031006	-0,828131
09:21:21,83	0,481949	3,275948	-0,069011	-0,445005	0,211000	-0,193011	0,249963	0,050734	0,363054	1,121328	1,534733	-0,840544	-0,752521	-3,061417	-0,643031	-23,318268	16,968741	12,027138	0,249963	0,050734	0,363054	5,103957	-18,087383	-0,840544	0,249963	0,050734	0,363054	5,103957	-18,087383	-0,840544
09:21:21,88	0,481949	3,275948	-0,069011	-0,445005	0,211000	-0,193011	0,243699	0,053711	0,363981	1,003207	1,165019	-0,848963	-0,750695	-3,060458	-0,643417	-23,285519	16,957470	12,012598	0,243699	0,053711	0,363981	5,219502	-17,965368	-0,848963	0,243699	0,053711	0,363981	5,219502	-17,965368	-0,848963
09:21:21,93	0,481949	3,275948	-0,069011	-0,445005	0,211000	-0,193011	0,241955	0,052609	0,363595	1,067091	1,108342	-0,863503	-0,751245	-3,064180	-0,639886	-23,285428	16,970182	12,034434	0,241955	0,052609	0,363595	5,196931	-17,885162	-0,863503	0,241955	0,052609	0,363595	5,196931	-17,885162	-0,863503
09:21:21,98	0,481949	3,275948	-0,069011	-0,445005	0,211000	-0,193011	0,245453	0,051224	0,367125	1,150166	1,283950	-0,841667	-0,751557	-3,062430	-0,643974	-23,264563	16,920189	12,024410	0,245453	0,051224	0,367125	5,171282	-17,984131	-0,841667	0,245453	0,051224	0,367125	5,171282	-17,984131	-0,841667
09:21:22,03	0,481949	3,275948	-0,069011	-0,445005	0,211000	-0,193011	0,244094	0,052369	0,363038	1,057786	1,256344	-0,851691	-0,748300	-3,065885	-0,644521	-23,264996	16,927766	12,045632	0,244094	0,052369	0,363038	5,168749	-17,905050	-0,851691	0,244094	0,052369	0,363038	5,168749	-17,905050	-0,851691
09:21:22,08	0,481949	3,275948	-0,069011	-0,445005	0,211000	-0,193011	0,245457	0,047821	0,362490	1,300599	1,323073	-0,830469	-0,750104	-3,063397	-0,644923	-23,282129	16,951781	12,056570	0,245457	0,047821	0,362490	5,054587	-17,945340	-0,830469	0,245457	0,047821	0,362490	5,054587	-17,945340	-0,830469
09:21:22,13	0,481949	3,275948	-0,069011	-0,445005	0,211000	-0,193011	0,244205	0,050628	0,362088	1,166889	1,231114	-0,819532	-0,752461	-3,060158	-0,641861	-23,289770	16,968680	12,021483	0,244205	0,050628	0,362088	5,141191	-17,939003	-0,819532	0,244205	0,050628	0,362088	5,141191	-17,939003	-0,819532
09:21:22,18	0,481949	3,275948	-0,069011	-0,445005	0,211000	-0,193011	0,242579	0,054288	0,365150	0,987377	1,131473	-0,854618	-0,751549	-3,060288	-0,642677	-23,266770	16,951208	12,039088	0,242579	0,054288	0,365150	5,249000	-17,910969	-0,854618	0,242579	0,054288	0,365150	5,249000	-17,910969	-0,854618
09:21:22,23	0,481949	3,275948	-0,069011	-0,445005	0,211000	-0,193011	0,242235	0,053433	0,364334	1,028211	1,142246	-0,837013	-0,747635	-3,060130	-0,642592	-23,227440	16,950765	12,036087	0,242235	0,053433	0,364334	5,222709	-17,873203	-0,837013	0,242235	0,053433	0,364334	5,222709	-17,873203	-0,837013
09:21:22,28	0,481949	3,275948	-0,069011	-0,445005	0,211000	-0,193011	0,240142	0,050123	0,364419	1,219610	1,067673	-0,840014	-0,748212	-3,061722	-0,642579	-23,229115	16,963243	12,045851	0,240142	0,050123	0,364419	5,154277	-17,783445	-0,840014	0,240142	0,050123	0,364419	5,154277	-17,783445	-0,840014
09:21:22,33	0,481949	3,275948	-0,069011	-0,445005	0,211000	-0,193011	0,241808	0,049827	0,364432	1,244986	1,146655	-0,830250	-0,754181	-3,061357	-0,642248	-23,266709	16,953925	12,005998	0,241808	0,049827	0,364432	5,156393	-17,835305	-0,830250	0,241808	0,049827	0,364432	5,156393	-17,835305	-0,830250
09:21:22,38	0,481949	3,275948	-0,069011	-0,445005	0,211000	-0,193011	0,244477	0,055178	0,364763	0,939858	1,257539	-0,870103	-0,747048	-3,063278	-0,645294	-23,219075	16,915793	12,036160	0,244477	0,055178	0,364763	5,271333	-17,933929	-0,870103	0,244477	0,055178	0,364763	5,271333	-17,933929	-0,870103
09:21:22,43	0,481949	3,275948	-0,069011	-0,445005	0,211000	-0,193011	0,242574	0,048041	0,361717	1,301794	1,218882	-0,839941	-0,751223	-3,064256	-0,644547	-23,257457	16,940839	12,021500	0,242574	0,048041	0,361717	5,072987	-17,823170	-0,839941	0,242574	0,048041	0,361717	5,072987	-17,823170	-0,839941
09:21:22,48	0,481949	3,275948	-0,069011	-0,445005	0,211000	-0,193011	0,245508	0,051167	0,362464	1,141726	1,325691	-0,854601	-0,751220	-3,062779	-0,642594	-23,262194	16,966795	12,045637	0,245508	0,051167	0,362464	5,158334	-17,946686	-0,854601	0,245508	0,051167	0,362464	5,158334	-17,946686	-0,854601
09:21:22,53	0,481949	3,275948	-0,069011	-0,445005	0,211000	-0,193011	0,244228	0,051903	0,364417	1,123580	1,242060	-0,830464	-0,749382	-3,060254	-0,645682	-23,216959	16,971617	12,057588	0,244228	0,051903	0,364417	5,197939	-17,929852	-0,830464	0,244228	0,051903	0,364417	5,197939	-17,929852	-0,830464
09:21:22,58	0,481949	3,275948	-0,069011	-0,445005	0,211000	-0,193011	0,244942	0,051835	0,361577	1,076436	1,333314	-0,876196	-0,751518	-3,063431	-0,645434	-23,240634	16,895832	11,999905	0,244942	0,051835	0,361577	5,145463	-17,894606	-0,876196	0,244942	0,051835	0,361577	5,145463	-17,894606	-0,876196
09:21:22,63	0,481949	3,275948	-0,069011	-0,445005	0,211000	-0,193011	0,244942	0,051835	0,361577	1,076436	1,333314	-0,876196	-0,752895	-3,056904	-0,641068	-23,203832	16,946779	12,009326	0,244942	0,051835	0,361577	5,145463	-17,894606	-0,876196	0,244942	0,051835	0,361577	5,145463	-17,894606	-0,876196
09:21:22,68	0,481949	3,275948	-0,069011	-0,445005	0,211000	-0,193011	0,239978	0,056291	0,365943	0,907246	1,081588	-0,866775	-0,749403	-3,061844	-0,643393	-23,235130	16,952227	12,002225	0,239978	0,056291	0,365943	5,326070	-17,756664	-0,866775	0,239978	0,056291	0,365943	5,326070	-17,756664	-0,866775
09:21:22,73	0,481949	3,275948	-0,069011	-0,445005	0,211000	-0,193011	0,242509	0,050797	0,363618	1,181997	1,183411	-0,873876	-0,746436	-3,063088	-0,644890	-23,201118	16,896942	12,044950	0,242509	0,050797	0,363618	5,169551	-17,853584	-0,873876	0,242509	0,050797	0,363618	5,169551	-17,853584	-0,873876
09:21:22,78	0,481949	3,275948	-0,069011	-0,445005	0,211000	-0,193011	0,242104	0,047606	0,362121	1,317053	1,219406	-0,831151	-0,752186	-3,065076	-0,646825	-23,220378	16,947940	12,068473	0,242104	0,047606	0,362121	5,054120	-17,785733	-0,831151	0,242104	0,047606	0,362121	5,054120	-17,785733	-0,831151
09:21:22,83	0,481949	3,275948	-0,069011	-0,445005	0,211000	-0,193011	0,246700	0,051591	0,360187	1,144367	1,416242	-0,807628	-0,753424	-3,064448	-0,643629	-23,228834	16,927746	12,021434	0,246700	0,051591	0,360187	5,194258	-17,949717	-0,807628	0,246700	0,051591	0,360187	5,194258	-17,949717	-0,807628
09:21:22,88	0,481949	3,275948	-0,069011	-0,445005	0,211000	-0,193011	0,246776	0,052978	0,363382	1,050548	1,422954	-0,854667	-0,751718	-3,066773	-0,644502	-23,212185	16,924175	12,039395	0,246776	0,052978	0,363382	5,209287	-17,948950	-0,854667	0,246776	0,052978	0,363382	5,209287	-17,948950	-0,854667
09:21:22,93	0,481949	3,275948	-0,069011	-0,445005	0,211000	-0,193011	0,247936	0,050337	0,362509	1,193092	1,499471	-0,836706	-0,749940	-3,059761	-0,645422	-23,195882	16,937662	12,007651	0,247936	0,050337	0,362509	5,144542	-17,963482	-0,836706	0,247936	0,050337	0,362509	5,144542	-17,963482	-0,836706
09:21:22,98	0,481949	3,275948	-0,069011	-0,445005	0,211000	-0,193011	0,241108	0,054985	0,364791	0,955170	1,146564	-0,856327	-0,748170	-3,059716	-0,647220	-23,186135	16,943554	12,062443	0,241108	0,054985	0,364791	5,271506	-17,780394	-0,856327	0,241108	0,054985	0,364791	5,271506	-17,780394	-0,856327
09:21:23,03	0,481949	3,275948	-0,069011	-0,445005	0,211000	-0,193011	0,241108	0,054985	0,364791	0,955170	1,146564	-0,856327	-0,750695	-3,059918	-0,647336	-23,204046	16,961267	12,051897	0,241108	0,054985	0,364791	5,271506	-17,780394	-0,856327	0,241108	0,054985	0,364791	5,271506	-17,780394	-0,856327
09:21:23,08	0,481949	3,275948	-0,069011	-0,445005	0,211000	-0,193011	0,241488	0,052879	0,359675	1,097099	1,152680	-0,824204	-0,748187	-3,063140	-0,645280	-23,207265	16,940547	12,051182	0,241488	0,052879	0,359675	5,248097	-17,804109	-0,824204	0,241488	0,052879	0,359675	5,248097	-17,804109	-0,824204
09:21:23,13	0,481949	3,275948	-0,069011	-0,445005	0,211000	-0,193011	0,243024	0,049096	0,361732	1,274275	1,240158	-0,824920	-0,750597	-3,061120	-0,644901	-23,159537	16,932959	12,024664	0,243024	0,049096	0,361732	5,128288	-17,837257	-0,824920	0,243024	0,049096	0,361732	5,128288	-17,837257	-0,824920
09:21:23,18	0,481949	3,275948	-0,069011	-0,445005	0,211000	-0,193011	0,242480	0,052193	0,362110	1,130492	1,256956	-0,851437	-0,751666	-3,065890	-0,644106	-23,197011	16,956570	12,045021	0,242480	0,052193	0,362110	5,227667	-17,777693	-0,851437	0,242480	0,052193	0,362110	5,227667	-17,777693	-0,851437
09:21:23,23	0,481949	3,275948	-0,069011	-0,445005	0,211000	-0,193011	0,247145	0,050734	0,362905	1,208106	1,455276	-0,831080	-0,752992	-3,061753	-0,645714	-23,228659	16,880471	12,020046	0,247145	0,050734	0,362905	5,190696	-17,945573	-0,831080	0,247145	0,050734	0,362905	5,190696	-17,945573	-0,831080
09:21:23,28	0,481949	3,275948	-0,069011	-0,445005	0,211000	-0,193011	0,244225	0,053951	0,361297	0,959070	1,314112	-0,856055	-0,752199	-3,062229	-0,643458	-23,213921	16,903220	12,035063	0,244225	0,053951	0,361297	5,194231	-17,857570	-0,856055	0,244225	0,053951	0,361297	5,194231	-17,857570	-0,856055
09:21:23,33	0,481949	3,275948	-0,069011	-0,445005	0,211000	-0,193011	0,244241	0,053026	0,363553	1,034240	1,316330	-0,841038	-0,751108	-3,060849	-0,644939	-23,202291	16,956798	12,002828	0,244241	0,053026	0,363553	5,196789	-17,856603	-0,841038	0,244241	0,053026	0,363553	5,196789	-17,856603	-0,841038
09:21:23,38	0,481949	3,275948	-0,069011	-0,445005	0,211000	-0,193011	0,242501	0,052772	0,362072	1,099685	1,209098	-0,873274	-0,758122	-3,062160	-0,644434	-23,234940	16,933701	12,054006	0,242501	0,052772	0,362072	5,242261	-17,827193	-0,873274	0,242501	0,052772	0,362072	5,242261	-17,827193	-0,873274
09:21:23,43	0,481949	3,275948	-0,069011	-0,445005	0,211000	-0,193011	0,247142	0,058190	0,362577	0,781627	1,433753	-0,822095	-0,751129	-3,062025	-0,645287	-23,184689	16,885557	12,039159	0,247142	0,058190	0,362577	5,349509	-17,966931	-0,822095	0,247142	0,058190	0,362577	5,349509	-17,966931	-0,822095
09:21:23,48	0,481949	3,275948	-0,069011	-0,445005	0,211000	-0,193011	0,243529	0,052201	0,361724	1,076464	1,313466	-0,836942	-0,744030	-3,062834	-0,646420	-23,177601	16,912281	12,061119	0,243529	0,052201	0,361724	5,174244	-17,803595	-0,836942	0,243529	0,052201	0,361724	5,174244	-17,803595	-0,836942
09:21:23,53	0,481949	3,275948	-0,069011	-0,445005	0,211000	-0,193011	0,240681	0,045649	0,360591	1,443866	1,158120	-0,814982	-0,745186	-3,060776	-0,645309	-23,179405	16,936843	12,003213	0,240681	0,045649	0,360591	5,027298	-17,735333	-0,814982	0,240681	0,045649	0,360591	5,027298	-17,735333	-0,814982
09:21:23,58	0,481949	3,275948	-0,069011	-0,445005	0,211000	-0,193011	0,239476	0,047679	0,361702	1,358677	1,081615	-0,872888	-0,746364	-3,061955	-0,645267	-23,156133	16,874137	12,039322	0,239476	0,047679	0,361702	5,101462	-17,717243	-0,872888	0,239476	0,047679	0,361702	5,101462	-17,717243	-0,872888
09:21:23,63	0,481949	3,275948	-0,069011	-0,445005	0,211000	-0,193011	0,241086	0,048110	0,361744	1,293609	1,216862	-0,836779	-0,752907	-3,063642	-0,643730	-23,203410	16,906611	12,048221	0,241086	0,048110	0,361744	5,070208	-17,708411	-0,836779	0,241086	0,048110	0,361744	5,070208	-17,708411	-0,836779
09:21:23,68	0,481949	3,275948	-0,069011	-0,445005	0,211000	-0,193011	0,245819	0,052933	0,363282	1,047293	1,405776	-0,827880	-0,752842	-3,063578	-0,645543	-23,177773	16,925443	12,034342	0,245819	0,052933	0,363282	5,202504	-17,891004	-0,827880	0,245819	0,052933	0,363282	5,202504	-17,891004	-0,827880
09:21:23,73	0,481949	3,275948	-0,069011	-0,445005	0,211000	-0,193011	0,245731	0,052908	0,361469	1,077681	1,414001	-0,841759	-0,751707	-3,061545	-0,644542	-23,193839	16,914087	12,005769	0,245731	0,052908	0,361469	5,230990	-17,875894	-0,841759	0,245731	0,052908	0,361469	5,230990	-17,875894	-0,841759
09:21:23,78	0,481949	3,275948	-0,069011	-0,445005	0,211000	-0,193011	0,243403	0,052942	0,362469	1,058083	1,284694	-0,870332	-0,756526	-3,059090	-0,647829	-23,149928	16,886207	12,024126	0,243403	0,052942	0,362469	5,214003	-17,822429	-0,870332	0,243403	0,052942	0,362469	5,214003	-17,822429	-0,870332
09:21:23,83	0,481949	3,275948	-0,069011	-0,445005	0,211000	-0,193011	0,243686	0,058343	0,359182	0,775031	1,351403	-0,851975	-0,752273	-3,061742	-0,645289	-23,183624	16,929744	12,040409	0,243686	0,058343	0,359182	5,354947	-17,777972	-0,851975	0,243686	0,058343	0,359182	5,354947	-17,777972	-0,851975
