# Supplementary material for: Characterization of interfragmentary motion associated with common osteosynthesis devices for rat fracture healing studies
Source: PLoS One. 2017 Apr 28;12(4):e0176735. doi: 10.1371/journal.pone.0176735 (PMC5409164; doi:10.1371/journal.pone.0176735)
Supplement: S1 Dataset — (ZIP) [file pone.0176735.s001.zip › S1_Dataset/RatNail/Specimen02/Nail_02Y.txt]

%Tester: Sukopp Matthias
%Projekt: 
%Zeit: 12.03.2015 09:31:37
%Dateipfad: D:\Messungen\Fixator\Measurements\Fixator_20150312.txt
%Kommentar: Nail_02-Y
%VI Version: D:\LVProjekte\Fixator\HauptVI\Fixator_v0.12.vi
%Virtueller Drehpunkt: 	0,0000	0,0000	0,0000
%Sensor zu Hexapod (Mitte): 	0,000000	0,000000	-26,500000
%Sensor zu Hexapod Trans (Mitte): 	-0,500000	-0,866025	0,000000	-0,866025	0,500000	0,000000	0,000000	0,000000	1,000000
%Hexapod zu Labor (Mitte): 	0,492027	3,289929	-0,069932
%Hexapod zu Labor Trans (Mitte): 	0,999985	0,004250	0,003575	-0,004276	0,999964	0,007333	-0,003543	-0,007348	0,999967
%Labor zu CR (Mitte): 	0,000000	0,000000	78,500000
%Labor zu CR Trans (Mitte): 	1,000000	0,000000	0,000000	0,000000	1,000000	0,000000	0,000000	0,000000	1,000000
%Zentrum Sensormasse: 	0,000000	0,000000	2,000000
%Sensormasse: 	200,000000E-3
--------------------------------------------------
Time	X	Y	Z	U	V	W	Exp_ Fx	Exp_ Fy	Exp_ Fz	Exp_ Mx	Exp_ My	Exp_ Mz	Sen_ Fx	Sen_ Fy	Sen_ Fz	Sen_ Mx	Sen_ My	Sen_ Mz	Hex_ Fx	Hex_ Fy	Hex_ Fz	Hex_ Mx	Hex_ My	Hex_ Mz	Lab_ Fx	Lab_ Fy	Lab_ Fz	Lab_ Mx	Lab_ My	Lab_ Mz	Laser
09:31:37,33	0,492027	3,289929	-0,069932	-0,421014	0,203015	-0,244997	0,028290	-0,012477	0,094737	1,766409	1,425861	-0,496687	-0,587496	-2,907961	-0,912274	-14,731047	8,917949	12,379415	0,028290	-0,012477	0,094737	0,786942	-0,794869	-0,496687	0,028290	-0,012477	0,094737	0,786942	-0,794869	-0,496687
09:31:37,38	0,492027	3,289929	-0,069932	-0,421014	0,203015	-0,244997	0,028290	-0,012477	0,094737	1,766409	1,425861	-0,496687	-0,586959	-2,901302	-0,914028	-14,788767	8,899763	12,445771	0,028290	-0,012477	0,094737	0,786942	-0,794869	-0,496687	0,028290	-0,012477	0,094737	0,786942	-0,794869	-0,496687
09:31:37,43	0,492027	3,289929	-0,069932	-0,421014	0,203015	-0,244997	0,022254	-0,009613	0,092983	1,572831	1,071108	-0,430330	-0,587472	-2,907786	-0,912743	-14,723371	8,938224	12,398470	0,022254	-0,009613	0,092983	0,818249	-0,675815	-0,430330	0,022254	-0,009613	0,092983	0,818249	-0,675815	-0,430330
09:31:37,48	0,492027	3,289929	-0,069932	-0,421014	0,203015	-0,244997	0,028126	-0,012410	0,094268	1,784319	1,413858	-0,477631	-0,590960	-2,905996	-0,912860	-14,747407	8,889277	12,404150	0,028126	-0,012410	0,094268	0,810115	-0,794020	-0,477631	0,028126	-0,012410	0,094268	0,810115	-0,794020	-0,477631
09:31:37,53	0,492027	3,289929	-0,069932	-0,421014	0,203015	-0,244997	0,028320	-0,008495	0,094152	1,526324	1,427612	-0,471951	-0,590159	-2,904658	-0,911927	-14,687356	8,875855	12,407718	0,028320	-0,008495	0,094152	0,859460	-0,795507	-0,471951	0,028320	-0,008495	0,094152	0,859460	-0,795507	-0,471951
09:31:37,58	0,492027	3,289929	-0,069932	-0,421014	0,203015	-0,244997	0,026760	-0,008520	0,095084	1,546001	1,405234	-0,468384	-0,589877	-2,905341	-0,912762	-14,782713	8,875094	12,427298	0,026760	-0,008520	0,095084	0,877212	-0,695464	-0,468384	0,026760	-0,008520	0,095084	0,877212	-0,695464	-0,468384
09:31:37,63	0,492027	3,289929	-0,069932	-0,421014	0,203015	-0,244997	0,027190	-0,011717	0,093316	1,666642	1,385985	-0,430815	-0,587288	-2,905172	-0,912901	-14,737477	8,927565	12,427052	0,027190	-0,011717	0,093316	0,746887	-0,748392	-0,430815	0,027190	-0,011717	0,093316	0,746887	-0,748392	-0,430815
09:31:37,68	0,492027	3,289929	-0,069932	-0,421014	0,203015	-0,244997	0,027190	-0,011717	0,093316	1,666642	1,385985	-0,430815	-0,588601	-2,902485	-0,909380	-14,754127	8,917519	12,399090	0,027190	-0,011717	0,093316	0,746887	-0,748392	-0,430815	0,027190	-0,011717	0,093316	0,746887	-0,748392	-0,430815
09:31:37,73	0,492027	3,289929	-0,069932	-0,421014	0,203015	-0,244997	0,024100	-0,008783	0,097631	1,562369	1,188218	-0,477011	-0,584842	-2,904964	-0,913547	-14,731772	8,903007	12,423016	0,024100	-0,008783	0,097631	0,872941	-0,703610	-0,477011	0,024100	-0,008783	0,097631	0,872941	-0,703610	-0,477011
09:31:37,78	0,492027	3,289929	-0,069932	-0,421014	0,203015	-0,244997	0,024368	-0,013277	0,093465	1,794694	1,228760	-0,453085	-0,588407	-2,906933	-0,909872	-14,804055	8,892939	12,396066	0,024368	-0,013277	0,093465	0,752445	-0,684092	-0,453085	0,024368	-0,013277	0,093465	0,752445	-0,684092	-0,453085
09:31:37,83	0,492027	3,289929	-0,069932	-0,421014	0,203015	-0,244997	0,027855	-0,011174	0,097140	1,640471	1,352566	-0,480035	-0,584527	-2,905052	-0,912449	-14,777724	8,931606	12,445581	0,027855	-0,011174	0,097140	0,763318	-0,834087	-0,480035	0,027855	-0,011174	0,097140	0,763318	-0,834087	-0,480035
09:31:37,88	0,492027	3,289929	-0,069932	-0,421014	0,203015	-0,244997	0,024285	-0,013593	0,094562	1,812940	1,170397	-0,430520	-0,587446	-2,901379	-0,909774	-14,748900	8,879720	12,393584	0,024285	-0,013593	0,094562	0,745852	-0,736012	-0,430520	0,024285	-0,013593	0,094562	0,745852	-0,736012	-0,430520
09:31:37,93	0,492027	3,289929	-0,069932	-0,421014	0,203015	-0,244997	0,022565	-0,009229	0,097238	1,555476	1,131814	-0,482517	-0,586733	-2,906169	-0,910325	-14,718132	8,922716	12,388740	0,022565	-0,009229	0,097238	0,830982	-0,639502	-0,482517	0,022565	-0,009229	0,097238	0,830982	-0,639502	-0,482517
09:31:37,98	0,492027	3,289929	-0,069932	-0,421014	0,203015	-0,244997	0,026356	-0,012242	0,096687	1,764751	1,334100	-0,487361	-0,592109	-2,905278	-0,912867	-14,738477	8,904230	12,394760	0,026356	-0,012242	0,096687	0,803768	-0,734819	-0,487361	0,026356	-0,012242	0,096687	0,803768	-0,734819	-0,487361
09:31:38,03	0,492027	3,289929	-0,069932	-0,421014	0,203015	-0,244997	0,028273	-0,007140	0,094144	1,473295	1,425402	-0,481341	-0,593365	-2,905972	-0,912487	-14,775615	8,903108	12,404245	0,028273	-0,007140	0,094144	0,912774	-0,793993	-0,481341	0,028273	-0,007140	0,094144	0,912774	-0,793993	-0,481341
09:31:38,08	0,492027	3,289929	-0,069932	-0,421014	0,203015	-0,244997	0,029501	-0,006400	0,094524	1,415261	1,457698	-0,471857	-0,586167	-2,904645	-0,915161	-14,719287	8,945867	12,427483	0,029501	-0,006400	0,094524	0,912850	-0,858158	-0,471857	0,029501	-0,006400	0,094524	0,912850	-0,858158	-0,471857
09:31:38,13	0,492027	3,289929	-0,069932	-0,421014	0,203015	-0,244997	0,024754	-0,011970	0,091851	1,770085	1,238235	-0,448618	-0,585854	-2,907168	-0,911279	-14,760680	8,918429	12,430000	0,024754	-0,011970	0,091851	0,830444	-0,704949	-0,448618	0,024754	-0,011970	0,091851	0,830444	-0,704949	-0,448618
09:31:38,18	0,492027	3,289929	-0,069932	-0,421014	0,203015	-0,244997	0,026782	-0,013502	0,095732	1,805317	1,321571	-0,446101	-0,588250	-2,907758	-0,911918	-14,725328	8,891585	12,420589	0,026782	-0,013502	0,095732	0,745375	-0,780824	-0,446101	0,026782	-0,013502	0,095732	0,745375	-0,780824	-0,446101
09:31:38,23	0,492027	3,289929	-0,069932	-0,421014	0,203015	-0,244997	0,028491	-0,011723	0,095093	1,707193	1,454485	-0,455512	-0,589794	-2,902563	-0,910849	-14,763055	8,927624	12,391703	0,028491	-0,011723	0,095093	0,786969	-0,782079	-0,455512	0,028491	-0,011723	0,095093	0,786969	-0,782079	-0,455512
09:31:38,28	0,492027	3,289929	-0,069932	-0,421014	0,203015	-0,244997	0,024764	-0,007788	0,096162	1,514939	1,209967	-0,484399	-0,586163	-2,907018	-0,911678	-14,723973	8,916855	12,395061	0,024764	-0,007788	0,096162	0,903584	-0,733994	-0,484399	0,024764	-0,007788	0,096162	0,903584	-0,733994	-0,484399
09:31:38,33	0,492027	3,289929	-0,069932	-0,421014	0,203015	-0,244997	0,026292	-0,012780	0,092993	1,757911	1,321272	-0,475112	-0,589211	-2,906231	-0,914820	-14,754214	8,884521	12,381302	0,026292	-0,012780	0,092993	0,754691	-0,742633	-0,475112	0,026292	-0,012780	0,092993	0,754691	-0,742633	-0,475112
09:31:38,38	0,492027	3,289929	-0,069932	-0,421014	0,203015	-0,244997	0,026292	-0,012780	0,092993	1,757911	1,321272	-0,475112	-0,587904	-2,906937	-0,910333	-14,792346	8,886706	12,420339	0,026292	-0,012780	0,092993	0,754691	-0,742633	-0,475112	0,026292	-0,012780	0,092993	0,754691	-0,742633	-0,475112
09:31:38,43	0,492027	3,289929	-0,069932	-0,421014	0,203015	-0,244997	0,027607	-0,011611	0,096678	1,663674	1,352904	-0,455762	-0,589799	-2,905103	-0,912766	-14,760534	8,911528	12,410119	0,027607	-0,011611	0,096678	0,752183	-0,814246	-0,455762	0,027607	-0,011611	0,096678	0,752183	-0,814246	-0,455762
09:31:38,48	0,492027	3,289929	-0,069932	-0,421014	0,203015	-0,244997	0,026966	-0,009054	0,094245	1,568081	1,334729	-0,465982	-0,587497	-2,903078	-0,911312	-14,779663	8,905783	12,424481	0,026966	-0,009054	0,094245	0,857362	-0,782129	-0,465982	0,026966	-0,009054	0,094245	0,857362	-0,782129	-0,465982
09:31:38,53	0,492027	3,289929	-0,069932	-0,421014	0,203015	-0,244997	0,024061	-0,010034	0,095699	1,604536	1,169964	-0,451620	-0,589808	-2,902459	-0,911705	-14,759776	8,913037	12,414750	0,024061	-0,010034	0,095699	0,816834	-0,718834	-0,451620	0,024061	-0,010034	0,095699	0,816834	-0,718834	-0,451620
09:31:38,58	0,492027	3,289929	-0,069932	-0,421014	0,203015	-0,244997	0,024680	-0,007723	0,095306	1,500593	1,215761	-0,461351	-0,589037	-2,908742	-0,915645	-14,749010	8,908380	12,429413	0,024680	-0,007723	0,095306	0,894298	-0,721650	-0,461351	0,024680	-0,007723	0,095306	0,894298	-0,721650	-0,461351
09:31:38,63	0,492027	3,289929	-0,069932	-0,421014	0,203015	-0,244997	0,029736	-0,011533	0,091367	1,700055	1,490326	-0,446688	-0,589828	-2,906312	-0,910995	-14,780062	8,906232	12,400813	0,029736	-0,011533	0,091367	0,794688	-0,843982	-0,446688	0,029736	-0,011533	0,091367	0,794688	-0,843982	-0,446688
09:31:38,68	0,492027	3,289929	-0,069932	-0,421014	0,203015	-0,244997	0,028027	-0,009633	0,096016	1,583834	1,375643	-0,475288	-0,589781	-2,912704	-0,908972	-14,777820	8,897427	12,382186	0,028027	-0,009633	0,096016	0,827671	-0,824512	-0,475288	0,028027	-0,009633	0,096016	0,827671	-0,824512	-0,475288
09:31:38,73	0,492027	3,289929	-0,069932	-0,421014	0,203015	-0,244997	0,033540	-0,012870	0,098039	1,745681	1,668635	-0,493915	-0,591541	-2,906417	-0,912864	-14,743558	8,882195	12,394034	0,033540	-0,012870	0,098039	0,735371	-0,964249	-0,493915	0,033540	-0,012870	0,098039	0,735371	-0,964249	-0,493915
09:31:38,78	0,492027	3,289929	-0,069932	-0,421014	0,203015	-0,244997	0,028975	-0,008202	0,094147	1,506874	1,468531	-0,482068	-0,587696	-2,908636	-0,913197	-14,715645	8,951572	12,431230	0,028975	-0,008202	0,094147	0,863019	-0,805982	-0,482068	0,028975	-0,008202	0,094147	0,863019	-0,805982	-0,482068
09:31:38,83	0,492027	3,289929	-0,069932	-0,421014	0,203015	-0,244997	0,028975	-0,012641	0,093814	1,811752	1,458023	-0,444871	-0,592215	-2,906797	-0,913265	-14,779258	8,871898	12,398987	0,028975	-0,012641	0,093814	0,819419	-0,816501	-0,444871	0,028975	-0,012641	0,093814	0,819419	-0,816501	-0,444871
09:31:38,88	0,492027	3,289929	-0,069932	-0,421014	0,203015	-0,244997	0,029641	-0,007808	0,093746	1,459638	1,477409	-0,477114	-0,587129	-2,905980	-0,913068	-14,762007	8,900300	12,410290	0,029641	-0,007808	0,093746	0,846682	-0,849407	-0,477114	0,029641	-0,007808	0,093746	0,846682	-0,849407	-0,477114
09:31:38,93	0,492027	3,289929	-0,069932	-0,421014	0,203015	-0,244997	0,026391	-0,011804	0,093943	1,700654	1,309152	-0,465811	-0,591602	-2,902283	-0,911728	-14,770113	8,901464	12,394835	0,026391	-0,011804	0,093943	0,774009	-0,762546	-0,465811	0,026391	-0,011804	0,093943	0,774009	-0,762546	-0,465811
09:31:38,98	0,492027	3,289929	-0,069932	-0,421014	0,203015	-0,244997	0,025425	-0,006082	0,095283	1,400049	1,251335	-0,481266	-0,593313	-2,907806	-0,910934	-14,772710	8,935660	12,389514	0,025425	-0,006082	0,095283	0,922606	-0,744557	-0,481266	0,025425	-0,006082	0,095283	0,922606	-0,744557	-0,481266
09:31:39,03	0,492027	3,289929	-0,069932	-0,421014	0,203015	-0,244997	0,031064	-0,007362	0,096077	1,494905	1,525201	-0,486587	-0,592121	-2,902541	-0,913263	-14,737408	8,910561	12,400442	0,031064	-0,007362	0,096077	0,917012	-0,913331	-0,486587	0,031064	-0,007362	0,096077	0,917012	-0,913331	-0,486587
09:31:39,08	0,492027	3,289929	-0,069932	-0,421014	0,203015	-0,244997	0,027822	-0,012386	0,093397	1,778852	1,396978	-0,469839	-0,588051	-2,909853	-0,912838	-14,759210	8,847117	12,412528	0,027822	-0,012386	0,093397	0,806519	-0,787060	-0,469839	0,027822	-0,012386	0,093397	0,806519	-0,787060	-0,469839
09:31:39,13	0,492027	3,289929	-0,069932	-0,421014	0,203015	-0,244997	0,030206	-0,012942	0,094174	1,715146	1,536529	-0,463573	-0,590330	-2,906209	-0,910979	-14,774780	8,884134	12,420158	0,030206	-0,012942	0,094174	0,699205	-0,834621	-0,463573	0,030206	-0,012942	0,094174	0,699205	-0,834621	-0,463573
09:31:39,18	0,492027	3,289929	-0,069932	-0,421014	0,203015	-0,244997	0,028189	-0,009147	0,096032	1,542068	1,399690	-0,455943	-0,595663	-2,905205	-0,910165	-14,766443	8,942863	12,394037	0,028189	-0,009147	0,096032	0,824051	-0,813182	-0,455943	0,028189	-0,009147	0,096032	0,824051	-0,813182	-0,455943
09:31:39,23	0,492027	3,289929	-0,069932	-0,421014	0,203015	-0,244997	0,029986	-0,004026	0,096846	1,330800	1,470988	-0,482064	-0,583847	-2,903803	-0,911305	-14,726206	8,889894	12,390025	0,029986	-0,004026	0,096846	1,014789	-0,882946	-0,482064	0,029986	-0,004026	0,096846	1,014789	-0,882946	-0,482064
09:31:39,28	0,492027	3,289929	-0,069932	-0,421014	0,203015	-0,244997	0,022864	-0,013558	0,095706	1,800741	1,161964	-0,486076	-0,590287	-2,907179	-0,911633	-14,765119	8,903054	12,400738	0,022864	-0,013558	0,095706	0,736422	-0,632878	-0,486076	0,022864	-0,013558	0,095706	0,736422	-0,632878	-0,486076
09:31:39,33	0,492027	3,289929	-0,069932	-0,421014	0,203015	-0,244997	0,029008	-0,009669	0,095378	1,590441	1,441184	-0,475363	-0,588242	-2,900950	-0,911793	-14,713235	8,912793	12,403911	0,029008	-0,009669	0,095378	0,831426	-0,835978	-0,475363	0,029008	-0,009669	0,095378	0,831426	-0,835978	-0,475363
09:31:39,38	0,492027	3,289929	-0,069932	-0,421014	0,203015	-0,244997	0,022591	-0,008325	0,095218	1,554945	1,147517	-0,472191	-0,590759	-2,909051	-0,911289	-14,764304	8,916206	12,416733	0,022591	-0,008325	0,095218	0,901412	-0,625842	-0,472191	0,022591	-0,008325	0,095218	0,901412	-0,625842	-0,472191
09:31:39,43	0,492027	3,289929	-0,069932	-0,421014	0,203015	-0,244997	0,030865	-0,010197	0,095722	1,629674	1,531862	-0,459368	-0,587372	-2,908474	-0,913252	-14,736140	8,899442	12,370935	0,030865	-0,010197	0,095722	0,829243	-0,891051	-0,459368	0,030865	-0,010197	0,095722	0,829243	-0,891051	-0,459368
09:31:39,48	0,492027	3,289929	-0,069932	-0,421014	0,203015	-0,244997	0,028672	-0,012841	0,093759	1,766743	1,450606	-0,505166	-0,586238	-2,902394	-0,911703	-14,742523	8,906881	12,400466	0,028672	-0,012841	0,093759	0,758733	-0,800168	-0,505166	0,028672	-0,012841	0,093759	0,758733	-0,800168	-0,505166
09:31:39,53	0,492027	3,289929	-0,069932	-0,421014	0,203015	-0,244997	0,022839	-0,010783	0,095308	1,662986	1,138040	-0,475636	-0,589221	-2,903536	-0,911335	-14,764542	8,903933	12,385153	0,022839	-0,010783	0,095308	0,816516	-0,654840	-0,475636	0,022839	-0,010783	0,095308	0,816516	-0,654840	-0,475636
09:31:39,58	0,492027	3,289929	-0,069932	-0,421014	0,203015	-0,244997	0,025320	-0,008771	0,095676	1,544796	1,249441	-0,490948	-0,585078	-2,902950	-0,914388	-14,739659	8,898378	12,440677	0,025320	-0,008771	0,095676	0,856273	-0,738172	-0,490948	0,025320	-0,008771	0,095676	0,856273	-0,738172	-0,490948
09:31:39,63	0,492027	3,289929	-0,069932	-0,421014	0,203015	-0,244997	0,022741	-0,012065	0,092623	1,723735	1,139680	-0,435424	-0,592220	-2,906204	-0,911302	-14,746400	8,898304	12,408078	0,022741	-0,012065	0,092623	0,776602	-0,645512	-0,435424	0,022741	-0,012065	0,092623	0,776602	-0,645512	-0,435424
09:31:39,68	0,492027	3,289929	-0,069932	-0,421014	0,203015	-0,244997	0,029130	-0,007507	0,095709	1,483254	1,466089	-0,468023	-0,590401	-2,909697	-0,911705	-14,775502	8,886854	12,383826	0,029130	-0,007507	0,095709	0,893970	-0,820613	-0,468023	0,029130	-0,007507	0,095709	0,893970	-0,820613	-0,468023
09:31:39,73	0,492027	3,289929	-0,069932	-0,421014	0,203015	-0,244997	0,031246	-0,010829	0,095306	1,631525	1,556622	-0,492276	-0,589727	-2,908078	-0,909735	-14,734108	8,890673	12,402061	0,031246	-0,010829	0,095306	0,781474	-0,896155	-0,492276	0,031246	-0,010829	0,095306	0,781474	-0,896155	-0,492276
09:31:39,78	0,492027	3,289929	-0,069932	-0,421014	0,203015	-0,244997	0,029506	-0,010604	0,097277	1,643830	1,500125	-0,474040	-0,585639	-2,910075	-0,912820	-14,749299	8,894954	12,424022	0,029506	-0,010604	0,097277	0,811440	-0,816128	-0,474040	0,029506	-0,010604	0,097277	0,811440	-0,816128	-0,474040
09:31:39,83	0,492027	3,289929	-0,069932	-0,421014	0,203015	-0,244997	0,029192	-0,015142	0,094191	1,875914	1,468470	-0,452079	-0,587948	-2,905306	-0,912852	-14,727565	8,924663	12,400853	0,029192	-0,015142	0,094191	0,687298	-0,823087	-0,452079	0,029192	-0,015142	0,094191	0,687298	-0,823087	-0,452079
09:31:39,88	0,492027	3,289929	-0,069932	-0,421014	0,203015	-0,244997	0,026216	-0,010758	0,094159	1,684560	1,317709	-0,475248	-0,589779	-2,905902	-0,914434	-14,747020	8,890387	12,376287	0,026216	-0,010758	0,094159	0,840060	-0,740267	-0,475248	0,026216	-0,010758	0,094159	0,840060	-0,740267	-0,475248
09:31:39,93	0,492027	3,289929	-0,069932	-0,421014	0,203015	-0,244997	0,027788	-0,012074	0,092784	1,697625	1,398134	-0,490405	-0,587594	-2,907325	-0,914228	-14,756367	8,877342	12,385696	0,027788	-0,012074	0,092784	0,749796	-0,783191	-0,490405	0,027788	-0,012074	0,092784	0,749796	-0,783191	-0,490405
09:31:39,98	0,492027	3,289929	-0,069932	-0,421014	0,203015	-0,244997	0,027788	-0,012074	0,092784	1,697625	1,398134	-0,490405	-0,592273	-2,905398	-0,914549	-14,766621	8,911704	12,414839	0,027788	-0,012074	0,092784	0,749796	-0,783191	-0,490405	0,027788	-0,012074	0,092784	0,749796	-0,783191	-0,490405
09:31:40,03	0,492027	3,289929	-0,069932	-0,421014	0,203015	-0,244997	0,028459	-0,007058	0,092462	1,461426	1,406981	-0,461262	-0,586154	-2,903148	-0,913614	-14,694980	8,890652	12,410212	0,028459	-0,007058	0,092462	0,907350	-0,827041	-0,461262	0,028459	-0,007058	0,092462	0,907350	-0,827041	-0,461262
09:31:40,08	0,492027	3,289929	-0,069932	-0,421014	0,203015	-0,244997	0,023451	-0,011232	0,093397	1,696073	1,219138	-0,465889	-0,585600	-2,903284	-0,912467	-14,724034	8,917235	12,401050	0,023451	-0,011232	0,093397	0,814323	-0,621763	-0,465889	0,023451	-0,011232	0,093397	0,814323	-0,621763	-0,465889
09:31:40,13	0,492027	3,289929	-0,069932	-0,421014	0,203015	-0,244997	0,023291	-0,011781	0,094544	1,733075	1,172359	-0,475051	-0,583239	-2,906036	-0,913595	-14,713957	8,887368	12,424902	0,023291	-0,011781	0,094544	0,808289	-0,655973	-0,475051	0,023291	-0,011781	0,094544	0,808289	-0,655973	-0,475051
09:31:40,18	0,492027	3,289929	-0,069932	-0,421014	0,203015	-0,244997	0,024494	-0,015201	0,093416	1,890084	1,258583	-0,451199	-0,588462	-2,904229	-0,912043	-14,694452	8,943515	12,429766	0,024494	-0,015201	0,093416	0,696835	-0,664195	-0,451199	0,024494	-0,015201	0,093416	0,696835	-0,664195	-0,451199
09:31:40,23	0,492027	3,289929	-0,069932	-0,421014	0,203015	-0,244997	0,025541	-0,009774	0,094968	1,666274	1,301827	-0,446335	-0,589333	-2,909062	-0,910981	-14,773515	8,871749	12,399310	0,025541	-0,009774	0,094968	0,899019	-0,703113	-0,446335	0,025541	-0,009774	0,094968	0,899019	-0,703113	-0,446335
09:31:40,28	0,492027	3,289929	-0,069932	-0,421014	0,203015	-0,244997	0,030162	-0,011437	0,096031	1,651048	1,509549	-0,476791	-0,590998	-2,905734	-0,912069	-14,745913	8,837421	12,421406	0,030162	-0,011437	0,096031	0,753277	-0,858167	-0,476791	0,030162	-0,011437	0,096031	0,753277	-0,858167	-0,476791
09:31:40,33	0,492027	3,289929	-0,069932	-0,421014	0,203015	-0,244997	0,028112	-0,008331	0,094942	1,473609	1,444033	-0,454695	-0,586791	-2,909923	-0,911681	-14,754287	8,929404	12,395236	0,028112	-0,008331	0,094942	0,819658	-0,762781	-0,454695	0,028112	-0,008331	0,094942	0,819658	-0,762781	-0,454695
09:31:40,38	0,492027	3,289929	-0,069932	-0,421014	0,203015	-0,244997	0,029637	-0,014069	0,095331	1,847462	1,470052	-0,480865	-0,591565	-2,910391	-0,912470	-14,767351	8,885682	12,393556	0,029637	-0,014069	0,095331	0,743070	-0,856417	-0,480865	0,029637	-0,014069	0,095331	0,743070	-0,856417	-0,480865
09:31:40,43	0,492027	3,289929	-0,069932	-0,421014	0,203015	-0,244997	0,032428	-0,010168	0,094542	1,600240	1,625771	-0,482545	-0,586101	-2,909696	-0,913700	-14,753218	8,887159	12,421903	0,032428	-0,010168	0,094542	0,802037	-0,919854	-0,482545	0,032428	-0,010168	0,094542	0,802037	-0,919854	-0,482545
09:31:40,48	0,492027	3,289929	-0,069932	-0,421014	0,203015	-0,244997	0,029095	-0,014553	0,093311	1,836597	1,463934	-0,454199	-0,591014	-2,900960	-0,914053	-14,770107	8,927901	12,411929	0,029095	-0,014553	0,093311	0,694185	-0,820016	-0,454199	0,029095	-0,014553	0,093311	0,694185	-0,820016	-0,454199
09:31:40,53	0,492027	3,289929	-0,069932	-0,421014	0,203015	-0,244997	0,023986	-0,005929	0,092959	1,415000	1,163257	-0,464172	-0,590470	-2,904165	-0,914423	-14,784599	8,893027	12,425341	0,023986	-0,005929	0,092959	0,949555	-0,719619	-0,464172	0,023986	-0,005929	0,092959	0,949555	-0,719619	-0,464172
09:31:40,58	0,492027	3,289929	-0,069932	-0,421014	0,203015	-0,244997	0,026489	-0,008004	0,092588	1,485415	1,298297	-0,450760	-0,586173	-2,902113	-0,914725	-14,768255	8,890738	12,405738	0,026489	-0,008004	0,092588	0,857137	-0,781060	-0,450760	0,026489	-0,008004	0,092588	0,857137	-0,781060	-0,450760
09:31:40,63	0,492027	3,289929	-0,069932	-0,421014	0,203015	-0,244997	0,022564	-0,010699	0,092287	1,631758	1,109515	-0,470363	-0,587835	-2,902667	-0,915518	-14,749690	8,916030	12,416565	0,022564	-0,010699	0,092287	0,791903	-0,661759	-0,470363	0,022564	-0,010699	0,092287	0,791903	-0,661759	-0,470363
09:31:40,68	0,492027	3,289929	-0,069932	-0,421014	0,203015	-0,244997	0,023875	-0,009536	0,091494	1,602484	1,181114	-0,459537	-0,590948	-2,904369	-0,912871	-14,751547	8,928099	12,400842	0,023875	-0,009536	0,091494	0,853900	-0,693066	-0,459537	0,023875	-0,009536	0,091494	0,853900	-0,693066	-0,459537
09:31:40,73	0,492027	3,289929	-0,069932	-0,421014	0,203015	-0,244997	0,026905	-0,007692	0,094140	1,516108	1,331025	-0,475259	-0,592705	-2,905658	-0,912828	-14,734632	8,897242	12,442765	0,026905	-0,007692	0,094140	0,912296	-0,781001	-0,475259	0,026905	-0,007692	0,094140	0,912296	-0,781001	-0,475259
09:31:40,78	0,492027	3,289929	-0,069932	-0,421014	0,203015	-0,244997	0,028900	-0,006814	0,094183	1,452183	1,464835	-0,433336	-0,587264	-2,906450	-0,911603	-14,728954	8,914140	12,417484	0,028900	-0,006814	0,094183	0,917299	-0,803786	-0,433336	0,028900	-0,006814	0,094183	0,917299	-0,803786	-0,433336
09:31:40,83	0,492027	3,289929	-0,069932	-0,421014	0,203015	-0,244997	0,026865	-0,011922	0,095408	1,735280	1,355505	-0,458617	-0,588262	-2,911483	-0,910801	-14,732421	8,848523	12,381710	0,026865	-0,011922	0,095408	0,799406	-0,753402	-0,458617	0,026865	-0,011922	0,095408	0,799406	-0,753402	-0,458617
09:31:40,88	0,492027	3,289929	-0,069932	-0,421014	0,203015	-0,244997	0,031723	-0,013575	0,096210	1,762657	1,637900	-0,494391	-0,589800	-2,906512	-0,910672	-14,761889	8,884602	12,387599	0,031723	-0,013575	0,096210	0,697052	-0,852319	-0,494391	0,031723	-0,013575	0,096210	0,697052	-0,852319	-0,494391
09:31:40,93	0,492027	3,289929	-0,069932	-0,421014	0,203015	-0,244997	0,028187	-0,009758	0,096339	1,580687	1,410489	-0,488502	-0,592190	-2,905542	-0,910163	-14,773389	8,878385	12,392592	0,028187	-0,009758	0,096339	0,814712	-0,802186	-0,488502	0,028187	-0,009758	0,096339	0,814712	-0,802186	-0,488502
09:31:40,98	0,492027	3,289929	-0,069932	-0,421014	0,203015	-0,244997	0,028542	-0,007202	0,096848	1,436678	1,422092	-0,483509	-0,589126	-2,903720	-0,913239	-14,782774	8,916314	12,447449	0,028542	-0,007202	0,096848	0,871293	-0,818440	-0,483509	0,028542	-0,007202	0,096848	0,871293	-0,818440	-0,483509
09:31:41,03	0,492027	3,289929	-0,069932	-0,421014	0,203015	-0,244997	0,025432	-0,008945	0,093772	1,555447	1,233298	-0,428652	-0,591584	-2,902001	-0,912494	-14,769118	8,933885	12,410910	0,025432	-0,008945	0,093772	0,853270	-0,763126	-0,428652	0,025432	-0,008945	0,093772	0,853270	-0,763126	-0,428652
09:31:41,08	0,492027	3,289929	-0,069932	-0,421014	0,203015	-0,244997	0,025769	-0,005573	0,094124	1,392405	1,238122	-0,460093	-0,585143	-2,903096	-0,916004	-14,735628	8,917234	12,430423	0,025769	-0,005573	0,094124	0,954921	-0,784743	-0,460093	0,025769	-0,005573	0,094124	0,954921	-0,784743	-0,460093
09:31:41,13	0,492027	3,289929	-0,069932	-0,421014	0,203015	-0,244997	0,025769	-0,005573	0,094124	1,392405	1,238122	-0,460093	-0,585100	-2,900872	-0,914036	-14,752821	8,911202	12,412242	0,025769	-0,005573	0,094124	0,954921	-0,784743	-0,460093	0,025769	-0,005573	0,094124	0,954921	-0,784743	-0,460093
09:31:41,18	0,492027	3,289929	-0,069932	-0,421014	0,203015	-0,244997	0,020952	-0,011008	0,092975	1,673265	1,028838	-0,463859	-0,586139	-2,906938	-0,915176	-14,769212	8,911298	12,424141	0,020952	-0,011008	0,092975	0,809154	-0,615913	-0,463859	0,020952	-0,011008	0,092975	0,809154	-0,615913	-0,463859
09:31:41,23	0,492027	3,289929	-0,069932	-0,421014	0,203015	-0,244997	0,030921	-0,031996	0,160705	1,625424	1,177175	-0,449481	-0,571908	-2,920000	-0,846306	-15,642910	8,109637	12,426620	0,030921	-0,031996	0,160705	-0,886250	-1,250151	-0,449481	0,030921	-0,031996	0,160705	-0,886250	-1,250151	-0,449481
09:31:41,28	0,492027	3,289929	-0,069932	-0,421014	0,203015	-0,244997	0,030921	-0,031996	0,160705	1,625424	1,177175	-0,449481	0,273954	-3,459133	-1,583752	-43,196232	-35,593963	12,895581	0,030921	-0,031996	0,160705	-0,886250	-1,250151	-0,449481	0,030921	-0,031996	0,160705	-0,886250	-1,250151	-0,449481
09:31:41,33	0,491920	3,339846	-0,070010	-0,421010	0,202985	-0,245029	0,074894	-1,034100	-0,576741	2,109782	1,453676	0,019480	0,535823	-3,611170	-1,858465	-50,411362	-48,735820	12,908212	0,074894	-1,034100	-0,576741	-79,067088	-4,425487	0,019480	0,074894	-1,034100	-0,576741	-79,067088	-4,425487	0,019480
09:31:41,38	0,491920	3,339846	-0,070010	-0,421010	0,202985	-0,245029	0,075627	-1,336903	-0,851454	2,866807	1,814237	0,032111	0,529452	-3,607033	-1,862593	-50,273296	-48,531491	12,928686	0,075627	-1,336903	-0,851454	-102,080114	-4,122466	0,032111	0,075627	-1,336903	-0,851454	-102,080114	-4,122466	0,032111
09:31:41,43	0,491920	3,339846	-0,070010	-0,421010	0,202985	-0,245029	0,075229	-1,329317	-0,855581	2,718319	1,810980	0,052585	0,527015	-3,605092	-1,864246	-50,209803	-48,411989	12,904875	0,075229	-1,329317	-0,855581	-101,633097	-4,094532	0,052585	0,075229	-1,329317	-0,855581	-101,633097	-4,094532	0,052585
09:31:41,48	0,491920	3,339846	-0,070010	-0,421010	0,202985	-0,245029	0,074767	-1,326237	-0,857234	2,693357	1,782152	0,028774	0,522215	-3,610927	-1,863907	-50,287365	-48,367852	12,861578	0,074767	-1,326237	-0,857234	-101,416218	-4,087033	0,028774	0,074767	-1,326237	-0,857234	-101,416218	-4,087033	0,028774
09:31:41,53	0,491920	3,339846	-0,070010	-0,421010	0,202985	-0,245029	0,082220	-1,324997	-0,856896	2,628359	2,080472	-0,014523	0,517951	-3,606453	-1,862623	-50,236232	-48,272014	12,892339	0,082220	-1,324997	-0,856896	-101,383936	-4,373779	-0,014523	0,082220	-1,324997	-0,856896	-101,383936	-4,373779	-0,014523
09:31:41,58	0,491920	3,339846	-0,070010	-0,421010	0,202985	-0,245029	0,080478	-1,319068	-0,855612	2,428571	1,986282	0,016238	0,520961	-3,604008	-1,865057	-50,211363	-48,228703	12,879684	0,080478	-1,319068	-0,855612	-101,118230	-4,331267	0,016238	0,080478	-1,319068	-0,855612	-101,118230	-4,331267	0,016238
09:31:41,63	0,491920	3,339846	-0,070010	-0,421010	0,202985	-0,245029	0,076855	-1,320452	-0,858046	2,550508	1,797741	0,003583	0,530144	-3,602784	-1,863092	-50,183280	-48,240487	12,881206	0,076855	-1,320452	-0,858046	-101,104976	-4,235364	0,003583	0,076855	-1,320452	-0,858046	-101,104976	-4,235364	0,003583
09:31:41,68	0,491920	3,339846	-0,070010	-0,421010	0,202985	-0,245029	0,071204	-1,327793	-0,856081	2,936069	1,534090	0,005105	0,519506	-3,607105	-1,861639	-50,210998	-48,246144	12,886425	0,071204	-1,327793	-0,856081	-101,295672	-4,055393	0,005105	0,071204	-1,327793	-0,856081	-101,295672	-4,055393	0,005105
09:31:41,73	0,491920	3,339846	-0,070010	-0,421010	0,202985	-0,245029	0,080265	-1,320740	-0,854628	2,550572	1,984082	0,010324	0,568787	-3,631886	-1,860823	-51,592172	-50,256905	12,890218	0,080265	-1,320740	-0,854628	-101,127535	-4,316683	0,010324	0,080265	-1,320740	-0,854628	-101,127535	-4,316683	0,010324
09:31:41,78	0,491920	3,339846	-0,070010	-0,421010	0,202985	-0,245029	0,077086	-1,375809	-0,853812	2,982214	1,628040	0,014117	1,691666	-4,299846	-2,494795	-85,167495	-108,572615	13,727946	0,077086	-1,375809	-0,853812	-105,018825	-4,423199	0,014117	0,077086	-1,375809	-0,853812	-105,018825	-4,423199	0,014117
09:31:41,83	0,491952	3,389964	-0,070003	-0,420997	0,202995	-0,245018	0,094116	-2,682231	-1,487783	3,625624	2,594398	0,851845	1,952566	-4,455430	-2,673084	-92,921342	-121,937507	13,992922	0,094116	-2,682231	-1,487783	-206,929527	-4,793715	0,851845	0,094116	-2,682231	-1,487783	-206,929527	-4,793715	0,851845
09:31:41,88	0,491952	3,389964	-0,070003	-0,420997	0,202995	-0,245018	0,098406	-2,985968	-1,666073	3,968693	2,784875	1,116821	1,952006	-4,452469	-2,677732	-92,716091	-121,650987	13,995086	0,098406	-2,985968	-1,666073	-230,429810	-4,939966	1,116821	0,098406	-2,985968	-1,666073	-230,429810	-4,939966	1,116821
09:31:41,93	0,491952	3,389964	-0,070003	-0,420997	0,202995	-0,245018	0,096121	-2,984003	-1,670721	4,217256	2,700565	1,118985	1,938657	-4,451530	-2,676599	-92,688608	-121,471934	13,965381	0,096121	-2,984003	-1,670721	-230,026971	-4,844931	1,118985	0,096121	-2,984003	-1,670721	-230,026971	-4,844931	1,118985
09:31:41,98	0,491952	3,389964	-0,070003	-0,420997	0,202995	-0,245018	0,101983	-2,971974	-1,669588	3,760545	2,939650	1,089280	1,940789	-4,451642	-2,675360	-92,560435	-121,354989	13,980328	0,101983	-2,971974	-1,669588	-229,539393	-5,065993	1,089280	0,101983	-2,971974	-1,669588	-229,539393	-5,065993	1,089280
09:31:42,03	0,491952	3,389964	-0,070003	-0,420997	0,202995	-0,245018	0,101013	-2,973875	-1,668349	4,024783	2,941764	1,104227	1,936762	-4,448955	-2,676907	-92,525857	-121,291281	13,992348	0,101013	-2,973875	-1,668349	-229,424416	-4,987771	1,104227	0,101013	-2,973875	-1,668349	-229,424416	-4,987771	1,104227
09:31:42,08	0,491952	3,389964	-0,070003	-0,420997	0,202995	-0,245018	0,100700	-2,969045	-1,669896	3,846072	2,923560	1,116247	1,938181	-4,446384	-2,676913	-92,469755	-121,121650	13,963919	0,100700	-2,969045	-1,669896	-229,223954	-4,981376	1,116247	0,100700	-2,969045	-1,669896	-229,223954	-4,981376	1,116247
09:31:42,13	0,491952	3,389964	-0,070003	-0,420997	0,202995	-0,245018	0,097764	-2,968988	-1,669902	4,018069	2,734644	1,087818	1,935299	-4,447675	-2,672994	-92,447051	-121,124446	13,989593	0,097764	-2,968988	-1,669902	-229,047490	-4,939795	1,087818	0,097764	-2,968988	-1,669902	-229,047490	-4,939795	1,087818
09:31:42,18	0,491952	3,389964	-0,070003	-0,420997	0,202995	-0,245018	0,100323	-2,967138	-1,665983	3,930773	2,888794	1,113492	1,933553	-4,447419	-2,676093	-92,452148	-121,054959	14,012873	0,100323	-2,967138	-1,665983	-228,989522	-4,986559	1,113492	0,100323	-2,967138	-1,665983	-228,989522	-4,986559	1,113492
09:31:42,23	0,491952	3,389964	-0,070003	-0,420997	0,202995	-0,245018	0,100975	-2,965498	-1,669081	3,903125	2,883530	1,136772	1,932896	-4,443482	-2,674591	-92,444357	-120,968414	13,961826	0,100975	-2,965498	-1,669081	-228,888433	-5,042989	1,136772	0,100975	-2,965498	-1,669081	-228,888433	-5,042989	1,136772
09:31:42,28	0,491952	3,389964	-0,070003	-0,420997	0,202995	-0,245018	0,097893	-2,962960	-1,667580	3,849993	2,686769	1,085725	1,932673	-4,439766	-2,675707	-92,350018	-120,900988	13,993279	0,097893	-2,962960	-1,667580	-228,742330	-4,997856	1,085725	0,097893	-2,962960	-1,667580	-228,742330	-4,997856	1,085725
09:31:42,33	0,491952	3,389964	-0,070003	-0,420997	0,202995	-0,245018	0,094787	-2,960909	-1,668696	3,848909	2,573233	1,117178	1,932715	-4,445553	-2,674905	-92,330663	-120,952559	13,980398	0,094787	-2,960909	-1,668696	-228,582418	-4,867554	1,117178	0,094787	-2,960909	-1,668696	-228,582418	-4,867554	1,117178
09:31:42,38	0,491952	3,389964	-0,070003	-0,420997	0,202995	-0,245018	0,096735	-2,959430	-1,668704	3,840776	2,655705	1,094449	1,930418	-4,440714	-2,675715	-92,331917	-120,832036	13,970550	0,096735	-2,959430	-1,668704	-228,474466	-4,937964	1,094449	0,096735	-2,959430	-1,668704	-228,474466	-4,937964	1,094449
09:31:42,43	0,491952	3,389964	-0,070003	-0,420997	0,202995	-0,245018	0,096735	-2,959430	-1,668704	3,840776	2,655705	1,094449	1,931654	-4,440812	-2,675533	-92,376413	-120,824153	13,978616	0,096735	-2,959430	-1,668704	-228,474466	-4,937964	1,094449	0,096735	-2,959430	-1,668704	-228,474466	-4,937964	1,094449
09:31:42,48	0,491952	3,389964	-0,070003	-0,420997	0,202995	-0,245018	0,096202	-2,960549	-1,668522	3,883545	2,585538	1,102515	1,930567	-4,443224	-2,671005	-92,292467	-120,783100	13,992725	0,096202	-2,960549	-1,668522	-228,519543	-4,966329	1,102515	0,096202	-2,960549	-1,668522	-228,519543	-4,966329	1,102515
09:31:42,53	0,491952	3,389964	-0,070003	-0,420997	0,202995	-0,245018	0,098834	-2,960814	-1,663994	3,974854	2,774561	1,116624	1,931784	-4,441084	-2,670627	-92,277124	-120,765821	13,978884	0,098834	-2,960814	-1,663994	-228,449040	-4,983896	1,116624	0,098834	-2,960814	-1,663994	-228,449040	-4,983896	1,116624
09:31:42,58	0,491952	3,389964	-0,070003	-0,420997	0,202995	-0,245018	0,096373	-2,960798	-1,663616	3,996681	2,651231	1,102783	1,925924	-4,436697	-2,674522	-92,263198	-120,704058	13,997262	0,096373	-2,960798	-1,663616	-228,425994	-4,914030	1,102783	0,096373	-2,960798	-1,663616	-228,425994	-4,914030	1,102783
09:31:42,63	0,491952	3,389964	-0,070003	-0,420997	0,202995	-0,245018	0,095503	-2,953529	-1,667510	3,679145	2,587189	1,121161	1,929845	-4,442968	-2,674483	-92,242894	-120,688460	13,992432	0,095503	-2,953529	-1,667510	-228,172913	-4,909806	1,121161	0,095503	-2,953529	-1,667510	-228,172913	-4,909806	1,121161
09:31:42,68	0,491952	3,389964	-0,070003	-0,420997	0,202995	-0,245018	0,098974	-2,960061	-1,667472	4,042453	2,777450	1,116331	1,930214	-4,443962	-2,674091	-92,222976	-120,660557	13,978263	0,098974	-2,960061	-1,667472	-228,322342	-4,991995	1,116331	0,098974	-2,960061	-1,667472	-228,322342	-4,991995	1,116331
09:31:42,74	0,491952	3,389964	-0,070003	-0,420997	0,202995	-0,245018	0,099650	-2,960878	-1,667080	4,119042	2,815912	1,102162	1,924922	-4,441311	-2,671788	-92,216143	-120,666087	13,961557	0,099650	-2,960878	-1,667080	-228,309860	-5,006616	1,102162	0,099650	-2,960878	-1,667080	-228,309860	-5,006616	1,102162
09:31:42,79	0,491952	3,389964	-0,070003	-0,420997	0,202995	-0,245018	0,100000	-2,954969	-1,664776	3,810397	2,842812	1,085456	1,932266	-4,442193	-2,669605	-92,178161	-120,617248	13,979500	0,100000	-2,954969	-1,664776	-228,154642	-5,007218	1,085456	0,100000	-2,954969	-1,664776	-228,154642	-5,007218	1,085456
09:31:42,84	0,491952	3,389964	-0,070003	-0,420997	0,202995	-0,245018	0,097092	-2,961770	-1,662593	4,225335	2,700073	1,103398	1,929186	-4,441854	-2,670568	-92,168090	-120,616381	13,991641	0,097092	-2,961770	-1,662593	-228,273581	-4,921684	1,103398	0,097092	-2,961770	-1,662593	-228,273581	-4,921684	1,103398
09:31:42,89	0,491952	3,389964	-0,070003	-0,420997	0,202995	-0,245018	0,098338	-2,958933	-1,663557	4,083609	2,773144	1,115540	1,925641	-4,439681	-2,672140	-92,175336	-120,584474	13,993404	0,098338	-2,958933	-1,663557	-228,192620	-4,946409	1,115540	0,098338	-2,958933	-1,663557	-228,192620	-4,946409	1,115540
09:31:42,94	0,491952	3,389964	-0,070003	-0,420997	0,202995	-0,245018	0,098229	-2,954776	-1,665129	3,891478	2,745257	1,117302	1,932017	-4,441154	-2,673164	-92,178527	-120,589257	13,990753	0,098229	-2,954776	-1,665129	-228,058462	-4,965754	1,117302	0,098229	-2,954776	-1,665129	-228,058462	-4,965754	1,117302
09:31:42,99	0,491952	3,389964	-0,070003	-0,420997	0,202995	-0,245018	0,096316	-2,961034	-1,666153	4,211161	2,645401	1,114652	1,924559	-4,444672	-2,669018	-92,175608	-120,513978	13,983147	0,096316	-2,961034	-1,666153	-228,230040	-4,915428	1,114652	0,096316	-2,961034	-1,666153	-228,230040	-4,915428	1,114652
09:31:43,04	0,491952	3,389964	-0,070003	-0,420997	0,202995	-0,245018	0,103093	-2,956335	-1,662007	4,033433	2,962656	1,107046	1,927596	-4,443498	-2,672115	-92,125131	-120,514406	13,970663	0,103093	-2,956335	-1,662007	-228,038847	-5,130110	1,107046	0,103093	-2,956335	-1,662007	-228,038847	-5,130110	1,107046
09:31:43,09	0,491952	3,389964	-0,070003	-0,420997	0,202995	-0,245018	0,100557	-2,958378	-1,665104	4,164533	2,874733	1,094562	1,922765	-4,436180	-2,671012	-92,170995	-120,493642	13,966534	0,100557	-2,958378	-1,665104	-228,068116	-5,018989	1,094562	0,100557	-2,958378	-1,665104	-228,068116	-5,018989	1,094562
09:31:43,14	0,491952	3,389964	-0,070003	-0,420997	0,202995	-0,245018	0,096635	-2,950535	-1,664000	3,751770	2,620709	1,090433	1,928803	-4,440533	-2,674080	-92,111847	-120,487520	13,949006	0,096635	-2,950535	-1,664000	-227,865238	-4,965168	1,090433	0,096635	-2,950535	-1,664000	-227,865238	-4,965168	1,090433
09:31:43,19	0,491952	3,389964	-0,070003	-0,420997	0,202995	-0,245018	0,097385	-2,957941	-1,667069	4,171756	2,707874	1,072905	1,925246	-4,434020	-2,669791	-92,110405	-120,475065	14,010119	0,097385	-2,957941	-1,667069	-228,026620	-4,936881	1,072905	0,097385	-2,957941	-1,667069	-228,026620	-4,936881	1,072905
09:31:43,24	0,491952	3,389964	-0,070003	-0,420997	0,202995	-0,245018	0,093524	-2,951604	-1,662779	3,853747	2,502115	1,134017	1,924133	-4,442118	-2,669002	-92,107486	-120,472598	13,979223	0,093524	-2,951604	-1,662779	-227,847185	-4,839540	1,134017	0,093524	-2,951604	-1,662779	-227,847185	-4,839540	1,134017
09:31:43,29	0,491952	3,389964	-0,070003	-0,420997	0,202995	-0,245018	0,101094	-2,954689	-1,661990	4,017767	2,897016	1,103122	1,920987	-4,440298	-2,668960	-92,122971	-120,422395	13,975038	0,101094	-2,954689	-1,661990	-227,925344	-5,038833	1,103122	0,101094	-2,954689	-1,661990	-227,925344	-5,038833	1,103122
09:31:43,34	0,491952	3,389964	-0,070003	-0,420997	0,202995	-0,245018	0,101090	-2,951054	-1,661948	3,864480	2,858316	1,098937	1,927088	-4,440151	-2,669388	-92,104467	-120,450244	13,985791	0,101090	-2,951054	-1,661948	-227,793282	-5,077249	1,098937	0,101090	-2,951054	-1,661948	-227,793282	-5,077249	1,098937
09:31:43,39	0,491952	3,389964	-0,070003	-0,420997	0,202995	-0,245018	0,097912	-2,956264	-1,662377	4,120519	2,723030	1,109690	1,920648	-4,440170	-2,670548	-92,104855	-120,382263	14,006943	0,097912	-2,956264	-1,662377	-227,946206	-4,963094	1,109690	0,097912	-2,956264	-1,662377	-227,946206	-4,963094	1,109690
09:31:43,44	0,491952	3,389964	-0,070003	-0,420997	0,202995	-0,245018	0,101149	-2,950697	-1,663537	3,889700	2,857024	1,130842	1,927771	-4,439161	-2,671702	-92,077923	-120,375158	13,999286	0,101149	-2,950697	-1,663537	-227,739992	-5,083199	1,130842	0,101149	-2,950697	-1,663537	-227,739992	-5,083199	1,130842
09:31:43,49	0,491952	3,389964	-0,070003	-0,420997	0,202995	-0,245018	0,096714	-2,956362	-1,664691	4,203893	2,646151	1,123185	1,921404	-4,441085	-2,667044	-92,052298	-120,345913	13,976359	0,096714	-2,956362	-1,664691	-227,870493	-4,945888	1,123185	0,096714	-2,956362	-1,664691	-227,870493	-4,945888	1,123185
09:31:43,54	0,491952	3,389964	-0,070003	-0,420997	0,202995	-0,245018	0,101564	-2,951810	-1,660032	4,005324	2,905911	1,100258	1,921881	-4,436721	-2,668223	-92,083504	-120,358507	14,001949	0,101564	-2,951810	-1,660032	-227,711724	-5,066839	1,100258	0,101564	-2,951810	-1,660032	-227,711724	-5,066839	1,100258
09:31:43,59	0,491952	3,389964	-0,070003	-0,420997	0,202995	-0,245018	0,097546	-2,950040	-1,661212	3,886804	2,676252	1,125848	1,923206	-4,442197	-2,667439	-92,034559	-120,366814	13,946823	0,097546	-2,950040	-1,661212	-227,691343	-4,981092	1,125848	0,097546	-2,950040	-1,661212	-227,691343	-4,981092	1,125848
09:31:43,64	0,491952	3,389964	-0,070003	-0,420997	0,202995	-0,245018	0,101626	-2,953926	-1,660428	4,106149	2,934952	1,070722	1,923211	-4,438680	-2,668996	-92,024403	-120,350825	13,958391	0,101626	-2,953926	-1,660428	-227,777042	-5,042670	1,070722	0,101626	-2,953926	-1,660428	-227,777042	-5,042670	1,070722
09:31:43,69	0,491952	3,389964	-0,070003	-0,420997	0,202995	-0,245018	0,098578	-2,952171	-1,661985	4,033833	2,777256	1,082290	1,923715	-4,437267	-2,667436	-92,075030	-120,301518	14,003445	0,098578	-2,952171	-1,661985	-227,711618	-4,961098	1,082290	0,098578	-2,952171	-1,661985	-227,711618	-4,961098	1,082290
09:31:43,74	0,491952	3,389964	-0,070003	-0,420997	0,202995	-0,245018	0,097101	-2,951902	-1,660425	4,037189	2,631983	1,127344	1,920809	-4,436444	-2,666682	-92,059690	-120,301364	13,973382	0,097101	-2,951902	-1,660425	-227,687080	-4,990469	1,127344	0,097101	-2,951902	-1,660425	-227,687080	-4,990469	1,127344
09:31:43,79	0,491952	3,389964	-0,070003	-0,420997	0,202995	-0,245018	0,097842	-2,948973	-1,659671	3,892715	2,683686	1,097281	1,924026	-4,435170	-2,668075	-91,999128	-120,273936	14,023682	0,097842	-2,948973	-1,659671	-227,601673	-4,996879	1,097281	0,097842	-2,948973	-1,659671	-227,601673	-4,996879	1,097281
09:31:43,84	0,491952	3,389964	-0,070003	-0,420997	0,202995	-0,245018	0,095130	-2,951122	-1,661063	4,058489	2,581403	1,147581	1,920307	-4,440711	-2,668953	-92,022692	-120,298503	14,007672	0,095130	-2,951122	-1,661063	-227,604585	-4,886281	1,147581	0,095130	-2,951122	-1,661063	-227,604585	-4,886281	1,147581
09:31:43,89	0,491952	3,389964	-0,070003	-0,420997	0,202995	-0,245018	0,101788	-2,950672	-1,661942	4,002033	2,919511	1,131571	1,919191	-4,433402	-2,667453	-91,989179	-120,280711	13,959425	0,101788	-2,950672	-1,661942	-227,625717	-5,070849	1,131571	0,101788	-2,950672	-1,661942	-227,625717	-5,070849	1,131571
09:31:43,94	0,491952	3,389964	-0,070003	-0,420997	0,202995	-0,245018	0,096016	-2,946051	-1,660442	3,793912	2,639481	1,083323	1,916891	-4,439465	-2,668591	-91,977128	-120,279569	13,958733	0,096016	-2,946051	-1,660442	-227,471100	-4,897757	1,083323	0,096016	-2,946051	-1,660442	-227,471100	-4,897757	1,083323
09:31:43,99	0,491952	3,389964	-0,070003	-0,420997	0,202995	-0,245018	0,102416	-2,947091	-1,661580	3,854991	2,982182	1,082632	1,919297	-4,439780	-2,666633	-91,973185	-120,234917	13,968991	0,102416	-2,947091	-1,661580	-227,491637	-5,057509	1,082632	0,102416	-2,947091	-1,661580	-227,491637	-5,057509	1,082632
09:31:44,04	0,491952	3,389964	-0,070003	-0,420997	0,202995	-0,245018	0,101486	-2,949332	-1,659622	4,012157	2,914912	1,092889	1,928035	-4,435602	-2,670143	-92,000024	-120,235928	13,978345	0,101486	-2,949332	-1,659622	-227,510378	-5,051777	1,092889	0,101486	-2,949332	-1,659622	-227,510378	-5,051777	1,092889
09:31:44,09	0,491952	3,389964	-0,070003	-0,420997	0,202995	-0,245018	0,093500	-2,954810	-1,663132	4,282741	2,476878	1,102244	1,920445	-4,436245	-2,664742	-91,996752	-120,204724	13,932222	0,093500	-2,954810	-1,663132	-227,669853	-4,862872	1,102244	0,093500	-2,954810	-1,663132	-227,669853	-4,862872	1,102244
09:31:44,14	0,491952	3,389964	-0,070003	-0,420997	0,202995	-0,245018	0,097852	-2,948559	-1,657731	3,986323	2,690397	1,056121	1,920465	-4,439090	-2,666243	-91,975736	-120,236976	13,973863	0,097852	-2,948559	-1,657731	-227,475528	-4,990962	1,056121	0,097852	-2,948559	-1,657731	-227,475528	-4,990962	1,056121
09:31:44,19	0,491952	3,389964	-0,070003	-0,420997	0,202995	-0,245018	0,100306	-2,949998	-1,659232	4,043754	2,852327	1,097762	1,921044	-4,435140	-2,665070	-91,980686	-120,200832	14,008959	0,100306	-2,949998	-1,659232	-227,531099	-5,021663	1,097762	0,100306	-2,949998	-1,659232	-227,531099	-5,021663	1,097762
09:31:44,24	0,491952	3,389964	-0,070003	-0,420997	0,202995	-0,245018	0,096595	-2,948524	-1,658058	3,995938	2,637000	1,132858	1,922983	-4,435658	-2,666645	-91,956695	-120,183355	13,960423	0,096595	-2,948524	-1,658058	-227,463213	-4,945682	1,132858	0,096595	-2,948524	-1,658058	-227,463213	-4,945682	1,132858
09:31:44,29	0,491952	3,389964	-0,070003	-0,420997	0,202995	-0,245018	0,096074	-2,950463	-1,659634	4,123868	2,621960	1,084322	1,919322	-4,437118	-2,670115	-91,967417	-120,167002	14,002696	0,096074	-2,950463	-1,659634	-227,487451	-4,919844	1,084322	0,096074	-2,950463	-1,659634	-227,487451	-4,919844	1,084322
09:31:44,34	0,491952	3,389964	-0,070003	-0,420997	0,202995	-0,245018	0,099168	-2,948023	-1,663104	4,005783	2,765414	1,126595	1,918234	-4,438246	-2,662745	-91,943590	-120,177746	13,963351	0,099168	-2,948023	-1,663104	-227,413987	-5,019312	1,126595	0,099168	-2,948023	-1,663104	-227,413987	-5,019312	1,126595
09:31:44,39	0,491952	3,389964	-0,070003	-0,420997	0,202995	-0,245018	0,100689	-2,947644	-1,655734	3,988706	2,870506	1,087250	1,921246	-4,437344	-2,666221	-91,917412	-120,132712	13,976984	0,100689	-2,947644	-1,655734	-227,401346	-5,033608	1,087250	0,100689	-2,947644	-1,655734	-227,401346	-5,033608	1,087250
09:31:44,44	0,491952	3,389964	-0,070003	-0,420997	0,202995	-0,245018	0,098402	-2,949802	-1,659210	4,153004	2,751717	1,100883	1,932651	-4,443230	-2,664469	-92,323942	-120,698634	13,999404	0,098402	-2,949802	-1,659210	-227,406439	-4,972839	1,100883	0,098402	-2,949802	-1,659210	-227,406439	-4,972839	1,100883
09:31:44,49	0,491952	3,389964	-0,070003	-0,420997	0,202995	-0,245018	0,139268	-4,578002	-2,110129	4,668224	3,422459	2,104355	3,310877	-5,286835	-3,117140	-135,252486	-192,282662	14,980456	0,139268	-4,578002	-2,110129	-354,704946	-7,510066	2,104355	0,139268	-4,578002	-2,110129	-354,704946	-7,510066	2,104355
09:31:44,54	0,491899	3,439921	-0,069987	-0,421022	0,202994	-0,245036	0,139268	-4,578002	-2,110129	4,668224	3,422459	2,104355	3,566390	-5,438332	-3,268770	-143,092731	-205,643332	15,202452	0,139268	-4,578002	-2,110129	-354,704946	-7,510066	2,104355	0,139268	-4,578002	-2,110129	-354,704946	-7,510066	2,104355
09:31:44,59	0,491899	3,439921	-0,069987	-0,421022	0,202994	-0,245036	0,142711	-4,875031	-2,261759	4,622951	3,491978	2,326351	3,557381	-5,432014	-3,276895	-142,882276	-205,212886	15,181255	0,142711	-4,875031	-2,261759	-378,067019	-7,710818	2,326351	0,142711	-4,875031	-2,261759	-378,067019	-7,710818	2,326351
09:31:44,64	0,491899	3,439921	-0,069987	-0,421022	0,202994	-0,245036	0,141744	-4,864070	-2,269883	4,530984	3,408756	2,305154	3,550284	-5,432643	-3,281530	-142,809630	-205,042144	15,185864	0,141744	-4,864070	-2,269883	-377,298549	-7,718168	2,305154	0,141744	-4,864070	-2,269883	-377,298549	-7,718168	2,305154
09:31:44,69	0,491899	3,439921	-0,069987	-0,421022	0,202994	-0,245036	0,145837	-4,858239	-2,274519	4,411950	3,599124	2,309763	3,551194	-5,433945	-3,283429	-142,737709	-204,817761	15,193431	0,145837	-4,858239	-2,274519	-376,959831	-7,849086	2,309763	0,145837	-4,858239	-2,274519	-376,959831	-7,849086	2,309763
09:31:44,74	0,491899	3,439921	-0,069987	-0,421022	0,202994	-0,245036	0,146510	-4,859678	-2,276418	4,717045	3,584202	2,317330	3,545507	-5,431175	-3,286538	-142,674733	-204,691089	15,183626	0,146510	-4,859678	-2,276418	-376,767675	-7,916821	2,317330	0,146510	-4,859678	-2,276418	-376,767675	-7,916821	2,317330
09:31:44,79	0,491899	3,439921	-0,069987	-0,421022	0,202994	-0,245036	0,146955	-4,853368	-2,279526	4,530129	3,598529	2,307525	3,545651	-5,432200	-3,286519	-142,628652	-204,642418	15,174882	0,146955	-4,853368	-2,279526	-376,459278	-7,937402	2,307525	0,146955	-4,853368	-2,279526	-376,459278	-7,937402	2,307525
09:31:44,84	0,491899	3,439921	-0,069987	-0,421022	0,202994	-0,245036	0,147770	-4,854005	-2,279507	4,628421	3,656517	2,298781	3,543877	-5,427564	-3,289655	-142,653706	-204,524542	15,186050	0,147770	-4,854005	-2,279507	-376,410956	-7,943446	2,298781	0,147770	-4,854005	-2,279507	-376,410956	-7,943446	2,298781
09:31:44,89	0,491899	3,439921	-0,069987	-0,421022	0,202994	-0,245036	0,144643	-4,850150	-2,282643	4,517552	3,413251	2,309949	3,540012	-5,427387	-3,290416	-142,568279	-204,425074	15,163955	0,144643	-4,850150	-2,282643	-376,219261	-7,941203	2,309949	0,144643	-4,850150	-2,282643	-376,219261	-7,941203	2,309949
09:31:44,94	0,491899	3,439921	-0,069987	-0,421022	0,202994	-0,245036	0,146421	-4,846715	-2,283405	4,467768	3,529977	2,287854	3,557752	-5,443915	-3,275415	-143,195232	-205,094349	15,203433	0,146421	-4,846715	-2,283405	-375,999368	-7,964082	2,287854	0,146421	-4,846715	-2,283405	-375,999368	-7,964082	2,287854
09:31:44,99	0,491899	3,439921	-0,069987	-0,421022	0,202994	-0,245036	0,151865	-4,870342	-2,268404	4,803294	3,604754	2,327332	5,030197	-6,344246	-3,677611	-189,242098	-281,534109	16,016340	0,151865	-4,870342	-2,268404	-377,518572	-8,316673	2,327332	0,151865	-4,870342	-2,268404	-377,518572	-8,316673	2,327332
09:31:45,04	0,491925	3,489994	-0,070006	-0,421009	0,202993	-0,245011	0,195352	-6,595682	-2,670600	5,298780	4,208221	3,140239	5,284751	-6,508184	-3,793581	-197,294433	-295,098084	16,161841	0,195352	-6,595682	-2,670600	-512,462249	-11,126935	3,140239	0,195352	-6,595682	-2,670600	-512,462249	-11,126935	3,140239
09:31:45,09	0,491925	3,489994	-0,070006	-0,421009	0,202993	-0,245011	0,210049	-6,898101	-2,786569	5,251677	4,780897	3,285740	5,279631	-6,499725	-3,803259	-197,077813	-294,579567	16,143723	0,210049	-6,898101	-2,786569	-536,249271	-11,707925	3,285740	0,210049	-6,898101	-2,786569	-536,249271	-11,707925	3,285740
09:31:45,14	0,491925	3,489994	-0,070006	-0,421009	0,202993	-0,245011	0,205283	-6,889438	-2,796248	5,358539	4,461423	3,267622	5,268330	-6,501233	-3,809805	-196,944673	-294,290107	16,158278	0,205283	-6,889438	-2,796248	-535,462333	-11,653296	3,267622	0,205283	-6,889438	-2,796248	-535,462333	-11,653296	3,267622
09:31:45,19	0,491925	3,489994	-0,070006	-0,421009	0,202993	-0,245011	0,212240	-6,880405	-2,802794	5,206074	4,793755	3,282177	5,265073	-6,494106	-3,816397	-196,862834	-294,057546	16,179082	0,212240	-6,880405	-2,802794	-534,905709	-11,867082	3,282177	0,212240	-6,880405	-2,802794	-534,905709	-11,867082	3,282177
09:31:45,24	0,491925	3,489994	-0,070006	-0,421009	0,202993	-0,245011	0,207696	-6,874020	-2,809385	5,116401	4,512066	3,302981	5,262009	-6,491934	-3,816725	-196,718228	-293,821336	16,190000	0,207696	-6,874020	-2,809385	-534,494195	-11,792074	3,302981	0,207696	-6,874020	-2,809385	-534,494195	-11,792074	3,302981
09:31:45,29	0,491925	3,489994	-0,070006	-0,421009	0,202993	-0,245011	0,207348	-6,870281	-2,809714	5,198847	4,501077	3,313899	5,256251	-6,492207	-3,823744	-196,697708	-293,678399	16,158841	0,207348	-6,870281	-2,809714	-534,118249	-11,775715	3,313899	0,207348	-6,870281	-2,809714	-534,118249	-11,775715	3,313899
09:31:45,34	0,491925	3,489994	-0,070006	-0,421009	0,202993	-0,245011	0,210463	-6,865431	-2,816733	5,080661	4,609394	3,282740	5,255599	-6,492378	-3,826057	-196,641395	-293,521286	16,151241	0,210463	-6,865431	-2,816733	-533,855659	-11,911977	3,282740	0,210463	-6,865431	-2,816733	-533,855659	-11,911977	3,282740
09:31:45,39	0,491925	3,489994	-0,070006	-0,421009	0,202993	-0,245011	0,210937	-6,864952	-2,819046	5,219985	4,604227	3,275140	5,254916	-6,490276	-3,827581	-196,588899	-293,372336	16,174763	0,210937	-6,864952	-2,819046	-533,678752	-11,954312	3,275140	0,210937	-6,864952	-2,819046	-533,678752	-11,954312	3,275140
09:31:45,44	0,491925	3,489994	-0,070006	-0,421009	0,202993	-0,245011	0,209458	-6,863309	-2,820569	5,289798	4,498326	3,298662	5,255788	-6,488500	-3,829516	-196,490742	-293,264969	16,135179	0,209458	-6,863309	-2,820569	-533,479973	-11,944141	3,298662	0,209458	-6,863309	-2,820569	-533,479973	-11,944141	3,298662
09:31:45,49	0,491925	3,489994	-0,070006	-0,421009	0,202993	-0,245011	0,207484	-6,863177	-2,822505	5,424970	4,426995	3,259077	5,247582	-6,490932	-3,828327	-196,502051	-293,188829	16,173992	0,207484	-6,863177	-2,822505	-533,334402	-11,860503	3,259077	0,207484	-6,863177	-2,822505	-533,334402	-11,860503	3,259077
09:31:45,54	0,491925	3,489994	-0,070006	-0,421009	0,202993	-0,245011	0,213693	-6,857286	-2,821315	5,178963	4,702011	3,297891	5,256003	-6,486402	-3,829112	-196,454038	-293,067242	16,146083	0,213693	-6,857286	-2,821315	-533,118026	-12,072912	3,297891	0,213693	-6,857286	-2,821315	-533,118026	-12,072912	3,297891
09:31:45,59	0,491925	3,489994	-0,070006	-0,421009	0,202993	-0,245011	0,205560	-6,862313	-2,822100	5,569663	4,259859	3,269982	5,245693	-6,486746	-3,827615	-196,408611	-292,947662	16,145088	0,205560	-6,862313	-2,822100	-533,121933	-11,876589	3,269982	0,205560	-6,862313	-2,822100	-533,121933	-11,876589	3,269982
09:31:45,64	0,491925	3,489994	-0,070006	-0,421009	0,202993	-0,245011	0,211012	-6,853556	-2,820604	5,240577	4,522936	3,268987	5,239237	-6,488550	-3,831433	-196,379476	-292,864139	16,135483	0,211012	-6,853556	-2,820604	-532,763602	-12,041527	3,268987	0,211012	-6,853556	-2,820604	-532,763602	-12,041527	3,268987
09:31:45,69	0,491925	3,489994	-0,070006	-0,421009	0,202993	-0,245011	0,215803	-6,848868	-2,824421	5,083655	4,755517	3,259382	5,250583	-6,486450	-3,835246	-196,314436	-292,791260	16,185348	0,215803	-6,848868	-2,824421	-532,552446	-12,185007	3,259382	0,215803	-6,848868	-2,824421	-532,552446	-12,185007	3,259382
09:31:45,74	0,491925	3,489994	-0,070006	-0,421009	0,202993	-0,245011	0,208311	-6,857644	-2,828234	5,635656	4,385840	3,309247	5,247833	-6,484283	-3,834860	-196,253897	-292,697146	16,163126	0,208311	-6,857644	-2,828234	-532,689383	-11,966594	3,309247	0,208311	-6,857644	-2,828234	-532,689383	-11,966594	3,309247
09:31:45,79	0,491925	3,489994	-0,070006	-0,421009	0,202993	-0,245011	0,207809	-6,854179	-2,827848	5,567245	4,365114	3,287025	5,248474	-6,486381	-3,831350	-196,257929	-292,650919	16,167157	0,207809	-6,854179	-2,827848	-532,485783	-11,947923	3,287025	0,207809	-6,854179	-2,827848	-532,485783	-11,947923	3,287025
09:31:45,84	0,491925	3,489994	-0,070006	-0,421009	0,202993	-0,245011	0,209306	-6,855783	-2,824339	5,688663	4,416344	3,291056	5,246719	-6,480731	-3,836083	-196,260968	-292,575418	16,114880	0,209306	-6,855783	-2,824339	-532,490267	-12,014193	3,291056	0,209306	-6,855783	-2,824339	-532,490267	-12,014193	3,291056
09:31:45,89	0,491925	3,489994	-0,070006	-0,421009	0,202993	-0,245011	0,205290	-6,851438	-2,829072	5,526600	4,167131	3,238779	5,245723	-6,484325	-3,835621	-196,204149	-292,508252	16,159068	0,205290	-6,851438	-2,829072	-532,311264	-11,948154	3,238779	0,205290	-6,851438	-2,829072	-532,311264	-11,948154	3,238779
09:31:45,95	0,491925	3,489994	-0,070006	-0,421009	0,202993	-0,245011	0,208900	-6,852373	-2,828610	5,661796	4,370480	3,282967	5,238723	-6,486497	-3,836413	-196,185485	-292,492722	16,129252	0,208900	-6,852373	-2,828610	-532,249463	-12,028197	3,282967	0,208900	-6,852373	-2,828610	-532,249463	-12,028197	3,282967
09:31:46,00	0,491925	3,489994	-0,070006	-0,421009	0,202993	-0,245011	0,214282	-6,847396	-2,829401	5,425790	4,658719	3,253151	5,241091	-6,482750	-3,836004	-196,180183	-292,451534	16,169994	0,214282	-6,847396	-2,829401	-532,094801	-12,162409	3,253151	0,214282	-6,847396	-2,829401	-532,094801	-12,162409	3,253151
09:31:46,05	0,491925	3,489994	-0,070006	-0,421009	0,202993	-0,245011	0,209853	-6,847574	-2,828993	5,473363	4,412410	3,293893	5,243691	-6,482112	-3,835986	-196,098433	-292,364921	16,143391	0,209853	-6,847574	-2,828993	-532,061196	-12,061045	3,293893	0,209853	-6,847574	-2,828993	-532,061196	-12,061045	3,293893
09:31:46,10	0,491925	3,489994	-0,070006	-0,421009	0,202993	-0,245011	0,208000	-6,849506	-2,828975	5,689736	4,343555	3,267290	5,236640	-6,483550	-3,835612	-196,104826	-292,339629	16,132917	0,208000	-6,849506	-2,828975	-531,996521	-11,984454	3,267290	0,208000	-6,849506	-2,828975	-531,996521	-11,984454	3,267290
09:31:46,15	0,491925	3,489994	-0,070006	-0,421009	0,202993	-0,245011	0,212771	-6,844119	-2,828601	5,428289	4,573477	3,256816	5,242037	-6,479786	-3,837157	-196,071370	-292,269614	16,137247	0,212771	-6,844119	-2,828601	-531,835044	-12,129073	3,256816	0,212771	-6,844119	-2,828601	-531,835044	-12,129073	3,256816
09:31:46,20	0,491925	3,489994	-0,070006	-0,421009	0,202993	-0,245011	0,206813	-6,846911	-2,830146	5,650855	4,257614	3,261146	5,239153	-6,484184	-3,835581	-196,063003	-292,252871	16,140433	0,206813	-6,846911	-2,830146	-531,831680	-11,977214	3,261146	0,206813	-6,846911	-2,830146	-531,831680	-11,977214	3,261146
09:31:46,25	0,491925	3,489994	-0,070006	-0,421009	0,202993	-0,245011	0,212064	-6,846612	-2,828570	5,653984	4,529525	3,264332	5,236217	-6,480803	-3,837542	-196,064923	-292,197739	16,143406	0,212064	-6,846612	-2,828570	-531,805068	-12,117483	3,264332	0,212064	-6,846612	-2,828570	-531,805068	-12,117483	3,264332
09:31:46,30	0,491925	3,489994	-0,070006	-0,421009	0,202993	-0,245011	0,210604	-6,842379	-2,830531	5,480642	4,424373	3,267305	5,238141	-6,474376	-3,837171	-196,013529	-292,095804	16,122978	0,210604	-6,842379	-2,830531	-531,646102	-12,108021	3,267305	0,210604	-6,842379	-2,830531	-531,646102	-12,108021	3,267305
09:31:46,35	0,491925	3,489994	-0,070006	-0,421009	0,202993	-0,245011	0,204075	-6,840832	-2,830160	5,514179	4,078441	3,246877	5,237623	-6,480131	-3,836743	-195,994391	-292,099308	16,131155	0,204075	-6,840832	-2,830160	-531,491135	-11,941478	3,246877	0,204075	-6,840832	-2,830160	-531,491135	-11,941478	3,246877
09:31:46,40	0,491925	3,489994	-0,070006	-0,421009	0,202993	-0,245011	0,209319	-6,843261	-2,829732	5,647001	4,369437	3,255054	5,232932	-6,479460	-3,835959	-195,991342	-292,071674	16,150201	0,209319	-6,843261	-2,829732	-531,548958	-12,062110	3,255054	0,209319	-6,843261	-2,829732	-531,548958	-12,062110	3,255054
09:31:46,45	0,491925	3,489994	-0,070006	-0,421009	0,202993	-0,245011	0,211083	-6,838863	-2,828948	5,443760	4,450008	3,274100	5,237771	-6,476406	-3,836347	-195,938058	-292,037916	16,128035	0,211083	-6,838863	-2,828948	-531,406954	-12,120041	3,274100	0,211083	-6,838863	-2,828948	-531,406954	-12,120041	3,274100
09:31:46,50	0,491925	3,489994	-0,070006	-0,421009	0,202993	-0,245011	0,206019	-6,841526	-2,829336	5,638150	4,215917	3,251934	5,233761	-6,479850	-3,839434	-195,902995	-291,996631	16,124826	0,206019	-6,841526	-2,829336	-531,421666	-11,956565	3,251934	0,206019	-6,841526	-2,829336	-531,421666	-11,956565	3,251934
09:31:46,55	0,491925	3,489994	-0,070006	-0,421009	0,202993	-0,245011	0,211007	-6,839776	-2,832423	5,600404	4,485002	3,248725	5,230788	-6,479000	-3,836731	-195,921573	-291,989879	16,123201	0,211007	-6,839776	-2,832423	-531,321990	-12,079017	3,248725	0,211007	-6,839776	-2,832423	-531,321990	-12,079017	3,248725
09:31:46,60	0,491925	3,489994	-0,070006	-0,421009	0,202993	-0,245011	0,211757	-6,836775	-2,829719	5,440944	4,504539	3,247100	5,237936	-6,476847	-3,839439	-195,895531	-291,927733	16,123281	0,211757	-6,836775	-2,829719	-531,245921	-12,118358	3,247100	0,211757	-6,836775	-2,829719	-531,245921	-12,118358	3,247100
09:31:46,65	0,491925	3,489994	-0,070006	-0,421009	0,202993	-0,245011	0,206318	-6,841890	-2,832428	5,773723	4,213211	3,247180	5,235661	-6,478836	-3,837482	-195,876228	-291,900796	16,122067	0,206318	-6,841890	-2,832428	-531,314607	-11,982755	3,247180	0,206318	-6,841890	-2,832428	-531,314607	-11,982755	3,247180
09:31:46,70	0,491925	3,489994	-0,070006	-0,421009	0,202993	-0,245011	0,209178	-6,840914	-2,830471	5,755968	4,365202	3,245966	5,230410	-6,477845	-3,837063	-195,854786	-291,873760	16,165303	0,209178	-6,840914	-2,830471	-531,255772	-12,055308	3,245966	0,209178	-6,840914	-2,830471	-531,255772	-12,055308	3,245966
09:31:46,75	0,491925	3,489994	-0,070006	-0,421009	0,202993	-0,245011	0,210946	-6,835871	-2,830051	5,527872	4,462141	3,289202	5,236288	-6,478960	-3,838225	-195,860082	-291,880699	16,157002	0,210946	-6,835871	-2,830051	-531,088000	-12,097083	3,289202	0,210946	-6,835871	-2,830051	-531,088000	-12,097083	3,289202
09:31:46,80	0,491925	3,489994	-0,070006	-0,421009	0,202993	-0,245011	0,208972	-6,841519	-2,831213	5,812903	4,358382	3,280901	5,229287	-6,479123	-3,838635	-195,837922	-291,862030	16,127317	0,208972	-6,841519	-2,831213	-531,246325	-12,045894	3,280901	0,208972	-6,841519	-2,831213	-531,246325	-12,045894	3,280901
09:31:46,85	0,491925	3,489994	-0,070006	-0,421009	0,202993	-0,245011	0,212613	-6,835538	-2,831623	5,529124	4,557597	3,251216	5,231624	-6,475814	-3,838627	-195,857458	-291,794879	16,164475	0,212613	-6,835538	-2,831623	-531,060574	-12,132536	3,251216	0,212613	-6,835538	-2,831623	-531,060574	-12,132536	3,251216
09:31:46,90	0,491925	3,489994	-0,070006	-0,421009	0,202993	-0,245011	0,208579	-6,835907	-2,831616	5,596709	4,297332	3,288374	5,231775	-6,475999	-3,837052	-195,790103	-291,801368	16,148080	0,208579	-6,835907	-2,831616	-531,021971	-12,076128	3,288374	0,208579	-6,835907	-2,831616	-531,021971	-12,076128	3,288374
09:31:46,95	0,491925	3,489994	-0,070006	-0,421009	0,202993	-0,245011	0,208664	-6,836130	-2,830041	5,636394	4,363339	3,271979	5,227131	-6,480573	-3,839768	-195,777025	-291,773599	16,129626	0,208664	-6,836130	-2,830041	-530,999839	-12,016811	3,271979	0,208664	-6,836130	-2,830041	-530,999839	-12,016811	3,271979
09:31:47,00	0,491925	3,489994	-0,070006	-0,421009	0,202993	-0,245011	0,214947	-6,834395	-2,832757	5,576747	4,687500	3,253525	5,230702	-6,476881	-3,837823	-195,766159	-291,734458	16,140439	0,214947	-6,834395	-2,832757	-530,923265	-12,185870	3,253525	0,214947	-6,834395	-2,832757	-530,923265	-12,185870	3,253525
09:31:47,05	0,491925	3,489994	-0,070006	-0,421009	0,202993	-0,245011	0,209965	-6,835642	-2,830811	5,680940	4,418240	3,264338	5,227159	-6,475939	-3,835117	-195,767110	-291,754274	16,132850	0,209965	-6,835642	-2,830811	-530,916991	-12,063989	3,264338	0,209965	-6,835642	-2,830811	-530,916991	-12,063989	3,264338
09:31:47,10	0,491925	3,489994	-0,070006	-0,421009	0,202993	-0,245011	0,210921	-6,832102	-2,828105	5,479217	4,477029	3,256749	5,232494	-6,478360	-3,836641	-195,767400	-291,713063	16,150199	0,210921	-6,832102	-2,828105	-530,840815	-12,080234	3,256749	0,210921	-6,832102	-2,828105	-530,840815	-12,080234	3,256749
09:31:47,15	0,491925	3,489994	-0,070006	-0,421009	0,202993	-0,245011	0,210350	-6,837933	-2,829630	5,817970	4,426484	3,274098	5,223760	-6,476274	-3,836657	-195,723593	-291,693066	16,129819	0,210350	-6,837933	-2,829630	-530,959789	-12,085962	3,274098	0,210350	-6,837933	-2,829630	-530,959789	-12,085962	3,274098
09:31:47,20	0,491925	3,489994	-0,070006	-0,421009	0,202993	-0,245011	0,212910	-6,829326	-2,829646	5,409611	4,587550	3,253718	5,227866	-6,470456	-3,838224	-195,737495	-291,617839	16,149433	0,212910	-6,829326	-2,829646	-530,692475	-12,125866	3,253718	0,212910	-6,829326	-2,829646	-530,692475	-12,125866	3,253718
09:31:47,25	0,491925	3,489994	-0,070006	-0,421009	0,202993	-0,245011	0,205818	-6,829973	-2,831213	5,501451	4,169132	3,273332	5,224352	-6,474968	-3,836289	-195,734841	-291,653627	16,116734	0,205818	-6,829973	-2,831213	-530,651421	-11,987591	3,273332	0,205818	-6,829973	-2,831213	-530,651421	-11,987591	3,273332
09:31:47,30	0,491925	3,489994	-0,070006	-0,421009	0,202993	-0,245011	0,211483	-6,829186	-2,829278	5,430858	4,483875	3,240633	5,222038	-6,473183	-3,838231	-195,727133	-291,591305	16,129388	0,211483	-6,829186	-2,829278	-530,660231	-12,117506	3,240633	0,211483	-6,829186	-2,829278	-530,660231	-12,117506	3,240633
09:31:47,35	0,491925	3,489994	-0,070006	-0,421009	0,202993	-0,245011	0,211094	-6,826289	-2,831219	5,338061	4,439194	3,253287	5,232759	-6,474970	-3,836218	-195,673243	-291,603003	16,157893	0,211094	-6,826289	-2,831219	-530,525644	-12,131700	3,253287	0,211094	-6,826289	-2,831219	-530,525644	-12,131700	3,253287
09:31:47,40	0,491925	3,489994	-0,070006	-0,421009	0,202993	-0,245011	0,210082	-6,828415	-2,830800	5,422303	4,413918	3,281205	5,228644	-6,475609	-3,838569	-195,687772	-291,545634	16,145970	0,210082	-6,828415	-2,830800	-530,608264	-12,077513	3,281205	0,210082	-6,828415	-2,830800	-530,608264	-12,077513	3,281205
09:31:47,45	0,491925	3,489994	-0,070006	-0,421009	0,202993	-0,245011	0,209892	-6,833224	-2,831558	5,757899	4,387936	3,269868	5,248834	-6,482077	-3,808298	-195,909166	-292,485941	16,136151	0,209892	-6,833224	-2,831558	-530,650181	-12,088592	3,269868	0,209892	-6,833224	-2,831558	-530,650181	-12,088592	3,269868
09:31:47,50	0,491925	3,489994	-0,070006	-0,421009	0,202993	-0,245011	0,205399	-6,853942	-2,801287	5,910226	4,432699	3,260050	6,784355	-7,396518	-4,120885	-242,545967	-372,519340	16,837893	0,205399	-6,853942	-2,801287	-532,124243	-11,691095	3,260050	0,205399	-6,853942	-2,801287	-532,124243	-11,691095	3,260050
09:31:47,55	0,491944	3,539987	-0,069990	-0,421016	0,202982	-0,245000	0,229567	-8,640963	-3,113874	6,205960	5,317493	3,961792	7,039318	-7,549952	-4,223471	-249,978721	-385,764119	16,888678	0,229567	-8,640963	-3,113874	-672,109608	-12,703481	3,961792	0,229567	-8,640963	-3,113874	-672,109608	-12,703481	3,961792
09:31:47,60	0,491944	3,539987	-0,069990	-0,421016	0,202982	-0,245000	0,234963	-8,938484	-3,216459	6,490378	5,783523	4,012577	7,029869	-7,539743	-4,228367	-249,589708	-385,214669	16,939057	0,234963	-8,938484	-3,216459	-695,180608	-12,661035	4,012577	0,234963	-8,938484	-3,216459	-695,180608	-12,661035	4,012577
09:31:47,65	0,491944	3,539987	-0,069990	-0,421016	0,202982	-0,245000	0,230846	-8,925197	-3,221355	6,469792	5,631626	4,062956	7,023374	-7,538232	-4,228320	-249,414009	-384,949658	16,915743	0,230846	-8,925197	-3,221355	-694,158156	-12,489773	4,062956	0,230846	-8,925197	-3,221355	-694,158156	-12,489773	4,062956
09:31:47,70	0,491944	3,539987	-0,069990	-0,421016	0,202982	-0,245000	0,232785	-8,918816	-3,221309	6,455324	5,752116	4,039642	7,019707	-7,528883	-4,229826	-249,230651	-384,779359	16,930673	0,232785	-8,918816	-3,221309	-693,671697	-12,521506	4,039642	0,232785	-8,918816	-3,221309	-693,671697	-12,521506	4,039642
09:31:47,75	0,491944	3,539987	-0,069990	-0,421016	0,202982	-0,245000	0,226522	-8,910966	-3,222815	6,286320	5,500070	4,054572	7,017146	-7,526174	-4,228637	-249,111425	-384,600954	16,910172	0,226522	-8,910966	-3,222815	-693,224528	-12,281887	4,054572	0,226522	-8,910966	-3,222815	-693,224528	-12,281887	4,054572
09:31:47,80	0,491944	3,539987	-0,069990	-0,421016	0,202982	-0,245000	0,233591	-8,908260	-3,220799	6,469229	5,870226	4,034648	7,013829	-7,533651	-4,227811	-249,066602	-384,500356	16,910749	0,233591	-8,908260	-3,220799	-692,829157	-12,466647	4,034648	0,233591	-8,908260	-3,220799	-692,829157	-12,466647	4,034648
09:31:47,85	0,491944	3,539987	-0,069990	-0,421016	0,202982	-0,245000	0,233591	-8,908260	-3,220799	6,469229	5,870226	4,034648	7,015920	-7,524864	-4,228559	-248,942541	-384,349918	16,921258	0,233591	-8,908260	-3,220799	-692,829157	-12,466647	4,034648	0,233591	-8,908260	-3,220799	-692,829157	-12,466647	4,034648
09:31:47,90	0,491944	3,539987	-0,069990	-0,421016	0,202982	-0,245000	0,224936	-8,905677	-3,221548	6,527217	5,452376	4,045157	7,011972	-7,531713	-4,230090	-248,894517	-384,305203	16,892359	0,224936	-8,905677	-3,221548	-692,568388	-12,205062	4,045157	0,224936	-8,905677	-3,221548	-692,568388	-12,205062	4,045157
09:31:47,95	0,491944	3,539987	-0,069990	-0,421016	0,202982	-0,245000	0,232840	-8,905683	-3,223078	6,590268	5,882665	4,016258	7,023727	-7,533933	-4,232597	-249,281848	-384,820439	16,858838	0,232840	-8,905683	-3,223078	-692,505813	-12,395311	4,016258	0,232840	-8,905683	-3,223078	-692,505813	-12,395311	4,016258
09:31:48,00	0,491944	3,539987	-0,069990	-0,421016	0,202982	-0,245000	0,228886	-8,916972	-3,225586	6,537460	5,599223	3,982737	8,569181	-8,463650	-4,611921	-296,596906	-465,150799	17,506037	0,228886	-8,916972	-3,225586	-693,444863	-12,368343	3,982737	0,228886	-8,916972	-3,225586	-693,444863	-12,368343	3,982737
09:31:48,05	0,491933	3,589997	-0,069985	-0,421012	0,202988	-0,245017	0,261316	-10,720232	-3,604910	7,081357	6,474749	4,629936	8,841830	-8,628147	-4,729769	-304,530035	-479,280071	17,621857	0,261316	-10,720232	-3,604910	-834,456885	-14,038585	4,629936	0,261316	-10,720232	-3,604910	-834,456885	-14,038585	4,629936
09:31:48,10	0,491933	3,589997	-0,069985	-0,421012	0,202988	-0,245017	0,267451	-11,038602	-3,722758	7,433711	6,988075	4,745756	8,832590	-8,616595	-4,729636	-304,072313	-478,688534	17,607066	0,267451	-11,038602	-3,722758	-859,096547	-14,006794	4,745756	0,267451	-11,038602	-3,722758	-859,096547	-14,006794	4,745756
09:31:48,15	0,491933	3,589997	-0,069985	-0,421012	0,202988	-0,245017	0,262066	-11,024824	-3,722625	7,458405	6,808711	4,730965	8,825797	-8,609048	-4,728768	-303,796371	-478,268758	17,617094	0,262066	-11,024824	-3,722625	-857,990286	-13,763474	4,730965	0,262066	-11,024824	-3,722625	-857,990286	-13,763474	4,730965
09:31:48,20	0,491933	3,589997	-0,069985	-0,421012	0,202988	-0,245017	0,258927	-11,015168	-3,721757	7,457774	6,674581	4,740993	8,819244	-8,608079	-4,732977	-303,605840	-478,097866	17,607647	0,258927	-11,015168	-3,721757	-857,232881	-13,651213	4,740993	0,258927	-11,015168	-3,721757	-857,232881	-13,651213	4,740993
09:31:48,25	0,491933	3,589997	-0,069985	-0,421012	0,202988	-0,245017	0,261365	-11,009008	-3,725966	7,380737	6,880890	4,731546	8,817336	-8,603961	-4,730586	-303,469291	-477,863707	17,631951	0,261365	-11,009008	-3,725966	-856,826390	-13,636248	4,731546	0,261365	-11,009008	-3,725966	-856,826390	-13,636248	4,731546
09:31:48,30	0,491933	3,589997	-0,069985	-0,421012	0,202988	-0,245017	0,258752	-11,005297	-3,723574	7,458811	6,746196	4,755850	8,814207	-8,605438	-4,731719	-303,352300	-477,672770	17,602878	0,258752	-11,005297	-3,723574	-856,456977	-13,565832	4,755850	0,258752	-11,005297	-3,723574	-856,456977	-13,565832	4,755850
09:31:48,35	0,491933	3,589997	-0,069985	-0,421012	0,202988	-0,245017	0,261596	-11,003325	-3,724707	7,580147	6,899914	4,726777	8,813306	-8,603342	-4,732076	-303,258396	-477,554147	17,601240	0,261596	-11,003325	-3,724707	-856,180882	-13,635339	4,726777	0,261596	-11,003325	-3,724707	-856,180882	-13,635339	4,726777
09:31:48,40	0,491933	3,589997	-0,069985	-0,421012	0,202988	-0,245017	0,260231	-11,001497	-3,725065	7,634775	6,850971	4,725139	8,807745	-8,602285	-4,728525	-303,146210	-477,440145	17,620154	0,260231	-11,001497	-3,725065	-855,982757	-13,577168	4,725139	0,260231	-11,001497	-3,725065	-855,982757	-13,577168	4,725139
09:31:48,45	0,491933	3,589997	-0,069985	-0,421012	0,202988	-0,245017	0,262096	-10,996152	-3,721514	7,511668	6,988121	4,744053	8,806203	-8,594296	-4,729312	-303,070920	-477,293282	17,610948	0,262096	-10,996152	-3,721514	-855,686299	-13,586444	4,744053	0,262096	-10,996152	-3,721514	-855,686299	-13,586444	4,744053
09:31:48,50	0,491933	3,589997	-0,069985	-0,421012	0,202988	-0,245017	0,255948	-10,990823	-3,722301	7,399346	6,660178	4,734846	8,806458	-8,599239	-4,730036	-302,986142	-477,231453	17,602117	0,255948	-10,990823	-3,722301	-855,380225	-13,431740	4,734846	0,255948	-10,990823	-3,722301	-855,380225	-13,431740	4,734846
09:31:48,55	0,491933	3,589997	-0,069985	-0,421012	0,202988	-0,245017	0,260101	-10,993515	-3,723024	7,635298	6,918653	4,726016	8,808455	-8,593101	-4,728496	-302,925010	-477,071104	17,577873	0,260101	-10,993515	-3,723024	-855,355647	-13,499296	4,726016	0,260101	-10,993515	-3,723024	-855,355647	-13,499296	4,726016
09:31:48,60	0,491933	3,589997	-0,069985	-0,421012	0,202988	-0,245017	0,253788	-10,992176	-3,721485	7,735079	6,563111	4,701772	8,806289	-8,589087	-4,727675	-302,833130	-477,044518	17,606573	0,253788	-10,992176	-3,721485	-855,150719	-13,359218	4,701772	0,253788	-10,992176	-3,721485	-855,150719	-13,359218	4,701772
09:31:48,65	0,491933	3,589997	-0,069985	-0,421012	0,202988	-0,245017	0,251395	-10,988292	-3,720664	7,602104	6,504947	4,730472	8,798257	-8,590811	-4,723781	-302,784395	-476,936028	17,590999	0,251395	-10,988292	-3,720664	-854,978843	-13,229523	4,730472	0,251395	-10,988292	-3,720664	-854,978843	-13,229523	4,730472
09:31:48,70	0,491933	3,589997	-0,069985	-0,421012	0,202988	-0,245017	0,256903	-10,982199	-3,716770	7,403566	6,779365	4,714898	8,806059	-8,591826	-4,726451	-302,727383	-476,895795	17,604214	0,256903	-10,982199	-3,716770	-854,699043	-13,387545	4,714898	0,256903	-10,982199	-3,716770	-854,699043	-13,387545	4,714898
09:31:48,75	0,491933	3,589997	-0,069985	-0,421012	0,202988	-0,245017	0,253882	-10,989463	-3,719440	7,844651	6,651490	4,728113	8,796140	-8,588109	-4,724146	-302,704677	-476,821871	17,594093	0,253882	-10,989463	-3,719440	-854,828195	-13,278211	4,728113	0,253882	-10,989463	-3,719440	-854,828195	-13,278211	4,728113
09:31:48,80	0,491933	3,589997	-0,069985	-0,421012	0,202988	-0,245017	0,255622	-10,979014	-3,717135	7,376684	6,724704	4,717992	8,798029	-8,592569	-4,724889	-302,680166	-476,758222	17,595997	0,255622	-10,979014	-3,717135	-854,475927	-13,341635	4,717992	0,255622	-10,979014	-3,717135	-854,475927	-13,341635	4,717992
09:31:48,85	0,491933	3,589997	-0,069985	-0,421012	0,202988	-0,245017	0,258540	-10,982880	-3,717878	7,645110	6,865840	4,719896	8,795867	-8,593796	-4,722545	-302,617740	-476,708673	17,570735	0,258540	-10,982880	-3,717878	-854,511008	-13,429559	4,719896	0,258540	-10,982880	-3,717878	-854,511008	-13,429559	4,719896
09:31:48,90	0,491933	3,589997	-0,069985	-0,421012	0,202988	-0,245017	0,260684	-10,981621	-3,715534	7,653753	7,006590	4,694634	8,801302	-8,591823	-4,723677	-302,552425	-476,693690	17,577310	0,260684	-10,981621	-3,715534	-854,403515	-13,457074	4,694634	0,260684	-10,981621	-3,715534	-854,403515	-13,457074	4,694634
09:31:48,96	0,491933	3,589997	-0,069985	-0,421012	0,202988	-0,245017	0,256257	-10,985342	-3,716666	7,892865	6,825500	4,701209	8,798409	-8,585886	-4,722940	-302,536811	-476,635435	17,554722	0,256257	-10,985342	-3,716666	-854,456480	-13,290706	4,701209	0,256257	-10,985342	-3,716666	-854,456480	-13,290706	4,701209
09:31:49,01	0,491933	3,589997	-0,069985	-0,421012	0,202988	-0,245017	0,252562	-10,979868	-3,715929	7,666479	6,617737	4,678621	8,799845	-8,590087	-4,722072	-302,448814	-476,565839	17,593905	0,252562	-10,979868	-3,715929	-854,253165	-13,208384	4,678621	0,252562	-10,979868	-3,715929	-854,253165	-13,208384	4,678621
09:31:49,06	0,491933	3,589997	-0,069985	-0,421012	0,202988	-0,245017	0,255482	-10,983212	-3,715061	7,944651	6,811007	4,717804	8,791603	-8,589922	-4,722505	-302,470737	-476,502966	17,565936	0,255482	-10,983212	-3,715061	-854,237517	-13,244366	4,717804	0,255482	-10,983212	-3,715061	-854,237517	-13,244366	4,717804
09:31:49,11	0,491933	3,589997	-0,069985	-0,421012	0,202988	-0,245017	0,259461	-10,975992	-3,715494	7,612664	6,967445	4,689835	8,790507	-8,588456	-4,722090	-302,435889	-476,475027	17,590475	0,259461	-10,975992	-3,715494	-854,002682	-13,400206	4,689835	0,259461	-10,975992	-3,715494	-854,002682	-13,400206	4,689835
09:31:49,16	0,491933	3,589997	-0,069985	-0,421012	0,202988	-0,245017	0,258739	-10,974310	-3,715078	7,566826	6,946114	4,714373	8,790741	-8,583624	-4,720128	-302,334625	-476,429901	17,580752	0,258739	-10,974310	-3,715078	-853,916492	-13,364866	4,714373	0,258739	-10,974310	-3,715078	-853,916492	-13,364866	4,714373
09:31:49,21	0,491933	3,589997	-0,069985	-0,421012	0,202988	-0,245017	0,254437	-10,972097	-3,713116	7,541450	6,787582	4,704651	8,794343	-8,582568	-4,718960	-302,318772	-476,387423	17,572329	0,254437	-10,972097	-3,713116	-853,768130	-13,185748	4,704651	0,254437	-10,972097	-3,713116	-853,768130	-13,185748	4,704651
09:31:49,26	0,491933	3,589997	-0,069985	-0,421012	0,202988	-0,245017	0,251722	-10,974688	-3,711949	7,720900	6,638883	4,696228	8,787846	-8,579614	-4,717799	-302,327938	-476,358449	17,601030	0,251722	-10,974688	-3,711949	-853,792080	-13,121306	4,696228	0,251722	-10,974688	-3,711949	-853,792080	-13,121306	4,696228
09:31:49,31	0,491933	3,589997	-0,069985	-0,421012	0,202988	-0,245017	0,252412	-10,967584	-3,710788	7,372006	6,652351	4,724929	8,790934	-8,585878	-4,718165	-302,282835	-476,355182	17,561738	0,252412	-10,967584	-3,710788	-853,583316	-13,162022	4,724929	0,252412	-10,967584	-3,710788	-853,583316	-13,162022	4,724929
09:31:49,36	0,491933	3,589997	-0,069985	-0,421012	0,202988	-0,245017	0,256293	-10,973391	-3,711154	7,699344	6,891560	4,685636	8,788075	-8,586699	-4,715439	-302,269652	-476,299699	17,561105	0,256293	-10,973391	-3,711154	-853,711817	-13,227427	4,685636	0,256293	-10,973391	-3,711154	-853,711817	-13,227427	4,685636
09:31:49,41	0,491933	3,589997	-0,069985	-0,421012	0,202988	-0,245017	0,258433	-10,971325	-3,708428	7,646558	6,986548	4,685004	8,793463	-8,581640	-4,718909	-302,224706	-476,245989	17,590382	0,258433	-10,971325	-3,708428	-853,602429	-13,300478	4,685004	0,258433	-10,971325	-3,708428	-853,602429	-13,300478	4,685004
09:31:49,46	0,491933	3,589997	-0,069985	-0,421012	0,202988	-0,245017	0,251358	-10,973461	-3,711898	7,826653	6,630718	4,714281	8,786551	-8,579684	-4,716582	-302,170303	-476,194925	17,574603	0,251358	-10,973461	-3,711898	-853,590064	-13,100922	4,714281	0,251358	-10,973461	-3,711898	-853,590064	-13,100922	4,714281
09:31:49,51	0,491933	3,589997	-0,069985	-0,421012	0,202988	-0,245017	0,253120	-10,966498	-3,709571	7,535966	6,743921	4,698502	8,787198	-8,578620	-4,715810	-302,148457	-476,181423	17,560075	0,253120	-10,966498	-3,709571	-853,334104	-13,126030	4,698502	0,253120	-10,966498	-3,709571	-853,334104	-13,126030	4,698502
09:31:49,56	0,491933	3,589997	-0,069985	-0,421012	0,202988	-0,245017	0,251875	-10,966526	-3,708798	7,560046	6,691340	4,683974	8,790253	-8,584169	-4,716510	-302,106014	-476,181321	17,598534	0,251875	-10,966526	-3,708798	-853,312235	-13,080866	4,683974	0,251875	-10,966526	-3,708798	-853,312235	-13,080866	4,683974
09:31:49,61	0,491933	3,589997	-0,069985	-0,421012	0,202988	-0,245017	0,255153	-10,971946	-3,709499	7,863188	6,898489	4,722433	8,793274	-8,581358	-4,716545	-302,087818	-476,126665	17,552607	0,255153	-10,971946	-3,709499	-853,434550	-13,131020	4,722433	0,255153	-10,971946	-3,709499	-853,434550	-13,131020	4,722433
09:31:49,66	0,491933	3,589997	-0,069985	-0,421012	0,202988	-0,245017	0,251208	-10,973157	-3,709533	7,982617	6,681794	4,676506	8,785598	-8,587352	-4,712242	-302,120497	-476,114500	17,587260	0,251208	-10,973157	-3,709533	-853,410223	-13,038055	4,676506	0,251208	-10,973157	-3,709533	-853,410223	-13,038055	4,676506
09:31:49,71	0,491933	3,589997	-0,069985	-0,421012	0,202988	-0,245017	0,260237	-10,969506	-3,705231	7,786947	7,116904	4,711159	8,791053	-8,584675	-4,716873	-302,035065	-476,109402	17,585857	0,260237	-10,969506	-3,705231	-853,319269	-13,311699	4,711159	0,260237	-10,969506	-3,705231	-853,319269	-13,311699	4,711159
09:31:49,76	0,491933	3,589997	-0,069985	-0,421012	0,202988	-0,245017	0,255192	-10,972892	-3,709861	8,010139	6,926002	4,709756	8,789967	-8,580883	-4,712225	-302,023694	-476,016654	17,581413	0,255192	-10,972892	-3,709861	-853,361861	-13,106570	4,709756	0,255192	-10,972892	-3,709861	-853,361861	-13,106570	4,709756
09:31:49,81	0,491933	3,589997	-0,069985	-0,421012	0,202988	-0,245017	0,252450	-10,970056	-3,705213	7,948677	6,746908	4,705312	8,785882	-8,583974	-4,711075	-302,026250	-475,998004	17,551102	0,252450	-10,970056	-3,705213	-853,200700	-13,070441	4,705312	0,252450	-10,970056	-3,705213	-853,200700	-13,070441	4,705312
09:31:49,86	0,491933	3,589997	-0,069985	-0,421012	0,202988	-0,245017	0,257169	-10,968063	-3,704064	7,859945	6,980756	4,675001	8,781212	-8,583477	-4,713387	-301,995599	-476,006131	17,570580	0,257169	-10,968063	-3,704064	-853,133029	-13,207033	4,675001	0,257169	-10,968063	-3,704064	-853,133029	-13,207033	4,675001
09:31:49,91	0,491933	3,589997	-0,069985	-0,421012	0,202988	-0,245017	0,259074	-10,963770	-3,706376	7,644973	7,110422	4,694479	8,783080	-8,584502	-4,710256	-301,960542	-475,997716	17,568755	0,259074	-10,963770	-3,706376	-853,010964	-13,226907	4,694479	0,259074	-10,963770	-3,706376	-853,010964	-13,226907	4,694479
09:31:49,96	0,491933	3,589997	-0,069985	-0,421012	0,202988	-0,245017	0,259029	-10,965900	-3,703244	7,780571	7,134204	4,692654	8,781854	-8,578209	-4,711068	-301,977422	-475,960366	17,571341	0,259029	-10,965900	-3,703244	-853,042605	-13,199546	4,692654	0,259029	-10,965900	-3,703244	-853,042605	-13,199546	4,692654
09:31:50,01	0,491933	3,589997	-0,069985	-0,421012	0,202988	-0,245017	0,254192	-10,961692	-3,704057	7,585654	6,849382	4,695240	8,783836	-8,580734	-4,712197	-301,904352	-475,900125	17,558639	0,254192	-10,961692	-3,704057	-852,907183	-13,104656	4,695240	0,254192	-10,961692	-3,704057	-852,907183	-13,104656	4,695240
09:31:50,06	0,491933	3,589997	-0,069985	-0,421012	0,202988	-0,245017	0,255387	-10,964671	-3,705185	7,829249	6,944693	4,682538	8,783201	-8,574947	-4,711811	-301,912136	-475,884766	17,593641	0,255387	-10,964671	-3,705185	-852,897412	-13,103170	4,682538	0,255387	-10,964671	-3,705185	-852,897412	-13,103170	4,682538
09:31:50,11	0,491933	3,589997	-0,069985	-0,421012	0,202988	-0,245017	0,250693	-10,961228	-3,704800	7,659630	6,686175	4,717540	8,783940	-8,582059	-4,708264	-301,870753	-475,877204	17,590372	0,250693	-10,961228	-3,704800	-852,796768	-12,993195	4,717540	0,250693	-10,961228	-3,704800	-852,796768	-12,993195	4,717540
09:31:50,16	0,491933	3,589997	-0,069985	-0,421012	0,202988	-0,245017	0,256483	-10,965424	-3,701253	7,905074	7,019312	4,714271	8,783922	-8,576676	-4,705986	-301,880095	-475,858039	17,556575	0,256483	-10,965424	-3,701253	-852,880727	-13,114570	4,714271	0,256483	-10,965424	-3,701253	-852,880727	-13,114570	4,714271
09:31:50,21	0,491933	3,589997	-0,069985	-0,421012	0,202988	-0,245017	0,251829	-10,962717	-3,698974	7,776226	6,759660	4,680474	8,778664	-8,582697	-4,709851	-301,885212	-475,808069	17,563624	0,251829	-10,962717	-3,698974	-852,797059	-13,008928	4,680474	0,251829	-10,962717	-3,698974	-852,797059	-13,008928	4,680474
09:31:50,26	0,491933	3,589997	-0,069985	-0,421012	0,202988	-0,245017	0,259673	-10,961173	-3,702840	7,736664	7,138119	4,687522	8,782893	-8,575453	-4,707907	-301,829713	-475,781535	17,564526	0,259673	-10,961173	-3,702840	-852,715431	-13,246204	4,687522	0,259673	-10,961173	-3,702840	-852,715431	-13,246204	4,687522
09:31:50,31	0,491933	3,589997	-0,069985	-0,421012	0,202988	-0,245017	0,255560	-10,959521	-3,702849	7,669462	6,943047	4,683397	8,781689	-8,576609	-4,709486	-301,852084	-475,760040	17,541800	0,255560	-10,959521	-3,702849	-852,652917	-13,118431	4,683397	0,255560	-10,959521	-3,702849	-852,652917	-13,118431	4,683397
09:31:50,36	0,491933	3,589997	-0,069985	-0,421012	0,202988	-0,245017	0,252888	-10,960749	-3,702475	7,772767	6,789964	4,665699	8,794262	-8,590246	-4,704465	-302,189802	-476,205592	17,600770	0,252888	-10,960749	-3,702475	-852,646034	-13,061721	4,665699	0,252888	-10,960749	-3,702475	-852,646034	-13,061721	4,665699
09:31:50,41	0,491933	3,589997	-0,069985	-0,421012	0,202988	-0,245017	0,313331	-12,783797	-3,974234	9,005533	7,622962	5,345264	10,330274	-9,540478	-4,981245	-350,635529	-555,635344	18,221365	0,313331	-12,783797	-3,974234	-994,522541	-16,973488	5,345264	0,313331	-12,783797	-3,974234	-994,522541	-16,973488	5,345264
09:31:50,46	0,491910	3,640008	-0,070005	-0,421009	0,202972	-0,245035	0,313331	-12,783797	-3,974234	9,005533	7,622962	5,345264	10,584944	-9,695585	-5,067184	-358,274153	-568,778973	18,296148	0,313331	-12,783797	-3,974234	-994,522541	-16,973488	5,345264	0,313331	-12,783797	-3,974234	-994,522541	-16,973488	5,345264
09:31:50,51	0,491910	3,640008	-0,070005	-0,421009	0,202972	-0,245035	0,320321	-13,081901	-4,060173	9,304926	7,943057	5,420047	10,566519	-9,687459	-5,070094	-357,770921	-567,986064	18,340392	0,320321	-13,081901	-4,060173	-1017,624324	-17,202168	5,420047	0,320321	-13,081901	-4,060173	-1017,624324	-17,202168	5,420047
09:31:50,56	0,491910	3,640008	-0,070005	-0,421009	0,202972	-0,245035	0,322497	-13,061882	-4,063083	9,202231	8,095550	5,464291	10,557663	-9,676303	-5,070383	-357,399943	-567,419814	18,330793	0,322497	-13,061882	-4,063083	-1016,155523	-17,220466	5,464291	0,322497	-13,061882	-4,063083	-1016,155523	-17,220466	5,464291
09:31:50,61	0,491910	3,640008	-0,070005	-0,421009	0,202972	-0,245035	0,317263	-13,048634	-4,063371	9,189217	7,861552	5,454692	10,551417	-9,672857	-5,075341	-357,142996	-567,002607	18,334274	0,317263	-13,048634	-4,063371	-1015,128579	-17,043625	5,454692	0,317263	-13,048634	-4,063371	-1015,128579	-17,043625	5,454692
09:31:50,66	0,491910	3,640008	-0,070005	-0,421009	0,202972	-0,245035	0,317402	-13,041502	-4,068329	9,308131	7,882683	5,458173	10,542008	-9,667941	-5,071033	-356,980355	-566,649839	18,325849	0,317402	-13,041502	-4,068329	-1014,449792	-17,033381	5,458173	0,317402	-13,041502	-4,068329	-1014,449792	-17,033381	5,458173
09:31:50,71	0,491910	3,640008	-0,070005	-0,421009	0,202972	-0,245035	0,317849	-13,030896	-4,064021	9,143432	7,870398	5,449748	10,533827	-9,660267	-5,072949	-356,771314	-566,315706	18,296533	0,317849	-13,030896	-4,064021	-1013,781901	-17,080761	5,449748	0,317849	-13,030896	-4,064021	-1013,781901	-17,080761	5,449748
09:31:50,76	0,491910	3,640008	-0,070005	-0,421009	0,202972	-0,245035	0,315294	-13,019974	-4,065937	8,969381	7,751504	5,420432	10,533769	-9,665285	-5,073645	-356,608295	-566,115068	18,276728	0,315294	-13,019974	-4,065937	-1013,098581	-16,999085	5,420432	0,315294	-13,019974	-4,065937	-1013,098581	-16,999085	5,420432
09:31:50,81	0,491910	3,640008	-0,070005	-0,421009	0,202972	-0,245035	0,319669	-13,022433	-4,066634	9,352488	8,019870	5,400627	10,531324	-9,657307	-5,073607	-356,442965	-565,859136	18,279120	0,319669	-13,022433	-4,066634	-1012,908463	-17,074165	5,400627	0,319669	-13,022433	-4,066634	-1012,908463	-17,074165	5,400627
09:31:50,86	0,491910	3,640008	-0,070005	-0,421009	0,202972	-0,245035	0,313982	-13,016326	-4,066595	9,339277	7,739361	5,403019	10,528587	-9,667084	-5,078687	-356,658408	-565,783126	18,323698	0,313982	-13,016326	-4,066595	-1012,442343	-16,908246	5,403019	0,313982	-13,016326	-4,066595	-1012,442343	-16,908246	5,403019
09:31:50,91	0,491910	3,640008	-0,070005	-0,421009	0,202972	-0,245035	0,323818	-13,018844	-4,071676	9,428314	8,026241	5,447597	12,000783	-10,587586	-5,354111	-403,226768	-641,224102	18,875743	0,323818	-13,018844	-4,071676	-1012,550963	-17,393481	5,447597	0,323818	-13,018844	-4,071676	-1012,550963	-17,393481	5,447597
09:31:50,96	0,491917	3,690030	-0,069991	-0,421025	0,203012	-0,245010	0,384897	-14,754054	-4,347100	11,041268	8,593489	5,999642	12,206215	-10,731684	-5,561893	-410,239488	-651,917760	19,022004	0,384897	-14,754054	-4,347100	-1147,151971	-21,620959	5,999642	0,384897	-14,754054	-4,347100	-1147,151971	-21,620959	5,999642
09:31:51,01	0,491917	3,690030	-0,069991	-0,421025	0,203012	-0,245010	0,406974	-15,004012	-4,554882	11,271760	9,015113	6,145903	12,129487	-10,689279	-5,571316	-408,038580	-647,833409	18,998162	0,406974	-15,004012	-4,554882	-1166,543200	-22,932351	6,145903	0,406974	-15,004012	-4,554882	-1166,543200	-22,932351	6,145903
09:31:51,06	0,491917	3,690030	-0,069991	-0,421025	0,203012	-0,245010	0,408614	-14,916362	-4,564305	11,351533	8,964271	6,122060	12,088554	-10,662185	-5,577502	-406,714728	-645,478779	18,997703	0,408614	-14,916362	-4,564305	-1159,582854	-23,111953	6,122060	0,408614	-14,916362	-4,564305	-1159,582854	-23,111953	6,122060
09:31:51,11	0,491917	3,690030	-0,069991	-0,421025	0,203012	-0,245010	0,405617	-14,867366	-4,570490	11,504837	8,777572	6,121602	12,059296	-10,648189	-5,579273	-405,989213	-644,059571	18,927212	0,405617	-14,867366	-4,570490	-1155,583366	-23,063343	6,121602	0,405617	-14,867366	-4,570490	-1155,583366	-23,063343	6,121602
09:31:51,16	0,491917	3,690030	-0,069991	-0,421025	0,203012	-0,245010	0,408124	-14,835029	-4,572262	11,415169	8,826676	6,051111	12,038982	-10,636279	-5,580220	-405,362437	-642,987158	18,949109	0,408124	-14,835029	-4,572262	-1153,134623	-23,211083	6,051111	0,408124	-14,835029	-4,572262	-1153,134623	-23,211083	6,051111
09:31:51,21	0,491917	3,690030	-0,069991	-0,421025	0,203012	-0,245010	0,407967	-14,811482	-4,573208	11,432850	8,825116	6,073008	12,020020	-10,629485	-5,578095	-404,876706	-642,120069	18,973175	0,407967	-14,811482	-4,573208	-1151,268503	-23,200329	6,073008	0,407967	-14,811482	-4,573208	-1151,268503	-23,200329	6,073008
09:31:51,26	0,491917	3,690030	-0,069991	-0,421025	0,203012	-0,245010	0,411564	-14,791663	-4,571083	11,396056	8,999255	6,097074	12,008978	-10,619309	-5,574478	-404,493979	-641,384151	18,980525	0,411564	-14,791663	-4,571083	-1149,749518	-23,308530	6,097074	0,411564	-14,791663	-4,571083	-1149,749518	-23,308530	6,097074
09:31:51,31	0,491917	3,690030	-0,069991	-0,421025	0,203012	-0,245010	0,408273	-14,777012	-4,567466	11,462886	8,791587	6,104424	12,004157	-10,616357	-5,580568	-404,160681	-640,855517	18,977963	0,408273	-14,777012	-4,567466	-1148,532578	-23,257813	6,104424	0,408273	-14,777012	-4,567466	-1148,532578	-23,257813	6,104424
09:31:51,36	0,491917	3,690030	-0,069991	-0,421025	0,203012	-0,245010	0,408127	-14,771362	-4,573556	11,793510	8,808335	6,101862	11,992719	-10,615695	-5,579739	-403,910619	-640,346208	18,921493	0,408127	-14,771362	-4,573556	-1147,758375	-23,229623	6,101862	0,408127	-14,771362	-4,573556	-1147,758375	-23,229623	6,101862
09:31:51,41	0,491917	3,690030	-0,069991	-0,421025	0,203012	-0,245010	0,413273	-14,761125	-4,572728	11,827318	9,037819	6,045391	11,982369	-10,606264	-5,577712	-403,642974	-639,920358	18,945295	0,413273	-14,761125	-4,572728	-1146,921003	-23,404079	6,045391	0,413273	-14,761125	-4,572728	-1146,921003	-23,404079	6,045391
09:31:51,46	0,491917	3,690030	-0,069991	-0,421025	0,203012	-0,245010	0,410280	-14,747445	-4,570701	11,618598	8,901074	6,069194	11,979021	-10,597773	-5,573375	-403,396281	-639,555332	18,933114	0,410280	-14,747445	-4,570701	-1146,055874	-23,305916	6,069194	0,410280	-14,747445	-4,570701	-1146,055874	-23,305916	6,069194
09:31:51,51	0,491917	3,690030	-0,069991	-0,421025	0,203012	-0,245010	0,404600	-14,740301	-4,566364	11,686527	8,636861	6,057013	11,973188	-10,595834	-5,572535	-403,219298	-639,189146	18,932103	0,404600	-14,740301	-4,566364	-1145,427064	-23,124277	6,057013	0,404600	-14,740301	-4,566364	-1145,427064	-23,124277	6,057013
09:31:51,56	0,491917	3,690030	-0,069991	-0,421025	0,203012	-0,245010	0,405838	-14,734280	-4,565524	11,779075	8,671399	6,056002	11,961857	-10,593056	-5,573683	-403,094437	-638,922523	18,919132	0,405838	-14,734280	-4,565524	-1144,861900	-23,186896	6,056002	0,405838	-14,734280	-4,565524	-1144,861900	-23,186896	6,056002
09:31:51,61	0,491917	3,690030	-0,069991	-0,421025	0,203012	-0,245010	0,409098	-14,723078	-4,566672	11,489905	8,815721	6,043031	11,958440	-10,594253	-5,573176	-402,869138	-638,628341	18,939699	0,409098	-14,723078	-4,566672	-1144,271716	-23,298456	6,043031	0,409098	-14,723078	-4,566672	-1144,271716	-23,298456	6,043031
09:31:51,66	0,491917	3,690030	-0,069991	-0,421025	0,203012	-0,245010	0,411842	-14,720717	-4,566165	11,734575	9,006460	6,063598	11,950679	-10,590807	-5,571591	-402,729875	-638,364560	18,930388	0,411842	-14,720717	-4,566165	-1143,841743	-23,323161	6,063598	0,411842	-14,720717	-4,566165	-1143,841743	-23,323161	6,063598
09:31:51,71	0,491917	3,690030	-0,069991	-0,421025	0,203012	-0,245010	0,412738	-14,712273	-4,564580	11,593531	9,041771	6,054286	11,950427	-10,587665	-5,569640	-402,648681	-638,141572	18,911705	0,412738	-14,712273	-4,564580	-1143,319891	-23,358194	6,054286	0,412738	-14,712273	-4,564580	-1143,319891	-23,358194	6,054286
09:31:51,76	0,491917	3,690030	-0,069991	-0,421025	0,203012	-0,245010	0,410144	-14,710484	-4,562628	11,734197	8,865669	6,035604	11,948599	-10,581974	-5,570736	-402,471242	-637,888156	18,933730	0,410144	-14,710484	-4,562628	-1143,038762	-23,330613	6,035604	0,410144	-14,710484	-4,562628	-1143,038762	-23,330613	6,035604
09:31:51,81	0,491917	3,690030	-0,069991	-0,421025	0,203012	-0,245010	0,406130	-14,706055	-4,563725	11,812092	8,683903	6,057629	11,943642	-10,585001	-5,567991	-402,377758	-637,744232	18,900488	0,406130	-14,706055	-4,563725	-1142,613220	-23,197284	6,057629	0,406130	-14,706055	-4,563725	-1142,613220	-23,197284	6,057629
09:31:51,87	0,491917	3,690030	-0,069991	-0,421025	0,203012	-0,245010	0,411229	-14,703276	-4,560980	11,838978	8,958079	6,024387	11,938043	-10,581623	-5,569139	-402,277942	-637,611064	18,894269	0,411229	-14,703276	-4,560980	-1142,368197	-23,323426	6,024387	0,411229	-14,703276	-4,560980	-1142,368197	-23,323426	6,024387
09:31:51,92	0,491917	3,690030	-0,069991	-0,421025	0,203012	-0,245010	0,411104	-14,696738	-4,562128	11,664233	8,971405	6,018168	11,934363	-10,578755	-5,570264	-402,158780	-637,330103	18,902518	0,411104	-14,696738	-4,562128	-1142,029704	-23,300238	6,018168	0,411104	-14,696738	-4,562128	-1142,029704	-23,300238	6,018168
09:31:51,97	0,491917	3,690030	-0,069991	-0,421025	0,203012	-0,245010	0,410459	-14,692117	-4,563252	11,726817	8,900613	6,026417	11,929950	-10,578242	-5,565932	-402,066184	-637,205092	18,931320	0,410459	-14,692117	-4,563252	-1141,604335	-23,320444	6,026417	0,410459	-14,692117	-4,563252	-1141,604335	-23,320444	6,026417
09:31:52,02	0,491917	3,690030	-0,069991	-0,421025	0,203012	-0,245010	0,412222	-14,688038	-4,558921	11,669303	9,009935	6,055218	11,931495	-10,577994	-5,566699	-401,946708	-637,071101	18,872167	0,412222	-14,688038	-4,558921	-1141,341697	-23,349458	6,055218	0,412222	-14,688038	-4,558921	-1141,341697	-23,349458	6,055218
09:31:52,07	0,491917	3,690030	-0,069991	-0,421025	0,203012	-0,245010	0,411234	-14,689253	-4,559688	11,908241	8,995055	5,996066	11,923997	-10,571237	-5,565520	-401,916860	-636,881360	18,925379	0,411234	-14,689253	-4,559688	-1141,198107	-23,286815	5,996066	0,411234	-14,689253	-4,559688	-1141,198107	-23,286815	5,996066
09:31:52,12	0,491917	3,690030	-0,069991	-0,421025	0,203012	-0,245010	0,409132	-14,679380	-4,558508	11,574104	8,816707	6,049278	11,922074	-10,573749	-5,563523	-401,781587	-636,727992	18,902756	0,409132	-14,679380	-4,558508	-1140,757236	-23,300120	6,049278	0,409132	-14,679380	-4,558508	-1140,757236	-23,300120	6,049278
09:31:52,17	0,491917	3,690030	-0,069991	-0,421025	0,203012	-0,245010	0,412269	-14,678971	-4,556512	11,753272	9,020298	6,026655	11,918111	-10,567775	-5,566239	-401,732576	-636,586656	18,923168	0,412269	-14,678971	-4,556512	-1140,545931	-23,342787	6,026655	0,412269	-14,678971	-4,556512	-1140,545931	-23,342787	6,026655
09:31:52,22	0,491917	3,690030	-0,069991	-0,421025	0,203012	-0,245010	0,409077	-14,672552	-4,559227	11,566414	8,826098	6,047067	11,914802	-10,570965	-5,564661	-401,662148	-636,528493	18,898077	0,409077	-14,672552	-4,559227	-1140,228933	-23,286425	6,047067	0,409077	-14,672552	-4,559227	-1140,228933	-23,286425	6,047067
09:31:52,27	0,491917	3,690030	-0,069991	-0,421025	0,203012	-0,245010	0,413494	-14,671282	-4,557650	11,585934	9,087714	6,021976	11,915708	-10,567537	-5,562725	-401,573613	-636,359498	18,853616	0,413494	-14,671282	-4,557650	-1140,109681	-23,371576	6,021976	0,413494	-14,671282	-4,557650	-1140,109681	-23,371576	6,021976
09:31:52,32	0,491917	3,690030	-0,069991	-0,421025	0,203012	-0,245010	0,410072	-14,670352	-4,555714	11,728224	8,901950	5,977515	11,917082	-10,569228	-5,563815	-401,519991	-636,238160	18,910898	0,410072	-14,670352	-4,555714	-1139,894428	-23,288718	5,977515	0,410072	-14,670352	-4,555714	-1139,894428	-23,288718	5,977515
09:31:52,37	0,491917	3,690030	-0,069991	-0,421025	0,203012	-0,245010	0,410849	-14,672388	-4,556803	11,965969	8,928122	6,034797	11,911347	-10,564985	-5,559558	-401,478020	-636,147046	18,895898	0,410849	-14,672388	-4,556803	-1139,816480	-23,323539	6,034797	0,410849	-14,672388	-4,556803	-1139,816480	-23,323539	6,034797
09:31:52,42	0,491917	3,690030	-0,069991	-0,421025	0,203012	-0,245010	0,410043	-14,665300	-4,552546	11,697285	8,876969	6,019797	11,911710	-10,563410	-5,561452	-401,346987	-636,017524	18,890459	0,410043	-14,665300	-4,552546	-1139,528755	-23,311373	6,019797	0,410043	-14,665300	-4,552546	-1139,528755	-23,311373	6,019797
09:31:52,47	0,491917	3,690030	-0,069991	-0,421025	0,203012	-0,245010	0,408497	-14,664826	-4,554441	11,850347	8,845321	6,014357	11,907164	-10,559546	-5,560302	-401,301380	-635,909058	18,873171	0,408497	-14,664826	-4,554441	-1139,338520	-23,221701	6,014357	0,408497	-14,664826	-4,554441	-1139,338520	-23,221701	6,014357
09:31:52,52	0,491917	3,690030	-0,069991	-0,421025	0,203012	-0,245010	0,407424	-14,658957	-4,553290	11,661898	8,774783	5,997070	11,909146	-10,564432	-5,562172	-401,239446	-635,816201	18,900491	0,407424	-14,658957	-4,553290	-1139,066256	-23,208000	5,997070	0,407424	-14,658957	-4,553290	-1139,066256	-23,208000	5,997070
09:31:52,57	0,491917	3,690030	-0,069991	-0,421025	0,203012	-0,245010	0,410663	-14,663117	-4,555161	11,989577	8,950439	6,024390	11,904060	-10,563435	-5,560631	-401,189977	-635,682245	18,868688	0,410663	-14,663117	-4,555161	-1139,065100	-23,286636	6,024390	0,410663	-14,663117	-4,555161	-1139,065100	-23,286636	6,024390
09:31:52,62	0,491917	3,690030	-0,069991	-0,421025	0,203012	-0,245010	0,412344	-14,658214	-4,553620	11,875380	9,013687	5,992587	11,902950	-10,558532	-5,558707	-401,167740	-635,631806	18,859750	0,412344	-14,658214	-4,553620	-1138,794434	-23,355305	5,992587	0,412344	-14,658214	-4,553620	-1138,794434	-23,355305	5,992587
09:31:52,67	0,491917	3,690030	-0,069991	-0,421025	0,203012	-0,245010	0,408652	-14,654801	-4,551696	11,752690	8,815756	5,983649	11,902572	-10,559699	-5,557087	-401,099899	-635,547939	18,899276	0,408652	-14,654801	-4,551696	-1138,649183	-23,263437	5,983649	0,408652	-14,654801	-4,551696	-1138,649183	-23,263437	5,983649
09:31:52,72	0,491917	3,690030	-0,069991	-0,421025	0,203012	-0,245010	0,409852	-14,655057	-4,550076	11,872574	8,894962	6,023175	11,895684	-10,562699	-5,559422	-401,051446	-635,467565	18,862377	0,409852	-14,655057	-4,550076	-1138,549426	-23,278412	6,023175	0,409852	-14,655057	-4,550076	-1138,549426	-23,278412	6,023175
09:31:52,77	0,491917	3,690030	-0,069991	-0,421025	0,203012	-0,245010	0,415894	-14,650592	-4,552410	11,734209	9,210903	5,986276	11,902326	-10,556871	-5,558595	-400,986046	-635,383370	18,909518	0,415894	-14,650592	-4,552410	-1138,337262	-23,436740	5,986276	0,415894	-14,650592	-4,552410	-1138,337262	-23,436740	5,986276
09:31:52,82	0,491917	3,690030	-0,069991	-0,421025	0,203012	-0,245010	0,407526	-14,653430	-4,551584	11,987388	8,790316	6,033417	11,898899	-10,555583	-5,557476	-400,980496	-635,270352	18,858702	0,407526	-14,653430	-4,551584	-1138,306848	-23,200452	6,033417	0,407526	-14,653430	-4,551584	-1138,306848	-23,200452	6,033417
09:31:52,87	0,491917	3,690030	-0,069991	-0,421025	0,203012	-0,245010	0,408124	-14,649818	-4,550464	11,900229	8,769721	5,982601	11,899729	-10,556274	-5,559344	-400,876403	-635,230839	18,889147	0,408124	-14,649818	-4,550464	-1138,110486	-23,268009	5,982601	0,408124	-14,649818	-4,550464	-1138,110486	-23,268009	5,982601
09:31:52,92	0,491917	3,690030	-0,069991	-0,421025	0,203012	-0,245010	0,408308	-14,650882	-4,552333	12,041848	8,849681	6,013045	11,890931	-10,554750	-5,555103	-400,909389	-635,097116	18,889894	0,408308	-14,650882	-4,552333	-1138,052428	-23,202495	6,013045	0,408308	-14,650882	-4,552333	-1138,052428	-23,202495	6,013045
09:31:52,97	0,491917	3,690030	-0,069991	-0,421025	0,203012	-0,245010	0,411387	-14,642501	-4,548091	11,705349	8,914361	6,013793	11,896432	-10,555236	-5,555834	-400,832773	-635,049564	18,891953	0,411387	-14,642501	-4,548091	-1137,731017	-23,379516	6,013793	0,411387	-14,642501	-4,548091	-1137,731017	-23,379516	6,013793
09:31:53,02	0,491917	3,690030	-0,069991	-0,421025	0,203012	-0,245010	0,409057	-14,647508	-4,548822	12,045188	8,835788	6,015852	11,892998	-10,555319	-5,556595	-400,787762	-635,040235	18,891647	0,409057	-14,647508	-4,548822	-1137,784205	-23,275201	6,015852	0,409057	-14,647508	-4,548822	-1137,784205	-23,275201	6,015852
09:31:53,07	0,491917	3,690030	-0,069991	-0,421025	0,203012	-0,245010	0,410846	-14,644576	-4,549584	11,923282	8,963102	6,015546	11,889731	-10,553411	-5,555404	-400,700173	-634,927207	18,888516	0,410846	-14,644576	-4,549584	-1137,675909	-23,288278	6,015546	0,410846	-14,644576	-4,549584	-1137,675909	-23,288278	6,015546
09:31:53,12	0,491917	3,690030	-0,069991	-0,421025	0,203012	-0,245010	0,410827	-14,640792	-4,548393	11,868226	8,981467	6,012415	11,885078	-10,555464	-5,555407	-400,686763	-634,905988	18,873415	0,410827	-14,640792	-4,548393	-1137,433971	-23,268442	6,012415	0,410827	-14,640792	-4,548393	-1137,433971	-23,268442	6,012415
09:31:53,17	0,491917	3,690030	-0,069991	-0,421025	0,203012	-0,245010	0,414931	-14,637789	-4,548396	11,737160	9,195880	5,997314	11,885888	-10,552632	-5,551079	-400,611966	-634,814589	18,912262	0,414931	-14,637789	-4,548396	-1137,329314	-23,376194	5,997314	0,414931	-14,637789	-4,548396	-1137,329314	-23,376194	5,997314
09:31:53,22	0,491917	3,690030	-0,069991	-0,421025	0,203012	-0,245010	0,412074	-14,637075	-4,544068	11,816560	9,066408	6,036161	11,882972	-10,549694	-5,551915	-400,627262	-634,720555	18,867421	0,412074	-14,637075	-4,544068	-1137,193829	-23,281415	6,036161	0,412074	-14,637075	-4,544068	-1137,193829	-23,281415	6,036161
09:31:53,27	0,491917	3,690030	-0,069991	-0,421025	0,203012	-0,245010	0,410987	-14,633081	-4,544904	11,682643	8,949623	5,991319	11,888449	-10,550163	-5,553015	-400,556335	-634,676207	18,898730	0,410987	-14,633081	-4,544904	-1137,014191	-23,312874	5,991319	0,410987	-14,633081	-4,544904	-1137,014191	-23,312874	5,991319
09:31:53,32	0,491917	3,690030	-0,069991	-0,421025	0,203012	-0,245010	0,408655	-14,638058	-4,546004	12,015353	8,867591	6,022628	11,887373	-10,550718	-5,552237	-400,524894	-634,644971	18,879285	0,408655	-14,638058	-4,546004	-1137,072229	-23,211816	6,022628	0,408655	-14,638058	-4,546004	-1137,072229	-23,211816	6,022628
09:31:53,37	0,491917	3,690030	-0,069991	-0,421025	0,203012	-0,245010	0,409674	-14,637404	-4,545226	12,024105	8,932179	6,003184	11,883298	-10,551051	-5,551472	-400,543911	-634,532374	18,881867	0,409674	-14,637404	-4,545226	-1137,012121	-23,227204	6,003184	0,409674	-14,637404	-4,545226	-1137,012121	-23,227204	6,003184
09:31:53,42	0,491917	3,690030	-0,069991	-0,421025	0,203012	-0,245010	0,411999	-14,634041	-4,544460	11,937235	8,980343	6,005766	11,880552	-10,552259	-5,547163	-400,469828	-634,512532	18,878466	0,411999	-14,634041	-4,544460	-1136,835000	-23,361599	6,005766	0,411999	-14,634041	-4,544460	-1136,835000	-23,361599	6,005766
09:31:53,47	0,491917	3,690030	-0,069991	-0,421025	0,203012	-0,245010	0,414419	-14,632267	-4,540151	11,899181	9,160391	6,002365	11,879484	-10,543782	-5,548389	-400,425776	-634,439761	18,824021	0,414419	-14,632267	-4,540151	-1136,733748	-23,371479	6,002365	0,414419	-14,632267	-4,540151	-1136,733748	-23,371479	6,002365
09:31:53,52	0,491917	3,690030	-0,069991	-0,421025	0,203012	-0,245010	0,407611	-14,627103	-4,541377	11,715738	8,808176	5,947920	11,879046	-10,551137	-5,549462	-400,380426	-634,397747	18,877684	0,407611	-14,627103	-4,541377	-1136,511873	-23,189322	5,947920	0,407611	-14,627103	-4,541377	-1136,511873	-23,189322	5,947920
09:31:53,57	0,491917	3,690030	-0,069991	-0,421025	0,203012	-0,245010	0,414200	-14,630402	-4,542451	11,946342	9,169041	6,001583	11,882100	-10,550669	-5,548289	-400,338690	-634,381811	18,858268	0,414200	-14,630402	-4,542451	-1136,540234	-23,345647	6,001583	0,414200	-14,630402	-4,542451	-1136,540234	-23,345647	6,001583
09:31:53,62	0,491917	3,690030	-0,069991	-0,421025	0,203012	-0,245010	0,412267	-14,632813	-4,541278	12,106374	9,096731	5,982167	11,879217	-10,554012	-5,549422	-400,331614	-634,329487	18,883793	0,412267	-14,632813	-4,541278	-1136,569453	-23,266261	5,982167	0,412267	-14,632813	-4,541278	-1136,569453	-23,266261	5,982167
09:31:53,67	0,491917	3,690030	-0,069991	-0,421025	0,203012	-0,245010	0,416605	-14,631988	-4,542411	12,112307	9,302230	6,007692	11,874592	-10,547496	-5,547140	-400,319168	-634,221143	18,856843	0,416605	-14,631988	-4,542411	-1136,498729	-23,401230	6,007692	0,416605	-14,631988	-4,542411	-1136,498729	-23,401230	6,007692
09:31:53,72	0,491917	3,690030	-0,069991	-0,421025	0,203012	-0,245010	0,413274	-14,624724	-4,540129	11,834658	9,085635	5,980742	11,878760	-10,541894	-5,550229	-400,288635	-634,178372	18,890402	0,413274	-14,624724	-4,540129	-1136,206194	-23,356357	5,980742	0,413274	-14,624724	-4,540129	-1136,206194	-23,356357	5,980742
09:31:53,77	0,491917	3,690030	-0,069991	-0,421025	0,203012	-0,245010	0,406339	-14,625533	-4,543218	11,929021	8,730060	6,014300	11,877180	-10,547311	-5,552103	-400,223003	-634,137747	18,915317	0,406339	-14,625533	-4,543218	-1136,175320	-23,167517	6,014300	0,406339	-14,625533	-4,543218	-1136,175320	-23,167517	6,014300
09:31:53,82	0,491917	3,690030	-0,069991	-0,421025	0,203012	-0,245010	0,411820	-14,626873	-4,545091	12,066720	9,051614	6,039216	11,876741	-10,542872	-5,547473	-400,174292	-634,086685	18,865766	0,411820	-14,626873	-4,545091	-1136,142842	-23,276244	6,039216	0,411820	-14,626873	-4,545091	-1136,142842	-23,276244	6,039216
09:31:53,87	0,491917	3,690030	-0,069991	-0,421025	0,203012	-0,245010	0,408195	-14,624273	-4,540462	12,000093	8,879798	5,989665	11,874481	-10,549646	-5,547040	-400,148440	-634,082209	18,873675	0,408195	-14,624273	-4,540462	-1136,005363	-23,163544	5,989665	0,408195	-14,624273	-4,540462	-1136,005363	-23,163544	5,989665
09:31:53,92	0,491917	3,690030	-0,069991	-0,421025	0,203012	-0,245010	0,415191	-14,625703	-4,540029	12,091247	9,263734	5,997574	11,876248	-10,543863	-5,546292	-400,168030	-633,986643	18,877646	0,415191	-14,625703	-4,540029	-1136,026452	-23,328784	5,997574	0,415191	-14,625703	-4,540029	-1136,026452	-23,328784	5,997574
09:31:53,97	0,491917	3,690030	-0,069991	-0,421025	0,203012	-0,245010	0,409299	-14,624341	-4,539281	12,093406	8,892608	6,001545	11,874012	-10,545049	-5,546668	-400,128211	-633,950106	18,868383	0,409299	-14,624341	-4,539281	-1135,917399	-23,237397	6,001545	0,409299	-14,624341	-4,539281	-1135,917399	-23,237397	6,001545
09:31:54,02	0,491917	3,690030	-0,069991	-0,421025	0,203012	-0,245010	0,411445	-14,622998	-4,539656	12,075096	9,020372	5,992282	11,874184	-10,542251	-5,546663	-400,053189	-633,921146	18,844756	0,411445	-14,622998	-4,539656	-1135,830245	-23,278028	5,992282	0,411445	-14,622998	-4,539656	-1135,830245	-23,278028	5,992282
09:31:54,07	0,491917	3,690030	-0,069991	-0,421025	0,203012	-0,245010	0,408935	-14,621749	-4,539652	12,072719	8,940374	5,968655	11,868239	-10,541968	-5,545129	-400,103083	-633,852495	18,860085	0,408935	-14,621749	-4,539652	-1135,734546	-23,161039	5,968655	0,408935	-14,621749	-4,539652	-1135,734546	-23,161039	5,968655
09:31:54,12	0,491917	3,690030	-0,069991	-0,421025	0,203012	-0,245010	0,411663	-14,616459	-4,538118	11,832141	9,004691	5,983984	11,863603	-10,542818	-5,543971	-400,078375	-633,841056	18,839184	0,411663	-14,616459	-4,538118	-1135,559852	-23,310863	5,983984	0,411663	-14,616459	-4,538118	-1135,559852	-23,310863	5,983984
09:31:54,17	0,491917	3,690030	-0,069991	-0,421025	0,203012	-0,245010	0,414717	-14,612868	-4,536959	11,667700	9,179164	5,963083	11,869075	-10,540005	-5,543557	-400,009313	-633,793664	18,836259	0,414717	-14,612868	-4,536959	-1135,442447	-23,376110	5,963083	0,414717	-14,612868	-4,536959	-1135,442447	-23,376110	5,963083
09:31:54,22	0,491917	3,690030	-0,069991	-0,421025	0,203012	-0,245010	0,409545	-14,616201	-4,536546	11,916566	8,946350	5,960158	11,865589	-10,540909	-5,546259	-400,002551	-633,732397	18,858440	0,409545	-14,616201	-4,536546	-1135,455184	-23,202947	5,960158	0,409545	-14,616201	-4,536546	-1135,455184	-23,202947	5,960158
09:31:54,27	0,491917	3,690030	-0,069991	-0,421025	0,203012	-0,245010	0,412071	-14,613634	-4,539248	11,839530	9,052907	5,982339	11,865100	-10,541162	-5,543933	-399,975327	-633,700542	18,833417	0,412071	-14,613634	-4,539248	-1135,330723	-23,294654	5,982339	0,412071	-14,613634	-4,539248	-1135,330723	-23,294654	5,982339
09:31:54,32	0,491917	3,690030	-0,069991	-0,421025	0,203012	-0,245010	0,412535	-14,613337	-4,536922	11,865273	9,084673	5,957316	11,866445	-10,542825	-5,543486	-399,915290	-633,653806	18,863082	0,412535	-14,613337	-4,536922	-1135,281647	-23,299294	5,957316	0,412535	-14,613337	-4,536922	-1135,281647	-23,299294	5,957316
09:31:54,37	0,491917	3,690030	-0,069991	-0,421025	0,203012	-0,245010	0,413303	-14,615333	-4,536474	12,039605	9,153237	5,986980	11,865886	-10,543088	-5,542349	-399,916412	-633,631723	18,824212	0,413303	-14,615333	-4,536474	-1135,264072	-23,291022	5,986980	0,413303	-14,615333	-4,536474	-1135,264072	-23,291022	5,986980
09:31:54,42	0,491917	3,690030	-0,069991	-0,421025	0,203012	-0,245010	0,413809	-14,614981	-4,535338	12,039847	9,167576	5,948111	11,864117	-10,542002	-5,542334	-399,917264	-633,614080	18,853703	0,413809	-14,614981	-4,535338	-1135,236171	-23,316465	5,948111	0,413809	-14,614981	-4,535338	-1135,236171	-23,316465	5,948111
09:31:54,47	0,491917	3,690030	-0,069991	-0,421025	0,203012	-0,245010	0,413754	-14,612906	-4,535323	11,946773	9,155123	5,977602	11,867890	-10,544375	-5,541892	-399,826361	-633,577940	18,849112	0,413754	-14,612906	-4,535323	-1135,166317	-23,324549	5,977602	0,413754	-14,612906	-4,535323	-1135,166317	-23,324549	5,977602
09:31:54,52	0,491917	3,690030	-0,069991	-0,421025	0,203012	-0,245010	0,413210	-14,610064	-4,534138	11,907853	9,119257	5,989123	11,861928	-10,540111	-5,541149	-399,869435	-633,516024	18,865224	0,413210	-14,610064	-4,534138	-1134,982186	-23,317755	5,989123	0,413210	-14,610064	-4,534138	-1134,982186	-23,317755	5,989123
09:31:54,57	0,491917	3,690030	-0,069991	-0,421025	0,203012	-0,245010	0,413210	-14,610064	-4,534138	11,907853	9,119257	5,989123	11,865567	-10,543485	-5,539154	-399,828165	-633,525133	18,882803	0,413210	-14,610064	-4,534138	-1134,982186	-23,317755	5,989123	0,413210	-14,610064	-4,534138	-1134,982186	-23,317755	5,989123
09:31:54,62	0,491917	3,690030	-0,069991	-0,421025	0,203012	-0,245010	0,414313	-14,614902	-4,532142	12,172181	9,216877	6,006702	11,860362	-10,538134	-5,539216	-399,803873	-633,443385	18,826962	0,414313	-14,614902	-4,532142	-1135,097650	-23,306674	6,006702	0,414313	-14,614902	-4,532142	-1135,097650	-23,306674	6,006702
09:31:54,67	0,491917	3,690030	-0,069991	-0,421025	0,203012	-0,245010	0,412281	-14,607720	-4,532204	11,881630	9,091374	5,950861	11,862832	-10,539767	-5,541117	-399,760737	-633,411741	18,843409	0,412281	-14,607720	-4,532204	-1134,824370	-23,272661	5,950861	0,412281	-14,607720	-4,532204	-1134,824370	-23,272661	5,950861
09:31:54,72	0,491917	3,690030	-0,069991	-0,421025	0,203012	-0,245010	0,412460	-14,610675	-4,534105	12,084282	9,122248	5,967308	11,859977	-10,538220	-5,538752	-399,719622	-633,398521	18,875623	0,412460	-14,610675	-4,534105	-1134,853715	-23,255886	5,967308	0,412460	-14,610675	-4,534105	-1134,853715	-23,255886	5,967308
09:31:54,77	0,491917	3,690030	-0,069991	-0,421025	0,203012	-0,245010	0,412549	-14,607429	-4,531740	11,947515	9,155840	5,999522	11,866560	-10,534514	-5,541491	-399,680632	-633,343620	18,836729	0,412549	-14,607429	-4,531740	-1134,735699	-23,229231	5,999522	0,412549	-14,607429	-4,531740	-1134,735699	-23,229231	5,999522
09:31:54,82	0,491917	3,690030	-0,069991	-0,421025	0,203012	-0,245010	0,406047	-14,611277	-4,534480	12,214629	8,824086	5,960628	11,857189	-10,538766	-5,540320	-399,677070	-633,320545	18,834469	0,406047	-14,611277	-4,534480	-1134,770620	-23,050630	5,960628	0,406047	-14,611277	-4,534480	-1134,770620	-23,050630	5,960628
09:31:54,87	0,491917	3,690030	-0,069991	-0,421025	0,203012	-0,245010	0,409705	-14,599848	-4,530629	11,677549	8,981920	5,949046	11,854833	-10,531968	-5,537641	-399,680069	-633,277871	18,825147	0,409705	-14,599848	-4,530629	-1134,410533	-23,179956	5,949046	0,409705	-14,599848	-4,530629	-1134,410533	-23,179956	5,949046
09:31:54,92	0,491917	3,690030	-0,069991	-0,421025	0,203012	-0,245010	0,409705	-14,599848	-4,530629	11,677549	8,981920	5,949046	11,863142	-10,530691	-5,537996	-399,657867	-633,240317	18,847345	0,409705	-14,599848	-4,530629	-1134,410533	-23,179956	5,949046	0,409705	-14,599848	-4,530629	-1134,410533	-23,179956	5,949046
09:31:54,97	0,491917	3,690030	-0,069991	-0,421025	0,203012	-0,245010	0,404445	-14,606405	-4,530985	12,062140	8,708844	5,971243	11,860250	-10,537686	-5,539147	-399,655745	-633,226770	18,832383	0,404445	-14,606405	-4,530985	-1134,540672	-23,040112	5,971243	0,404445	-14,606405	-4,530985	-1134,540672	-23,040112	5,971243
09:31:55,02	0,491917	3,690030	-0,069991	-0,421025	0,203012	-0,245010	0,411950	-14,607399	-4,532135	12,126583	9,094133	5,956282	11,855598	-10,537724	-5,539132	-399,633239	-633,205620	18,846546	0,411950	-14,607399	-4,532135	-1134,554200	-23,243912	5,956282	0,411950	-14,607399	-4,532135	-1134,554200	-23,243912	5,956282
09:31:55,07	0,491917	3,690030	-0,069991	-0,421025	0,203012	-0,245010	0,414309	-14,603389	-4,532121	11,947640	9,225715	5,970445	11,860504	-10,535864	-5,533682	-399,579729	-633,122985	18,827070	0,414309	-14,603389	-4,532121	-1134,418370	-23,297509	5,970445	0,414309	-14,603389	-4,532121	-1134,418370	-23,297509	5,970445
09:31:55,12	0,491917	3,690030	-0,069991	-0,421025	0,203012	-0,245010	0,410244	-14,606708	-4,526670	12,218549	9,019395	5,950969	11,862195	-10,536049	-5,538335	-399,597858	-633,140711	18,849166	0,410244	-14,606708	-4,526670	-1134,408005	-23,184782	5,950969	0,410244	-14,606708	-4,526670	-1134,408005	-23,184782	5,950969
09:31:55,17	0,491917	3,690030	-0,069991	-0,421025	0,203012	-0,245010	0,409559	-14,608265	-4,531323	12,275117	8,976934	5,973065	11,855260	-10,541768	-5,539074	-399,573193	-633,066532	18,864227	0,417979	-14,605118	-4,532063	-1134,313727	-23,412319	5,988126	0,417979	-14,605118	-4,532063	-1134,313727	-23,412319	5,988126
09:31:55,22	0,491917	3,690030	-0,069991	-0,421025	0,203012	-0,245010	0,410022	-14,601908	-4,529748	12,024369	9,021798	5,992193	11,856458	-10,533272	-5,536759	-399,539953	-633,081969	18,868295	0,410022	-14,601908	-4,529748	-1134,225402	-23,164964	5,992193	0,410022	-14,601908	-4,529748	-1134,225402	-23,164964	5,992193
09:31:55,27	0,491917	3,690030	-0,069991	-0,421025	0,203012	-0,245010	0,410022	-14,601908	-4,529748	12,024369	9,021798	5,992193	11,857796	-10,532678	-5,537136	-399,492395	-633,003014	18,856348	0,410022	-14,601908	-4,529748	-1134,225402	-23,164964	5,992193	0,410022	-14,601908	-4,529748	-1134,225402	-23,164964	5,992193
09:31:55,32	0,491917	3,690030	-0,069991	-0,421025	0,203012	-0,245010	0,408839	-14,602769	-4,530125	12,161317	8,961972	5,980247	11,859113	-10,534745	-5,534770	-399,439407	-632,998413	18,854432	0,408839	-14,602769	-4,530125	-1134,156071	-23,131897	5,980247	0,408839	-14,602769	-4,530125	-1134,156071	-23,131897	5,980247
09:31:55,37	0,491917	3,690030	-0,069991	-0,421025	0,203012	-0,245010	0,409971	-14,604943	-4,527759	12,304845	9,064403	5,978331	11,853724	-10,531804	-5,534807	-399,476901	-632,984517	18,854790	0,409971	-14,604943	-4,527759	-1134,183205	-23,118295	5,978331	0,409971	-14,604943	-4,527759	-1134,183205	-23,118295	5,978331
09:31:55,42	0,491917	3,690030	-0,069991	-0,421025	0,203012	-0,245010	0,410118	-14,598806	-4,527796	11,979009	9,032654	5,978689	11,855625	-10,530924	-5,535168	-399,433734	-632,917907	18,866849	0,410118	-14,598806	-4,527796	-1134,027288	-23,161622	5,978689	0,410118	-14,598806	-4,527796	-1134,027288	-23,161622	5,978689
09:31:55,47	0,491917	3,690030	-0,069991	-0,421025	0,203012	-0,245010	0,408406	-14,600012	-4,528157	12,120974	8,947704	5,990748	11,859200	-10,536542	-5,533986	-399,419387	-632,962648	18,840108	0,408406	-14,600012	-4,528157	-1133,979969	-23,112173	5,990748	0,408406	-14,600012	-4,528157	-1133,979969	-23,112173	5,990748
09:31:55,52	0,491917	3,690030	-0,069991	-0,421025	0,203012	-0,245010	0,411483	-14,605917	-4,526975	12,396463	9,142521	5,964007	11,855654	-10,529334	-5,533248	-399,437928	-632,872569	18,848037	0,411483	-14,605917	-4,526975	-1134,168025	-23,158927	5,964007	0,411483	-14,605917	-4,526975	-1134,168025	-23,158927	5,964007
09:31:55,57	0,491917	3,690030	-0,069991	-0,421025	0,203012	-0,245010	0,407014	-14,599242	-4,526237	12,118092	8,849020	5,971936	11,855178	-10,536868	-5,532422	-399,415744	-632,843530	18,856726	0,407014	-14,599242	-4,526237	-1133,922393	-23,101586	5,971936	0,407014	-14,599242	-4,526237	-1133,922393	-23,101586	5,971936
09:31:55,62	0,491917	3,690030	-0,069991	-0,421025	0,203012	-0,245010	0,413777	-14,602597	-4,525411	12,328797	9,205395	5,980625	11,852973	-10,532515	-5,535155	-399,350843	-632,787948	18,830697	0,413777	-14,602597	-4,525411	-1133,975062	-23,276117	5,980625	0,413777	-14,602597	-4,525411	-1133,975062	-23,276117	5,980625
09:31:55,67	0,491917	3,690030	-0,069991	-0,421025	0,203012	-0,245010	0,411109	-14,598511	-4,528144	12,196905	9,095081	5,954596	11,854736	-10,529523	-5,533585	-399,342916	-632,792713	18,859327	0,411109	-14,598511	-4,528144	-1133,786194	-23,177004	5,954596	0,411109	-14,598511	-4,528144	-1133,786194	-23,177004	5,954596
09:31:55,72	0,491917	3,690030	-0,069991	-0,421025	0,203012	-0,245010	0,407637	-14,598542	-4,526574	12,198342	8,923779	5,983226	11,850681	-10,531091	-5,530502	-399,344294	-632,738431	18,824354	0,407637	-14,598542	-4,526574	-1133,787173	-23,075745	5,983226	0,407637	-14,598542	-4,526574	-1133,787173	-23,075745	5,983226
09:31:55,77	0,491917	3,690030	-0,069991	-0,421025	0,203012	-0,245010	0,411023	-14,595814	-4,523491	12,102816	9,071481	5,948253	11,847837	-10,533058	-5,533584	-399,285081	-632,770633	18,818961	0,411023	-14,595814	-4,523491	-1133,668565	-23,193791	5,948253	0,411023	-14,595814	-4,523491	-1133,668565	-23,193791	5,948253
09:31:55,82	0,491917	3,690030	-0,069991	-0,421025	0,203012	-0,245010	0,414148	-14,594335	-4,526572	12,027645	9,301377	5,942860	11,854922	-10,534857	-5,533151	-399,276562	-632,779474	18,848355	0,414148	-14,594335	-4,526572	-1133,627662	-23,209229	5,942860	0,414148	-14,594335	-4,526572	-1133,627662	-23,209229	5,942860
09:31:55,87	0,491917	3,690030	-0,069991	-0,421025	0,203012	-0,245010	0,412163	-14,601370	-4,526140	12,390064	9,209947	5,972254	11,848937	-10,527881	-5,530138	-399,341106	-632,698268	18,811026	0,412163	-14,601370	-4,526140	-1133,817485	-23,144825	5,972254	0,412163	-14,601370	-4,526140	-1133,817485	-23,144825	5,972254
09:31:55,92	0,491917	3,690030	-0,069991	-0,421025	0,203012	-0,245010	0,409115	-14,592699	-4,523127	11,977233	8,954952	5,934925	11,845537	-10,530498	-5,531268	-399,290796	-632,672577	18,820734	0,409115	-14,592699	-4,523127	-1133,549652	-23,160552	5,934925	0,409115	-14,592699	-4,523127	-1133,549652	-23,160552	5,934925
09:31:55,97	0,491917	3,690030	-0,069991	-0,421025	0,203012	-0,245010	0,413080	-14,591063	-4,524256	11,939546	9,191890	5,944633	11,846197	-10,528577	-5,529319	-399,270892	-632,629870	18,825955	0,413080	-14,591063	-4,524256	-1133,458883	-23,234918	5,944633	0,413080	-14,591063	-4,524256	-1133,458883	-23,234918	5,944633
09:31:56,02	0,491917	3,690030	-0,069991	-0,421025	0,203012	-0,245010	0,411087	-14,590674	-4,522307	11,966251	9,084128	5,949854	11,852239	-10,533676	-5,532386	-399,209403	-632,633444	18,803138	0,411087	-14,590674	-4,522307	-1133,401636	-23,186215	5,949854	0,411087	-14,590674	-4,522307	-1133,401636	-23,186215	5,949854
09:31:56,07	0,491917	3,690030	-0,069991	-0,421025	0,203012	-0,245010	0,412482	-14,598456	-4,525375	12,398562	9,211688	5,927037	11,849899	-10,527497	-5,528883	-399,204065	-632,584144	18,846649	0,412482	-14,598456	-4,525375	-1133,580208	-23,168135	5,927037	0,412482	-14,598456	-4,525375	-1133,580208	-23,168135	5,927037
09:31:56,12	0,491917	3,690030	-0,069991	-0,421025	0,203012	-0,245010	0,408301	-14,593340	-4,521872	12,177917	8,974255	5,970548	11,845209	-10,532331	-5,530827	-399,203269	-632,588768	18,826767	0,408301	-14,593340	-4,521872	-1133,399281	-23,077369	5,970548	0,408301	-14,593340	-4,521872	-1133,399281	-23,077369	5,970548
09:31:56,17	0,491917	3,690030	-0,069991	-0,421025	0,203012	-0,245010	0,414832	-14,591695	-4,523815	12,088782	9,316877	5,950666	11,844006	-10,528933	-5,528898	-399,216127	-632,567387	18,836397	0,414832	-14,591695	-4,523815	-1133,359302	-23,247444	5,950666	0,414832	-14,591695	-4,523815	-1133,359302	-23,247444	5,950666
09:31:56,22	0,491917	3,690030	-0,069991	-0,421025	0,203012	-0,245010	0,412491	-14,588954	-4,521887	11,958317	9,173298	5,960296	11,846982	-10,527604	-5,530823	-399,199113	-632,548270	18,853253	0,412491	-14,588954	-4,521887	-1133,274567	-23,207223	5,960296	0,412491	-14,588954	-4,521887	-1133,274567	-23,207223	5,960296
09:31:56,27	0,491917	3,690030	-0,069991	-0,421025	0,203012	-0,245010	0,409852	-14,590867	-4,523812	12,082878	9,041262	5,977152	11,841777	-10,529329	-5,529685	-399,178420	-632,514727	18,803815	0,409852	-14,590867	-4,523812	-1133,300211	-23,132121	5,977152	0,409852	-14,590867	-4,523812	-1133,300211	-23,132121	5,977152
09:31:56,32	0,491917	3,690030	-0,069991	-0,421025	0,203012	-0,245010	0,413949	-14,587222	-4,522674	11,932737	9,255437	5,927714	11,845942	-10,530098	-5,530033	-399,159568	-632,507199	18,833751	0,413949	-14,587222	-4,522674	-1133,164223	-23,239533	5,927714	0,413949	-14,587222	-4,522674	-1133,164223	-23,239533	5,927714
09:31:56,37	0,491917	3,690030	-0,069991	-0,421025	0,203012	-0,245010	0,412532	-14,591214	-4,523022	12,156222	9,194332	5,957650	11,847809	-10,527037	-5,526152	-399,122891	-632,482801	18,818035	0,412532	-14,591214	-4,523022	-1133,254043	-23,189429	5,957650	0,412532	-14,591214	-4,523022	-1133,254043	-23,189429	5,957650
09:31:56,42	0,491917	3,690030	-0,069991	-0,421025	0,203012	-0,245010	0,408948	-14,591300	-4,519140	12,200187	9,027527	5,941934	11,844923	-10,524284	-5,528493	-399,105042	-632,421174	18,816315	0,408948	-14,591300	-4,519140	-1133,216868	-23,074887	5,941934	0,408948	-14,591300	-4,519140	-1133,216868	-23,074887	5,941934
09:31:56,47	0,491917	3,690030	-0,069991	-0,421025	0,203012	-0,245010	0,408006	-14,587424	-4,521482	12,060936	8,963191	5,940214	11,847311	-10,526737	-5,527271	-399,099539	-632,402296	18,869464	0,408006	-14,587424	-4,521482	-1133,051861	-23,065283	5,940214	0,408006	-14,587424	-4,521482	-1133,051861	-23,065283	5,940214
09:31:56,52	0,491917	3,690030	-0,069991	-0,421025	0,203012	-0,245010	0,408937	-14,590718	-4,520259	12,251339	9,006934	5,993363	11,845631	-10,525521	-5,528064	-399,071444	-632,362086	18,841766	0,408724	-14,588656	-4,521053	-1133,016525	-23,084750	5,965665	0,408724	-14,588656	-4,521053	-1133,016525	-23,084750	5,965665
09:31:56,57	0,491917	3,690030	-0,069991	-0,421025	0,203012	-0,245010	0,408724	-14,588656	-4,521053	12,192943	9,000067	5,965665	11,843881	-10,530788	-5,526116	-399,078145	-632,376539	18,824567	0,408724	-14,588656	-4,521053	-1133,016525	-23,084750	5,965665	0,408724	-14,588656	-4,521053	-1133,016525	-23,084750	5,965665
09:31:56,62	0,491917	3,690030	-0,069991	-0,421025	0,203012	-0,245010	0,414160	-14,589773	-4,519105	12,235187	9,284162	5,948466	11,844028	-10,527837	-5,526508	-399,019557	-632,331374	18,801887	0,414160	-14,589773	-4,519105	-1133,062007	-23,227382	5,948466	0,414160	-14,589773	-4,519105	-1133,062007	-23,227382	5,948466
09:31:56,67	0,491917	3,690030	-0,069991	-0,421025	0,203012	-0,245010	0,411531	-14,588425	-4,519496	12,233505	9,175630	5,925786	11,845144	-10,528740	-5,526871	-399,058159	-632,291112	18,852305	0,411531	-14,588425	-4,519496	-1132,957879	-23,129567	5,925786	0,411531	-14,588425	-4,519496	-1132,957879	-23,129567	5,925786
09:31:56,72	0,491917	3,690030	-0,069991	-0,421025	0,203012	-0,245010	0,411755	-14,589843	-4,519859	12,322813	9,133692	5,976204	11,840993	-10,522847	-5,523032	-399,059091	-632,308560	18,830197	0,411755	-14,589843	-4,519859	-1132,979893	-23,189051	5,976204	0,411755	-14,589843	-4,519859	-1132,979893	-23,189051	5,976204
09:31:56,77	0,491917	3,690030	-0,069991	-0,421025	0,203012	-0,245010	0,407796	-14,589650	-4,518699	12,313930	8,965515	5,965730	11,842271	-10,525611	-5,524943	-399,009340	-632,329985	18,825127	0,407796	-14,589650	-4,518699	-1132,973631	-23,046436	5,965730	0,407796	-14,589650	-4,518699	-1132,973631	-23,046436	5,965730
09:31:56,82	0,491917	3,690030	-0,069991	-0,421025	0,203012	-0,245010	0,407796	-14,589650	-4,518699	12,313930	8,965515	5,965730	11,839976	-10,527515	-5,524108	-398,989899	-632,302986	18,882747	0,407796	-14,589650	-4,518699	-1132,973631	-23,046436	5,965730	0,407796	-14,589650	-4,518699	-1132,973631	-23,046436	5,965730
09:31:56,87	0,491917	3,690030	-0,069991	-0,421025	0,203012	-0,245010	0,413278	-14,584755	-4,517096	12,082070	9,277962	6,006646	11,840872	-10,526113	-5,525670	-398,899290	-632,153452	18,824932	0,413278	-14,584755	-4,517096	-1132,821207	-23,164371	6,006646	0,413278	-14,584755	-4,517096	-1132,821207	-23,164371	6,006646
09:31:56,92	0,491917	3,690030	-0,069991	-0,421025	0,203012	-0,245010	0,411616	-14,584830	-4,518659	12,260786	9,195219	5,948831	10,321543	-9,499706	-5,033236	-346,707027	-554,316020	18,269116	0,411616	-14,584830	-4,518659	-1132,648396	-23,116614	5,948831	0,411616	-14,584830	-4,518659	-1132,648396	-23,116614	5,948831
09:31:56,97	0,491916	3,640290	-0,069999	-0,421028	0,202983	-0,244992	0,282386	-12,755850	-4,026225	10,659104	8,756389	5,393015	9,985109	-9,277518	-4,868887	-335,595014	-536,778433	18,039153	0,282386	-12,755850	-4,026225	-990,675123	-13,410951	5,393015	0,282386	-12,755850	-4,026225	-990,675123	-13,410951	5,393015
09:31:57,02	0,491916	3,640290	-0,069999	-0,421028	0,202983	-0,244992	0,258183	-12,353396	-3,861876	10,475494	8,352270	5,163052	9,987217	-9,284384	-4,873184	-335,642052	-537,019046	17,995128	0,258183	-12,353396	-3,861876	-959,266099	-11,915059	5,163052	0,258183	-12,353396	-3,861876	-959,266099	-11,915059	5,163052
09:31:57,07	0,491916	3,640290	-0,069999	-0,421028	0,202983	-0,244992	0,263075	-12,358654	-3,866173	10,517002	8,686243	5,119027	9,987006	-9,284577	-4,877514	-335,716433	-537,074299	17,967621	0,263075	-12,358654	-3,866173	-959,637326	-11,965136	5,119027	0,263075	-12,358654	-3,866173	-959,637326	-11,965136	5,119027
09:31:57,12	0,491916	3,640290	-0,069999	-0,421028	0,202983	-0,244992	0,263348	-12,358568	-3,870503	10,427519	8,663632	5,091520	9,992888	-9,286555	-4,872790	-335,696656	-537,168522	18,010700	0,263348	-12,358568	-3,870503	-959,720102	-12,009150	5,091520	0,263348	-12,358568	-3,870503	-959,720102	-12,009150	5,091520
09:31:57,17	0,491916	3,640290	-0,069999	-0,421028	0,202983	-0,244992	0,262120	-12,364651	-3,865779	10,672111	8,664029	5,134599	9,995642	-9,280741	-4,869756	-335,754548	-537,243632	17,974465	0,262120	-12,364651	-3,865779	-959,953007	-11,912376	5,134599	0,262120	-12,364651	-3,865779	-959,953007	-11,912376	5,134599
09:31:57,22	0,491916	3,640290	-0,069999	-0,421028	0,202983	-0,244992	0,255708	-12,364129	-3,862745	10,550986	8,318026	5,098364	9,993244	-9,283270	-4,875599	-335,771918	-537,242829	17,958055	0,255708	-12,364129	-3,862745	-960,033173	-11,755040	5,098364	0,255708	-12,364129	-3,862745	-960,033173	-11,755040	5,098364
09:31:57,27	0,491916	3,640290	-0,069999	-0,421028	0,202983	-0,244992	0,259097	-12,363316	-3,868588	10,500721	8,478792	5,081954	9,993079	-9,282343	-4,871730	-335,835311	-537,288119	17,979236	0,259097	-12,363316	-3,868588	-960,019618	-11,860285	5,081954	0,259097	-12,363316	-3,868588	-960,019618	-11,860285	5,081954
09:31:57,32	0,491916	3,640290	-0,069999	-0,421028	0,202983	-0,244992	0,258377	-12,362711	-3,864718	10,398305	8,409102	5,103134	9,993820	-9,285148	-4,876699	-335,757862	-537,284209	18,024907	0,258377	-12,362711	-3,864718	-960,074486	-11,873462	5,103134	0,258377	-12,362711	-3,864718	-960,074486	-11,873462	5,103134
09:31:57,37	0,491916	3,640290	-0,069999	-0,421028	0,202983	-0,244992	0,254323	-12,321058	-3,872780	10,547619	8,490004	5,107222	9,959034	-9,258006	-4,879791	-334,425051	-535,428898	17,983323	0,254323	-12,321058	-3,872780	-956,655424	-11,474320	5,107222	0,254323	-12,321058	-3,872780	-956,655424	-11,474320	5,107222
09:31:57,42	0,491916	3,640290	-0,069999	-0,421028	0,202983	-0,244992	0,254323	-12,321058	-3,872780	10,547619	8,490004	5,107222	8,450474	-8,315792	-4,684476	-286,598166	-458,090482	17,330997	0,254323	-12,321058	-3,872780	-956,655424	-11,474320	5,107222	0,254323	-12,321058	-3,872780	-956,655424	-11,474320	5,107222
09:31:57,47	0,491933	3,590144	-0,069986	-0,421031	0,202988	-0,245017	0,192621	-10,543501	-3,677465	9,005089	8,031611	4,454896	8,122876	-8,110986	-4,585611	-276,123124	-440,853918	17,131886	0,192621	-10,543501	-3,677465	-818,659713	-7,089168	4,454896	0,192621	-10,543501	-3,677465	-818,659713	-7,089168	4,454896
09:31:57,52	0,491933	3,590144	-0,069986	-0,421031	0,202988	-0,245017	0,179053	-10,157389	-3,578600	9,092093	7,779437	4,255785	8,127925	-8,113132	-4,596956	-276,381323	-441,178719	17,170354	0,179053	-10,157389	-3,578600	-788,262936	-6,276247	4,255785	0,179053	-10,157389	-3,578600	-788,262936	-6,276247	4,255785
09:31:57,57	0,491933	3,590144	-0,069986	-0,421031	0,202988	-0,245017	0,178388	-10,162835	-3,589944	8,964901	7,683614	4,294253	8,133554	-8,114960	-4,599741	-276,468505	-441,295967	17,116595	0,178388	-10,162835	-3,589944	-788,817640	-6,319813	4,294253	0,178388	-10,162835	-3,589944	-788,817640	-6,319813	4,294253
09:31:57,62	0,491933	3,590144	-0,069986	-0,421031	0,202988	-0,245017	0,177156	-10,168624	-3,592730	9,120783	7,602684	4,240493	8,134396	-8,117852	-4,604826	-276,566046	-441,460101	17,115150	0,177156	-10,168624	-3,592730	-789,116172	-6,304049	4,240493	0,177156	-10,168624	-3,592730	-789,116172	-6,304049	4,240493
09:31:57,67	0,491933	3,590144	-0,069986	-0,421031	0,202988	-0,245017	0,179240	-10,170799	-3,597815	9,042980	7,708659	4,239049	8,135419	-8,120540	-4,609082	-276,618140	-441,500934	17,155506	0,179240	-10,170799	-3,597815	-789,364729	-6,361687	4,239049	0,179240	-10,170799	-3,597815	-789,364729	-6,361687	4,239049
09:31:57,72	0,491933	3,590144	-0,069986	-0,421031	0,202988	-0,245017	0,181056	-10,173029	-3,602070	9,097521	7,778389	4,279405	8,141182	-8,116840	-4,611440	-276,635063	-441,586016	17,141399	0,181056	-10,173029	-3,602070	-789,485229	-6,434508	4,279405	0,181056	-10,173029	-3,602070	-789,485229	-6,434508	4,279405
09:31:57,77	0,491933	3,590144	-0,069986	-0,421031	0,202988	-0,245017	0,174970	-10,176170	-3,604429	9,178746	7,489813	4,265298	8,139240	-8,117888	-4,613404	-276,707847	-441,603974	17,156811	0,174970	-10,176170	-3,604429	-789,650630	-6,245349	4,265298	0,174970	-10,176170	-3,604429	-789,650630	-6,245349	4,265298
09:31:57,82	0,491933	3,590144	-0,069986	-0,421031	0,202988	-0,245017	0,176849	-10,175012	-3,606392	9,066556	7,533455	4,280710	8,136169	-8,115291	-4,615764	-276,735361	-441,659070	17,156620	0,176849	-10,175012	-3,606392	-789,671871	-6,349190	4,280710	0,176849	-10,175012	-3,606392	-789,671871	-6,349190	4,280710
09:31:57,87	0,491933	3,590144	-0,069986	-0,421031	0,202988	-0,245017	0,176135	-10,171054	-3,608753	8,799287	7,500028	4,280519	8,137846	-8,124373	-4,617701	-276,788043	-441,692483	17,141677	0,176135	-10,171054	-3,608753	-789,628466	-6,326539	4,280519	0,176135	-10,171054	-3,608753	-789,628466	-6,326539	4,280519
09:31:57,92	0,491933	3,590144	-0,069986	-0,421031	0,202988	-0,245017	0,183162	-10,177048	-3,610690	9,055668	7,836536	4,265576	8,143710	-8,125701	-4,618849	-276,788509	-441,728577	17,146886	0,183162	-10,177048	-3,610690	-789,842568	-6,541683	4,265576	0,183162	-10,177048	-3,610690	-789,842568	-6,541683	4,265576
09:31:57,97	0,491933	3,590144	-0,069986	-0,421031	0,202988	-0,245017	0,181379	-10,182790	-3,611838	9,322770	7,761482	4,270785	8,134179	-8,119455	-4,620087	-276,816239	-441,745100	17,122448	0,181379	-10,182790	-3,611838	-790,026228	-6,476799	4,270785	0,181379	-10,182790	-3,611838	-790,026228	-6,476799	4,270785
09:31:58,02	0,491933	3,590144	-0,069986	-0,421031	0,202988	-0,245017	0,180736	-10,171412	-3,613076	8,702969	7,712264	4,246347	8,140025	-8,115976	-4,620429	-276,812057	-441,765126	17,191330	0,180736	-10,171412	-3,613076	-789,752900	-6,475499	4,246347	0,180736	-10,171412	-3,613076	-789,752900	-6,475499	4,246347
09:31:58,07	0,491933	3,590144	-0,069986	-0,421031	0,202988	-0,245017	0,174801	-10,174736	-3,613418	8,860539	7,417279	4,315229	8,144525	-8,121668	-4,620846	-276,899991	-441,847575	17,165554	0,174801	-10,174736	-3,613418	-789,856224	-6,304587	4,315229	0,174801	-10,174736	-3,613418	-789,856224	-6,304587	4,315229
09:31:58,12	0,491933	3,590144	-0,069986	-0,421031	0,202988	-0,245017	0,177480	-10,181479	-3,613835	9,095795	7,521678	4,289453	8,140410	-8,127303	-4,627048	-276,897485	-441,851640	17,162780	0,177480	-10,181479	-3,613835	-790,150278	-6,410518	4,289453	0,177480	-10,181479	-3,613835	-790,150278	-6,410518	4,289453
09:31:58,17	0,491933	3,590144	-0,069986	-0,421031	0,202988	-0,245017	0,184417	-10,180733	-3,620036	9,054747	7,886597	4,286679	8,144443	-8,122853	-4,622409	-276,939548	-441,841036	17,171777	0,184417	-10,180733	-3,620036	-790,132783	-6,590143	4,286679	0,184417	-10,180733	-3,620036	-790,132783	-6,590143	4,286679
09:31:58,22	0,491933	3,590144	-0,069986	-0,421031	0,202988	-0,245017	0,178547	-10,182001	-3,615398	9,108824	7,539599	4,295676	8,144969	-8,120236	-4,623586	-276,938664	-441,902236	17,171002	0,178547	-10,182001	-3,615398	-790,178228	-6,476302	4,295676	0,178547	-10,182001	-3,615398	-790,178228	-6,476302	4,295676
09:31:58,27	0,491933	3,590144	-0,069986	-0,421031	0,202988	-0,245017	0,176018	-10,181148	-3,616575	9,011904	7,439482	4,294901	8,141969	-8,120639	-4,626325	-276,957455	-441,911787	17,162288	0,176018	-10,181148	-3,616575	-790,208179	-6,377932	4,294901	0,176018	-10,181148	-3,616575	-790,208179	-6,377932	4,294901
09:31:58,32	0,491933	3,590144	-0,069986	-0,421031	0,202988	-0,245017	0,177867	-10,178751	-3,619314	8,869627	7,524113	4,286187	8,144349	-8,120551	-4,625553	-276,951420	-441,906148	17,147825	0,177867	-10,178751	-3,619314	-790,162343	-6,438418	4,286187	0,177867	-10,178751	-3,619314	-790,162343	-6,438418	4,286187
09:31:58,38	0,491933	3,590144	-0,069986	-0,421031	0,202988	-0,245017	0,176600	-10,180768	-3,618541	8,982422	7,460681	4,271724	8,140738	-8,125079	-4,626329	-276,977288	-441,964649	17,145394	0,176600	-10,180768	-3,618541	-790,207898	-6,402458	4,271724	0,176600	-10,180768	-3,618541	-790,207898	-6,402458	4,271724
09:31:58,43	0,491933	3,590144	-0,069986	-0,421031	0,202988	-0,245017	0,182327	-10,179905	-3,619318	8,873941	7,765324	4,269293	8,143528	-8,122408	-4,627924	-277,044732	-441,952080	17,143493	0,182327	-10,179905	-3,619318	-790,248622	-6,547370	4,269293	0,182327	-10,179905	-3,619318	-790,248622	-6,547370	4,269293
09:31:58,48	0,491933	3,590144	-0,069986	-0,421031	0,202988	-0,245017	0,178619	-10,180985	-3,620913	8,907275	7,507818	4,267392	8,140611	-8,126529	-4,626756	-277,034727	-441,987296	17,121056	0,178619	-10,180985	-3,620913	-790,300084	-6,513803	4,267392	0,178619	-10,180985	-3,620913	-790,300084	-6,513803	4,267392
09:31:58,53	0,491933	3,590144	-0,069986	-0,421031	0,202988	-0,245017	0,183647	-10,180520	-3,619745	8,857586	7,795514	4,244955	8,146438	-8,126340	-4,625185	-277,062418	-441,990920	17,150374	0,183647	-10,180520	-3,619745	-790,313250	-6,620755	4,244955	0,183647	-10,180520	-3,619745	-790,313250	-6,620755	4,244955
09:31:58,58	0,491933	3,590144	-0,069986	-0,421031	0,202988	-0,245017	0,180569	-10,185471	-3,618173	9,098065	7,613304	4,274273	8,142249	-8,122835	-4,628702	-277,069034	-442,011625	17,156560	0,180569	-10,185471	-3,618173	-790,461441	-6,561366	4,274273	0,180569	-10,185471	-3,618173	-790,461441	-6,561366	4,274273
09:31:58,63	0,491933	3,590144	-0,069986	-0,421031	0,202988	-0,245017	0,179629	-10,180091	-3,621691	8,797045	7,569027	4,280459	8,142280	-8,123067	-4,625964	-277,052884	-442,027741	17,168718	0,179629	-10,180091	-3,621691	-790,340100	-6,531823	4,280459	0,179629	-10,180091	-3,621691	-790,340100	-6,531823	4,280459
09:31:58,68	0,491933	3,590144	-0,069986	-0,421031	0,202988	-0,245017	0,179814	-10,180235	-3,618952	8,798630	7,600695	4,292617	8,147121	-8,123396	-4,628275	-276,998048	-442,010053	17,151535	0,179814	-10,180235	-3,618952	-790,349787	-6,514683	4,292617	0,179814	-10,180235	-3,618952	-790,349787	-6,514683	4,292617
09:31:58,73	0,491933	3,590144	-0,069986	-0,421031	0,202988	-0,245017	0,177679	-10,184591	-3,621264	9,067902	7,528322	4,275434	8,143409	-8,123818	-4,627135	-277,067586	-442,052475	17,164028	0,177679	-10,184591	-3,621264	-790,422496	-6,419461	4,275434	0,177679	-10,184591	-3,621264	-790,422496	-6,419461	4,275434
09:31:58,78	0,491933	3,590144	-0,069986	-0,421031	0,202988	-0,245017	0,179899	-10,181587	-3,620124	8,840206	7,604782	4,287927	8,146941	-8,123535	-4,628673	-277,066627	-442,042411	17,180465	0,179899	-10,181587	-3,620124	-790,414408	-6,517318	4,287927	0,179899	-10,181587	-3,620124	-790,414408	-6,517318	4,287927
09:31:58,83	0,491933	3,590144	-0,069986	-0,421031	0,202988	-0,245017	0,177889	-10,184505	-3,621662	9,001115	7,496030	4,304364	8,145781	-8,124273	-4,630612	-277,052961	-442,053367	17,175998	0,177889	-10,184505	-3,621662	-790,482528	-6,468238	4,304364	0,177889	-10,184505	-3,621662	-790,482528	-6,468238	4,304364
09:31:58,88	0,491933	3,590144	-0,069986	-0,421031	0,202988	-0,245017	0,179107	-10,183869	-3,623601	8,965401	7,576708	4,299897	8,143352	-8,124209	-4,628718	-277,103569	-442,026563	17,146743	0,179107	-10,183869	-3,623601	-790,468336	-6,483217	4,299897	0,179107	-10,183869	-3,623601	-790,468336	-6,483217	4,299897
09:31:58,93	0,491933	3,590144	-0,069986	-0,421031	0,202988	-0,245017	0,180267	-10,181734	-3,621707	8,852262	7,579793	4,270642	8,146968	-8,128243	-4,629445	-277,065363	-442,048685	17,160646	0,180267	-10,181734	-3,621707	-790,413835	-6,571184	4,270642	0,180267	-10,181734	-3,621707	-790,413835	-6,571184	4,270642
09:31:58,98	0,491933	3,590144	-0,069986	-0,421031	0,202988	-0,245017	0,181953	-10,186882	-3,622433	9,119922	7,711588	4,284544	8,148613	-8,125351	-4,629497	-277,108667	-442,076262	17,131881	0,181953	-10,186882	-3,622433	-790,550323	-6,571702	4,284544	0,181953	-10,186882	-3,622433	-790,550323	-6,571702	4,284544
09:31:59,03	0,491933	3,590144	-0,069986	-0,421031	0,202988	-0,245017	0,178626	-10,186860	-3,622485	9,073261	7,514865	4,255780	8,147340	-8,124763	-4,632183	-277,128803	-442,103403	17,195708	0,178626	-10,186860	-3,622485	-790,595284	-6,507248	4,255780	0,178626	-10,186860	-3,622485	-790,595284	-6,507248	4,255780
09:31:59,08	0,491933	3,590144	-0,069986	-0,421031	0,202988	-0,245017	0,178753	-10,185464	-3,625171	8,967080	7,517607	4,319607	8,145638	-8,128400	-4,629839	-277,122672	-442,075764	17,189425	0,178753	-10,185464	-3,625171	-790,591854	-6,514484	4,319607	0,178753	-10,185464	-3,625171	-790,591854	-6,514484	4,319607
09:31:59,13	0,491933	3,590144	-0,069986	-0,421031	0,202988	-0,245017	0,182753	-10,185809	-3,622828	9,012015	7,717110	4,313324	8,138494	-8,126767	-4,631456	-277,148791	-442,096150	17,145426	0,182753	-10,185809	-3,622828	-790,573991	-6,629001	4,313324	0,182753	-10,185809	-3,622828	-790,573991	-6,629001	4,313324
09:31:59,18	0,491933	3,590144	-0,069986	-0,421031	0,202988	-0,245017	0,184912	-10,178805	-3,624445	8,617102	7,816932	4,269325	8,146263	-8,127751	-4,634109	-277,103068	-442,055866	17,187818	0,184912	-10,178805	-3,624445	-790,419104	-6,698631	4,269325	0,184912	-10,178805	-3,624445	-790,419104	-6,698631	4,269325
09:31:59,23	0,491933	3,590144	-0,069986	-0,421031	0,202988	-0,245017	0,181878	-10,186026	-3,627098	9,050332	7,678662	4,311717	6,685453	-7,265277	-4,455712	-233,186036	-366,586484	16,541902	0,181878	-10,186026	-3,627098	-790,552707	-6,598797	4,311717	0,181878	-10,186026	-3,627098	-790,552707	-6,598797	4,311717
09:31:59,28	0,491938	3,540032	-0,070000	-0,421016	0,202971	-0,245014	0,165360	-8,489691	-3,448701	8,157785	7,118263	3,665801	6,300547	-7,031627	-4,267056	-221,410545	-346,494607	16,350936	0,165360	-8,489691	-3,448701	-658,282933	-5,862503	3,665801	0,165360	-8,489691	-3,448701	-658,282933	-5,862503	3,665801
09:31:59,33	0,491938	3,540032	-0,070000	-0,421016	0,202971	-0,245014	0,155466	-8,039528	-3,260045	8,037131	6,755694	3,474835	6,306799	-7,035129	-4,269494	-221,668366	-346,866626	16,334024	0,155466	-8,039528	-3,260045	-623,065807	-5,448374	3,474835	0,155466	-8,039528	-3,260045	-623,065807	-5,448374	3,474835
09:31:59,38	0,491938	3,540032	-0,070000	-0,421016	0,202971	-0,245014	0,155373	-8,046693	-3,262483	7,958626	6,713599	3,457923	6,307558	-7,038881	-4,272255	-221,803624	-347,050077	16,340482	0,155373	-8,046693	-3,262483	-623,706768	-5,483186	3,457923	0,155373	-8,046693	-3,262483	-623,706768	-5,483186	3,457923
09:31:59,43	0,491938	3,540032	-0,070000	-0,421016	0,202971	-0,245014	0,158243	-8,049226	-3,265243	7,863835	6,837405	3,464381	6,313892	-7,040408	-4,273020	-221,832905	-347,163360	16,353023	0,158243	-8,049226	-3,265243	-624,000393	-5,584640	3,464381	0,158243	-8,049226	-3,265243	-624,000393	-5,584640	3,464381
09:31:59,48	0,491938	3,540032	-0,070000	-0,421016	0,202971	-0,245014	0,156398	-8,055475	-3,266009	8,076049	6,772768	3,476922	6,315406	-7,037710	-4,274623	-221,916700	-347,233064	16,353289	0,156398	-8,055475	-3,266009	-624,278744	-5,504474	3,476922	0,156398	-8,055475	-3,266009	-624,278744	-5,504474	3,476922
09:31:59,53	0,491938	3,540032	-0,070000	-0,421016	0,202971	-0,245014	0,153305	-8,055437	-3,267611	7,971806	6,574213	3,477188	6,314062	-7,039704	-4,273861	-221,970549	-347,318431	16,354962	0,153305	-8,055437	-3,267611	-624,379998	-5,460225	3,477188	0,153305	-8,055437	-3,267611	-624,379998	-5,460225	3,477188
09:31:59,58	0,491938	3,540032	-0,070000	-0,421016	0,202971	-0,245014	0,155703	-8,055270	-3,266850	7,862277	6,694984	3,478861	6,319291	-7,048181	-4,278487	-221,992234	-347,390483	16,360182	0,155703	-8,055270	-3,266850	-624,476431	-5,527737	3,478861	0,155703	-8,055270	-3,266850	-624,476431	-5,527737	3,478861
09:31:59,63	0,491938	3,540032	-0,070000	-0,421016	0,202971	-0,245014	0,160431	-8,064037	-3,271476	8,244917	6,958048	3,484081	6,319070	-7,044929	-4,277357	-222,079340	-347,410018	16,384434	0,160431	-8,064037	-3,271476	-624,781996	-5,635762	3,484081	0,160431	-8,064037	-3,271476	-624,781996	-5,635762	3,484081
09:31:59,68	0,491938	3,540032	-0,070000	-0,421016	0,202971	-0,245014	0,157725	-8,062219	-3,270346	8,089927	6,751670	3,508333	6,319215	-7,040108	-4,281656	-222,000798	-347,397549	16,334086	0,157725	-8,062219	-3,270346	-624,794299	-5,629724	3,508333	0,157725	-8,062219	-3,270346	-624,794299	-5,629724	3,508333
09:31:59,73	0,491938	3,540032	-0,070000	-0,421016	0,202971	-0,245014	0,153477	-8,059935	-3,274645	8,021199	6,592548	3,457985	4,877970	-6,186621	-3,989073	-178,493898	-272,843971	15,711897	0,153477	-8,059935	-3,274645	-624,683689	-5,455361	3,457985	0,153477	-8,059935	-3,274645	-624,683689	-5,455361	3,457985
09:31:59,78	0,491961	3,489966	-0,069997	-0,421000	0,202988	-0,245025	0,134958	-6,385038	-2,982062	7,245255	6,030883	2,835796	4,556460	-6,017428	-3,885695	-169,504712	-256,120522	15,480418	0,134958	-6,385038	-2,982062	-493,980200	-4,563359	2,835796	0,134958	-6,385038	-2,982062	-493,980200	-4,563359	2,835796
09:31:59,83	0,491961	3,489966	-0,069997	-0,421000	0,202988	-0,245025	0,149188	-6,022005	-2,878684	7,345086	6,193958	2,604317	4,569448	-6,018219	-3,891662	-169,903937	-256,475700	15,512818	0,149188	-6,022005	-2,878684	-465,382322	-5,517307	2,604317	0,149188	-6,022005	-2,878684	-465,382322	-5,517307	2,604317
09:31:59,88	0,491961	3,489966	-0,069997	-0,421000	0,202988	-0,245025	0,143379	-6,033648	-2,884651	7,443325	5,723714	2,636717	4,571858	-6,023143	-3,891732	-170,095288	-256,683156	15,503023	0,143379	-6,033648	-2,884651	-466,198072	-5,531505	2,636717	0,143379	-6,033648	-2,884651	-466,198072	-5,531505	2,636717
09:31:59,93	0,491961	3,489966	-0,069997	-0,421000	0,202988	-0,245025	0,146438	-6,038198	-2,884721	7,404544	5,820821	2,626921	4,570265	-6,022138	-3,896291	-170,286916	-256,849695	15,510784	0,146438	-6,038198	-2,884721	-466,593963	-5,674569	2,626921	0,146438	-6,038198	-2,884721	-466,593963	-5,674569	2,626921
09:31:59,98	0,491961	3,489966	-0,069997	-0,421000	0,202988	-0,245025	0,146364	-6,036316	-2,889279	7,066646	5,734299	2,634683	4,571601	-6,021992	-3,899625	-170,383866	-256,925906	15,527368	0,146364	-6,036316	-2,889279	-466,784132	-5,755299	2,634683	0,146364	-6,036316	-2,889279	-466,784132	-5,755299	2,634683
09:32:00,03	0,491961	3,489966	-0,069997	-0,421000	0,202988	-0,245025	0,145570	-6,037400	-2,892614	7,008548	5,647118	2,651267	4,578447	-6,031960	-3,902349	-170,462812	-257,067395	15,500783	0,145570	-6,037400	-2,892614	-466,927339	-5,780095	2,651267	0,145570	-6,037400	-2,892614	-466,927339	-5,780095	2,651267
09:32:00,08	0,491961	3,489966	-0,069997	-0,421000	0,202988	-0,245025	0,150780	-6,048313	-2,895338	7,414008	5,920409	2,624682	4,579948	-6,030185	-3,900060	-170,556205	-257,153143	15,507816	0,150780	-6,048313	-2,895338	-467,378535	-5,915782	2,624682	0,150780	-6,048313	-2,895338	-467,378535	-5,915782	2,624682
09:32:00,13	0,491961	3,489966	-0,069997	-0,421000	0,202988	-0,245025	0,148492	-6,048725	-2,893048	7,314470	5,763456	2,631715	4,578011	-6,028461	-3,905920	-170,610835	-257,174624	15,516021	0,148492	-6,048725	-2,893048	-467,510406	-5,893171	2,631715	0,148492	-6,048725	-2,893048	-467,510406	-5,893171	2,631715
09:32:00,18	0,491961	3,489966	-0,069997	-0,421000	0,202988	-0,245025	0,147967	-6,046185	-2,898908	7,136513	5,699574	2,639920	4,578969	-6,031654	-3,904759	-170,692977	-257,257462	15,537423	0,147967	-6,046185	-2,898908	-467,489037	-5,915824	2,639920	0,147967	-6,046185	-2,898908	-467,489037	-5,915824	2,639920
09:32:00,23	0,491961	3,489966	-0,069997	-0,421000	0,202988	-0,245025	0,150253	-6,048611	-2,897748	7,149828	5,788753	2,661322	4,581213	-6,029044	-3,905956	-170,726362	-257,287668	15,528612	0,150253	-6,048611	-2,897748	-467,666122	-6,006133	2,661322	0,150253	-6,048611	-2,897748	-467,666122	-6,006133	2,661322
09:32:00,28	0,491961	3,489966	-0,069997	-0,421000	0,202988	-0,245025	0,146870	-6,049250	-2,898944	7,140204	5,599033	2,652511	4,580507	-6,034119	-3,912959	-170,766548	-257,333579	15,516405	0,146870	-6,049250	-2,898944	-467,725906	-5,930296	2,652511	0,146870	-6,049250	-2,898944	-467,725906	-5,930296	2,652511
09:32:00,33	0,491961	3,489966	-0,069997	-0,421000	0,202988	-0,245025	0,151619	-6,051176	-2,905948	7,180498	5,834132	2,640304	4,584375	-6,030149	-3,909496	-170,855784	-257,400774	15,538546	0,151619	-6,051176	-2,905948	-467,836796	-6,067989	2,640304	0,151619	-6,051176	-2,905948	-467,836796	-6,067989	2,640304
09:32:00,38	0,491961	3,489966	-0,069997	-0,421000	0,202988	-0,245025	0,146247	-6,052540	-2,902485	7,148647	5,511070	2,662445	4,581457	-6,034692	-3,912991	-170,842332	-257,426367	15,514310	0,146247	-6,052540	-2,902485	-467,975769	-5,969297	2,662445	0,146247	-6,052540	-2,902485	-467,975769	-5,969297	2,662445
09:32:00,43	0,491961	3,489966	-0,069997	-0,421000	0,202988	-0,245025	0,151640	-6,052285	-2,905980	7,119909	5,815985	2,638209	4,586541	-6,032956	-3,912251	-170,930800	-257,453416	15,519884	0,151640	-6,052285	-2,905980	-467,984429	-6,087782	2,638209	0,151640	-6,052285	-2,905980	-467,984429	-6,087782	2,638209
09:32:00,48	0,491961	3,489966	-0,069997	-0,421000	0,202988	-0,245025	0,147595	-6,055820	-2,905239	7,236070	5,542547	2,643783	4,587676	-6,038754	-3,913403	-170,939862	-257,526526	15,507982	0,147595	-6,055820	-2,905239	-468,145767	-6,043676	2,643783	0,147595	-6,055820	-2,905239	-468,145767	-6,043676	2,643783
09:32:00,53	0,491961	3,489966	-0,069997	-0,421000	0,202988	-0,245025	0,152049	-6,059701	-2,906391	7,370078	5,802843	2,631881	4,582801	-6,031514	-3,914199	-170,986216	-257,531658	15,562307	0,152049	-6,059701	-2,906391	-468,316480	-6,132991	2,631881	0,152049	-6,059701	-2,906391	-468,316480	-6,132991	2,631881
09:32:00,58	0,491961	3,489966	-0,069997	-0,421000	0,202988	-0,245025	0,148216	-6,051860	-2,907187	6,934718	5,565967	2,686205	4,588195	-6,038770	-3,916129	-170,945365	-257,590866	15,502878	0,148216	-6,051860	-2,907187	-468,136312	-6,069003	2,686205	0,148216	-6,051860	-2,907187	-468,136312	-6,069003	2,686205
09:32:00,63	0,491961	3,489966	-0,069997	-0,421000	0,202988	-0,245025	0,151803	-6,060159	-2,909118	7,335404	5,817484	2,626777	4,589737	-6,039654	-3,919250	-171,034617	-257,614952	15,534130	0,151803	-6,060159	-2,909118	-468,387080	-6,099082	2,626777	0,151803	-6,060159	-2,909118	-468,387080	-6,099082	2,626777
09:32:00,69	0,491961	3,489966	-0,069997	-0,421000	0,202988	-0,245025	0,151798	-6,061937	-2,912239	7,362356	5,751954	2,658029	4,582543	-6,039479	-3,918151	-171,089884	-257,641652	15,493195	0,151798	-6,061937	-2,912239	-468,499673	-6,164192	2,658029	0,151798	-6,061937	-2,912239	-468,499673	-6,164192	2,658029
09:32:00,74	0,491961	3,489966	-0,069997	-0,421000	0,202988	-0,245025	0,155242	-6,055619	-2,911140	6,983093	5,896552	2,617094	4,590117	-6,035844	-3,919310	-171,096072	-257,695654	15,513463	0,155242	-6,055619	-2,911140	-468,383016	-6,289983	2,617094	0,155242	-6,055619	-2,911140	-468,383016	-6,289983	2,617094
09:32:00,79	0,491961	3,489966	-0,069997	-0,421000	0,202988	-0,245025	0,148308	-6,060361	-2,912298	7,179812	5,557617	2,637362	4,587677	-6,036387	-3,921276	-171,138318	-257,681853	15,510188	0,148308	-6,060361	-2,912298	-468,558538	-6,084585	2,637362	0,148308	-6,060361	-2,912298	-468,558538	-6,084585	2,637362
09:32:00,84	0,491961	3,489966	-0,069997	-0,421000	0,202988	-0,245025	0,149999	-6,058519	-2,914265	7,074849	5,602033	2,634087	4,585800	-6,036959	-3,918553	-171,186060	-257,699695	15,541958	0,149999	-6,058519	-2,914265	-468,518892	-6,172867	2,634087	0,149999	-6,058519	-2,914265	-468,518892	-6,172867	2,634087
09:32:00,89	0,491961	3,489966	-0,069997	-0,421000	0,202988	-0,245025	0,151432	-6,057179	-2,911542	6,965863	5,644129	2,665856	4,586957	-6,041353	-3,919698	-171,183145	-257,763143	15,540140	0,151432	-6,057179	-2,911542	-468,522714	-6,243270	2,665856	0,151432	-6,057179	-2,911542	-468,522714	-6,243270	2,665856
09:32:00,94	0,491961	3,489966	-0,069997	-0,421000	0,202988	-0,245025	0,154659	-6,060379	-2,912687	7,078750	5,846194	2,664039	4,592212	-6,037549	-3,921646	-171,182997	-257,783931	15,546975	0,154659	-6,060379	-2,912687	-468,660991	-6,294543	2,664039	0,154659	-6,060379	-2,912687	-468,660991	-6,294543	2,664039
09:32:00,99	0,491961	3,489966	-0,069997	-0,421000	0,202988	-0,245025	0,148737	-6,063028	-2,914635	7,198562	5,548752	2,670874	4,592252	-6,040022	-3,925117	-171,166215	-257,774144	15,558559	0,148737	-6,063028	-2,914635	-468,749116	-6,127077	2,670874	0,148737	-6,063028	-2,914635	-468,749116	-6,127077	2,670874
09:32:01,04	0,491961	3,489966	-0,069997	-0,421000	0,202988	-0,245025	0,150859	-6,064299	-2,918106	7,281540	5,668743	2,682458	4,586692	-6,041332	-3,925960	-171,279505	-257,805427	15,543543	0,150859	-6,064299	-2,918106	-468,765940	-6,173673	2,682458	0,150859	-6,064299	-2,918106	-468,765940	-6,173673	2,682458
09:32:01,09	0,491961	3,489966	-0,069997	-0,421000	0,202988	-0,245025	0,154774	-6,060139	-2,918949	6,981487	5,789838	2,667442	4,594924	-6,034755	-3,922092	-171,266374	-257,839458	15,532673	0,154774	-6,060139	-2,918949	-468,739439	-6,359884	2,667442	0,154774	-6,060139	-2,918949	-468,739439	-6,359884	2,667442
09:32:01,14	0,491961	3,489966	-0,069997	-0,421000	0,202988	-0,245025	0,144961	-6,063979	-2,915081	7,158244	5,307991	2,656572	4,591323	-6,044881	-3,927135	-171,306825	-257,865339	15,518668	0,144961	-6,063979	-2,915081	-468,864096	-6,071474	2,656572	0,144961	-6,063979	-2,915081	-468,864096	-6,071474	2,656572
09:32:01,19	0,491961	3,489966	-0,069997	-0,421000	0,202988	-0,245025	0,155532	-6,065924	-2,920124	7,216761	5,835551	2,642567	4,592480	-6,039234	-3,930243	-171,298475	-257,848281	15,546283	0,155532	-6,065924	-2,920124	-468,958286	-6,373675	2,642567	0,155532	-6,065924	-2,920124	-468,958286	-6,373675	2,642567
09:32:01,24	0,491961	3,489966	-0,069997	-0,421000	0,202988	-0,245025	0,150062	-6,064102	-2,923232	7,140978	5,549855	2,670182	4,593046	-6,040364	-3,927890	-171,309213	-257,860476	15,573572	0,150062	-6,064102	-2,923232	-468,891063	-6,230039	2,670182	0,150062	-6,064102	-2,923232	-468,891063	-6,230039	2,670182
09:32:01,29	0,491961	3,489966	-0,069997	-0,421000	0,202988	-0,245025	0,150758	-6,065158	-2,920878	7,179917	5,582837	2,697471	4,592242	-6,040876	-3,927980	-171,336001	-257,891661	15,532716	0,150758	-6,065158	-2,920878	-468,934955	-6,251681	2,697471	0,150758	-6,065158	-2,920878	-468,934955	-6,251681	2,697471
09:32:01,34	0,491961	3,489966	-0,069997	-0,421000	0,202988	-0,245025	0,151603	-6,064717	-2,920969	7,116608	5,619165	2,656615	4,594146	-6,038738	-3,927949	-171,329666	-257,914588	15,514375	0,151603	-6,064717	-2,920969	-468,963682	-6,281677	2,656615	0,151603	-6,064717	-2,920969	-468,963682	-6,281677	2,656615
09:32:01,39	0,491961	3,489966	-0,069997	-0,421000	0,202988	-0,245025	0,148800	-6,065297	-2,920938	7,130074	5,490361	2,638274	4,586931	-6,042008	-3,930297	-171,406997	-257,892429	15,534957	0,148800	-6,065297	-2,920938	-468,995737	-6,190449	2,638274	0,148800	-6,065297	-2,920938	-468,995737	-6,190449	2,638274
09:32:01,44	0,491961	3,489966	-0,069997	-0,421000	0,202988	-0,245025	0,155239	-6,060684	-2,923286	6,870729	5,747149	2,658856	4,592193	-6,047236	-3,931826	-171,413716	-257,958111	15,533985	0,155239	-6,060684	-2,923286	-468,892971	-6,439139	2,658856	0,155239	-6,060684	-2,923286	-468,892971	-6,439139	2,658856
09:32:01,49	0,491961	3,489966	-0,069997	-0,421000	0,202988	-0,245025	0,157136	-6,067855	-2,924814	7,183363	5,872807	2,657884	4,585467	-6,033560	-3,929499	-171,289810	-257,761755	15,543298	0,157136	-6,067855	-2,924814	-469,143235	-6,462383	2,657884	0,157136	-6,067855	-2,924814	-469,143235	-6,462383	2,657884
09:32:01,54	0,491961	3,489966	-0,069997	-0,421000	0,202988	-0,245025	0,148655	-6,055191	-2,922488	6,756871	5,440937	2,667197	3,272835	-5,231966	-3,668360	-130,006194	-189,440888	14,719828	0,148655	-6,055191	-2,922488	-468,575655	-6,228516	2,667197	0,148655	-6,055191	-2,922488	-468,575655	-6,228516	2,667197
09:32:01,59	0,491942	3,439939	-0,069995	-0,421013	0,202999	-0,245022	0,110771	-4,517623	-2,661349	6,612706	5,063135	1,843727	2,928400	-5,034398	-3,531789	-120,279296	-171,599563	14,453018	0,110771	-4,517623	-2,661349	-348,020707	-3,632357	1,843727	0,110771	-4,517623	-2,661349	-348,020707	-3,632357	1,843727
09:32:01,64	0,491942	3,439939	-0,069995	-0,421013	0,202999	-0,245022	0,111889	-4,120549	-2,524778	6,279333	4,624373	1,576917	2,932131	-5,043570	-3,532687	-120,619295	-172,006017	14,438478	0,111889	-4,120549	-2,524778	-317,183760	-4,158923	1,576917	0,111889	-4,120549	-2,524778	-317,183760	-4,158923	1,576917
09:32:01,69	0,491942	3,439939	-0,069995	-0,421013	0,202999	-0,245022	0,117967	-4,128366	-2,525676	6,163829	4,849181	1,562377	2,942856	-5,042040	-3,535832	-120,753473	-172,208714	14,461584	0,117967	-4,128366	-2,525676	-317,912915	-4,411197	1,562377	0,117967	-4,128366	-2,525676	-317,912915	-4,411197	1,562377
09:32:01,74	0,491942	3,439939	-0,069995	-0,421013	0,202999	-0,245022	0,111279	-4,136890	-2,528821	6,364423	4,486571	1,585483	2,939103	-5,045226	-3,535090	-120,817925	-172,351584	14,441561	0,111279	-4,136890	-2,528821	-318,381419	-4,248828	1,585483	0,111279	-4,136890	-2,528821	-318,381419	-4,248828	1,585483
09:32:01,79	0,491942	3,439939	-0,069995	-0,421013	0,202999	-0,245022	0,115915	-4,135232	-2,528079	6,122271	4,743283	1,565460	2,948241	-5,049562	-3,540504	-120,900021	-172,487697	14,485882	0,115915	-4,135232	-2,528079	-318,493446	-4,356075	1,565460	0,115915	-4,135232	-2,528079	-318,493446	-4,356075	1,565460
09:32:01,84	0,491942	3,439939	-0,069995	-0,421013	0,202999	-0,245022	0,115102	-4,145314	-2,533493	6,487600	4,697922	1,609781	2,947397	-5,048167	-3,538226	-121,006685	-172,523939	14,489337	0,115102	-4,145314	-2,533493	-318,919540	-4,337549	1,609781	0,115102	-4,145314	-2,533493	-318,919540	-4,337549	1,609781
09:32:01,89	0,491942	3,439939	-0,069995	-0,421013	0,202999	-0,245022	0,114316	-4,143885	-2,531214	6,328604	4,582796	1,613236	2,948446	-5,052906	-3,537810	-121,039083	-172,632670	14,514483	0,114316	-4,143885	-2,531214	-318,966404	-4,390971	1,613236	0,114316	-4,143885	-2,531214	-318,966404	-4,390971	1,613236
09:32:01,94	0,491942	3,439939	-0,069995	-0,421013	0,202999	-0,245022	0,117895	-4,147163	-2,530799	6,388679	4,795222	1,638382	2,951787	-5,050350	-3,542135	-121,095369	-172,694197	14,492453	0,117895	-4,147163	-2,530799	-319,163625	-4,459512	1,638382	0,117895	-4,147163	-2,530799	-319,163625	-4,459512	1,638382
09:32:01,99	0,491942	3,439939	-0,069995	-0,421013	0,202999	-0,245022	0,114011	-4,148779	-2,535123	6,391282	4,575290	1,616352	2,947343	-5,050975	-3,538214	-121,001827	-172,630813	14,485430	0,114011	-4,148779	-2,535123	-319,287875	-4,374577	1,616352	0,114011	-4,148779	-2,535123	-319,287875	-4,374577	1,616352
09:32:02,04	0,491942	3,439939	-0,069995	-0,421013	0,202999	-0,245022	0,116774	-4,145243	-2,531202	6,309094	4,768279	1,609329	1,656701	-4,255156	-3,083163	-80,412389	-105,619925	13,410333	0,116774	-4,145243	-2,531202	-319,092518	-4,398476	1,609329	0,116774	-4,145243	-2,531202	-319,092518	-4,398476	1,609329
09:32:02,09	0,492024	3,390020	-0,069986	-0,421017	0,202984	-0,244990	0,072896	-2,629605	-2,076152	5,823721	4,132633	0,534232	1,394848	-4,102144	-2,880668	-72,805340	-92,429153	13,274597	0,072896	-2,629605	-2,076152	-200,600278	-1,589678	0,534232	0,072896	-2,629605	-2,076152	-200,600278	-1,589678	0,534232
09:32:02,14	0,492024	3,390020	-0,069986	-0,421017	0,202984	-0,244990	0,071310	-2,326328	-1,873656	5,280354	4,042680	0,398496	1,401055	-4,112321	-2,878428	-73,087266	-92,868773	13,251922	0,077020	-2,336792	-1,871416	-178,135360	-1,730812	0,375821	0,077020	-2,336792	-1,871416	-178,135360	-1,730812	0,375821
09:32:02,19	0,492024	3,390020	-0,069986	-0,421017	0,202984	-0,244990	0,077020	-2,336792	-1,871416	5,302833	4,315267	0,375821	1,408304	-4,113867	-2,880052	-73,206582	-93,091193	13,209274	0,077020	-2,336792	-1,871416	-178,135360	-1,730812	0,375821	0,077020	-2,336792	-1,871416	-178,135360	-1,730812	0,375821
09:32:02,24	0,492024	3,390020	-0,069986	-0,421017	0,202984	-0,244990	0,074735	-2,343843	-1,873040	5,417184	4,204310	0,333173	1,414458	-4,113144	-2,883181	-73,310868	-93,194876	13,239171	0,074735	-2,343843	-1,873040	-178,574481	-1,662372	0,333173	0,074735	-2,343843	-1,873040	-178,574481	-1,662372	0,333173
09:32:02,29	0,492024	3,390020	-0,069986	-0,421017	0,202984	-0,244990	0,071031	-2,348811	-1,876170	5,533567	3,973238	0,363070	1,411103	-4,116357	-2,889413	-73,438334	-93,350166	13,286694	0,071031	-2,348811	-1,876170	-178,848059	-1,602693	0,363070	0,071031	-2,348811	-1,876170	-178,848059	-1,602693	0,363070
09:32:02,34	0,492024	3,390020	-0,069986	-0,421017	0,202984	-0,244990	0,075491	-2,347512	-1,882402	5,267801	4,172426	0,410592	1,412653	-4,117196	-2,885994	-73,532165	-93,416380	13,230304	0,075491	-2,347512	-1,882402	-179,011853	-1,753633	0,410592	0,075491	-2,347512	-1,882402	-179,011853	-1,753633	0,410592
09:32:02,39	0,492024	3,390020	-0,069986	-0,421017	0,202984	-0,244990	0,075443	-2,349274	-1,878983	5,255180	4,121771	0,354202	1,416718	-4,120473	-2,887498	-73,535721	-93,486548	13,272830	0,075443	-2,349274	-1,878983	-179,162811	-1,800510	0,354202	0,075443	-2,349274	-1,878983	-179,162811	-1,800510	0,354202
09:32:02,44	0,492024	3,390020	-0,069986	-0,421017	0,202984	-0,244990	0,076248	-2,354432	-1,880487	5,460857	4,195646	0,396729	1,415275	-4,125662	-2,891413	-73,632655	-93,581583	13,267300	0,076248	-2,354432	-1,880487	-179,362046	-1,789844	0,396729	0,076248	-2,354432	-1,880487	-179,362046	-1,789844	0,396729
09:32:02,49	0,492024	3,390020	-0,069986	-0,421017	0,202984	-0,244990	0,081464	-2,355777	-1,884402	5,400056	4,430423	0,391199	1,413859	-4,122794	-2,890294	-73,715486	-93,644488	13,275326	0,081464	-2,355777	-1,884402	-179,528473	-1,964485	0,391199	0,081464	-2,355777	-1,884402	-179,528473	-1,964485	0,391199
09:32:02,54	0,492024	3,390020	-0,069986	-0,421017	0,202984	-0,244990	0,079688	-2,353117	-1,883282	5,165807	4,297822	0,399225	1,422132	-4,120668	-2,894170	-73,677672	-93,684976	13,263209	0,079688	-2,353117	-1,883282	-179,553858	-1,957719	0,399225	0,079688	-2,353117	-1,883282	-179,553858	-1,957719	0,399225
09:32:02,59	0,492024	3,390020	-0,069986	-0,421017	0,202984	-0,244990	0,073710	-2,359218	-1,887159	5,466917	4,039950	0,387108	1,420067	-4,124327	-2,893036	-73,795774	-93,774039	13,274516	0,073710	-2,359218	-1,887159	-179,731699	-1,746306	0,387108	0,073710	-2,359218	-1,887159	-179,731699	-1,746306	0,387108
09:32:02,64	0,492024	3,390020	-0,069986	-0,421017	0,202984	-0,244990	0,077912	-2,359260	-1,886025	5,332901	4,200677	0,398415	1,422858	-4,119862	-2,893481	-73,854803	-93,781029	13,256934	0,077912	-2,359260	-1,886025	-179,868984	-1,915391	0,398415	0,077912	-2,359260	-1,886025	-179,868984	-1,915391	0,398415
09:32:02,69	0,492024	3,390020	-0,069986	-0,421017	0,202984	-0,244990	0,072649	-2,359444	-1,886470	5,306935	3,879375	0,380833	1,424011	-4,127555	-2,899257	-73,844452	-93,863843	13,276127	0,072649	-2,359444	-1,886470	-179,909445	-1,823547	0,380833	0,072649	-2,359444	-1,886470	-179,909445	-1,823547	0,380833
09:32:02,74	0,492024	3,390020	-0,069986	-0,421017	0,202984	-0,244990	0,078735	-2,364289	-1,892246	5,492319	4,246218	0,400026	1,422080	-4,123587	-2,895437	-73,910883	-93,891720	13,254467	0,078735	-2,364289	-1,892246	-180,104376	-1,934455	0,400026	0,078735	-2,364289	-1,892246	-180,104376	-1,934455	0,400026
09:32:02,79	0,492024	3,390020	-0,069986	-0,421017	0,202984	-0,244990	0,076265	-2,360633	-1,888425	5,244836	4,074193	0,378366	1,424960	-4,119697	-2,903178	-73,899320	-93,921491	13,307631	0,076265	-2,360633	-1,888425	-180,064842	-1,912596	0,378366	0,076265	-2,360633	-1,888425	-180,064842	-1,912596	0,378366
09:32:02,84	0,492024	3,390020	-0,069986	-0,421017	0,202984	-0,244990	0,071456	-2,361182	-1,896167	5,253383	3,849017	0,431530	1,422947	-4,125404	-2,902062	-74,003942	-94,010517	13,274911	0,071456	-2,361182	-1,896167	-180,099391	-1,760255	0,431530	0,071456	-2,361182	-1,896167	-180,099391	-1,760255	0,431530
09:32:02,89	0,492024	3,390020	-0,069986	-0,421017	0,202984	-0,244990	0,077404	-2,362292	-1,895051	5,181707	4,112250	0,398810	1,425184	-4,124716	-2,901292	-74,051853	-94,024293	13,294362	0,077404	-2,362292	-1,895051	-180,258223	-1,963983	0,398810	0,077404	-2,362292	-1,895051	-180,258223	-1,963983	0,398810
09:32:02,94	0,492024	3,390020	-0,069986	-0,421017	0,202984	-0,244990	0,075690	-2,363886	-1,894281	5,228713	3,988497	0,418261	1,422280	-4,129354	-2,902830	-74,033083	-94,053051	13,283304	0,075690	-2,363886	-1,894281	-180,336351	-1,953156	0,418261	0,075690	-2,363886	-1,894281	-180,336351	-1,953156	0,418261
09:32:03,00	0,492024	3,390020	-0,069986	-0,421017	0,202984	-0,244990	0,081158	-2,363690	-1,895819	5,202981	4,303481	0,407203	1,418661	-4,124747	-2,905216	-74,057315	-94,057010	13,260710	0,081158	-2,363690	-1,895819	-180,346669	-2,067431	0,407203	0,081158	-2,363690	-1,895819	-180,346669	-2,067431	0,407203
09:32:03,04	0,492024	3,390020	-0,069986	-0,421017	0,202984	-0,244990	0,078978	-2,358252	-1,898205	4,904657	4,171104	0,384609	1,427426	-4,129174	-2,906332	-74,071926	-94,125545	13,294118	0,078978	-2,358252	-1,898205	-180,218104	-2,028661	0,384609	0,078978	-2,358252	-1,898205	-180,218104	-2,028661	0,384609
09:32:03,09	0,492024	3,390020	-0,069986	-0,421017	0,202984	-0,244990	0,078429	-2,368056	-1,899321	5,347842	4,164200	0,418017	1,427287	-4,125810	-2,906787	-74,130172	-94,129018	13,261441	0,078429	-2,368056	-1,899321	-180,544586	-1,992514	0,418017	0,078429	-2,368056	-1,899321	-180,544586	-1,992514	0,418017
09:32:03,14	0,492024	3,390020	-0,069986	-0,421017	0,202984	-0,244990	0,075586	-2,366253	-1,899776	5,221958	3,967628	0,385340	1,430782	-4,122555	-2,905988	-74,126704	-94,157942	13,299841	0,075586	-2,366253	-1,899776	-180,528939	-1,965866	0,385340	0,075586	-2,366253	-1,899776	-180,528939	-1,965866	0,385340
09:32:03,19	0,492024	3,390020	-0,069986	-0,421017	0,202984	-0,244990	0,071019	-2,367653	-1,898977	5,271401	3,747631	0,423740	1,428347	-4,131733	-2,909080	-74,156838	-94,231261	13,293056	0,071019	-2,367653	-1,898977	-180,589332	-1,827386	0,423740	0,071019	-2,367653	-1,898977	-180,589332	-1,827386	0,423740
09:32:03,24	0,492024	3,390020	-0,069986	-0,421017	0,202984	-0,244990	0,080185	-2,370133	-1,902068	5,321810	4,234830	0,416955	1,427615	-4,132817	-2,908729	-74,223971	-94,244760	13,278278	0,080185	-2,370133	-1,902068	-180,733622	-2,059724	0,416955	0,080185	-2,370133	-1,902068	-180,733622	-2,059724	0,416955
09:32:03,29	0,492024	3,390020	-0,069986	-0,421017	0,202984	-0,244990	0,081490	-2,370042	-1,901718	5,271812	4,251299	0,402177	1,432817	-4,127679	-2,908756	-74,251674	-94,259082	13,279781	0,081490	-2,370042	-1,901718	-180,776462	-2,145696	0,402177	0,081490	-2,370042	-1,901718	-180,776462	-2,145696	0,402177
09:32:03,34	0,492024	3,390020	-0,069986	-0,421017	0,202984	-0,244990	0,074440	-2,371978	-1,901745	5,346244	3,867832	0,403680	1,432343	-4,129858	-2,909502	-74,210779	-94,233644	13,285069	0,074440	-2,371978	-1,901745	-180,854028	-1,975683	0,403680	0,074440	-2,371978	-1,901745	-180,854028	-1,975683	0,403680
09:32:03,39	0,492024	3,390020	-0,069986	-0,421017	0,202984	-0,244990	0,076563	-2,372656	-1,902491	5,423984	4,000962	0,408968	1,431629	-4,128462	-2,913016	-74,238268	-94,289532	13,290629	0,076563	-2,372656	-1,902491	-180,829522	-2,009262	0,408968	0,076563	-2,372656	-1,902491	-180,829522	-2,009262	0,408968
09:32:03,44	0,492024	3,390020	-0,069986	-0,421017	0,202984	-0,244990	0,075711	-2,371340	-1,906004	5,293402	3,960801	0,414528	1,432019	-4,125025	-2,911118	-74,313017	-94,324709	13,294538	0,075711	-2,371340	-1,906004	-180,856790	-1,982550	0,414528	0,075711	-2,371340	-1,906004	-180,856790	-1,982550	0,414528
09:32:03,49	0,492024	3,390020	-0,069986	-0,421017	0,202984	-0,244990	0,072540	-2,369959	-1,904107	5,153775	3,748754	0,418437	1,432594	-4,126534	-2,913837	-74,320079	-94,320855	13,291419	0,072540	-2,369959	-1,904107	-180,888044	-1,945659	0,418437	0,072540	-2,369959	-1,904107	-180,888044	-1,945659	0,418437
09:32:03,54	0,492024	3,390020	-0,069986	-0,421017	0,202984	-0,244990	0,073560	-2,371212	-1,906826	5,218719	3,793725	0,415318	1,429068	-4,134297	-2,914984	-74,321105	-94,362994	13,279326	0,073560	-2,371212	-1,906826	-180,921432	-1,980719	0,415318	0,073560	-2,371212	-1,906826	-180,921432	-1,980719	0,415318
09:32:03,59	0,492024	3,390020	-0,069986	-0,421017	0,202984	-0,244990	0,082045	-2,372040	-1,907972	5,224741	4,255153	0,403225	1,428385	-4,134265	-2,916543	-74,343427	-94,412262	13,288503	0,082045	-2,372040	-1,907972	-180,980366	-2,185404	0,403225	0,082045	-2,372040	-1,907972	-180,980366	-2,185404	0,403225
09:32:03,64	0,492024	3,390020	-0,069986	-0,421017	0,202984	-0,244990	0,082359	-2,371432	-1,909532	5,139327	4,276777	0,412402	1,432994	-4,127547	-2,916959	-74,363872	-94,437010	13,294812	0,082359	-2,371432	-1,909532	-181,018098	-2,188419	0,412402	0,082359	-2,371432	-1,909532	-181,018098	-2,188419	0,412402
09:32:03,69	0,492024	3,390020	-0,069986	-0,421017	0,202984	-0,244990	0,074236	-2,372064	-1,909948	5,140550	3,849054	0,418711	1,435368	-4,133407	-2,912280	-74,390610	-94,408194	13,292703	0,074236	-2,372064	-1,909948	-181,066508	-1,978495	0,418711	0,074236	-2,372064	-1,909948	-181,066508	-1,978495	0,418711
09:32:03,74	0,492024	3,390020	-0,069986	-0,421017	0,202984	-0,244990	0,078124	-2,377050	-1,905268	5,411402	4,013669	0,416602	1,430020	-4,132897	-2,918512	-74,376623	-94,475453	13,278814	0,078124	-2,377050	-1,905268	-181,187048	-2,119092	0,416602	0,078124	-2,377050	-1,905268	-181,187048	-2,119092	0,416602
09:32:03,79	0,492024	3,390020	-0,069986	-0,421017	0,202984	-0,244990	0,080356	-2,372164	-1,911501	5,106070	4,175479	0,402713	1,431670	-4,133676	-2,921238	-74,425786	-94,476873	13,295637	0,080356	-2,372164	-1,911501	-181,108820	-2,132499	0,402713	0,080356	-2,372164	-1,911501	-181,108820	-2,132499	0,402713
09:32:03,84	0,492024	3,390020	-0,069986	-0,421017	0,202984	-0,244990	0,080207	-2,373983	-1,914226	5,174825	4,125823	0,419536	1,432834	-4,136465	-2,918492	-74,438408	-94,488370	13,317740	0,080207	-2,373983	-1,914226	-181,182823	-2,170395	0,419536	0,080207	-2,373983	-1,914226	-181,182823	-2,170395	0,419536
09:32:03,89	0,492024	3,390020	-0,069986	-0,421017	0,202984	-0,244990	0,082040	-2,376385	-1,911481	5,283477	4,215970	0,441639	1,434600	-4,134332	-2,917343	-74,428451	-94,515881	13,297299	0,082040	-2,376385	-1,911481	-181,262753	-2,224160	0,441639	0,082040	-2,376385	-1,911481	-181,262753	-2,224160	0,441639
09:32:03,94	0,492024	3,390020	-0,069986	-0,421017	0,202984	-0,244990	0,079310	-2,376848	-1,910332	5,288691	4,096372	0,421198	1,430411	-4,128825	-2,917776	-74,442825	-94,520422	13,287967	0,079310	-2,376848	-1,910332	-181,293861	-2,129428	0,421198	0,079310	-2,376848	-1,910332	-181,293861	-2,129428	0,421198
09:32:04,00	0,492024	3,390020	-0,069986	-0,421017	0,202984	-0,244990	0,082970	-2,370619	-1,912754	4,935606	4,211934	0,364477	1,436276	-4,128294	-2,921658	-74,452295	-94,501559	13,292124	0,082970	-2,370619	-1,912754	-181,157983	-2,301231	0,364477	0,082970	-2,370619	-1,912754	-181,157983	-2,301231	0,364477
09:32:04,05	0,492024	3,390020	-0,069986	-0,421017	0,202984	-0,244990	0,082970	-2,370619	-1,912754	4,935606	4,211934	0,364477	1,434403	-4,131024	-2,921276	-74,492731	-94,548581	13,294917	0,082970	-2,370619	-1,912754	-181,157983	-2,301231	0,364477	0,082970	-2,370619	-1,912754	-181,157983	-2,301231	0,364477
09:32:04,10	0,492024	3,390020	-0,069986	-0,421017	0,202984	-0,244990	0,076544	-2,375024	-1,914265	5,133395	3,913224	0,418816	1,421927	-4,124140	-2,918857	-74,174911	-93,992098	13,282643	0,076544	-2,375024	-1,914265	-181,305990	-2,095448	0,418816	0,076544	-2,375024	-1,914265	-181,305990	-2,095448	0,418816
09:32:04,15	0,492024	3,390020	-0,069986	-0,421017	0,202984	-0,244990	0,076820	-2,360778	-1,911846	5,033420	3,924584	0,406542	0,321804	-3,469808	-2,188607	-41,367212	-37,482175	12,619305	0,076820	-2,360778	-1,911846	-180,287622	-2,105768	0,406542	0,076820	-2,360778	-1,911846	-180,287622	-2,105768	0,406542
09:32:04,20	0,492004	3,339937	-0,070002	-0,421010	0,202996	-0,245015	0,060213	-1,080877	-1,181596	3,821446	3,218345	-0,256796	0,135895	-3,355101	-2,016335	-36,054138	-28,092031	12,595351	0,060213	-1,080877	-1,181596	-81,027401	-1,508356	-0,256796	0,060213	-1,080877	-1,181596	-81,027401	-1,508356	-0,256796
09:32:04,25	0,492004	3,339937	-0,070002	-0,421010	0,202996	-0,245015	0,053829	-0,862522	-1,009324	3,255601	2,792554	-0,280750	0,145555	-3,355806	-2,026552	-36,385681	-28,340699	12,627646	0,053829	-0,862522	-1,009324	-64,452346	-1,432994	-0,280750	0,053829	-0,862522	-1,009324	-64,452346	-1,432994	-0,280750
09:32:04,30	0,492004	3,339937	-0,070002	-0,421010	0,202996	-0,245015	0,049609	-0,871240	-1,019541	3,327844	2,410323	-0,248455	0,141639	-3,360478	-2,029704	-36,531135	-28,447826	12,640792	0,049609	-0,871240	-1,019541	-65,064513	-1,483955	-0,248455	0,049609	-0,871240	-1,019541	-65,064513	-1,483955	-0,248455
09:32:04,35	0,492004	3,339937	-0,070002	-0,421010	0,202996	-0,245015	0,055613	-0,870185	-1,022692	3,107456	2,650164	-0,235309	0,147911	-3,366058	-2,036315	-36,607800	-28,512394	12,638946	0,055613	-0,870185	-1,022692	-65,202044	-1,715483	-0,235309	0,055613	-0,870185	-1,022692	-65,202044	-1,715483	-0,235309
09:32:04,40	0,492004	3,339937	-0,070002	-0,421010	0,202996	-0,245015	0,057309	-0,878407	-1,029304	3,440741	2,704254	-0,237155	0,146343	-3,369417	-2,037543	-36,758496	-28,623654	12,632063	0,057309	-0,878407	-1,029304	-65,514172	-1,794540	-0,237155	0,057309	-0,878407	-1,029304	-65,514172	-1,794540	-0,237155
09:32:04,45	0,492004	3,339937	-0,070002	-0,421010	0,202996	-0,245015	0,061003	-0,878727	-1,030532	3,285725	2,821421	-0,244038	0,149165	-3,370428	-2,040650	-36,797210	-28,662792	12,647971	0,061003	-0,878727	-1,030532	-65,694377	-1,967285	-0,244038	0,061003	-0,878727	-1,030532	-65,694377	-1,967285	-0,244038
09:32:04,50	0,492004	3,339937	-0,070002	-0,421010	0,202996	-0,245015	0,060467	-0,881677	-1,033639	3,385837	2,779615	-0,228130	0,148431	-3,369745	-2,044173	-36,862461	-28,640775	12,661155	0,060467	-0,881677	-1,033639	-65,825785	-1,967051	-0,228130	0,060467	-0,881677	-1,033639	-65,825785	-1,967051	-0,228130
09:32:04,55	0,492004	3,339937	-0,070002	-0,421010	0,202996	-0,245015	0,060243	-0,880700	-1,037161	3,321475	2,700433	-0,214946	0,148736	-3,369315	-2,044620	-36,961965	-28,734245	12,645038	0,060243	-0,880700	-1,037161	-65,813454	-2,028624	-0,214946	0,060243	-0,880700	-1,037161	-65,813454	-2,028624	-0,214946
09:32:04,60	0,492004	3,339937	-0,070002	-0,421010	0,202996	-0,245015	0,059717	-0,880749	-1,037609	3,193360	2,633677	-0,231063	0,125176	-3,356156	-2,060322	-36,246332	-27,448701	12,647535	0,059717	-0,880749	-1,037609	-65,945470	-2,054140	-0,231063	0,059717	-0,880749	-1,037609	-65,945470	-2,054140	-0,231063
09:32:04,65	0,492004	3,339937	-0,070002	-0,421010	0,202996	-0,245015	0,060102	-0,853766	-1,053311	3,261364	2,630670	-0,228566	-0,745239	-2,807989	-1,289505	-8,804466	17,523650	12,274675	0,060102	-0,853766	-1,053311	-63,759286	-2,087354	-0,228566	0,060102	-0,853766	-1,053311	-63,759286	-2,087354	-0,228566
09:32:04,70	0,491978	3,289991	-0,069985	-0,421004	0,202998	-0,244997	0,020583	0,174119	-0,282493	2,479469	1,854815	-0,601426	-0,890069	-2,711629	-0,944219	-4,307963	24,755510	12,089078	0,020583	0,174119	-0,282493	16,147774	0,239083	-0,601426	0,020583	0,174119	-0,282493	16,147774	0,239083	-0,601426
09:32:04,75	0,491978	3,289991	-0,069985	-0,421004	0,202998	-0,244997	0,009548	0,347725	0,062793	1,963135	1,559158	-0,787023	-0,880151	-2,722121	-0,935713	-4,540577	24,381322	12,089000	0,009548	0,347725	0,062793	29,259579	0,809661	-0,787023	0,009548	0,347725	0,062793	29,259579	0,809661	-0,787023
09:32:04,80	0,491978	3,289991	-0,069985	-0,421004	0,202998	-0,244997	0,013675	0,333890	0,071298	2,242237	1,759417	-0,787101	-0,880389	-2,722099	-0,932251	-4,601614	24,216021	12,077342	0,013675	0,333890	0,071298	28,452565	0,685934	-0,787101	0,013675	0,333890	0,071298	28,452565	0,685934	-0,787101
09:32:04,85	0,491978	3,289991	-0,069985	-0,421004	0,202998	-0,244997	0,013775	0,334107	0,074760	2,057279	1,794406	-0,798759	-0,873063	-2,718649	-0,929586	-4,698421	24,058343	12,068597	0,013775	0,334107	0,074760	28,284643	0,713076	-0,798759	0,013775	0,334107	0,074760	28,284643	0,713076	-0,798759
09:32:04,90	0,491978	3,289991	-0,069985	-0,421004	0,202998	-0,244997	0,007124	0,329487	0,077426	2,112549	1,443579	-0,807504	-0,869164	-2,719145	-0,931930	-4,774316	23,991234	12,088635	0,007124	0,329487	0,077426	27,977263	0,884317	-0,807504	0,007124	0,329487	0,077426	27,977263	0,884317	-0,807504
09:32:04,95	0,491978	3,289991	-0,069985	-0,421004	0,202998	-0,244997	0,005604	0,325863	0,075082	2,204946	1,332373	-0,787466	-0,874048	-2,724152	-0,929615	-4,835881	23,886247	12,082909	0,005604	0,325863	0,075082	27,785154	0,892422	-0,787466	0,005604	0,325863	0,075082	27,785154	0,892422	-0,787466
09:32:05,00	0,491978	3,289991	-0,069985	-0,421004	0,202998	-0,244997	0,012383	0,327589	0,077397	1,993464	1,684008	-0,793192	-0,869525	-2,727410	-0,930390	-4,889969	23,771259	12,090243	0,012383	0,327589	0,077397	27,709202	0,711980	-0,793192	0,012383	0,327589	0,077397	27,709202	0,711980	-0,793192
09:32:05,05	0,491978	3,289991	-0,069985	-0,421004	0,202998	-0,244997	0,012942	0,322042	0,076621	2,155261	1,723751	-0,785859	-0,870893	-2,726690	-0,933934	-4,966081	23,756968	12,082903	0,012942	0,322042	0,076621	27,435592	0,707807	-0,785859	0,012942	0,322042	0,076621	27,435592	0,707807	-0,785859
09:32:05,10	0,491978	3,289991	-0,069985	-0,421004	0,202998	-0,244997	0,013003	0,323588	0,073077	2,024482	1,668147	-0,793198	-0,866393	-2,722437	-0,933593	-5,025647	23,670749	12,072265	0,013003	0,323588	0,073077	27,426106	0,647425	-0,793198	0,013003	0,323588	0,073077	27,426106	0,647425	-0,793198
09:32:05,15	0,491978	3,289991	-0,069985	-0,421004	0,202998	-0,244997	0,007069	0,321817	0,073418	2,012117	1,351119	-0,803836	-0,865849	-2,731835	-0,933530	-5,045625	23,610337	12,112802	0,007069	0,321817	0,073418	27,274726	0,796192	-0,803836	0,007069	0,321817	0,073418	27,274726	0,796192	-0,803836
09:32:05,20	0,491978	3,289991	-0,069985	-0,421004	0,202998	-0,244997	0,014936	0,316647	0,073482	2,218650	1,773122	-0,763299	-0,863637	-2,728455	-0,937060	-5,086983	23,580039	12,110444	0,014936	0,316647	0,073482	27,075413	0,600613	-0,763299	0,014936	0,316647	0,073482	27,075413	0,600613	-0,763299
09:32:05,25	0,491978	3,289991	-0,069985	-0,421004	0,202998	-0,244997	0,010904	0,316421	0,069951	2,183485	1,542760	-0,765657	-0,863809	-2,729663	-0,935135	-5,148671	23,508847	12,117107	0,010904	0,316421	0,069951	27,022506	0,686808	-0,765657	0,010904	0,316421	0,069951	27,022506	0,686808	-0,765657
09:32:05,30	0,491978	3,289991	-0,069985	-0,421004	0,202998	-0,244997	0,012036	0,315966	0,071876	2,114620	1,583815	-0,758994	-0,868073	-2,727570	-0,937118	-5,195580	23,481777	12,112658	0,012036	0,315966	0,071876	26,917965	0,638973	-0,758994	0,012036	0,315966	0,071876	26,917965	0,638973	-0,758994
09:32:05,35	0,491978	3,289991	-0,069985	-0,421004	0,202998	-0,244997	0,012355	0,320705	0,069893	1,821293	1,573282	-0,763444	-0,864561	-2,727700	-0,937488	-5,190471	23,443242	12,126719	0,012355	0,320705	0,069893	26,996650	0,603447	-0,763444	0,012355	0,320705	0,069893	26,996650	0,603447	-0,763444
09:32:05,40	0,491978	3,289991	-0,069985	-0,421004	0,202998	-0,244997	0,010711	0,317599	0,069523	1,952020	1,511526	-0,749382	-0,867022	-2,734039	-0,938242	-5,236166	23,399077	12,153937	0,010711	0,317599	0,069523	26,883507	0,670684	-0,749382	0,010711	0,317599	0,069523	26,883507	0,670684	-0,749382
09:32:05,45	0,491978	3,289991	-0,069985	-0,421004	0,202998	-0,244997	0,017432	0,316561	0,068769	1,944891	1,843532	-0,722164	-0,862336	-2,728387	-0,939836	-5,210061	23,325608	12,110327	0,017432	0,316561	0,068769	26,794909	0,475085	-0,722164	0,017432	0,316561	0,068769	26,794909	0,475085	-0,722164
09:32:05,50	0,491978	3,289991	-0,069985	-0,421004	0,202998	-0,244997	0,010195	0,315328	0,067176	1,958400	1,526508	-0,765774	-0,861906	-2,728994	-0,939108	-5,303728	23,368444	12,097668	0,010195	0,315328	0,067176	26,711679	0,726229	-0,765774	0,010195	0,315328	0,067176	26,711679	0,726229	-0,765774
09:32:05,55	0,491978	3,289991	-0,069985	-0,421004	0,202998	-0,244997	0,010504	0,314652	0,067903	1,983821	1,440076	-0,778433	-0,860164	-2,726984	-0,940277	-5,288657	23,311711	12,092162	0,010504	0,314652	0,067903	26,684026	0,615487	-0,778433	0,010504	0,314652	0,067903	26,684026	0,615487	-0,778433
09:32:05,61	0,491978	3,289991	-0,069985	-0,421004	0,202998	-0,244997	0,007892	0,314149	0,066734	1,968410	1,345677	-0,783939	-0,862623	-2,729028	-0,939085	-5,337708	23,312811	12,149389	0,007892	0,314149	0,066734	26,629084	0,726119	-0,783939	0,007892	0,314149	0,066734	26,629084	0,726119	-0,783939
09:32:05,66	0,491978	3,289991	-0,069985	-0,421004	0,202998	-0,244997	0,010893	0,315256	0,067926	1,887261	1,458658	-0,726712	-0,862723	-2,732954	-0,942218	-5,360750	23,218840	12,109162	0,010893	0,315256	0,067926	26,634852	0,603584	-0,726712	0,010893	0,315256	0,067926	26,634852	0,603584	-0,726712
09:32:05,71	0,491978	3,289991	-0,069985	-0,421004	0,202998	-0,244997	0,014343	0,313380	0,064793	1,891926	1,665104	-0,766940	-0,862144	-2,730841	-0,941474	-5,356495	23,193339	12,074345	0,014343	0,313380	0,064793	26,492230	0,539183	-0,766940	0,014343	0,313380	0,064793	26,492230	0,539183	-0,766940
09:32:05,76	0,491978	3,289991	-0,069985	-0,421004	0,202998	-0,244997	0,012223	0,313935	0,065538	1,843113	1,571324	-0,801756	-0,859265	-2,735238	-0,940662	-5,387906	23,167494	12,107108	0,012223	0,313935	0,065538	26,486977	0,611786	-0,801756	0,012223	0,313935	0,065538	26,486977	0,611786	-0,801756
09:32:05,81	0,491978	3,289991	-0,069985	-0,421004	0,202998	-0,244997	0,014592	0,309243	0,066349	2,048968	1,680202	-0,768993	-0,855136	-2,736681	-0,944135	-5,377803	23,158734	12,119027	0,014592	0,309243	0,066349	26,324573	0,534741	-0,768993	0,014592	0,309243	0,066349	26,324573	0,534741	-0,768993
09:32:05,86	0,491978	3,289991	-0,069985	-0,421004	0,202998	-0,244997	0,013776	0,304946	0,062876	2,269902	1,650929	-0,757075	-0,862330	-2,731637	-0,944203	-5,422451	23,151218	12,099410	0,013776	0,304946	0,062876	26,208154	0,569479	-0,757075	0,013776	0,304946	0,062876	26,208154	0,569479	-0,757075
09:32:05,91	0,491978	3,289991	-0,069985	-0,421004	0,202998	-0,244997	0,013005	0,313698	0,062809	1,785955	1,575922	-0,776691	-0,859562	-2,733958	-0,944609	-5,501058	23,125199	12,104611	0,013005	0,313698	0,062809	26,411254	0,555006	-0,776691	0,013005	0,313698	0,062809	26,411254	0,555006	-0,776691
09:32:05,96	0,491978	3,289991	-0,069985	-0,421004	0,202998	-0,244997	0,013632	0,310140	0,062402	1,909125	1,553446	-0,771490	-0,858382	-2,731743	-0,945381	-5,496864	23,142496	12,120660	0,013632	0,310140	0,062402	26,255135	0,483332	-0,771490	0,013632	0,310140	0,062402	26,255135	0,483332	-0,771490
09:32:06,01	0,491978	3,289991	-0,069985	-0,421004	0,202998	-0,244997	0,011123	0,310226	0,061630	1,921750	1,417969	-0,755441	-0,861327	-2,729111	-0,946577	-5,478827	23,106821	12,090870	0,011123	0,310226	0,061630	26,274481	0,544801	-0,755441	0,011123	0,310226	0,061630	26,274481	0,544801	-0,755441
09:32:06,06	0,491978	3,289991	-0,069985	-0,421004	0,202998	-0,244997	0,010316	0,314093	0,060435	1,698773	1,409476	-0,785231	-0,854905	-2,732050	-0,946930	-5,498068	23,074731	12,119999	0,010316	0,314093	0,060435	26,355087	0,599637	-0,785231	0,010316	0,314093	0,060435	26,355087	0,599637	-0,785231
09:32:06,11	0,491978	3,289991	-0,069985	-0,421004	0,202998	-0,244997	0,009651	0,307062	0,060081	2,027007	1,374256	-0,756102	-0,857228	-2,737388	-0,949976	-5,482932	23,069374	12,168784	0,009651	0,307062	0,060081	26,131337	0,616654	-0,756102	0,009651	0,307062	0,060081	26,131337	0,616654	-0,756102
09:32:06,16	0,491978	3,289991	-0,069985	-0,421004	0,202998	-0,244997	0,015435	0,306404	0,057035	2,064101	1,690823	-0,707317	-0,851468	-2,735532	-0,946161	-5,542120	23,036396	12,109143	0,015435	0,306404	0,057035	26,116854	0,479157	-0,707317	0,015435	0,306404	0,057035	26,116854	0,479157	-0,707317
09:32:06,21	0,491978	3,289991	-0,069985	-0,421004	0,202998	-0,244997	0,010948	0,302344	0,060850	2,217112	1,422730	-0,766958	-0,857943	-2,737655	-0,945752	-5,534445	23,010485	12,130777	0,010948	0,302344	0,060850	25,951089	0,563293	-0,766958	0,010948	0,302344	0,060850	25,951089	0,563293	-0,766958
09:32:06,26	0,491978	3,289991	-0,069985	-0,421004	0,202998	-0,244997	0,016024	0,306890	0,061259	1,962104	1,706279	-0,745324	-0,853265	-2,729448	-0,947705	-5,519970	23,001830	12,148101	0,016024	0,306890	0,061259	26,052962	0,448385	-0,745324	0,016024	0,306890	0,061259	26,052962	0,448385	-0,745324
09:32:06,31	0,491978	3,289991	-0,069985	-0,421004	0,202998	-0,244997	0,006577	0,306942	0,059306	1,959129	1,231903	-0,728000	-0,856288	-2,739429	-0,948871	-5,570834	22,966910	12,126831	0,006577	0,306942	0,059306	26,054089	0,715591	-0,728000	0,006577	0,306942	0,059306	26,054089	0,715591	-0,728000
09:32:06,36	0,491978	3,289991	-0,069985	-0,421004	0,202998	-0,244997	0,016733	0,304570	0,058140	2,026812	1,733403	-0,749270	-0,854707	-2,733767	-0,949319	-5,635644	22,945695	12,118513	0,016733	0,304570	0,058140	25,935551	0,419880	-0,749270	0,016733	0,304570	0,058140	25,935551	0,419880	-0,749270
09:32:06,41	0,491978	3,289991	-0,069985	-0,421004	0,202998	-0,244997	0,011039	0,306032	0,057693	1,900019	1,391805	-0,757588	-0,850633	-2,731429	-0,953574	-5,625178	22,901049	12,144841	0,011039	0,306032	0,057693	25,923512	0,525245	-0,757588	0,011039	0,306032	0,057693	25,923512	0,525245	-0,757588
09:32:06,46	0,491978	3,289991	-0,069985	-0,421004	0,202998	-0,244997	0,006977	0,303672	0,053437	1,989313	1,211978	-0,731260	-0,858281	-2,735341	-0,952437	-5,642645	22,916133	12,108994	0,006977	0,303672	0,053437	25,827538	0,664270	-0,731260	0,006977	0,303672	0,053437	25,827538	0,664270	-0,731260
09:32:06,51	0,491978	3,289991	-0,069985	-0,421004	0,202998	-0,244997	0,014189	0,308339	0,054574	1,750928	1,564315	-0,767107	-0,851742	-2,734557	-0,953541	-5,611328	22,935724	12,164514	0,014189	0,308339	0,054574	25,955558	0,450492	-0,767107	0,014189	0,308339	0,054574	25,955558	0,450492	-0,767107
09:32:06,56	0,491978	3,289991	-0,069985	-0,421004	0,202998	-0,244997	0,010241	0,303069	0,053470	2,057611	1,376337	-0,711587	-0,856112	-2,736593	-0,953980	-5,716574	22,892735	12,158583	0,010241	0,303069	0,053470	25,848520	0,572444	-0,711587	0,010241	0,303069	0,053470	25,848520	0,572444	-0,711587
09:32:06,61	0,491978	3,289991	-0,069985	-0,421004	0,202998	-0,244997	0,014189	0,305835	0,053032	1,823909	1,512008	-0,717518	-0,853710	-2,733903	-0,952430	-5,692951	22,895005	12,148594	0,014189	0,305835	0,053032	25,831975	0,398157	-0,717518	0,014189	0,305835	0,053032	25,831975	0,398157	-0,717518
09:32:06,66	0,491978	3,289991	-0,069985	-0,421004	0,202998	-0,244997	0,010658	0,305100	0,054581	1,875911	1,347691	-0,727507	-0,854228	-2,739877	-0,953209	-5,668836	22,862195	12,098342	0,010658	0,305100	0,054581	25,826271	0,511067	-0,727507	0,010658	0,305100	0,054581	25,826271	0,511067	-0,727507
09:32:06,71	0,491978	3,289991	-0,069985	-0,421004	0,202998	-0,244997	0,016091	0,302562	0,053803	1,991535	1,667497	-0,777759	-0,853702	-2,733978	-0,955506	-5,670724	22,869020	12,178467	0,016091	0,302562	0,053803	25,742655	0,404381	-0,777759	0,016091	0,302562	0,053803	25,742655	0,404381	-0,777759
09:32:06,76	0,491978	3,289991	-0,069985	-0,421004	0,202998	-0,244997	0,010719	0,305055	0,051505	1,866846	1,383133	-0,697634	-0,855561	-2,742915	-0,953207	-5,727755	22,809335	12,120798	0,010719	0,305055	0,051505	25,813696	0,541677	-0,697634	0,010719	0,305055	0,051505	25,813696	0,541677	-0,697634
09:32:06,81	0,491978	3,289991	-0,069985	-0,421004	0,202998	-0,244997	0,019388	0,302197	0,053804	1,935280	1,814384	-0,755303	-0,858607	-2,739742	-0,953635	-5,775734	22,838593	12,122433	0,019388	0,302197	0,053804	25,657744	0,292395	-0,755303	0,019388	0,302197	0,053804	25,657744	0,292395	-0,755303
09:32:06,86	0,491978	3,289991	-0,069985	-0,421004	0,202998	-0,244997	0,018164	0,306422	0,053376	1,716948	1,694518	-0,753668	-0,856790	-2,738271	-0,951690	-5,746149	22,817633	12,111116	0,018164	0,306422	0,053376	25,771045	0,268671	-0,753668	0,018164	0,306422	0,053376	25,771045	0,268671	-0,753668
09:32:06,91	0,491978	3,289991	-0,069985	-0,421004	0,202998	-0,244997	0,015981	0,305583	0,055321	1,757186	1,617117	-0,764985	-0,853277	-2,738547	-0,955540	-5,747941	22,827709	12,153128	0,015981	0,305583	0,055321	25,745468	0,362615	-0,764985	0,015981	0,305583	0,055321	25,745468	0,362615	-0,764985
09:32:06,96	0,491978	3,289991	-0,069985	-0,421004	0,202998	-0,244997	0,014463	0,302403	0,051471	1,930389	1,531605	-0,722973	-0,855149	-2,735820	-0,955581	-5,780551	22,796551	12,138035	0,014463	0,302403	0,051471	25,669021	0,396245	-0,722973	0,014463	0,302403	0,051471	25,669021	0,396245	-0,722973
09:32:07,01	0,491978	3,289991	-0,069985	-0,421004	0,202998	-0,244997	0,013038	0,305388	0,051430	1,731888	1,444815	-0,738066	-0,852252	-2,735427	-0,957519	-5,790226	22,776803	12,148930	0,013038	0,305388	0,051430	25,704831	0,421359	-0,738066	0,013038	0,305388	0,051430	25,704831	0,421359	-0,738066
09:32:07,06	0,491978	3,289991	-0,069985	-0,421004	0,202998	-0,244997	0,011249	0,303076	0,049493	1,830188	1,353296	-0,727171	-0,853421	-2,737878	-0,957896	-5,801604	22,808182	12,159406	0,011249	0,303076	0,049493	25,621616	0,470256	-0,727171	0,011249	0,303076	0,049493	25,621616	0,470256	-0,727171
09:32:07,11	0,491978	3,289991	-0,069985	-0,421004	0,202998	-0,244997	0,013956	0,302863	0,049116	1,862735	1,468522	-0,716695	-0,851033	-2,742031	-0,960208	-5,780787	22,768565	12,144592	0,013956	0,302863	0,049116	25,637465	0,372975	-0,716695	0,013956	0,302863	0,049116	25,637465	0,372975	-0,716695
09:32:07,16	0,491978	3,289991	-0,069985	-0,421004	0,202998	-0,244997	0,016358	0,298717	0,046803	2,054396	1,631271	-0,731510	-0,849332	-2,742876	-0,954807	-5,812323	22,718616	12,101437	0,016358	0,298717	0,046803	25,503711	0,347154	-0,731510	0,016358	0,298717	0,046803	25,503711	0,347154	-0,731510
09:32:07,21	0,491978	3,289991	-0,069985	-0,421004	0,202998	-0,244997	0,016240	0,296822	0,052204	2,093920	1,622776	-0,774665	-0,856410	-2,737624	-0,954807	-5,805371	22,740351	12,140378	0,016240	0,296822	0,052204	25,394463	0,347956	-0,774665	0,016240	0,296822	0,052204	25,394463	0,347956	-0,774665
09:32:07,26	0,491978	3,289991	-0,069985	-0,421004	0,202998	-0,244997	0,015231	0,305577	0,052204	1,660946	1,565465	-0,735723	-0,850561	-2,735474	-0,955988	-5,812708	22,723492	12,127427	0,015231	0,305577	0,052204	25,648777	0,369845	-0,735723	0,015231	0,305577	0,052204	25,648777	0,369845	-0,735723
09:32:07,31	0,491978	3,289991	-0,069985	-0,421004	0,202998	-0,244997	0,010444	0,301587	0,051024	1,850159	1,318623	-0,748674	-0,852394	-2,738669	-0,958695	-5,832866	22,689396	12,141934	0,010444	0,301587	0,051024	25,524772	0,498773	-0,748674	0,010444	0,301587	0,051024	25,524772	0,498773	-0,748674
09:32:07,36	0,491978	3,289991	-0,069985	-0,421004	0,202998	-0,244997	0,014127	0,301577	0,048316	1,811071	1,509740	-0,734167	-0,850019	-2,740856	-0,961372	-5,832085	22,724352	12,183521	0,014127	0,301577	0,048316	25,484900	0,400759	-0,734167	0,014127	0,301577	0,048316	25,484900	0,400759	-0,734167
09:32:07,41	0,491978	3,289991	-0,069985	-0,421004	0,202998	-0,244997	0,014834	0,298427	0,045640	2,005565	1,529715	-0,692580	-0,848531	-2,736168	-0,959565	-5,816125	22,710976	12,145232	0,014834	0,298427	0,045640	25,432073	0,365216	-0,692580	0,014834	0,298427	0,045640	25,432073	0,365216	-0,692580
09:32:07,46	0,491978	3,289991	-0,069985	-0,421004	0,202998	-0,244997	0,010031	0,299482	0,047446	1,947073	1,300430	-0,730869	-0,845912	-2,739405	-0,955955	-5,842122	22,702641	12,156333	0,010031	0,299482	0,047446	25,456441	0,513025	-0,730869	0,010031	0,299482	0,047446	25,456441	0,513025	-0,730869
09:32:07,51	0,491978	3,289991	-0,069985	-0,421004	0,202998	-0,244997	0,011524	0,295596	0,051056	2,128974	1,359754	-0,719769	-0,851860	-2,741292	-0,959088	-5,850238	22,644720	12,130933	0,011524	0,295596	0,051056	25,333222	0,455096	-0,719769	0,011524	0,295596	0,051056	25,333222	0,455096	-0,719769
09:32:07,56	0,491978	3,289991	-0,069985	-0,421004	0,202998	-0,244997	0,016132	0,299803	0,047923	1,855976	1,621294	-0,745168	-0,857243	-2,740433	-0,959868	-5,880257	22,642541	12,159915	0,016132	0,299803	0,047923	25,390495	0,354919	-0,745168	0,016132	0,299803	0,047923	25,390495	0,354919	-0,745168
09:32:07,61	0,491978	3,289991	-0,069985	-0,421004	0,202998	-0,244997	0,018080	0,304894	0,047143	1,574313	1,697671	-0,716186	-0,852566	-2,734447	-0,958720	-5,875615	22,621099	12,160178	0,018080	0,304894	0,047143	25,508528	0,278395	-0,716186	0,018080	0,304894	0,047143	25,508528	0,278395	-0,716186
09:32:07,66	0,491978	3,289991	-0,069985	-0,421004	0,202998	-0,244997	0,010557	0,303837	0,048292	1,613050	1,321206	-0,715924	-0,852529	-2,737318	-0,959907	-5,889009	22,679552	12,123729	0,010557	0,303837	0,048292	25,464259	0,492502	-0,715924	0,010557	0,303837	0,048292	25,464259	0,492502	-0,715924
09:32:07,71	0,491978	3,289991	-0,069985	-0,421004	0,202998	-0,244997	0,012865	0,303916	0,049061	1,603475	1,407933	-0,716187	-0,853788	-2,736407	-0,957950	-5,907216	22,633014	12,159914	0,012865	0,303916	0,049061	25,460862	0,397997	-0,716187	0,012865	0,303916	0,049061	25,460862	0,397997	-0,716187
09:32:07,76	0,491978	3,289991	-0,069985	-0,421004	0,202998	-0,244997	0,012865	0,303916	0,049061	1,603475	1,407933	-0,716187	-0,851880	-2,737194	-0,959082	-5,848707	22,654267	12,160895	0,012865	0,303916	0,049061	25,460862	0,397997	-0,716187	0,012865	0,303916	0,049061	25,460862	0,397997	-0,716187
09:32:07,81	0,491978	3,289991	-0,069985	-0,421004	0,202998	-0,244997	0,012593	0,301870	0,047929	1,757525	1,433814	-0,715206	-0,850727	-2,741058	-0,960615	-5,866516	22,655679	12,176218	0,012593	0,301870	0,047929	25,454305	0,445258	-0,715206	0,012593	0,301870	0,047929	25,454305	0,445258	-0,715206
09:32:07,86	0,491978	3,289991	-0,069985	-0,421004	0,202998	-0,244997	0,015363	0,298939	0,046396	1,902221	1,561731	-0,699883	-0,856838	-2,742316	-0,962239	-5,950978	22,591294	12,140852	0,015363	0,298939	0,046396	25,368969	0,355721	-0,699883	0,015363	0,298939	0,046396	25,368969	0,355721	-0,699883
09:32:07,91	0,491978	3,289991	-0,069985	-0,421004	0,202998	-0,244997	0,019508	0,303602	0,044773	1,561774	1,736320	-0,735249	-0,848462	-2,743713	-0,961425	-5,912556	22,638718	12,142722	0,019508	0,303602	0,044773	25,394539	0,204924	-0,735249	0,019508	0,303602	0,044773	25,394539	0,204924	-0,735249
09:32:07,96	0,491978	3,289991	-0,069985	-0,421004	0,202998	-0,244997	0,016530	0,295650	0,045587	2,035564	1,590990	-0,733379	-0,846723	-2,741626	-0,960257	-5,908515	22,601531	12,151079	0,016530	0,295650	0,045587	25,244090	0,293421	-0,733379	0,016530	0,295650	0,045587	25,244090	0,293421	-0,733379
09:32:08,01	0,491978	3,289991	-0,069985	-0,421004	0,202998	-0,244997	0,011733	0,297229	0,045547	1,881218	1,344292	-0,738990	-0,852142	-2,742953	-0,962598	-5,948343	22,566981	12,165208	0,011733	0,297229	0,045547	25,213661	0,423232	-0,738990	0,011733	0,297229	0,045547	25,213661	0,423232	-0,738990
09:32:08,06	0,491978	3,289991	-0,069985	-0,421004	0,202998	-0,244997	0,011733	0,297229	0,045547	1,881218	1,344292	-0,738990	-0,844991	-2,735904	-0,963790	-5,899492	22,583419	12,129478	0,011733	0,297229	0,045547	25,213661	0,423232	-0,738990	0,011733	0,297229	0,045547	25,213661	0,423232	-0,738990
09:32:08,11	0,491978	3,289991	-0,069985	-0,421004	0,202998	-0,244997	0,008031	0,296549	0,043221	1,947449	1,188047	-0,746623	-0,845706	-2,736940	-0,962613	-5,955255	22,576515	12,172443	0,008031	0,296549	0,043221	25,226559	0,557586	-0,746623	0,008031	0,296549	0,043221	25,226559	0,557586	-0,746623
09:32:08,16	0,491978	3,289991	-0,069985	-0,421004	0,202998	-0,244997	0,009286	0,296649	0,044398	1,908384	1,208461	-0,703658	-0,853364	-2,741671	-0,959514	-5,976352	22,578764	12,159130	0,009286	0,296649	0,044398	25,195352	0,479491	-0,703658	0,009286	0,296649	0,044398	25,195352	0,479491	-0,703658
09:32:08,21	0,491978	3,289991	-0,069985	-0,421004	0,202998	-0,244997	0,017213	0,300916	0,047498	1,677890	1,601240	-0,716971	-0,848604	-2,737538	-0,959896	-5,940663	22,573589	12,160266	0,017213	0,300916	0,047498	25,299831	0,250046	-0,716971	0,017213	0,300916	0,047498	25,299831	0,250046	-0,716971
09:32:08,26	0,491978	3,289991	-0,069985	-0,421004	0,202998	-0,244997	0,011253	0,298861	0,047115	1,798142	1,324835	-0,715835	-0,848720	-2,740949	-0,961480	-5,995770	22,551021	12,136322	0,011253	0,298861	0,047115	25,258722	0,441472	-0,715835	0,011253	0,298861	0,047115	25,258722	0,441472	-0,715835
09:32:08,31	0,491978	3,289991	-0,069985	-0,421004	0,202998	-0,244997	0,014265	0,297256	0,045531	1,834510	1,445012	-0,739779	-0,849248	-2,742073	-0,964202	-5,961122	22,530889	12,107648	0,014265	0,297256	0,045531	25,169088	0,325216	-0,739779	0,014265	0,297256	0,045531	25,169088	0,325216	-0,739779
09:32:08,36	0,491978	3,289991	-0,069985	-0,421004	0,202998	-0,244997	0,015502	0,297150	0,042809	1,839879	1,549433	-0,768453	-0,848070	-2,741188	-0,965342	-5,957393	22,545040	12,143008	0,015502	0,297150	0,042809	25,166184	0,332495	-0,768453	0,015502	0,297150	0,042809	25,166184	0,332495	-0,768453
09:32:08,41	0,491978	3,289991	-0,069985	-0,421004	0,202998	-0,244997	0,014147	0,296573	0,041669	1,884041	1,475122	-0,733093	-0,849426	-2,739535	-0,964216	-6,023174	22,501639	12,141620	0,014147	0,296573	0,041669	25,164994	0,364559	-0,733093	0,014147	0,296573	0,041669	25,164994	0,364559	-0,733093
09:32:08,46	0,491978	3,289991	-0,069985	-0,421004	0,202998	-0,244997	0,013393	0,298574	0,042795	1,709499	1,400630	-0,734481	-0,850424	-2,740904	-0,962246	-5,955672	22,523222	12,130352	0,013393	0,298574	0,042795	25,147551	0,349282	-0,734481	0,013393	0,298574	0,042795	25,147551	0,349282	-0,734481
09:32:08,51	0,491978	3,289991	-0,069985	-0,421004	0,202998	-0,244997	0,015079	0,298754	0,044766	1,752580	1,535950	-0,745749	-0,850561	-2,738916	-0,961904	-6,014525	22,516635	12,116274	0,015079	0,298754	0,044766	25,204763	0,352279	-0,745749	0,015079	0,298754	0,044766	25,204763	0,352279	-0,745749
09:32:08,56	0,491978	3,289991	-0,069985	-0,421004	0,202998	-0,244997	0,013425	0,299867	0,045108	1,659581	1,402297	-0,759828	-0,846289	-2,742325	-0,962226	-5,956739	22,534016	12,140891	0,013425	0,299867	0,045108	25,199123	0,348421	-0,759828	0,013425	0,299867	0,045108	25,199123	0,348421	-0,759828
09:32:08,61	0,491978	3,289991	-0,069985	-0,421004	0,202998	-0,244997	0,014242	0,294462	0,044785	1,984550	1,486116	-0,735210	-0,844602	-2,743980	-0,964142	-5,981443	22,509992	12,180348	0,014242	0,294462	0,044785	25,099854	0,368133	-0,735210	0,014242	0,294462	0,044785	25,099854	0,368133	-0,735210
09:32:08,66	0,491978	3,289991	-0,069985	-0,421004	0,202998	-0,244997	0,014831	0,292174	0,042870	2,070401	1,507362	-0,695753	-0,851647	-2,740782	-0,961472	-5,983551	22,544771	12,145200	0,014831	0,292174	0,042870	25,006048	0,343142	-0,695753	0,014831	0,292174	0,042870	25,006048	0,343142	-0,695753
09:32:08,71	0,491978	3,289991	-0,069985	-0,421004	0,202998	-0,244997	0,015584	0,299874	0,045539	1,699039	1,527308	-0,730901	-0,846338	-2,740360	-0,964181	-5,964789	22,517642	12,141922	0,015584	0,299874	0,045539	25,239178	0,303970	-0,730901	0,015584	0,299874	0,045539	25,239178	0,303970	-0,730901
09:32:08,76	0,491978	3,289991	-0,069985	-0,421004	0,202998	-0,244997	0,012564	0,295488	0,042830	1,913041	1,400102	-0,734179	-0,847695	-2,740285	-0,963818	-6,020601	22,438637	12,144366	0,012564	0,295488	0,042830	25,108813	0,413802	-0,734179	0,012564	0,295488	0,042830	25,108813	0,413802	-0,734179
09:32:08,81	0,491978	3,289991	-0,069985	-0,421004	0,202998	-0,244997	0,013178	0,296700	0,043193	1,753665	1,423160	-0,731735	-0,849485	-2,744495	-0,964612	-6,051167	22,459725	12,120679	0,013178	0,296700	0,043193	25,044618	0,388718	-0,731735	0,013178	0,296700	0,043193	25,044618	0,388718	-0,731735
09:32:08,86	0,491978	3,289991	-0,069985	-0,421004	0,202998	-0,244997	0,017719	0,296145	0,042399	1,785496	1,622283	-0,755422	-0,848198	-2,738010	-0,964980	-5,999437	22,518959	12,152524	0,017719	0,296145	0,042399	25,032895	0,231364	-0,755422	0,017719	0,296145	0,042399	25,032895	0,231364	-0,755422
09:32:08,91	0,491978	3,289991	-0,069985	-0,421004	0,202998	-0,244997	0,011459	0,298273	0,042032	1,751992	1,311943	-0,723578	-0,849545	-2,741976	-0,960722	-6,073552	22,453264	12,152614	0,011459	0,298273	0,042032	25,166455	0,412438	-0,723578	0,011459	0,298273	0,042032	25,166455	0,412438	-0,723578
09:32:08,96	0,491978	3,289991	-0,069985	-0,421004	0,202998	-0,244997	0,015567	0,297456	0,046289	1,700546	1,494240	-0,723487	-0,845883	-2,742267	-0,964201	-6,018591	22,476203	12,136110	0,015567	0,297456	0,046289	25,050843	0,272228	-0,723487	0,015567	0,297456	0,046289	25,050843	0,272228	-0,723487
09:32:09,01	0,491978	3,289991	-0,069985	-0,421004	0,202998	-0,244997	0,013988	0,294140	0,042810	1,920326	1,448278	-0,739991	-0,849515	-2,741747	-0,963413	-6,055843	22,469437	12,183697	0,013988	0,294140	0,042810	25,010315	0,350190	-0,739991	0,013988	0,294140	0,042810	25,010315	0,350190	-0,739991
09:32:09,06	0,491978	3,289991	-0,069985	-0,421004	0,202998	-0,244997	0,015354	0,297545	0,043599	1,718788	1,490413	-0,692404	-0,850148	-2,745557	-0,966140	-6,073100	22,439765	12,164529	0,015354	0,297545	0,043599	25,076058	0,285122	-0,692404	0,015354	0,297545	0,043599	25,076058	0,285122	-0,692404
09:32:09,11	0,491978	3,289991	-0,069985	-0,421004	0,202998	-0,244997	0,018970	0,296188	0,040871	1,755015	1,678341	-0,711572	-0,849530	-2,741898	-0,963048	-6,061983	22,453194	12,153923	0,018970	0,296188	0,040871	25,005777	0,189187	-0,711572	0,018970	0,296188	0,040871	25,005777	0,189187	-0,711572
09:32:09,16	0,491978	3,289991	-0,069985	-0,421004	0,202998	-0,244997	0,015492	0,297483	0,043963	1,704875	1,500387	-0,722178	-0,850169	-2,740237	-0,963473	-6,082670	22,452458	12,130280	0,015492	0,297483	0,043963	25,057278	0,284273	-0,722178	0,015492	0,297483	0,043963	25,057278	0,284273	-0,722178
09:32:09,21	0,491978	3,289991	-0,069985	-0,421004	0,202998	-0,244997	0,014373	0,298866	0,043539	1,621944	1,424663	-0,745821	-0,843024	-2,738064	-0,962663	-6,038984	22,446607	12,145244	0,014373	0,298866	0,043539	25,082964	0,296374	-0,745821	0,014373	0,298866	0,043539	25,082964	0,296374	-0,745821
09:32:09,26	0,491978	3,289991	-0,069985	-0,421004	0,202998	-0,244997	0,008919	0,293765	0,044348	1,904007	1,181795	-0,730857	-0,852480	-2,744050	-0,963445	-6,054340	22,404855	12,132327	0,008919	0,293765	0,044348	24,964546	0,481673	-0,730857	0,008919	0,293765	0,044348	24,964546	0,481673	-0,730857
09:32:09,31	0,491978	3,289991	-0,069985	-0,421004	0,202998	-0,244997	0,018831	0,298961	0,043567	1,589974	1,704784	-0,743774	-0,851248	-2,741212	-0,966614	-6,064482	22,422718	12,159792	0,018831	0,298961	0,043567	25,058405	0,226588	-0,743774	0,018831	0,298961	0,043567	25,058405	0,226588	-0,743774
09:32:09,36	0,491978	3,289991	-0,069985	-0,421004	0,202998	-0,244997	0,015756	0,299313	0,040398	1,582044	1,527212	-0,716309	-0,851278	-2,745293	-0,967254	-6,078215	22,393199	12,154728	0,015756	0,299313	0,040398	25,078145	0,290340	-0,716309	0,015756	0,299313	0,040398	25,078145	0,290340	-0,716309
09:32:09,41	0,491978	3,289991	-0,069985	-0,421004	0,202998	-0,244997	0,019306	0,297298	0,039758	1,654402	1,714678	-0,721373	-0,849744	-2,735941	-0,965801	-6,125564	22,420430	12,185119	0,019306	0,297298	0,039758	24,992313	0,199131	-0,721373	0,019306	0,297298	0,039758	24,992313	0,199131	-0,721373
09:32:09,46	0,491978	3,289991	-0,069985	-0,421004	0,202998	-0,244997	0,010440	0,300646	0,041210	1,480205	1,199023	-0,690982	-0,850836	-2,740062	-0,962692	-6,110107	22,432458	12,153583	0,010440	0,300646	0,041210	25,080948	0,379459	-0,690982	0,010440	0,300646	0,041210	25,080948	0,379459	-0,690982
09:32:09,51	0,491978	3,289991	-0,069985	-0,421004	0,202998	-0,244997	0,014555	0,299532	0,044319	1,556323	1,420344	-0,722518	-0,842637	-2,740467	-0,966546	-6,112371	22,401924	12,180556	0,014555	0,299532	0,044319	25,069549	0,277800	-0,722518	0,014555	0,299532	0,044319	25,069549	0,277800	-0,722518
09:32:09,56	0,491978	3,289991	-0,069985	-0,421004	0,202998	-0,244997	0,010806	0,292229	0,040465	1,908502	1,238719	-0,695545	-0,843750	-2,740594	-0,966557	-6,084439	22,397424	12,150849	0,010806	0,292229	0,040465	24,848444	0,390446	-0,695545	0,010806	0,292229	0,040465	24,848444	0,390446	-0,695545
09:32:09,61	0,491978	3,289991	-0,069985	-0,421004	0,202998	-0,244997	0,014468	0,296303	0,040835	1,686584	1,396422	-0,696277	-0,847215	-2,745274	-0,968092	-6,066113	22,410238	12,145867	0,014468	0,296303	0,040835	24,946369	0,260718	-0,696277	0,014468	0,296303	0,040835	24,946369	0,260718	-0,696277
09:32:09,66	0,491978	3,289991	-0,069985	-0,421004	0,202998	-0,244997	0,014468	0,296303	0,040835	1,686584	1,396422	-0,696277	-0,847406	-2,742849	-0,964603	-6,139875	22,381115	12,192347	0,014468	0,296303	0,040835	24,946369	0,260718	-0,696277	0,014468	0,296303	0,040835	24,946369	0,260718	-0,696277
09:32:09,71	0,491978	3,289991	-0,069985	-0,421004	0,202998	-0,244997	0,015253	0,295168	0,042409	1,723896	1,456557	-0,683754	-0,845506	-2,742890	-0,964996	-6,094905	22,418505	12,154883	0,015253	0,295168	0,042409	24,894557	0,259182	-0,683754	0,015253	0,295168	0,042409	24,894557	0,259182	-0,683754
09:32:09,76	0,491978	3,289991	-0,069985	-0,421004	0,202998	-0,244997	0,014339	0,293501	0,042015	1,865415	1,429285	-0,721218	-0,844967	-2,740724	-0,966553	-6,096286	22,383284	12,164821	0,014339	0,293501	0,042015	24,905263	0,303650	-0,721218	0,014339	0,293501	0,042015	24,905263	0,303650	-0,721218
09:32:09,81	0,491978	3,289991	-0,069985	-0,421004	0,202998	-0,244997	0,012194	0,294118	0,040458	1,802140	1,334143	-0,711280	-0,842620	-2,742229	-0,964622	-6,102910	22,359842	12,138920	0,012194	0,294118	0,040458	24,890421	0,376916	-0,711280	0,012194	0,294118	0,040458	24,890421	0,376916	-0,711280
09:32:09,86	0,491978	3,289991	-0,069985	-0,421004	0,202998	-0,244997	0,012323	0,291332	0,042389	1,923387	1,346862	-0,737181	-0,844336	-2,746462	-0,966128	-6,088418	22,374501	12,173149	0,012323	0,291332	0,042389	24,792984	0,379468	-0,737181	0,012323	0,291332	0,042389	24,792984	0,379468	-0,737181
09:32:09,91	0,491978	3,289991	-0,069985	-0,421004	0,202998	-0,244997	0,016847	0,290703	0,040883	1,976083	1,587325	-0,702952	-0,849110	-2,746589	-0,967724	-6,117145	22,372863	12,144448	0,016847	0,290703	0,040883	24,796233	0,264806	-0,702952	0,016847	0,290703	0,040883	24,796233	0,264806	-0,702952
09:32:09,96	0,491978	3,289991	-0,069985	-0,421004	0,202998	-0,244997	0,019344	0,294773	0,039287	1,748627	1,693114	-0,731653	-0,845661	-2,739274	-0,966996	-6,134714	22,353354	12,125861	0,019344	0,294773	0,039287	24,888323	0,174575	-0,731653	0,019344	0,294773	0,039287	24,888323	0,174575	-0,731653
09:32:10,01	0,491978	3,289991	-0,069985	-0,421004	0,202998	-0,244997	0,011285	0,295444	0,040015	1,688063	1,268563	-0,750240	-0,849807	-2,738253	-0,966601	-6,147115	22,375095	12,154951	0,011285	0,295444	0,040015	24,880420	0,382688	-0,750240	0,011285	0,295444	0,040015	24,880420	0,382688	-0,750240
09:32:10,06	0,491978	3,289991	-0,069985	-0,421004	0,202998	-0,244997	0,012474	0,299545	0,040410	1,487454	1,308757	-0,721150	-0,842074	-2,744418	-0,968501	-6,118778	22,353994	12,145871	0,012474	0,299545	0,040410	25,001717	0,329582	-0,721150	0,012474	0,299545	0,040410	25,001717	0,329582	-0,721150
09:32:10,11	0,491978	3,289991	-0,069985	-0,421004	0,202998	-0,244997	0,013947	0,289766	0,038510	1,991867	1,420453	-0,730230	-0,846300	-2,740386	-0,969318	-6,145445	22,326836	12,140795	0,013947	0,289766	0,038510	24,738463	0,325633	-0,730230	0,013947	0,289766	0,038510	24,738463	0,325633	-0,730230
09:32:10,16	0,491978	3,289991	-0,069985	-0,421004	0,202998	-0,244997	0,012568	0,295441	0,037693	1,659866	1,339236	-0,735306	-0,847492	-2,742431	-0,966565	-6,160444	22,335627	12,182652	0,012568	0,295441	0,037693	24,852022	0,352659	-0,735306	0,012568	0,295441	0,037693	24,852022	0,352659	-0,735306
09:32:10,21	0,491978	3,289991	-0,069985	-0,421004	0,202998	-0,244997	0,014935	0,295451	0,040446	1,659491	1,444941	-0,693449	-0,846930	-2,742620	-0,966603	-6,183982	22,352402	12,144763	0,014935	0,295451	0,040446	24,852385	0,272545	-0,693449	0,014935	0,295451	0,040446	24,852385	0,272545	-0,693449
09:32:10,26	0,491978	3,289991	-0,069985	-0,421004	0,202998	-0,244997	0,014818	0,294870	0,040408	1,692480	1,410062	-0,731338	-0,847347	-2,744937	-0,968874	-6,104026	22,355111	12,164374	0,014818	0,294870	0,040408	24,839737	0,246885	-0,731338	0,014818	0,294870	0,040408	24,839737	0,246885	-0,731338
09:32:10,31	0,491978	3,289991	-0,069985	-0,421004	0,202998	-0,244997	0,017032	0,294073	0,038137	1,776240	1,593125	-0,711727	-0,846269	-2,748655	-0,968106	-6,143280	22,298165	12,152431	0,017032	0,294073	0,038137	24,860945	0,256081	-0,711727	0,017032	0,294073	0,038137	24,860945	0,256081	-0,711727
09:32:10,36	0,491978	3,289991	-0,069985	-0,421004	0,202998	-0,244997	0,019713	0,291279	0,038906	1,852543	1,727000	-0,723670	-0,845659	-2,748720	-0,968888	-6,143791	22,327924	12,144271	0,019713	0,291279	0,038906	24,717980	0,179520	-0,723670	0,019713	0,291279	0,038906	24,717980	0,179520	-0,723670
09:32:10,41	0,491978	3,289991	-0,069985	-0,421004	0,202998	-0,244997	0,019464	0,290719	0,038123	1,907196	1,698735	-0,731830	-0,851602	-2,746420	-0,968521	-6,155632	22,308828	12,147717	0,019464	0,290719	0,038123	24,728649	0,170793	-0,731830	0,019464	0,290719	0,038123	24,728649	0,170793	-0,731830
09:32:10,46	0,491978	3,289991	-0,069985	-0,421004	0,202998	-0,244997	0,020444	0,297016	0,038490	1,557304	1,748976	-0,728384	-0,845233	-2,740458	-0,965845	-6,202287	22,321672	12,139274	0,020444	0,297016	0,038490	24,873057	0,144124	-0,728384	0,020444	0,297016	0,038490	24,873057	0,144124	-0,728384
09:32:10,51	0,491978	3,289991	-0,069985	-0,421004	0,202998	-0,244997	0,017040	0,295728	0,038060	1,578415	1,545232	-0,747044	-0,844540	-2,742510	-0,970472	-6,155350	22,338472	12,146806	0,017040	0,295728	0,038060	24,793080	0,207572	-0,747044	0,017040	0,295728	0,038060	24,793080	0,207572	-0,747044
09:32:10,56	0,491978	3,289991	-0,069985	-0,421004	0,202998	-0,244997	0,017040	0,295728	0,038060	1,578415	1,545232	-0,747044	-0,842222	-2,742920	-0,967727	-6,156910	22,282642	12,172774	0,017040	0,295728	0,038060	24,793080	0,207572	-0,747044	0,017040	0,295728	0,038060	24,793080	0,207572	-0,747044
09:32:10,61	0,491978	3,289991	-0,069985	-0,421004	0,202998	-0,244997	0,012723	0,290643	0,039284	1,865396	1,359462	-0,703327	-0,849246	-2,749162	-0,969638	-6,145555	22,278985	12,186098	0,012723	0,290643	0,039284	24,680848	0,360720	-0,703327	0,012723	0,290643	0,039284	24,680848	0,360720	-0,703327
09:32:10,66	0,491978	3,289991	-0,069985	-0,421004	0,202998	-0,244997	0,021640	0,293604	0,037373	1,713897	1,834829	-0,690003	-0,851073	-2,747089	-0,965792	-6,175392	22,270659	12,164410	0,021640	0,293604	0,037373	24,761845	0,136072	-0,690003	0,021640	0,293604	0,037373	24,761845	0,136072	-0,690003
09:32:10,71	0,491978	3,289991	-0,069985	-0,421004	0,202998	-0,244997	0,020759	0,296224	0,041219	1,555574	1,767332	-0,711691	-0,849988	-2,739903	-0,967776	-6,211098	22,316837	12,173561	0,020759	0,296224	0,041219	24,809122	0,137746	-0,711691	0,020759	0,296224	0,041219	24,809122	0,137746	-0,711691
09:32:10,76	0,491978	3,289991	-0,069985	-0,421004	0,202998	-0,244997	0,013993	0,298877	0,039236	1,439745	1,361477	-0,702540	-0,845276	-2,745899	-0,970863	-6,210176	22,279719	12,159630	0,013993	0,298877	0,039236	24,901572	0,263039	-0,702540	0,013993	0,298877	0,039236	24,901572	0,263039	-0,702540
09:32:10,81	0,491978	3,289991	-0,069985	-0,421004	0,202998	-0,244997	0,016830	0,291798	0,036149	1,776162	1,528391	-0,716471	-0,846896	-2,743658	-0,968894	-6,143209	22,294042	12,167946	0,016830	0,291798	0,036149	24,682297	0,207199	-0,716471	0,016830	0,291798	0,036149	24,682297	0,207199	-0,716471
09:32:10,86	0,491978	3,289991	-0,069985	-0,421004	0,202998	-0,244997	0,015699	0,294322	0,038117	1,690821	1,520407	-0,708155	-0,851717	-2,745807	-0,969705	-6,198148	22,289330	12,153166	0,015699	0,294322	0,038117	24,795061	0,288008	-0,708155	0,015699	0,294322	0,038117	24,795061	0,288008	-0,708155
09:32:10,91	0,491978	3,289991	-0,069985	-0,421004	0,202998	-0,244997	0,019971	0,297422	0,037306	1,498022	1,697298	-0,722935	-0,844112	-2,746083	-0,969695	-6,210841	22,255017	12,158310	0,019971	0,297422	0,037306	24,845685	0,129593	-0,722935	0,019971	0,297422	0,037306	24,845685	0,129593	-0,722935
09:32:10,96	0,491978	3,289991	-0,069985	-0,421004	0,202998	-0,244997	0,016407	0,290698	0,037316	1,811637	1,518148	-0,717791	-0,842345	-2,747477	-0,968896	-6,223144	22,282912	12,183168	0,016407	0,290698	0,037316	24,631421	0,230195	-0,717791	0,016407	0,290698	0,037316	24,631421	0,230195	-0,717791
09:32:11,01	0,491978	3,289991	-0,069985	-0,421004	0,202998	-0,244997	0,016731	0,288471	0,038115	1,945450	1,510395	-0,692933	-0,850025	-2,742054	-0,970513	-6,220766	22,284411	12,144891	0,016731	0,288471	0,038115	24,590412	0,197007	-0,692933	0,016731	0,288471	0,038115	24,590412	0,197007	-0,692933
09:32:11,06	0,491978	3,289991	-0,069985	-0,421004	0,202998	-0,244997	0,015874	0,297833	0,036498	1,461116	1,467164	-0,731210	-0,845278	-2,739267	-0,969327	-6,196883	22,282632	12,164482	0,015874	0,297833	0,036498	24,840990	0,221016	-0,731210	0,015874	0,297833	0,036498	24,840990	0,221016	-0,731210
09:32:11,11	0,491978	3,289991	-0,069985	-0,421004	0,202998	-0,244997	0,011087	0,295116	0,037684	1,612799	1,239805	-0,711620	-0,843793	-2,743811	-0,968932	-6,188903	22,230846	12,139068	0,011087	0,295116	0,037684	24,779392	0,369448	-0,711620	0,011087	0,295116	0,037684	24,779392	0,369448	-0,711620
09:32:11,16	0,491978	3,289991	-0,069985	-0,421004	0,202998	-0,244997	0,017649	0,289960	0,036542	1,841235	1,599902	-0,727848	-0,847627	-2,741121	-0,966236	-6,222327	22,329048	12,149133	0,017649	0,289960	0,036542	24,603122	0,214482	-0,727848	0,017649	0,289960	0,036542	24,603122	0,214482	-0,727848
09:32:11,21	0,491978	3,289991	-0,069985	-0,421004	0,202998	-0,244997	0,017649	0,289960	0,036542	1,841235	1,599902	-0,727848	-0,842932	-2,748310	-0,969317	-6,209401	22,223874	12,127870	0,017649	0,289960	0,036542	24,603122	0,214482	-0,727848	0,017649	0,289960	0,036542	24,603122	0,214482	-0,727848
09:32:11,26	0,491978	3,289991	-0,069985	-0,421004	0,202998	-0,244997	0,017746	0,288562	0,037694	1,896443	1,604608	-0,748231	-0,849465	-2,740739	-0,970124	-6,214486	22,236304	12,148186	0,017746	0,288562	0,037694	24,548575	0,211525	-0,748231	0,017746	0,288562	0,037694	24,548575	0,211525	-0,748231
09:32:11,31	0,491978	3,289991	-0,069985	-0,421004	0,202998	-0,244997	0,014455	0,298006	0,036887	1,413587	1,422859	-0,727915	-0,840499	-2,748104	-0,967325	-6,180395	22,249082	12,171225	0,014455	0,298006	0,036887	24,807057	0,288116	-0,727915	0,014455	0,298006	0,036887	24,807057	0,288116	-0,727915
09:32:11,36	0,491978	3,289991	-0,069985	-0,421004	0,202998	-0,244997	0,016351	0,286558	0,039686	2,036989	1,544578	-0,704877	-0,842278	-2,746305	-0,970075	-6,183616	22,263283	12,149119	0,016351	0,286558	0,039686	24,531801	0,261011	-0,704877	0,016351	0,286558	0,039686	24,531801	0,261011	-0,704877
09:32:11,41	0,491978	3,289991	-0,069985	-0,421004	0,202998	-0,244997	0,015682	0,288999	0,036937	1,920763	1,499905	-0,726982	-0,838765	-2,746972	-0,970849	-6,186683	22,240957	12,144570	0,015682	0,288999	0,036937	24,607166	0,268846	-0,726982	0,015682	0,288999	0,036937	24,607166	0,268846	-0,726982
09:32:11,46	0,491978	3,289991	-0,069985	-0,421004	0,202998	-0,244997	0,014504	0,285623	0,036162	2,075445	1,447125	-0,731531	-0,842335	-2,747082	-0,968946	-6,215275	22,253585	12,114406	0,014504	0,285623	0,036162	24,496834	0,308586	-0,731531	0,014504	0,285623	0,036162	24,496834	0,308586	-0,731531
09:32:11,51	0,491978	3,289991	-0,069985	-0,421004	0,202998	-0,244997	0,016384	0,288659	0,038065	1,914193	1,513842	-0,761695	-0,848887	-2,746376	-0,969712	-6,234566	22,237257	12,157126	0,016384	0,288659	0,038065	24,573938	0,227674	-0,761695	0,016384	0,288659	0,038065	24,573938	0,227674	-0,761695
09:32:11,56	0,491978	3,289991	-0,069985	-0,421004	0,202998	-0,244997	0,019048	0,294687	0,037299	1,576978	1,643828	-0,718975	-0,842357	-2,748374	-0,968532	-6,226942	22,256972	12,148103	0,019048	0,294687	0,037299	24,709882	0,148536	-0,718975	0,019048	0,294687	0,037299	24,709882	0,148536	-0,718975
09:32:11,61	0,491978	3,289991	-0,069985	-0,421004	0,202998	-0,244997	0,017514	0,288033	0,038480	1,943861	1,560764	-0,727998	-0,845448	-2,743665	-0,969377	-6,273132	22,224461	12,119144	0,017514	0,288033	0,038480	24,554441	0,185952	-0,727998	0,017514	0,288033	0,038480	24,554441	0,185952	-0,727998
09:32:11,66	0,491978	3,289991	-0,069985	-0,421004	0,202998	-0,244997	0,014981	0,293064	0,037634	1,630966	1,405338	-0,756957	-0,841816	-2,748816	-0,971225	-6,229025	22,221908	12,182584	0,014981	0,293064	0,037634	24,636529	0,229312	-0,756957	0,014981	0,293064	0,037634	24,636529	0,229312	-0,756957
09:32:11,71	0,491978	3,289991	-0,069985	-0,421004	0,202998	-0,244997	0,017626	0,287344	0,035787	1,948299	1,582353	-0,693517	-0,844135	-2,748362	-0,971640	-6,209677	22,209664	12,143151	0,017626	0,287344	0,035787	24,504766	0,198694	-0,693517	0,017626	0,287344	0,035787	24,504766	0,198694	-0,693517
09:32:11,76	0,491978	3,289991	-0,069985	-0,421004	0,202998	-0,244997	0,018392	0,289578	0,035372	1,831171	1,645061	-0,732950	-0,847719	-2,745011	-0,972024	-6,222831	22,222142	12,182558	0,018392	0,289578	0,035372	24,563052	0,201273	-0,732950	0,018392	0,289578	0,035372	24,563052	0,201273	-0,732950
09:32:11,81	0,491978	3,289991	-0,069985	-0,421004	0,202998	-0,244997	0,017282	0,294357	0,034987	1,586874	1,569725	-0,693543	-0,839414	-2,742140	-0,970075	-6,192895	22,220694	12,173189	0,017282	0,294357	0,034987	24,693934	0,213051	-0,693543	0,017282	0,294357	0,034987	24,693934	0,213051	-0,693543
09:32:11,86	0,491978	3,289991	-0,069985	-0,421004	0,202998	-0,244997	0,010643	0,288601	0,036936	1,899911	1,251144	-0,702912	-0,842294	-2,742430	-0,971651	-6,171508	22,240292	12,135255	0,010643	0,288601	0,036936	24,555109	0,415634	-0,702912	0,010643	0,288601	0,036936	24,555109	0,415634	-0,702912
09:32:11,91	0,491978	3,289991	-0,069985	-0,421004	0,202998	-0,244997	0,012334	0,290950	0,035360	1,805424	1,347800	-0,740847	-0,841817	-2,746739	-0,970857	-6,230900	22,234751	12,168563	0,012334	0,290950	0,035360	24,645026	0,379544	-0,740847	0,012334	0,290950	0,035360	24,645026	0,379544	-0,740847
09:32:11,96	0,491978	3,289991	-0,069985	-0,421004	0,202998	-0,244997	0,015828	0,288383	0,036155	1,904438	1,480791	-0,707538	-0,849602	-2,750349	-0,968586	-6,297621	22,201204	12,121305	0,015828	0,288383	0,036155	24,542494	0,238305	-0,707538	0,015828	0,288383	0,036155	24,542494	0,238305	-0,707538
09:32:12,01	0,491978	3,289991	-0,069985	-0,421004	0,202998	-0,244997	0,022846	0,293319	0,038425	1,585344	1,804751	-0,754796	-0,844218	-2,744743	-0,971641	-6,244499	22,238729	12,183724	0,022846	0,293319	0,038425	24,610889	0,011304	-0,754796	0,022846	0,293319	0,038425	24,610889	0,011304	-0,754796
09:32:12,06	0,491978	3,289991	-0,069985	-0,421004	0,202998	-0,244997	0,015300	0,291460	0,035370	1,741068	1,439574	-0,692377	-0,842395	-2,747839	-0,968535	-6,235738	22,237494	12,152489	0,015300	0,291460	0,035370	24,620685	0,238529	-0,692377	0,015300	0,291460	0,035370	24,620685	0,238529	-0,692377
09:32:12,11	0,491978	3,289991	-0,069985	-0,421004	0,202998	-0,244997	0,017069	0,288333	0,038477	1,907000	1,539793	-0,723612	-0,844299	-2,745220	-0,970508	-6,268836	22,180369	12,152259	0,017069	0,288333	0,038477	24,541122	0,199842	-0,723612	0,017069	0,288333	0,038477	24,541122	0,199842	-0,723612
09:32:12,16	0,491978	3,289991	-0,069985	-0,421004	0,202998	-0,244997	0,009763	0,289404	0,034940	1,770515	1,144480	-0,706878	-0,839669	-2,740976	-0,972071	-6,289441	22,175206	12,169223	0,009763	0,289404	0,034940	24,488707	0,378105	-0,706878	0,009763	0,289404	0,034940	24,488707	0,378105	-0,706878
09:32:12,21	0,491978	3,289991	-0,069985	-0,421004	0,202998	-0,244997	0,009763	0,289404	0,034940	1,770515	1,144480	-0,706878	-0,843100	-2,749345	-0,972414	-6,253638	22,149338	12,166400	0,009763	0,289404	0,034940	24,488707	0,378105	-0,706878	0,009763	0,289404	0,034940	24,488707	0,378105	-0,706878
09:32:12,26	0,491978	3,289991	-0,069985	-0,421004	0,202998	-0,244997	0,018726	0,288190	0,034598	1,829107	1,654499	-0,709701	-0,841858	-2,746341	-0,970093	-6,240151	22,202304	12,157516	0,018726	0,288190	0,034598	24,452054	0,184525	-0,709701	0,018726	0,288190	0,034598	24,452054	0,184525	-0,709701
09:32:12,31	0,491978	3,289991	-0,069985	-0,421004	0,202998	-0,244997	0,015503	0,288617	0,036918	1,859545	1,472138	-0,718585	-0,842546	-2,743996	-0,968985	-6,281603	22,187775	12,120693	0,015503	0,288617	0,036918	24,515969	0,255113	-0,718585	0,015503	0,288617	0,036918	24,515969	0,255113	-0,718585
09:32:12,36	0,491978	3,289991	-0,069985	-0,421004	0,202998	-0,244997	0,013817	0,290385	0,038026	1,734300	1,355798	-0,755408	-0,849551	-2,745440	-0,970130	-6,264200	22,226852	12,142841	0,013817	0,290385	0,038026	24,529512	0,271175	-0,755408	0,013817	0,290385	0,038026	24,529512	0,271175	-0,755408
09:32:12,41	0,491978	3,289991	-0,069985	-0,421004	0,202998	-0,244997	0,018570	0,295729	0,036881	1,498932	1,598476	-0,733260	-0,841325	-2,747344	-0,973604	-6,256094	22,180151	12,144514	0,018570	0,295729	0,036881	24,713683	0,140759	-0,733260	0,018570	0,295729	0,036881	24,713683	0,140759	-0,733260
09:32:12,46	0,491978	3,289991	-0,069985	-0,421004	0,202998	-0,244997	0,016106	0,287654	0,033407	1,882472	1,500730	-0,731587	-0,842501	-2,747489	-0,970499	-6,262221	22,182283	12,142532	0,016106	0,287654	0,033407	24,463288	0,236419	-0,731587	0,016106	0,287654	0,033407	24,463288	0,236419	-0,731587
09:32:12,51	0,491978	3,289991	-0,069985	-0,421004	0,202998	-0,244997	0,016819	0,288600	0,036512	1,832073	1,531434	-0,733569	-0,837855	-2,744004	-0,973188	-6,263688	22,157728	12,198013	0,016819	0,288600	0,036512	24,487134	0,211153	-0,733569	0,016819	0,288600	0,036512	24,487134	0,211153	-0,733569
09:32:12,56	0,491978	3,289991	-0,069985	-0,421004	0,202998	-0,244997	0,011478	0,286318	0,033824	1,928699	1,264736	-0,678088	-0,841326	-2,748755	-0,970891	-6,268041	22,183533	12,133195	0,011478	0,286318	0,033824	24,404683	0,363683	-0,678088	0,011478	0,286318	0,033824	24,404683	0,363683	-0,678088
09:32:12,61	0,491978	3,289991	-0,069985	-0,421004	0,202998	-0,244997	0,017329	0,286949	0,036121	1,916082	1,552272	-0,742906	-0,840178	-2,741535	-0,967791	-6,263355	22,174720	12,156473	0,017329	0,286949	0,036121	24,441565	0,191981	-0,742906	0,017329	0,286949	0,036121	24,441565	0,191981	-0,742906
09:32:12,66	0,491978	3,289991	-0,069985	-0,421004	0,202998	-0,244997	0,010502	0,289565	0,039220	1,774727	1,205739	-0,719628	-0,844882	-2,748557	-0,968940	-6,266739	22,147561	12,149637	0,010502	0,289565	0,039220	24,505615	0,381358	-0,719628	0,010502	0,289565	0,039220	24,505615	0,381358	-0,719628
09:32:12,71	0,491978	3,289991	-0,069985	-0,421004	0,202998	-0,244997	0,018935	0,290128	0,038071	1,720282	1,654933	-0,726464	-0,841960	-2,750722	-0,971658	-6,276799	22,140879	12,141674	0,018935	0,290128	0,038071	24,495302	0,168518	-0,726464	0,018935	0,290128	0,038071	24,495302	0,168518	-0,726464
09:32:12,76	0,491978	3,289991	-0,069985	-0,421004	0,202998	-0,244997	0,019349	0,286515	0,035353	1,897334	1,671066	-0,734427	-0,839544	-2,744530	-0,969711	-6,243076	22,165700	12,156810	0,019349	0,286515	0,035353	24,388744	0,152187	-0,734427	0,019349	0,286515	0,035353	24,388744	0,152187	-0,734427
09:32:12,81	0,491978	3,289991	-0,069985	-0,421004	0,202998	-0,244997	0,012779	0,287518	0,037300	1,883523	1,346213	-0,719292	-0,847846	-2,745295	-0,972844	-6,269146	22,176703	12,152943	0,012779	0,287518	0,037300	24,453687	0,343091	-0,719292	0,012779	0,287518	0,037300	24,453687	0,343091	-0,719292
09:32:12,86	0,491978	3,289991	-0,069985	-0,421004	0,202998	-0,244997	0,017592	0,294326	0,034167	1,526003	1,568416	-0,723158	-0,843266	-2,741970	-0,971287	-6,310723	22,149018	12,191582	0,017592	0,294326	0,034167	24,630591	0,187465	-0,723158	0,017592	0,294326	0,034167	24,630591	0,187465	-0,723158
09:32:12,91	0,491978	3,289991	-0,069985	-0,421004	0,202998	-0,244997	0,012422	0,292022	0,035724	1,601065	1,277429	-0,684519	-0,848535	-2,742894	-0,972467	-6,309292	22,182520	12,177775	0,012422	0,292022	0,035724	24,524761	0,302296	-0,684519	0,012422	0,292022	0,035724	24,524761	0,302296	-0,684519
09:32:12,96	0,491978	3,289991	-0,069985	-0,421004	0,202998	-0,244997	0,015858	0,296123	0,034545	1,417528	1,440566	-0,698326	-0,843802	-2,742476	-0,970893	-6,284527	22,135454	12,180780	0,015858	0,296123	0,034545	24,663175	0,195742	-0,698326	0,015858	0,296123	0,034545	24,663175	0,195742	-0,698326
09:32:13,01	0,491978	3,289991	-0,069985	-0,421004	0,202998	-0,244997	0,013128	0,292233	0,036118	1,591440	1,343625	-0,695321	-0,840138	-2,746900	-0,970877	-6,248182	22,158701	12,147203	0,013128	0,292233	0,036118	24,531706	0,313047	-0,695321	0,013128	0,292233	0,036118	24,531706	0,313047	-0,695321
09:32:13,06	0,491978	3,289991	-0,069985	-0,421004	0,202998	-0,244997	0,015128	0,286848	0,036134	1,909772	1,467468	-0,728898	-0,841419	-2,740717	-0,970559	-6,293689	22,186322	12,119987	0,015128	0,286848	0,036134	24,427306	0,279904	-0,728898	0,015128	0,286848	0,036134	24,427306	0,279904	-0,728898
09:32:13,11	0,491978	3,289991	-0,069985	-0,421004	0,202998	-0,244997	0,010414	0,291049	0,036452	1,692464	1,169097	-0,756114	-0,842621	-2,748376	-0,972449	-6,300143	22,136908	12,152192	0,010414	0,291049	0,036452	24,539810	0,351616	-0,756114	0,010414	0,291049	0,036452	24,539810	0,351616	-0,756114
09:32:13,16	0,491978	3,289991	-0,069985	-0,421004	0,202998	-0,244997	0,017648	0,288260	0,034562	1,791454	1,564396	-0,723909	-0,839014	-2,744754	-0,972059	-6,266875	22,163005	12,148764	0,017648	0,288260	0,034562	24,419890	0,179026	-0,723909	0,017648	0,288260	0,034562	24,419890	0,179026	-0,723909
09:32:13,21	0,491978	3,289991	-0,069985	-0,421004	0,202998	-0,244997	0,012708	0,286947	0,034953	1,898969	1,323253	-0,727337	-0,842639	-2,746553	-0,971683	-6,326231	22,201719	12,164028	0,012708	0,286947	0,034953	24,424328	0,325712	-0,727337	0,012708	0,286947	0,034953	24,424328	0,325712	-0,727337
09:32:13,26	0,491978	3,289991	-0,069985	-0,421004	0,202998	-0,244997	0,016078	0,289187	0,035328	1,786361	1,427747	-0,712073	-0,846222	-2,743835	-0,972090	-6,318971	22,136312	12,157045	0,016078	0,289187	0,035328	24,487526	0,165638	-0,712073	0,016078	0,289187	0,035328	24,487526	0,165638	-0,712073
09:32:13,31	0,491978	3,289991	-0,069985	-0,421004	0,202998	-0,244997	0,015516	0,293649	0,034921	1,501292	1,437497	-0,719056	-0,846190	-2,746540	-0,970515	-6,314268	22,139762	12,165443	0,015516	0,293649	0,034921	24,552770	0,219530	-0,719056	0,015516	0,293649	0,034921	24,552770	0,219530	-0,719056
09:32:13,36	0,491978	3,289991	-0,069985	-0,421004	0,202998	-0,244997	0,017842	0,292269	0,036496	1,578413	1,560819	-0,710658	-0,841952	-2,747811	-0,971266	-6,275104	22,173190	12,162267	0,017842	0,292269	0,036496	24,521529	0,160228	-0,710658	0,017842	0,292269	0,036496	24,521529	0,160228	-0,710658
09:32:13,41	0,491978	3,289991	-0,069985	-0,421004	0,202998	-0,244997	0,016824	0,287963	0,035746	1,850838	1,525108	-0,713834	-0,842617	-2,749084	-0,971650	-6,297717	22,133764	12,175702	0,016824	0,287963	0,035746	24,455960	0,204398	-0,713834	0,016824	0,287963	0,035746	24,455960	0,204398	-0,713834
09:32:13,46	0,491978	3,289991	-0,069985	-0,421004	0,202998	-0,244997	0,018259	0,287903	0,035361	1,808518	1,599828	-0,700399	-0,844683	-2,744743	-0,969952	-6,334303	22,119658	12,159536	0,018259	0,287903	0,035361	24,408914	0,166514	-0,700399	0,018259	0,287903	0,035361	24,408914	0,166514	-0,700399
09:32:13,51	0,491978	3,289991	-0,069985	-0,421004	0,202998	-0,244997	0,013968	0,289038	0,034931	1,771088	1,353881	-0,727316	-0,841455	-2,744800	-0,972080	-6,306684	22,163862	12,148785	0,013968	0,289038	0,034931	24,460570	0,257412	-0,727316	0,013968	0,289038	0,034931	24,460570	0,257412	-0,727316
09:32:13,56	0,491978	3,289991	-0,069985	-0,421004	0,202998	-0,244997	0,013968	0,289038	0,034931	1,771088	1,353881	-0,727316	-0,843315	-2,745167	-0,971722	-6,353601	22,165335	12,139030	0,013968	0,289038	0,034931	24,460570	0,257412	-0,727316	0,013968	0,289038	0,034931	24,460570	0,257412	-0,727316
09:32:13,61	0,491978	3,289991	-0,069985	-0,421004	0,202998	-0,244997	0,015216	0,290466	0,035290	1,674670	1,377420	-0,737071	-0,845712	-2,745531	-0,972092	-6,355032	22,124068	12,166551	0,015216	0,290466	0,035290	24,476219	0,182966	-0,737071	0,015216	0,290466	0,035290	24,476219	0,182966	-0,737071
09:32:13,66	0,491978	3,289991	-0,069985	-0,421004	0,202998	-0,244997	0,016730	0,292360	0,034920	1,539723	1,475529	-0,709550	-0,843839	-2,750098	-0,970140	-6,318874	22,103397	12,125215	0,016730	0,292360	0,034920	24,489958	0,162246	-0,709550	0,016730	0,292360	0,034920	24,489958	0,162246	-0,709550
09:32:13,71	0,491978	3,289991	-0,069985	-0,421004	0,202998	-0,244997	0,019747	0,288454	0,036871	1,743004	1,674090	-0,750886	-0,841432	-2,745747	-0,971648	-6,282540	22,128302	12,185760	0,019747	0,288454	0,036871	24,386631	0,123930	-0,750886	0,019747	0,288454	0,036871	24,386631	0,123930	-0,750886
09:32:13,76	0,491978	3,289991	-0,069985	-0,421004	0,202998	-0,244997	0,017356	0,291892	0,035327	1,579418	1,547595	-0,715380	-0,839749	-2,743490	-0,972847	-6,306162	22,100738	12,167094	0,017356	0,291892	0,035327	24,492903	0,185159	-0,715380	0,017356	0,291892	0,035327	24,492903	0,185159	-0,715380
09:32:13,81	0,491978	3,289991	-0,069985	-0,421004	0,202998	-0,244997	0,017356	0,291892	0,035327	1,579418	1,547595	-0,715380	-0,840840	-2,752054	-0,970483	-6,305563	22,135745	12,160467	0,017356	0,291892	0,035327	24,492903	0,185159	-0,715380	0,017356	0,291892	0,035327	24,492903	0,185159	-0,715380
09:32:13,86	0,491978	3,289991	-0,069985	-0,421004	0,202998	-0,244997	0,019942	0,284879	0,036528	1,963588	1,679583	-0,715634	-0,842747	-2,742939	-0,972050	-6,337925	22,139984	12,221053	0,019942	0,284879	0,036528	24,326557	0,114117	-0,715634	0,019942	0,284879	0,036528	24,326557	0,114117	-0,715634
09:32:13,91	0,491978	3,289991	-0,069985	-0,421004	0,202998	-0,244997	0,013002	0,291088	0,034961	1,628210	1,288566	-0,655048	-0,843845	-2,749516	-0,970902	-6,310557	22,087156	12,144538	0,013002	0,291088	0,034961	24,478584	0,267876	-0,655048	0,013002	0,291088	0,034961	24,478584	0,267876	-0,655048
09:32:13,96	0,491978	3,289991	-0,069985	-0,421004	0,202998	-0,244997	0,019246	0,288750	0,036110	1,717701	1,663362	-0,731563	-0,842638	-2,749223	-0,973615	-6,298202	22,107726	12,146973	0,019246	0,288750	0,036110	24,384571	0,152531	-0,731563	0,019246	0,288750	0,036110	24,384571	0,152531	-0,731563
09:32:14,01	0,491978	3,289991	-0,069985	-0,421004	0,202998	-0,244997	0,018389	0,287851	0,033397	1,788414	1,619206	-0,729128	-0,847475	-2,750063	-0,973625	-6,352907	22,099781	12,170552	0,018389	0,287851	0,033397	24,384753	0,175658	-0,729128	0,018389	0,287851	0,033397	24,384753	0,175658	-0,729128
09:32:14,06	0,491978	3,289991	-0,069985	-0,421004	0,202998	-0,244997	0,021536	0,291620	0,033386	1,558193	1,739418	-0,705549	-0,840875	-2,749050	-0,972038	-6,291657	22,083653	12,169731	0,021536	0,291620	0,033386	24,450398	0,048874	-0,705549	0,021536	0,291620	0,033386	24,450398	0,048874	-0,705549
09:32:14,11	0,491978	3,289991	-0,069985	-0,421004	0,202998	-0,244997	0,017358	0,286411	0,034974	1,845725	1,583297	-0,706370	-0,844606	-2,744900	-0,974441	-6,374816	22,099221	12,157982	0,017358	0,286411	0,034974	24,329014	0,220686	-0,706370	0,017358	0,286411	0,034974	24,329014	0,220686	-0,706370
09:32:14,16	0,491978	3,289991	-0,069985	-0,421004	0,202998	-0,244997	0,015630	0,291718	0,032571	1,541701	1,413611	-0,718119	-0,851651	-2,747983	-0,972876	-6,377292	22,110074	12,167841	0,015630	0,291718	0,032571	24,441533	0,186691	-0,718119	0,015630	0,291718	0,032571	24,441533	0,186691	-0,718119
09:32:14,21	0,491978	3,289991	-0,069985	-0,421004	0,202998	-0,244997	0,021822	0,296277	0,034135	1,312776	1,728069	-0,708260	-0,841033	-2,742762	-0,974446	-6,353839	22,102677	12,144280	0,021822	0,296277	0,034135	24,570517	0,015007	-0,708260	0,021822	0,296277	0,034135	24,570517	0,015007	-0,708260
09:32:14,26	0,491978	3,289991	-0,069985	-0,421004	0,202998	-0,244997	0,011992	0,289691	0,032566	1,660544	1,240891	-0,731821	-0,845750	-2,745210	-0,973666	-6,353254	22,072075	12,141640	0,011992	0,289691	0,032566	24,401321	0,299526	-0,731821	0,011992	0,289691	0,032566	24,401321	0,299526	-0,731821
09:32:14,31	0,491978	3,289991	-0,069985	-0,421004	0,202998	-0,244997	0,016470	0,292553	0,033345	1,485558	1,489561	-0,734461	-0,844555	-2,749089	-0,972098	-6,365343	22,089759	12,141008	0,016470	0,292553	0,033345	24,450931	0,196665	-0,734461	0,016470	0,292553	0,033345	24,450931	0,196665	-0,734461
09:32:14,36	0,491978	3,289991	-0,069985	-0,421004	0,202998	-0,244997	0,019232	0,289579	0,034913	1,649457	1,613875	-0,735093	-0,838055	-2,751058	-0,973616	-6,357753	22,096476	12,162281	0,019232	0,289579	0,034913	24,381399	0,104159	-0,735093	0,019232	0,289579	0,034913	24,381399	0,104159	-0,735093
09:32:14,41	0,491978	3,289991	-0,069985	-0,421004	0,202998	-0,244997	0,017687	0,282964	0,033395	2,003020	1,536757	-0,713820	-0,844085	-2,745421	-0,974068	-6,399665	22,070667	12,147419	0,017687	0,282964	0,033395	24,215729	0,148313	-0,713820	0,017687	0,282964	0,033395	24,215729	0,148313	-0,713820
09:32:14,46	0,491978	3,289991	-0,069985	-0,421004	0,202998	-0,244997	0,015820	0,291005	0,032943	1,541603	1,416295	-0,728682	-0,843981	-2,742052	-0,974414	-6,339131	22,076991	12,186489	0,015820	0,291005	0,032943	24,385496	0,174388	-0,728682	0,015820	0,291005	0,032943	24,385496	0,174388	-0,728682
09:32:14,51	0,491978	3,289991	-0,069985	-0,421004	0,202998	-0,244997	0,012851	0,292600	0,032597	1,494405	1,311124	-0,689612	-0,842097	-2,748086	-0,975545	-6,310252	22,108267	12,177622	0,012851	0,292600	0,032597	24,463509	0,302351	-0,689612	0,012851	0,292600	0,032597	24,463509	0,302351	-0,689612
09:32:14,56	0,491978	3,289991	-0,069985	-0,421004	0,202998	-0,244997	0,017134	0,287951	0,031466	1,777685	1,543245	-0,698479	-0,843364	-2,749459	-0,969358	-6,349717	22,048908	12,152558	0,017134	0,287951	0,031466	24,381832	0,198207	-0,698479	0,017134	0,287951	0,031466	24,381832	0,198207	-0,698479
09:32:14,61	0,491978	3,289991	-0,069985	-0,421004	0,202998	-0,244997	0,018957	0,288362	0,037653	1,685170	1,633547	-0,723543	-0,844053	-2,746820	-0,970937	-6,394640	22,077343	12,164854	0,018957	0,288362	0,037653	24,321587	0,145397	-0,723543	0,018957	0,288362	0,037653	24,321587	0,145397	-0,723543
09:32:14,66	0,491978	3,289991	-0,069985	-0,421004	0,202998	-0,244997	0,017016	0,290278	0,036074	1,587704	1,479461	-0,711247	-0,842829	-2,744508	-0,973241	-6,367504	22,101095	12,196364	0,017016	0,290278	0,036074	24,374524	0,143729	-0,711247	0,017016	0,290278	0,036074	24,374524	0,143729	-0,711247
09:32:14,71	0,491978	3,289991	-0,069985	-0,421004	0,202998	-0,244997	0,012421	0,283940	0,032987	1,962259	1,283692	-0,727342	-0,836266	-2,746009	-0,974024	-6,334758	22,094709	12,148759	0,012421	0,283940	0,032987	24,251549	0,308675	-0,727342	0,012421	0,283940	0,032987	24,251549	0,308675	-0,727342
09:32:14,76	0,491978	3,289991	-0,069985	-0,421004	0,202998	-0,244997	0,012421	0,283940	0,032987	1,962259	1,283692	-0,727342	-0,839143	-2,749182	-0,973604	-6,309439	22,091903	12,161721	0,012421	0,283940	0,032987	24,251549	0,308675	-0,727342	0,012421	0,283940	0,032987	24,251549	0,308675	-0,727342
09:32:14,81	0,491978	3,289991	-0,069985	-0,421004	0,202998	-0,244997	0,016607	0,284845	0,033407	1,925406	1,524696	-0,714380	-0,839924	-2,744986	-0,973271	-6,380803	22,068395	12,157141	0,016607	0,284845	0,033407	24,285771	0,221075	-0,714380	0,016607	0,284845	0,033407	24,285771	0,221075	-0,714380
09:32:14,86	0,491978	3,289991	-0,069985	-0,421004	0,202998	-0,244997	0,013363	0,287620	0,033740	1,725105	1,305971	-0,718960	-0,846368	-2,748305	-0,974826	-6,367307	22,055407	12,141391	0,013363	0,287620	0,033740	24,303248	0,256986	-0,718960	0,013363	0,287620	0,033740	24,303248	0,256986	-0,718960
09:32:14,91	0,491978	3,289991	-0,069985	-0,421004	0,202998	-0,244997	0,019460	0,291541	0,032185	1,516691	1,641188	-0,734710	-0,845833	-2,745996	-0,971719	-6,390744	22,059253	12,164525	0,019460	0,291541	0,032185	24,402665	0,113602	-0,734710	0,019460	0,291541	0,032185	24,402665	0,113602	-0,734710
09:32:14,96	0,491978	3,289991	-0,069985	-0,421004	0,202998	-0,244997	0,017192	0,292232	0,035292	1,472377	1,501048	-0,711576	-0,838717	-2,742293	-0,974443	-6,357228	22,062904	12,148354	0,017192	0,292232	0,035292	24,412586	0,151475	-0,711576	0,017192	0,292232	0,035292	24,412586	0,151475	-0,711576
09:32:15,01	0,491978	3,289991	-0,069985	-0,421004	0,202998	-0,244997	0,010428	0,287921	0,032568	1,716474	1,176504	-0,727747	-0,844080	-2,749785	-0,974400	-6,385396	22,019075	12,188781	0,010428	0,287921	0,032568	24,318261	0,357929	-0,727747	0,010428	0,287921	0,032568	24,318261	0,357929	-0,727747
09:32:15,06	0,491978	3,289991	-0,069985	-0,421004	0,202998	-0,244997	0,019597	0,288820	0,032611	1,617695	1,650838	-0,687320	-0,838701	-2,748211	-0,974411	-6,367318	22,072995	12,162421	0,019597	0,288820	0,032611	24,290039	0,112458	-0,687320	0,019597	0,288820	0,032611	24,290039	0,112458	-0,687320
09:32:15,11	0,491978	3,289991	-0,069985	-0,421004	0,202998	-0,244997	0,015544	0,284948	0,032600	1,874743	1,428791	-0,713680	-0,845207	-2,744783	-0,971718	-6,379732	22,085728	12,165547	0,015544	0,284948	0,032600	24,243183	0,208553	-0,713680	0,015544	0,284948	0,032600	24,243183	0,208553	-0,713680
09:32:15,16	0,491978	3,289991	-0,069985	-0,421004	0,202998	-0,244997	0,015830	0,292296	0,035294	1,497463	1,426498	-0,710554	-0,841665	-2,751312	-0,974782	-6,352505	21,985826	12,163576	0,015830	0,292296	0,035294	24,442727	0,183880	-0,710554	0,015830	0,292296	0,035294	24,442727	0,183880	-0,710554
09:32:15,21	0,491978	3,289991	-0,069985	-0,421004	0,202998	-0,244997	0,019712	0,285964	0,032229	1,753823	1,701916	-0,712525	-0,838765	-2,743432	-0,974425	-6,385328	22,082496	12,182998	0,019712	0,285964	0,032229	24,202025	0,154526	-0,712525	0,019712	0,285964	0,032229	24,202025	0,154526	-0,712525
09:32:15,26	0,491978	3,289991	-0,069985	-0,421004	0,202998	-0,244997	0,011438	0,287393	0,032587	1,746837	1,194893	-0,693103	-0,836411	-2,744141	-0,975609	-6,382810	22,062151	12,149426	0,011438	0,287393	0,032587	24,307192	0,297034	-0,693103	0,011438	0,287393	0,032587	24,307192	0,297034	-0,693103
09:32:15,31	0,491978	3,289991	-0,069985	-0,421004	0,202998	-0,244997	0,010874	0,285000	0,031403	1,854933	1,177954	-0,726675	-0,842802	-2,748230	-0,974813	-6,350055	22,049275	12,141637	0,010874	0,285000	0,031403	24,227408	0,324314	-0,726675	0,010874	0,285000	0,031403	24,227408	0,324314	-0,726675
09:32:15,36	0,491978	3,289991	-0,069985	-0,421004	0,202998	-0,244997	0,020070	0,287027	0,030282	1,798681	1,663032	-0,712647	-0,839304	-2,747317	-0,975580	-6,363178	22,056094	12,162577	0,020070	0,287027	0,030282	24,330337	0,087503	-0,712647	0,020070	0,287027	0,030282	24,330337	0,087503	-0,712647
09:32:15,41	0,491978	3,289991	-0,069985	-0,421004	0,202998	-0,244997	0,015072	0,285917	0,031431	1,811783	1,416242	-0,713524	-0,843514	-2,745156	-0,974074	-6,404055	22,058274	12,142363	0,015072	0,285917	0,031431	24,256297	0,233116	-0,713524	0,015072	0,285917	0,031431	24,256297	0,233116	-0,713524
09:32:15,46	0,491978	3,289991	-0,069985	-0,421004	0,202998	-0,244997	0,015306	0,290644	0,032937	1,547452	1,391914	-0,733738	-0,841042	-2,747808	-0,975182	-6,348288	22,047842	12,166389	0,015306	0,290644	0,032937	24,363000	0,190429	-0,733738	0,015306	0,290644	0,032937	24,363000	0,190429	-0,733738
09:32:15,51	0,491978	3,289991	-0,069985	-0,421004	0,202998	-0,244997	0,016366	0,287177	0,031830	1,746574	1,500577	-0,709712	-0,838666	-2,745594	-0,973231	-6,344044	22,072900	12,181236	0,016366	0,287177	0,031830	24,289980	0,215835	-0,709712	0,016366	0,287177	0,031830	24,289980	0,215835	-0,709712
09:32:15,56	0,491978	3,289991	-0,069985	-0,421004	0,202998	-0,244997	0,013261	0,286226	0,033780	1,819832	1,330248	-0,694865	-0,845851	-2,749072	-0,973289	-6,416281	22,085303	12,141892	0,013261	0,286226	0,033780	24,288609	0,289270	-0,694865	0,013261	0,286226	0,033780	24,288609	0,289270	-0,694865
09:32:15,61	0,491978	3,289991	-0,069985	-0,421004	0,202998	-0,244997	0,019866	0,290709	0,033722	1,561348	1,604937	-0,734209	-0,846415	-2,748352	-0,972483	-6,390165	22,055528	12,169260	0,019866	0,290709	0,033722	24,382027	0,045482	-0,734209	0,019866	0,290709	0,033722	24,382027	0,045482	-0,734209
09:32:15,66	0,491978	3,289991	-0,069985	-0,421004	0,202998	-0,244997	0,019523	0,291558	0,034528	1,504507	1,624647	-0,706841	-0,842924	-2,749786	-0,976765	-6,391008	22,003931	12,146386	0,019523	0,291558	0,034528	24,391780	0,092056	-0,706841	0,019523	0,291558	0,034528	24,391780	0,092056	-0,706841
09:32:15,71	0,491978	3,289991	-0,069985	-0,421004	0,202998	-0,244997	0,019020	0,287818	0,030246	1,653869	1,623544	-0,729715	-0,844756	-2,748517	-0,976391	-6,430780	22,044269	12,162267	0,019020	0,287818	0,030246	24,247570	0,130461	-0,729715	0,019020	0,287818	0,030246	24,247570	0,130461	-0,729715
09:32:15,76	0,491978	3,289991	-0,069985	-0,421004	0,202998	-0,244997	0,018837	0,290039	0,030620	1,553428	1,559405	-0,713835	-0,839935	-2,748444	-0,978288	-6,368309	22,026321	12,177583	0,018837	0,290039	0,030620	24,321473	0,080704	-0,713835	0,018837	0,290039	0,030620	24,321473	0,080704	-0,713835
09:32:15,81	0,491978	3,289991	-0,069985	-0,421004	0,202998	-0,244997	0,016363	0,285900	0,028724	1,784312	1,493852	-0,698518	-0,839345	-2,743217	-0,975591	-6,372933	22,065622	12,178126	0,016363	0,285900	0,028724	24,227500	0,209331	-0,698518	0,016363	0,285900	0,028724	24,227500	0,209331	-0,698518
09:32:15,86	0,491978	3,289991	-0,069985	-0,421004	0,202998	-0,244997	0,011542	0,288003	0,031421	1,706722	1,219482	-0,697975	-0,845269	-2,745121	-0,970959	-6,397928	22,043588	12,149327	0,011542	0,288003	0,031421	24,314931	0,313444	-0,697975	0,011542	0,288003	0,031421	24,314931	0,313444	-0,697975
09:32:15,91	0,491978	3,289991	-0,069985	-0,421004	0,202998	-0,244997	0,016152	0,292181	0,036052	1,457871	1,448589	-0,726774	-0,841711	-2,751052	-0,974409	-6,385511	22,018269	12,164758	0,016152	0,292181	0,036052	24,394077	0,180641	-0,726774	0,016152	0,292181	0,036052	24,394077	0,180641	-0,726774
09:32:15,96	0,491978	3,289991	-0,069985	-0,421004	0,202998	-0,244997	0,019510	0,286135	0,032602	1,756560	1,646601	-0,711343	-0,842844	-2,749548	-0,975942	-6,361896	22,039674	12,190386	0,019510	0,286135	0,032602	24,218132	0,115076	-0,711343	0,019510	0,286135	0,032602	24,218132	0,115076	-0,711343
09:32:16,01	0,491978	3,289991	-0,069985	-0,421004	0,202998	-0,244997	0,018774	0,287868	0,031069	1,696780	1,618087	-0,685715	-0,843452	-2,745255	-0,973545	-6,416793	22,050869	12,164542	0,018774	0,287868	0,031069	24,294406	0,144325	-0,685715	0,018774	0,287868	0,031069	24,294406	0,144325	-0,685715
09:32:16,06	0,491978	3,289991	-0,069985	-0,421004	0,202998	-0,244997	0,015360	0,290540	0,033467	1,540053	1,387430	-0,711560	-0,846435	-2,747285	-0,974041	-6,379441	22,013252	12,164053	0,015360	0,290540	0,033467	24,347475	0,181650	-0,711560	0,015360	0,290540	0,033467	24,347475	0,181650	-0,711560
09:32:16,11	0,491978	3,289991	-0,069985	-0,421004	0,202998	-0,244997	0,018610	0,292108	0,032970	1,444627	1,607562	-0,712048	-0,840466	-2,746143	-0,975572	-6,346386	22,041860	12,171607	0,018610	0,292108	0,032970	24,375120	0,146693	-0,712048	0,018610	0,292108	0,032970	24,375120	0,146693	-0,712048
09:32:16,16	0,491978	3,289991	-0,069985	-0,421004	0,202998	-0,244997	0,014636	0,287511	0,031439	1,725005	1,415250	-0,704494	-0,838761	-2,747913	-0,974814	-6,376968	22,021063	12,151446	0,014636	0,287511	0,031439	24,294587	0,266320	-0,704494	0,014636	0,287511	0,031439	24,294587	0,266320	-0,704494
09:32:16,21	0,491978	3,289991	-0,069985	-0,421004	0,202998	-0,244997	0,015317	0,285149	0,032198	1,814486	1,434552	-0,724655	-0,838178	-2,748515	-0,977886	-6,380233	22,050881	12,197922	0,015317	0,285149	0,032198	24,198712	0,232199	-0,724655	0,015317	0,285149	0,032198	24,198712	0,232199	-0,724655
09:32:16,26	0,491978	3,289991	-0,069985	-0,421004	0,202998	-0,244997	0,015547	0,284343	0,029125	1,880602	1,428782	-0,678179	-0,839936	-2,750664	-0,975186	-6,378141	22,013534	12,160522	0,015547	0,284343	0,029125	24,201537	0,208364	-0,678179	0,015547	0,284343	0,029125	24,201537	0,208364	-0,678179
09:32:16,31	0,491978	3,289991	-0,069985	-0,421004	0,202998	-0,244997	0,018287	0,284791	0,031826	1,826024	1,591762	-0,715579	-0,841684	-2,751390	-0,975952	-6,381720	22,053939	12,176445	0,018287	0,284791	0,031826	24,182104	0,156231	-0,715579	0,018287	0,284791	0,031826	24,182104	0,156231	-0,715579
09:32:16,36	0,491978	3,289991	-0,069985	-0,421004	0,202998	-0,244997	0,019789	0,285942	0,031059	1,799378	1,646566	-0,699656	-0,840057	-2,744542	-0,973268	-6,424004	22,029525	12,190297	0,019789	0,285942	0,031059	24,245805	0,093126	-0,699656	0,019789	0,285942	0,031059	24,245805	0,093126	-0,699656
09:32:16,41	0,491978	3,289991	-0,069985	-0,421004	0,202998	-0,244997	0,013045	0,287957	0,033744	1,652323	1,271468	-0,685804	-0,844827	-2,745176	-0,976820	-6,455166	22,040807	12,143770	0,013045	0,287957	0,033744	24,256913	0,247429	-0,685804	0,013045	0,287957	0,033744	24,256913	0,247429	-0,685804
09:32:16,46	0,491978	3,289991	-0,069985	-0,421004	0,202998	-0,244997	0,015979	0,291770	0,030192	1,448201	1,391417	-0,732331	-0,842975	-2,749158	-0,976385	-6,410778	21,997436	12,151079	0,015979	0,291770	0,030192	24,352165	0,137046	-0,732331	0,015979	0,291770	0,030192	24,352165	0,137046	-0,732331
09:32:16,51	0,491978	3,289991	-0,069985	-0,421004	0,202998	-0,244997	0,018502	0,288175	0,030627	1,619777	1,582727	-0,725022	-0,839372	-2,745385	-0,976374	-6,382656	22,039757	12,163012	0,018502	0,288175	0,030627	24,241530	0,130319	-0,725022	0,018502	0,288175	0,030627	24,241530	0,130319	-0,725022
09:32:16,56	0,491978	3,289991	-0,069985	-0,421004	0,202998	-0,244997	0,013433	0,286942	0,030637	1,734597	1,322329	-0,713089	-0,838314	-2,742645	-0,972519	-6,414900	21,969560	12,154493	0,013433	0,286942	0,030637	24,259572	0,267842	-0,713089	0,013433	0,286942	0,030637	24,259572	0,267842	-0,713089
09:32:16,61	0,491978	3,289991	-0,069985	-0,421004	0,202998	-0,244997	0,010531	0,287395	0,034493	1,634142	1,178602	-0,721608	-0,847069	-2,743731	-0,979116	-6,397792	22,060977	12,169276	0,010531	0,287395	0,034493	24,194655	0,351919	-0,721608	0,010531	0,287395	0,034493	24,194655	0,351919	-0,721608
09:32:16,66	0,491978	3,289991	-0,069985	-0,421004	0,202998	-0,244997	0,017767	0,287237	0,028674	1,675435	1,541238	-0,737903	-0,841177	-2,750053	-0,974834	-6,409213	22,012280	12,136238	0,017767	0,287237	0,028674	24,223572	0,146524	-0,737903	0,017767	0,287237	0,028674	24,223572	0,146524	-0,737903
09:32:16,71	0,491978	3,289991	-0,069985	-0,421004	0,202998	-0,244997	0,018378	0,286172	0,032177	1,737594	1,570200	-0,739863	-0,842519	-2,748175	-0,974450	-6,468627	21,991619	12,179606	0,017422	0,288272	0,032561	24,210138	0,111741	-0,696495	0,017422	0,288272	0,032561	24,210138	0,111741	-0,696495
09:32:16,76	0,491978	3,289991	-0,069985	-0,421004	0,202998	-0,244997	0,017422	0,288272	0,032561	1,580772	1,479390	-0,696495	-0,842987	-2,753555	-0,976759	-6,416475	21,965240	12,148468	0,017422	0,288272	0,032561	24,210138	0,111741	-0,696495	0,017422	0,288272	0,032561	24,210138	0,111741	-0,696495
09:32:16,81	0,491978	3,289991	-0,069985	-0,421004	0,202998	-0,244997	0,022316	0,285988	0,030253	1,702795	1,792200	-0,727633	-0,840585	-2,750388	-0,975579	-6,399522	22,003202	12,170269	0,022316	0,285988	0,030253	24,152831	0,040421	-0,727633	0,022316	0,285988	0,030253	24,152831	0,040421	-0,727633
09:32:16,86	0,491978	3,289991	-0,069985	-0,421004	0,202998	-0,244997	0,018372	0,285491	0,031432	1,769991	1,582805	-0,705832	-0,844212	-2,743957	-0,974442	-6,420997	21,989573	12,189069	0,018372	0,285491	0,031432	24,181013	0,140642	-0,705832	0,018372	0,285491	0,031432	24,181013	0,140642	-0,705832
09:32:16,91	0,491978	3,289991	-0,069985	-0,421004	0,202998	-0,244997	0,014616	0,291848	0,032570	1,416897	1,375740	-0,687032	-0,841257	-2,748526	-0,974850	-6,447757	22,031687	12,147168	0,014616	0,291848	0,032570	24,326927	0,228378	-0,687032	0,014616	0,291848	0,032570	24,326927	0,228378	-0,687032
09:32:16,96	0,491978	3,289991	-0,069985	-0,421004	0,202998	-0,244997	0,017096	0,287004	0,032161	1,691873	1,460454	-0,728933	-0,837636	-2,750769	-0,977141	-6,389880	21,976957	12,146507	0,017096	0,287004	0,032161	24,221656	0,118434	-0,728933	0,017096	0,287004	0,032161	24,221656	0,118434	-0,728933
09:32:17,01	0,491978	3,289991	-0,069985	-0,421004	0,202998	-0,244997	0,017228	0,282747	0,029870	1,894768	1,544793	-0,729594	-0,845368	-2,749438	-0,972912	-6,434350	21,988636	12,133936	0,017228	0,282747	0,029870	24,090391	0,192430	-0,729594	0,017228	0,282747	0,029870	24,090391	0,192430	-0,729594
09:32:17,06	0,491978	3,289991	-0,069985	-0,421004	0,202998	-0,244997	0,019941	0,290108	0,034099	1,499882	1,641544	-0,742165	-0,841184	-2,752109	-0,975180	-6,407339	21,999484	12,179319	0,014683	0,288454	0,028276	24,254881	0,180281	-0,706845	0,014683	0,288454	0,028276	24,254881	0,180281	-0,706845
09:32:17,11	0,491978	3,289991	-0,069985	-0,421004	0,202998	-0,244997	0,014683	0,288454	0,028276	1,611225	1,332883	-0,706845	-0,841307	-2,748709	-0,974081	-6,465413	22,009022	12,146120	0,014683	0,288454	0,028276	24,254881	0,180281	-0,706845	0,014683	0,288454	0,028276	24,254881	0,180281	-0,706845
09:32:17,16	0,491978	3,289991	-0,069985	-0,421004	0,202998	-0,244997	0,017279	0,286956	0,032930	1,665882	1,466006	-0,729981	-0,838901	-2,746055	-0,974069	-6,430676	21,998299	12,151067	0,017279	0,286956	0,032930	24,191943	0,109629	-0,729981	0,017279	0,286956	0,032930	24,191943	0,109629	-0,729981
09:32:17,21	0,491978	3,289991	-0,069985	-0,421004	0,202998	-0,244997	0,013778	0,286199	0,032942	1,713352	1,319409	-0,725034	-0,841818	-2,752536	-0,975984	-6,426150	21,985881	12,155167	0,013778	0,286199	0,032942	24,179952	0,237844	-0,725034	0,013778	0,286199	0,032942	24,179952	0,237844	-0,725034
09:32:17,26	0,491978	3,289991	-0,069985	-0,421004	0,202998	-0,244997	0,020849	0,285485	0,031028	1,741971	1,697227	-0,720934	-0,840625	-2,749320	-0,977153	-6,400085	21,960907	12,150649	0,020849	0,285485	0,031028	24,152549	0,060593	-0,720934	0,020849	0,285485	0,031028	24,152549	0,060593	-0,720934
09:32:17,31	0,491978	3,289991	-0,069985	-0,421004	0,202998	-0,244997	0,017467	0,286060	0,029858	1,703502	1,556441	-0,725452	-0,840079	-2,747597	-0,973660	-6,426240	21,977763	12,169063	0,017467	0,286060	0,029858	24,159177	0,185267	-0,725452	0,017467	0,286060	0,029858	24,159177	0,185267	-0,725452
09:32:17,36	0,491978	3,289991	-0,069985	-0,421004	0,202998	-0,244997	0,015702	0,286448	0,033351	1,684802	1,433593	-0,707038	-0,837714	-2,745366	-0,976003	-6,416285	21,986441	12,156869	0,015702	0,286448	0,033351	24,171001	0,200955	-0,707038	0,015702	0,286448	0,033351	24,171001	0,200955	-0,707038
09:32:17,41	0,491978	3,289991	-0,069985	-0,421004	0,202998	-0,244997	0,012587	0,285516	0,031008	1,745781	1,275880	-0,719232	-0,837678	-2,747332	-0,977518	-6,397068	21,983308	12,186278	0,012587	0,285516	0,031008	24,158785	0,287792	-0,719232	0,012587	0,285516	0,031008	24,158785	0,287792	-0,719232
