# Supplementary material for: Characterization of interfragmentary motion associated with common osteosynthesis devices for rat fracture healing studies
Source: PLoS One. 2017 Apr 28;12(4):e0176735. doi: 10.1371/journal.pone.0176735 (PMC5409164; doi:10.1371/journal.pone.0176735)
Supplement: S1 Dataset — (ZIP) [file pone.0176735.s001.zip › S1_Dataset/RatNail/Specimen02/Nail_02Z.txt]

%Tester: Sukopp Matthias
%Projekt: 
%Zeit: 12.03.2015 09:35:15
%Dateipfad: D:\Messungen\Fixator\Measurements\Fixator_20150312.txt
%Kommentar: Nail_02-Z
%VI Version: D:\LVProjekte\Fixator\HauptVI\Fixator_v0.12.vi
%Virtueller Drehpunkt: 	0,0000	0,0000	0,0000
%Sensor zu Hexapod (Mitte): 	0,000000	0,000000	-26,500000
%Sensor zu Hexapod Trans (Mitte): 	-0,500000	-0,866025	0,000000	-0,866025	0,500000	0,000000	0,000000	0,000000	1,000000
%Hexapod zu Labor (Mitte): 	0,491988	3,296976	-0,068962
%Hexapod zu Labor Trans (Mitte): 	0,999985	0,004250	0,003575	-0,004276	0,999964	0,007333	-0,003543	-0,007348	0,999967
%Labor zu CR (Mitte): 	0,000000	0,000000	78,500000
%Labor zu CR Trans (Mitte): 	1,000000	0,000000	0,000000	0,000000	1,000000	0,000000	0,000000	0,000000	1,000000
%Zentrum Sensormasse: 	0,000000	0,000000	2,000000
%Sensormasse: 	200,000000E-3
--------------------------------------------------
Time	X	Y	Z	U	V	W	Exp_ Fx	Exp_ Fy	Exp_ Fz	Exp_ Mx	Exp_ My	Exp_ Mz	Sen_ Fx	Sen_ Fy	Sen_ Fz	Sen_ Mx	Sen_ My	Sen_ Mz	Hex_ Fx	Hex_ Fy	Hex_ Fz	Hex_ Mx	Hex_ My	Hex_ Mz	Lab_ Fx	Lab_ Fy	Lab_ Fz	Lab_ Mx	Lab_ My	Lab_ Mz	Laser
09:35:15,03	0,491988	3,296976	-0,068962	-0,421004	0,203018	-0,245015	0,058652	0,036086	-0,087963	2,157925	1,575879	-0,268741	-0,647137	-2,908602	-1,093431	-14,508873	12,094324	12,604145	0,058652	0,036086	-0,087963	4,990684	-3,028281	-0,268741	0,058652	0,036086	-0,087963	4,990684	-3,028281	-0,268741
09:35:15,08	0,491988	3,296976	-0,068962	-0,421004	0,203018	-0,245015	0,058652	0,036086	-0,087963	2,157925	1,575879	-0,268741	-0,648861	-2,906168	-1,093839	-14,492143	12,118280	12,585671	0,058652	0,036086	-0,087963	4,990684	-3,028281	-0,268741	0,058652	0,036086	-0,087963	4,990684	-3,028281	-0,268741
09:35:15,13	0,491988	3,296976	-0,068962	-0,421004	0,203018	-0,245015	0,057419	0,041563	-0,086828	1,847338	1,547339	-0,290430	-0,641221	-2,908280	-1,095007	-14,501962	12,103450	12,562789	0,057419	0,041563	-0,086828	5,110025	-2,960075	-0,290430	0,057419	0,041563	-0,086828	5,110025	-2,960075	-0,290430
09:35:15,18	0,491988	3,296976	-0,068962	-0,421004	0,203018	-0,245015	0,055429	0,033891	-0,087996	2,228524	1,442752	-0,313312	-0,651199	-2,908749	-1,092310	-14,509504	12,151687	12,551286	0,055429	0,033891	-0,087996	4,888968	-2,908419	-0,313312	0,055429	0,033891	-0,087996	4,888968	-2,908419	-0,313312
09:35:15,23	0,491988	3,296976	-0,068962	-0,421004	0,203018	-0,245015	0,060824	0,042298	-0,085299	1,829386	1,692631	-0,324815	-0,644071	-2,909855	-1,095371	-14,469583	12,132956	12,572587	0,060824	0,042298	-0,085299	5,149745	-3,082031	-0,324815	0,060824	0,042298	-0,085299	5,149745	-3,082031	-0,324815
09:35:15,28	0,491988	3,296976	-0,068962	-0,421004	0,203018	-0,245015	0,058217	0,035571	-0,088359	2,182908	1,601041	-0,303514	-0,643553	-2,906911	-1,091101	-14,501416	12,136808	12,600036	0,058217	0,035571	-0,088359	4,975229	-2,969025	-0,303514	0,058217	0,035571	-0,088359	4,975229	-2,969025	-0,303514
09:35:15,33	0,491988	3,296976	-0,068962	-0,421004	0,203018	-0,245015	0,055409	0,036595	-0,084090	2,117097	1,425515	-0,276065	-0,649496	-2,911276	-1,095772	-14,515380	12,095221	12,585480	0,055409	0,036595	-0,084090	4,989776	-2,924100	-0,276065	0,055409	0,036595	-0,084090	4,989776	-2,924100	-0,276065
09:35:15,38	0,491988	3,296976	-0,068962	-0,421004	0,203018	-0,245015	0,062160	0,039559	-0,088761	1,919947	1,785275	-0,290621	-0,649399	-2,908078	-1,093436	-14,466639	12,095073	12,579199	0,062160	0,039559	-0,088761	5,025338	-3,094305	-0,290621	0,062160	0,039559	-0,088761	5,025338	-3,094305	-0,290621
09:35:15,43	0,491988	3,296976	-0,068962	-0,421004	0,203018	-0,245015	0,059343	0,041073	-0,086424	1,865443	1,681045	-0,296903	-0,642931	-2,903647	-1,096938	-14,469856	12,143523	12,589535	0,059343	0,041073	-0,086424	5,089710	-2,977354	-0,296903	0,059343	0,041073	-0,086424	5,089710	-2,977354	-0,296903
09:35:15,48	0,491988	3,296976	-0,068962	-0,421004	0,203018	-0,245015	0,052271	0,037688	-0,089927	2,081821	1,286305	-0,286566	-0,646440	-2,909324	-1,095350	-14,467128	12,124088	12,605850	0,052271	0,037688	-0,089927	5,040354	-2,816964	-0,286566	0,052271	0,037688	-0,089927	5,040354	-2,816964	-0,286566
09:35:15,53	0,491988	3,296976	-0,068962	-0,421004	0,203018	-0,245015	0,058942	0,037888	-0,088339	2,055952	1,645303	-0,270251	-0,640603	-2,903130	-1,095370	-14,473073	12,116785	12,607617	0,058942	0,037888	-0,088339	5,030187	-2,981679	-0,270251	0,058942	0,037888	-0,088339	5,030187	-2,981679	-0,270251
09:35:15,58	0,491988	3,296976	-0,068962	-0,421004	0,203018	-0,245015	0,050660	0,035930	-0,088359	2,148477	1,213105	-0,268484	-0,648846	-2,907959	-1,094598	-14,494872	12,141089	12,601164	0,050660	0,035930	-0,088359	4,969000	-2,763685	-0,268484	0,050660	0,035930	-0,088359	4,969000	-2,763685	-0,268484
09:35:15,63	0,491988	3,296976	-0,068962	-0,421004	0,203018	-0,245015	0,058963	0,040655	-0,087587	1,912936	1,613851	-0,274937	-0,642309	-2,908023	-1,096112	-14,461525	12,137957	12,622143	0,058963	0,040655	-0,087587	5,104355	-3,014755	-0,274937	0,058963	0,040655	-0,087587	5,104355	-3,014755	-0,274937
09:35:15,68	0,491988	3,296976	-0,068962	-0,421004	0,203018	-0,245015	0,055750	0,034961	-0,089101	2,222981	1,477206	-0,253958	-0,645960	-2,903430	-1,096576	-14,508384	12,140522	12,584279	0,055750	0,034961	-0,089101	4,967428	-2,899158	-0,253958	0,055750	0,034961	-0,089101	4,967428	-2,899158	-0,253958
09:35:15,73	0,491988	3,296976	-0,068962	-0,421004	0,203018	-0,245015	0,061146	0,037959	-0,085643	2,075167	1,723790	-0,300025	-0,647054	-2,908418	-1,093054	-14,485442	12,126699	12,575682	0,061146	0,037959	-0,085643	5,054918	-3,076169	-0,300025	0,061146	0,037959	-0,085643	5,054918	-3,076169	-0,300025
09:35:15,78	0,491988	3,296976	-0,068962	-0,421004	0,203018	-0,245015	0,061146	0,037959	-0,085643	2,075167	1,723790	-0,300025	-0,645820	-2,904149	-1,099240	-14,432440	12,127525	12,608846	0,061146	0,037959	-0,085643	5,054918	-3,076169	-0,300025	0,061146	0,037959	-0,085643	5,054918	-3,076169	-0,300025
09:35:15,83	0,491988	3,296976	-0,068962	-0,421004	0,203018	-0,245015	0,054150	0,039940	-0,092229	1,969612	1,424423	-0,267255	-0,643583	-2,904839	-1,094594	-14,497812	12,126893	12,616645	0,054150	0,039940	-0,092229	5,104864	-2,826360	-0,267255	0,054150	0,039940	-0,092229	5,104864	-2,826360	-0,267255
09:35:15,88	0,491988	3,296976	-0,068962	-0,421004	0,203018	-0,245015	0,053630	0,037657	-0,087583	2,055072	1,341056	-0,259456	-0,649497	-2,909125	-1,095781	-14,517029	12,114561	12,586441	0,053630	0,037657	-0,087583	5,011143	-2,868862	-0,259456	0,053630	0,037657	-0,087583	5,011143	-2,868862	-0,259456
09:35:15,93	0,491988	3,296976	-0,068962	-0,421004	0,203018	-0,245015	0,060299	0,040636	-0,088770	1,879893	1,677369	-0,289660	-0,644690	-2,910091	-1,098079	-14,476513	12,132332	12,593524	0,060299	0,040636	-0,088770	5,069789	-3,056068	-0,289660	0,060299	0,040636	-0,088770	5,069789	-3,056068	-0,289660
09:35:15,98	0,491988	3,296976	-0,068962	-0,421004	0,203018	-0,245015	0,058732	0,035990	-0,091067	2,157131	1,622088	-0,282577	-0,648334	-2,905612	-1,095024	-14,523797	12,135042	12,582583	0,058732	0,035990	-0,091067	4,982319	-2,988341	-0,282577	0,058732	0,035990	-0,091067	4,982319	-2,988341	-0,282577
09:35:16,03	0,491988	3,296976	-0,068962	-0,421004	0,203018	-0,245015	0,055184	0,036675	-0,091068	2,130083	1,443955	-0,272139	-0,644766	-2,913822	-1,096932	-14,510097	12,083897	12,566828	0,055184	0,036675	-0,091068	5,009080	-2,887964	-0,272139	0,055184	0,036675	-0,091068	5,009080	-2,887964	-0,272139
09:35:16,08	0,491988	3,296976	-0,068962	-0,421004	0,203018	-0,245015	0,055184	0,036675	-0,091068	2,130083	1,443955	-0,272139	-0,650621	-2,907750	-1,095782	-14,493780	12,129479	12,581845	0,055184	0,036675	-0,091068	5,009080	-2,887964	-0,272139	0,055184	0,036675	-0,091068	5,009080	-2,887964	-0,272139
09:35:16,13	0,491988	3,296976	-0,068962	-0,421004	0,203018	-0,245015	0,059669	0,042297	-0,088770	1,818068	1,657324	-0,294256	-0,650665	-2,906532	-1,095397	-14,505145	12,113225	12,591070	0,059669	0,042297	-0,088770	5,138348	-3,026718	-0,294256	0,059669	0,042297	-0,088770	5,138348	-3,026718	-0,294256
09:35:16,18	0,491988	3,296976	-0,068962	-0,421004	0,203018	-0,245015	0,058637	0,042944	-0,088385	1,764659	1,601930	-0,285031	-0,645281	-2,909389	-1,095726	-14,467426	12,105849	12,620224	0,058637	0,042944	-0,088385	5,135738	-3,001078	-0,285031	0,058637	0,042944	-0,088385	5,135738	-3,001078	-0,285031
09:35:16,23	0,491988	3,296976	-0,068962	-0,421004	0,203018	-0,245015	0,058419	0,036852	-0,088715	2,093887	1,626963	-0,255877	-0,644149	-2,903709	-1,096948	-14,487074	12,139088	12,589356	0,058419	0,036852	-0,088715	4,986785	-2,958955	-0,255877	0,058419	0,036852	-0,088715	4,986785	-2,958955	-0,255877
09:35:16,28	0,491988	3,296976	-0,068962	-0,421004	0,203018	-0,245015	0,060010	0,042859	-0,089148	1,740611	1,689980	-0,271379	-0,642412	-2,906732	-1,098868	-14,495267	12,115093	12,604227	0,060010	0,042859	-0,089148	5,105041	-3,020824	-0,271379	0,060010	0,042859	-0,089148	5,105041	-3,020824	-0,271379
09:35:16,33	0,491988	3,296976	-0,068962	-0,421004	0,203018	-0,245015	0,060010	0,042859	-0,089148	1,740611	1,689980	-0,271379	-0,649524	-2,908932	-1,097718	-14,527721	12,127502	12,602703	0,060010	0,042859	-0,089148	5,105041	-3,020824	-0,271379	0,060010	0,042859	-0,089148	5,105041	-3,020824	-0,271379
09:35:16,38	0,491988	3,296976	-0,068962	-0,421004	0,203018	-0,245015	0,060145	0,040755	-0,090707	1,879552	1,653647	-0,273398	-0,644120	-2,909016	-1,098474	-14,483016	12,136109	12,594210	0,060145	0,040755	-0,090707	5,078810	-3,067726	-0,273398	0,060145	0,040755	-0,090707	5,078810	-3,067726	-0,273398
09:35:16,43	0,491988	3,296976	-0,068962	-0,421004	0,203018	-0,245015	0,057516	0,036033	-0,091463	2,154878	1,551338	-0,281891	-0,649471	-2,909635	-1,095381	-14,513834	12,137318	12,596513	0,057516	0,036033	-0,091463	4,983496	-2,963638	-0,281891	0,057516	0,036033	-0,091463	4,983496	-2,963638	-0,281891
09:35:16,48	0,491988	3,296976	-0,068962	-0,421004	0,203018	-0,245015	0,060727	0,040358	-0,088370	1,915613	1,691032	-0,279588	-0,645246	-2,904144	-1,098468	-14,455354	12,170328	12,614928	0,060727	0,040358	-0,088370	5,083749	-3,076031	-0,279588	0,060727	0,040358	-0,088370	5,083749	-3,076031	-0,279588
09:35:16,53	0,491988	3,296976	-0,068962	-0,421004	0,203018	-0,245015	0,061197	0,035939	-0,091451	2,142743	1,755442	-0,283382	-0,645879	-2,912252	-1,098462	-14,480568	12,115025	12,592719	0,061197	0,035939	-0,091451	4,963964	-3,048537	-0,283382	0,061197	0,035939	-0,091451	4,963964	-3,048537	-0,283382
09:35:16,58	0,491988	3,296976	-0,068962	-0,421004	0,203018	-0,245015	0,061197	0,035939	-0,091451	2,142743	1,755442	-0,283382	-0,647053	-2,911756	-1,096883	-14,472550	12,104157	12,625114	0,061197	0,035939	-0,091451	4,963964	-3,048537	-0,283382	0,061197	0,035939	-0,091451	4,963964	-3,048537	-0,283382
09:35:16,63	0,491988	3,296976	-0,068962	-0,421004	0,203018	-0,245015	0,061355	0,037204	-0,089871	2,071576	1,776009	-0,250987	-0,642353	-2,904563	-1,096938	-14,479768	12,150667	12,589830	0,061355	0,037204	-0,089871	4,992075	-3,040333	-0,250987	0,061355	0,037204	-0,089871	4,992075	-3,040333	-0,250987
09:35:16,68	0,491988	3,296976	-0,068962	-0,421004	0,203018	-0,245015	0,052775	0,036729	-0,089927	2,132913	1,300359	-0,286271	-0,645416	-2,902939	-1,097357	-14,528980	12,150831	12,595152	0,052775	0,036729	-0,089927	5,016175	-2,842478	-0,286271	0,052775	0,036729	-0,089927	5,016175	-2,842478	-0,286271
09:35:16,73	0,491988	3,296976	-0,068962	-0,421004	0,203018	-0,245015	0,052900	0,040194	-0,090345	1,928293	1,264170	-0,280949	-0,651222	-2,913422	-1,096160	-14,513962	12,129187	12,576482	0,052900	0,040194	-0,090345	5,083520	-2,888496	-0,280949	0,052900	0,040194	-0,090345	5,083520	-2,888496	-0,280949
09:35:16,78	0,491988	3,296976	-0,068962	-0,421004	0,203018	-0,245015	0,064882	0,039981	-0,089149	1,928159	1,911048	-0,299619	-0,645286	-2,911427	-1,096896	-14,471007	12,096181	12,605824	0,064882	0,039981	-0,089149	5,066629	-3,182184	-0,299619	0,064882	0,039981	-0,089149	5,066629	-3,182184	-0,299619
09:35:16,83	0,491988	3,296976	-0,068962	-0,421004	0,203018	-0,245015	0,060186	0,035837	-0,089884	2,136505	1,720579	-0,270277	-0,642337	-2,904235	-1,097713	-14,455330	12,105196	12,578955	0,060186	0,035837	-0,089884	4,949723	-3,004048	-0,270277	0,060186	0,035837	-0,089884	4,949723	-3,004048	-0,270277
09:35:16,88	0,491988	3,296976	-0,068962	-0,421004	0,203018	-0,245015	0,052483	0,036879	-0,090702	2,097951	1,329101	-0,297146	-0,645313	-2,905608	-1,098119	-14,490131	12,154155	12,575565	0,052483	0,036879	-0,090702	4,992990	-2,790854	-0,297146	0,052483	0,036879	-0,090702	4,992990	-2,790854	-0,297146
09:35:16,93	0,491988	3,296976	-0,068962	-0,421004	0,203018	-0,245015	0,055160	0,038770	-0,091108	2,024623	1,413686	-0,300536	-0,647170	-2,909066	-1,097699	-14,516942	12,097502	12,616542	0,055160	0,038770	-0,091108	5,068099	-2,916412	-0,300536	0,055160	0,038770	-0,091108	5,068099	-2,916412	-0,300536
09:35:16,98	0,491988	3,296976	-0,068962	-0,421004	0,203018	-0,245015	0,059083	0,038650	-0,090688	1,968432	1,622769	-0,259559	-0,648273	-2,912458	-1,095367	-14,503913	12,112721	12,590557	0,059083	0,038650	-0,090688	5,002431	-3,015253	-0,259559	0,059083	0,038650	-0,090688	5,002431	-3,015253	-0,259559
09:35:17,03	0,491988	3,296976	-0,068962	-0,421004	0,203018	-0,245015	0,062573	0,037909	-0,088356	2,026655	1,807914	-0,285544	-0,645289	-2,906271	-1,099208	-14,465081	12,144557	12,657936	0,062573	0,037909	-0,088356	5,002491	-3,104059	-0,285544	0,062573	0,037909	-0,088356	5,002491	-3,104059	-0,285544
09:35:17,08	0,491988	3,296976	-0,068962	-0,421004	0,203018	-0,245015	0,055722	0,038418	-0,092197	2,047155	1,469403	-0,218165	-0,644097	-2,909166	-1,095363	-14,477839	12,132952	12,592145	0,053715	0,039042	-0,089935	5,025578	-2,881142	-0,268092	0,053715	0,039042	-0,089935	5,025578	-2,881142	-0,268092
09:35:17,13	0,491988	3,296976	-0,068962	-0,421004	0,203018	-0,245015	0,053715	0,039042	-0,089935	1,960761	1,335462	-0,268092	-0,652380	-2,912676	-1,098850	-14,493779	12,131162	12,611801	0,053715	0,039042	-0,089935	5,025578	-2,881142	-0,268092	0,053715	0,039042	-0,089935	5,025578	-2,881142	-0,268092
09:35:17,18	0,491988	3,296976	-0,068962	-0,421004	0,203018	-0,245015	0,064815	0,041356	-0,091838	1,868419	1,924063	-0,264300	-0,644682	-2,907254	-1,097309	-14,475044	12,158146	12,599135	0,064815	0,041356	-0,091838	5,114889	-3,163922	-0,264300	0,064815	0,041356	-0,091838	5,114889	-3,163922	-0,264300
09:35:17,23	0,491988	3,296976	-0,068962	-0,421004	0,203018	-0,245015	0,056270	0,037401	-0,090298	2,106827	1,482475	-0,276966	-0,646469	-2,908639	-1,097318	-14,475326	12,117475	12,582791	0,056270	0,037401	-0,090298	5,042812	-2,934756	-0,276966	0,056270	0,037401	-0,090298	5,042812	-2,934756	-0,276966
09:35:17,28	0,491988	3,296976	-0,068962	-0,421004	0,203018	-0,245015	0,058363	0,038256	-0,090306	2,027019	1,611377	-0,293310	-0,642941	-2,909758	-1,096132	-14,486314	12,130945	12,602438	0,058363	0,038256	-0,090306	5,030099	-2,970117	-0,293310	0,058363	0,038256	-0,090306	5,030099	-2,970117	-0,293310
09:35:17,33	0,491988	3,296976	-0,068962	-0,421004	0,203018	-0,245015	0,057568	0,034642	-0,089121	2,221123	1,553795	-0,273663	-0,643603	-2,902684	-1,100038	-14,488237	12,120139	12,619959	0,057568	0,034642	-0,089121	4,940497	-2,965305	-0,273663	0,057568	0,034642	-0,089121	4,940497	-2,965305	-0,273663
09:35:17,38	0,491988	3,296976	-0,068962	-0,421004	0,203018	-0,245015	0,051773	0,038752	-0,093027	1,997063	1,256179	-0,256142	-0,644246	-2,906198	-1,100822	-14,527042	12,135941	12,615864	0,051773	0,038752	-0,093027	5,039102	-2,807992	-0,256142	0,051773	0,038752	-0,093027	5,039102	-2,807992	-0,256142
09:35:17,43	0,491988	3,296976	-0,068962	-0,421004	0,203018	-0,245015	0,055137	0,037551	-0,093811	2,053779	1,389629	-0,260237	-0,646403	-2,908447	-1,097562	-14,495770	12,125770	12,597273	0,055137	0,037551	-0,093811	5,001567	-2,938660	-0,260237	0,055137	0,037551	-0,093811	5,001567	-2,938660	-0,260237
09:35:17,48	0,491988	3,296976	-0,068962	-0,421004	0,203018	-0,245015	0,058164	0,038295	-0,090550	2,021945	1,579164	-0,278828	-0,644133	-2,903599	-1,095771	-14,486675	12,158596	12,603816	0,058164	0,038295	-0,090550	5,028097	-2,986689	-0,278828	0,058164	0,038295	-0,090550	5,028097	-2,986689	-0,278828
09:35:17,53	0,491988	3,296976	-0,068962	-0,421004	0,203018	-0,245015	0,052830	0,038753	-0,088760	2,031081	1,293288	-0,272286	-0,636534	-2,903452	-1,281327	-14,006063	11,736361	12,622073	0,052830	0,038753	-0,088760	5,073222	-2,853888	-0,272286	0,052830	0,038753	-0,088760	5,073222	-2,853888	-0,272286
09:35:17,58	0,491946	3,296946	-0,059046	-0,420992	0,203000	-0,245009	0,048904	0,032246	-0,274316	2,244121	1,716458	-0,254029	-0,461000	-2,943073	-7,128810	-16,237708	3,005650	13,234654	0,048904	0,032246	-0,274316	4,775409	-2,122501	-0,254029	0,048904	0,032246	-0,274316	4,775409	-2,122501	-0,254029
09:35:17,63	0,491946	3,296946	-0,059046	-0,420992	0,203000	-0,245009	-0,004551	-0,139582	-6,121799	2,502325	1,369519	0,358553	-0,457348	-2,955428	-7,080314	-16,528669	2,840068	13,211320	-0,004551	-0,139582	-6,121799	-8,454861	1,726738	0,358553	-0,004551	-0,139582	-6,121799	-8,454861	1,726738	0,358553
09:35:17,68	0,491946	3,296946	-0,059046	-0,420992	0,203000	-0,245009	0,004323	-0,148922	-6,073302	2,699129	1,661741	0,335219	-0,459797	-2,956336	-7,055468	-16,622191	2,844935	13,225831	0,004323	-0,148922	-6,073302	-8,991253	1,322407	0,335219	0,004323	-0,148922	-6,073302	-8,991253	1,322407	0,335219
09:35:17,73	0,491946	3,296946	-0,059046	-0,420992	0,203000	-0,245009	0,006334	-0,147255	-6,048457	2,569896	1,682883	0,349730	-0,460399	-2,958273	-7,046167	-16,658854	2,857642	13,201183	0,006334	-0,147255	-6,048457	-8,989621	1,185692	0,349730	0,006334	-0,147255	-6,048457	-8,989621	1,185692	0,349730
09:35:17,78	0,491946	3,296946	-0,059046	-0,420992	0,203000	-0,245009	0,008312	-0,147702	-6,039155	2,585813	1,747673	0,325082	-0,458190	-2,957927	-7,033393	-16,753008	2,857145	13,185105	0,008312	-0,147702	-6,039155	-9,008793	1,095151	0,325082	0,008312	-0,147702	-6,039155	-9,008793	1,095151	0,325082
09:35:17,83	0,491946	3,296946	-0,059046	-0,420992	0,203000	-0,245009	0,006909	-0,149443	-6,026382	2,628824	1,593388	0,309004	-0,461071	-2,960035	-7,026382	-16,739445	2,851204	13,189389	0,006909	-0,149443	-6,026382	-9,102431	1,051058	0,309004	0,006909	-0,149443	-6,026382	-9,102431	1,051058	0,309004
09:35:17,88	0,491946	3,296946	-0,059046	-0,420992	0,203000	-0,245009	0,010175	-0,148001	-6,019371	2,555510	1,777938	0,313288	-0,457502	-2,958383	-7,023266	-16,737817	2,890494	13,199287	0,010175	-0,148001	-6,019371	-9,062598	0,979225	0,313288	0,010175	-0,148001	-6,019371	-9,062598	0,979225	0,313288
09:35:17,93	0,491946	3,296946	-0,059046	-0,420992	0,203000	-0,245009	0,006960	-0,150266	-6,016255	2,708098	1,592518	0,323186	-0,462293	-2,960405	-7,016288	-16,780280	2,853570	13,198012	0,006960	-0,150266	-6,016255	-9,087764	1,046191	0,323186	0,006960	-0,150266	-6,016255	-9,087764	1,046191	0,323186
09:35:17,98	0,491946	3,296946	-0,059046	-0,420992	0,203000	-0,245009	0,011106	-0,147128	-6,009277	2,491710	1,789830	0,321911	-0,457551	-2,959092	-7,012000	-16,768571	2,848701	13,205831	0,011106	-0,147128	-6,009277	-9,057815	0,917993	0,321911	0,011106	-0,147128	-6,009277	-9,057815	0,917993	0,321911
09:35:18,03	0,491946	3,296946	-0,059046	-0,420992	0,203000	-0,245009	0,007598	-0,150578	-6,004988	2,672780	1,619986	0,329730	-0,453415	-2,953889	-7,005401	-16,773255	2,885251	13,219056	0,007598	-0,150578	-6,004988	-9,147618	1,023531	0,329730	0,007598	-0,150578	-6,004988	-9,147618	1,023531	0,329730
09:35:18,08	0,491946	3,296946	-0,059046	-0,420992	0,203000	-0,245009	0,001024	-0,151558	-5,998390	2,753044	1,255820	0,342955	-0,455752	-2,963833	-7,005761	-16,795970	2,902863	13,218194	0,001024	-0,151558	-5,998390	-9,144273	1,175404	0,342955	0,001024	-0,151558	-5,998390	-9,144273	1,175404	0,342955
09:35:18,13	0,491946	3,296946	-0,059046	-0,420992	0,203000	-0,245009	0,010805	-0,154507	-5,998749	2,910259	1,735916	0,342093	-0,455181	-2,961772	-7,006956	-16,786288	2,861095	13,183972	0,010805	-0,154507	-5,998749	-9,218512	0,887748	0,342093	0,010805	-0,154507	-5,998749	-9,218512	0,887748	0,342093
09:35:18,18	0,491946	3,296946	-0,059046	-0,420992	0,203000	-0,245009	0,008734	-0,153970	-5,999945	2,851032	1,657514	0,307871	-0,455087	-2,957589	-6,999182	-16,767232	2,925945	13,196296	0,008734	-0,153970	-5,999945	-9,235627	0,971888	0,307871	0,008734	-0,153970	-5,999945	-9,235627	0,971888	0,307871
09:35:18,23	0,491946	3,296946	-0,059046	-0,420992	0,203000	-0,245009	0,005064	-0,151961	-5,992171	2,812231	1,450759	0,320195	-0,453332	-2,954695	-6,997648	-16,765216	2,911386	13,181072	0,005064	-0,151961	-5,992171	-9,116688	1,053218	0,320195	0,005064	-0,151961	-5,992171	-9,116688	1,053218	0,320195
09:35:18,28	0,491946	3,296946	-0,059046	-0,420992	0,203000	-0,245009	0,001680	-0,152033	-5,990637	2,804394	1,283829	0,304971	-0,452692	-2,959711	-6,997621	-16,754088	2,909021	13,180232	0,001680	-0,152033	-5,990637	-9,130206	1,151913	0,304971	0,001680	-0,152033	-5,990637	-9,130206	1,151913	0,304971
09:35:18,33	0,491946	3,296946	-0,059046	-0,420992	0,203000	-0,245009	0,005705	-0,155096	-5,990610	2,967155	1,503922	0,304131	-0,461661	-2,953134	-6,993353	-16,797438	2,906364	13,250099	0,005705	-0,155096	-5,990610	-9,207843	1,056083	0,304131	0,005705	-0,155096	-5,990610	-9,207843	1,056083	0,304131
09:35:18,38	0,491946	3,296946	-0,059046	-0,420992	0,203000	-0,245009	0,004493	-0,144039	-5,986342	2,368249	1,404693	0,373998	-0,461480	-2,956838	-6,991790	-16,723208	2,880546	13,193743	0,004493	-0,144039	-5,986342	-8,938826	1,051984	0,373998	0,004493	-0,144039	-5,986342	-8,938826	1,051984	0,373998
09:35:18,43	0,491946	3,296946	-0,059046	-0,420992	0,203000	-0,245009	0,007610	-0,146048	-5,984779	2,487484	1,643974	0,317642	-0,453257	-2,959063	-6,991382	-16,745110	2,895616	13,204984	0,007610	-0,146048	-5,984779	-8,977315	1,046576	0,317642	0,007610	-0,146048	-5,984779	-8,977315	1,046576	0,317642
09:35:18,48	0,491946	3,296946	-0,059046	-0,420992	0,203000	-0,245009	0,005425	-0,154282	-5,984371	2,917748	1,503860	0,328883	-0,452688	-2,957322	-6,988696	-16,765435	2,915619	13,180330	0,005425	-0,154282	-5,984371	-9,193414	1,077971	0,328883	0,005425	-0,154282	-5,984371	-9,193414	1,077971	0,328883
09:35:18,53	0,491946	3,296946	-0,059046	-0,420992	0,203000	-0,245009	0,003634	-0,153904	-5,981685	2,905244	1,383091	0,304229	-0,456242	-2,958332	-6,989867	-16,764086	2,882837	13,174369	0,003634	-0,153904	-5,981685	-9,176231	1,097846	0,304229	0,003634	-0,153904	-5,981685	-9,176231	1,097846	0,304229
09:35:18,58	0,491946	3,296946	-0,059046	-0,420992	0,203000	-0,245009	0,006286	-0,151332	-5,982855	2,743755	1,538555	0,298268	-0,457483	-2,956760	-6,988683	-16,796876	2,917355	13,228407	0,006286	-0,151332	-5,982855	-9,135773	1,045127	0,298268	0,006286	-0,151332	-5,982855	-9,135773	1,045127	0,298268
09:35:18,63	0,491946	3,296946	-0,059046	-0,420992	0,203000	-0,245009	0,005544	-0,149471	-5,981672	2,660511	1,454351	0,352306	-0,462709	-2,955933	-6,987139	-16,770197	2,934602	13,212430	0,005544	-0,149471	-5,981672	-9,072975	1,019116	0,352306	0,005544	-0,149471	-5,981672	-9,072975	1,019116	0,352306
09:35:18,68	0,491946	3,296946	-0,059046	-0,420992	0,203000	-0,245009	0,007441	-0,144532	-5,980128	2,431928	1,567439	0,336329	-0,455613	-2,960083	-6,984787	-16,760623	2,893437	13,195657	0,007441	-0,144532	-5,980128	-8,913800	0,983345	0,336329	0,007441	-0,144532	-5,980128	-8,913800	0,983345	0,336329
09:35:18,73	0,491946	3,296946	-0,059046	-0,420992	0,203000	-0,245009	0,007487	-0,152752	-5,977776	2,828549	1,598729	0,319556	-0,454431	-2,955726	-6,980524	-16,774988	2,952917	13,210502	0,007487	-0,152752	-5,977776	-9,162514	1,010988	0,319556	0,007487	-0,152752	-5,977776	-9,162514	1,010988	0,319556
09:35:18,78	0,491946	3,296946	-0,059046	-0,420992	0,203000	-0,245009	0,003123	-0,151597	-5,973513	2,812777	1,329600	0,334401	-0,458087	-2,956507	-6,980933	-16,829448	2,946137	13,220035	0,003123	-0,151597	-5,973513	-9,087558	1,084464	0,334401	0,003123	-0,151597	-5,973513	-9,087558	1,084464	0,334401
09:35:18,83	0,491946	3,296946	-0,059046	-0,420992	0,203000	-0,245009	0,005627	-0,148821	-5,973921	2,635338	1,416047	0,343934	-0,461491	-2,958801	-6,980150	-16,777240	2,939363	13,188806	0,005627	-0,148821	-5,973921	-9,047102	0,974327	0,343934	0,005627	-0,148821	-5,973921	-9,047102	0,974327	0,343934
09:35:18,88	0,491946	3,296946	-0,059046	-0,420992	0,203000	-0,245009	0,009316	-0,147021	-5,973138	2,561962	1,656479	0,312705	-0,456744	-2,956054	-6,977422	-16,759098	2,940849	13,193081	0,009316	-0,147021	-5,973138	-8,979159	0,925168	0,312705	0,009316	-0,147021	-5,973138	-8,979159	0,925168	0,312705
09:35:18,93	0,491946	3,296946	-0,059046	-0,420992	0,203000	-0,245009	0,004563	-0,149758	-5,970411	2,714681	1,424308	0,316979	-0,454994	-2,959627	-6,975817	-16,775580	2,946234	13,245515	0,004563	-0,149758	-5,970411	-9,041350	1,066082	0,316979	0,004563	-0,149758	-5,970411	-9,041350	1,066082	0,316979
09:35:18,98	0,491946	3,296946	-0,059046	-0,420992	0,203000	-0,245009	0,006783	-0,153060	-5,968806	2,882767	1,522755	0,369414	-0,458078	-2,955246	-6,974715	-16,811620	2,881354	13,214182	0,006783	-0,153060	-5,968806	-9,132410	0,990299	0,369414	0,006783	-0,153060	-5,968806	-9,132410	0,990299	0,369414
09:35:19,03	0,491946	3,296946	-0,059046	-0,420992	0,203000	-0,245009	0,004530	-0,148198	-5,967703	2,555781	1,406846	0,338081	-0,457959	-2,963794	-6,974646	-16,782777	2,901322	13,237462	0,004530	-0,148198	-5,967703	-9,077798	1,051223	0,338081	0,004530	-0,148198	-5,967703	-9,077798	1,051223	0,338081
09:35:19,08	0,491946	3,296946	-0,059046	-0,420992	0,203000	-0,245009	0,011873	-0,152576	-5,967635	2,815119	1,803684	0,361361	-0,455728	-2,956127	-6,975112	-16,833000	2,925956	13,206657	0,011873	-0,152576	-5,967635	-9,162083	0,871624	0,361361	0,011873	-0,152576	-5,967635	-9,162083	0,871624	0,361361
09:35:19,13	0,491946	3,296946	-0,059046	-0,420992	0,203000	-0,245009	0,004119	-0,150674	-5,968101	2,712439	1,344627	0,330556	-0,458045	-2,958460	-6,972017	-16,826206	2,913981	13,174503	0,004119	-0,150674	-5,968101	-9,115460	1,021312	0,330556	0,004119	-0,150674	-5,968101	-9,115460	1,021312	0,330556
09:35:19,18	0,491946	3,296946	-0,059046	-0,420992	0,203000	-0,245009	0,007297	-0,149834	-5,965005	2,661806	1,521795	0,298402	-0,456808	-2,954942	-6,970444	-16,799029	2,941002	13,199094	0,007297	-0,149834	-5,965005	-9,100183	0,948947	0,298402	0,007297	-0,149834	-5,965005	-9,100183	0,948947	0,298402
09:35:19,23	0,491946	3,296946	-0,059046	-0,420992	0,203000	-0,245009	0,003632	-0,149146	-5,963433	2,663030	1,341243	0,322993	-0,460923	-2,957541	-6,971211	-16,793668	2,923949	13,202708	0,003632	-0,149146	-5,963433	-9,044968	1,056094	0,322993	0,003632	-0,149146	-5,963433	-9,044968	1,056094	0,322993
09:35:19,28	0,491946	3,296946	-0,059046	-0,420992	0,203000	-0,245009	0,007940	-0,146882	-5,964200	2,533214	1,578405	0,326606	-0,453825	-2,955849	-6,969653	-16,786247	2,944076	13,198961	0,007940	-0,146882	-5,964200	-8,997060	0,955112	0,326606	0,007940	-0,146882	-5,964200	-8,997060	0,955112	0,326606
09:35:19,33	0,491946	3,296946	-0,059046	-0,420992	0,203000	-0,245009	0,002926	-0,152184	-5,962642	2,830029	1,314054	0,322859	-0,457995	-2,959963	-6,966940	-16,815862	2,917468	13,190585	0,002926	-0,152184	-5,962642	-9,116407	1,084340	0,322859	0,002926	-0,152184	-5,962642	-9,116407	1,084340	0,322859
09:35:19,38	0,491946	3,296946	-0,059046	-0,420992	0,203000	-0,245009	0,008574	-0,150629	-5,959929	2,711329	1,595401	0,314484	-0,455639	-2,962186	-6,964220	-16,820060	2,890858	13,173663	0,008574	-0,150629	-5,959929	-9,113055	0,922327	0,314484	0,008574	-0,150629	-5,959929	-9,113055	0,922327	0,314484
09:35:19,43	0,491946	3,296946	-0,059046	-0,420992	0,203000	-0,245009	0,009321	-0,153780	-5,957209	2,850055	1,643923	0,297562	-0,462638	-2,958047	-6,965389	-16,790000	2,941766	13,189636	0,009321	-0,153780	-5,957209	-9,221709	0,912197	0,297562	0,009321	-0,153780	-5,957209	-9,221709	0,912197	0,297562
09:35:19,48	0,491946	3,296946	-0,059046	-0,420992	0,203000	-0,245009	0,009236	-0,145650	-5,958377	2,486376	1,640082	0,313535	-0,453196	-2,961160	-6,964191	-16,787425	2,928901	13,194484	0,009236	-0,145650	-5,958377	-8,947128	0,915027	0,313535	0,009236	-0,145650	-5,958377	-8,947128	0,915027	0,313535
09:35:19,53	0,491946	3,296946	-0,059046	-0,420992	0,203000	-0,245009	0,007211	-0,155384	-5,957180	2,982710	1,543452	0,318383	-0,453160	-2,954956	-6,961867	-16,770623	2,967550	13,209597	0,007211	-0,155384	-5,957180	-9,214942	0,977349	0,318383	0,007211	-0,155384	-5,957180	-9,214942	0,977349	0,318383
09:35:19,58	0,491946	3,296946	-0,059046	-0,420992	0,203000	-0,245009	0,001820	-0,152313	-5,954855	2,864860	1,258336	0,333496	-0,460983	-2,957242	-6,964219	-16,825886	2,904700	13,217582	0,001820	-0,152313	-5,954855	-9,091675	1,115443	0,333496	0,001820	-0,152313	-5,954855	-9,091675	1,115443	0,333496
09:35:19,63	0,491946	3,296946	-0,059046	-0,420992	0,203000	-0,245009	0,007712	-0,146681	-5,957208	2,489975	1,548273	0,341481	-0,458634	-2,957169	-6,961525	-16,842479	2,916862	13,187849	0,007712	-0,146681	-5,957208	-9,024508	0,942877	0,341481	0,007712	-0,146681	-5,957208	-9,024508	0,942877	0,341481
09:35:19,68	0,491946	3,296946	-0,059046	-0,420992	0,203000	-0,245009	0,006474	-0,148678	-5,954514	2,596056	1,463442	0,311748	-0,460889	-2,960075	-6,959949	-16,804488	2,911392	13,180658	0,006474	-0,148678	-5,954514	-9,075192	0,955235	0,311748	0,006474	-0,148678	-5,954514	-9,075192	0,955235	0,311748
09:35:19,73	0,491946	3,296946	-0,059046	-0,420992	0,203000	-0,245009	0,010118	-0,148179	-5,952938	2,584360	1,688583	0,304557	-0,451450	-2,956798	-6,961470	-16,790234	2,933816	13,218189	0,010118	-0,148179	-5,952938	-9,047708	0,894297	0,304557	0,010118	-0,148179	-5,952938	-9,047708	0,894297	0,304557
09:35:19,78	0,491946	3,296946	-0,059046	-0,420992	0,203000	-0,245009	0,002561	-0,154714	-5,954459	2,950741	1,296739	0,342088	-0,453233	-2,953862	-6,963060	-16,788072	2,928514	13,190021	0,002561	-0,154714	-5,954459	-9,194345	1,095695	0,342088	0,002561	-0,154714	-5,954459	-9,194345	1,095695	0,342088
09:35:19,83	0,491946	3,296946	-0,059046	-0,420992	0,203000	-0,245009	0,000910	-0,151703	-5,956049	2,790620	1,215384	0,313920	-0,454425	-2,957889	-6,959162	-16,817680	2,947135	13,202282	0,000910	-0,151703	-5,956049	-9,118046	1,143984	0,313920	0,000910	-0,151703	-5,956049	-9,118046	1,143984	0,313920
09:35:19,88	0,491946	3,296946	-0,059046	-0,420992	0,203000	-0,245009	0,004993	-0,152684	-5,952150	2,842966	1,392763	0,326181	-0,459140	-2,955683	-6,958780	-16,801556	2,913019	13,205148	0,004993	-0,152684	-5,952150	-9,142726	1,000826	0,326181	0,004993	-0,152684	-5,952150	-9,142726	1,000826	0,326181
09:35:19,93	0,491946	3,296946	-0,059046	-0,420992	0,203000	-0,245009	0,005440	-0,147497	-5,951768	2,551770	1,447054	0,329047	-0,460895	-2,959293	-6,956071	-16,823599	2,943899	13,184496	0,005440	-0,147497	-5,951768	-9,026759	1,019989	0,329047	0,005440	-0,147497	-5,951768	-9,026759	1,019989	0,329047
09:35:19,98	0,491946	3,296946	-0,059046	-0,420992	0,203000	-0,245009	0,009443	-0,147783	-5,949060	2,582345	1,620690	0,308395	-0,456162	-2,960503	-6,957227	-16,812252	2,932512	13,175666	0,009443	-0,147783	-5,949060	-9,018608	0,879375	0,308395	0,009443	-0,147783	-5,949060	-9,018608	0,879375	0,308395
09:35:20,03	0,491946	3,296946	-0,059046	-0,420992	0,203000	-0,245009	0,008125	-0,152487	-5,950216	2,822760	1,567654	0,299565	-0,456760	-2,956728	-6,956452	-16,812159	2,951210	13,195630	0,008125	-0,152487	-5,950216	-9,147449	0,929831	0,299565	0,008125	-0,152487	-5,950216	-9,147449	0,929831	0,299565
09:35:20,08	0,491946	3,296946	-0,059046	-0,420992	0,203000	-0,245009	0,005155	-0,150081	-5,949440	2,713925	1,403964	0,319529	-0,456652	-2,955921	-6,957230	-16,768895	2,973789	13,172295	0,005155	-0,150081	-5,949440	-9,067469	0,999260	0,319529	0,005155	-0,150081	-5,949440	-9,067469	0,999260	0,319529
09:35:20,13	0,491946	3,296946	-0,059046	-0,420992	0,203000	-0,245009	0,004402	-0,149771	-5,950219	2,738974	1,390972	0,296194	-0,458564	-2,961497	-6,956061	-16,827829	2,904268	13,183340	0,004402	-0,149771	-5,950219	-9,018060	1,045400	0,296194	0,004402	-0,149771	-5,950219	-9,018060	1,045400	0,296194
09:35:20,18	0,491946	3,296946	-0,059046	-0,420992	0,203000	-0,245009	0,010187	-0,150903	-5,949050	2,708166	1,675529	0,307239	-0,453729	-2,955145	-6,956027	-16,759616	2,931445	13,214338	0,010187	-0,150903	-5,949050	-9,137734	0,875811	0,307239	0,010187	-0,150903	-5,949050	-9,137734	0,875811	0,307239
09:35:20,23	0,491946	3,296946	-0,059046	-0,420992	0,203000	-0,245009	0,002269	-0,151915	-5,949016	2,818400	1,309235	0,338237	-0,460302	-2,959600	-6,955289	-16,825020	2,947790	13,189062	0,002269	-0,151915	-5,949016	-9,106892	1,131146	0,338237	0,002269	-0,151915	-5,949016	-9,106892	1,131146	0,338237
09:35:20,28	0,491946	3,296946	-0,059046	-0,420992	0,203000	-0,245009	0,009413	-0,148450	-5,948278	2,619690	1,615945	0,312961	-0,462659	-2,963510	-6,954884	-16,842935	2,971592	13,203310	0,009413	-0,148450	-5,948278	-9,033626	0,876998	0,312961	0,009413	-0,148450	-5,948278	-9,033626	0,876998	0,312961
09:35:20,33	0,491946	3,296946	-0,059046	-0,420992	0,203000	-0,245009	0,013978	-0,148364	-5,947873	2,626873	1,825881	0,327209	-0,459106	-2,956811	-6,954102	-16,812477	2,961890	13,223199	0,013978	-0,148364	-5,947873	-9,019690	0,728624	0,327209	0,013978	-0,148364	-5,947873	-9,019690	0,728624	0,327209
09:35:20,38	0,491946	3,296946	-0,059046	-0,420992	0,203000	-0,245009	0,006400	-0,148091	-5,947090	2,619501	1,463050	0,347097	-0,456805	-2,963759	-6,954109	-16,843845	2,912752	13,187402	0,006400	-0,148091	-5,947090	-9,005626	0,960671	0,347097	0,006400	-0,148091	-5,947090	-9,005626	0,960671	0,347097
09:35:20,43	0,491946	3,296946	-0,059046	-0,420992	0,203000	-0,245009	0,011267	-0,153558	-5,947098	2,845546	1,713553	0,311301	-0,457302	-2,962440	-6,954866	-16,809822	2,957472	13,203591	0,011267	-0,153558	-5,947098	-9,208741	0,829091	0,311301	0,011267	-0,153558	-5,947098	-9,208741	0,829091	0,311301
09:35:20,48	0,491946	3,296946	-0,059046	-0,420992	0,203000	-0,245009	0,010373	-0,152467	-5,947854	2,844567	1,674151	0,327489	-0,454980	-2,957726	-6,951387	-16,822306	2,966204	13,207828	0,010373	-0,152467	-5,947854	-9,124096	0,859897	0,327489	0,010373	-0,152467	-5,947854	-9,124096	0,859897	0,327489
09:35:20,53	0,491946	3,296946	-0,059046	-0,420992	0,203000	-0,245009	0,005129	-0,152122	-5,944376	2,827930	1,386299	0,331727	-0,456197	-2,959944	-6,951023	-16,843473	2,945637	13,177555	0,005129	-0,152122	-5,944376	-9,113624	0,983678	0,331727	0,005129	-0,152122	-5,944376	-9,113624	0,983678	0,331727
09:35:20,58	0,491946	3,296946	-0,059046	-0,420992	0,203000	-0,245009	0,007658	-0,152177	-5,944012	2,802399	1,509781	0,301454	-0,458506	-2,963345	-6,949839	-16,836235	2,956430	13,181047	0,007658	-0,152177	-5,944012	-9,143479	0,908600	0,301454	0,007658	-0,152177	-5,944012	-9,143479	0,908600	0,301454
09:35:20,63	0,491946	3,296946	-0,059046	-0,420992	0,203000	-0,245009	0,011758	-0,151877	-5,942828	2,799779	1,723851	0,304946	-0,454393	-2,961079	-6,950970	-16,814679	2,918376	13,220103	0,011758	-0,151877	-5,942828	-9,122570	0,800823	0,304946	0,011758	-0,151877	-5,942828	-9,122570	0,800823	0,304946
09:35:20,68	0,491946	3,296946	-0,059046	-0,420992	0,203000	-0,245009	0,007740	-0,154307	-5,943959	2,903948	1,552588	0,344002	-0,454416	-2,964317	-6,950587	-16,840812	2,931536	13,210385	0,007740	-0,154307	-5,943959	-9,209137	0,945007	0,344002	0,007740	-0,154307	-5,943959	-9,209137	0,945007	0,344002
09:35:20,73	0,491946	3,296946	-0,059046	-0,420992	0,203000	-0,245009	0,009975	-0,152300	-5,942393	2,842821	1,671643	0,343323	-0,458614	-2,960134	-6,948297	-16,872507	2,940129	13,204643	0,009975	-0,152300	-5,942393	-9,112760	0,888635	0,343323	0,009975	-0,152300	-5,942393	-9,112760	0,888635	0,343323
09:35:20,78	0,491946	3,296946	-0,059046	-0,420992	0,203000	-0,245009	0,009975	-0,152300	-5,942393	2,842821	1,671643	0,343323	-0,459635	-2,962231	-6,949035	-16,802697	2,938994	13,203851	0,009975	-0,152300	-5,942393	-9,112760	0,888635	0,343323	0,009975	-0,152300	-5,942393	-9,112760	0,888635	0,343323
09:35:20,83	0,491946	3,296946	-0,059046	-0,420992	0,203000	-0,245009	0,011359	-0,150343	-5,942024	2,721684	1,740828	0,327750	-0,454164	-2,956046	-7,034190	-16,818878	2,939122	13,204403	0,011359	-0,150343	-5,942024	-9,080253	0,849180	0,327750	0,011359	-0,150343	-5,942024	-9,080253	0,849180	0,327750
09:35:20,88	0,491946	3,296946	-0,059046	-0,420992	0,203000	-0,245009	0,003267	-0,151988	-6,027178	2,799254	1,305972	0,328302	-0,302813	-3,048388	-13,989484	-20,536072	-5,648728	14,049129	0,003267	-0,151988	-6,027178	-9,131829	1,049537	0,328302	0,003267	-0,151988	-6,027178	-9,131829	1,049537	0,328302
09:35:20,93	0,491951	3,296966	-0,048998	-0,421029	0,202999	-0,244988	0,007561	-0,329233	-12,982473	2,720077	2,604040	1,173028	-0,299104	-3,057744	-14,138357	-20,846243	-5,732306	14,095067	0,007561	-0,329233	-12,982473	-23,124698	2,010468	1,173028	0,007561	-0,329233	-12,982473	-23,124698	2,010468	1,173028
09:35:20,98	0,491951	3,296966	-0,048998	-0,421029	0,202999	-0,244988	0,013809	-0,337123	-13,131346	2,902879	2,702111	1,218966	-0,303365	-3,061269	-14,107336	-20,985193	-5,725735	14,066880	0,013809	-0,337123	-13,131346	-23,561243	1,618070	1,218966	0,013809	-0,337123	-13,131346	-23,561243	1,618070	1,218966
09:35:21,03	0,491951	3,296966	-0,048998	-0,421029	0,202999	-0,244988	0,018993	-0,335195	-13,100325	2,738868	2,848038	1,190779	-0,298484	-3,053386	-14,086317	-20,943203	-5,659119	14,115948	0,018993	-0,335195	-13,100325	-23,573951	1,357084	1,190779	0,018993	-0,335195	-13,100325	-23,573951	1,357084	1,190779
09:35:21,08	0,491951	3,296966	-0,048998	-0,421029	0,202999	-0,244988	0,009725	-0,335481	-13,079306	2,832444	2,369167	1,239846	-0,303958	-3,058233	-14,066901	-21,054590	-5,705806	14,140878	0,009725	-0,335481	-13,079306	-23,502852	1,605738	1,239846	0,009725	-0,335481	-13,079306	-23,502852	1,605738	1,239846
09:35:21,13	0,491951	3,296966	-0,048998	-0,421029	0,202999	-0,244988	0,016660	-0,333164	-13,059889	2,615814	2,656674	1,264777	-0,306246	-3,060488	-14,060322	-21,053050	-5,688526	14,093076	0,016660	-0,333164	-13,059889	-23,537567	1,348836	1,264777	0,016660	-0,333164	-13,059889	-23,537567	1,348836	1,264777
09:35:21,18	0,491951	3,296966	-0,048998	-0,421029	0,202999	-0,244988	0,019757	-0,332310	-13,053310	2,587152	2,810395	1,216975	-0,306790	-3,059640	-14,049428	-21,060213	-5,653165	14,116756	0,019757	-0,332310	-13,053310	-23,499207	1,259469	1,216975	0,019757	-0,332310	-13,053310	-23,499207	1,259469	1,216975
09:35:21,23	0,491951	3,296966	-0,048998	-0,421029	0,202999	-0,244988	0,019294	-0,331415	-13,042416	2,567642	2,762449	1,240655	-0,303897	-3,064712	-14,040105	-21,122734	-5,636628	14,112003	0,019294	-0,331415	-13,042416	-23,448441	1,247847	1,240655	0,019294	-0,331415	-13,042416	-23,448441	1,247847	1,240655
09:35:21,28	0,491951	3,296966	-0,048998	-0,421029	0,202999	-0,244988	0,022241	-0,336456	-13,033094	2,812840	2,853251	1,235902	-0,306893	-3,062302	-14,031596	-21,150661	-5,659021	14,091700	0,022241	-0,336456	-13,033094	-23,598969	1,107353	1,235902	0,022241	-0,336456	-13,033094	-23,598969	1,107353	1,235902
09:35:21,33	0,491951	3,296966	-0,048998	-0,421029	0,202999	-0,244988	0,021651	-0,332657	-13,024585	2,581927	2,809606	1,215599	-0,300912	-3,063283	-14,026493	-21,103880	-5,701448	14,111868	0,021651	-0,332657	-13,024585	-23,531648	1,109986	1,215599	0,021651	-0,332657	-13,024585	-23,531648	1,109986	1,215599
09:35:21,38	0,491951	3,296966	-0,048998	-0,421029	0,202999	-0,244988	0,019511	-0,338327	-13,019482	2,863406	2,760035	1,235767	-0,299770	-3,064244	-14,022606	-21,148190	-5,644902	14,131206	0,019511	-0,338327	-13,019482	-23,695251	1,228432	1,235767	0,019511	-0,338327	-13,019482	-23,695251	1,228432	1,235767
09:35:21,43	0,491951	3,296966	-0,048998	-0,421029	0,202999	-0,244988	0,019772	-0,339797	-13,015595	2,966655	2,706969	1,255104	-0,298582	-3,057747	-14,014868	-21,146558	-5,634149	14,118304	0,019772	-0,339797	-13,015595	-23,707388	1,154865	1,255104	0,019772	-0,339797	-13,015595	-23,707388	1,154865	1,255104
09:35:21,48	0,491951	3,296966	-0,048998	-0,421029	0,202999	-0,244988	0,013551	-0,337577	-13,007857	2,861360	2,379508	1,242202	-0,304179	-3,060951	-14,008785	-21,161439	-5,653579	14,109460	0,013551	-0,337577	-13,007857	-23,638437	1,315762	1,242202	0,013551	-0,337577	-13,007857	-23,638437	1,315762	1,242202
09:35:21,53	0,491951	3,296966	-0,048998	-0,421029	0,202999	-0,244988	0,019124	-0,334332	-13,001774	2,668326	2,666154	1,233359	-0,303823	-3,065340	-14,005500	-21,152196	-5,638843	14,139549	0,019124	-0,334332	-13,001774	-23,576698	1,164894	1,233359	0,019124	-0,334332	-13,001774	-23,576698	1,164894	1,233359
09:35:21,58	0,491951	3,296966	-0,048998	-0,421029	0,202999	-0,244988	0,022748	-0,336834	-12,998488	2,815860	2,855203	1,263448	-0,300875	-3,062412	-14,004760	-21,144334	-5,655515	14,095822	0,022748	-0,336834	-12,998488	-23,625643	1,069512	1,263448	0,022748	-0,336834	-12,998488	-23,625643	1,069512	1,263448
09:35:21,63	0,491951	3,296966	-0,048998	-0,421029	0,202999	-0,244988	0,018737	-0,337923	-12,997749	2,861948	2,661816	1,219721	-0,296080	-3,060986	-13,998888	-21,115253	-5,637605	14,132325	0,018737	-0,337923	-12,997749	-23,664991	1,190928	1,219721	0,018737	-0,337923	-12,997749	-23,664991	1,190928	1,219721
09:35:21,68	0,491951	3,296966	-0,048998	-0,421029	0,202999	-0,244988	0,015105	-0,341363	-12,991877	3,070873	2,489181	1,256224	-0,300812	-3,066453	-13,992309	-21,168143	-5,599793	14,104222	0,015105	-0,341363	-12,991877	-23,726098	1,303407	1,256224	0,015105	-0,341363	-12,991877	-23,726098	1,303407	1,256224
09:35:21,73	0,491951	3,296966	-0,048998	-0,421029	0,202999	-0,244988	0,022206	-0,339998	-12,985297	3,006203	2,793681	1,228121	-0,304428	-3,060689	-13,987703	-21,203816	-5,593884	14,087670	0,022206	-0,339998	-12,985297	-23,683628	1,050541	1,228121	0,022206	-0,339998	-12,985297	-23,683628	1,050541	1,228121
09:35:21,78	0,491951	3,296966	-0,048998	-0,421029	0,202999	-0,244988	0,019022	-0,333985	-12,980692	2,680796	2,594286	1,211569	-0,303267	-3,059808	-13,989234	-21,205774	-5,582984	14,123218	0,019022	-0,333985	-12,980692	-23,536998	1,101058	1,211569	0,019022	-0,333985	-12,980692	-23,536998	1,101058	1,211569
09:35:21,84	0,491951	3,296966	-0,048998	-0,421029	0,202999	-0,244988	0,017678	-0,334550	-12,982223	2,718660	2,517259	1,247117	-0,303230	-3,058572	-13,986893	-21,188705	-5,582984	14,131498	0,017678	-0,334550	-12,982223	-23,543521	1,129525	1,247117	0,017678	-0,334550	-12,982223	-23,543521	1,129525	1,247117
09:35:21,89	0,491951	3,296966	-0,048998	-0,421029	0,202999	-0,244988	0,016590	-0,333964	-12,979882	2,696739	2,475442	1,255397	-0,301402	-3,061879	-13,981043	-21,175083	-5,600307	14,127069	0,016590	-0,333964	-12,979882	-23,519466	1,173151	1,255397	0,016590	-0,333964	-12,979882	-23,519466	1,173151	1,255397
09:35:21,94	0,491951	3,296966	-0,048998	-0,421029	0,202999	-0,244988	0,018540	-0,337200	-12,974031	2,856816	2,597304	1,250968	-0,302541	-3,062625	-13,980262	-21,161385	-5,598219	14,121367	0,018540	-0,337200	-12,974031	-23,613409	1,141933	1,250968	0,018540	-0,337200	-12,974031	-23,613409	1,141933	1,250968
09:35:21,99	0,491951	3,296966	-0,048998	-0,421029	0,202999	-0,244988	0,019755	-0,336587	-12,973250	2,833591	2,671294	1,245266	-0,299644	-3,060055	-13,978341	-21,189477	-5,575841	14,117241	0,019755	-0,336587	-12,973250	-23,588504	1,120559	1,245266	0,019755	-0,336587	-12,973250	-23,588504	1,120559	1,245266
09:35:22,04	0,491951	3,296966	-0,048998	-0,421029	0,202999	-0,244988	0,016081	-0,337811	-12,971330	2,902561	2,444743	1,241140	-0,303140	-3,064526	-13,972876	-21,186708	-5,592008	14,126637	0,016081	-0,337811	-12,971330	-23,615600	1,182394	1,241140	0,016081	-0,337811	-12,971330	-23,615600	1,182394	1,241140
09:35:22,09	0,491951	3,296966	-0,048998	-0,421029	0,202999	-0,244988	0,021701	-0,337019	-12,965865	2,848783	2,747460	1,250536	-0,298988	-3,062808	-13,970936	-21,173208	-5,594351	14,116525	0,021701	-0,337019	-12,965865	-23,607240	1,043948	1,250536	0,021701	-0,337019	-12,965865	-23,607240	1,043948	1,250536
09:35:22,14	0,491951	3,296966	-0,048998	-0,421029	0,202999	-0,244988	0,018137	-0,339756	-12,963925	2,995798	2,575007	1,240424	-0,304280	-3,063077	-13,969774	-21,156873	-5,638655	14,108431	0,018137	-0,339756	-12,963925	-23,675035	1,151251	1,240424	0,018137	-0,339756	-12,963925	-23,675035	1,151251	1,240424
09:35:22,19	0,491951	3,296966	-0,048998	-0,421029	0,202999	-0,244988	0,021016	-0,335307	-12,962763	2,734272	2,760994	1,232330	-0,300192	-3,066961	-13,967861	-21,208813	-5,592053	14,070663	0,021016	-0,335307	-12,962763	-23,587349	1,111267	1,232330	0,021016	-0,335307	-12,962763	-23,587349	1,111267	1,232330
09:35:22,24	0,491951	3,296966	-0,048998	-0,421029	0,202999	-0,244988	0,022336	-0,340789	-12,960850	3,033714	2,761351	1,194562	-0,300860	-3,060086	-13,963218	-21,233984	-5,589618	14,098150	0,022336	-0,340789	-12,960850	-23,718228	1,008005	1,194562	0,022336	-0,340789	-12,960850	-23,718228	1,008005	1,194562
09:35:22,29	0,491951	3,296966	-0,048998	-0,421029	0,202999	-0,244988	0,016716	-0,336773	-12,956207	2,814419	2,446132	1,222048	-0,304887	-3,059332	-13,961654	-21,190630	-5,587363	14,096240	0,016716	-0,336773	-12,956207	-23,622287	1,133898	1,222048	0,016716	-0,336773	-12,956207	-23,622287	1,133898	1,222048
09:35:22,34	0,491951	3,296966	-0,048998	-0,421029	0,202999	-0,244988	0,018076	-0,332909	-12,954642	2,637092	2,553246	1,220139	-0,301382	-3,060687	-13,960868	-21,202471	-5,606347	14,100525	0,018076	-0,332909	-12,954642	-23,496247	1,134290	1,220139	0,018076	-0,332909	-12,954642	-23,496247	1,134290	1,220139
09:35:22,39	0,491951	3,296966	-0,048998	-0,421029	0,202999	-0,244988	0,017497	-0,336622	-12,953856	2,807801	2,522397	1,224424	-0,303155	-3,060803	-13,958545	-21,225787	-5,559417	14,105376	0,017497	-0,336622	-12,953856	-23,617000	1,148859	1,224424	0,017497	-0,336622	-12,953856	-23,617000	1,148859	1,224424
09:35:22,44	0,491951	3,296966	-0,048998	-0,421029	0,202999	-0,244988	0,018484	-0,335144	-12,951533	2,759968	2,530066	1,229275	-0,301312	-3,059378	-13,955418	-21,185057	-5,580324	14,107760	0,018484	-0,335144	-12,951533	-23,548867	1,079045	1,229275	0,018484	-0,335144	-12,951533	-23,548867	1,079045	1,229275
09:35:22,49	0,491951	3,296966	-0,048998	-0,421029	0,202999	-0,244988	0,016329	-0,336028	-12,948407	2,808162	2,463697	1,231659	-0,297727	-3,063917	-13,956532	-21,166317	-5,586188	14,132230	0,016329	-0,336028	-12,948407	-23,570018	1,181898	1,231659	0,016329	-0,336028	-12,948407	-23,570018	1,181898	1,231659
09:35:22,54	0,491951	3,296966	-0,048998	-0,421029	0,202999	-0,244988	0,021828	-0,332398	-12,946859	2,613417	2,737977	1,224573	-0,307206	-3,062326	-13,953870	-21,198180	-5,579650	14,100674	0,021828	-0,332398	-12,946859	-23,479796	1,024455	1,224573	0,021828	-0,332398	-12,946859	-23,479796	1,024455	1,224573
09:35:22,59	0,491951	3,296966	-0,048998	-0,421029	0,202999	-0,244988	0,021828	-0,332398	-12,946859	2,613417	2,737977	1,224573	-0,303647	-3,063397	-13,953443	-21,192054	-5,562943	14,135258	0,021828	-0,332398	-12,946859	-23,479796	1,024455	1,224573	0,021828	-0,332398	-12,946859	-23,479796	1,024455	1,224573
09:35:22,64	0,491951	3,296966	-0,048998	-0,421029	0,202999	-0,244988	0,020977	-0,336016	-12,946431	2,819079	2,690639	1,259157	-0,304905	-3,065847	-13,951518	-21,225419	-5,609374	14,117827	0,020977	-0,336016	-12,946431	-23,558139	1,043978	1,259157	0,020977	-0,336016	-12,946431	-23,558139	1,043978	1,259157
09:35:22,69	0,491951	3,296966	-0,048998	-0,421029	0,202999	-0,244988	0,023727	-0,336151	-12,944507	2,769216	2,827990	1,241726	-0,298905	-3,063383	-13,946020	-21,191980	-5,551380	14,175539	0,023727	-0,336151	-12,944507	-23,618614	0,965409	1,241726	0,023727	-0,336151	-12,944507	-23,618614	0,965409	1,241726
09:35:22,74	0,491951	3,296966	-0,048998	-0,421029	0,202999	-0,244988	0,018594	-0,340115	-12,939009	3,042306	2,561028	1,299438	-0,301340	-3,061551	-13,948443	-21,222946	-5,570298	14,089364	0,018594	-0,340115	-12,939009	-23,656726	1,101399	1,299438	0,018594	-0,340115	-12,939009	-23,656726	1,101399	1,299438
09:35:22,79	0,491951	3,296966	-0,048998	-0,421029	0,202999	-0,244988	0,018225	-0,337090	-12,941432	2,853159	2,524459	1,213263	-0,298799	-3,061124	-13,941763	-21,141492	-5,574185	14,133292	0,016584	-0,339078	-12,934751	-23,623743	1,209789	1,257190	0,016584	-0,339078	-12,934751	-23,623743	1,209789	1,257190
09:35:22,84	0,491951	3,296966	-0,048998	-0,421029	0,202999	-0,244988	0,016584	-0,339078	-12,934751	2,993859	2,511635	1,257190	-0,303014	-3,062523	-13,943371	-21,204656	-5,529737	14,101491	0,016584	-0,339078	-12,934751	-23,623743	1,209789	1,257190	0,016584	-0,339078	-12,934751	-23,623743	1,209789	1,257190
09:35:22,89	0,491951	3,296966	-0,048998	-0,421029	0,202999	-0,244988	0,019904	-0,336126	-12,936359	2,847300	2,607328	1,225390	-0,302482	-3,060422	-13,941460	-21,223117	-5,555174	14,080726	0,019904	-0,336126	-12,936359	-23,538621	1,044895	1,225390	0,019904	-0,336126	-12,936359	-23,538621	1,044895	1,225390
09:35:22,94	0,491951	3,296966	-0,048998	-0,421029	0,202999	-0,244988	0,017818	-0,335537	-12,934448	2,785371	2,495625	1,204625	-0,304189	-3,068373	-13,940238	-21,208176	-5,575927	14,101916	0,017818	-0,335537	-12,934448	-23,554251	1,096884	1,204625	0,017818	-0,335537	-12,934448	-23,554251	1,096884	1,204625
09:35:22,99	0,491951	3,296966	-0,048998	-0,421029	0,202999	-0,244988	0,025557	-0,338034	-12,933227	2,904739	2,921355	1,225814	-0,297732	-3,061758	-13,937506	-21,206653	-5,563061	14,141508	0,025557	-0,338034	-12,933227	-23,630937	0,915125	1,225814	0,025557	-0,338034	-12,933227	-23,630937	0,915125	1,225814
09:35:23,04	0,491951	3,296966	-0,048998	-0,421029	0,202999	-0,244988	0,016600	-0,340318	-12,930495	3,035398	2,450457	1,265407	-0,305982	-3,066195	-13,937176	-21,226270	-5,571335	14,066482	0,016600	-0,340318	-12,930495	-23,679552	1,147381	1,265407	0,016600	-0,340318	-12,930495	-23,679552	1,147381	1,265407
09:35:23,09	0,491951	3,296966	-0,048998	-0,421029	0,202999	-0,244988	0,024568	-0,335392	-12,930164	2,762302	2,851935	1,190381	-0,304181	-3,066658	-13,936745	-21,200043	-5,595396	14,099339	0,024568	-0,335392	-12,930164	-23,566003	0,923380	1,190381	0,024568	-0,335392	-12,930164	-23,566003	0,923380	1,190381
09:35:23,14	0,491951	3,296966	-0,048998	-0,421029	0,202999	-0,244988	0,024068	-0,337184	-12,929734	2,847719	2,860691	1,223238	-0,306619	-3,069285	-13,936376	-21,251667	-5,581414	14,094436	0,024068	-0,337184	-12,929734	-23,621193	0,971368	1,223238	0,024068	-0,337184	-12,929734	-23,621193	0,971368	1,223238
09:35:23,19	0,491951	3,296966	-0,048998	-0,421029	0,202999	-0,244988	0,018587	-0,334650	-12,926271	2,749327	2,522402	1,229043	-0,303634	-3,060645	-13,933282	-21,229497	-5,539885	14,105144	0,018587	-0,334650	-12,926271	-23,520708	1,063358	1,229043	0,018587	-0,334650	-12,926271	-23,520708	1,063358	1,229043
09:35:23,24	0,491951	3,296966	-0,048998	-0,421029	0,202999	-0,244988	0,023815	-0,332270	-12,924328	2,591957	2,836152	1,205375	-0,308310	-3,063983	-13,931339	-21,210050	-5,589906	14,081476	0,023815	-0,332270	-12,924328	-23,491228	0,966647	1,205375	0,023815	-0,332270	-12,924328	-23,491228	0,966647	1,205375
09:35:23,29	0,491951	3,296966	-0,048998	-0,421029	0,202999	-0,244988	0,023815	-0,332270	-12,924328	2,591957	2,836152	1,205375	-0,308952	-3,063445	-13,930197	-21,247376	-5,558066	14,077308	0,023815	-0,332270	-12,924328	-23,491228	0,966647	1,205375	0,023815	-0,332270	-12,924328	-23,491228	0,966647	1,205375
09:35:23,34	0,491951	3,296966	-0,048998	-0,421029	0,202999	-0,244988	0,023671	-0,331445	-12,923185	2,557970	2,780397	1,201207	-0,307100	-3,067858	-13,929380	-21,216453	-5,568972	14,080655	0,023671	-0,331445	-12,923185	-23,460456	0,922228	1,201207	0,023671	-0,331445	-12,923185	-23,460456	0,922228	1,201207
09:35:23,39	0,491951	3,296966	-0,048998	-0,421029	0,202999	-0,244988	0,026566	-0,335256	-12,922369	2,762153	2,963182	1,204554	-0,298860	-3,059704	-13,928204	-21,190836	-5,586887	14,110806	0,026566	-0,335256	-12,922369	-23,555427	0,877738	1,204554	0,026566	-0,335256	-12,922369	-23,555427	0,877738	1,204554
09:35:23,44	0,491951	3,296966	-0,048998	-0,421029	0,202999	-0,244988	0,015385	-0,338314	-12,921192	2,918486	2,412883	1,234705	-0,304728	-3,058099	-13,927474	-21,206260	-5,515183	14,078125	0,015385	-0,338314	-12,921192	-23,639183	1,205192	1,234705	0,015385	-0,338314	-12,921192	-23,639183	1,205192	1,234705
09:35:23,49	0,491951	3,296966	-0,048998	-0,421029	0,202999	-0,244988	0,016929	-0,332431	-12,920462	2,666926	2,443980	1,202024	-0,302979	-3,065339	-13,926272	-21,222096	-5,551829	14,090146	0,016929	-0,332431	-12,920462	-23,428883	1,115057	1,202024	0,016929	-0,332431	-12,920462	-23,428883	1,115057	1,202024
09:35:23,54	0,491951	3,296966	-0,048998	-0,421029	0,202999	-0,244988	0,022324	-0,337565	-12,919260	2,894249	2,729153	1,214045	-0,303496	-3,065565	-13,924304	-21,200561	-5,523155	14,108904	0,022324	-0,337565	-12,919260	-23,604593	0,976686	1,214045	0,022324	-0,337565	-12,919260	-23,604593	0,976686	1,214045
09:35:23,59	0,491951	3,296966	-0,048998	-0,421029	0,202999	-0,244988	0,022779	-0,337230	-12,917292	2,912447	2,757088	1,232803	-0,303452	-3,065555	-13,922391	-21,194699	-5,506963	14,064601	0,022779	-0,337230	-12,917292	-23,560125	0,968960	1,232803	0,022779	-0,337230	-12,917292	-23,560125	0,968960	1,232803
09:35:23,64	0,491951	3,296966	-0,048998	-0,421029	0,202999	-0,244988	0,022748	-0,337264	-12,915380	2,931133	2,752477	1,188500	-0,298168	-3,063603	-13,921978	-21,197476	-5,498348	14,099773	0,022748	-0,337264	-12,915380	-23,544053	0,966752	1,188500	0,022748	-0,337264	-12,915380	-23,544053	0,966752	1,188500
09:35:23,69	0,491951	3,296966	-0,048998	-0,421029	0,202999	-0,244988	0,021473	-0,339508	-12,915286	3,003853	2,697355	1,228797	-0,300870	-3,065574	-13,922298	-21,207028	-5,550667	14,104898	0,021473	-0,339508	-12,915286	-23,647556	1,011714	1,228797	0,021473	-0,339508	-12,915286	-23,647556	1,011714	1,228797
09:35:23,74	0,491951	3,296966	-0,048998	-0,421029	0,202999	-0,244988	0,021473	-0,339508	-12,915286	3,003853	2,697355	1,228797	-0,302341	-3,067105	-13,921578	-21,213032	-5,544484	14,111506	0,021473	-0,339508	-12,915286	-23,647556	1,011714	1,228797	0,021473	-0,339508	-12,915286	-23,647556	1,011714	1,228797
09:35:23,79	0,491951	3,296966	-0,048998	-0,421029	0,202999	-0,244988	0,023535	-0,339000	-12,914567	2,979769	2,796262	1,235405	-0,302284	-3,064224	-13,918472	-21,200017	-5,499157	14,116217	0,023535	-0,339000	-12,914567	-23,631732	0,948791	1,235405	0,023535	-0,339000	-12,914567	-23,631732	0,948791	1,235405
09:35:23,84	0,491951	3,296966	-0,048998	-0,421029	0,202999	-0,244988	0,021011	-0,337609	-12,911460	2,953202	2,653638	1,240116	-0,299969	-3,067315	-13,918086	-21,208048	-5,564704	14,094526	0,021011	-0,337609	-12,911460	-23,549109	1,004276	1,240116	0,021011	-0,337609	-12,911460	-23,549109	1,004276	1,240116
09:35:23,89	0,491951	3,296966	-0,048998	-0,421029	0,202999	-0,244988	0,022531	-0,341159	-12,911075	3,077020	2,758475	1,218425	-0,298867	-3,061008	-13,918911	-21,236179	-5,537941	14,082765	0,022531	-0,341159	-12,911075	-23,703964	0,989827	1,218425	0,022531	-0,341159	-12,911075	-23,703964	0,989827	1,218425
09:35:23,94	0,491951	3,296966	-0,048998	-0,421029	0,202999	-0,244988	0,016517	-0,338960	-12,911900	2,971782	2,408050	1,206664	-0,299383	-3,069417	-13,917715	-21,229083	-5,534815	14,071037	0,016517	-0,338960	-12,911900	-23,636579	1,111430	1,206664	0,016517	-0,338960	-12,911900	-23,636579	1,111430	1,206664
09:35:23,99	0,491951	3,296966	-0,048998	-0,421029	0,202999	-0,244988	0,024059	-0,342718	-12,910704	3,173458	2,804771	1,194936	-0,299331	-3,062009	-13,914229	-21,200984	-5,505947	14,080350	0,024059	-0,342718	-12,910704	-23,729912	0,916174	1,194936	0,024059	-0,342718	-12,910704	-23,729912	0,916174	1,194936
09:35:24,04	0,491951	3,296966	-0,048998	-0,421029	0,202999	-0,244988	0,017617	-0,339059	-12,907218	3,022234	2,479715	1,204249	-0,304145	-3,060891	-13,914651	-21,240990	-5,517311	14,075144	0,017617	-0,339059	-12,907218	-23,593896	1,096773	1,204249	0,017617	-0,339059	-12,907218	-23,593896	1,096773	1,204249
09:35:24,09	0,491951	3,296966	-0,048998	-0,421029	0,202999	-0,244988	0,019055	-0,334331	-12,907640	2,746524	2,525517	1,199042	-0,303535	-3,061262	-13,913464	-21,231353	-5,519873	14,093671	0,019055	-0,334331	-12,907640	-23,498443	1,029705	1,199042	0,019055	-0,334331	-12,907640	-23,498443	1,029705	1,199042
09:35:24,14	0,491951	3,296966	-0,048998	-0,421029	0,202999	-0,244988	0,022017	-0,335964	-12,904088	2,812714	2,646303	1,274296	-0,304212	-3,064272	-13,911099	-21,279153	-5,516885	14,150397	0,022017	-0,335964	-12,904088	-23,560424	0,917936	1,274296	0,022017	-0,335964	-12,904088	-23,560424	0,917936	1,274296
09:35:24,19	0,491951	3,296966	-0,048998	-0,421029	0,202999	-0,244988	0,022017	-0,335964	-12,904088	2,812714	2,646303	1,274296	-0,305950	-3,064246	-13,911919	-21,261626	-5,544769	14,086539	0,022017	-0,335964	-12,904088	-23,560424	0,917936	1,274296	0,022017	-0,335964	-12,904088	-23,560424	0,917936	1,274296
09:35:24,24	0,491951	3,296966	-0,048998	-0,421029	0,202999	-0,244988	0,022864	-0,334446	-12,904908	2,718398	2,719424	1,210438	-0,307096	-3,067376	-13,912293	-21,264749	-5,513364	14,091987	0,022864	-0,334446	-12,904908	-23,535584	0,924635	1,210438	0,022864	-0,334446	-12,904908	-23,535584	0,924635	1,210438
09:35:24,29	0,491951	3,296966	-0,048998	-0,421029	0,202999	-0,244988	0,026148	-0,335018	-12,905282	2,773790	2,871788	1,215886	-0,301186	-3,057165	-13,910372	-21,235354	-5,504641	14,093332	0,026148	-0,335018	-12,905282	-23,525112	0,819201	1,215886	0,026148	-0,335018	-12,905282	-23,525112	0,819201	1,215886
09:35:24,34	0,491951	3,296966	-0,048998	-0,421029	0,202999	-0,244988	0,014349	-0,335030	-12,903360	2,796686	2,279339	1,217231	-0,302413	-3,064645	-13,908791	-21,275010	-5,515064	14,110503	0,014349	-0,335030	-12,903360	-23,503189	1,152967	1,217231	0,014349	-0,335030	-12,903360	-23,503189	1,152967	1,217231
09:35:24,39	0,491951	3,296966	-0,048998	-0,421029	0,202999	-0,244988	0,024121	-0,334532	-12,906812	2,717155	2,821396	1,239363	-0,303501	-3,069043	-13,905263	-21,243663	-5,538646	14,106438	0,024121	-0,334532	-12,906812	-23,543605	0,927896	1,239363	0,024121	-0,334532	-12,906812	-23,543605	0,927896	1,239363
09:35:24,44	0,491951	3,296966	-0,048998	-0,421029	0,202999	-0,244988	0,025793	-0,338965	-12,898252	2,967671	2,884257	1,230337	-0,304095	-3,064609	-13,906837	-21,234880	-5,529819	14,103298	0,025793	-0,338965	-12,898252	-23,641053	0,859496	1,230337	0,025793	-0,338965	-12,898252	-23,641053	0,859496	1,230337
09:35:24,49	0,491951	3,296966	-0,048998	-0,421029	0,202999	-0,244988	0,022250	-0,336233	-12,899826	2,837655	2,703227	1,227197	-0,306441	-3,062131	-13,904160	-21,234579	-5,525872	14,062994	0,022250	-0,336233	-12,899826	-23,556626	0,956571	1,227197	0,022250	-0,336233	-12,899826	-23,556626	0,956571	1,227197
09:35:24,54	0,491951	3,296966	-0,048998	-0,421029	0,202999	-0,244988	0,021277	-0,332963	-12,897149	2,671194	2,650919	1,186893	-0,300612	-3,063853	-13,904536	-21,265398	-5,526218	14,078815	0,021277	-0,332963	-12,897149	-23,466407	0,980642	1,186893	0,021277	-0,332963	-12,897149	-23,466407	0,980642	1,186893
09:35:24,59	0,491951	3,296966	-0,048998	-0,421029	0,202999	-0,244988	0,019854	-0,338872	-12,897524	2,962737	2,550380	1,202714	-0,301754	-3,062903	-13,902195	-21,266956	-5,472245	14,098460	0,019854	-0,338872	-12,897524	-23,638696	0,991849	1,202714	0,019854	-0,338872	-12,897524	-23,638696	0,991849	1,202714
09:35:24,64	0,491951	3,296966	-0,048998	-0,421029	0,202999	-0,244988	0,019602	-0,337408	-12,895184	2,932582	2,508946	1,222359	-0,298660	-3,063591	-13,901770	-21,184816	-5,521133	14,086533	0,019602	-0,337408	-12,895184	-23,553943	0,970187	1,222359	0,019602	-0,337408	-12,895184	-23,553943	0,970187	1,222359
09:35:24,69	0,491951	3,296966	-0,048998	-0,421029	0,202999	-0,244988	0,018651	-0,340431	-12,894759	3,088494	2,555079	1,210432	-0,305138	-3,068216	-13,900973	-21,194328	-5,524191	14,103623	0,018651	-0,340431	-12,894759	-23,635312	1,090966	1,210432	0,018651	-0,340431	-12,894759	-23,635312	1,090966	1,210432
09:35:24,74	0,491951	3,296966	-0,048998	-0,421029	0,202999	-0,244988	0,025896	-0,337134	-12,893962	2,909643	2,925099	1,227522	-0,300404	-3,063048	-13,902519	-21,176959	-5,490494	14,126430	0,025896	-0,337134	-12,893962	-23,555345	0,892269	1,227522	0,025896	-0,337134	-12,893962	-23,555345	0,892269	1,227522
09:35:24,79	0,491951	3,296966	-0,048998	-0,421029	0,202999	-0,244988	0,016967	-0,333892	-12,894015	2,749014	2,413565	1,230585	-0,303481	-3,058864	-13,901026	-21,231295	-5,493706	14,106686	0,016967	-0,333892	-12,894015	-23,461534	1,081616	1,230585	0,016967	-0,333892	-12,894015	-23,461534	1,081616	1,230585
09:35:24,84	0,491951	3,296966	-0,048998	-0,421029	0,202999	-0,244988	0,016967	-0,333892	-12,894015	2,749014	2,413565	1,230585	-0,302349	-3,060221	-13,900249	-21,254458	-5,502118	14,111021	0,016967	-0,333892	-12,894015	-23,461534	1,081616	1,230585	0,016967	-0,333892	-12,894015	-23,461534	1,081616	1,230585
09:35:24,89	0,491951	3,296966	-0,048998	-0,421029	0,202999	-0,244988	0,017577	-0,335551	-12,893237	2,816410	2,429389	1,234920	-0,301104	-3,063834	-13,903716	-21,208452	-5,555975	14,100921	0,017577	-0,335551	-12,893237	-23,524361	1,049619	1,234920	0,017577	-0,335551	-12,893237	-23,524361	1,049619	1,234920
09:35:24,94	0,491951	3,296966	-0,048998	-0,421029	0,202999	-0,244988	0,020084	-0,338436	-12,896705	2,942790	2,626531	1,224820	-0,307090	-3,061490	-13,899867	-21,254035	-5,555507	14,103221	0,020084	-0,338436	-12,896705	-23,624451	1,049950	1,224820	0,020084	-0,338436	-12,896705	-23,624451	1,049950	1,224820
09:35:24,99	0,491951	3,296966	-0,048998	-0,421029	0,202999	-0,244988	0,021047	-0,332080	-12,892855	2,589884	2,636908	1,227120	-0,304670	-3,068067	-13,899046	-21,244463	-5,549456	14,111950	0,021047	-0,332080	-12,892855	-23,478401	0,984715	1,227120	0,021047	-0,332080	-12,892855	-23,478401	0,984715	1,227120
09:35:25,04	0,491951	3,296966	-0,048998	-0,421029	0,202999	-0,244988	0,025533	-0,337464	-12,892035	2,879881	2,875439	1,235849	-0,303355	-3,064819	-13,897868	-21,201805	-5,467332	14,118979	0,025533	-0,337464	-12,892035	-23,611050	0,871104	1,235849	0,025533	-0,337464	-12,892035	-23,611050	0,871104	1,235849
09:35:25,09	0,491951	3,296966	-0,048998	-0,421029	0,202999	-0,244988	0,016436	-0,339645	-12,891262	3,011029	2,381562	1,262643	-0,302829	-3,068197	-13,899026	-21,216924	-5,528187	14,117480	0,016436	-0,339645	-12,891262	-23,651127	1,091361	1,262643	0,016436	-0,339645	-12,891262	-23,651127	1,091361	1,262643
09:35:25,14	0,491951	3,296966	-0,048998	-0,421029	0,202999	-0,244988	0,024725	-0,339124	-12,892015	2,998386	2,846631	1,241379	-0,301073	-3,062206	-13,898657	-21,218217	-5,494268	14,124392	0,024725	-0,339124	-12,892015	-23,622850	0,905734	1,241379	0,024725	-0,339124	-12,892015	-23,622850	0,905734	1,241379
09:35:25,19	0,491951	3,296966	-0,048998	-0,421029	0,202999	-0,244988	0,018659	-0,337649	-12,891645	2,950423	2,513108	1,248291	-0,304059	-3,061449	-13,895614	-21,248306	-5,494077	14,064311	0,018659	-0,337649	-12,891645	-23,555039	1,048409	1,248291	0,018659	-0,337649	-12,891645	-23,555039	1,048409	1,248291
09:35:25,24	0,491951	3,296966	-0,048998	-0,421029	0,202999	-0,244988	0,019495	-0,334684	-12,888603	2,781378	2,530453	1,188210	-0,299407	-3,062068	-13,896359	-21,262646	-5,521612	14,103503	0,019495	-0,334684	-12,888603	-23,491353	1,000089	1,188210	0,019495	-0,334684	-12,888603	-23,491353	1,000089	1,188210
09:35:25,29	0,491951	3,296966	-0,048998	-0,421029	0,202999	-0,244988	0,017706	-0,339022	-12,889348	2,975934	2,438744	1,227402	-0,305162	-3,067268	-13,896350	-21,235384	-5,465765	14,079014	0,017706	-0,339022	-12,889348	-23,637324	1,048861	1,227402	0,017706	-0,339022	-12,889348	-23,637324	1,048861	1,227402
09:35:25,34	0,491951	3,296966	-0,048998	-0,421029	0,202999	-0,244988	0,025087	-0,336639	-12,889339	2,913997	2,818259	1,202913	-0,303955	-3,066865	-13,894407	-21,216270	-5,493748	14,067317	0,025087	-0,336639	-12,889339	-23,512169	0,848943	1,202913	0,025087	-0,336639	-12,889339	-23,512169	0,848943	1,202913
09:35:25,39	0,491951	3,296966	-0,048998	-0,421029	0,202999	-0,244988	0,024134	-0,337482	-12,887396	2,943166	2,799241	1,191216	-0,300452	-3,066024	-13,895535	-21,218421	-5,499865	14,117012	0,024134	-0,337482	-12,887396	-23,549191	0,904745	1,191216	0,024134	-0,337482	-12,887396	-23,549191	0,904745	1,191216
09:35:25,44	0,491951	3,296966	-0,048998	-0,421029	0,202999	-0,244988	0,020642	-0,340249	-12,883868	3,086060	2,633398	1,223531	-0,304050	-3,064490	-13,890533	-21,250482	-5,519680	14,084198	0,020642	-0,340249	-12,883868	-23,623493	1,013002	1,223531	0,020642	-0,340249	-12,883868	-23,623493	1,013002	1,223531
09:35:25,49	0,491951	3,296966	-0,048998	-0,421029	0,202999	-0,244988	0,020642	-0,340249	-12,883868	3,086060	2,633398	1,223531	-0,307011	-3,064965	-13,890147	-21,258182	-5,522640	14,088210	0,020642	-0,340249	-12,883868	-23,623493	1,013002	1,223531	0,020642	-0,340249	-12,883868	-23,623493	1,013002	1,223531
09:35:25,54	0,491951	3,296966	-0,048998	-0,421029	0,202999	-0,244988	0,024016	-0,333886	-12,883136	2,710189	2,771279	1,212109	-0,306409	-3,064619	-13,889748	-21,250971	-5,522035	14,097758	0,024016	-0,333886	-12,883136	-23,499870	0,886008	1,212109	0,024016	-0,333886	-12,883136	-23,499870	0,886008	1,212109
09:35:25,59	0,491951	3,296966	-0,048998	-0,421029	0,202999	-0,244988	0,023415	-0,334235	-12,882737	2,732440	2,745985	1,221657	-0,306985	-3,063605	-13,891314	-21,240689	-5,522763	14,084097	0,023415	-0,334235	-12,882737	-23,504976	0,907869	1,221657	0,023415	-0,334235	-12,882737	-23,504976	0,907869	1,221657
09:35:25,64	0,491951	3,296966	-0,048998	-0,421029	0,202999	-0,244988	0,022826	-0,333229	-12,884303	2,684640	2,724577	1,207996	-0,299981	-3,058194	-13,890922	-21,244506	-5,551472	14,109217	0,022826	-0,333229	-12,884303	-23,473806	0,932770	1,207996	0,022826	-0,333229	-12,884303	-23,473806	0,932770	1,207996
09:35:25,69	0,491951	3,296966	-0,048998	-0,421029	0,202999	-0,244988	0,014637	-0,336588	-12,883910	2,832580	2,309842	1,233116	-0,307624	-3,063238	-13,888968	-21,267413	-5,510275	14,122050	0,014637	-0,336588	-12,883910	-23,589614	1,160806	1,233116	0,014637	-0,336588	-12,883910	-23,589614	1,160806	1,233116
09:35:25,74	0,491951	3,296966	-0,048998	-0,421029	0,202999	-0,244988	0,022827	-0,332491	-12,881957	2,643762	2,695278	1,245949	-0,304058	-3,062252	-13,888194	-21,263161	-5,480772	14,113553	0,022827	-0,332491	-12,881957	-23,456821	0,903337	1,245949	0,022827	-0,332491	-12,881957	-23,456821	0,903337	1,245949
09:35:25,79	0,491951	3,296966	-0,048998	-0,421029	0,202999	-0,244988	0,020191	-0,335087	-12,881183	2,806393	2,547122	1,237451	-0,304038	-3,063872	-13,887400	-21,247648	-5,513093	14,116483	0,020191	-0,335087	-12,881183	-23,497919	0,962130	1,237451	0,020191	-0,335087	-12,881183	-23,497919	0,962130	1,237451
09:35:25,84	0,491951	3,296966	-0,048998	-0,421029	0,202999	-0,244988	0,021584	-0,335915	-12,880389	2,829205	2,649139	1,240382	-0,304607	-3,064675	-13,887799	-21,251435	-5,484492	14,102927	0,021584	-0,335915	-12,880389	-23,540089	0,954818	1,240382	0,021584	-0,335915	-12,880389	-23,540089	0,954818	1,240382
09:35:25,89	0,491951	3,296966	-0,048998	-0,421029	0,202999	-0,244988	0,022563	-0,335823	-12,880787	2,847311	2,682497	1,226826	-0,296880	-3,063388	-13,888540	-21,211920	-5,486486	14,118971	0,022563	-0,335823	-12,880787	-23,514783	0,911279	1,226826	0,022563	-0,335823	-12,880787	-23,514783	0,911279	1,226826
09:35:25,94	0,491951	3,296966	-0,048998	-0,421029	0,202999	-0,244988	0,017585	-0,341871	-12,881529	3,179845	2,458866	1,242870	-0,300456	-3,065669	-13,885065	-21,244605	-5,489886	14,101591	0,017585	-0,341871	-12,881529	-23,657029	1,078410	1,242870	0,017585	-0,341871	-12,881529	-23,657029	1,078410	1,242870
09:35:25,99	0,491951	3,296966	-0,048998	-0,421029	0,202999	-0,244988	0,021348	-0,339915	-12,878054	3,058852	2,627934	1,225490	-0,302845	-3,061052	-13,881971	-21,257472	-5,472974	14,120035	0,021348	-0,339915	-12,878054	-23,624486	0,952086	1,225490	0,021348	-0,339915	-12,878054	-23,624486	0,952086	1,225490
09:35:26,04	0,491951	3,296966	-0,048998	-0,421029	0,202999	-0,244988	0,018545	-0,335538	-12,874960	2,839429	2,462554	1,243934	-0,300561	-3,065453	-13,881948	-21,277255	-5,541641	14,132302	0,018545	-0,335538	-12,874960	-23,500265	1,006779	1,243934	0,018545	-0,335538	-12,874960	-23,500265	1,006779	1,243934
09:35:26,09	0,491951	3,296966	-0,048998	-0,421029	0,202999	-0,244988	0,021214	-0,339716	-12,874937	2,987344	2,618534	1,256201	-0,308712	-3,064829	-13,882380	-21,251537	-5,498315	14,079075	0,021214	-0,339716	-12,874937	-23,680350	0,953255	1,256201	0,021214	-0,339716	-12,874937	-23,680350	0,953255	1,256201
09:35:26,14	0,491951	3,296966	-0,048998	-0,421029	0,202999	-0,244988	0,024749	-0,332345	-12,875368	2,654448	2,803002	1,202974	-0,308719	-3,064179	-13,883155	-21,248591	-5,504851	14,084248	0,024749	-0,332345	-12,875368	-23,434646	0,860168	1,202974	0,024749	-0,332345	-12,875368	-23,434646	0,860168	1,202974
09:35:26,19	0,491951	3,296966	-0,048998	-0,421029	0,202999	-0,244988	0,024190	-0,332014	-12,876143	2,633056	2,779736	1,208147	-0,307020	-3,065195	-13,880046	-21,287172	-5,506111	14,097391	0,024190	-0,332014	-12,876143	-23,430067	0,880810	1,208147	0,024190	-0,332014	-12,876143	-23,430067	0,880810	1,208147
09:35:26,24	0,491951	3,296966	-0,048998	-0,421029	0,202999	-0,244988	0,024220	-0,333993	-12,873035	2,715574	2,748494	1,221290	-0,301683	-3,065464	-13,880423	-21,265810	-5,523420	14,088038	0,024220	-0,333993	-12,873035	-23,502887	0,847243	1,221290	0,024220	-0,333993	-12,873035	-23,502887	0,847243	1,221290
09:35:26,29	0,491951	3,296966	-0,048998	-0,421029	0,202999	-0,244988	0,021785	-0,338750	-12,873412	2,958612	2,649022	1,211937	-0,298710	-3,066168	-13,883882	-21,246779	-5,517180	14,119627	0,021785	-0,338750	-12,873412	-23,633247	0,938929	1,211937	0,021785	-0,338750	-12,873412	-23,633247	0,938929	1,211937
09:35:26,34	0,491951	3,296966	-0,048998	-0,421029	0,202999	-0,244988	0,020908	-0,341676	-12,876870	3,125687	2,616796	1,243526	-0,308198	-3,067697	-13,882363	-21,293122	-5,490999	14,108462	0,020908	-0,341676	-12,876870	-23,695869	0,975522	1,243526	0,020908	-0,341676	-12,876870	-23,695869	0,975522	1,243526
09:35:26,39	0,491951	3,296966	-0,048998	-0,421029	0,202999	-0,244988	0,026976	-0,334224	-12,875352	2,737706	2,879097	1,232361	-0,308175	-3,067316	-13,883539	-21,268456	-5,530021	14,083508	0,026976	-0,334224	-12,875352	-23,498900	0,761500	1,232361	0,026976	-0,334224	-12,875352	-23,498900	0,761500	1,232361
09:35:26,44	0,491951	3,296966	-0,048998	-0,421029	0,202999	-0,244988	0,021298	-0,339804	-12,873403	3,053244	2,566890	1,238658	-0,301051	-3,058907	-13,879665	-21,241740	-5,490752	14,084613	0,021298	-0,339804	-12,873403	-23,621406	0,894959	1,238658	0,021298	-0,339804	-12,873403	-23,621406	0,894959	1,238658
09:35:26,49	0,491951	3,296966	-0,048998	-0,421029	0,202999	-0,244988	0,015790	-0,336019	-12,872654	2,856926	2,341822	1,208512	-0,305863	-3,061105	-13,879686	-21,291221	-5,498663	14,083723	0,015790	-0,336019	-12,872654	-23,520550	1,102292	1,208512	0,015790	-0,336019	-12,872654	-23,520550	1,102292	1,208512
09:35:26,54	0,491951	3,296966	-0,048998	-0,421029	0,202999	-0,244988	0,020100	-0,332951	-12,872674	2,665786	2,527030	1,207622	-0,304606	-3,062779	-13,878104	-21,276473	-5,451901	14,098611	0,020100	-0,332951	-12,872674	-23,470834	0,949189	1,207622	0,020100	-0,332951	-12,872674	-23,470834	0,949189	1,207622
09:35:26,59	0,491951	3,296966	-0,048998	-0,421029	0,202999	-0,244988	0,020921	-0,334876	-12,871093	2,813785	2,559112	1,222510	-0,303361	-3,063887	-13,879244	-21,224535	-5,515563	14,091938	0,020921	-0,334876	-12,871093	-23,473989	0,916825	1,222510	0,020921	-0,334876	-12,871093	-23,473989	0,916825	1,222510
09:35:26,64	0,491951	3,296966	-0,048998	-0,421029	0,202999	-0,244988	0,021258	-0,336508	-12,872233	2,869473	2,653442	1,215837	-0,305211	-3,064802	-13,877700	-21,274085	-5,494527	14,106261	0,021258	-0,336508	-12,872233	-23,546394	0,984707	1,215837	0,021258	-0,336508	-12,872233	-23,546394	0,984707	1,215837
09:35:26,69	0,491951	3,296966	-0,048998	-0,421029	0,202999	-0,244988	0,022975	-0,335364	-12,870689	2,803409	2,689311	1,230160	-0,301584	-3,063965	-13,878463	-21,230771	-5,487776	14,097557	0,020437	-0,338086	-12,871452	-23,567266	0,987167	1,221456	0,020437	-0,338086	-12,871452	-23,567266	0,987167	1,221456
09:35:26,74	0,491951	3,296966	-0,048998	-0,421029	0,202999	-0,244988	0,020437	-0,338086	-12,871452	2,972475	2,591459	1,221456	-0,302771	-3,065804	-13,875333	-21,227386	-5,534171	14,113034	0,020437	-0,338086	-12,871452	-23,567266	0,987167	1,221456	0,020437	-0,338086	-12,871452	-23,567266	0,987167	1,221456
09:35:26,79	0,491951	3,296966	-0,048998	-0,421029	0,202999	-0,244988	0,022623	-0,337978	-12,868322	2,928382	2,731288	1,236933	-0,304631	-3,065786	-13,877686	-21,278626	-5,497088	14,120707	0,022623	-0,337978	-12,868322	-23,602895	0,955354	1,236933	0,022623	-0,337978	-12,868322	-23,602895	0,955354	1,236933
09:35:26,84	0,491951	3,296966	-0,048998	-0,421029	0,202999	-0,244988	0,023537	-0,336357	-12,870675	2,850589	2,715902	1,244606	-0,303952	-3,065244	-13,879239	-21,242329	-5,473901	14,102839	0,023537	-0,336357	-12,870675	-23,553445	0,868214	1,244606	0,023537	-0,336357	-12,870675	-23,553445	0,868214	1,244606
09:35:26,89	0,491951	3,296966	-0,048998	-0,421029	0,202999	-0,244988	0,022729	-0,336675	-12,872228	2,905338	2,693697	1,226738	-0,299854	-3,064938	-13,875749	-21,257837	-5,482591	14,096504	0,022729	-0,336675	-12,872228	-23,523636	0,909482	1,226738	0,022729	-0,336675	-12,872228	-23,523636	0,909482	1,226738
09:35:26,94	0,491951	3,296966	-0,048998	-0,421029	0,202999	-0,244988	0,022983	-0,334089	-12,867219	2,765775	2,689844	1,189833	-0,300434	-3,063774	-13,875355	-21,258357	-5,457277	14,111689	0,022983	-0,334089	-12,867219	-23,460232	0,885689	1,189833	0,022983	-0,334089	-12,867219	-23,460232	0,885689	1,189833
09:35:26,99	0,491951	3,296966	-0,048998	-0,421029	0,202999	-0,244988	0,022983	-0,334089	-12,867219	2,765775	2,689844	1,189833	-0,302831	-3,061325	-13,875368	-21,264005	-5,476027	14,115948	0,022983	-0,334089	-12,867219	-23,460232	0,885689	1,189833	0,022983	-0,334089	-12,867219	-23,460232	0,885689	1,189833
09:35:27,04	0,491951	3,296966	-0,048998	-0,421029	0,202999	-0,244988	0,018774	-0,335686	-12,868357	2,841218	2,470353	1,239847	-0,301566	-3,062730	-13,873798	-21,230645	-5,477978	14,104908	0,018774	-0,335686	-12,868357	-23,510100	0,996569	1,239847	0,018774	-0,335686	-12,868357	-23,510100	0,996569	1,239847
09:35:27,09	0,491951	3,296966	-0,048998	-0,421029	0,202999	-0,244988	0,019358	-0,337484	-12,866787	2,949721	2,530587	1,228807	-0,303411	-3,060620	-13,871885	-21,260428	-5,492820	14,098723	0,019358	-0,337484	-12,866787	-23,542765	1,010959	1,228807	0,019358	-0,337484	-12,866787	-23,542765	1,010959	1,228807
09:35:27,14	0,491951	3,296966	-0,048998	-0,421029	0,202999	-0,244988	0,018454	-0,334832	-12,864873	2,784065	2,465186	1,222622	-0,298678	-3,061227	-13,870310	-21,251933	-5,500893	14,107837	0,018454	-0,334832	-12,864873	-23,500228	1,016553	1,222622	0,018454	-0,334832	-12,864873	-23,500228	1,016553	1,222622
09:35:27,19	0,491951	3,296966	-0,048998	-0,421029	0,202999	-0,244988	0,016613	-0,339234	-12,863298	3,010212	2,380861	1,231736	-0,305149	-3,063697	-13,873072	-21,257295	-5,494555	14,054994	0,016613	-0,339234	-12,863298	-23,619619	1,076726	1,231736	0,016613	-0,339234	-12,863298	-23,619619	1,076726	1,231736
09:35:27,24	0,491951	3,296966	-0,048998	-0,421029	0,202999	-0,244988	0,021987	-0,334865	-12,866060	2,785844	2,652485	1,178893	-0,307551	-3,065606	-13,876537	-21,271919	-5,493624	14,100191	0,021987	-0,334865	-12,866060	-23,501039	0,926509	1,178893	0,021987	-0,334865	-12,866060	-23,501039	0,926509	1,178893
09:35:27,29	0,491951	3,296966	-0,048998	-0,421029	0,202999	-0,244988	0,024841	-0,333739	-12,869526	2,720793	2,787784	1,224090	-0,304619	-3,064299	-13,868017	-21,288083	-5,513203	14,071020	0,024841	-0,333739	-12,869526	-23,477708	0,837736	1,224090	0,024841	-0,333739	-12,869526	-23,477708	0,837736	1,224090
09:35:27,34	0,491951	3,296966	-0,048998	-0,421029	0,202999	-0,244988	0,022244	-0,335624	-12,861006	2,793803	2,648527	1,194919	-0,305666	-3,067014	-13,870303	-21,226852	-5,517568	14,080749	0,022244	-0,335624	-12,861006	-23,552713	0,902350	1,194919	0,022244	-0,335624	-12,861006	-23,552713	0,902350	1,194919
09:35:27,39	0,491951	3,296966	-0,048998	-0,421029	0,202999	-0,244988	0,025119	-0,336075	-12,863292	2,844064	2,853206	1,204648	-0,298021	-3,063568	-13,869143	-21,234189	-5,493691	14,082716	0,025119	-0,336075	-12,863292	-23,537816	0,881388	1,204648	0,025119	-0,336075	-12,863292	-23,537816	0,881388	1,204648
09:35:27,44	0,491951	3,296966	-0,048998	-0,421029	0,202999	-0,244988	0,018312	-0,340973	-12,862132	3,115781	2,480967	1,206615	-0,302760	-3,063506	-13,872628	-21,239749	-5,482331	14,113519	0,018312	-0,340973	-12,862132	-23,650608	1,043472	1,206615	0,018312	-0,340973	-12,862132	-23,650608	1,043472	1,206615
09:35:27,49	0,491951	3,296966	-0,048998	-0,421029	0,202999	-0,244988	0,020627	-0,336838	-12,865617	2,907809	2,590874	1,237418	-0,306959	-3,069010	-13,867196	-21,292599	-5,505528	14,108471	0,020627	-0,336838	-12,865617	-23,533969	0,971618	1,237418	0,020627	-0,336838	-12,865617	-23,533969	0,971618	1,237418
09:35:27,54	0,491951	3,296966	-0,048998	-0,421029	0,202999	-0,244988	0,027494	-0,335953	-12,860185	2,815280	2,913740	1,232370	-0,302768	-3,060288	-13,870726	-21,241842	-5,485760	14,078833	0,027494	-0,335953	-12,860185	-23,557033	0,755497	1,232370	0,027494	-0,335953	-12,860185	-23,557033	0,755497	1,232370
09:35:27,59	0,491951	3,296966	-0,048998	-0,421029	0,202999	-0,244988	0,017845	-0,335222	-12,863714	2,819742	2,446065	1,202732	-0,301543	-3,064013	-13,869131	-21,242105	-5,448582	14,107786	0,017845	-0,335222	-12,863714	-23,495151	1,045267	1,202732	0,017845	-0,335222	-12,863714	-23,495151	1,045267	1,202732
09:35:27,64	0,491951	3,296966	-0,048998	-0,421029	0,202999	-0,244988	0,020458	-0,338145	-12,862120	3,003851	2,563122	1,231685	-0,305202	-3,060420	-13,865701	-21,293189	-5,471789	14,076310	0,020458	-0,338145	-12,862120	-23,540569	0,957207	1,231685	0,020458	-0,338145	-12,862120	-23,540569	0,957207	1,231685
09:35:27,69	0,491951	3,296966	-0,048998	-0,421029	0,202999	-0,244988	0,019176	-0,333180	-12,858690	2,700021	2,463858	1,200209	-0,302784	-3,061425	-13,869561	-21,264167	-5,456458	14,083966	0,019176	-0,333180	-12,858690	-23,454631	0,958525	1,200209	0,019176	-0,333180	-12,858690	-23,454631	0,958525	1,200209
09:35:27,74	0,491951	3,296966	-0,048998	-0,421029	0,202999	-0,244988	0,018837	-0,335776	-12,862550	2,862804	2,463692	1,207865	-0,306253	-3,065167	-13,869521	-21,229941	-5,489030	14,100772	0,018837	-0,335776	-12,862550	-23,495639	0,984980	1,207865	0,018837	-0,335776	-12,862550	-23,495639	0,984980	1,207865
09:35:27,79	0,491951	3,296966	-0,048998	-0,421029	0,202999	-0,244988	0,023813	-0,334643	-12,862510	2,792796	2,768346	1,224671	-0,304018	-3,067061	-13,867621	-21,300865	-5,483240	14,071565	0,023813	-0,334643	-12,862510	-23,476711	0,899055	1,224671	0,023813	-0,334643	-12,862510	-23,476711	0,899055	1,224671
09:35:27,84	0,491951	3,296966	-0,048998	-0,421029	0,202999	-0,244988	0,024335	-0,337526	-12,860610	2,912255	2,731217	1,195464	-0,309908	-3,065988	-13,868389	-21,290141	-5,492545	14,094991	0,024335	-0,337526	-12,860610	-23,583554	0,820883	1,195464	0,024335	-0,337526	-12,860610	-23,583554	0,820883	1,195464
09:35:27,89	0,491951	3,296966	-0,048998	-0,421029	0,202999	-0,244988	0,026351	-0,331888	-12,861377	2,616394	2,849982	1,218889	-0,300380	-3,063697	-13,868359	-21,234678	-5,496045	14,096277	0,026351	-0,331888	-12,861377	-23,436849	0,781402	1,218889	0,026351	-0,331888	-12,861377	-23,436849	0,781402	1,218889
09:35:27,94	0,491951	3,296966	-0,048998	-0,421029	0,202999	-0,244988	0,019603	-0,338995	-12,861347	3,010631	2,548866	1,220176	-0,303433	-3,060578	-13,868387	-21,282885	-5,473237	14,111991	0,019603	-0,338995	-12,861347	-23,600470	1,010007	1,220176	0,019603	-0,338995	-12,861347	-23,600470	1,010007	1,220176
09:35:27,99	0,491951	3,296966	-0,048998	-0,421029	0,202999	-0,244988	0,018428	-0,334791	-12,861376	2,787661	2,434602	1,235890	-0,305745	-3,068983	-13,865271	-21,286720	-5,494597	14,078732	0,018428	-0,334791	-12,861376	-23,493410	0,987999	1,235890	0,018428	-0,334791	-12,861376	-23,493410	0,987999	1,235890
09:35:28,04	0,491951	3,296966	-0,048998	-0,421029	0,202999	-0,244988	0,026863	-0,336992	-12,858259	2,881694	2,880595	1,202631	-0,299819	-3,065955	-13,866414	-21,261998	-5,482273	14,100423	0,026863	-0,336992	-12,858259	-23,572150	0,771822	1,202631	0,026863	-0,336992	-12,858259	-23,572150	0,771822	1,202631
09:35:28,09	0,491951	3,296966	-0,048998	-0,421029	0,202999	-0,244988	0,021278	-0,340609	-12,859403	3,092843	2,605402	1,224322	-0,302734	-3,068186	-13,864477	-21,272166	-5,442954	14,090083	0,021278	-0,340609	-12,859403	-23,644982	0,935084	1,224322	0,021278	-0,340609	-12,859403	-23,644982	0,935084	1,224322
09:35:28,14	0,491951	3,296966	-0,048998	-0,421029	0,202999	-0,244988	0,024667	-0,339201	-12,857466	3,048582	2,753190	1,213982	-0,304614	-3,065332	-13,863711	-21,310065	-5,457807	14,118700	0,024667	-0,339201	-12,857466	-23,578696	0,816797	1,213982	0,024667	-0,339201	-12,857466	-23,578696	0,816797	1,213982
09:35:28,19	0,491951	3,296966	-0,048998	-0,421029	0,202999	-0,244988	0,023136	-0,336146	-12,856700	2,857902	2,648156	1,242599	-0,306377	-3,062959	-13,864502	-21,304937	-5,446803	14,114683	0,023136	-0,336146	-12,856700	-23,529549	0,831987	1,242599	0,023136	-0,336146	-12,856700	-23,529549	0,831987	1,242599
09:35:28,24	0,491951	3,296966	-0,048998	-0,421029	0,202999	-0,244988	0,021962	-0,333432	-12,857491	2,728862	2,586065	1,238582	-0,308118	-3,064865	-13,863366	-21,301935	-5,458282	14,064558	0,021962	-0,333432	-12,857491	-23,445531	0,862028	1,238582	0,021962	-0,333432	-12,857491	-23,445531	0,862028	1,238582
09:35:28,29	0,491951	3,296966	-0,048998	-0,421029	0,202999	-0,244988	0,024161	-0,336961	-12,857064	2,953872	2,761831	1,218143	-0,299776	-3,066602	-13,865232	-21,247970	-5,472466	14,109475	0,024161	-0,336961	-12,857064	-23,497575	0,865222	1,218143	0,024161	-0,336961	-12,857064	-23,497575	0,865222	1,218143
09:35:28,34	0,491951	3,296966	-0,048998	-0,421029	0,202999	-0,244988	0,021817	-0,340971	-12,858220	3,127140	2,640663	1,233374	-0,301632	-3,060919	-13,862576	-21,289911	-5,451839	14,085247	0,021817	-0,340971	-12,858220	-23,639052	0,928051	1,233374	0,021817	-0,340971	-12,858220	-23,639052	0,928051	1,233374
09:35:28,39	0,491951	3,296966	-0,048998	-0,421029	0,202999	-0,244988	0,025518	-0,341086	-12,855527	3,121716	2,829541	1,187173	-0,307500	-3,066023	-13,861377	-21,284499	-5,473716	14,106216	0,025518	-0,341086	-12,855527	-23,653530	0,826404	1,187173	0,025518	-0,341086	-12,855527	-23,653530	0,826404	1,187173
09:35:28,44	0,491951	3,296966	-0,048998	-0,421029	0,202999	-0,244988	0,025518	-0,341086	-12,855527	3,121716	2,829541	1,187173	-0,299796	-3,060647	-13,863725	-21,248994	-5,469565	14,080471	0,025518	-0,341086	-12,855527	-23,653530	0,826404	1,187173	0,025518	-0,341086	-12,855527	-23,653530	0,826404	1,187173
09:35:28,49	0,491951	3,296966	-0,048998	-0,421029	0,202999	-0,244988	0,016669	-0,337976	-12,856714	2,973404	2,370655	1,204370	-0,304574	-3,062933	-13,864477	-21,270617	-5,493648	14,122821	0,016669	-0,337976	-12,856714	-23,557686	1,062123	1,204370	0,016669	-0,337976	-12,856714	-23,557686	1,062123	1,204370
09:35:28,54	0,491951	3,296966	-0,048998	-0,421029	0,202999	-0,244988	0,021039	-0,334981	-12,857466	2,785999	2,591181	1,246720	-0,298591	-3,067256	-13,864466	-21,250898	-5,471237	14,089806	0,021039	-0,334981	-12,857466	-23,509988	0,939649	1,246720	0,021039	-0,334981	-12,857466	-23,509988	0,939649	1,246720
09:35:28,59	0,491951	3,296966	-0,048998	-0,421029	0,202999	-0,244988	0,021790	-0,342323	-12,857455	3,197091	2,636138	1,213705	-0,303968	-3,069240	-13,859842	-21,304807	-5,466697	14,067088	0,021790	-0,342323	-12,857455	-23,675302	0,925601	1,213705	0,021790	-0,342323	-12,857455	-23,675302	0,925601	1,213705
09:35:28,64	0,491951	3,296966	-0,048998	-0,421029	0,202999	-0,244988	0,026197	-0,338658	-12,852831	2,983479	2,816342	1,190986	-0,306332	-3,064836	-13,859042	-21,284615	-5,488720	14,114384	0,026197	-0,338658	-12,852831	-23,601198	0,759861	1,190986	0,026197	-0,338658	-12,852831	-23,601198	0,759861	1,190986
09:35:28,69	0,491951	3,296966	-0,048998	-0,421029	0,202999	-0,244988	0,023566	-0,334410	-12,852031	2,753568	2,708002	1,238283	-0,303976	-3,061992	-13,857905	-21,288710	-5,470265	14,090929	0,023566	-0,334410	-12,852031	-23,497582	0,858095	1,238283	0,023566	-0,334410	-12,852031	-23,497582	0,858095	1,238283
09:35:28,74	0,491951	3,296966	-0,048998	-0,421029	0,202999	-0,244988	0,019924	-0,335028	-12,850894	2,799657	2,505870	1,214828	-0,309258	-3,066056	-13,857509	-21,284199	-5,491667	14,083595	0,019924	-0,335028	-12,850894	-23,500034	0,941820	1,214828	0,019924	-0,335028	-12,850894	-23,500034	0,941820	1,214828
09:35:28,79	0,491951	3,296966	-0,048998	-0,421029	0,202999	-0,244988	0,026085	-0,332486	-12,850498	2,651191	2,840830	1,207494	-0,307471	-3,069639	-13,859824	-21,277994	-5,499462	14,079622	0,026085	-0,332486	-12,850498	-23,448949	0,793172	1,207494	0,026085	-0,332486	-12,850498	-23,448949	0,793172	1,207494
09:35:28,84	0,491951	3,296966	-0,048998	-0,421029	0,202999	-0,244988	0,028294	-0,335824	-12,852812	2,821150	2,965003	1,203521	-0,306829	-3,066487	-13,858672	-21,258026	-5,473093	14,065603	0,028294	-0,335824	-12,852812	-23,541070	0,743887	1,203521	0,028294	-0,335824	-12,852812	-23,541070	0,743887	1,203521
09:35:28,89	0,491951	3,296966	-0,048998	-0,421029	0,202999	-0,244988	0,025244	-0,334805	-12,851661	2,800953	2,810489	1,189502	-0,302713	-3,068249	-13,855522	-21,260372	-5,494584	14,102234	0,025244	-0,334805	-12,851661	-23,481231	0,828832	1,189502	0,025244	-0,334805	-12,851661	-23,481231	0,828832	1,189502
09:35:28,94	0,491951	3,296966	-0,048998	-0,421029	0,202999	-0,244988	0,024712	-0,339250	-12,848511	3,012325	2,791530	1,226133	-0,301491	-3,065909	-13,858639	-21,238692	-5,467680	14,090792	0,024712	-0,339250	-12,848511	-23,618816	0,851648	1,226133	0,024712	-0,339250	-12,848511	-23,618816	0,851648	1,226133
09:35:28,99	0,491951	3,296966	-0,048998	-0,421029	0,202999	-0,244988	0,022074	-0,339138	-12,851628	3,040629	2,659685	1,214691	-0,297404	-3,063390	-13,859016	-21,244454	-5,470064	14,116310	0,022074	-0,339138	-12,851628	-23,581704	0,926874	1,214691	0,022074	-0,339138	-12,851628	-23,581704	0,926874	1,214691
09:35:29,04	0,491951	3,296966	-0,048998	-0,421029	0,202999	-0,244988	0,023107	-0,335420	-12,848950	2,778801	2,653798	1,222187	-0,304468	-3,062157	-13,861364	-21,238751	-5,457964	14,112185	0,023107	-0,335420	-12,848950	-23,551641	0,839860	1,222187	0,023107	-0,335420	-12,848950	-23,551641	0,839860	1,222187
09:35:29,09	0,491951	3,296966	-0,048998	-0,421029	0,202999	-0,244988	0,020313	-0,334685	-12,854353	2,817446	2,563229	1,236084	-0,299155	-3,064988	-13,859005	-21,246147	-5,452303	14,126041	0,020313	-0,334685	-12,854353	-23,455309	0,968620	1,236084	0,020313	-0,334685	-12,854353	-23,455309	0,968620	1,236084
09:35:29,14	0,491951	3,296966	-0,048998	-0,421029	0,202999	-0,244988	0,020109	-0,340701	-12,851994	3,131482	2,543338	1,249940	-0,303958	-3,062772	-13,853258	-21,297678	-5,460398	14,069016	0,020109	-0,340701	-12,851994	-23,613527	0,964813	1,249940	0,020109	-0,340701	-12,851994	-23,613527	0,964813	1,249940
09:35:29,19	0,491951	3,296966	-0,048998	-0,421029	0,202999	-0,244988	0,020591	-0,335433	-12,846247	2,824780	2,527829	1,192915	-0,298552	-3,062077	-13,858644	-21,232719	-5,461638	14,096849	0,020591	-0,335433	-12,846247	-23,506706	0,911457	1,192915	0,020591	-0,335433	-12,846247	-23,506706	0,911457	1,192915
09:35:29,24	0,491951	3,296966	-0,048998	-0,421029	0,202999	-0,244988	0,017286	-0,339768	-12,851633	3,081592	2,412841	1,220748	-0,307482	-3,066736	-13,854404	-21,304495	-5,444328	14,083636	0,017286	-0,339768	-12,851633	-23,590172	1,055918	1,220748	0,017286	-0,339768	-12,851633	-23,590172	1,055918	1,220748
09:35:29,29	0,491951	3,296966	-0,048998	-0,421029	0,202999	-0,244988	0,025786	-0,334364	-12,847392	2,779702	2,784020	1,207535	-0,309250	-3,061918	-13,854819	-21,288006	-5,459418	14,069110	0,025786	-0,334364	-12,847392	-23,467870	0,759856	1,207535	0,025786	-0,334364	-12,847392	-23,467870	0,759856	1,207535
09:35:29,34	0,491951	3,296966	-0,048998	-0,421029	0,202999	-0,244988	0,022497	-0,330423	-12,847808	2,569971	2,634866	1,193009	-0,304536	-3,065166	-13,855560	-21,285986	-5,477115	14,088687	0,022497	-0,330423	-12,847808	-23,368270	0,868815	1,193009	0,022497	-0,330423	-12,847808	-23,368270	0,868815	1,193009
09:35:29,39	0,491951	3,296966	-0,048998	-0,421029	0,202999	-0,244988	0,022953	-0,336130	-12,848549	2,852378	2,669149	1,212586	-0,305694	-3,068061	-13,854786	-21,281925	-5,494385	14,067610	0,022953	-0,336130	-12,848549	-23,533800	0,867343	1,212586	0,022953	-0,336130	-12,848549	-23,533800	0,867343	1,212586
09:35:29,44	0,491951	3,296966	-0,048998	-0,421029	0,202999	-0,244988	0,026039	-0,336575	-12,847774	2,862598	2,841765	1,191509	-0,302722	-3,066542	-13,856291	-21,269973	-5,452492	14,128626	0,026039	-0,336575	-12,847774	-23,558523	0,797720	1,191509	0,026039	-0,336575	-12,847774	-23,558523	0,797720	1,191509
09:35:29,49	0,491951	3,296966	-0,048998	-0,421029	0,202999	-0,244988	0,023238	-0,338389	-12,849280	2,999203	2,685511	1,252525	-0,301593	-3,064062	-13,854419	-21,292280	-5,470940	14,059857	0,023238	-0,338389	-12,849280	-23,564348	0,861353	1,252525	0,023238	-0,338389	-12,849280	-23,564348	0,861353	1,252525
09:35:29,54	0,491951	3,296966	-0,048998	-0,421029	0,202999	-0,244988	0,020525	-0,338126	-12,847408	2,958386	2,534376	1,183755	-0,303314	-3,061452	-13,854795	-21,275012	-5,427463	14,085616	0,020525	-0,338126	-12,847408	-23,584503	0,923136	1,183755	0,020525	-0,338126	-12,847408	-23,584503	0,923136	1,183755
09:35:29,59	0,491951	3,296966	-0,048998	-0,421029	0,202999	-0,244988	0,019126	-0,335331	-12,847783	2,859351	2,454834	1,209514	-0,299132	-3,063904	-13,853960	-21,240874	-5,458729	14,118030	0,019126	-0,335331	-12,847783	-23,464158	0,953431	1,209514	0,019126	-0,335331	-12,847783	-23,464158	0,953431	1,209514
09:35:29,64	0,491951	3,296966	-0,048998	-0,421029	0,202999	-0,244988	0,019159	-0,340179	-12,846949	3,101424	2,501720	1,241929	-0,304012	-3,064607	-13,854030	-21,328895	-5,447304	14,084480	0,019159	-0,340179	-12,846949	-23,602630	0,997767	1,241929	0,019159	-0,340179	-12,846949	-23,602630	0,997767	1,241929
09:35:29,69	0,491951	3,296966	-0,048998	-0,421029	0,202999	-0,244988	0,022207	-0,336304	-12,847019	2,865809	2,578296	1,208379	-0,299843	-3,064493	-13,851649	-21,294284	-5,485152	14,120961	0,022207	-0,336304	-12,847019	-23,534059	0,835043	1,208379	0,022207	-0,336304	-12,847019	-23,534059	0,835043	1,208379
09:35:29,74	0,491951	3,296966	-0,048998	-0,421029	0,202999	-0,244988	0,020024	-0,339857	-12,844637	3,035116	2,513681	1,244860	-0,302021	-3,066717	-13,853586	-21,242417	-5,412966	14,089297	0,020024	-0,339857	-12,844637	-23,643698	0,941789	1,244860	0,020024	-0,339857	-12,844637	-23,643698	0,941789	1,244860
09:35:29,79	0,491951	3,296966	-0,048998	-0,421029	0,202999	-0,244988	0,023039	-0,339083	-12,846575	3,083299	2,679292	1,213196	-0,299729	-3,063526	-13,852041	-21,256080	-5,439867	14,098196	0,023039	-0,339083	-12,846575	-23,534730	0,870714	1,213196	0,023039	-0,339083	-12,846575	-23,534730	0,870714	1,213196
09:35:29,84	0,491951	3,296966	-0,048998	-0,421029	0,202999	-0,244988	0,019129	-0,339473	-12,845030	3,073455	2,477586	1,222095	-0,308593	-3,061045	-13,852865	-21,255557	-5,465316	14,067641	0,019129	-0,339473	-12,845030	-23,575195	0,975949	1,222095	0,019129	-0,339473	-12,845030	-23,575195	0,975949	1,222095
09:35:29,89	0,491951	3,296966	-0,048998	-0,421029	0,202999	-0,244988	0,021412	-0,330556	-12,845853	2,587990	2,609485	1,191540	-0,304434	-3,069559	-13,851276	-21,254534	-5,499521	14,055333	0,021412	-0,330556	-12,845853	-23,360671	0,928624	1,191540	0,021412	-0,330556	-12,845853	-23,360671	0,928624	1,191540
09:35:29,94	0,491951	3,296966	-0,048998	-0,421029	0,202999	-0,244988	0,021257	-0,333113	-12,846609	2,709071	2,575769	1,226513	-0,306300	-3,062189	-13,853620	-21,283709	-5,462797	14,102614	0,021257	-0,333113	-12,846609	-23,440332	0,907100	1,226513	0,021257	-0,333113	-12,846609	-23,440332	0,907100	1,226513
09:35:29,99	0,491951	3,296966	-0,048998	-0,421029	0,202999	-0,244988	0,021257	-0,333113	-12,846609	2,709071	2,575769	1,226513	-0,300923	-3,060954	-13,855165	-21,244313	-5,460777	14,089791	0,021257	-0,333113	-12,846609	-23,440332	0,907100	1,226513	0,021257	-0,333113	-12,846609	-23,440332	0,907100	1,226513
09:35:30,04	0,491951	3,296966	-0,048998	-0,421029	0,202999	-0,244988	0,017498	-0,337153	-12,848153	2,940577	2,413428	1,213689	-0,305696	-3,064039	-13,851308	-21,286188	-5,475059	14,066753	0,017498	-0,337153	-12,848153	-23,525933	1,039812	1,213689	0,017498	-0,337153	-12,848153	-23,525933	1,039812	1,213689
09:35:30,09	0,491951	3,296966	-0,048998	-0,421029	0,202999	-0,244988	0,022557	-0,334562	-12,844296	2,772517	2,647376	1,190652	-0,299724	-3,065860	-13,847760	-21,260681	-5,462326	14,094573	0,022557	-0,334562	-12,844296	-23,490567	0,876623	1,190652	0,022557	-0,334562	-12,844296	-23,490567	0,876623	1,190652
09:35:30,14	0,491951	3,296966	-0,048998	-0,421029	0,202999	-0,244988	0,021148	-0,340644	-12,840749	3,112603	2,589786	1,218472	-0,302669	-3,062696	-13,850083	-21,252171	-5,439581	14,125659	0,021148	-0,340644	-12,840749	-23,627980	0,929706	1,218472	0,021148	-0,340644	-12,840749	-23,627980	0,929706	1,218472
09:35:30,19	0,491951	3,296966	-0,048998	-0,421029	0,202999	-0,244988	0,019881	-0,336511	-12,843072	2,921643	2,519903	1,249558	-0,303457	-3,062604	-13,851277	-21,325242	-5,485577	14,135231	0,019881	-0,336511	-12,843072	-23,494506	0,959278	1,249558	0,019881	-0,336511	-12,843072	-23,494506	0,959278	1,249558
09:35:30,24	0,491951	3,296966	-0,048998	-0,421029	0,202999	-0,244988	0,020195	-0,335783	-12,844265	2,807406	2,495985	1,259130	-0,303922	-3,065794	-13,849724	-21,282826	-5,489293	14,089571	0,020195	-0,335783	-12,844265	-23,551576	0,910655	1,259130	0,020195	-0,335783	-12,844265	-23,551576	0,910655	1,259130
09:35:30,29	0,491951	3,296966	-0,048998	-0,421029	0,202999	-0,244988	0,023190	-0,336975	-12,842712	2,887395	2,690296	1,213470	-0,302075	-3,062977	-13,852828	-21,247794	-5,445587	14,088392	0,023190	-0,336975	-12,842712	-23,565182	0,869889	1,213470	0,023190	-0,336975	-12,842712	-23,565182	0,869889	1,213470
09:35:30,34	0,491951	3,296966	-0,048998	-0,421029	0,202999	-0,244988	0,019827	-0,337167	-12,845817	2,952695	2,523926	1,212290	-0,302726	-3,062971	-13,847373	-21,275796	-5,465431	14,123374	0,019827	-0,337167	-12,845817	-23,514878	0,967484	1,212290	0,019827	-0,337167	-12,845817	-23,514878	0,967484	1,212290
09:35:30,39	0,491951	3,296966	-0,048998	-0,421029	0,202999	-0,244988	0,020147	-0,336600	-12,840362	2,892050	2,526245	1,247273	-0,304416	-3,066605	-13,851294	-21,252609	-5,460785	14,047317	0,020147	-0,336600	-12,840362	-23,531052	0,944672	1,247273	0,020147	-0,336600	-12,840362	-23,531052	0,944672	1,247273
09:35:30,44	0,491951	3,296966	-0,048998	-0,421029	0,202999	-0,244988	0,024140	-0,336954	-12,844283	2,926057	2,751599	1,171216	-0,306849	-3,064678	-13,848156	-21,283522	-5,453355	14,118506	0,024140	-0,336954	-12,844283	-23,524806	0,856634	1,171216	0,024140	-0,336954	-12,844283	-23,524806	0,856634	1,171216
09:35:30,49	0,491951	3,296966	-0,048998	-0,421029	0,202999	-0,244988	0,023687	-0,333882	-12,841145	2,757319	2,697565	1,242405	-0,302710	-3,063676	-13,845444	-21,278882	-5,458885	14,102959	0,023687	-0,333882	-12,841145	-23,452434	0,838148	1,242405	0,023687	-0,333882	-12,841145	-23,452434	0,838148	1,242405
09:35:30,54	0,491951	3,296966	-0,048998	-0,421029	0,202999	-0,244988	0,020750	-0,336966	-12,838432	2,915205	2,551635	1,226858	-0,303893	-3,065883	-13,849716	-21,266166	-5,499025	14,089075	0,020750	-0,336966	-12,838432	-23,536623	0,922757	1,226858	0,020750	-0,336966	-12,838432	-23,536623	0,922757	1,226858
09:35:30,59	0,491951	3,296966	-0,048998	-0,421029	0,202999	-0,244988	0,023253	-0,337045	-12,842705	2,890923	2,712857	1,212974	-0,306309	-3,064395	-13,850132	-21,299142	-5,472329	14,085480	0,023253	-0,337045	-12,842705	-23,567128	0,887518	1,212974	0,023253	-0,337045	-12,842705	-23,567128	0,887518	1,212974
09:35:30,64	0,491951	3,296966	-0,048998	-0,421029	0,202999	-0,244988	0,027212	-0,340717	-12,840351	3,088122	2,900462	1,216410	-0,302693	-3,071148	-13,847362	-21,278861	-5,484478	14,092511	0,027212	-0,340717	-12,840351	-23,658188	0,764335	1,216410	0,027212	-0,340717	-12,840351	-23,658188	0,764335	1,216410
09:35:30,69	0,491951	3,296966	-0,048998	-0,421029	0,202999	-0,244988	0,027212	-0,340717	-12,840351	3,088122	2,900462	1,216410	-0,307378	-3,062652	-13,847362	-21,240053	-5,483243	14,126518	0,027212	-0,340717	-12,840351	-23,658188	0,764335	1,216410	0,027212	-0,340717	-12,840351	-23,658188	0,764335	1,216410
09:35:30,74	0,491951	3,296966	-0,048998	-0,421029	0,202999	-0,244988	0,022197	-0,332411	-12,840351	2,676692	2,672696	1,250417	-0,303890	-3,059652	-13,847011	-21,266251	-5,457117	14,104232	0,022197	-0,332411	-12,840351	-23,417610	0,930211	1,250417	0,022197	-0,332411	-12,840351	-23,417610	0,930211	1,250417
09:35:30,79	0,491951	3,296966	-0,048998	-0,421029	0,202999	-0,244988	0,017855	-0,333933	-12,840000	2,765322	2,411153	1,228131	-0,307422	-3,067162	-13,847388	-21,283309	-5,463567	14,093016	0,017855	-0,333933	-12,840000	-23,448396	1,009528	1,228131	0,017855	-0,333933	-12,840000	-23,448396	1,009528	1,228131
09:35:30,84	0,491951	3,296966	-0,048998	-0,421029	0,202999	-0,244988	0,026125	-0,334629	-12,840377	2,787405	2,829633	1,216915	-0,306828	-3,068286	-13,843513	-21,293872	-5,462820	14,076191	0,026125	-0,334629	-12,840377	-23,480957	0,778831	1,216915	0,026125	-0,334629	-12,840377	-23,480957	0,778831	1,216915
09:35:30,89	0,491951	3,296966	-0,048998	-0,421029	0,202999	-0,244988	0,025916	-0,336677	-12,835707	2,941553	2,819526	1,200795	-0,305543	-3,068005	-13,842718	-21,258825	-5,422708	14,076896	0,025916	-0,336677	-12,835707	-23,487615	0,785151	1,200795	0,025916	-0,336677	-12,835707	-23,487615	0,785151	1,200795
09:35:30,94	0,491951	3,296966	-0,048998	-0,421029	0,202999	-0,244988	0,025916	-0,336677	-12,835707	2,941553	2,819526	1,200795	-0,300273	-3,068777	-13,844255	-21,268302	-5,430235	14,093018	0,025916	-0,336677	-12,835707	-23,487615	0,785151	1,200795	0,025916	-0,336677	-12,835707	-23,487615	0,785151	1,200795
09:35:30,99	0,491951	3,296966	-0,048998	-0,421029	0,202999	-0,244988	0,023949	-0,341627	-12,837243	3,187681	2,712833	1,216917	-0,303320	-3,067597	-13,844261	-21,290877	-5,485161	14,110524	0,023949	-0,341627	-12,837243	-23,630040	0,832814	1,216917	0,023949	-0,341627	-12,837243	-23,630040	0,832814	1,216917
09:35:31,04	0,491951	3,296966	-0,048998	-0,421029	0,202999	-0,244988	0,024450	-0,338398	-12,837250	2,960942	2,746791	1,234423	-0,303235	-3,066546	-13,844297	-21,274931	-5,426936	14,059121	0,024450	-0,338398	-12,837250	-23,603338	0,827454	1,234423	0,024450	-0,338398	-12,837250	-23,603338	0,827454	1,234423
09:35:31,09	0,491951	3,296966	-0,048998	-0,421029	0,202999	-0,244988	0,023497	-0,337947	-12,837286	2,995858	2,681943	1,183020	-0,300325	-3,064860	-13,845803	-21,267485	-5,453152	14,122862	0,023497	-0,337947	-12,837286	-23,532973	0,837400	1,183020	0,023497	-0,337947	-12,837286	-23,532973	0,837400	1,183020
09:35:31,14	0,491951	3,296966	-0,048998	-0,421029	0,202999	-0,244988	0,018599	-0,337107	-12,834560	2,916538	2,452986	1,209974	-0,301513	-3,061883	-13,841571	-21,270418	-5,470683	14,086075	0,018599	-0,337107	-12,834560	-23,546337	0,993001	1,209974	0,018599	-0,337107	-12,834560	-23,546337	0,993001	1,209974
09:35:31,19	0,491951	3,296966	-0,048998	-0,421029	0,202999	-0,244988	0,018599	-0,337107	-12,834560	2,916538	2,452986	1,209974	-0,299131	-3,065994	-13,843866	-21,278418	-5,422656	14,113120	0,018599	-0,337107	-12,834560	-23,546337	0,993001	1,209974	0,018599	-0,337107	-12,834560	-23,546337	0,993001	1,209974
09:35:31,24	0,491951	3,296966	-0,048998	-0,421029	0,202999	-0,244988	0,020967	-0,341225	-12,836855	3,168288	2,545227	1,237019	-0,301412	-3,068430	-13,843488	-21,243707	-5,457435	14,067057	0,020967	-0,341225	-12,836855	-23,617883	0,899282	1,237019	0,020967	-0,341225	-12,836855	-23,617883	0,899282	1,237019
09:35:31,29	0,491951	3,296966	-0,048998	-0,421029	0,202999	-0,244988	0,024217	-0,340468	-12,836477	3,116133	2,761668	1,190956	-0,306117	-3,068400	-13,844650	-21,243635	-5,436310	14,082167	0,024217	-0,340468	-12,836477	-23,610573	0,860613	1,190956	0,024217	-0,340468	-12,836477	-23,610573	0,860613	1,190956
09:35:31,34	0,491951	3,296966	-0,048998	-0,421029	0,202999	-0,244988	0,026545	-0,336378	-12,837639	2,921793	2,872194	1,206066	-0,305168	-3,066723	-13,841202	-21,337611	-5,480476	14,080033	0,026545	-0,336378	-12,837639	-23,483862	0,788436	1,206066	0,026545	-0,336378	-12,837639	-23,483862	0,788436	1,206066
09:35:31,39	0,491951	3,296966	-0,048998	-0,421029	0,202999	-0,244988	0,024617	-0,336361	-12,834191	2,835682	2,712670	1,203932	-0,305008	-3,066678	-13,842334	-21,263833	-5,470810	14,080307	0,024617	-0,336361	-12,834191	-23,568652	0,780208	1,203932	0,024617	-0,336361	-12,834191	-23,568652	0,780208	1,203932
09:35:31,44	0,491951	3,296966	-0,048998	-0,421029	0,202999	-0,244988	0,024499	-0,336477	-12,835323	2,887000	2,765569	1,204206	-0,306226	-3,067867	-13,843492	-21,286435	-5,455719	14,100721	0,024499	-0,336477	-12,835323	-23,526481	0,842409	1,204206	0,024499	-0,336477	-12,835323	-23,526481	0,842409	1,204206
09:35:31,49	0,491951	3,296966	-0,048998	-0,421029	0,202999	-0,244988	0,021421	-0,335447	-12,833383	2,871959	2,606463	1,204457	-0,301556	-3,063635	-13,844295	-21,295665	-5,454427	14,088245	0,021421	-0,335447	-12,833383	-23,460669	0,924878	1,204457	0,021421	-0,335447	-12,833383	-23,460669	0,924878	1,204457
09:35:31,54	0,491951	3,296966	-0,048998	-0,421029	0,202999	-0,244988	0,020138	-0,337945	-12,837284	2,961584	2,503036	1,212144	-0,308548	-3,065434	-13,834579	-21,291900	-5,428853	14,086484	0,020138	-0,337945	-12,837284	-23,567098	0,922218	1,212144	0,020138	-0,337945	-12,837284	-23,567098	0,922218	1,212144
09:35:31,59	0,491951	3,296966	-0,048998	-0,421029	0,202999	-0,244988	0,025191	-0,332789	-12,827567	2,717528	2,756256	1,210383	-0,460803	-3,095195	-6,616367	-23,432198	3,361752	13,310279	0,025191	-0,332789	-12,827567	-23,406448	0,778791	1,210383	0,025191	-0,332789	-12,827567	-23,406448	0,778791	1,210383
09:35:31,64	0,492060	3,296930	-0,058905	-0,421002	0,202995	-0,244980	0,127093	-0,215813	-5,609356	3,177508	1,806307	0,434178	-0,474564	-3,096732	-6,490707	-23,094090	3,751528	13,264446	0,127093	-0,215813	-5,609356	-13,763847	-8,170467	0,434178	0,127093	-0,215813	-5,609356	-13,763847	-8,170467	0,434178
09:35:31,69	0,492060	3,296930	-0,058905	-0,421002	0,202995	-0,244980	0,135304	-0,204664	-5,483695	3,104354	2,331238	0,388345	-0,472210	-3,092606	-6,510905	-23,042408	3,746660	13,272223	0,135304	-0,204664	-5,483695	-12,961780	-8,290155	0,388345	0,135304	-0,204664	-5,483695	-12,961780	-8,290155	0,388345
09:35:31,74	0,492060	3,296930	-0,058905	-0,421002	0,202995	-0,244980	0,130554	-0,204641	-5,503893	3,124754	2,131415	0,396122	-0,466953	-3,092760	-6,527610	-23,032849	3,748376	13,268695	0,130554	-0,204641	-5,503893	-12,939532	-8,117080	0,396122	0,130554	-0,204641	-5,503893	-12,939532	-8,117080	0,396122
09:35:31,79	0,492060	3,296930	-0,058905	-0,421002	0,202995	-0,244980	0,128059	-0,209270	-5,520598	3,371736	2,009078	0,392594	-0,475139	-3,086699	-6,538521	-22,971401	3,752228	13,245239	0,128059	-0,209270	-5,520598	-13,055938	-8,043534	0,392594	0,128059	-0,209270	-5,520598	-13,055938	-8,043534	0,392594
09:35:31,84	0,492060	3,296930	-0,058905	-0,421002	0,202995	-0,244980	0,126902	-0,199150	-5,531509	2,879551	2,000238	0,369138	-0,472191	-3,088937	-6,541584	-22,959203	3,732629	13,280444	0,126902	-0,199150	-5,531509	-12,753696	-7,961601	0,369138	0,126902	-0,199150	-5,531509	-12,753696	-7,961601	0,369138
09:35:31,89	0,492060	3,296930	-0,058905	-0,421002	0,202995	-0,244980	0,127367	-0,202821	-5,534573	3,059612	2,044753	0,404343	-0,472090	-3,091805	-6,549326	-22,887271	3,677388	13,262857	0,127367	-0,202821	-5,534573	-12,861874	-7,953546	0,404343	0,127367	-0,202821	-5,534573	-12,861874	-7,953546	0,404343
09:35:31,94	0,492060	3,296930	-0,058905	-0,421002	0,202995	-0,244980	0,129800	-0,204343	-5,542314	3,126877	2,261209	0,386756	-0,473886	-3,093596	-6,557846	-22,896155	3,711198	13,302556	0,129800	-0,204343	-5,542314	-12,914078	-7,928117	0,386756	0,129800	-0,204343	-5,542314	-12,914078	-7,928117	0,386756
09:35:31,99	0,492060	3,296930	-0,058905	-0,421002	0,202995	-0,244980	0,132249	-0,203683	-5,550835	3,117385	2,363949	0,426455	-0,472642	-3,086606	-6,554770	-22,846859	3,682821	13,266604	0,132249	-0,203683	-5,550835	-12,871745	-8,017610	0,426455	0,132249	-0,203683	-5,550835	-12,871745	-8,017610	0,426455
09:35:32,04	0,492060	3,296930	-0,058905	-0,421002	0,202995	-0,244980	0,125573	-0,201266	-5,547758	2,991772	2,073675	0,390503	-0,475654	-3,090018	-6,557492	-22,891017	3,712403	13,278325	0,125573	-0,201266	-5,547758	-12,807620	-7,783815	0,390503	0,125573	-0,201266	-5,547758	-12,807620	-7,783815	0,390503
09:35:32,09	0,492060	3,296930	-0,058905	-0,421002	0,202995	-0,244980	0,130035	-0,200363	-5,550480	2,948362	2,252638	0,402224	-0,475574	-3,088939	-6,559054	-22,840515	3,679790	13,243970	0,130035	-0,200363	-5,550480	-12,780154	-7,955076	0,402224	0,130035	-0,200363	-5,550480	-12,780154	-7,955076	0,402224
09:35:32,14	0,492060	3,296930	-0,058905	-0,421002	0,202995	-0,244980	0,129060	-0,199893	-5,552042	2,920905	2,261995	0,367869	-0,470794	-3,086926	-6,564458	-22,803795	3,720049	13,273521	0,129060	-0,199893	-5,552042	-12,770680	-7,869205	0,367869	0,129060	-0,199893	-5,552042	-12,770680	-7,869205	0,367869
09:35:32,19	0,492060	3,296930	-0,058905	-0,421002	0,202995	-0,244980	0,124927	-0,203027	-5,557447	3,137083	2,058756	0,397420	-0,469701	-3,083696	-6,564097	-22,828620	3,698380	13,268686	0,124927	-0,203027	-5,557447	-12,800498	-7,748012	0,397420	0,124927	-0,203027	-5,557447	-12,800498	-7,748012	0,397420
09:35:32,24	0,492060	3,296930	-0,058905	-0,421002	0,202995	-0,244980	0,121583	-0,202358	-5,557086	3,071139	1,874180	0,392585	-0,475683	-3,090873	-6,566818	-22,866595	3,644056	13,262048	0,121583	-0,202358	-5,557086	-12,813958	-7,670048	0,392585	0,121583	-0,202358	-5,557086	-12,813958	-7,670048	0,392585
09:35:32,29	0,492060	3,296930	-0,058905	-0,421002	0,202995	-0,244980	0,130789	-0,200766	-5,559806	2,922318	2,347190	0,385946	-0,472048	-3,088404	-6,567217	-22,833021	3,692860	13,235432	0,130789	-0,200766	-5,559806	-12,837803	-7,919745	0,385946	0,130789	-0,200766	-5,559806	-12,837803	-7,919745	0,385946
09:35:32,34	0,492060	3,296930	-0,058905	-0,421002	0,202995	-0,244980	0,126834	-0,202679	-5,560206	3,080856	2,146188	0,359331	-0,471023	-3,085172	-6,568774	-22,874995	3,655004	13,275016	0,126834	-0,202679	-5,560206	-12,829449	-7,810255	0,359331	0,126834	-0,202679	-5,560206	-12,829449	-7,810255	0,359331
09:35:32,39	0,492060	3,296930	-0,058905	-0,421002	0,202995	-0,244980	0,123522	-0,201951	-5,561762	2,989202	1,956571	0,398915	-0,478715	-3,092812	-6,569578	-22,926720	3,692965	13,240875	0,123522	-0,201951	-5,561762	-12,863915	-7,739924	0,398915	0,123522	-0,201951	-5,561762	-12,863915	-7,739924	0,398915
09:35:32,44	0,492060	3,296930	-0,058905	-0,421002	0,202995	-0,244980	0,133984	-0,199109	-5,562567	2,848481	2,436825	0,364774	-0,478108	-3,088553	-6,569941	-22,896031	3,677151	13,279771	0,133984	-0,199109	-5,562567	-12,781615	-8,080946	0,364774	0,133984	-0,199109	-5,562567	-12,781615	-8,080946	0,364774
09:35:32,49	0,492060	3,296930	-0,058905	-0,421002	0,202995	-0,244980	0,129993	-0,197506	-5,562930	2,766742	2,263741	0,403670	-0,470949	-3,088740	-6,573798	-22,852080	3,690739	13,278466	0,129993	-0,197506	-5,562930	-12,737470	-7,940682	0,403670	0,129993	-0,197506	-5,562930	-12,737470	-7,940682	0,403670
09:35:32,55	0,492060	3,296930	-0,058905	-0,421002	0,202995	-0,244980	0,126575	-0,203799	-5,566787	3,127737	2,117295	0,402365	-0,477553	-3,087276	-6,573847	-22,907483	3,690534	13,268444	0,126575	-0,203799	-5,566787	-12,870499	-7,818847	0,402365	0,126575	-0,203799	-5,566787	-12,870499	-7,818847	0,402365
09:35:32,60	0,492060	3,296930	-0,058905	-0,421002	0,202995	-0,244980	0,128609	-0,197347	-5,566836	2,764358	2,175196	0,392343	-0,469199	-3,086716	-6,578062	-22,848971	3,705323	13,301479	0,128609	-0,197347	-5,566836	-12,727402	-7,920631	0,392343	0,128609	-0,197347	-5,566836	-12,727402	-7,920631	0,392343
09:35:32,65	0,492060	3,296930	-0,058905	-0,421002	0,202995	-0,244980	0,123947	-0,204302	-5,571050	3,168093	1,976036	0,425378	-0,477472	-3,093107	-6,577683	-22,877688	3,697258	13,284372	0,123947	-0,204302	-5,571050	-12,869652	-7,753802	0,425378	0,123947	-0,204302	-5,571050	-12,869652	-7,753802	0,425378
09:35:32,70	0,492060	3,296930	-0,058905	-0,421002	0,202995	-0,244980	0,133618	-0,200334	-5,570671	2,940382	2,458116	0,408271	-0,472695	-3,090713	-6,581462	-22,902604	3,627437	13,275374	0,133618	-0,200334	-5,570671	-12,785826	-8,030935	0,408271	0,133618	-0,200334	-5,570671	-12,785826	-8,030935	0,408271
09:35:32,75	0,492060	3,296930	-0,058905	-0,421002	0,202995	-0,244980	0,129157	-0,203274	-5,574451	3,020319	2,239460	0,399273	-0,469909	-3,092837	-6,580005	-22,893522	3,633674	13,294948	0,129157	-0,203274	-5,574451	-12,936652	-7,899376	0,399273	0,129157	-0,203274	-5,574451	-12,936652	-7,899376	0,399273
09:35:32,80	0,492060	3,296930	-0,058905	-0,421002	0,202995	-0,244980	0,129603	-0,206748	-5,572993	3,210944	2,267399	0,418847	-0,472885	-3,089527	-6,581621	-22,918242	3,682271	13,254112	0,129603	-0,206748	-5,572993	-13,018789	-7,906449	0,418847	0,129603	-0,206748	-5,572993	-13,018789	-7,906449	0,418847
09:35:32,85	0,492060	3,296930	-0,058905	-0,421002	0,202995	-0,244980	0,128225	-0,202516	-5,574609	3,020576	2,150032	0,378011	-0,475146	-3,094279	-6,583874	-22,872041	3,673652	13,306934	0,128225	-0,202516	-5,574609	-12,876899	-7,915636	0,378011	0,128225	-0,202516	-5,574609	-12,876899	-7,915636	0,378011
09:35:32,90	0,492060	3,296930	-0,058905	-0,421002	0,202995	-0,244980	0,133470	-0,202934	-5,576863	3,057973	2,467105	0,430833	-0,469938	-3,083828	-6,586647	-22,875517	3,645944	13,290839	0,133470	-0,202934	-5,576863	-12,872352	-8,010314	0,430833	0,133470	-0,202934	-5,576863	-12,872352	-8,010314	0,430833
09:35:32,95	0,492060	3,296930	-0,058905	-0,421002	0,202995	-0,244980	0,121816	-0,202218	-5,579636	2,995012	1,871921	0,414738	-0,475724	-3,091963	-6,585859	-22,861379	3,669542	13,259693	0,121816	-0,202218	-5,579636	-12,879114	-7,690630	0,414738	0,121816	-0,202218	-5,579636	-12,879114	-7,690630	0,414738
09:35:33,00	0,492060	3,296930	-0,058905	-0,421002	0,202995	-0,244980	0,131754	-0,201275	-5,578848	2,973479	2,389123	0,383592	-0,469825	-3,092760	-6,589703	-22,854341	3,688528	13,297385	0,131754	-0,201275	-5,578848	-12,826619	-7,953532	0,383592	0,131754	-0,201275	-5,578848	-12,826619	-7,953532	0,383592
09:35:33,05	0,492060	3,296930	-0,058905	-0,421002	0,202995	-0,244980	0,123988	-0,202193	-5,581196	3,022189	1,991235	0,386634	-0,471047	-3,085697	-6,588207	-22,855772	3,667452	13,262735	0,123988	-0,202193	-5,581196	-12,849942	-7,741855	0,386634	0,123988	-0,202193	-5,581196	-12,849942	-7,741855	0,386634
09:35:33,10	0,492060	3,296930	-0,058905	-0,421002	0,202995	-0,244980	0,123988	-0,202193	-5,581196	3,022189	1,991235	0,386634	-0,474024	-3,089390	-6,589001	-22,883864	3,674342	13,243284	0,123988	-0,202193	-5,581196	-12,849942	-7,741855	0,386634	0,123988	-0,202193	-5,581196	-12,849942	-7,741855	0,386634
09:35:33,15	0,492060	3,296930	-0,058905	-0,421002	0,202995	-0,244980	0,128676	-0,201461	-5,581989	2,976040	2,207200	0,367183	-0,479838	-3,089945	-6,592058	-22,847014	3,704024	13,297926	0,128676	-0,201461	-5,581989	-12,838620	-7,893841	0,367183	0,128676	-0,201461	-5,581989	-12,838620	-7,893841	0,367183
09:35:33,20	0,492060	3,296930	-0,058905	-0,421002	0,202995	-0,244980	0,132063	-0,196704	-5,585046	2,772805	2,400426	0,421825	-0,478218	-3,085277	-6,589413	-22,898931	3,660182	13,252811	0,132063	-0,196704	-5,585046	-12,668427	-7,966539	0,421825	0,132063	-0,196704	-5,585046	-12,668427	-7,966539	0,421825
09:35:33,25	0,492060	3,296930	-0,058905	-0,421002	0,202995	-0,244980	0,127211	-0,195772	-5,582401	2,660441	2,125069	0,376710	-0,475250	-3,085268	-6,594035	-22,876727	3,666358	13,290024	0,127211	-0,195772	-5,582401	-12,707671	-7,860995	0,376710	0,127211	-0,195772	-5,582401	-12,707671	-7,860995	0,376710
09:35:33,30	0,492060	3,296930	-0,058905	-0,421002	0,202995	-0,244980	0,125719	-0,198339	-5,587024	2,810348	2,063604	0,413923	-0,474491	-3,092983	-6,595542	-22,815550	3,660807	13,269741	0,125719	-0,198339	-5,587024	-12,759232	-7,805305	0,413923	0,125719	-0,198339	-5,587024	-12,759232	-7,805305	0,413923
09:35:33,35	0,492060	3,296930	-0,058905	-0,421002	0,202995	-0,244980	0,132021	-0,202853	-5,588531	3,070891	2,447086	0,393639	-0,471660	-3,086369	-6,595964	-22,853656	3,673196	13,281947	0,132021	-0,202853	-5,588531	-12,853088	-7,916563	0,393639	0,132021	-0,202853	-5,588531	-12,853088	-7,916563	0,393639
09:35:33,40	0,492060	3,296930	-0,058905	-0,421002	0,202995	-0,244980	0,124878	-0,201998	-5,588953	3,018088	2,036437	0,405846	-0,473466	-3,083736	-6,592886	-22,863888	3,648601	13,264934	0,124878	-0,201998	-5,588953	-12,838746	-7,766459	0,405846	0,124878	-0,201998	-5,588953	-12,838746	-7,766459	0,405846
09:35:33,45	0,492060	3,296930	-0,058905	-0,421002	0,202995	-0,244980	0,123500	-0,199118	-5,585875	2,841902	1,968235	0,388833	-0,474561	-3,086897	-6,595600	-22,838779	3,670157	13,242134	0,123500	-0,199118	-5,585875	-12,788836	-7,726514	0,388833	0,123500	-0,199118	-5,585875	-12,788836	-7,726514	0,388833
09:35:33,50	0,492060	3,296930	-0,058905	-0,421002	0,202995	-0,244980	0,126786	-0,199750	-5,588589	2,905982	2,150049	0,366033	-0,469833	-3,090843	-6,597115	-22,828590	3,645981	13,256944	0,126786	-0,199750	-5,588589	-12,774358	-7,802615	0,366033	0,126786	-0,199750	-5,588589	-12,774358	-7,802615	0,366033
09:35:33,55	0,492060	3,296930	-0,058905	-0,421002	0,202995	-0,244980	0,127838	-0,205817	-5,590104	3,205663	2,225691	0,380843	-0,471102	-3,085336	-6,598289	-22,854732	3,660730	13,297758	0,127838	-0,205817	-5,590104	-12,950996	-7,809594	0,380843	0,127838	-0,205817	-5,590104	-12,950996	-7,809594	0,380843
09:35:33,60	0,492060	3,296930	-0,058905	-0,421002	0,202995	-0,244980	0,123704	-0,201964	-5,591277	3,005006	1,980693	0,421657	-0,475718	-3,089741	-6,597095	-22,817781	3,643206	13,294639	0,123704	-0,201964	-5,591277	-12,849188	-7,730049	0,421657	0,123704	-0,201964	-5,591277	-12,849188	-7,730049	0,421657
09:35:33,65	0,492060	3,296930	-0,058905	-0,421002	0,202995	-0,244980	0,129827	-0,200169	-5,590084	2,914957	2,339863	0,418538	-0,473441	-3,084239	-6,595190	-22,849438	3,658332	13,290655	0,129827	-0,200169	-5,590084	-12,798318	-7,851551	0,418538	0,129827	-0,200169	-5,590084	-12,798318	-7,851551	0,418538
09:35:33,70	0,492060	3,296930	-0,058905	-0,421002	0,202995	-0,244980	0,123923	-0,199391	-5,588179	2,871741	1,997867	0,414554	-0,469208	-3,087609	-6,599800	-22,797229	3,659362	13,302878	0,123923	-0,199391	-5,588179	-12,780413	-7,730070	0,414554	0,123923	-0,199391	-5,588179	-12,780413	-7,730070	0,414554
09:35:33,75	0,492060	3,296930	-0,058905	-0,421002	0,202995	-0,244980	0,124725	-0,204742	-5,592789	3,176992	2,084279	0,426777	-0,472708	-3,088319	-6,599074	-22,800222	3,681656	13,239484	0,124725	-0,204742	-5,592789	-12,895220	-7,706627	0,426777	0,124725	-0,204742	-5,592789	-12,895220	-7,706627	0,426777
09:35:33,80	0,492060	3,296930	-0,058905	-0,421002	0,202995	-0,244980	0,127090	-0,202065	-5,592063	3,055612	2,193519	0,363383	-0,475797	-3,085609	-6,598690	-22,844367	3,649407	13,282145	0,127090	-0,202065	-5,592063	-12,806475	-7,783038	0,363383	0,127090	-0,202065	-5,592063	-12,806475	-7,783038	0,363383
09:35:33,85	0,492060	3,296930	-0,058905	-0,421002	0,202995	-0,244980	0,126288	-0,198035	-5,591678	2,796058	2,129726	0,406044	-0,477571	-3,086327	-6,601437	-22,859175	3,683207	13,255568	0,126288	-0,198035	-5,591678	-12,749685	-7,783901	0,406044	0,126288	-0,198035	-5,591678	-12,749685	-7,783901	0,406044
09:35:33,90	0,492060	3,296930	-0,058905	-0,421002	0,202995	-0,244980	0,127797	-0,196858	-5,594426	2,756716	2,178461	0,379467	-0,474129	-3,087906	-6,601811	-22,883246	3,625315	13,273930	0,127797	-0,196858	-5,594426	-12,696625	-7,853609	0,379467	0,127797	-0,196858	-5,594426	-12,696625	-7,853609	0,379467
09:35:33,95	0,492060	3,296930	-0,058905	-0,421002	0,202995	-0,244980	0,127443	-0,200628	-5,594800	2,890604	2,168170	0,397829	-0,471655	-3,089590	-6,602182	-22,845850	3,660199	13,260531	0,127443	-0,200628	-5,594800	-12,858711	-7,836136	0,397829	0,127443	-0,200628	-5,594800	-12,858711	-7,836136	0,397829
09:35:34,00	0,492060	3,296930	-0,058905	-0,421002	0,202995	-0,244980	0,127664	-0,203613	-5,595171	3,094707	2,194605	0,384430	-0,474622	-3,090265	-6,600641	-22,854232	3,637797	13,248659	0,127664	-0,203613	-5,595171	-12,888892	-7,827048	0,384430	0,127664	-0,203613	-5,595171	-12,888892	-7,827048	0,384430
09:35:34,05	0,492060	3,296930	-0,058905	-0,421002	0,202995	-0,244980	0,129732	-0,201381	-5,593630	2,955052	2,306090	0,372558	-0,471733	-3,084253	-6,603370	-22,861227	3,650161	13,271559	0,129732	-0,201381	-5,593630	-12,853336	-7,877911	0,372558	0,129732	-0,201381	-5,593630	-12,853336	-7,877911	0,372558
09:35:34,10	0,492060	3,296930	-0,058905	-0,421002	0,202995	-0,244980	0,123082	-0,200876	-5,596359	2,936032	1,948006	0,395458	-0,475788	-3,088835	-6,605282	-22,830961	3,633178	13,275332	0,123082	-0,200876	-5,596359	-12,832759	-7,713905	0,395458	0,123082	-0,200876	-5,596359	-12,832759	-7,713905	0,395458
09:35:34,15	0,492060	3,296930	-0,058905	-0,421002	0,202995	-0,244980	0,129077	-0,199656	-5,598271	2,872989	2,294459	0,399231	-0,474070	-3,086267	-6,602989	-22,864670	3,664072	13,256570	0,129077	-0,199656	-5,598271	-12,799988	-7,838075	0,399231	0,129077	-0,199656	-5,598271	-12,799988	-7,838075	0,399231
09:35:34,20	0,492060	3,296930	-0,058905	-0,421002	0,202995	-0,244980	0,125994	-0,199860	-5,595978	2,893503	2,089506	0,380469	-0,475805	-3,085455	-6,603749	-22,838202	3,645997	13,270538	0,125994	-0,199860	-5,595978	-12,795497	-7,801016	0,380469	0,125994	-0,199860	-5,595978	-12,795497	-7,801016	0,380469
09:35:34,25	0,492060	3,296930	-0,058905	-0,421002	0,202995	-0,244980	0,126159	-0,197951	-5,596738	2,791810	2,130025	0,394437	-0,471000	-3,087825	-6,606038	-22,798378	3,654125	13,281950	0,126159	-0,197951	-5,596738	-12,747324	-7,773418	0,394437	0,126159	-0,197951	-5,596738	-12,747324	-7,773418	0,394437
09:35:34,30	0,492060	3,296930	-0,058905	-0,421002	0,202995	-0,244980	0,125809	-0,203297	-5,599026	3,096776	2,142255	0,405849	-0,470509	-3,084164	-6,607627	-22,827012	3,638260	13,273641	0,125809	-0,203297	-5,599026	-12,862055	-7,733721	0,405849	0,125809	-0,203297	-5,599026	-12,862055	-7,733721	0,405849
09:35:34,35	0,492060	3,296930	-0,058905	-0,421002	0,202995	-0,244980	0,122393	-0,201892	-5,600616	2,995635	1,947762	0,397540	-0,475904	-3,087205	-6,604921	-22,891765	3,665572	13,286687	0,122393	-0,201892	-5,600616	-12,852867	-7,660066	0,397540	0,122393	-0,201892	-5,600616	-12,852867	-7,660066	0,397540
09:35:34,40	0,492060	3,296930	-0,058905	-0,421002	0,202995	-0,244980	0,127723	-0,198740	-5,597909	2,823013	2,155216	0,410586	-0,472222	-3,094397	-6,605255	-22,816474	3,588429	13,263834	0,127723	-0,198740	-5,597909	-12,778064	-7,871059	0,410586	0,127723	-0,198740	-5,597909	-12,778064	-7,871059	0,410586
09:35:34,45	0,492060	3,296930	-0,058905	-0,421002	0,202995	-0,244980	0,132111	-0,205526	-5,598244	3,146715	2,487151	0,387733	-0,472188	-3,089713	-6,607214	-22,812722	3,669196	13,268275	0,132111	-0,205526	-5,598244	-12,987052	-7,883557	0,387733	0,132111	-0,205526	-5,598244	-12,987052	-7,883557	0,387733
09:35:34,50	0,492060	3,296930	-0,058905	-0,421002	0,202995	-0,244980	0,128038	-0,203212	-5,600203	3,098243	2,238216	0,392174	-0,477000	-3,084818	-6,607632	-22,829704	3,628444	13,276984	0,128038	-0,203212	-5,600203	-12,853926	-7,812754	0,392174	0,128038	-0,203212	-5,600203	-12,853926	-7,812754	0,392174
09:35:34,55	0,492060	3,296930	-0,058905	-0,421002	0,202995	-0,244980	0,126204	-0,196598	-5,600621	2,710511	2,148546	0,400883	-0,474546	-3,088611	-6,609550	-22,796204	3,640705	13,263526	0,126204	-0,196598	-5,600621	-12,722427	-7,758499	0,400883	0,126204	-0,196598	-5,600621	-12,722427	-7,758499	0,400883
09:35:34,60	0,492060	3,296930	-0,058905	-0,421002	0,202995	-0,244980	0,128262	-0,200620	-5,602539	2,947024	2,278419	0,387424	-0,472821	-3,091006	-6,608343	-22,812850	3,623302	13,310799	0,128262	-0,200620	-5,602539	-12,801642	-7,790143	0,387424	0,128262	-0,200620	-5,602539	-12,801642	-7,790143	0,387424
09:35:34,65	0,492060	3,296930	-0,058905	-0,421002	0,202995	-0,244980	0,129474	-0,203311	-5,601332	3,063570	2,335716	0,434698	-0,478182	-3,088902	-6,607633	-22,842541	3,624209	13,261635	0,129474	-0,203311	-5,601332	-12,896352	-7,827968	0,434698	0,129474	-0,203311	-5,601332	-12,896352	-7,827968	0,434698
09:35:34,70	0,492060	3,296930	-0,058905	-0,421002	0,202995	-0,244980	0,130332	-0,197616	-5,600622	2,753379	2,354166	0,385534	-0,472828	-3,089837	-6,605282	-22,824179	3,619999	13,260667	0,130332	-0,197616	-5,600622	-12,759499	-7,876871	0,385534	0,130332	-0,197616	-5,600622	-12,759499	-7,876871	0,385534
09:35:34,75	0,492060	3,296930	-0,058905	-0,421002	0,202995	-0,244980	0,128465	-0,202720	-5,598271	3,024312	2,275120	0,384566	-0,476471	-3,089160	-6,606838	-22,866521	3,622872	13,295528	0,128465	-0,202720	-5,598271	-12,889216	-7,809405	0,384566	0,128465	-0,202720	-5,598271	-12,889216	-7,809405	0,384566
09:35:34,80	0,492060	3,296930	-0,058905	-0,421002	0,202995	-0,244980	0,129700	-0,199227	-5,599827	2,823990	2,301212	0,419427	-0,473417	-3,090098	-6,610711	-22,808566	3,606298	13,268076	0,129700	-0,199227	-5,599827	-12,815332	-7,880227	0,419427	0,129700	-0,199227	-5,599827	-12,815332	-7,880227	0,419427
09:35:34,85	0,492060	3,296930	-0,058905	-0,421002	0,202995	-0,244980	0,128985	-0,202340	-5,603699	3,000509	2,322530	0,391975	-0,468667	-3,088984	-6,611088	-22,798243	3,640232	13,275118	0,128985	-0,202340	-5,603699	-12,883212	-7,802813	0,391975	0,128985	-0,202340	-5,603699	-12,883212	-7,802813	0,391975
09:35:34,90	0,492060	3,296930	-0,058905	-0,421002	0,202995	-0,244980	0,125645	-0,205898	-5,604076	3,220042	2,140830	0,399017	-0,478743	-3,086928	-6,609952	-22,828233	3,655895	13,283491	0,125645	-0,205898	-5,604076	-12,942933	-7,722333	0,399017	0,125645	-0,205898	-5,604076	-12,942933	-7,722333	0,399017
09:35:34,95	0,492060	3,296930	-0,058905	-0,421002	0,202995	-0,244980	0,128903	-0,196144	-5,602941	2,711390	2,276416	0,407390	-0,473496	-3,089918	-6,610742	-22,853173	3,625744	13,254654	0,128903	-0,196144	-5,602941	-12,685876	-7,842459	0,407390	0,128903	-0,196144	-5,602941	-12,685876	-7,842459	0,407390
09:35:35,00	0,492060	3,296930	-0,058905	-0,421002	0,202995	-0,244980	0,128869	-0,202183	-5,603731	2,986844	2,268129	0,378553	-0,469421	-3,087696	-6,612814	-22,801177	3,658077	13,315592	0,128869	-0,202183	-5,603731	-12,884495	-7,848084	0,378553	0,128869	-0,202183	-5,603731	-12,884495	-7,848084	0,378553
09:35:35,05	0,492060	3,296930	-0,058905	-0,421002	0,202995	-0,244980	0,124907	-0,204601	-5,605803	3,166583	2,090983	0,439491	-0,477585	-3,084809	-6,609174	-22,835694	3,666756	13,298492	0,124907	-0,204601	-5,605803	-12,894575	-7,714235	0,439491	0,124907	-0,204601	-5,605803	-12,894575	-7,714235	0,439491
09:35:35,10	0,492060	3,296930	-0,058905	-0,421002	0,202995	-0,244980	0,126489	-0,196087	-5,602163	2,714115	2,139012	0,422391	-0,474592	-3,090494	-6,611872	-22,816307	3,640783	13,279395	0,126489	-0,196087	-5,602163	-12,678697	-7,790389	0,422391	0,126489	-0,196087	-5,602163	-12,678697	-7,790389	0,422391
09:35:35,15	0,492060	3,296930	-0,058905	-0,421002	0,202995	-0,244980	0,129916	-0,201522	-5,604861	2,983935	2,346979	0,403294	-0,475631	-3,087198	-6,575351	-22,816359	3,650107	13,277162	0,129916	-0,201522	-5,604861	-12,835525	-7,851422	0,403294	0,129916	-0,201522	-5,604861	-12,835525	-7,851422	0,403294
09:35:35,20	0,492060	3,296930	-0,058905	-0,421002	0,202995	-0,244980	0,127581	-0,198974	-5,568339	2,859491	2,220844	0,401061	-0,637046	-2,916408	-1,005709	-14,937213	12,101706	12,633514	0,127581	-0,198974	-5,568339	-12,759956	-7,794248	0,401061	0,127581	-0,198974	-5,568339	-12,759956	-7,794248	0,401061
09:35:35,25	0,491940	3,296948	-0,068962	-0,420994	0,203001	-0,244987	0,060380	0,026211	0,001302	2,408744	1,324154	-0,242587	-0,644070	-2,913456	-0,863763	-14,736365	12,401723	12,631434	0,060380	0,026211	0,001302	4,466315	-3,415695	-0,242587	0,060380	0,026211	0,001302	4,466315	-3,415695	-0,242587
09:35:35,30	0,491940	3,296948	-0,068962	-0,420994	0,203001	-0,244987	0,061335	0,033769	0,143248	2,375954	1,397757	-0,244668	-0,648861	-2,915264	-0,889027	-14,705582	12,328183	12,613967	0,061335	0,033769	0,143248	5,026857	-3,417078	-0,244668	0,061335	0,033769	0,143248	5,026857	-3,417078	-0,244668
09:35:35,35	0,491940	3,296948	-0,068962	-0,420994	0,203001	-0,244987	0,065297	0,037015	0,117985	2,158890	1,667190	-0,262134	-0,649322	-2,913913	-0,906872	-14,627013	12,385377	12,621126	0,065297	0,037015	0,117985	5,064568	-3,458632	-0,262134	0,065297	0,037015	0,117985	5,064568	-3,458632	-0,262134
09:35:35,40	0,491940	3,296948	-0,068962	-0,420994	0,203001	-0,244987	0,064357	0,038090	0,100139	2,191822	1,657773	-0,254975	-0,648155	-2,915506	-0,913466	-14,600203	12,315118	12,612887	0,064357	0,038090	0,100139	5,181865	-3,394285	-0,254975	0,064357	0,038090	0,100139	5,181865	-3,394285	-0,254975
09:35:35,45	0,491940	3,296948	-0,068962	-0,420994	0,203001	-0,244987	0,065153	0,036283	0,093546	2,238320	1,757498	-0,263214	-0,646888	-2,915371	-0,928616	-14,543865	12,348271	12,588912	0,065153	0,036283	0,093546	5,086549	-3,357023	-0,263214	0,065153	0,036283	0,093546	5,086549	-3,357023	-0,263214
09:35:35,50	0,491940	3,296948	-0,068962	-0,420994	0,203001	-0,244987	0,064403	0,035253	0,078395	2,348749	1,750708	-0,287189	-0,642207	-2,908613	-0,929395	-14,530223	12,330007	12,609852	0,064403	0,035253	0,078395	5,116141	-3,304934	-0,287189	0,064403	0,035253	0,078395	5,116141	-3,304934	-0,287189
09:35:35,55	0,491940	3,296948	-0,068962	-0,420994	0,203001	-0,244987	0,056210	0,034578	0,077617	2,374852	1,345596	-0,266249	-0,646935	-2,913899	-0,937935	-14,531841	12,318767	12,603414	0,056210	0,034578	0,077617	5,089258	-3,066861	-0,266249	0,056210	0,034578	0,077617	5,089258	-3,066861	-0,266249
09:35:35,60	0,491940	3,296948	-0,068962	-0,420994	0,203001	-0,244987	0,063152	0,036030	0,069076	2,288813	1,710792	-0,272687	-0,645624	-2,906894	-0,942584	-14,449335	12,342130	12,612254	0,063152	0,036030	0,069076	5,117188	-3,246602	-0,272687	0,063152	0,036030	0,069076	5,117188	-3,246602	-0,272687
09:35:35,65	0,491940	3,296948	-0,068962	-0,420994	0,203001	-0,244987	0,056430	0,038397	0,064427	2,227240	1,421051	-0,263847	-0,647572	-2,907194	-0,946888	-14,518803	12,324052	12,619472	0,056430	0,038397	0,064427	5,241387	-3,008714	-0,263847	0,056430	0,038397	0,064427	5,241387	-3,008714	-0,263847
09:35:35,70	0,491940	3,296948	-0,068962	-0,420994	0,203001	-0,244987	0,057664	0,039933	0,060124	2,096951	1,434073	-0,256629	-0,648080	-2,914709	-0,952711	-14,496538	12,326875	12,573223	0,057664	0,039933	0,060124	5,231715	-3,092526	-0,256629	0,057664	0,039933	0,060124	5,231715	-3,092526	-0,256629
09:35:35,75	0,491940	3,296948	-0,068962	-0,420994	0,203001	-0,244987	0,064426	0,036617	0,054300	2,282990	1,803560	-0,302878	-0,648764	-2,908156	-0,955051	-14,517983	12,338891	12,614867	0,064426	0,036617	0,054300	5,157403	-3,253845	-0,302878	0,064426	0,036617	0,054300	5,157403	-3,253845	-0,302878
09:35:35,80	0,491940	3,296948	-0,068962	-0,420994	0,203001	-0,244987	0,059093	0,040485	0,051960	2,081534	1,501684	-0,261234	-0,642759	-2,909512	-0,956970	-14,456183	12,305946	12,590955	0,059093	0,040485	0,051960	5,259591	-3,137110	-0,261234	0,059093	0,040485	0,051960	5,259591	-3,137110	-0,261234
09:35:35,85	0,491940	3,296948	-0,068962	-0,420994	0,203001	-0,244987	0,057264	0,034607	0,050041	2,389538	1,476594	-0,285146	-0,650047	-2,909639	-0,961671	-14,541728	12,288944	12,607407	0,057264	0,034607	0,050041	5,106203	-3,018662	-0,285146	0,057264	0,034607	0,050041	5,106203	-3,018662	-0,285146
09:35:35,90	0,491940	3,296948	-0,068962	-0,420994	0,203001	-0,244987	0,061018	0,040855	0,045340	2,007143	1,606218	-0,268694	-0,645689	-2,912976	-0,962777	-14,449624	12,319211	12,603517	0,061018	0,040855	0,045340	5,214279	-3,183725	-0,268694	0,061018	0,040855	0,045340	5,214279	-3,183725	-0,268694
09:35:35,95	0,491940	3,296948	-0,068962	-0,420994	0,203001	-0,244987	0,061729	0,035412	0,044234	2,362462	1,707789	-0,272585	-0,652364	-2,907316	-0,965548	-14,520188	12,325240	12,625188	0,061729	0,035412	0,044234	5,142294	-3,137920	-0,272585	0,061729	0,035412	0,044234	5,142294	-3,137920	-0,272585
09:35:36,00	0,491940	3,296948	-0,068962	-0,420994	0,203001	-0,244987	0,060165	0,044023	0,041463	1,884614	1,562338	-0,250913	-0,649888	-2,909621	-0,966670	-14,451182	12,275822	12,623664	0,060165	0,044023	0,041463	5,340433	-3,160598	-0,250913	0,060165	0,044023	0,041463	5,340433	-3,160598	-0,250913
09:35:36,05	0,491940	3,296948	-0,068962	-0,420994	0,203001	-0,244987	0,060923	0,040727	0,040341	2,047737	1,686243	-0,252437	-0,646497	-2,905231	-0,971379	-14,499554	12,279061	12,613832	0,060923	0,040727	0,040341	5,244783	-3,096226	-0,252437	0,060923	0,040727	0,040341	5,244783	-3,096226	-0,252437
09:35:36,10	0,491940	3,296948	-0,068962	-0,420994	0,203001	-0,244987	0,055426	0,039984	0,035633	2,064972	1,356866	-0,262269	-0,650520	-2,912846	-0,972525	-14,483279	12,307642	12,594072	0,055426	0,039984	0,035633	5,203721	-2,994055	-0,262269	0,055426	0,039984	0,035633	5,203721	-2,994055	-0,262269
09:35:36,16	0,491940	3,296948	-0,068962	-0,420994	0,203001	-0,244987	0,064032	0,039661	0,034487	2,114636	1,804197	-0,282029	-0,651819	-2,908405	-0,972146	-14,513904	12,277078	12,627528	0,064032	0,039661	0,034487	5,228062	-3,222317	-0,282029	0,064032	0,039661	0,034487	5,228062	-3,222317	-0,282029
09:35:36,21	0,491940	3,296948	-0,068962	-0,420994	0,203001	-0,244987	0,060836	0,043007	0,034865	1,898890	1,626745	-0,248574	-0,645256	-2,911597	-0,976008	-14,483605	12,293459	12,611371	0,060836	0,043007	0,034865	5,274936	-3,148853	-0,248574	0,060836	0,043007	0,034865	5,274936	-3,148853	-0,248574
09:35:36,26	0,491940	3,296948	-0,068962	-0,420994	0,203001	-0,244987	0,056507	0,040062	0,028634	2,049760	1,427666	-0,273400	-0,647040	-2,911321	-0,977179	-14,459072	12,204004	12,594163	0,056507	0,040062	0,028634	5,194590	-3,008123	-0,273400	0,056507	0,040062	0,028634	5,194590	-3,008123	-0,273400
09:35:36,31	0,491940	3,296948	-0,068962	-0,420994	0,203001	-0,244987	0,060972	0,037409	0,029832	2,154092	1,717840	-0,281938	-0,646353	-2,910269	-0,979881	-14,432300	12,285563	12,608110	0,060972	0,037409	0,029832	5,090734	-3,068434	-0,281938	0,060972	0,037409	0,029832	5,090734	-3,068434	-0,281938
09:35:36,36	0,491940	3,296948	-0,068962	-0,420994	0,203001	-0,244987	0,059717	0,037341	0,027130	2,241689	1,634988	-0,267991	-0,649970	-2,913071	-0,982251	-14,473225	12,272282	12,574590	0,059717	0,037341	0,027130	5,172929	-3,052772	-0,267991	0,059717	0,037341	0,027130	5,172929	-3,052772	-0,267991
09:35:36,41	0,491940	3,296948	-0,068962	-0,420994	0,203001	-0,244987	0,063952	0,039072	0,024761	2,119673	1,826410	-0,301511	-0,644750	-2,904052	-0,980732	-14,483103	12,251288	12,575335	0,063952	0,039072	0,024761	5,186856	-3,193803	-0,301511	0,063952	0,039072	0,024761	5,186856	-3,193803	-0,301511
09:35:36,46	0,491940	3,296948	-0,068962	-0,420994	0,203001	-0,244987	0,053531	0,039061	0,026279	2,097137	1,286492	-0,300766	-0,653488	-2,909177	-0,983017	-14,449798	12,271714	12,603838	0,053531	0,039061	0,026279	5,163437	-2,915720	-0,300766	0,053531	0,039061	0,026279	5,163437	-2,915720	-0,300766
09:35:36,51	0,491940	3,296948	-0,068962	-0,420994	0,203001	-0,244987	0,062339	0,044066	0,023994	1,871250	1,763107	-0,272263	-0,647001	-2,906794	-0,987684	-14,445309	12,310492	12,599658	0,062339	0,044066	0,023994	5,330397	-3,130486	-0,272263	0,062339	0,044066	0,023994	5,330397	-3,130486	-0,272263
09:35:36,56	0,491940	3,296948	-0,068962	-0,420994	0,203001	-0,244987	0,057032	0,039639	0,019327	2,137270	1,471636	-0,276443	-0,650547	-2,910258	-0,991581	-14,449664	12,293964	12,576192	0,057032	0,039639	0,019327	5,248914	-3,005349	-0,276443	0,057032	0,039639	0,019327	5,248914	-3,005349	-0,276443
09:35:36,61	0,491940	3,296948	-0,068962	-0,420994	0,203001	-0,244987	0,061804	0,040979	0,015430	2,051111	1,724311	-0,299909	-0,644641	-2,910222	-0,993505	-14,426950	12,260998	12,577100	0,061804	0,040979	0,015430	5,267927	-3,127335	-0,299909	0,061804	0,040979	0,015430	5,267927	-3,127335	-0,299909
09:35:36,66	0,491940	3,296948	-0,068962	-0,420994	0,203001	-0,244987	0,058820	0,035882	0,013506	2,298961	1,605270	-0,299001	-0,649473	-2,911420	-0,990016	-14,477246	12,223972	12,597520	0,058820	0,035882	0,013506	5,115665	-3,012092	-0,299001	0,058820	0,035882	0,013506	5,115665	-3,012092	-0,299001
09:35:36,71	0,491940	3,296948	-0,068962	-0,420994	0,203001	-0,244987	0,062274	0,039468	0,016996	2,055271	1,759814	-0,278581	-0,645882	-2,909498	-0,992732	-14,457711	12,272793	12,596597	0,062274	0,039468	0,016996	5,153483	-3,128658	-0,278581	0,062274	0,039468	0,016996	5,153483	-3,128658	-0,278581
09:35:36,76	0,491940	3,296948	-0,068962	-0,420994	0,203001	-0,244987	0,058813	0,037318	0,014279	2,219079	1,572399	-0,279504	-0,647699	-2,908313	-0,994289	-14,451952	12,209264	12,600157	0,058813	0,037318	0,014279	5,148575	-3,044459	-0,279504	0,058813	0,037318	0,014279	5,148575	-3,044459	-0,279504
09:35:36,81	0,491940	3,296948	-0,068962	-0,420994	0,203001	-0,244987	0,058696	0,039484	0,012722	2,054327	1,603054	-0,275944	-0,649398	-2,913856	-0,994256	-14,443350	12,236973	12,609510	0,058696	0,039484	0,012722	5,153826	-3,004599	-0,275944	0,058696	0,039484	0,012722	5,153826	-3,004599	-0,275944
09:35:36,86	0,491940	3,296948	-0,068962	-0,420994	0,203001	-0,244987	0,064346	0,038184	0,012755	2,150222	1,890420	-0,266591	-0,644215	-2,906468	-0,995874	-14,483619	12,248388	12,584195	0,064346	0,038184	0,012755	5,147676	-3,160714	-0,266591	0,064346	0,038184	0,012755	5,147676	-3,160714	-0,266591
09:35:36,91	0,491940	3,296948	-0,068962	-0,420994	0,203001	-0,244987	0,055357	0,037390	0,011137	2,181282	1,382413	-0,291906	-0,645947	-2,904818	-0,996235	-14,459179	12,253012	12,618174	0,055357	0,037390	0,011137	5,116375	-2,963089	-0,291906	0,055357	0,037390	0,011137	5,116375	-2,963089	-0,291906
09:35:36,96	0,491940	3,296948	-0,068962	-0,420994	0,203001	-0,244987	0,054793	0,039714	0,010776	2,076642	1,371971	-0,257928	-0,647071	-2,908310	-0,997409	-14,440893	12,238929	12,578775	0,054793	0,039714	0,010776	5,194194	-2,929305	-0,257928	0,054793	0,039714	0,010776	5,194194	-2,929305	-0,257928
09:35:37,01	0,491940	3,296948	-0,068962	-0,420994	0,203001	-0,244987	0,058379	0,038942	0,009602	2,113724	1,581307	-0,297326	-0,644686	-2,907211	-1,000520	-14,430634	12,270363	12,572455	0,058379	0,038942	0,009602	5,170687	-3,001451	-0,297326	0,058379	0,038942	0,009602	5,170687	-3,001451	-0,297326
09:35:37,06	0,491940	3,296948	-0,068962	-0,420994	0,203001	-0,244987	0,056235	0,037426	0,006491	2,224895	1,462992	-0,303646	-0,650070	-2,910609	-1,000108	-14,462869	12,239289	12,613711	0,056235	0,037426	0,006491	5,162871	-2,951469	-0,303646	0,056235	0,037426	0,006491	5,162871	-2,951469	-0,303646
09:35:37,11	0,491940	3,296948	-0,068962	-0,420994	0,203001	-0,244987	0,061871	0,040390	0,006904	2,027769	1,743653	-0,262390	-0,645303	-2,907411	-1,005144	-14,426225	12,263242	12,623310	0,061871	0,040390	0,006904	5,198374	-3,113187	-0,262390	0,061871	0,040390	0,006904	5,198374	-3,113187	-0,262390
09:35:37,16	0,491940	3,296948	-0,068962	-0,420994	0,203001	-0,244987	0,058221	0,041867	0,006860	1,962722	1,521666	-0,284848	-0,649525	-2,906710	-1,000151	-14,484875	12,265587	12,591253	0,058221	0,041867	0,006860	5,249294	-3,048678	-0,284848	0,058221	0,041867	0,006860	5,249294	-3,048678	-0,284848
09:35:37,21	0,491940	3,296948	-0,068962	-0,420994	0,203001	-0,244987	0,058221	0,041867	0,006860	1,962722	1,521666	-0,284848	-0,644791	-2,915355	-1,005158	-14,473454	12,222092	12,587479	0,058221	0,041867	0,006860	5,249294	-3,048678	-0,284848	0,058221	0,041867	0,006860	5,249294	-3,048678	-0,284848
09:35:37,26	0,491940	3,296948	-0,068962	-0,420994	0,203001	-0,244987	0,063341	0,033445	0,001854	2,368720	1,819554	-0,288622	-0,644851	-2,905860	-1,005958	-14,475698	12,234552	12,614013	0,063341	0,033445	0,001854	4,994148	-3,152725	-0,288622	0,063341	0,033445	0,001854	4,994148	-3,152725	-0,288622
09:35:37,31	0,491940	3,296948	-0,068962	-0,420994	0,203001	-0,244987	0,055147	0,038244	0,001054	2,128827	1,385305	-0,262088	-0,642354	-2,908602	-1,006318	-14,414469	12,220827	12,593807	0,055147	0,038244	0,001054	5,130997	-2,943764	-0,262088	0,055147	0,038244	0,001054	5,130997	-2,943764	-0,262088
09:35:37,36	0,491940	3,296948	-0,068962	-0,420994	0,203001	-0,244987	0,056274	0,034711	0,000694	2,331270	1,503771	-0,282294	-0,647767	-2,907553	-1,005957	-14,472034	12,247846	12,608800	0,056274	0,034711	0,000694	5,056102	-2,913728	-0,282294	0,056274	0,034711	0,000694	5,056102	-2,913728	-0,282294
09:35:37,41	0,491940	3,296948	-0,068962	-0,420994	0,203001	-0,244987	0,058072	0,039924	0,001055	2,054835	1,533893	-0,267301	-0,647106	-2,912331	-1,007869	-14,454396	12,268118	12,609837	0,058072	0,039924	0,001055	5,188851	-3,024730	-0,267301	0,058072	0,039924	0,001055	5,188851	-3,024730	-0,267301
09:35:37,46	0,491940	3,296948	-0,068962	-0,420994	0,203001	-0,244987	0,061879	0,036962	-0,000858	2,235214	1,737031	-0,266264	-0,644747	-2,907861	-1,006718	-14,433818	12,237845	12,599336	0,061879	0,036962	-0,000858	5,136743	-3,120495	-0,266264	0,061879	0,036962	-0,000858	5,136743	-3,120495	-0,266264
09:35:37,51	0,491940	3,296948	-0,068962	-0,420994	0,203001	-0,244987	0,056828	0,037154	0,000293	2,209336	1,507334	-0,276765	-0,653059	-2,908005	-1,009074	-14,462684	12,245599	12,599857	0,056828	0,037154	0,000293	5,125886	-2,953684	-0,276765	0,056828	0,037154	0,000293	5,125886	-2,953684	-0,276765
09:35:37,56	0,491940	3,296948	-0,068962	-0,420994	0,203001	-0,244987	0,061110	0,044280	-0,002063	1,831046	1,701088	-0,276244	-0,642954	-2,909341	-1,010591	-14,418148	12,236374	12,596730	0,061110	0,044280	-0,002063	5,307017	-3,096016	-0,276244	0,061110	0,044280	-0,002063	5,307017	-3,096016	-0,276244
09:35:37,61	0,491940	3,296948	-0,068962	-0,420994	0,203001	-0,244987	0,057214	0,034861	-0,003579	2,335124	1,541693	-0,279372	-0,647789	-2,906065	-1,011403	-14,465491	12,241123	12,607203	0,057214	0,034861	-0,003579	5,071687	-2,949598	-0,279372	0,057214	0,034861	-0,003579	5,071687	-2,949598	-0,279372
09:35:37,66	0,491940	3,296948	-0,068962	-0,420994	0,203001	-0,244987	0,055354	0,041405	-0,003986	2,029386	1,411214	-0,258215	-0,647692	-2,904458	-1,010997	-14,430084	12,283207	12,617886	0,055354	0,041405	-0,003986	5,279713	-2,934059	-0,258215	0,055354	0,041405	-0,003986	5,279713	-2,934059	-0,258215
09:35:37,71	0,491940	3,296948	-0,068962	-0,420994	0,203001	-0,244987	0,055354	0,041405	-0,003986	2,029386	1,411214	-0,258215	-0,648349	-2,908224	-1,012567	-14,464143	12,263299	12,598500	0,055354	0,041405	-0,003986	5,279713	-2,934059	-0,258215	0,055354	0,041405	-0,003986	5,279713	-2,934059	-0,258215
09:35:37,76	0,491940	3,296948	-0,068962	-0,420994	0,203001	-0,244987	0,058943	0,040092	-0,005555	2,063433	1,578333	-0,277601	-0,645139	-2,911001	-1,016021	-14,400401	12,234867	12,595545	0,058943	0,040092	-0,005555	5,210628	-3,048726	-0,277601	0,058943	0,040092	-0,005555	5,210628	-3,048726	-0,277601
09:35:37,81	0,491940	3,296948	-0,068962	-0,420994	0,203001	-0,244987	0,059744	0,035923	-0,009010	2,287462	1,689387	-0,280556	-0,644128	-2,903386	-1,011774	-14,396648	12,231553	12,597754	0,059744	0,035923	-0,009010	5,107402	-3,000525	-0,280556	0,059744	0,035923	-0,009010	5,107402	-3,000525	-0,280556
09:35:37,86	0,491940	3,296948	-0,068962	-0,420994	0,203001	-0,244987	0,062109	0,039483	-0,006285	2,093306	1,819814	-0,270057	-0,649404	-2,911269	-1,013296	-14,398448	12,223315	12,606044	0,062109	0,039483	-0,006285	5,192717	-3,055720	-0,270057	0,062109	0,039483	-0,006285	5,192717	-3,055720	-0,270057
09:35:37,91	0,491940	3,296948	-0,068962	-0,420994	0,203001	-0,244987	0,062109	0,039483	-0,006285	2,093306	1,819814	-0,270057	-0,644774	-2,908581	-1,015627	-14,437901	12,270144	12,639638	0,062109	0,039483	-0,006285	5,192717	-3,055720	-0,270057	0,062109	0,039483	-0,006285	5,192717	-3,055720	-0,270057
09:35:37,96	0,491940	3,296948	-0,068962	-0,420994	0,203001	-0,244987	0,057466	0,036817	-0,008615	2,252759	1,520812	-0,236463	-0,643516	-2,910575	-1,016401	-14,407290	12,268135	12,610581	0,057466	0,036817	-0,008615	5,142901	-2,990272	-0,236463	0,057466	0,036817	-0,008615	5,142901	-2,990272	-0,236463
09:35:38,01	0,491940	3,296948	-0,068962	-0,420994	0,203001	-0,244987	0,058564	0,034731	-0,009390	2,374803	1,605399	-0,265520	-0,648335	-2,905398	-1,016863	-14,445761	12,266225	12,577215	0,058564	0,034731	-0,009390	5,101184	-2,991841	-0,265520	0,058564	0,034731	-0,009390	5,101184	-2,991841	-0,265520
09:35:38,06	0,491940	3,296948	-0,068962	-0,420994	0,203001	-0,244987	0,056490	0,041493	-0,009851	2,002303	1,465208	-0,298886	-0,647171	-2,903181	-1,018389	-14,441655	12,277063	12,622585	0,056490	0,041493	-0,009851	5,259480	-2,969252	-0,298886	0,056490	0,041493	-0,009851	5,259480	-2,969252	-0,298886
09:35:38,11	0,491940	3,296948	-0,068962	-0,420994	0,203001	-0,244987	0,053987	0,041593	-0,011378	2,008526	1,333208	-0,253516	-0,643653	-2,912248	-1,016826	-14,459897	12,216309	12,585222	0,053987	0,041593	-0,011378	5,273577	-2,904795	-0,253516	0,053987	0,041593	-0,011378	5,273577	-2,904795	-0,253516
09:35:38,16	0,491940	3,296948	-0,068962	-0,420994	0,203001	-0,244987	0,060081	0,034013	-0,009815	2,340935	1,664665	-0,290879	-0,644165	-2,908322	-1,017576	-14,419661	12,251181	12,620792	0,060081	0,034013	-0,009815	5,010979	-3,051702	-0,290879	0,060081	0,034013	-0,009815	5,010979	-3,051702	-0,290879
09:35:38,21	0,491940	3,296948	-0,068962	-0,420994	0,203001	-0,244987	0,056937	0,036419	-0,010565	2,266154	1,518574	-0,255309	-0,647081	-2,907722	-1,016820	-14,399489	12,222156	12,589709	0,056937	0,036419	-0,010565	5,125051	-2,950970	-0,255309	0,056937	0,036419	-0,010565	5,125051	-2,950970	-0,255309
09:35:38,26	0,491940	3,296948	-0,068962	-0,420994	0,203001	-0,244987	0,057875	0,039245	-0,009808	2,104166	1,599353	-0,286392	-0,645502	-2,907482	-1,022256	-14,478432	12,246623	12,643372	0,057875	0,039245	-0,009808	5,184882	-2,943856	-0,286392	0,057875	0,039245	-0,009808	5,184882	-2,943856	-0,286392
09:35:38,31	0,491940	3,296948	-0,068962	-0,420994	0,203001	-0,244987	0,056878	0,037998	-0,015245	2,150741	1,466869	-0,232729	-0,646474	-2,908755	-1,018339	-14,381629	12,206599	12,618974	0,056878	0,037998	-0,015245	5,133547	-2,998016	-0,232729	0,056878	0,037998	-0,015245	5,133547	-2,998016	-0,232729
09:35:38,36	0,491940	3,296948	-0,068962	-0,420994	0,203001	-0,244987	0,058466	0,038202	-0,011327	2,153837	1,653317	-0,257127	-0,644244	-2,901791	-1,017630	-14,435027	12,231320	12,597076	0,058466	0,038202	-0,011327	5,152711	-2,936265	-0,257127	0,058466	0,038202	-0,011327	5,152711	-2,936265	-0,257127
09:35:38,41	0,491940	3,296948	-0,068962	-0,420994	0,203001	-0,244987	0,051320	0,039753	-0,010619	2,067911	1,223127	-0,279025	-0,644795	-2,907592	-1,018783	-14,427346	12,214763	12,576832	0,051320	0,039753	-0,010619	5,188515	-2,805503	-0,279025	0,051320	0,039753	-0,010619	5,188515	-2,805503	-0,279025
09:35:38,46	0,491940	3,296948	-0,068962	-0,420994	0,203001	-0,244987	0,062011	0,040648	-0,014331	2,027326	1,801106	-0,229882	-0,650365	-2,910602	-1,021342	-14,412947	12,225473	12,646219	0,062011	0,040648	-0,014331	5,218218	-3,066771	-0,229882	0,062011	0,040648	-0,014331	5,218218	-3,066771	-0,229882
09:35:38,51	0,491940	3,296948	-0,068962	-0,420994	0,203001	-0,244987	0,062011	0,040648	-0,014331	2,027326	1,801106	-0,229882	-0,641872	-2,905058	-1,023804	-14,410529	12,198094	12,618823	0,062011	0,040648	-0,014331	5,218218	-3,066771	-0,229882	0,062011	0,040648	-0,014331	5,218218	-3,066771	-0,229882
09:35:38,56	0,491940	3,296948	-0,068962	-0,420994	0,203001	-0,244987	0,052964	0,036066	-0,016792	2,243100	1,346416	-0,257278	-0,646614	-2,906019	-1,024273	-14,392779	12,305889	12,633530	0,052964	0,036066	-0,016792	5,074287	-2,811227	-0,257278	0,052964	0,036066	-0,016792	5,074287	-2,811227	-0,257278
09:35:38,61	0,491940	3,296948	-0,068962	-0,420994	0,203001	-0,244987	0,056166	0,039692	-0,017262	2,156798	1,474433	-0,242571	-0,651327	-2,906653	-1,021125	-14,445726	12,224280	12,592297	0,056166	0,039692	-0,017262	5,272594	-2,934624	-0,242571	0,056166	0,039692	-0,017262	5,272594	-2,934624	-0,242571
09:35:38,66	0,491940	3,296948	-0,068962	-0,420994	0,203001	-0,244987	0,059072	0,043456	-0,014114	1,863907	1,620493	-0,283804	-0,645387	-2,912672	-1,022235	-14,422269	12,188455	12,606253	0,059072	0,043456	-0,014114	5,275199	-3,016680	-0,283804	0,059072	0,043456	-0,014114	5,275199	-3,016680	-0,283804
09:35:38,71	0,491940	3,296948	-0,068962	-0,420994	0,203001	-0,244987	0,061315	0,035302	-0,015224	2,268604	1,775336	-0,269848	-0,644208	-2,909473	-1,022624	-14,430848	12,247884	12,628540	0,061315	0,035302	-0,015224	5,039828	-3,037884	-0,269848	0,061315	0,035302	-0,015224	5,039828	-3,037884	-0,269848
09:35:38,76	0,491940	3,296948	-0,068962	-0,420994	0,203001	-0,244987	0,057954	0,035881	-0,015613	2,285691	1,563451	-0,247561	-0,646606	-2,904383	-1,025392	-14,424396	12,215871	12,595558	0,057954	0,035881	-0,015613	5,102340	-2,985977	-0,247561	0,057954	0,035881	-0,015613	5,102340	-2,985977	-0,247561
09:35:38,81	0,491940	3,296948	-0,068962	-0,420994	0,203001	-0,244987	0,054746	0,040503	-0,018381	2,020864	1,418203	-0,280543	-0,648907	-2,906849	-1,023035	-14,424473	12,265597	12,619179	0,054746	0,040503	-0,018381	5,200317	-2,879358	-0,280543	0,054746	0,040503	-0,018381	5,200317	-2,879358	-0,280543
09:35:38,86	0,491940	3,296948	-0,068962	-0,420994	0,203001	-0,244987	0,058033	0,041263	-0,016023	2,024365	1,564182	-0,256922	-0,645381	-2,905356	-1,026131	-14,412249	12,252836	12,631050	0,058033	0,041263	-0,016023	5,263485	-2,991386	-0,256922	0,058033	0,041263	-0,016023	5,263485	-2,991386	-0,256922
09:35:38,91	0,491940	3,296948	-0,068962	-0,420994	0,203001	-0,244987	0,058949	0,038803	-0,018782	2,079104	1,624213	-0,305669	-0,644833	-2,903993	-1,023454	-14,428282	12,224185	12,590203	0,058949	0,038803	-0,018782	5,125106	-3,003281	-0,305669	0,058949	0,038803	-0,018782	5,125106	-3,003281	-0,305669
09:35:38,96	0,491940	3,296948	-0,068962	-0,420994	0,203001	-0,244987	0,058806	0,044286	-0,019157	1,841069	1,604405	-0,270536	-0,651912	-2,906008	-1,026169	-14,437513	12,242983	12,605565	0,058806	0,044286	-0,019157	5,317487	-3,011862	-0,270536	0,058806	0,044286	-0,019157	5,317487	-3,011862	-0,270536
09:35:39,01	0,491940	3,296948	-0,068962	-0,420994	0,203001	-0,244987	0,058806	0,044286	-0,019157	1,841069	1,604405	-0,270536	-0,644882	-2,907743	-1,028888	-14,451370	12,227508	12,593289	0,058806	0,044286	-0,019157	5,317487	-3,011862	-0,270536	0,058806	0,044286	-0,019157	5,317487	-3,011862	-0,270536
09:35:39,06	0,491940	3,296948	-0,068962	-0,420994	0,203001	-0,244987	0,056794	0,037330	-0,021876	2,182420	1,495503	-0,282812	-0,642460	-2,903667	-1,026507	-14,410314	12,236311	12,650866	0,056794	0,037330	-0,021876	5,112839	-2,962800	-0,282812	0,056794	0,037330	-0,021876	5,112839	-2,962800	-0,282812
09:35:39,11	0,491940	3,296948	-0,068962	-0,420994	0,203001	-0,244987	0,052053	0,037270	-0,019496	2,213714	1,280156	-0,225236	-0,642951	-2,909489	-1,026520	-14,385571	12,229435	12,586463	0,052053	0,037270	-0,019496	5,139389	-2,806024	-0,225236	0,052053	0,037270	-0,019496	5,139389	-2,806024	-0,225236
09:35:39,16	0,491940	3,296948	-0,068962	-0,420994	0,203001	-0,244987	0,057340	0,034785	-0,019509	2,349341	1,579946	-0,289638	-0,644147	-2,908850	-1,025348	-14,393985	12,234749	12,605275	0,057340	0,034785	-0,019509	5,079959	-2,921264	-0,289638	0,057340	0,034785	-0,019509	5,079959	-2,921264	-0,289638
09:35:39,21	0,491940	3,296948	-0,068962	-0,420994	0,203001	-0,244987	0,057385	0,036140	-0,018337	2,279284	1,572351	-0,270826	-0,647831	-2,911089	-1,030418	-14,443740	12,188992	12,606437	0,057385	0,036140	-0,018337	5,116257	-2,932404	-0,270826	0,057385	0,036140	-0,018337	5,116257	-2,932404	-0,270826
09:35:39,26	0,491940	3,296948	-0,068962	-0,420994	0,203001	-0,244987	0,061166	0,038211	-0,023407	2,107087	1,748747	-0,269664	-0,644191	-2,913488	-1,030390	-14,409587	12,212173	12,602240	0,061166	0,038211	-0,023407	5,106635	-3,052809	-0,269664	0,061166	0,038211	-0,023407	5,106635	-3,052809	-0,269664
09:35:39,31	0,491940	3,296948	-0,068962	-0,420994	0,203001	-0,244987	0,061423	0,033859	-0,023379	2,370517	1,780107	-0,273861	-0,646475	-2,907418	-1,029225	-14,370644	12,241896	12,617124	0,061423	0,033859	-0,023379	5,028473	-3,041637	-0,273861	0,061423	0,033859	-0,023379	5,028473	-3,041637	-0,273861
09:35:39,36	0,491940	3,296948	-0,068962	-0,420994	0,203001	-0,244987	0,057309	0,038872	-0,022214	2,155063	1,585033	-0,258977	-0,651331	-2,909639	-1,028090	-14,442841	12,234026	12,615755	0,057309	0,038872	-0,022214	5,206524	-2,913748	-0,258977	0,057309	0,038872	-0,022214	5,206524	-2,913748	-0,258977
09:35:39,41	0,491940	3,296948	-0,068962	-0,420994	0,203001	-0,244987	0,061660	0,041967	-0,021079	1,951222	1,752690	-0,260346	-0,649668	-2,905896	-1,032395	-14,465576	12,209557	12,608977	0,061660	0,041967	-0,021079	5,245622	-3,087635	-0,260346	0,061660	0,041967	-0,021079	5,245622	-3,087635	-0,260346
09:35:39,46	0,491940	3,296948	-0,068962	-0,420994	0,203001	-0,244987	0,057588	0,042398	-0,025384	1,896256	1,533466	-0,267125	-0,646590	-2,907688	-1,029643	-14,411274	12,199732	12,601850	0,057588	0,042398	-0,025384	5,224481	-2,987169	-0,267125	0,057588	0,042398	-0,025384	5,224481	-2,987169	-0,267125
09:35:39,51	0,491940	3,296948	-0,068962	-0,420994	0,203001	-0,244987	0,057600	0,038837	-0,022631	2,100074	1,586068	-0,274251	-0,646622	-2,904911	-1,029256	-14,421407	12,212595	12,621917	0,057600	0,038837	-0,022631	5,148755	-2,935567	-0,274251	0,057600	0,038837	-0,022631	5,148755	-2,935567	-0,274251
09:35:39,56	0,491940	3,296948	-0,068962	-0,420994	0,203001	-0,244987	0,055211	0,040252	-0,022244	2,032537	1,446625	-0,254184	-0,651970	-2,907235	-1,031230	-14,454614	12,229938	12,598521	0,055211	0,040252	-0,022244	5,192342	-2,887461	-0,254184	0,055211	0,040252	-0,022244	5,192342	-2,887461	-0,254184
09:35:39,61	0,491940	3,296948	-0,068962	-0,420994	0,203001	-0,244987	0,059898	0,043723	-0,024218	1,850501	1,652910	-0,277581	-0,647791	-2,907999	-1,033527	-14,424419	12,230900	12,614783	0,059898	0,043723	-0,024218	5,282719	-3,049092	-0,277581	0,059898	0,043723	-0,024218	5,282719	-3,049092	-0,277581
09:35:39,66	0,491940	3,296948	-0,068962	-0,420994	0,203001	-0,244987	0,058470	0,039721	-0,026515	2,074508	1,604297	-0,261318	-0,649087	-2,905375	-1,031241	-14,480311	12,236104	12,604608	0,058470	0,039721	-0,026515	5,192610	-2,985568	-0,261318	0,058470	0,039721	-0,026515	5,192610	-2,985568	-0,261318
09:35:39,71	0,491940	3,296948	-0,068962	-0,420994	0,203001	-0,244987	0,058976	0,041494	-0,023835	1,939933	1,651681	-0,308280	-0,649579	-2,907551	-1,030847	-14,427399	12,183663	12,567821	0,058976	0,041494	-0,023835	5,197187	-2,977957	-0,308280	0,058976	0,041494	-0,023835	5,197187	-2,977957	-0,308280
09:35:39,76	0,491940	3,296948	-0,068962	-0,420994	0,203001	-0,244987	0,058976	0,041494	-0,023835	1,939933	1,651681	-0,308280	-0,653115	-2,907086	-1,033544	-14,437148	12,244899	12,614588	0,058976	0,041494	-0,023835	5,197187	-2,977957	-0,308280	0,058976	0,041494	-0,023835	5,197187	-2,977957	-0,308280
09:35:39,81	0,491940	3,296948	-0,068962	-0,420994	0,203001	-0,244987	0,060341	0,044788	-0,026533	1,816791	1,683590	-0,261513	-0,646613	-2,909309	-1,035092	-14,424723	12,222366	12,591249	0,060341	0,044788	-0,026533	5,332641	-3,053186	-0,261513	0,060341	0,044788	-0,026533	5,332641	-3,053186	-0,261513
09:35:39,86	0,491940	3,296948	-0,068962	-0,420994	0,203001	-0,244987	0,059015	0,038046	-0,028081	2,154087	1,636663	-0,284852	-0,644246	-2,912219	-1,033136	-14,420754	12,189301	12,584091	0,059015	0,038046	-0,028081	5,140669	-2,996019	-0,284852	0,059015	0,038046	-0,028081	5,140669	-2,996019	-0,284852
09:35:39,91	0,491940	3,296948	-0,068962	-0,420994	0,203001	-0,244987	0,060352	0,034541	-0,026125	2,309672	1,726172	-0,292010	-0,651839	-2,908051	-1,033929	-14,384581	12,207148	12,579234	0,060352	0,034541	-0,026125	5,021148	-3,011487	-0,292010	0,060352	0,034541	-0,026125	5,021148	-3,011487	-0,292010
09:35:39,96	0,491940	3,296948	-0,068962	-0,420994	0,203001	-0,244987	0,060539	0,043201	-0,026918	1,892897	1,758276	-0,296867	-0,645338	-2,905622	-1,034691	-14,385576	12,268778	12,602547	0,060539	0,043201	-0,026918	5,284179	-2,994027	-0,296867	0,060539	0,043201	-0,026918	5,284179	-2,994027	-0,296867
09:35:40,01	0,491940	3,296948	-0,068962	-0,420994	0,203001	-0,244987	0,055185	0,038785	-0,027680	2,175420	1,448216	-0,273554	-0,644283	-2,903832	-1,035891	-14,422551	12,224436	12,588149	0,055185	0,038785	-0,027680	5,220023	-2,883835	-0,273554	0,055185	0,038785	-0,027680	5,220023	-2,883835	-0,273554
09:35:40,06	0,491940	3,296948	-0,068962	-0,420994	0,203001	-0,244987	0,053107	0,038767	-0,028880	2,119455	1,330311	-0,287952	-0,648401	-2,909206	-1,035476	-14,424088	12,197858	12,600088	0,053107	0,038767	-0,028880	5,162664	-2,838619	-0,287952	0,053107	0,038767	-0,028880	5,162664	-2,838619	-0,287952
09:35:40,11	0,491940	3,296948	-0,068962	-0,420994	0,203001	-0,244987	0,059820	0,039646	-0,028465	2,049943	1,691338	-0,276013	-0,644241	-2,904021	-1,033563	-14,406172	12,214746	12,571698	0,059820	0,039646	-0,028465	5,162181	-3,004553	-0,276013	0,059820	0,039646	-0,028465	5,162181	-3,004553	-0,276013
09:35:40,16	0,491940	3,296948	-0,068962	-0,420994	0,203001	-0,244987	0,053250	0,038635	-0,026552	2,126094	1,356749	-0,304403	-0,649646	-2,907378	-1,034707	-14,443953	12,180388	12,613856	0,053250	0,038635	-0,026552	5,158975	-2,823365	-0,304403	0,053250	0,038635	-0,026552	5,158975	-2,823365	-0,304403
09:35:40,21	0,491940	3,296948	-0,068962	-0,420994	0,203001	-0,244987	0,058860	0,041638	-0,027696	1,921322	1,632942	-0,262245	-0,647160	-2,911860	-1,037373	-14,390999	12,186212	12,624575	0,058860	0,041638	-0,027696	5,189895	-2,987577	-0,262245	0,058860	0,041638	-0,027696	5,189895	-2,987577	-0,262245
09:35:40,26	0,491940	3,296948	-0,068962	-0,420994	0,203001	-0,244987	0,061498	0,037244	-0,030362	2,181301	1,813082	-0,251526	-0,645947	-2,908873	-1,035846	-14,388883	12,232654	12,601539	0,061498	0,037244	-0,030362	5,104990	-3,014545	-0,251526	0,061498	0,037244	-0,030362	5,104990	-3,014545	-0,251526
09:35:40,31	0,491940	3,296948	-0,068962	-0,420994	0,203001	-0,244987	0,058306	0,037687	-0,028835	2,199560	1,625662	-0,274562	-0,646731	-2,905594	-1,037066	-14,476149	12,254578	12,604231	0,058306	0,037687	-0,028835	5,157997	-2,951322	-0,274562	0,058306	0,037687	-0,028835	5,157997	-2,951322	-0,274562
09:35:40,36	0,491940	3,296948	-0,068962	-0,420994	0,203001	-0,244987	0,055857	0,040005	-0,030055	2,054369	1,411827	-0,271870	-0,650792	-2,908606	-1,035485	-14,438292	12,198675	12,604786	0,055857	0,040005	-0,030055	5,194784	-2,972985	-0,271870	0,055857	0,040005	-0,030055	5,194784	-2,972985	-0,271870
09:35:40,41	0,491940	3,296948	-0,068962	-0,420994	0,203001	-0,244987	0,060496	0,042017	-0,028474	1,920289	1,713783	-0,271315	-0,647746	-2,912202	-1,037380	-14,392523	12,188858	12,614838	0,060496	0,042017	-0,028474	5,218602	-3,035177	-0,271315	0,060496	0,042017	-0,028474	5,218602	-3,035177	-0,271315
09:35:40,46	0,491940	3,296948	-0,068962	-0,420994	0,203001	-0,244987	0,056814	0,042203	-0,033170	1,899384	1,499905	-0,281911	-0,649112	-2,905324	-1,040182	-14,463290	12,200161	12,594190	0,056814	0,042203	-0,033170	5,212329	-2,959985	-0,281911	0,056814	0,042203	-0,033170	5,212329	-2,959985	-0,281911
09:35:40,51	0,491940	3,296948	-0,068962	-0,420994	0,203001	-0,244987	0,056814	0,042203	-0,033170	1,899384	1,499905	-0,281911	-0,647258	-2,907863	-1,038957	-14,418126	12,172986	12,625970	0,056814	0,042203	-0,033170	5,212329	-2,959985	-0,281911	0,056814	0,042203	-0,033170	5,212329	-2,959985	-0,281911
09:35:40,56	0,491940	3,296948	-0,068962	-0,420994	0,203001	-0,244987	0,058086	0,039327	-0,031945	2,047970	1,618741	-0,250131	-0,645523	-2,904622	-1,038610	-14,437461	12,197282	12,598446	0,058086	0,039327	-0,031945	5,135169	-2,940988	-0,250131	0,058086	0,039327	-0,031945	5,135169	-2,940988	-0,250131
09:35:40,61	0,491940	3,296948	-0,068962	-0,420994	0,203001	-0,244987	0,054412	0,039446	-0,031598	2,053185	1,398793	-0,277656	-0,643094	-2,903736	-1,038944	-14,399768	12,212665	12,647757	0,054412	0,039446	-0,031598	5,149682	-2,872515	-0,277656	0,054412	0,039446	-0,031598	5,149682	-2,872515	-0,277656
09:35:40,66	0,491940	3,296948	-0,068962	-0,420994	0,203001	-0,244987	0,052430	0,037785	-0,031933	2,171719	1,320681	-0,228344	-0,642448	-2,900344	-1,038592	-14,361273	12,183792	12,593541	0,052430	0,037785	-0,031933	5,137838	-2,795042	-0,228344	0,052430	0,037785	-0,031933	5,137838	-2,795042	-0,228344
09:35:40,71	0,491940	3,296948	-0,068962	-0,420994	0,203001	-0,244987	0,049169	0,038921	-0,031581	2,106871	1,198911	-0,282560	-0,645434	-2,910083	-1,041308	-14,399940	12,174759	12,573960	0,049169	0,038921	-0,031581	5,162193	-2,660865	-0,282560	0,049169	0,038921	-0,031581	5,162193	-2,660865	-0,282560
09:35:40,76	0,491940	3,296948	-0,068962	-0,420994	0,203001	-0,244987	0,059097	0,036638	-0,034296	2,198470	1,686170	-0,302141	-0,643685	-2,910977	-1,041659	-14,404238	12,173434	12,617951	0,059097	0,036638	-0,034296	5,074517	-2,952913	-0,302141	0,059097	0,036638	-0,034296	5,074517	-2,952913	-0,302141
09:35:40,81	0,491940	3,296948	-0,068962	-0,420994	0,203001	-0,244987	0,058996	0,034676	-0,034647	2,297187	1,677882	-0,258150	-0,644388	-2,904436	-1,040947	-14,453822	12,201664	12,600400	0,058996	0,034676	-0,034647	5,019234	-2,953309	-0,258150	0,058996	0,034676	-0,034647	5,019234	-2,953309	-0,258150
09:35:40,86	0,491940	3,296948	-0,068962	-0,420994	0,203001	-0,244987	0,053683	0,038555	-0,033936	2,095106	1,344565	-0,275701	-0,646725	-2,902671	-1,037846	-14,445496	12,199236	12,598208	0,053683	0,038555	-0,033936	5,121698	-2,869578	-0,275701	0,053683	0,038555	-0,033936	5,121698	-2,869578	-0,275701
09:35:40,91	0,491940	3,296948	-0,068962	-0,420994	0,203001	-0,244987	0,053323	0,041462	-0,030835	1,946021	1,334253	-0,277893	-0,644931	-2,903489	-1,041353	-14,432392	12,200942	12,571380	0,053323	0,041462	-0,030835	5,200784	-2,851604	-0,277893	0,053323	0,041462	-0,030835	5,200784	-2,851604	-0,277893
09:35:40,96	0,491940	3,296948	-0,068962	-0,420994	0,203001	-0,244987	0,053134	0,039500	-0,034342	2,056093	1,334933	-0,304722	-0,644374	-2,905865	-1,042074	-14,437714	12,182304	12,634007	0,053134	0,039500	-0,034342	5,156811	-2,836108	-0,304722	0,053134	0,039500	-0,034342	5,156811	-2,836108	-0,304722
09:35:41,01	0,491940	3,296948	-0,068962	-0,420994	0,203001	-0,244987	0,054913	0,037829	-0,035063	2,124185	1,432141	-0,242094	-0,652518	-2,908977	-1,041294	-14,400435	12,177271	12,611738	0,054913	0,037829	-0,035063	5,093726	-2,878535	-0,242094	0,054913	0,037829	-0,035063	5,093726	-2,878535	-0,242094
09:35:41,06	0,491940	3,296948	-0,068962	-0,420994	0,203001	-0,244987	0,061681	0,043326	-0,034283	1,852596	1,818853	-0,264363	-0,646707	-2,903802	-1,040954	-14,439536	12,212173	12,590597	0,061681	0,043326	-0,034283	5,253691	-3,023074	-0,264363	0,061681	0,043326	-0,034283	5,253691	-3,023074	-0,264363
09:35:41,11	0,491940	3,296948	-0,068962	-0,420994	0,203001	-0,244987	0,054294	0,040881	-0,033943	1,990437	1,383427	-0,285504	-0,644262	-2,906970	-1,042460	-14,403233	12,217977	12,610659	0,054294	0,040881	-0,033943	5,199562	-2,878637	-0,285504	0,054294	0,040881	-0,033943	5,199562	-2,878637	-0,285504
09:35:41,16	0,491940	3,296948	-0,068962	-0,420994	0,203001	-0,244987	0,060269	0,038680	-0,031938	2,107128	1,731976	-0,259663	-0,646613	-2,901589	-1,042497	-14,395668	12,237936	12,592255	0,060269	0,038680	-0,031938	5,143482	-2,999119	-0,259663	0,060269	0,038680	-0,031938	5,143482	-2,999119	-0,259663
09:35:41,21	0,491940	3,296948	-0,068962	-0,420994	0,203001	-0,244987	0,052330	0,041906	-0,035486	1,981355	1,306401	-0,283846	-0,645417	-2,905140	-1,040121	-14,389064	12,213506	12,623555	0,052330	0,041906	-0,035486	5,270982	-2,801479	-0,283846	0,052330	0,041906	-0,035486	5,270982	-2,801479	-0,283846
09:35:41,26	0,491940	3,296948	-0,068962	-0,420994	0,203001	-0,244987	0,054807	0,039095	-0,033109	2,109668	1,453160	-0,252546	-0,647145	-2,904839	-1,043212	-14,359431	12,205120	12,634299	0,054807	0,039095	-0,033109	5,178639	-2,849195	-0,252546	0,054807	0,039095	-0,033109	5,178639	-2,849195	-0,252546
09:35:41,31	0,491940	3,296948	-0,068962	-0,420994	0,203001	-0,244987	0,055411	0,040741	-0,036201	2,031620	1,514402	-0,241802	-0,643705	-2,904636	-1,042864	-14,409585	12,211945	12,606375	0,055411	0,040741	-0,036201	5,229817	-2,835334	-0,241802	0,055411	0,040741	-0,036201	5,229817	-2,835334	-0,241802
09:35:41,36	0,491940	3,296948	-0,068962	-0,420994	0,203001	-0,244987	0,057932	0,043469	-0,033922	1,867917	1,595276	-0,277095	-0,641297	-2,902588	-1,043243	-14,377653	12,207726	12,606862	0,057932	0,043469	-0,033922	5,280260	-2,952378	-0,277095	0,057932	0,043469	-0,033922	5,280260	-2,952378	-0,277095
09:35:41,41	0,491940	3,296948	-0,068962	-0,420994	0,203001	-0,244987	0,057932	0,043469	-0,033922	1,867917	1,595276	-0,277095	-0,647929	-2,907900	-1,043243	-14,452635	12,188514	12,634154	0,057932	0,043469	-0,033922	5,280260	-2,952378	-0,277095	0,057932	0,043469	-0,033922	5,280260	-2,952378	-0,277095
09:35:41,46	0,491940	3,296948	-0,068962	-0,420994	0,203001	-0,244987	0,058454	0,039890	-0,036232	2,014931	1,600222	-0,241947	-0,647808	-2,904440	-1,044035	-14,397241	12,210923	12,601402	0,058454	0,039890	-0,036232	5,146261	-2,988387	-0,241947	0,058454	0,039890	-0,036232	5,146261	-2,988387	-0,241947
09:35:41,51	0,491940	3,296948	-0,068962	-0,420994	0,203001	-0,244987	0,055397	0,041515	-0,037023	1,977529	1,478026	-0,274699	-0,643649	-2,907915	-1,045555	-14,385003	12,208813	12,612028	0,055397	0,041515	-0,037023	5,236429	-2,870609	-0,274699	0,055397	0,041515	-0,037023	5,236429	-2,870609	-0,274699
09:35:41,56	0,491940	3,296948	-0,068962	-0,420994	0,203001	-0,244987	0,056326	0,036176	-0,038544	2,259452	1,538025	-0,264073	-0,649679	-2,905767	-1,043662	-14,436986	12,173543	12,599867	0,056326	0,036176	-0,038544	5,099236	-2,883593	-0,264073	0,056326	0,036176	-0,038544	5,099236	-2,883593	-0,264073
09:35:41,61	0,491940	3,296948	-0,068962	-0,420994	0,203001	-0,244987	0,057481	0,042472	-0,036651	1,875506	1,570666	-0,276234	-0,645997	-2,909481	-1,042454	-14,391838	12,206563	12,599811	0,057481	0,042472	-0,036651	5,209553	-2,941566	-0,276234	0,057481	0,042472	-0,036651	5,209553	-2,941566	-0,276234
09:35:41,66	0,491940	3,296948	-0,068962	-0,420994	0,203001	-0,244987	0,058856	0,037426	-0,035443	2,189054	1,664774	-0,276290	-0,644860	-2,912567	-1,046294	-14,406334	12,207925	12,650530	0,058856	0,037426	-0,035443	5,127010	-2,955422	-0,276290	0,058856	0,037426	-0,035443	5,127010	-2,955422	-0,276290
09:35:41,71	0,491940	3,296948	-0,068962	-0,420994	0,203001	-0,244987	0,060960	0,034899	-0,039283	2,314404	1,760956	-0,225571	-0,643042	-2,904198	-1,048298	-14,362433	12,202598	12,589696	0,060960	0,034899	-0,039283	5,053969	-3,024419	-0,225571	0,060960	0,034899	-0,039283	5,053969	-3,024419	-0,225571
09:35:41,76	0,491940	3,296948	-0,068962	-0,420994	0,203001	-0,244987	0,052804	0,037509	-0,041286	2,195996	1,377499	-0,286405	-0,647339	-2,907362	-1,046366	-14,450372	12,198702	12,617159	0,052804	0,037509	-0,041286	5,140485	-2,767589	-0,286405	0,052804	0,037509	-0,041286	5,140485	-2,767589	-0,286405
09:35:41,81	0,491940	3,296948	-0,068962	-0,420994	0,203001	-0,244987	0,057692	0,039648	-0,039355	2,037466	1,557504	-0,258942	-0,648439	-2,908252	-1,044423	-14,420155	12,191067	12,595718	0,057692	0,039648	-0,039355	5,149803	-2,971348	-0,258942	0,057692	0,039648	-0,039355	5,149803	-2,971348	-0,258942
09:35:41,86	0,491940	3,296948	-0,068962	-0,420994	0,203001	-0,244987	0,059013	0,040156	-0,037411	2,019532	1,656177	-0,280383	-0,647228	-2,910856	-1,047126	-14,403810	12,182601	12,591902	0,059013	0,040156	-0,037411	5,171770	-2,976366	-0,280383	0,059013	0,040156	-0,037411	5,171770	-2,976366	-0,280383
09:35:41,91	0,491940	3,296948	-0,068962	-0,420994	0,203001	-0,244987	0,060662	0,037805	-0,040114	2,142623	1,760324	-0,284199	-0,644805	-2,910142	-1,044778	-14,377910	12,191512	12,595862	0,060662	0,037805	-0,040114	5,110310	-3,001682	-0,284199	0,060662	0,037805	-0,040114	5,110310	-3,001682	-0,284199
09:35:41,96	0,491940	3,296948	-0,068962	-0,420994	0,203001	-0,244987	0,054062	0,042219	-0,037799	1,972294	1,417873	-0,278359	-0,646588	-2,909771	-1,046331	-14,381966	12,196150	12,606435	0,054062	0,042219	-0,037799	5,286521	-2,825985	-0,278359	0,054062	0,042219	-0,037799	5,286521	-2,825985	-0,278359
09:35:42,01	0,491940	3,296948	-0,068962	-0,420994	0,203001	-0,244987	0,054062	0,042219	-0,037799	1,972294	1,417873	-0,278359	-0,644932	-2,903793	-1,045958	-14,423037	12,220406	12,642496	0,054062	0,042219	-0,037799	5,286521	-2,825985	-0,278359	0,054062	0,042219	-0,037799	5,286521	-2,825985	-0,278359
09:35:42,06	0,491940	3,296948	-0,068962	-0,420994	0,203001	-0,244987	0,053398	0,039348	-0,038947	2,085486	1,347037	-0,233605	-0,641984	-2,904141	-1,046357	-14,418908	12,203922	12,618400	0,053398	0,039348	-0,038947	5,174339	-2,844736	-0,233605	0,053398	0,039348	-0,038947	5,174339	-2,844736	-0,233605
09:35:42,11	0,491940	3,296948	-0,068962	-0,420994	0,203001	-0,244987	0,052226	0,036621	-0,039346	2,215107	1,297867	-0,257701	-0,647175	-2,907674	-1,046338	-14,366530	12,169469	12,600790	0,052226	0,036621	-0,039346	5,089848	-2,801839	-0,257701	0,052226	0,036621	-0,039346	5,089848	-2,801839	-0,257701
09:35:42,16	0,491940	3,296948	-0,068962	-0,420994	0,203001	-0,244987	0,057881	0,039350	-0,039327	2,069538	1,654512	-0,275311	-0,647823	-2,910293	-1,050218	-14,401567	12,198143	12,618464	0,057881	0,039350	-0,039327	5,158526	-2,889108	-0,275311	0,057881	0,039350	-0,039327	5,158526	-2,889108	-0,275311
09:35:42,21	0,491940	3,296948	-0,068962	-0,420994	0,203001	-0,244987	0,060473	0,038602	-0,043206	2,115768	1,744654	-0,257637	-0,646664	-2,898846	-1,048344	-14,394662	12,218153	12,585877	0,060473	0,038602	-0,043206	5,146007	-3,002494	-0,257637	0,060473	0,038602	-0,043206	5,146007	-3,002494	-0,257637
09:35:42,26	0,491940	3,296948	-0,068962	-0,420994	0,203001	-0,244987	0,049979	0,043322	-0,041333	1,891124	1,194951	-0,290224	-0,646697	-2,905863	-1,045600	-14,420662	12,182970	12,591991	0,049979	0,043322	-0,041333	5,291862	-2,728435	-0,290224	0,049979	0,043322	-0,041333	5,291862	-2,728435	-0,290224
09:35:42,31	0,491940	3,296948	-0,068962	-0,420994	0,203001	-0,244987	0,056073	0,039841	-0,038588	2,028628	1,506884	-0,284110	-0,649660	-2,906296	-1,049094	-14,416966	12,166928	12,597834	0,056073	0,039841	-0,038588	5,156165	-2,894835	-0,284110	0,056073	0,039841	-0,038588	5,156165	-2,894835	-0,284110
09:35:42,36	0,491940	3,296948	-0,068962	-0,420994	0,203001	-0,244987	0,057930	0,042191	-0,042083	1,894413	1,614667	-0,278267	-0,641925	-2,906084	-1,049044	-14,388262	12,200727	12,633875	0,057930	0,042191	-0,042083	5,206380	-2,932822	-0,278267	0,057930	0,042191	-0,042083	5,206380	-2,932822	-0,278267
09:35:42,41	0,491940	3,296948	-0,068962	-0,420994	0,203001	-0,244987	0,053879	0,035598	-0,042033	2,280841	1,411970	-0,242226	-0,647328	-2,904841	-1,045977	-14,433098	12,182354	12,621442	0,053879	0,035598	-0,042033	5,075304	-2,817511	-0,242226	0,053879	0,035598	-0,042033	5,075304	-2,817511	-0,242226
09:35:42,46	0,491940	3,296948	-0,068962	-0,420994	0,203001	-0,244987	0,055503	0,040899	-0,038966	1,966880	1,466811	-0,254659	-0,649668	-2,906129	-1,049827	-14,416515	12,179968	12,656858	0,055503	0,040899	-0,038966	5,177441	-2,890207	-0,254659	0,055503	0,040899	-0,038966	5,177441	-2,890207	-0,254659
09:35:42,51	0,491940	3,296948	-0,068962	-0,420994	0,203001	-0,244987	0,057789	0,042282	-0,042816	1,901198	1,601234	-0,219243	-0,646687	-2,905594	-1,047507	-14,414155	12,205677	12,637460	0,057789	0,042282	-0,042816	5,220311	-2,935230	-0,219243	0,057789	0,042282	-0,042816	5,220311	-2,935230	-0,219243
09:35:42,56	0,491940	3,296948	-0,068962	-0,420994	0,203001	-0,244987	0,055835	0,039967	-0,040496	2,045000	1,488813	-0,238641	-0,650900	-2,906812	-1,047551	-14,459077	12,195018	12,607627	0,055835	0,039967	-0,040496	5,182419	-2,894258	-0,238641	0,055835	0,039967	-0,040496	5,182419	-2,894258	-0,238641
09:35:42,61	0,491940	3,296948	-0,068962	-0,420994	0,203001	-0,244987	0,058997	0,043007	-0,040540	1,855240	1,619639	-0,268474	-0,650793	-2,902682	-1,049096	-14,400740	12,210937	12,609108	0,058997	0,043007	-0,040540	5,231282	-3,011614	-0,268474	0,058997	0,043007	-0,040540	5,231282	-3,011614	-0,268474
09:35:42,66	0,491940	3,296948	-0,068962	-0,420994	0,203001	-0,244987	0,055367	0,044980	-0,042084	1,795615	1,473434	-0,266993	-0,649723	-2,905469	-1,047545	-14,452997	12,189673	12,617482	0,055367	0,044980	-0,042084	5,326512	-2,872854	-0,266993	0,055367	0,044980	-0,042084	5,326512	-2,872854	-0,266993
09:35:42,71	0,491940	3,296948	-0,068962	-0,420994	0,203001	-0,244987	0,057245	0,042659	-0,040534	1,871743	1,536503	-0,258619	-0,648423	-2,906764	-1,047122	-14,402295	12,197432	12,621830	0,057245	0,042659	-0,040534	5,220473	-2,957262	-0,258619	0,057245	0,042659	-0,040534	5,220473	-2,957262	-0,258619
09:35:42,76	0,491940	3,296948	-0,068962	-0,420994	0,203001	-0,244987	0,057716	0,040886	-0,040111	1,996027	1,601006	-0,254271	-0,646622	-2,911050	-1,049846	-14,393520	12,186366	12,583958	0,057716	0,040886	-0,040111	5,205549	-2,929705	-0,254271	0,057716	0,040886	-0,040111	5,205549	-2,929705	-0,254271
09:35:42,81	0,491940	3,296948	-0,068962	-0,420994	0,203001	-0,244987	0,053221	0,037398	-0,042844	2,189260	1,345002	-0,260245	-0,644274	-2,904360	-1,047872	-14,374510	12,182056	12,646808	0,053221	0,037398	-0,042844	5,125033	-2,832837	-0,260245	0,053221	0,037398	-0,042844	5,125033	-2,832837	-0,260245
09:35:42,86	0,491940	3,296948	-0,068962	-0,420994	0,203001	-0,244987	0,053560	0,038495	-0,040861	2,120926	1,416663	-0,229293	-0,645400	-2,905701	-1,049056	-14,357873	12,187313	12,608371	0,053560	0,038495	-0,040861	5,142770	-2,787830	-0,229293	0,053560	0,038495	-0,040861	5,142770	-2,787830	-0,229293
09:35:42,91	0,491940	3,296948	-0,068962	-0,420994	0,203001	-0,244987	0,055284	0,038799	-0,042044	2,117955	1,518093	-0,267730	-0,649058	-2,903165	-1,049866	-14,402859	12,177081	12,613588	0,055284	0,038799	-0,042044	5,163714	-2,821738	-0,267730	0,055284	0,038799	-0,042044	5,163714	-2,821738	-0,267730
09:35:42,96	0,491940	3,296948	-0,068962	-0,420994	0,203001	-0,244987	0,054917	0,043235	-0,042855	1,855947	1,465136	-0,262513	-0,641332	-2,901006	-1,050646	-14,376428	12,204169	12,592088	0,054917	0,043235	-0,042855	5,249906	-2,845839	-0,262513	0,054917	0,043235	-0,042855	5,249906	-2,845839	-0,262513
09:35:43,01	0,491940	3,296948	-0,068962	-0,420994	0,203001	-0,244987	0,049185	0,037624	-0,043635	2,184395	1,176406	-0,284013	-0,647803	-2,906812	-1,052182	-14,385809	12,210831	12,601044	0,049185	0,037624	-0,043635	5,137887	-2,684590	-0,284013	0,049185	0,037624	-0,043635	5,137887	-2,684590	-0,284013
09:35:43,06	0,491940	3,296948	-0,068962	-0,420994	0,203001	-0,244987	0,057448	0,040325	-0,045171	2,045010	1,594637	-0,275058	-0,647238	-2,906078	-1,051032	-14,387847	12,178965	12,585015	0,057448	0,040325	-0,045171	5,210549	-2,915019	-0,275058	0,057448	0,040325	-0,045171	5,210549	-2,915019	-0,275058
09:35:43,11	0,491940	3,296948	-0,068962	-0,420994	0,203001	-0,244987	0,056530	0,040202	-0,044020	2,022784	1,561060	-0,291086	-0,642561	-2,901674	-1,054517	-14,385284	12,186730	12,617890	0,056530	0,040202	-0,044020	5,178676	-2,876520	-0,291086	0,056530	0,040202	-0,044020	5,178676	-2,876520	-0,291086
09:35:43,16	0,491940	3,296948	-0,068962	-0,420994	0,203001	-0,244987	0,050378	0,038355	-0,047505	2,126883	1,239506	-0,258211	-0,644922	-2,903677	-1,054141	-14,400014	12,200645	12,603018	0,050378	0,038355	-0,047505	5,137712	-2,715161	-0,258211	0,050378	0,038355	-0,047505	5,137712	-2,715161	-0,258211
09:35:43,21	0,491940	3,296948	-0,068962	-0,420994	0,203001	-0,244987	0,053293	0,039398	-0,047129	2,077330	1,371355	-0,273083	-0,647817	-2,912136	-1,052917	-14,398868	12,204685	12,634552	0,053293	0,039398	-0,047129	5,170039	-2,812114	-0,273083	0,053293	0,039398	-0,047129	5,170039	-2,812114	-0,273083
09:35:43,26	0,491940	3,296948	-0,068962	-0,420994	0,203001	-0,244987	0,062066	0,037675	-0,045906	2,170951	1,826544	-0,241549	-0,643624	-2,907017	-1,049844	-14,369804	12,221578	12,590802	0,062066	0,037675	-0,045906	5,128475	-3,045637	-0,241549	0,062066	0,037675	-0,045906	5,128475	-3,045637	-0,241549
09:35:43,31	0,491940	3,296948	-0,068962	-0,420994	0,203001	-0,244987	0,055536	0,036603	-0,042832	2,255889	1,503730	-0,285299	-0,642626	-2,902008	-1,051043	-14,414735	12,157638	12,600551	0,055536	0,036603	-0,042832	5,129212	-2,855880	-0,285299	0,055536	0,036603	-0,042832	5,129212	-2,855880	-0,285299
09:35:43,36	0,491940	3,296948	-0,068962	-0,420994	0,203001	-0,244987	0,050699	0,038243	-0,044032	2,092756	1,245256	-0,275550	-0,646616	-2,911336	-1,051779	-14,371973	12,140915	12,583415	0,050699	0,038243	-0,044032	5,094841	-2,734637	-0,275550	0,050699	0,038243	-0,044032	5,094841	-2,734637	-0,275550
09:35:43,41	0,491940	3,296948	-0,068962	-0,420994	0,203001	-0,244987	0,060772	0,037035	-0,044768	2,162461	1,814451	-0,292686	-0,641280	-2,902763	-1,054890	-14,350787	12,217143	12,609106	0,060772	0,037035	-0,044768	5,069732	-2,956179	-0,292686	0,060772	0,037035	-0,044768	5,069732	-2,956179	-0,292686
09:35:43,46	0,491940	3,296948	-0,068962	-0,420994	0,203001	-0,244987	0,050680	0,036700	-0,047878	2,256501	1,269874	-0,266995	-0,650092	-2,906798	-1,052950	-14,357441	12,224607	12,601267	0,050680	0,036700	-0,047878	5,137456	-2,708493	-0,266995	0,050680	0,036700	-0,047878	5,137456	-2,708493	-0,266995
09:35:43,51	0,491940	3,296948	-0,068962	-0,420994	0,203001	-0,244987	0,058581	0,042314	-0,045939	1,967720	1,671228	-0,274834	-0,644908	-2,904660	-1,051053	-14,398407	12,178021	12,566339	0,058581	0,042314	-0,045939	5,289360	-2,927363	-0,274834	0,058581	0,042314	-0,045939	5,289360	-2,927363	-0,274834
09:35:43,56	0,491940	3,296948	-0,068962	-0,420994	0,203001	-0,244987	0,054137	0,038894	-0,044042	2,084734	1,427945	-0,309762	-0,646148	-2,910204	-1,054524	-14,417970	12,134916	12,585614	0,054137	0,038894	-0,044042	5,137900	-2,821776	-0,309762	0,054137	0,038894	-0,044042	5,137900	-2,821776	-0,309762
09:35:43,61	0,491940	3,296948	-0,068962	-0,420994	0,203001	-0,244987	0,059559	0,037196	-0,047512	2,125920	1,714499	-0,290487	-0,647313	-2,905929	-1,055305	-14,410085	12,172392	12,602178	0,059559	0,037196	-0,047512	5,045792	-2,960847	-0,290487	0,059559	0,037196	-0,047512	5,045792	-2,960847	-0,290487
09:35:43,66	0,491940	3,296948	-0,068962	-0,420994	0,203001	-0,244987	0,056439	0,040342	-0,048294	1,998707	1,540349	-0,273923	-0,648429	-2,910769	-1,052554	-14,397977	12,171543	12,609131	0,056439	0,040342	-0,048294	5,165568	-2,890078	-0,273923	0,056439	0,040342	-0,048294	5,165568	-2,890078	-0,273923
09:35:43,71	0,491940	3,296948	-0,068962	-0,420994	0,203001	-0,244987	0,061188	0,038889	-0,045543	2,079606	1,798235	-0,266970	-0,643706	-2,901665	-1,051385	-14,379584	12,208355	12,645493	0,061188	0,038889	-0,045543	5,132370	-3,005029	-0,266970	0,061188	0,038889	-0,045543	5,132370	-3,005029	-0,266970
09:35:43,76	0,491940	3,296948	-0,068962	-0,420994	0,203001	-0,244987	0,050942	0,039350	-0,044374	2,096695	1,262952	-0,230608	-0,648451	-2,911157	-1,056069	-14,411331	12,190907	12,592586	0,050942	0,039350	-0,044374	5,185671	-2,735981	-0,230608	0,050942	0,039350	-0,044374	5,185671	-2,735981	-0,230608
09:35:43,81	0,491940	3,296948	-0,068962	-0,420994	0,203001	-0,244987	0,061535	0,038714	-0,049058	2,098791	1,795018	-0,283515	-0,647826	-2,903370	-1,051012	-14,364008	12,142572	12,612963	0,061535	0,038714	-0,049058	5,137830	-3,035464	-0,283515	0,061535	0,038714	-0,049058	5,137830	-3,035464	-0,283515
09:35:43,86	0,491940	3,296948	-0,068962	-0,420994	0,203001	-0,244987	0,054479	0,042066	-0,044001	1,906303	1,493251	-0,263138	-0,642538	-2,902460	-1,055299	-14,371741	12,170499	12,598214	0,054479	0,042066	-0,044001	5,208453	-2,783327	-0,263138	0,054479	0,042066	-0,044001	5,208453	-2,783327	-0,263138
09:35:43,91	0,491940	3,296948	-0,068962	-0,420994	0,203001	-0,244987	0,051047	0,037941	-0,048288	2,141076	1,294146	-0,277887	-0,648336	-2,908130	-1,054114	-14,346244	12,168048	12,585619	0,051047	0,037941	-0,048288	5,119482	-2,713050	-0,277887	0,051047	0,037941	-0,048288	5,119482	-2,713050	-0,277887
09:35:43,96	0,491940	3,296948	-0,068962	-0,420994	0,203001	-0,244987	0,058856	0,040128	-0,047103	2,038021	1,723542	-0,290482	-0,642596	-2,903755	-1,052952	-14,406037	12,180433	12,631170	0,058856	0,040128	-0,047103	5,188042	-2,896693	-0,290482	0,058856	0,040128	-0,047103	5,188042	-2,896693	-0,290482
09:35:44,01	0,491940	3,296948	-0,068962	-0,420994	0,203001	-0,244987	0,052197	0,037344	-0,045941	2,163614	1,319297	-0,244931	-0,647886	-2,904215	-1,053366	-14,407941	12,191212	12,606579	0,052197	0,037344	-0,045941	5,095097	-2,778203	-0,244931	0,052197	0,037344	-0,045941	5,095097	-2,778203	-0,244931
09:35:44,06	0,491940	3,296948	-0,068962	-0,420994	0,203001	-0,244987	0,055241	0,041695	-0,046355	1,945705	1,470522	-0,269522	-0,643698	-2,902322	-1,055301	-14,371217	12,195234	12,598822	0,055241	0,041695	-0,046355	5,218801	-2,865895	-0,269522	0,055241	0,041695	-0,046355	5,218801	-2,865895	-0,269522
09:35:44,11	0,491940	3,296948	-0,068962	-0,420994	0,203001	-0,244987	0,051507	0,039015	-0,048289	2,106949	1,306142	-0,277279	-0,649585	-2,905562	-1,052981	-14,374047	12,163484	12,575544	0,051507	0,039015	-0,048289	5,169607	-2,737148	-0,277279	0,051507	0,039015	-0,048289	5,169607	-2,737148	-0,277279
09:35:44,16	0,491940	3,296948	-0,068962	-0,420994	0,203001	-0,244987	0,057257	0,042493	-0,045970	1,897180	1,618557	-0,300557	-0,645389	-2,906249	-1,055265	-14,337940	12,174192	12,606599	0,057257	0,042493	-0,045970	5,232862	-2,876095	-0,300557	0,057257	0,042493	-0,045970	5,232862	-2,876095	-0,300557
09:35:44,21	0,491940	3,296948	-0,068962	-0,420994	0,203001	-0,244987	0,055754	0,038516	-0,048253	2,131291	1,566315	-0,269502	-0,644232	-2,903326	-1,054512	-14,353113	12,204431	12,598209	0,055754	0,038516	-0,048253	5,154810	-2,810348	-0,269502	0,055754	0,038516	-0,048253	5,154810	-2,810348	-0,269502
09:35:44,26	0,491940	3,296948	-0,068962	-0,420994	0,203001	-0,244987	0,052644	0,038975	-0,047501	2,126019	1,376349	-0,277892	-0,648458	-2,903134	-1,053344	-14,397489	12,203566	12,635986	0,052644	0,038975	-0,047501	5,185578	-2,756201	-0,277892	0,052644	0,038975	-0,047501	5,185578	-2,756201	-0,277892
09:35:44,31	0,491940	3,296948	-0,068962	-0,420994	0,203001	-0,244987	0,054590	0,042731	-0,046333	1,907800	1,439559	-0,240115	-0,646102	-2,901199	-1,055308	-14,382929	12,176569	12,607790	0,054590	0,042731	-0,046333	5,262159	-2,845776	-0,240115	0,054590	0,042731	-0,046333	5,262159	-2,845776	-0,240115
09:35:44,36	0,491940	3,296948	-0,068962	-0,420994	0,203001	-0,244987	0,051736	0,041658	-0,048296	1,947458	1,317266	-0,268311	-0,646658	-2,909066	-1,059158	-14,367718	12,137374	12,602613	0,051736	0,041658	-0,048296	5,217644	-2,744041	-0,268311	0,051736	0,041658	-0,048296	5,217644	-2,744041	-0,268311
09:35:44,41	0,491940	3,296948	-0,068962	-0,420994	0,203001	-0,244987	0,058827	0,038207	-0,052147	2,100616	1,718761	-0,273488	-0,644957	-2,905088	-1,054914	-14,412079	12,184501	12,607725	0,058827	0,038207	-0,052147	5,099832	-2,899178	-0,273488	0,058827	0,038207	-0,052147	5,099832	-2,899178	-0,273488
09:35:44,46	0,491940	3,296948	-0,068962	-0,420994	0,203001	-0,244987	0,054532	0,038722	-0,047903	2,092464	1,433435	-0,268376	-0,646694	-2,904904	-1,057217	-14,382902	12,163192	12,632097	0,054532	0,038722	-0,047903	5,132113	-2,847338	-0,268376	0,054532	0,038722	-0,047903	5,132113	-2,847338	-0,268376
09:35:44,51	0,491940	3,296948	-0,068962	-0,420994	0,203001	-0,244987	0,055242	0,040319	-0,050206	2,005554	1,506252	-0,244004	-0,644913	-2,910391	-1,058389	-14,396679	12,174955	12,598906	0,055242	0,040319	-0,050206	5,170569	-2,830218	-0,244004	0,055242	0,040319	-0,050206	5,170569	-2,830218	-0,244004
09:35:44,56	0,491940	3,296948	-0,068962	-0,420994	0,203001	-0,244987	0,059102	0,036033	-0,051377	2,231731	1,689191	-0,277195	-0,648481	-2,903906	-1,056488	-14,400864	12,177504	12,588529	0,059102	0,036033	-0,051377	5,060285	-2,950337	-0,277195	0,059102	0,036033	-0,051377	5,060285	-2,950337	-0,277195
09:35:44,61	0,491940	3,296948	-0,068962	-0,420994	0,203001	-0,244987	0,055271	0,042364	-0,049477	1,902584	1,485043	-0,287572	-0,648956	-2,905733	-1,056873	-14,352329	12,167187	12,553665	0,055271	0,042364	-0,049477	5,228197	-2,853695	-0,287572	0,055271	0,042364	-0,049477	5,228197	-2,853695	-0,287572
09:35:44,66	0,491940	3,296948	-0,068962	-0,420994	0,203001	-0,244987	0,057090	0,041863	-0,049862	1,944014	1,626849	-0,322436	-0,641934	-2,903992	-1,055684	-14,373171	12,184143	12,593932	0,057090	0,041863	-0,049862	5,230231	-2,854723	-0,322436	0,057090	0,041863	-0,049862	5,230231	-2,854723	-0,322436
09:35:44,71	0,491940	3,296948	-0,068962	-0,420994	0,203001	-0,244987	0,052072	0,036652	-0,048673	2,219236	1,339365	-0,282169	-0,653134	-2,908704	-1,056861	-14,388609	12,185910	12,582538	0,052072	0,036652	-0,048673	5,096408	-2,748262	-0,282169	0,052072	0,036652	-0,048673	5,096408	-2,748262	-0,282169
09:35:44,76	0,491940	3,296948	-0,068962	-0,420994	0,203001	-0,244987	0,061752	0,043995	-0,049850	1,831199	1,828504	-0,293563	-0,646064	-2,911031	-1,060292	-14,377101	12,173793	12,638293	0,061752	0,043995	-0,049850	5,284816	-3,019053	-0,293563	0,061752	0,043995	-0,049850	5,284816	-3,019053	-0,293563
09:35:44,81	0,491940	3,296948	-0,068962	-0,420994	0,203001	-0,244987	0,060232	0,036710	-0,053281	2,205292	1,765496	-0,237808	-0,646623	-2,908230	-1,059588	-14,363914	12,163174	12,550495	0,060232	0,036710	-0,053281	5,087017	-2,962752	-0,237808	0,060232	0,036710	-0,053281	5,087017	-2,962752	-0,237808
09:35:44,86	0,491940	3,296948	-0,068962	-0,420994	0,203001	-0,244987	0,058086	0,038594	-0,052577	2,104696	1,670621	-0,325606	-0,642603	-2,903669	-1,057999	-14,394499	12,167319	12,633714	0,058086	0,038594	-0,052577	5,134353	-2,889146	-0,325606	0,058086	0,038594	-0,052577	5,134353	-2,889146	-0,325606
09:35:44,91	0,491940	3,296948	-0,068962	-0,420994	0,203001	-0,244987	0,052126	0,037393	-0,050987	2,155454	1,332132	-0,242387	-0,644829	-2,909176	-1,058377	-14,351380	12,165129	12,593468	0,052126	0,037393	-0,050987	5,090819	-2,759761	-0,242387	0,052126	0,037393	-0,050987	5,090819	-2,759761	-0,242387
09:35:44,96	0,491940	3,296948	-0,068962	-0,420994	0,203001	-0,244987	0,058008	0,036567	-0,051366	2,218082	1,676453	-0,282633	-0,643162	-2,903435	-1,054917	-14,393185	12,176458	12,598140	0,058008	0,036567	-0,051366	5,088587	-2,877207	-0,282633	0,058008	0,036567	-0,051366	5,088587	-2,877207	-0,282633
09:35:45,01	0,491940	3,296948	-0,068962	-0,420994	0,203001	-0,244987	0,052203	0,037994	-0,047906	2,132776	1,332684	-0,277961	-0,648260	-2,909413	-1,057809	-14,366311	12,141426	12,587043	0,052203	0,037994	-0,047906	5,115316	-2,765223	-0,277961	0,052203	0,037994	-0,047906	5,115316	-2,765223	-0,277961
09:35:45,06	0,491940	3,296948	-0,068962	-0,420994	0,203001	-0,244987	0,061241	0,040266	-0,049066	1,991387	1,800912	-0,289540	-0,649648	-2,910127	-1,056078	-14,406365	12,157203	12,586561	0,061241	0,040266	-0,049066	5,152248	-3,006536	-0,289540	0,061241	0,040266	-0,049066	5,152248	-3,006536	-0,289540
09:35:45,11	0,491940	3,296948	-0,068962	-0,420994	0,203001	-0,244987	0,061241	0,040266	-0,049066	1,991387	1,800912	-0,289540	-0,646025	-2,905618	-1,056063	-14,369297	12,209217	12,603668	0,061241	0,040266	-0,049066	5,152248	-3,006536	-0,289540	0,061241	0,040266	-0,049066	5,152248	-3,006536	-0,289540
09:35:45,16	0,491940	3,296948	-0,068962	-0,420994	0,203001	-0,244987	0,055525	0,039382	-0,049051	2,100907	1,509771	-0,272434	-0,647875	-2,905674	-1,060336	-14,375008	12,142456	12,613550	0,055525	0,039382	-0,049051	5,192416	-2,848965	-0,272434	0,055525	0,039382	-0,049051	5,192416	-2,848965	-0,272434
09:35:45,21	0,491940	3,296948	-0,068962	-0,420994	0,203001	-0,244987	0,056498	0,040956	-0,053324	1,958388	1,588807	-0,262551	-0,643239	-2,903881	-1,059571	-14,418229	12,176413	12,625374	0,056498	0,040956	-0,053324	5,173454	-2,846317	-0,262551	0,056498	0,040956	-0,053324	5,173454	-2,846317	-0,262551
09:35:45,26	0,491940	3,296948	-0,068962	-0,420994	0,203001	-0,244987	0,052628	0,037838	-0,052559	2,128327	1,333114	-0,250727	-0,650254	-2,907778	-1,058785	-14,395794	12,146704	12,612233	0,052628	0,037838	-0,052559	5,098621	-2,798149	-0,250727	0,052628	0,037838	-0,052559	5,098621	-2,798149	-0,250727
09:35:45,31	0,491940	3,296948	-0,068962	-0,420994	0,203001	-0,244987	0,059510	0,041964	-0,051774	1,899246	1,725294	-0,263868	-0,647830	-2,905620	-1,057988	-14,363463	12,161992	12,627180	0,059510	0,041964	-0,051774	5,193458	-2,946255	-0,263868	0,059510	0,041964	-0,051774	5,193458	-2,946255	-0,263868
09:35:45,36	0,491940	3,296948	-0,068962	-0,420994	0,203001	-0,244987	0,056429	0,040944	-0,050977	1,981709	1,585425	-0,248921	-0,644372	-2,906018	-1,057639	-14,410735	12,178572	12,594607	0,056429	0,040944	-0,050977	5,195825	-2,844247	-0,248921	0,056429	0,040944	-0,050977	5,195825	-2,844247	-0,248921
09:35:45,41	0,491940	3,296948	-0,068962	-0,420994	0,203001	-0,244987	0,055044	0,037750	-0,050628	2,138506	1,464200	-0,281494	-0,648345	-2,907439	-1,058770	-14,331902	12,148430	12,592622	0,055044	0,037750	-0,050628	5,101913	-2,856786	-0,281494	0,055044	0,037750	-0,050628	5,101913	-2,856786	-0,281494
09:35:45,46	0,491940	3,296948	-0,068962	-0,420994	0,203001	-0,244987	0,058262	0,040481	-0,051758	2,009817	1,714864	-0,283479	-0,650800	-2,910460	-1,059951	-14,396936	12,188362	12,599261	0,058262	0,040481	-0,051758	5,187592	-2,858712	-0,283479	0,058262	0,040481	-0,051758	5,187592	-2,858712	-0,283479
09:35:45,51	0,491940	3,296948	-0,068962	-0,420994	0,203001	-0,244987	0,062106	0,041097	-0,052940	1,979869	1,838444	-0,276840	-0,643824	-2,905849	-1,056096	-14,426780	12,159744	12,588505	0,062106	0,041097	-0,052940	5,205972	-3,036855	-0,276840	0,062106	0,041097	-0,052940	5,205972	-3,036855	-0,276840
09:35:45,56	0,491940	3,296948	-0,068962	-0,420994	0,203001	-0,244987	0,052775	0,040371	-0,052163	2,014166	1,382674	-0,256683	-0,645507	-2,902742	-1,059174	-14,373191	12,170682	12,619418	0,052775	0,040371	-0,052163	5,183301	-2,760199	-0,256683	0,052775	0,040371	-0,052163	5,183301	-2,760199	-0,256683
09:35:45,61	0,491940	3,296948	-0,068962	-0,420994	0,203001	-0,244987	0,052775	0,040371	-0,052163	2,014166	1,382674	-0,256683	-0,648428	-2,909325	-1,061498	-14,368977	12,145238	12,594267	0,052775	0,040371	-0,052163	5,183301	-2,760199	-0,256683	0,052775	0,040371	-0,052163	5,183301	-2,760199	-0,256683
09:35:45,66	0,491940	3,296948	-0,068962	-0,420994	0,203001	-0,244987	0,059937	0,039610	-0,054487	2,033822	1,771429	-0,281834	-0,647266	-2,902177	-1,063841	-14,365222	12,188172	12,617671	0,059937	0,039610	-0,054487	5,143201	-2,933600	-0,281834	0,059937	0,039610	-0,054487	5,143201	-2,933600	-0,281834
09:35:45,71	0,491940	3,296948	-0,068962	-0,420994	0,203001	-0,244987	0,053165	0,042177	-0,056830	1,939377	1,401094	-0,258430	-0,643687	-2,907948	-1,061095	-14,374687	12,214884	12,616715	0,053165	0,042177	-0,056830	5,250296	-2,772369	-0,258430	0,053165	0,042177	-0,056830	5,250296	-2,772369	-0,258430
09:35:45,76	0,491940	3,296948	-0,068962	-0,420994	0,203001	-0,244987	0,056374	0,036192	-0,054084	2,268999	1,546409	-0,259386	-0,646655	-2,906290	-1,060339	-14,360821	12,146899	12,594288	0,056374	0,036192	-0,054084	5,110095	-2,878961	-0,259386	0,056374	0,036192	-0,054084	5,110095	-2,878961	-0,259386
09:35:45,81	0,491940	3,296948	-0,068962	-0,420994	0,203001	-0,244987	0,056422	0,039591	-0,053328	2,040312	1,594897	-0,281813	-0,642502	-2,904611	-1,061093	-14,359510	12,209423	12,626774	0,056422	0,039591	-0,053328	5,148221	-2,834227	-0,281813	0,056422	0,039591	-0,053328	5,148221	-2,834227	-0,281813
09:35:45,86	0,491940	3,296948	-0,068962	-0,420994	0,203001	-0,244987	0,052891	0,036835	-0,054082	2,238456	1,381185	-0,249327	-0,643075	-2,900185	-1,059947	-14,350696	12,231294	12,622398	0,052891	0,036835	-0,054082	5,129976	-2,770796	-0,249327	0,052891	0,036835	-0,054082	5,129976	-2,770796	-0,249327
09:35:45,91	0,491940	3,296948	-0,068962	-0,420994	0,203001	-0,244987	0,049345	0,039544	-0,052935	2,120928	1,193467	-0,253703	-0,641952	-2,912438	-1,061461	-14,360497	12,096915	12,607802	0,049345	0,039544	-0,052935	5,225116	-2,680117	-0,253703	0,049345	0,039544	-0,052935	5,225116	-2,680117	-0,253703
09:35:45,96	0,491940	3,296948	-0,068962	-0,420994	0,203001	-0,244987	0,059395	0,032445	-0,054450	2,368800	1,774766	-0,268299	-0,647917	-2,904682	-1,060349	-14,404755	12,181341	12,620095	0,059395	0,032445	-0,054450	4,915716	-2,887739	-0,268299	0,059395	0,032445	-0,054450	4,915716	-2,887739	-0,268299
09:35:46,01	0,491940	3,296948	-0,068962	-0,420994	0,203001	-0,244987	0,055661	0,041488	-0,053338	1,949528	1,500032	-0,256006	-0,647938	-2,902665	-1,062687	-14,401290	12,171435	12,621460	0,055661	0,041488	-0,053338	5,206353	-2,869318	-0,256006	0,055661	0,041488	-0,053338	5,206353	-2,869318	-0,256006
09:35:46,06	0,491940	3,296948	-0,068962	-0,420994	0,203001	-0,244987	0,053924	0,042515	-0,055676	1,889265	1,417697	-0,254641	-0,643127	-2,905115	-1,062633	-14,361749	12,179652	12,645978	0,053924	0,042515	-0,055676	5,226728	-2,815352	-0,254641	0,053924	0,042515	-0,055676	5,226728	-2,815352	-0,254641
09:35:46,11	0,491940	3,296948	-0,068962	-0,420994	0,203001	-0,244987	0,053640	0,037124	-0,055622	2,196512	1,433060	-0,230123	-0,648381	-2,913257	-1,063806	-14,353027	12,145391	12,594937	0,053640	0,037124	-0,055622	5,110739	-2,777689	-0,230123	0,053640	0,037124	-0,055622	5,110739	-2,777689	-0,230123
09:35:46,16	0,491940	3,296948	-0,068962	-0,420994	0,203001	-0,244987	0,063319	0,037603	-0,056794	2,146292	1,961055	-0,281165	-0,645517	-2,905398	-1,061876	-14,374065	12,157803	12,629953	0,063319	0,037603	-0,056794	5,098125	-3,009500	-0,281165	0,063319	0,037603	-0,056794	5,098125	-3,009500	-0,281165
09:35:46,21	0,491940	3,296948	-0,068962	-0,420994	0,203001	-0,244987	0,055080	0,039052	-0,054864	2,071152	1,508218	-0,246148	-0,641386	-2,905269	-1,061881	-14,385185	12,197673	12,622391	0,055080	0,039052	-0,054864	5,136764	-2,815600	-0,246148	0,055080	0,039052	-0,054864	5,136764	-2,815600	-0,246148
09:35:46,26	0,491940	3,296948	-0,068962	-0,420994	0,203001	-0,244987	0,052903	0,035539	-0,054870	2,282801	1,365427	-0,253710	-0,651339	-2,906832	-1,063052	-14,352125	12,174491	12,605533	0,052903	0,035539	-0,054870	5,072635	-2,787463	-0,253710	0,052903	0,035539	-0,054870	5,072635	-2,787463	-0,253710
09:35:46,31	0,491940	3,296948	-0,068962	-0,420994	0,203001	-0,244987	0,059234	0,043377	-0,056041	1,871693	1,734835	-0,270568	-0,641921	-2,904224	-1,062252	-14,357845	12,206744	12,637224	0,059234	0,043377	-0,056041	5,276789	-2,915000	-0,270568	0,059234	0,043377	-0,056041	5,276789	-2,915000	-0,270568
09:35:46,36	0,491940	3,296948	-0,068962	-0,420994	0,203001	-0,244987	0,052266	0,036525	-0,055240	2,253062	1,351422	-0,238877	-0,646622	-2,911608	-1,061876	-14,356762	12,143896	12,584612	0,052266	0,036525	-0,055240	5,120287	-2,751430	-0,238877	0,052266	0,036525	-0,055240	5,120287	-2,751430	-0,238877
09:35:46,41	0,491940	3,296948	-0,068962	-0,420994	0,203001	-0,244987	0,061011	0,036904	-0,054865	2,179474	1,838533	-0,291489	-0,642499	-2,905497	-1,063042	-14,346367	12,173708	12,607169	0,061011	0,036904	-0,054865	5,076441	-2,950815	-0,291489	0,061011	0,036904	-0,054865	5,076441	-2,950815	-0,291489
09:35:46,46	0,491940	3,296948	-0,068962	-0,420994	0,203001	-0,244987	0,053657	0,036389	-0,056030	2,237284	1,450239	-0,268933	-0,646735	-2,907677	-1,062176	-14,359265	12,231917	12,599104	0,057664	0,038968	-0,055164	5,206104	-2,908293	-0,276997	0,057664	0,038968	-0,055164	5,206104	-2,908293	-0,276997
09:35:46,51	0,491940	3,296948	-0,068962	-0,420994	0,203001	-0,244987	0,057664	0,038968	-0,055164	2,147140	1,618302	-0,276997	-0,648543	-2,905481	-1,061535	-14,431203	12,203444	12,607034	0,057664	0,038968	-0,055164	5,206104	-2,908293	-0,276997	0,057664	0,038968	-0,055164	5,206104	-2,908293	-0,276997
09:35:46,56	0,491940	3,296948	-0,068962	-0,420994	0,203001	-0,244987	0,056665	0,041631	-0,054523	1,948015	1,518307	-0,269067	-0,646133	-2,904700	-1,062671	-14,399509	12,202552	12,627284	0,056665	0,041631	-0,054523	5,216058	-2,929892	-0,269067	0,056665	0,041631	-0,054523	5,216058	-2,929892	-0,269067
09:35:46,61	0,491940	3,296948	-0,068962	-0,420994	0,203001	-0,244987	0,054784	0,039935	-0,055660	2,051288	1,448417	-0,248817	-0,647779	-2,910529	-1,062669	-14,363496	12,200979	12,577262	0,054784	0,039935	-0,055660	5,186184	-2,852165	-0,248817	0,054784	0,039935	-0,055660	5,186184	-2,852165	-0,248817
09:35:46,66	0,491940	3,296948	-0,068962	-0,420994	0,203001	-0,244987	0,060655	0,038446	-0,055658	2,145380	1,785649	-0,298840	-0,645567	-2,906853	-1,061499	-14,397558	12,141673	12,619534	0,060655	0,038446	-0,055658	5,163360	-2,975755	-0,298840	0,060655	0,038446	-0,055658	5,163360	-2,975755	-0,298840
09:35:46,71	0,491940	3,296948	-0,068962	-0,420994	0,203001	-0,244987	0,058068	0,043521	-0,055671	1,835978	1,624144	-0,255408	-0,644563	-2,903958	-1,062314	-14,342174	12,175906	12,636503	0,058068	0,043521	-0,055671	5,252388	-2,934190	-0,255408	0,058068	0,043521	-0,055671	5,252388	-2,934190	-0,255408
09:35:46,76	0,491940	3,296948	-0,068962	-0,420994	0,203001	-0,244987	0,058068	0,043521	-0,055671	1,835978	1,624144	-0,255408	-0,642524	-2,902739	-1,065016	-14,350842	12,176707	12,584691	0,058068	0,043521	-0,055671	5,252388	-2,934190	-0,255408	0,058068	0,043521	-0,055671	5,252388	-2,934190	-0,255408
09:35:46,81	0,491940	3,296948	-0,068962	-0,420994	0,203001	-0,244987	0,051281	0,037790	-0,058005	2,164802	1,321315	-0,291410	-0,645410	-2,908892	-1,063791	-14,350805	12,219562	12,632358	0,051281	0,037790	-0,058005	5,131282	-2,704259	-0,291410	0,051281	0,037790	-0,058005	5,131282	-2,704259	-0,291410
09:35:46,86	0,491940	3,296948	-0,068962	-0,420994	0,203001	-0,244987	0,056184	0,036274	-0,056031	2,226113	1,599589	-0,284837	-0,643663	-2,907742	-1,063042	-14,339361	12,149900	12,591265	0,056184	0,036274	-0,056031	5,073657	-2,810828	-0,284837	0,056184	0,036274	-0,056031	5,073657	-2,810828	-0,284837
09:35:46,91	0,491940	3,296948	-0,068962	-0,420994	0,203001	-0,244987	0,056184	0,036274	-0,056031	2,226113	1,599589	-0,284837	-0,647338	-2,907541	-1,065798	-14,406625	12,172184	12,593742	0,056184	0,036274	-0,056031	5,073657	-2,810828	-0,284837	0,056184	0,036274	-0,056031	5,073657	-2,810828	-0,284837
09:35:46,96	0,491940	3,296948	-0,068962	-0,420994	0,203001	-0,244987	0,057847	0,039557	-0,058787	2,041063	1,616689	-0,282360	-0,643623	-2,913290	-1,065353	-14,348085	12,198806	12,593510	0,057847	0,039557	-0,058787	5,146323	-2,924301	-0,282360	0,057847	0,039557	-0,058787	5,146323	-2,924301	-0,282360
09:35:47,01	0,491940	3,296948	-0,068962	-0,420994	0,203001	-0,244987	0,060969	0,033466	-0,058341	2,410135	1,816409	-0,282591	-0,644884	-2,907488	-1,062671	-14,372384	12,187627	12,592413	0,060969	0,033466	-0,058341	5,037228	-2,969642	-0,282591	0,060969	0,033466	-0,058341	5,037228	-2,969642	-0,282591
09:35:47,06	0,491940	3,296948	-0,068962	-0,420994	0,203001	-0,244987	0,056574	0,037458	-0,055659	2,180707	1,572436	-0,283688	-0,646630	-2,906441	-1,062283	-14,338732	12,120877	12,579856	0,056574	0,037458	-0,055659	5,121193	-2,868640	-0,283688	0,056574	0,037458	-0,055659	5,121193	-2,868640	-0,283688
09:35:47,11	0,491940	3,296948	-0,068962	-0,420994	0,203001	-0,244987	0,056541	0,039495	-0,055271	2,033841	1,633206	-0,296245	-0,646160	-2,901444	-1,065040	-14,395892	12,182790	12,594618	0,056541	0,039495	-0,055271	5,134171	-2,805230	-0,296245	0,056541	0,039495	-0,055271	5,134171	-2,805230	-0,296245
09:35:47,16	0,491940	3,296948	-0,068962	-0,420994	0,203001	-0,244987	0,051978	0,041586	-0,058029	1,950111	1,315481	-0,281483	-0,645494	-2,909639	-1,066545	-14,353540	12,109190	12,586794	0,051978	0,041586	-0,058029	5,214641	-2,764774	-0,281483	0,051978	0,041586	-0,058029	5,214641	-2,764774	-0,281483
09:35:47,21	0,491940	3,296948	-0,068962	-0,420994	0,203001	-0,244987	0,058742	0,036911	-0,059533	2,150643	1,740697	-0,289307	-0,651370	-2,905356	-1,064585	-14,356982	12,180920	12,645697	0,058742	0,036911	-0,059533	5,048191	-2,870547	-0,289307	0,058742	0,036911	-0,059533	5,048191	-2,870547	-0,289307
09:35:47,26	0,491940	3,296948	-0,068962	-0,420994	0,203001	-0,244987	0,057971	0,044142	-0,057574	1,835072	1,661742	-0,230404	-0,644264	-2,910176	-1,064976	-14,367997	12,214288	12,608869	0,057971	0,044142	-0,057574	5,300191	-2,888953	-0,230404	0,057971	0,044142	-0,057574	5,300191	-2,888953	-0,230404
09:35:47,31	0,491940	3,296948	-0,068962	-0,420994	0,203001	-0,244987	0,058592	0,035577	-0,057965	2,303799	1,667838	-0,267232	-0,647210	-2,908983	-1,064986	-14,350795	12,169026	12,597226	0,058592	0,035577	-0,057965	5,096630	-2,931647	-0,267232	0,058592	0,035577	-0,057965	5,096630	-2,931647	-0,267232
09:35:47,36	0,491940	3,296948	-0,068962	-0,420994	0,203001	-0,244987	0,059032	0,038726	-0,057975	2,109484	1,728237	-0,278876	-0,644929	-2,903372	-1,065374	-14,370885	12,184153	12,638141	0,059032	0,038726	-0,057975	5,149466	-2,905773	-0,278876	0,059032	0,038726	-0,057975	5,149466	-2,905773	-0,278876
09:35:47,41	0,491940	3,296948	-0,068962	-0,420994	0,203001	-0,244987	0,053032	0,039556	-0,058363	2,069350	1,391273	-0,237960	-0,646116	-2,905090	-1,064259	-14,378186	12,150535	12,568168	0,053032	0,039556	-0,058363	5,174531	-2,771735	-0,237960	0,053032	0,039556	-0,058363	5,174531	-2,771735	-0,237960
09:35:47,46	0,491940	3,296948	-0,068962	-0,420994	0,203001	-0,244987	0,055113	0,039725	-0,057247	2,027823	1,509981	-0,307933	-0,650177	-2,909346	-1,065779	-14,363726	12,175738	12,587799	0,055113	0,039725	-0,057247	5,146232	-2,816399	-0,307933	0,055113	0,039725	-0,057247	5,146232	-2,816399	-0,307933
09:35:47,51	0,491940	3,296948	-0,068962	-0,420994	0,203001	-0,244987	0,060829	0,041114	-0,058768	1,984647	1,807141	-0,288302	-0,642513	-2,901305	-1,064976	-14,338867	12,186439	12,638367	0,060829	0,041114	-0,058768	5,212099	-2,967956	-0,288302	0,060829	0,041114	-0,058768	5,212099	-2,967956	-0,288302
09:35:47,56	0,491940	3,296948	-0,068962	-0,420994	0,203001	-0,244987	0,050034	0,038497	-0,057965	2,142435	1,261969	-0,237734	-0,644872	-2,909131	-1,066525	-14,369004	12,213612	12,624385	0,050034	0,038497	-0,057965	5,164443	-2,665706	-0,237734	0,050034	0,038497	-0,057965	5,164443	-2,665706	-0,237734
09:35:47,61	0,491940	3,296948	-0,068962	-0,420994	0,203001	-0,244987	0,057991	0,036627	-0,059514	2,248143	1,636035	-0,251716	-0,649037	-2,906183	-1,064128	-14,366176	12,152510	12,603700	0,057991	0,036627	-0,059514	5,123349	-2,916246	-0,251716	0,057991	0,036627	-0,059514	5,123349	-2,916246	-0,251716
09:35:47,66	0,491940	3,296948	-0,068962	-0,420994	0,203001	-0,244987	0,057520	0,041708	-0,057117	1,932420	1,644556	-0,272401	-0,650802	-2,905691	-1,064607	-14,369775	12,178263	12,621579	0,057520	0,041708	-0,057117	5,206499	-2,870770	-0,272401	0,057520	0,041708	-0,057117	5,206499	-2,870770	-0,272401
09:35:47,71	0,491940	3,296948	-0,068962	-0,420994	0,203001	-0,244987	0,057977	0,043482	-0,057596	1,860653	1,652310	-0,254522	-0,641904	-2,909652	-1,064965	-14,354185	12,184234	12,613088	0,057977	0,043482	-0,057596	5,274024	-2,898865	-0,254522	0,057977	0,043482	-0,057596	5,274024	-2,898865	-0,254522
09:35:47,76	0,491940	3,296948	-0,068962	-0,420994	0,203001	-0,244987	0,056958	0,033797	-0,057954	2,377274	1,609844	-0,263013	-0,651370	-2,907974	-1,067333	-14,363225	12,177676	12,598489	0,060238	0,042833	-0,060322	5,259568	-2,952824	-0,277612	0,060238	0,042833	-0,060322	5,259568	-2,952824	-0,277612
09:35:47,81	0,491940	3,296948	-0,068962	-0,420994	0,203001	-0,244987	0,060238	0,042833	-0,060322	1,897216	1,775863	-0,277612	-0,649045	-2,905908	-1,065790	-14,376496	12,180013	12,598470	0,060238	0,042833	-0,060322	5,259568	-2,952824	-0,277612	0,060238	0,042833	-0,060322	5,259568	-2,952824	-0,277612
09:35:47,86	0,491940	3,296948	-0,068962	-0,420994	0,203001	-0,244987	0,057286	0,041853	-0,058779	1,943551	1,609705	-0,277631	-0,643661	-2,902804	-1,067301	-14,317260	12,162531	12,628682	0,057286	0,041853	-0,058779	5,228992	-2,887261	-0,277631	0,057286	0,041853	-0,058779	5,228992	-2,887261	-0,277631
09:35:47,91	0,491940	3,296948	-0,068962	-0,420994	0,203001	-0,244987	0,051906	0,038742	-0,060290	2,119772	1,389979	-0,247419	-0,644359	-2,908538	-1,068486	-14,377302	12,145999	12,609139	0,051906	0,038742	-0,060290	5,161045	-2,684647	-0,247419	0,051906	0,038742	-0,060290	5,161045	-2,684647	-0,247419
09:35:47,96	0,491940	3,296948	-0,068962	-0,420994	0,203001	-0,244987	0,057221	0,036479	-0,061474	2,193114	1,622599	-0,266962	-0,651984	-2,908435	-1,069284	-14,365235	12,154331	12,589084	0,057221	0,036479	-0,061474	5,056735	-2,869212	-0,266962	0,057221	0,036479	-0,061474	5,056735	-2,869212	-0,266962
09:35:48,01	0,491940	3,296948	-0,068962	-0,420994	0,203001	-0,244987	0,060944	0,043134	-0,062272	1,860327	1,822508	-0,287017	-0,642558	-2,908130	-1,065754	-14,369815	12,160838	12,617937	0,060944	0,043134	-0,062272	5,246329	-2,961603	-0,287017	0,060944	0,043134	-0,062272	5,246329	-2,961603	-0,287017
09:35:48,06	0,491940	3,296948	-0,068962	-0,420994	0,203001	-0,244987	0,055967	0,035123	-0,058742	2,280222	1,556479	-0,258164	-0,643794	-2,902060	-1,066564	-14,381863	12,169008	12,619503	0,055967	0,035123	-0,058742	5,037394	-2,836929	-0,258164	0,055967	0,035123	-0,058742	5,037394	-2,836929	-0,258164
09:35:48,11	0,491940	3,296948	-0,068962	-0,420994	0,203001	-0,244987	0,051328	0,039229	-0,059553	2,067792	1,300734	-0,256599	-0,645926	-2,905453	-1,064580	-14,300901	12,195982	12,607765	0,051328	0,039229	-0,059553	5,147240	-2,728515	-0,256599	0,051328	0,039229	-0,059553	5,147240	-2,728515	-0,256599
09:35:48,16	0,491940	3,296948	-0,068962	-0,420994	0,203001	-0,244987	0,055333	0,039379	-0,057569	2,123824	1,565607	-0,268336	-0,644277	-2,907784	-1,066541	-14,351209	12,171927	12,598954	0,055333	0,039379	-0,057569	5,215060	-2,778012	-0,268336	0,055333	0,039379	-0,057569	5,215060	-2,778012	-0,268336
09:35:48,21	0,491940	3,296948	-0,068962	-0,420994	0,203001	-0,244987	0,056527	0,036785	-0,059530	2,212693	1,596152	-0,277147	-0,646161	-2,907008	-1,065403	-14,398430	12,150669	12,597855	0,056527	0,036785	-0,059530	5,100349	-2,841191	-0,277147	0,056527	0,036785	-0,059530	5,100349	-2,841191	-0,277147
09:35:48,26	0,491940	3,296948	-0,068962	-0,420994	0,203001	-0,244987	0,056797	0,038805	-0,058392	2,065667	1,579922	-0,278246	-0,648955	-2,904210	-1,066560	-14,317504	12,144171	12,582916	0,056797	0,038805	-0,058392	5,111841	-2,878611	-0,278246	0,056797	0,038805	-0,058392	5,111841	-2,878611	-0,278246
09:35:48,31	0,491940	3,296948	-0,068962	-0,420994	0,203001	-0,244987	0,055770	0,042623	-0,059548	1,901933	1,599892	-0,293185	-0,646177	-2,902138	-1,067325	-14,387899	12,163393	12,648495	0,055770	0,042623	-0,059548	5,247870	-2,778083	-0,293185	0,055770	0,042623	-0,059548	5,247870	-2,778083	-0,293185
09:35:48,36	0,491940	3,296948	-0,068962	-0,420994	0,203001	-0,244987	0,052587	0,041254	-0,060314	1,954581	1,363794	-0,227606	-0,647247	-2,909543	-1,070029	-14,353577	12,155970	12,609505	0,052587	0,041254	-0,060314	5,193036	-2,764305	-0,227606	0,052587	0,041254	-0,060314	5,193036	-2,764305	-0,227606
09:35:48,41	0,491940	3,296948	-0,068962	-0,420994	0,203001	-0,244987	0,059535	0,038477	-0,063018	2,109705	1,758536	-0,266596	-0,641865	-2,903424	-1,068883	-14,320329	12,199936	12,587487	0,059535	0,038477	-0,063018	5,130185	-2,914997	-0,266596	0,059535	0,038477	-0,063018	5,130185	-2,914997	-0,266596
09:35:48,46	0,491940	3,296948	-0,068962	-0,420994	0,203001	-0,244987	0,051545	0,036876	-0,061872	2,247666	1,349836	-0,288614	-0,647834	-2,908852	-1,067687	-14,344488	12,129464	12,621674	0,051545	0,036876	-0,061872	5,142453	-2,696436	-0,288614	0,051545	0,036876	-0,061872	5,142453	-2,696436	-0,288614
09:35:48,51	0,491940	3,296948	-0,068962	-0,420994	0,203001	-0,244987	0,059230	0,039332	-0,060676	2,046876	1,763782	-0,254427	-0,643102	-2,899496	-1,067333	-14,336384	12,198608	12,616106	0,059230	0,039332	-0,060676	5,134410	-2,885781	-0,254427	0,059230	0,039332	-0,060676	5,134410	-2,885781	-0,254427
09:35:48,56	0,491940	3,296948	-0,068962	-0,420994	0,203001	-0,244987	0,048761	0,039912	-0,060322	2,080650	1,191849	-0,259995	-0,642505	-2,908553	-1,066914	-14,354964	12,190007	12,614526	0,048761	0,039912	-0,060322	5,213711	-2,635911	-0,259995	0,048761	0,039912	-0,060322	5,213711	-2,635911	-0,259995
09:35:48,61	0,491940	3,296948	-0,068962	-0,420994	0,203001	-0,244987	0,056307	0,034867	-0,059903	2,326257	1,572441	-0,261575	-0,646773	-2,907325	-1,070824	-14,388732	12,127268	12,619532	0,056307	0,034867	-0,059903	5,063278	-2,847664	-0,261575	0,056307	0,034867	-0,059903	5,063278	-2,847664	-0,261575
09:35:48,66	0,491940	3,296948	-0,068962	-0,420994	0,203001	-0,244987	0,057377	0,039176	-0,063812	2,030928	1,630219	-0,256569	-0,643644	-2,909076	-1,068449	-14,311628	12,123907	12,612623	0,057377	0,039176	-0,063812	5,106271	-2,873901	-0,256569	0,057377	0,039176	-0,063812	5,106271	-2,873901	-0,256569
09:35:48,71	0,491940	3,296948	-0,068962	-0,420994	0,203001	-0,244987	0,057329	0,035591	-0,061438	2,253018	1,696151	-0,263478	-0,648492	-2,904763	-1,066954	-14,388459	12,187035	12,614327	0,057329	0,035591	-0,061438	5,046896	-2,804161	-0,263478	0,057329	0,035591	-0,061438	5,046896	-2,804161	-0,263478
09:35:48,76	0,491940	3,296948	-0,068962	-0,420994	0,203001	-0,244987	0,056018	0,041946	-0,059943	1,938809	1,529895	-0,261774	-0,651366	-2,909530	-1,066944	-14,358770	12,151809	12,587458	0,056018	0,041946	-0,059943	5,231560	-2,867530	-0,261774	0,056018	0,041946	-0,059943	5,231560	-2,867530	-0,261774
09:35:48,81	0,491940	3,296948	-0,068962	-0,420994	0,203001	-0,244987	0,061584	0,042052	-0,059933	1,917642	1,862627	-0,288643	-0,651418	-2,906752	-1,066573	-14,380189	12,164654	12,593112	0,061584	0,042052	-0,059933	5,218703	-2,971692	-0,288643	0,061584	0,042052	-0,059933	5,218703	-2,971692	-0,288643
09:35:48,86	0,491940	3,296948	-0,068962	-0,420994	0,203001	-0,244987	0,059204	0,043486	-0,059562	1,843496	1,713904	-0,282989	-0,645479	-2,904744	-1,069664	-14,360393	12,209403	12,607237	0,059204	0,043486	-0,059562	5,257114	-2,933598	-0,282989	0,059204	0,043486	-0,059562	5,257114	-2,933598	-0,282989
09:35:48,91	0,491940	3,296948	-0,068962	-0,420994	0,203001	-0,244987	0,054495	0,039346	-0,062652	2,107401	1,463819	-0,268864	-0,647452	-2,909525	-1,069431	-14,303634	12,125647	12,599145	0,054495	0,039346	-0,062652	5,196071	-2,814048	-0,268864	0,054495	0,039346	-0,062652	5,196071	-2,814048	-0,268864
09:35:48,96	0,491940	3,296948	-0,068962	-0,420994	0,203001	-0,244987	0,059623	0,038664	-0,062420	2,098697	1,821485	-0,276956	-0,641461	-2,902621	-1,068519	-14,390178	12,161637	12,601481	0,059623	0,038664	-0,062420	5,133849	-2,858894	-0,276956	0,059623	0,038664	-0,062420	5,133849	-2,858894	-0,276956
09:35:49,01	0,491940	3,296948	-0,068962	-0,420994	0,203001	-0,244987	0,050647	0,036928	-0,061508	2,176894	1,261827	-0,274620	-0,649523	-2,906005	-1,069144	-14,365862	12,189714	12,611921	0,050647	0,036928	-0,061508	5,075727	-2,713995	-0,274620	0,050647	0,036928	-0,061508	5,075727	-2,713995	-0,274620
09:35:49,06	0,491940	3,296948	-0,068962	-0,420994	0,203001	-0,244987	0,057609	0,042218	-0,062133	1,938284	1,630854	-0,264180	-0,648997	-2,905400	-1,070066	-14,334432	12,144138	12,575348	0,057609	0,042218	-0,062133	5,252386	-2,891459	-0,264180	0,057609	0,042218	-0,062133	5,252386	-2,891459	-0,264180
09:35:49,11	0,491940	3,296948	-0,068962	-0,420994	0,203001	-0,244987	0,056822	0,042064	-0,063055	1,922507	1,639956	-0,300753	-0,642537	-2,903136	-1,069282	-14,352997	12,189609	12,597351	0,056822	0,042064	-0,063055	5,224565	-2,820606	-0,300753	0,056822	0,042064	-0,063055	5,224565	-2,820606	-0,300753
09:35:49,16	0,491940	3,296948	-0,068962	-0,420994	0,203001	-0,244987	0,051632	0,037603	-0,062271	2,184610	1,331227	-0,278750	-0,649616	-2,909555	-1,070048	-14,364897	12,166518	12,595025	0,051632	0,037603	-0,062271	5,136428	-2,721866	-0,278750	0,051632	0,037603	-0,062271	5,136428	-2,721866	-0,278750
09:35:49,21	0,491940	3,296948	-0,068962	-0,420994	0,203001	-0,244987	0,060730	0,040523	-0,063037	2,006808	1,805581	-0,281076	-0,650206	-2,907453	-1,069680	-14,355060	12,143069	12,574778	0,060730	0,040523	-0,063037	5,187869	-2,961733	-0,281076	0,060730	0,040523	-0,063037	5,187869	-2,961733	-0,281076
09:35:49,26	0,491940	3,296948	-0,068962	-0,420994	0,203001	-0,244987	0,059205	0,042086	-0,062669	1,910162	1,746528	-0,301323	-0,649609	-2,901325	-1,066973	-14,361485	12,211541	12,595783	0,059205	0,042086	-0,062669	5,213889	-2,901079	-0,301323	0,059205	0,042086	-0,062669	5,213889	-2,901079	-0,301323
09:35:49,31	0,491940	3,296948	-0,068962	-0,420994	0,203001	-0,244987	0,053599	0,044632	-0,059961	1,833849	1,415224	-0,280319	-0,646171	-2,901240	-1,069290	-14,389643	12,185956	12,626340	0,053599	0,044632	-0,059961	5,337448	-2,792325	-0,280319	0,053599	0,044632	-0,059961	5,337448	-2,792325	-0,280319
09:35:49,36	0,491940	3,296948	-0,068962	-0,420994	0,203001	-0,244987	0,051807	0,041698	-0,062279	1,950186	1,310443	-0,249761	-0,646722	-2,908053	-1,072354	-14,358077	12,114298	12,629324	0,051807	0,041698	-0,062279	5,223458	-2,756427	-0,249761	0,051807	0,041698	-0,062279	5,223458	-2,756427	-0,249761
09:35:49,41	0,491940	3,296948	-0,068962	-0,420994	0,203001	-0,244987	0,057983	0,038768	-0,065342	2,056264	1,694730	-0,246777	-0,641971	-2,903390	-1,072385	-14,354309	12,180422	12,603864	0,057983	0,038768	-0,065342	5,099542	-2,856908	-0,246777	0,057983	0,038768	-0,065342	5,099542	-2,856908	-0,246777
09:35:49,46	0,491940	3,296948	-0,068962	-0,420994	0,203001	-0,244987	0,051569	0,036985	-0,065374	2,208118	1,331419	-0,272237	-0,643669	-2,901243	-1,067315	-14,327314	12,191630	12,625112	0,051569	0,036985	-0,065374	5,111447	-2,716745	-0,272237	0,051569	0,036985	-0,065374	5,111447	-2,716745	-0,272237
09:35:49,51	0,491940	3,296948	-0,068962	-0,420994	0,203001	-0,244987	0,050559	0,039529	-0,060304	2,099035	1,296650	-0,250989	-0,650274	-2,902697	-1,070846	-14,367557	12,142833	12,610218	0,050559	0,039529	-0,060304	5,202066	-2,672193	-0,250989	0,050559	0,039529	-0,060304	5,202066	-2,672193	-0,250989
09:35:49,56	0,491940	3,296948	-0,068962	-0,420994	0,203001	-0,244987	0,053064	0,036258	-0,064057	2,249863	1,447481	-0,274978	-0,642089	-2,905049	-1,071068	-14,319178	12,164656	12,601123	0,053064	0,036258	-0,064057	5,096078	-2,718062	-0,274978	0,053064	0,036258	-0,064057	5,096078	-2,718062	-0,274978
09:35:49,61	0,491940	3,296948	-0,068962	-0,420994	0,203001	-0,244987	0,053064	0,036258	-0,064057	2,249863	1,447481	-0,274978	-0,643683	-2,908796	-1,069639	-14,338893	12,153039	12,600060	0,053064	0,036258	-0,064057	5,096078	-2,718062	-0,274978	0,053064	0,036258	-0,064057	5,096078	-2,718062	-0,274978
09:35:49,66	0,491940	3,296948	-0,068962	-0,420994	0,203001	-0,244987	0,057106	0,035765	-0,062627	2,255550	1,646391	-0,276041	-0,649086	-2,904951	-1,072022	-14,383818	12,186271	12,592982	0,057106	0,035765	-0,062627	5,063112	-2,836436	-0,276041	0,057106	0,035765	-0,062627	5,063112	-2,836436	-0,276041
09:35:49,71	0,491940	3,296948	-0,068962	-0,420994	0,203001	-0,244987	0,056478	0,042366	-0,065010	1,918606	1,558204	-0,283119	-0,642051	-2,903053	-1,072005	-14,375161	12,135024	12,607274	0,056478	0,042366	-0,065010	5,244360	-2,875311	-0,283119	0,056478	0,042366	-0,065010	5,244360	-2,875311	-0,283119
09:35:49,76	0,491940	3,296948	-0,068962	-0,420994	0,203001	-0,244987	0,051317	0,037223	-0,064994	2,145992	1,322936	-0,268827	-0,641294	-2,904036	-1,068487	-14,317232	12,161669	12,590841	0,051317	0,037223	-0,064994	5,068016	-2,705416	-0,268827	0,051317	0,037223	-0,064994	5,068016	-2,705416	-0,268827
09:35:49,81	0,491940	3,296948	-0,068962	-0,420994	0,203001	-0,244987	0,051789	0,036076	-0,061476	2,257705	1,384361	-0,285260	-0,648564	-2,908512	-1,070754	-14,362928	12,139455	12,607016	0,051789	0,036076	-0,061476	5,089646	-2,681098	-0,285260	0,051789	0,036076	-0,061476	5,089646	-2,681098	-0,285260
09:35:49,86	0,491940	3,296948	-0,068962	-0,420994	0,203001	-0,244987	0,059301	0,040134	-0,063743	2,004606	1,746499	-0,269085	-0,649132	-2,904641	-1,069682	-14,393438	12,147430	12,609832	0,059301	0,040134	-0,063743	5,155095	-2,908622	-0,269085	0,059301	0,040134	-0,063743	5,155095	-2,908622	-0,269085
09:35:49,91	0,491940	3,296948	-0,068962	-0,420994	0,203001	-0,244987	0,056233	0,042562	-0,062671	1,870008	1,556532	-0,266269	-0,644533	-2,904732	-1,068006	-14,331829	12,197346	12,596023	0,056233	0,042562	-0,062671	5,211086	-2,857719	-0,266269	0,056233	0,042562	-0,062671	5,211086	-2,857719	-0,266269
09:35:49,96	0,491940	3,296948	-0,068962	-0,420994	0,203001	-0,244987	0,054012	0,038534	-0,060994	2,153495	1,469452	-0,280078	-0,646078	-2,909062	-1,071574	-14,339955	12,118188	12,614214	0,054012	0,038534	-0,060994	5,178378	-2,770474	-0,280078	0,054012	0,038534	-0,060994	5,178378	-2,770474	-0,280078
09:35:50,01	0,491940	3,296948	-0,068962	-0,420994	0,203001	-0,244987	0,058534	0,037706	-0,064563	2,123894	1,737146	-0,261887	-0,643055	-2,899867	-1,072363	-14,310137	12,214718	12,629056	0,058534	0,037706	-0,064563	5,083841	-2,857769	-0,261887	0,058534	0,037706	-0,064563	5,083841	-2,857769	-0,261887
09:35:50,06	0,491940	3,296948	-0,068962	-0,420994	0,203001	-0,244987	0,049059	0,039686	-0,065352	2,119457	1,222027	-0,247045	-0,647349	-2,903459	-1,071234	-14,382582	12,155610	12,611410	0,049059	0,039686	-0,065352	5,234809	-2,629136	-0,247045	0,049059	0,039686	-0,065352	5,234809	-2,629136	-0,247045
09:35:50,11	0,491940	3,296948	-0,068962	-0,420994	0,203001	-0,244987	0,054317	0,041608	-0,064222	1,932096	1,462261	-0,264691	-0,644079	-2,904026	-1,069790	-14,333271	12,168032	12,596368	0,054317	0,041608	-0,064222	5,198333	-2,801659	-0,264691	0,054317	0,041608	-0,064222	5,198333	-2,801659	-0,264691
09:35:50,16	0,491940	3,296948	-0,068962	-0,420994	0,203001	-0,244987	0,053173	0,038493	-0,062779	2,129498	1,439269	-0,279733	-0,646703	-2,905983	-1,071605	-14,354265	12,130369	12,600584	0,053173	0,038493	-0,062779	5,151194	-2,734850	-0,279733	0,053173	0,038493	-0,062779	5,151194	-2,734850	-0,279733
09:35:50,21	0,491940	3,296948	-0,068962	-0,420994	0,203001	-0,244987	0,056180	0,039787	-0,064594	2,019116	1,596255	-0,275518	-0,649657	-2,903619	-1,072789	-14,354840	12,143406	12,596722	0,056180	0,039787	-0,064594	5,142361	-2,813871	-0,275518	0,056180	0,039787	-0,064594	5,142361	-2,813871	-0,275518
09:35:50,26	0,491940	3,296948	-0,068962	-0,420994	0,203001	-0,244987	0,055610	0,043527	-0,065778	1,835634	1,559612	-0,279379	-0,646111	-2,899882	-1,072026	-14,355119	12,182495	12,593835	0,055610	0,043527	-0,065778	5,252476	-2,805790	-0,279379	0,055610	0,043527	-0,065778	5,252476	-2,805790	-0,279379
09:35:50,31	0,491940	3,296948	-0,068962	-0,420994	0,203001	-0,244987	0,050600	0,042324	-0,065014	1,931871	1,279320	-0,282266	-0,649627	-2,906110	-1,071983	-14,355056	12,169553	12,620933	0,050600	0,042324	-0,065014	5,254325	-2,692818	-0,282266	0,050600	0,042324	-0,065014	5,254325	-2,692818	-0,282266
09:35:50,36	0,491940	3,296948	-0,068962	-0,420994	0,203001	-0,244987	0,057752	0,042255	-0,064972	1,924282	1,657707	-0,255168	-0,647250	-2,908155	-1,073894	-14,336118	12,142850	12,635689	0,057752	0,042255	-0,064972	5,241321	-2,875799	-0,255168	0,057752	0,042255	-0,064972	5,241321	-2,875799	-0,255168
09:35:50,41	0,491940	3,296948	-0,068962	-0,420994	0,203001	-0,244987	0,058335	0,039174	-0,066883	2,070835	1,717779	-0,240412	-0,645632	-2,904060	-1,071633	-14,419656	12,193131	12,613444	0,058335	0,039174	-0,066883	5,146019	-2,861498	-0,240412	0,058335	0,039174	-0,066883	5,146019	-2,861498	-0,240412
09:35:50,46	0,491940	3,296948	-0,068962	-0,420994	0,203001	-0,244987	0,053979	0,039820	-0,064622	2,039020	1,393800	-0,262658	-0,650792	-2,909514	-1,074295	-14,347919	12,155512	12,625955	0,053979	0,039820	-0,064622	5,164913	-2,843561	-0,262658	0,053979	0,039820	-0,064622	5,164913	-2,843561	-0,262658
09:35:50,51	0,491940	3,296948	-0,068962	-0,420994	0,203001	-0,244987	0,061283	0,041562	-0,067283	1,951746	1,854524	-0,250146	-0,646922	-2,901134	-1,072890	-14,379174	12,154270	12,616392	0,061283	0,041562	-0,067283	5,214355	-2,956172	-0,250146	0,061283	0,041562	-0,067283	5,214355	-2,956172	-0,250146
09:35:50,56	0,491940	3,296948	-0,068962	-0,420994	0,203001	-0,244987	0,052090	0,042401	-0,065879	1,891404	1,350070	-0,259709	-0,643182	-2,910544	-1,071580	-14,369526	12,124528	12,610160	0,052090	0,042401	-0,065879	5,219891	-2,739018	-0,259709	0,052090	0,042401	-0,065879	5,219891	-2,739018	-0,259709
09:35:50,61	0,491940	3,296948	-0,068962	-0,420994	0,203001	-0,244987	0,058369	0,034457	-0,064569	2,283566	1,699801	-0,265941	-0,639122	-2,901067	-1,075101	-14,372176	12,144357	12,629608	0,058369	0,034457	-0,064569	4,988437	-2,882183	-0,265941	0,058369	0,034457	-0,064569	4,988437	-2,882183	-0,265941
09:35:50,66	0,491940	3,296948	-0,068962	-0,420994	0,203001	-0,244987	0,048132	0,035680	-0,068090	2,235840	1,155267	-0,246493	-0,649098	-2,904206	-1,071996	-14,357345	12,108418	12,614535	0,048132	0,035680	-0,068090	5,036683	-2,623111	-0,246493	0,048132	0,035680	-0,068090	5,036683	-2,623111	-0,246493
09:35:50,71	0,491940	3,296948	-0,068962	-0,420994	0,203001	-0,244987	0,055839	0,042749	-0,064985	1,844531	1,586829	-0,261566	-0,643161	-2,906378	-1,073318	-14,353756	12,158342	12,640619	0,055839	0,042749	-0,064985	5,200309	-2,796525	-0,261566	0,055839	0,042749	-0,064985	5,200309	-2,796525	-0,261566
09:35:50,76	0,491940	3,296948	-0,068962	-0,420994	0,203001	-0,244987	0,054751	0,036522	-0,066306	2,213350	1,508420	-0,235482	-0,642618	-2,903288	-1,073551	-14,365031	12,144129	12,613115	0,054751	0,036522	-0,066306	5,080332	-2,789558	-0,235482	0,054751	0,036522	-0,066306	5,080332	-2,789558	-0,235482
09:35:50,81	0,491940	3,296948	-0,068962	-0,420994	0,203001	-0,244987	0,051804	0,037597	-0,066539	2,139522	1,352501	-0,262987	-0,643088	-2,911115	-1,071953	-14,332555	12,140742	12,605613	0,051804	0,037597	-0,066539	5,090863	-2,714111	-0,262987	0,051804	0,037597	-0,066539	5,090863	-2,714111	-0,262987
09:35:50,86	0,491940	3,296948	-0,068962	-0,420994	0,203001	-0,244987	0,058817	0,034089	-0,064942	2,335203	1,747012	-0,270488	-0,641399	-2,901257	-1,071619	-14,350057	12,154968	12,598109	0,058817	0,034089	-0,064942	5,011227	-2,870146	-0,270488	0,058817	0,034089	-0,064942	5,011227	-2,870146	-0,270488
09:35:50,91	0,491940	3,296948	-0,068962	-0,420994	0,203001	-0,244987	0,049436	0,037557	-0,064607	2,158474	1,236896	-0,277992	-0,649032	-2,904059	-1,073173	-14,334087	12,127781	12,586595	0,049436	0,037557	-0,064607	5,106678	-2,643802	-0,277992	0,049436	0,037557	-0,064607	5,106678	-2,643802	-0,277992
09:35:50,96	0,491940	3,296948	-0,068962	-0,420994	0,203001	-0,244987	0,055679	0,042765	-0,066162	1,872079	1,588956	-0,289506	-0,643166	-2,902603	-1,073152	-14,333312	12,111052	12,611493	0,055679	0,042765	-0,066162	5,229140	-2,781818	-0,289506	0,055679	0,042765	-0,066162	5,229140	-2,781818	-0,289506
09:35:51,01	0,491940	3,296948	-0,068962	-0,420994	0,203001	-0,244987	0,051484	0,038414	-0,066141	2,084239	1,379890	-0,264608	-0,649142	-2,906187	-1,072039	-14,417828	12,196069	12,583773	0,051484	0,038414	-0,066141	5,099734	-2,661634	-0,264608	0,051484	0,038414	-0,066141	5,099734	-2,661634	-0,264608
09:35:51,06	0,491940	3,296948	-0,068962	-0,420994	0,203001	-0,244987	0,057576	0,041797	-0,065028	1,939695	1,580965	-0,292328	-0,649177	-2,904806	-1,076687	-14,411743	12,176447	12,610334	0,057576	0,041797	-0,065028	5,220751	-2,938771	-0,292328	0,057576	0,041797	-0,065028	5,220751	-2,938771	-0,292328
09:35:51,11	0,491940	3,296948	-0,068962	-0,420994	0,203001	-0,244987	0,056398	0,042518	-0,069675	1,888231	1,534777	-0,265767	-0,649019	-2,908533	-1,073952	-14,348942	12,150690	12,567913	0,056398	0,042518	-0,069675	5,225919	-2,892466	-0,265767	0,056398	0,042518	-0,069675	5,225919	-2,892466	-0,265767
09:35:51,16	0,491940	3,296948	-0,068962	-0,420994	0,203001	-0,244987	0,059547	0,040517	-0,066941	2,001374	1,765787	-0,308188	-0,643103	-2,905695	-1,073930	-14,324901	12,143595	12,588249	0,059547	0,040517	-0,066941	5,181987	-2,908647	-0,308188	0,059547	0,040517	-0,066941	5,181987	-2,908647	-0,308188
09:35:51,21	0,491940	3,296948	-0,068962	-0,420994	0,203001	-0,244987	0,054131	0,036813	-0,066918	2,199854	1,508513	-0,287852	-0,651480	-2,904554	-1,073591	-14,387447	12,154597	12,582914	0,054131	0,036813	-0,066918	5,089709	-2,740751	-0,287852	0,054131	0,036813	-0,066918	5,089709	-2,740751	-0,287852
09:35:51,26	0,491940	3,296948	-0,068962	-0,420994	0,203001	-0,244987	0,054772	0,035889	-0,066317	2,276328	1,501154	-0,256751	-0,644620	-2,910018	-1,076246	-14,341718	12,116350	12,597745	0,054772	0,035889	-0,066317	5,093613	-2,798474	-0,256751	0,054772	0,035889	-0,066317	5,093613	-2,798474	-0,256751
09:35:51,31	0,491940	3,296948	-0,068962	-0,420994	0,203001	-0,244987	0,054772	0,035889	-0,066317	2,276328	1,501154	-0,256751	-0,646051	-2,903981	-1,074339	-14,328422	12,163169	12,579216	0,054772	0,035889	-0,066317	5,093613	-2,798474	-0,256751	0,054772	0,035889	-0,066317	5,093613	-2,798474	-0,256751
09:35:51,36	0,491940	3,296948	-0,068962	-0,420994	0,203001	-0,244987	0,054120	0,040223	-0,067327	2,037764	1,495136	-0,296885	-0,644850	-2,908431	-1,072738	-14,337633	12,190678	12,617526	0,054120	0,040223	-0,067327	5,195245	-2,753311	-0,296885	0,054120	0,040223	-0,067327	5,195245	-2,753311	-0,296885
09:35:51,41	0,491940	3,296948	-0,068962	-0,420994	0,203001	-0,244987	0,057373	0,036958	-0,065727	2,226758	1,642565	-0,258575	-0,650157	-2,908604	-1,075873	-14,320958	12,139722	12,582771	0,057373	0,036958	-0,065727	5,127943	-2,861248	-0,258575	0,057373	0,036958	-0,065727	5,127943	-2,861248	-0,258575
09:35:51,46	0,491940	3,296948	-0,068962	-0,420994	0,203001	-0,244987	0,060177	0,041468	-0,068861	1,956449	1,828258	-0,293330	-0,640756	-2,905038	-1,072737	-14,321979	12,133076	12,621575	0,060177	0,041468	-0,068861	5,211665	-2,895619	-0,293330	0,060177	0,041468	-0,068861	5,211665	-2,895619	-0,293330
09:35:51,51	0,491940	3,296948	-0,068962	-0,420994	0,203001	-0,244987	0,052389	0,035109	-0,065725	2,280838	1,425711	-0,254526	-0,648447	-2,905719	-1,076251	-14,324805	12,108971	12,611850	0,052389	0,035109	-0,065725	5,036893	-2,686793	-0,254526	0,052389	0,035109	-0,065725	5,036893	-2,686793	-0,254526
09:35:51,56	0,491940	3,296948	-0,068962	-0,420994	0,203001	-0,244987	0,056824	0,041429	-0,069240	1,929926	1,665939	-0,264251	-0,643759	-2,909919	-1,076645	-14,361311	12,143184	12,594368	0,056824	0,041429	-0,069240	5,182076	-2,794717	-0,264251	0,056824	0,041429	-0,069240	5,182076	-2,794717	-0,264251
09:35:51,61	0,491940	3,296948	-0,068962	-0,420994	0,203001	-0,244987	0,058117	0,035270	-0,069634	2,261560	1,684456	-0,281733	-0,646691	-2,904952	-1,077052	-14,344299	12,152852	12,594980	0,058117	0,035270	-0,069634	5,030243	-2,877705	-0,281733	0,058117	0,035270	-0,069634	5,030243	-2,877705	-0,281733
09:35:51,66	0,491940	3,296948	-0,068962	-0,420994	0,203001	-0,244987	0,055282	0,040292	-0,070040	2,017286	1,546927	-0,281121	-0,650897	-2,903466	-1,073584	-14,388264	12,161648	12,597942	0,055282	0,040292	-0,070040	5,180210	-2,792674	-0,281121	0,055282	0,040292	-0,070040	5,180210	-2,792674	-0,281121
09:35:51,71	0,491940	3,296948	-0,068962	-0,420994	0,203001	-0,244987	0,056097	0,044678	-0,066572	1,774863	1,546873	-0,278159	-0,643655	-2,902118	-1,075072	-14,314876	12,214182	12,635144	0,056097	0,044678	-0,066572	5,282067	-2,856764	-0,278159	0,056097	0,044678	-0,066572	5,282067	-2,856764	-0,278159
09:35:51,76	0,491940	3,296948	-0,068962	-0,420994	0,203001	-0,244987	0,051309	0,039079	-0,068061	2,148165	1,335185	-0,240957	-0,650897	-2,904772	-1,075140	-14,388586	12,158422	12,588905	0,051309	0,039079	-0,068061	5,215901	-2,692594	-0,240957	0,051309	0,039079	-0,068061	5,215901	-2,692594	-0,240957
09:35:51,81	0,491940	3,296948	-0,068962	-0,420994	0,203001	-0,244987	0,057229	0,044024	-0,068128	1,805884	1,607030	-0,287196	-0,638416	-2,900718	-1,074717	-14,325187	12,154602	12,595477	0,057229	0,044024	-0,068128	5,261798	-2,885408	-0,287196	0,057229	0,044024	-0,068128	5,261798	-2,885408	-0,287196
09:35:51,86	0,491940	3,296948	-0,068962	-0,420994	0,203001	-0,244987	0,047477	0,035243	-0,067706	2,290931	1,156784	-0,280624	-0,647957	-2,904920	-1,075109	-14,389521	12,164739	12,623500	0,047477	0,035243	-0,067706	5,057470	-2,570186	-0,280624	0,047477	0,035243	-0,067706	5,057470	-2,570186	-0,280624
09:35:51,91	0,491940	3,296948	-0,068962	-0,420994	0,203001	-0,244987	0,055886	0,041404	-0,068098	1,947133	1,533271	-0,252601	-0,641927	-2,908614	-1,076602	-14,333084	12,174165	12,639160	0,055886	0,041404	-0,068098	5,197367	-2,853809	-0,252601	0,055886	0,041404	-0,068098	5,197367	-2,853809	-0,252601
09:35:51,96	0,491940	3,296948	-0,068962	-0,420994	0,203001	-0,244987	0,052354	0,036595	-0,070814	2,181447	1,401359	-0,275698	-0,651423	-2,905580	-1,078220	-14,358546	12,174013	12,605295	0,052354	0,036595	-0,070814	5,054134	-2,708424	-0,275698	0,052354	0,036595	-0,070814	5,054134	-2,708424	-0,275698
09:35:52,01	0,491940	3,296948	-0,068962	-0,420994	0,203001	-0,244987	0,058191	0,044076	-0,071209	1,831743	1,675288	-0,270806	-0,647290	-2,901853	-1,073575	-14,358492	12,184606	12,594384	0,058191	0,044076	-0,071209	5,291677	-2,892687	-0,270806	0,058191	0,044076	-0,071209	5,291677	-2,892687	-0,270806
09:35:52,06	0,491940	3,296948	-0,068962	-0,420994	0,203001	-0,244987	0,052897	0,042360	-0,066563	1,930152	1,394754	-0,281717	-0,651418	-2,905897	-1,076261	-14,348396	12,141668	12,617451	0,052897	0,042360	-0,066563	5,255416	-2,757648	-0,281717	0,052897	0,042360	-0,066563	5,255416	-2,757648	-0,281717
09:35:52,11	0,491940	3,296948	-0,068962	-0,420994	0,203001	-0,244987	0,058464	0,043913	-0,069250	1,817236	1,714433	-0,258650	-0,642454	-2,903180	-1,076751	-14,360666	12,175005	12,619684	0,058464	0,043913	-0,069250	5,264443	-2,874953	-0,258650	0,058464	0,043913	-0,069250	5,264443	-2,874953	-0,258650
09:35:52,16	0,491940	3,296948	-0,068962	-0,420994	0,203001	-0,244987	0,051628	0,037509	-0,069740	2,173022	1,331678	-0,256417	-0,652622	-2,907722	-1,075503	-14,379456	12,173010	12,603299	0,051628	0,037509	-0,069740	5,117452	-2,721099	-0,256417	0,051628	0,037509	-0,069740	5,117452	-2,721099	-0,256417
09:35:52,21	0,491940	3,296948	-0,068962	-0,420994	0,203001	-0,244987	0,060646	0,044043	-0,068492	1,822093	1,785364	-0,272802	-0,643160	-2,910630	-1,079748	-14,359200	12,163203	12,596874	0,060646	0,044043	-0,068492	5,279500	-2,975364	-0,272802	0,060646	0,044043	-0,068492	5,279500	-2,975364	-0,272802
09:35:52,26	0,491940	3,296948	-0,068962	-0,420994	0,203001	-0,244987	0,058433	0,034395	-0,072737	2,325426	1,692711	-0,279228	-0,650819	-2,907172	-1,072006	-14,353812	12,126190	12,585265	0,058433	0,034395	-0,072737	5,025462	-2,894263	-0,279228	0,058433	0,034395	-0,072737	5,025462	-2,894263	-0,279228
09:35:52,31	0,491940	3,296948	-0,068962	-0,420994	0,203001	-0,244987	0,059269	0,042757	-0,064995	1,861260	1,759342	-0,290836	-0,644181	-2,900443	-1,076585	-14,350436	12,159612	12,637262	0,059269	0,042757	-0,064995	5,217685	-2,893237	-0,290836	0,059269	0,042757	-0,064995	5,217685	-2,893237	-0,290836
09:35:52,36	0,491940	3,296948	-0,068962	-0,420994	0,203001	-0,244987	0,055638	0,035988	-0,069218	2,249951	1,560163	-0,242280	-0,643142	-2,907413	-1,076229	-14,344465	12,163171	12,633821	0,055638	0,035988	-0,069218	5,075006	-2,807425	-0,242280	0,055638	0,035988	-0,069218	5,075006	-2,807425	-0,242280
09:35:52,41	0,491940	3,296948	-0,068962	-0,420994	0,203001	-0,244987	0,055638	0,035988	-0,069218	2,249951	1,560163	-0,242280	-0,648523	-2,904056	-1,077034	-14,362894	12,141347	12,638214	0,055638	0,035988	-0,069218	5,075006	-2,807425	-0,242280	0,055638	0,035988	-0,069218	5,075006	-2,807425	-0,242280
09:35:52,46	0,491940	3,296948	-0,068962	-0,420994	0,203001	-0,244987	0,055422	0,042326	-0,070023	1,892235	1,543875	-0,237887	-0,644980	-2,904038	-1,077013	-14,351557	12,125515	12,652728	0,055422	0,042326	-0,070023	5,214860	-2,806746	-0,237887	0,055422	0,042326	-0,070023	5,214860	-2,806746	-0,237887
09:35:52,51	0,491940	3,296948	-0,068962	-0,420994	0,203001	-0,244987	0,053635	0,039267	-0,070001	2,043276	1,468668	-0,223373	-0,644361	-2,901909	-1,078216	-14,353488	12,181040	12,616920	0,053635	0,039267	-0,070001	5,125746	-2,741647	-0,223373	0,053635	0,039267	-0,070001	5,125746	-2,741647	-0,223373
09:35:52,56	0,491940	3,296948	-0,068962	-0,420994	0,203001	-0,244987	0,051481	0,039795	-0,071204	2,062929	1,327266	-0,259181	-0,648564	-2,904155	-1,078216	-14,374580	12,121843	12,623872	0,051481	0,039795	-0,071204	5,186864	-2,714022	-0,259181	0,051481	0,039795	-0,071204	5,186864	-2,714022	-0,259181
09:35:52,61	0,491940	3,296948	-0,068962	-0,420994	0,203001	-0,244987	0,055528	0,042312	-0,071204	1,870262	1,549010	-0,252229	-0,646696	-2,910438	-1,077417	-14,352211	12,130459	12,598597	0,055528	0,042312	-0,071204	5,191739	-2,809919	-0,252229	0,055528	0,042312	-0,071204	5,191739	-2,809919	-0,252229
09:35:52,66	0,491940	3,296948	-0,068962	-0,420994	0,203001	-0,244987	0,060035	0,037554	-0,070406	2,136339	1,798459	-0,277504	-0,646154	-2,904475	-1,076633	-14,365038	12,163264	12,648732	0,060035	0,037554	-0,070406	5,084291	-2,914299	-0,277504	0,060035	0,037554	-0,070406	5,084291	-2,914299	-0,277504
09:35:52,71	0,491940	3,296948	-0,068962	-0,420994	0,203001	-0,244987	0,054600	0,040065	-0,069622	2,027739	1,488305	-0,227369	-0,644984	-2,906083	-1,075479	-14,366393	12,128872	12,622680	0,054600	0,040065	-0,069622	5,172841	-2,797772	-0,227369	0,054600	0,040065	-0,069622	5,172841	-2,797772	-0,227369
09:35:52,76	0,491940	3,296948	-0,068962	-0,420994	0,203001	-0,244987	0,055407	0,038248	-0,068467	2,091774	1,546315	-0,253421	-0,648946	-2,908282	-1,077798	-14,308518	12,166822	12,599475	0,055407	0,038248	-0,068467	5,094222	-2,803148	-0,253421	0,055407	0,038248	-0,068467	5,094222	-2,803148	-0,253421
09:35:52,81	0,491940	3,296948	-0,068962	-0,420994	0,203001	-0,244987	0,059293	0,040580	-0,070786	2,032317	1,779511	-0,276626	-0,646679	-2,904832	-1,075864	-14,343901	12,172383	12,623970	0,059293	0,040580	-0,070786	5,217821	-2,874968	-0,276626	0,059293	0,040580	-0,070786	5,217821	-2,874968	-0,276626
09:35:52,86	0,491940	3,296948	-0,068962	-0,420994	0,203001	-0,244987	0,055171	0,040342	-0,068853	2,031820	1,531769	-0,252132	-0,645523	-2,905000	-1,074311	-14,350166	12,150936	12,622577	0,055171	0,040342	-0,068853	5,198638	-2,799171	-0,252132	0,055171	0,040342	-0,068853	5,198638	-2,799171	-0,252132
09:35:52,91	0,491940	3,296948	-0,068962	-0,420994	0,203001	-0,244987	0,054739	0,039256	-0,067299	2,066568	1,514590	-0,253524	-0,644544	-2,905144	-1,080597	-14,306101	12,188971	12,633371	0,054739	0,039256	-0,067299	5,148161	-2,782419	-0,253524	0,054739	0,039256	-0,067299	5,148161	-2,782419	-0,253524
09:35:52,96	0,491940	3,296948	-0,068962	-0,420994	0,203001	-0,244987	0,054374	0,038337	-0,073586	2,169351	1,514762	-0,242730	-0,648503	-2,907173	-1,081711	-14,360287	12,151066	12,602125	0,054374	0,038337	-0,073586	5,178768	-2,753607	-0,242730	0,054374	0,038337	-0,073586	5,178768	-2,753607	-0,242730
09:35:53,01	0,491940	3,296948	-0,068962	-0,420994	0,203001	-0,244987	0,058110	0,040750	-0,074700	1,983907	1,681064	-0,273976	-0,643111	-2,909307	-1,077383	-14,336219	12,172974	12,634477	0,058110	0,040750	-0,074700	5,182816	-2,880587	-0,273976	0,058110	0,040750	-0,074700	5,182816	-2,880587	-0,273976
09:35:53,06	0,491940	3,296948	-0,068962	-0,420994	0,203001	-0,244987	0,057263	0,035014	-0,070371	2,313194	1,646893	-0,241624	-0,648012	-2,906754	-1,078221	-14,415082	12,168015	12,625480	0,057263	0,035014	-0,070371	5,061815	-2,848243	-0,241624	0,057263	0,035014	-0,070371	5,061815	-2,848243	-0,241624
09:35:53,11	0,491940	3,296948	-0,068962	-0,420994	0,203001	-0,244987	0,057502	0,040535	-0,071210	1,982385	1,593515	-0,250621	-0,650280	-2,903606	-1,077443	-14,366548	12,165423	12,619655	0,057502	0,040535	-0,071210	5,164392	-2,920400	-0,250621	0,057502	0,040535	-0,071210	5,164392	-2,920400	-0,250621
09:35:53,16	0,491940	3,296948	-0,068962	-0,420994	0,203001	-0,244987	0,055910	0,044073	-0,070432	1,820451	1,554051	-0,256447	-0,645542	-2,907249	-1,077807	-14,343261	12,102295	12,608202	0,055910	0,044073	-0,070432	5,280161	-2,834881	-0,256447	0,055910	0,044073	-0,070432	5,280161	-2,834881	-0,256447
09:35:53,21	0,491940	3,296948	-0,068962	-0,420994	0,203001	-0,244987	0,056697	0,038149	-0,070795	2,085481	1,646686	-0,267899	-0,642653	-2,905659	-1,079391	-14,381826	12,153815	12,597413	0,056697	0,038149	-0,070795	5,080143	-2,803995	-0,267899	0,056697	0,038149	-0,070795	5,080143	-2,803995	-0,267899
09:35:53,26	0,491940	3,296948	-0,068962	-0,420994	0,203001	-0,244987	0,053874	0,036442	-0,072379	2,199562	1,440776	-0,278688	-0,648509	-2,905643	-1,076677	-14,358437	12,115410	12,583591	0,053874	0,036442	-0,072379	5,060253	-2,788367	-0,278688	0,053874	0,036442	-0,072379	5,060253	-2,788367	-0,278688
09:35:53,31	0,491940	3,296948	-0,068962	-0,420994	0,203001	-0,244987	0,056788	0,041521	-0,069666	1,913907	1,631755	-0,292510	-0,649750	-2,904919	-1,075904	-14,389198	12,127205	12,603088	0,056788	0,041521	-0,069666	5,173271	-2,826125	-0,292510	0,056788	0,041521	-0,069666	5,173271	-2,826125	-0,292510
09:35:53,36	0,491940	3,296948	-0,068962	-0,420994	0,203001	-0,244987	0,056782	0,042957	-0,068893	1,834025	1,598883	-0,273013	-0,644910	-2,911129	-1,080116	-14,344397	12,148469	12,615477	0,056782	0,042957	-0,068893	5,206182	-2,858492	-0,273013	0,056782	0,042957	-0,068893	5,206182	-2,858492	-0,273013
09:35:53,41	0,491940	3,296948	-0,068962	-0,420994	0,203001	-0,244987	0,059740	0,035661	-0,073105	2,254231	1,780895	-0,260624	-0,648608	-2,907339	-1,079159	-14,372516	12,174356	12,641777	0,059740	0,035661	-0,073105	5,053655	-2,908727	-0,260624	0,059740	0,035661	-0,073105	5,053655	-2,908727	-0,260624
09:35:53,46	0,491940	3,296948	-0,068962	-0,420994	0,203001	-0,244987	0,058307	0,040759	-0,072148	1,997524	1,669064	-0,234324	-0,647240	-2,912486	-1,077404	-14,350463	12,172143	12,604353	0,058307	0,040759	-0,072148	5,197096	-2,908039	-0,234324	0,058307	0,040759	-0,072148	5,197096	-2,908039	-0,234324
09:35:53,51	0,491940	3,296948	-0,068962	-0,420994	0,203001	-0,244987	0,062081	0,037000	-0,070393	2,202073	1,885504	-0,271748	-0,644645	-2,901603	-1,078857	-14,346478	12,183414	12,622964	0,062081	0,037000	-0,070393	5,106607	-2,987837	-0,271748	0,062081	0,037000	-0,070393	5,106607	-2,987837	-0,271748
09:35:53,56	0,491940	3,296948	-0,068962	-0,420994	0,203001	-0,244987	0,051358	0,040194	-0,071846	2,047739	1,325715	-0,253137	-0,643699	-2,902454	-1,078978	-14,310474	12,152427	12,606369	0,051358	0,040194	-0,071846	5,203001	-2,705858	-0,253137	0,051358	0,040194	-0,071846	5,203001	-2,705858	-0,253137
09:35:53,61	0,491940	3,296948	-0,068962	-0,420994	0,203001	-0,244987	0,051621	0,038950	-0,071966	2,103629	1,386108	-0,269732	-0,650819	-2,908227	-1,078587	-14,342058	12,129347	12,608474	0,051621	0,038950	-0,071966	5,161184	-2,666177	-0,269732	0,051621	0,038950	-0,071966	5,161184	-2,666177	-0,269732
09:35:53,66	0,491940	3,296948	-0,068962	-0,420994	0,203001	-0,244987	0,060182	0,042229	-0,071575	1,897305	1,815425	-0,267627	-0,644185	-2,905145	-1,079183	-14,372111	12,186807	12,615013	0,060182	0,042229	-0,071575	5,212316	-2,908834	-0,267627	0,060182	0,042229	-0,071575	5,212316	-2,908834	-0,267627
09:35:53,71	0,491940	3,296948	-0,068962	-0,420994	0,203001	-0,244987	0,054195	0,038026	-0,072172	2,150641	1,449382	-0,261088	-0,643328	-2,902087	-1,081354	-14,399505	12,130275	12,603294	0,054195	0,038026	-0,072172	5,135648	-2,804953	-0,261088	0,054195	0,038026	-0,072172	5,135648	-2,804953	-0,261088
09:35:53,76	0,491940	3,296948	-0,068962	-0,420994	0,203001	-0,244987	0,059114	0,039108	-0,072151	2,053077	1,764614	-0,268691	-0,647582	-2,908864	-1,079163	-14,341283	12,121322	12,607410	0,059114	0,039108	-0,072151	5,123026	-2,875869	-0,268691	0,059114	0,039108	-0,072151	5,123026	-2,875869	-0,268691
09:35:53,81	0,491940	3,296948	-0,068962	-0,420994	0,203001	-0,244987	0,059114	0,039108	-0,072151	2,053077	1,764614	-0,268691	-0,638700	-2,902556	-1,081602	-14,315577	12,166382	12,598413	0,059114	0,039108	-0,072151	5,123026	-2,875869	-0,268691	0,059114	0,039108	-0,072151	5,123026	-2,875869	-0,268691
09:35:53,86	0,491940	3,296948	-0,068962	-0,420994	0,203001	-0,244987	0,049211	0,034570	-0,074591	2,340929	1,249343	-0,277689	-0,647892	-2,903566	-1,078220	-14,349398	12,158045	12,605598	0,049211	0,034570	-0,074591	5,054644	-2,613683	-0,277689	0,049211	0,034570	-0,074591	5,054644	-2,613683	-0,277689
09:35:53,91	0,491940	3,296948	-0,068962	-0,420994	0,203001	-0,244987	0,057095	0,040595	-0,073123	1,991718	1,665505	-0,261105	-0,649949	-2,907847	-1,078721	-14,416902	12,131214	12,605958	0,057095	0,040595	-0,073123	5,178444	-2,816416	-0,261105	0,057095	0,040595	-0,073123	5,178444	-2,816416	-0,261105
09:35:53,96	0,491940	3,296948	-0,068962	-0,420994	0,203001	-0,244987	0,057095	0,040595	-0,073123	1,991718	1,665505	-0,261105	-0,646730	-2,905616	-1,080165	-14,353049	12,136588	12,591493	0,057095	0,040595	-0,073123	5,178444	-2,816416	-0,261105	0,057095	0,040595	-0,073123	5,178444	-2,816416	-0,261105
09:35:54,01	0,491940	3,296948	-0,068962	-0,420994	0,203001	-0,244987	0,055876	0,039994	-0,073154	2,014320	1,578387	-0,284608	-0,644267	-2,908654	-1,081318	-14,321803	12,165028	12,568533	0,055876	0,039994	-0,073154	5,153853	-2,807870	-0,284608	0,055876	0,039994	-0,073154	5,153853	-2,807870	-0,284608
09:35:54,06	0,491940	3,296948	-0,068962	-0,420994	0,203001	-0,244987	0,057276	0,036342	-0,074306	2,244494	1,664015	-0,307568	-0,647838	-2,903847	-1,078615	-14,316390	12,125555	12,575355	0,057276	0,036342	-0,074306	5,097319	-2,832124	-0,307568	0,057276	0,036342	-0,074306	5,097319	-2,832124	-0,307568
09:35:54,11	0,491940	3,296948	-0,068962	-0,420994	0,203001	-0,244987	0,054897	0,041838	-0,071603	1,927222	1,564771	-0,300746	-0,651601	-2,904805	-1,080819	-14,379591	12,149498	12,613659	0,054897	0,041838	-0,071603	5,211487	-2,744677	-0,300746	0,054897	0,041838	-0,071603	5,211487	-2,744677	-0,300746
09:35:54,16	0,491940	3,296948	-0,068962	-0,420994	0,203001	-0,244987	0,057610	0,044618	-0,073807	1,771796	1,639097	-0,262443	-0,644952	-2,904557	-1,078964	-14,342705	12,138431	12,634785	0,057610	0,044618	-0,073807	5,274291	-2,883253	-0,262443	0,057610	0,044618	-0,073807	5,274291	-2,883253	-0,262443
09:35:54,21	0,491940	3,296948	-0,068962	-0,420994	0,203001	-0,244987	0,054069	0,038984	-0,071952	2,073635	1,492479	-0,241316	-0,644989	-2,902449	-1,077840	-14,367068	12,157765	12,606207	0,054069	0,038984	-0,071952	5,133843	-2,751958	-0,241316	0,054069	0,038984	-0,071952	5,133843	-2,751958	-0,241316
09:35:54,26	0,491940	3,296948	-0,068962	-0,420994	0,203001	-0,244987	0,052085	0,036657	-0,073518	2,218064	1,404669	-0,273531	-0,641945	-2,904001	-1,080529	-14,317661	12,151030	12,602571	0,052085	0,036657	-0,073518	5,095615	-2,683977	-0,273531	0,052085	0,036657	-0,073518	5,095615	-2,683977	-0,273531
09:35:54,31	0,491940	3,296948	-0,068962	-0,420994	0,203001	-0,244987	0,052085	0,036657	-0,073518	2,218064	1,404669	-0,273531	-0,649123	-2,906744	-1,078998	-14,386696	12,176485	12,611206	0,052085	0,036657	-0,073518	5,095615	-2,683977	-0,273531	0,052085	0,036657	-0,073518	5,095615	-2,683977	-0,273531
09:35:54,36	0,491940	3,296948	-0,068962	-0,420994	0,203001	-0,244987	0,058049	0,041502	-0,071987	1,953654	1,642315	-0,264895	-0,649732	-2,908483	-1,081716	-14,388943	12,156443	12,607033	0,058049	0,041502	-0,071987	5,211532	-2,914552	-0,264895	0,058049	0,041502	-0,071987	5,211532	-2,914552	-0,264895
09:35:54,41	0,491940	3,296948	-0,068962	-0,420994	0,203001	-0,244987	0,059860	0,041160	-0,074705	1,952940	1,744525	-0,269068	-0,646773	-2,902245	-1,082868	-14,349209	12,123416	12,631930	0,059860	0,041160	-0,074705	5,183998	-2,954450	-0,269068	0,059860	0,041160	-0,074705	5,183998	-2,954450	-0,269068
09:35:54,46	0,491940	3,296948	-0,068962	-0,420994	0,203001	-0,244987	0,052978	0,041716	-0,075857	1,915288	1,437620	-0,244171	-0,644977	-2,911845	-1,082846	-14,364661	12,125736	12,611656	0,052978	0,041716	-0,075857	5,190000	-2,721171	-0,244171	0,052978	0,041716	-0,075857	5,190000	-2,721171	-0,244171
09:35:54,51	0,491940	3,296948	-0,068962	-0,420994	0,203001	-0,244987	0,060394	0,035361	-0,075835	2,240018	1,808676	-0,264445	-0,647959	-2,904985	-1,079775	-14,372837	12,135400	12,610683	0,060394	0,035361	-0,075835	5,015882	-2,932219	-0,264445	0,060394	0,035361	-0,075835	5,015882	-2,932219	-0,264445
09:35:54,56	0,491940	3,296948	-0,068962	-0,420994	0,203001	-0,244987	0,055944	0,041373	-0,072764	1,931668	1,565361	-0,265418	-0,646188	-2,904280	-1,082511	-14,375616	12,163010	12,594291	0,055944	0,041373	-0,072764	5,179485	-2,826205	-0,265418	0,055944	0,041373	-0,072764	5,179485	-2,826205	-0,265418
09:35:54,61	0,491940	3,296948	-0,068962	-0,420994	0,203001	-0,244987	0,054448	0,040192	-0,075499	2,015638	1,471378	-0,281811	-0,643089	-2,904298	-1,082381	-14,292607	12,139006	12,623001	0,054448	0,040192	-0,075499	5,170691	-2,802784	-0,281811	0,054448	0,040192	-0,075499	5,170691	-2,802784	-0,281811
09:35:54,66	0,491940	3,296948	-0,068962	-0,420994	0,203001	-0,244987	0,052914	0,037500	-0,075370	2,176329	1,475504	-0,253100	-0,646681	-2,905678	-1,078614	-14,336216	12,139844	12,575944	0,052914	0,037500	-0,075370	5,120075	-2,678245	-0,253100	0,052914	0,037500	-0,075370	5,120075	-2,678245	-0,253100
09:35:54,71	0,491940	3,296948	-0,068962	-0,420994	0,203001	-0,244987	0,055906	0,039920	-0,071603	2,029405	1,592878	-0,300157	-0,641583	-2,910251	-1,080599	-14,307973	12,163828	12,596002	0,055906	0,039920	-0,071603	5,163128	-2,795705	-0,300157	0,055906	0,039920	-0,071603	5,163128	-2,795705	-0,300157
09:35:54,76	0,491940	3,296948	-0,068962	-0,420994	0,203001	-0,244987	0,057316	0,033219	-0,073588	2,412776	1,678706	-0,280099	-0,649105	-2,904063	-1,078223	-14,374481	12,182844	12,616059	0,057316	0,033219	-0,073588	5,020431	-2,820625	-0,280099	0,057316	0,033219	-0,073588	5,020431	-2,820625	-0,280099
09:35:54,81	0,491940	3,296948	-0,068962	-0,420994	0,203001	-0,244987	0,055719	0,042827	-0,071212	1,896358	1,528520	-0,260042	-0,648106	-2,911023	-1,083059	-14,365622	12,147860	12,598357	0,055719	0,042827	-0,071212	5,258265	-2,845390	-0,260042	0,055719	0,042827	-0,071212	5,258265	-2,845390	-0,260042
09:35:54,86	0,491940	3,296948	-0,068962	-0,420994	0,203001	-0,244987	0,061247	0,038482	-0,076048	2,096419	1,841154	-0,277744	-0,650849	-2,906730	-1,083283	-14,346714	12,129088	12,577672	0,061247	0,038482	-0,076048	5,117260	-2,966726	-0,277744	0,061247	0,038482	-0,076048	5,117260	-2,966726	-0,277744
09:35:54,91	0,491940	3,296948	-0,068962	-0,420994	0,203001	-0,244987	0,058901	0,043004	-0,076272	1,854495	1,744905	-0,298429	-0,644843	-2,908198	-1,080124	-14,319898	12,187197	12,607227	0,058901	0,043004	-0,076272	5,230279	-2,878787	-0,298429	0,058901	0,043004	-0,076272	5,230279	-2,878787	-0,298429
09:35:54,96	0,491940	3,296948	-0,068962	-0,420994	0,203001	-0,244987	0,057169	0,037069	-0,073113	2,226837	1,649010	-0,268874	-0,639639	-2,903766	-1,081691	-14,339520	12,159913	12,618756	0,057169	0,037069	-0,073113	5,136739	-2,838720	-0,268874	0,057169	0,037069	-0,073113	5,136739	-2,838720	-0,268874
09:35:55,01	0,491940	3,296948	-0,068962	-0,420994	0,203001	-0,244987	0,050728	0,034777	-0,074680	2,312557	1,310750	-0,257345	-0,647850	-2,910240	-1,080522	-14,340204	12,148618	12,600774	0,050728	0,034777	-0,074680	5,042574	-2,671397	-0,257345	0,050728	0,034777	-0,074680	5,042574	-2,671397	-0,257345
09:35:55,06	0,491940	3,296948	-0,068962	-0,420994	0,203001	-0,244987	0,060440	0,038652	-0,073511	2,100969	1,820822	-0,275327	-0,643195	-2,899814	-1,079854	-14,342872	12,152310	12,594790	0,060440	0,038652	-0,073511	5,135119	-2,923706	-0,275327	0,060440	0,038652	-0,073511	5,135119	-2,923706	-0,275327
09:35:55,11	0,491940	3,296948	-0,068962	-0,420994	0,203001	-0,244987	0,049084	0,039833	-0,072843	2,041417	1,226154	-0,281311	-0,644384	-2,910143	-1,081682	-14,362587	12,132766	12,616351	0,049084	0,039833	-0,072843	5,168281	-2,626929	-0,281311	0,049084	0,039833	-0,072843	5,168281	-2,626929	-0,281311
09:35:55,16	0,491940	3,296948	-0,068962	-0,420994	0,203001	-0,244987	0,058623	0,035699	-0,074671	2,229590	1,714907	-0,259750	-0,647989	-2,902572	-1,084075	-14,384894	12,167567	12,600271	0,058623	0,035699	-0,074671	5,031952	-2,887027	-0,259750	0,058623	0,035699	-0,074671	5,031952	-2,887027	-0,259750
09:35:55,21	0,491940	3,296948	-0,068962	-0,420994	0,203001	-0,244987	0,053869	0,042606	-0,077064	1,889408	1,430971	-0,275830	-0,646159	-2,903030	-1,079784	-14,364148	12,166265	12,602498	0,053869	0,042606	-0,077064	5,233974	-2,797762	-0,275830	0,053869	0,042606	-0,077064	5,233974	-2,797762	-0,275830
09:35:55,26	0,491940	3,296948	-0,068962	-0,420994	0,203001	-0,244987	0,053351	0,040792	-0,072772	1,992989	1,422625	-0,273603	-0,646213	-2,905741	-1,082493	-14,382223	12,143667	12,612888	0,053351	0,040792	-0,072772	5,195145	-2,765402	-0,273603	0,053351	0,040792	-0,072772	5,195145	-2,765402	-0,273603
09:35:55,31	0,491940	3,296948	-0,068962	-0,420994	0,203001	-0,244987	0,055726	0,039483	-0,075482	2,032431	1,541774	-0,263213	-0,647178	-2,911686	-1,081128	-14,392110	12,135441	12,593081	0,055726	0,039483	-0,075482	5,131858	-2,832696	-0,263213	0,055726	0,039483	-0,075482	5,131858	-2,832696	-0,263213
09:35:55,36	0,491940	3,296948	-0,068962	-0,420994	0,203001	-0,244987	0,061357	0,037346	-0,074116	2,131495	1,830140	-0,283020	-0,647933	-2,907649	-1,081342	-14,367935	12,132207	12,577177	0,061357	0,037346	-0,074116	5,063157	-2,986369	-0,283020	0,061357	0,037346	-0,074116	5,063157	-2,986369	-0,283020
09:35:55,41	0,491940	3,296948	-0,068962	-0,420994	0,203001	-0,244987	0,058238	0,040019	-0,074330	2,001769	1,690514	-0,298924	-0,647515	-2,906680	-1,084024	-14,312949	12,169691	12,599848	0,058238	0,040019	-0,074330	5,143287	-2,881167	-0,298924	0,058238	0,040019	-0,074330	5,143287	-2,881167	-0,298924
09:35:55,46	0,491940	3,296948	-0,068962	-0,420994	0,203001	-0,244987	0,057190	0,040142	-0,077013	2,055351	1,664885	-0,276253	-0,643162	-2,908372	-1,084518	-14,349212	12,174288	12,593095	0,057190	0,040142	-0,077013	5,206488	-2,824512	-0,276253	0,057190	0,040142	-0,077013	5,206488	-2,824512	-0,276253
09:35:55,51	0,491940	3,296948	-0,068962	-0,420994	0,203001	-0,244987	0,056479	0,035525	-0,077507	2,281260	1,594222	-0,283006	-0,644823	-2,903478	-1,080519	-14,298445	12,193407	12,612995	0,056479	0,035525	-0,077507	5,070001	-2,839379	-0,283006	0,056479	0,035525	-0,077507	5,070001	-2,839379	-0,283006
09:35:55,56	0,491940	3,296948	-0,068962	-0,420994	0,203001	-0,244987	0,053070	0,039411	-0,073508	2,121147	1,451374	-0,263106	-0,643646	-2,898165	-1,084026	-14,312165	12,167877	12,638054	0,053070	0,039411	-0,073508	5,214911	-2,714643	-0,263106	0,053070	0,039411	-0,073508	5,214911	-2,714643	-0,263106
09:35:55,61	0,491940	3,296948	-0,068962	-0,420994	0,203001	-0,244987	0,047881	0,041048	-0,077015	2,007033	1,182403	-0,238047	-0,651477	-2,907158	-1,082486	-14,359983	12,118862	12,610740	0,047881	0,041048	-0,077015	5,229333	-2,576237	-0,238047	0,047881	0,041048	-0,077015	5,229333	-2,576237	-0,238047
09:35:55,66	0,491940	3,296948	-0,068962	-0,420994	0,203001	-0,244987	0,059585	0,043334	-0,075474	1,821824	1,774095	-0,265361	-0,640176	-2,901452	-1,083644	-14,306285	12,155841	12,600342	0,059585	0,043334	-0,075474	5,223545	-2,903292	-0,265361	0,059585	0,043334	-0,075474	5,223545	-2,903292	-0,265361
09:35:55,71	0,491940	3,296948	-0,068962	-0,420994	0,203001	-0,244987	0,048993	0,036400	-0,076633	2,241282	1,251329	-0,275759	-0,647380	-2,902876	-1,082902	-14,380629	12,174709	12,604647	0,048993	0,036400	-0,076633	5,098659	-2,594592	-0,275759	0,048993	0,036400	-0,076633	5,098659	-2,594592	-0,275759
09:35:55,76	0,491940	3,296948	-0,068962	-0,420994	0,203001	-0,244987	0,053828	0,041927	-0,075891	1,933051	1,428942	-0,271454	-0,647947	-2,907516	-1,082499	-14,373168	12,141926	12,592799	0,053828	0,041927	-0,075891	5,224290	-2,796542	-0,271454	0,053828	0,041927	-0,075891	5,224290	-2,796542	-0,271454
09:35:55,81	0,491940	3,296948	-0,068962	-0,420994	0,203001	-0,244987	0,058129	0,040098	-0,075488	2,003502	1,675481	-0,283302	-0,653160	-2,907975	-1,082473	-14,335527	12,156013	12,611259	0,058129	0,040098	-0,075488	5,151159	-2,887682	-0,283302	0,058129	0,040098	-0,075488	5,151159	-2,887682	-0,283302
09:35:55,86	0,491940	3,296948	-0,068962	-0,420994	0,203001	-0,244987	0,061134	0,044382	-0,075462	1,811717	1,857262	-0,264842	-0,643146	-2,900703	-1,082429	-14,323572	12,171211	12,600677	0,061134	0,044382	-0,075462	5,295724	-2,941744	-0,264842	0,061134	0,044382	-0,075462	5,295724	-2,941744	-0,264842
09:35:55,91	0,491940	3,296948	-0,068962	-0,420994	0,203001	-0,244987	0,049829	0,039347	-0,075417	2,092705	1,272151	-0,275424	-0,646246	-2,902968	-1,084082	-14,392299	12,149921	12,590338	0,049829	0,039347	-0,075417	5,181421	-2,639404	-0,275424	0,049829	0,039347	-0,075417	5,181421	-2,639404	-0,275424
09:35:55,96	0,491940	3,296948	-0,068962	-0,420994	0,203001	-0,244987	0,052463	0,036513	-0,076607	2,224340	1,396287	-0,232289	-0,646538	-2,906255	-1,084655	-14,301526	12,143647	12,615663	0,052463	0,036513	-0,076607	5,090625	-2,722027	-0,232289	0,052463	0,036513	-0,076607	5,090625	-2,722027	-0,232289
09:35:56,01	0,491940	3,296948	-0,068962	-0,420994	0,203001	-0,244987	0,052463	0,036513	-0,076607	2,224340	1,396287	-0,232289	-0,649081	-2,906012	-1,082136	-14,337448	12,091911	12,547030	0,052463	0,036513	-0,076607	5,090625	-2,722027	-0,232289	0,052463	0,036513	-0,076607	5,090625	-2,722027	-0,232289
09:35:56,06	0,491940	3,296948	-0,068962	-0,420994	0,203001	-0,244987	0,057394	0,041832	-0,075125	1,887854	1,693189	-0,329071	-0,648395	-2,904750	-1,086479	-14,368057	12,168807	12,612109	0,057394	0,041832	-0,075125	5,171669	-2,812256	-0,329071	0,057394	0,041832	-0,075125	5,171669	-2,812256	-0,329071
09:35:56,11	0,491940	3,296948	-0,068962	-0,420994	0,203001	-0,244987	0,055958	0,041868	-0,079468	1,937260	1,553548	-0,263992	-0,644906	-2,910928	-1,083611	-14,338060	12,158094	12,617878	0,055958	0,041868	-0,079468	5,223919	-2,839152	-0,263992	0,055958	0,041868	-0,079468	5,223919	-2,839152	-0,263992
09:35:56,16	0,491940	3,296948	-0,068962	-0,420994	0,203001	-0,244987	0,059564	0,035758	-0,076600	2,260708	1,772380	-0,258223	-0,645759	-2,902196	-1,086333	-14,382315	12,141698	12,610114	0,059564	0,035758	-0,076600	5,067720	-2,903368	-0,258223	0,059564	0,035758	-0,076600	5,067720	-2,903368	-0,258223
09:35:56,21	0,491940	3,296948	-0,068962	-0,420994	0,203001	-0,244987	0,052429	0,040862	-0,079321	1,958956	1,371225	-0,265988	-0,647855	-2,908955	-1,082458	-14,328712	12,132290	12,611191	0,052429	0,040862	-0,079321	5,166658	-2,744415	-0,265988	0,052429	0,040862	-0,079321	5,166658	-2,744415	-0,265988
09:35:56,26	0,491940	3,296948	-0,068962	-0,420994	0,203001	-0,244987	0,059330	0,039299	-0,075447	2,058913	1,781226	-0,264910	-0,649080	-2,908127	-1,081613	-14,354605	12,139967	12,595353	0,059330	0,039299	-0,075447	5,143878	-2,876179	-0,264910	0,059330	0,039299	-0,075447	5,143878	-2,876179	-0,264910
09:35:56,31	0,491940	3,296948	-0,068962	-0,420994	0,203001	-0,244987	0,059226	0,040773	-0,074602	1,975941	1,749546	-0,280748	-0,646066	-2,906870	-1,086339	-14,314001	12,159824	12,619747	0,059226	0,040773	-0,074602	5,176655	-2,899680	-0,280748	0,059226	0,040773	-0,074602	5,176655	-2,899680	-0,280748
09:35:56,36	0,491940	3,296948	-0,068962	-0,420994	0,203001	-0,244987	0,056630	0,038791	-0,079327	2,116503	1,639797	-0,256354	-0,647556	-2,908033	-1,084657	-14,318978	12,131941	12,615029	0,056630	0,038791	-0,079327	5,161632	-2,805654	-0,256354	0,056630	0,038791	-0,079327	5,161632	-2,805654	-0,256354
09:35:56,41	0,491940	3,296948	-0,068962	-0,420994	0,203001	-0,244987	0,058382	0,039500	-0,077646	2,053022	1,740538	-0,261072	-0,646089	-2,901254	-1,084036	-14,309387	12,142526	12,610095	0,058382	0,039500	-0,077646	5,153771	-2,842453	-0,261072	0,058382	0,039500	-0,077646	5,153771	-2,842453	-0,261072
09:35:56,46	0,491940	3,296948	-0,068962	-0,420994	0,203001	-0,244987	0,055542	0,038791	-0,076258	2,105076	1,555745	-0,286633	-0,646611	-2,909668	-1,084335	-14,340617	12,130350	12,614925	0,055542	0,038791	-0,076258	5,150207	-2,804282	-0,286633	0,055542	0,038791	-0,076258	5,150207	-2,804282	-0,286633
09:35:56,51	0,491940	3,296948	-0,068962	-0,420994	0,203001	-0,244987	0,055542	0,038791	-0,076258	2,105076	1,555745	-0,286633	-0,646085	-2,903316	-1,084034	-14,331901	12,198605	12,615450	0,055542	0,038791	-0,076258	5,150207	-2,804282	-0,286633	0,055542	0,038791	-0,076258	5,150207	-2,804282	-0,286633
09:35:56,56	0,491940	3,296948	-0,068962	-0,420994	0,203001	-0,244987	0,053561	0,040585	-0,077022	2,047887	1,445324	-0,260651	-0,644892	-2,909655	-1,084802	-14,326479	12,148201	12,584442	0,053561	0,040585	-0,077022	5,233789	-2,759221	-0,260651	0,053561	0,040585	-0,077022	5,233789	-2,759221	-0,260651
09:35:56,61	0,491940	3,296948	-0,068962	-0,420994	0,203001	-0,244987	0,058454	0,036382	-0,077791	2,225469	1,729678	-0,291659	-0,648558	-2,905927	-1,084968	-14,314076	12,117342	12,643103	0,058454	0,036382	-0,077791	5,081486	-2,858999	-0,291659	0,058454	0,036382	-0,077791	5,081486	-2,858999	-0,291659
09:35:56,66	0,491940	3,296948	-0,068962	-0,420994	0,203001	-0,244987	0,057059	0,041422	-0,077957	1,942892	1,683284	-0,232998	-0,644320	-2,902615	-1,084403	-14,311523	12,148482	12,628804	0,057059	0,041422	-0,077957	5,194509	-2,795849	-0,232998	0,057059	0,041422	-0,077957	5,194509	-2,795849	-0,232998
09:35:56,71	0,491940	3,296948	-0,068962	-0,420994	0,203001	-0,244987	0,052072	0,039408	-0,077392	2,075882	1,410586	-0,247297	-0,644410	-2,899759	-1,087521	-14,338433	12,151527	12,650864	0,052072	0,039408	-0,077392	5,169375	-2,677044	-0,247297	0,052072	0,039408	-0,077392	5,169375	-2,677044	-0,247297
09:35:56,76	0,491940	3,296948	-0,068962	-0,420994	0,203001	-0,244987	0,049644	0,040913	-0,080510	1,986757	1,259492	-0,225237	-0,646168	-2,909069	-1,084410	-14,363469	12,137317	12,618017	0,049644	0,040913	-0,080510	5,198463	-2,637525	-0,225237	0,049644	0,040913	-0,080510	5,198463	-2,637525	-0,225237
09:35:56,81	0,491940	3,296948	-0,068962	-0,420994	0,203001	-0,244987	0,058585	0,037780	-0,077398	2,124858	1,709887	-0,258084	-0,649065	-2,907022	-1,082472	-14,336834	12,127738	12,611215	0,058585	0,037780	-0,077398	5,090610	-2,889057	-0,258084	0,058585	0,037780	-0,077398	5,090610	-2,889057	-0,258084
09:35:56,86	0,491940	3,296948	-0,068962	-0,420994	0,203001	-0,244987	0,058261	0,041313	-0,075461	1,946178	1,720907	-0,264886	-0,646202	-2,902444	-1,083656	-14,361549	12,133728	12,623246	0,058261	0,041313	-0,075461	5,189249	-2,852621	-0,264886	0,058261	0,041313	-0,075461	5,189249	-2,852621	-0,264886
09:35:56,91	0,491940	3,296948	-0,068962	-0,420994	0,203001	-0,244987	0,052865	0,041123	-0,076645	1,948900	1,415870	-0,252855	-0,643217	-2,909989	-1,084037	-14,367659	12,137097	12,589129	0,052865	0,041123	-0,076645	5,177038	-2,734002	-0,252855	0,052865	0,041123	-0,076645	5,177038	-2,734002	-0,252855
09:35:56,96	0,491940	3,296948	-0,068962	-0,420994	0,203001	-0,244987	0,057907	0,034765	-0,077025	2,279366	1,671074	-0,286973	-0,644432	-2,909982	-1,084799	-14,379051	12,135926	12,618534	0,057907	0,034765	-0,077025	5,008420	-2,874590	-0,286973	0,057907	0,034765	-0,077025	5,008420	-2,874590	-0,286973
09:35:57,01	0,491940	3,296948	-0,068962	-0,420994	0,203001	-0,244987	0,058508	0,035820	-0,077788	2,217796	1,693063	-0,257567	-0,648001	-2,902486	-1,080988	-14,407122	12,193575	12,584929	0,058508	0,035820	-0,077788	5,029668	-2,899805	-0,257567	0,058508	0,035820	-0,077788	5,029668	-2,899805	-0,257567
09:35:57,06	0,491940	3,296948	-0,068962	-0,420994	0,203001	-0,244987	0,053801	0,042659	-0,073977	1,898058	1,395157	-0,291172	-0,643162	-2,901982	-1,085590	-14,314245	12,133364	12,605138	0,053801	0,042659	-0,073977	5,246791	-2,828201	-0,291172	0,053801	0,042659	-0,073977	5,246791	-2,828201	-0,291172
09:35:57,11	0,491940	3,296948	-0,068962	-0,420994	0,203001	-0,244987	0,050945	0,038720	-0,078578	2,097168	1,357186	-0,270963	-0,647645	-2,905460	-1,084696	-14,368881	12,172346	12,609151	0,050945	0,038720	-0,078578	5,136708	-2,641978	-0,270963	0,050945	0,038720	-0,078578	5,136708	-2,641978	-0,270963
09:35:57,16	0,491940	3,296948	-0,068962	-0,420994	0,203001	-0,244987	0,056199	0,040864	-0,077685	1,992133	1,563575	-0,266950	-0,647305	-2,906440	-1,084055	-14,345668	12,145634	12,579317	0,056199	0,040864	-0,077685	5,199958	-2,848010	-0,266950	0,056199	0,040864	-0,077685	5,199958	-2,848010	-0,266950
09:35:57,21	0,491940	3,296948	-0,068962	-0,420994	0,203001	-0,244987	0,056877	0,040080	-0,077044	2,021390	1,632305	-0,296784	-0,648448	-2,910377	-1,087119	-14,329823	12,144612	12,609275	0,056877	0,040080	-0,077044	5,167648	-2,832525	-0,296784	0,056877	0,040080	-0,077044	5,167648	-2,832525	-0,296784
09:35:57,26	0,491940	3,296948	-0,068962	-0,420994	0,203001	-0,244987	0,060858	0,039101	-0,080108	2,079315	1,853571	-0,266826	-0,649150	-2,907047	-1,085220	-14,394168	12,192552	12,610689	0,060858	0,039101	-0,080108	5,148754	-2,923800	-0,266826	0,060858	0,039101	-0,080108	5,148754	-2,923800	-0,266826
09:35:57,31	0,491940	3,296948	-0,068962	-0,420994	0,203001	-0,244987	0,058325	0,041374	-0,078209	1,970455	1,642157	-0,265412	-0,645030	-2,902329	-1,085209	-14,361163	12,134884	12,624443	0,058325	0,041374	-0,078209	5,218336	-2,936368	-0,265412	0,058325	0,041374	-0,078209	5,218336	-2,936368	-0,265412
09:35:57,36	0,491940	3,296948	-0,068962	-0,420994	0,203001	-0,244987	0,052179	0,040165	-0,078198	1,999919	1,379982	-0,251658	-0,648217	-2,905994	-1,087644	-14,389961	12,125807	12,577192	0,052179	0,040165	-0,078198	5,152840	-2,716082	-0,251658	0,052179	0,040165	-0,078198	5,152840	-2,716082	-0,251658
09:35:57,41	0,491940	3,296948	-0,068962	-0,420994	0,203001	-0,244987	0,056947	0,041092	-0,080632	1,929412	1,607487	-0,298910	-0,643852	-2,903051	-1,087410	-14,296694	12,152917	12,624583	0,056947	0,041092	-0,080632	5,155168	-2,862820	-0,298910	0,056947	0,041092	-0,080632	5,155168	-2,862820	-0,298910
09:35:57,46	0,491940	3,296948	-0,068962	-0,420994	0,203001	-0,244987	0,052215	0,038784	-0,080398	2,119558	1,428684	-0,251519	-0,645480	-2,906857	-1,084800	-14,336827	12,209109	12,611037	0,052215	0,038784	-0,080398	5,164108	-2,670227	-0,251519	0,052215	0,038784	-0,080398	5,164108	-2,670227	-0,251519
09:35:57,51	0,491940	3,296948	-0,068962	-0,420994	0,203001	-0,244987	0,056326	0,038291	-0,077789	2,173819	1,579567	-0,265064	-0,643644	-2,907163	-1,085313	-14,329447	12,149391	12,608825	0,056326	0,038291	-0,077789	5,179626	-2,842003	-0,265064	0,056326	0,038291	-0,077789	5,179626	-2,842003	-0,265064
09:35:57,56	0,491940	3,296948	-0,068962	-0,420994	0,203001	-0,244987	0,048031	0,040405	-0,076533	2,021282	1,201857	-0,247123	-0,643164	-2,898617	-1,083544	-14,311692	12,145429	12,628978	0,048031	0,040405	-0,076533	5,193081	-2,568589	-0,247123	0,048031	0,040405	-0,076533	5,193081	-2,568589	-0,247123
09:35:57,61	0,491940	3,296948	-0,068962	-0,420994	0,203001	-0,244987	0,048031	0,040405	-0,076533	2,021282	1,201857	-0,247123	-0,641375	-2,899571	-1,087922	-14,292037	12,125225	12,601889	0,048031	0,040405	-0,076533	5,193081	-2,568589	-0,247123	0,048031	0,040405	-0,076533	5,193081	-2,568589	-0,247123
09:35:57,66	0,491940	3,296948	-0,068962	-0,420994	0,203001	-0,244987	0,047963	0,038379	-0,080911	2,118964	1,225443	-0,274212	-0,646712	-2,908081	-1,086356	-14,336299	12,133330	12,604311	0,047963	0,038379	-0,080911	5,131722	-2,539663	-0,274212	0,047963	0,038379	-0,080911	5,131722	-2,539663	-0,274212
09:35:57,71	0,491940	3,296948	-0,068962	-0,420994	0,203001	-0,244987	0,058002	0,038745	-0,079345	2,084808	1,705067	-0,271790	-0,646141	-2,905646	-1,085004	-14,331587	12,106260	12,603033	0,058002	0,038745	-0,079345	5,126315	-2,848071	-0,271790	0,058002	0,038745	-0,079345	5,126315	-2,848071	-0,271790
09:35:57,76	0,491940	3,296948	-0,068962	-0,420994	0,203001	-0,244987	0,055607	0,039469	-0,077993	2,026105	1,598158	-0,273068	-0,642034	-2,902452	-1,085204	-14,344894	12,150850	12,615593	0,055607	0,039469	-0,077993	5,124397	-2,766994	-0,273068	0,055607	0,039469	-0,077993	5,124397	-2,766994	-0,273068
09:35:57,81	0,491940	3,296948	-0,068962	-0,420994	0,203001	-0,244987	0,050788	0,037509	-0,078192	2,159959	1,313732	-0,260508	-0,645522	-2,909203	-1,086747	-14,341577	12,154032	12,595616	0,050788	0,037509	-0,078192	5,104434	-2,673101	-0,260508	0,050788	0,037509	-0,078192	5,104434	-2,673101	-0,260508
09:35:57,86	0,491940	3,296948	-0,068962	-0,420994	0,203001	-0,244987	0,058379	0,037154	-0,079736	2,182833	1,709738	-0,280485	-0,646656	-2,907521	-1,083637	-14,316574	12,136588	12,592961	0,058379	0,037154	-0,079736	5,099442	-2,872978	-0,280485	0,058379	0,037154	-0,079736	5,099442	-2,872978	-0,280485
09:35:57,91	0,491940	3,296948	-0,068962	-0,420994	0,203001	-0,244987	0,057488	0,038977	-0,076626	2,085420	1,693824	-0,283140	-0,642047	-2,912478	-1,086351	-14,373575	12,141642	12,600266	0,057488	0,038977	-0,076626	5,145151	-2,819013	-0,283140	0,057488	0,038977	-0,076626	5,145151	-2,819013	-0,283140
09:35:57,96	0,491940	3,296948	-0,068962	-0,420994	0,203001	-0,244987	0,059477	0,032507	-0,079339	2,397786	1,745352	-0,275835	-0,651460	-2,898672	-1,085644	-14,344350	12,170142	12,586335	0,059477	0,032507	-0,079339	4,949547	-2,923608	-0,275835	0,059477	0,032507	-0,079339	4,949547	-2,923608	-0,275835
09:35:58,01	0,491940	3,296948	-0,068962	-0,420994	0,203001	-0,244987	0,052227	0,047562	-0,078633	1,654205	1,379399	-0,289766	-0,641443	-2,902763	-1,086397	-14,346258	12,148132	12,577541	0,052227	0,047562	-0,078633	5,387808	-2,720417	-0,289766	0,052227	0,047562	-0,078633	5,387808	-2,720417	-0,289766
09:35:58,06	0,491940	3,296948	-0,068962	-0,420994	0,203001	-0,244987	0,050762	0,036842	-0,079386	2,191632	1,312571	-0,298560	-0,644277	-2,903797	-1,085965	-14,300016	12,164680	12,605761	0,050762	0,036842	-0,079386	5,083710	-2,672241	-0,298560	0,050762	0,036842	-0,079386	5,083710	-2,672241	-0,298560
09:35:58,11	0,491940	3,296948	-0,068962	-0,420994	0,203001	-0,244987	0,053075	0,038779	-0,078954	2,128359	1,464599	-0,270340	-0,647500	-2,906088	-1,089192	-14,286807	12,150598	12,606241	0,053075	0,038779	-0,078954	5,172494	-2,701752	-0,270340	0,053075	0,038779	-0,078954	5,172494	-2,701752	-0,270340
09:35:58,16	0,491940	3,296948	-0,068962	-0,420994	0,203001	-0,244987	0,056669	0,040425	-0,082181	2,037183	1,670016	-0,269860	-0,643992	-2,903755	-1,088413	-14,363743	12,157005	12,619828	0,056669	0,040425	-0,082181	5,210519	-2,778539	-0,269860	0,056669	0,040425	-0,082181	5,210519	-2,778539	-0,269860
09:35:58,21	0,491940	3,296948	-0,068962	-0,420994	0,203001	-0,244987	0,052895	0,038552	-0,081402	2,101619	1,403924	-0,256273	-0,642572	-2,905216	-1,086742	-14,335064	12,179549	12,616845	0,052895	0,038552	-0,081402	5,127985	-2,748353	-0,256273	0,052895	0,038552	-0,081402	5,127985	-2,748353	-0,256273
09:35:58,26	0,491940	3,296948	-0,068962	-0,420994	0,203001	-0,244987	0,053450	0,036593	-0,079730	2,237397	1,446356	-0,259256	-0,642594	-2,904638	-1,087894	-14,332433	12,160057	12,636357	0,053450	0,036593	-0,079730	5,109911	-2,749499	-0,259256	0,053450	0,036593	-0,079730	5,109911	-2,749499	-0,259256
09:35:58,31	0,491940	3,296948	-0,068962	-0,420994	0,203001	-0,244987	0,052961	0,036901	-0,080883	2,205796	1,432912	-0,239744	-0,647886	-2,905342	-1,085988	-14,335160	12,151426	12,595168	0,052961	0,036901	-0,080883	5,102518	-2,724496	-0,239744	0,052961	0,036901	-0,080883	5,102518	-2,724496	-0,239744
09:35:58,36	0,491940	3,296948	-0,068962	-0,420994	0,203001	-0,244987	0,055772	0,042739	-0,078582	1,889477	1,596253	-0,271975	-0,644896	-2,901669	-1,085955	-14,295868	12,138050	12,629294	0,055772	0,042739	-0,078582	5,244472	-2,781868	-0,271975	0,055772	0,042739	-0,078582	5,244472	-2,781868	-0,271975
09:35:58,41	0,491940	3,296948	-0,068962	-0,420994	0,203001	-0,244987	0,055772	0,042739	-0,078582	1,889477	1,596253	-0,271975	-0,646711	-2,910861	-1,085550	-14,337597	12,120574	12,627239	0,055772	0,042739	-0,078582	5,244472	-2,781868	-0,271975	0,055772	0,042739	-0,078582	5,244472	-2,781868	-0,271975
09:35:58,46	0,491940	3,296948	-0,068962	-0,420994	0,203001	-0,244987	0,060409	0,037355	-0,078539	2,145422	1,835496	-0,248862	-0,644912	-2,908872	-1,086735	-14,328766	12,151382	12,605236	0,060409	0,037355	-0,078539	5,077769	-2,906608	-0,248862	0,060409	0,037355	-0,078539	5,077769	-2,906608	-0,248862
09:35:58,51	0,491940	3,296948	-0,068962	-0,420994	0,203001	-0,244987	0,057787	0,036791	-0,079724	2,205811	1,691379	-0,270865	-0,648546	-2,906207	-1,085591	-14,373266	12,167164	12,624651	0,057787	0,036791	-0,079724	5,093937	-2,844873	-0,270865	0,057787	0,036791	-0,079724	5,093937	-2,844873	-0,270865
09:35:58,56	0,491940	3,296948	-0,068962	-0,420994	0,203001	-0,244987	0,057296	0,041270	-0,078580	1,964323	1,619415	-0,251450	-0,644421	-2,905485	-1,085191	-14,352767	12,112957	12,623281	0,057296	0,041270	-0,078580	5,204047	-2,878289	-0,251450	0,057296	0,041270	-0,078580	5,204047	-2,878289	-0,251450
09:35:58,61	0,491940	3,296948	-0,068962	-0,420994	0,203001	-0,244987	0,050109	0,041239	-0,080529	1,999699	1,291382	-0,263627	-0,640236	-2,902074	-1,088315	-14,320581	12,136293	12,597757	0,050109	0,041239	-0,080529	5,236983	-2,642183	-0,263627	0,050109	0,041239	-0,080529	5,236983	-2,642183	-0,263627
09:35:58,66	0,491940	3,296948	-0,068962	-0,420994	0,203001	-0,244987	0,049562	0,036141	-0,081303	2,230670	1,278321	-0,278345	-0,648529	-2,904408	-1,086390	-14,353508	12,141040	12,595296	0,049562	0,036141	-0,081303	5,067720	-2,612283	-0,278345	0,049562	0,036141	-0,081303	5,067720	-2,612283	-0,278345
09:35:58,71	0,491940	3,296948	-0,068962	-0,420994	0,203001	-0,244987	0,055729	0,042156	-0,079378	1,905544	1,568109	-0,280805	-0,651458	-2,902798	-1,084853	-14,351711	12,157425	12,584910	0,055729	0,042156	-0,079378	5,214761	-2,806592	-0,280805	0,055729	0,042156	-0,079378	5,214761	-2,806592	-0,280805
09:35:58,76	0,491940	3,296948	-0,068962	-0,420994	0,203001	-0,244987	0,055800	0,045497	-0,077842	1,746876	1,565173	-0,291191	-0,640777	-2,903099	-1,085963	-14,308220	12,148802	12,610889	0,055800	0,045497	-0,077842	5,318398	-2,815114	-0,291191	0,055800	0,045497	-0,077842	5,318398	-2,815114	-0,291191
09:35:58,81	0,491940	3,296948	-0,068962	-0,420994	0,203001	-0,244987	0,050720	0,036097	-0,078952	2,249946	1,342974	-0,265212	-0,648333	-2,909049	-1,090325	-14,331005	12,136509	12,618463	0,050720	0,036097	-0,078952	5,083580	-2,638511	-0,265212	0,050720	0,036097	-0,078952	5,083580	-2,638511	-0,265212
09:35:58,86	0,491940	3,296948	-0,068962	-0,420994	0,203001	-0,244987	0,059650	0,039665	-0,083314	2,042368	1,793771	-0,257638	-0,646627	-2,906236	-1,086966	-14,339174	12,132732	12,580756	0,059650	0,039665	-0,083314	5,156095	-2,888754	-0,257638	0,059650	0,039665	-0,083314	5,156095	-2,888754	-0,257638
09:35:58,91	0,491940	3,296948	-0,068962	-0,420994	0,203001	-0,244987	0,056361	0,039595	-0,079955	2,038688	1,617564	-0,295345	-0,643249	-2,901854	-1,087562	-14,353423	12,136542	12,592311	0,056361	0,039595	-0,079955	5,146867	-2,806785	-0,295345	0,056361	0,039595	-0,079955	5,146867	-2,806785	-0,295345
09:35:58,96	0,491940	3,296948	-0,068962	-0,420994	0,203001	-0,244987	0,050877	0,038860	-0,080550	2,073088	1,318162	-0,283790	-0,646687	-2,908411	-1,085548	-14,338165	12,178840	12,644013	0,050877	0,038860	-0,080550	5,123562	-2,675710	-0,283790	0,050877	0,038860	-0,080550	5,123562	-2,675710	-0,283790
09:35:59,01	0,491940	3,296948	-0,068962	-0,420994	0,203001	-0,244987	0,058275	0,038559	-0,078537	2,132986	1,694885	-0,232088	-0,649018	-2,901982	-1,086923	-14,298761	12,155745	12,641834	0,058275	0,038559	-0,078537	5,159853	-2,879673	-0,232088	0,058275	0,038559	-0,078537	5,159853	-2,879673	-0,232088
09:35:59,06	0,491940	3,296948	-0,068962	-0,420994	0,203001	-0,244987	0,055972	0,039870	-0,081265	2,065070	1,602022	-0,240386	-0,647147	-2,900908	-1,083428	-14,352630	12,156368	12,588274	0,055972	0,039870	-0,081265	5,194833	-2,791798	-0,240386	0,055972	0,039870	-0,081265	5,194833	-2,791798	-0,240386
09:35:59,11	0,491940	3,296948	-0,068962	-0,420994	0,203001	-0,244987	0,052007	0,042708	-0,076416	1,890525	1,367691	-0,287827	-0,643112	-2,909061	-1,089438	-14,307174	12,149882	12,611739	0,052007	0,042708	-0,076416	5,243117	-2,714878	-0,287827	0,052007	0,042708	-0,076416	5,243117	-2,714878	-0,287827
09:35:59,16	0,491940	3,296948	-0,068962	-0,420994	0,203001	-0,244987	0,057050	0,035138	-0,082426	2,301306	1,672518	-0,264362	-0,648491	-2,906951	-1,086768	-14,348208	12,157379	12,590780	0,057050	0,035138	-0,082426	5,059609	-2,805900	-0,264362	0,057050	0,035138	-0,082426	5,059609	-2,805900	-0,264362
09:35:59,21	0,491940	3,296948	-0,068962	-0,420994	0,203001	-0,244987	0,057913	0,040851	-0,079757	1,990179	1,678105	-0,285322	-0,645032	-2,902153	-1,086777	-14,366167	12,151029	12,611456	0,057913	0,040851	-0,079757	5,196992	-2,868052	-0,285322	0,057913	0,040851	-0,079757	5,196992	-2,868052	-0,285322
09:35:59,26	0,491940	3,296948	-0,068962	-0,420994	0,203001	-0,244987	0,049641	0,038905	-0,080168	2,076407	1,243191	-0,283365	-0,647559	-2,909108	-1,087408	-14,338606	12,194112	12,624793	0,049641	0,038905	-0,080168	5,130471	-2,653655	-0,283365	0,049641	0,038905	-0,080168	5,130471	-2,653655	-0,283365
09:35:59,31	0,491940	3,296948	-0,068962	-0,420994	0,203001	-0,244987	0,049641	0,038905	-0,080168	2,076407	1,243191	-0,283365	-0,648052	-2,909918	-1,086924	-14,322926	12,131475	12,607994	0,049641	0,038905	-0,080168	5,130471	-2,653655	-0,283365	0,049641	0,038905	-0,080168	5,130471	-2,653655	-0,283365
09:35:59,36	0,491940	3,296948	-0,068962	-0,420994	0,203001	-0,244987	0,060263	0,038988	-0,079913	2,077292	1,835146	-0,268108	-0,649664	-2,905090	-1,085997	-14,339583	12,149601	12,590046	0,060263	0,038988	-0,079913	5,137814	-2,895477	-0,268108	0,060263	0,038988	-0,079913	5,137814	-2,895477	-0,268108
09:35:59,41	0,491940	3,296948	-0,068962	-0,420994	0,203001	-0,244987	0,056887	0,042798	-0,078986	1,886542	1,636125	-0,286055	-0,645050	-2,900849	-1,087952	-14,365875	12,141187	12,607198	0,056887	0,042798	-0,078986	5,246148	-2,829512	-0,286055	0,056887	0,042798	-0,078986	5,246148	-2,829512	-0,286055
09:35:59,46	0,491940	3,296948	-0,068962	-0,420994	0,203001	-0,244987	0,050907	0,040922	-0,080940	1,963612	1,306623	-0,268903	-0,647267	-2,909933	-1,085994	-14,327452	12,119785	12,554744	0,050907	0,040922	-0,080940	5,176026	-2,689615	-0,268903	0,050907	0,040922	-0,080940	5,176026	-2,689615	-0,268903
09:35:59,51	0,491940	3,296948	-0,068962	-0,420994	0,203001	-0,244987	0,059883	0,038301	-0,078982	2,100631	1,817328	-0,321357	-0,650328	-2,905593	-1,085229	-14,370051	12,129609	12,593907	0,059883	0,038301	-0,078982	5,107222	-2,883491	-0,321357	0,059883	0,038301	-0,078982	5,107222	-2,883491	-0,321357
09:35:59,56	0,491940	3,296948	-0,068962	-0,420994	0,203001	-0,244987	0,057655	0,043121	-0,078218	1,837158	1,659664	-0,282194	-0,641706	-2,904037	-1,088899	-14,334413	12,167320	12,596280	0,057655	0,043121	-0,078218	5,222181	-2,866250	-0,282194	0,057655	0,043121	-0,078218	5,222181	-2,866250	-0,282194
09:35:59,61	0,491940	3,296948	-0,068962	-0,420994	0,203001	-0,244987	0,051996	0,036433	-0,081888	2,235446	1,377409	-0,279821	-0,650806	-2,907444	-1,084427	-14,321659	12,119373	12,587392	0,051996	0,036433	-0,081888	5,095408	-2,704281	-0,279821	0,051996	0,036433	-0,081888	5,095408	-2,704281	-0,279821
09:35:59,66	0,491940	3,296948	-0,068962	-0,420994	0,203001	-0,244987	0,059497	0,042609	-0,077416	1,879105	1,802480	-0,288710	-0,646727	-2,909566	-1,089075	-14,331648	12,100891	12,594966	0,059497	0,042609	-0,077416	5,223948	-2,868039	-0,288710	0,059497	0,042609	-0,077416	5,223948	-2,868039	-0,288710
09:35:59,71	0,491940	3,296948	-0,068962	-0,420994	0,203001	-0,244987	0,059295	0,038016	-0,082064	2,096967	1,792548	-0,281135	-0,642579	-2,900196	-1,086393	-14,317487	12,143536	12,582126	0,059295	0,038016	-0,082064	5,081220	-2,862087	-0,281135	0,059295	0,038016	-0,082064	5,081220	-2,862087	-0,281135
09:35:59,76	0,491940	3,296948	-0,068962	-0,420994	0,203001	-0,244987	0,049107	0,039109	-0,079382	2,084149	1,253719	-0,293975	-0,645171	-2,901165	-1,086955	-14,340065	12,166451	12,623218	0,049107	0,039109	-0,079382	5,154194	-2,601166	-0,293975	0,049107	0,039109	-0,079382	5,154194	-2,601166	-0,293975
09:35:59,81	0,491940	3,296948	-0,068962	-0,420994	0,203001	-0,244987	0,051242	0,040869	-0,079944	2,001200	1,333722	-0,252883	-0,644997	-2,903422	-1,089102	-14,349375	12,151016	12,602826	0,051242	0,040869	-0,079944	5,209382	-2,688750	-0,252883	0,051242	0,040869	-0,079944	5,209382	-2,688750	-0,252883
09:35:59,86	0,491940	3,296948	-0,068962	-0,420994	0,203001	-0,244987	0,053109	0,039589	-0,082091	2,049700	1,430490	-0,273275	-0,641003	-2,903535	-1,090342	-14,341739	12,163994	12,621549	0,053109	0,039589	-0,082091	5,157460	-2,738586	-0,273275	0,053109	0,039589	-0,082091	5,157460	-2,738586	-0,273275
09:35:59,91	0,491940	3,296948	-0,068962	-0,420994	0,203001	-0,244987	0,051210	0,036075	-0,083331	2,247505	1,331853	-0,254552	-0,652622	-2,905462	-1,087540	-14,341316	12,149849	12,609825	0,051210	0,036075	-0,083331	5,079386	-2,688132	-0,254552	0,051210	0,036075	-0,083331	5,079386	-2,688132	-0,254552
09:35:59,96	0,491940	3,296948	-0,068962	-0,420994	0,203001	-0,244987	0,058688	0,045174	-0,080529	1,762328	1,728159	-0,266276	-0,644937	-2,902407	-1,089848	-14,328148	12,193149	12,638488	0,058688	0,045174	-0,080529	5,308467	-2,878866	-0,266276	0,058688	0,045174	-0,080529	5,308467	-2,878866	-0,266276
09:36:00,01	0,491940	3,296948	-0,068962	-0,420994	0,203001	-0,244987	0,052200	0,040046	-0,082836	2,073056	1,380542	-0,237613	-0,651027	-2,901173	-1,089577	-14,330578	12,187331	12,588033	0,052200	0,040046	-0,082836	5,216662	-2,717182	-0,237613	0,052200	0,040046	-0,082836	5,216662	-2,717182	-0,237613
09:36:00,06	0,491940	3,296948	-0,068962	-0,420994	0,203001	-0,244987	0,054176	0,045937	-0,082565	1,760483	1,484103	-0,288068	-0,643225	-2,901691	-1,086784	-14,352796	12,162500	12,592691	0,054176	0,045937	-0,082565	5,366514	-2,768745	-0,288068	0,054176	0,045937	-0,082565	5,366514	-2,768745	-0,288068
09:36:00,11	0,491940	3,296948	-0,068962	-0,420994	0,203001	-0,244987	0,050724	0,038921	-0,079773	2,092676	1,297774	-0,283410	-0,647972	-2,902000	-1,087171	-14,359634	12,141504	12,605994	0,050724	0,038921	-0,079773	5,147989	-2,684093	-0,283410	0,050724	0,038921	-0,079773	5,147989	-2,684093	-0,283410
09:36:00,16	0,491940	3,296948	-0,068962	-0,420994	0,203001	-0,244987	0,053365	0,042877	-0,080160	1,865353	1,439671	-0,270107	-0,645433	-2,902926	-1,088693	-14,290576	12,186040	12,598247	0,053365	0,042877	-0,080160	5,231227	-2,749498	-0,270107	0,053365	0,042877	-0,080160	5,231227	-2,749498	-0,270107
09:36:00,21	0,491940	3,296948	-0,068962	-0,420994	0,203001	-0,244987	0,052898	0,040216	-0,081682	2,076857	1,452912	-0,277854	-0,643211	-2,903583	-1,088693	-14,344639	12,165843	12,622669	0,052898	0,040216	-0,081682	5,233790	-2,699578	-0,277854	0,052898	0,040216	-0,081682	5,233790	-2,699578	-0,277854
09:36:00,26	0,491940	3,296948	-0,068962	-0,420994	0,203001	-0,244987	0,055333	0,033517	-0,081651	2,355336	1,558417	-0,245027	-0,640850	-2,908384	-1,088662	-14,343798	12,136103	12,631074	0,055333	0,033517	-0,081651	4,986415	-2,785232	-0,245027	0,055333	0,033517	-0,081651	4,986415	-2,785232	-0,245027
09:36:00,31	0,491940	3,296948	-0,068962	-0,420994	0,203001	-0,244987	0,055333	0,033517	-0,081651	2,355336	1,558417	-0,245027	-0,647649	-2,902042	-1,090528	-14,344060	12,155774	12,612420	0,055333	0,033517	-0,081651	4,986415	-2,785232	-0,245027	0,055333	0,033517	-0,081651	4,986415	-2,785232	-0,245027
09:36:00,36	0,491940	3,296948	-0,068962	-0,420994	0,203001	-0,244987	0,053240	0,042576	-0,083516	1,901157	1,439515	-0,263681	-0,644344	-2,907616	-1,089062	-14,334674	12,168096	12,622068	0,053240	0,042576	-0,083516	5,243392	-2,739829	-0,263681	0,053240	0,042576	-0,083516	5,243392	-2,739829	-0,263681
09:36:00,41	0,491940	3,296948	-0,068962	-0,420994	0,203001	-0,244987	0,056415	0,036928	-0,082051	2,210242	1,606559	-0,254033	-0,646757	-2,912207	-1,089330	-14,303034	12,162519	12,612150	0,056415	0,036928	-0,082051	5,109071	-2,821987	-0,254033	0,056415	0,036928	-0,082051	5,109071	-2,821987	-0,254033
09:36:00,46	0,491940	3,296948	-0,068962	-0,420994	0,203001	-0,244987	0,061597	0,036721	-0,082318	2,231957	1,906245	-0,263951	-0,649108	-2,904651	-1,088701	-14,343465	12,143662	12,615928	0,061597	0,036721	-0,082318	5,114595	-2,929136	-0,263951	0,061597	0,036721	-0,082318	5,114595	-2,929136	-0,263951
09:36:00,51	0,491940	3,296948	-0,068962	-0,420994	0,203001	-0,244987	0,056229	0,042535	-0,081690	1,893088	1,601523	-0,260173	-0,646214	-2,901543	-1,088717	-14,357724	12,140015	12,616928	0,056229	0,042535	-0,081690	5,232118	-2,812470	-0,260173	0,056229	0,042535	-0,081690	5,232118	-2,812470	-0,260173
09:36:00,56	0,491940	3,296948	-0,068962	-0,420994	0,203001	-0,244987	0,052090	0,041583	-0,081705	1,932326	1,375772	-0,259173	-0,645130	-2,906733	-1,091448	-14,318357	12,145028	12,632300	0,052090	0,041583	-0,081705	5,196590	-2,713314	-0,259173	0,052090	0,041583	-0,081705	5,196590	-2,713314	-0,259173
09:36:00,61	0,491940	3,296948	-0,068962	-0,420994	0,203001	-0,244987	0,056043	0,038049	-0,084437	2,140106	1,612901	-0,243802	-0,649716	-2,903578	-1,088723	-14,355584	12,155955	12,601978	0,056043	0,038049	-0,084437	5,126971	-2,786474	-0,243802	0,056043	0,038049	-0,084437	5,126971	-2,786474	-0,243802
09:36:00,66	0,491940	3,296948	-0,068962	-0,420994	0,203001	-0,244987	0,055604	0,043599	-0,081712	1,842380	1,552371	-0,274123	-0,644720	-2,902513	-1,088417	-14,358068	12,160234	12,619934	0,055604	0,043599	-0,081712	5,264883	-2,812544	-0,274123	0,055604	0,043599	-0,081712	5,264883	-2,812544	-0,274123
09:36:00,71	0,491940	3,296948	-0,068962	-0,420994	0,203001	-0,244987	0,052184	0,039805	-0,081405	2,042125	1,370220	-0,256167	-0,646170	-2,906288	-1,087556	-14,356515	12,140256	12,581605	0,052184	0,039805	-0,081405	5,166810	-2,726196	-0,256167	0,052184	0,039805	-0,081405	5,166810	-2,726196	-0,256167
09:36:00,76	0,491940	3,296948	-0,068962	-0,420994	0,203001	-0,244987	0,056177	0,039173	-0,080545	2,058467	1,589234	-0,294496	-0,647413	-2,906962	-1,087138	-14,382369	12,139200	12,634564	0,056177	0,039173	-0,080545	5,133535	-2,820697	-0,294496	0,056177	0,039173	-0,080545	5,133535	-2,820697	-0,294496
09:36:00,81	0,491940	3,296948	-0,068962	-0,420994	0,203001	-0,244987	0,057383	0,039912	-0,080127	2,006210	1,630066	-0,241537	-0,643138	-2,905525	-1,087910	-14,325160	12,182157	12,607703	0,057383	0,039912	-0,080127	5,139270	-2,874510	-0,241537	0,057383	0,039912	-0,080127	5,139270	-2,874510	-0,241537
09:36:00,86	0,491940	3,296948	-0,068962	-0,420994	0,203001	-0,244987	0,054001	0,036929	-0,080898	2,227119	1,482266	-0,268398	-0,645045	-2,900224	-1,089124	-14,357328	12,131372	12,597912	0,054001	0,036929	-0,080898	5,126034	-2,756820	-0,268398	0,054001	0,036929	-0,080898	5,126034	-2,756820	-0,268398
09:36:00,91	0,491940	3,296948	-0,068962	-0,420994	0,203001	-0,244987	0,050364	0,041231	-0,082112	1,943363	1,290664	-0,278189	-0,643751	-2,905351	-1,091021	-14,318624	12,149021	12,603542	0,050364	0,041231	-0,082112	5,179965	-2,662900	-0,278189	0,050364	0,041231	-0,082112	5,179965	-2,662900	-0,278189
09:36:00,96	0,491940	3,296948	-0,068962	-0,420994	0,203001	-0,244987	0,054157	0,037547	-0,084010	2,169565	1,512581	-0,272559	-0,651077	-2,904924	-1,092481	-14,357320	12,187491	12,597590	0,054157	0,037547	-0,084010	5,116976	-2,738713	-0,272559	0,054157	0,037547	-0,084010	5,116976	-2,738713	-0,272559
09:36:01,01	0,491940	3,296948	-0,068962	-0,420994	0,203001	-0,244987	0,057450	0,044105	-0,085470	1,842509	1,631088	-0,278511	-0,649141	-2,903012	-1,088734	-14,370178	12,182469	12,598323	0,057450	0,044105	-0,085470	5,304737	-2,878733	-0,278511	0,057450	0,044105	-0,085470	5,304737	-2,878733	-0,278511
09:36:01,06	0,491940	3,296948	-0,068962	-0,420994	0,203001	-0,244987	0,054826	0,043384	-0,081723	1,869238	1,486005	-0,277778	-0,644258	-2,908954	-1,087132	-14,312303	12,184365	12,582241	0,054826	0,043384	-0,081723	5,274844	-2,817816	-0,277778	0,054826	0,043384	-0,081723	5,274844	-2,817816	-0,277778
09:36:01,11	0,491940	3,296948	-0,068962	-0,420994	0,203001	-0,244987	0,057531	0,036184	-0,080121	2,274201	1,675853	-0,293861	-0,645580	-2,906867	-1,091480	-14,314245	12,171487	12,588612	0,057531	0,036184	-0,080121	5,114631	-2,840332	-0,293861	0,057531	0,036184	-0,080121	5,114631	-2,840332	-0,293861
09:36:01,16	0,491940	3,296948	-0,068962	-0,420994	0,203001	-0,244987	0,056384	0,038372	-0,084469	2,148297	1,620985	-0,287489	-0,643250	-2,901428	-1,091814	-14,352006	12,168888	12,625054	0,056384	0,038372	-0,084469	5,160491	-2,805190	-0,287489	0,056384	0,038372	-0,084469	5,160491	-2,805190	-0,287489
09:36:01,21	0,491940	3,296948	-0,068962	-0,420994	0,203001	-0,244987	0,050509	0,039074	-0,084803	2,090677	1,284048	-0,251047	-0,650309	-2,904080	-1,089116	-14,352049	12,135894	12,591671	0,050509	0,039074	-0,084803	5,157955	-2,680888	-0,251047	0,050509	0,039074	-0,084803	5,157955	-2,680888	-0,251047
09:36:01,26	0,491940	3,296948	-0,068962	-0,420994	0,203001	-0,244987	0,056335	0,043861	-0,082105	1,813136	1,603484	-0,284430	-0,645428	-2,902850	-1,088878	-14,345583	12,171686	12,644506	0,056335	0,043861	-0,082105	5,256227	-2,818828	-0,284430	0,056335	0,043861	-0,082105	5,256227	-2,818828	-0,284430
09:36:01,31	0,491940	3,296948	-0,068962	-0,420994	0,203001	-0,244987	0,052830	0,040249	-0,081867	2,035203	1,408902	-0,231595	-0,642143	-2,903092	-1,091137	-14,301989	12,174840	12,621840	0,052830	0,040249	-0,081867	5,194733	-2,738229	-0,231595	0,052830	0,040249	-0,081867	5,194733	-2,738229	-0,231595
09:36:01,36	0,491940	3,296948	-0,068962	-0,420994	0,203001	-0,244987	0,051396	0,037284	-0,084125	2,213925	1,370551	-0,254261	-0,645539	-2,909770	-1,091410	-14,338672	12,144204	12,593176	0,051396	0,037284	-0,084125	5,140682	-2,664073	-0,254261	0,051396	0,037284	-0,084125	5,140682	-2,664073	-0,254261
09:36:01,41	0,491940	3,296948	-0,068962	-0,420994	0,203001	-0,244987	0,058878	0,036885	-0,084399	2,189766	1,743124	-0,282925	-0,647330	-2,907371	-1,088324	-14,332785	12,090425	12,575026	0,058878	0,036885	-0,084399	5,085252	-2,878775	-0,282925	0,058878	0,036885	-0,084399	5,085252	-2,878775	-0,282925
09:36:01,46	0,491940	3,296948	-0,068962	-0,420994	0,203001	-0,244987	0,057696	0,039636	-0,081313	2,003091	1,713649	-0,301075	-0,648544	-2,901804	-1,092594	-14,353686	12,186186	12,629974	0,057696	0,039636	-0,081313	5,114520	-2,815465	-0,301075	0,057696	0,039636	-0,081313	5,114520	-2,815465	-0,301075
09:36:01,51	0,491940	3,296948	-0,068962	-0,420994	0,203001	-0,244987	0,053482	0,043471	-0,085583	1,876160	1,428558	-0,246127	-0,643134	-2,906544	-1,090502	-14,317542	12,168610	12,596505	0,053482	0,043471	-0,085583	5,288624	-2,769784	-0,246127	0,053482	0,043471	-0,085583	5,288624	-2,769784	-0,246127
09:36:01,56	0,491940	3,296948	-0,068962	-0,420994	0,203001	-0,244987	0,054881	0,036416	-0,083490	2,245869	1,541408	-0,279596	-0,647388	-2,902856	-1,090274	-14,358064	12,142073	12,607858	0,054881	0,036416	-0,083490	5,104518	-2,766775	-0,279596	0,054881	0,036416	-0,083490	5,104518	-2,766775	-0,279596
09:36:01,61	0,491940	3,296948	-0,068962	-0,420994	0,203001	-0,244987	0,053814	0,041943	-0,083263	1,915202	1,464092	-0,268243	-0,645456	-2,898779	-1,092764	-14,327064	12,138934	12,658344	0,053814	0,041943	-0,083263	5,207750	-2,760319	-0,268243	0,053814	0,041943	-0,083263	5,207750	-2,760319	-0,268243
09:36:01,66	0,491940	3,296948	-0,068962	-0,420994	0,203001	-0,244987	0,049317	0,042309	-0,085752	1,908990	1,258679	-0,217758	-0,642617	-2,911438	-1,092183	-14,346296	12,124577	12,588509	0,049317	0,042309	-0,085752	5,230213	-2,612741	-0,217758	0,049317	0,042309	-0,085752	5,230213	-2,612741	-0,217758
09:36:01,71	0,491940	3,296948	-0,068962	-0,420994	0,203001	-0,244987	0,058861	0,033521	-0,085172	2,343900	1,745469	-0,287593	-0,645476	-2,907096	-1,090978	-14,298286	12,147369	12,641458	0,058861	0,033521	-0,085172	4,975290	-2,875124	-0,287593	0,058861	0,033521	-0,085172	4,975290	-2,875124	-0,287593
09:36:01,76	0,491940	3,296948	-0,068962	-0,420994	0,203001	-0,244987	0,056530	0,038168	-0,083966	2,145999	1,654453	-0,234643	-0,644946	-2,906863	-1,089839	-14,325389	12,134994	12,621394	0,056530	0,038168	-0,083966	5,142179	-2,783176	-0,234643	0,056530	0,038168	-0,083966	5,142179	-2,783176	-0,234643
09:36:01,81	0,491940	3,296948	-0,068962	-0,420994	0,203001	-0,244987	0,056063	0,037825	-0,082828	2,139563	1,612893	-0,254707	-0,646188	-2,904347	-1,092232	-14,342021	12,110805	12,569107	0,056063	0,037825	-0,082828	5,108823	-2,788090	-0,254707	0,056063	0,037825	-0,082828	5,108823	-2,788090	-0,254707
09:36:01,86	0,491940	3,296948	-0,068962	-0,420994	0,203001	-0,244987	0,054506	0,040159	-0,085220	1,988932	1,529584	-0,306994	-0,647442	-2,901521	-1,090694	-14,380259	12,138722	12,589042	0,054506	0,040159	-0,085220	5,141408	-2,749120	-0,306994	0,054506	0,040159	-0,085220	5,141408	-2,749120	-0,306994
09:36:01,91	0,491940	3,296948	-0,068962	-0,420994	0,203001	-0,244987	0,052685	0,042658	-0,083682	1,864046	1,387843	-0,287059	-0,643264	-2,904855	-1,092589	-14,361880	12,152832	12,614911	0,052685	0,042658	-0,083682	5,212687	-2,747950	-0,287059	0,052685	0,042658	-0,083682	5,212687	-2,747950	-0,287059
09:36:01,96	0,491940	3,296948	-0,068962	-0,420994	0,203001	-0,244987	0,053484	0,037372	-0,085577	2,160298	1,438239	-0,261190	-0,642090	-2,905557	-1,091048	-14,370636	12,150844	12,594718	0,053484	0,037372	-0,085577	5,094032	-2,760255	-0,261190	0,053484	0,037372	-0,085577	5,094032	-2,760255	-0,261190
09:36:02,01	0,491940	3,296948	-0,068962	-0,420994	0,203001	-0,244987	0,053505	0,036005	-0,084037	2,225299	1,432751	-0,281383	-0,647389	-2,910328	-1,089869	-14,374985	12,126278	12,596480	0,053505	0,036005	-0,084037	5,051698	-2,767404	-0,281383	0,053505	0,036005	-0,084037	5,051698	-2,767404	-0,281383
09:36:02,06	0,491940	3,296948	-0,068962	-0,420994	0,203001	-0,244987	0,060286	0,038208	-0,082858	2,087288	1,793863	-0,279621	-0,645657	-2,911726	-1,090471	-14,340861	12,115105	12,626108	0,060286	0,038208	-0,082858	5,086631	-2,938576	-0,279621	0,060286	0,038208	-0,082858	5,086631	-2,938576	-0,279621
09:36:02,11	0,491940	3,296948	-0,068962	-0,420994	0,203001	-0,244987	0,060631	0,036010	-0,083459	2,209005	1,846962	-0,249993	-0,645658	-2,903509	-1,092598	-14,378424	12,163346	12,624900	0,060631	0,036010	-0,083459	5,035753	-2,912591	-0,249993	0,060631	0,036010	-0,083459	5,035753	-2,912591	-0,249993
09:36:02,16	0,491940	3,296948	-0,068962	-0,420994	0,203001	-0,244987	0,056666	0,043653	-0,084849	1,845332	1,606070	-0,315883	-0,650295	-2,904471	-1,091861	-14,354028	12,161736	12,560218	0,056666	0,043653	-0,084849	5,272111	-2,842240	-0,315883	0,056666	0,043653	-0,084849	5,272111	-2,842240	-0,315883
09:36:02,21	0,491940	3,296948	-0,068962	-0,420994	0,203001	-0,244987	0,056666	0,043653	-0,084849	1,845332	1,606070	-0,315883	-0,646282	-2,906465	-1,091070	-14,414478	12,179136	12,595229	0,056666	0,043653	-0,084849	5,272111	-2,842240	-0,315883	0,056666	0,043653	-0,084849	5,272111	-2,842240	-0,315883
09:36:02,26	0,491940	3,296948	-0,068962	-0,420994	0,203001	-0,244987	0,056387	0,039181	-0,084059	2,062741	1,530500	-0,280872	-0,647250	-2,908969	-1,092165	-14,300916	12,126124	12,607027	0,056387	0,039181	-0,084059	5,138436	-2,895891	-0,280872	0,056387	0,039181	-0,084059	5,138436	-2,895891	-0,280872
09:36:02,31	0,491940	3,296948	-0,068962	-0,420994	0,203001	-0,244987	0,059040	0,038768	-0,085154	2,095097	1,793294	-0,269074	-0,648532	-2,906731	-1,092988	-14,353189	12,153964	12,594532	0,059040	0,038768	-0,085154	5,138359	-2,841336	-0,269074	0,059040	0,038768	-0,085154	5,138359	-2,841336	-0,269074
09:36:02,36	0,491940	3,296948	-0,068962	-0,420994	0,203001	-0,244987	0,057742	0,040997	-0,085977	1,977143	1,666627	-0,281569	-0,643253	-2,900794	-1,092236	-14,354658	12,165536	12,586563	0,057742	0,040997	-0,085977	5,195410	-2,866138	-0,281569	0,057742	0,040997	-0,085977	5,195410	-2,866138	-0,281569
09:36:02,41	0,491940	3,296948	-0,068962	-0,420994	0,203001	-0,244987	0,049961	0,039394	-0,085225	2,069805	1,254961	-0,289538	-0,645618	-2,904538	-1,088329	-14,365673	12,140775	12,601922	0,049961	0,039394	-0,085225	5,162208	-2,667001	-0,289538	0,049961	0,039394	-0,085225	5,162208	-2,667001	-0,289538
09:36:02,46	0,491940	3,296948	-0,068962	-0,420994	0,203001	-0,244987	0,054386	0,039570	-0,081318	2,033681	1,487910	-0,274179	-0,646136	-2,909239	-1,090610	-14,347827	12,172850	12,632438	0,054386	0,039570	-0,081318	5,139931	-2,781426	-0,274179	0,054386	0,039570	-0,081318	5,139931	-2,781426	-0,274179
09:36:02,51	0,491940	3,296948	-0,068962	-0,420994	0,203001	-0,244987	0,058717	0,037668	-0,083599	2,169309	1,712494	-0,243663	-0,646748	-2,904623	-1,090636	-14,332089	12,126552	12,616852	0,058717	0,037668	-0,083599	5,126219	-2,896757	-0,243663	0,058717	0,037668	-0,083599	5,126219	-2,896757	-0,243663
09:36:02,56	0,491940	3,296948	-0,068962	-0,420994	0,203001	-0,244987	0,055025	0,040506	-0,083624	1,989482	1,557318	-0,259249	-0,646141	-2,905735	-1,091413	-14,320054	12,107706	12,602002	0,055025	0,040506	-0,083624	5,169211	-2,762155	-0,259249	0,055025	0,040506	-0,083624	5,169211	-2,762155	-0,259249
09:36:02,61	0,491940	3,296948	-0,068962	-0,420994	0,203001	-0,244987	0,055684	0,039424	-0,084402	2,035450	1,611434	-0,274099	-0,644349	-2,902492	-1,090642	-14,311129	12,135292	12,603116	0,055684	0,039424	-0,084402	5,130232	-2,759775	-0,274099	0,055684	0,039424	-0,084402	5,130232	-2,759775	-0,274099
09:36:02,66	0,491940	3,296948	-0,068962	-0,420994	0,203001	-0,244987	0,051980	0,039494	-0,083631	2,060180	1,412761	-0,272985	-0,643861	-2,903130	-1,090654	-14,371023	12,171656	12,619429	0,051980	0,039494	-0,083631	5,160429	-2,667682	-0,272985	0,051980	0,039494	-0,083631	5,160429	-2,667682	-0,272985
09:36:02,71	0,491940	3,296948	-0,068962	-0,420994	0,203001	-0,244987	0,052289	0,038752	-0,083643	2,100272	1,358761	-0,256672	-0,646698	-2,904893	-1,091020	-14,299082	12,094085	12,601140	0,052289	0,038752	-0,083643	5,142330	-2,745914	-0,256672	0,052289	0,038752	-0,083643	5,142330	-2,745914	-0,256672
09:36:02,76	0,491940	3,296948	-0,068962	-0,420994	0,203001	-0,244987	0,055234	0,040327	-0,084008	1,987159	1,613005	-0,274961	-0,642142	-2,899631	-1,092216	-14,366322	12,131066	12,624692	0,055234	0,040327	-0,084008	5,152863	-2,722875	-0,274961	0,055234	0,040327	-0,084008	5,152863	-2,722875	-0,274961
09:36:02,81	0,491940	3,296948	-0,068962	-0,420994	0,203001	-0,244987	0,048399	0,039013	-0,085204	2,053916	1,180855	-0,251409	-0,643743	-2,901834	-1,090538	-14,357435	12,162462	12,601371	0,048399	0,039013	-0,085204	5,116438	-2,618466	-0,251409	0,048399	0,039013	-0,085204	5,116438	-2,618466	-0,251409
09:36:02,86	0,491940	3,296948	-0,068962	-0,420994	0,203001	-0,244987	0,051107	0,039298	-0,083526	2,070724	1,313677	-0,274730	-0,644398	-2,910540	-1,093342	-14,342174	12,112984	12,603161	0,051107	0,039298	-0,083526	5,155625	-2,698234	-0,274730	0,051107	0,039298	-0,083526	5,155625	-2,698234	-0,274730
09:36:02,91	0,491940	3,296948	-0,068962	-0,420994	0,203001	-0,244987	0,058974	0,035512	-0,086331	2,232380	1,760712	-0,272940	-0,644973	-2,908299	-1,094506	-14,349499	12,183614	12,625820	0,058974	0,035512	-0,086331	5,020076	-2,868752	-0,272940	0,058974	0,035512	-0,086331	5,020076	-2,868752	-0,272940
09:36:02,96	0,491940	3,296948	-0,068962	-0,420994	0,203001	-0,244987	0,057321	0,037131	-0,087494	2,205724	1,633077	-0,250281	-0,653231	-2,908858	-1,092175	-14,351524	12,162335	12,636767	0,057321	0,037131	-0,087494	5,120471	-2,866596	-0,250281	0,057321	0,037131	-0,087494	5,120471	-2,866596	-0,250281
09:36:03,01	0,491940	3,296948	-0,068962	-0,420994	0,203001	-0,244987	0,061934	0,044002	-0,085164	1,828944	1,881848	-0,239334	-0,639558	-2,905499	-1,095240	-14,268684	12,133704	12,639724	0,061934	0,044002	-0,085164	5,283135	-2,979959	-0,239334	0,061934	0,044002	-0,085164	5,283135	-2,979959	-0,239334
09:36:03,06	0,491940	3,296948	-0,068962	-0,420994	0,203001	-0,244987	0,052188	0,033841	-0,088229	2,373945	1,461139	-0,236377	-0,645150	-2,907259	-1,094394	-14,325457	12,136810	12,593444	0,052188	0,033841	-0,088229	5,030492	-2,635646	-0,236377	0,052188	0,033841	-0,088229	5,030492	-2,635646	-0,236377
09:36:03,11	0,491940	3,296948	-0,068962	-0,420994	0,203001	-0,244987	0,056509	0,037804	-0,087383	2,142192	1,635069	-0,282657	-0,647352	-2,904800	-1,089898	-14,355558	12,155116	12,578668	0,056509	0,037804	-0,087383	5,109804	-2,800851	-0,282657	0,056509	0,037804	-0,087383	5,109804	-2,800851	-0,282657
09:36:03,16	0,491940	3,296948	-0,068962	-0,420994	0,203001	-0,244987	0,055480	0,040940	-0,082887	1,979898	1,546381	-0,297433	-0,649110	-2,905654	-1,095030	-14,332342	12,140863	12,629924	0,055480	0,040940	-0,082887	5,193725	-2,808824	-0,297433	0,055480	0,040940	-0,082887	5,193725	-2,808824	-0,297433
09:36:03,21	0,491940	3,296948	-0,068962	-0,420994	0,203001	-0,244987	0,053398	0,036428	-0,084263	2,245215	1,476313	-0,230657	-0,644401	-2,907332	-1,093347	-14,356371	12,180951	12,625343	0,053398	0,036428	-0,084263	5,104841	-2,715434	-0,230657	0,053398	0,036428	-0,084263	5,104841	-2,715434	-0,230657
09:36:03,26	0,491940	3,296948	-0,068962	-0,420994	0,203001	-0,244987	0,056198	0,037119	-0,086335	2,200596	1,570053	-0,250758	-0,647097	-2,904262	-1,095361	-14,316761	12,169776	12,615295	0,056198	0,037119	-0,086335	5,114416	-2,841451	-0,250758	0,056198	0,037119	-0,086335	5,114416	-2,841451	-0,250758
09:36:03,31	0,491940	3,296948	-0,068962	-0,420994	0,203001	-0,244987	0,054887	0,040988	-0,088350	2,009504	1,541789	-0,260806	-0,649733	-2,908470	-1,092179	-14,349523	12,107526	12,625965	0,054887	0,040988	-0,088350	5,227087	-2,766829	-0,260806	0,054887	0,040988	-0,088350	5,227087	-2,766829	-0,260806
09:36:03,36	0,491940	3,296948	-0,068962	-0,420994	0,203001	-0,244987	0,059849	0,041167	-0,085168	1,929938	1,802579	-0,250136	-0,641038	-2,901263	-1,091822	-14,338259	12,127310	12,603400	0,049260	0,037241	-0,084810	5,080247	-2,615096	-0,272701	0,049260	0,037241	-0,084810	5,080247	-2,615096	-0,272701
09:36:03,41	0,491940	3,296948	-0,068962	-0,420994	0,203001	-0,244987	0,049260	0,037241	-0,084810	2,156860	1,251797	-0,272701	-0,644339	-2,907191	-1,094873	-14,298699	12,109533	12,628268	0,049260	0,037241	-0,084810	5,080247	-2,615096	-0,272701	0,049260	0,037241	-0,084810	5,080247	-2,615096	-0,272701
09:36:03,46	0,491940	3,296948	-0,068962	-0,420994	0,203001	-0,244987	0,056045	0,037136	-0,087862	2,166705	1,647766	-0,247833	-0,643977	-2,903437	-1,093281	-14,355536	12,177098	12,605230	0,056045	0,037136	-0,087862	5,081849	-2,751750	-0,247833	0,056045	0,037136	-0,087862	5,081849	-2,751750	-0,247833
09:36:03,51	0,491940	3,296948	-0,068962	-0,420994	0,203001	-0,244987	0,052612	0,038699	-0,086269	2,115514	1,386278	-0,270871	-0,643672	-2,902366	-1,092167	-14,282699	12,187759	12,624949	0,052612	0,038699	-0,086269	5,153367	-2,743797	-0,270871	0,052612	0,038699	-0,086269	5,153367	-2,743797	-0,270871
09:36:03,56	0,491940	3,296948	-0,068962	-0,420994	0,203001	-0,244987	0,051532	0,038971	-0,085156	2,147017	1,387852	-0,251152	-0,644928	-2,911912	-1,092561	-14,337307	12,161119	12,599037	0,051532	0,038971	-0,085156	5,206228	-2,657422	-0,251152	0,051532	0,038971	-0,085156	5,206228	-2,657422	-0,251152
09:36:03,61	0,491940	3,296948	-0,068962	-0,420994	0,203001	-0,244987	0,060427	0,035286	-0,085550	2,288280	1,816421	-0,277064	-0,643748	-2,910851	-1,091773	-14,320935	12,123372	12,607232	0,060427	0,035286	-0,085550	5,058192	-2,927112	-0,277064	0,060427	0,035286	-0,085550	5,058192	-2,927112	-0,277064
09:36:03,66	0,491940	3,296948	-0,068962	-0,420994	0,203001	-0,244987	0,058919	0,034794	-0,084761	2,289345	1,771050	-0,268870	-0,647950	-2,905602	-1,094522	-14,348266	12,157751	12,624875	0,058919	0,034794	-0,084761	5,020658	-2,854094	-0,268870	0,058919	0,034794	-0,084761	5,020658	-2,854094	-0,268870
09:36:03,71	0,491940	3,296948	-0,068962	-0,420994	0,203001	-0,244987	0,056474	0,041058	-0,087510	1,979736	1,603033	-0,251227	-0,642607	-2,901625	-1,093763	-14,330342	12,179131	12,602201	0,056474	0,041058	-0,087510	5,202755	-2,830151	-0,251227	0,056474	0,041058	-0,087510	5,202755	-2,830151	-0,251227
09:36:03,76	0,491940	3,296948	-0,068962	-0,420994	0,203001	-0,244987	0,050358	0,038419	-0,086752	2,144429	1,289872	-0,273900	-0,644325	-2,904200	-1,093353	-14,307888	12,161262	12,605315	0,050358	0,038419	-0,086752	5,160305	-2,663264	-0,273900	0,050358	0,038419	-0,086752	5,160305	-2,663264	-0,273900
09:36:03,81	0,491940	3,296948	-0,068962	-0,420994	0,203001	-0,244987	0,053447	0,038619	-0,086342	2,129795	1,478856	-0,270786	-0,645509	-2,907175	-1,093722	-14,304229	12,124554	12,613370	0,053447	0,038619	-0,086342	5,161352	-2,716730	-0,270786	0,053447	0,038619	-0,086342	5,161352	-2,716730	-0,270786
09:36:03,86	0,491940	3,296948	-0,068962	-0,420994	0,203001	-0,244987	0,056616	0,038157	-0,086711	2,123820	1,665143	-0,262731	-0,641804	-2,898888	-1,095701	-14,341984	12,146635	12,630864	0,056616	0,038157	-0,086711	5,119167	-2,779174	-0,262731	0,056616	0,038157	-0,086711	5,119167	-2,779174	-0,262731
09:36:03,91	0,491940	3,296948	-0,068962	-0,420994	0,203001	-0,244987	0,047586	0,039092	-0,088690	2,075478	1,151893	-0,245237	-0,650225	-2,911219	-1,092169	-14,328232	12,149209	12,612046	0,047586	0,039092	-0,088690	5,144174	-2,583640	-0,245237	0,047586	0,039092	-0,088690	5,144174	-2,583640	-0,245237
09:36:03,96	0,491940	3,296948	-0,068962	-0,420994	0,203001	-0,244987	0,050117	0,037151	-0,085180	2,182737	1,330724	-0,276664	-0,648470	-2,907723	-1,092959	-14,312156	12,115098	12,602401	0,050117	0,037151	-0,085180	5,099055	-2,603465	-0,276664	0,050117	0,037151	-0,085180	5,099055	-2,603465	-0,276664
09:36:04,01	0,491940	3,296948	-0,068962	-0,420994	0,203001	-0,244987	0,058571	0,040447	-0,085947	1,992611	1,764682	-0,273700	-0,643937	-2,900509	-1,093765	-14,381815	12,145518	12,640351	0,058571	0,040447	-0,085947	5,167687	-2,833126	-0,273700	0,058571	0,040447	-0,085947	5,167687	-2,833126	-0,273700
09:36:04,06	0,491940	3,296948	-0,068962	-0,420994	0,203001	-0,244987	0,050056	0,040129	-0,086753	2,000658	1,246394	-0,235750	-0,643919	-2,903962	-1,094920	-14,374802	12,126203	12,630164	0,050056	0,040129	-0,086753	5,150777	-2,683029	-0,235750	0,050056	0,040129	-0,086753	5,150777	-2,683029	-0,235750
09:36:04,11	0,491940	3,296948	-0,068962	-0,420994	0,203001	-0,244987	0,053038	0,038387	-0,087909	2,078030	1,417173	-0,245937	-0,642564	-2,903115	-1,093355	-14,308687	12,163006	12,605845	0,053038	0,038387	-0,087909	5,091389	-2,746312	-0,245937	0,053038	0,038387	-0,087909	5,091389	-2,746312	-0,245937
09:36:04,16	0,491940	3,296948	-0,068962	-0,420994	0,203001	-0,244987	0,051627	0,037636	-0,086344	2,181984	1,382659	-0,270256	-0,641420	-2,902488	-1,092593	-14,322752	12,154455	12,595853	0,051627	0,037636	-0,086344	5,136432	-2,670068	-0,270256	0,051627	0,037636	-0,086344	5,136432	-2,670068	-0,270256
09:36:04,21	0,491940	3,296948	-0,068962	-0,420994	0,203001	-0,244987	0,050512	0,036959	-0,085582	2,202749	1,316767	-0,280248	-0,653842	-2,910037	-1,092598	-14,362306	12,142262	12,592605	0,050512	0,036959	-0,085582	5,104054	-2,648422	-0,280248	0,050512	0,036959	-0,085582	5,104054	-2,648422	-0,280248
09:36:04,26	0,491940	3,296948	-0,068962	-0,420994	0,203001	-0,244987	0,063261	0,043942	-0,085587	1,809327	1,951540	-0,283496	-0,648528	-2,902047	-1,094937	-14,331910	12,147162	12,600822	0,063261	0,043942	-0,085587	5,258752	-3,014420	-0,283496	0,063261	0,043942	-0,085587	5,258752	-3,014420	-0,283496
09:36:04,31	0,491940	3,296948	-0,068962	-0,420994	0,203001	-0,244987	0,053684	0,043335	-0,087926	1,860311	1,477433	-0,275279	-0,640789	-2,907449	-1,093720	-14,311484	12,152081	12,610255	0,053684	0,043335	-0,087926	5,262119	-2,736766	-0,275279	0,053684	0,043335	-0,087926	5,262119	-2,736766	-0,275279
09:36:04,36	0,491940	3,296948	-0,068962	-0,420994	0,203001	-0,244987	0,054493	0,033932	-0,086709	2,363747	1,534737	-0,265846	-0,642508	-2,903861	-1,092192	-14,289285	12,163038	12,585458	0,054493	0,033932	-0,086709	5,027409	-2,742979	-0,265846	0,054493	0,033932	-0,086709	5,027409	-2,742979	-0,265846
09:36:04,41	0,491940	3,296948	-0,068962	-0,420994	0,203001	-0,244987	0,052245	0,037215	-0,085181	2,213617	1,431573	-0,290643	-0,645599	-2,908300	-1,092569	-14,331600	12,066272	12,606056	0,052245	0,037215	-0,085181	5,134998	-2,669654	-0,290643	0,052245	0,037215	-0,085181	5,134998	-2,669654	-0,290643
09:36:04,46	0,491940	3,296948	-0,068962	-0,420994	0,203001	-0,244987	0,057635	0,037672	-0,085558	2,084889	1,723579	-0,270046	-0,647348	-2,901550	-1,091026	-14,329513	12,135520	12,632238	0,057635	0,037672	-0,085558	5,042151	-2,800745	-0,270046	0,057635	0,037672	-0,085558	5,042151	-2,800745	-0,270046
09:36:04,51	0,491940	3,296948	-0,068962	-0,420994	0,203001	-0,244987	0,052664	0,042562	-0,084015	1,891624	1,432271	-0,243863	-0,644858	-2,904150	-1,095273	-14,291076	12,206038	12,627041	0,052664	0,042562	-0,084015	5,232750	-2,701831	-0,243863	0,052664	0,042562	-0,084015	5,232750	-2,701831	-0,243863
09:36:04,56	0,491940	3,296948	-0,068962	-0,420994	0,203001	-0,244987	0,053671	0,039105	-0,088262	2,151670	1,482652	-0,249060	-0,651481	-2,907332	-1,094148	-14,344402	12,128260	12,598570	0,053671	0,039105	-0,088262	5,221433	-2,730482	-0,249060	0,053671	0,039105	-0,088262	5,221433	-2,730482	-0,249060
09:36:04,61	0,491940	3,296948	-0,068962	-0,420994	0,203001	-0,244987	0,059737	0,043250	-0,087137	1,842128	1,790824	-0,277531	-0,649716	-2,909466	-1,095314	-14,354307	12,139873	12,590051	0,060703	0,040655	-0,088303	5,173579	-2,938527	-0,286050	0,060703	0,040655	-0,088303	5,173579	-2,938527	-0,286050
09:36:04,66	0,491940	3,296948	-0,068962	-0,420994	0,203001	-0,244987	0,060703	0,040655	-0,088303	1,982177	1,826678	-0,286050	-0,647436	-2,906255	-1,093008	-14,379169	12,119459	12,584275	0,060703	0,040655	-0,088303	5,173579	-2,938527	-0,286050	0,060703	0,040655	-0,088303	5,173579	-2,938527	-0,286050
09:36:04,71	0,491940	3,296948	-0,068962	-0,420994	0,203001	-0,244987	0,056782	0,040285	-0,085997	1,971296	1,611471	-0,291826	-0,643285	-2,903414	-1,096130	-14,366677	12,152582	12,568866	0,056782	0,040285	-0,085997	5,133670	-2,845949	-0,291826	0,056782	0,040285	-0,085997	5,133670	-2,845949	-0,291826
09:36:04,76	0,491940	3,296948	-0,068962	-0,420994	0,203001	-0,244987	0,052246	0,038111	-0,089119	2,119251	1,369844	-0,307235	-0,642588	-2,901698	-1,095709	-14,313627	12,162836	12,588149	0,052246	0,038111	-0,089119	5,111003	-2,731482	-0,307235	0,052246	0,038111	-0,089119	5,111003	-2,731482	-0,307235
09:36:04,81	0,491940	3,296948	-0,068962	-0,420994	0,203001	-0,244987	0,050412	0,038365	-0,088698	2,141454	1,315273	-0,287952	-0,642594	-2,904922	-1,095663	-14,322877	12,172832	12,636508	0,050412	0,038365	-0,088698	5,153136	-2,642056	-0,287952	0,050412	0,038365	-0,088698	5,153136	-2,642056	-0,287952
09:36:04,86	0,491940	3,296948	-0,068962	-0,420994	0,203001	-0,244987	0,053207	0,036759	-0,088652	2,229001	1,447590	-0,239593	-0,644932	-2,904395	-1,094132	-14,320245	12,176881	12,611127	0,053207	0,036759	-0,088652	5,114607	-2,729125	-0,239593	0,053207	0,036759	-0,088652	5,114607	-2,729125	-0,239593
09:36:04,91	0,491940	3,296948	-0,068962	-0,420994	0,203001	-0,244987	0,053919	0,039047	-0,087120	2,114847	1,484897	-0,264974	-0,641417	-2,908379	-1,094504	-14,332787	12,158007	12,610894	0,053919	0,039047	-0,087120	5,180062	-2,747754	-0,264974	0,053919	0,039047	-0,087120	5,180062	-2,747754	-0,264974
09:36:04,96	0,491940	3,296948	-0,068962	-0,420994	0,203001	-0,244987	0,055612	0,034011	-0,087493	2,354099	1,571522	-0,265207	-0,650854	-2,905564	-1,094566	-14,330669	12,141655	12,560722	0,055612	0,034011	-0,087493	5,023993	-2,794050	-0,265207	0,055612	0,034011	-0,087493	5,023993	-2,794050	-0,265207
09:36:05,01	0,491940	3,296948	-0,068962	-0,420994	0,203001	-0,244987	0,057892	0,043591	-0,087555	1,842846	1,700096	-0,315379	-0,644906	-2,908845	-1,091001	-14,311769	12,135046	12,607140	0,057892	0,043591	-0,087555	5,264756	-2,844461	-0,315379	0,057892	0,043591	-0,087555	5,264756	-2,844461	-0,315379
09:36:05,06	0,491940	3,296948	-0,068962	-0,420994	0,203001	-0,244987	0,052217	0,037285	-0,089447	2,193067	1,433422	-0,273976	-0,646822	-2,903004	-1,092592	-14,364664	12,149143	12,629019	0,052217	0,037285	-0,089447	5,119944	-2,665582	-0,273976	0,052217	0,037285	-0,089447	5,119944	-2,665582	-0,273976
09:36:05,11	0,491940	3,296948	-0,068962	-0,420994	0,203001	-0,244987	0,053659	0,041379	-0,085581	1,947362	1,446782	-0,247082	-0,643182	-2,911179	-1,094498	-14,322474	12,107690	12,598763	0,053659	0,041379	-0,085581	5,195624	-2,765464	-0,247082	0,053659	0,041379	-0,085581	5,195624	-2,765464	-0,247082
09:36:05,16	0,491940	3,296948	-0,068962	-0,420994	0,203001	-0,244987	0,058920	0,034139	-0,087487	2,309046	1,777586	-0,277338	-0,647921	-2,903788	-1,094918	-14,322822	12,134900	12,609861	0,058920	0,034139	-0,087487	4,988954	-2,847600	-0,277338	0,058920	0,034139	-0,087487	4,988954	-2,847600	-0,277338
09:36:05,21	0,491940	3,296948	-0,068962	-0,420994	0,203001	-0,244987	0,054889	0,041939	-0,087907	1,926839	1,554071	-0,266240	-0,645468	-2,902115	-1,094908	-14,287153	12,172865	12,606531	0,054889	0,041939	-0,087907	5,219044	-2,754687	-0,266240	0,054889	0,041939	-0,087907	5,219044	-2,754687	-0,266240
09:36:05,26	0,491940	3,296948	-0,068962	-0,420994	0,203001	-0,244987	0,052213	0,040651	-0,087897	2,044504	1,426857	-0,269570	-0,643627	-2,906264	-1,095651	-14,266607	12,187856	12,611801	0,052213	0,040651	-0,087897	5,235638	-2,671880	-0,269570	0,052213	0,040651	-0,087897	5,235638	-2,671880	-0,269570
09:36:05,31	0,491940	3,296948	-0,068962	-0,420994	0,203001	-0,244987	0,054885	0,036982	-0,088640	2,258555	1,576098	-0,264301	-0,649705	-2,904902	-1,093380	-14,339051	12,136425	12,594132	0,054885	0,036982	-0,088640	5,161661	-2,732390	-0,264301	0,054885	0,036982	-0,088640	5,161661	-2,732390	-0,264301
09:36:05,36	0,491940	3,296948	-0,068962	-0,420994	0,203001	-0,244987	0,056745	0,042927	-0,086369	1,868662	1,635805	-0,281969	-0,652064	-2,905562	-1,095703	-14,336462	12,137253	12,604730	0,056745	0,042927	-0,086369	5,238436	-2,818707	-0,281969	0,056745	0,042927	-0,086369	5,238436	-2,818707	-0,281969
09:36:05,41	0,491940	3,296948	-0,068962	-0,420994	0,203001	-0,244987	0,058496	0,044640	-0,088692	1,781587	1,728649	-0,271371	-0,642589	-2,903031	-1,093738	-14,319748	12,169507	12,620944	0,058496	0,044640	-0,088692	5,285847	-2,863263	-0,271371	0,058496	0,044640	-0,088692	5,285847	-2,863263	-0,271371
09:36:05,46	0,491940	3,296948	-0,068962	-0,420994	0,203001	-0,244987	0,051566	0,037700	-0,086727	2,178768	1,366663	-0,255157	-0,644893	-2,910038	-1,096060	-14,300381	12,131693	12,585593	0,051566	0,037700	-0,086727	5,138221	-2,681283	-0,255157	0,051566	0,037700	-0,086727	5,138221	-2,681283	-0,255157
09:36:05,51	0,491940	3,296948	-0,068962	-0,420994	0,203001	-0,244987	0,058787	0,036192	-0,089049	2,234142	1,777826	-0,290508	-0,648523	-2,906920	-1,094146	-14,336929	12,124747	12,594107	0,058787	0,036192	-0,089049	5,075184	-2,836956	-0,290508	0,058787	0,036192	-0,089049	5,075184	-2,836956	-0,290508
09:36:05,56	0,491940	3,296948	-0,068962	-0,420994	0,203001	-0,244987	0,057902	0,040894	-0,087135	1,965306	1,703602	-0,281994	-0,640831	-2,902037	-1,094879	-14,309662	12,151809	12,650490	0,057902	0,040894	-0,087135	5,175518	-2,841670	-0,281994	0,057902	0,040894	-0,087135	5,175518	-2,841670	-0,281994
09:36:05,61	0,491940	3,296948	-0,068962	-0,420994	0,203001	-0,244987	0,049827	0,036675	-0,087868	2,221786	1,293789	-0,225611	-0,648524	-2,905607	-1,095294	-14,325353	12,114948	12,618793	0,049827	0,036675	-0,087868	5,100774	-2,617601	-0,225611	0,049827	0,036675	-0,087868	5,100774	-2,617601	-0,225611
09:36:05,66	0,491940	3,296948	-0,068962	-0,420994	0,203001	-0,244987	0,056765	0,041552	-0,088282	1,928405	1,659414	-0,257308	-0,648007	-2,904024	-1,094182	-14,386493	12,190066	12,592404	0,056765	0,041552	-0,088282	5,190251	-2,796619	-0,257308	0,056765	0,041552	-0,088282	5,190251	-2,796619	-0,257308
09:36:05,71	0,491940	3,296948	-0,068962	-0,420994	0,203001	-0,244987	0,055136	0,041895	-0,087171	1,945054	1,484208	-0,283697	-0,643809	-2,905134	-1,097632	-14,329292	12,142354	12,607484	0,055136	0,041895	-0,087171	5,233823	-2,843964	-0,283697	0,055136	0,041895	-0,087171	5,233823	-2,843964	-0,283697
09:36:05,76	0,491940	3,296948	-0,068962	-0,420994	0,203001	-0,244987	0,053997	0,037705	-0,090621	2,150232	1,498389	-0,268617	-0,647393	-2,905137	-1,093359	-14,368916	12,174598	12,634774	0,053997	0,037705	-0,090621	5,110061	-2,740396	-0,268617	0,053997	0,037705	-0,090621	5,110061	-2,740396	-0,268617
09:36:05,81	0,491940	3,296948	-0,068962	-0,420994	0,203001	-0,244987	0,055793	0,040807	-0,086348	1,997006	1,541305	-0,241327	-0,640884	-2,902043	-1,095677	-14,332322	12,145289	12,636454	0,055793	0,040807	-0,086348	5,200393	-2,838407	-0,241327	0,055793	0,040807	-0,086348	5,200393	-2,838407	-0,241327
09:36:05,86	0,491940	3,296948	-0,068962	-0,420994	0,203001	-0,244987	0,049858	0,036718	-0,088666	2,202582	1,279078	-0,239647	-0,646114	-2,908467	-1,092966	-14,309780	12,094810	12,582647	0,049858	0,036718	-0,088666	5,084932	-2,634807	-0,239647	0,049858	0,036718	-0,088666	5,084932	-2,634807	-0,239647
09:36:05,91	0,491940	3,296948	-0,068962	-0,420994	0,203001	-0,244987	0,058037	0,038035	-0,085954	2,101639	1,749124	-0,293454	-0,646176	-2,901864	-1,094537	-14,336936	12,159324	12,615989	0,058037	0,038035	-0,085954	5,087395	-2,806778	-0,293454	0,058037	0,038035	-0,085954	5,087395	-2,806778	-0,293454
09:36:05,96	0,491940	3,296948	-0,068962	-0,420994	0,203001	-0,244987	0,052350	0,041390	-0,087526	1,969474	1,397633	-0,260112	-0,641978	-2,903409	-1,097241	-14,298798	12,147287	12,597972	0,052350	0,041390	-0,087526	5,218595	-2,711851	-0,260112	0,052350	0,041390	-0,087526	5,218595	-2,711851	-0,260112
09:36:06,01	0,491940	3,296948	-0,068962	-0,420994	0,203001	-0,244987	0,051589	0,036982	-0,090230	2,207362	1,397095	-0,278129	-0,646177	-2,907925	-1,096845	-14,341911	12,140147	12,615931	0,051589	0,036982	-0,090230	5,110413	-2,652630	-0,278129	0,051589	0,036982	-0,090230	5,110413	-2,652630	-0,278129
09:36:06,06	0,491940	3,296948	-0,068962	-0,420994	0,203001	-0,244987	0,057599	0,038360	-0,089834	2,107949	1,675863	-0,260170	-0,640961	-2,901375	-1,096115	-14,368835	12,141949	12,598313	0,057599	0,038360	-0,089834	5,119199	-2,845669	-0,260170	0,057599	0,038360	-0,089834	5,119199	-2,845669	-0,260170
09:36:06,11	0,491940	3,296948	-0,068962	-0,420994	0,203001	-0,244987	0,049318	0,037118	-0,089103	2,160637	1,221036	-0,277788	-0,643124	-2,907316	-1,096063	-14,305321	12,172283	12,597346	0,049318	0,037118	-0,089103	5,074382	-2,650443	-0,277788	0,049318	0,037118	-0,089103	5,074382	-2,650443	-0,277788
09:36:06,16	0,491940	3,296948	-0,068962	-0,420994	0,203001	-0,244987	0,055545	0,036021	-0,089052	2,275699	1,584671	-0,278755	-0,648051	-2,907663	-1,095699	-14,391624	12,138395	12,625093	0,055545	0,036021	-0,089052	5,103342	-2,775617	-0,278755	0,055545	0,036021	-0,089052	5,103342	-2,775617	-0,278755
09:36:06,21	0,491940	3,296948	-0,068962	-0,420994	0,203001	-0,244987	0,058309	0,040114	-0,088687	1,990345	1,670581	-0,251008	-0,644937	-2,909005	-1,092560	-14,341299	12,190180	12,619819	0,058309	0,040114	-0,088687	5,139317	-2,906649	-0,251008	0,058309	0,040114	-0,088687	5,139317	-2,906649	-0,251008
09:36:06,26	0,491940	3,296948	-0,068962	-0,420994	0,203001	-0,244987	0,057914	0,036746	-0,085549	2,235487	1,667747	-0,256282	-0,652673	-2,903572	-1,095329	-14,355983	12,181972	12,611170	0,057914	0,036746	-0,085549	5,120076	-2,878499	-0,256282	0,057914	0,036746	-0,085549	5,120076	-2,878499	-0,256282
09:36:06,31	0,491940	3,296948	-0,068962	-0,420994	0,203001	-0,244987	0,057077	0,046162	-0,088317	1,731430	1,615627	-0,264931	-0,644942	-2,906309	-1,097209	-14,317861	12,170468	12,641555	0,057077	0,046162	-0,088317	5,355138	-2,864940	-0,264931	0,057077	0,046162	-0,088317	5,355138	-2,864940	-0,264931
09:36:06,36	0,491940	3,296948	-0,068962	-0,420994	0,203001	-0,244987	0,055581	0,038099	-0,090198	2,159821	1,576610	-0,234546	-0,649085	-2,906994	-1,097645	-14,326202	12,146741	12,587032	0,055581	0,038099	-0,090198	5,150558	-2,786534	-0,234546	0,055581	0,038099	-0,090198	5,150558	-2,786534	-0,234546
09:36:06,41	0,491940	3,296948	-0,068962	-0,420994	0,203001	-0,244987	0,058247	0,041344	-0,090634	1,966350	1,719840	-0,289069	-0,648616	-2,904451	-1,095709	-14,382820	12,170042	12,626401	0,058247	0,041344	-0,090634	5,211838	-2,852522	-0,289069	0,058247	0,041344	-0,090634	5,211838	-2,852522	-0,289069
09:36:06,46	0,491940	3,296948	-0,068962	-0,420994	0,203001	-0,244987	0,055810	0,042209	-0,088697	1,913216	1,532454	-0,249700	-0,647943	-2,907195	-1,095671	-14,332698	12,118891	12,628779	0,055810	0,042209	-0,088697	5,226643	-2,848634	-0,249700	0,055810	0,042209	-0,088697	5,226643	-2,848634	-0,249700
09:36:06,51	0,491940	3,296948	-0,068962	-0,420994	0,203001	-0,244987	0,057850	0,040254	-0,088659	1,995629	1,707519	-0,247322	-0,647429	-2,904464	-1,096468	-14,371603	12,158272	12,641110	0,057850	0,040254	-0,088659	5,155604	-2,833714	-0,247322	0,057850	0,040254	-0,088659	5,155604	-2,833714	-0,247322
09:36:06,56	0,491940	3,296948	-0,068962	-0,420994	0,203001	-0,244987	0,055228	0,041175	-0,089457	1,962399	1,517792	-0,234991	-0,646807	-2,902758	-1,098837	-14,352441	12,155377	12,589326	0,055228	0,041175	-0,089457	5,194658	-2,817614	-0,234991	0,055228	0,041175	-0,089457	5,194658	-2,817614	-0,234991
09:36:06,61	0,491940	3,296948	-0,068962	-0,420994	0,203001	-0,244987	0,053439	0,041490	-0,091826	1,953117	1,442814	-0,286775	-0,643219	-2,900704	-1,097614	-14,314950	12,149251	12,647066	0,053439	0,041490	-0,091826	5,210066	-2,752167	-0,286775	0,053439	0,041490	-0,091826	5,210066	-2,752167	-0,286775
09:36:06,66	0,491940	3,296948	-0,068962	-0,420994	0,203001	-0,244987	0,049866	0,039409	-0,090603	2,074758	1,292550	-0,229035	-0,643159	-2,904402	-1,098043	-14,320542	12,194738	12,575627	0,049866	0,039409	-0,090603	5,168366	-2,621952	-0,229035	0,049866	0,039409	-0,090603	5,168366	-2,621952	-0,229035
09:36:06,71	0,491940	3,296948	-0,068962	-0,420994	0,203001	-0,244987	0,053039	0,037508	-0,091032	2,210209	1,429929	-0,300474	-0,641528	-2,901783	-1,093378	-14,364956	12,147959	12,616022	0,053039	0,037508	-0,091032	5,154585	-2,733607	-0,300474	0,053039	0,037508	-0,091032	5,154585	-2,733607	-0,300474
09:36:06,76	0,491940	3,296948	-0,068962	-0,420994	0,203001	-0,244987	0,049955	0,037405	-0,086366	2,152846	1,254523	-0,260079	-0,642535	-2,903701	-1,095292	-14,294463	12,166218	12,602054	0,049955	0,037405	-0,086366	5,089137	-2,666974	-0,260079	0,049955	0,037405	-0,086366	5,089137	-2,666974	-0,260079
09:36:06,81	0,491940	3,296948	-0,068962	-0,420994	0,203001	-0,244987	0,052120	0,037318	-0,088281	2,208431	1,419008	-0,274047	-0,645574	-2,906280	-1,099581	-14,323065	12,124320	12,593017	0,052120	0,037318	-0,088281	5,137889	-2,672420	-0,274047	0,052120	0,037318	-0,088281	5,137889	-2,672420	-0,274047
09:36:06,86	0,491940	3,296948	-0,068962	-0,420994	0,203001	-0,244987	0,055873	0,038660	-0,092570	2,088043	1,610335	-0,283084	-0,653223	-2,903134	-1,098821	-14,331478	12,184480	12,608248	0,055873	0,038660	-0,092570	5,122877	-2,775691	-0,283084	0,055873	0,038660	-0,092570	5,122877	-2,775691	-0,283084
09:36:06,91	0,491940	3,296948	-0,068962	-0,420994	0,203001	-0,244987	0,056973	0,046858	-0,091809	1,709660	1,630196	-0,267853	-0,641460	-2,909172	-1,099555	-14,330737	12,115748	12,607623	0,056973	0,046858	-0,091809	5,388007	-2,842220	-0,267853	0,056973	0,046858	-0,091809	5,388007	-2,842220	-0,267853
09:36:06,96	0,491940	3,296948	-0,068962	-0,420994	0,203001	-0,244987	0,056321	0,033652	-0,092544	2,337222	1,631269	-0,268478	-0,642080	-2,902041	-1,098399	-14,332370	12,137528	12,637656	0,056321	0,033652	-0,092544	4,978894	-2,789920	-0,268478	0,056321	0,033652	-0,092544	4,978894	-2,789920	-0,268478
09:36:07,01	0,491940	3,296948	-0,068962	-0,420994	0,203001	-0,244987	0,050455	0,037754	-0,091388	2,141949	1,313929	-0,238445	-0,644322	-2,906915	-1,095275	-14,303303	12,145162	12,615209	0,050455	0,037754	-0,091388	5,105649	-2,646773	-0,238445	0,050455	0,037754	-0,091388	5,105649	-2,646773	-0,238445
09:36:07,06	0,491940	3,296948	-0,068962	-0,420994	0,203001	-0,244987	0,055797	0,037259	-0,088264	2,188856	1,613088	-0,260892	-0,648536	-2,909372	-1,096888	-14,353920	12,140982	12,562188	0,055797	0,037259	-0,088264	5,113665	-2,766990	-0,260892	0,055797	0,037259	-0,088264	5,113665	-2,766990	-0,260892
09:36:07,11	0,491940	3,296948	-0,068962	-0,420994	0,203001	-0,244987	0,060032	0,039680	-0,089877	2,034028	1,791533	-0,313913	-0,650808	-2,903695	-1,096840	-14,282601	12,112375	12,619101	0,060032	0,039680	-0,089877	5,148898	-2,920948	-0,313913	0,060032	0,039680	-0,089877	5,148898	-2,920948	-0,313913
09:36:07,16	0,491940	3,296948	-0,068962	-0,420994	0,203001	-0,244987	0,056252	0,044486	-0,089829	1,795002	1,671047	-0,257000	-0,649249	-2,905443	-1,098444	-14,398694	12,159678	12,613105	0,056252	0,044486	-0,089829	5,287140	-2,744714	-0,257000	0,056252	0,044486	-0,089829	5,287140	-2,744714	-0,257000
09:36:07,21	0,491940	3,296948	-0,068962	-0,420994	0,203001	-0,244987	0,056985	0,042262	-0,091432	1,893569	1,584988	-0,262996	-0,644372	-2,905975	-1,097229	-14,327622	12,167780	12,622349	0,056985	0,042262	-0,091432	5,211124	-2,888338	-0,262996	0,056985	0,042262	-0,091432	5,211124	-2,888338	-0,262996
09:36:07,26	0,491940	3,296948	-0,068962	-0,420994	0,203001	-0,244987	0,055008	0,037772	-0,090217	2,169582	1,539691	-0,253753	-0,647366	-2,906246	-1,099213	-14,328255	12,096547	12,572272	0,055008	0,037772	-0,090217	5,134702	-2,778452	-0,253753	0,055008	0,037772	-0,090217	5,134702	-2,778452	-0,253753
09:36:07,31	0,491940	3,296948	-0,068962	-0,420994	0,203001	-0,244987	0,056740	0,040230	-0,092202	1,979779	1,664790	-0,303829	-0,647886	-2,909036	-1,099547	-14,307282	12,125345	12,616285	0,056740	0,040230	-0,092202	5,137822	-2,789265	-0,303829	0,056740	0,040230	-0,092202	5,137822	-2,789265	-0,303829
09:36:07,36	0,491940	3,296948	-0,068962	-0,420994	0,203001	-0,244987	0,059415	0,039285	-0,092536	2,064343	1,807703	-0,259816	-0,646937	-2,903456	-1,099629	-14,406623	12,139219	12,599411	0,059415	0,039285	-0,092536	5,148208	-2,856413	-0,259816	0,059415	0,039285	-0,092536	5,148208	-2,856413	-0,259816
09:36:07,41	0,491940	3,296948	-0,068962	-0,420994	0,203001	-0,244987	0,054109	0,041253	-0,092618	1,924334	1,438801	-0,276690	-0,641962	-2,906118	-1,096057	-14,299781	12,147486	12,606560	0,054109	0,041253	-0,092618	5,162713	-2,808761	-0,276690	0,054109	0,041253	-0,092618	5,162713	-2,808761	-0,276690
09:36:07,46	0,491940	3,296948	-0,068962	-0,420994	0,203001	-0,244987	0,053927	0,035613	-0,089046	2,278185	1,517702	-0,269541	-0,643209	-2,908831	-1,096809	-14,329217	12,136762	12,645119	0,053927	0,035613	-0,089046	5,073838	-2,715530	-0,269541	0,053927	0,035613	-0,089046	5,073838	-2,715530	-0,269541
09:36:07,51	0,491940	3,296948	-0,068962	-0,420994	0,203001	-0,244987	0,056899	0,035337	-0,089798	2,268546	1,652151	-0,230982	-0,649656	-2,907499	-1,095683	-14,317037	12,136516	12,604623	0,056899	0,035337	-0,089798	5,042511	-2,814436	-0,230982	0,056899	0,035337	-0,089798	5,042511	-2,814436	-0,230982
09:36:07,56	0,491940	3,296948	-0,068962	-0,420994	0,203001	-0,244987	0,058969	0,041586	-0,088671	1,949491	1,770457	-0,271478	-0,644944	-2,904197	-1,098017	-14,319595	12,183255	12,613717	0,058969	0,041586	-0,088671	5,213980	-2,858617	-0,271478	0,058969	0,041586	-0,088671	5,213980	-2,858617	-0,271478
09:36:07,61	0,491940	3,296948	-0,068962	-0,420994	0,203001	-0,244987	0,053754	0,039156	-0,091006	2,115027	1,473667	-0,262385	-0,644978	-2,897884	-1,094930	-14,313125	12,150553	12,616500	0,053754	0,039156	-0,091006	5,188794	-2,745991	-0,262385	0,053754	0,039156	-0,091006	5,188794	-2,745991	-0,262385
09:36:07,66	0,491940	3,296948	-0,068962	-0,420994	0,203001	-0,244987	0,048304	0,042343	-0,087919	1,924252	1,212231	-0,259601	-0,649133	-2,909294	-1,095703	-14,347723	12,114497	12,584689	0,048304	0,042343	-0,087919	5,248146	-2,579617	-0,259601	0,048304	0,042343	-0,087919	5,248146	-2,579617	-0,259601
09:36:07,71	0,491940	3,296948	-0,068962	-0,420994	0,203001	-0,244987	0,054492	0,038035	-0,090207	2,157289	1,534765	-0,249337	-0,647958	-2,903819	-1,096852	-14,328683	12,118661	12,625103	0,054492	0,038035	-0,090207	5,143066	-2,742828	-0,249337	0,054492	0,038035	-0,090207	5,143066	-2,742828	-0,249337
09:36:07,76	0,491940	3,296948	-0,068962	-0,420994	0,203001	-0,244987	0,054492	0,038035	-0,090207	2,157289	1,534765	-0,249337	-0,649739	-2,905605	-1,095692	-14,342343	12,116985	12,619065	0,054492	0,038035	-0,090207	5,143066	-2,742828	-0,249337	0,054492	0,038035	-0,090207	5,143066	-2,742828	-0,249337
09:36:07,81	0,491940	3,296948	-0,068962	-0,420994	0,203001	-0,244987	0,057371	0,042605	-0,088681	1,866939	1,675210	-0,257036	-0,650366	-2,904857	-1,099618	-14,367589	12,155115	12,589021	0,057371	0,042605	-0,088681	5,211413	-2,828420	-0,257036	0,057371	0,042605	-0,088681	5,211413	-2,828420	-0,257036
09:36:07,86	0,491940	3,296948	-0,068962	-0,420994	0,203001	-0,244987	0,057036	0,043522	-0,092606	1,839640	1,616868	-0,287080	-0,647419	-2,902585	-1,099609	-14,351562	12,132058	12,598649	0,057036	0,043522	-0,092606	5,256120	-2,860474	-0,287080	0,057036	0,043522	-0,092606	5,256120	-2,860474	-0,287080
09:36:07,91	0,491940	3,296948	-0,068962	-0,420994	0,203001	-0,244987	0,053595	0,042106	-0,092597	1,901340	1,463353	-0,277452	-0,640805	-2,901676	-1,099572	-14,302640	12,180782	12,610653	0,053595	0,042106	-0,092597	5,206630	-2,743883	-0,277452	0,053595	0,042106	-0,092597	5,206630	-2,743883	-0,277452
09:36:07,96	0,491940	3,296948	-0,068962	-0,420994	0,203001	-0,244987	0,049501	0,036833	-0,092561	2,242178	1,268470	-0,265448	-0,646220	-2,902490	-1,096112	-14,356800	12,156052	12,597566	0,049501	0,036833	-0,092561	5,133561	-2,617387	-0,265448	0,049501	0,036833	-0,092561	5,133561	-2,617387	-0,265448
09:36:08,01	0,491940	3,296948	-0,068962	-0,420994	0,203001	-0,244987	0,052914	0,041114	-0,089101	1,971040	1,411372	-0,278535	-0,641993	-2,907930	-1,098001	-14,319569	12,160519	12,608089	0,052914	0,041114	-0,089101	5,198526	-2,742352	-0,278535	0,052914	0,041114	-0,089101	5,198526	-2,742352	-0,278535
09:36:08,06	0,491940	3,296948	-0,068962	-0,420994	0,203001	-0,244987	0,055511	0,034734	-0,090990	2,325306	1,576440	-0,268012	-0,649813	-2,904694	-1,096110	-14,383690	12,142872	12,611006	0,055511	0,034734	-0,090990	5,051928	-2,781171	-0,268012	0,055511	0,034734	-0,090990	5,051928	-2,781171	-0,268012
09:36:08,11	0,491940	3,296948	-0,068962	-0,420994	0,203001	-0,244987	0,056619	0,043124	-0,089099	1,841677	1,587349	-0,265095	-0,638438	-2,899966	-1,099177	-14,277618	12,134442	12,609334	0,056619	0,043124	-0,089099	5,226922	-2,857240	-0,265095	0,056619	0,043124	-0,089099	5,226922	-2,857240	-0,265095
09:36:08,16	0,491940	3,296948	-0,068962	-0,420994	0,203001	-0,244987	0,046837	0,035638	-0,092165	2,276708	1,174757	-0,266767	-0,649682	-2,904940	-1,097242	-14,310995	12,113634	12,609997	0,046837	0,035638	-0,092165	5,074267	-2,501938	-0,266767	0,046837	0,035638	-0,092165	5,074267	-2,501938	-0,266767
09:36:08,21	0,491940	3,296948	-0,068962	-0,420994	0,203001	-0,244987	0,056766	0,042888	-0,090231	1,864962	1,672582	-0,266104	-0,641527	-2,904464	-1,096476	-14,360229	12,131802	12,612099	0,056766	0,042888	-0,090231	5,231703	-2,783567	-0,266104	0,056766	0,042888	-0,090231	5,231703	-2,783567	-0,266104
09:36:08,26	0,491940	3,296948	-0,068962	-0,420994	0,203001	-0,244987	0,052276	0,036063	-0,089465	2,210974	1,387375	-0,264002	-0,647937	-2,903513	-1,098806	-14,327545	12,151002	12,612829	0,052276	0,036063	-0,089465	5,041959	-2,716301	-0,264002	0,052276	0,036063	-0,089465	5,041959	-2,716301	-0,264002
09:36:08,31	0,491940	3,296948	-0,068962	-0,420994	0,203001	-0,244987	0,054658	0,042091	-0,091795	1,930515	1,529932	-0,263272	-0,646776	-2,901855	-1,101889	-14,326102	12,168311	12,654453	0,054658	0,042091	-0,091795	5,234657	-2,760713	-0,263272	0,054658	0,042091	-0,091795	5,234657	-2,760713	-0,263272
09:36:08,36	0,491940	3,296948	-0,068962	-0,420994	0,203001	-0,244987	0,052642	0,041914	-0,094878	1,955434	1,417693	-0,221648	-0,645637	-2,902668	-1,099202	-14,352199	12,156613	12,618871	0,052642	0,041914	-0,094878	5,245676	-2,714693	-0,221648	0,052642	0,041914	-0,094878	5,245676	-2,714693	-0,221648
09:36:08,41	0,491940	3,296948	-0,068962	-0,420994	0,203001	-0,244987	0,052776	0,040522	-0,092191	2,004654	1,407935	-0,257230	-0,643140	-2,907380	-1,099145	-14,294381	12,146302	12,627335	0,052776	0,040522	-0,092191	5,185602	-2,735008	-0,257230	0,052776	0,040522	-0,092191	5,185602	-2,735008	-0,257230
09:36:08,46	0,491940	3,296948	-0,068962	-0,420994	0,203001	-0,244987	0,055609	0,036003	-0,092134	2,259609	1,610462	-0,248766	-0,644387	-2,903301	-1,097236	-14,326781	12,167637	12,627579	0,055609	0,036003	-0,092134	5,085833	-2,754848	-0,248766	0,055609	0,036003	-0,092134	5,085833	-2,754848	-0,248766
09:36:08,51	0,491940	3,296948	-0,068962	-0,420994	0,203001	-0,244987	0,052700	0,039122	-0,090225	2,099690	1,420465	-0,248522	-0,648529	-2,904831	-1,096107	-14,333150	12,127797	12,581132	0,052700	0,039122	-0,090225	5,170768	-2,716485	-0,248522	0,052700	0,039122	-0,090225	5,170768	-2,716485	-0,248522
09:36:08,56	0,491940	3,296948	-0,068962	-0,420994	0,203001	-0,244987	0,056096	0,041944	-0,089095	1,915253	1,611445	-0,294969	-0,644352	-2,900898	-1,097627	-14,292932	12,135028	12,617097	0,056096	0,041944	-0,089095	5,207866	-2,792066	-0,294969	0,056096	0,041944	-0,089095	5,207866	-2,792066	-0,294969
09:36:08,61	0,491940	3,296948	-0,068962	-0,420994	0,203001	-0,244987	0,050601	0,040293	-0,090616	2,027477	1,356925	-0,259004	-0,647443	-2,905220	-1,096495	-14,380547	12,148532	12,606875	0,050601	0,040293	-0,090616	5,190486	-2,615238	-0,259004	0,050601	0,040293	-0,090616	5,190486	-2,615238	-0,259004
09:36:08,66	0,491940	3,296948	-0,068962	-0,420994	0,203001	-0,244987	0,055889	0,040809	-0,089483	1,968529	1,549280	-0,269226	-0,644933	-2,906894	-1,099162	-14,314923	12,173661	12,623350	0,055889	0,040809	-0,089483	5,172049	-2,838002	-0,269226	0,055889	0,040809	-0,089483	5,172049	-2,838002	-0,269226
09:36:08,71	0,491940	3,296948	-0,068962	-0,420994	0,203001	-0,244987	0,056084	0,037798	-0,092151	2,179659	1,603678	-0,252751	-0,645574	-2,901452	-1,099207	-14,318186	12,146768	12,599020	0,056084	0,037798	-0,092151	5,146839	-2,798898	-0,252751	0,056084	0,037798	-0,092151	5,146839	-2,798898	-0,252751
09:36:08,76	0,491940	3,296948	-0,068962	-0,420994	0,203001	-0,244987	0,051692	0,041074	-0,092195	1,984395	1,385917	-0,277081	-0,643152	-2,903839	-1,099566	-14,301025	12,172010	12,609625	0,051692	0,041074	-0,092195	5,208727	-2,671890	-0,277081	0,051692	0,041074	-0,092195	5,208727	-2,671890	-0,277081
09:36:08,81	0,491940	3,296948	-0,068962	-0,420994	0,203001	-0,244987	0,052548	0,037784	-0,092554	2,185944	1,432701	-0,266476	-0,648548	-2,908208	-1,098411	-14,337284	12,108500	12,600835	0,052548	0,037784	-0,092554	5,151970	-2,692348	-0,266476	0,052548	0,037784	-0,092554	5,151970	-2,692348	-0,266476
09:36:08,86	0,491940	3,296948	-0,068962	-0,420994	0,203001	-0,244987	0,059030	0,040272	-0,091400	1,983421	1,770077	-0,275266	-0,645642	-2,900654	-1,098446	-14,354302	12,162983	12,604399	0,059030	0,040272	-0,091400	5,144777	-2,863747	-0,275266	0,059030	0,040272	-0,091400	5,144777	-2,863747	-0,275266
09:36:08,91	0,491940	3,296948	-0,068962	-0,420994	0,203001	-0,244987	0,051034	0,041532	-0,091434	1,956569	1,312346	-0,271702	-0,647943	-2,911510	-1,101134	-14,346987	12,141622	12,583887	0,051034	0,041532	-0,091434	5,216847	-2,693853	-0,271702	0,051034	0,041532	-0,091434	5,216847	-2,693853	-0,271702
09:36:08,96	0,491940	3,296948	-0,068962	-0,420994	0,203001	-0,244987	0,061587	0,038097	-0,094123	2,120364	1,878083	-0,292214	-0,641999	-2,903959	-1,097202	-14,307207	12,157139	12,651562	0,061587	0,038097	-0,094123	5,110968	-2,956474	-0,292214	0,061587	0,038097	-0,094123	5,110968	-2,956474	-0,292214
09:36:09,01	0,491940	3,296948	-0,068962	-0,420994	0,203001	-0,244987	0,052075	0,036725	-0,090191	2,225017	1,410186	-0,224539	-0,646783	-2,908714	-1,096847	-14,333771	12,084433	12,604152	0,052075	0,036725	-0,090191	5,107949	-2,677732	-0,224539	0,052075	0,036725	-0,090191	5,107949	-2,677732	-0,224539
09:36:09,06	0,491940	3,296948	-0,068962	-0,420994	0,203001	-0,244987	0,058585	0,038491	-0,089836	2,056969	1,762025	-0,271949	-0,642690	-2,902679	-1,096442	-14,335033	12,107856	12,654722	0,058585	0,038491	-0,089836	5,078485	-2,836884	-0,271949	0,058585	0,038491	-0,089836	5,078485	-2,836884	-0,271949
09:36:09,11	0,491940	3,296948	-0,068962	-0,420994	0,203001	-0,244987	0,053181	0,035402	-0,090601	2,293487	1,459406	-0,258144	-0,647346	-2,909344	-1,099928	-14,325765	12,119507	12,635947	0,053181	0,035402	-0,090601	5,072577	-2,715337	-0,258144	0,053181	0,035402	-0,090601	5,072577	-2,715337	-0,258144
09:36:09,16	0,491940	3,296948	-0,068962	-0,420994	0,203001	-0,244987	0,053181	0,035402	-0,090601	2,293487	1,459406	-0,258144	-0,646852	-2,904643	-1,098819	-14,378200	12,165272	12,618680	0,053181	0,035402	-0,090601	5,072577	-2,715337	-0,258144	0,053181	0,035402	-0,090601	5,072577	-2,715337	-0,258144
09:36:09,21	0,491940	3,296948	-0,068962	-0,420994	0,203001	-0,244987	0,055094	0,040586	-0,091807	1,995805	1,501598	-0,257421	-0,642010	-2,903484	-1,098010	-14,304799	12,131081	12,612502	0,055094	0,040586	-0,091807	5,181806	-2,823269	-0,257421	0,055094	0,040586	-0,091807	5,181806	-2,823269	-0,257421
09:36:09,26	0,491940	3,296948	-0,068962	-0,420994	0,203001	-0,244987	0,051670	0,036971	-0,090999	2,190855	1,404202	-0,263599	-0,643691	-2,902970	-1,099969	-14,274222	12,161560	12,580225	0,051670	0,036971	-0,090999	5,093108	-2,651866	-0,263599	0,051670	0,036971	-0,090999	5,093108	-2,651866	-0,263599
09:36:09,31	0,491940	3,296948	-0,068962	-0,420994	0,203001	-0,244987	0,052065	0,038685	-0,092958	2,143434	1,435978	-0,295876	-0,646226	-2,901975	-1,099200	-14,337454	12,120289	12,617556	0,052065	0,038685	-0,092958	5,180201	-2,651090	-0,295876	0,052065	0,038685	-0,092958	5,180201	-2,651090	-0,295876
09:36:09,36	0,491940	3,296948	-0,068962	-0,420994	0,203001	-0,244987	0,052470	0,041378	-0,092189	1,936049	1,422957	-0,258545	-0,642571	-2,901019	-1,098020	-14,293654	12,153031	12,608520	0,052470	0,041378	-0,092189	5,184205	-2,695970	-0,258545	0,052470	0,041378	-0,092189	5,184205	-2,695970	-0,258545
09:36:09,41	0,491940	3,296948	-0,068962	-0,420994	0,203001	-0,244987	0,049816	0,038690	-0,091008	2,126051	1,306471	-0,267582	-0,650875	-2,905913	-1,097283	-14,343939	12,167572	12,572977	0,049816	0,038690	-0,091008	5,163242	-2,604057	-0,267582	0,049816	0,038690	-0,091008	5,163242	-2,604057	-0,267582
09:36:09,46	0,491940	3,296948	-0,068962	-0,420994	0,203001	-0,244987	0,058205	0,043435	-0,090271	1,866771	1,691915	-0,303125	-0,641972	-2,909656	-1,097993	-14,298768	12,111941	12,596371	0,058205	0,043435	-0,090271	5,276431	-2,877202	-0,303125	0,058205	0,043435	-0,090271	5,276431	-2,877202	-0,303125
09:36:09,51	0,491940	3,296948	-0,068962	-0,420994	0,203001	-0,244987	0,056996	0,033853	-0,090981	2,339465	1,695959	-0,279730	-0,644361	-2,900503	-1,099589	-14,308454	12,177101	12,605320	0,056996	0,033853	-0,090981	4,996904	-2,778218	-0,279730	0,056996	0,033853	-0,090981	4,996904	-2,778218	-0,279730
