# Supplementary material for: Characterization of interfragmentary motion associated with common osteosynthesis devices for rat fracture healing studies
Source: PLoS One. 2017 Apr 28;12(4):e0176735. doi: 10.1371/journal.pone.0176735 (PMC5409164; doi:10.1371/journal.pone.0176735)
Supplement: S1 Dataset — (ZIP) [file pone.0176735.s001.zip › S1_Dataset/RatNail/Specimen03/Nail_03U.txt]

%Tester: Sukopp Matthias
%Projekt: 
%Zeit: 12.03.2015 11:04:20
%Dateipfad: D:\Messungen\Fixator\Measurements\Fixator_20150312.txt
%Kommentar: Nail_03-U
%VI Version: D:\LVProjekte\Fixator\HauptVI\Fixator_v0.12.vi
%Virtueller Drehpunkt: 	0,0000	0,0000	0,0000
%Sensor zu Hexapod (Mitte): 	0,000000	0,000000	-26,500000
%Sensor zu Hexapod Trans (Mitte): 	-0,500000	-0,866025	0,000000	-0,866025	0,500000	0,000000	0,000000	0,000000	1,000000
%Hexapod zu Labor (Mitte): 	0,566045	3,315006	-0,090941
%Hexapod zu Labor Trans (Mitte): 	0,999928	0,009470	0,007400	-0,009442	0,999948	-0,003770	-0,007435	0,003700	0,999966
%Labor zu CR (Mitte): 	0,000000	0,000000	78,500000
%Labor zu CR Trans (Mitte): 	1,000000	0,000000	0,000000	0,000000	1,000000	0,000000	0,000000	0,000000	1,000000
%Zentrum Sensormasse: 	0,000000	0,000000	2,000000
%Sensormasse: 	200,000000E-3
--------------------------------------------------
Time	X	Y	Z	U	V	W	Exp_ Fx	Exp_ Fy	Exp_ Fz	Exp_ Mx	Exp_ My	Exp_ Mz	Sen_ Fx	Sen_ Fy	Sen_ Fz	Sen_ Mx	Sen_ My	Sen_ Mz	Hex_ Fx	Hex_ Fy	Hex_ Fz	Hex_ Mx	Hex_ My	Hex_ Mz	Lab_ Fx	Lab_ Fy	Lab_ Fz	Lab_ Mx	Lab_ My	Lab_ Mz	Laser
11:04:20,99	0,566045	3,315006	-0,090941	0,212019	0,425997	-0,541019	-0,048704	0,075908	0,091479	1,147550	-1,097386	-0,118508	-0,606257	-2,747948	-0,977241	-11,969668	13,214897	12,296353	-0,048704	0,075908	0,091479	7,106353	2,725910	-0,118508	-0,048704	0,075908	0,091479	7,106353	2,725910	-0,118508
11:04:21,04	0,566045	3,315006	-0,090941	0,212019	0,425997	-0,541019	-0,048704	0,075908	0,091479	1,147550	-1,097386	-0,118508	-0,600243	-2,750136	-0,980103	-11,923626	13,253400	12,315720	-0,048704	0,075908	0,091479	7,106353	2,725910	-0,118508	-0,048704	0,075908	0,091479	7,106353	2,725910	-0,118508
11:04:21,09	0,566045	3,315006	-0,090941	0,212019	0,425997	-0,541019	-0,049817	0,069606	0,088618	1,531626	-1,134613	-0,099141	-0,609861	-2,748128	-0,978057	-11,912854	13,227818	12,302490	-0,049817	0,069606	0,088618	6,995712	2,776011	-0,099141	-0,049817	0,069606	0,088618	6,995712	2,776011	-0,099141
11:04:21,14	0,566045	3,315006	-0,090941	0,212019	0,425997	-0,541019	-0,046747	0,078939	0,090664	1,029531	-0,952870	-0,112370	-0,599918	-2,743365	-0,981555	-11,919984	13,211759	12,316292	-0,046747	0,078939	0,090664	7,226273	2,716785	-0,112370	-0,046747	0,078939	0,090664	7,226273	2,716785	-0,112370
11:04:21,19	0,566045	3,315006	-0,090941	0,212019	0,425997	-0,541019	-0,055843	0,072710	0,087166	1,335966	-1,423993	-0,098568	-0,603125	-2,749372	-0,977197	-11,896128	13,242278	12,296777	-0,055843	0,072710	0,087166	7,043732	2,959676	-0,098568	-0,055843	0,072710	0,087166	7,043732	2,959676	-0,098568
11:04:21,24	0,566045	3,315006	-0,090941	0,212019	0,425997	-0,541019	-0,049037	0,072484	0,091524	1,386073	-1,064701	-0,118083	-0,606327	-2,750918	-0,979618	-11,908443	13,189323	12,268442	-0,049037	0,072484	0,091524	7,076103	2,784729	-0,118083	-0,049037	0,072484	0,091524	7,076103	2,784729	-0,118083
11:04:21,29	0,566045	3,315006	-0,090941	0,212019	0,425997	-0,541019	-0,046098	0,074485	0,089102	1,230047	-0,896037	-0,146418	-0,602322	-2,745491	-0,981173	-11,946544	13,206250	12,315426	-0,046098	0,074485	0,089102	7,077090	2,722646	-0,146418	-0,046098	0,074485	0,089102	7,077090	2,722646	-0,146418
11:04:21,34	0,566045	3,315006	-0,090941	0,212019	0,425997	-0,541019	-0,052800	0,073729	0,087547	1,264957	-1,286000	-0,099434	-0,606345	-2,749435	-0,978045	-11,918868	13,212052	12,307299	-0,052800	0,073729	0,087547	7,052671	2,858789	-0,099434	-0,052800	0,073729	0,087547	7,052671	2,858789	-0,099434
11:04:21,39	0,566045	3,315006	-0,090941	0,212019	0,425997	-0,541019	-0,047373	0,075241	0,090675	1,205189	-0,982756	-0,107562	-0,605145	-2,748805	-0,979200	-11,899018	13,196972	12,312460	-0,047373	0,075241	0,090675	7,111604	2,736053	-0,107562	-0,047373	0,075241	0,090675	7,111604	2,736053	-0,107562
11:04:21,44	0,566045	3,315006	-0,090941	0,212019	0,425997	-0,541019	-0,048519	0,074517	0,089521	1,239693	-1,017597	-0,102401	-0,601613	-2,743271	-0,978041	-11,890970	13,210043	12,323212	-0,048519	0,074517	0,089521	7,089288	2,791142	-0,102401	-0,048519	0,074517	0,089521	7,089288	2,791142	-0,102401
11:04:21,49	0,566045	3,315006	-0,090941	0,212019	0,425997	-0,541019	-0,055078	0,074225	0,090680	1,270228	-1,358208	-0,091648	-0,602294	-2,745406	-0,980394	-11,940543	13,222480	12,315427	-0,055078	0,074225	0,090680	7,096891	2,965379	-0,091648	-0,055078	0,074225	0,090680	7,096891	2,965379	-0,091648
11:04:21,54	0,566045	3,315006	-0,090941	0,212019	0,425997	-0,541019	-0,052888	0,073747	0,088327	1,281048	-1,293479	-0,099433	-0,607048	-2,748453	-0,978061	-11,965392	13,204952	12,322118	-0,052888	0,073747	0,088327	7,070218	2,858194	-0,099433	-0,052888	0,073747	0,088327	7,070218	2,858194	-0,099433
11:04:21,59	0,566045	3,315006	-0,090941	0,212019	0,425997	-0,541019	-0,047872	0,076341	0,090660	1,118561	-1,045439	-0,092742	-0,603387	-2,744201	-0,977305	-11,912115	13,234195	12,279704	-0,047872	0,076341	0,090660	7,111353	2,712533	-0,092742	-0,047872	0,076341	0,090660	7,111353	2,712533	-0,092742
11:04:21,64	0,566045	3,315006	-0,090941	0,212019	0,425997	-0,541019	-0,053385	0,075297	0,091416	1,224824	-1,300587	-0,135156	-0,605731	-2,749397	-0,978418	-11,919068	13,254836	12,328390	-0,053385	0,075297	0,091416	7,135644	2,890140	-0,135156	-0,053385	0,075297	0,091416	7,135644	2,890140	-0,135156
11:04:21,69	0,566045	3,315006	-0,090941	0,212019	0,425997	-0,541019	-0,047713	0,074728	0,090303	1,268805	-1,021958	-0,086470	-0,607541	-2,746681	-0,975706	-11,929074	13,236761	12,340889	-0,047713	0,074728	0,090303	7,134969	2,723476	-0,086470	-0,047713	0,074728	0,090303	7,134969	2,723476	-0,086470
11:04:21,74	0,566045	3,315006	-0,090941	0,212019	0,425997	-0,541019	-0,049160	0,077654	0,093014	1,096011	-1,096876	-0,073971	-0,609217	-2,748913	-0,979167	-11,979008	13,236268	12,325914	-0,049160	0,077654	0,093014	7,191844	2,762218	-0,073971	-0,049160	0,077654	0,093014	7,191844	2,762218	-0,073971
11:04:21,79	0,566045	3,315006	-0,090941	0,212019	0,425997	-0,541019	-0,046389	0,077989	0,089554	1,053187	-0,995777	-0,088947	-0,601054	-2,749439	-0,978414	-11,924914	13,223978	12,328261	-0,046389	0,077989	0,089554	7,175332	2,645786	-0,088947	-0,046389	0,077989	0,089554	7,175332	2,645786	-0,088947
11:04:21,84	0,566045	3,315006	-0,090941	0,212019	0,425997	-0,541019	-0,050016	0,070657	0,090307	1,450861	-1,131350	-0,086599	-0,603451	-2,750557	-0,975340	-11,946457	13,192478	12,291107	-0,050016	0,070657	0,090307	6,997434	2,794874	-0,086599	-0,050016	0,070657	0,090307	6,997434	2,794874	-0,086599
11:04:21,89	0,566045	3,315006	-0,090941	0,212019	0,425997	-0,541019	-0,047849	0,072174	0,093380	1,333912	-1,021572	-0,123753	-0,608848	-2,752384	-0,975413	-11,923453	13,189468	12,308995	-0,047849	0,072174	0,093380	6,999591	2,734540	-0,123753	-0,047849	0,072174	0,093380	6,999591	2,734540	-0,123753
11:04:21,94	0,566045	3,315006	-0,090941	0,212019	0,425997	-0,541019	-0,043568	0,075934	0,093308	1,147284	-0,777531	-0,105865	-0,606974	-2,745502	-0,979631	-11,935151	13,240369	12,300122	-0,043568	0,075934	0,093308	7,108127	2,642519	-0,105865	-0,043568	0,075934	0,093308	7,108127	2,642519	-0,105865
11:04:21,99	0,566045	3,315006	-0,090941	0,212019	0,425997	-0,541019	-0,050465	0,077753	0,089089	1,090961	-1,171769	-0,114738	-0,605778	-2,748699	-0,977535	-11,973264	13,218196	12,332984	-0,050465	0,077753	0,089089	7,194547	2,789716	-0,114738	-0,050465	0,077753	0,089089	7,194547	2,789716	-0,114738
11:04:22,04	0,566045	3,315006	-0,090941	0,212019	0,425997	-0,541019	-0,048294	0,075118	0,091185	1,189694	-1,080824	-0,081876	-0,607073	-2,745879	-0,976920	-11,999420	13,282692	12,324642	-0,048294	0,075118	0,091185	7,086475	2,710278	-0,081876	-0,048294	0,075118	0,091185	7,086475	2,710278	-0,081876
11:04:22,09	0,566045	3,315006	-0,090941	0,212019	0,425997	-0,541019	-0,050089	0,077650	0,091801	1,100832	-1,229048	-0,090219	-0,603392	-2,752862	-0,977659	-11,934647	13,231454	12,288468	-0,050089	0,077650	0,091801	7,196337	2,702937	-0,090219	-0,050089	0,077650	0,091801	7,196337	2,702937	-0,090219
11:04:22,14	0,566045	3,315006	-0,090941	0,212019	0,425997	-0,541019	-0,045881	0,070971	0,091061	1,436165	-0,928532	-0,126392	-0,602232	-2,748710	-0,977688	-11,938469	13,245375	12,275252	-0,045881	0,070971	0,091061	7,007351	2,673147	-0,126392	-0,045881	0,070971	0,091061	7,007351	2,673147	-0,126392
11:04:22,19	0,566045	3,315006	-0,090941	0,212019	0,425997	-0,541019	-0,050058	0,072042	0,091033	1,390601	-1,155969	-0,139608	-0,611106	-2,744575	-0,977280	-11,942234	13,258945	12,342389	-0,050058	0,072042	0,091033	7,045886	2,773548	-0,139608	-0,050058	0,072042	0,091033	7,045886	2,773548	-0,139608
11:04:22,24	0,566045	3,315006	-0,090941	0,212019	0,425997	-0,541019	-0,049202	0,081794	0,091440	0,893359	-1,121506	-0,072471	-0,605230	-2,747054	-0,978172	-11,927763	13,178020	12,327918	-0,049202	0,081794	0,091440	7,314187	2,740820	-0,072471	-0,049202	0,081794	0,091440	7,314187	2,740820	-0,072471
11:04:22,29	0,566045	3,315006	-0,090941	0,212019	0,425997	-0,541019	-0,049992	0,075467	0,090549	1,159540	-1,109629	-0,086942	-0,604499	-2,748515	-0,978343	-11,948850	13,218033	12,319336	-0,049992	0,075467	0,090549	7,083662	2,814769	-0,086942	-0,049992	0,075467	0,090549	7,083662	2,814769	-0,086942
11:04:22,34	0,566045	3,315006	-0,090941	0,212019	0,425997	-0,541019	-0,049092	0,074103	0,090378	1,254572	-1,101099	-0,095524	-0,607538	-2,744720	-0,976135	-11,925661	13,233324	12,297690	-0,049092	0,074103	0,090378	7,071626	2,752651	-0,095524	-0,049092	0,074103	0,090378	7,071626	2,752651	-0,095524
11:04:22,39	0,566045	3,315006	-0,090941	0,212019	0,425997	-0,541019	-0,050860	0,078631	0,092586	1,043913	-1,180565	-0,117170	-0,599884	-2,746039	-0,976477	-11,926451	13,234787	12,337842	-0,050860	0,078631	0,092586	7,216476	2,811923	-0,117170	-0,050860	0,078631	0,092586	7,216476	2,811923	-0,117170
11:04:22,44	0,566045	3,315006	-0,090941	0,212019	0,425997	-0,541019	-0,053545	0,071344	0,092244	1,423708	-1,321603	-0,077019	-0,603673	-2,745412	-0,976886	-11,913572	13,251056	12,313692	-0,053545	0,071344	0,092244	7,024243	2,881661	-0,077019	-0,053545	0,071344	0,092244	7,024243	2,881661	-0,077019
11:04:22,49	0,566045	3,315006	-0,090941	0,212019	0,425997	-0,541019	-0,052193	0,074938	0,091835	1,257363	-1,248283	-0,101169	-0,600768	-2,747927	-0,978143	-11,922808	13,223154	12,350125	-0,052193	0,074938	0,091835	7,140006	2,848854	-0,101169	-0,052193	0,074938	0,091835	7,140006	2,848854	-0,101169
11:04:22,54	0,566045	3,315006	-0,090941	0,212019	0,425997	-0,541019	-0,051467	0,071166	0,090577	1,424751	-1,204595	-0,064735	-0,607665	-2,747297	-0,976577	-11,957596	13,275565	12,317809	-0,051467	0,071166	0,090577	7,011253	2,835576	-0,064735	-0,051467	0,071166	0,090577	7,011253	2,835576	-0,064735
11:04:22,59	0,566045	3,315006	-0,090941	0,212019	0,425997	-0,541019	-0,048565	0,077453	0,092144	1,125797	-1,109992	-0,097051	-0,604393	-2,751546	-0,979292	-11,920440	13,258697	12,314437	-0,048565	0,077453	0,092144	7,205866	2,702323	-0,097051	-0,048565	0,077453	0,092144	7,205866	2,702323	-0,097051
11:04:22,64	0,566045	3,315006	-0,090941	0,212019	0,425997	-0,541019	-0,046520	0,072495	0,089428	1,387575	-0,963079	-0,100424	-0,607569	-2,752056	-0,979982	-11,942247	13,210971	12,317772	-0,046520	0,072495	0,089428	7,078453	2,688763	-0,100424	-0,046520	0,072495	0,089428	7,078453	2,688763	-0,100424
11:04:22,69	0,566045	3,315006	-0,090941	0,212019	0,425997	-0,541019	-0,044491	0,074991	0,088739	1,205554	-0,852574	-0,097088	-0,604164	-2,750815	-0,978187	-11,911836	13,198060	12,275543	-0,044491	0,074991	0,088739	7,092359	2,639961	-0,097088	-0,044491	0,074991	0,088739	7,092359	2,639961	-0,097088
11:04:22,74	0,566045	3,315006	-0,090941	0,212019	0,425997	-0,541019	-0,047268	0,072663	0,090534	1,330648	-0,964198	-0,139318	-0,602328	-2,748737	-0,978844	-11,971254	13,228387	12,308432	-0,047268	0,072663	0,090534	7,034684	2,746351	-0,139318	-0,047268	0,072663	0,090534	7,034684	2,746351	-0,139318
11:04:22,79	0,566045	3,315006	-0,090941	0,212019	0,425997	-0,541019	-0,049986	0,072112	0,089877	1,355859	-1,172160	-0,106428	-0,601044	-2,745650	-0,977268	-11,907402	13,204303	12,312782	-0,049986	0,072112	0,089877	7,016635	2,751760	-0,106428	-0,049986	0,072112	0,089877	7,016635	2,751760	-0,106428
11:04:22,84	0,566045	3,315006	-0,090941	0,212019	0,425997	-0,541019	-0,053302	0,072543	0,091453	1,344514	-1,277236	-0,102078	-0,604557	-2,750423	-0,977811	-11,867769	13,219222	12,319943	-0,053302	0,072543	0,091453	7,039126	2,906964	-0,102078	-0,053302	0,072543	0,091453	7,039126	2,906964	-0,102078
11:04:22,89	0,566045	3,315006	-0,090941	0,212019	0,425997	-0,541019	-0,047411	0,073199	0,090910	1,343127	-0,944038	-0,094917	-0,599939	-2,751532	-0,978791	-11,899159	13,242941	12,314180	-0,047411	0,073199	0,090910	7,089252	2,777716	-0,094917	-0,047411	0,073199	0,090910	7,089252	2,777716	-0,094917
11:04:22,94	0,566045	3,315006	-0,090941	0,212019	0,425997	-0,541019	-0,048760	0,068645	0,089930	1,584768	-1,053229	-0,100680	-0,607711	-2,749374	-0,976249	-11,966719	13,221639	12,315660	-0,048760	0,068645	0,089930	6,973425	2,774420	-0,100680	-0,048760	0,068645	0,089930	6,973425	2,774420	-0,100680
11:04:22,99	0,566045	3,315006	-0,090941	0,212019	0,425997	-0,541019	-0,046743	0,076455	0,092471	1,126441	-0,996191	-0,099200	-0,603898	-2,749088	-0,978029	-11,889264	13,250102	12,308677	-0,046743	0,076455	0,092471	7,128150	2,673106	-0,099200	-0,046743	0,076455	0,092471	7,128150	2,673106	-0,099200
11:04:23,04	0,566045	3,315006	-0,090941	0,212019	0,425997	-0,541019	-0,048897	0,073296	0,090692	1,354080	-1,055369	-0,106183	-0,602883	-2,748128	-0,978424	-11,935642	13,183192	12,331795	-0,048897	0,073296	0,090692	7,107818	2,783041	-0,106183	-0,048897	0,073296	0,090692	7,107818	2,783041	-0,106183
11:04:23,09	0,566045	3,315006	-0,090941	0,212019	0,425997	-0,541019	-0,050236	0,072896	0,090297	1,293722	-1,131697	-0,083066	-0,608160	-2,750311	-0,979611	-11,945648	13,226484	12,308545	-0,050236	0,072896	0,090297	7,016094	2,811810	-0,083066	-0,050236	0,072896	0,090297	7,016094	2,811810	-0,083066
11:04:23,14	0,566045	3,315006	-0,090941	0,212019	0,425997	-0,541019	-0,049572	0,074345	0,092240	1,321122	-1,103682	-0,106242	-0,604470	-2,747979	-0,976480	-11,889924	13,275426	12,308619	-0,049572	0,074345	0,092240	7,157222	2,787684	-0,106242	-0,049572	0,074345	0,092240	7,157222	2,787684	-0,106242
11:04:23,19	0,566045	3,315006	-0,090941	0,212019	0,425997	-0,541019	-0,049572	0,074345	0,092240	1,321122	-1,103682	-0,106242	-0,608727	-2,746105	-0,978070	-11,926315	13,222426	12,302960	-0,049572	0,074345	0,092240	7,157222	2,787684	-0,106242	-0,049572	0,074345	0,092240	7,157222	2,787684	-0,106242
11:04:23,24	0,566045	3,315006	-0,090941	0,212019	0,425997	-0,541019	-0,049066	0,078969	0,090651	1,016580	-1,082424	-0,111901	-0,607014	-2,747391	-0,979988	-11,955310	13,247033	12,344079	-0,049066	0,078969	0,090651	7,215664	2,769279	-0,111901	-0,049066	0,078969	0,090651	7,215664	2,769279	-0,111901
11:04:23,29	0,566045	3,315006	-0,090941	0,212019	0,425997	-0,541019	-0,048808	0,076843	0,088733	1,133960	-1,106420	-0,070781	-0,608704	-2,750021	-0,980747	-11,916054	13,219376	12,332879	-0,048808	0,076843	0,088733	7,166130	2,725028	-0,070781	-0,048808	0,076843	0,088733	7,166130	2,725028	-0,070781
11:04:23,34	0,566045	3,315006	-0,090941	0,212019	0,425997	-0,541019	-0,045686	0,076991	0,087974	1,121922	-0,896256	-0,081981	-0,604537	-2,748319	-0,978370	-11,976390	13,242329	12,302267	-0,045686	0,076991	0,087974	7,165738	2,690123	-0,081981	-0,045686	0,076991	0,087974	7,165738	2,690123	-0,081981
11:04:23,39	0,566045	3,315006	-0,090941	0,212019	0,425997	-0,541019	-0,049244	0,074233	0,090351	1,255052	-1,144972	-0,112593	-0,600952	-2,744102	-0,973758	-11,883478	13,252963	12,321895	-0,049244	0,074233	0,090351	7,082358	2,720666	-0,112593	-0,049244	0,074233	0,090351	7,082358	2,720666	-0,112593
11:04:23,44	0,566045	3,315006	-0,090941	0,212019	0,425997	-0,541019	-0,054687	0,073237	0,094963	1,362495	-1,352891	-0,092965	-0,602102	-2,749611	-0,976844	-11,876067	13,244682	12,318782	-0,054687	0,073237	0,094963	7,111637	2,940068	-0,092965	-0,054687	0,073237	0,094963	7,111637	2,940068	-0,092965
11:04:23,49	0,566045	3,315006	-0,090941	0,212019	0,425997	-0,541019	-0,049342	0,071478	0,091876	1,450504	-1,064367	-0,096079	-0,602274	-2,753989	-0,977343	-11,952523	13,204417	12,323958	-0,049342	0,071478	0,091876	7,061554	2,808971	-0,096079	-0,049342	0,071478	0,091876	7,061554	2,808971	-0,096079
11:04:23,54	0,566045	3,315006	-0,090941	0,212019	0,425997	-0,541019	-0,045464	0,069439	0,091378	1,483460	-0,908812	-0,090902	-0,605764	-2,750599	-0,978439	-11,918348	13,186738	12,292114	-0,045464	0,069439	0,091378	6,934409	2,660135	-0,090902	-0,045464	0,069439	0,091378	6,934409	2,660135	-0,090902
11:04:23,59	0,566045	3,315006	-0,090941	0,212019	0,425997	-0,541019	-0,046655	0,074157	0,090281	1,239910	-0,932318	-0,122746	-0,607013	-2,747008	-0,976125	-11,958841	13,230857	12,317078	-0,046655	0,074157	0,090281	7,061208	2,730137	-0,122746	-0,046655	0,074157	0,090281	7,061208	2,730137	-0,122746
11:04:23,64	0,566045	3,315006	-0,090941	0,212019	0,425997	-0,541019	-0,049141	0,077034	0,092596	1,108270	-1,118675	-0,097783	-0,602728	-2,743389	-0,975701	-11,868695	13,215384	12,321520	-0,049141	0,077034	0,092596	7,155409	2,738867	-0,097783	-0,049141	0,077034	0,092596	7,155409	2,738867	-0,097783
11:04:23,69	0,566045	3,315006	-0,090941	0,212019	0,425997	-0,541019	-0,054417	0,075132	0,093020	1,238828	-1,307238	-0,093340	-0,607634	-2,748823	-0,979596	-11,955803	13,194629	12,341847	-0,054417	0,075132	0,093020	7,136689	2,964493	-0,093340	-0,054417	0,075132	0,093020	7,136689	2,964493	-0,093340
11:04:23,74	0,566045	3,315006	-0,090941	0,212019	0,425997	-0,541019	-0,047259	0,076664	0,089125	1,097659	-1,000079	-0,073013	-0,608188	-2,749091	-0,975919	-11,960724	13,226546	12,323589	-0,047259	0,076664	0,089125	7,115746	2,709745	-0,073013	-0,047259	0,076664	0,089125	7,115746	2,709745	-0,073013
11:04:23,79	0,566045	3,315006	-0,090941	0,212019	0,425997	-0,541019	-0,046749	0,077009	0,092802	1,104864	-0,993801	-0,091271	-0,600997	-2,747467	-0,978408	-11,893243	13,223853	12,328230	-0,046749	0,077009	0,092802	7,150087	2,676021	-0,091271	-0,046749	0,077009	0,092802	7,150087	2,676021	-0,091271
11:04:23,84	0,566045	3,315006	-0,090941	0,212019	0,425997	-0,541019	-0,051752	0,071594	0,090313	1,417863	-1,194135	-0,086630	-0,601043	-2,750126	-0,979177	-11,916746	13,217522	12,338025	-0,051752	0,071594	0,090313	7,037993	2,868369	-0,086630	-0,051752	0,071594	0,090313	7,037993	2,868369	-0,086630
11:04:23,89	0,566045	3,315006	-0,090941	0,212019	0,425997	-0,541019	-0,049425	0,070304	0,089544	1,467719	-1,090363	-0,076835	-0,609317	-2,753870	-0,976863	-11,944676	13,215853	12,325175	-0,049425	0,070304	0,089544	6,986568	2,789537	-0,076835	-0,049425	0,070304	0,089544	6,986568	2,789537	-0,076835
11:04:23,94	0,566045	3,315006	-0,090941	0,212019	0,425997	-0,541019	-0,042046	0,075598	0,091858	1,177036	-0,729978	-0,089686	-0,605261	-2,747209	-0,975915	-11,966534	13,237579	12,336898	-0,042046	0,075598	0,091858	7,111441	2,570623	-0,089686	-0,042046	0,075598	0,091858	7,111441	2,570623	-0,089686
11:04:23,99	0,566045	3,315006	-0,090941	0,212019	0,425997	-0,541019	-0,049843	0,075415	0,092805	1,194413	-1,165196	-0,077962	-0,599386	-2,751629	-0,980750	-11,969081	13,216142	12,334694	-0,049843	0,075415	0,092805	7,114490	2,747443	-0,077962	-0,049843	0,075415	0,092805	7,114490	2,747443	-0,077962
11:04:24,04	0,566045	3,315006	-0,090941	0,212019	0,425997	-0,541019	-0,048953	0,068117	0,087971	1,554058	-1,110408	-0,080166	-0,605809	-2,746919	-0,978058	-11,941568	13,228754	12,318231	-0,048953	0,068117	0,087971	6,901262	2,732373	-0,080166	-0,048953	0,068117	0,087971	6,901262	2,732373	-0,080166
11:04:24,09	0,566045	3,315006	-0,090941	0,212019	0,425997	-0,541019	-0,049820	0,076034	0,090663	1,167041	-1,137976	-0,096630	-0,602177	-2,745351	-0,979207	-11,894995	13,241947	12,314889	-0,049820	0,076034	0,090663	7,135747	2,772872	-0,096630	-0,049820	0,076034	0,090663	7,135747	2,772872	-0,096630
11:04:24,14	0,566045	3,315006	-0,090941	0,212019	0,425997	-0,541019	-0,052994	0,073674	0,089514	1,324510	-1,269287	-0,099972	-0,610510	-2,750802	-0,975701	-11,936129	13,191817	12,333549	-0,052994	0,073674	0,089514	7,107900	2,890720	-0,099972	-0,052994	0,073674	0,089514	7,107900	2,890720	-0,099972
11:04:24,19	0,566045	3,315006	-0,090941	0,212019	0,425997	-0,541019	-0,044106	0,078164	0,093020	1,027015	-0,817700	-0,081311	-0,600800	-2,745431	-0,974620	-11,934643	13,204146	12,319595	-0,044106	0,078164	0,093020	7,162921	2,644645	-0,081311	-0,044106	0,078164	0,093020	7,162921	2,644645	-0,081311
11:04:24,24	0,566045	3,315006	-0,090941	0,212019	0,425997	-0,541019	-0,053613	0,072441	0,094101	1,336073	-1,316919	-0,095265	-0,601622	-2,749952	-0,978802	-11,910091	13,203913	12,317838	-0,053613	0,072441	0,094101	7,022660	2,891692	-0,095265	-0,053613	0,072441	0,094101	7,022660	2,891692	-0,095265
11:04:24,29	0,566045	3,315006	-0,090941	0,212019	0,425997	-0,541019	-0,049287	0,070893	0,089919	1,428641	-1,070585	-0,097023	-0,609624	-2,746761	-0,976565	-11,931086	13,211367	12,323289	-0,049287	0,070893	0,089919	6,993713	2,798431	-0,097023	-0,049287	0,070893	0,089919	6,993713	2,798431	-0,097023
11:04:24,34	0,566045	3,315006	-0,090941	0,212019	0,425997	-0,541019	-0,048049	0,079418	0,092156	0,981260	-1,028132	-0,091571	-0,602878	-2,750659	-0,977324	-11,902305	13,268342	12,337981	-0,048049	0,079418	0,092156	7,215605	2,743722	-0,091571	-0,048049	0,079418	0,092156	7,215605	2,743722	-0,091571
11:04:24,39	0,566045	3,315006	-0,090941	0,212019	0,425997	-0,541019	-0,048047	0,071627	0,091396	1,450168	-1,031592	-0,076879	-0,603432	-2,748128	-0,978831	-11,935856	13,231190	12,309261	-0,048047	0,071627	0,091396	7,072853	2,740107	-0,076879	-0,048047	0,071627	0,091396	7,072853	2,740107	-0,076879
11:04:24,44	0,566045	3,315006	-0,090941	0,212019	0,425997	-0,541019	-0,049962	0,073372	0,089890	1,310440	-1,141622	-0,105599	-0,602320	-2,754419	-0,952811	-12,031149	13,220501	12,298169	-0,049962	0,073372	0,089890	7,070164	2,780359	-0,105599	-0,049962	0,073372	0,089890	7,070164	2,780359	-0,105599
11:04:24,49	0,566045	3,315006	-0,090941	0,212019	0,425997	-0,541019	-0,045069	0,069264	0,115910	1,467185	-0,964391	-0,116691	-0,427373	-2,868200	-0,922273	-17,472281	4,434373	12,301606	-0,045069	0,069264	0,115910	6,904382	2,573524	-0,116691	-0,045069	0,069264	0,115910	6,904382	2,573524	-0,116691
11:04:24,54	0,566045	3,315006	-0,090941	0,212019	0,425997	-0,541019	-0,034006	-0,139135	0,146448	1,974349	-0,708200	-0,113255	-0,596057	-2,778221	-0,835691	-12,344411	14,449054	12,331630	-0,034006	-0,139135	0,146448	-8,947758	1,961260	-0,113255	-0,034006	-0,139135	0,146448	-8,947758	1,961260	-0,113255
11:04:24,59	0,566045	3,315006	-0,090941	0,212019	0,425997	-0,541019	-0,027588	0,051939	0,233029	3,275411	-0,940948	-0,083230	-0,617466	-2,735979	-0,872517	-9,897456	16,093548	12,337700	-0,027588	0,051939	0,233029	7,352597	1,224709	-0,083230	-0,027588	0,051939	0,233029	7,352597	1,224709	-0,083230
11:04:24,64	0,565889	3,314958	-0,091022	0,261982	0,425985	-0,540986	-0,053465	0,091600	0,196203	3,860664	-0,989690	-0,077160	-0,593542	-2,763535	-0,936890	-11,305199	14,832492	12,289215	-0,053465	0,091600	0,196203	11,051276	3,207335	-0,077160	-0,053465	0,091600	0,196203	11,051276	3,207335	-0,077160
11:04:24,69	0,565889	3,314958	-0,091022	0,261982	0,425985	-0,540986	-0,041564	0,057104	0,131831	3,858493	-0,959412	-0,125645	-0,597248	-2,768303	-0,936666	-11,302322	14,760926	12,304790	-0,041564	0,057104	0,131831	8,341147	2,303325	-0,125645	-0,041564	0,057104	0,131831	8,341147	2,303325	-0,125645
11:04:24,74	0,565889	3,314958	-0,091022	0,261982	0,425985	-0,540986	-0,035582	0,057929	0,132055	3,755034	-0,610078	-0,110071	-0,600783	-2,768181	-0,938431	-11,365610	14,763968	12,330244	-0,035582	0,057929	0,132055	8,302481	2,183079	-0,110071	-0,035582	0,057929	0,132055	8,302481	2,183079	-0,110071
11:04:24,79	0,565889	3,314958	-0,091022	0,261982	0,425985	-0,540986	-0,033919	0,061051	0,130290	3,563673	-0,579965	-0,084616	-0,597467	-2,765637	-0,937692	-11,396537	14,764846	12,306865	-0,033919	0,061051	0,130290	8,356209	2,082696	-0,084616	-0,033919	0,061051	0,130290	8,356209	2,082696	-0,084616
11:04:24,84	0,565889	3,314958	-0,091022	0,261982	0,425985	-0,540986	-0,037781	0,059451	0,131029	3,632170	-0,807999	-0,107995	-0,596591	-2,770686	-0,937649	-11,339137	14,745573	12,296959	-0,037781	0,059451	0,131029	8,299104	2,157811	-0,107995	-0,037781	0,059451	0,131029	8,299104	2,157811	-0,107995
11:04:24,89	0,565889	3,314958	-0,091022	0,261982	0,425985	-0,540986	-0,033846	0,056168	0,131071	3,814915	-0,544037	-0,117901	-0,596134	-2,761499	-0,935098	-11,339701	14,756436	12,297202	-0,033846	0,056168	0,131071	8,224104	2,112882	-0,117901	-0,033846	0,056168	0,131071	8,224104	2,112882	-0,117901
11:04:24,94	0,565889	3,314958	-0,091022	0,261982	0,425985	-0,540986	-0,042030	0,060366	0,133623	3,605733	-0,975535	-0,117658	-0,585536	-2,768957	-0,928524	-11,586847	14,445700	12,294589	-0,042030	0,060366	0,133623	8,344483	2,323843	-0,117658	-0,042030	0,060366	0,133623	8,344483	2,323843	-0,117658
11:04:24,99	0,565889	3,314958	-0,091022	0,261982	0,425985	-0,540986	2,612349E-5	-0,166441	-0,057330	4,426655	-0,561084	-0,074082	-0,420741	-2,911325	-1,126051	-18,361259	6,139713	12,340779	2,612349E-5	-0,166441	-0,057330	-8,638996	-0,563135	-0,074082	2,612349E-5	-0,166441	-0,057330	-8,638996	-0,563135	-0,074082
11:04:25,04	0,565889	3,314958	-0,091022	0,261982	0,425985	-0,540986	2,612349E-5	-0,166441	-0,057330	4,426655	-0,561084	-0,074082	-0,585943	-2,767840	-0,836110	-10,976527	15,578587	12,276544	2,612349E-5	-0,166441	-0,057330	-8,638996	-0,563135	-0,074082	2,612349E-5	-0,166441	-0,057330	-8,638996	-0,563135	-0,074082
11:04:25,09	0,565889	3,314958	-0,091022	0,261982	0,425985	-0,540986	-0,041635	0,048371	0,232610	5,123088	-1,051534	-0,138317	-0,626347	-2,766985	-1,128057	-10,142778	18,259254	12,259766	-0,041635	0,048371	0,232610	8,920192	2,216808	-0,138317	-0,041635	0,048371	0,232610	8,920192	2,216808	-0,138317
11:04:25,14	0,565920	3,315019	-0,090980	0,312005	0,425987	-0,540998	-0,022173	0,083788	-0,059336	6,019771	-0,657812	-0,155095	-0,609526	-2,791856	-1,180615	-11,419438	16,934882	12,232592	-0,022173	0,083788	-0,059336	12,597159	1,082788	-0,155095	-0,022173	0,083788	-0,059336	12,597159	1,082788	-0,155095
11:04:25,19	0,565920	3,315019	-0,090980	0,312005	0,425987	-0,540998	-0,009045	0,056786	-0,111895	5,638638	-0,418565	-0,182269	-0,598230	-2,783046	-1,179620	-11,402299	16,906337	12,283817	-0,009045	0,056786	-0,111895	10,096320	0,291449	-0,182269	-0,009045	0,056786	-0,111895	10,096320	0,291449	-0,182269
11:04:25,24	0,565920	3,315019	-0,090980	0,312005	0,425987	-0,540998	-0,022323	0,051408	-0,110899	5,902126	-1,079898	-0,131043	-0,606780	-2,791306	-1,180594	-11,406517	16,904711	12,251416	-0,022323	0,051408	-0,110899	9,937661	0,672428	-0,131043	-0,022323	0,051408	-0,110899	9,937661	0,672428	-0,131043
11:04:25,29	0,565920	3,315019	-0,090980	0,312005	0,425987	-0,540998	-0,010894	0,054683	-0,111873	5,728329	-0,488469	-0,163444	-0,609555	-2,788241	-1,177934	-11,419495	16,899025	12,201272	-0,010894	0,054683	-0,111873	10,020921	0,366739	-0,163444	-0,010894	0,054683	-0,111873	10,020921	0,366739	-0,163444
11:04:25,34	0,565920	3,315019	-0,090980	0,312005	0,425987	-0,540998	-0,012161	0,058618	-0,109213	5,512287	-0,562748	-0,213588	-0,597644	-2,785579	-1,178653	-11,357090	16,927125	12,233493	-0,012161	0,058618	-0,109213	10,113790	0,391918	-0,213588	-0,012161	0,058618	-0,109213	10,113790	0,391918	-0,213588
11:04:25,39	0,565920	3,315019	-0,090980	0,312005	0,425987	-0,540998	-0,020422	0,049634	-0,109932	6,034965	-0,952302	-0,181367	-0,606383	-2,785315	-1,181886	-11,426704	16,907634	12,301912	-0,020422	0,049634	-0,109932	9,931266	0,650817	-0,181367	-0,020422	0,049634	-0,109932	9,931266	0,650817	-0,181367
11:04:25,44	0,565920	3,315019	-0,090980	0,312005	0,425987	-0,540998	-0,016281	0,057334	-0,113165	5,582914	-0,787519	-0,112948	-0,604807	-2,788539	-1,177191	-11,412990	16,944521	12,269608	-0,016281	0,057334	-0,113165	10,083610	0,490542	-0,112948	-0,016281	0,057334	-0,113165	10,083610	0,490542	-0,112948
11:04:25,49	0,565920	3,315019	-0,090980	0,312005	0,425987	-0,540998	-0,014277	0,054357	-0,108470	5,776508	-0,689873	-0,145252	-0,603118	-2,788171	-1,180200	-11,425472	16,899222	12,281364	-0,014277	0,054357	-0,108470	10,043529	0,430867	-0,145252	-0,014277	0,054357	-0,108470	10,043529	0,430867	-0,145252
11:04:25,54	0,565920	3,315019	-0,090980	0,312005	0,425987	-0,540998	-0,015440	0,053078	-0,111479	5,797523	-0,738523	-0,133496	-0,605730	-2,784630	-1,181125	-11,480353	16,939423	12,272951	-0,015440	0,053078	-0,111479	9,964175	0,473532	-0,133496	-0,015440	0,053078	-0,111479	9,964175	0,473532	-0,133496
11:04:25,59	0,565920	3,315019	-0,090980	0,312005	0,425987	-0,540998	-0,017200	0,057111	-0,112404	5,595191	-0,897679	-0,141909	-0,599579	-2,778571	-1,178313	-11,415802	16,928229	12,249166	-0,017200	0,057111	-0,112404	10,078420	0,452548	-0,141909	-0,017200	0,057111	-0,112404	10,078420	0,452548	-0,141909
11:04:25,64	0,565920	3,315019	-0,090980	0,312005	0,425987	-0,540998	-0,025523	0,054813	-0,109592	5,737254	-1,268977	-0,165695	-0,598998	-2,792376	-1,179765	-11,433524	16,894010	12,315020	-0,025523	0,054813	-0,109592	10,040111	0,734608	-0,165695	-0,025523	0,054813	-0,109592	10,040111	0,734608	-0,165695
11:04:25,69	0,565920	3,315019	-0,090980	0,312005	0,425987	-0,540998	-0,013859	0,047409	-0,111044	6,083810	-0,660643	-0,099841	-0,604430	-2,788438	-1,178284	-11,483062	16,872163	12,279658	-0,013859	0,047409	-0,111044	9,805387	0,427252	-0,099841	-0,013859	0,047409	-0,111044	9,805387	0,427252	-0,099841
11:04:25,74	0,565920	3,315019	-0,090980	0,312005	0,425987	-0,540998	-0,014553	0,054081	-0,109564	5,693143	-0,728753	-0,135203	-0,601273	-2,789829	-1,178263	-11,404592	16,907593	12,246396	-0,014553	0,054081	-0,109564	9,938524	0,413687	-0,135203	-0,014553	0,054081	-0,109564	9,938524	0,413687	-0,135203
11:04:25,79	0,565920	3,315019	-0,090980	0,312005	0,425987	-0,540998	-0,014927	0,050652	-0,109542	5,941401	-0,697915	-0,168464	-0,601918	-2,787018	-1,180113	-11,413083	16,894654	12,264458	-0,014927	0,050652	-0,109542	9,917557	0,473819	-0,168464	-0,014927	0,050652	-0,109542	9,917557	0,473819	-0,168464
11:04:25,84	0,565920	3,315019	-0,090980	0,312005	0,425987	-0,540998	-0,017039	0,052616	-0,111392	5,823795	-0,808632	-0,150402	-0,606640	-2,788236	-1,178300	-11,436862	16,921546	12,236815	-0,017039	0,052616	-0,111392	9,954166	0,528907	-0,150402	-0,017039	0,052616	-0,111392	9,954166	0,528907	-0,150402
11:04:25,89	0,565920	3,315019	-0,090980	0,312005	0,425987	-0,540998	-0,013623	0,056096	-0,109579	5,654231	-0,665040	-0,178045	-0,605550	-2,787775	-1,177121	-11,462986	16,887145	12,269438	-0,013623	0,056096	-0,109579	10,057787	0,404343	-0,178045	-0,013623	0,056096	-0,109579	10,057787	0,404343	-0,178045
11:04:25,95	0,565920	3,315019	-0,090980	0,312005	0,425987	-0,540998	-0,014567	0,055383	-0,108401	5,648486	-0,719559	-0,145423	-0,603027	-2,783281	-1,179673	-11,469288	16,911040	12,261618	-0,014567	0,055383	-0,108401	9,996022	0,423940	-0,145423	-0,014567	0,055383	-0,108401	9,996022	0,423940	-0,145423
11:04:26,00	0,565920	3,315019	-0,090980	0,312005	0,425987	-0,540998	-0,019721	0,055445	-0,110952	5,662802	-1,004982	-0,153242	-0,603174	-2,785701	-1,177120	-11,447941	16,886185	12,269970	-0,019721	0,055445	-0,110952	10,015208	0,543120	-0,153242	-0,019721	0,055445	-0,110952	10,015208	0,543120	-0,153242
11:04:26,05	0,565920	3,315019	-0,090980	0,312005	0,425987	-0,540998	-0,022180	0,053825	-0,108955	5,787638	-1,056677	-0,132580	-0,600239	-2,785916	-1,178676	-11,449046	16,879419	12,261497	-0,022180	0,053825	-0,108955	10,012901	0,684486	-0,132580	-0,022180	0,053825	-0,108955	10,012901	0,684486	-0,132580
11:04:26,10	0,565920	3,315019	-0,090980	0,312005	0,425987	-0,540998	-0,018832	0,051713	-0,109956	5,839602	-0,925432	-0,153364	-0,600706	-2,786523	-1,181749	-11,401263	16,924181	12,278674	-0,018832	0,051713	-0,109956	9,899048	0,552913	-0,153364	-0,018832	0,051713	-0,109956	9,899048	0,552913	-0,153364
11:04:26,15	0,565920	3,315019	-0,090980	0,312005	0,425987	-0,540998	-0,018073	0,051813	-0,113028	5,897022	-0,866948	-0,136187	-0,600117	-2,789608	-1,175550	-11,403133	16,856945	12,233650	-0,018073	0,051813	-0,113028	9,964372	0,551791	-0,136187	-0,018073	0,051813	-0,113028	9,964372	0,551791	-0,136187
11:04:26,20	0,565920	3,315019	-0,090980	0,312005	0,425987	-0,540998	-0,015697	0,049761	-0,106829	5,944579	-0,711381	-0,181210	-0,608626	-2,790093	-1,179642	-11,462339	16,904319	12,269428	-0,015697	0,049761	-0,106829	9,850822	0,520817	-0,181210	-0,015697	0,049761	-0,106829	9,850822	0,520817	-0,181210
11:04:26,25	0,565920	3,315019	-0,090980	0,312005	0,425987	-0,540998	-0,011022	0,056887	-0,110921	5,585430	-0,543251	-0,145432	-0,607821	-2,788542	-1,180636	-11,421018	16,878106	12,221898	-0,011022	0,056887	-0,110921	10,051097	0,321973	-0,145432	-0,011022	0,056887	-0,110921	10,051097	0,321973	-0,145432
11:04:26,30	0,565920	3,315019	-0,090980	0,312005	0,425987	-0,540998	-0,012767	0,056966	-0,111915	5,579301	-0,585117	-0,192963	-0,607899	-2,789533	-1,177727	-11,481041	16,929384	12,245241	-0,012767	0,056966	-0,111915	10,051139	0,417116	-0,192963	-0,012767	0,056966	-0,111915	10,051139	0,417116	-0,192963
11:04:26,35	0,565920	3,315019	-0,090980	0,312005	0,425987	-0,540998	-0,011870	0,056539	-0,109006	5,615928	-0,616088	-0,169619	-0,583285	-2,802032	-1,168751	-12,119063	16,102379	12,300979	-0,011870	0,056539	-0,109006	10,054207	0,315723	-0,169619	-0,011870	0,056539	-0,109006	10,054207	0,315723	-0,169619
11:04:26,40	0,565920	3,315019	-0,090980	0,312005	0,425987	-0,540998	-0,013352	0,028972	-0,100031	6,014168	-0,832208	-0,113881	-0,416851	-2,884713	-1,209903	-16,481191	7,573412	12,265557	-0,013352	0,028972	-0,100031	8,288477	0,215963	-0,113881	-0,013352	0,028972	-0,100031	8,288477	0,215963	-0,113881
11:04:26,45	0,565920	3,315019	-0,090980	0,312005	0,425987	-0,540998	-0,024965	-0,156504	-0,141182	6,091582	-0,949305	-0,149304	-0,617355	-2,773917	-1,146729	-10,398735	18,836863	12,216475	-0,024965	-0,156504	-0,141182	-6,194012	1,010476	-0,149304	-0,024965	-0,156504	-0,141182	-6,194012	1,010476	-0,149304
11:04:26,50	0,565920	3,315019	-0,090980	0,312005	0,425987	-0,540998	-0,020666	0,072535	-0,078008	6,977180	-1,089929	-0,198385	-0,651182	-2,732187	-1,284794	-7,594394	21,127113	12,226261	-0,020666	0,072535	-0,078008	12,671196	0,532388	-0,198385	-0,020666	0,072535	-0,078008	12,671196	0,532388	-0,198385
11:04:26,55	0,566019	3,314926	-0,090983	0,362018	0,426000	-0,541024	-0,039892	0,122696	-0,216073	7,754420	-0,806130	-0,188599	-0,621749	-2,761064	-1,341239	-8,917308	19,748459	12,267183	-0,039892	0,122696	-0,216073	17,386033	2,325358	-0,188599	-0,039892	0,122696	-0,216073	17,386033	2,325358	-0,188599
11:04:26,60	0,566019	3,314926	-0,090983	0,362018	0,426000	-0,541024	-0,029600	0,082767	-0,272518	7,975318	-0,727300	-0,147677	-0,621236	-2,762821	-1,339386	-8,964906	19,753528	12,251192	-0,029600	0,082767	-0,272518	14,472511	1,596274	-0,147677	-0,029600	0,082767	-0,272518	14,472511	1,596274	-0,147677
11:04:26,65	0,566019	3,314926	-0,090983	0,362018	0,426000	-0,541024	-0,028334	0,081444	-0,270665	8,024685	-0,705266	-0,163668	-0,629578	-2,758288	-1,339419	-9,000777	19,770844	12,270747	-0,028334	0,081444	-0,270665	14,418052	1,518991	-0,163668	-0,028334	0,081444	-0,270665	14,418052	1,518991	-0,163668
11:04:26,70	0,566019	3,314926	-0,090983	0,362018	0,426000	-0,541024	-0,028090	0,090935	-0,270698	7,528209	-0,732255	-0,144113	-0,621796	-2,755710	-1,337089	-8,949476	19,784989	12,237067	-0,028090	0,090935	-0,270698	14,666627	1,472777	-0,144113	-0,028090	0,090935	-0,270698	14,666627	1,472777	-0,144113
11:04:26,75	0,566019	3,314926	-0,090983	0,362018	0,426000	-0,541024	-0,034214	0,085484	-0,268368	7,849550	-1,013345	-0,177794	-0,624209	-2,758900	-1,341714	-8,970024	19,785973	12,287685	-0,034214	0,085484	-0,268368	14,560082	1,672417	-0,177794	-0,034214	0,085484	-0,268368	14,560082	1,672417	-0,177794
11:04:26,80	0,566019	3,314926	-0,090983	0,362018	0,426000	-0,541024	-0,030244	0,085980	-0,272993	7,814376	-0,825197	-0,127176	-0,628251	-2,760195	-1,337741	-8,974078	19,725740	12,231615	-0,030244	0,085980	-0,272993	14,563783	1,548927	-0,127176	-0,030244	0,085980	-0,272993	14,563783	1,548927	-0,127176
11:04:26,85	0,566019	3,314926	-0,090983	0,362018	0,426000	-0,541024	-0,027101	0,088832	-0,269021	7,611870	-0,635196	-0,183245	-0,617689	-2,767066	-1,349320	-9,261140	19,262066	12,239677	-0,027101	0,088832	-0,269021	14,585176	1,492265	-0,183245	-0,027101	0,088832	-0,269021	14,585176	1,492265	-0,183245
11:04:26,90	0,566019	3,314926	-0,090983	0,362018	0,426000	-0,541024	-0,026432	0,076250	-0,280599	7,721068	-0,617175	-0,175183	-0,445473	-2,870690	-1,275290	-14,703561	10,931935	12,252493	-0,026432	0,076250	-0,280599	13,706661	1,457771	-0,175183	-0,026432	0,076250	-0,280599	13,706661	1,457771	-0,175183
11:04:26,95	0,566019	3,314926	-0,090983	0,362018	0,426000	-0,541024	-0,022800	-0,124706	-0,206570	8,235426	-0,976482	-0,162368	-0,650628	-2,765294	-1,118728	-8,555532	22,148440	12,269987	-0,022800	-0,124706	-0,206570	-1,553965	0,813297	-0,162368	-0,022800	-0,124706	-0,206570	-1,553965	0,813297	-0,162368
11:04:27,00	0,566019	3,314926	-0,090983	0,362018	0,426000	-0,541024	-0,011497	0,105662	-0,050007	9,044102	-0,672638	-0,144874	-0,704381	-2,728033	-1,223104	-6,296367	25,359074	12,201424	-0,011497	0,105662	-0,050007	17,338563	0,229865	-0,144874	-0,011497	0,105662	-0,050007	17,338563	0,229865	-0,144874
11:04:27,05	0,565976	3,314879	-0,090990	0,412033	0,425996	-0,541021	-0,016889	0,170844	-0,154384	9,564713	-0,601872	-0,213436	-0,672566	-2,762425	-1,307610	-8,114409	24,097199	12,239582	-0,016889	0,170844	-0,154384	22,975957	0,723943	-0,213436	-0,016889	0,170844	-0,154384	22,975957	0,723943	-0,213436
11:04:27,10	0,565976	3,314879	-0,090990	0,412033	0,425996	-0,541021	-0,003013	0,126096	-0,238890	9,889777	-0,823841	-0,175279	-0,673663	-2,766072	-1,310287	-8,078283	24,096142	12,257033	-0,003013	0,126096	-0,238890	19,788295	-0,587310	-0,175279	-0,003013	0,126096	-0,238890	19,788295	-0,587310	-0,175279
11:04:27,15	0,565976	3,314879	-0,090990	0,412033	0,425996	-0,541021	0,000694	0,125222	-0,241566	9,952362	-0,599277	-0,157828	-0,673134	-2,764531	-1,309933	-8,099408	24,077176	12,232521	0,000694	0,125222	-0,241566	19,782288	-0,653723	-0,157828	0,000694	0,125222	-0,241566	19,782288	-0,653723	-0,157828
11:04:27,20	0,565976	3,314879	-0,090990	0,412033	0,425996	-0,541021	-0,000905	0,125534	-0,241212	9,909129	-0,691218	-0,182340	-0,677871	-2,759962	-1,313060	-8,089883	24,072029	12,238865	-0,000905	0,125534	-0,241212	19,763580	-0,620171	-0,182340	-0,000905	0,125534	-0,241212	19,763580	-0,620171	-0,182340
11:04:27,25	0,565976	3,314879	-0,090990	0,412033	0,425996	-0,541021	-0,002494	0,131921	-0,244339	9,577332	-0,762999	-0,175995	-0,676614	-2,764103	-1,311110	-8,068878	24,063729	12,207729	-0,002494	0,131921	-0,244339	19,933129	-0,567253	-0,175995	-0,002494	0,131921	-0,244339	19,933129	-0,567253	-0,175995
11:04:27,30	0,565976	3,314879	-0,090990	0,412033	0,425996	-0,541021	0,000464	0,128762	-0,242389	9,744895	-0,586847	-0,207131	-0,679978	-2,762946	-1,311820	-8,121402	24,078817	12,256418	0,000464	0,128762	-0,242389	19,852740	-0,623296	-0,207131	0,000464	0,128762	-0,242389	19,852740	-0,623296	-0,207131
11:04:27,35	0,565976	3,314879	-0,090990	0,412033	0,425996	-0,541021	0,001144	0,132253	-0,243099	9,550166	-0,604525	-0,158442	-0,674783	-2,767450	-1,311448	-8,096986	24,030300	12,268748	0,001144	0,132253	-0,243099	19,932057	-0,694343	-0,158442	0,001144	0,132253	-0,243099	19,932057	-0,694343	-0,158442
11:04:27,40	0,565976	3,314879	-0,090990	0,412033	0,425996	-0,541021	0,002447	0,125503	-0,242727	9,871357	-0,491357	-0,146112	-0,679071	-2,762668	-1,314613	-8,102201	24,064449	12,234240	0,002447	0,125503	-0,242727	19,723372	-0,683475	-0,146112	0,002447	0,125503	-0,242727	19,723372	-0,683475	-0,146112
11:04:27,45	0,565976	3,314879	-0,090990	0,412033	0,425996	-0,541021	0,000450	0,131607	-0,245893	9,580914	-0,616821	-0,180620	-0,677976	-2,763887	-1,312295	-8,153138	24,078784	12,238666	0,000450	0,131607	-0,245893	19,912095	-0,652130	-0,180620	0,000450	0,131607	-0,245893	19,912095	-0,652130	-0,180620
11:04:27,50	0,565976	3,314879	-0,090990	0,412033	0,425996	-0,541021	0,000958	0,130049	-0,243574	9,648899	-0,641650	-0,176195	-0,672176	-2,760300	-1,314412	-8,133406	24,078526	12,263888	0,000958	0,130049	-0,243574	19,857743	-0,716891	-0,176195	0,000958	0,130049	-0,243574	19,857743	-0,716891	-0,176195
11:04:27,55	0,565976	3,314879	-0,090990	0,412033	0,425996	-0,541021	-0,005048	0,126821	-0,245691	9,826417	-0,936778	-0,150972	-0,671391	-2,757772	-1,311881	-8,097388	24,111023	12,260300	-0,005048	0,126821	-0,245691	19,781834	-0,540496	-0,150972	-0,005048	0,126821	-0,245691	19,781834	-0,540496	-0,150972
11:04:27,60	0,565976	3,314879	-0,090990	0,412033	0,425996	-0,541021	-0,007630	0,127404	-0,243161	9,842236	-1,056104	-0,154561	-0,675602	-2,764066	-1,312694	-8,136756	24,045459	12,208986	-0,007630	0,127404	-0,243161	19,843444	-0,457127	-0,154561	-0,007630	0,127404	-0,243161	19,843444	-0,457127	-0,154561
11:04:27,65	0,565976	3,314879	-0,090990	0,412033	0,425996	-0,541021	-7,377711E-5	0,127904	-0,243973	9,739752	-0,664477	-0,205875	-0,669056	-2,761186	-1,312653	-8,107228	24,084400	12,250224	-7,377711E-5	0,127904	-0,243973	19,780240	-0,658686	-0,205875	-7,377711E-5	0,127904	-0,243973	19,780240	-0,658686	-0,205875
11:04:27,70	0,565976	3,314879	-0,090990	0,412033	0,425996	-0,541021	-0,005840	0,123675	-0,243932	10,008145	-0,958238	-0,164636	-0,676150	-2,766444	-1,311863	-8,119347	24,045084	12,256293	-0,005840	0,123675	-0,243932	19,716661	-0,499770	-0,164636	-0,005840	0,123675	-0,243932	19,716661	-0,499770	-0,164636
11:04:27,75	0,565976	3,314879	-0,090990	0,412033	0,425996	-0,541021	0,002260	0,127189	-0,243142	9,785306	-0,527874	-0,158567	-0,669727	-2,765902	-1,311858	-8,139771	24,035480	12,267073	0,002260	0,127189	-0,243142	19,769676	-0,705258	-0,158567	0,002260	0,127189	-0,243142	19,769676	-0,705258	-0,158567
11:04:27,80	0,565976	3,314879	-0,090990	0,412033	0,425996	-0,541021	-0,001421	0,121898	-0,243137	10,041949	-0,732167	-0,147788	-0,678604	-2,761535	-1,312304	-8,165109	24,081315	12,248806	-0,001421	0,121898	-0,243137	19,610914	-0,620600	-0,147788	-0,001421	0,121898	-0,243137	19,610914	-0,620600	-0,147788
11:04:27,86	0,565976	3,314879	-0,090990	0,412033	0,425996	-0,541021	-0,000765	0,131770	-0,243583	9,555614	-0,742889	-0,166055	-0,677944	-2,760771	-1,313849	-8,116117	24,046111	12,233807	-0,000765	0,131770	-0,243583	19,899556	-0,682858	-0,166055	-0,000765	0,131770	-0,243583	19,899556	-0,682858	-0,166055
11:04:27,91	0,565976	3,314879	-0,090990	0,412033	0,425996	-0,541021	-0,001756	0,131580	-0,245129	9,559517	-0,734429	-0,181053	-0,673868	-2,766277	-1,312288	-8,158318	24,050683	12,228480	-0,001756	0,131580	-0,245129	19,888523	-0,596547	-0,181053	-0,001756	0,131580	-0,245129	19,888523	-0,596547	-0,181053
11:04:27,96	0,565976	3,314879	-0,090990	0,412033	0,425996	-0,541021	0,000974	0,125297	-0,243568	9,869071	-0,631293	-0,186380	-0,674946	-2,763826	-1,313814	-8,119301	24,110956	12,260186	0,000974	0,125297	-0,243568	19,704892	-0,707730	-0,186380	0,000974	0,125297	-0,243568	19,704892	-0,707730	-0,186380
11:04:28,01	0,565976	3,314879	-0,090990	0,412033	0,425996	-0,541021	-0,000610	0,127456	-0,245093	9,828528	-0,709975	-0,154674	-0,677865	-2,762512	-1,311981	-8,145224	24,027023	12,269664	-0,000610	0,127456	-0,245093	19,833802	-0,662117	-0,154674	-0,000610	0,127456	-0,245093	19,833802	-0,662117	-0,154674
11:04:28,06	0,565976	3,314879	-0,090990	0,412033	0,425996	-0,541021	-0,000288	0,130641	-0,243261	9,577237	-0,673752	-0,145197	-0,675569	-2,766233	-1,312933	-8,112636	24,021310	12,251400	-0,000288	0,130641	-0,243261	19,832566	-0,651114	-0,145197	-0,000288	0,130641	-0,243261	19,832566	-0,651114	-0,145197
11:04:28,11	0,565976	3,314879	-0,090990	0,412033	0,425996	-0,541021	-0,000497	0,130990	-0,246684	9,547592	-0,697455	-0,161204	-0,674440	-2,762165	-1,313862	-8,128043	24,020575	12,209293	-0,000497	0,130990	-0,246684	19,830303	-0,658477	-0,161204	-0,000497	0,130990	-0,246684	19,830303	-0,658477	-0,161204
11:04:28,16	0,565976	3,314879	-0,090990	0,412033	0,425996	-0,541021	-0,002301	0,127848	-0,245142	9,725485	-0,760314	-0,205568	-0,668852	-2,758545	-1,314119	-8,167704	24,033283	12,247298	-0,002301	0,127848	-0,245142	19,761555	-0,579672	-0,205568	-0,002301	0,127848	-0,245142	19,761555	-0,579672	-0,205568
11:04:28,21	0,565976	3,314879	-0,090990	0,412033	0,425996	-0,541021	-0,008230	0,124819	-0,245398	9,874178	-1,109321	-0,167563	-0,493227	-2,886028	-1,346598	-14,459515	15,166754	12,285256	-0,008230	0,124819	-0,245398	19,672457	-0,463256	-0,167563	-0,008230	0,124819	-0,245398	19,672457	-0,463256	-0,167563
11:04:28,26	0,565976	3,314879	-0,090990	0,412033	0,425996	-0,541021	0,014361	-0,091018	-0,277877	10,273158	-0,950167	-0,129604	-0,674776	-2,744510	-1,126665	-6,629046	25,468289	12,220972	0,014361	-0,091018	-0,277877	3,128235	-2,077530	-0,129604	0,014361	-0,091018	-0,277877	3,128235	-2,077530	-0,129604
11:04:28,31	0,565976	3,314879	-0,090990	0,412033	0,425996	-0,541021	-0,017422	0,136967	-0,057944	11,254573	-0,972305	-0,193889	-0,733734	-2,739999	-1,350563	-6,004277	29,200103	12,254890	-0,017422	0,136967	-0,057944	22,006453	0,395352	-0,193889	-0,017422	0,136967	-0,057944	22,006453	0,395352	-0,193889
11:04:28,36	0,565959	3,314990	-0,090983	0,462011	0,425996	-0,541020	0,008150	0,190282	-0,281842	12,026417	-0,967403	-0,159970	-0,709733	-2,764948	-1,431344	-7,463995	27,538653	12,268697	0,008150	0,190282	-0,281842	26,963532	-1,607147	-0,159970	0,008150	0,190282	-0,281842	26,963532	-1,607147	-0,159970
11:04:28,41	0,565959	3,314990	-0,090983	0,462011	0,425996	-0,541020	0,017755	0,157021	-0,362623	11,587241	-0,901332	-0,146164	-0,711427	-2,766863	-1,428211	-7,438477	27,533799	12,275486	0,017755	0,157021	-0,362623	23,913415	-2,295127	-0,146164	0,017755	0,157021	-0,362623	23,913415	-2,295127	-0,146164
11:04:28,46	0,565959	3,314990	-0,090983	0,462011	0,425996	-0,541020	0,020261	0,157531	-0,359491	11,569276	-0,746523	-0,139374	-0,699512	-2,761255	-1,427820	-7,362130	27,522734	12,243084	0,020261	0,157531	-0,359491	23,935485	-2,336994	-0,139374	0,020261	0,157531	-0,359491	23,935485	-2,336994	-0,139374
11:04:28,51	0,565959	3,314990	-0,090983	0,462011	0,425996	-0,541020	0,009447	0,150016	-0,359099	11,988657	-1,237195	-0,171777	-0,704783	-2,769500	-1,429714	-7,371569	27,550226	12,276996	0,009447	0,150016	-0,359099	23,764923	-1,978775	-0,171777	0,009447	0,150016	-0,359099	23,764923	-1,978775	-0,171777
11:04:28,56	0,565959	3,314990	-0,090983	0,462011	0,425996	-0,541020	0,019222	0,150459	-0,360993	11,984717	-0,750783	-0,137865	-0,700634	-2,771558	-1,431172	-7,404831	27,475218	12,276234	0,019222	0,150459	-0,360993	23,795749	-2,259748	-0,137865	0,019222	0,150459	-0,360993	23,795749	-2,259748	-0,137865
11:04:28,61	0,565959	3,314990	-0,090983	0,462011	0,425996	-0,541020	0,018931	0,145837	-0,362451	12,143495	-0,757265	-0,138626	-0,705340	-2,764457	-1,428455	-7,421982	27,510697	12,288247	0,018931	0,145837	-0,362451	23,591664	-2,243315	-0,138626	0,018931	0,145837	-0,362451	23,591664	-2,243315	-0,138626
11:04:28,66	0,565959	3,314990	-0,090983	0,462011	0,425996	-0,541020	0,015134	0,153462	-0,359734	11,769114	-0,987265	-0,126614	-0,698631	-2,767949	-1,415744	-7,482098	27,375614	12,308938	0,015134	0,153462	-0,359734	23,815892	-2,175306	-0,126614	0,015134	0,153462	-0,359734	23,815892	-2,175306	-0,126614
11:04:28,71	0,565959	3,314990	-0,090983	0,462011	0,425996	-0,541020	0,014804	0,145906	-0,347023	12,014986	-0,988986	-0,105923	-0,495925	-2,866006	-1,338343	-12,474196	17,024744	12,355765	0,014804	0,145906	-0,347023	23,468614	-2,151061	-0,105923	0,014804	0,145906	-0,347023	23,468614	-2,151061	-0,105923
11:04:28,76	0,565959	3,314990	-0,090983	0,462011	0,425996	-0,541020	-0,001629	-0,078671	-0,269623	12,232826	-0,991337	-0,059096	-0,714503	-2,752546	-1,207823	-5,710518	29,196258	12,333512	-0,001629	-0,078671	-0,269623	6,057163	-0,863439	-0,059096	-0,001629	-0,078671	-0,269623	6,057163	-0,863439	-0,059096
11:04:28,81	0,565959	3,314990	-0,090983	0,462011	0,425996	-0,541020	0,009401	0,167353	-0,139103	13,362253	-0,646027	-0,081348	-0,746949	-2,695124	-1,278825	-2,987894	31,588402	12,282917	0,009401	0,167353	-0,139103	26,499473	-1,383974	-0,081348	0,009401	0,167353	-0,139103	26,499473	-1,383974	-0,081348
11:04:28,86	0,566027	3,315035	-0,090988	0,512027	0,425969	-0,541004	-0,024106	0,224164	-0,210104	13,841063	-1,226574	-0,131944	-0,708320	-2,726844	-1,381172	-4,499447	29,608832	12,270218	-0,024106	0,224164	-0,210104	31,437927	0,665736	-0,131944	-0,024106	0,224164	-0,210104	31,437927	0,665736	-0,131944
11:04:28,91	0,566027	3,315035	-0,090988	0,512027	0,425969	-0,541004	-0,015950	0,174850	-0,312451	13,935273	-1,121714	-0,144642	-0,713054	-2,729958	-1,381150	-4,501982	29,571802	12,291990	-0,015950	0,174850	-0,312451	27,660965	0,130342	-0,144642	-0,015950	0,174850	-0,312451	27,660965	0,130342	-0,144642
11:04:28,96	0,566027	3,315035	-0,090988	0,512027	0,425969	-0,541004	-0,010886	0,177392	-0,312429	13,769707	-0,842081	-0,122870	-0,703001	-2,725982	-1,378441	-4,484045	29,578586	12,268477	-0,010886	0,177392	-0,312429	27,695015	0,012473	-0,122870	-0,010886	0,177392	-0,312429	27,695015	0,012473	-0,122870
11:04:29,01	0,566027	3,315035	-0,090988	0,512027	0,425969	-0,541004	-0,019356	0,170674	-0,309721	14,133895	-1,270360	-0,146384	-0,708763	-2,729902	-1,382880	-4,467974	29,575502	12,288717	-0,019356	0,170674	-0,309721	27,531827	0,249061	-0,146384	-0,019356	0,170674	-0,309721	27,531827	0,249061	-0,146384
11:04:29,06	0,566027	3,315035	-0,090988	0,512027	0,425969	-0,541004	-0,013080	0,173705	-0,314159	13,981686	-0,928567	-0,126144	-0,711840	-2,736026	-1,382695	-4,495564	29,553796	12,262527	-0,013080	0,173705	-0,314159	27,617493	0,098215	-0,126144	-0,013080	0,173705	-0,314159	27,617493	0,098215	-0,126144
11:04:29,11	0,566027	3,315035	-0,090988	0,512027	0,425969	-0,541004	-0,006238	0,173307	-0,313975	13,969752	-0,585840	-0,152334	-0,712099	-2,729407	-1,383394	-4,536611	29,589821	12,301804	-0,006238	0,173307	-0,313975	27,574372	-0,096129	-0,152334	-0,006238	0,173307	-0,313975	27,574372	-0,096129	-0,152334
11:04:29,16	0,566027	3,315035	-0,090988	0,512027	0,425969	-0,541004	-0,011841	0,176841	-0,314674	13,796685	-0,930758	-0,113057	-0,707801	-2,732251	-1,381149	-4,523804	29,548150	12,282334	-0,011841	0,176841	-0,314674	27,678684	-0,001210	-0,113057	-0,011841	0,176841	-0,314674	27,678684	-0,001210	-0,113057
11:04:29,21	0,566027	3,315035	-0,090988	0,512027	0,425969	-0,541004	-0,011526	0,171697	-0,312429	14,034495	-0,882447	-0,132527	-0,704722	-2,724713	-1,381536	-4,461585	29,609076	12,285532	-0,011526	0,171697	-0,312429	27,512680	0,022367	-0,132527	-0,011526	0,171697	-0,312429	27,512680	0,022367	-0,132527
11:04:29,26	0,566027	3,315035	-0,090988	0,512027	0,425969	-0,541004	-0,019595	0,172799	-0,312815	14,061036	-1,278589	-0,129329	-0,710873	-2,730616	-1,385832	-4,523036	29,543728	12,273440	-0,019595	0,172799	-0,312815	27,625772	0,259603	-0,129329	-0,019595	0,172799	-0,312815	27,625772	0,259603	-0,129329
11:04:29,31	0,566027	3,315035	-0,090988	0,512027	0,425969	-0,541004	-0,011407	0,175174	-0,317111	13,850211	-0,873351	-0,141421	-0,707910	-2,729363	-1,380781	-4,573171	29,570754	12,303131	-0,011407	0,175174	-0,317111	27,601394	0,022075	-0,141421	-0,011407	0,175174	-0,317111	27,601394	0,022075	-0,141421
11:04:29,36	0,566027	3,315035	-0,090988	0,512027	0,425969	-0,541004	-0,013973	0,173235	-0,312060	13,949382	-1,063754	-0,111729	-0,701797	-2,726550	-1,381948	-4,538023	29,592089	12,285046	-0,013973	0,173235	-0,312060	27,548345	0,033161	-0,111729	-0,013973	0,173235	-0,312060	27,548345	0,033161	-0,111729
11:04:29,41	0,566027	3,315035	-0,090988	0,512027	0,425969	-0,541004	-0,019466	0,169347	-0,313227	14,187604	-1,329616	-0,129815	-0,710707	-2,736194	-1,382315	-4,536418	29,610189	12,274382	-0,019466	0,169347	-0,313227	27,481365	0,198497	-0,129815	-0,019466	0,169347	-0,313227	27,481365	0,198497	-0,129815
11:04:29,46	0,566027	3,315035	-0,090988	0,512027	0,425969	-0,541004	-0,006659	0,172242	-0,313594	14,053552	-0,671279	-0,140478	-0,710757	-2,729785	-1,383523	-4,529610	29,570835	12,250504	-0,006659	0,172242	-0,313594	27,574555	-0,148566	-0,140478	-0,006659	0,172242	-0,313594	27,574555	-0,148566	-0,140478
11:04:29,51	0,566027	3,315035	-0,090988	0,512027	0,425969	-0,541004	-0,012184	0,175490	-0,314803	13,853994	-0,933008	-0,164357	-0,707036	-2,727426	-1,384559	-4,570213	29,577357	12,283439	-0,012184	0,175490	-0,314803	27,629943	0,023421	-0,164357	-0,012184	0,175490	-0,314803	27,629943	0,023421	-0,164357
11:04:29,56	0,566027	3,315035	-0,090988	0,512027	0,425969	-0,541004	-0,016088	0,173447	-0,315838	13,945556	-1,174438	-0,131421	-0,711942	-2,732615	-1,382308	-4,531154	29,556937	12,302007	-0,016088	0,173447	-0,315838	27,561160	0,088452	-0,131421	-0,016088	0,173447	-0,315838	27,561160	0,088452	-0,131421
11:04:29,61	0,566027	3,315035	-0,090988	0,512027	0,425969	-0,541004	-0,009141	0,175101	-0,313588	13,861410	-0,769187	-0,112853	-0,706264	-2,728683	-1,382418	-4,547414	29,547186	12,307127	-0,009141	0,175101	-0,313588	27,606827	-0,051593	-0,112853	-0,009141	0,175101	-0,313588	27,606827	-0,051593	-0,112853
11:04:29,67	0,566027	3,315035	-0,090988	0,512027	0,425969	-0,541004	-0,015385	0,172150	-0,313698	13,998292	-1,103060	-0,107733	-0,713794	-2,728945	-1,380409	-4,570992	29,571194	12,292252	-0,015385	0,172150	-0,313698	27,512049	0,104656	-0,107733	-0,015385	0,172150	-0,313698	27,512049	0,104656	-0,107733
11:04:29,72	0,566027	3,315035	-0,090988	0,512027	0,425969	-0,541004	-0,011393	0,178540	-0,311688	13,675016	-0,927917	-0,122609	-0,704813	-2,731511	-1,380348	-4,515165	29,590093	12,307953	-0,011393	0,178540	-0,311688	27,690386	-0,033546	-0,122609	-0,011393	0,178540	-0,311688	27,690386	-0,033546	-0,122609
11:04:29,77	0,566027	3,315035	-0,090988	0,512027	0,425969	-0,541004	-0,013661	0,169479	-0,311627	14,190447	-1,006966	-0,106908	-0,711327	-2,727909	-1,379525	-4,507896	29,533769	12,267432	-0,013661	0,169479	-0,311627	27,494560	0,065460	-0,106908	-0,013661	0,169479	-0,311627	27,494560	0,065460	-0,106908
11:04:29,82	0,566027	3,315035	-0,090988	0,512027	0,425969	-0,541004	-0,013524	0,176921	-0,310804	13,758335	-0,965371	-0,147428	-0,704341	-2,729190	-1,382333	-4,555550	29,571039	12,290011	-0,013524	0,176921	-0,310804	27,646623	0,096280	-0,147428	-0,013524	0,176921	-0,310804	27,646623	0,096280	-0,147428
11:04:29,87	0,566027	3,315035	-0,090988	0,512027	0,425969	-0,541004	-0,015907	0,170231	-0,313612	14,114650	-1,149201	-0,124850	-0,707688	-2,729195	-1,384242	-4,470623	29,590045	12,290329	-0,015907	0,170231	-0,313612	27,477794	0,099529	-0,124850	-0,015907	0,170231	-0,313612	27,477794	0,099529	-0,124850
11:04:29,92	0,566027	3,315035	-0,090988	0,512027	0,425969	-0,541004	-0,014230	0,173127	-0,315521	14,022989	-0,997942	-0,124531	-0,704269	-2,727951	-1,381924	-4,515852	29,564491	12,299031	-0,014230	0,173127	-0,315521	27,613458	0,119131	-0,124531	-0,014230	0,173127	-0,315521	27,613458	0,119131	-0,124531
11:04:29,97	0,566027	3,315035	-0,090988	0,512027	0,425969	-0,541004	-0,017017	0,170788	-0,313204	14,099858	-1,169247	-0,115829	-0,710190	-2,730295	-1,388299	-4,632412	29,478506	12,290292	-0,017017	0,170788	-0,313204	27,506737	0,166586	-0,115829	-0,017017	0,170788	-0,313204	27,506737	0,166586	-0,115829
11:04:30,02	0,566027	3,315035	-0,090988	0,512027	0,425969	-0,541004	-0,012026	0,174744	-0,319578	13,761411	-0,967670	-0,124568	-0,501602	-2,852828	-1,444029	-10,598781	19,059691	12,396702	-0,012026	0,174744	-0,319578	27,478819	-0,023624	-0,124568	-0,012026	0,174744	-0,319578	27,478819	-0,023624	-0,124568
11:04:30,07	0,566027	3,315035	-0,090988	0,512027	0,425969	-0,541004	-0,010203	-0,067166	-0,375308	14,334572	-0,830509	-0,018158	-0,689094	-2,709635	-1,150300	-2,961670	30,124887	12,397974	-0,010203	-0,067166	-0,375308	9,062076	-0,029541	-0,018158	-0,010203	-0,067166	-0,375308	9,062076	-0,029541	-0,018158
11:04:30,12	0,566027	3,315035	-0,090988	0,512027	0,425969	-0,541004	-0,040466	0,166804	-0,081579	15,569456	-1,322857	-0,016886	-0,735851	-2,691187	-1,411225	-1,230537	33,102941	12,320125	-0,040466	0,166804	-0,081579	28,663557	1,853761	-0,016886	-0,040466	0,166804	-0,081579	28,663557	1,853761	-0,016886
11:04:30,17	0,566032	3,314893	-0,091004	0,562018	0,425995	-0,541031	-0,033064	0,216521	-0,342505	16,428812	-0,927774	-0,094735	-0,708215	-2,717520	-1,537556	-3,098667	31,412915	12,347183	-0,033064	0,216521	-0,342505	33,425692	1,667784	-0,094735	-0,033064	0,216521	-0,342505	33,425692	1,667784	-0,094735
11:04:30,22	0,566032	3,314893	-0,091004	0,562018	0,425995	-0,541031	-0,024077	0,179421	-0,468835	15,960336	-1,233260	-0,067677	-0,710960	-2,723525	-1,537513	-3,018066	31,397205	12,325079	-0,024077	0,179421	-0,468835	30,044875	0,656782	-0,067677	-0,024077	0,179421	-0,468835	30,044875	0,656782	-0,067677
11:04:30,27	0,566032	3,314893	-0,091004	0,562018	0,425995	-0,541031	-0,017505	0,178796	-0,468792	16,019533	-0,813835	-0,089781	-0,709256	-2,720673	-1,533261	-3,044508	31,385999	12,323123	-0,017505	0,178796	-0,468792	30,055006	0,560270	-0,089781	-0,017505	0,178796	-0,468792	30,055006	0,560270	-0,089781
11:04:30,32	0,566032	3,314893	-0,091004	0,562018	0,425995	-0,541031	-0,020826	0,178746	-0,464540	15,999201	-1,003872	-0,091738	-0,706941	-2,715742	-1,536387	-3,073902	31,475653	12,343866	-0,020826	0,178746	-0,464540	30,030759	0,631005	-0,091738	-0,020826	0,178746	-0,464540	30,030759	0,631005	-0,091738
11:04:30,37	0,566032	3,314893	-0,091004	0,562018	0,425995	-0,541031	-0,026254	0,179207	-0,467666	16,038198	-1,356378	-0,070995	-0,709773	-2,720151	-1,533880	-3,110733	31,480387	12,319924	-0,026254	0,179207	-0,467666	30,105910	0,704547	-0,070995	-0,026254	0,179207	-0,467666	30,105910	0,704547	-0,070995
11:04:30,42	0,566032	3,314893	-0,091004	0,562018	0,425995	-0,541031	-0,021019	0,179454	-0,465160	16,010996	-1,118442	-0,094936	-0,705223	-2,719131	-1,532860	-3,049661	31,492989	12,344243	-0,021019	0,179454	-0,465160	30,098161	0,531566	-0,094936	-0,021019	0,179454	-0,465160	30,098161	0,531566	-0,094936
11:04:30,47	0,566032	3,314893	-0,091004	0,562018	0,425995	-0,541031	-0,024178	0,176024	-0,464139	16,230847	-1,236100	-0,070618	-0,695554	-2,728770	-1,532566	-3,414375	31,025531	12,364573	-0,024178	0,176024	-0,464139	30,048695	0,661858	-0,070618	-0,024178	0,176024	-0,464139	30,048695	0,661858	-0,070618
11:04:30,52	0,566032	3,314893	-0,091004	0,562018	0,425995	-0,541031	-0,020665	0,162831	-0,463846	16,329693	-1,135553	-0,050287	-0,522777	-2,834108	-1,466186	-8,670428	22,365732	12,415439	-0,020665	0,162831	-0,463846	29,111893	0,486645	-0,050287	-0,020665	0,162831	-0,463846	29,111893	0,486645	-0,050287
11:04:30,57	0,566032	3,314893	-0,091004	0,562018	0,425995	-0,541031	-0,015828	-0,039467	-0,397466	16,721546	-1,106007	0,000579	-0,711684	-2,690583	-1,204254	-1,034627	32,882027	12,348848	-0,015828	-0,039467	-0,397466	13,623375	0,136491	0,000579	-0,015828	-0,039467	-0,397466	13,623375	0,136491	0,000579
11:04:30,62	0,566032	3,314893	-0,091004	0,562018	0,425995	-0,541031	-0,045671	0,195894	-0,135534	17,408055	-1,303208	-0,066013	-0,746384	-2,656740	-1,498258	1,132141	35,430962	12,318858	-0,045671	0,195894	-0,135534	32,785712	2,281984	-0,066013	-0,045671	0,195894	-0,135534	32,785712	2,281984	-0,066013
11:04:30,67	0,565966	3,315014	-0,090982	0,612028	0,425994	-0,541017	-0,057630	0,242866	-0,429537	18,256303	-1,323033	-0,096002	-0,716140	-2,683431	-1,589734	-0,312501	33,834756	12,295898	-0,057630	0,242866	-0,429537	37,321313	3,200888	-0,096002	-0,057630	0,242866	-0,429537	37,321313	3,200888	-0,096002
11:04:30,72	0,565966	3,315014	-0,090982	0,612028	0,425994	-0,541017	-0,049636	0,203329	-0,521013	18,207585	-1,360366	-0,118962	-0,722640	-2,687530	-1,580426	-0,358888	33,854571	12,284770	-0,049636	0,203329	-0,521013	34,168892	2,536067	-0,118962	-0,049636	0,203329	-0,521013	34,168892	2,536067	-0,118962
11:04:30,77	0,565966	3,315014	-0,090982	0,612028	0,425994	-0,541017	-0,042837	0,206909	-0,511705	18,015395	-1,056880	-0,130091	-0,723781	-2,680369	-1,577716	-0,326061	33,853037	12,293290	-0,042837	0,206909	-0,511705	34,257726	2,305806	-0,130091	-0,042837	0,206909	-0,511705	34,257726	2,305806	-0,130091
11:04:30,82	0,565966	3,315014	-0,090982	0,612028	0,425994	-0,541017	-0,048467	0,211477	-0,508996	17,792943	-1,320477	-0,121571	-0,717312	-2,688274	-1,577672	-0,356875	33,873118	12,313548	-0,048467	0,211477	-0,508996	34,393864	2,484214	-0,121571	-0,048467	0,211477	-0,508996	34,393864	2,484214	-0,121571
11:04:30,87	0,565966	3,315014	-0,090982	0,612028	0,425994	-0,541017	-0,044856	0,201922	-0,508951	18,291763	-1,169424	-0,101312	-0,725535	-2,683477	-1,573427	-0,340069	33,867765	12,305067	-0,044856	0,201922	-0,508951	34,142653	2,351792	-0,101312	-0,044856	0,201922	-0,508951	34,142653	2,351792	-0,101312
11:04:30,92	0,565966	3,315014	-0,090982	0,612028	0,425994	-0,541017	-0,046410	0,202615	-0,504878	18,254963	-1,235642	-0,109946	-0,717135	-2,686582	-1,573598	-0,344619	33,865156	12,304914	-0,046410	0,202615	-0,504878	34,160248	2,407571	-0,109946	-0,046410	0,202615	-0,504878	34,160248	2,407571	-0,109946
11:04:30,97	0,565966	3,315014	-0,090982	0,612028	0,425994	-0,541017	-0,046410	0,202615	-0,504878	18,254963	-1,235642	-0,109946	-0,717273	-2,683978	-1,571083	-0,336809	33,860051	12,299869	-0,046410	0,202615	-0,504878	34,160248	2,407571	-0,109946	-0,046410	0,202615	-0,504878	34,160248	2,407571	-0,109946
11:04:31,02	0,565966	3,315014	-0,090982	0,612028	0,425994	-0,541017	-0,048597	0,204036	-0,502363	18,180558	-1,340007	-0,114992	-0,719745	-2,681219	-1,569191	-0,397864	33,886740	12,290491	-0,048597	0,204036	-0,502363	34,197386	2,474821	-0,114992	-0,048597	0,204036	-0,502363	34,197386	2,474821	-0,114992
11:04:31,07	0,565966	3,315014	-0,090982	0,612028	0,425994	-0,541017	-0,049749	0,207556	-0,500470	17,990087	-1,466172	-0,124369	-0,716479	-2,679445	-1,569752	-0,375788	33,881848	12,310657	-0,049749	0,207556	-0,500470	34,283261	2,439150	-0,124369	-0,049749	0,207556	-0,500470	34,283261	2,439150	-0,124369
11:04:31,12	0,565966	3,315014	-0,090982	0,612028	0,425994	-0,541017	-0,046584	0,205640	-0,501596	18,070603	-1,237734	-0,121397	-0,718922	-2,685559	-1,569100	-0,298782	33,894085	12,323067	-0,046584	0,205640	-0,501596	34,213342	2,419085	-0,121397	-0,046584	0,205640	-0,501596	34,213342	2,419085	-0,121397
11:04:31,17	0,565966	3,315014	-0,090982	0,612028	0,425994	-0,541017	-0,046584	0,205640	-0,501596	18,070603	-1,237734	-0,121397	-0,720812	-2,681462	-1,567990	-0,342128	33,872607	12,303050	-0,046584	0,205640	-0,501596	34,213342	2,419085	-0,121397	-0,046584	0,205640	-0,501596	34,213342	2,419085	-0,121397
11:04:31,22	0,565966	3,315014	-0,090982	0,612028	0,425994	-0,541017	-0,049006	0,208359	-0,499269	17,963980	-1,372204	-0,111811	-0,720710	-2,685932	-1,567199	-0,322950	33,908515	12,283495	-0,049006	0,208359	-0,499269	34,320159	2,474797	-0,111811	-0,049006	0,208359	-0,499269	34,320159	2,474797	-0,111811
11:04:31,27	0,565966	3,315014	-0,090982	0,612028	0,425994	-0,541017	-0,045185	0,206035	-0,498478	18,125489	-1,174860	-0,131365	-0,726148	-2,679402	-1,568438	-0,355018	33,863749	12,254103	-0,045185	0,206035	-0,498478	34,299272	2,372197	-0,131365	-0,045185	0,206035	-0,498478	34,299272	2,372197	-0,131365
11:04:31,32	0,565966	3,315014	-0,090982	0,612028	0,425994	-0,541017	-0,046402	0,209550	-0,494212	17,896589	-1,235386	-0,110850	-0,722011	-2,684408	-1,565247	-0,355326	33,852226	12,324445	-0,046402	0,209550	-0,494212	34,346276	2,407177	-0,110850	-0,046402	0,209550	-0,494212	34,346276	2,407177	-0,110850
11:04:31,37	0,565966	3,315014	-0,090982	0,612028	0,425994	-0,541017	-0,046402	0,209550	-0,494212	17,896589	-1,235386	-0,110850	-0,718430	-2,682485	-1,565368	-0,290173	33,916247	12,258972	-0,046402	0,209550	-0,494212	34,346276	2,407177	-0,110850	-0,046402	0,209550	-0,494212	34,346276	2,407177	-0,110850
11:04:31,42	0,565966	3,315014	-0,090982	0,612028	0,425994	-0,541017	-0,049311	0,205785	-0,496647	18,161600	-1,364847	-0,155889	-0,714803	-2,681314	-1,564088	-0,301835	33,888405	12,287293	-0,049311	0,205785	-0,496647	34,315718	2,506033	-0,155889	-0,049311	0,205785	-0,496647	34,315718	2,506033	-0,155889
11:04:31,48	0,565966	3,315014	-0,090982	0,612028	0,425994	-0,541017	-0,052138	0,203229	-0,495368	18,264563	-1,508051	-0,127568	-0,721801	-2,682919	-1,563266	-0,353087	33,855052	12,296108	-0,052138	0,203229	-0,495368	34,218044	2,584780	-0,127568	-0,052138	0,203229	-0,495368	34,218044	2,584780	-0,127568
11:04:31,53	0,565966	3,315014	-0,090982	0,612028	0,425994	-0,541017	-0,048005	0,207227	-0,498506	18,011447	-1,386772	-0,101312	-0,720332	-2,682894	-1,567227	-0,405509	33,896056	12,313549	-0,048005	0,207227	-0,498506	34,278785	2,381659	-0,101312	-0,048005	0,207227	-0,498506	34,278785	2,381659	-0,101312
11:04:31,58	0,565966	3,315014	-0,090982	0,612028	0,425994	-0,541017	-0,048005	0,207227	-0,498506	18,011447	-1,386772	-0,101312	-0,718976	-2,686373	-1,564455	-0,336239	33,894261	12,315656	-0,048005	0,207227	-0,498506	34,278785	2,381659	-0,101312	-0,048005	0,207227	-0,498506	34,278785	2,381659	-0,101312
11:04:31,63	0,565966	3,315014	-0,090982	0,612028	0,425994	-0,541017	-0,045670	0,204314	-0,495735	18,196026	-1,204463	-0,099204	-0,721966	-2,686610	-1,566016	-0,331188	33,826349	12,308981	-0,045670	0,204314	-0,495735	34,234659	2,380669	-0,099204	-0,045670	0,204314	-0,495735	34,234659	2,380669	-0,099204
11:04:31,68	0,565966	3,315014	-0,090982	0,612028	0,425994	-0,541017	-0,043971	0,206784	-0,497295	18,011274	-1,077764	-0,105879	-0,722600	-2,679998	-1,561424	-0,369052	33,887080	12,275477	-0,043971	0,206784	-0,497295	34,243838	2,373965	-0,105879	-0,043971	0,206784	-0,497295	34,243838	2,373965	-0,105879
11:04:31,73	0,565966	3,315014	-0,090982	0,612028	0,425994	-0,541017	-0,049380	0,210639	-0,492703	17,844487	-1,422161	-0,139383	-0,719022	-2,678429	-1,566075	-0,333883	33,880727	12,273749	-0,049380	0,210639	-0,492703	34,379653	2,454133	-0,139383	-0,049380	0,210639	-0,492703	34,379653	2,454133	-0,139383
11:04:31,78	0,565966	3,315014	-0,090982	0,612028	0,425994	-0,541017	-0,052527	0,208326	-0,497355	17,976872	-1,552214	-0,141112	-0,718363	-2,686024	-1,562926	-0,334539	33,904557	12,281280	-0,052527	0,208326	-0,497355	34,330427	2,571183	-0,141112	-0,052527	0,208326	-0,497355	34,330427	2,571183	-0,141112
11:04:31,83	0,565966	3,315014	-0,090982	0,612028	0,425994	-0,541017	-0,046279	0,203957	-0,494206	18,224367	-1,239800	-0,133580	-0,722449	-2,686696	-1,566007	-0,297768	33,867885	12,300177	-0,046279	0,203957	-0,494206	34,234959	2,393127	-0,133580	-0,046279	0,203957	-0,494206	34,234959	2,393127	-0,133580
11:04:31,88	0,565966	3,315014	-0,090982	0,612028	0,425994	-0,541017	-0,043655	0,207160	-0,497287	18,044427	-1,053132	-0,114684	-0,719085	-2,679618	-1,562204	-0,384665	33,913358	12,277618	-0,043655	0,207160	-0,497287	34,306471	2,373752	-0,114684	-0,043655	0,207160	-0,497287	34,306471	2,373752	-0,114684
11:04:31,93	0,565966	3,315014	-0,090982	0,612028	0,425994	-0,541017	-0,048454	0,205865	-0,494572	18,122629	-1,316840	-0,104918	-0,718928	-2,683187	-1,563293	-0,304558	33,884360	12,309942	-0,048454	0,205865	-0,494572	34,283032	2,486828	-0,104918	-0,048454	0,205865	-0,494572	34,283032	2,486828	-0,104918
11:04:31,98	0,565966	3,315014	-0,090982	0,612028	0,425994	-0,541017	-0,048454	0,205865	-0,494572	18,122629	-1,316840	-0,104918	-0,718350	-2,684532	-1,565251	-0,322279	33,914152	12,292790	-0,048454	0,205865	-0,494572	34,283032	2,486828	-0,104918	-0,048454	0,205865	-0,494572	34,283032	2,486828	-0,104918
11:04:32,03	0,565966	3,315014	-0,090982	0,612028	0,425994	-0,541017	-0,047578	0,204692	-0,496530	18,200551	-1,301535	-0,122071	-0,719005	-2,679906	-1,560618	-0,340427	33,887473	12,289876	-0,047578	0,204692	-0,496530	34,268895	2,433374	-0,122071	-0,047578	0,204692	-0,496530	34,268895	2,433374	-0,122071
11:04:32,08	0,565966	3,315014	-0,090982	0,612028	0,425994	-0,541017	-0,051257	0,207572	-0,491897	18,018644	-1,495195	-0,124985	-0,717358	-2,680955	-1,559835	-0,390555	33,866724	12,318449	-0,051257	0,207572	-0,491897	34,313020	2,528478	-0,124985	-0,051257	0,207572	-0,491897	34,313020	2,528478	-0,124985
11:04:32,13	0,565966	3,315014	-0,090982	0,612028	0,425994	-0,541017	-0,051172	0,205622	-0,491114	18,077010	-1,523798	-0,096411	-0,719526	-2,688895	-1,560154	-0,330538	33,893942	12,331882	-0,051172	0,205622	-0,491114	34,218313	2,493181	-0,096411	-0,051172	0,205622	-0,491114	34,218313	2,493181	-0,096411
11:04:32,18	0,565966	3,315014	-0,090982	0,612028	0,425994	-0,541017	-0,043212	0,203529	-0,491434	18,239429	-1,071511	-0,082979	-0,725523	-2,682554	-1,560635	-0,363502	33,877755	12,278602	-0,043212	0,203529	-0,491434	34,216426	2,320608	-0,082979	-0,043212	0,203529	-0,491434	34,216426	2,320608	-0,082979
11:04:32,23	0,565966	3,315014	-0,090982	0,612028	0,425994	-0,541017	-0,045705	0,211893	-0,491914	17,773958	-1,221602	-0,136259	-0,720112	-2,682998	-1,560605	-0,303132	33,844233	12,268069	-0,045705	0,211893	-0,491914	34,407594	2,366219	-0,136259	-0,045705	0,211893	-0,491914	34,407594	2,366219	-0,136259
11:04:32,28	0,565966	3,315014	-0,090982	0,612028	0,425994	-0,541017	-0,054231	0,207308	-0,491905	18,025144	-1,665669	-0,114399	-0,717290	-2,677462	-1,560626	-0,357737	33,889164	12,300462	-0,054231	0,207308	-0,491905	34,298853	2,591448	-0,114399	-0,054231	0,207308	-0,491905	34,298853	2,591448	-0,114399
11:04:32,33	0,565966	3,315014	-0,090982	0,612028	0,425994	-0,541017	-0,054231	0,207308	-0,491905	18,025144	-1,665669	-0,114399	-0,717808	-2,686031	-1,560555	-0,334383	33,863144	12,331900	-0,054231	0,207308	-0,491905	34,298853	2,591448	-0,114399	-0,054231	0,207308	-0,491905	34,298853	2,591448	-0,114399
11:04:32,38	0,565966	3,315014	-0,090982	0,612028	0,425994	-0,541017	-0,046551	0,203473	-0,491834	18,213737	-1,233087	-0,082960	-0,714239	-2,679490	-1,561769	-0,321935	33,914928	12,292151	-0,046551	0,203473	-0,491834	34,186353	2,421170	-0,082960	-0,046551	0,203473	-0,491834	34,186353	2,421170	-0,082960
11:04:32,43	0,565966	3,315014	-0,090982	0,612028	0,425994	-0,541017	-0,054000	0,203653	-0,493048	18,255451	-1,635537	-0,122710	-0,724897	-2,686734	-1,562939	-0,354433	33,885022	12,284477	-0,054000	0,203653	-0,493048	34,242191	2,603452	-0,122710	-0,054000	0,203653	-0,493048	34,242191	2,603452	-0,122710
11:04:32,48	0,565966	3,315014	-0,090982	0,612028	0,425994	-0,541017	-0,047006	0,207079	-0,491310	18,085891	-1,296099	-0,140476	-0,720350	-2,678969	-1,560389	-0,377741	33,905043	12,280899	-0,047006	0,207079	-0,491310	34,341617	2,393837	-0,140476	-0,047006	0,207079	-0,491310	34,341617	2,393837	-0,140476
11:04:32,53	0,565966	3,315014	-0,090982	0,612028	0,425994	-0,541017	-0,047006	0,207079	-0,491310	18,085891	-1,296099	-0,140476	-0,724867	-2,683548	-1,559453	-0,339694	33,884919	12,277833	-0,047006	0,207079	-0,491310	34,341617	2,393837	-0,140476	-0,047006	0,207079	-0,491310	34,341617	2,393837	-0,140476
11:04:32,58	0,565966	3,315014	-0,090982	0,612028	0,425994	-0,541017	-0,045172	0,210828	-0,490732	17,847470	-1,176842	-0,137027	-0,723219	-2,683233	-1,557138	-0,394871	33,877077	12,286763	-0,045172	0,210828	-0,490732	34,397467	2,369126	-0,137027	-0,045172	0,210828	-0,490732	34,397467	2,369126	-0,137027
11:04:32,63	0,565966	3,315014	-0,090982	0,612028	0,425994	-0,541017	-0,046269	0,209558	-0,488417	17,879143	-1,277768	-0,128097	-0,719513	-2,685886	-1,560171	-0,305171	33,854810	12,311446	-0,046269	0,209558	-0,488417	34,329426	2,354343	-0,128097	-0,046269	0,209558	-0,488417	34,329426	2,354343	-0,128097
11:04:32,68	0,565966	3,315014	-0,090982	0,612028	0,425994	-0,541017	-0,045825	0,205022	-0,491450	18,140563	-1,165844	-0,103415	-0,724916	-2,686378	-1,560619	-0,358137	33,855858	12,272528	-0,045825	0,205022	-0,491450	34,234797	2,431383	-0,103415	-0,045825	0,205022	-0,491450	34,234797	2,431383	-0,103415
11:04:32,73	0,565966	3,315014	-0,090982	0,612028	0,425994	-0,541017	-0,042697	0,209455	-0,491898	17,884452	-1,049595	-0,142332	-0,720906	-2,680159	-1,559870	-0,409605	33,901958	12,295074	-0,042697	0,209455	-0,491898	34,326707	2,302103	-0,142332	-0,042697	0,209455	-0,491898	34,326707	2,302103	-0,142332
11:04:32,78	0,565966	3,315014	-0,090982	0,612028	0,425994	-0,541017	-0,050087	0,209092	-0,491149	17,917556	-1,501524	-0,119786	-0,721978	-2,687869	-1,557889	-0,376390	33,875262	12,281653	-0,050087	0,209092	-0,491149	34,331257	2,430330	-0,119786	-0,050087	0,209092	-0,491149	34,331257	2,430330	-0,119786
11:04:32,83	0,565966	3,315014	-0,090982	0,612028	0,425994	-0,541017	-0,042875	0,206165	-0,489168	18,063223	-1,084350	-0,133207	-0,721911	-2,686963	-1,558638	-0,320973	33,820046	12,289607	-0,042875	0,206165	-0,489168	34,247192	2,281306	-0,133207	-0,042875	0,206165	-0,489168	34,247192	2,281306	-0,133207
11:04:32,88	0,565966	3,315014	-0,090982	0,612028	0,425994	-0,541017	-0,050748	0,205358	-0,492304	18,106330	-1,513488	-0,129029	-0,717342	-2,681454	-1,561025	-0,392903	33,886127	12,285832	-0,050748	0,205358	-0,492304	34,226964	2,470212	-0,129029	-0,050748	0,205358	-0,492304	34,226964	2,470212	-0,129029
11:04:32,93	0,565966	3,315014	-0,090982	0,612028	0,425994	-0,541017	-0,050748	0,205358	-0,492304	18,106330	-1,513488	-0,129029	-0,721330	-2,686230	-1,560968	-0,329372	33,856242	12,302170	-0,050748	0,205358	-0,492304	34,226964	2,470212	-0,129029	-0,050748	0,205358	-0,492304	34,226964	2,470212	-0,129029
11:04:32,98	0,565966	3,315014	-0,090982	0,612028	0,425994	-0,541017	-0,045199	0,208968	-0,490356	17,906946	-1,233607	-0,122036	-0,723243	-2,684455	-1,559077	-0,406254	33,880352	12,292824	-0,045199	0,208968	-0,490356	34,310946	2,314484	-0,122036	-0,045199	0,208968	-0,490356	34,310946	2,314484	-0,122036
11:04:33,03	0,565966	3,315014	-0,090982	0,612028	0,425994	-0,541017	-0,045199	0,208968	-0,490356	17,906946	-1,233607	-0,122036	-0,717195	-2,680787	-1,558665	-0,333176	33,905592	12,289375	-0,045199	0,208968	-0,490356	34,310946	2,314484	-0,122036	-0,045199	0,208968	-0,490356	34,310946	2,314484	-0,122036
11:04:33,08	0,565966	3,315014	-0,090982	0,612028	0,425994	-0,541017	-0,051399	0,205564	-0,489944	18,142343	-1,505378	-0,125485	-0,720068	-2,687218	-1,557867	-0,322703	33,915918	12,277972	-0,051399	0,205564	-0,489944	34,279142	2,529471	-0,125485	-0,051399	0,205564	-0,489944	34,279142	2,529471	-0,125485
11:04:33,13	0,565966	3,315014	-0,090982	0,612028	0,425994	-0,541017	-0,044393	0,204836	-0,489147	18,194387	-1,137136	-0,136888	-0,720694	-2,687687	-1,560584	-0,324801	33,886091	12,283359	-0,044393	0,204836	-0,489147	34,274025	2,347706	-0,136888	-0,044393	0,204836	-0,489147	34,274025	2,347706	-0,136888
11:04:33,18	0,565966	3,315014	-0,090982	0,612028	0,425994	-0,541017	-0,043674	0,205144	-0,491863	18,151512	-1,086641	-0,131502	-0,724356	-2,680558	-1,558689	-0,365731	33,878922	12,292511	-0,043674	0,205144	-0,491863	34,255297	2,341744	-0,131502	-0,043674	0,205144	-0,491863	34,255297	2,341744	-0,131502
11:04:33,23	0,565966	3,315014	-0,090982	0,612028	0,425994	-0,541017	-0,048017	0,211880	-0,489968	17,774535	-1,344344	-0,122349	-0,718949	-2,686043	-1,556706	-0,339879	33,891163	12,286707	-0,048017	0,211880	-0,489968	34,407143	2,424976	-0,122349	-0,048017	0,211880	-0,489968	34,407143	2,424976	-0,122349
11:04:33,28	0,565966	3,315014	-0,090982	0,612028	0,425994	-0,541017	-0,045970	0,204455	-0,487985	18,184173	-1,221655	-0,128153	-0,724315	-2,681732	-1,557900	-0,359881	33,904960	12,297483	-0,045970	0,204455	-0,487985	34,233902	2,387009	-0,128153	-0,045970	0,204455	-0,487985	34,233902	2,387009	-0,128153
11:04:33,33	0,565966	3,315014	-0,090982	0,612028	0,425994	-0,541017	-0,047020	0,211258	-0,489179	17,832372	-1,300479	-0,117377	-0,718945	-2,681359	-1,558655	-0,318599	33,884361	12,292997	-0,047020	0,211258	-0,489179	34,416125	2,390615	-0,117377	-0,047020	0,211258	-0,489179	34,416125	2,390615	-0,117377
11:04:33,38	0,565966	3,315014	-0,090982	0,612028	0,425994	-0,541017	-0,050028	0,206793	-0,489935	18,067341	-1,410850	-0,121863	-0,722613	-2,680781	-1,555583	-0,389451	33,897055	12,296560	-0,050028	0,206793	-0,489935	34,300611	2,516380	-0,121863	-0,050028	0,206793	-0,489935	34,300611	2,516380	-0,121863
11:04:33,43	0,565966	3,315014	-0,090982	0,612028	0,425994	-0,541017	-0,048695	0,210259	-0,486863	17,862688	-1,409217	-0,118301	-0,721883	-2,687458	-1,555539	-0,357848	33,943425	12,296829	-0,048695	0,210259	-0,486863	34,368021	2,413338	-0,118301	-0,048695	0,210259	-0,486863	34,368021	2,413338	-0,118301
11:04:33,48	0,565966	3,315014	-0,090982	0,612028	0,425994	-0,541017	-0,043277	0,206289	-0,486818	18,125098	-1,123323	-0,118032	-0,724410	-2,683102	-1,557922	-0,405720	33,895311	12,287749	-0,043277	0,206289	-0,486818	34,318769	2,273957	-0,118032	-0,043277	0,206289	-0,486818	34,318769	2,273957	-0,118032
11:04:33,53	0,565966	3,315014	-0,090982	0,612028	0,425994	-0,541017	-0,045787	0,210656	-0,489201	17,832420	-1,271203	-0,127111	-0,721812	-2,686077	-1,555521	-0,323296	33,953078	12,306679	-0,045787	0,210656	-0,489201	34,368886	2,323050	-0,127111	-0,045787	0,210656	-0,489201	34,368886	2,323050	-0,127111
11:04:33,58	0,565966	3,315014	-0,090982	0,612028	0,425994	-0,541017	-0,044509	0,206918	-0,486801	18,118026	-1,162250	-0,108181	-0,725465	-2,681126	-1,558329	-0,351262	33,906864	12,244311	-0,044509	0,206918	-0,486801	34,361074	2,331681	-0,108181	-0,044509	0,206918	-0,486801	34,361074	2,331681	-0,108181
11:04:33,63	0,565966	3,315014	-0,090982	0,612028	0,425994	-0,541017	-0,046971	0,212557	-0,489608	17,770796	-1,291380	-0,170549	-0,717161	-2,680842	-1,558233	-0,310832	33,899181	12,332281	-0,046971	0,212557	-0,489608	34,456500	2,395809	-0,170549	-0,046971	0,212557	-0,489608	34,456500	2,395809	-0,170549
11:04:33,68	0,565966	3,315014	-0,090982	0,612028	0,425994	-0,541017	-0,051368	0,205507	-0,489512	18,150922	-1,481217	-0,082579	-0,718937	-2,683623	-1,557467	-0,311719	33,855350	12,305475	-0,051368	0,205507	-0,489512	34,283253	2,551209	-0,082579	-0,051368	0,205507	-0,489512	34,283253	2,551209	-0,082579
11:04:33,73	0,565966	3,315014	-0,090982	0,612028	0,425994	-0,541017	-0,048753	0,209120	-0,490380	17,911015	-1,407099	-0,147930	-0,724315	-2,683351	-1,557122	-0,355654	33,872620	12,286000	-0,048753	0,209120	-0,490380	34,326902	2,420028	-0,147930	-0,048753	0,209120	-0,490380	34,326902	2,420028	-0,147930
11:04:33,78	0,565966	3,315014	-0,090982	0,612028	0,425994	-0,541017	-0,048753	0,209120	-0,490380	17,911015	-1,407099	-0,147930	-0,720790	-2,683981	-1,559838	-0,376195	33,931348	12,295106	-0,048753	0,209120	-0,490380	34,326902	2,420028	-0,147930	-0,048753	0,209120	-0,490380	34,326902	2,420028	-0,147930
11:04:33,83	0,565966	3,315014	-0,090982	0,612028	0,425994	-0,541017	-0,046835	0,207081	-0,491117	18,064283	-1,318166	-0,119754	-0,723089	-2,681368	-1,556739	-0,329565	33,870443	12,271400	-0,046835	0,207081	-0,491117	34,320125	2,358383	-0,119754	-0,046835	0,207081	-0,491117	34,320125	2,358383	-0,119754
11:04:33,88	0,565966	3,315014	-0,090982	0,612028	0,425994	-0,541017	-0,047949	0,210378	-0,488018	17,863410	-1,305253	-0,143460	-0,719463	-2,682287	-1,557853	-0,294582	33,903305	12,307177	-0,047949	0,210378	-0,488018	34,378064	2,458735	-0,143460	-0,047949	0,210378	-0,488018	34,378064	2,458735	-0,143460
11:04:33,93	0,565966	3,315014	-0,090982	0,612028	0,425994	-0,541017	-0,048966	0,206779	-0,489132	18,096516	-1,344271	-0,107683	-0,717890	-2,680669	-1,557137	-0,377726	33,882332	12,283210	-0,048966	0,206779	-0,489132	34,328637	2,499551	-0,107683	-0,048966	0,206779	-0,489132	34,328637	2,499551	-0,107683
11:04:33,98	0,565966	3,315014	-0,090982	0,612028	0,425994	-0,541017	-0,051154	0,206225	-0,488416	18,065580	-1,519569	-0,131650	-0,719470	-2,682340	-1,557453	-0,294811	33,896856	12,321256	-0,051154	0,206225	-0,488416	34,254226	2,496016	-0,131650	-0,051154	0,206225	-0,488416	34,254226	2,496016	-0,131650
11:04:34,03	0,565966	3,315014	-0,090982	0,612028	0,425994	-0,541017	-0,048916	0,206758	-0,488733	18,091878	-1,338670	-0,093604	-0,718509	-2,680408	-1,557900	-0,382221	33,868764	12,307444	-0,048916	0,206758	-0,488733	34,322397	2,501266	-0,093604	-0,048916	0,206758	-0,488733	34,322397	2,501266	-0,093604
11:04:34,08	0,565966	3,315014	-0,090982	0,612028	0,425994	-0,541017	-0,051070	0,206892	-0,489179	18,016883	-1,512310	-0,107417	-0,721346	-2,686061	-1,558247	-0,351375	33,888770	12,316340	-0,051070	0,206892	-0,489179	34,257912	2,496682	-0,107417	-0,051070	0,206892	-0,489179	34,257912	2,496682	-0,107417
11:04:34,13	0,565966	3,315014	-0,090982	0,612028	0,425994	-0,541017	-0,044756	0,206522	-0,489526	18,068888	-1,167284	-0,098520	-0,723761	-2,682693	-1,556724	-0,352407	33,824568	12,298914	-0,044756	0,206522	-0,489526	34,280847	2,346078	-0,098520	-0,044756	0,206522	-0,489526	34,280847	2,346078	-0,098520
11:04:34,18	0,565966	3,315014	-0,090982	0,612028	0,425994	-0,541017	-0,046465	0,210297	-0,488003	17,816452	-1,224932	-0,115946	-0,720819	-2,682716	-1,556731	-0,364085	33,850269	12,290677	-0,046465	0,210297	-0,488003	34,324777	2,422567	-0,115946	-0,046465	0,210297	-0,488003	34,324777	2,422567	-0,115946
11:04:34,23	0,565966	3,315014	-0,090982	0,612028	0,425994	-0,541017	-0,047917	0,207738	-0,488010	17,965939	-1,323394	-0,124184	-0,723138	-2,680669	-1,554396	-0,354764	33,880262	12,304559	-0,047917	0,207738	-0,488010	34,273383	2,438077	-0,124184	-0,047917	0,207738	-0,488010	34,273383	2,438077	-0,124184
11:04:34,28	0,565966	3,315014	-0,090982	0,612028	0,425994	-0,541017	-0,048530	0,210770	-0,485676	17,838902	-1,362191	-0,110301	-0,715530	-2,680144	-1,557126	-0,363914	33,852278	12,287430	-0,048530	0,210770	-0,485676	34,384370	2,447396	-0,110301	-0,048530	0,210770	-0,485676	34,384370	2,447396	-0,110301
11:04:34,33	0,565966	3,315014	-0,090982	0,612028	0,425994	-0,541017	-0,052788	0,204444	-0,488405	18,139055	-1,577562	-0,127430	-0,721323	-2,684732	-1,553627	-0,333175	33,830333	12,253529	-0,052788	0,204444	-0,488405	34,187916	2,566313	-0,127430	-0,052788	0,204444	-0,488405	34,187916	2,566313	-0,127430
11:04:34,38	0,565966	3,315014	-0,090982	0,612028	0,425994	-0,541017	-0,045918	0,207166	-0,484906	17,993868	-1,182724	-0,161331	-0,722461	-2,685896	-1,555533	-0,316088	33,848653	12,288647	-0,045918	0,207166	-0,484906	34,256417	2,421850	-0,161331	-0,045918	0,207166	-0,484906	34,256417	2,421850	-0,161331
11:04:34,43	0,565966	3,315014	-0,090982	0,612028	0,425994	-0,541017	-0,044341	0,207570	-0,486812	17,997266	-1,095099	-0,126214	-0,728466	-2,680561	-1,553650	-0,370979	33,881323	12,284020	-0,044341	0,207570	-0,486812	34,291534	2,385704	-0,126214	-0,044341	0,207570	-0,486812	34,291534	2,385704	-0,126214
11:04:34,48	0,565966	3,315014	-0,090982	0,612028	0,425994	-0,541017	-0,045959	0,215438	-0,484929	17,588975	-1,243093	-0,130840	-0,720747	-2,676229	-1,557497	-0,329346	33,911540	12,322794	-0,045959	0,215438	-0,484929	34,500884	2,364702	-0,130840	-0,045959	0,215438	-0,484929	34,500884	2,364702	-0,130840
11:04:34,53	0,565966	3,315014	-0,090982	0,612028	0,425994	-0,541017	-0,053571	0,210919	-0,488776	17,870970	-1,617939	-0,092066	-0,720693	-2,685148	-1,557094	-0,324383	33,886047	12,286451	-0,053571	0,210919	-0,488776	34,428106	2,587351	-0,092066	-0,053571	0,210919	-0,488776	34,428106	2,587351	-0,092066
11:04:34,58	0,565966	3,315014	-0,090982	0,612028	0,425994	-0,541017	-0,045873	0,206413	-0,488373	18,085664	-1,200610	-0,128409	-0,723690	-2,683188	-1,554775	-0,337752	33,860308	12,293816	-0,045873	0,206413	-0,488373	34,289112	2,400405	-0,128409	-0,045873	0,206413	-0,488373	34,289112	2,400405	-0,128409
11:04:34,63	0,565966	3,315014	-0,090982	0,612028	0,425994	-0,541017	-0,046072	0,209989	-0,486054	17,870752	-1,209686	-0,121044	-0,720704	-2,684144	-1,554794	-0,325053	33,856806	12,250353	-0,046072	0,209989	-0,486054	34,354893	2,406980	-0,121044	-0,046072	0,209989	-0,486054	34,354893	2,406980	-0,121044
11:04:34,68	0,565966	3,315014	-0,090982	0,612028	0,425994	-0,541017	-0,046738	0,206924	-0,486073	18,033427	-1,231539	-0,164507	-0,723700	-2,680358	-1,556372	-0,341912	33,876263	12,256999	-0,046738	0,206924	-0,486073	34,276997	2,437362	-0,164507	-0,046738	0,206924	-0,486073	34,276997	2,437362	-0,164507
11:04:34,73	0,565966	3,315014	-0,090982	0,612028	0,425994	-0,541017	-0,048518	0,211412	-0,487651	17,808479	-1,348432	-0,157862	-0,718455	-2,679813	-1,556357	-0,362354	33,871966	12,282275	-0,048518	0,211412	-0,487651	34,404347	2,460206	-0,157862	-0,048518	0,211412	-0,487651	34,404347	2,460206	-0,157862
11:04:34,78	0,565966	3,315014	-0,090982	0,612028	0,425994	-0,541017	-0,051613	0,207143	-0,487637	18,016562	-1,524934	-0,132585	-0,719511	-2,687133	-1,556697	-0,327776	33,884131	12,286093	-0,051613	0,207143	-0,487637	34,277257	2,526672	-0,132585	-0,051613	0,207143	-0,487637	34,277257	2,526672	-0,132585
11:04:34,83	0,565966	3,315014	-0,090982	0,612028	0,425994	-0,541017	-0,044745	0,204397	-0,487976	18,187152	-1,143969	-0,128767	-0,722603	-2,686602	-1,557091	-0,370357	33,826013	12,313524	-0,044745	0,204397	-0,487976	34,232325	2,368551	-0,128767	-0,044745	0,204397	-0,487976	34,232325	2,368551	-0,128767
11:04:34,88	0,565966	3,315014	-0,090982	0,612028	0,425994	-0,541017	-0,043658	0,207340	-0,488370	17,962496	-1,095263	-0,101337	-0,722535	-2,687022	-1,557860	-0,349819	33,858432	12,309923	-0,043658	0,207340	-0,488370	34,238691	2,331928	-0,101337	-0,043658	0,207340	-0,488370	34,238691	2,331928	-0,101337
11:04:34,93	0,565966	3,315014	-0,090982	0,612028	0,425994	-0,541017	-0,043330	0,207071	-0,489139	18,014828	-1,076586	-0,104937	-0,715975	-2,682345	-1,555538	-0,317387	33,887505	12,291555	-0,043330	0,207071	-0,489139	34,269909	2,324790	-0,104937	-0,043330	0,207071	-0,489139	34,269909	2,324790	-0,104937
11:04:34,98	0,565966	3,315014	-0,090982	0,612028	0,425994	-0,541017	-0,050659	0,203729	-0,486817	18,230011	-1,444185	-0,123305	-0,720811	-2,687586	-1,559019	-0,352251	33,811598	12,314213	-0,050659	0,203729	-0,486817	34,222737	2,532581	-0,123305	-0,050659	0,203729	-0,486817	34,222737	2,532581	-0,123305
11:04:35,03	0,565966	3,315014	-0,090982	0,612028	0,425994	-0,541017	-0,043703	0,205296	-0,490298	18,065366	-1,074691	-0,100648	-0,715990	-2,680481	-1,555156	-0,314432	33,871192	12,291044	-0,043703	0,205296	-0,490298	34,181088	2,355996	-0,100648	-0,043703	0,205296	-0,490298	34,181088	2,355996	-0,100648
11:04:35,08	0,565966	3,315014	-0,090982	0,612028	0,425994	-0,541017	-0,052267	0,204674	-0,486435	18,168221	-1,517043	-0,123816	-0,726620	-2,682315	-1,553227	-0,333614	33,867020	12,292670	-0,052267	0,204674	-0,486435	34,235130	2,585887	-0,123816	-0,052267	0,204674	-0,486435	34,235130	2,585887	-0,123816
11:04:35,13	0,565966	3,315014	-0,090982	0,612028	0,425994	-0,541017	-0,045363	0,212963	-0,484506	17,723994	-1,172598	-0,122190	-0,726064	-2,680409	-1,555590	-0,347775	33,883636	12,270939	-0,045363	0,212963	-0,484506	34,441581	2,388423	-0,122190	-0,045363	0,212963	-0,484506	34,441581	2,388423	-0,122190
11:04:35,18	0,565966	3,315014	-0,090982	0,612028	0,425994	-0,541017	-0,047292	0,213434	-0,486869	17,706826	-1,293442	-0,143922	-0,719620	-2,683390	-1,554387	-0,361469	33,854830	12,299167	-0,047292	0,213434	-0,486869	34,461365	2,418952	-0,143922	-0,047292	0,213434	-0,486869	34,461365	2,418952	-0,143922
11:04:35,23	0,565966	3,315014	-0,090982	0,612028	0,425994	-0,541017	-0,047932	0,206363	-0,485666	18,042705	-1,324194	-0,115694	-0,717769	-2,683224	-1,554747	-0,338536	33,911773	12,320699	-0,047932	0,206363	-0,485666	34,242199	2,438463	-0,115694	-0,047932	0,206363	-0,485666	34,242199	2,438463	-0,115694
11:04:35,28	0,565966	3,315014	-0,090982	0,612028	0,425994	-0,541017	-0,049001	0,204843	-0,486026	18,182530	-1,388422	-0,094161	-0,727263	-2,683853	-1,554793	-0,363409	33,876199	12,289038	-0,049001	0,204843	-0,486026	34,262698	2,458195	-0,094161	-0,049001	0,204843	-0,486026	34,262698	2,458195	-0,094161
11:04:35,33	0,565966	3,315014	-0,090982	0,612028	0,425994	-0,541017	-0,043710	0,212750	-0,486072	17,728092	-1,117015	-0,125822	-0,716652	-2,680043	-1,555180	-0,352158	33,883548	12,286947	-0,043710	0,212750	-0,486072	34,429004	2,314216	-0,125822	-0,043710	0,212750	-0,486072	34,429004	2,314216	-0,125822
11:04:35,38	0,565966	3,315014	-0,090982	0,612028	0,425994	-0,541017	-0,047117	0,213364	-0,488799	17,681979	-1,262269	-0,129438	-0,726091	-2,680596	-1,557519	-0,342889	33,847941	12,285422	-0,047117	0,213364	-0,488799	34,431049	2,436396	-0,129438	-0,047117	0,213364	-0,488799	34,431049	2,436396	-0,129438
11:04:35,43	0,565966	3,315014	-0,090982	0,612028	0,425994	-0,541017	-0,047117	0,213364	-0,488799	17,681979	-1,262269	-0,129438	-0,718518	-2,679026	-1,553267	-0,404125	33,897975	12,286609	-0,047117	0,213364	-0,488799	34,431049	2,436396	-0,129438	-0,047117	0,213364	-0,488799	34,431049	2,436396	-0,129438
11:04:35,48	0,565966	3,315014	-0,090982	0,612028	0,425994	-0,541017	-0,052263	0,207590	-0,484547	17,994928	-1,607909	-0,128252	-0,722027	-2,680785	-1,554405	-0,377863	33,855535	12,304185	-0,052263	0,207590	-0,484547	34,290757	2,494715	-0,128252	-0,052263	0,207590	-0,484547	34,290757	2,494715	-0,128252
11:04:35,53	0,565966	3,315014	-0,090982	0,612028	0,425994	-0,541017	-0,048985	0,209750	-0,485684	17,858981	-1,393489	-0,110676	-0,723134	-2,679937	-1,554783	-0,351505	33,886704	12,309922	-0,048985	0,209750	-0,485684	34,324375	2,451812	-0,110676	-0,048985	0,209750	-0,485684	34,324375	2,451812	-0,110676
11:04:35,58	0,565966	3,315014	-0,090982	0,612028	0,425994	-0,541017	-0,049166	0,211132	-0,486062	17,827304	-1,395650	-0,104939	-0,720899	-2,681368	-1,552101	-0,414479	33,869789	12,284343	-0,049166	0,211132	-0,486062	34,401162	2,463846	-0,104939	-0,049166	0,211132	-0,486062	34,401162	2,463846	-0,104939
11:04:35,63	0,565966	3,315014	-0,090982	0,612028	0,425994	-0,541017	-0,049044	0,208481	-0,483380	17,919000	-1,435410	-0,130517	-0,720715	-2,686156	-1,556306	-0,323039	33,843977	12,294147	-0,044989	0,205929	-0,487585	34,240503	2,399194	-0,120713	-0,044989	0,205929	-0,487585	34,240503	2,399194	-0,120713
11:04:35,68	0,565966	3,315014	-0,090982	0,612028	0,425994	-0,541017	-0,044989	0,205929	-0,487585	18,075110	-1,132473	-0,120713	-0,725400	-2,681028	-1,553635	-0,310643	33,858344	12,258890	-0,044989	0,205929	-0,487585	34,240503	2,399194	-0,120713	-0,044989	0,205929	-0,487585	34,240503	2,399194	-0,120713
11:04:35,73	0,565966	3,315014	-0,090982	0,612028	0,425994	-0,541017	-0,047088	0,212549	-0,484914	17,749494	-1,238032	-0,155971	-0,722669	-2,681553	-1,554819	-0,415511	33,884149	12,290979	-0,047088	0,212549	-0,484914	34,434583	2,458349	-0,155971	-0,047088	0,212549	-0,484914	34,434583	2,458349	-0,155971
11:04:35,78	0,565966	3,315014	-0,090982	0,612028	0,425994	-0,541017	-0,047998	0,209922	-0,486098	17,856014	-1,389087	-0,123881	-0,718330	-2,684488	-1,555510	-0,315773	33,878780	12,319588	-0,047998	0,209922	-0,486098	34,334878	2,378751	-0,123881	-0,047998	0,209922	-0,486098	34,334878	2,378751	-0,123881
11:04:35,83	0,565966	3,315014	-0,090982	0,612028	0,425994	-0,541017	-0,047626	0,204697	-0,486789	18,172946	-1,280697	-0,095272	-0,723649	-2,684509	-1,553231	-0,332355	33,873354	12,268824	-0,047626	0,204697	-0,486789	34,241629	2,457960	-0,095272	-0,047626	0,204697	-0,486789	34,241629	2,457960	-0,095272
11:04:35,88	0,565966	3,315014	-0,090982	0,612028	0,425994	-0,541017	-0,046588	0,211713	-0,484912	17,771658	-1,263327	-0,126148	-0,726074	-2,686520	-1,554784	-0,364233	33,871058	12,283841	-0,046588	0,211713	-0,484912	34,391149	2,393812	-0,126148	-0,046588	0,211713	-0,484912	34,391149	2,393812	-0,126148
11:04:35,93	0,565966	3,315014	-0,090982	0,612028	0,425994	-0,541017	-0,041994	0,210387	-0,486063	17,846128	-1,025951	-0,131019	-0,721411	-2,680299	-1,553642	-0,375709	33,878800	12,285242	-0,041994	0,210387	-0,486063	34,361508	2,270611	-0,131019	-0,041994	0,210387	-0,486063	34,361508	2,270611	-0,131019
11:04:35,98	0,565966	3,315014	-0,090982	0,612028	0,425994	-0,541017	-0,049713	0,209459	-0,484922	17,895353	-1,441144	-0,129619	-0,720189	-2,688908	-1,554738	-0,369824	33,874032	12,323390	-0,049713	0,209459	-0,484922	34,337880	2,461353	-0,129619	-0,049713	0,209459	-0,484922	34,337880	2,461353	-0,129619
11:04:36,03	0,565966	3,315014	-0,090982	0,612028	0,425994	-0,541017	-0,042868	0,204097	-0,486017	18,173006	-1,077728	-0,091470	-0,723048	-2,688040	-1,553987	-0,337282	33,883882	12,278943	-0,042868	0,204097	-0,486017	34,194593	2,287443	-0,091470	-0,042868	0,204097	-0,486017	34,194593	2,287443	-0,091470
11:04:36,08	0,565966	3,315014	-0,090982	0,612028	0,425994	-0,541017	-0,045370	0,214402	-0,486073	17,638335	-1,195694	-0,116178	-0,727863	-2,681589	-1,554794	-0,358719	33,868997	12,298683	-0,045370	0,214402	-0,486073	34,468870	2,365879	-0,116178	-0,045370	0,214402	-0,486073	34,468870	2,365879	-0,116178
11:04:36,13	0,565966	3,315014	-0,090982	0,612028	0,425994	-0,541017	-0,045370	0,214402	-0,486073	17,638335	-1,195694	-0,116178	-0,724870	-2,684768	-1,555165	-0,333400	33,833219	12,283012	-0,045370	0,214402	-0,486073	34,468870	2,365879	-0,116178	-0,045370	0,214402	-0,486073	34,468870	2,365879	-0,116178
11:04:36,18	0,565966	3,315014	-0,090982	0,612028	0,425994	-0,541017	-0,044114	0,210220	-0,486444	17,837463	-1,090538	-0,131848	-0,726144	-2,679518	-1,554445	-0,394864	33,912835	12,276625	-0,044114	0,210220	-0,486444	34,339727	2,372397	-0,131848	-0,044114	0,210220	-0,486444	34,339727	2,372397	-0,131848
11:04:36,23	0,565966	3,315014	-0,090982	0,612028	0,425994	-0,541017	-0,048023	0,213949	-0,485725	17,681769	-1,386858	-0,138236	-0,716624	-2,678859	-1,554779	-0,329661	33,867281	12,295822	-0,048023	0,213949	-0,485725	34,476764	2,382956	-0,138236	-0,048023	0,213949	-0,485725	34,476764	2,382956	-0,138236
11:04:36,28	0,565966	3,315014	-0,090982	0,612028	0,425994	-0,541017	-0,053354	0,206033	-0,486058	18,086534	-1,584822	-0,119038	-0,720655	-2,680426	-1,554758	-0,302900	33,905325	12,305514	-0,053354	0,206033	-0,486058	34,260150	2,603469	-0,119038	-0,053354	0,206033	-0,486058	34,260150	2,603469	-0,119038
11:04:36,33	0,565966	3,315014	-0,090982	0,612028	0,425994	-0,541017	-0,049982	0,208741	-0,486037	17,992047	-1,405307	-0,109346	-0,722464	-2,688148	-1,555934	-0,314751	33,816288	12,258435	-0,049982	0,208741	-0,486037	34,378239	2,518257	-0,109346	-0,049982	0,208741	-0,486037	34,378239	2,518257	-0,109346
11:04:36,38	0,565966	3,315014	-0,090982	0,612028	0,425994	-0,541017	-0,042389	0,206446	-0,487213	18,028356	-0,976255	-0,156426	-0,720753	-2,684355	-1,553212	-0,337253	33,830989	12,292255	-0,042389	0,206446	-0,487213	34,234386	2,351318	-0,156426	-0,042389	0,206446	-0,487213	34,234386	2,351318	-0,156426
11:04:36,43	0,565966	3,315014	-0,090982	0,612028	0,425994	-0,541017	-0,046530	0,206861	-0,484491	18,008264	-1,218414	-0,122605	-0,720242	-2,678942	-1,553250	-0,375229	33,876709	12,295025	-0,046530	0,206861	-0,484491	34,246860	2,434210	-0,122605	-0,046530	0,206861	-0,484491	34,246860	2,434210	-0,122605
11:04:36,48	0,565966	3,315014	-0,090982	0,612028	0,425994	-0,541017	-0,051474	0,209125	-0,484530	17,911129	-1,531216	-0,119835	-0,718869	-2,686270	-1,552430	-0,312268	33,888008	12,269165	-0,051474	0,209125	-0,484530	34,327470	2,509461	-0,119835	-0,051474	0,209125	-0,484530	34,327470	2,509461	-0,119835
11:04:36,53	0,565966	3,315014	-0,090982	0,612028	0,425994	-0,541017	-0,045814	0,204272	-0,483709	18,204754	-1,188035	-0,145696	-0,720171	-2,688367	-1,552786	-0,332659	33,783215	12,314150	-0,045814	0,204272	-0,483709	34,240129	2,408356	-0,145696	-0,045814	0,204272	-0,483709	34,240129	2,408356	-0,145696
11:04:36,58	0,565966	3,315014	-0,090982	0,612028	0,425994	-0,541017	-0,043347	0,204351	-0,484065	18,099688	-1,025010	-0,100711	-0,726080	-2,678264	-1,553651	-0,360767	33,909542	12,285573	-0,043347	0,204351	-0,484065	34,141279	2,377716	-0,100711	-0,043347	0,204351	-0,484065	34,141279	2,377716	-0,100711
11:04:36,63	0,565966	3,315014	-0,090982	0,612028	0,425994	-0,541017	-0,048100	0,205015	-0,487969	18,135152	-1,303049	-0,104704	-0,721195	-2,682903	-1,553207	-0,291313	33,901615	12,279646	-0,048100	0,205015	-0,487969	34,228818	2,472782	-0,104704	-0,048100	0,205015	-0,487969	34,228818	2,472782	-0,104704
11:04:36,68	0,565966	3,315014	-0,090982	0,612028	0,425994	-0,541017	-0,047566	0,207970	-0,484487	18,034728	-1,267808	-0,135214	-0,722456	-2,683931	-1,553985	-0,312733	33,851825	12,288065	-0,047566	0,207970	-0,484487	34,360383	2,466133	-0,135214	-0,047566	0,207970	-0,484487	34,360383	2,466133	-0,135214
11:04:36,73	0,565966	3,315014	-0,090982	0,612028	0,425994	-0,541017	-0,046045	0,208548	-0,485265	17,950840	-1,182370	-0,126796	-0,719021	-2,680752	-1,554389	-0,361053	33,890975	12,310507	-0,046045	0,208548	-0,485265	34,321872	2,432172	-0,126796	-0,046045	0,208548	-0,485265	34,321872	2,432172	-0,126796
11:04:36,78	0,565966	3,315014	-0,090982	0,612028	0,425994	-0,541017	-0,050516	0,207163	-0,485668	18,032622	-1,476278	-0,104354	-0,720695	-2,681194	-1,553602	-0,323274	33,895670	12,299745	-0,050516	0,207163	-0,485668	34,294906	2,489228	-0,104354	-0,050516	0,207163	-0,485668	34,294906	2,489228	-0,104354
11:04:36,83	0,565966	3,315014	-0,090982	0,612028	0,425994	-0,541017	-0,049296	0,208392	-0,484882	17,991671	-1,382462	-0,115115	-0,727206	-2,681893	-1,551719	-0,348591	33,892308	12,244226	-0,049296	0,208392	-0,484882	34,350429	2,487266	-0,115115	-0,049296	0,208392	-0,484882	34,350429	2,487266	-0,115115
11:04:36,88	0,565966	3,315014	-0,090982	0,612028	0,425994	-0,541017	-0,050155	0,209607	-0,482581	17,900220	-1,422890	-0,141393	-0,727252	-2,681298	-1,553241	-0,351648	33,869612	12,292988	-0,050155	0,209607	-0,482581	34,354371	2,514284	-0,141393	-0,050155	0,209607	-0,482581	34,354371	2,514284	-0,141393
11:04:36,93	0,565966	3,315014	-0,090982	0,612028	0,425994	-0,541017	-0,050155	0,209607	-0,482581	17,900220	-1,422890	-0,141393	-0,723733	-2,682262	-1,557115	-0,356471	33,879672	12,301028	-0,050155	0,209607	-0,482581	34,354371	2,514284	-0,141393	-0,050155	0,209607	-0,482581	34,354371	2,514284	-0,141393
11:04:36,98	0,565966	3,315014	-0,090982	0,612028	0,425994	-0,541017	-0,046852	0,210488	-0,488394	17,852205	-1,276147	-0,113833	-0,721873	-2,687259	-1,553197	-0,339521	33,894825	12,298535	-0,046852	0,210488	-0,488394	34,375531	2,401762	-0,113833	-0,046852	0,210488	-0,488394	34,375531	2,401762	-0,113833
11:04:37,03	0,565966	3,315014	-0,090982	0,612028	0,425994	-0,541017	-0,043456	0,206379	-0,484477	18,087467	-1,092410	-0,116325	-0,885108	-2,547706	-1,445084	6,055104	41,886229	12,192627	-0,043456	0,206379	-0,484477	34,288242	2,318849	-0,116325	-0,043456	0,206379	-0,484477	34,288242	2,318849	-0,116325
11:04:37,08	0,565966	3,315014	-0,090982	0,612028	0,425994	-0,541017	-0,082694	0,417522	-0,376364	17,226134	-1,590595	-0,222233	-0,705110	-2,653298	-1,547848	-0,066891	31,307105	12,159380	-0,082694	0,417522	-0,376364	50,001583	4,900864	-0,222233	-0,082694	0,417522	-0,376364	50,001583	4,900864	-0,222233
11:04:37,13	0,565966	3,315014	-0,090982	0,612028	0,425994	-0,541017	-0,081247	0,208843	-0,479127	15,854647	-1,527612	-0,255480	-0,650534	-2,720406	-1,399445	-3,770350	27,753116	12,254413	-0,081247	0,208843	-0,479127	32,248811	4,850292	-0,255480	-0,081247	0,208843	-0,479127	32,248811	4,850292	-0,255480
11:04:37,18	0,566024	3,314973	-0,090989	0,562037	0,425983	-0,541060	-0,050419	0,128025	-0,330724	15,127625	-1,354831	-0,160447	-0,681297	-2,671843	-1,243611	-1,617290	29,583848	12,265824	-0,050419	0,128025	-0,330724	25,177554	2,603047	-0,160447	-0,050419	0,128025	-0,330724	25,177554	2,603047	-0,160447
11:04:37,23	0,566024	3,314973	-0,090989	0,562037	0,425983	-0,541060	-0,077093	0,178948	-0,174890	15,141605	-1,792665	-0,149037	-0,681769	-2,681610	-1,244748	-1,588027	29,577210	12,230556	-0,077093	0,178948	-0,174890	29,189010	4,259156	-0,149037	-0,077093	0,178948	-0,174890	29,189010	4,259156	-0,149037
11:04:37,28	0,566024	3,314973	-0,090989	0,562037	0,425983	-0,541060	-0,068399	0,174473	-0,176027	15,383194	-1,311891	-0,184305	-0,680756	-2,677093	-1,242447	-1,646619	29,552331	12,249187	-0,068399	0,174473	-0,176027	29,079302	4,057415	-0,184305	-0,068399	0,174473	-0,176027	29,079302	4,057415	-0,184305
11:04:37,33	0,566024	3,314973	-0,090989	0,562037	0,425983	-0,541060	-0,072818	0,175854	-0,173726	15,260519	-1,579977	-0,165674	-0,678175	-2,674390	-1,238121	-1,549329	29,577390	12,266585	-0,072818	0,175854	-0,173726	29,065068	4,136214	-0,165674	-0,072818	0,175854	-0,173726	29,065068	4,136214	-0,165674
11:04:37,38	0,566024	3,314973	-0,090989	0,562037	0,425983	-0,541060	-0,076449	0,174970	-0,169401	15,376846	-1,697075	-0,148275	-0,685343	-2,674248	-1,238908	-1,576598	29,534509	12,284133	-0,076449	0,174970	-0,169401	29,111982	4,304168	-0,148275	-0,076449	0,174970	-0,169401	29,111982	4,304168	-0,148275
11:04:37,43	0,566024	3,314973	-0,090989	0,562037	0,425983	-0,541060	-0,072988	0,181249	-0,170188	14,999555	-1,519283	-0,130727	-0,678803	-2,672613	-1,239334	-1,569561	29,589576	12,229315	-0,072988	0,181249	-0,170188	29,227612	4,210278	-0,130727	-0,072988	0,181249	-0,170188	29,227612	4,210278	-0,130727
11:04:37,48	0,566024	3,314973	-0,090989	0,562037	0,425983	-0,541060	-0,077674	0,176403	-0,170613	15,302776	-1,784374	-0,185545	-0,682770	-2,675683	-1,235821	-1,526711	29,627749	12,212283	-0,077674	0,176403	-0,170613	29,150390	4,313009	-0,185545	-0,077674	0,176403	-0,170613	29,150390	4,313009	-0,185545
11:04:37,53	0,566024	3,314973	-0,090989	0,562037	0,425983	-0,541060	-0,073031	0,178303	-0,167100	15,258438	-1,524954	-0,202577	-0,895516	-2,521190	-1,205254	6,364110	40,145119	12,159460	-0,073031	0,178303	-0,167100	29,255234	4,208011	-0,202577	-0,073031	0,178303	-0,167100	29,255234	4,208011	-0,202577
11:04:37,58	0,566024	3,314973	-0,090989	0,562037	0,425983	-0,541060	-0,100453	0,439793	-0,136534	14,714673	-1,375917	-0,255401	-0,724242	-2,649768	-1,544467	-1,246757	30,419022	12,259348	-0,100453	0,439793	-0,136534	49,238436	6,509647	-0,255401	-0,100453	0,439793	-0,136534	49,238436	6,509647	-0,255401
11:04:37,63	0,566024	3,314973	-0,090989	0,562037	0,425983	-0,541060	-0,074739	0,227176	-0,475746	13,542277	-1,766940	-0,155512	-0,667002	-2,684161	-1,229115	-3,276267	26,518645	12,283104	-0,074739	0,227176	-0,475746	31,375611	4,100073	-0,155512	-0,074739	0,227176	-0,475746	31,375611	4,100073	-0,155512
11:04:37,68	0,565998	3,314983	-0,090987	0,511999	0,425986	-0,541004	-0,073573	0,160408	-0,160394	12,621626	-1,513747	-0,131756	-0,697334	-2,648948	-1,092450	-1,566784	28,633214	12,327614	-0,073573	0,160408	-0,160394	25,213684	4,261767	-0,131756	-0,073573	0,160408	-0,160394	25,213684	4,261767	-0,131756
11:04:37,73	0,565998	3,314983	-0,090987	0,511999	0,425986	-0,541004	-0,088902	0,204284	-0,023729	13,026117	-1,887679	-0,087246	-0,703239	-2,651604	-1,090934	-1,601397	28,672753	12,292983	-0,088902	0,204284	-0,023729	29,062392	5,091154	-0,087246	-0,088902	0,204284	-0,023729	29,062392	5,091154	-0,087246
11:04:37,78	0,565998	3,314983	-0,090987	0,511999	0,425986	-0,541004	-0,083650	0,208070	-0,022213	12,846187	-1,664294	-0,121877	-0,709102	-2,652874	-1,089755	-1,578332	28,631168	12,299185	-0,083650	0,208070	-0,022213	29,179653	4,902217	-0,121877	-0,083650	0,208070	-0,022213	29,179653	4,902217	-0,121877
11:04:37,83	0,565998	3,314983	-0,090987	0,511999	0,425986	-0,541004	-0,079619	0,212512	-0,021034	12,590721	-1,413901	-0,115675	-0,709218	-2,650435	-1,089782	-1,641249	28,679732	12,316281	-0,079619	0,212512	-0,021034	29,272885	4,836156	-0,115675	-0,079619	0,212512	-0,021034	29,272885	4,836156	-0,115675
11:04:37,88	0,565998	3,314983	-0,090987	0,511999	0,425986	-0,541004	-0,081673	0,213832	-0,021061	12,532644	-1,599513	-0,098579	-0,702637	-2,654027	-1,088562	-1,572183	28,582766	12,312327	-0,081673	0,213832	-0,021061	29,318482	4,811834	-0,098579	-0,081673	0,213832	-0,021061	29,318482	4,811834	-0,098579
11:04:37,93	0,565998	3,314983	-0,090987	0,511999	0,425986	-0,541004	-0,081853	0,206337	-0,019841	12,872977	-1,500552	-0,102533	-0,700802	-2,651649	-1,092051	-1,550702	28,652454	12,321977	-0,081853	0,206337	-0,019841	29,070405	4,924888	-0,102533	-0,081853	0,206337	-0,019841	29,070405	4,924888	-0,102533
11:04:37,98	0,565998	3,314983	-0,090987	0,511999	0,425986	-0,541004	-0,084830	0,205936	-0,023330	12,964898	-1,671599	-0,092883	-0,704347	-2,653278	-1,088944	-1,563469	28,645787	12,323995	-0,084830	0,205936	-0,023330	29,130883	4,987537	-0,092883	-0,084830	0,205936	-0,023330	29,130883	4,987537	-0,092883
11:04:38,03	0,565998	3,314983	-0,090987	0,511999	0,425986	-0,541004	-0,081647	0,208192	-0,020223	12,835420	-1,513801	-0,090865	-0,705750	-2,649811	-1,090549	-1,655455	28,647648	12,335939	-0,081647	0,208192	-0,020223	29,178514	4,895463	-0,090865	-0,081647	0,208192	-0,020223	29,178514	4,895463	-0,090865
11:04:38,08	0,565998	3,314983	-0,090987	0,511999	0,425986	-0,541004	-0,083947	0,211141	-0,021828	12,637725	-1,714032	-0,078922	-0,701023	-2,646433	-1,088635	-1,645652	28,642531	12,301912	-0,083947	0,211141	-0,021828	29,212263	4,875840	-0,078922	-0,083947	0,211141	-0,021828	29,212263	4,875840	-0,078922
11:04:38,13	0,565998	3,314983	-0,090987	0,511999	0,425986	-0,541004	-0,089236	0,208735	-0,019914	12,763275	-1,978006	-0,112949	-0,703833	-2,654243	-1,089331	-1,596271	28,639985	12,338863	-0,089236	0,208735	-0,019914	29,148992	5,027044	-0,112949	-0,089236	0,208735	-0,019914	29,148992	5,027044	-0,112949
11:04:38,18	0,565998	3,314983	-0,090987	0,511999	0,425986	-0,541004	-0,081068	0,207264	-0,020611	12,862254	-1,509229	-0,075997	-0,704510	-2,649864	-1,088605	-1,632918	28,648871	12,320234	-0,081068	0,207264	-0,020611	29,132494	4,854629	-0,075997	-0,081068	0,207264	-0,020611	29,132494	4,854629	-0,075997
11:04:38,23	0,565998	3,314983	-0,090987	0,511999	0,425986	-0,541004	-0,084522	0,210041	-0,019884	12,707251	-1,724988	-0,094626	-0,702013	-2,650385	-1,092067	-1,561856	28,647933	12,317090	-0,084522	0,210041	-0,019884	29,195442	4,909965	-0,094626	-0,084522	0,210041	-0,019884	29,195442	4,909965	-0,094626
11:04:38,28	0,565998	3,314983	-0,090987	0,511999	0,425986	-0,541004	-0,085319	0,207617	-0,023346	12,867983	-1,704432	-0,097770	-0,708634	-2,651000	-1,087821	-1,637981	28,654500	12,333644	-0,085319	0,207617	-0,023346	29,165943	4,993100	-0,097770	-0,085319	0,207617	-0,023346	29,165943	4,993100	-0,097770
11:04:38,33	0,565998	3,314983	-0,090987	0,511999	0,425986	-0,541004	-0,081476	0,213044	-0,019100	12,553409	-1,573801	-0,081217	-0,703340	-2,657494	-1,088959	-1,639163	28,601854	12,322924	-0,081476	0,213044	-0,019100	29,277380	4,822049	-0,081217	-0,081476	0,213044	-0,019100	29,277380	4,822049	-0,081217
11:04:38,38	0,565998	3,314983	-0,090987	0,511999	0,425986	-0,541004	-0,078499	0,205212	-0,020239	12,914502	-1,393712	-0,091937	-0,709809	-2,650576	-1,088204	-1,624534	28,627318	12,337573	-0,078499	0,205212	-0,020239	29,023642	4,768465	-0,091937	-0,078499	0,205212	-0,020239	29,023642	4,768465	-0,091937
11:04:38,43	0,565998	3,314983	-0,090987	0,511999	0,425986	-0,541004	-0,081256	0,214274	-0,019483	12,472658	-1,537113	-0,077288	-0,704959	-2,657486	-1,090111	-1,588418	28,658360	12,314944	-0,081256	0,214274	-0,019483	29,293145	4,841450	-0,077288	-0,081256	0,214274	-0,019483	29,293145	4,841450	-0,077288
11:04:38,48	0,565998	3,314983	-0,090987	0,511999	0,425986	-0,541004	-0,077696	0,206618	-0,021390	12,915707	-1,336276	-0,099917	-0,705559	-2,653704	-1,090144	-1,564965	28,592613	12,279158	-0,077696	0,206618	-0,021390	29,135204	4,762886	-0,099917	-0,077696	0,206618	-0,021390	29,135204	4,762886	-0,099917
11:04:38,53	0,565998	3,314983	-0,090987	0,511999	0,425986	-0,541004	-0,080671	0,209029	-0,021423	12,745124	-1,437776	-0,135702	-0,706334	-2,655196	-1,090162	-1,656939	28,605149	12,304387	-0,080671	0,209029	-0,021423	29,153883	4,894899	-0,135702	-0,080671	0,209029	-0,021423	29,153883	4,894899	-0,135702
11:04:38,58	0,565998	3,314983	-0,090987	0,511999	0,425986	-0,541004	-0,078992	0,208954	-0,021441	12,713892	-1,436378	-0,110474	-0,701560	-2,649645	-1,090152	-1,614871	28,612890	12,315535	-0,078992	0,208954	-0,021441	29,116766	4,764482	-0,110474	-0,078992	0,208954	-0,021441	29,116766	4,764482	-0,110474
11:04:38,63	0,565998	3,314983	-0,090987	0,511999	0,425986	-0,541004	-0,086187	0,207595	-0,021431	12,812296	-1,777950	-0,099325	-0,702063	-2,653174	-1,087380	-1,597125	28,648291	12,352950	-0,086187	0,207595	-0,021431	29,108492	4,987706	-0,099325	-0,086187	0,207595	-0,021431	29,108492	4,987706	-0,099325
11:04:38,68	0,565998	3,314983	-0,090987	0,511999	0,425986	-0,541004	-0,082879	0,206266	-0,018659	12,920946	-1,608266	-0,061910	-0,708657	-2,655316	-1,091674	-1,629201	28,593038	12,347821	-0,082879	0,206266	-0,018659	29,112798	4,897712	-0,061910	-0,082879	0,206266	-0,018659	29,112798	4,897712	-0,061910
11:04:38,73	0,565998	3,314983	-0,090987	0,511999	0,425986	-0,541004	-0,077727	0,210906	-0,022953	12,615768	-1,340514	-0,067040	-0,706354	-2,653464	-1,090535	-1,672141	28,650518	12,345237	-0,077727	0,210906	-0,022953	29,171876	4,761033	-0,067040	-0,077727	0,210906	-0,022953	29,171876	4,761033	-0,067040
11:04:38,78	0,565998	3,314983	-0,090987	0,511999	0,425986	-0,541004	-0,080482	0,209838	-0,021814	12,699628	-1,549704	-0,069623	-0,700910	-2,649677	-1,092079	-1,592668	28,642631	12,322385	-0,080482	0,209838	-0,021814	29,171875	4,768114	-0,069623	-0,080482	0,209838	-0,021814	29,171875	4,768114	-0,069623
11:04:38,83	0,565998	3,314983	-0,090987	0,511999	0,425986	-0,541004	-0,086484	0,207016	-0,023358	12,879234	-1,789036	-0,092476	-0,700373	-2,651991	-1,090126	-1,625903	28,646704	12,340799	-0,086484	0,207016	-0,023358	29,130021	4,999935	-0,092476	-0,086484	0,207016	-0,023358	29,130021	4,999935	-0,092476
11:04:38,89	0,565998	3,314983	-0,090987	0,511999	0,425986	-0,541004	-0,084748	0,205394	-0,021405	12,950510	-1,729614	-0,074062	-0,702210	-2,651208	-1,089791	-1,656007	28,628589	12,296516	-0,084748	0,205394	-0,021405	29,073936	4,923130	-0,074062	-0,084748	0,205394	-0,021405	29,073936	4,923130	-0,074062
11:04:38,94	0,565998	3,314983	-0,090987	0,511999	0,425986	-0,541004	-0,081338	0,204715	-0,021394	13,005622	-1,548345	-0,084091	-0,699762	-2,655188	-1,093622	-1,606335	28,605174	12,311955	-0,081338	0,204715	-0,021394	29,075738	4,836699	-0,084091	-0,081338	0,204715	-0,021394	29,075738	4,836699	-0,084091
11:04:38,99	0,565998	3,314983	-0,090987	0,511999	0,425986	-0,541004	-0,082285	0,203266	-0,024901	13,034978	-1,563789	-0,102905	-0,703558	-2,648191	-1,084675	-1,483536	28,688294	12,293758	-0,082285	0,203266	-0,024901	28,991365	4,895551	-0,102905	-0,082285	0,203266	-0,024901	28,991365	4,895551	-0,102905
11:04:39,04	0,565998	3,314983	-0,090987	0,511999	0,425986	-0,541004	-0,086446	0,210052	-0,015954	12,815476	-1,715399	-0,121103	-0,910312	-2,526475	-1,196593	4,713455	39,221154	12,273881	-0,086446	0,210052	-0,015954	29,304585	5,070617	-0,121103	-0,086446	0,210052	-0,015954	29,304585	5,070617	-0,121103
11:04:39,09	0,565998	3,314983	-0,090987	0,511999	0,425986	-0,541004	-0,088478	0,449964	-0,127873	12,560268	-1,720755	-0,140980	-0,722308	-2,644271	-1,416457	-1,868654	27,852257	12,300583	-0,088478	0,449964	-0,127873	47,882468	5,224790	-0,140980	-0,088478	0,449964	-0,127873	47,882468	5,224790	-0,140980
11:04:39,14	0,565998	3,314983	-0,090987	0,511999	0,425986	-0,541004	-0,080467	0,228250	-0,347737	10,952606	-1,319976	-0,114278	-0,662123	-2,714426	-1,306658	-5,817919	24,796418	12,360583	-0,080467	0,228250	-0,347737	28,870236	4,996662	-0,114278	-0,080467	0,228250	-0,347737	28,870236	4,996662	-0,114278
11:04:39,19	0,566001	3,314993	-0,090991	0,461963	0,426002	-0,541034	-0,049802	0,141051	-0,237937	10,865880	-1,617672	-0,054277	-0,697690	-2,686662	-1,209020	-4,419175	26,458635	12,352548	-0,049802	0,141051	-0,237937	21,938401	2,291813	-0,054277	-0,049802	0,141051	-0,237937	21,938401	2,291813	-0,054277
11:04:39,24	0,566001	3,314993	-0,090991	0,461963	0,426002	-0,541034	-0,056064	0,185735	-0,140299	10,681207	-1,563023	-0,062312	-0,698094	-2,688018	-1,202754	-4,345655	26,455020	12,362128	-0,056064	0,185735	-0,140299	25,261420	2,837977	-0,062312	-0,056064	0,185735	-0,140299	25,261420	2,837977	-0,062312
11:04:39,29	0,566001	3,314993	-0,090991	0,461963	0,426002	-0,541034	-0,054687	0,185407	-0,134033	10,731928	-1,425973	-0,052732	-0,702315	-2,687166	-1,203935	-4,381343	26,444284	12,376802	-0,054687	0,185407	-0,134033	25,286339	2,866980	-0,052732	-0,054687	0,185407	-0,134033	25,286339	2,866980	-0,052732
11:04:39,34	0,566001	3,314993	-0,090991	0,461963	0,426002	-0,541034	-0,053314	0,189488	-0,135214	10,492527	-1,380103	-0,038058	-0,695218	-2,680430	-1,203955	-4,345003	26,421878	12,353723	-0,053314	0,189488	-0,135214	25,367368	2,805051	-0,038058	-0,053314	0,189488	-0,135214	25,367368	2,805051	-0,038058
11:04:39,39	0,566001	3,314993	-0,090991	0,461963	0,426002	-0,541034	-0,062697	0,186710	-0,135234	10,635783	-1,825343	-0,061137	-0,700464	-2,689112	-1,201591	-4,344572	26,417021	12,354776	-0,062697	0,186710	-0,135234	25,292500	3,096373	-0,061137	-0,062697	0,186710	-0,135234	25,292500	3,096373	-0,061137
11:04:39,44	0,566001	3,314993	-0,090991	0,461963	0,426002	-0,541034	-0,052555	0,186912	-0,132870	10,621278	-1,295167	-0,060085	-0,699930	-2,682542	-1,204357	-4,354481	26,430127	12,338666	-0,052555	0,186912	-0,132870	25,293867	2,830418	-0,060085	-0,052555	0,186912	-0,132870	25,293867	2,830418	-0,060085
11:04:39,49	0,566001	3,314993	-0,090991	0,461963	0,426002	-0,541034	-0,058512	0,189735	-0,135636	10,480875	-1,620040	-0,076194	-0,704533	-2,679122	-1,189808	-3,955623	26,956033	12,347117	-0,058512	0,189735	-0,135636	25,375074	2,973131	-0,076194	-0,058512	0,189735	-0,135636	25,375074	2,973131	-0,076194
11:04:39,54	0,566001	3,314993	-0,090991	0,461963	0,426002	-0,541034	-0,059172	0,195431	-0,121087	10,839544	-1,571894	-0,067743	-0,894268	-2,555619	-1,157841	2,441191	36,037532	12,257336	-0,059172	0,195431	-0,121087	26,180901	3,073090	-0,067743	-0,059172	0,195431	-0,121087	26,180901	3,073090	-0,067743
11:04:39,59	0,566001	3,314993	-0,090991	0,461963	0,426002	-0,541034	-0,071260	0,421498	-0,089120	10,147293	-1,201456	-0,157524	-0,693628	-2,677026	-1,348781	-4,701736	24,862060	12,280046	-0,071260	0,421498	-0,089120	43,234879	4,392493	-0,157524	-0,071260	0,421498	-0,089120	43,234879	4,392493	-0,157524
11:04:39,64	0,566001	3,314993	-0,090991	0,461963	0,426002	-0,541034	-0,066439	0,187035	-0,280060	9,089654	-1,548959	-0,134814	-0,633707	-2,695778	-1,193654	-5,854924	21,450200	12,270214	-0,066439	0,187035	-0,280060	23,771916	3,666507	-0,134814	-0,066439	0,187035	-0,280060	23,771916	3,666507	-0,134814
11:04:39,69	0,565941	3,314892	-0,090997	0,411966	0,426001	-0,541035	-0,080161	0,125766	-0,124934	8,744310	-1,555242	-0,144646	-0,669198	-2,671808	-1,095795	-4,241629	22,968752	12,272857	-0,080161	0,125766	-0,124934	18,616928	4,737370	-0,144646	-0,080161	0,125766	-0,124934	18,616928	4,737370	-0,144646
11:04:39,74	0,565941	3,314892	-0,090997	0,411966	0,426001	-0,541035	-0,083174	0,168487	-0,027074	8,644578	-1,074032	-0,142004	-0,674282	-2,666510	-1,095534	-4,261202	22,964185	12,283562	-0,083174	0,168487	-0,027074	21,870782	5,455089	-0,142004	-0,083174	0,168487	-0,027074	21,870782	5,455089	-0,142004
11:04:39,79	0,565941	3,314892	-0,090997	0,411966	0,426001	-0,541035	-0,085220	0,175539	-0,026814	8,264121	-1,195095	-0,131298	-0,663205	-2,664486	-1,097093	-4,297700	22,939809	12,291165	-0,085220	0,175539	-0,026814	22,043923	5,494641	-0,131298	-0,085220	0,175539	-0,026814	22,043923	5,494641	-0,131298
11:04:39,84	0,565941	3,314892	-0,090997	0,411966	0,426001	-0,541035	-0,092511	0,166959	-0,028373	8,670942	-1,593668	-0,123696	-0,664849	-2,670104	-1,098235	-4,261007	22,957702	12,271558	-0,092511	0,166959	-0,028373	21,777184	5,668444	-0,123696	-0,092511	0,166959	-0,028373	21,777184	5,668444	-0,123696
11:04:39,89	0,565941	3,314892	-0,090997	0,411966	0,426001	-0,541035	-0,086824	0,165572	-0,029515	8,776871	-1,275098	-0,143303	-0,672545	-2,667570	-1,095168	-4,277238	22,949802	12,254115	-0,086824	0,165572	-0,029515	21,774289	5,540560	-0,143303	-0,086824	0,165572	-0,029515	21,774289	5,540560	-0,143303
11:04:39,94	0,565941	3,314892	-0,090997	0,411966	0,426001	-0,541035	-0,085170	0,173504	-0,026447	8,349444	-1,199230	-0,160745	-0,666215	-2,663008	-1,095594	-4,330303	22,936709	12,251426	-0,085170	0,173504	-0,026447	21,969534	5,486640	-0,160745	-0,085170	0,173504	-0,026447	21,969534	5,486640	-0,160745
11:04:39,99	0,565941	3,314892	-0,090997	0,411966	0,426001	-0,541035	-0,092286	0,170303	-0,026874	8,478015	-1,608649	-0,163434	-0,671927	-2,667259	-1,095177	-4,264425	22,947105	12,234675	-0,092286	0,170303	-0,026874	21,846840	5,635794	-0,163434	-0,092286	0,170303	-0,026874	21,846840	5,635794	-0,163434
11:04:40,04	0,565941	3,314892	-0,090997	0,411966	0,426001	-0,541035	-0,085748	0,173125	-0,026457	8,373253	-1,216845	-0,180185	-0,662009	-2,663964	-1,095954	-4,289416	22,924729	12,251426	-0,085748	0,173125	-0,026457	21,963546	5,514404	-0,180185	-0,085748	0,173125	-0,026457	21,963546	5,514404	-0,180185
11:04:40,09	0,565941	3,314892	-0,090997	0,411966	0,426001	-0,541035	-0,093561	0,166183	-0,027233	8,702363	-1,633540	-0,163434	-0,669103	-2,673484	-1,097843	-4,315798	22,921329	12,298551	-0,093561	0,166183	-0,027233	21,747709	5,710976	-0,163434	-0,093561	0,166183	-0,027233	21,747709	5,710976	-0,163434
11:04:40,14	0,565941	3,314892	-0,090997	0,411966	0,426001	-0,541035	-0,081769	0,167567	-0,029122	8,614256	-1,041531	-0,116310	-0,663830	-2,662143	-1,097113	-4,309669	22,942316	12,286775	-0,081769	0,167567	-0,029122	21,768251	5,377353	-0,116310	-0,081769	0,167567	-0,029122	21,768251	5,377353	-0,116310
11:04:40,19	0,565941	3,314892	-0,090997	0,411966	0,426001	-0,541035	-0,094227	0,168671	-0,028393	8,578072	-1,694535	-0,128086	-0,664403	-2,663009	-1,097123	-4,313684	22,964444	12,272768	-0,094227	0,168671	-0,028393	21,818755	5,702306	-0,128086	-0,094227	0,168671	-0,028393	21,818755	5,702306	-0,128086
11:04:40,24	0,565941	3,314892	-0,090997	0,411966	0,426001	-0,541035	-0,086367	0,166655	-0,026426	8,747898	-1,286007	-0,158416	-0,664408	-2,667155	-1,094769	-4,326787	22,955038	12,285088	-0,086367	0,166655	-0,026426	21,830350	5,493811	-0,158416	-0,086367	0,166655	-0,026426	21,830350	5,493811	-0,158416
11:04:40,29	0,565941	3,314892	-0,090997	0,411966	0,426001	-0,541035	-0,086367	0,166655	-0,026426	8,747898	-1,286007	-0,158416	-0,664821	-2,663031	-1,093584	-4,234132	22,947700	12,278875	-0,086367	0,166655	-0,026426	21,830350	5,493811	-0,158416	-0,086367	0,166655	-0,026426	21,830350	5,493811	-0,158416
11:04:40,34	0,565941	3,314892	-0,090997	0,411966	0,426001	-0,541035	-0,092963	0,169085	-0,024863	8,598962	-1,566068	-0,135986	-0,663699	-2,666307	-1,095519	-4,260509	22,936083	12,284504	-0,092963	0,169085	-0,024863	21,872164	5,731529	-0,135986	-0,092963	0,169085	-0,024863	21,872164	5,731529	-0,135986
11:04:40,39	0,565941	3,314892	-0,090997	0,411966	0,426001	-0,541035	-0,090687	0,166475	-0,026798	8,711435	-1,464724	-0,130356	-0,664828	-2,670418	-1,095885	-4,245171	22,928608	12,283525	-0,090687	0,166475	-0,026798	21,779749	5,654167	-0,130356	-0,090687	0,166475	-0,026798	21,779749	5,654167	-0,130356
11:04:40,44	0,565941	3,314892	-0,090997	0,411966	0,426001	-0,541035	-0,086562	0,165398	-0,027164	8,768663	-1,233237	-0,131335	-0,671989	-2,666680	-1,094023	-4,290022	22,937392	12,238845	-0,086562	0,165398	-0,027164	21,752388	5,561892	-0,131335	-0,086562	0,165398	-0,027164	21,752388	5,561892	-0,131335
11:04:40,49	0,565941	3,314892	-0,090997	0,411966	0,426001	-0,541035	-0,086219	0,173468	-0,025302	8,334211	-1,258625	-0,176016	-0,669071	-2,664240	-1,094763	-4,284830	22,927356	12,293083	-0,086219	0,173468	-0,025302	21,951422	5,509562	-0,176016	-0,086219	0,173468	-0,025302	21,951422	5,509562	-0,176016
11:04:40,54	0,565941	3,314892	-0,090997	0,411966	0,426001	-0,541035	-0,089791	0,172161	-0,026042	8,396087	-1,434852	-0,121777	-0,666750	-2,667466	-1,093637	-4,322128	22,936389	12,239697	-0,089791	0,172161	-0,026042	21,910687	5,613734	-0,121777	-0,089791	0,172161	-0,026042	21,910687	5,613734	-0,121777
11:04:40,59	0,565941	3,314892	-0,090997	0,411966	0,426001	-0,541035	-0,088157	0,168538	-0,024916	8,573625	-1,386718	-0,175164	-0,671456	-2,663056	-1,094403	-4,296227	22,921622	12,273181	-0,088157	0,168538	-0,024916	21,803868	5,533625	-0,175164	-0,088157	0,168538	-0,024916	21,803868	5,533625	-0,175164
11:04:40,64	0,565941	3,314892	-0,090997	0,411966	0,426001	-0,541035	-0,089624	0,174818	-0,025682	8,247220	-1,433178	-0,141680	-0,668423	-2,670054	-1,093206	-4,277100	22,918535	12,257107	-0,089624	0,174818	-0,025682	21,970454	5,602309	-0,141680	-0,089624	0,174818	-0,025682	21,970454	5,602309	-0,141680
11:04:40,69	0,565941	3,314892	-0,090997	0,411966	0,426001	-0,541035	-0,085080	0,168693	-0,024485	8,572624	-1,178803	-0,157753	-0,669685	-2,666503	-1,095160	-4,306510	22,936595	12,283711	-0,085080	0,168693	-0,024485	21,815025	5,500011	-0,157753	-0,085080	0,168693	-0,024485	21,815025	5,500011	-0,157753
11:04:40,74	0,565941	3,314892	-0,090997	0,411966	0,426001	-0,541035	-0,087524	0,171562	-0,026439	8,424378	-1,340378	-0,131149	-0,665545	-2,663790	-1,094426	-4,311326	22,973029	12,237148	-0,087524	0,171562	-0,026439	21,891984	5,530271	-0,131149	-0,087524	0,171562	-0,026439	21,891984	5,530271	-0,131149
11:04:40,79	0,565941	3,314892	-0,090997	0,411966	0,426001	-0,541035	-0,091944	0,169332	-0,025705	8,569456	-1,592592	-0,177712	-0,663183	-2,663022	-1,094396	-4,302348	22,972201	12,271449	-0,091944	0,169332	-0,025705	21,862047	5,625006	-0,177712	-0,091944	0,169332	-0,025705	21,862047	5,625006	-0,177712
11:04:40,84	0,565941	3,314892	-0,090997	0,411966	0,426001	-0,541035	-0,093790	0,167671	-0,025675	8,659613	-1,680405	-0,143411	-0,668512	-2,671680	-1,097869	-4,318954	22,938008	12,275277	-0,093790	0,167671	-0,025675	21,821796	5,682119	-0,143411	-0,093790	0,167671	-0,025675	21,821796	5,682119	-0,143411
11:04:40,90	0,565941	3,314892	-0,090997	0,411966	0,426001	-0,541035	-0,083627	0,167957	-0,029148	8,606808	-1,149218	-0,139583	-0,672561	-2,669119	-1,095159	-4,278471	22,920708	12,257803	-0,083627	0,167957	-0,029148	21,791470	5,415518	-0,139583	-0,083627	0,167957	-0,029148	21,791470	5,415518	-0,139583
11:04:40,95	0,565941	3,314892	-0,090997	0,411966	0,426001	-0,541035	-0,090770	0,174792	-0,026862	8,304261	-1,546539	-0,142960	-0,670254	-2,667612	-1,093588	-4,300149	22,932874	12,296843	-0,090770	0,174792	-0,026862	22,025437	5,578879	-0,142960	-0,090770	0,174792	-0,026862	22,025437	5,578879	-0,142960
11:04:41,00	0,565941	3,314892	-0,090997	0,411966	0,426001	-0,541035	-0,086279	0,171500	-0,024867	8,427562	-1,268248	-0,118017	-0,664835	-2,669601	-1,093184	-4,264140	22,961058	12,273546	-0,086279	0,171500	-0,024867	21,890298	5,504637	-0,118017	-0,086279	0,171500	-0,024867	21,890298	5,504637	-0,118017
11:04:41,05	0,565941	3,314892	-0,090997	0,411966	0,426001	-0,541035	-0,087266	0,165813	-0,024464	8,765715	-1,302511	-0,141315	-0,836999	-2,553414	-1,099542	1,412008	31,783274	12,242054	-0,087266	0,165813	-0,024464	21,781997	5,547902	-0,141315	-0,087266	0,165813	-0,024464	21,781997	5,547902	-0,141315
11:04:41,10	0,565941	3,314892	-0,090997	0,411966	0,426001	-0,541035	-0,101805	0,373004	-0,030821	8,470091	-1,553946	-0,172807	-0,641493	-2,692425	-1,382361	-6,216198	20,236455	12,276349	-0,101805	0,373004	-0,030821	37,750906	6,437755	-0,172807	-0,101805	0,373004	-0,030821	37,750906	6,437755	-0,172807
11:04:41,15	0,565941	3,314892	-0,090997	0,411966	0,426001	-0,541035	-0,079171	0,134186	-0,313640	7,074705	-1,209782	-0,138512	-0,594650	-2,710830	-1,221025	-7,382245	17,462830	12,290797	-0,079171	0,134186	-0,313640	17,608284	5,005145	-0,138512	-0,079171	0,134186	-0,313640	17,608284	5,005145	-0,138512
11:04:41,20	0,566014	3,314992	-0,090965	0,361980	0,425990	-0,540995	-0,086653	0,084416	-0,152305	6,677673	-1,221868	-0,124064	-0,630199	-2,680894	-1,115133	-5,787490	19,351506	12,297839	-0,086653	0,084416	-0,152305	13,304336	5,580409	-0,124064	-0,086653	0,084416	-0,152305	13,304336	5,580409	-0,124064
11:04:41,25	0,566014	3,314992	-0,090965	0,361980	0,425990	-0,540995	-0,092988	0,134544	-0,046049	6,462303	-1,060219	-0,154176	-0,633349	-2,677133	-1,117142	-5,872383	19,357987	12,290465	-0,092988	0,134544	-0,046049	17,024041	6,239366	-0,154176	-0,092988	0,134544	-0,046049	17,024041	6,239366	-0,154176
11:04:41,30	0,566014	3,314992	-0,090965	0,361980	0,425990	-0,540995	-0,096925	0,128058	-0,047607	6,853699	-1,368495	-0,133553	-0,627310	-2,680113	-1,116328	-5,823941	19,386857	12,281308	-0,096925	0,128058	-0,047607	16,906257	6,240134	-0,133553	-0,096925	0,128058	-0,047607	16,906257	6,240134	-0,133553
11:04:41,35	0,566014	3,314992	-0,090965	0,361980	0,425990	-0,540995	-0,096925	0,128058	-0,047607	6,853699	-1,368495	-0,133553	-0,633226	-2,682058	-1,115950	-5,826567	19,338782	12,268563	-0,096925	0,128058	-0,047607	16,906257	6,240134	-0,133553	-0,096925	0,128058	-0,047607	16,906257	6,240134	-0,133553
11:04:41,40	0,566014	3,314992	-0,090965	0,361980	0,425990	-0,540995	-0,092283	0,132210	-0,047229	6,594849	-1,105327	-0,146297	-0,636861	-2,680094	-1,115972	-5,868585	19,344835	12,283401	-0,092283	0,132210	-0,047229	16,973337	6,138873	-0,146297	-0,092283	0,132210	-0,047229	16,973337	6,138873	-0,146297
11:04:41,45	0,566014	3,314992	-0,090965	0,361980	0,425990	-0,540995	-0,092166	0,136340	-0,047251	6,364338	-1,138648	-0,131460	-0,633274	-2,683348	-1,114812	-5,860718	19,348590	12,244111	-0,092166	0,136340	-0,047251	17,067006	6,096354	-0,131460	-0,092166	0,136340	-0,047251	17,067006	6,096354	-0,131460
11:04:41,50	0,566014	3,314992	-0,090965	0,361980	0,425990	-0,540995	-0,091141	0,131606	-0,046092	6,617702	-1,080442	-0,170750	-0,642156	-2,677206	-1,125656	-5,704925	19,737188	12,256087	-0,091141	0,131606	-0,046092	16,948736	6,074141	-0,170750	-0,091141	0,131606	-0,046092	16,948736	6,074141	-0,170750
11:04:41,55	0,566014	3,314992	-0,090965	0,361980	0,425990	-0,540995	-0,092020	0,142369	-0,056936	6,472442	-1,185502	-0,158773	-0,820957	-2,615925	-1,240055	-2,373900	28,977360	12,352451	-0,092020	0,142369	-0,056936	17,648395	6,038042	-0,158773	-0,092020	0,142369	-0,056936	17,648395	6,038042	-0,158773
11:04:41,60	0,566014	3,314992	-0,090965	0,361980	0,425990	-0,540995	-0,059284	0,332565	-0,170704	5,988118	-1,252802	-0,125584	-0,616222	-2,711138	-1,161415	-7,877496	17,278233	12,298379	-0,059284	0,332565	-0,170704	32,094439	3,401022	-0,125584	-0,059284	0,332565	-0,170704	32,094439	3,401022	-0,125584
11:04:41,65	0,566014	3,314992	-0,090965	0,361980	0,425990	-0,540995	-0,075601	0,102944	-0,092694	5,306725	-0,983748	-0,116482	-0,576932	-2,773386	-1,155450	-11,726046	14,966013	12,320780	-0,075601	0,102944	-0,092694	13,387839	4,950921	-0,116482	-0,075601	0,102944	-0,092694	13,387839	4,950921	-0,116482
11:04:41,70	0,565963	3,315022	-0,090988	0,311957	0,425993	-0,541012	-0,041337	0,037794	-0,086729	4,767819	-1,378873	-0,094080	-0,617665	-2,740114	-1,034389	-10,086628	16,830043	12,341168	-0,041337	0,037794	-0,086729	7,734644	1,866106	-0,094080	-0,041337	0,037794	-0,086729	7,734644	1,866106	-0,094080
11:04:41,75	0,565963	3,315022	-0,090988	0,311957	0,425993	-0,541012	-0,049785	0,089705	0,034332	4,502426	-1,330377	-0,073692	-0,616504	-2,740791	-1,032452	-10,100984	16,831333	12,335434	-0,049785	0,089705	0,034332	11,544304	2,577726	-0,073692	-0,049785	0,089705	0,034332	11,544304	2,577726	-0,073692
11:04:41,80	0,565963	3,315022	-0,090988	0,311957	0,425993	-0,541012	-0,049779	0,088361	0,036269	4,566285	-1,343173	-0,079427	-0,617038	-2,739323	-1,030499	-10,071434	16,820965	12,338580	-0,049779	0,088361	0,036269	11,502611	2,564503	-0,079427	-0,049779	0,088361	0,036269	11,502611	2,564503	-0,079427
11:04:41,85	0,565963	3,315022	-0,090988	0,311957	0,425993	-0,541012	-0,050784	0,089558	0,038222	4,509820	-1,364621	-0,076280	-0,614608	-2,738317	-1,030508	-10,050083	16,858942	12,315926	-0,050784	0,089558	0,038222	11,540136	2,621892	-0,076280	-0,050784	0,089558	0,038222	11,540136	2,621892	-0,076280
11:04:41,90	0,565963	3,315022	-0,090988	0,311957	0,425993	-0,541012	-0,052870	0,087956	0,038213	4,636696	-1,473629	-0,098934	-0,619381	-2,745069	-1,028949	-10,103416	16,874048	12,323873	-0,052870	0,087956	0,038213	11,541243	2,676693	-0,098934	-0,052870	0,087956	0,038213	11,541243	2,676693	-0,098934
11:04:41,95	0,565963	3,315022	-0,090988	0,311957	0,425993	-0,541012	-0,044636	0,088713	0,039772	4,583741	-1,099177	-0,090987	-0,617488	-2,747050	-1,027736	-10,038558	16,837063	12,331007	-0,044636	0,088713	0,039772	11,547724	2,404738	-0,090987	-0,044636	0,088713	0,039772	11,547724	2,404738	-0,090987
11:04:42,00	0,565963	3,315022	-0,090988	0,311957	0,425993	-0,541012	-0,043867	0,086084	0,040985	4,720865	-0,984524	-0,083853	-0,619354	-2,739798	-1,030138	-10,073643	16,863946	12,305373	-0,043867	0,086084	0,040985	11,478445	2,459019	-0,083853	-0,043867	0,086084	0,040985	11,478445	2,459019	-0,083853
11:04:42,05	0,565963	3,315022	-0,090988	0,311957	0,425993	-0,541012	-0,049214	0,091326	0,038583	4,453993	-1,306426	-0,109487	-0,614632	-2,747748	-1,029690	-10,081703	16,846565	12,333334	-0,049214	0,091326	0,038583	11,623111	2,556905	-0,109487	-0,049214	0,091326	0,038583	11,623111	2,556905	-0,109487
11:04:42,10	0,565963	3,315022	-0,090988	0,311957	0,425993	-0,541012	-0,044690	0,083262	0,039030	4,854271	-1,069449	-0,081526	-0,614548	-2,745904	-1,030476	-10,033456	16,830156	12,304008	-0,044690	0,083262	0,039030	11,390316	2,438720	-0,081526	-0,044690	0,083262	0,039030	11,390316	2,438720	-0,081526
11:04:42,15	0,565963	3,315022	-0,090988	0,311957	0,425993	-0,541012	-0,046329	0,084110	0,038245	4,820061	-1,104709	-0,110852	-0,619369	-2,750301	-1,029712	-10,087116	16,799687	12,301633	-0,046329	0,084110	0,038245	11,422714	2,532151	-0,110852	-0,046329	0,084110	0,038245	11,422714	2,532151	-0,110852
11:04:42,20	0,565963	3,315022	-0,090988	0,311957	0,425993	-0,541012	-0,040110	0,086088	0,039009	4,664025	-0,812558	-0,113227	-0,616919	-2,748029	-1,028947	-10,054241	16,834357	12,273630	-0,040110	0,086088	0,039009	11,421896	2,336112	-0,113227	-0,040110	0,086088	0,039009	11,421896	2,336112	-0,113227
11:04:42,25	0,565963	3,315022	-0,090988	0,311957	0,425993	-0,541012	-0,043304	0,085102	0,039773	4,761750	-0,967479	-0,141230	-0,614536	-2,745008	-1,030840	-10,029658	16,856096	12,339073	-0,043304	0,085102	0,039773	11,442234	2,431873	-0,141230	-0,043304	0,085102	0,039773	11,442234	2,431873	-0,141230
11:04:42,30	0,565963	3,315022	-0,090988	0,311957	0,425993	-0,541012	-0,047112	0,084548	0,037881	4,821649	-1,155079	-0,075788	-0,620446	-2,746128	-1,032049	-10,034254	16,824088	12,289191	-0,047112	0,084548	0,037881	11,458685	2,543206	-0,075788	-0,047112	0,084548	0,037881	11,458685	2,543206	-0,075788
11:04:42,35	0,565963	3,315022	-0,090988	0,311957	0,425993	-0,541012	-0,043186	0,089107	0,036672	4,554597	-0,938917	-0,125669	-0,619820	-2,744454	-1,028926	-10,020948	16,837676	12,307327	-0,043186	0,089107	0,036672	11,549463	2,451198	-0,125669	-0,043186	0,089107	0,036672	11,549463	2,451198	-0,125669
11:04:42,40	0,565963	3,315022	-0,090988	0,311957	0,425993	-0,541012	-0,044949	0,089401	0,039795	4,557697	-1,025874	-0,107534	-0,611713	-2,740031	-1,031261	-10,063623	16,829639	12,340057	-0,052833	0,084592	0,037459	11,419950	2,678633	-0,074803	-0,052833	0,084592	0,037459	11,419950	2,678633	-0,074803
11:04:42,45	0,565963	3,315022	-0,090988	0,311957	0,425993	-0,541012	-0,052833	0,084592	0,037459	4,779478	-1,468769	-0,074803	-0,616337	-2,742145	-1,029729	-10,044665	16,854095	12,294994	-0,052833	0,084592	0,037459	11,419950	2,678633	-0,074803	-0,052833	0,084592	0,037459	11,419950	2,678633	-0,074803
11:04:42,50	0,565963	3,315022	-0,090988	0,311957	0,425993	-0,541012	-0,048690	0,087539	0,038992	4,656888	-1,249145	-0,119866	-0,617010	-2,740511	-1,030112	-10,071270	16,843729	12,329211	-0,048690	0,087539	0,038992	11,528706	2,573035	-0,119866	-0,048690	0,087539	0,038992	11,528706	2,573035	-0,119866
11:04:42,55	0,565963	3,315022	-0,090988	0,311957	0,425993	-0,541012	-0,049769	0,088940	0,038609	4,561775	-1,323099	-0,085650	-0,621082	-2,748623	-1,030870	-10,056846	16,807482	12,307075	-0,049769	0,088940	0,038609	11,543543	2,583764	-0,085650	-0,049769	0,088940	0,038609	11,543543	2,583764	-0,085650
11:04:42,60	0,565963	3,315022	-0,090988	0,311957	0,425993	-0,541012	-0,040708	0,088410	0,037851	4,565165	-0,821294	-0,107786	-0,615801	-2,739617	-1,032810	-10,050512	16,854564	12,350708	-0,040708	0,088410	0,037851	11,505315	2,374254	-0,107786	-0,040708	0,088410	0,037851	11,505315	2,374254	-0,107786
11:04:42,65	0,565963	3,315022	-0,090988	0,311957	0,425993	-0,541012	-0,051147	0,088339	0,035911	4,612755	-1,382204	-0,064153	-0,621627	-2,745279	-1,028551	-10,053155	16,868374	12,307978	-0,051147	0,088339	0,035911	11,547397	2,632845	-0,064153	-0,051147	0,088339	0,035911	11,547397	2,632845	-0,064153
11:04:42,70	0,565963	3,315022	-0,090988	0,311957	0,425993	-0,541012	-0,043332	0,090554	0,040170	4,508245	-0,984992	-0,106882	-0,612892	-2,740668	-1,029727	-10,077785	16,847946	12,320176	-0,043332	0,090554	0,040170	11,616717	2,416540	-0,106882	-0,043332	0,090554	0,040170	11,616717	2,416540	-0,106882
11:04:42,75	0,565963	3,315022	-0,090988	0,311957	0,425993	-0,541012	-0,051692	0,085295	0,038994	4,751688	-1,430841	-0,094684	-0,613903	-2,740070	-1,029304	-10,001361	16,856424	12,324164	-0,051692	0,085295	0,038994	11,447357	2,626970	-0,094684	-0,051692	0,085295	0,038994	11,447357	2,626970	-0,094684
11:04:42,80	0,565963	3,315022	-0,090988	0,311957	0,425993	-0,541012	-0,051704	0,086470	0,039417	4,736166	-1,369541	-0,090696	-0,614502	-2,745611	-1,030084	-10,026687	16,872309	12,305102	-0,051704	0,086470	0,039417	11,524036	2,689246	-0,090696	-0,051704	0,086470	0,039417	11,524036	2,689246	-0,090696
11:04:42,85	0,565963	3,315022	-0,090988	0,311957	0,425993	-0,541012	-0,046606	0,084217	0,038636	4,854392	-1,134327	-0,109758	-0,624031	-2,743659	-1,026613	-10,062432	16,836766	12,320242	-0,046606	0,084217	0,038636	11,465438	2,524276	-0,109758	-0,046606	0,084217	0,038636	11,465438	2,524276	-0,109758
11:04:42,90	0,565963	3,315022	-0,090988	0,311957	0,425993	-0,541012	-0,043532	0,093446	0,042108	4,325835	-0,987656	-0,094619	-0,613362	-2,735803	-1,029340	-10,010130	16,843784	12,305218	-0,043532	0,093446	0,042108	11,661350	2,429628	-0,094619	-0,043532	0,093446	0,042108	11,661350	2,429628	-0,094619
11:04:42,95	0,565963	3,315022	-0,090988	0,311957	0,425993	-0,541012	-0,055670	0,088134	0,039381	4,634289	-1,577029	-0,109643	-0,615707	-2,744951	-1,031230	-10,029448	16,867853	12,339491	-0,055670	0,088134	0,039381	11,552810	2,793061	-0,109643	-0,055670	0,088134	0,039381	11,552810	2,793061	-0,109643
11:04:43,00	0,565963	3,315022	-0,090988	0,311957	0,425993	-0,541012	-0,046576	0,085591	0,037491	4,777728	-1,132889	-0,075370	-0,617461	-2,745134	-1,029322	-10,018345	16,823861	12,288024	-0,046576	0,085591	0,037491	11,496597	2,523299	-0,075370	-0,046576	0,085591	0,037491	11,496597	2,523299	-0,075370
11:04:43,05	0,565963	3,315022	-0,090988	0,311957	0,425993	-0,541012	-0,045540	0,087018	0,039399	4,670948	-1,047404	-0,126836	-0,615855	-2,739729	-1,029339	-10,084795	16,854652	12,334390	-0,045540	0,087018	0,039399	11,501881	2,527456	-0,126836	-0,045540	0,087018	0,039399	11,501881	2,527456	-0,126836
11:04:43,10	0,565963	3,315022	-0,090988	0,311957	0,425993	-0,541012	-0,051024	0,088331	0,039382	4,596141	-1,405529	-0,080470	-0,620446	-2,749271	-1,030875	-10,054388	16,853501	12,294005	-0,051024	0,088331	0,039382	11,530102	2,599845	-0,080470	-0,051024	0,088331	0,039382	11,530102	2,599845	-0,080470
11:04:43,15	0,565963	3,315022	-0,090988	0,311957	0,425993	-0,541012	-0,040465	0,087535	0,037846	4,651730	-0,829551	-0,120855	-0,616272	-2,740262	-1,029731	-10,007620	16,844219	12,280054	-0,040465	0,087535	0,037846	11,523220	2,346938	-0,120855	-0,040465	0,087535	0,037846	11,523220	2,346938	-0,120855
11:04:43,20	0,565963	3,315022	-0,090988	0,311957	0,425993	-0,541012	-0,050354	0,088425	0,038989	4,620809	-1,298649	-0,134807	-0,618668	-2,744259	-1,031237	-10,026024	16,842101	12,338225	-0,050354	0,088425	0,038989	11,562143	2,654148	-0,134807	-0,050354	0,088425	0,038989	11,562143	2,654148	-0,134807
11:04:43,25	0,565963	3,315022	-0,090988	0,311957	0,425993	-0,541012	-0,045694	0,088501	0,037484	4,605811	-1,071194	-0,076635	-0,617582	-2,741132	-1,032442	-10,074463	16,885266	12,331801	-0,045694	0,088501	0,037484	11,553126	2,515771	-0,076635	-0,045694	0,088501	0,037484	11,553126	2,515771	-0,076635
11:04:43,30	0,565963	3,315022	-0,090988	0,311957	0,425993	-0,541012	-0,048945	0,089124	0,036278	4,586564	-1,303812	-0,083059	-0,615039	-2,747562	-1,028140	-10,006924	16,852368	12,283315	-0,048945	0,089124	0,036278	11,582805	2,538409	-0,083059	-0,048945	0,089124	0,036278	11,582805	2,538409	-0,083059
11:04:43,35	0,565963	3,315022	-0,090988	0,311957	0,425993	-0,541012	-0,044649	0,083707	0,040580	4,873533	-1,005433	-0,131546	-0,618073	-2,745457	-1,026984	-10,036813	16,836351	12,306418	-0,044649	0,083707	0,040580	11,444530	2,499480	-0,131546	-0,044649	0,083707	0,040580	11,444530	2,499480	-0,131546
11:04:43,40	0,565963	3,315022	-0,090988	0,311957	0,425993	-0,541012	-0,044954	0,087387	0,041737	4,653330	-1,039193	-0,108442	-0,615694	-2,744486	-1,026978	-10,032665	16,864656	12,312680	-0,044954	0,087387	0,041737	11,513249	2,489699	-0,108442	-0,044954	0,087387	0,041737	11,513249	2,489699	-0,108442
11:04:43,45	0,565963	3,315022	-0,090988	0,311957	0,425993	-0,541012	-0,046985	0,085812	0,041743	4,761832	-1,155338	-0,102181	-0,619857	-2,744389	-1,029347	-10,043293	16,844110	12,278951	-0,046985	0,085812	0,041743	11,498090	2,532947	-0,102181	-0,046985	0,085812	0,041743	11,498090	2,532947	-0,102181
11:04:43,50	0,565963	3,315022	-0,090988	0,311957	0,425993	-0,541012	-0,044987	0,089466	0,039374	4,548702	-1,050407	-0,135909	-0,615136	-2,739903	-1,028957	-10,040297	16,884380	12,295990	-0,044987	0,089466	0,039374	11,571821	2,481085	-0,135909	-0,044987	0,089466	0,039374	11,571821	2,481085	-0,135909
11:04:43,55	0,565963	3,315022	-0,090988	0,311957	0,425993	-0,541012	-0,051232	0,087620	0,039764	4,681070	-1,392692	-0,118871	-0,614555	-2,739199	-1,028578	-10,031135	16,846005	12,280105	-0,051232	0,087620	0,039764	11,559274	2,629039	-0,118871	-0,051232	0,087620	0,039764	11,559274	2,629039	-0,118871
11:04:43,60	0,565963	3,315022	-0,090988	0,311957	0,425993	-0,541012	-0,052133	0,087469	0,040142	4,660298	-1,412397	-0,134755	-0,612668	-2,742020	-1,026581	-9,993207	16,873997	12,308375	-0,052133	0,087469	0,040142	11,526604	2,680026	-0,134755	-0,052133	0,087469	0,040142	11,526604	2,680026	-0,134755
11:04:43,65	0,565963	3,315022	-0,090988	0,311957	0,425993	-0,541012	-0,050633	0,084425	0,042140	4,861806	-1,315538	-0,106485	-0,617458	-2,749658	-1,026987	-10,044684	16,853369	12,282303	-0,050633	0,084425	0,042140	11,489137	2,659122	-0,106485	-0,050633	0,084425	0,042140	11,489137	2,659122	-0,106485
11:04:43,70	0,565963	3,315022	-0,090988	0,311957	0,425993	-0,541012	-0,041623	0,084754	0,041734	4,801070	-0,881313	-0,132557	-0,620494	-2,740854	-1,029363	-10,049740	16,827104	12,283741	-0,041623	0,084754	0,041734	11,454266	2,386105	-0,132557	-0,041623	0,084754	0,041734	11,454266	2,386105	-0,132557
11:04:43,75	0,565963	3,315022	-0,090988	0,311957	0,425993	-0,541012	-0,047729	0,091785	0,039358	4,410175	-1,190081	-0,131119	-0,611647	-2,740559	-1,029737	-10,054651	16,862058	12,291557	-0,047729	0,091785	0,039358	11,615318	2,556672	-0,131119	-0,047729	0,091785	0,039358	11,615318	2,556672	-0,131119
11:04:43,81	0,565963	3,315022	-0,090988	0,311957	0,425993	-0,541012	-0,052408	0,084271	0,038984	4,828728	-1,455124	-0,123303	-0,615080	-2,740281	-1,028526	-9,996460	16,839034	12,322849	-0,052408	0,084271	0,038984	11,444007	2,658938	-0,123303	-0,052408	0,084271	0,038984	11,444007	2,658938	-0,123303
11:04:43,86	0,565963	3,315022	-0,090988	0,311957	0,425993	-0,541012	-0,050934	0,087383	0,040195	4,676079	-1,316523	-0,092011	-0,618750	-2,745694	-1,030115	-10,072002	16,832438	12,298718	-0,050934	0,087383	0,040195	11,535622	2,681761	-0,092011	-0,050934	0,087383	0,040195	11,535622	2,681761	-0,092011
11:04:43,91	0,565963	3,315022	-0,090988	0,311957	0,425993	-0,541012	-0,044410	0,087855	0,038605	4,608037	-1,039422	-0,116142	-0,622687	-2,736107	-1,020290	-9,808557	17,148385	12,344501	-0,044410	0,087855	0,038605	11,504653	2,446763	-0,116142	-0,044410	0,087855	0,038605	11,504653	2,446763	-0,116142
11:04:43,96	0,565963	3,315022	-0,090988	0,311957	0,425993	-0,541012	-0,050744	0,096058	0,048430	4,586821	-1,298626	-0,070360	-0,794855	-2,623236	-0,835613	-3,671992	25,912223	12,247813	-0,050744	0,096058	0,048430	12,127374	2,684798	-0,070360	-0,050744	0,096058	0,048430	12,127374	2,684798	-0,070360
11:04:44,01	0,565963	3,315022	-0,090988	0,311957	0,425993	-0,541012	-0,062410	0,301595	0,233108	4,556885	-0,972725	-0,167047	-0,619767	-2,758191	-1,088626	-11,446063	15,693533	12,276016	-0,062410	0,301595	0,233108	28,232089	3,926429	-0,167047	-0,062410	0,301595	0,233108	28,232089	3,926429	-0,167047
11:04:44,06	0,565963	3,315022	-0,090988	0,311957	0,425993	-0,541012	-0,033080	0,082487	-0,019905	3,213811	-1,070755	-0,138845	-0,560068	-2,772213	-0,889391	-12,252999	12,381883	12,326871	-0,033080	0,082487	-0,019905	9,689057	1,525986	-0,138845	-0,033080	0,082487	-0,019905	9,689057	1,525986	-0,138845
11:04:44,11	0,565938	3,314952	-0,090996	0,261954	0,426002	-0,541001	-0,050785	0,023775	0,179330	2,995395	-1,034432	-0,087989	-0,602810	-2,739784	-0,795617	-10,704043	14,308241	12,298486	-0,050785	0,023775	0,179330	4,861750	2,952175	-0,087989	-0,050785	0,023775	0,179330	4,861750	2,952175	-0,087989
11:04:44,16	0,565938	3,314952	-0,090996	0,261954	0,426002	-0,541001	-0,057498	0,077005	0,273103	2,670197	-1,005270	-0,116375	-0,602632	-2,740485	-0,795174	-10,651196	14,399137	12,334427	-0,057498	0,077005	0,273103	8,715092	3,508334	-0,116375	-0,057498	0,077005	0,273103	8,715092	3,508334	-0,116375
11:04:44,21	0,565938	3,314952	-0,090996	0,261954	0,426002	-0,541001	-0,056980	0,076500	0,273546	2,801575	-0,978015	-0,080433	-0,602635	-2,740795	-0,797520	-10,635335	14,350389	12,305013	-0,056980	0,076500	0,273546	8,806863	3,494926	-0,080433	-0,056980	0,076500	0,273546	8,806863	3,494926	-0,080433
11:04:44,26	0,565938	3,314952	-0,090996	0,261954	0,426002	-0,541001	-0,056710	0,076348	0,271201	2,775204	-0,925882	-0,109848	-0,597468	-2,736397	-0,795603	-10,683327	14,332940	12,315016	-0,056710	0,076348	0,271201	8,768543	3,525891	-0,109848	-0,056710	0,076348	0,271201	8,768543	3,525891	-0,109848
11:04:44,31	0,565938	3,314952	-0,090996	0,261954	0,426002	-0,541001	-0,063102	0,074073	0,273118	2,854415	-1,291097	-0,099844	-0,603231	-2,744323	-0,795943	-10,657222	14,376022	12,328698	-0,063102	0,074073	0,273118	8,669139	3,662437	-0,099844	-0,063102	0,074073	0,273118	8,669139	3,662437	-0,099844
11:04:44,36	0,565938	3,314952	-0,090996	0,261954	0,426002	-0,541001	-0,053357	0,075101	0,272778	2,851329	-0,783276	-0,086162	-0,604490	-2,743043	-0,793265	-10,702204	14,384535	12,308396	-0,053357	0,075101	0,272778	8,746740	3,405253	-0,086162	-0,053357	0,075101	0,272778	8,746740	3,405253	-0,086162
11:04:44,41	0,565938	3,314952	-0,090996	0,261954	0,426002	-0,541001	-0,053836	0,076831	0,275455	2,746247	-0,851381	-0,106464	-0,603841	-2,743668	-0,796756	-10,653848	14,333127	12,284170	-0,053836	0,076831	0,275455	8,777468	3,374727	-0,106464	-0,053836	0,076831	0,275455	8,777468	3,374727	-0,106464
11:04:44,46	0,565938	3,314952	-0,090996	0,261954	0,426002	-0,541001	-0,053620	0,075956	0,271965	2,771376	-0,772570	-0,130690	-0,791483	-2,646025	-0,808086	-5,842295	23,735762	12,297137	-0,053620	0,075956	0,271965	8,733952	3,436586	-0,130690	-0,053620	0,075956	0,271965	8,733952	3,436586	-0,130690
11:04:44,51	0,565938	3,314952	-0,090996	0,261954	0,426002	-0,541001	-0,049366	0,061984	0,138140	1,754049	-1,001381	-0,106392	-0,593867	-2,754338	-0,930581	-11,915532	13,047868	12,308468	-0,049366	0,061984	0,138140	6,619766	2,873834	-0,106392	-0,049366	0,061984	0,138140	6,619766	2,873834	-0,106392
11:04:44,56	0,565938	3,314952	-0,090996	0,261954	0,426002	-0,541001	-0,049366	0,061984	0,138140	1,754049	-1,001381	-0,106392	-0,565439	-2,799318	-0,959067	-14,428777	10,832864	12,341907	-0,049366	0,061984	0,138140	6,619766	2,873834	-0,106392	-0,049366	0,061984	0,138140	6,619766	2,873834	-0,106392
11:04:44,61	0,565931	3,315008	-0,091001	0,211971	0,426003	-0,541033	-0,024626	0,014874	0,109654	1,028882	-0,783968	-0,072953	-0,594355	-2,772993	-0,901884	-13,175614	12,572746	12,363409	-0,024626	0,014874	0,109654	2,196489	1,149211	-0,072953	-0,024626	0,014874	0,109654	2,196489	1,149211	-0,072953
11:04:44,66	0,565931	3,315008	-0,091001	0,211971	0,426003	-0,541033	-0,031159	0,058131	0,169531	0,941290	-0,932579	-0,067150	-0,599634	-2,772032	-0,899190	-13,182396	12,609490	12,347711	-0,031159	0,058131	0,169531	5,504603	1,513409	-0,067150	-0,031159	0,058131	0,169531	5,504603	1,513409	-0,067150
11:04:44,71	0,565931	3,315008	-0,091001	0,211971	0,426003	-0,541033	-0,031159	0,058131	0,169531	0,941290	-0,932579	-0,067150	-0,591976	-2,774813	-0,900344	-13,183961	12,594711	12,334331	-0,031159	0,058131	0,169531	5,504603	1,513409	-0,067150	-0,031159	0,058131	0,169531	5,504603	1,513409	-0,067150
11:04:44,76	0,565931	3,315008	-0,091001	0,211971	0,426003	-0,541033	-0,032579	0,050108	0,168377	1,344905	-1,000399	-0,080529	-0,599011	-2,772213	-0,898012	-13,148774	12,548487	12,339930	-0,032579	0,050108	0,168377	5,278411	1,557081	-0,080529	-0,032579	0,050108	0,168377	5,278411	1,557081	-0,080529
11:04:44,81	0,565931	3,315008	-0,091001	0,211971	0,426003	-0,541033	-0,031314	0,057501	0,170709	0,938029	-0,881010	-0,074930	-0,596137	-2,778581	-0,896045	-13,194795	12,532496	12,357626	-0,031314	0,057501	0,170709	5,451888	1,577130	-0,074930	-0,031314	0,057501	0,170709	5,451888	1,577130	-0,074930
11:04:44,86	0,565931	3,315008	-0,091001	0,211971	0,426003	-0,541033	-0,030096	0,050592	0,174632	1,345311	-0,849936	-0,060634	-0,593637	-2,776722	-0,894089	-13,152725	12,606175	12,354227	-0,030096	0,050592	0,174632	5,316769	1,512585	-0,060634	-0,030096	0,050592	0,174632	5,316769	1,512585	-0,060634
11:04:44,91	0,565931	3,315008	-0,091001	0,211971	0,426003	-0,541033	-0,030096	0,050592	0,174632	1,345311	-0,849936	-0,060634	-0,604395	-2,776371	-0,895688	-13,218824	12,601809	12,358777	-0,030096	0,050592	0,174632	5,316769	1,512585	-0,060634	-0,030096	0,050592	0,174632	5,316769	1,512585	-0,060634
11:04:44,96	0,565931	3,315008	-0,091001	0,211971	0,426003	-0,541033	-0,025021	0,060084	0,173033	0,814872	-0,641094	-0,056084	-0,594187	-2,772405	-0,891372	-13,132994	12,621626	12,363101	-0,025021	0,060084	0,173033	5,531489	1,323038	-0,056084	-0,025021	0,060084	0,173033	5,531489	1,323038	-0,056084
11:04:45,01	0,565931	3,315008	-0,091001	0,211971	0,426003	-0,541033	-0,033559	0,053227	0,177349	1,231517	-1,020649	-0,051759	-0,600205	-2,773732	-0,894127	-13,166794	12,547486	12,342132	-0,033559	0,053227	0,177349	5,409853	1,613718	-0,051759	-0,033559	0,053227	0,177349	5,409853	1,613718	-0,051759
11:04:45,06	0,565931	3,315008	-0,091001	0,211971	0,426003	-0,541033	-0,029401	0,057775	0,174594	0,913907	-0,796667	-0,072728	-0,603157	-2,773810	-0,892971	-13,189986	12,599667	12,347663	-0,029401	0,057775	0,174594	5,449272	1,511346	-0,072728	-0,029401	0,057775	0,174594	5,449272	1,511346	-0,072728
11:04:45,11	0,565931	3,315008	-0,091001	0,211971	0,426003	-0,541033	-0,027858	0,060293	0,175750	0,816582	-0,762588	-0,067198	-0,595435	-2,777278	-0,893726	-13,166321	12,588161	12,328949	-0,027858	0,060293	0,175750	5,549584	1,424271	-0,067198	-0,027858	0,060293	0,175750	5,549584	1,424271	-0,067198
11:04:45,16	0,565931	3,315008	-0,091001	0,211971	0,426003	-0,541033	-0,028715	0,051872	0,174995	1,256364	-0,780903	-0,085911	-0,595382	-2,776429	-0,892153	-13,151289	12,620612	12,348393	-0,028715	0,051872	0,174995	5,328284	1,473228	-0,085911	-0,028715	0,051872	0,174995	5,328284	1,473228	-0,085911
11:04:45,21	0,565931	3,315008	-0,091001	0,211971	0,426003	-0,541033	-0,029477	0,052250	0,176568	1,272310	-0,823718	-0,066467	-0,601947	-2,774119	-0,889864	-13,174044	12,571748	12,330342	-0,029477	0,052250	0,176568	5,373930	1,490205	-0,066467	-0,029477	0,052250	0,176568	5,373930	1,490205	-0,066467
11:04:45,26	0,565931	3,315008	-0,091001	0,211971	0,426003	-0,541033	-0,028195	0,059090	0,178857	0,862919	-0,752367	-0,084519	-0,594203	-2,776468	-0,890986	-13,151413	12,615361	12,347714	-0,028195	0,059090	0,178857	5,501502	1,460977	-0,084519	-0,028195	0,059090	0,178857	5,501502	1,460977	-0,084519
11:04:45,31	0,565931	3,315008	-0,091001	0,211971	0,426003	-0,541033	-0,030033	0,051210	0,177735	1,321802	-0,850128	-0,067146	-0,603059	-2,776038	-0,894104	-13,137674	12,570549	12,346568	-0,030033	0,051210	0,177735	5,341750	1,507465	-0,067146	-0,030033	0,051210	0,177735	5,341750	1,507465	-0,067146
11:04:45,36	0,565931	3,315008	-0,091001	0,211971	0,426003	-0,541033	-0,025977	0,059094	0,174617	0,879889	-0,604919	-0,068292	-0,594771	-2,778287	-0,892930	-13,136913	12,592070	12,328253	-0,025977	0,059094	0,174617	5,518740	1,434289	-0,068292	-0,025977	0,059094	0,174617	5,518740	1,434289	-0,068292
11:04:45,41	0,565931	3,315008	-0,091001	0,211971	0,426003	-0,541033	-0,028173	0,050792	0,175791	1,330603	-0,729206	-0,086607	-0,593641	-2,774736	-0,894860	-13,143716	12,599577	12,369221	-0,028173	0,050792	0,175791	5,317759	1,482378	-0,086607	-0,028173	0,050792	0,175791	5,317759	1,482378	-0,086607
11:04:45,46	0,565931	3,315008	-0,091001	0,211971	0,426003	-0,541033	-0,031814	0,051588	0,173861	1,292278	-0,928175	-0,045639	-0,591247	-2,769948	-0,892920	-13,121971	12,614736	12,374272	-0,031814	0,051588	0,173861	5,341969	1,569216	-0,045639	-0,031814	0,051588	0,173861	5,341969	1,569216	-0,045639
11:04:45,51	0,565931	3,315008	-0,091001	0,211971	0,426003	-0,541033	-0,037158	0,051909	0,175801	1,299588	-1,194797	-0,040588	-0,601405	-2,772173	-0,892183	-13,188209	12,588458	12,366732	-0,037158	0,051909	0,175801	5,374476	1,722078	-0,040588	-0,037158	0,051909	0,175801	5,374476	1,722078	-0,040588
11:04:45,56	0,565931	3,315008	-0,091001	0,211971	0,426003	-0,541033	-0,030151	0,059594	0,176538	0,844089	-0,874697	-0,048128	-0,593584	-2,777531	-0,892538	-13,133551	12,599734	12,333388	-0,030151	0,059594	0,176538	5,522253	1,492188	-0,048128	-0,030151	0,059594	0,176538	5,522253	1,492188	-0,048128
11:04:45,61	0,565931	3,315008	-0,091001	0,211971	0,426003	-0,541033	-0,029422	0,050142	0,176183	1,372720	-0,795049	-0,081473	-0,595449	-2,767132	-0,894138	-13,148559	12,603813	12,345557	-0,029422	0,050142	0,176183	5,308853	1,514544	-0,081473	-0,029422	0,050142	0,176183	5,308853	1,514544	-0,081473
11:04:45,66	0,565931	3,315008	-0,091001	0,211971	0,426003	-0,541033	-0,037495	0,056956	0,174583	1,014387	-1,229900	-0,069303	-0,592470	-2,773459	-0,891386	-13,154717	12,604015	12,348374	-0,037495	0,056956	0,174583	5,485469	1,713452	-0,069303	-0,037495	0,056956	0,174583	5,485469	1,713452	-0,069303
11:04:45,71	0,565931	3,315008	-0,091001	0,211971	0,426003	-0,541033	-0,033505	0,051213	0,177335	1,310127	-1,027871	-0,066486	-0,599559	-2,769172	-0,891008	-13,146191	12,590106	12,366402	-0,033505	0,051213	0,177335	5,330372	1,602291	-0,066486	-0,033505	0,051213	0,177335	5,330372	1,602291	-0,066486
11:04:45,76	0,565931	3,315008	-0,091001	0,211971	0,426003	-0,541033	-0,033673	0,059496	0,177712	0,871653	-1,022275	-0,048458	-0,593100	-2,769872	-0,891801	-13,160935	12,593458	12,339085	-0,033673	0,059496	0,177712	5,542077	1,621084	-0,048458	-0,033673	0,059496	0,177712	5,542077	1,621084	-0,048458
11:04:45,81	0,565931	3,315008	-0,091001	0,211971	0,426003	-0,541033	-0,036297	0,053552	0,176920	1,176238	-1,173146	-0,075775	-0,600791	-2,771121	-0,891829	-13,183335	12,598666	12,323449	-0,036297	0,053552	0,176920	5,380109	1,676164	-0,075775	-0,036297	0,053552	0,176920	5,380109	1,676164	-0,075775
11:04:45,86	0,565931	3,315008	-0,091001	0,211971	0,426003	-0,541033	-0,031369	0,059588	0,176892	0,855678	-0,938901	-0,091411	-0,594837	-2,770815	-0,892913	-13,142798	12,601494	12,397534	-0,031369	0,059588	0,176892	5,533372	1,523573	-0,091411	-0,031369	0,059588	0,176892	5,533372	1,523573	-0,091411
11:04:45,91	0,565931	3,315008	-0,091001	0,211971	0,426003	-0,541033	-0,034611	0,054585	0,175808	1,138584	-1,073794	-0,017326	-0,595957	-2,769139	-0,891023	-13,117649	12,583900	12,322940	-0,034611	0,054585	0,175808	5,423494	1,643179	-0,017326	-0,034611	0,054585	0,175808	5,423494	1,643179	-0,017326
11:04:45,96	0,565931	3,315008	-0,091001	0,211971	0,426003	-0,541033	-0,035503	0,056393	0,177698	1,041900	-1,089602	-0,091920	-0,601862	-2,776113	-0,891005	-13,137852	12,571814	12,330384	-0,035503	0,056393	0,177698	5,468745	1,697394	-0,091920	-0,035503	0,056393	0,177698	5,468745	1,697394	-0,091920
11:04:46,01	0,565931	3,315008	-0,091001	0,211971	0,426003	-0,541033	-0,026510	0,058020	0,177716	0,936715	-0,633425	-0,084476	-0,593011	-2,777939	-0,892921	-13,135372	12,584141	12,338024	-0,026510	0,058020	0,177716	5,491300	1,447630	-0,084476	-0,026510	0,058020	0,177716	5,491300	1,447630	-0,084476
11:04:46,06	0,565931	3,315008	-0,091001	0,211971	0,426003	-0,541033	-0,029355	0,049442	0,175800	1,394701	-0,785379	-0,076836	-0,594761	-2,769625	-0,893314	-13,103183	12,588371	12,363225	-0,029355	0,049442	0,175800	5,275890	1,519005	-0,076836	-0,029355	0,049442	0,175800	5,275890	1,519005	-0,076836
11:04:46,11	0,565931	3,315008	-0,091001	0,211971	0,426003	-0,541033	-0,035680	0,055115	0,175406	1,119468	-1,088504	-0,051636	-0,593023	-2,776401	-0,894087	-13,139913	12,603502	12,349317	-0,035680	0,055115	0,175406	5,445980	1,712372	-0,051636	-0,035680	0,055115	0,175406	5,445980	1,712372	-0,051636
11:04:46,16	0,565931	3,315008	-0,091001	0,211971	0,426003	-0,541033	-0,030681	0,050221	0,174633	1,368704	-0,867923	-0,065543	-0,596676	-2,773385	-0,890260	-13,193716	12,593328	12,327651	-0,030681	0,050221	0,174633	5,311023	1,540519	-0,065543	-0,030681	0,050221	0,174633	5,311023	1,540519	-0,065543
11:04:46,21	0,565931	3,315008	-0,091001	0,211971	0,426003	-0,541033	-0,031466	0,054892	0,178461	1,090073	-0,950266	-0,087210	-0,596478	-2,770588	-0,890978	-13,096211	12,615868	12,362173	-0,031466	0,054892	0,178461	5,399106	1,519822	-0,087210	-0,031466	0,054892	0,178461	5,399106	1,519822	-0,087210
11:04:46,26	0,565931	3,315008	-0,091001	0,211971	0,426003	-0,541033	-0,033988	0,056120	0,177743	1,094512	-1,008226	-0,052688	-0,594290	-2,778908	-0,893740	-13,173449	12,544012	12,303347	-0,033988	0,056120	0,177743	5,499909	1,659822	-0,052688	-0,033988	0,056120	0,177743	5,499909	1,659822	-0,052688
11:04:46,31	0,565931	3,315008	-0,091001	0,211971	0,426003	-0,541033	-0,027876	0,050065	0,174981	1,308531	-0,721387	-0,111513	-0,594908	-2,773151	-0,894126	-13,170033	12,552861	12,338494	-0,027876	0,050065	0,174981	5,238601	1,466902	-0,111513	-0,027876	0,050065	0,174981	5,238601	1,466902	-0,111513
11:04:46,36	0,565931	3,315008	-0,091001	0,211971	0,426003	-0,541033	-0,032553	0,053479	0,174595	1,140366	-0,966032	-0,076366	-0,604857	-2,770471	-0,892977	-13,169370	12,656045	12,349462	-0,032553	0,053479	0,174595	5,338447	1,589364	-0,076366	-0,032553	0,053479	0,174595	5,338447	1,589364	-0,076366
11:04:46,41	0,565931	3,315008	-0,091001	0,211971	0,426003	-0,541033	-0,029899	0,063435	0,175743	0,712350	-0,879068	-0,065398	-0,595967	-2,775394	-0,896037	-13,135353	12,610114	12,350309	-0,029899	0,063435	0,175743	5,691970	1,468029	-0,065398	-0,029899	0,063435	0,175743	5,691970	1,468029	-0,065398
11:04:46,46	0,565931	3,315008	-0,091001	0,211971	0,426003	-0,541033	-0,030081	0,053275	0,172684	1,217902	-0,836092	-0,064552	-0,600105	-2,774315	-0,892170	-13,135478	12,573494	12,336539	-0,030081	0,053275	0,172684	5,399961	1,525269	-0,064552	-0,030081	0,053275	0,172684	5,399961	1,525269	-0,064552
11:04:46,51	0,565931	3,315008	-0,091001	0,211971	0,426003	-0,541033	-0,028946	0,057398	0,176550	0,971736	-0,758861	-0,078322	-0,599466	-2,779258	-0,892521	-13,124123	12,577626	12,350680	-0,028946	0,057398	0,176550	5,477441	1,513389	-0,078322	-0,028946	0,057398	0,176550	5,477441	1,513389	-0,078322
11:04:46,56	0,565931	3,315008	-0,091001	0,211971	0,426003	-0,541033	-0,024985	0,054372	0,176200	1,138304	-0,545112	-0,064180	-0,593078	-2,770511	-0,893339	-13,146940	12,590220	12,349373	-0,024985	0,054372	0,176200	5,406528	1,416185	-0,064180	-0,024985	0,054372	0,176200	5,406528	1,416185	-0,064180
11:04:46,61	0,565931	3,315008	-0,091001	0,211971	0,426003	-0,541033	-0,035754	0,053214	0,175382	1,198046	-1,131196	-0,065488	-0,598327	-2,773261	-0,890605	-13,130732	12,578546	12,350698	-0,035754	0,053214	0,175382	5,375326	1,675527	-0,065488	-0,035754	0,053214	0,175382	5,375326	1,675527	-0,065488
11:04:46,66	0,565931	3,315008	-0,091001	0,211971	0,426003	-0,541033	-0,030747	0,056385	0,178116	1,031155	-0,850962	-0,064162	-0,593076	-2,775832	-0,893683	-13,154312	12,587326	12,382692	-0,030747	0,056385	0,178116	5,457346	1,562716	-0,064162	-0,030747	0,056385	0,178116	5,457346	1,562716	-0,064162
11:04:46,71	0,565931	3,315008	-0,091001	0,211971	0,426003	-0,541033	-0,031148	0,050552	0,175038	1,330285	-0,896574	-0,032168	-0,601875	-2,777220	-0,891392	-13,154435	12,597828	12,336303	-0,031148	0,050552	0,175038	5,298585	1,548506	-0,032168	-0,031148	0,050552	0,175038	5,298585	1,548506	-0,032168
11:04:46,76	0,565931	3,315008	-0,091001	0,211971	0,426003	-0,541033	-0,025545	0,057478	0,177329	0,979156	-0,610615	-0,078558	-0,596563	-2,778605	-0,892922	-13,149743	12,600051	12,347660	-0,025545	0,057478	0,177329	5,491164	1,394689	-0,078558	-0,025545	0,057478	0,177329	5,491164	1,394689	-0,078558
11:04:46,81	0,565931	3,315008	-0,091001	0,211971	0,426003	-0,541033	-0,027002	0,052185	0,175798	1,258649	-0,683428	-0,067201	-0,601288	-2,771460	-0,890266	-13,150825	12,614311	12,312839	-0,027002	0,052185	0,175798	5,355177	1,436252	-0,067201	-0,027002	0,052185	0,175798	5,355177	1,436252	-0,067201
11:04:46,86	0,565931	3,315008	-0,091001	0,211971	0,426003	-0,541033	-0,030827	0,059849	0,178455	0,871938	-0,890377	-0,102022	-0,595939	-2,777625	-0,893669	-13,122700	12,590883	12,376866	-0,030827	0,059849	0,178455	5,570077	1,529538	-0,102022	-0,030827	0,059849	0,178455	5,570077	1,529538	-0,102022
11:04:46,91	0,565931	3,315008	-0,091001	0,211971	0,426003	-0,541033	-0,028163	0,052135	0,175052	1,266845	-0,715773	-0,037994	-0,597207	-2,771569	-0,892557	-13,157376	12,605577	12,363161	-0,028163	0,052135	0,175052	5,359427	1,495010	-0,037994	-0,028163	0,052135	0,175052	5,359427	1,495010	-0,037994
11:04:46,96	0,565931	3,315008	-0,091001	0,211971	0,426003	-0,541033	-0,032774	0,056260	0,176164	1,047700	-0,992918	-0,051699	-0,597136	-2,778650	-0,892154	-13,132570	12,560512	12,326263	-0,032774	0,056260	0,176164	5,464144	1,579822	-0,051699	-0,032774	0,056260	0,176164	5,464144	1,579822	-0,051699
11:04:47,01	0,565931	3,315008	-0,091001	0,211971	0,426003	-0,541033	-0,026677	0,052659	0,176567	1,208355	-0,631859	-0,088598	-0,598403	-2,772242	-0,892577	-13,171711	12,610873	12,343803	-0,026677	0,052659	0,176567	5,342079	1,462267	-0,088598	-0,026677	0,052659	0,176567	5,342079	1,462267	-0,088598
11:04:47,06	0,565931	3,315008	-0,091001	0,211971	0,426003	-0,541033	-0,031592	0,056959	0,176144	1,008768	-0,946548	-0,071057	-0,602405	-2,776750	-0,893704	-13,124158	12,610115	12,347461	-0,031592	0,056959	0,176144	5,480087	1,533454	-0,071057	-0,031592	0,056959	0,176144	5,480087	1,533454	-0,071057
11:04:47,11	0,565931	3,315008	-0,091001	0,211971	0,426003	-0,541033	-0,025687	0,058172	0,175016	0,968839	-0,597922	-0,067400	-0,599546	-2,774104	-0,892933	-13,163398	12,632512	12,373225	-0,025687	0,058172	0,175016	5,535339	1,418530	-0,067400	-0,025687	0,058172	0,175016	5,535339	1,418530	-0,067400
11:04:47,16	0,565931	3,315008	-0,091001	0,211971	0,426003	-0,541033	-0,029409	0,057018	0,175787	1,028607	-0,836620	-0,041636	-0,597076	-2,780567	-0,890973	-13,118692	12,580104	12,325755	-0,029409	0,057018	0,175787	5,504542	1,471968	-0,041636	-0,029409	0,057018	0,175787	5,504542	1,471968	-0,041636
11:04:47,21	0,565931	3,315008	-0,091001	0,211971	0,426003	-0,541033	-0,025047	0,051648	0,177748	1,284815	-0,544882	-0,089105	-0,595376	-2,772737	-0,891782	-13,128490	12,584704	12,332796	-0,025047	0,051648	0,177748	5,339203	1,421297	-0,089105	-0,025047	0,051648	0,177748	5,339203	1,421297	-0,089105
11:04:47,26	0,565931	3,315008	-0,091001	0,211971	0,426003	-0,541033	-0,032678	0,054091	0,176939	1,156897	-0,952473	-0,082064	-0,596593	-2,779318	-0,895245	-13,153035	12,580588	12,358063	-0,032678	0,054091	0,176939	5,403010	1,612730	-0,082064	-0,032678	0,054091	0,176939	5,403010	1,612730	-0,082064
11:04:47,31	0,565931	3,315008	-0,091001	0,211971	0,426003	-0,541033	-0,026370	0,051854	0,173476	1,257342	-0,643651	-0,056797	-0,601273	-2,772889	-0,891393	-13,134718	12,594950	12,346445	-0,026370	0,051854	0,173476	5,327913	1,426368	-0,056797	-0,026370	0,051854	0,173476	5,327913	1,426368	-0,056797
11:04:47,36	0,565931	3,315008	-0,091001	0,211971	0,426003	-0,541033	-0,029597	0,059122	0,177328	0,901017	-0,802802	-0,068415	-0,596051	-2,769767	-0,891421	-13,160230	12,580716	12,333099	-0,029597	0,059122	0,177328	5,542105	1,520580	-0,068415	-0,029597	0,059122	0,177328	5,542105	1,520580	-0,068415
11:04:47,41	0,565931	3,315008	-0,091001	0,211971	0,426003	-0,541033	-0,034912	0,056161	0,177300	1,029935	-1,094157	-0,081761	-0,597838	-2,778171	-0,891410	-13,192784	12,579382	12,322138	-0,034912	0,056161	0,177300	5,438541	1,646450	-0,081761	-0,034912	0,056161	0,177300	5,438541	1,646450	-0,081761
11:04:47,46	0,565931	3,315008	-0,091001	0,211971	0,426003	-0,541033	-0,026740	0,053506	0,177310	1,150526	-0,696723	-0,092722	-0,597821	-2,770226	-0,891006	-13,156628	12,572515	12,366089	-0,026740	0,053506	0,177310	5,350769	1,402358	-0,092722	-0,026740	0,053506	0,177310	5,350769	1,402358	-0,092722
11:04:47,51	0,565931	3,315008	-0,091001	0,211971	0,426003	-0,541033	-0,033629	0,057464	0,177714	0,956872	-1,020217	-0,048772	-0,592967	-2,769701	-0,889802	-13,109389	12,629226	12,382139	-0,033629	0,057464	0,177714	5,467772	1,619668	-0,048772	-0,033629	0,057464	0,177714	5,467772	1,619668	-0,048772
11:04:47,56	0,565931	3,315008	-0,091001	0,211971	0,426003	-0,541033	-0,036512	0,053523	0,178919	1,234545	-1,157547	-0,032721	-0,600164	-2,773180	-0,893330	-13,170459	12,622121	12,373236	-0,036512	0,053523	0,178919	5,436063	1,708606	-0,032721	-0,036512	0,053523	0,178919	5,436063	1,708606	-0,032721
11:04:47,61	0,565931	3,315008	-0,091001	0,211971	0,426003	-0,541033	-0,029899	0,058016	0,175391	0,964194	-0,863041	-0,041624	-0,591753	-2,773480	-0,894463	-13,098511	12,633711	12,355586	-0,029899	0,058016	0,175391	5,518454	1,484043	-0,041624	-0,029899	0,058016	0,175391	5,518454	1,484043	-0,041624
11:04:47,66	0,565931	3,315008	-0,091001	0,211971	0,426003	-0,541033	-0,033846	0,050582	0,174257	1,396790	-1,011754	-0,059274	-0,598960	-2,777507	-0,892587	-13,167052	12,584547	12,298434	-0,033846	0,050582	0,174257	5,367454	1,645144	-0,059274	-0,033846	0,050582	0,174257	5,367454	1,645144	-0,059274
11:04:47,71	0,565931	3,315008	-0,091001	0,211971	0,426003	-0,541033	-0,026754	0,054810	0,176134	1,100093	-0,677753	-0,116426	-0,595510	-2,771738	-0,893354	-13,192273	12,610614	12,354744	-0,026754	0,054810	0,176134	5,402645	1,422433	-0,116426	-0,026754	0,054810	0,176134	5,402645	1,422433	-0,116426
11:04:47,76	0,565931	3,315008	-0,091001	0,211971	0,426003	-0,541033	-0,033475	0,054707	0,175367	1,115408	-1,062133	-0,060117	-0,595275	-2,776391	-0,894083	-13,100171	12,623757	12,334632	-0,033475	0,054707	0,175367	5,409884	1,565671	-0,060117	-0,033475	0,054707	0,175367	5,409884	1,565671	-0,060117
11:04:47,81	0,565931	3,315008	-0,091001	0,211971	0,426003	-0,541033	-0,029563	0,052176	0,174637	1,304425	-0,785529	-0,080229	-0,602560	-2,772118	-0,891818	-13,187910	12,606674	12,337828	-0,029563	0,052176	0,174637	5,400259	1,535200	-0,080229	-0,029563	0,052176	0,174637	5,400259	1,535200	-0,080229
11:04:47,86	0,565931	3,315008	-0,091001	0,211971	0,426003	-0,541033	-0,029621	0,060622	0,176903	0,806570	-0,855985	-0,077033	-0,592372	-2,770157	-0,893319	-13,094352	12,597258	12,344375	-0,029621	0,060622	0,176903	5,565414	1,469293	-0,077033	-0,029621	0,060622	0,176903	5,565414	1,469293	-0,077033
11:04:47,91	0,565931	3,315008	-0,091001	0,211971	0,426003	-0,541033	-0,036414	0,052779	0,175402	1,253033	-1,123486	-0,070485	-0,599990	-2,773985	-0,889062	-13,111475	12,638389	12,322013	-0,036414	0,052779	0,175402	5,396197	1,735036	-0,070485	-0,036414	0,052779	0,175402	5,396197	1,735036	-0,070485
11:04:47,96	0,565931	3,315008	-0,091001	0,211971	0,426003	-0,541033	-0,029290	0,057463	0,179659	1,036516	-0,788403	-0,092847	-0,596507	-2,768556	-0,892931	-13,098347	12,609217	12,363466	-0,029290	0,057463	0,179659	5,547386	1,510841	-0,092847	-0,029290	0,057463	0,179659	5,547386	1,510841	-0,092847
11:04:48,01	0,565931	3,315008	-0,091001	0,211971	0,426003	-0,541033	-0,035733	0,057161	0,175790	1,033522	-1,097498	-0,051394	-0,592951	-2,770579	-0,890984	-13,096159	12,599993	12,347743	-0,035733	0,057161	0,175790	5,520683	1,707543	-0,051394	-0,035733	0,057161	0,175790	5,520683	1,707543	-0,051394
11:04:48,06	0,565931	3,315008	-0,091001	0,211971	0,426003	-0,541033	-0,035759	0,053070	0,177737	1,239359	-1,092342	-0,067118	-0,600766	-2,773600	-0,893351	-13,177896	12,615020	12,348706	-0,035759	0,053070	0,177737	5,405377	1,714738	-0,067118	-0,035759	0,053070	0,177737	5,405377	1,714738	-0,067118
11:04:48,11	0,565931	3,315008	-0,091001	0,211971	0,426003	-0,541033	-0,029235	0,058327	0,175370	0,938134	-0,831401	-0,066155	-0,595996	-2,768049	-0,892602	-13,147027	12,629201	12,316118	-0,029235	0,058327	0,175370	5,516836	1,463557	-0,066155	-0,029235	0,058327	0,175370	5,516836	1,463557	-0,066155
11:04:48,16	0,565931	3,315008	-0,091001	0,211971	0,426003	-0,541033	-0,033396	0,051698	0,178508	1,304716	-0,973707	-0,087402	-0,599010	-2,774832	-0,891026	-13,183241	12,587743	12,332057	-0,033396	0,051698	0,178508	5,362986	1,647901	-0,087402	-0,033396	0,051698	0,178508	5,362986	1,647901	-0,087402
11:04:48,21	0,565931	3,315008	-0,091001	0,211971	0,426003	-0,541033	-0,033396	0,051698	0,178508	1,304716	-0,973707	-0,087402	-0,597114	-2,770056	-0,895265	-13,111026	12,621610	12,360241	-0,033396	0,051698	0,178508	5,362986	1,647901	-0,087402	-0,033396	0,051698	0,178508	5,362986	1,647901	-0,087402
11:04:48,26	0,565931	3,315008	-0,091001	0,211971	0,426003	-0,541033	-0,030501	0,050081	0,174668	1,364409	-0,820287	-0,037737	-0,592992	-2,776626	-0,894053	-13,112509	12,574361	12,377124	-0,030501	0,050081	0,174668	5,295799	1,574067	-0,037737	-0,030501	0,050081	0,174668	5,295799	1,574067	-0,037737
11:04:48,31	0,565931	3,315008	-0,091001	0,211971	0,426003	-0,541033	-0,030501	0,050081	0,174668	1,364409	-0,820287	-0,037737	-0,603628	-2,774692	-0,892172	-13,148767	12,628307	12,347458	-0,030501	0,050081	0,174668	5,295799	1,574067	-0,037737	-0,030501	0,050081	0,174668	5,295799	1,574067	-0,037737
11:04:48,36	0,565931	3,315008	-0,091001	0,211971	0,426003	-0,541033	-0,026859	0,060260	0,176549	0,863718	-0,689244	-0,067403	-0,593639	-2,770101	-0,891825	-13,150629	12,615504	12,300812	-0,026859	0,060260	0,176549	5,594119	1,419164	-0,067403	-0,026859	0,060260	0,176549	5,594119	1,419164	-0,067403
11:04:48,41	0,565931	3,315008	-0,091001	0,211971	0,426003	-0,541033	-0,035829	0,053905	0,176896	1,182156	-1,150907	-0,114048	-0,595286	-2,774504	-0,892550	-13,102729	12,617181	12,319257	-0,035829	0,053905	0,176896	5,413694	1,661664	-0,114048	-0,035829	0,053905	0,176896	5,413694	1,661664	-0,114048
11:04:48,46	0,565931	3,315008	-0,091001	0,211971	0,426003	-0,541033	-0,031193	0,053129	0,176171	1,247894	-0,869172	-0,095603	-0,598897	-2,774833	-0,892155	-13,126666	12,587712	12,346716	-0,031193	0,053129	0,176171	5,418541	1,579444	-0,095603	-0,031193	0,053129	0,176171	5,418541	1,579444	-0,095603
11:04:48,51	0,565931	3,315008	-0,091001	0,211971	0,426003	-0,541033	-0,029101	0,056092	0,176566	1,056326	-0,766424	-0,068144	-0,597750	-2,771324	-0,891788	-13,139121	12,604942	12,343047	-0,029101	0,056092	0,176566	5,459572	1,518032	-0,068144	-0,029101	0,056092	0,176566	5,459572	1,518032	-0,068144
11:04:48,56	0,565931	3,315008	-0,091001	0,211971	0,426003	-0,541033	-0,032714	0,056853	0,176932	1,025440	-0,973682	-0,071813	-0,599492	-2,771777	-0,889852	-13,135343	12,609682	12,331923	-0,032714	0,056853	0,176932	5,488437	1,594365	-0,071813	-0,032714	0,056853	0,176932	5,488437	1,594365	-0,071813
11:04:48,61	0,565931	3,315008	-0,091001	0,211971	0,426003	-0,541033	-0,031450	0,058136	0,178869	0,964764	-0,907068	-0,082937	-0,595928	-2,778783	-0,890614	-13,121632	12,548737	12,295955	-0,031450	0,058136	0,178869	5,528407	1,561778	-0,082937	-0,031450	0,058136	0,178869	5,528407	1,561778	-0,082937
11:04:48,66	0,565931	3,315008	-0,091001	0,211971	0,426003	-0,541033	-0,027165	0,051546	0,178106	1,261479	-0,641901	-0,118906	-0,599591	-2,773628	-0,892173	-13,178021	12,609792	12,362557	-0,027165	0,051546	0,178106	5,307868	1,490572	-0,118906	-0,027165	0,051546	0,178106	5,307868	1,490572	-0,118906
11:04:48,71	0,565931	3,315008	-0,091001	0,211971	0,426003	-0,541033	-0,029798	0,057295	0,176548	0,987211	-0,858183	-0,052303	-0,600074	-2,771309	-0,890987	-13,127783	12,622058	12,371663	-0,029798	0,057295	0,176548	5,484898	1,480987	-0,052303	-0,029798	0,057295	0,176548	5,484898	1,480987	-0,052303
11:04:48,76	0,565931	3,315008	-0,091001	0,211971	0,426003	-0,541033	-0,031565	0,058873	0,177733	0,940915	-0,912669	-0,043197	-0,595416	-2,770720	-0,891796	-13,141968	12,584597	12,333232	-0,031565	0,058873	0,177733	5,562446	1,565176	-0,043197	-0,031565	0,058873	0,177733	5,562446	1,565176	-0,043197
11:04:48,81	0,565931	3,315008	-0,091001	0,211971	0,426003	-0,541033	-0,034404	0,055134	0,176924	1,095802	-1,053864	-0,081628	-0,597114	-2,779512	-0,891375	-13,148212	12,625462	12,332751	-0,034404	0,055134	0,176924	5,423831	1,646862	-0,081628	-0,034404	0,055134	0,176924	5,423831	1,646862	-0,081628
11:04:48,86	0,565931	3,315008	-0,091001	0,211971	0,426003	-0,541033	-0,025941	0,052209	0,177346	1,280178	-0,639630	-0,082109	-0,600704	-2,773225	-0,889075	-13,153167	12,602110	12,335812	-0,025941	0,052209	0,177346	5,378584	1,396753	-0,082109	-0,025941	0,052209	0,177346	5,378584	1,396753	-0,082109
11:04:48,91	0,565931	3,315008	-0,091001	0,211971	0,426003	-0,541033	-0,029591	0,058461	0,179646	0,932375	-0,822010	-0,079048	-0,595950	-2,777044	-0,893691	-13,125581	12,581082	12,352454	-0,029591	0,058461	0,179646	5,521559	1,500845	-0,079048	-0,029591	0,058461	0,179646	5,521559	1,500845	-0,079048
11:04:48,96	0,565931	3,315008	-0,091001	0,211971	0,426003	-0,541033	-0,028661	0,052434	0,175030	1,241335	-0,739258	-0,062406	-0,593496	-2,768568	-0,891748	-13,081678	12,644690	12,369076	-0,028661	0,052434	0,175030	5,357439	1,510611	-0,062406	-0,028661	0,052434	0,175030	5,357439	1,510611	-0,062406
11:04:49,01	0,565931	3,315008	-0,091001	0,211971	0,426003	-0,541033	-0,037228	0,054547	0,176972	1,208511	-1,178534	-0,045785	-0,597119	-2,775119	-0,893308	-13,116728	12,579776	12,352172	-0,037228	0,054547	0,176972	5,490464	1,743857	-0,045785	-0,037228	0,054547	0,176972	5,490464	1,743857	-0,045785
11:04:49,06	0,565931	3,315008	-0,091001	0,211971	0,426003	-0,541033	-0,029743	0,054410	0,175412	1,141921	-0,787211	-0,062688	-0,591792	-2,769131	-0,892923	-13,095397	12,597836	12,358951	-0,029743	0,054410	0,175412	5,413077	1,547607	-0,062688	-0,029743	0,054410	0,175412	5,413077	1,547607	-0,062688
11:04:49,11	0,565931	3,315008	-0,091001	0,211971	0,426003	-0,541033	-0,037592	0,052790	0,175797	1,252440	-1,185919	-0,055909	-0,599488	-2,773898	-0,891394	-13,127953	12,587055	12,331747	-0,037592	0,052790	0,175797	5,396468	1,765051	-0,055909	-0,037592	0,052790	0,175797	5,396468	1,765051	-0,055909
11:04:49,16	0,565931	3,315008	-0,091001	0,211971	0,426003	-0,541033	-0,029616	0,057071	0,177327	1,004196	-0,793978	-0,083113	-0,600148	-2,773986	-0,892550	-13,162658	12,609202	12,367305	-0,029616	0,057071	0,177327	5,484307	1,530888	-0,083113	-0,029616	0,057071	0,177327	5,484307	1,530888	-0,083113
11:04:49,21	0,565931	3,315008	-0,091001	0,211971	0,426003	-0,541033	-0,029209	0,057599	0,176171	0,978592	-0,813957	-0,047555	-0,601747	-2,778283	-0,890587	-13,114183	12,643305	12,341566	-0,029209	0,057599	0,176171	5,500114	1,478979	-0,047555	-0,029209	0,057599	0,176171	5,500114	1,478979	-0,047555
11:04:49,26	0,565931	3,315008	-0,091001	0,211971	0,426003	-0,541033	-0,024689	0,056835	0,178134	1,072083	-0,553962	-0,073295	-0,594262	-2,770321	-0,894887	-13,151962	12,611696	12,365413	-0,024689	0,056835	0,178134	5,533644	1,384116	-0,073295	-0,024689	0,056835	0,178134	5,533644	1,384116	-0,073295
11:04:49,31	0,565931	3,315008	-0,091001	0,211971	0,426003	-0,541033	-0,035327	0,054334	0,173834	1,155858	-1,124039	-0,049447	-0,599483	-2,772118	-0,894126	-13,131583	12,632284	12,330315	-0,035327	0,054334	0,173834	5,421110	1,649104	-0,049447	-0,035327	0,054334	0,173834	5,421110	1,649104	-0,049447
11:04:49,36	0,565931	3,315008	-0,091001	0,211971	0,426003	-0,541033	-0,031160	0,057957	0,174595	0,995507	-0,900043	-0,084545	-0,591705	-2,774211	-0,892914	-13,084709	12,636997	12,335126	-0,031160	0,057957	0,174595	5,545126	1,546054	-0,084545	-0,031160	0,057957	0,174595	5,545126	1,546054	-0,084545
11:04:49,41	0,565931	3,315008	-0,091001	0,211971	0,426003	-0,541033	-0,033237	0,050175	0,175806	1,427696	-0,969777	-0,079734	-0,602367	-2,772274	-0,886708	-13,109153	12,619801	12,363411	-0,033237	0,050175	0,175806	5,366419	1,639315	-0,079734	-0,033237	0,050175	0,175806	5,366419	1,639315	-0,079734
11:04:49,46	0,565931	3,315008	-0,091001	0,211971	0,426003	-0,541033	-0,029583	0,060377	0,182013	0,870093	-0,792352	-0,051450	-0,596504	-2,775162	-0,890599	-13,128409	12,629090	12,342633	-0,029583	0,060377	0,182013	5,609650	1,529920	-0,051450	-0,029583	0,060377	0,182013	5,609650	1,529920	-0,051450
11:04:49,51	0,565931	3,315008	-0,091001	0,211971	0,426003	-0,541033	-0,034518	0,054418	0,178111	1,164014	-1,039848	-0,077223	-0,595414	-2,770482	-0,891413	-13,152400	12,617031	12,334181	-0,034518	0,054418	0,178111	5,435830	1,669816	-0,077223	-0,034518	0,054418	0,178111	5,435830	1,669816	-0,077223
11:04:49,56	0,565931	3,315008	-0,091001	0,211971	0,426003	-0,541033	-0,034518	0,054418	0,178111	1,164014	-1,039848	-0,077223	-0,593499	-2,775189	-0,895613	-13,089317	12,631983	12,365271	-0,034518	0,054418	0,178111	5,435830	1,669816	-0,077223	-0,034518	0,054418	0,178111	5,435830	1,669816	-0,077223
11:04:49,61	0,565931	3,315008	-0,091001	0,211971	0,426003	-0,541033	-0,031492	0,051240	0,173108	1,365683	-0,880543	-0,049590	-0,604744	-2,774950	-0,891780	-13,115690	12,607630	12,331451	-0,031492	0,051240	0,173108	5,387989	1,591601	-0,049590	-0,031492	0,051240	0,173108	5,387989	1,591601	-0,049590
11:04:49,66	0,565931	3,315008	-0,091001	0,211971	0,426003	-0,541033	-0,026077	0,061097	0,176941	0,818822	-0,609615	-0,083410	-0,594182	-2,777385	-0,891366	-13,132726	12,582954	12,341738	-0,026077	0,061097	0,176941	5,614933	1,437435	-0,083410	-0,026077	0,061097	0,176941	5,614933	1,437435	-0,083410
11:04:49,71	0,565931	3,315008	-0,091001	0,211971	0,426003	-0,541033	-0,029249	0,050733	0,177355	1,327861	-0,776977	-0,073123	-0,595915	-2,776548	-0,893314	-13,106114	12,564799	12,327357	-0,029249	0,050733	0,177355	5,310399	1,519079	-0,073123	-0,029249	0,050733	0,177355	5,310399	1,519079	-0,073123
11:04:49,76	0,565931	3,315008	-0,091001	0,211971	0,426003	-0,541033	-0,029107	0,052652	0,175406	1,225650	-0,737468	-0,087503	-0,602453	-2,771130	-0,892189	-13,149707	12,652006	12,344123	-0,029107	0,052652	0,175406	5,358839	1,547439	-0,087503	-0,029107	0,052652	0,175406	5,358839	1,547439	-0,087503
11:04:49,81	0,565931	3,315008	-0,091001	0,211971	0,426003	-0,541033	-0,030530	0,061023	0,176532	0,844079	-0,892824	-0,070737	-0,591768	-2,776263	-0,894048	-13,105496	12,617704	12,378703	-0,030530	0,061023	0,176532	5,634400	1,503794	-0,070737	-0,030530	0,061023	0,176532	5,634400	1,503794	-0,070737
11:04:49,86	0,565931	3,315008	-0,091001	0,211971	0,426003	-0,541033	-0,031427	0,049203	0,174673	1,451107	-0,884041	-0,036158	-0,594090	-2,775459	-0,895259	-13,101812	12,647565	12,326779	-0,031427	0,049203	0,174673	5,313575	1,583010	-0,036158	-0,031427	0,049203	0,174673	5,313575	1,583010	-0,036158
11:04:49,91	0,565931	3,315008	-0,091001	0,211971	0,426003	-0,541033	-0,030963	0,051616	0,173462	1,353329	-0,871635	-0,088081	-0,594755	-2,768265	-0,892158	-13,102633	12,598046	12,358183	-0,030963	0,051616	0,173462	5,405224	1,558964	-0,088081	-0,030963	0,051616	0,173462	5,405224	1,558964	-0,088081
11:04:49,96	0,565931	3,315008	-0,091001	0,211971	0,426003	-0,541033	-0,036861	0,055789	0,176563	1,093086	-1,154262	-0,056677	-0,595266	-2,771786	-0,896030	-13,073518	12,607227	12,340543	-0,036861	0,055789	0,176563	5,472489	1,739300	-0,056677	-0,036861	0,055789	0,176563	5,472489	1,739300	-0,056677
11:04:50,01	0,565931	3,315008	-0,091001	0,211971	0,426003	-0,541033	-0,033556	0,054471	0,172690	1,184097	-0,961814	-0,074317	-0,603112	-2,771886	-0,892190	-13,164143	12,596325	12,347108	-0,033556	0,054471	0,172690	5,460087	1,672359	-0,074317	-0,033556	0,054471	0,172690	5,460087	1,672359	-0,074317
11:04:50,06	0,565931	3,315008	-0,091001	0,211971	0,426003	-0,541033	-0,029547	0,061216	0,176530	0,778634	-0,826336	-0,067752	-0,596443	-2,776543	-0,894069	-13,089443	12,609608	12,348370	-0,029547	0,061216	0,176530	5,584060	1,493068	-0,067752	-0,029547	0,061216	0,176530	5,584060	1,493068	-0,067752
11:04:50,11	0,565931	3,315008	-0,091001	0,211971	0,426003	-0,541033	-0,028847	0,053112	0,174652	1,248873	-0,731920	-0,066490	-0,604107	-2,774075	-0,889842	-13,094527	12,601713	12,315568	-0,028847	0,053112	0,174652	5,418169	1,532585	-0,066490	-0,028847	0,053112	0,174652	5,418169	1,532585	-0,066490
11:04:50,16	0,565931	3,315008	-0,091001	0,211971	0,426003	-0,541033	-0,027153	0,060982	0,178879	0,830233	-0,644276	-0,099292	-0,595865	-2,770981	-0,889074	-13,097770	12,619698	12,307904	-0,027153	0,060982	0,178879	5,617356	1,487233	-0,099292	-0,027153	0,060982	0,178879	5,617356	1,487233	-0,099292
11:04:50,21	0,565931	3,315008	-0,091001	0,211971	0,426003	-0,541033	-0,033954	0,055392	0,179647	1,134866	-1,009732	-0,106957	-0,595883	-2,776295	-0,889798	-13,110830	12,613576	12,355942	-0,033954	0,055392	0,179647	5,483174	1,655660	-0,106957	-0,033954	0,055392	0,179647	5,483174	1,655660	-0,106957
11:04:50,26	0,565931	3,315008	-0,091001	0,211971	0,426003	-0,541033	-0,029343	0,052751	0,178923	1,260392	-0,778197	-0,058918	-0,595375	-2,770694	-0,890237	-13,130508	12,597604	12,332593	-0,029343	0,052751	0,178923	5,401343	1,525213	-0,058918	-0,029343	0,052751	0,178923	5,401343	1,525213	-0,058918
11:04:50,31	0,565931	3,315008	-0,091001	0,211971	0,426003	-0,541033	-0,034447	0,055112	0,178484	1,113968	-1,052654	-0,082267	-0,596394	-2,769662	-0,890976	-13,069522	12,654708	12,353603	-0,034447	0,055112	0,178484	5,440229	1,651409	-0,082267	-0,034447	0,055112	0,178484	5,440229	1,651409	-0,082267
11:04:50,36	0,565931	3,315008	-0,091001	0,211971	0,426003	-0,541033	-0,034831	0,056510	0,177744	1,121189	-1,048372	-0,061257	-0,597683	-2,776882	-0,892937	-13,113256	12,575983	12,317514	-0,034831	0,056510	0,177744	5,557238	1,685856	-0,061257	-0,034831	0,056510	0,177744	5,557238	1,685856	-0,061257
11:04:50,41	0,565931	3,315008	-0,091001	0,211971	0,426003	-0,541033	-0,027934	0,054016	0,175783	1,160825	-0,688231	-0,097346	-0,594668	-2,773941	-0,890189	-13,100407	12,653552	12,357913	-0,027934	0,054016	0,175783	5,401106	1,504569	-0,097346	-0,027934	0,054016	0,175783	5,401106	1,504569	-0,097346
11:04:50,46	0,565931	3,315008	-0,091001	0,211971	0,426003	-0,541033	-0,031989	0,052876	0,178532	1,293747	-0,926754	-0,056947	-0,596486	-2,777103	-0,893318	-13,120335	12,625858	12,329281	-0,031989	0,052876	0,178532	5,444476	1,584372	-0,056947	-0,031989	0,052876	0,178532	5,444476	1,584372	-0,056947
11:04:50,51	0,565931	3,315008	-0,091001	0,211971	0,426003	-0,541033	-0,028341	0,052869	0,175403	1,260127	-0,740495	-0,085580	-0,601860	-2,772387	-0,892966	-13,138213	12,613709	12,328632	-0,028341	0,052869	0,175403	5,410361	1,484302	-0,085580	-0,028341	0,052869	0,175403	5,410361	1,484302	-0,085580
11:04:50,56	0,565931	3,315008	-0,091001	0,211971	0,426003	-0,541033	-0,029738	0,059881	0,175755	0,876030	-0,822541	-0,086229	-0,595842	-2,772111	-0,892921	-13,080612	12,626195	12,344029	-0,029738	0,059881	0,175755	5,576725	1,511910	-0,086229	-0,029738	0,059881	0,175755	5,576725	1,511910	-0,086229
11:04:50,61	0,565931	3,315008	-0,091001	0,211971	0,426003	-0,541033	-0,032986	0,054808	0,175800	1,179490	-0,947801	-0,070832	-0,598871	-2,777425	-0,891759	-13,127193	12,600834	12,341676	-0,032986	0,054808	0,175800	5,481880	1,641626	-0,070832	-0,032986	0,054808	0,175800	5,481880	1,641626	-0,070832
11:04:50,66	0,565931	3,315008	-0,091001	0,211971	0,426003	-0,541033	-0,026870	0,054773	0,176962	1,136011	-0,657391	-0,073184	-0,591692	-2,769889	-0,891739	-13,053421	12,597883	12,352861	-0,026870	0,054773	0,176962	5,435720	1,451873	-0,073184	-0,026870	0,054773	0,176962	5,435720	1,451873	-0,073184
11:04:50,71	0,565931	3,315008	-0,091001	0,211971	0,426003	-0,541033	-0,036986	0,052324	0,176982	1,297705	-1,118073	-0,062000	-0,598843	-2,775962	-0,894855	-13,103733	12,603920	12,353330	-0,036986	0,052324	0,176982	5,405144	1,785318	-0,062000	-0,036986	0,052324	0,176982	5,405144	1,785318	-0,062000
11:04:50,76	0,565931	3,315008	-0,091001	0,211971	0,426003	-0,541033	-0,028151	0,055480	0,173866	1,113648	-0,705255	-0,061530	-0,599478	-2,770963	-0,892190	-13,126114	12,619286	12,323991	-0,028151	0,055480	0,173866	5,468859	1,504608	-0,061530	-0,028151	0,055480	0,173866	5,468859	1,504608	-0,061530
11:04:50,81	0,565931	3,315008	-0,091001	0,211971	0,426003	-0,541033	-0,032163	0,058530	0,176531	0,957183	-0,940946	-0,090869	-0,603026	-2,772370	-0,892555	-13,132546	12,622290	12,357470	-0,032163	0,058530	0,176531	5,551791	1,583860	-0,090869	-0,032163	0,058530	0,176531	5,551791	1,583860	-0,090869
11:04:50,86	0,565931	3,315008	-0,091001	0,211971	0,426003	-0,541033	-0,029171	0,060900	0,176166	0,833352	-0,792406	-0,057390	-0,595473	-2,772122	-0,890235	-13,170976	12,578274	12,351541	-0,029171	0,060900	0,176166	5,613971	1,497486	-0,057390	-0,029171	0,060900	0,176166	5,613971	1,497486	-0,057390
11:04:50,91	0,565931	3,315008	-0,091001	0,211971	0,426003	-0,541033	-0,033162	0,054483	0,178486	1,109689	-1,011212	-0,063320	-0,592364	-2,776869	-0,892512	-13,107929	12,594434	12,352629	-0,033162	0,054483	0,178486	5,386593	1,591974	-0,063320	-0,033162	0,054483	0,178486	5,386593	1,591974	-0,063320
11:04:50,96	0,565931	3,315008	-0,091001	0,211971	0,426003	-0,541033	-0,030605	0,049416	0,176208	1,418676	-0,831766	-0,062231	-0,597738	-2,778744	-0,897577	-13,127704	12,566291	12,348960	-0,030605	0,049416	0,176208	5,297844	1,570754	-0,062231	-0,030605	0,049416	0,176208	5,297844	1,570754	-0,062231
11:04:51,01	0,565931	3,315008	-0,091001	0,211971	0,426003	-0,541033	-0,026294	0,053133	0,171144	1,191129	-0,610638	-0,065900	-0,598297	-2,774068	-0,891409	-13,117188	12,562268	12,301961	-0,026294	0,053133	0,171144	5,362085	1,453453	-0,065900	-0,026294	0,053133	0,171144	5,362085	1,453453	-0,065900
11:04:51,06	0,565931	3,315008	-0,091001	0,211971	0,426003	-0,541033	-0,030065	0,055955	0,177312	1,046179	-0,795579	-0,112899	-0,595956	-2,770802	-0,892576	-13,131209	12,619635	12,324922	-0,030065	0,055955	0,177312	5,438633	1,564486	-0,112899	-0,030065	0,055955	0,177312	5,438633	1,564486	-0,112899
11:04:51,11	0,565931	3,315008	-0,091001	0,211971	0,426003	-0,541033	-0,034063	0,055561	0,176145	1,109335	-1,044315	-0,089938	-0,595835	-2,773011	-0,891357	-13,102083	12,687951	12,364524	-0,034063	0,055561	0,176145	5,470864	1,629614	-0,089938	-0,034063	0,055561	0,176145	5,470864	1,629614	-0,089938
11:04:51,16	0,565931	3,315008	-0,091001	0,211971	0,426003	-0,541033	-0,032210	0,054352	0,177364	1,245947	-0,956906	-0,050336	-0,594172	-2,769716	-0,895641	-13,103868	12,605142	12,370118	-0,032210	0,054352	0,177364	5,512543	1,571583	-0,050336	-0,032210	0,054352	0,177364	5,512543	1,571583	-0,050336
11:04:51,21	0,565931	3,315008	-0,091001	0,211971	0,426003	-0,541033	-0,035896	0,054559	0,173080	1,162564	-1,108699	-0,044742	-0,598830	-2,776447	-0,892163	-13,094034	12,558535	12,306462	-0,035896	0,054559	0,173080	5,445426	1,709109	-0,044742	-0,035896	0,054559	0,173080	5,445426	1,709109	-0,044742
11:04:51,26	0,565931	3,315008	-0,091001	0,211971	0,426003	-0,541033	-0,027738	0,055227	0,176558	1,092358	-0,652677	-0,108398	-0,598981	-2,779610	-0,889444	-13,182261	12,581581	12,339874	-0,027738	0,055227	0,176558	5,427695	1,524749	-0,108398	-0,027738	0,055227	0,176558	5,427695	1,524749	-0,108398
11:04:51,31	0,565931	3,315008	-0,091001	0,211971	0,426003	-0,541033	-0,024923	0,053777	0,179277	1,143639	-0,594238	-0,074987	-0,594711	-2,777842	-0,895243	-13,118349	12,640650	12,345638	-0,024923	0,053777	0,179277	5,365096	1,362227	-0,074987	-0,024923	0,053777	0,179277	5,365096	1,362227	-0,074987
11:04:51,36	0,565931	3,315008	-0,091001	0,211971	0,426003	-0,541033	-0,028588	0,050963	0,173478	1,373070	-0,759022	-0,069223	-0,601821	-2,772984	-0,893314	-13,118447	12,620275	12,367530	-0,028588	0,050963	0,173478	5,373642	1,485175	-0,069223	-0,028588	0,050963	0,173478	5,373642	1,485175	-0,069223
11:04:51,41	0,565931	3,315008	-0,091001	0,211971	0,426003	-0,541033	-0,029241	0,059549	0,175407	0,908875	-0,782839	-0,047331	-0,594715	-2,769438	-0,893709	-13,091127	12,614267	12,349671	-0,029241	0,059549	0,175407	5,583490	1,512564	-0,047331	-0,029241	0,059549	0,175407	5,583490	1,512564	-0,047331
11:04:51,46	0,565931	3,315008	-0,091001	0,211971	0,426003	-0,541033	-0,035865	0,055168	0,175012	1,145148	-1,100620	-0,065190	-0,602446	-2,775716	-0,889048	-13,141773	12,590742	12,354024	-0,035865	0,055168	0,175012	5,475850	1,714762	-0,065190	-0,035865	0,055168	0,175012	5,475850	1,714762	-0,065190
11:04:51,51	0,565931	3,315008	-0,091001	0,211971	0,426003	-0,541033	-0,026563	0,058724	0,179673	0,914524	-0,649022	-0,060836	-0,593076	-2,771892	-0,892178	-13,153144	12,590315	12,338838	-0,026563	0,058724	0,179673	5,524395	1,436164	-0,060836	-0,026563	0,058724	0,179673	5,524395	1,436164	-0,060836
11:04:51,56	0,565931	3,315008	-0,091001	0,211971	0,426003	-0,541033	-0,034559	0,052521	0,176543	1,231035	-1,074470	-0,076022	-0,592416	-2,770875	-0,893693	-13,108987	12,584361	12,368451	-0,034559	0,052521	0,176543	5,353954	1,638435	-0,076022	-0,034559	0,052521	0,176543	5,353954	1,638435	-0,076022
11:04:51,61	0,565931	3,315008	-0,091001	0,211971	0,426003	-0,541033	-0,035770	0,052459	0,175028	1,251205	-1,096200	-0,046409	-0,594103	-2,775780	-0,893691	-13,097350	12,611969	12,339125	-0,035770	0,052459	0,175028	5,369222	1,711733	-0,046409	-0,035770	0,052459	0,175028	5,369222	1,711733	-0,046409
11:04:51,66	0,565931	3,315008	-0,091001	0,211971	0,426003	-0,541033	-0,030679	0,051467	0,175030	1,332525	-0,835205	-0,075735	-0,601149	-2,772781	-0,890606	-13,088941	12,620867	12,331828	-0,030679	0,051467	0,175030	5,372658	1,573101	-0,075735	-0,030679	0,051467	0,175030	5,372658	1,573101	-0,075735
11:04:51,71	0,565931	3,315008	-0,091001	0,211971	0,426003	-0,541033	-0,029753	0,059069	0,178115	0,949117	-0,784211	-0,083032	-0,598277	-2,778014	-0,892534	-13,112668	12,562506	12,331096	-0,029753	0,059069	0,178115	5,586027	1,551391	-0,083032	-0,029753	0,059069	0,178115	5,586027	1,551391	-0,083032
11:04:51,76	0,565931	3,315008	-0,091001	0,211971	0,426003	-0,541033	-0,026657	0,053965	0,176187	1,152141	-0,614595	-0,083765	-0,594755	-2,768656	-0,893317	-13,110356	12,627247	12,369536	-0,026657	0,053965	0,176187	5,388355	1,477984	-0,083765	-0,026657	0,053965	0,176187	5,388355	1,477984	-0,083765
11:04:51,81	0,565931	3,315008	-0,091001	0,211971	0,426003	-0,541033	-0,036523	0,055594	0,175403	1,124657	-1,157975	-0,045325	-0,599496	-2,775116	-0,892942	-13,133649	12,593580	12,337619	-0,036523	0,055594	0,175403	5,488747	1,709053	-0,045325	-0,036523	0,055594	0,175403	5,488747	1,709053	-0,045325
11:04:51,86	0,565931	3,315008	-0,091001	0,211971	0,426003	-0,541033	-0,028557	0,056470	0,175779	1,038297	-0,747102	-0,077241	-0,597570	-2,775165	-0,891355	-13,077449	12,637575	12,342656	-0,028557	0,056470	0,175779	5,471160	1,494627	-0,077241	-0,028557	0,056470	0,175779	5,471160	1,494627	-0,077241
11:04:51,91	0,565931	3,315008	-0,091001	0,211971	0,426003	-0,541033	-0,029478	0,054777	0,177366	1,192513	-0,768305	-0,072204	-0,600776	-2,770367	-0,889462	-13,180047	12,618223	12,371167	-0,029478	0,054777	0,177366	5,492507	1,545698	-0,072204	-0,029478	0,054777	0,177366	5,492507	1,545698	-0,072204
11:04:51,96	0,565931	3,315008	-0,091001	0,211971	0,426003	-0,541033	-0,032029	0,059953	0,179259	0,855324	-0,980165	-0,043693	-0,594114	-2,776564	-0,892905	-13,100837	12,599078	12,347841	-0,032029	0,059953	0,179259	5,561603	1,534138	-0,043693	-0,032029	0,059953	0,179259	5,561603	1,534138	-0,043693
11:04:52,01	0,565931	3,315008	-0,091001	0,211971	0,426003	-0,541033	-0,029994	0,051085	0,175816	1,339484	-0,796144	-0,067019	-0,600646	-2,773509	-0,894080	-13,121008	12,627991	12,378085	-0,029994	0,051085	0,175816	5,349625	1,558366	-0,067019	-0,029994	0,051085	0,175816	5,349625	1,558366	-0,067019
11:04:52,06	0,565931	3,315008	-0,091001	0,211971	0,426003	-0,541033	-0,029374	0,058269	0,174640	0,980871	-0,795833	-0,036775	-0,595256	-2,775364	-0,891354	-13,083871	12,597832	12,341819	-0,029374	0,058269	0,174640	5,554955	1,510013	-0,036775	-0,029374	0,058269	0,174640	5,554955	1,510013	-0,036775
11:04:52,11	0,565931	3,315008	-0,091001	0,211971	0,426003	-0,541033	-0,030463	0,052674	0,177367	1,264263	-0,805206	-0,073041	-0,598347	-2,771476	-0,892978	-13,151249	12,626987	12,320250	-0,030463	0,052674	0,177367	5,399136	1,586106	-0,073041	-0,030463	0,052674	0,177367	5,399136	1,586106	-0,073041
11:04:52,16	0,565931	3,315008	-0,091001	0,211971	0,426003	-0,541033	-0,032284	0,057294	0,175743	1,015546	-0,972871	-0,094610	-0,594139	-2,776866	-0,890576	-13,107574	12,569968	12,345512	-0,032284	0,057294	0,175743	5,513146	1,561456	-0,094610	-0,032284	0,057294	0,175743	5,513146	1,561456	-0,094610
11:04:52,21	0,565931	3,315008	-0,091001	0,211971	0,426003	-0,541033	-0,029721	0,050955	0,178144	1,317643	-0,773215	-0,069348	-0,594178	-2,769073	-0,893712	-13,112177	12,611630	12,359642	-0,029721	0,050955	0,178144	5,317614	1,559845	-0,069348	-0,029721	0,050955	0,178144	5,317614	1,559845	-0,069348
11:04:52,26	0,565931	3,315008	-0,091001	0,211971	0,426003	-0,541033	-0,036449	0,054885	0,175009	1,147053	-1,147934	-0,055219	-0,595936	-2,776645	-0,893661	-13,129874	12,629783	12,397708	-0,036449	0,054885	0,175009	5,455542	1,713343	-0,055219	-0,036449	0,054885	0,175009	5,455542	1,713343	-0,055219
11:04:52,31	0,565931	3,315008	-0,091001	0,211971	0,426003	-0,541033	-0,029012	0,052622	0,175060	1,271618	-0,785616	-0,017153	-0,600684	-2,771283	-0,891004	-13,127356	12,585746	12,351023	-0,029012	0,052622	0,175060	5,402436	1,491862	-0,017153	-0,029012	0,052622	0,175060	5,402436	1,491862	-0,017153
11:04:52,36	0,565931	3,315008	-0,091001	0,211971	0,426003	-0,541033	-0,031282	0,059415	0,177717	0,881523	-0,879441	-0,063837	-0,592265	-2,772306	-0,890984	-13,058581	12,597376	12,313219	-0,031282	0,059415	0,177717	5,545563	1,576208	-0,063837	-0,031282	0,059415	0,177717	5,545563	1,576208	-0,063837
11:04:52,41	0,565931	3,315008	-0,091001	0,211971	0,426003	-0,541033	-0,034606	0,051612	0,177736	1,331703	-0,998543	-0,101641	-0,599511	-2,771627	-0,893702	-13,129323	12,606399	12,377724	-0,034606	0,051612	0,177736	5,383261	1,718041	-0,101641	-0,034606	0,051612	0,177736	5,383261	1,718041	-0,101641
11:04:52,46	0,565931	3,315008	-0,091001	0,211971	0,426003	-0,541033	-0,031571	0,058227	0,175018	0,960201	-0,906504	-0,037136	-0,591114	-2,768371	-0,891374	-13,051972	12,578909	12,328115	-0,031571	0,058227	0,175018	5,530984	1,571841	-0,037136	-0,031571	0,058227	0,175018	5,530984	1,571841	-0,037136
11:04:52,51	0,565931	3,315008	-0,091001	0,211971	0,426003	-0,541033	-0,038589	0,052583	0,177347	1,268521	-1,190711	-0,086745	-0,601180	-2,772193	-0,891009	-13,097509	12,607838	12,322135	-0,038589	0,052583	0,177347	5,396305	1,838552	-0,086745	-0,038589	0,052583	0,177347	5,396305	1,838552	-0,086745
11:04:52,56	0,565931	3,315008	-0,091001	0,211971	0,426003	-0,541033	-0,030246	0,059389	0,177712	0,916894	-0,810784	-0,092725	-0,595320	-2,777428	-0,891760	-13,115854	12,584955	12,327129	-0,030246	0,059389	0,177712	5,578948	1,563566	-0,092725	-0,030246	0,059389	0,177712	5,578948	1,563566	-0,092725
11:04:52,61	0,565931	3,315008	-0,091001	0,211971	0,426003	-0,541033	-0,028643	0,051697	0,176961	1,287883	-0,731856	-0,087731	-0,595337	-2,781766	-0,894451	-13,136031	12,611123	12,353392	-0,028643	0,051697	0,176961	5,346123	1,516631	-0,087731	-0,028643	0,051697	0,176961	5,346123	1,516631	-0,087731
11:04:52,66	0,565931	3,315008	-0,091001	0,211971	0,426003	-0,541033	-0,035854	0,055215	0,180045	1,142756	-1,145668	-0,067121	-0,594761	-2,769424	-0,888675	-13,130612	12,637119	12,347740	-0,035854	0,055215	0,180045	5,477140	1,668850	-0,067121	-0,035854	0,055215	0,180045	5,477140	1,668850	-0,067121
11:04:52,71	0,565931	3,315008	-0,091001	0,211971	0,426003	-0,541033	-0,035854	0,055215	0,180045	1,142756	-1,145668	-0,067121	-0,602414	-2,773950	-0,894489	-13,122861	12,622918	12,353594	-0,035854	0,055215	0,180045	5,477140	1,668850	-0,067121	-0,035854	0,055215	0,180045	5,477140	1,668850	-0,067121
11:04:52,76	0,565931	3,315008	-0,091001	0,211971	0,426003	-0,541033	-0,028108	0,059579	0,174232	0,907394	-0,729095	-0,061266	-0,599961	-2,775481	-0,891760	-13,084251	12,605965	12,326965	-0,028108	0,059579	0,174232	5,584369	1,477408	-0,061266	-0,028108	0,059579	0,174232	5,584369	1,477408	-0,061266
11:04:52,81	0,565931	3,315008	-0,091001	0,211971	0,426003	-0,541033	-0,028009	0,056689	0,176961	1,062309	-0,681991	-0,087896	-0,597188	-2,769458	-0,893350	-13,147824	12,618383	12,349736	-0,028009	0,056689	0,176961	5,512401	1,516677	-0,087896	-0,028009	0,056689	0,176961	5,512401	1,516677	-0,087896
11:04:52,86	0,565931	3,315008	-0,091001	0,211971	0,426003	-0,541033	-0,034611	0,057300	0,175371	1,009515	-1,086580	-0,065124	-0,599597	-2,772912	-0,890621	-13,186104	12,622777	12,367062	-0,034611	0,057300	0,175371	5,507556	1,630376	-0,065124	-0,034611	0,057300	0,175371	5,507556	1,630376	-0,065124
11:04:52,91	0,565931	3,315008	-0,091001	0,211971	0,426003	-0,541033	-0,030415	0,057659	0,178099	0,975508	-0,903762	-0,047798	-0,595258	-2,774246	-0,888658	-13,113044	12,669190	12,333239	-0,030415	0,057659	0,178099	5,501737	1,483847	-0,047798	-0,030415	0,057659	0,178099	5,501737	1,483847	-0,047798
11:04:52,96	0,565931	3,315008	-0,091001	0,211971	0,426003	-0,541033	-0,031430	0,053234	0,180063	1,282325	-0,916465	-0,081621	-0,601224	-2,770630	-0,891794	-13,118938	12,630458	12,333473	-0,031430	0,053234	0,180063	5,461202	1,550803	-0,081621	-0,031430	0,053234	0,180063	5,461202	1,550803	-0,081621
11:04:53,01	0,565931	3,315008	-0,091001	0,211971	0,426003	-0,541033	-0,031578	0,060209	0,176926	0,883147	-0,909916	-0,081387	-0,600026	-2,778944	-0,892521	-13,111328	12,580237	12,345737	-0,031578	0,060209	0,176926	5,609545	1,568996	-0,081387	-0,031578	0,060209	0,176926	5,609545	1,568996	-0,081387
11:04:53,06	0,565931	3,315008	-0,091001	0,211971	0,426003	-0,541033	-0,024977	0,055015	0,176200	1,113554	-0,534937	-0,069123	-0,598909	-2,771152	-0,890627	-13,144111	12,639438	12,343322	-0,024977	0,055015	0,176200	5,432212	1,425757	-0,069123	-0,024977	0,055015	0,176200	5,432212	1,425757	-0,069123
11:04:53,11	0,565931	3,315008	-0,091001	0,211971	0,426003	-0,541033	-0,032283	0,057943	0,178094	0,996156	-0,972843	-0,071539	-0,600048	-2,772277	-0,889838	-13,114835	12,592891	12,335841	-0,032283	0,057943	0,178094	5,544693	1,561376	-0,071539	-0,032283	0,057943	0,178094	5,544693	1,561376	-0,071539
11:04:53,16	0,565931	3,315008	-0,091001	0,211971	0,426003	-0,541033	-0,030740	0,058367	0,178883	0,948426	-0,843960	-0,079019	-0,594731	-2,770961	-0,889833	-13,109128	12,607959	12,337376	-0,030740	0,058367	0,178883	5,530261	1,569103	-0,079019	-0,030740	0,058367	0,178883	5,530261	1,569103	-0,079019
11:04:53,21	0,565931	3,315008	-0,091001	0,211971	0,426003	-0,541033	-0,034538	0,054420	0,178888	1,169585	-1,044069	-0,077484	-0,594735	-2,778948	-0,892889	-13,117374	12,592163	12,366700	-0,034538	0,054420	0,178888	5,441562	1,667169	-0,077484	-0,034538	0,054420	0,178888	5,441562	1,667169	-0,077484
11:04:53,26	0,565931	3,315008	-0,091001	0,211971	0,426003	-0,541033	-0,027619	0,050431	0,175832	1,359225	-0,683531	-0,048161	-0,597087	-2,770183	-0,891002	-13,111362	12,628191	12,343312	-0,027619	0,050431	0,175832	5,318042	1,484577	-0,048161	-0,027619	0,050431	0,175832	5,318042	1,484577	-0,048161
11:04:53,31	0,565931	3,315008	-0,091001	0,211971	0,426003	-0,541033	-0,034034	0,056850	0,177719	1,059624	-1,029892	-0,071548	-0,597716	-2,775048	-0,889419	-13,121786	12,566317	12,359024	-0,034034	0,056850	0,177719	5,522363	1,641753	-0,071548	-0,034034	0,056850	0,177719	5,522363	1,641753	-0,071548
11:04:53,36	0,565931	3,315008	-0,091001	0,211971	0,426003	-0,541033	-0,029507	0,054962	0,179301	1,099031	-0,772571	-0,055836	-0,596446	-2,777707	-0,890962	-13,111822	12,645449	12,352530	-0,029507	0,054962	0,179301	5,413521	1,543693	-0,055836	-0,029507	0,054962	0,179301	5,413521	1,543693	-0,055836
11:04:53,41	0,565931	3,315008	-0,091001	0,211971	0,426003	-0,541033	-0,027838	0,052533	0,177759	1,298854	-0,716762	-0,062331	-0,602396	-2,773636	-0,889857	-13,120932	12,603497	12,311422	-0,027838	0,052533	0,177759	5,422663	1,468549	-0,062331	-0,027838	0,052533	0,177759	5,422663	1,468549	-0,062331
11:04:53,46	0,565931	3,315008	-0,091001	0,211971	0,426003	-0,541033	-0,028389	0,059721	0,178864	0,884194	-0,732290	-0,103439	-0,599558	-2,776127	-0,893717	-13,172580	12,626099	12,358753	-0,028389	0,059721	0,178864	5,572258	1,496218	-0,103439	-0,028389	0,059721	0,178864	5,572258	1,496218	-0,103439
11:04:53,51	0,565931	3,315008	-0,091001	0,211971	0,426003	-0,541033	-0,027651	0,056018	0,175004	1,070498	-0,749940	-0,056108	-0,595247	-2,777791	-0,890213	-13,106343	12,636872	12,308332	-0,027651	0,056018	0,175004	5,467879	1,420630	-0,056108	-0,027651	0,056018	0,175004	5,467879	1,420630	-0,056108
11:04:53,56	0,565931	3,315008	-0,091001	0,211971	0,426003	-0,541033	-0,028365	0,051453	0,178508	1,350318	-0,735121	-0,106529	-0,597669	-2,768487	-0,889840	-13,109305	12,640505	12,347974	-0,028365	0,051453	0,178508	5,389359	1,491542	-0,106529	-0,028365	0,051453	0,178508	5,389359	1,491542	-0,106529
11:04:53,61	0,565931	3,315008	-0,091001	0,211971	0,426003	-0,541033	-0,035211	0,058201	0,178881	1,001053	-1,095498	-0,066886	-0,596454	-2,779701	-0,890957	-13,120919	12,645565	12,352327	-0,035211	0,058201	0,178881	5,569864	1,668582	-0,066886	-0,035211	0,058201	0,178881	5,569864	1,668582	-0,066886
11:04:53,66	0,565931	3,315008	-0,091001	0,211971	0,426003	-0,541033	-0,026107	0,051542	0,177763	1,345900	-0,634674	-0,062533	-0,597133	-2,775238	-0,889441	-13,134038	12,583111	12,335548	-0,026107	0,051542	0,177763	5,391973	1,414735	-0,062533	-0,026107	0,051542	0,177763	5,391973	1,414735	-0,062533
11:04:53,71	0,565931	3,315008	-0,091001	0,211971	0,426003	-0,541033	-0,029633	0,054362	0,179279	1,138629	-0,798170	-0,079312	-0,599357	-2,776370	-0,890955	-13,082793	12,619657	12,355942	-0,029633	0,054362	0,179279	5,406049	1,528045	-0,079312	-0,029633	0,054362	0,179279	5,406049	1,528045	-0,079312
11:04:53,76	0,565931	3,315008	-0,091001	0,211971	0,426003	-0,541033	-0,027541	0,055722	0,177765	1,125164	-0,663249	-0,058918	-0,600600	-2,775181	-0,891740	-13,099948	12,598931	12,365584	-0,027541	0,055722	0,177765	5,499371	1,498698	-0,058918	-0,027541	0,055722	0,177765	5,499371	1,498698	-0,058918
11:04:53,81	0,565931	3,315008	-0,091001	0,211971	0,426003	-0,541033	-0,027949	0,057393	0,176980	1,011743	-0,688976	-0,049277	-0,595319	-2,769429	-0,892927	-13,114058	12,662377	12,370249	-0,027949	0,057393	0,176980	5,517126	1,505026	-0,049277	-0,027949	0,057393	0,176980	5,517126	1,505026	-0,049277
11:04:53,86	0,565931	3,315008	-0,091001	0,211971	0,426003	-0,541033	-0,035570	0,055696	0,175793	1,147919	-1,129211	-0,044611	-0,596412	-2,768822	-0,892933	-13,077180	12,667571	12,345716	-0,035570	0,055696	0,175793	5,520026	1,663038	-0,044611	-0,035570	0,055696	0,175793	5,520026	1,663038	-0,044611
11:04:53,91	0,565931	3,315008	-0,091001	0,211971	0,426003	-0,541033	-0,035550	0,056946	0,175788	1,105857	-1,098837	-0,069145	-0,595898	-2,770602	-0,892568	-13,113467	12,648806	12,325710	-0,035550	0,056946	0,175788	5,576086	1,691852	-0,069145	-0,035550	0,056946	0,175788	5,576086	1,691852	-0,069145
11:04:53,96	0,565931	3,315008	-0,091001	0,211971	0,426003	-0,541033	-0,034266	0,055610	0,176153	1,140897	-1,054088	-0,089151	-0,595795	-2,775805	-0,889790	-13,092005	12,681650	12,358013	-0,034266	0,055610	0,176153	5,506309	1,635772	-0,089151	-0,034266	0,055610	0,176153	5,506309	1,635772	-0,089151
11:04:54,01	0,565931	3,315008	-0,091001	0,211971	0,426003	-0,541033	-0,029811	0,052920	0,178931	1,319987	-0,820303	-0,056848	-0,601782	-2,775246	-0,890978	-13,105791	12,600973	12,350496	-0,029811	0,052920	0,178931	5,474179	1,519898	-0,056848	-0,029811	0,052920	0,178931	5,474179	1,519898	-0,056848
11:04:54,06	0,565931	3,315008	-0,091001	0,211971	0,426003	-0,541033	-0,027302	0,058384	0,177742	0,959064	-0,661405	-0,064364	-0,600099	-2,771626	-0,891802	-13,157764	12,664176	12,339848	-0,027302	0,058384	0,177742	5,542231	1,481794	-0,064364	-0,027302	0,058384	0,177742	5,542231	1,481794	-0,064364
11:04:54,11	0,565931	3,315008	-0,091001	0,211971	0,426003	-0,541033	-0,031278	0,058737	0,176919	0,969477	-0,944765	-0,075012	-0,596999	-2,775994	-0,889006	-13,098392	12,664287	12,371344	-0,031278	0,058737	0,176919	5,580324	1,510544	-0,075012	-0,031278	0,058737	0,176919	5,580324	1,510544	-0,075012
11:04:54,16	0,565931	3,315008	-0,091001	0,211971	0,426003	-0,541033	-0,029045	0,053868	0,179715	1,252461	-0,777309	-0,043516	-0,603011	-2,775010	-0,891384	-13,138901	12,632194	12,351906	-0,029045	0,053868	0,179715	5,481071	1,502743	-0,043516	-0,029045	0,053868	0,179715	5,481071	1,502743	-0,043516
11:04:54,21	0,565931	3,315008	-0,091001	0,211971	0,426003	-0,541033	-0,026891	0,059566	0,177337	0,908087	-0,684337	-0,062954	-0,601783	-2,775145	-0,889829	-13,116677	12,620438	12,336012	-0,026891	0,059566	0,177337	5,584036	1,426628	-0,062954	-0,026891	0,059566	0,177337	5,584036	1,426628	-0,062954
11:04:54,26	0,565931	3,315008	-0,091001	0,211971	0,426003	-0,541033	-0,027389	0,058435	0,178892	0,967820	-0,685099	-0,078849	-0,600669	-2,771569	-0,890622	-13,140279	12,637663	12,347702	-0,027389	0,058435	0,178892	5,555000	1,464944	-0,078849	-0,027389	0,058435	0,178892	5,555000	1,464944	-0,078849
11:04:54,31	0,565931	3,315008	-0,091001	0,211971	0,426003	-0,541033	-0,031043	0,059258	0,178098	0,928146	-0,904133	-0,067158	-0,596418	-2,773743	-0,891367	-13,088028	12,641938	12,338477	-0,031043	0,059258	0,178098	5,579923	1,532709	-0,067158	-0,031043	0,059258	0,178098	5,579923	1,532709	-0,067158
11:04:54,36	0,565931	3,315008	-0,091001	0,211971	0,426003	-0,541033	-0,031285	0,054490	0,177353	1,205903	-0,873630	-0,076383	-0,604726	-2,775132	-0,893328	-13,122645	12,662756	12,343896	-0,031285	0,054490	0,177353	5,483402	1,582250	-0,076383	-0,031285	0,054490	0,177353	5,483402	1,582250	-0,076383
11:04:54,41	0,565931	3,315008	-0,091001	0,211971	0,426003	-0,541033	-0,025928	0,060990	0,175392	0,868632	-0,635468	-0,070964	-0,601220	-2,775221	-0,889445	-13,139905	12,650262	12,341903	-0,025928	0,060990	0,175392	5,656368	1,399908	-0,070964	-0,025928	0,060990	0,175392	5,656368	1,399908	-0,070964
11:04:54,46	0,565931	3,315008	-0,091001	0,211971	0,426003	-0,541033	-0,027604	0,057910	0,179275	1,009357	-0,731286	-0,072957	-0,594586	-2,765741	-0,892516	-13,040624	12,672488	12,375087	-0,027604	0,057910	0,179275	5,555292	1,435604	-0,072957	-0,027604	0,057910	0,179275	5,555292	1,435604	-0,072957
11:04:54,51	0,565931	3,315008	-0,091001	0,211971	0,426003	-0,541033	-0,039131	0,056905	0,176204	1,130515	-1,255846	-0,039773	-0,592846	-2,773005	-0,891727	-13,062144	12,632544	12,358237	-0,039131	0,056905	0,176204	5,597542	1,815948	-0,039773	-0,039131	0,056905	0,176204	5,597542	1,815948	-0,039773
11:04:54,56	0,565931	3,315008	-0,091001	0,211971	0,426003	-0,541033	-0,033711	0,051766	0,176993	1,352371	-0,972646	-0,056624	-0,595884	-2,776757	-0,892919	-13,113124	12,626463	12,338829	-0,033711	0,051766	0,176993	5,416015	1,673639	-0,056624	-0,033711	0,051766	0,176993	5,416015	1,673639	-0,056624
11:04:54,61	0,565931	3,315008	-0,091001	0,211971	0,426003	-0,541033	-0,028942	0,052521	0,175801	1,282379	-0,765789	-0,076031	-0,600024	-2,777613	-0,892152	-13,110863	12,583383	12,326426	-0,028942	0,052521	0,175801	5,405255	1,506163	-0,076031	-0,028942	0,052521	0,175801	5,405255	1,506163	-0,076031
11:04:54,66	0,565931	3,315008	-0,091001	0,211971	0,426003	-0,541033	-0,026131	0,055678	0,176569	1,082016	-0,596103	-0,088434	-0,597604	-2,769399	-0,892179	-13,096802	12,689100	12,326476	-0,026131	0,055678	0,176569	5,452748	1,455161	-0,088434	-0,026131	0,055678	0,176569	5,452748	1,455161	-0,088434
11:04:54,71	0,565931	3,315008	-0,091001	0,211971	0,426003	-0,541033	-0,034454	0,057690	0,176542	1,075992	-1,069597	-0,088385	-0,591218	-2,770395	-0,888673	-13,112100	12,582363	12,326882	-0,034454	0,057690	0,176542	5,604642	1,635049	-0,088385	-0,034454	0,057690	0,176542	5,604642	1,635049	-0,088385
11:04:54,76	0,565931	3,315008	-0,091001	0,211971	0,426003	-0,541033	-0,036785	0,051660	0,180048	1,289439	-1,150661	-0,087978	-0,594033	-2,776513	-0,889786	-13,077918	12,625092	12,346563	-0,036785	0,051660	0,180048	5,344776	1,736926	-0,087978	-0,036785	0,051660	0,180048	5,344776	1,736926	-0,087978
