# Supplementary material for: Characterization of interfragmentary motion associated with common osteosynthesis devices for rat fracture healing studies
Source: PLoS One. 2017 Apr 28;12(4):e0176735. doi: 10.1371/journal.pone.0176735 (PMC5409164; doi:10.1371/journal.pone.0176735)
Supplement: S1 Dataset — (ZIP) [file pone.0176735.s001.zip › S1_Dataset/RatNail/Specimen03/Nail_03V.txt]

%Tester: Sukopp Matthias
%Projekt: 
%Zeit: 12.03.2015 11:06:45
%Dateipfad: D:\Messungen\Fixator\Measurements\Fixator_20150312.txt
%Kommentar: Nail_03-V
%VI Version: D:\LVProjekte\Fixator\HauptVI\Fixator_v0.12.vi
%Virtueller Drehpunkt: 	0,0000	0,0000	0,0000
%Sensor zu Hexapod (Mitte): 	0,000000	0,000000	-26,500000
%Sensor zu Hexapod Trans (Mitte): 	-0,500000	-0,866025	0,000000	-0,866025	0,500000	0,000000	0,000000	0,000000	1,000000
%Hexapod zu Labor (Mitte): 	0,565909	3,315016	-0,090992
%Hexapod zu Labor Trans (Mitte): 	0,999928	0,009468	0,007400	-0,009441	0,999948	-0,003770	-0,007436	0,003700	0,999966
%Labor zu CR (Mitte): 	0,000000	0,000000	78,500000
%Labor zu CR Trans (Mitte): 	1,000000	0,000000	0,000000	0,000000	1,000000	0,000000	0,000000	0,000000	1,000000
%Zentrum Sensormasse: 	0,000000	0,000000	2,000000
%Sensormasse: 	200,000000E-3
--------------------------------------------------
Time	X	Y	Z	U	V	W	Exp_ Fx	Exp_ Fy	Exp_ Fz	Exp_ Mx	Exp_ My	Exp_ Mz	Sen_ Fx	Sen_ Fy	Sen_ Fz	Sen_ Mx	Sen_ My	Sen_ Mz	Hex_ Fx	Hex_ Fy	Hex_ Fz	Hex_ Mx	Hex_ My	Hex_ Mz	Lab_ Fx	Lab_ Fy	Lab_ Fz	Lab_ Mx	Lab_ My	Lab_ Mz	Laser
11:06:45,62	0,565909	3,315016	-0,090992	0,212000	0,426032	-0,540933	0,037194	-0,004106	-0,089195	1,591379	0,244950	0,076217	-0,579912	-2,862346	-1,157916	-16,533906	11,558164	12,491077	0,037194	-0,004106	-0,089195	1,269095	-2,674774	0,076217	0,037194	-0,004106	-0,089195	1,269095	-2,674774	0,076217
11:06:45,67	0,565909	3,315016	-0,090992	0,212000	0,426032	-0,540933	0,037194	-0,004106	-0,089195	1,591379	0,244950	0,076217	-0,582885	-2,868360	-1,157496	-16,549746	11,526361	12,512785	0,037194	-0,004106	-0,089195	1,269095	-2,674774	0,076217	0,037194	-0,004106	-0,089195	1,269095	-2,674774	0,076217
11:06:45,72	0,565909	3,315016	-0,090992	0,212000	0,426032	-0,540933	0,043889	-0,004538	-0,088775	1,578392	0,595278	0,097925	-0,579286	-2,861407	-1,154781	-16,518260	11,562078	12,518453	0,043889	-0,004538	-0,088775	1,222179	-2,850011	0,097925	0,043889	-0,004538	-0,088775	1,222179	-2,850011	0,097925
11:06:45,77	0,565909	3,315016	-0,090992	0,212000	0,426032	-0,540933	0,036068	-0,004179	-0,086061	1,606388	0,198017	0,103592	-0,586457	-2,862362	-1,157529	-16,556368	11,541877	12,513643	0,036068	-0,004179	-0,086061	1,278374	-2,633356	0,103592	0,036068	-0,004179	-0,086061	1,278374	-2,633356	0,103592
11:06:45,82	0,565909	3,315016	-0,090992	0,212000	0,426032	-0,540933	0,040481	0,001554	-0,088809	1,271748	0,404547	0,098783	-0,580521	-2,869023	-1,158271	-16,570359	11,596912	12,520884	0,040481	0,001554	-0,088809	1,393736	-2,773180	0,098783	0,040481	0,001554	-0,088809	1,393736	-2,773180	0,098783
11:06:45,87	0,565909	3,315016	-0,090992	0,212000	0,426032	-0,540933	0,043281	-0,006916	-0,089550	1,752875	0,510548	0,106024	-0,581798	-2,861327	-1,156020	-16,597159	11,572573	12,476325	0,043281	-0,006916	-0,089550	1,209937	-2,887031	0,106024	0,043281	-0,006916	-0,089550	1,209937	-2,887031	0,106024
11:06:45,92	0,565909	3,315016	-0,090992	0,212000	0,426032	-0,540933	0,037255	-0,001963	-0,087299	1,460828	0,186144	0,061465	-0,579298	-2,861075	-1,156354	-16,534009	11,597679	12,506224	0,037255	-0,001963	-0,087299	1,306719	-2,738377	0,061465	0,037255	-0,001963	-0,087299	1,306719	-2,738377	0,061465
11:06:45,97	0,565909	3,315016	-0,090992	0,212000	0,426032	-0,540933	0,035787	-0,004002	-0,087634	1,620167	0,151936	0,091364	-0,580609	-2,862326	-1,154822	-16,578825	11,528488	12,498279	0,035787	-0,004002	-0,087634	1,306006	-2,657334	0,091364	0,035787	-0,004002	-0,087634	1,306006	-2,657334	0,091364
11:06:46,02	0,565909	3,315016	-0,090992	0,212000	0,426032	-0,540933	0,037525	-0,003492	-0,086102	1,511325	0,238114	0,083418	-0,579930	-2,869682	-1,155953	-16,567315	11,565136	12,494204	0,037525	-0,003492	-0,086102	1,237189	-2,707616	0,083418	0,037525	-0,003492	-0,086102	1,237189	-2,707616	0,083418
11:06:46,07	0,565909	3,315016	-0,090992	0,212000	0,426032	-0,540933	0,043556	-0,007758	-0,087233	1,770663	0,543348	0,079343	-0,588724	-2,864412	-1,154054	-16,542804	11,572032	12,468053	0,043556	-0,007758	-0,087233	1,161627	-2,875783	0,079343	0,043556	-0,007758	-0,087233	1,161627	-2,875783	0,079343
11:06:46,12	0,565909	3,315016	-0,090992	0,212000	0,426032	-0,540933	0,043389	0,002492	-0,085333	1,255861	0,552468	0,053192	-0,581722	-2,860052	-1,157527	-16,546122	11,559529	12,515263	0,043389	0,002492	-0,085333	1,451495	-2,853591	0,053192	0,043389	0,002492	-0,085333	1,451495	-2,853591	0,053192
11:06:46,17	0,565909	3,315016	-0,090992	0,212000	0,426032	-0,540933	0,036113	-0,001391	-0,088806	1,445312	0,177475	0,100403	-0,586443	-2,865704	-1,157524	-16,560242	11,542051	12,503502	0,036113	-0,001391	-0,088806	1,336097	-2,657389	0,100403	0,036113	-0,001391	-0,088806	1,336097	-2,657389	0,100403
11:06:46,22	0,565909	3,315016	-0,090992	0,212000	0,426032	-0,540933	0,043368	-0,000129	-0,088803	1,357460	0,551259	0,088642	-0,580683	-2,860669	-1,156162	-16,566877	11,556409	12,528362	0,043368	-0,000129	-0,088803	1,347359	-2,853142	0,088642	0,043368	-0,000129	-0,088803	1,347359	-2,853142	0,088642
11:06:46,27	0,565909	3,315016	-0,090992	0,212000	0,426032	-0,540933	0,036127	-0,002599	-0,087441	1,495045	0,161806	0,113502	-0,580529	-2,863534	-1,157504	-16,539233	11,534986	12,518927	0,036127	-0,002599	-0,087441	1,291007	-2,674184	0,113502	0,036127	-0,002599	-0,087441	1,291007	-2,674184	0,113502
11:06:46,32	0,565909	3,315016	-0,090992	0,212000	0,426032	-0,540933	0,038531	-0,004165	-0,088783	1,571760	0,321472	0,104067	-0,584714	-2,864321	-1,157939	-16,588219	11,579432	12,491208	0,038531	-0,004165	-0,088783	1,244771	-2,703241	0,104067	0,038531	-0,004165	-0,088783	1,244771	-2,703241	0,104067
11:06:46,37	0,565909	3,315016	-0,090992	0,212000	0,426032	-0,540933	0,041306	-0,000935	-0,089218	1,417752	0,401082	0,076348	-0,578692	-2,860874	-1,158280	-16,510397	11,569034	12,516060	0,041306	-0,000935	-0,089218	1,344388	-2,841402	0,076348	0,041306	-0,000935	-0,089218	1,344388	-2,841402	0,076348
11:06:46,42	0,565909	3,315016	-0,090992	0,212000	0,426032	-0,540933	0,035309	-0,004426	-0,089559	1,629234	0,161864	0,101200	-0,581197	-2,861644	-1,155987	-16,587382	11,570000	12,510095	0,035309	-0,004426	-0,089559	1,281759	-2,609903	0,101200	0,035309	-0,004426	-0,089559	1,281759	-2,609903	0,101200
11:06:46,47	0,565909	3,315016	-0,090992	0,212000	0,426032	-0,540933	0,037229	-0,002642	-0,087267	1,498796	0,194528	0,095235	-0,586424	-2,864717	-1,153254	-16,549682	11,519391	12,495374	0,037229	-0,002642	-0,087267	1,291387	-2,727926	0,095235	0,037229	-0,002642	-0,087267	1,291387	-2,727926	0,095235
11:06:46,52	0,565909	3,315016	-0,090992	0,212000	0,426032	-0,540933	0,042503	0,000348	-0,084533	1,318335	0,526770	0,080513	-0,579442	-2,863962	-1,156351	-16,592370	11,558987	12,529355	0,042503	0,000348	-0,084533	1,345644	-2,809753	0,080513	0,042503	0,000348	-0,084533	1,345644	-2,809753	0,080513
11:06:46,57	0,565909	3,315016	-0,090992	0,212000	0,426032	-0,540933	0,038359	-0,005321	-0,087630	1,626073	0,254495	0,114495	-0,580566	-2,870122	-1,156297	-16,575072	11,545197	12,556666	0,038359	-0,005321	-0,087630	1,208361	-2,756693	0,114495	0,038359	-0,005321	-0,087630	1,208361	-2,756693	0,114495
11:06:46,62	0,565909	3,315016	-0,090992	0,212000	0,426032	-0,540933	0,044255	-0,007428	-0,087576	1,732317	0,582951	0,141805	-0,581219	-2,858252	-1,156783	-16,588967	11,573025	12,506347	0,044255	-0,007428	-0,087576	1,149246	-2,891056	0,141805	0,044255	-0,007428	-0,087576	1,149246	-2,891056	0,141805
11:06:46,67	0,565909	3,315016	-0,090992	0,212000	0,426032	-0,540933	0,034303	-0,000927	-0,088063	1,411425	0,039499	0,091486	-0,583620	-2,866386	-1,158443	-16,573851	11,542789	12,487653	0,034303	-0,000927	-0,088063	1,338671	-2,653276	0,091486	0,034303	-0,000927	-0,088063	1,338671	-2,653276	0,091486
11:06:46,72	0,565909	3,315016	-0,090992	0,212000	0,426032	-0,540933	0,042547	-0,002914	-0,089722	1,496142	0,496400	0,072793	-0,579456	-2,863941	-1,157930	-16,597914	11,555656	12,501196	0,042547	-0,002914	-0,089722	1,267378	-2,843535	0,072793	0,042547	-0,002914	-0,089722	1,267378	-2,843535	0,072793
11:06:46,77	0,565909	3,315016	-0,090992	0,212000	0,426032	-0,540933	0,038348	-0,005299	-0,089209	1,619258	0,250770	0,086336	-0,580666	-2,866703	-1,159886	-16,538539	11,560393	12,508230	0,038348	-0,005299	-0,089209	1,203295	-2,759529	0,086336	0,038348	-0,005299	-0,089209	1,203295	-2,759529	0,086336
11:06:46,82	0,565909	3,315016	-0,090992	0,212000	0,426032	-0,540933	0,041344	-0,005632	-0,091165	1,670350	0,455646	0,093370	-0,586431	-2,864557	-1,158678	-16,537918	11,512772	12,512899	0,041344	-0,005632	-0,091165	1,228267	-2,789888	0,093370	0,041344	-0,005632	-0,091165	1,228267	-2,789888	0,093370
11:06:46,87	0,565909	3,315016	-0,090992	0,212000	0,426032	-0,540933	0,042369	0,000434	-0,089957	1,313982	0,533261	0,098039	-0,575742	-2,858081	-1,157513	-16,491791	11,532953	12,500635	0,042369	0,000434	-0,089957	1,348089	-2,792685	0,098039	0,042369	0,000434	-0,089957	1,348089	-2,792685	0,098039
11:06:46,92	0,565909	3,315016	-0,090992	0,212000	0,426032	-0,540933	0,031416	-0,005584	-0,088792	1,667498	-0,006448	0,085775	-0,582910	-2,862187	-1,154043	-16,566944	11,565008	12,498475	0,031416	-0,005584	-0,088792	1,229133	-2,472569	0,085775	0,031416	-0,005584	-0,088792	1,229133	-2,472569	0,085775
11:06:46,97	0,565909	3,315016	-0,090992	0,212000	0,426032	-0,540933	0,038555	-0,001430	-0,085322	1,441648	0,283703	0,083615	-0,585280	-2,867783	-1,158657	-16,558436	11,517441	12,532348	0,038555	-0,001430	-0,085322	1,329410	-2,742883	0,083615	0,038555	-0,001430	-0,085322	1,329410	-2,742883	0,083615
11:06:47,02	0,565909	3,315016	-0,090992	0,212000	0,426032	-0,540933	0,039138	-0,000344	-0,087652	1,372848	0,301595	0,099392	-0,584142	-2,862149	-1,156373	-16,583882	11,560530	12,514252	0,039138	-0,000344	-0,087652	1,345833	-2,770764	0,099392	0,039138	-0,000344	-0,087652	1,345833	-2,770764	0,099392
11:06:47,07	0,565909	3,315016	-0,090992	0,212000	0,426032	-0,540933	0,039138	-0,000344	-0,087652	1,372848	0,301595	0,099392	-0,579629	-2,863262	-1,156510	-16,555113	11,581776	12,472536	0,039138	-0,000344	-0,087652	1,345833	-2,770764	0,099392	0,039138	-0,000344	-0,087652	1,345833	-2,770764	0,099392
11:06:47,12	0,565909	3,315016	-0,090992	0,212000	0,426032	-0,540933	0,037847	-0,004809	-0,087789	1,637797	0,248716	0,057676	-0,578119	-2,865969	-1,157089	-16,527899	11,557011	12,529009	0,037847	-0,004809	-0,087789	1,260302	-2,722241	0,057676	0,037847	-0,004809	-0,087789	1,260302	-2,722241	0,057676
11:06:47,17	0,565909	3,315016	-0,090992	0,212000	0,426032	-0,540933	0,039436	-0,007470	-0,088368	1,768358	0,367293	0,114148	-0,586492	-2,865855	-1,153252	-16,589068	11,538964	12,515604	0,039436	-0,007470	-0,088368	1,181930	-2,728399	0,114148	0,039436	-0,007470	-0,088368	1,181930	-2,728399	0,114148
11:06:47,22	0,565909	3,315016	-0,090992	0,212000	0,426032	-0,540933	0,043523	-0,000162	-0,084531	1,342089	0,535879	0,100744	-0,577577	-2,864376	-1,155533	-16,543254	11,547872	12,547638	0,043523	-0,000162	-0,084531	1,329398	-2,880660	0,100744	0,043523	-0,000162	-0,084531	1,329398	-2,880660	0,100744
11:06:47,27	0,565909	3,315016	-0,090992	0,212000	0,426032	-0,540933	0,037785	-0,007143	-0,086812	1,735748	0,272732	0,132777	-0,587026	-2,863913	-1,154848	-16,574669	11,577038	12,464546	0,037785	-0,007143	-0,086812	1,175011	-2,693386	0,132777	0,037785	-0,007143	-0,086812	1,175011	-2,693386	0,132777
11:06:47,32	0,565909	3,315016	-0,090992	0,212000	0,426032	-0,540933	0,042108	0,001271	-0,086127	1,307748	0,455766	0,049686	-0,578731	-2,860137	-1,155983	-16,540966	11,588487	12,491477	0,042108	0,001271	-0,086127	1,407545	-2,849747	0,049686	0,042108	0,001271	-0,086127	1,407545	-2,849747	0,049686
11:06:47,37	0,565909	3,315016	-0,090992	0,212000	0,426032	-0,540933	0,034691	-0,004024	-0,087263	1,609884	0,093504	0,076617	-0,578116	-2,864706	-1,156707	-16,522062	11,550453	12,523849	0,034691	-0,004024	-0,087263	1,293978	-2,629713	0,076617	0,034691	-0,004024	-0,087263	1,293978	-2,629713	0,076617
11:06:47,42	0,565909	3,315016	-0,090992	0,212000	0,426032	-0,540933	0,038340	-0,006842	-0,087986	1,732910	0,318664	0,108989	-0,589353	-2,861237	-1,157520	-16,540035	11,574499	12,528716	0,038340	-0,006842	-0,087986	1,195827	-2,691036	0,108989	0,038340	-0,006842	-0,087986	1,195827	-2,691036	0,108989
11:06:47,47	0,565909	3,315016	-0,090992	0,212000	0,426032	-0,540933	0,040954	0,004625	-0,088799	1,148490	0,427022	0,113856	-0,582445	-2,864327	-1,157552	-16,622274	11,562428	12,505704	0,040954	0,004625	-0,088799	1,511527	-2,787904	0,113856	0,040954	0,004625	-0,088799	1,511527	-2,787904	0,113856
11:06:47,52	0,565909	3,315016	-0,090992	0,212000	0,426032	-0,540933	0,040177	-0,002902	-0,088831	1,488329	0,321404	0,090844	-0,581071	-2,865802	-1,156358	-16,538164	11,557182	12,479738	0,040177	-0,002902	-0,088831	1,260484	-2,832485	0,090844	0,040177	-0,002902	-0,088831	1,260484	-2,832485	0,090844
11:06:47,57	0,565909	3,315016	-0,090992	0,212000	0,426032	-0,540933	0,040767	-0,004830	-0,087637	1,626072	0,427551	0,064878	-0,585900	-2,861127	-1,157555	-16,579217	11,568342	12,500485	0,040767	-0,004830	-0,087637	1,246916	-2,772657	0,064878	0,040767	-0,004830	-0,087637	1,246916	-2,772657	0,064878
11:06:47,62	0,565909	3,315016	-0,090992	0,212000	0,426032	-0,540933	0,039132	0,001690	-0,088834	1,276177	0,301414	0,085625	-0,579414	-2,860701	-1,155582	-16,571749	11,555563	12,524209	0,039132	0,001690	-0,088834	1,408832	-2,770469	0,085625	0,039132	0,001690	-0,088834	1,408832	-2,770469	0,085625
11:06:47,67	0,565909	3,315016	-0,090992	0,212000	0,426032	-0,540933	0,035521	-0,003715	-0,086862	1,549875	0,126494	0,109349	-0,588216	-2,863918	-1,155605	-16,574774	11,575863	12,493835	0,035521	-0,003715	-0,086862	1,258281	-2,661919	0,109349	0,035521	-0,003715	-0,086862	1,258281	-2,661919	0,109349
11:06:47,72	0,565909	3,315016	-0,090992	0,212000	0,426032	-0,540933	0,042707	0,002300	-0,086884	1,253202	0,487406	0,078975	-0,580460	-2,859935	-1,157510	-16,511702	11,573684	12,515588	0,042707	0,002300	-0,086884	1,433726	-2,865122	0,078975	0,042707	0,002300	-0,086884	1,433726	-2,865122	0,078975
11:06:47,77	0,565909	3,315016	-0,090992	0,212000	0,426032	-0,540933	0,035380	-0,002425	-0,088789	1,528545	0,162100	0,100727	-0,587636	-2,860957	-1,154450	-16,572548	11,573084	12,493560	0,035380	-0,002425	-0,088789	1,338166	-2,615239	0,100727	0,035380	-0,002425	-0,088789	1,338166	-2,615239	0,100727
11:06:47,82	0,565909	3,315016	-0,090992	0,212000	0,426032	-0,540933	0,039853	0,003278	-0,085730	1,201028	0,342293	0,078700	-0,581699	-2,871448	-1,157095	-16,564036	11,553709	12,518156	0,039853	0,003278	-0,085730	1,458362	-2,786164	0,078700	0,039853	0,003278	-0,085730	1,458362	-2,786164	0,078700
11:06:47,87	0,565909	3,315016	-0,090992	0,212000	0,426032	-0,540933	0,045970	-0,007109	-0,088374	1,728619	0,677445	0,103296	-0,578752	-2,869958	-1,155169	-16,557007	11,527451	12,492576	0,045970	-0,007109	-0,088374	1,170589	-2,931208	0,103296	0,045970	-0,007109	-0,088374	1,170589	-2,931208	0,103296
11:06:47,92	0,565909	3,315016	-0,090992	0,212000	0,426032	-0,540933	0,043206	-0,008916	-0,086449	1,803368	0,552950	0,077716	-0,585224	-2,864490	-1,159894	-16,531841	11,517062	12,441256	0,043206	-0,008916	-0,086449	1,103472	-2,838755	0,077716	0,043206	-0,008916	-0,086449	1,103472	-2,838755	0,077716
11:06:47,97	0,565909	3,315016	-0,090992	0,212000	0,426032	-0,540933	0,038960	-0,002958	-0,087021	1,514013	0,318931	0,080124	-0,585855	-2,866710	-1,155192	-16,570437	11,549261	12,502371	0,038960	-0,002958	-0,087021	1,281775	-2,739401	0,080124	0,038960	-0,002958	-0,087021	1,281775	-2,739401	0,080124
11:06:48,02	0,565909	3,315016	-0,090992	0,212000	0,426032	-0,540933	0,043945	-0,001141	-0,086472	1,411247	0,568818	0,087511	-0,580954	-2,859218	-1,140816	-16,490212	11,540994	12,479957	0,043945	-0,001141	-0,086472	1,321680	-2,880861	0,087511	0,043945	-0,001141	-0,086472	1,321680	-2,880861	0,087511
11:06:48,07	0,565909	3,315016	-0,090992	0,212000	0,426032	-0,540933	0,035006	-0,001639	-0,072095	1,470117	0,177628	0,065097	-0,552477	-2,661246	3,108615	-5,867420	10,659859	12,281513	0,035006	-0,001639	-0,072095	1,341426	-2,570382	0,065097	0,035006	-0,001639	-0,072095	1,341426	-2,570382	0,065097
11:06:48,12	0,565909	3,315016	-0,090992	0,212000	0,426032	-0,540933	-0,150681	0,072684	4,177336	2,153595	0,162042	-0,133348	-0,673616	-2,769193	4,476628	-10,231031	15,801626	12,188574	-0,150681	0,072684	4,177336	7,859315	11,990511	-0,133348	-0,150681	0,072684	4,177336	7,859315	11,990511	-0,133348
11:06:48,17	0,565909	3,315016	-0,090992	0,212000	0,426032	-0,540933	0,003373	0,123620	5,545349	1,776019	1,822987	-0,226286	-0,613431	-2,859269	-0,573652	-15,461281	12,454659	12,477385	0,003373	0,123620	5,545349	11,480210	1,558192	-0,226286	0,003373	0,123620	5,545349	11,480210	1,558192	-0,226286
11:06:48,22	0,565897	3,314987	-0,090972	0,211988	0,475986	-0,541064	0,038774	0,035932	0,841989	1,421235	1,079572	0,083047	-0,604368	-2,864719	-1,314732	-16,103621	12,361616	12,559628	0,038774	0,035932	0,841989	4,241894	-1,964159	0,083047	0,038774	0,035932	0,841989	4,241894	-1,964159	0,083047
11:06:48,27	0,565897	3,314987	-0,090972	0,211988	0,475986	-0,541064	0,051477	0,015887	-0,246011	1,462732	0,958591	0,144767	-0,608400	-2,865739	-1,301510	-16,061500	12,276696	12,542736	0,051477	0,015887	-0,246011	2,709842	-3,082369	0,144767	0,051477	0,015887	-0,246011	2,709842	-3,082369	0,144767
11:06:48,32	0,565897	3,314987	-0,090972	0,211988	0,475986	-0,541064	0,054376	0,018870	-0,232789	1,255140	1,188292	0,127875	-0,604544	-2,862950	-1,294860	-15,935444	12,325657	12,530352	0,054376	0,018870	-0,232789	2,736407	-3,080262	0,127875	0,054376	0,018870	-0,232789	2,736407	-3,080262	0,127875
11:06:48,37	0,565897	3,314987	-0,090972	0,211988	0,475986	-0,541064	0,050034	0,016924	-0,226140	1,461723	1,047158	0,115492	-0,605141	-2,864487	-1,289026	-15,912973	12,202021	12,512589	0,050034	0,016924	-0,226140	2,790286	-2,880493	0,115492	0,050034	0,016924	-0,226140	2,790286	-2,880493	0,115492
11:06:48,42	0,565897	3,314987	-0,090972	0,211988	0,475986	-0,541064	0,051663	0,016673	-0,220306	1,378960	1,213143	0,097729	-0,600229	-2,856242	-1,280834	-15,830194	12,258488	12,539705	0,051663	0,016673	-0,220306	2,687789	-2,842383	0,097729	0,051663	0,016673	-0,220306	2,687789	-2,842383	0,097729
11:06:48,47	0,565897	3,314987	-0,090972	0,211988	0,475986	-0,541064	0,042067	0,016541	-0,212113	1,476118	0,757603	0,124845	-0,602555	-2,863514	-1,277689	-15,823136	12,207935	12,544309	0,042067	0,016541	-0,212113	2,774580	-2,544633	0,124845	0,042067	0,016541	-0,212113	2,774580	-2,544633	0,124845
11:06:48,52	0,565897	3,314987	-0,090972	0,211988	0,475986	-0,541064	0,049528	0,014920	-0,208968	1,520166	1,176956	0,129449	-0,606368	-2,852267	-1,209170	-15,461136	12,080930	12,534598	0,049528	0,014920	-0,208968	2,691368	-2,710955	0,129449	0,049528	0,014920	-0,208968	2,691368	-2,710955	0,129449
11:06:48,57	0,565897	3,314987	-0,090972	0,211988	0,475986	-0,541064	0,041694	0,023845	-0,140449	1,127054	1,146617	0,119737	-0,552421	-2,636364	2,982410	-4,533111	10,169450	12,288979	0,041694	0,023845	-0,140449	2,998903	-2,126365	0,119737	0,041694	0,023845	-0,140449	2,998903	-2,126365	0,119737
11:06:48,62	0,565897	3,314987	-0,090972	0,211988	0,475986	-0,541064	-0,011170	0,080581	5,359289	2,155335	1,988797	-0,118385	-0,629071	-2,778117	4,290568	-10,361849	13,730910	12,296476	-0,011170	0,080581	5,359289	8,480982	2,865658	-0,118385	-0,011170	0,080581	5,359289	8,480982	2,865658	-0,118385
11:06:48,67	0,565897	3,314987	-0,090972	0,211988	0,475986	-0,541064	-0,011170	0,080581	5,359289	2,155335	1,988797	-0,118385	-0,597478	-2,829902	-0,334353	-13,933822	11,796930	12,515306	-0,011170	0,080581	5,359289	8,480982	2,865658	-0,118385	-0,011170	0,080581	5,359289	8,480982	2,865658	-0,118385
11:06:48,72	0,565986	3,315005	-0,090980	0,211977	0,526017	-0,541039	0,017879	0,027329	0,734368	1,463625	1,372953	0,100446	-0,592935	-2,838559	-1,290624	-14,179174	11,184613	12,546630	0,017879	0,027329	0,734368	3,608917	-0,030587	0,100446	0,017879	0,027329	0,734368	3,608917	-0,030587	0,100446
11:06:48,77	0,565986	3,315005	-0,090980	0,211977	0,526017	-0,541039	0,023105	0,019066	-0,221904	1,240333	1,738357	0,131770	-0,584473	-2,831231	-1,277775	-14,094567	11,215640	12,551176	0,023105	0,019066	-0,221904	2,736996	-0,075385	0,131770	0,023105	0,019066	-0,221904	2,736996	-0,075385	0,131770
11:06:48,82	0,565986	3,315005	-0,090980	0,211977	0,526017	-0,541039	0,012528	0,015401	-0,209054	1,500054	1,246106	0,136315	-0,594868	-2,831438	-1,271165	-14,009546	11,201674	12,519779	0,012528	0,015401	-0,209054	2,709063	0,262666	0,136315	0,012528	0,015401	-0,209054	2,709063	0,262666	0,136315
11:06:48,87	0,565986	3,315005	-0,090980	0,211977	0,526017	-0,541039	0,017905	0,024301	-0,202444	1,067700	1,606337	0,104919	-0,587112	-2,830588	-1,268388	-13,948963	11,160890	12,546698	0,017905	0,024301	-0,202444	2,975314	0,200783	0,104919	0,017905	0,024301	-0,202444	2,975314	0,200783	0,104919
11:06:48,92	0,565986	3,315005	-0,090980	0,211977	0,526017	-0,541039	0,013290	0,018008	-0,199668	1,389877	1,439229	0,131838	-0,588875	-2,828120	-1,265326	-13,965975	11,204385	12,512548	0,013290	0,018008	-0,199668	2,803537	0,395931	0,131838	0,013290	0,018008	-0,199668	2,803537	0,395931	0,131838
11:06:48,97	0,565986	3,315005	-0,090980	0,211977	0,526017	-0,541039	0,012035	0,020769	-0,196605	1,275473	1,337476	0,097688	-0,587464	-2,831769	-1,260188	-13,869042	11,192966	12,541678	0,012035	0,020769	-0,196605	2,905862	0,392715	0,097688	0,012035	0,020769	-0,196605	2,905862	0,392715	0,097688
11:06:49,02	0,565986	3,315005	-0,090980	0,211977	0,526017	-0,541039	0,014490	0,017723	-0,191467	1,472469	1,554758	0,126818	-0,584608	-2,825585	-1,259056	-13,886024	11,159979	12,536673	0,014490	0,017723	-0,191467	2,863706	0,417331	0,126818	0,014490	0,017723	-0,191467	2,863706	0,417331	0,126818
11:06:49,07	0,565986	3,315005	-0,090980	0,211977	0,526017	-0,541039	0,007707	0,018342	-0,190335	1,403222	1,203843	0,121813	-0,588020	-2,828568	-1,256713	-13,842590	11,156547	12,514278	0,007707	0,018342	-0,190335	2,843052	0,598859	0,121813	0,007707	0,018342	-0,190335	2,843052	0,598859	0,121813
11:06:49,12	0,565986	3,315005	-0,090980	0,211977	0,526017	-0,541039	0,011996	0,019805	-0,187992	1,345871	1,466206	0,099418	-0,585693	-2,823044	-1,254362	-13,845990	11,175010	12,567993	0,011996	0,019805	-0,187992	2,900576	0,524530	0,099418	0,011996	0,019805	-0,187992	2,900576	0,524530	0,099418
11:06:49,17	0,565986	3,315005	-0,090980	0,211977	0,526017	-0,541039	0,006048	0,020552	-0,185641	1,321340	1,144742	0,153132	-0,590939	-2,833195	-1,251754	-13,840338	11,116605	12,494232	0,006048	0,020552	-0,185641	2,934649	0,669972	0,153132	0,006048	0,020552	-0,185641	2,934649	0,669972	0,153132
11:06:49,22	0,565986	3,315005	-0,090980	0,211977	0,526017	-0,541039	0,017462	0,020020	-0,183034	1,301250	1,772369	0,079372	-0,585533	-2,825321	-1,253542	-13,771159	11,152422	12,565690	0,017462	0,020020	-0,183034	2,872797	0,401597	0,079372	0,017462	0,020020	-0,183034	2,872797	0,401597	0,079372
11:06:49,27	0,565986	3,315005	-0,090980	0,211977	0,526017	-0,541039	0,007940	0,019274	-0,184821	1,405613	1,319247	0,150830	-0,594964	-2,827206	-1,249701	-13,790376	11,149434	12,522784	0,007940	0,019274	-0,184821	2,918655	0,695922	0,150830	0,007940	0,019274	-0,184821	2,918655	0,695922	0,150830
11:06:49,32	0,565986	3,315005	-0,090980	0,211977	0,526017	-0,541039	0,014288	0,026500	-0,180980	1,017695	1,634175	0,107924	-0,584332	-2,830275	-1,249287	-13,781955	11,134480	12,513659	0,014288	0,026500	-0,180980	3,097932	0,512561	0,107924	0,014288	0,026500	-0,180980	3,097932	0,512561	0,107924
11:06:49,37	0,565986	3,315005	-0,090980	0,211977	0,526017	-0,541039	0,011630	0,015758	-0,180566	1,567539	1,510717	0,098798	-0,592502	-2,824020	-1,248497	-13,724803	11,129000	12,545848	0,011630	0,015758	-0,180566	2,804529	0,597775	0,098798	0,011630	0,015758	-0,180566	2,804529	0,597775	0,098798
11:06:49,42	0,565986	3,315005	-0,090980	0,211977	0,526017	-0,541039	0,010298	0,025961	-0,179777	1,060828	1,493685	0,130987	-0,582455	-2,824574	-1,247299	-13,716438	11,142553	12,561656	0,010298	0,025961	-0,179777	3,098731	0,685309	0,130987	0,010298	0,025961	-0,179777	3,098731	0,685309	0,130987
11:06:49,47	0,565986	3,315005	-0,090980	0,211977	0,526017	-0,541039	0,005754	0,016983	-0,178578	1,543584	1,257880	0,146796	-0,584216	-2,827277	-1,246519	-13,711411	11,108469	12,549642	0,005754	0,016983	-0,178578	2,876744	0,806185	0,146796	0,005754	0,016983	-0,178578	2,876744	0,806185	0,146796
11:06:49,53	0,565986	3,315005	-0,090980	0,211977	0,526017	-0,541039	0,008976	0,017156	-0,177798	1,507597	1,446815	0,134782	-0,582449	-2,824686	-1,246120	-13,711207	11,132882	12,575095	0,008976	0,017156	-0,177798	2,854317	0,742199	0,134782	0,008976	0,017156	-0,177798	2,854317	0,742199	0,134782
11:06:49,58	0,565986	3,315005	-0,090980	0,211977	0,526017	-0,541039	0,005849	0,016921	-0,177399	1,541020	1,272170	0,160234	-0,588958	-2,826404	-1,243442	-13,723893	11,087445	12,527155	0,005849	0,016921	-0,177399	2,869355	0,813041	0,160234	0,005849	0,016921	-0,177399	2,869355	0,813041	0,160234
11:06:49,63	0,565986	3,315005	-0,090980	0,211977	0,526017	-0,541039	0,010590	0,021699	-0,174722	1,246898	1,530458	0,112294	-0,587818	-2,824957	-1,243058	-13,740073	11,095087	12,537434	0,010590	0,021699	-0,174722	2,950266	0,699125	0,112294	0,010590	0,021699	-0,174722	2,950266	0,699125	0,112294
11:06:49,68	0,565986	3,315005	-0,090980	0,211977	0,526017	-0,541039	0,008767	0,021435	-0,174337	1,259146	1,417826	0,122573	-0,585992	-2,828473	-1,247693	-13,711011	11,087217	12,534652	0,008767	0,021435	-0,174337	2,941802	0,729604	0,122573	0,008767	0,021435	-0,174337	2,941802	0,729604	0,122573
11:06:49,73	0,565986	3,315005	-0,090980	0,211977	0,526017	-0,541039	-0,000171	0,020403	-0,173951	1,341967	0,987077	0,124148	-0,582455	-2,817732	-1,242672	-13,696016	11,103329	12,539009	-0,000171	0,020403	-0,173951	2,943625	1,000496	0,124148	-0,000171	0,020403	-0,173951	2,943625	1,000496	0,124148
11:06:49,78	0,565986	3,315005	-0,090980	0,211977	0,526017	-0,541039	-0,000171	0,020403	-0,173951	1,341967	0,987077	0,124148	-0,588835	-2,825295	-1,241469	-13,661989	11,074449	12,534777	-0,000171	0,020403	-0,173951	2,943625	1,000496	0,124148	-0,000171	0,020403	-0,173951	2,943625	1,000496	0,124148
11:06:49,83	0,565986	3,315005	-0,090980	0,211977	0,526017	-0,541039	0,009569	0,022147	-0,172748	1,243280	1,537442	0,119917	-0,586574	-2,822229	-1,242659	-13,705039	11,102626	12,542538	0,009569	0,022147	-0,172748	2,981844	0,786306	0,119917	0,009569	0,022147	-0,172748	2,981844	0,786306	0,119917
11:06:49,88	0,565986	3,315005	-0,090980	0,211977	0,526017	-0,541039	0,005783	0,021722	-0,173939	1,268266	1,289198	0,127677	-0,582943	-2,822982	-1,241856	-13,657412	11,083566	12,536619	0,005783	0,021722	-0,173939	2,973454	0,835265	0,127677	0,005783	0,021722	-0,173939	2,973454	0,835265	0,127677
11:06:49,93	0,565986	3,315005	-0,090980	0,211977	0,526017	-0,541039	0,004619	0,018201	-0,173135	1,458690	1,279492	0,121759	-0,585314	-2,826284	-1,240659	-13,649308	11,016546	12,556987	0,004619	0,018201	-0,173135	2,887442	0,916863	0,121759	0,004619	0,018201	-0,173135	2,887442	0,916863	0,121759
11:06:49,98	0,565986	3,315005	-0,090980	0,211977	0,526017	-0,541039	0,008665	0,018603	-0,171939	1,383767	1,530371	0,142127	-0,588893	-2,822371	-1,241114	-13,694153	11,106726	12,526659	0,008665	0,018603	-0,171939	2,844121	0,850194	0,142127	0,008665	0,018603	-0,171939	2,844121	0,850194	0,142127
11:06:50,03	0,565986	3,315005	-0,090980	0,211977	0,526017	-0,541039	0,007065	0,023659	-0,172394	1,176542	1,363272	0,111799	-0,584073	-2,823636	-1,240675	-13,643402	11,098657	12,545638	0,007065	0,023659	-0,172394	3,033775	0,808653	0,111799	0,007065	0,023659	-0,172394	3,033775	0,808653	0,111799
11:06:50,08	0,565986	3,315005	-0,090980	0,211977	0,526017	-0,541039	0,005751	0,018853	-0,171955	1,444844	1,342916	0,130778	-0,582827	-2,827893	-1,237938	-13,622853	11,077434	12,528130	0,005751	0,018853	-0,171955	2,924802	0,891468	0,130778	0,005751	0,018853	-0,171955	2,924802	0,891468	0,130778
11:06:50,13	0,565986	3,315005	-0,090980	0,211977	0,526017	-0,541039	0,008815	0,015645	-0,169217	1,603545	1,530643	0,113269	-0,578326	-2,818349	-1,181146	-13,467723	10,900964	12,532125	0,008815	0,015645	-0,169217	2,831691	0,838684	0,113269	0,008815	0,015645	-0,169217	2,831691	0,838684	0,113269
11:06:50,18	0,565986	3,315005	-0,090980	0,211977	0,526017	-0,541039	-0,001701	0,016519	-0,112425	1,482852	1,206388	0,117265	-0,518829	-2,606196	3,462933	-2,604549	8,584645	12,343272	-0,001701	0,016519	-0,112425	2,779580	1,339941	0,117265	-0,001701	0,016519	-0,112425	2,779580	1,339941	0,117265
11:06:50,23	0,565986	3,315005	-0,090980	0,211977	0,526017	-0,541039	-0,215180	0,071070	4,531654	2,071802	0,671434	-0,071588	-0,630356	-2,734474	4,450140	-7,725387	13,354591	12,234310	-0,215180	0,071070	4,531654	7,650776	17,563066	-0,071588	-0,215180	0,071070	4,531654	7,650776	17,563066	-0,071588
11:06:50,28	0,565986	3,315005	-0,090980	0,211977	0,526017	-0,541039	-0,048324	0,103516	5,518861	1,955045	2,528198	-0,180550	-0,570891	-2,785006	-0,429938	-10,933041	9,695534	12,474457	-0,048324	0,103516	5,518861	10,081087	6,321637	-0,180550	-0,048324	0,103516	5,518861	10,081087	6,321637	-0,180550
11:06:50,33	0,565951	3,315012	-0,091000	0,211985	0,576010	-0,541057	-0,034295	0,026752	0,638783	1,174139	2,309348	0,059596	-0,553038	-2,782879	-1,398151	-10,908388	8,933270	12,521482	-0,034295	0,026752	0,638783	3,274166	5,001477	0,059596	-0,034295	0,026752	0,638783	3,274166	5,001477	0,059596
11:06:50,38	0,565951	3,315012	-0,091000	0,211985	0,576010	-0,541057	-0,045063	0,012354	-0,329430	1,275044	2,151871	0,106621	-0,554750	-2,783758	-1,384134	-10,882808	8,854068	12,533952	-0,045063	0,012354	-0,329430	2,244795	5,689323	0,106621	-0,045063	0,012354	-0,329430	2,244795	5,689323	0,106621
11:06:50,43	0,565951	3,315012	-0,091000	0,211985	0,576010	-0,541057	-0,043446	0,013398	-0,315413	1,164953	2,297722	0,119092	-0,552354	-2,778202	-1,378703	-10,874573	8,898479	12,542914	-0,043446	0,013398	-0,315413	2,216661	5,708219	0,119092	-0,043446	0,013398	-0,315413	2,216661	5,708219	0,119092
11:06:50,48	0,565951	3,315012	-0,091000	0,211985	0,576010	-0,541057	-0,049456	0,014101	-0,309982	1,170975	1,970142	0,128053	-0,548726	-2,780013	-1,369771	-10,848164	8,869915	12,497890	-0,049456	0,014101	-0,309982	2,277870	5,852404	0,128053	-0,049456	0,014101	-0,309982	2,277870	5,852404	0,128053
11:06:50,53	0,565951	3,315012	-0,091000	0,211985	0,576010	-0,541057	-0,049701	0,010053	-0,301050	1,369940	1,994539	0,083029	-0,554087	-2,778108	-1,366663	-10,819074	8,837341	12,498857	-0,049701	0,010053	-0,301050	2,159063	5,896057	0,083029	-0,049701	0,010053	-0,301050	2,159063	5,896057	0,083029
11:06:50,58	0,565951	3,315012	-0,091000	0,211985	0,576010	-0,541057	-0,048670	0,015648	-0,297942	1,065337	2,089599	0,083997	-0,548462	-2,781473	-1,362324	-10,752638	8,902613	12,512633	-0,048670	0,015648	-0,297942	2,293666	5,910232	0,083997	-0,048670	0,015648	-0,297942	2,293666	5,910232	0,083997
11:06:50,63	0,565951	3,315012	-0,091000	0,211985	0,576010	-0,541057	-0,048569	0,009094	-0,293603	1,495866	2,119787	0,097773	-0,547627	-2,775650	-1,251826	-10,451882	8,590529	12,496304	-0,048569	0,009094	-0,293603	2,209742	5,932436	0,097773	-0,048569	0,009094	-0,293603	2,209742	5,932436	0,097773
11:06:50,68	0,565951	3,315012	-0,091000	0,211985	0,576010	-0,541057	-0,054029	0,011283	-0,183106	1,262157	2,252352	0,081443	-0,497582	-2,605107	3,026418	-1,775411	7,103395	12,319339	-0,054029	0,011283	-0,183106	2,147849	6,493639	0,081443	-0,054029	0,011283	-0,183106	2,147849	6,493639	0,081443
11:06:50,73	0,565951	3,315012	-0,091000	0,211985	0,576010	-0,541057	-0,226746	0,053214	4,095139	2,132086	1,528673	-0,095522	-0,584457	-2,721919	4,344861	-6,860397	10,732369	12,273422	-0,226746	0,053214	4,095139	6,309360	19,328249	-0,095522	-0,226746	0,053214	4,095139	6,309360	19,328249	-0,095522
11:06:50,78	0,565951	3,315012	-0,091000	0,211985	0,576010	-0,541057	-0,082147	0,070044	5,413582	1,857216	2,829642	-0,141438	-0,535777	-2,735769	-0,493567	-7,854841	7,629204	12,503820	-0,082147	0,070044	5,413582	7,355645	9,278147	-0,141438	-0,082147	0,070044	5,413582	7,355645	9,278147	-0,141438
11:06:50,83	0,565905	3,314975	-0,090988	0,211993	0,626022	-0,541017	-0,094492	0,020960	0,575154	1,224909	2,878033	0,088960	-0,512501	-2,731216	-1,497512	-7,696228	6,845183	12,511247	-0,094492	0,020960	0,575154	2,870295	10,295678	0,088960	-0,094492	0,020960	0,575154	2,870295	10,295678	0,088960
11:06:50,88	0,565905	3,314975	-0,090988	0,211993	0,626022	-0,541017	-0,110073	0,003080	-0,428791	1,555021	2,597221	0,096386	-0,516509	-2,735406	-1,483914	-7,691854	6,870717	12,483051	-0,110073	0,003080	-0,428791	1,796786	11,237934	0,096386	-0,110073	0,003080	-0,428791	1,796786	11,237934	0,096386
11:06:50,93	0,565905	3,314975	-0,090988	0,211993	0,626022	-0,541017	-0,104440	0,004456	-0,415193	1,507767	2,881139	0,068190	-0,518709	-2,735559	-1,474958	-7,623657	6,829586	12,465489	-0,104440	0,004456	-0,415193	1,857552	11,079690	0,068190	-0,104440	0,004456	-0,415193	1,857552	11,079690	0,068190
11:06:50,98	0,565905	3,314975	-0,090988	0,211993	0,626022	-0,541017	-0,110753	0,012755	-0,399678	1,110660	2,569330	0,068730	-0,524916	-2,733625	-1,465924	-7,648360	6,847795	12,498805	-0,110753	0,012755	-0,399678	2,111920	11,263439	0,068730	-0,110753	0,012755	-0,399678	2,111920	11,263439	0,068730
11:06:51,03	0,565905	3,314975	-0,090988	0,211993	0,626022	-0,541017	-0,110753	0,012755	-0,399678	1,110660	2,569330	0,068730	-0,524010	-2,731546	-1,464858	-7,638929	6,859956	12,498914	-0,110753	0,012755	-0,399678	2,111920	11,263439	0,068730	-0,110753	0,012755	-0,399678	2,111920	11,263439	0,068730
11:06:51,08	0,565905	3,314975	-0,090988	0,211993	0,626022	-0,541017	-0,104033	0,012882	-0,396137	1,086763	2,953531	0,084053	-0,515726	-2,724683	-1,463689	-7,602175	6,851799	12,504858	-0,104033	0,012882	-0,396137	2,097981	11,120112	0,084053	-0,104033	0,012882	-0,396137	2,097981	11,120112	0,084053
11:06:51,13	0,565905	3,314975	-0,090988	0,211993	0,626022	-0,541017	-0,114119	0,009139	-0,394968	1,292697	2,464971	0,089998	-0,518592	-2,733170	-1,459767	-7,600995	6,868837	12,506096	-0,114119	0,009139	-0,394968	2,010112	11,423299	0,089998	-0,114119	0,009139	-0,394968	2,010112	11,423299	0,089998
11:06:51,18	0,565905	3,314975	-0,090988	0,211993	0,626022	-0,541017	-0,105335	0,007378	-0,391047	1,399639	2,914214	0,091236	-0,519179	-2,726390	-1,453590	-7,598044	6,874477	12,488857	-0,105335	0,007378	-0,391047	1,978778	11,183040	0,091236	-0,105335	0,007378	-0,391047	1,978778	11,183040	0,091236
11:06:51,23	0,565905	3,314975	-0,090988	0,211993	0,626022	-0,541017	-0,110914	0,011276	-0,384869	1,203283	2,623882	0,073997	-0,522307	-2,730797	-1,453450	-7,592270	6,839612	12,479133	-0,110914	0,011276	-0,384869	2,088445	11,330599	0,073997	-0,110914	0,011276	-0,384869	2,088445	11,330599	0,073997
11:06:51,28	0,565905	3,314975	-0,090988	0,211993	0,626022	-0,541017	-0,105533	0,011781	-0,384729	1,149722	2,926120	0,064273	-0,516743	-2,729219	-1,448482	-7,571158	6,867496	12,524011	-0,105533	0,011781	-0,384729	2,074518	11,210438	0,064273	-0,105533	0,011781	-0,384729	2,074518	11,210438	0,064273
11:06:51,33	0,565905	3,314975	-0,090988	0,211993	0,626022	-0,541017	-0,109682	0,007751	-0,379761	1,393953	2,714696	0,109151	-0,517893	-2,733187	-1,449255	-7,572252	6,876202	12,509449	-0,109682	0,007751	-0,379761	2,002444	11,324737	0,109151	-0,109682	0,007751	-0,379761	2,002444	11,324737	0,109151
11:06:51,38	0,565905	3,314975	-0,090988	0,211993	0,626022	-0,541017	-0,105670	0,006764	-0,380535	1,452292	2,918021	0,094589	-0,517894	-2,722822	-1,448150	-7,541618	6,846382	12,470283	-0,105670	0,006764	-0,380535	1,983270	11,213118	0,094589	-0,105670	0,006764	-0,380535	1,983270	11,213118	0,094589
11:06:51,43	0,565905	3,314975	-0,090988	0,211993	0,626022	-0,541017	-0,114646	0,011947	-0,379429	1,172271	2,492734	0,055422	-0,522127	-2,731145	-1,446197	-7,595968	6,784350	12,475390	-0,114646	0,011947	-0,379429	2,110110	11,492409	0,055422	-0,114646	0,011947	-0,379429	2,110110	11,492409	0,055422
11:06:51,48	0,565905	3,314975	-0,090988	0,211993	0,626022	-0,541017	-0,105322	0,011451	-0,377476	1,117141	2,961531	0,060529	-0,514746	-2,726382	-1,443350	-7,520368	6,890439	12,524290	-0,105322	0,011451	-0,377476	2,016082	11,229270	0,060529	-0,105322	0,011451	-0,377476	2,016082	11,229270	0,060529
11:06:51,53	0,565905	3,314975	-0,090988	0,211993	0,626022	-0,541017	-0,113137	0,007441	-0,374629	1,455375	2,567569	0,109430	-0,521492	-2,725088	-1,442704	-7,585647	6,849596	12,495637	-0,113137	0,007441	-0,374629	2,039473	11,448800	0,109430	-0,113137	0,007441	-0,374629	2,039473	11,448800	0,109430
11:06:51,58	0,565905	3,314975	-0,090988	0,211993	0,626022	-0,541017	-0,110885	0,013930	-0,373983	1,049927	2,648567	0,080777	-0,516132	-2,724776	-1,439617	-7,567046	6,842012	12,445846	-0,110885	0,013930	-0,373983	2,143426	11,353006	0,080777	-0,110885	0,013930	-0,373983	2,143426	11,353006	0,080777
11:06:51,64	0,565905	3,314975	-0,090988	0,211993	0,626022	-0,541017	-0,113835	0,009444	-0,370897	1,285930	2,515072	0,030986	-0,516776	-2,722416	-1,440746	-7,573506	6,834876	12,514441	-0,113835	0,009444	-0,370897	2,027281	11,451080	0,030986	-0,113835	0,009444	-0,370897	2,027281	11,451080	0,030986
11:06:51,69	0,565905	3,314975	-0,090988	0,211993	0,626022	-0,541017	-0,115556	0,011182	-0,372025	1,186139	2,423503	0,099581	-0,513049	-2,730937	-1,438727	-7,516178	6,855223	12,522346	-0,115556	0,011182	-0,372025	2,063930	11,494686	0,099581	-0,115556	0,011182	-0,372025	2,063930	11,494686	0,099581
11:06:51,74	0,565905	3,314975	-0,090988	0,211993	0,626022	-0,541017	-0,110041	0,003694	-0,370007	1,621812	2,749803	0,107486	-0,513746	-2,725103	-1,436060	-7,540033	6,802449	12,500642	-0,110041	0,003694	-0,370007	1,911778	11,387990	0,107486	-0,110041	0,003694	-0,370007	1,911778	11,387990	0,107486
11:06:51,79	0,565905	3,314975	-0,090988	0,211993	0,626022	-0,541017	-0,114745	0,007214	-0,367339	1,381135	2,510896	0,085782	-0,520113	-2,731966	-1,436433	-7,526047	6,857800	12,485844	-0,114745	0,007214	-0,367339	1,947429	11,518386	0,085782	-0,114745	0,007214	-0,367339	1,947429	11,518386	0,085782
11:06:51,84	0,565905	3,314975	-0,090988	0,211993	0,626022	-0,541017	-0,105618	0,009297	-0,367712	1,327757	2,969937	0,070984	-0,521335	-2,729824	-1,439165	-7,510216	6,781786	12,475326	-0,105618	0,009297	-0,367712	2,057553	11,260958	0,070984	-0,105618	0,009297	-0,367712	2,057553	11,260958	0,070984
11:06:51,89	0,565905	3,314975	-0,090988	0,211993	0,626022	-0,541017	-0,109563	0,010358	-0,369286	1,231634	2,750319	0,086680	-0,520270	-2,725282	-1,438045	-7,574906	6,844416	12,478173	-0,109563	0,010358	-0,369286	2,044729	11,350996	0,086680	-0,109563	0,010358	-0,369286	2,044729	11,350996	0,086680
11:06:51,94	0,565905	3,314975	-0,090988	0,211993	0,626022	-0,541017	-0,111327	0,012774	-0,369325	1,110902	2,637438	0,063313	-0,517302	-2,723788	-1,436468	-7,550993	6,814969	12,496140	-0,111327	0,012774	-0,369325	2,113688	11,376630	0,063313	-0,111327	0,012774	-0,369325	2,113688	11,376630	0,063313
11:06:51,99	0,565905	3,314975	-0,090988	0,211993	0,626022	-0,541017	-0,114105	0,010951	-0,367747	1,192155	2,528415	0,081279	-0,518484	-2,730227	-1,435680	-7,557262	6,768720	12,478548	-0,114105	0,010951	-0,367747	2,051831	11,485680	0,081279	-0,114105	0,010951	-0,367747	2,051831	11,485680	0,081279
11:06:52,04	0,565905	3,314975	-0,090988	0,211993	0,626022	-0,541017	-0,107938	0,008756	-0,366959	1,263135	2,866796	0,063688	-0,520745	-2,727700	-1,436835	-7,529234	6,847236	12,495997	-0,107938	0,008756	-0,366959	1,950464	11,339949	0,063688	-0,107938	0,008756	-0,366959	1,950464	11,339949	0,063688
11:06:52,09	0,565905	3,314975	-0,090988	0,211993	0,626022	-0,541017	-0,108996	0,011977	-0,368114	1,177632	2,796803	0,081137	-0,513083	-2,730725	-1,436407	-7,520423	6,806608	12,509756	-0,108996	0,011977	-0,368114	2,117841	11,352996	0,081137	-0,108996	0,011977	-0,368114	2,117841	11,352996	0,081137
11:06:52,14	0,565905	3,314975	-0,090988	0,211993	0,626022	-0,541017	-0,110207	0,003829	-0,367687	1,570549	2,761784	0,094896	-0,520672	-2,729319	-1,434878	-7,496660	6,824644	12,483830	-0,110207	0,003829	-0,367687	1,871140	11,413029	0,094896	-0,110207	0,003829	-0,367687	1,871140	11,413029	0,094896
11:06:52,19	0,565905	3,314975	-0,090988	0,211993	0,626022	-0,541017	-0,107630	0,011104	-0,366157	1,219751	2,907339	0,068970	-0,513588	-2,720641	-1,432918	-7,457196	6,799032	12,517840	-0,107630	0,011104	-0,366157	2,091429	11,356305	0,068970	-0,107630	0,011104	-0,366157	2,091429	11,356305	0,068970
11:06:52,24	0,565905	3,314975	-0,090988	0,211993	0,626022	-0,541017	-0,118688	0,009308	-0,364198	1,310698	2,379313	0,102979	-0,515931	-2,725008	-1,389788	-7,227175	6,803164	12,506076	-0,118688	0,009308	-0,364198	2,041384	11,696321	0,102979	-0,118688	0,009308	-0,364198	2,041384	11,696321	0,102979
11:06:52,29	0,565905	3,314975	-0,090988	0,211993	0,626022	-0,541017	-0,113735	0,009154	-0,321067	1,437305	2,834013	0,091216	-0,465895	-2,534144	2,960778	2,339452	4,728187	12,271443	-0,304046	0,061254	4,029499	6,522857	26,127862	-0,143417	-0,304046	0,061254	4,029499	6,522857	26,127862	-0,143417
11:06:52,34	0,565905	3,314975	-0,090988	0,211993	0,626022	-0,541017	-0,304046	0,061254	4,029499	1,714456	2,260282	-0,143417	-0,599403	-2,678828	4,567062	-4,079183	11,014006	12,209674	-0,304046	0,061254	4,029499	6,522857	26,127862	-0,143417	-0,304046	0,061254	4,029499	6,522857	26,127862	-0,143417
11:06:52,39	0,565905	3,314975	-0,090988	0,211993	0,626022	-0,541017	-0,111992	0,104533	5,635783	1,698279	3,545471	-0,205187	-0,512419	-2,671887	-0,540358	-4,190909	6,268262	12,450019	-0,111992	0,104533	5,635783	9,904125	12,336828	-0,205187	-0,111992	0,104533	5,635783	9,904125	12,336828	-0,205187
11:06:52,44	0,566026	3,314863	-0,091005	0,212011	0,676026	-0,541021	-0,161494	0,032673	0,528363	1,269230	3,247446	0,035158	-0,494519	-2,665814	-1,574147	-3,917861	5,257455	12,519757	-0,161494	0,032673	0,528363	3,834026	15,924764	0,035158	-0,161494	0,032673	0,528363	3,834026	15,924764	0,035158
11:06:52,49	0,566026	3,314863	-0,091005	0,212011	0,676026	-0,541021	-0,175704	0,020208	-0,505426	1,178538	3,250418	0,104897	-0,496760	-2,672627	-1,557812	-3,913838	5,249344	12,493583	-0,175704	0,020208	-0,505426	2,764848	17,043188	0,104897	-0,175704	0,020208	-0,505426	2,764848	17,043188	0,104897
11:06:52,54	0,566026	3,314863	-0,091005	0,212011	0,676026	-0,541021	-0,168683	0,018742	-0,489092	1,249729	3,623034	0,078723	-0,496846	-2,667422	-1,550465	-3,957836	5,262252	12,500426	-0,168683	0,018742	-0,489092	2,721001	16,864679	0,078723	-0,168683	0,018742	-0,489092	2,721001	16,864679	0,078723
11:06:52,59	0,566026	3,314863	-0,091005	0,212011	0,676026	-0,541021	-0,173148	0,021419	-0,481744	1,099730	3,346295	0,085566	-0,491391	-2,665941	-1,544600	-3,888535	5,248253	12,501704	-0,177158	0,017435	-0,475879	2,698064	17,111723	0,086844	-0,177158	0,017435	-0,475879	2,698064	17,111723	0,086844
11:06:52,64	0,566026	3,314863	-0,091005	0,212011	0,676026	-0,541021	-0,177158	0,017435	-0,475879	1,329415	3,204796	0,086844	-0,496106	-2,676333	-1,539153	-3,929731	5,247403	12,481894	-0,177158	0,017435	-0,475879	2,698064	17,111723	0,086844	-0,177158	0,017435	-0,475879	2,698064	17,111723	0,086844
11:06:52,69	0,566026	3,314863	-0,091005	0,212011	0,676026	-0,541021	-0,165801	0,016322	-0,470433	1,365935	3,760123	0,067034	-0,502564	-2,667341	-1,534895	-3,903976	5,255831	12,507385	-0,165801	0,016322	-0,470433	2,647248	16,775503	0,067034	-0,165801	0,016322	-0,470433	2,647248	16,775503	0,067034
11:06:52,74	0,566026	3,314863	-0,091005	0,212011	0,676026	-0,541021	-0,170359	0,026412	-0,466174	0,861479	3,541221	0,092525	-0,491505	-2,669155	-1,509146	-3,742564	5,245486	12,502271	-0,170359	0,026412	-0,466174	2,934785	16,914369	0,092525	-0,170359	0,026412	-0,466174	2,934785	16,914369	0,092525
11:06:52,79	0,566026	3,314863	-0,091005	0,212011	0,676026	-0,541021	-0,174317	0,015927	-0,440425	1,478405	3,480331	0,087410	-0,456028	-2,513589	3,166110	4,175443	3,821606	12,268080	-0,174317	0,015927	-0,440425	2,728699	17,164232	0,087410	-0,174317	0,015927	-0,440425	2,728699	17,164232	0,087410
11:06:52,84	0,566026	3,314863	-0,091005	0,212011	0,676026	-0,541021	-0,326780	0,062986	4,234831	1,757215	3,121401	-0,146780	-0,545863	-2,628565	4,763377	-1,482712	8,335998	12,235504	-0,326780	0,062986	4,234831	6,701655	28,773627	-0,146780	-0,326780	0,062986	4,234831	6,701655	28,773627	-0,146780
11:06:52,89	0,566026	3,314863	-0,091005	0,212011	0,676026	-0,541021	-0,182290	0,083298	5,832098	1,781530	3,477571	-0,179356	-0,484940	-2,622969	-0,587991	-0,979082	4,547426	12,490088	-0,182290	0,083298	5,832098	8,320403	17,787347	-0,179356	-0,182290	0,083298	5,832098	8,320403	17,787347	-0,179356
11:06:52,94	0,566007	3,314962	-0,090994	0,212021	0,726031	-0,541026	-0,217598	0,033335	0,480730	1,350412	3,972000	0,075228	-0,479683	-2,614547	-1,575500	-0,438026	3,711737	12,464853	-0,217598	0,033335	0,480730	3,967205	21,053449	0,075228	-0,217598	0,033335	0,480730	3,967205	21,053449	0,075228
11:06:52,99	0,566007	3,314962	-0,090994	0,212021	0,726031	-0,541026	-0,227521	0,032992	-0,506779	0,915021	4,342446	0,049992	-0,478902	-2,609151	-1,554515	-0,372515	3,699572	12,447111	-0,227521	0,032992	-0,506779	3,504930	22,202807	0,049992	-0,227521	0,032992	-0,506779	3,504930	22,202807	0,049992
11:06:53,04	0,566007	3,314962	-0,090994	0,212021	0,726031	-0,541026	-0,232584	0,035015	-0,485795	0,832088	4,141949	0,032251	-0,467580	-2,608586	-1,546304	-0,330428	3,717692	12,468528	-0,232584	0,035015	-0,485795	3,580738	22,399812	0,032251	-0,232584	0,035015	-0,485795	3,580738	22,399812	0,032251
11:06:53,09	0,566007	3,314962	-0,090994	0,212021	0,726031	-0,541026	-0,238734	0,025492	-0,477583	1,364001	3,849569	0,053668	-0,471658	-2,614610	-1,541627	-0,334792	3,717178	12,459268	-0,238734	0,025492	-0,477583	3,365123	22,590160	0,053668	-0,238734	0,025492	-0,477583	3,365123	22,590160	0,053668
11:06:53,14	0,566007	3,314962	-0,090994	0,212021	0,726031	-0,541026	-0,231478	0,026012	-0,472907	1,334356	4,223324	0,044407	-0,476455	-2,609073	-1,532706	-0,371364	3,715617	12,497764	-0,231478	0,026012	-0,472907	3,376265	22,394371	0,044407	-0,231478	0,026012	-0,472907	3,376265	22,394371	0,044407
11:06:53,19	0,566007	3,314962	-0,090994	0,212021	0,726031	-0,541026	-0,233875	0,032934	-0,463985	0,954741	4,067807	0,082903	-0,470790	-2,607265	-1,527593	-0,221516	3,753414	12,485880	-0,233875	0,032934	-0,463985	3,540078	22,426989	0,082903	-0,233875	0,032934	-0,463985	3,540078	22,426989	0,082903
11:06:53,24	0,566007	3,314962	-0,090994	0,212021	0,726031	-0,541026	-0,238273	0,028932	-0,458872	1,270491	3,949960	0,071019	-0,473913	-2,612421	-1,524874	-0,289632	3,663258	12,500114	-0,238273	0,028932	-0,458872	3,541687	22,654423	0,071019	-0,238273	0,028932	-0,458872	3,541687	22,654423	0,071019
11:06:53,29	0,566007	3,314962	-0,090994	0,212021	0,726031	-0,541026	-0,232247	0,029058	-0,456153	1,151802	4,249434	0,085253	-0,465542	-2,614091	-1,522527	-0,252118	3,684745	12,471117	-0,232247	0,029058	-0,456153	3,432892	22,480804	0,085253	-0,232247	0,029058	-0,456153	3,432892	22,480804	0,085253
11:06:53,34	0,566007	3,314962	-0,090994	0,212021	0,726031	-0,541026	-0,234986	0,020975	-0,453806	1,609531	4,128739	0,056256	-0,475097	-2,610017	-1,517529	-0,306539	3,671809	12,472019	-0,234986	0,020975	-0,453806	3,256033	22,575138	0,056256	-0,234986	0,020975	-0,453806	3,256033	22,575138	0,056256
11:06:53,39	0,566007	3,314962	-0,090994	0,212021	0,726031	-0,541026	-0,233737	0,031286	-0,448809	1,034933	4,153040	0,057158	-0,471985	-2,612690	-1,514759	-0,256679	3,720448	12,486055	-0,233737	0,031286	-0,448809	3,490868	22,501369	0,057158	-0,233737	0,031286	-0,448809	3,490868	22,501369	0,057158
11:06:53,44	0,566007	3,314962	-0,090994	0,212021	0,726031	-0,541026	-0,232978	0,027255	-0,446038	1,311612	4,211372	0,071195	-0,474388	-2,610045	-1,512822	-0,249686	3,649846	12,492210	-0,232978	0,027255	-0,446038	3,451091	22,500115	0,071195	-0,232978	0,027255	-0,446038	3,451091	22,500115	0,071195
11:06:53,49	0,566007	3,314962	-0,090994	0,212021	0,726031	-0,541026	-0,234067	0,030658	-0,444101	1,076967	4,196092	0,077350	-0,470305	-2,601957	-1,512461	-0,258509	3,682814	12,499888	-0,234067	0,030658	-0,444101	3,483646	22,570335	0,077350	-0,234067	0,030658	-0,444101	3,483646	22,570335	0,077350
11:06:53,54	0,566007	3,314962	-0,090994	0,212021	0,726031	-0,541026	-0,243112	0,031166	-0,443741	1,074719	3,701595	0,085028	-0,467217	-2,605642	-1,510878	-0,207247	3,682773	12,479003	-0,243112	0,031166	-0,443741	3,521234	22,785919	0,085028	-0,243112	0,031166	-0,443741	3,521234	22,785919	0,085028
11:06:53,59	0,566007	3,314962	-0,090994	0,212021	0,726031	-0,541026	-0,241466	0,026649	-0,442158	1,335172	3,831647	0,064143	-0,469606	-2,610575	-1,507747	-0,235159	3,671047	12,500090	-0,241466	0,026649	-0,442158	3,427141	22,786692	0,064143	-0,241466	0,026649	-0,442158	3,427141	22,786692	0,064143
11:06:53,64	0,566007	3,314962	-0,090994	0,212021	0,726031	-0,541026	-0,235999	0,026252	-0,439027	1,331695	4,097600	0,085230	-0,471434	-2,607726	-1,505454	-0,261596	3,669130	12,484477	-0,235999	0,026252	-0,439027	3,392515	22,623518	0,085230	-0,235999	0,026252	-0,439027	3,392515	22,623518	0,085230
11:06:53,69	0,566007	3,314962	-0,090994	0,212021	0,726031	-0,541026	-0,237552	0,029260	-0,436733	1,160427	3,994891	0,069616	-0,465378	-2,602203	-1,506995	-0,168620	3,668236	12,466915	-0,237552	0,029260	-0,436733	3,457334	22,642744	0,069616	-0,237552	0,029260	-0,436733	3,457334	22,642744	0,069616
11:06:53,75	0,566007	3,314962	-0,090994	0,212021	0,726031	-0,541026	-0,245363	0,026776	-0,438274	1,335282	3,669690	0,052055	-0,474264	-2,609620	-1,503103	-0,218980	3,672749	12,477109	-0,245363	0,026776	-0,438274	3,437236	22,930700	0,052055	-0,245363	0,026776	-0,438274	3,437236	22,930700	0,052055
11:06:53,80	0,566007	3,314962	-0,090994	0,212021	0,726031	-0,541026	-0,234497	0,030763	-0,434383	1,106707	4,188848	0,062249	-0,468398	-2,602218	-1,505067	-0,225588	3,726959	12,487065	-0,234497	0,030763	-0,434383	3,521610	22,596885	0,062249	-0,234497	0,030763	-0,434383	3,521610	22,596885	0,062249
11:06:53,85	0,566007	3,314962	-0,090994	0,212021	0,726031	-0,541026	-0,243840	0,029384	-0,436346	1,222040	3,670222	0,072205	-0,473058	-2,613478	-1,503838	-0,214129	3,680681	12,506467	-0,243840	0,029384	-0,436346	3,528719	22,811626	0,072205	-0,243840	0,029384	-0,436346	3,528719	22,811626	0,072205
11:06:53,90	0,566007	3,314962	-0,090994	0,212021	0,726031	-0,541026	-0,231759	0,027790	-0,435117	1,270607	4,331476	0,091607	-0,473652	-2,609290	-1,500751	-0,211825	3,679916	12,500214	-0,231759	0,027790	-0,435117	3,452116	22,524553	0,091607	-0,231759	0,027790	-0,435117	3,452116	22,524553	0,091607
11:06:53,95	0,566007	3,314962	-0,090994	0,212021	0,726031	-0,541026	-0,235089	0,030398	-0,432030	1,135461	4,160713	0,085354	-0,470700	-2,608727	-1,501129	-0,209498	3,692628	12,511111	-0,235089	0,030398	-0,432030	3,521727	22,615167	0,085354	-0,235089	0,030398	-0,432030	3,521727	22,615167	0,085354
11:06:54,00	0,566007	3,314962	-0,090994	0,212021	0,726031	-0,541026	-0,237053	0,028123	-0,432408	1,265943	4,054238	0,096251	-0,471969	-2,603299	-1,501560	-0,241465	3,704088	12,507810	-0,237053	0,028123	-0,432408	3,473606	22,662875	0,096251	-0,237053	0,028123	-0,432408	3,473606	22,662875	0,096251
11:06:54,05	0,566007	3,314962	-0,090994	0,212021	0,726031	-0,541026	-0,241119	0,031937	-0,432839	1,061583	3,809392	0,092950	-0,471913	-2,601538	-1,498071	-0,216131	3,694315	12,490849	-0,241119	0,031937	-0,432839	3,568605	22,737209	0,092950	-0,241119	0,031937	-0,432839	3,568605	22,737209	0,092950
11:06:54,10	0,566007	3,314962	-0,090994	0,212021	0,726031	-0,541026	-0,242671	0,032769	-0,429350	1,022523	3,755494	0,075988	-0,470141	-2,610758	-1,498786	-0,218435	3,651261	12,517938	-0,242671	0,032769	-0,429350	3,594857	22,805175	0,075988	-0,242671	0,032769	-0,429350	3,594857	22,805175	0,075988
11:06:54,15	0,566007	3,314962	-0,090994	0,212021	0,726031	-0,541026	-0,235572	0,026624	-0,430065	1,303606	4,144154	0,103077	-0,474845	-2,604888	-1,496506	-0,214067	3,672075	12,488160	-0,235572	0,026624	-0,430065	3,393586	22,636592	0,103077	-0,235572	0,026624	-0,430065	3,393586	22,636592	0,103077
11:06:54,20	0,566007	3,314962	-0,090994	0,212021	0,726031	-0,541026	-0,238304	0,033633	-0,427785	0,959368	3,995485	0,073299	-0,467040	-2,601678	-1,492981	-0,148591	3,686265	12,487622	-0,238304	0,033633	-0,427785	3,599523	22,702356	0,073299	-0,238304	0,033633	-0,427785	3,599523	22,702356	0,073299
11:06:54,25	0,566007	3,314962	-0,090994	0,212021	0,726031	-0,541026	-0,244987	0,028478	-0,424260	1,272430	3,697569	0,072761	-0,471809	-2,609846	-1,496479	-0,185703	3,668839	12,473001	-0,244987	0,028478	-0,424260	3,507956	22,929070	0,072761	-0,244987	0,028478	-0,424260	3,507956	22,929070	0,072761
11:06:54,30	0,566007	3,314962	-0,090994	0,212021	0,726031	-0,541026	-0,235528	0,028524	-0,427758	1,236377	4,166019	0,058141	-0,469481	-2,601796	-1,494965	-0,182970	3,670808	12,459176	-0,235528	0,028524	-0,427758	3,475534	22,654974	0,058141	-0,235528	0,028524	-0,427758	3,475534	22,654974	0,058141
11:06:54,35	0,566007	3,314962	-0,090994	0,212021	0,726031	-0,541026	-0,243664	0,030534	-0,426244	1,134964	3,744318	0,044316	-0,472802	-2,605723	-1,462379	0,048815	3,614849	12,471163	-0,243664	0,030534	-0,426244	3,531852	22,871967	0,044316	-0,243664	0,030534	-0,426244	3,531852	22,871967	0,044316
11:06:54,40	0,566007	3,314962	-0,090994	0,212021	0,726031	-0,541026	-0,238602	0,031445	-0,393658	1,154999	4,236244	0,056303	-0,432729	-2,425051	3,390104	8,699393	2,578455	12,280658	-0,238602	0,031445	-0,393658	3,623437	22,966539	0,056303	-0,238602	0,031445	-0,393658	3,623437	22,966539	0,056303
11:06:54,45	0,566007	3,314962	-0,090994	0,212021	0,726031	-0,541026	-0,415106	0,087078	4,458824	1,689858	3,067900	-0,134202	-0,551319	-2,577736	4,659907	1,595163	8,157860	12,235017	-0,415106	0,087078	4,458824	8,525443	35,653683	-0,134202	-0,415106	0,087078	4,458824	8,525443	35,653683	-0,134202
11:06:54,50	0,566007	3,314962	-0,090994	0,212021	0,726031	-0,541026	-0,223582	0,113437	5,728628	1,598967	4,084967	-0,179843	-0,477819	-2,571660	-0,589858	2,265199	3,597195	12,431439	-0,223582	0,113437	5,728628	10,503751	21,636174	-0,179843	-0,223582	0,113437	5,728628	10,503751	21,636174	-0,179843
11:06:54,55	0,565958	3,314955	-0,091000	0,211973	0,776022	-0,541030	-0,265594	0,052822	0,478863	1,136290	4,760979	0,016579	-0,446819	-2,553487	-1,803781	3,112921	2,214363	12,495276	-0,265594	0,052822	0,478863	5,282835	25,610074	0,016579	-0,265594	0,052822	0,478863	5,282835	25,610074	0,016579
11:06:54,60	0,565958	3,314955	-0,091000	0,211973	0,776022	-0,541030	-0,296832	0,035061	-0,735060	1,286147	4,562147	0,080415	-0,447013	-2,552981	-1,782707	3,269516	2,188321	12,513966	-0,296832	0,035061	-0,735060	4,038466	27,863455	0,080415	-0,296832	0,035061	-0,735060	4,038466	27,863455	0,080415
11:06:54,65	0,565958	3,314955	-0,091000	0,211973	0,776022	-0,541030	-0,297173	0,035483	-0,713986	1,319962	4,693043	0,099106	-0,444011	-2,553425	-1,771827	3,291071	2,129973	12,486328	-0,297173	0,035483	-0,713986	4,105386	28,021133	0,099106	-0,297173	0,035483	-0,713986	4,105386	28,021133	0,099106
11:06:54,70	0,565958	3,314955	-0,091000	0,211973	0,776022	-0,541030	-0,298289	0,032661	-0,703107	1,426957	4,682833	0,071467	-0,449806	-2,544777	-1,764444	3,353854	2,110701	12,505080	-0,298289	0,032661	-0,703107	3,990848	28,098558	0,071467	-0,298289	0,032661	-0,703107	3,990848	28,098558	0,071467
11:06:54,75	0,565958	3,314955	-0,091000	0,211973	0,776022	-0,541030	-0,302881	0,042003	-0,695724	0,955873	4,508072	0,090220	-0,447239	-2,549671	-1,755483	3,411315	2,126508	12,465344	-0,302881	0,042003	-0,695724	4,253114	28,284245	0,090220	-0,302881	0,042003	-0,695724	4,253114	28,284245	0,090220
11:06:54,80	0,565958	3,314955	-0,091000	0,211973	0,776022	-0,541030	-0,299926	0,037334	-0,686762	1,241097	4,703593	0,050484	-0,449100	-2,547030	-1,751216	3,378365	2,102025	12,491444	-0,299926	0,037334	-0,686762	4,171797	28,247795	0,050484	-0,299926	0,037334	-0,686762	4,171797	28,247795	0,050484
11:06:54,85	0,565958	3,314955	-0,091000	0,211973	0,776022	-0,541030	-0,301283	0,040266	-0,682496	1,050963	4,616725	0,076583	-0,446055	-2,541018	-1,703714	3,623684	2,098758	12,475867	-0,301283	0,040266	-0,682496	4,211812	28,267467	0,076583	-0,301283	0,040266	-0,682496	4,211812	28,267467	0,076583
11:06:54,90	0,565958	3,314955	-0,091000	0,211973	0,776022	-0,541030	-0,308012	0,040635	-0,634994	1,151592	4,480931	0,061006	-0,408512	-2,371892	2,741595	12,183965	0,619218	12,278678	-0,308012	0,040635	-0,634994	4,341428	28,659858	0,061006	-0,308012	0,040635	-0,634994	4,341428	28,659858	0,061006
11:06:54,95	0,565958	3,314955	-0,091000	0,211973	0,776022	-0,541030	-0,473251	0,092684	3,810316	1,443837	4,041680	-0,136183	-0,516874	-2,514352	4,740382	5,488290	6,100927	12,221477	-0,473251	0,092684	3,810316	8,719563	41,191884	-0,136183	-0,473251	0,092684	3,810316	8,719563	41,191884	-0,136183
11:06:55,00	0,565958	3,314955	-0,091000	0,211973	0,776022	-0,541030	-0,295696	0,115299	5,809103	1,667337	4,735053	-0,193383	-0,461169	-2,495583	-0,869848	6,914650	2,075130	12,407994	-0,295696	0,115299	5,809103	10,718311	27,947206	-0,193383	-0,295696	0,115299	5,809103	10,718311	27,947206	-0,193383
11:06:55,05	0,565968	3,315008	-0,090985	0,211983	0,826021	-0,541021	-0,339803	0,076442	0,198872	0,914661	5,689638	-0,006866	-0,439682	-2,471225	-1,688316	8,113757	1,380686	12,496015	-0,339803	0,076442	0,198872	6,915328	32,364210	-0,006866	-0,339803	0,076442	0,198872	6,915328	32,364210	-0,006866
11:06:55,10	0,565968	3,315008	-0,090985	0,211983	0,826021	-0,541021	-0,371641	0,070012	-0,619595	1,247130	5,419761	0,081154	-0,444146	-2,467699	-1,666922	8,228145	1,288604	12,473778	-0,371641	0,070012	-0,619595	6,743100	34,593584	0,081154	-0,371641	0,070012	-0,619595	6,743100	34,593584	0,081154
11:06:55,15	0,565968	3,315008	-0,090985	0,211983	0,826021	-0,541021	-0,372463	0,075641	-0,598201	0,931885	5,522105	0,058918	-0,442886	-2,461010	-1,656429	8,276365	1,254022	12,476691	-0,372463	0,075641	-0,598201	6,869710	34,760480	0,058918	-0,372463	0,075641	-0,598201	6,869710	34,760480	0,058918
11:06:55,20	0,565968	3,315008	-0,090985	0,211983	0,826021	-0,541021	-0,378886	0,077894	-0,587709	0,808890	5,247204	0,061830	-0,439733	-2,460785	-1,646269	8,374501	1,198882	12,482847	-0,378886	0,077894	-0,587709	6,923577	34,989717	0,061830	-0,378886	0,077894	-0,587709	6,923577	34,989717	0,061830
11:06:55,25	0,565968	3,315008	-0,090985	0,211983	0,826021	-0,541021	-0,380657	0,075276	-0,577548	0,946328	5,267636	0,067987	-0,436173	-2,458157	-1,640041	8,380915	1,205779	12,499598	-0,380657	0,075276	-0,577548	6,855521	35,149224	0,067987	-0,380657	0,075276	-0,577548	6,855521	35,149224	0,067987
11:06:55,30	0,565968	3,315008	-0,090985	0,211983	0,826021	-0,541021	-0,384713	0,073507	-0,571320	1,047507	5,058861	0,084737	-0,437191	-2,465583	-1,638419	8,432098	1,214774	12,516476	-0,384713	0,073507	-0,571320	6,817816	35,258799	0,084737	-0,384713	0,073507	-0,571320	6,817816	35,258799	0,084737
11:06:55,35	0,565968	3,315008	-0,090985	0,211983	0,826021	-0,541021	-0,377773	0,070676	-0,569698	1,228127	5,459547	0,101615	-0,440165	-2,461880	-1,632664	8,421493	1,179176	12,448991	-0,377773	0,070676	-0,569698	6,776162	35,114728	0,101615	-0,377773	0,070676	-0,569698	6,776162	35,114728	0,101615
11:06:55,40	0,565968	3,315008	-0,090985	0,211983	0,826021	-0,541021	-0,379492	0,075103	-0,563943	0,961769	5,378756	0,034131	-0,432825	-2,454507	-1,628317	8,562649	1,182852	12,486137	-0,379492	0,075103	-0,563943	6,857359	35,168906	0,034131	-0,379492	0,075103	-0,563943	6,857359	35,168906	0,034131
11:06:55,45	0,565968	3,315008	-0,090985	0,211983	0,826021	-0,541021	-0,389548	0,072433	-0,559596	1,174393	4,976276	0,071276	-0,437082	-2,458320	-1,624464	8,477540	1,195201	12,478916	-0,389548	0,072433	-0,559596	6,860354	35,555784	0,071276	-0,389548	0,072433	-0,559596	6,860354	35,555784	0,071276
11:06:55,50	0,565968	3,315008	-0,090985	0,211983	0,826021	-0,541021	-0,384117	0,074213	-0,555743	1,049953	5,178785	0,064056	-0,436350	-2,460089	-1,623630	8,543148	1,189448	12,501640	-0,384117	0,074213	-0,555743	6,875674	35,331992	0,064056	-0,384117	0,074213	-0,555743	6,875674	35,331992	0,064056
11:06:55,55	0,565968	3,315008	-0,090985	0,211983	0,826021	-0,541021	-0,382952	0,072694	-0,554909	1,156758	5,299089	0,086780	-0,438171	-2,461925	-1,621685	8,541187	1,096984	12,496928	-0,382952	0,072694	-0,554909	6,863244	35,360800	0,086780	-0,382952	0,072694	-0,554909	6,863244	35,360800	0,086780
11:06:55,60	0,565968	3,315008	-0,090985	0,211983	0,826021	-0,541021	-0,380451	0,073354	-0,552965	1,041403	5,473651	0,082067	-0,431654	-2,454560	-1,616661	8,551918	1,138967	12,482789	-0,380451	0,073354	-0,552965	6,799668	35,339068	0,082067	-0,380451	0,073354	-0,552965	6,799668	35,339068	0,082067
11:06:55,65	0,565968	3,315008	-0,090985	0,211983	0,826021	-0,541021	-0,390088	0,071392	-0,547940	1,185136	4,960833	0,067928	-0,435640	-2,458283	-1,615078	8,620606	1,083059	12,463552	-0,390088	0,071392	-0,547940	6,789406	35,582749	0,067928	-0,390088	0,071392	-0,547940	6,789406	35,582749	0,067928
11:06:55,70	0,565968	3,315008	-0,090985	0,211983	0,826021	-0,541021	-0,384870	0,072982	-0,546357	1,088364	5,319602	0,048691	-0,434496	-2,455194	-1,614320	8,594686	1,132778	12,470450	-0,384870	0,072982	-0,546357	6,817476	35,531915	0,048691	-0,384870	0,072982	-0,546357	6,817476	35,531915	0,048691
11:06:55,75	0,565968	3,315008	-0,090985	0,211983	0,826021	-0,541021	-0,388117	0,073536	-0,545599	1,089669	5,103446	0,055590	-0,433253	-2,456227	-1,611589	8,599696	1,181949	12,471586	-0,388117	0,073536	-0,545599	6,862247	35,570655	0,055590	-0,388117	0,073536	-0,545599	6,862247	35,570655	0,055590
11:06:55,80	0,565968	3,315008	-0,090985	0,211983	0,826021	-0,541021	-0,387845	0,071944	-0,542869	1,217564	5,097380	0,056725	-0,433303	-2,450566	-1,613148	8,615786	1,127287	12,489618	-0,387845	0,071944	-0,542869	6,865135	35,543182	0,056725	-0,387845	0,071944	-0,542869	6,865135	35,543182	0,056725
11:06:55,86	0,565968	3,315008	-0,090985	0,211983	0,826021	-0,541021	-0,392722	0,074817	-0,544427	1,028832	4,885002	0,074758	-0,434337	-2,458749	-1,608473	8,641170	1,142799	12,442011	-0,392722	0,074817	-0,544427	6,901998	35,713708	0,074758	-0,392722	0,074817	-0,544427	6,901998	35,713708	0,074758
11:06:55,91	0,565968	3,315008	-0,090985	0,211983	0,826021	-0,541021	-0,385118	0,071621	-0,539753	1,221153	5,294641	0,027150	-0,433276	-2,460872	-1,613105	8,614369	1,088948	12,486854	-0,385118	0,071621	-0,539753	6,843429	35,526428	0,027150	-0,385118	0,071621	-0,539753	6,843429	35,526428	0,027150
11:06:55,96	0,565968	3,315008	-0,090985	0,211983	0,826021	-0,541021	-0,383810	0,069640	-0,544384	1,264128	5,366382	0,071994	-0,435501	-2,449357	-1,608871	8,672543	1,154057	12,467709	-0,383810	0,069640	-0,544384	6,730895	35,495475	0,071994	-0,383810	0,069640	-0,544384	6,730895	35,495475	0,071994
11:06:56,01	0,565968	3,315008	-0,090985	0,211983	0,826021	-0,541021	-0,392670	0,077326	-0,540150	0,949965	4,923482	0,052848	-0,438482	-2,454196	-1,605753	8,650972	1,115743	12,468418	-0,392670	0,077326	-0,540150	7,020029	35,748094	0,052848	-0,392670	0,077326	-0,540150	7,020029	35,748094	0,052848
11:06:56,06	0,565968	3,315008	-0,090985	0,211983	0,826021	-0,541021	-0,386989	0,077487	-0,537033	0,897616	5,219406	0,053558	-0,433342	-2,456550	-1,607315	8,589200	1,069391	12,473903	-0,386989	0,077487	-0,537033	6,980335	35,598005	0,053558	-0,386989	0,077487	-0,537033	6,980335	35,598005	0,053558
11:06:56,11	0,565968	3,315008	-0,090985	0,211983	0,826021	-0,541021	-0,387521	0,071859	-0,538594	1,119255	5,161413	0,059042	-0,439157	-2,452387	-1,605364	8,613707	1,131339	12,503132	-0,387521	0,071859	-0,538594	6,760160	35,581788	0,059042	-0,387521	0,071859	-0,538594	6,760160	35,581788	0,059042
11:06:56,16	0,565968	3,315008	-0,090985	0,211983	0,826021	-0,541021	-0,388218	0,078976	-0,536644	0,815066	5,115414	0,088271	-0,434446	-2,452852	-1,604197	8,605770	1,139447	12,498663	-0,388218	0,078976	-0,536644	7,014665	35,590511	0,088271	-0,388218	0,078976	-0,536644	7,014665	35,590511	0,088271
11:06:56,21	0,565968	3,315008	-0,090985	0,211983	0,826021	-0,541021	-0,390171	0,074664	-0,535476	1,042324	5,002927	0,083802	-0,434874	-2,460549	-1,605309	8,661329	1,142459	12,492804	-0,390171	0,074664	-0,535476	6,903460	35,631340	0,083802	-0,390171	0,074664	-0,535476	6,903460	35,631340	0,083802
11:06:56,26	0,565968	3,315008	-0,090985	0,211983	0,826021	-0,541021	-0,383292	0,071186	-0,536588	1,253581	5,407263	0,077943	-0,430754	-2,459391	-1,604915	8,689693	1,059017	12,480793	-0,383292	0,071186	-0,536588	6,841675	35,495646	0,077943	-0,383292	0,071186	-0,536588	6,841675	35,495646	0,077943
11:06:56,31	0,565968	3,315008	-0,090985	0,211983	0,826021	-0,541021	-0,386782	0,078025	-0,534690	0,861129	5,248882	0,061078	-0,432445	-2,456074	-1,602603	8,704655	1,125166	12,467016	-0,386782	0,078025	-0,534690	6,986064	35,611279	0,061078	-0,386782	0,078025	-0,534690	6,986064	35,611279	0,061078
11:06:56,36	0,565968	3,315008	-0,090985	0,211983	0,826021	-0,541021	-0,388381	0,071320	-0,533883	1,253308	5,188800	0,052156	-0,433593	-2,452377	-1,540701	8,946980	0,949597	12,470036	-0,388381	0,071320	-0,533883	6,851908	35,676674	0,052156	-0,388381	0,071320	-0,533883	6,851908	35,676674	0,052156
11:06:56,41	0,565968	3,315008	-0,090985	0,211983	0,826021	-0,541021	-0,391008	0,074162	-0,471980	1,074607	5,349800	0,055176	-0,404243	-2,322823	3,457376	15,554824	0,197553	12,253596	-0,391008	0,074162	-0,471980	6,896353	36,043954	0,055176	-0,391008	0,074162	-0,471980	6,896353	36,043954	0,055176
11:06:56,46	0,565968	3,315008	-0,090985	0,211983	0,826021	-0,541021	-0,517881	0,113522	4,526097	1,680523	4,851011	-0,161264	-0,491921	-2,481692	4,402035	7,818026	4,215198	12,250419	-0,517881	0,113522	4,526097	10,592024	45,504654	-0,161264	-0,517881	0,113522	4,526097	10,592024	45,504654	-0,161264
11:06:56,51	0,565968	3,315008	-0,090985	0,211983	0,826021	-0,541021	-0,336458	0,110019	5,470756	1,473695	5,575928	-0,164442	-0,413139	-2,452262	-0,867985	9,438574	-0,438173	12,450804	-0,336458	0,110019	5,470756	10,110160	31,987860	-0,164442	-0,336458	0,110019	5,470756	10,110160	31,987860	-0,164442
11:06:56,56	0,565989	3,314953	-0,090997	0,211983	0,876013	-0,540997	-0,401335	0,056507	0,200736	1,036657	5,932445	0,035943	-0,384440	-2,421631	-1,932708	11,162006	-1,839129	12,483556	-0,401335	0,056507	0,200736	5,472430	37,437221	0,035943	-0,401335	0,056507	0,200736	5,472430	37,437221	0,035943
11:06:56,61	0,565989	3,314953	-0,090997	0,211983	0,876013	-0,540997	-0,442212	0,046968	-0,863988	1,181144	5,999845	0,068695	-0,387213	-2,418852	-1,915184	11,249946	-1,932650	12,493151	-0,442212	0,046968	-0,863988	4,868096	40,713479	0,068695	-0,442212	0,046968	-0,863988	4,868096	40,713479	0,068695
11:06:56,66	0,565989	3,314953	-0,090997	0,211983	0,876013	-0,540997	-0,443232	0,050760	-0,846463	0,946939	6,069713	0,078291	-0,377643	-2,410181	-1,907406	11,352500	-2,017442	12,468208	-0,443232	0,050760	-0,846463	4,931563	40,863433	0,078291	-0,443232	0,050760	-0,846463	4,931563	40,863433	0,078291
11:06:56,71	0,565989	3,314953	-0,090997	0,211983	0,876013	-0,540997	-0,455526	0,046806	-0,838685	1,130345	5,561625	0,053347	-0,379072	-2,415003	-1,897991	11,478368	-2,009026	12,479873	-0,455526	0,046806	-0,838685	4,804651	41,320440	0,053347	-0,455526	0,046806	-0,838685	4,804651	41,320440	0,053347
11:06:56,76	0,565989	3,314953	-0,090997	0,211983	0,876013	-0,540997	-0,450636	0,045633	-0,829270	1,261606	5,920720	0,065013	-0,378931	-2,413642	-1,894076	11,558827	-2,064172	12,475124	-0,450636	0,045633	-0,829270	4,843768	41,295642	0,065013	-0,450636	0,045633	-0,829270	4,843768	41,295642	0,065013
11:06:56,81	0,565989	3,314953	-0,090997	0,211983	0,876013	-0,540997	-0,451885	0,046192	-0,825355	1,224995	5,953014	0,060263	-0,381323	-2,408004	-1,887307	11,498863	-2,055730	12,503808	-0,451885	0,046192	-0,825355	4,851060	41,425999	0,060263	-0,451885	0,046192	-0,825355	4,851060	41,425999	0,060263
11:06:56,86	0,565989	3,314953	-0,090997	0,211983	0,876013	-0,540997	-0,455572	0,051082	-0,818586	0,948027	5,705142	0,088948	-0,374658	-2,403346	-1,805332	11,838225	-2,272856	12,510736	-0,455572	0,051082	-0,818586	4,957983	41,467551	0,088948	-0,455572	0,051082	-0,818586	4,957983	41,467551	0,088948
11:06:56,91	0,565989	3,314953	-0,090997	0,211983	0,876013	-0,540997	-0,462938	0,047639	-0,736611	1,108716	5,724588	0,095876	-0,359386	-2,270200	3,436635	18,578028	-2,301150	12,230017	-0,462938	0,047639	-0,736611	4,848384	42,065200	0,095876	-0,462938	0,047639	-0,736611	4,848384	42,065200	0,095876
11:06:56,96	0,565989	3,314953	-0,090997	0,211983	0,876013	-0,540997	-0,585882	0,100986	4,505356	1,680058	5,182474	-0,184843	-0,447568	-2,419191	4,590196	11,682324	1,506628	12,244415	-0,585882	0,100986	4,505356	9,607483	51,174205	-0,184843	-0,585882	0,100986	4,505356	9,607483	51,174205	-0,184843
11:06:57,01	0,565989	3,314953	-0,090997	0,211983	0,876013	-0,540997	-0,412761	0,102858	5,658917	1,432491	6,309016	-0,170446	-0,382888	-2,378456	-0,981896	14,065410	-2,485178	12,445781	-0,412761	0,102858	5,658917	9,506872	38,710763	-0,170446	-0,412761	0,102858	5,658917	9,506872	38,710763	-0,170446
11:06:57,06	0,565912	3,314977	-0,090990	0,212004	0,926010	-0,541046	-0,480379	0,067212	0,086825	1,020635	6,852612	0,030921	-0,362135	-2,339445	-1,787438	15,865855	-3,368041	12,466509	-0,480379	0,067212	0,086825	6,296785	44,562347	0,030921	-0,480379	0,067212	0,086825	6,296785	44,562347	0,030921
11:06:57,11	0,565912	3,314977	-0,090990	0,212004	0,926010	-0,541046	-0,524540	0,068744	-0,718717	1,076618	6,556905	0,051649	-0,363363	-2,344750	-1,765216	15,981427	-3,538172	12,452618	-0,524540	0,068744	-0,718717	6,473021	47,733273	0,051649	-0,524540	0,068744	-0,718717	6,473021	47,733273	0,051649
11:06:57,16	0,565912	3,314977	-0,090990	0,212004	0,926010	-0,541046	-0,519331	0,067155	-0,696496	1,069672	7,012897	0,037758	-0,357422	-2,335438	-1,753163	16,001372	-3,512851	12,487060	-0,519331	0,067155	-0,696496	6,341372	47,780404	0,037758	-0,519331	0,067155	-0,696496	6,341372	47,780404	0,037758
11:06:57,21	0,565912	3,314977	-0,090990	0,212004	0,926010	-0,541046	-0,530366	0,066667	-0,684443	1,126992	6,443710	0,072199	-0,357233	-2,341573	-1,746493	16,081829	-3,573984	12,484183	-0,530366	0,066667	-0,684443	6,360320	48,077433	0,072199	-0,530366	0,066667	-0,684443	6,360320	48,077433	0,072199
11:06:57,26	0,565912	3,314977	-0,090990	0,212004	0,926010	-0,541046	-0,525148	0,063436	-0,677772	1,282291	6,815302	0,069323	-0,360556	-2,331260	-1,741020	16,135687	-3,532564	12,472084	-0,525148	0,063436	-0,677772	6,261983	48,039394	0,069323	-0,525148	0,063436	-0,677772	6,261983	48,039394	0,069323
11:06:57,31	0,565912	3,314977	-0,090990	0,212004	0,926010	-0,541046	-0,532417	0,071469	-0,672300	0,927332	6,463210	0,057224	-0,356462	-2,334898	-1,735631	16,152497	-3,554093	12,449537	-0,532417	0,071469	-0,672300	6,537679	48,257973	0,057224	-0,532417	0,071469	-0,672300	6,537679	48,257973	0,057224
11:06:57,36	0,565912	3,314977	-0,090990	0,212004	0,926010	-0,541046	-0,531314	0,066105	-0,666910	1,196049	6,545931	0,034677	-0,358791	-2,331412	-1,729401	16,174554	-3,579199	12,473901	-0,531314	0,066105	-0,666910	6,385279	48,254045	0,034677	-0,531314	0,066105	-0,666910	6,385279	48,254045	0,034677
11:06:57,41	0,565912	3,314977	-0,090990	0,212004	0,926010	-0,541046	-0,533168	0,069864	-0,660681	0,989840	6,481147	0,059041	-0,357518	-2,339094	-1,727770	16,213400	-3,619647	12,504210	-0,533168	0,069864	-0,660681	6,474193	48,334846	0,059041	-0,533168	0,069864	-0,660681	6,474193	48,334846	0,059041
11:06:57,46	0,565912	3,314977	-0,090990	0,212004	0,926010	-0,541046	-0,527153	0,064921	-0,659049	1,231275	6,847818	0,089350	-0,360418	-2,329899	-1,724331	16,227007	-3,558269	12,475736	-0,527153	0,064921	-0,659049	6,327595	48,229302	0,089350	-0,527153	0,064921	-0,659049	6,327595	48,229302	0,089350
11:06:57,51	0,565912	3,314977	-0,090990	0,212004	0,926010	-0,541046	-0,533665	0,072030	-0,655611	0,921561	6,490282	0,060876	-0,360957	-2,331239	-1,722361	16,255173	-3,587922	12,487541	-0,533665	0,072030	-0,655611	6,575943	48,382967	0,060876	-0,533665	0,072030	-0,655611	6,575943	48,382967	0,060876
11:06:57,56	0,565912	3,314977	-0,090990	0,212004	0,926010	-0,541046	-0,532235	0,071827	-0,653640	0,920555	6,603856	0,072681	-0,360992	-2,329698	-1,720829	16,228091	-3,555532	12,483302	-0,532235	0,071827	-0,653640	6,558948	48,384295	0,072681	-0,532235	0,071827	-0,653640	6,558948	48,384295	0,072681
11:06:57,61	0,565912	3,314977	-0,090990	0,212004	0,926010	-0,541046	-0,533552	0,072628	-0,652108	0,893415	6,495692	0,068442	-0,357882	-2,331164	-1,718096	16,306920	-3,604370	12,435978	-0,533552	0,072628	-0,652108	6,594684	48,379562	0,068442	-0,533552	0,072628	-0,652108	6,594684	48,379562	0,068442
11:06:57,66	0,565912	3,314977	-0,090990	0,212004	0,926010	-0,541046	-0,533837	0,069202	-0,649375	1,068673	6,573559	0,021118	-0,362627	-2,328416	-1,718107	16,291032	-3,573622	12,456101	-0,533837	0,069202	-0,649375	6,501021	48,479801	0,021118	-0,533837	0,069202	-0,649375	6,501021	48,479801	0,021118
11:06:57,71	0,565912	3,314977	-0,090990	0,212004	0,926010	-0,541046	-0,533845	0,074684	-0,649386	0,802262	6,544050	0,041241	-0,354364	-2,325675	-1,713448	16,297884	-3,581467	12,445089	-0,533845	0,074684	-0,649386	6,664995	48,450859	0,041241	-0,533845	0,074684	-0,649386	6,664995	48,450859	0,041241
11:06:57,76	0,565912	3,314977	-0,090990	0,212004	0,926010	-0,541046	-0,540350	0,068899	-0,644727	1,099724	6,215644	0,030229	-0,356610	-2,331493	-1,715744	16,327819	-3,551187	12,445897	-0,540350	0,068899	-0,644727	6,508319	48,633101	0,030229	-0,540350	0,068899	-0,644727	6,508319	48,633101	0,030229
11:06:57,81	0,565912	3,314977	-0,090990	0,212004	0,926010	-0,541046	-0,534188	0,067936	-0,647023	1,191017	6,546819	0,031037	-0,362045	-2,327745	-1,711497	16,283141	-3,589075	12,466401	-0,534188	0,067936	-0,647023	6,523977	48,480609	0,031037	-0,534188	0,067936	-0,647023	6,523977	48,480609	0,031037
11:06:57,87	0,565912	3,314977	-0,090990	0,212004	0,926010	-0,541046	-0,534716	0,074517	-0,642776	0,793664	6,499610	0,051540	-0,354220	-2,328554	-1,708719	16,352911	-3,581144	12,480015	-0,534716	0,074517	-0,642776	6,643217	48,474855	0,051540	-0,534716	0,074517	-0,642776	6,643217	48,474855	0,051540
11:06:57,92	0,565912	3,314977	-0,090990	0,212004	0,926010	-0,541046	-0,537929	0,067335	-0,639998	1,208881	6,389022	0,065155	-0,357733	-2,332815	-1,711808	16,367642	-3,610548	12,479563	-0,537929	0,067335	-0,639998	6,494648	48,616441	0,065155	-0,537929	0,067335	-0,639998	6,494648	48,616441	0,065155
11:06:57,97	0,565912	3,314977	-0,090990	0,212004	0,926010	-0,541046	-0,532483	0,068247	-0,643087	1,143314	6,699690	0,064702	-0,358985	-2,331822	-1,708723	16,338551	-3,637668	12,472202	-0,532483	0,068247	-0,643087	6,500739	48,499572	0,064702	-0,532483	0,068247	-0,643087	6,500739	48,499572	0,064702
11:06:58,02	0,565912	3,314977	-0,090990	0,212004	0,926010	-0,541046	-0,532716	0,069828	-0,640003	1,023104	6,675914	0,057341	-0,355601	-2,331914	-1,707229	16,352224	-3,627208	12,463175	-0,532716	0,069828	-0,640003	6,504586	48,494126	0,057341	-0,532716	0,069828	-0,640003	6,504586	48,494126	0,057341
11:06:58,07	0,565912	3,314977	-0,090990	0,212004	0,926010	-0,541046	-0,534329	0,066851	-0,638508	1,193796	6,598665	0,048315	-0,359437	-2,326161	-1,708560	16,392530	-3,580295	12,432963	-0,534329	0,066851	-0,638508	6,441594	48,543474	0,048315	-0,534329	0,066851	-0,638508	6,441594	48,543474	0,048315
11:06:58,12	0,565912	3,314977	-0,090990	0,212004	0,926010	-0,541046	-0,537393	0,073049	-0,639839	0,932252	6,450762	0,018103	-0,356458	-2,330687	-1,707939	16,394390	-3,573746	12,449578	-0,537393	0,073049	-0,639839	6,666637	48,636132	0,018103	-0,537393	0,073049	-0,639839	6,666637	48,636132	0,018103
11:06:58,17	0,565912	3,314977	-0,090990	0,212004	0,926010	-0,541046	-0,534963	0,068207	-0,639218	1,190641	6,575474	0,034717	-0,357133	-2,328483	-1,702520	16,376896	-3,652162	12,444158	-0,534963	0,068207	-0,639218	6,544924	48,570067	0,034717	-0,534963	0,068207	-0,639218	6,544924	48,570067	0,034717
11:06:58,22	0,565912	3,314977	-0,090990	0,212004	0,926010	-0,541046	-0,536534	0,069893	-0,633799	1,026325	6,517833	0,029298	-0,354453	-2,323426	-1,705654	16,334295	-3,627737	12,461823	-0,536534	0,069893	-0,633799	6,512938	48,635759	0,029298	-0,536534	0,069893	-0,633799	6,512938	48,635759	0,029298
11:06:58,27	0,565912	3,314977	-0,090990	0,212004	0,926010	-0,541046	-0,542253	0,070101	-0,636933	1,015354	6,171332	0,046963	-0,360078	-2,325862	-1,704883	16,371631	-3,610002	12,427500	-0,542253	0,070101	-0,636933	6,518306	48,738209	0,046963	-0,542253	0,070101	-0,636933	6,518306	48,738209	0,046963
11:06:58,32	0,565912	3,314977	-0,090990	0,212004	0,926010	-0,541046	-0,539866	0,068937	-0,633768	1,145299	6,369154	0,045555	-0,354639	-2,326076	-1,702489	16,432798	-3,604485	12,460416	-0,539866	0,068937	-0,633768	6,556834	48,748625	0,045555	-0,539866	0,068937	-0,633768	6,556834	48,748625	0,045555
11:06:58,37	0,565912	3,314977	-0,090990	0,212004	0,926010	-0,541046	-0,539866	0,068937	-0,633768	1,145299	6,369154	0,045555	-0,354744	-2,329208	-1,702473	16,401843	-3,672365	12,482292	-0,539866	0,068937	-0,633768	6,556834	48,748625	0,045555	-0,539866	0,068937	-0,633768	6,556834	48,748625	0,045555
11:06:58,42	0,565912	3,314977	-0,090990	0,212004	0,926010	-0,541046	-0,538950	0,077479	-0,634605	0,659670	6,348024	0,050844	-0,358147	-2,322204	-1,700937	16,450571	-3,595283	12,474087	-0,538950	0,077479	-0,634605	6,741757	48,655586	0,050844	-0,538950	0,077479	-0,634605	6,741757	48,655586	0,050844
11:06:58,47	0,565912	3,314977	-0,090990	0,212004	0,926010	-0,541046	-0,541464	0,073911	-0,632216	0,903483	6,296819	0,059227	-0,356448	-2,321246	-1,614186	16,669241	-3,811013	12,433169	-0,541464	0,073911	-0,632216	6,705513	48,801777	0,059227	-0,541464	0,073911	-0,632216	6,705513	48,801777	0,059227
11:06:58,52	0,565912	3,314977	-0,090990	0,212004	0,926010	-0,541046	-0,543144	0,072919	-0,545465	0,877574	6,506736	0,018309	-0,338087	-2,220553	3,263136	21,606620	-3,982974	12,241044	-0,543144	0,072919	-0,545465	6,601732	49,143517	0,018309	-0,543144	0,072919	-0,545465	6,601732	49,143517	0,018309
11:06:58,57	0,565912	3,314977	-0,090990	0,212004	0,926010	-0,541046	-0,639527	0,107364	4,331856	1,406197	5,856697	-0,173817	-0,417722	-2,375149	4,337702	14,117729	-0,068523	12,198596	-0,639527	0,107364	4,331856	9,834295	56,059539	-0,173817	-0,639527	0,107364	4,331856	9,834295	56,059539	-0,173817
11:06:58,62	0,565912	3,314977	-0,090990	0,212004	0,926010	-0,541046	-0,549856	0,044588	-0,261592	0,642765	7,261052	-0,004967	-0,328557	-2,329598	-1,330312	16,770780	-5,841894	12,409894	-0,549856	0,044588	-0,261592	4,142936	50,424779	-0,004967	-0,549856	0,044588	-0,261592	4,142936	50,424779	-0,004967
11:06:58,67	0,566040	3,315014	-0,091001	0,212005	0,975996	-0,541009	-0,549856	0,044588	-0,261592	0,642765	7,261052	-0,004967	-0,296687	-2,298188	-2,083619	18,582916	-6,994009	12,467601	-0,549856	0,044588	-0,261592	4,142936	50,424779	-0,004967	-0,549856	0,044588	-0,261592	4,142936	50,424779	-0,004967
11:06:58,72	0,566040	3,315014	-0,091001	0,212005	0,975996	-0,541009	-0,592993	0,032693	-1,014898	1,169632	7,163362	0,052740	-0,293921	-2,293915	-2,060260	18,722207	-7,077685	12,450387	-0,592993	0,032693	-1,014898	3,736015	53,713312	0,052740	-0,592993	0,032693	-1,014898	3,736015	53,713312	0,052740
11:06:58,77	0,566040	3,315014	-0,091001	0,212005	0,975996	-0,541009	-0,598077	0,032434	-0,991539	1,180275	7,061476	0,035526	-0,294287	-2,295120	-2,047376	18,808199	-7,100583	12,466528	-0,598077	0,032434	-0,991539	3,726335	54,010497	0,035526	-0,598077	0,032434	-0,991539	3,726335	54,010497	0,035526
11:06:58,82	0,566040	3,315014	-0,091001	0,212005	0,975996	-0,541009	-0,596850	0,032149	-0,978655	1,218249	7,211183	0,051668	-0,290814	-2,289602	-2,041946	18,805491	-7,158740	12,477343	-0,596850	0,032149	-0,978655	3,741954	54,063911	0,051668	-0,596850	0,032149	-0,978655	3,741954	54,063911	0,051668
11:06:58,87	0,566040	3,315014	-0,091001	0,212005	0,975996	-0,541009	-0,603365	0,031900	-0,973225	1,179486	6,899137	0,062483	-0,291838	-2,284006	-2,037271	18,888094	-7,173146	12,473842	-0,603365	0,031900	-0,973225	3,683632	54,263291	0,062483	-0,603365	0,031900	-0,973225	3,683632	54,263291	0,062483
11:06:58,92	0,566040	3,315014	-0,091001	0,212005	0,975996	-0,541009	-0,607700	0,035585	-0,968551	1,016698	6,752469	0,058981	-0,293378	-2,294524	-2,034388	18,962328	-7,182446	12,457087	-0,607700	0,035585	-0,968551	3,810107	54,456902	0,058981	-0,607700	0,035585	-0,968551	3,810107	54,456902	0,058981
11:06:58,97	0,566040	3,315014	-0,091001	0,212005	0,975996	-0,541009	-0,597821	0,031659	-0,965667	1,249900	7,335113	0,042227	-0,292364	-2,282571	-1,903517	19,458687	-7,226268	12,441536	-0,597821	0,031659	-0,965667	3,735137	54,264048	0,042227	-0,597821	0,031659	-0,965667	3,735137	54,264048	0,042227
11:06:59,02	0,566040	3,315014	-0,091001	0,212005	0,975996	-0,541009	-0,608680	0,036758	-0,834797	1,194969	7,222228	0,026676	-0,293712	-2,154706	2,709060	26,000215	-7,225339	12,194665	-0,608680	0,036758	-0,834797	4,080495	55,003576	0,026676	-0,608680	0,036758	-0,834797	4,080495	55,003576	0,026676
11:06:59,07	0,566040	3,315014	-0,091001	0,212005	0,975996	-0,541009	-0,718740	0,101858	3,777781	1,081361	7,163770	-0,220195	-0,394003	-2,308215	4,315178	18,480426	-2,241380	12,207581	-0,718740	0,101858	3,777781	9,077201	63,584828	-0,220195	-0,718740	0,101858	3,777781	9,077201	63,584828	-0,220195
11:06:59,12	0,566040	3,315014	-0,091001	0,212005	0,975996	-0,541009	-0,535652	0,111958	5,383898	1,112485	7,680033	-0,207279	-0,321760	-2,251987	-0,979982	21,702416	-6,293419	12,410743	-0,535652	0,111958	5,383898	9,901198	49,728696	-0,207279	-0,535652	0,111958	5,383898	9,901198	49,728696	-0,207279
11:06:59,17	0,566016	3,314923	-0,090982	0,211989	1,026032	-0,541058	-0,620467	0,077508	0,088739	1,005740	8,085961	-0,004118	-0,302309	-2,199288	-1,999537	24,143065	-7,447438	12,384308	-0,620467	0,077508	0,088739	7,090087	56,792654	-0,004118	-0,620467	0,077508	0,088739	7,090087	56,792654	-0,004118
11:06:59,22	0,566016	3,314923	-0,090982	0,211989	1,026032	-0,541058	-0,675832	0,087012	-0,930816	0,732422	7,897665	-0,030553	-0,296091	-2,201872	-1,984246	24,302390	-7,551120	12,433723	-0,675832	0,087012	-0,930816	7,562871	60,950493	-0,030553	-0,675832	0,087012	-0,930816	7,562871	60,950493	-0,030553
11:06:59,27	0,566016	3,314923	-0,090982	0,211989	1,026032	-0,541058	-0,676703	0,080335	-0,915525	1,069524	8,042189	0,018863	-0,302948	-2,196520	-1,969114	24,396337	-7,597271	12,382919	-0,676703	0,080335	-0,915525	7,375788	61,163396	0,018863	-0,676703	0,080335	-0,915525	7,375788	61,163396	0,018863
11:06:59,32	0,566016	3,314923	-0,090982	0,211989	1,026032	-0,541058	-0,677910	0,088950	-0,900393	0,628544	8,083886	-0,031941	-0,298482	-2,190898	-1,961559	24,440256	-7,640376	12,433007	-0,677910	0,088950	-0,900393	7,611094	61,299806	-0,031941	-0,677910	0,088950	-0,900393	7,611094	61,299806	-0,031941
11:06:59,37	0,566016	3,314923	-0,090982	0,211989	1,026032	-0,541058	-0,685011	0,087893	-0,892838	0,668135	7,774213	0,018147	-0,294040	-2,190724	-1,955046	24,445876	-7,646455	12,467943	-0,685011	0,087893	-0,892838	7,567714	61,547574	0,018147	-0,685011	0,087893	-0,892838	7,567714	61,547574	0,018147
11:06:59,42	0,566016	3,314923	-0,090982	0,211989	1,026032	-0,541058	-0,687383	0,084133	-0,886325	0,861193	7,658752	0,053082	-0,299189	-2,191651	-1,950399	24,504719	-7,661534	12,413337	-0,687383	0,084133	-0,886325	7,465623	61,618350	0,053082	-0,687383	0,084133	-0,886325	7,465623	61,618350	0,053082
11:06:59,47	0,566016	3,314923	-0,090982	0,211989	1,026032	-0,541058	-0,684006	0,088128	-0,881678	0,669795	7,892861	-0,001523	-0,297292	-2,191064	-1,944908	24,570080	-7,692034	12,437833	-0,684006	0,088128	-0,881678	7,587864	61,587356	-0,001523	-0,684006	0,088128	-0,881678	7,587864	61,587356	-0,001523
11:06:59,52	0,566016	3,314923	-0,090982	0,211989	1,026032	-0,541058	-0,685463	0,086779	-0,876187	0,746227	7,888953	0,022972	-0,297859	-2,191908	-1,941425	24,554897	-7,650351	12,422446	-0,685463	0,086779	-0,876187	7,558374	61,697821	0,022972	-0,685463	0,086779	-0,876187	7,558374	61,697821	0,022972
11:06:59,57	0,566016	3,314923	-0,090982	0,211989	1,026032	-0,541058	-0,684449	0,086848	-0,872705	0,771147	7,907722	0,007586	-0,294409	-2,179293	-1,940958	24,612218	-7,635443	12,429363	-0,684449	0,086848	-0,872705	7,588708	61,636943	0,007586	-0,684449	0,086848	-0,872705	7,588708	61,636943	0,007586
11:06:59,62	0,566016	3,314923	-0,090982	0,211989	1,026032	-0,541058	-0,697098	0,090168	-0,872237	0,640098	7,292133	0,014503	-0,290554	-2,183935	-1,939810	24,693139	-7,669498	12,450945	-0,697098	0,090168	-0,872237	7,718249	62,014343	0,014503	-0,697098	0,090168	-0,872237	7,718249	62,014343	0,014503
11:06:59,67	0,566016	3,314923	-0,090982	0,211989	1,026032	-0,541058	-0,695005	0,084508	-0,871089	0,945355	7,488074	0,036085	-0,293577	-2,189992	-1,936855	24,649211	-7,721854	12,414200	-0,695005	0,084508	-0,871089	7,579244	62,045988	0,036085	-0,695005	0,084508	-0,871089	7,579244	62,045988	0,036085
11:06:59,72	0,566016	3,314923	-0,090982	0,211989	1,026032	-0,541058	-0,688249	0,084098	-0,868134	0,899395	7,827557	-0,000661	-0,298833	-2,187881	-1,934001	24,658872	-7,680792	12,435694	-0,688249	0,084098	-0,868134	7,501061	61,855070	-0,000661	-0,688249	0,084098	-0,868134	7,501061	61,855070	-0,000661
11:06:59,77	0,566016	3,314923	-0,090982	0,211989	1,026032	-0,541058	-0,687449	0,089705	-0,865280	0,648194	7,856974	0,020834	-0,291839	-2,182352	-1,934413	24,644225	-7,696598	12,432773	-0,687449	0,089705	-0,865280	7,690051	61,821715	0,020834	-0,687449	0,089705	-0,865280	7,690051	61,821715	0,020834
11:06:59,82	0,566016	3,314923	-0,090982	0,211989	1,026032	-0,541058	-0,695734	0,086413	-0,865692	0,798387	7,421385	0,017913	-0,290460	-2,185459	-1,934055	24,733488	-7,704147	12,445709	-0,695734	0,086413	-0,865692	7,581790	62,036480	0,017913	-0,695734	0,086413	-0,865692	7,581790	62,036480	0,017913
11:06:59,87	0,566016	3,314923	-0,090982	0,211989	1,026032	-0,541058	-0,693733	0,083665	-0,865334	0,979366	7,606512	0,030848	-0,292368	-2,191468	-1,931277	24,665763	-7,774496	12,402479	-0,693733	0,083665	-0,865334	7,547068	62,064532	0,030848	-0,693733	0,083665	-0,865334	7,547068	62,064532	0,030848
11:06:59,92	0,566016	3,314923	-0,090982	0,211989	1,026032	-0,541058	-0,687575	0,082314	-0,862556	0,954858	7,903237	-0,012382	-0,290593	-2,184576	-1,926174	24,655318	-7,702631	12,425723	-0,687575	0,082314	-0,862556	7,416467	61,877877	-0,012382	-0,687575	0,082314	-0,862556	7,416467	61,877877	-0,012382
11:06:59,98	0,566016	3,314923	-0,090982	0,211989	1,026032	-0,541058	-0,694431	0,084222	-0,857453	0,912618	7,501748	0,010862	-0,292765	-2,187947	-1,928907	24,732343	-7,684402	12,432763	-0,694431	0,084222	-0,857453	7,524062	62,014583	0,010862	-0,694431	0,084222	-0,857453	7,524062	62,014583	0,010862
11:07:00,03	0,566016	3,314923	-0,090982	0,211989	1,026032	-0,541058	-0,690425	0,084417	-0,860186	0,956765	7,767629	0,017903	-0,289189	-2,185110	-1,925407	24,745181	-7,661399	12,437122	-0,690425	0,084417	-0,860186	7,583535	61,966025	0,017903	-0,690425	0,084417	-0,860186	7,583535	61,966025	0,017903
11:07:00,08	0,566016	3,314923	-0,090982	0,211989	1,026032	-0,541058	-0,694671	0,082739	-0,856686	1,070407	7,546491	0,022262	-0,291313	-2,187025	-1,924527	24,762502	-7,700865	12,382812	-0,694671	0,082739	-0,856686	7,565385	62,078142	0,022262	-0,694671	0,082739	-0,856686	7,565385	62,078142	0,022262
11:07:00,13	0,566016	3,314923	-0,090982	0,211989	1,026032	-0,541058	-0,691951	0,083621	-0,855807	0,999020	7,722674	-0,032048	-0,295157	-2,184723	-1,924636	24,742086	-7,754969	12,442404	-0,691951	0,083621	-0,855807	7,563244	62,040790	-0,032048	-0,691951	0,083621	-0,855807	7,563244	62,040790	-0,032048
11:07:00,18	0,566016	3,314923	-0,090982	0,211989	1,026032	-0,541058	-0,692021	0,088101	-0,855916	0,708995	7,728368	0,027544	-0,289171	-2,182714	-1,920771	24,750834	-7,671185	12,410062	-0,692021	0,088101	-0,855916	7,624900	62,052035	0,027544	-0,692021	0,088101	-0,855916	7,624900	62,052035	0,027544
11:07:00,23	0,566016	3,314923	-0,090982	0,211989	1,026032	-0,541058	-0,696754	0,083922	-0,852050	1,003242	7,447927	-0,004798	-0,290254	-2,188954	-1,919943	24,784879	-7,688224	12,422085	-0,696754	0,083922	-0,852050	7,591087	62,143148	-0,004798	-0,696754	0,083922	-0,852050	7,591087	62,143148	-0,004798
11:07:00,28	0,566016	3,314923	-0,090982	0,211989	1,026032	-0,541058	-0,690809	0,081739	-0,851222	1,119000	7,795095	0,007225	-0,288469	-2,182657	-1,918770	24,813568	-7,696445	12,446282	-0,690809	0,081739	-0,851222	7,535516	62,023597	0,007225	-0,690809	0,081739	-0,851222	7,535516	62,023597	0,007225
11:07:00,33	0,566016	3,314923	-0,090982	0,211989	1,026032	-0,541058	-0,697155	0,083342	-0,850049	1,042892	7,494039	0,031422	-0,288593	-2,180298	-1,918029	24,773639	-7,738720	12,435526	-0,697155	0,083342	-0,850049	7,585208	62,220733	0,031422	-0,697155	0,083342	-0,850049	7,585208	62,220733	0,031422
11:07:00,38	0,566016	3,314923	-0,090982	0,211989	1,026032	-0,541058	-0,699136	0,084629	-0,849308	0,919360	7,377600	0,020665	-0,291459	-2,189210	-1,921485	24,789521	-7,725108	12,436084	-0,699136	0,084629	-0,849308	7,562755	62,259779	0,020665	-0,699136	0,084629	-0,849308	7,562755	62,259779	0,020665
11:07:00,43	0,566016	3,314923	-0,090982	0,211989	1,026032	-0,541058	-0,689985	0,082654	-0,852764	1,041786	7,860403	0,021224	-0,290238	-2,186087	-1,917228	24,809736	-7,733740	12,414303	-0,689985	0,082654	-0,852764	7,530148	62,024223	0,021224	-0,689985	0,082654	-0,852764	7,530148	62,024223	0,021224
11:07:00,48	0,566016	3,314923	-0,090982	0,211989	1,026032	-0,541058	-0,693300	0,083159	-0,848508	1,018191	7,709868	-0,000557	-0,295012	-2,184685	-1,912190	24,788402	-7,767657	12,424289	-0,693300	0,083159	-0,848508	7,546146	62,133883	-0,000557	-0,693300	0,083159	-0,848508	7,546146	62,133883	-0,000557
11:07:00,53	0,566016	3,314923	-0,090982	0,211989	1,026032	-0,541058	-0,692127	0,087994	-0,843469	0,726718	7,769329	0,009428	-0,272294	-2,100215	2,440069	29,308348	-8,189890	12,240630	-0,692127	0,087994	-0,843469	7,634240	62,101290	0,009428	-0,692127	0,087994	-0,843469	7,634240	62,101290	0,009428
11:07:00,58	0,566016	3,314923	-0,090982	0,211989	1,026032	-0,541058	-0,776639	0,110554	3,508790	1,447880	7,500182	-0,174230	-0,378751	-2,265711	4,438113	21,124789	-3,145093	12,227311	-0,776639	0,110554	3,508790	10,126401	68,466374	-0,174230	-0,776639	0,110554	3,508790	10,126401	68,466374	-0,174230
11:07:00,63	0,566016	3,314923	-0,090982	0,211989	1,026032	-0,541058	-0,580087	0,120001	5,506834	1,233801	8,111340	-0,187549	-0,291119	-2,204430	-1,203766	24,655803	-8,606673	12,376076	-0,580087	0,120001	5,506834	10,653877	53,648171	-0,187549	-0,580087	0,120001	5,506834	10,653877	53,648171	-0,187549
11:07:00,68	0,565975	3,314933	-0,090981	0,212000	1,076007	-0,540992	-0,676973	0,074750	-0,135046	0,622482	8,861980	-0,038784	-0,262274	-2,144181	-2,241642	27,177865	-9,798771	12,386107	-0,676973	0,074750	-0,135046	6,490373	62,004398	-0,038784	-0,676973	0,074750	-0,135046	6,490373	62,004398	-0,038784
11:07:00,73	0,565975	3,314933	-0,090981	0,212000	1,076007	-0,540992	-0,743574	0,079894	-1,172922	0,583648	8,178978	-0,028754	-0,254357	-2,141692	-2,215897	27,320823	-9,841856	12,418587	-0,743574	0,079894	-1,172922	6,855329	66,549526	-0,028754	-0,743574	0,079894	-1,172922	6,855329	66,549526	-0,028754
11:07:00,78	0,565975	3,314933	-0,090981	0,212000	1,076007	-0,540992	-0,749687	0,074282	-1,147176	0,909641	8,006423	0,003727	-0,257789	-2,139312	-2,206215	27,366819	-9,890853	12,361963	-0,749687	0,074282	-1,147176	6,740776	66,856882	0,003727	-0,749687	0,074282	-1,147176	6,740776	66,856882	0,003727
11:07:00,83	0,565975	3,314933	-0,090981	0,212000	1,076007	-0,540992	-0,750033	0,078444	-1,137495	0,673764	8,052783	-0,052898	-0,252806	-2,140526	-2,198722	27,497681	-9,937642	12,408537	-0,750033	0,078444	-1,137495	6,831643	66,930373	-0,052898	-0,750033	0,078444	-1,137495	6,831643	66,930373	-0,052898
11:07:00,88	0,565975	3,314933	-0,090981	0,212000	1,076007	-0,540992	-0,751473	0,073522	-1,130001	0,954637	8,114606	-0,006323	-0,255015	-2,139926	-2,193842	27,547305	-9,903476	12,414338	-0,751473	0,073522	-1,130001	6,726112	67,105269	-0,006323	-0,751473	0,073522	-1,130001	6,726112	67,105269	-0,006323
11:07:00,93	0,565975	3,314933	-0,090981	0,212000	1,076007	-0,540992	-0,750888	0,075735	-1,125121	0,893952	8,170931	-0,000522	-0,254469	-2,144547	-2,190919	27,519453	-9,932525	12,412536	-0,750888	0,075735	-1,125121	6,839162	67,115651	-0,000522	-0,750888	0,075735	-1,125121	6,839162	67,115651	-0,000522
11:07:00,98	0,565975	3,314933	-0,090981	0,212000	1,076007	-0,540992	-0,747159	0,072951	-1,122199	0,999630	8,355255	-0,002325	-0,254930	-2,136435	-2,124782	27,745028	-10,057823	12,396155	-0,747159	0,072951	-1,122199	6,726306	67,007231	-0,002325	-0,747159	0,072951	-1,122199	6,726306	67,007231	-0,002325
11:07:01,03	0,565975	3,314933	-0,090981	0,212000	1,076007	-0,540992	-0,753954	0,077407	-1,056062	0,772212	8,259905	-0,018706	-0,248819	-2,032793	2,353454	33,139540	-9,747705	12,214079	-0,753954	0,077407	-1,056062	6,848657	67,445308	-0,018706	-0,753954	0,077407	-1,056062	6,848657	67,445308	-0,018706
11:07:01,08	0,565975	3,314933	-0,090981	0,212000	1,076007	-0,540992	-0,846766	0,123936	3,422175	1,318530	7,950403	-0,200781	-0,346712	-2,198175	4,247655	25,192108	-5,059161	12,134516	-0,846766	0,123936	3,422175	11,047502	74,421550	-0,200781	-0,846766	0,123936	3,422175	11,047502	74,421550	-0,200781
11:07:01,13	0,565975	3,314933	-0,090981	0,212000	1,076007	-0,540992	-0,654595	0,126023	5,316376	1,296703	8,716372	-0,280345	-0,282195	-2,138313	-1,029899	28,491997	-9,141976	12,219000	-0,654595	0,126023	5,316376	11,189479	60,102059	-0,280345	-0,654595	0,126023	5,316376	11,189479	60,102059	-0,280345
11:07:01,18	0,566016	3,314950	-0,091003	0,211993	1,126033	-0,541014	-0,738695	0,100081	0,038822	0,759807	9,242351	-0,195861	-0,264068	-2,085858	-2,294600	31,186188	-10,255749	12,211756	-0,738695	0,100081	0,038822	8,616143	67,229911	-0,195861	-0,738695	0,100081	0,038822	8,616143	67,229911	-0,195861
11:07:01,23	0,566016	3,314950	-0,091003	0,211993	1,126033	-0,541014	-0,793186	0,110609	-1,225879	0,594863	9,298948	-0,203105	-0,257472	-2,079707	-2,272212	31,314980	-10,350439	12,205518	-0,793186	0,110609	-1,225879	9,277690	71,564042	-0,203105	-0,793186	0,110609	-1,225879	9,277690	71,564042	-0,203105
11:07:01,28	0,566016	3,314950	-0,091003	0,211993	1,126033	-0,541014	-0,801811	0,107972	-1,203491	0,714380	9,009351	-0,209342	-0,253544	-2,076509	-2,261815	31,423207	-10,339212	12,277115	-0,801811	0,107972	-1,203491	9,190200	71,951477	-0,209342	-0,801811	0,107972	-1,203491	9,190200	71,951477	-0,209342
11:07:01,33	0,566016	3,314950	-0,091003	0,211993	1,126033	-0,541014	-0,806544	0,106170	-1,193094	0,871956	8,851330	-0,137745	-0,254446	-2,083280	-2,254950	31,451043	-10,421373	12,219600	-0,806544	0,106170	-1,193094	9,206266	72,165026	-0,137745	-0,806544	0,106170	-1,193094	9,206266	72,165026	-0,137745
11:07:01,38	0,566016	3,314950	-0,091003	0,211993	1,126033	-0,541014	-0,800229	0,103566	-1,186229	0,950113	9,244884	-0,195260	-0,256820	-2,078098	-2,253654	31,530389	-10,381591	12,205901	-0,800229	0,103566	-1,186229	9,080033	72,062870	-0,195260	-0,800229	0,103566	-1,186229	9,080033	72,062870	-0,195260
11:07:01,43	0,566016	3,314950	-0,091003	0,211993	1,126033	-0,541014	-0,803530	0,108212	-1,184933	0,782632	9,122073	-0,208959	-0,254795	-2,080391	-2,247793	31,506922	-10,400207	12,243980	-0,803530	0,108212	-1,184933	9,277284	72,199163	-0,208959	-0,803530	0,108212	-1,184933	9,277284	72,199163	-0,208959
11:07:01,48	0,566016	3,314950	-0,091003	0,211993	1,126033	-0,541014	-0,802557	0,105312	-1,179072	0,905573	9,161669	-0,170880	-0,260513	-2,080070	-2,246679	31,454080	-10,423762	12,219540	-0,802557	0,105312	-1,179072	9,172581	72,162357	-0,170880	-0,802557	0,105312	-1,179072	9,172581	72,162357	-0,170880
11:07:01,53	0,566016	3,314950	-0,091003	0,211993	1,126033	-0,541014	-0,799976	0,110425	-1,177958	0,592901	9,261896	-0,195320	-0,262141	-2,077987	-2,240041	31,509195	-10,409280	12,239652	-0,799976	0,110425	-1,177958	9,261242	72,059976	-0,195320	-0,799976	0,110425	-1,177958	9,261242	72,059976	-0,195320
11:07:01,58	0,566016	3,314950	-0,091003	0,211993	1,126033	-0,541014	-0,800966	0,112876	-1,171321	0,505512	9,250898	-0,175208	-0,259085	-2,075271	-2,238424	31,564200	-10,415638	12,212989	-0,800966	0,112876	-1,171321	9,366312	72,126705	-0,175208	-0,800966	0,112876	-1,171321	9,366312	72,126705	-0,175208
11:07:01,63	0,566016	3,314950	-0,091003	0,211993	1,126033	-0,541014	-0,804846	0,111587	-1,169703	0,594543	9,099931	-0,201871	-0,256754	-2,070581	-2,238069	31,620586	-10,370371	12,243006	-0,804846	0,111587	-1,169703	9,354145	72,280350	-0,201871	-0,804846	0,111587	-1,169703	9,354145	72,280350	-0,201871
11:07:01,68	0,566016	3,314950	-0,091003	0,211993	1,126033	-0,541014	-0,810074	0,111914	-1,169348	0,644959	8,854303	-0,171855	-0,255549	-2,071662	-2,235168	31,613728	-10,412256	12,219829	-0,810074	0,111914	-1,169348	9,430194	72,445075	-0,171855	-0,810074	0,111914	-1,169348	9,430194	72,445075	-0,171855
11:07:01,73	0,566016	3,314950	-0,091003	0,211993	1,126033	-0,541014	-0,809740	0,110329	-1,166447	0,687646	8,886669	-0,195031	-0,254866	-2,073252	-2,232249	31,593195	-10,385960	12,227063	-0,809740	0,110329	-1,166447	9,348505	72,451230	-0,195031	-0,809740	0,110329	-1,166447	9,348505	72,451230	-0,195031
11:07:01,78	0,566016	3,314950	-0,091003	0,211993	1,126033	-0,541014	-0,808704	0,108944	-1,163528	0,772211	8,909592	-0,187797	-0,254240	-2,069183	-2,227220	31,612123	-10,395226	12,204844	-0,808704	0,108944	-1,163528	9,324289	72,392856	-0,187797	-0,808704	0,108944	-1,163528	9,324289	72,392856	-0,187797
11:07:01,83	0,566016	3,314950	-0,091003	0,211993	1,126033	-0,541014	-0,812540	0,110436	-1,158499	0,696071	8,731132	-0,210017	-0,255978	-2,077015	-2,225737	31,623049	-10,444615	12,232278	-0,812540	0,110436	-1,158499	9,365264	72,515541	-0,210017	-0,812540	0,110436	-1,158499	9,365264	72,515541	-0,210017
11:07:01,88	0,566016	3,314950	-0,091003	0,211993	1,126033	-0,541014	-0,804889	0,108025	-1,157016	0,784127	9,163164	-0,182582	-0,253627	-2,072807	-2,228359	31,618169	-10,397681	12,214655	-0,804889	0,108025	-1,157016	9,264067	72,346936	-0,182582	-0,804889	0,108025	-1,157016	9,264067	72,346936	-0,182582
11:07:01,93	0,566016	3,314950	-0,091003	0,211993	1,126033	-0,541014	-0,809708	0,108092	-1,159639	0,818819	8,884848	-0,200206	-0,256620	-2,072369	-2,224488	31,603741	-10,439526	12,210654	-0,809708	0,108092	-1,159639	9,304064	72,446962	-0,200206	-0,809708	0,108092	-1,159639	9,304064	72,446962	-0,200206
11:07:01,99	0,566016	3,314950	-0,091003	0,211993	1,126033	-0,541014	-0,808591	0,110904	-1,155767	0,629177	8,951380	-0,204206	-0,257222	-2,068334	-2,224491	31,622359	-10,476023	12,219481	-0,808591	0,110904	-1,155767	9,335111	72,425779	-0,204206	-0,808591	0,110904	-1,155767	9,335111	72,425779	-0,204206
11:07:02,04	0,566016	3,314950	-0,091003	0,211993	1,126033	-0,541014	-0,811785	0,113442	-1,155770	0,474861	8,819690	-0,195380	-0,253699	-2,068980	-2,224936	31,671387	-10,432000	12,233284	-0,811785	0,113442	-1,155770	9,380091	72,544779	-0,195380	-0,811785	0,113442	-1,155770	9,380091	72,544779	-0,195380
11:07:02,09	0,566016	3,314950	-0,091003	0,211993	1,126033	-0,541014	-0,812987	0,110068	-1,156215	0,712972	8,777612	-0,181576	-0,251176	-2,071015	-2,221342	31,654941	-10,398429	12,225208	-0,812987	0,110068	-1,156215	9,353307	72,597091	-0,181576	-0,812987	0,110068	-1,156215	9,353307	72,597091	-0,181576
11:07:02,14	0,566016	3,314950	-0,091003	0,211993	1,126033	-0,541014	-0,812486	0,106866	-1,152621	0,900301	8,772624	-0,189653	-0,256433	-2,069600	-2,220201	31,673051	-10,394210	12,199538	-0,812486	0,106866	-1,152621	9,289318	72,552792	-0,189653	-0,812486	0,106866	-1,152621	9,289318	72,552792	-0,189653
11:07:02,19	0,566016	3,314950	-0,091003	0,211993	1,126033	-0,541014	-0,811084	0,112126	-1,151480	0,639494	8,859138	-0,215323	-0,257746	-2,077310	-2,218613	31,688304	-10,424885	12,191216	-0,811084	0,112126	-1,151480	9,441413	72,529196	-0,215323	-0,811084	0,112126	-1,151480	9,441413	72,529196	-0,215323
11:07:02,24	0,566016	3,314950	-0,091003	0,211993	1,126033	-0,541014	-0,803749	0,109408	-1,149892	0,761923	9,269058	-0,223644	-0,253607	-2,071375	-2,219123	31,674775	-10,383125	12,194599	-0,803749	0,109408	-1,149892	9,350431	72,363388	-0,223644	-0,803749	0,109408	-1,149892	9,350431	72,363388	-0,223644
11:07:02,29	0,566016	3,314950	-0,091003	0,211993	1,126033	-0,541014	-0,810959	0,108791	-1,150402	0,823380	8,861560	-0,220261	-0,254164	-2,069010	-2,221773	31,647457	-10,427559	12,190479	-0,810959	0,108791	-1,150402	9,363496	72,521848	-0,220261	-0,810959	0,108791	-1,150402	9,363496	72,521848	-0,220261
11:07:02,34	0,566016	3,314950	-0,091003	0,211993	1,126033	-0,541014	-0,812729	0,110456	-1,153053	0,684667	8,768094	-0,224381	-0,251681	-2,070485	-2,217452	31,697524	-10,431435	12,206802	-0,812729	0,110456	-1,153053	9,355475	72,567304	-0,224381	-0,812729	0,110456	-1,153053	9,355475	72,567304	-0,224381
11:07:02,40	0,566016	3,314950	-0,091003	0,211993	1,126033	-0,541014	-0,812692	0,107569	-1,148731	0,856501	8,815293	-0,208059	-0,251711	-2,071338	-2,214329	31,682466	-10,444232	12,228740	-0,812692	0,107569	-1,148731	9,300630	72,611632	-0,208059	-0,812692	0,107569	-1,148731	9,300630	72,611632	-0,208059
11:07:02,45	0,566016	3,314950	-0,091003	0,211993	1,126033	-0,541014	-0,811939	0,107168	-1,145608	0,858716	8,847836	-0,186120	-0,252268	-2,071430	-2,215135	31,681940	-10,409236	12,191486	-0,811939	0,107168	-1,145608	9,271404	72,585022	-0,186120	-0,811939	0,107168	-1,145608	9,271404	72,585022	-0,186120
11:07:02,50	0,566016	3,314950	-0,091003	0,211993	1,126033	-0,541014	-0,811581	0,107605	-1,146415	0,866055	8,848477	-0,223374	-0,254262	-2,068634	-2,034762	32,137808	-10,619920	12,203609	-0,811581	0,107605	-1,146415	9,313019	72,557592	-0,223374	-0,811581	0,107605	-1,146415	9,313019	72,557592	-0,223374
11:07:02,55	0,566016	3,314950	-0,091003	0,211993	1,126033	-0,541014	-0,813005	0,110730	-0,966042	0,749036	9,274561	-0,211252	-0,263173	-2,012988	3,282658	34,671831	-9,452029	12,095061	-0,813005	0,110730	-0,966042	9,441307	73,095465	-0,211252	-0,813005	0,110730	-0,966042	9,441307	73,095465	-0,211252
11:07:02,60	0,566016	3,314950	-0,091003	0,211993	1,126033	-0,541014	-0,856740	0,146269	4,351379	1,179398	8,610907	-0,319800	-0,356363	-2,164368	3,551648	27,637249	-5,024039	12,030245	-0,856740	0,146269	4,351379	12,661547	75,865031	-0,319800	-0,856740	0,146269	4,351379	12,661547	75,865031	-0,319800
11:07:02,65	0,566016	3,314950	-0,091003	0,211993	1,126033	-0,541014	-0,679047	0,151285	4,620369	1,236060	9,544861	-0,384615	-0,266813	-2,105989	-1,970086	31,129384	-10,766089	12,053209	-0,679047	0,151285	4,620369	13,111912	62,850029	-0,384615	-0,679047	0,151285	4,620369	13,111912	62,850029	-0,384615
11:07:02,70	0,566014	3,314913	-0,090984	0,212006	1,176024	-0,541021	-0,774379	0,102921	-0,901365	0,524273	10,482885	-0,361651	-0,249864	-2,081147	-2,568589	32,448052	-11,505543	12,018536	-0,774379	0,102921	-0,901365	8,603587	71,271636	-0,361651	-0,774379	0,102921	-0,901365	8,603587	71,271636	-0,361651
11:07:02,75	0,566014	3,314913	-0,090984	0,212006	1,176024	-0,541021	-0,804368	0,100664	-1,499868	0,660591	10,435208	-0,396324	-0,252729	-2,070537	-2,550046	32,516057	-11,467085	12,062162	-0,804368	0,100664	-1,499868	8,562722	73,578058	-0,396324	-0,804368	0,100664	-1,499868	8,562722	73,578058	-0,396324
11:07:02,80	0,566014	3,314913	-0,090984	0,212006	1,176024	-0,541021	-0,812124	0,108450	-1,481326	0,323051	10,071546	-0,352699	-0,255435	-2,068979	-2,540566	32,572945	-11,479025	12,069725	-0,812124	0,108450	-1,481326	8,836346	73,823265	-0,352699	-0,812124	0,108450	-1,481326	8,836346	73,823265	-0,352699
11:07:02,85	0,566014	3,314913	-0,090984	0,212006	1,176024	-0,541021	-0,812120	0,111572	-1,471846	0,178780	10,126999	-0,345136	-0,247546	-2,065575	-2,533157	32,679498	-11,500479	12,041077	-0,812120	0,111572	-1,471846	8,937199	73,878390	-0,345136	-0,812120	0,111572	-1,471846	8,937199	73,878390	-0,345136
11:07:02,90	0,566014	3,314913	-0,090984	0,212006	1,176024	-0,541021	-0,819012	0,106442	-1,464436	0,480232	9,871601	-0,373784	-0,246267	-2,075257	-2,525348	32,686826	-11,508278	12,025094	-0,819012	0,106442	-1,464436	8,835953	74,164043	-0,373784	-0,819012	0,106442	-1,464436	8,835953	74,164043	-0,373784
11:07:02,95	0,566014	3,314913	-0,090984	0,212006	1,176024	-0,541021	-0,811267	0,100494	-1,456627	0,786461	10,284573	-0,389766	-0,248561	-2,071839	-2,523013	32,736942	-11,556244	12,021732	-0,811267	0,100494	-1,456627	8,675230	73,969053	-0,389766	-0,811267	0,100494	-1,456627	8,675230	73,969053	-0,389766
11:07:03,00	0,566014	3,314913	-0,090984	0,212006	1,176024	-0,541021	-0,813080	0,104190	-1,454292	0,577798	10,257682	-0,393128	-0,239053	-2,044124	-2,187988	33,727984	-11,977160	12,013145	-0,813080	0,104190	-1,454292	8,756685	74,084482	-0,393128	-0,813080	0,104190	-1,454292	8,756685	74,084482	-0,393128
11:07:03,05	0,566014	3,314913	-0,090984	0,212006	1,176024	-0,541021	-0,841836	0,109813	-1,119267	0,416404	9,831115	-0,401715	-0,233587	-1,941606	3,067255	38,851893	-11,303470	11,872275	-0,841836	0,109813	-1,119267	9,036690	75,915230	-0,401715	-0,841836	0,109813	-1,119267	9,036690	75,915230	-0,401715
11:07:03,10	0,566014	3,314913	-0,090984	0,212006	1,176024	-0,541021	-0,933352	0,156338	4,135976	1,142449	9,172852	-0,542585	-0,335777	-2,129893	3,222021	30,030267	-6,873659	11,834254	-0,933352	0,156338	4,135976	13,415011	82,441003	-0,542585	-0,933352	0,156338	4,135976	13,415011	82,441003	-0,542585
11:07:03,15	0,566014	3,314913	-0,090984	0,212006	1,176024	-0,541021	-0,719196	0,150694	4,290742	0,861466	10,454322	-0,580606	-0,277066	-2,074134	-2,015089	33,901248	-10,970393	11,878934	-0,719196	0,150694	4,290742	12,690951	66,911208	-0,580606	-0,719196	0,150694	4,290742	12,690951	66,911208	-0,580606
11:07:03,20	0,565958	3,314959	-0,091004	0,211991	1,226029	-0,541028	-0,796841	0,127728	-0,946369	0,443329	11,817540	-0,535927	-0,268722	-2,035509	-2,815473	35,518737	-11,540932	11,916703	-0,796841	0,127728	-0,946369	10,469962	74,369522	-0,535927	-0,796841	0,127728	-0,946369	10,469962	74,369522	-0,535927
11:07:03,25	0,565958	3,314959	-0,091004	0,211991	1,226029	-0,541028	-0,834462	0,139814	-1,746752	0,129477	11,547263	-0,498157	-0,264064	-2,031724	-2,797412	35,589191	-11,509500	11,868602	-0,834462	0,139814	-1,746752	11,104896	77,052554	-0,498157	-0,834462	0,139814	-1,746752	11,104896	77,052554	-0,498157
11:07:03,30	0,565958	3,314959	-0,091004	0,211991	1,226029	-0,541028	-0,840069	0,137673	-1,728691	0,303283	11,300990	-0,546259	-0,259391	-2,025209	-2,781241	35,714885	-11,567399	11,871925	-0,840069	0,137673	-1,728691	11,110595	77,246443	-0,546259	-0,840069	0,137673	-1,728691	11,110595	77,246443	-0,546259
11:07:03,35	0,565958	3,314959	-0,091004	0,211991	1,226029	-0,541028	-0,848048	0,136884	-1,712520	0,357007	11,023912	-0,542935	-0,259775	-2,032493	-2,774954	35,778316	-11,560946	11,881043	-0,848048	0,136884	-1,712520	11,102396	77,595677	-0,542935	-0,848048	0,136884	-1,712520	11,102396	77,595677	-0,542935
11:07:03,40	0,565958	3,314959	-0,091004	0,211991	1,226029	-0,541028	-0,841548	0,133574	-1,706234	0,566412	11,413620	-0,533817	-0,264908	-2,030645	-2,766798	35,838388	-11,546850	11,855920	-0,841548	0,133574	-1,706234	11,051995	77,475132	-0,533817	-0,841548	0,133574	-1,706234	11,051995	77,475132	-0,533817
11:07:03,45	0,565958	3,314959	-0,091004	0,211991	1,226029	-0,541028	-0,841401	0,141712	-1,693314	0,168033	11,461682	-0,575880	-0,261936	-2,029871	-2,761353	35,847874	-11,563208	11,852614	-0,841401	0,141712	-1,693314	11,292456	77,511659	-0,575880	-0,841401	0,141712	-1,693314	11,292456	77,511659	-0,575880
11:07:03,50	0,565958	3,314959	-0,091004	0,211991	1,226029	-0,541028	-0,841401	0,141712	-1,693314	0,168033	11,461682	-0,575880	-0,263670	-2,029559	-2,757484	35,872699	-11,620124	11,818857	-0,841401	0,141712	-1,693314	11,292456	77,511659	-0,575880	-0,841401	0,141712	-1,693314	11,292456	77,511659	-0,575880
11:07:03,55	0,565958	3,314959	-0,091004	0,211991	1,226029	-0,541028	-0,842141	0,138414	-1,688763	0,310677	11,494084	-0,596003	-0,260703	-2,029051	-2,755106	35,880427	-11,604026	11,871731	-0,842141	0,138414	-1,688763	11,176194	77,602187	-0,596003	-0,842141	0,138414	-1,688763	11,176194	77,602187	-0,596003
11:07:03,60	0,565958	3,314959	-0,091004	0,211991	1,226029	-0,541028	-0,844065	0,136098	-1,686386	0,448906	11,392714	-0,543129	-0,266922	-2,031291	-2,750662	35,891697	-11,540591	11,829564	-0,844065	0,136098	-1,686386	11,132630	77,651800	-0,543129	-0,844065	0,136098	-1,686386	11,132630	77,651800	-0,543129
11:07:03,65	0,565958	3,314959	-0,091004	0,211991	1,226029	-0,541028	-0,839016	0,140364	-1,681941	0,287651	11,633307	-0,585297	-0,267053	-2,024800	-2,743092	35,923473	-11,600906	11,834541	-0,839016	0,140364	-1,681941	11,306247	77,496042	-0,585297	-0,839016	0,140364	-1,681941	11,306247	77,496042	-0,585297
11:07:03,70	0,565958	3,314959	-0,091004	0,211991	1,226029	-0,541028	-0,844571	0,143724	-1,674371	0,076614	11,402098	-0,580320	-0,267684	-2,022935	-2,742695	35,903409	-11,575591	11,869400	-0,844571	0,143724	-1,674371	11,358925	77,700939	-0,580320	-0,844571	0,143724	-1,674371	11,358925	77,700939	-0,580320
11:07:03,75	0,565958	3,314959	-0,091004	0,211991	1,226029	-0,541028	-0,845871	0,145202	-1,673975	0,011609	11,304499	-0,545460	-0,261649	-2,021502	-2,739583	35,960968	-11,566413	11,834548	-0,845871	0,145202	-1,673975	11,410004	77,705338	-0,545460	-0,845871	0,145202	-1,673975	11,410004	77,705338	-0,545460
11:07:03,80	0,565958	3,314959	-0,091004	0,211991	1,226029	-0,541028	-0,850129	0,140693	-1,670863	0,282835	11,128294	-0,580312	-0,258620	-2,020849	-2,740910	36,003332	-11,556983	11,851186	-0,850129	0,140693	-1,670863	11,327229	77,863458	-0,580312	-0,850129	0,140693	-1,670863	11,327229	77,863458	-0,580312
11:07:03,85	0,565958	3,314959	-0,091004	0,211991	1,226029	-0,541028	-0,852209	0,138395	-1,672190	0,431668	11,052129	-0,563674	-0,261556	-2,025510	-2,737984	36,016911	-11,640759	11,834886	-0,852209	0,138395	-1,672190	11,295687	77,950540	-0,563674	-0,852209	0,138395	-1,672190	11,295687	77,950540	-0,563674
11:07:03,90	0,565958	3,314959	-0,091004	0,211991	1,226029	-0,541028	-0,846704	0,138608	-1,669264	0,354831	11,392028	-0,579975	-0,262141	-2,028193	-2,734503	35,981884	-11,579505	11,820055	-0,846704	0,138608	-1,669264	11,235567	77,858310	-0,579975	-0,846704	0,138608	-1,669264	11,235567	77,858310	-0,579975
11:07:03,95	0,565958	3,314959	-0,091004	0,211991	1,226029	-0,541028	-0,844089	0,137773	-1,665782	0,433789	11,467067	-0,594806	-0,258656	-2,029039	-2,732516	35,972390	-11,617868	11,871488	-0,844089	0,137773	-1,665782	11,248972	77,728041	-0,594806	-0,844089	0,137773	-1,665782	11,248972	77,728041	-0,594806
11:07:04,00	0,565958	3,314959	-0,091004	0,211991	1,226029	-0,541028	-0,845098	0,134332	-1,663795	0,574762	11,425536	-0,543373	-0,262719	-2,018738	-2,731396	36,013817	-11,590245	11,852711	-0,845098	0,134332	-1,663795	11,119810	77,765750	-0,543373	-0,845098	0,134332	-1,663795	11,119810	77,765750	-0,543373
11:07:04,05	0,565958	3,314959	-0,091004	0,211991	1,226029	-0,541028	-0,851988	0,143001	-1,662675	0,168582	11,089321	-0,562150	-0,265035	-2,026390	-2,730984	36,018895	-11,614933	11,840391	-0,851988	0,143001	-1,662675	11,394187	77,970400	-0,562150	-0,851988	0,143001	-1,662675	11,394187	77,970400	-0,562150
11:07:04,10	0,565958	3,314959	-0,091004	0,211991	1,226029	-0,541028	-0,844203	0,141181	-1,662263	0,244411	11,510887	-0,574469	-0,267997	-2,023442	-2,730678	36,077635	-11,586644	11,845278	-0,844203	0,141181	-1,662263	11,327101	77,780837	-0,574469	-0,844203	0,141181	-1,662263	11,327101	77,780837	-0,574469
11:07:04,15	0,565958	3,314959	-0,091004	0,211991	1,226029	-0,541028	-0,845275	0,145220	-1,661958	0,088231	11,491897	-0,569582	-0,262586	-2,021503	-2,729447	36,058071	-11,583628	11,816978	-0,845275	0,145220	-1,661958	11,488013	77,845957	-0,569582	-0,845275	0,145220	-1,661958	11,488013	77,845957	-0,569582
11:07:04,20	0,565958	3,314959	-0,091004	0,211991	1,226029	-0,541028	-0,848113	0,143288	-1,658595	0,181722	11,279758	-0,581534	-0,260400	-2,018915	-2,727903	35,996226	-11,610433	11,850494	-0,848113	0,143288	-1,658595	11,429847	77,856609	-0,581534	-0,848113	0,143288	-1,658595	11,429847	77,856609	-0,581534
11:07:04,25	0,565958	3,314959	-0,091004	0,211991	1,226029	-0,541028	-0,852994	0,140904	-1,659182	0,251369	11,031859	-0,564366	-0,257854	-2,017482	-2,724742	36,076305	-11,585318	11,873430	-0,852994	0,140904	-1,659182	11,312327	77,991925	-0,564366	-0,852994	0,140904	-1,659182	11,312327	77,991925	-0,564366
11:07:04,30	0,565958	3,314959	-0,091004	0,211991	1,226029	-0,541028	-0,855508	0,139416	-1,656021	0,390550	10,957959	-0,541430	-0,263223	-2,021419	-2,726318	36,041638	-11,603542	11,853270	-0,855508	0,139416	-1,656021	11,334678	78,115321	-0,541430	-0,855508	0,139416	-1,656021	11,334678	78,115321	-0,541430
11:07:04,35	0,565958	3,314959	-0,091004	0,211991	1,226029	-0,541028	-0,849415	0,142097	-1,657597	0,218003	11,253895	-0,561591	-0,260677	-2,029360	-2,725792	36,043679	-11,615117	11,854242	-0,849415	0,142097	-1,657597	11,372617	77,932940	-0,561591	-0,849415	0,142097	-1,657597	11,372617	77,932940	-0,561591
11:07:04,40	0,565958	3,314959	-0,091004	0,211991	1,226029	-0,541028	-0,843810	0,135921	-1,657072	0,530150	11,552897	-0,560618	-0,265596	-2,021270	-2,704186	36,004131	-11,641024	11,848290	-0,843810	0,135921	-1,657072	11,199950	77,791969	-0,560618	-0,843810	0,135921	-1,657072	11,199950	77,791969	-0,560618
11:07:04,45	0,565958	3,314959	-0,091004	0,211991	1,226029	-0,541028	-0,848356	0,144227	-1,635466	0,056055	11,295178	-0,566571	-0,216398	-1,892908	1,834960	42,039992	-13,364287	11,726814	-0,848356	0,144227	-1,635466	11,377835	77,891158	-0,566571	-0,848356	0,144227	-1,635466	11,377835	77,891158	-0,566571
11:07:04,50	0,565958	3,314959	-0,091004	0,211991	1,226029	-0,541028	-0,776159	0,186441	4,652346	0,501889	11,062298	-0,771065	-0,338254	-2,062687	3,583625	33,871670	-7,360271	11,643795	-0,776159	0,186441	4,652346	15,137539	71,990788	-0,771065	-0,776159	0,186441	4,652346	15,137539	71,990788	-0,771065
11:07:04,55	0,565958	3,314959	-0,091004	0,211991	1,226029	-0,541028	-0,776159	0,186441	4,652346	0,501889	11,062298	-0,771065	-0,283085	-2,064964	-1,824859	35,183989	-11,254505	11,700840	-0,776159	0,186441	4,652346	15,137539	71,990788	-0,771065	-0,776159	0,186441	4,652346	15,137539	71,990788	-0,771065
11:07:04,60	0,565912	3,315023	-0,091001	0,211985	1,276026	-0,541021	-0,801773	0,137525	-0,756138	0,329181	12,814017	-0,714021	-0,272034	-2,021173	-2,994606	36,984513	-12,049171	11,705204	-0,801773	0,137525	-0,756138	11,124919	75,753162	-0,714021	-0,801773	0,137525	-0,756138	11,124919	75,753162	-0,714021
11:07:04,65	0,565912	3,315023	-0,091001	0,211985	1,276026	-0,541021	-0,845222	0,149851	-1,925885	-0,099668	12,511281	-0,709656	-0,268008	-2,016019	-2,976653	37,196019	-12,061694	11,693166	-0,845222	0,149851	-1,925885	11,663597	78,861203	-0,709656	-0,845222	0,149851	-1,925885	11,663597	78,861203	-0,709656
11:07:04,70	0,565912	3,315023	-0,091001	0,211985	1,276026	-0,541021	-0,851698	0,148941	-1,907933	0,042527	12,363956	-0,721694	-0,269781	-2,015812	-2,963867	37,175336	-12,092406	11,655268	-0,851698	0,148941	-1,907933	11,734406	79,222250	-0,721694	-0,851698	0,148941	-1,907933	11,734406	79,222250	-0,721694
11:07:04,75	0,565912	3,315023	-0,091001	0,211985	1,276026	-0,541021	-0,850990	0,150580	-1,895147	-0,079638	12,398205	-0,759592	-0,265536	-2,021680	-2,962644	37,199133	-12,042406	11,675124	-0,850990	0,150580	-1,895147	11,740900	79,200937	-0,759592	-0,850990	0,150580	-1,895147	11,740900	79,200937	-0,759592
11:07:04,80	0,565912	3,315023	-0,091001	0,211985	1,276026	-0,541021	-0,848031	0,143970	-1,893923	0,319308	12,547688	-0,739736	-0,269026	-2,023061	-2,954483	37,210641	-12,074929	11,663345	-0,848031	0,143970	-1,893923	11,620921	79,118129	-0,739736	-0,848031	0,143970	-1,893923	11,620921	79,118129	-0,739736
11:07:04,85	0,565912	3,315023	-0,091001	0,211985	1,276026	-0,541021	-0,845091	0,146302	-1,885763	0,175625	12,726823	-0,751515	-0,274135	-2,016664	-2,951863	37,241398	-12,059376	11,686225	-0,845091	0,146302	-1,885763	11,660312	79,066432	-0,751515	-0,845091	0,146302	-1,885763	11,660312	79,066432	-0,751515
11:07:04,90	0,565912	3,315023	-0,091001	0,211985	1,276026	-0,541021	-0,848076	0,153924	-1,883142	-0,191905	12,590419	-0,728635	-0,265260	-2,011628	-2,910213	37,349753	-12,187678	11,666014	-0,848076	0,153924	-1,883142	11,891160	79,164418	-0,728635	-0,848076	0,153924	-1,883142	11,891160	79,164418	-0,728635
11:07:04,95	0,565912	3,315023	-0,091001	0,211985	1,276026	-0,541021	-0,856875	0,148757	-1,841492	0,019867	12,290879	-0,748846	-0,222804	-1,825471	2,307387	46,483176	-13,757020	11,532928	-0,856875	0,148757	-1,841492	11,697287	79,555570	-0,748846	-0,856875	0,148757	-1,841492	11,697287	79,555570	-0,748846
11:07:05,00	0,565912	3,315023	-0,091001	0,211985	1,276026	-0,541021	-1,039319	0,205067	3,376108	0,299350	11,498231	-0,881932	-0,318134	-2,021075	3,398964	36,688052	-8,868073	11,545633	-1,039319	0,205067	3,376108	16,397133	93,084782	-0,881932	-1,039319	0,205067	3,376108	16,397133	93,084782	-0,881932
11:07:05,05	0,565912	3,315023	-0,091001	0,211985	1,276026	-0,541021	-0,822257	0,189823	4,467685	0,428454	11,858192	-0,869227	-0,294862	-2,008994	-2,200211	38,602884	-11,366769	11,561648	-0,822257	0,189823	4,467685	15,329543	76,405327	-0,869227	-0,822257	0,189823	4,467685	15,329543	76,405327	-0,869227
11:07:05,10	0,565970	3,314969	-0,091009	0,211989	1,326038	-0,541000	-0,844355	0,175709	-1,131491	-0,044162	13,616720	-0,853212	-0,291486	-1,985956	-3,257753	40,014660	-12,109281	11,565215	-0,844355	0,175709	-1,131491	13,749018	79,898573	-0,853212	-0,844355	0,175709	-1,131491	13,749018	79,898573	-0,853212
11:07:05,15	0,565970	3,314969	-0,091009	0,211989	1,326038	-0,541000	-0,865995	0,184305	-2,189032	-0,428271	14,085342	-0,849645	-0,286203	-1,986993	-3,234516	40,020946	-12,173090	11,518233	-0,865995	0,184305	-2,189032	14,039650	82,065915	-0,849645	-0,865995	0,184305	-2,189032	14,039650	82,065915	-0,849645
11:07:05,20	0,565970	3,314969	-0,091009	0,211989	1,326038	-0,541000	-0,867738	0,179211	-2,165795	-0,215512	14,032046	-0,896628	-0,283140	-1,977058	-3,226358	40,066131	-12,108793	11,536248	-0,867738	0,179211	-2,165795	13,852549	82,149457	-0,896628	-0,867738	0,179211	-2,165795	13,852549	82,149457	-0,896628
11:07:05,25	0,565970	3,314969	-0,091009	0,211989	1,326038	-0,541000	-0,877873	0,181526	-2,157637	-0,257595	13,511984	-0,878613	-0,288245	-1,984782	-3,218170	40,122446	-12,123363	11,499121	-0,877873	0,181526	-2,157637	13,992161	82,425030	-0,878613	-0,877873	0,181526	-2,157637	13,992161	82,425030	-0,878613
11:07:05,30	0,565970	3,314969	-0,091009	0,211989	1,326038	-0,541000	-0,868632	0,182085	-2,149450	-0,271155	14,048580	-0,915739	-0,291462	-1,981972	-3,213210	40,051455	-12,068022	11,569932	-0,868632	0,182085	-2,149450	14,022530	82,236194	-0,915739	-0,868632	0,182085	-2,149450	14,022530	82,236194	-0,915739
11:07:05,35	0,565970	3,314969	-0,091009	0,211989	1,326038	-0,541000	-0,869456	0,186276	-2,144490	-0,476635	13,916562	-0,844928	-0,281686	-1,978156	-3,210763	40,152434	-12,081198	11,536534	-0,869456	0,186276	-2,144490	14,146012	82,168889	-0,844928	-0,869456	0,186276	-2,144490	14,146012	82,168889	-0,844928
11:07:05,40	0,565970	3,314969	-0,091009	0,211989	1,326038	-0,541000	-0,877649	0,179717	-2,142042	-0,096520	13,584570	-0,878327	-0,289030	-1,982028	-3,209292	40,157940	-12,106289	11,541414	-0,877649	0,179717	-2,142042	14,011293	82,480039	-0,878327	-0,877649	0,179717	-2,142042	14,011293	82,480039	-0,878327
11:07:05,45	0,565970	3,314969	-0,091009	0,211989	1,326038	-0,541000	-0,870624	0,184142	-2,140571	-0,345570	13,967176	-0,873446	-0,288117	-1,981117	-3,201457	40,145433	-12,080957	11,505174	-0,870624	0,184142	-2,140571	14,109566	82,311196	-0,873446	-0,870624	0,184142	-2,140571	14,109566	82,311196	-0,873446
11:07:05,50	0,565970	3,314969	-0,091009	0,211989	1,326038	-0,541000	-0,871869	0,183807	-2,132736	-0,312464	13,878948	-0,909686	-0,282079	-1,974117	-3,201061	40,222385	-12,055914	11,497336	-0,871869	0,183807	-2,132736	14,116372	82,320685	-0,909686	-0,871869	0,183807	-2,132736	14,116372	82,320685	-0,909686
11:07:05,55	0,565970	3,314969	-0,091009	0,211989	1,326038	-0,541000	-0,880951	0,182077	-2,132340	-0,162363	13,460835	-0,917524	-0,286959	-1,977269	-3,196800	40,140504	-12,086309	11,517527	-0,880951	0,182077	-2,132340	14,130703	82,615463	-0,917524	-0,880951	0,182077	-2,132340	14,130703	82,615463	-0,917524
11:07:05,60	0,565970	3,314969	-0,091009	0,211989	1,326038	-0,541000	-0,875781	0,184728	-2,128079	-0,367485	13,673944	-0,897334	-0,291215	-1,979942	-3,198625	40,132285	-12,043497	11,543187	-0,875781	0,184728	-2,128079	14,133694	82,422754	-0,897334	-0,875781	0,184728	-2,128079	14,133694	82,422754	-0,897334
11:07:05,65	0,565970	3,314969	-0,091009	0,211989	1,326038	-0,541000	-0,871338	0,187077	-2,129905	-0,456654	13,876435	-0,871674	-0,286912	-1,978272	-3,194458	40,164596	-12,115400	11,509936	-0,871338	0,187077	-2,129905	14,228903	82,276501	-0,871674	-0,871338	0,187077	-2,129905	14,228903	82,276501	-0,871674
11:07:05,70	0,565970	3,314969	-0,091009	0,211989	1,326038	-0,541000	-0,874936	0,184186	-2,125737	-0,352434	13,753314	-0,904924	-0,291077	-1,978887	-3,191765	40,110581	-12,035157	11,510612	-0,874936	0,184186	-2,125737	14,106176	82,435761	-0,904924	-0,874936	0,184186	-2,125737	14,106176	82,435761	-0,904924
11:07:05,75	0,565970	3,314969	-0,091009	0,211989	1,326038	-0,541000	-0,878686	0,178027	-2,119857	0,069910	13,525609	-0,865349	-0,279703	-1,978104	-3,188578	40,187320	-12,010685	11,549511	-0,878686	0,178027	-2,119857	14,044997	82,502472	-0,865349	-0,878686	0,178027	-2,119857	14,044997	82,502472	-0,865349
11:07:05,80	0,565970	3,314969	-0,091009	0,211989	1,326038	-0,541000	-0,878686	0,178027	-2,119857	0,069910	13,525609	-0,865349	-0,282113	-1,974608	-3,190172	40,192398	-12,071758	11,519503	-0,878686	0,178027	-2,119857	14,044997	82,502472	-0,865349	-0,878686	0,178027	-2,119857	14,044997	82,502472	-0,865349
11:07:05,85	0,565970	3,314969	-0,091009	0,211989	1,326038	-0,541000	-0,880508	0,181861	-2,121451	-0,179856	13,465791	-0,895357	-0,281460	-1,981940	-3,185086	40,199011	-12,090076	11,514779	-0,880508	0,181861	-2,121451	14,096269	82,585694	-0,895357	-0,880508	0,181861	-2,121451	14,096269	82,585694	-0,895357
11:07:05,91	0,565970	3,314969	-0,091009	0,211989	1,326038	-0,541000	-0,874485	0,177630	-2,116365	0,027623	13,793864	-0,900081	-0,289151	-1,986432	-3,187429	40,173019	-12,084736	11,504957	-0,874485	0,177630	-2,116365	13,971579	82,440974	-0,900081	-0,874485	0,177630	-2,116365	13,971579	82,440974	-0,900081
11:07:05,96	0,565970	3,314969	-0,091009	0,211989	1,326038	-0,541000	-0,874881	0,184723	-2,113876	-0,364290	13,770041	-0,907331	-0,287405	-1,978051	-3,182596	40,184640	-12,108409	11,507529	-0,874881	0,184723	-2,113876	14,136487	82,448165	-0,907331	-0,874881	0,184723	-2,113876	14,136487	82,448165	-0,907331
11:07:06,01	0,565970	3,314969	-0,091009	0,211989	1,326038	-0,541000	-0,874881	0,184723	-2,113876	-0,364290	13,770041	-0,907331	-0,285706	-1,978855	-3,184319	40,144957	-12,065155	11,558997	-0,874881	0,184723	-2,113876	14,136487	82,448165	-0,907331	-0,874881	0,184723	-2,113876	14,136487	82,448165	-0,907331
11:07:06,06	0,565970	3,314969	-0,091009	0,211989	1,326038	-0,541000	-0,875034	0,182850	-2,115599	-0,249272	13,706056	-0,855864	-0,281465	-1,977625	-3,183118	40,195654	-12,044764	11,573849	-0,875034	0,182850	-2,115599	14,104469	82,396245	-0,855864	-0,875034	0,182850	-2,115599	14,104469	82,396245	-0,855864
11:07:06,11	0,565970	3,314969	-0,091009	0,211989	1,326038	-0,541000	-0,878220	0,179792	-2,114397	-0,047228	13,574097	-0,841011	-0,288596	-1,984939	-3,183552	40,157383	-12,093833	11,507630	-0,878220	0,179792	-2,114397	14,066429	82,514380	-0,841011	-0,878220	0,179792	-2,114397	14,066429	82,514380	-0,841011
11:07:06,16	0,565970	3,314969	-0,091009	0,211989	1,326038	-0,541000	-0,868321	0,182311	-2,114832	-0,239836	14,080261	-0,907230	-0,279229	-1,974441	-3,181633	40,148134	-12,071745	11,524977	-0,868321	0,182311	-2,114832	14,071547	82,243435	-0,907230	-0,868321	0,182311	-2,114832	14,071547	82,243435	-0,907230
11:07:06,21	0,565970	3,314969	-0,091009	0,211989	1,326038	-0,541000	-0,882095	0,179448	-2,112912	-0,076483	13,344922	-0,889884	-0,289157	-1,976687	-3,178121	40,178138	-12,075266	11,530060	-0,882095	0,179448	-2,112912	14,010194	82,589411	-0,889884	-0,882095	0,179448	-2,112912	14,010194	82,589411	-0,889884
11:07:06,26	0,565970	3,314969	-0,091009	0,211989	1,326038	-0,541000	-0,875187	0,186922	-2,109400	-0,453193	13,731917	-0,884801	-0,280446	-1,977705	-3,175772	40,197815	-12,062028	11,518094	-0,875187	0,186922	-2,109400	14,220216	82,434076	-0,884801	-0,875187	0,186922	-2,109400	14,220216	82,434076	-0,884801
11:07:06,31	0,565970	3,314969	-0,091009	0,211989	1,326038	-0,541000	-0,878660	0,178869	-2,107051	-0,013133	13,561732	-0,896767	-0,283719	-1,979633	-3,177713	40,203792	-11,998365	11,513133	-0,878660	0,178869	-2,107051	14,028114	82,536538	-0,896767	-0,878660	0,178869	-2,107051	14,028114	82,536538	-0,896767
11:07:06,36	0,565970	3,314969	-0,091009	0,211989	1,326038	-0,541000	-0,875353	0,180740	-2,108992	-0,052285	13,707013	-0,901727	-0,286131	-1,980282	-3,180032	40,212620	-12,085102	11,525697	-0,875353	0,180740	-2,108992	14,135808	82,422262	-0,901727	-0,875353	0,180740	-2,108992	14,135808	82,422262	-0,901727
11:07:06,41	0,565970	3,314969	-0,091009	0,211989	1,326038	-0,541000	-0,873586	0,182505	-2,111311	-0,214744	13,849946	-0,889163	-0,285837	-1,973666	-3,168011	40,207515	-12,086465	11,528307	-0,873586	0,182505	-2,111311	14,111867	82,426432	-0,889163	-0,873586	0,182505	-2,111311	14,111867	82,426432	-0,889163
11:07:06,46	0,565970	3,314969	-0,091009	0,211989	1,326038	-0,541000	-0,879462	0,185558	-2,099290	-0,377248	13,540635	-0,886554	-0,216711	-1,804032	1,856773	48,302206	-14,502741	11,429613	-0,879462	0,185558	-2,099290	14,189046	82,578417	-0,886554	-0,879462	0,185558	-2,099290	14,189046	82,578417	-0,886554
11:07:06,51	0,565970	3,314969	-0,091009	0,211989	1,326038	-0,541000	-1,060933	0,210510	2,925494	0,280048	12,322511	-0,985247	-0,344671	-1,955384	3,432522	41,337572	-8,569917	11,366162	-1,060933	0,210510	2,925494	16,805060	95,605728	-0,985247	-1,060933	0,210510	2,925494	16,805060	95,605728	-0,985247
11:07:06,56	0,565970	3,314969	-0,091009	0,211989	1,326038	-0,541000	-0,865878	0,245651	4,501243	0,108371	13,467418	-1,048698	-0,314576	-1,974184	-2,018983	41,292014	-11,540037	11,432054	-0,865878	0,245651	4,501243	19,391954	81,438808	-1,048698	-0,865878	0,245651	4,501243	19,391954	81,438808	-1,048698
11:07:06,61	0,566017	3,314977	-0,090993	0,212004	1,376008	-0,541023	-0,864644	0,210187	-0,950262	-0,642496	14,977169	-0,982807	-0,295076	-1,945540	-3,372609	42,678384	-12,477239	11,431735	-0,864644	0,210187	-0,950262	15,857189	82,851725	-0,982807	-0,864644	0,210187	-0,950262	15,857189	82,851725	-0,982807
11:07:06,66	0,566017	3,314977	-0,090993	0,212004	1,376008	-0,541023	-0,899201	0,207622	-2,303888	-0,627552	14,849455	-0,983125	-0,292634	-1,952898	-3,355562	42,716265	-12,429558	11,415774	-0,899201	0,207622	-2,303888	15,670751	85,436708	-0,983125	-0,899201	0,207622	-2,303888	15,670751	85,436708	-0,983125
11:07:06,71	0,566017	3,314977	-0,090993	0,212004	1,376008	-0,541023	-0,894050	0,201828	-2,286841	-0,266048	15,126258	-0,999086	-0,291266	-1,951008	-3,345083	42,732805	-12,471855	11,392643	-0,894050	0,201828	-2,286841	15,577453	85,309178	-0,999086	-0,894050	0,201828	-2,286841	15,577453	85,309178	-0,999086
11:07:06,76	0,566017	3,314977	-0,090993	0,212004	1,376008	-0,541023	-0,892257	0,202615	-2,272479	-0,324943	15,220015	-1,024436	-0,294212	-1,954057	-3,341200	42,707721	-12,445390	11,390424	-0,892257	0,202615	-2,272479	15,580320	85,262179	-1,024436	-0,892257	0,202615	-2,272479	15,580320	85,262179	-1,024436
11:07:06,81	0,566017	3,314977	-0,090993	0,212004	1,376008	-0,541023	-0,892257	0,202615	-2,272479	-0,324943	15,220015	-1,024436	-0,296289	-1,943664	-3,338103	42,714381	-12,409013	11,432811	-0,892257	0,202615	-2,272479	15,580320	85,262179	-1,024436	-0,892257	0,202615	-2,272479	15,580320	85,262179	-1,024436
11:07:06,86	0,566017	3,314977	-0,090993	0,212004	1,376008	-0,541023	-0,900219	0,209610	-2,269383	-0,653881	14,793569	-0,982049	-0,292825	-1,947122	-3,329377	42,703955	-12,432171	11,386576	-0,900219	0,209610	-2,269383	15,800536	85,460751	-0,982049	-0,900219	0,209610	-2,269383	15,800536	85,460751	-0,982049
11:07:06,91	0,566017	3,314977	-0,090993	0,212004	1,376008	-0,541023	-0,898956	0,204881	-2,260656	-0,433235	14,861774	-1,028284	-0,284947	-1,937204	-3,177853	43,021479	-12,751465	11,393540	-0,898956	0,204881	-2,260656	15,649946	85,429843	-1,028284	-0,898956	0,204881	-2,260656	15,649946	85,429843	-1,028284
11:07:06,96	0,566017	3,314977	-0,090993	0,212004	1,376008	-0,541023	-0,911484	0,203018	-2,109133	-0,454104	14,644947	-1,021320	-0,229211	-1,736387	1,762884	52,971748	-14,452502	11,288345	-0,911484	0,203018	-2,109133	15,482818	86,196467	-1,021320	-0,911484	0,203018	-2,109133	15,482818	86,196467	-1,021320
11:07:07,01	0,566017	3,314977	-0,090993	0,212004	1,376008	-0,541023	-1,113265	0,255158	2,831605	0,336635	13,620056	-1,126515	-0,335134	-1,907547	3,390893	44,376579	-9,466122	11,257929	-1,113265	0,255158	2,831605	20,366508	101,011352	-1,126515	-1,113265	0,255158	2,831605	20,366508	101,011352	-1,126515
11:07:07,06	0,566017	3,314977	-0,090993	0,212004	1,376008	-0,541023	-0,912074	0,261310	4,459613	0,037458	14,145140	-1,156932	-0,329792	-1,915241	-2,717555	45,312059	-11,562485	11,327001	-0,912074	0,261310	4,459613	20,550291	85,742984	-1,156932	-0,912074	0,261310	4,459613	20,550291	85,742984	-1,156932
11:07:07,11	0,565966	3,314979	-0,091001	0,211990	1,426049	-0,541017	-0,908082	0,252836	-1,648834	-0,869672	16,211063	-1,087859	-0,318467	-1,898839	-3,659453	46,226591	-11,986191	11,285603	-0,908082	0,252836	-1,648834	18,977975	87,495522	-1,087859	-0,908082	0,252836	-1,648834	18,977975	87,495522	-1,087859
11:07:07,16	0,565966	3,314979	-0,091001	0,211990	1,426049	-0,541017	-0,927950	0,251230	-2,590733	-0,695811	16,181806	-1,129258	-0,320882	-1,896294	-3,636924	46,196670	-11,947111	11,302484	-0,927950	0,251230	-2,590733	19,025730	89,025874	-1,129258	-0,927950	0,251230	-2,590733	19,025730	89,025874	-1,129258
11:07:07,21	0,565966	3,314979	-0,091001	0,211990	1,426049	-0,541017	-0,928946	0,254594	-2,568203	-0,851860	16,084545	-1,112376	-0,317350	-1,899751	-3,631093	46,175482	-11,952892	11,289376	-0,928946	0,254594	-2,568203	19,133762	89,006825	-1,112376	-0,928946	0,254594	-2,568203	19,133762	89,006825	-1,112376
11:07:07,26	0,565966	3,314979	-0,091001	0,211990	1,426049	-0,541017	-0,927718	0,249806	-2,562372	-0,618505	16,132971	-1,125485	-0,314933	-1,898573	-3,623167	46,201101	-11,973566	11,305216	-0,927718	0,249806	-2,562372	18,991291	88,958809	-1,125485	-0,927718	0,249806	-2,562372	18,991291	88,958809	-1,125485
11:07:07,31	0,565966	3,314979	-0,091001	0,211990	1,426049	-0,541017	-0,924810	0,245195	-2,549098	-0,386280	16,362337	-1,121421	-0,314810	-1,904575	-3,617819	46,239385	-11,998523	11,293439	-0,924810	0,245195	-2,549098	18,861522	88,959908	-1,121421	-0,924810	0,245195	-2,549098	18,861522	88,959908	-1,121421
11:07:07,36	0,565966	3,314979	-0,091001	0,211990	1,426049	-0,541017	-0,924810	0,245195	-2,549098	-0,386280	16,362337	-1,121421	-0,320130	-1,907095	-3,613176	46,205558	-11,974486	11,280748	-0,924810	0,245195	-2,549098	18,861522	88,959908	-1,121421	-0,924810	0,245195	-2,549098	18,861522	88,959908	-1,121421
11:07:07,41	0,565966	3,314979	-0,091001	0,211990	1,426049	-0,541017	-0,919968	0,248542	-2,544456	-0,556422	16,572792	-1,134112	-0,315328	-1,901637	-3,607740	46,241776	-11,950403	11,274634	-0,919968	0,248542	-2,544456	18,954122	88,790290	-1,134112	-0,919968	0,248542	-2,544456	18,954122	88,790290	-1,134112
11:07:07,46	0,565966	3,314979	-0,091001	0,211990	1,426049	-0,541017	-0,927096	0,247113	-2,539019	-0,443144	16,221471	-1,140227	-0,314744	-1,902029	-3,610061	46,251296	-11,972539	11,280127	-0,927096	0,247113	-2,539019	18,955217	88,998499	-1,140227	-0,927096	0,247113	-2,539019	18,955217	88,998499	-1,140227
11:07:07,51	0,565966	3,314979	-0,091001	0,211990	1,426049	-0,541017	-0,927048	0,246411	-2,541340	-0,421057	16,243261	-1,134733	-0,318916	-1,903183	-3,607746	46,217918	-11,963637	11,278455	-0,927048	0,246411	-2,541340	18,922207	89,016550	-1,134733	-0,927048	0,246411	-2,541340	18,922207	89,016550	-1,134733
11:07:07,56	0,565966	3,314979	-0,091001	0,211990	1,426049	-0,541017	-0,923963	0,249447	-2,539025	-0,587912	16,370333	-1,136406	-0,316503	-1,899733	-3,603455	46,239229	-11,938579	11,301581	-0,923963	0,249447	-2,539025	18,993683	88,901435	-1,136406	-0,923963	0,249447	-2,539025	18,993683	88,901435	-1,136406
11:07:07,61	0,565966	3,314979	-0,091001	0,211990	1,426049	-0,541017	-0,928157	0,249082	-2,534734	-0,536576	16,158187	-1,113279	-0,315950	-1,904148	-3,601110	46,236775	-12,028489	11,291896	-0,928157	0,249082	-2,534734	19,016367	89,018497	-1,113279	-0,928157	0,249082	-2,534734	19,016367	89,018497	-1,113279
11:07:07,66	0,565966	3,314979	-0,091001	0,211990	1,426049	-0,541017	-0,924610	0,246395	-2,532390	-0,475957	16,385457	-1,122965	-0,314684	-1,899610	-3,599185	46,257096	-11,949683	11,279396	-0,924610	0,246395	-2,532390	18,866078	88,967331	-1,122965	-0,924610	0,246395	-2,532390	18,866078	88,967331	-1,122965
11:07:07,71	0,565966	3,314979	-0,091001	0,211990	1,426049	-0,541017	-0,929173	0,247568	-2,530465	-0,458505	16,126355	-1,135464	-0,313603	-1,897124	-3,599579	46,234524	-11,987508	11,298593	-0,929173	0,247568	-2,530465	18,975550	89,066458	-1,135464	-0,929173	0,247568	-2,530465	18,975550	89,066458	-1,135464
11:07:07,76	0,565966	3,314979	-0,091001	0,211990	1,426049	-0,541017	-0,931867	0,247875	-2,530858	-0,518526	15,985652	-1,116268	-0,317052	-1,902268	-3,596086	46,228077	-11,922665	11,273025	-0,931867	0,247875	-2,530858	18,939650	89,137203	-1,116268	-0,931867	0,247875	-2,530858	18,939650	89,137203	-1,116268
11:07:07,81	0,565966	3,314979	-0,091001	0,211990	1,426049	-0,541017	-0,925687	0,248290	-2,527365	-0,487187	16,268978	-1,141835	-0,314713	-1,897015	-3,596866	46,246368	-11,949756	11,283318	-0,925687	0,248290	-2,527365	19,003586	88,935444	-1,141835	-0,925687	0,248290	-2,527365	19,003586	88,935444	-1,141835
11:07:07,86	0,565966	3,314979	-0,091001	0,211990	1,426049	-0,541017	-0,931406	0,248891	-2,528146	-0,532724	16,000982	-1,131542	-0,314143	-1,903313	-3,593367	46,206402	-11,932491	11,271627	-0,931406	0,248891	-2,528146	19,005181	89,116380	-1,131542	-0,931406	0,248891	-2,528146	19,005181	89,116380	-1,131542
11:07:07,92	0,565966	3,314979	-0,091001	0,211990	1,426049	-0,541017	-0,926237	0,245248	-2,524646	-0,348359	16,226533	-1,143234	-0,313461	-1,900865	-3,593348	46,251425	-11,915814	11,281858	-0,926237	0,245248	-2,524646	18,903630	88,936154	-1,143234	-0,926237	0,245248	-2,524646	18,903630	88,936154	-1,143234
11:07:07,97	0,565966	3,314979	-0,091001	0,211990	1,426049	-0,541017	-0,928698	0,245882	-2,524628	-0,344362	16,129223	-1,133002	-0,317655	-1,902441	-3,591089	46,218143	-11,934981	11,289751	-0,928698	0,245882	-2,524628	18,957380	89,032018	-1,133002	-0,928698	0,245882	-2,524628	18,957380	89,032018	-1,133002
11:07:08,02	0,565966	3,314979	-0,091001	0,211990	1,426049	-0,541017	-0,925236	0,248725	-2,522368	-0,525440	16,290010	-1,125110	-0,312268	-1,896383	-3,591421	46,272072	-11,934297	11,271062	-0,925236	0,248725	-2,522368	18,999480	88,921034	-1,125110	-0,925236	0,248725	-2,522368	18,999480	88,921034	-1,125110
11:07:08,07	0,565966	3,314979	-0,091001	0,211990	1,426049	-0,541017	-0,933176	0,247089	-2,522701	-0,412814	15,923467	-1,143798	-0,317029	-1,904310	-3,589063	46,242116	-11,980722	11,285830	-0,933176	0,247089	-2,522701	18,983685	89,177819	-1,143798	-0,933176	0,247089	-2,522701	18,983685	89,177819	-1,143798
11:07:08,12	0,565966	3,314979	-0,091001	0,211990	1,426049	-0,541017	-0,923931	0,247249	-2,520343	-0,476292	16,401526	-1,129030	-0,321903	-1,900297	-3,587580	46,164205	-11,956520	11,271721	-0,923931	0,247249	-2,520343	18,932729	88,930071	-1,129030	-0,923931	0,247249	-2,520343	18,932729	88,930071	-1,129030
11:07:08,17	0,565966	3,314979	-0,091001	0,211990	1,426049	-0,541017	-0,924969	0,253476	-2,518859	-0,818119	16,267975	-1,143140	-0,318950	-1,896174	-3,588340	46,171172	-11,918035	11,308383	-0,924969	0,253476	-2,518859	19,079761	88,878004	-1,143140	-0,924969	0,253476	-2,518859	19,079761	88,878004	-1,143140
11:07:08,22	0,565966	3,314979	-0,091001	0,211990	1,426049	-0,541017	-0,930016	0,252980	-2,519619	-0,755525	15,992276	-1,106478	-0,315673	-1,902074	-3,585933	46,215446	-11,941022	11,254544	-0,930016	0,252980	-2,519619	19,103436	88,998565	-1,106478	-0,930016	0,252980	-2,519619	19,103436	88,998565	-1,106478
11:07:08,27	0,565966	3,314979	-0,091001	0,211990	1,426049	-0,541017	-0,926545	0,247193	-2,517212	-0,452335	16,222618	-1,160317	-0,316960	-1,897752	-3,587128	46,260228	-11,896697	11,302678	-0,926545	0,247193	-2,517212	18,952291	88,956412	-1,160317	-0,926545	0,247193	-2,517212	18,952291	88,956412	-1,160317
11:07:08,32	0,565966	3,314979	-0,091001	0,211990	1,426049	-0,541017	-0,929644	0,250468	-2,518407	-0,561886	16,078103	-1,112183	-0,317639	-1,901219	-3,586353	46,227836	-11,955450	11,300025	-0,929644	0,250468	-2,518407	19,099870	89,055149	-1,112183	-0,929644	0,250468	-2,518407	19,099870	89,055149	-1,112183
11:07:08,37	0,565966	3,314979	-0,091001	0,211990	1,426049	-0,541017	-0,926302	0,249323	-2,517632	-0,569412	16,253202	-1,114835	-0,312342	-1,901878	-3,585582	46,213247	-11,933779	11,286683	-0,926302	0,249323	-2,517632	19,002446	88,967915	-1,114835	-0,926302	0,249323	-2,517632	19,002446	88,967915	-1,114835
11:07:08,42	0,565966	3,314979	-0,091001	0,211990	1,426049	-0,541017	-0,928380	0,244406	-2,516861	-0,302245	16,121681	-1,128178	-0,314697	-1,899272	-3,584438	46,213914	-11,923344	11,276603	-0,928380	0,244406	-2,516861	18,883613	88,999509	-1,128178	-0,928380	0,244406	-2,516861	18,883613	88,999509	-1,128178
11:07:08,47	0,565966	3,314979	-0,091001	0,211990	1,426049	-0,541017	-0,929460	0,247748	-2,515717	-0,466661	16,060904	-1,138257	-0,319795	-1,900663	-3,581712	46,250840	-11,984439	11,261830	-0,929460	0,247748	-2,515717	18,981547	89,023479	-1,138257	-0,929460	0,247748	-2,515717	18,981547	89,023479	-1,138257
11:07:08,52	0,565966	3,314979	-0,091001	0,211990	1,426049	-0,541017	-0,925705	0,251468	-2,512991	-0,694547	16,318643	-1,153030	-0,318890	-1,900167	-3,585632	46,199030	-11,982706	11,250498	-0,925705	0,251468	-2,512991	19,045680	88,986521	-1,153030	-0,925705	0,251468	-2,512991	19,045680	88,986521	-1,153030
11:07:08,57	0,565966	3,314979	-0,091001	0,211990	1,426049	-0,541017	-0,926588	0,250932	-2,516912	-0,691072	16,227036	-1,164362	-0,317685	-1,905442	-3,583290	46,186336	-11,968182	11,239404	-0,926588	0,250932	-2,516912	19,007068	88,964162	-1,164362	-0,926588	0,250932	-2,516912	19,007068	88,964162	-1,164362
11:07:08,62	0,565966	3,314979	-0,091001	0,211990	1,426049	-0,541017	-0,922622	0,247251	-2,514569	-0,493457	16,415013	-1,175456	-0,314111	-1,895123	-3,580184	46,216095	-11,929361	11,269671	-0,922622	0,247251	-2,514569	18,915767	88,840808	-1,175456	-0,922622	0,247251	-2,514569	18,915767	88,840808	-1,175456
11:07:08,67	0,565966	3,314979	-0,091001	0,211990	1,426049	-0,541017	-0,933345	0,249316	-2,511463	-0,552315	15,863731	-1,145189	-0,317032	-1,903687	-3,583258	46,193596	-11,873554	11,286321	-0,933345	0,249316	-2,511463	19,018978	89,131352	-1,145189	-0,933345	0,249316	-2,511463	19,018978	89,131352	-1,145189
11:07:08,72	0,565966	3,314979	-0,091001	0,211990	1,426049	-0,541017	-0,924469	0,247563	-2,514537	-0,424070	16,277939	-1,128539	-0,320682	-1,900913	-3,580189	46,155825	-11,919394	11,278309	-0,924469	0,247563	-2,514537	19,009599	88,848728	-1,128539	-0,924469	0,247563	-2,514537	19,009599	88,848728	-1,128539
11:07:08,77	0,565966	3,314979	-0,091001	0,211990	1,426049	-0,541017	-0,925045	0,252111	-2,511468	-0,719177	16,238172	-1,136552	-0,317088	-1,898985	-3,582113	46,204261	-11,951641	11,278856	-0,925045	0,252111	-2,511468	19,071551	88,854213	-1,136552	-0,925045	0,252111	-2,511468	19,071551	88,854213	-1,136552
11:07:08,82	0,565966	3,314979	-0,091001	0,211990	1,426049	-0,541017	-0,928513	0,249962	-2,513392	-0,611133	16,115929	-1,136004	-0,318922	-1,904583	-3,580943	46,150373	-11,933601	11,287818	-0,928513	0,249962	-2,513392	19,010892	89,004175	-1,136004	-0,928513	0,249962	-2,513392	19,010892	89,004175	-1,136004
11:07:08,87	0,565966	3,314979	-0,091001	0,211990	1,426049	-0,541017	-0,922747	0,248752	-2,512222	-0,559532	16,360048	-1,127042	-0,320574	-1,901223	-3,578609	46,211350	-11,945307	11,275919	-0,922747	0,248752	-2,512222	18,967505	88,795700	-1,127042	-0,922747	0,248752	-2,512222	18,967505	88,795700	-1,127042
11:07:08,92	0,565966	3,314979	-0,091001	0,211990	1,426049	-0,541017	-0,924832	0,251863	-2,509888	-0,700947	16,310322	-1,138941	-0,322379	-1,897495	-3,579781	46,205568	-11,937587	11,296561	-0,924832	0,251863	-2,509888	19,070295	88,909596	-1,138941	-0,924832	0,251863	-2,509888	19,070295	88,909596	-1,138941
11:07:08,97	0,565966	3,314979	-0,091001	0,211990	1,426049	-0,541017	-0,927157	0,255290	-2,511060	-0,875365	16,180520	-1,118300	-0,320140	-1,896788	-3,579834	46,152201	-11,948235	11,258531	-0,927157	0,255290	-2,511060	19,164908	88,962359	-1,118300	-0,927157	0,255290	-2,511060	19,164908	88,962359	-1,118300
11:07:09,02	0,565966	3,314979	-0,091001	0,211990	1,426049	-0,541017	-0,928889	0,253704	-2,511113	-0,828773	16,049566	-1,156329	-0,315231	-1,897943	-3,577040	46,231699	-11,927048	11,291285	-0,928889	0,253704	-2,511113	19,086962	88,967362	-1,156329	-0,928889	0,253704	-2,511113	19,086962	88,967362	-1,156329
11:07:09,07	0,565966	3,314979	-0,091001	0,211990	1,426049	-0,541017	-0,930343	0,248875	-2,508319	-0,519605	16,032222	-1,123575	-0,321141	-1,904713	-3,579401	46,201036	-11,919837	11,242792	-0,930343	0,248875	-2,508319	19,017110	89,064141	-1,123575	-0,930343	0,248875	-2,508319	19,017110	89,064141	-1,123575
11:07:09,12	0,565966	3,314979	-0,091001	0,211990	1,426049	-0,541017	-0,921526	0,250609	-2,510681	-0,618832	16,460562	-1,172069	-0,321290	-1,896559	-3,577096	46,147382	-11,900680	11,287344	-0,921526	0,250609	-2,510681	19,053960	88,800322	-1,172069	-0,921526	0,250609	-2,510681	19,053960	88,800322	-1,172069
11:07:09,17	0,565966	3,314979	-0,091001	0,211990	1,426049	-0,541017	-0,928512	0,254814	-2,508375	-0,847745	16,041220	-1,127516	-0,318187	-1,898230	-3,577080	46,213483	-11,904149	11,252916	-0,928512	0,254814	-2,508375	19,155165	88,929420	-1,127516	-0,928512	0,254814	-2,508375	19,155165	88,929420	-1,127516
11:07:09,22	0,565966	3,314979	-0,091001	0,211990	1,426049	-0,541017	-0,928617	0,251292	-2,508359	-0,634544	16,094739	-1,161944	-0,314803	-1,896314	-3,575532	46,159910	-11,936212	11,281438	-0,928617	0,251292	-2,508359	19,091872	88,991182	-1,161944	-0,928617	0,251292	-2,508359	19,091872	88,991182	-1,161944
11:07:09,27	0,565966	3,314979	-0,091001	0,211990	1,426049	-0,541017	-0,931968	0,249319	-2,506811	-0,586506	15,890146	-1,133423	-0,317625	-1,901935	-3,576300	46,190987	-11,909804	11,247194	-0,931968	0,249319	-2,506811	18,985037	89,049609	-1,133423	-0,931968	0,249319	-2,506811	18,985037	89,049609	-1,133423
11:07:09,32	0,565966	3,314979	-0,091001	0,211990	1,426049	-0,541017	-0,925690	0,248952	-2,507580	-0,529032	16,230314	-1,167666	-0,316415	-1,901427	-3,576286	46,216068	-11,934579	11,251264	-0,925690	0,248952	-2,507580	19,013728	88,896949	-1,167666	-0,925690	0,248952	-2,507580	19,013728	88,896949	-1,167666
11:07:09,37	0,565966	3,314979	-0,091001	0,211990	1,426049	-0,541017	-0,926734	0,248159	-2,507565	-0,496677	16,210135	-1,163597	-0,320035	-1,899560	-3,579406	46,196280	-11,954558	11,266913	-0,926734	0,248159	-2,507565	18,983782	88,958724	-1,163597	-0,926734	0,248159	-2,507565	18,983782	88,958724	-1,163597
11:07:09,42	0,565966	3,314979	-0,091001	0,211990	1,426049	-0,541017	-0,926541	0,252227	-2,510685	-0,735423	16,212999	-1,147948	-0,316463	-1,906161	-3,574709	46,183186	-11,940704	11,273961	-0,926541	0,252227	-2,510685	19,064393	88,946473	-1,147948	-0,926541	0,252227	-2,510685	19,064393	88,946473	-1,147948
11:07:09,47	0,565966	3,314979	-0,091001	0,211990	1,426049	-0,541017	-0,922610	0,245833	-2,505988	-0,397494	16,399128	-1,140900	-0,315901	-1,901896	-3,574729	46,185703	-11,953325	11,269428	-0,922610	0,245833	-2,505988	18,900409	88,824044	-1,140900	-0,922610	0,245833	-2,505988	18,900409	88,824044	-1,140900
11:07:09,52	0,565966	3,314979	-0,091001	0,211990	1,426049	-0,541017	-0,926585	0,247479	-2,506008	-0,492762	16,200919	-1,145433	-0,322355	-1,897692	-3,572425	46,193750	-11,924454	11,263531	-0,926585	0,247479	-2,506008	18,934359	88,937871	-1,145433	-0,926585	0,247479	-2,506008	18,934359	88,937871	-1,145433
11:07:09,57	0,565966	3,314979	-0,091001	0,211990	1,426049	-0,541017	-0,926999	0,255170	-2,503704	-0,863678	16,171932	-1,151329	-0,316391	-1,896605	-3,576271	46,237833	-11,915343	11,286282	-0,926999	0,255170	-2,503704	19,167203	88,941372	-1,151329	-0,926999	0,255170	-2,503704	19,167203	88,941372	-1,151329
11:07:09,62	0,565966	3,314979	-0,091001	0,211990	1,426049	-0,541017	-0,930922	0,250548	-2,507550	-0,593404	16,001562	-1,128578	-0,316989	-1,899574	-3,572398	46,207411	-11,889741	11,269980	-0,930922	0,250548	-2,507550	19,074651	89,078951	-1,128578	-0,930922	0,250548	-2,507550	19,074651	89,078951	-1,128578
11:07:09,67	0,565966	3,314979	-0,091001	0,211990	1,426049	-0,541017	-0,928052	0,249582	-2,503677	-0,536182	16,111650	-1,144881	-0,318197	-1,897364	-3,573569	46,194598	-11,865123	11,286267	-0,928052	0,249582	-2,503677	19,055999	88,963751	-1,144881	-0,928052	0,249582	-2,503677	19,055999	88,963751	-1,144881
11:07:09,72	0,565966	3,314979	-0,091001	0,211990	1,426049	-0,541017	-0,929362	0,251734	-2,504848	-0,633167	16,020130	-1,128593	-0,318836	-1,900564	-3,575531	46,174546	-11,898068	11,256955	-0,929362	0,251734	-2,504848	19,127938	88,975057	-1,128593	-0,929362	0,251734	-2,504848	19,127938	88,975057	-1,128593
11:07:09,77	0,565966	3,314979	-0,091001	0,211990	1,426049	-0,541017	-0,926271	0,250687	-2,506810	-0,617295	16,179979	-1,157905	-0,321176	-1,903758	-3,572402	46,183137	-11,939121	11,262460	-0,926271	0,250687	-2,506810	19,061642	88,892247	-1,157905	-0,926271	0,250687	-2,506810	19,061642	88,892247	-1,157905
11:07:09,82	0,565966	3,314979	-0,091001	0,211990	1,426049	-0,541017	-0,922335	0,251116	-2,503681	-0,670867	16,412595	-1,152400	-0,318329	-1,899048	-3,571665	46,136335	-11,907155	11,259862	-0,922335	0,251116	-2,503681	19,041757	88,815923	-1,152400	-0,922335	0,251116	-2,503681	19,041757	88,815923	-1,152400
11:07:09,87	0,565966	3,314979	-0,091001	0,211990	1,426049	-0,541017	-0,927837	0,251006	-2,502944	-0,660843	16,069992	-1,154998	-0,318333	-1,899982	-3,573578	46,154848	-11,952528	11,283469	-0,927837	0,251006	-2,502944	19,043113	88,905204	-1,154998	-0,927837	0,251006	-2,502944	19,043113	88,905204	-1,154998
11:07:09,92	0,565966	3,314979	-0,091001	0,211990	1,426049	-0,541017	-0,927027	0,250542	-2,504857	-0,666757	16,150840	-1,131391	-0,320580	-1,902026	-3,572790	46,190953	-11,935379	11,267941	-0,927027	0,250542	-2,504857	19,000782	88,922453	-1,131391	-0,927027	0,250542	-2,504857	19,000782	88,922453	-1,131391
11:07:09,97	0,565966	3,314979	-0,091001	0,211990	1,426049	-0,541017	-0,924133	0,251466	-2,504069	-0,681916	16,324010	-1,146920	-0,318923	-1,900916	-3,571250	46,139263	-11,930306	11,282684	-0,924133	0,251466	-2,504069	19,058179	88,868461	-1,146920	-0,924133	0,251466	-2,504069	19,058179	88,868461	-1,146920
11:07:10,02	0,565966	3,314979	-0,091001	0,211990	1,426049	-0,541017	-0,925923	0,250586	-2,502530	-0,657618	16,183651	-1,132176	-0,317148	-1,899440	-3,575913	46,145484	-11,899519	11,286969	-0,925923	0,250586	-2,502530	19,013413	88,868583	-1,132176	-0,925923	0,250586	-2,502530	19,013413	88,868583	-1,132176
11:07:10,07	0,565966	3,314979	-0,091001	0,211990	1,426049	-0,541017	-0,928089	0,249787	-2,507192	-0,586282	16,061021	-1,127891	-0,316594	-1,895903	-3,572832	46,133486	-11,905533	11,275955	-0,928089	0,249787	-2,507192	19,022005	88,915971	-1,127891	-0,928089	0,249787	-2,507192	19,022005	88,915971	-1,127891
11:07:10,12	0,565966	3,314979	-0,091001	0,211990	1,426049	-0,541017	-0,931429	0,251076	-2,504111	-0,664488	15,879931	-1,138905	-0,317036	-1,904771	-3,571602	46,166578	-11,873162	11,289048	-0,931429	0,251076	-2,504111	19,044941	88,997111	-1,138905	-0,931429	0,251076	-2,504111	19,044941	88,997111	-1,138905
11:07:10,17	0,565966	3,314979	-0,091001	0,211990	1,426049	-0,541017	-0,923528	0,247024	-2,502882	-0,409236	16,303274	-1,125813	-0,317104	-1,903995	-3,570837	46,159278	-11,944543	11,281629	-0,923528	0,247024	-2,502882	18,982159	88,800199	-1,125813	-0,923528	0,247024	-2,502882	18,982159	88,800199	-1,125813
11:07:10,22	0,565966	3,314979	-0,091001	0,211990	1,426049	-0,541017	-0,924166	0,247472	-2,502116	-0,497983	16,299468	-1,133232	-0,315353	-1,897256	-3,572808	46,161299	-11,910744	11,280347	-0,924166	0,247472	-2,502116	18,928554	88,846474	-1,133232	-0,924166	0,247472	-2,502116	18,928554	88,846474	-1,133232
11:07:10,27	0,565966	3,314979	-0,091001	0,211990	1,426049	-0,541017	-0,930877	0,249325	-2,504087	-0,564045	15,935325	-1,134514	-0,321180	-1,905549	-3,570838	46,163466	-11,906514	11,277024	-0,930877	0,249325	-2,504087	19,007935	89,009177	-1,134514	-0,930877	0,249325	-2,504087	19,007935	89,009177	-1,134514
11:07:10,32	0,565966	3,314979	-0,091001	0,211990	1,426049	-0,541017	-0,920782	0,250225	-2,502117	-0,606102	16,460052	-1,137837	-0,313582	-1,897674	-3,572820	46,165183	-11,928417	11,255767	-0,920782	0,250225	-2,502117	19,036533	88,741409	-1,137837	-0,920782	0,250225	-2,502117	19,036533	88,741409	-1,137837
11:07:10,37	0,565966	3,314979	-0,091001	0,211990	1,426049	-0,541017	-0,931401	0,247582	-2,504100	-0,486792	15,920291	-1,159094	-0,319381	-1,904319	-3,569668	46,197797	-11,963159	11,264948	-0,931401	0,247582	-2,504100	18,948391	89,035257	-1,159094	-0,931401	0,247582	-2,504100	18,948391	89,035257	-1,159094
11:07:10,42	0,565966	3,314979	-0,091001	0,211990	1,426049	-0,541017	-0,922746	0,249281	-2,500947	-0,588948	16,415947	-1,149913	-0,320716	-1,899966	-3,570486	46,126672	-11,925652	11,282328	-0,922746	0,249281	-2,500947	18,979649	88,851524	-1,149913	-0,922746	0,249281	-2,500947	18,979649	88,851524	-1,149913
11:07:10,47	0,565966	3,314979	-0,091001	0,211990	1,426049	-0,541017	-0,925849	0,252614	-2,501765	-0,765331	16,174237	-1,132532	-0,320004	-1,902510	-3,568116	46,177593	-11,937834	11,284564	-0,925849	0,252614	-2,501765	19,064885	88,853406	-1,132532	-0,925849	0,252614	-2,501765	19,064885	88,853406	-1,132532
11:07:10,52	0,565966	3,314979	-0,091001	0,211990	1,426049	-0,541017	-0,924002	0,250725	-2,499395	-0,652190	16,320473	-1,130297	-0,325311	-1,896911	-3,568953	46,180633	-11,920946	11,246735	-0,924002	0,250725	-2,499395	19,029736	88,854650	-1,130297	-0,924002	0,250725	-2,499395	19,029736	88,854650	-1,130297
11:07:10,57	0,565966	3,314979	-0,091001	0,211990	1,426049	-0,541017	-0,926197	0,258121	-2,500232	-1,020648	16,200529	-1,168126	-0,314033	-1,899445	-3,570874	46,213977	-11,919216	11,220119	-0,926197	0,258121	-2,500232	19,241881	88,907002	-1,168126	-0,926197	0,258121	-2,500232	19,241881	88,907002	-1,168126
11:07:10,62	0,565966	3,314979	-0,091001	0,211990	1,426049	-0,541017	-0,929641	0,247086	-2,502153	-0,428650	16,049435	-1,194741	-0,313534	-1,897836	-3,567364	46,175992	-11,921760	11,267069	-0,929641	0,247086	-2,502153	18,967621	89,026289	-1,194741	-0,929641	0,247086	-2,502153	18,967621	89,026289	-1,194741
11:07:10,67	0,565966	3,314979	-0,091001	0,211990	1,426049	-0,541017	-0,931285	0,247459	-2,498643	-0,469221	15,932360	-1,147792	-0,313521	-1,903883	-3,569270	46,176703	-11,937664	11,281352	-0,931285	0,247459	-2,498643	18,956298	89,038212	-1,147792	-0,931285	0,247459	-2,498643	18,956298	89,038212	-1,147792
11:07:10,72	0,565966	3,314979	-0,091001	0,211990	1,426049	-0,541017	-0,926054	0,244425	-2,500549	-0,324864	16,212933	-1,133508	-0,319551	-1,895785	-3,569726	46,122935	-11,905203	11,283381	-0,926054	0,244425	-2,500549	18,862477	88,908161	-1,133508	-0,926054	0,244425	-2,500549	18,862477	88,908161	-1,133508
11:07:10,77	0,565966	3,314979	-0,091001	0,211990	1,426049	-0,541017	-0,930053	0,253696	-2,501005	-0,805741	15,942207	-1,131479	-0,314767	-1,900118	-3,570081	46,165764	-11,968308	11,266784	-0,930053	0,253696	-2,501005	19,109393	88,951331	-1,131479	-0,930053	0,253696	-2,501005	19,109393	88,951331	-1,131479
11:07:10,82	0,565966	3,314979	-0,091001	0,211990	1,426049	-0,541017	-0,928691	0,247386	-2,501361	-0,510842	16,081633	-1,148076	-0,324846	-1,897077	-3,570903	46,128657	-11,920331	11,267912	-0,928691	0,247386	-2,501361	18,908934	88,983904	-1,148076	-0,928691	0,247386	-2,501361	18,908934	88,983904	-1,148076
11:07:10,87	0,565966	3,314979	-0,091001	0,211990	1,426049	-0,541017	-0,926286	0,257635	-2,502182	-1,020808	16,150587	-1,146949	-0,319563	-1,899281	-3,568147	46,112777	-11,921146	11,300874	-0,926286	0,257635	-2,502182	19,203535	88,864038	-1,146949	-0,926286	0,257635	-2,502182	19,203535	88,864038	-1,146949
11:07:10,92	0,565966	3,314979	-0,091001	0,211990	1,426049	-0,541017	-0,927018	0,251958	-2,499426	-0,734256	16,099160	-1,113986	-0,316031	-1,897142	-3,568184	46,111182	-11,917727	11,258344	-0,927018	0,251958	-2,499426	19,044453	88,870100	-1,113986	-0,927018	0,251958	-2,499426	19,044453	88,870100	-1,113986
11:07:10,97	0,565966	3,314979	-0,091001	0,211990	1,426049	-0,541017	-0,930637	0,249968	-2,499464	-0,628631	15,907881	-1,156516	-0,317032	-1,902349	-3,568909	46,172285	-11,889487	11,262961	-0,930637	0,249968	-2,499464	18,993889	88,962912	-1,156516	-0,930637	0,249968	-2,499464	18,993889	88,962912	-1,156516
11:07:11,02	0,565966	3,314979	-0,091001	0,211990	1,426049	-0,541017	-0,925628	0,248232	-2,500188	-0,483320	16,207178	-1,151899	-0,320005	-1,906460	-3,568893	46,165229	-11,934408	11,270152	-0,925628	0,248232	-2,500188	19,002879	88,868954	-1,151899	-0,925628	0,248232	-2,500188	19,002879	88,868954	-1,151899
11:07:11,07	0,565966	3,314979	-0,091001	0,211990	1,426049	-0,541017	-0,920580	0,248751	-2,500172	-0,552732	16,485984	-1,144709	-0,314741	-1,897743	-3,567363	46,159314	-11,906721	11,282061	-0,920580	0,248751	-2,500172	18,974198	88,751552	-1,144709	-0,920580	0,248751	-2,500172	18,974198	88,751552	-1,144709
11:07:11,12	0,565966	3,314979	-0,091001	0,211990	1,426049	-0,541017	-0,930762	0,248551	-2,498642	-0,521309	15,937590	-1,132799	-0,317701	-1,896812	-3,569325	46,157961	-11,909856	11,268260	-0,930762	0,248551	-2,498642	18,989916	89,002391	-1,132799	-0,930762	0,248551	-2,498642	18,989916	89,002391	-1,132799
11:07:11,17	0,565966	3,314979	-0,091001	0,211990	1,426049	-0,541017	-0,930087	0,251580	-2,500605	-0,682216	15,973049	-1,146600	-0,313516	-1,897940	-3,565419	46,181310	-11,924950	11,265716	-0,930087	0,251580	-2,500605	19,066798	88,984918	-1,146600	-0,930087	0,251580	-2,500605	19,066798	88,984918	-1,146600
11:07:11,22	0,565966	3,314979	-0,091001	0,211990	1,426049	-0,541017	-0,931203	0,247391	-2,496698	-0,465799	15,942801	-1,149145	-0,322999	-1,900345	-3,566577	46,159306	-11,940900	11,293211	-0,931203	0,247391	-2,496698	18,954399	89,042251	-1,149145	-0,931203	0,247391	-2,496698	18,954399	89,042251	-1,149145
11:07:11,27	0,565966	3,314979	-0,091001	0,211990	1,426049	-0,541017	-0,924380	0,254402	-2,497856	-0,855159	16,286542	-1,121650	-0,321278	-1,897009	-3,568186	46,134655	-11,913438	11,252509	-0,924380	0,254402	-2,497856	19,115361	88,850348	-1,121650	-0,924380	0,254402	-2,497856	19,115361	88,850348	-1,121650
11:07:11,32	0,565966	3,314979	-0,091001	0,211990	1,426049	-0,541017	-0,928462	0,246438	-2,499000	-0,397843	16,092183	-1,133481	-0,315786	-1,895977	-3,566215	46,140211	-11,929947	11,280897	-0,928462	0,246438	-2,499000	18,947505	88,976459	-1,133481	-0,928462	0,246438	-2,499000	18,947505	88,976459	-1,133481
11:07:11,37	0,565966	3,314979	-0,091001	0,211990	1,426049	-0,541017	-0,928462	0,246438	-2,499000	-0,397843	16,092183	-1,133481	-0,317042	-1,903140	-3,565419	46,157543	-11,889353	11,256029	-0,928462	0,246438	-2,499000	18,947505	88,976459	-1,133481	-0,928462	0,246438	-2,499000	18,947505	88,976459	-1,133481
11:07:11,42	0,565966	3,314979	-0,091001	0,211990	1,426049	-0,541017	-0,924937	0,247845	-2,496698	-0,470481	16,230271	-1,158831	-0,321365	-1,902099	-3,571692	46,082874	-11,903506	11,245032	-0,924937	0,247845	-2,496698	18,985384	88,837812	-1,158831	-0,924937	0,247845	-2,496698	18,985384	88,837812	-1,158831
11:07:11,47	0,565966	3,314979	-0,091001	0,211990	1,426049	-0,541017	-0,923677	0,252110	-2,502971	-0,741812	16,238204	-1,169828	-0,337051	-2,024796	-7,973364	40,012782	-11,881050	11,300769	-0,923677	0,252110	-2,502971	19,048793	88,746831	-1,169828	-0,923677	0,252110	-2,502971	19,048793	88,746831	-1,169828
11:07:11,52	0,565966	3,314979	-0,091001	0,211990	1,426049	-0,541017	-0,809576	0,204346	-6,904643	-1,273698	16,903390	-1,114091	-0,209290	-1,829737	-9,340701	49,307646	-17,707545	11,305677	-0,809576	0,204346	-6,904643	14,767457	80,455070	-1,114091	-0,809576	0,204346	-6,904643	14,767457	80,455070	-1,114091
11:07:11,57	0,565966	3,314979	-0,091001	0,211990	1,426049	-0,541017	-1,042382	0,191231	-8,271980	-0,990162	15,760269	-1,109184	-0,201882	-1,743397	-3,576659	51,567508	-16,230808	11,252309	-1,042382	0,191231	-8,271980	14,021444	97,587281	-1,109184	-1,042382	0,191231	-8,271980	14,021444	97,587281	-1,109184
11:07:11,62	0,566000	3,314959	-0,091004	0,211995	1,376047	-0,541037	-1,120859	0,227985	-2,507938	-0,492568	12,898231	-1,162552	-0,222709	-1,781678	-2,483539	49,739013	-15,232023	11,248843	-1,120859	0,227985	-2,507938	17,404257	100,885631	-1,162552	-1,120859	0,227985	-2,507938	17,404257	100,885631	-1,162552
11:07:11,67	0,566000	3,314959	-0,091004	0,211995	1,376047	-0,541037	-1,077292	0,226882	-1,414818	-0,484459	13,080768	-1,166018	-0,226973	-1,778082	-2,497988	49,698086	-15,207675	11,215025	-1,077292	0,226882	-1,414818	17,325740	97,648207	-1,166018	-1,077292	0,226882	-1,414818	17,325740	97,648207	-1,166018
11:07:11,72	0,566000	3,314959	-0,091004	0,211995	1,376047	-0,541037	-1,078275	0,232372	-1,429267	-0,769358	12,982060	-1,199835	-0,228212	-1,779627	-2,506552	49,673528	-15,186324	11,206195	-1,078275	0,232372	-1,429267	17,471868	97,626626	-1,199835	-1,078275	0,232372	-1,429267	17,471868	97,626626	-1,199835
11:07:11,77	0,566000	3,314959	-0,091004	0,211995	1,376047	-0,541037	-1,076318	0,232673	-1,437832	-0,778780	13,051882	-1,208666	-0,220615	-1,774037	-2,511995	49,669992	-15,178933	11,226457	-1,076318	0,232673	-1,437832	17,486046	97,542821	-1,208666	-1,076318	0,232673	-1,437832	17,486046	97,542821	-1,208666
11:07:11,82	0,566000	3,314959	-0,091004	0,211995	1,376047	-0,541037	-1,084957	0,228888	-1,443274	-0,577355	12,595899	-1,188404	-0,220592	-1,777646	-2,516641	49,670105	-15,149662	11,229689	-1,084957	0,228888	-1,443274	17,390390	97,764995	-1,188404	-1,084957	0,228888	-1,443274	17,390390	97,764995	-1,188404
11:07:11,87	0,566000	3,314959	-0,091004	0,211995	1,376047	-0,541037	-1,081843	0,227064	-1,447920	-0,457091	12,743293	-1,185171	-0,225245	-1,784308	-2,523206	49,696227	-15,154268	11,241165	-1,081843	0,227064	-1,447920	17,367456	97,667934	-1,185171	-1,081843	0,227064	-1,447920	17,367456	97,667934	-1,185171
11:07:11,92	0,566000	3,314959	-0,091004	0,211995	1,376047	-0,541037	-1,073747	0,227763	-1,454485	-0,484329	13,189205	-1,173695	-0,231450	-1,781699	-2,546217	49,576352	-15,086411	11,238507	-1,073747	0,227763	-1,454485	17,395032	97,478318	-1,173695	-1,073747	0,227763	-1,454485	17,395032	97,478318	-1,173695
11:07:11,97	0,566000	3,314959	-0,091004	0,211995	1,376047	-0,541037	-0,866962	0,165552	-6,605949	-1,104390	14,460686	-1,083894	-0,274762	-1,994495	-7,674669	39,557651	-13,752136	11,330967	-0,866962	0,165552	-6,605949	11,891447	82,517196	-1,083894	-0,866962	0,165552	-6,605949	11,891447	82,517196	-1,083894
11:07:12,02	0,566000	3,314959	-0,091004	0,211995	1,376047	-0,541037	-0,866962	0,165552	-6,605949	-1,104390	14,460686	-1,083894	-0,152666	-1,798316	-9,278583	49,082035	-19,386159	11,410145	-0,866962	0,165552	-6,605949	11,891447	82,517196	-1,083894	-0,866962	0,165552	-6,605949	11,891447	82,517196	-1,083894
11:07:12,07	0,566000	3,314959	-0,091004	0,211995	1,376047	-0,541037	-1,097905	0,157903	-8,209862	-0,823651	13,516997	-1,004716	-0,191714	-1,762755	-3,679961	49,584570	-16,170930	11,428409	-1,097905	0,157903	-8,209862	11,571734	99,702561	-1,004716	-1,097905	0,157903	-8,209862	11,571734	99,702561	-1,004716
11:07:12,12	0,565908	3,314941	-0,090999	0,211999	1,325999	-0,541014	-1,109178	0,209500	-2,611241	-0,470983	11,758393	-0,986451	-0,228251	-1,810678	-2,299235	46,957765	-14,323695	11,324781	-1,109178	0,209500	-2,611241	15,974803	98,828890	-0,986451	-1,109178	0,209500	-2,611241	15,974803	98,828890	-0,986451
11:07:12,17	0,565908	3,314941	-0,090999	0,211999	1,325999	-0,541014	-1,049407	0,217181	-1,230514	-0,584026	11,668004	-1,090079	-0,225114	-1,809889	-2,312094	46,778444	-14,242458	11,391007	-1,049407	0,217181	-1,230514	16,464688	94,046455	-1,090079	-1,049407	0,217181	-1,230514	16,464688	94,046455	-1,090079
11:07:12,22	0,565908	3,314941	-0,090999	0,211999	1,325999	-0,541014	-1,051659	0,214859	-1,243374	-0,482564	11,354981	-1,023853	-0,228782	-1,815466	-2,323022	46,684011	-14,142266	11,366459	-1,051659	0,214859	-1,243374	16,383835	93,910219	-1,023853	-1,051659	0,214859	-1,243374	16,383835	93,910219	-1,023853
11:07:12,27	0,565908	3,314941	-0,090999	0,211999	1,325999	-0,541014	-1,040990	0,210370	-1,259338	-0,265933	11,746348	-1,031781	-0,226561	-1,821373	-2,328059	46,628517	-14,175287	11,383079	-1,040990	0,210370	-1,259338	16,248087	93,464062	-1,031781	-1,040990	0,210370	-1,259338	16,248087	93,464062	-1,031781
11:07:12,32	0,565908	3,314941	-0,090999	0,211999	1,325999	-0,541014	-1,040990	0,210370	-1,259338	-0,265933	11,746348	-1,031781	-0,228381	-1,821468	-2,330801	46,599538	-14,151214	11,375798	-1,040990	0,210370	-1,259338	16,248087	93,464062	-1,031781	-1,040990	0,210370	-1,259338	16,248087	93,464062	-1,031781
11:07:12,37	0,565908	3,314941	-0,090999	0,211999	1,325999	-0,541014	-1,039997	0,211898	-1,262080	-0,339055	11,760831	-1,039062	-0,230878	-1,822504	-2,335500	46,532196	-14,130967	11,369722	-1,039997	0,211898	-1,262080	16,294951	93,400625	-1,039062	-1,039997	0,211898	-1,262080	16,294951	93,400625	-1,039062
11:07:12,42	0,565908	3,314941	-0,090999	0,211999	1,325999	-0,541014	-1,037852	0,213543	-1,266780	-0,440718	11,803952	-1,045138	-0,226857	-1,816349	-2,335947	46,486245	-14,094699	11,349011	-1,037852	0,213543	-1,266780	16,322399	93,275327	-1,045138	-1,037852	0,213543	-1,266780	16,322399	93,275327	-1,045138
11:07:12,47	0,565908	3,314941	-0,090999	0,211999	1,325999	-0,541014	-1,045193	0,213138	-1,267227	-0,411212	11,364295	-1,065849	-0,230430	-1,825787	-2,337480	46,448943	-14,101038	11,352951	-1,045193	0,213138	-1,267227	16,320094	93,411933	-1,065849	-1,045193	0,213138	-1,267227	16,320094	93,411933	-1,065849
11:07:12,52	0,565908	3,314941	-0,090999	0,211999	1,325999	-0,541014	-1,035233	0,211513	-1,268759	-0,350871	11,853087	-1,061909	-0,229970	-1,822972	-2,338651	46,416505	-14,142726	11,382230	-1,035233	0,211513	-1,268759	16,252901	93,118854	-1,061909	-1,035233	0,211513	-1,268759	16,252901	93,118854	-1,061909
11:07:12,57	0,565908	3,314941	-0,090999	0,211999	1,325999	-0,541014	-1,037901	0,212522	-1,269930	-0,455678	11,707105	-1,032631	-0,228096	-1,819607	-2,340193	46,465487	-14,105495	11,384681	-1,037901	0,212522	-1,269930	16,227326	93,182307	-1,032631	-1,037901	0,212522	-1,269930	16,227326	93,182307	-1,032631
11:07:12,62	0,565908	3,314941	-0,090999	0,211999	1,325999	-0,541014	-1,041752	0,212582	-1,271472	-0,402050	11,530625	-1,030180	-0,235833	-1,821819	-2,338274	46,427630	-14,132593	11,376523	-1,041752	0,212582	-1,271472	16,285642	93,308180	-1,030180	-1,041752	0,212582	-1,271472	16,285642	93,308180	-1,030180
11:07:12,67	0,565908	3,314941	-0,090999	0,211999	1,325999	-0,541014	-1,035967	0,218176	-1,269554	-0,735344	11,812198	-1,038337	-0,239493	-1,818693	-2,341837	46,362206	-14,078101	11,356715	-1,035967	0,218176	-1,269554	16,391493	93,135647	-1,038337	-1,035967	0,218176	-1,269554	16,391493	93,135647	-1,038337
11:07:12,72	0,565908	3,314941	-0,090999	0,211999	1,325999	-0,541014	-1,036844	0,222909	-1,273116	-0,966991	11,682703	-1,058146	-0,230503	-1,825607	-2,338251	46,415535	-14,088032	11,383265	-1,036844	0,222909	-1,273116	16,531401	93,074975	-1,058146	-1,036844	0,222909	-1,273116	16,531401	93,074975	-1,058146
11:07:12,77	0,565908	3,314941	-0,090999	0,211999	1,325999	-0,541014	-1,035352	0,211667	-1,269530	-0,364329	11,811443	-1,031595	-0,235951	-1,819768	-2,341801	46,362645	-14,064645	11,391488	-1,035352	0,211667	-1,269530	16,251545	93,086583	-1,031595	-1,035352	0,211667	-1,269530	16,251545	93,086583	-1,031595
11:07:12,82	0,565908	3,314941	-0,090999	0,211999	1,325999	-0,541014	-1,037685	0,219304	-1,273080	-0,767627	11,632649	-1,023372	-0,231170	-1,820124	-2,343348	46,389080	-14,050166	11,374015	-1,037685	0,219304	-1,273080	16,447726	93,090901	-1,023372	-1,037685	0,219304	-1,273080	16,447726	93,090901	-1,023372
11:07:12,87	0,565908	3,314941	-0,090999	0,211999	1,325999	-0,541014	-1,039767	0,214986	-1,274628	-0,517353	11,540011	-1,040846	-0,231849	-1,825990	-2,344115	46,345468	-14,082856	11,382585	-1,039767	0,214986	-1,274628	16,359065	93,161742	-1,040846	-1,039767	0,214986	-1,274628	16,359065	93,161742	-1,040846
11:07:12,92	0,565908	3,314941	-0,090999	0,211999	1,325999	-0,541014	-1,034347	0,212641	-1,275394	-0,445536	11,800421	-1,032276	-0,232530	-1,821284	-2,341840	46,316318	-14,109644	11,352152	-1,034347	0,212641	-1,275394	16,246810	92,996691	-1,032276	-1,034347	0,212641	-1,275394	16,246810	92,996691	-1,032276
11:07:12,97	0,565908	3,314941	-0,090999	0,211999	1,325999	-0,541014	-1,038082	0,215584	-1,273120	-0,636332	11,594348	-1,062709	-0,234977	-1,820719	-2,345331	46,267265	-14,050457	11,399943	-1,038082	0,215584	-1,273120	16,287018	93,083818	-1,062709	-1,038082	0,215584	-1,273120	16,287018	93,083818	-1,062709
11:07:13,02	0,565908	3,314941	-0,090999	0,211999	1,325999	-0,541014	-1,037348	0,217986	-1,276611	-0,734477	11,560452	-1,014917	-0,233226	-1,820394	-2,345735	46,263121	-14,061684	11,380843	-1,037348	0,217986	-1,276611	16,377388	92,992287	-1,014917	-1,037348	0,217986	-1,276611	16,377388	92,992287	-1,014917
11:07:13,07	0,565908	3,314941	-0,090999	0,211999	1,325999	-0,541014	-1,038505	0,216631	-1,277015	-0,675846	11,502307	-1,034018	-0,233140	-1,827358	-2,346859	46,299580	-14,100266	11,374052	-1,038505	0,216631	-1,277015	16,329703	93,024976	-1,034018	-1,038505	0,216631	-1,277015	16,329703	93,024976	-1,034018
11:07:13,12	0,565908	3,314941	-0,090999	0,211999	1,325999	-0,541014	-1,032517	0,213075	-1,278138	-0,506122	11,864548	-1,040808	-0,230350	-1,819993	-2,350393	46,253415	-14,094476	11,392973	-1,032517	0,213075	-1,278138	16,220287	92,917160	-1,040808	-1,032517	0,213075	-1,278138	16,220287	92,917160	-1,040808
11:07:13,17	0,565908	3,314941	-0,090999	0,211999	1,325999	-0,541014	-1,040290	0,214342	-1,281672	-0,590036	11,417477	-1,021888	-0,230348	-1,824160	-2,348061	46,240313	-14,103929	11,376232	-1,040290	0,214342	-1,281672	16,235775	93,080268	-1,021888	-1,040290	0,214342	-1,281672	16,235775	93,080268	-1,021888
11:07:13,22	0,565908	3,314941	-0,090999	0,211999	1,325999	-0,541014	-1,036683	0,212256	-1,279340	-0,496328	11,598439	-1,038628	-0,231479	-1,820415	-2,348465	46,251394	-14,043743	11,373807	-1,036683	0,212256	-1,279340	16,165772	92,978055	-1,038628	-1,036683	0,212256	-1,279340	16,165772	92,978055	-1,038628
11:07:13,27	0,565908	3,314941	-0,090999	0,211999	1,325999	-0,541014	-1,039361	0,215108	-1,279744	-0,586992	11,438696	-1,041053	-0,229724	-1,817984	-2,347712	46,245460	-14,035597	11,354954	-1,039361	0,215108	-1,279744	16,299025	93,028520	-1,041053	-1,039361	0,215108	-1,279744	16,299025	93,028520	-1,041053
11:07:13,32	0,565908	3,314941	-0,090999	0,211999	1,325999	-0,541014	-1,042343	0,214804	-1,278992	-0,567066	11,274397	-1,059906	-0,226131	-1,822578	-2,347672	46,264060	-14,041451	11,364181	-1,042343	0,214804	-1,278992	16,295041	93,098343	-1,059906	-1,042343	0,214804	-1,278992	16,295041	93,098343	-1,059906
11:07:13,37	0,565908	3,314941	-0,090999	0,211999	1,325999	-0,541014	-1,040161	0,209394	-1,278951	-0,281542	11,406898	-1,050680	-0,231459	-1,822570	-2,350415	46,264387	-14,069673	11,344642	-1,040161	0,209394	-1,278951	16,155920	93,059554	-1,050680	-1,040161	0,209394	-1,278951	16,155920	93,059554	-1,050680
11:07:13,42	0,565908	3,314941	-0,090999	0,211999	1,325999	-0,541014	-1,037504	0,214013	-1,281694	-0,546001	11,559465	-1,070218	-0,230871	-1,829179	-2,351140	46,239465	-14,029717	11,389347	-1,037504	0,214013	-1,281694	16,254044	93,003532	-1,070218	-1,037504	0,214013	-1,281694	16,254044	93,003532	-1,070218
11:07:13,47	0,565908	3,314941	-0,090999	0,211999	1,325999	-0,541014	-1,032075	0,210199	-1,282420	-0,325530	11,800207	-1,025513	-0,233229	-1,827512	-2,351545	46,253047	-14,061447	11,373742	-1,032075	0,210199	-1,282420	16,175113	92,818105	-1,025513	-1,032075	0,210199	-1,282420	16,175113	92,818105	-1,025513
11:07:13,53	0,565908	3,314941	-0,090999	0,211999	1,325999	-0,541014	-1,032324	0,208321	-1,280478	-0,269807	11,814667	-1,037820	-0,233872	-1,822888	-2,349653	46,217341	-14,013625	11,355684	-1,032324	0,208321	-1,280478	16,083402	92,852077	-1,037820	-1,032324	0,208321	-1,280478	16,083402	92,852077	-1,037820
11:07:13,58	0,565908	3,314941	-0,090999	0,211999	1,325999	-0,541014	-1,032324	0,208321	-1,280478	-0,269807	11,814667	-1,037820	-0,230847	-1,825629	-2,349622	46,267497	-14,075367	11,343598	-1,032324	0,208321	-1,280478	16,083402	92,852077	-1,037820	-1,032324	0,208321	-1,280478	16,083402	92,852077	-1,037820
11:07:13,63	0,565908	3,314941	-0,090999	0,211999	1,325999	-0,541014	-1,035161	0,211953	-1,280902	-0,442261	11,686856	-1,071263	-0,233899	-1,829537	-2,363612	46,208794	-13,994143	11,368743	-1,035161	0,211953	-1,280902	16,196079	92,946976	-1,071263	-1,035161	0,211953	-1,280902	16,196079	92,946976	-1,071263
11:07:13,68	0,565908	3,314941	-0,090999	0,211999	1,325999	-0,541014	-1,030251	0,212643	-1,294891	-0,437120	11,850718	-1,046117	-0,268819	-2,017207	-7,238170	37,340317	-13,015939	11,487312	-1,030251	0,212643	-1,294891	16,255338	92,725414	-1,046117	-1,030251	0,212643	-1,294891	16,255338	92,725414	-1,046117
11:07:13,73	0,565908	3,314941	-0,090999	0,211999	1,325999	-0,541014	-0,850263	0,149049	-6,169449	-0,717350	13,040654	-0,927549	-0,178171	-1,846942	-9,038203	45,539838	-17,460141	11,500555	-0,850263	0,149049	-6,169449	10,983023	79,786314	-0,927549	-0,850263	0,149049	-6,169449	10,983023	79,786314	-0,927549
11:07:13,78	0,565908	3,314941	-0,090999	0,211999	1,325999	-0,541014	-1,043041	0,155678	-7,969482	-0,811086	12,339287	-0,914305	-0,210033	-1,820832	-3,174087	45,125001	-14,575435	11,501304	-1,043041	0,155678	-7,969482	11,409661	94,218024	-0,914305	-1,043041	0,155678	-7,969482	11,409661	94,218024	-0,914305
11:07:13,83	0,565971	3,315023	-0,091000	0,211985	1,275993	-0,541021	-1,049723	0,196327	-2,105366	-0,633984	10,190223	-0,913557	-0,229004	-1,871377	-2,030271	42,804838	-13,238040	11,428094	-1,049723	0,196327	-2,105366	14,777647	92,593479	-0,913557	-1,049723	0,196327	-2,105366	14,777647	92,593479	-0,913557
11:07:13,88	0,565971	3,315023	-0,091000	0,211985	1,275993	-0,541021	-0,996464	0,187484	-0,961550	-0,176036	10,281680	-0,986766	-0,228340	-1,876920	-2,047449	42,574336	-13,210932	11,436232	-0,996464	0,187484	-0,961550	14,541456	88,504097	-0,986766	-0,996464	0,187484	-0,961550	14,541456	88,504097	-0,986766
11:07:13,93	0,565971	3,315023	-0,091000	0,211985	1,275993	-0,541021	-0,991995	0,184137	-0,978729	-0,093774	10,300894	-0,978628	-0,236278	-1,879218	-2,058391	42,438461	-13,150738	11,444502	-0,991995	0,184137	-0,978729	14,360990	88,172493	-0,978628	-0,991995	0,184137	-0,978729	14,360990	88,172493	-0,978628
11:07:13,98	0,565971	3,315023	-0,091000	0,211985	1,275993	-0,541021	-0,986036	0,189862	-0,989670	-0,407298	10,463004	-0,970359	-0,238869	-1,874989	-2,064656	42,355427	-13,153484	11,463794	-0,986036	0,189862	-0,989670	14,496902	87,866806	-0,970359	-0,986036	0,189862	-0,989670	14,496902	87,866806	-0,970359
11:07:14,03	0,565971	3,315023	-0,091000	0,211985	1,275993	-0,541021	-0,988403	0,194221	-0,995935	-0,677845	10,269349	-0,951066	-0,230643	-1,874543	-2,068555	42,351366	-13,154964	11,438578	-0,988403	0,194221	-0,995935	14,568512	87,859013	-0,951066	-0,988403	0,194221	-0,995935	14,568512	87,859013	-0,951066
11:07:14,08	0,565971	3,315023	-0,091000	0,211985	1,275993	-0,541021	-0,992902	0,187320	-0,999834	-0,322312	10,032648	-0,976282	-0,231223	-1,883074	-2,071604	42,328899	-13,109678	11,484355	-0,992902	0,187320	-0,999834	14,382328	87,975447	-0,976282	-0,992902	0,187320	-0,999834	14,382328	87,975447	-0,976282
11:07:14,13	0,565971	3,315023	-0,091000	0,211985	1,275993	-0,541021	-0,985224	0,183556	-1,002883	-0,098610	10,389787	-0,930505	-0,236193	-1,883877	-2,107387	42,278190	-13,115379	11,490954	-0,985224	0,183556	-1,002883	14,310572	87,729889	-0,930505	-0,985224	0,183556	-1,002883	14,310572	87,729889	-0,930505
11:07:14,18	0,565971	3,315023	-0,091000	0,211985	1,275993	-0,541021	-0,982044	0,187459	-1,038666	-0,331842	10,514106	-0,923906	-0,300454	-2,070781	-6,475724	33,058158	-10,644673	11,536917	-0,982044	0,187459	-1,038666	14,383703	87,604542	-0,923906	-0,982044	0,187459	-1,038666	14,383703	87,604542	-0,923906
11:07:14,23	0,565971	3,315023	-0,091000	0,211985	1,275993	-0,541021	-0,788050	0,149659	-5,407003	-0,836533	11,381663	-0,877943	-0,162674	-1,899958	-8,722062	41,687186	-17,748228	11,614388	-0,788050	0,149659	-5,407003	10,911662	73,243569	-0,877943	-0,788050	0,149659	-5,407003	10,911662	73,243569	-0,877943
11:07:14,28	0,565971	3,315023	-0,091000	0,211985	1,275993	-0,541021	-1,004877	0,115749	-7,653342	-0,910597	11,131384	-0,800473	-0,218117	-1,870157	-3,241502	41,737005	-13,326147	11,540618	-1,004877	0,115749	-7,653342	8,175727	90,014220	-0,800473	-1,004877	0,115749	-7,653342	8,175727	90,014220	-0,800473
11:07:14,33	0,565956	3,315023	-0,090993	0,211999	1,225958	-0,540984	-1,002964	0,178665	-2,172782	-0,327644	9,062982	-0,874242	-0,260982	-1,924834	-1,870103	38,908576	-11,452118	11,535558	-1,002964	0,178665	-2,172782	13,697522	87,795621	-0,874242	-1,002964	0,178665	-2,172782	13,697522	87,795621	-0,874242
11:07:14,38	0,565956	3,315023	-0,090993	0,211999	1,225958	-0,540984	-0,934180	0,188449	-0,801382	-0,627682	9,253247	-0,879302	-0,258454	-1,930690	-1,885313	38,716304	-11,416659	11,547494	-0,934180	0,188449	-0,801382	14,165544	82,586339	-0,879302	-0,934180	0,188449	-0,801382	14,165544	82,586339	-0,879302
11:07:14,43	0,565956	3,315023	-0,090993	0,211999	1,225958	-0,540984	-0,930372	0,183331	-0,816592	-0,426989	9,267003	-0,867367	-0,252824	-1,928057	-1,900518	38,613580	-11,365742	11,555951	-0,930372	0,183331	-0,816592	13,964498	82,301193	-0,867367	-0,930372	0,183331	-0,816592	13,964498	82,301193	-0,867367
11:07:14,48	0,565956	3,315023	-0,090993	0,211999	1,225958	-0,540984	-0,935467	0,179772	-0,831797	-0,249191	8,887625	-0,858910	-0,255809	-1,928672	-1,903253	38,582093	-11,316879	11,558897	-0,935467	0,179772	-0,831797	13,862920	82,321800	-0,858910	-0,935467	0,179772	-0,831797	13,862920	82,321800	-0,858910
11:07:14,53	0,565956	3,315023	-0,090993	0,211999	1,225958	-0,540984	-0,933442	0,182049	-0,834532	-0,341036	8,941219	-0,855964	-0,257062	-1,941821	-1,908673	38,521910	-11,317475	11,550937	-0,933442	0,182049	-0,834532	13,949840	82,216441	-0,855964	-0,933442	0,182049	-0,834532	13,949840	82,216441	-0,855964
11:07:14,58	0,565956	3,315023	-0,090993	0,211999	1,225958	-0,540984	-0,921429	0,176561	-0,839952	-0,086222	9,514094	-0,863924	-0,259035	-1,933401	-1,908738	38,446916	-11,309974	11,562586	-0,921429	0,176561	-0,839952	13,773778	81,846263	-0,863924	-0,921429	0,176561	-0,839952	13,773778	81,846263	-0,863924
11:07:14,63	0,565956	3,315023	-0,090993	0,211999	1,225958	-0,540984	-0,927734	0,182479	-0,840017	-0,424984	9,117541	-0,852275	-0,262014	-1,936707	-1,914583	38,420157	-11,277292	11,547078	-0,927734	0,182479	-0,840017	13,899616	81,944647	-0,852275	-0,927734	0,182479	-0,840017	13,899616	81,944647	-0,852275
11:07:14,68	0,565956	3,315023	-0,090993	0,211999	1,225958	-0,540984	-0,923381	0,183406	-0,845862	-0,458285	9,304357	-0,867782	-0,255995	-1,939507	-1,918432	38,469163	-11,248554	11,540772	-0,923381	0,183406	-0,845862	13,939116	81,789790	-0,867782	-0,923381	0,183406	-0,845862	13,939116	81,789790	-0,867782
11:07:14,73	0,565956	3,315023	-0,090993	0,211999	1,225958	-0,540984	-0,923966	0,176793	-0,849711	-0,065022	9,302042	-0,874089	-0,261485	-1,937593	-1,917297	38,398924	-11,283165	11,563255	-0,923966	0,176793	-0,849711	13,813265	81,833347	-0,874089	-0,923966	0,176793	-0,849711	13,813265	81,833347	-0,874089
11:07:14,78	0,565956	3,315023	-0,090993	0,211999	1,225958	-0,540984	-0,922878	0,182505	-0,848576	-0,427123	9,315076	-0,851605	-0,257351	-1,934437	-1,923508	38,406778	-11,227387	11,579614	-0,922878	0,182505	-0,848576	13,899531	81,761001	-0,851605	-0,922878	0,182505	-0,848576	13,899531	81,761001	-0,851605
11:07:14,83	0,565956	3,315023	-0,090993	0,211999	1,225958	-0,540984	-0,927679	0,180502	-0,854788	-0,270752	9,044346	-0,835247	-0,261573	-1,940651	-1,922765	38,327480	-11,192315	11,555223	-0,927679	0,180502	-0,854788	13,898692	81,867137	-0,835247	-0,927679	0,180502	-0,854788	13,898692	81,867137	-0,835247
11:07:14,88	0,565956	3,315023	-0,090993	0,211999	1,225958	-0,540984	-0,920186	0,181052	-0,854044	-0,308613	9,347744	-0,859638	-0,258589	-1,939013	-1,926242	38,368845	-11,225176	11,561465	-0,920186	0,181052	-0,854044	13,903984	81,582375	-0,859638	-0,920186	0,181052	-0,854044	13,903984	81,582375	-0,859638
11:07:14,93	0,565956	3,315023	-0,090993	0,211999	1,225958	-0,540984	-0,923097	0,179287	-0,857521	-0,224584	9,248671	-0,853396	-0,254499	-1,941310	-1,925114	38,341495	-11,233855	11,507850	-0,923097	0,179287	-0,857521	13,849423	81,711748	-0,853396	-0,923097	0,179287	-0,857521	13,849423	81,711748	-0,853396
11:07:14,98	0,565956	3,315023	-0,090993	0,211999	1,225958	-0,540984	-0,923152	0,174596	-0,856393	-0,001849	9,226426	-0,907010	-0,259811	-1,938362	-1,927415	38,354800	-11,229675	11,566909	-0,923152	0,174596	-0,856393	13,703923	81,693878	-0,907010	-0,923152	0,174596	-0,856393	13,703923	81,693878	-0,907010
11:07:15,03	0,565956	3,315023	-0,090993	0,211999	1,225958	-0,540984	-0,923050	0,180670	-0,858694	-0,307442	9,241201	-0,847951	-0,257441	-1,942525	-1,930911	38,341029	-11,191475	11,550813	-0,923050	0,180670	-0,858694	13,875165	81,700589	-0,847951	-0,923050	0,180670	-0,858694	13,875165	81,700589	-0,847951
11:07:15,08	0,565956	3,315023	-0,090993	0,211999	1,225958	-0,540984	-0,920629	0,176537	-0,862190	-0,066314	9,336062	-0,864048	-0,265190	-1,938266	-1,928999	38,298223	-11,160507	11,574599	-0,920629	0,176537	-0,862190	13,791829	81,605409	-0,864048	-0,920629	0,176537	-0,862190	13,791829	81,605409	-0,864048
11:07:15,14	0,565956	3,315023	-0,090993	0,211999	1,225958	-0,540984	-0,920443	0,185377	-0,860278	-0,520600	9,293173	-0,840261	-0,257038	-1,938021	-1,931320	38,270675	-11,187799	11,591402	-0,920443	0,185377	-0,860278	14,031517	81,547927	-0,840261	-0,920443	0,185377	-0,860278	14,031517	81,547927	-0,840261
11:07:15,19	0,565956	3,315023	-0,090993	0,211999	1,225958	-0,540984	-0,924731	0,178440	-0,862600	-0,197254	9,059946	-0,823458	-0,259961	-1,937095	-1,930172	38,275041	-11,174638	11,576177	-0,924731	0,178440	-0,862600	13,810261	81,651369	-0,823458	-0,924731	0,178440	-0,862600	13,810261	81,651369	-0,823458
11:07:15,24	0,565956	3,315023	-0,090993	0,211999	1,225958	-0,540984	-0,924072	0,181434	-0,861451	-0,339374	9,091433	-0,838684	-0,262947	-1,939640	-1,932135	38,257987	-11,197047	11,551709	-0,924072	0,181434	-0,861451	13,903189	81,631097	-0,838684	-0,924072	0,181434	-0,861451	13,903189	81,631097	-0,838684
11:07:15,29	0,565956	3,315023	-0,090993	0,211999	1,225958	-0,540984	-0,923663	0,180448	-0,862625	-0,264231	9,120523	-0,866708	-0,259264	-1,943589	-1,934389	38,330422	-11,212719	11,580956	-0,923663	0,180448	-0,862625	13,900960	81,628079	-0,866708	-0,923663	0,180448	-0,862625	13,900960	81,628079	-0,866708
11:07:15,34	0,565956	3,315023	-0,090993	0,211999	1,225958	-0,540984	-0,918796	0,177583	-0,865668	-0,144418	9,432773	-0,833904	-0,259532	-1,939702	-1,934870	38,194788	-11,157784	11,565552	-0,918796	0,177583	-0,865668	13,795853	81,558290	-0,833904	-0,918796	0,177583	-0,865668	13,795853	81,558290	-0,833904
11:07:15,39	0,565956	3,315023	-0,090993	0,211999	1,225958	-0,540984	-0,922029	0,179760	-0,866149	-0,277837	9,119769	-0,849309	-0,253496	-1,939743	-1,934450	38,268283	-11,181001	11,550299	-0,922029	0,179760	-0,866149	13,833288	81,499015	-0,849309	-0,922029	0,179760	-0,866149	13,833288	81,499015	-0,849309
11:07:15,44	0,565956	3,315023	-0,090993	0,211999	1,225958	-0,540984	-0,925011	0,174511	-0,865729	0,011742	9,039953	-0,864562	-0,261198	-1,946790	-1,938345	38,230531	-11,169075	11,536527	-0,925011	0,174511	-0,865729	13,710835	81,653299	-0,864562	-0,925011	0,174511	-0,865729	13,710835	81,653299	-0,864562
11:07:15,49	0,565956	3,315023	-0,090993	0,211999	1,225958	-0,540984	-0,915057	0,177658	-0,869624	-0,160475	9,518884	-0,878333	-0,261858	-1,939724	-1,937208	38,211698	-11,157038	11,551884	-0,915057	0,177658	-0,869624	13,785696	81,350871	-0,878333	-0,915057	0,177658	-0,869624	13,785696	81,350871	-0,878333
11:07:15,54	0,565956	3,315023	-0,090993	0,211999	1,225958	-0,540984	-0,920846	0,181762	-0,868487	-0,372877	9,195522	-0,862977	-0,259383	-1,939183	-1,936809	38,270973	-11,174178	11,526766	-0,920846	0,181762	-0,868487	13,895460	81,481953	-0,862977	-0,920846	0,181762	-0,868487	13,895460	81,481953	-0,862977
11:07:15,59	0,565956	3,315023	-0,090993	0,211999	1,225958	-0,540984	-0,913645	0,184388	-0,868481	-0,514174	9,566725	-0,869598	-0,267732	-1,944648	-1,937202	38,206506	-11,159540	11,545263	-0,913645	0,184388	-0,868481	13,960278	81,287884	-0,869598	-0,913645	0,184388	-0,868481	13,960278	81,287884	-0,869598
11:07:15,64	0,565956	3,315023	-0,090993	0,211999	1,225958	-0,540984	-0,913645	0,184388	-0,868481	-0,514174	9,566725	-0,869598	-0,267783	-1,942340	-1,934909	38,165883	-11,110966	11,531639	-0,913645	0,184388	-0,868481	13,960278	81,287884	-0,869598	-0,913645	0,184388	-0,868481	13,960278	81,287884	-0,869598
11:07:15,69	0,565956	3,315023	-0,090993	0,211999	1,225958	-0,540984	-0,915618	0,185585	-0,866188	-0,554676	9,404664	-0,883221	-0,258212	-1,942799	-1,940272	38,259673	-11,150106	11,558496	-0,915618	0,185585	-0,866188	14,013760	81,280699	-0,883221	-0,915618	0,185585	-0,866188	14,013760	81,280699	-0,883221
11:07:15,74	0,565956	3,315023	-0,090993	0,211999	1,225958	-0,540984	-0,920006	0,177068	-0,871551	-0,098781	9,277273	-0,856364	-0,260570	-1,947914	-1,940273	38,230551	-11,110065	11,549223	-0,920006	0,177068	-0,871551	13,801052	81,497781	-0,856364	-0,920006	0,177068	-0,871551	13,801052	81,497781	-0,856364
11:07:15,79	0,565956	3,315023	-0,090993	0,211999	1,225958	-0,540984	-0,917021	0,181654	-0,872732	-0,362571	9,360415	-0,821493	-0,263677	-1,943091	-1,941453	38,184583	-11,135986	11,593367	-0,917021	0,181654	-0,872732	13,897265	81,346582	-0,821493	-0,917021	0,181654	-0,872732	13,897265	81,346582	-0,821493
11:07:15,84	0,565956	3,315023	-0,090993	0,211999	1,225958	-0,540984	-0,917021	0,181654	-0,872732	-0,362571	9,360415	-0,821493	-0,263693	-1,943843	-1,938764	38,164384	-11,132677	11,558015	-0,917021	0,181654	-0,872732	13,897265	81,346582	-0,821493	-0,917021	0,181654	-0,872732	13,897265	81,346582	-0,821493
11:07:15,89	0,565956	3,315023	-0,090993	0,211999	1,225958	-0,540984	-0,916362	0,181292	-0,870044	-0,350975	9,375562	-0,856846	-0,263709	-1,941871	-1,939937	38,167707	-11,142549	11,558668	-0,916362	0,181292	-0,870044	13,880435	81,309957	-0,856846	-0,916362	0,181292	-0,870044	13,880435	81,309957	-0,856846
11:07:15,94	0,565956	3,315023	-0,090993	0,211999	1,225958	-0,540984	-0,918062	0,182292	-0,871216	-0,409890	9,294979	-0,856193	-0,261381	-1,947604	-1,956222	38,163049	-11,114281	11,578772	-0,918062	0,182292	-0,871216	13,900060	81,362821	-0,856193	-0,918062	0,182292	-0,871216	13,900060	81,362821	-0,856193
11:07:15,99	0,565956	3,315023	-0,090993	0,211999	1,225958	-0,540984	-0,728778	0,127674	-5,850737	-0,651751	10,628136	-0,719527	-0,311050	-2,133104	-6,919458	29,257178	-9,556878	11,695333	-0,728778	0,127674	-5,850737	9,370631	67,837236	-0,719527	-0,728778	0,127674	-5,850737	9,370631	67,837236	-0,719527
11:07:16,04	0,565956	3,315023	-0,090993	0,211999	1,225958	-0,540984	-0,728778	0,127674	-5,850737	-0,651751	10,628136	-0,719527	-0,210115	-1,973770	-8,580206	36,691922	-14,645892	11,742004	-0,728778	0,127674	-5,850737	9,370631	67,837236	-0,719527	-0,728778	0,127674	-5,850737	9,370631	67,837236	-0,719527
11:07:16,09	0,565956	3,315023	-0,090993	0,211999	1,225958	-0,540984	-0,917233	0,119929	-7,511485	-0,938856	9,811673	-0,672857	-0,244725	-1,957286	-2,667442	36,427261	-11,503652	11,679193	-0,917233	0,119929	-7,511485	8,475550	81,814466	-0,672857	-0,917233	0,119929	-7,511485	8,475550	81,814466	-0,672857
11:07:16,14	0,565947	3,314896	-0,090981	0,211995	1,175975	-0,540991	-0,914204	0,158143	-1,598722	-0,337087	8,168864	-0,735668	-0,278949	-1,999885	-1,606362	34,228297	-9,886128	11,686823	-0,914204	0,158143	-1,598722	12,077163	79,933871	-0,735668	-0,914204	0,158143	-1,598722	12,077163	79,933871	-0,735668
11:07:16,19	0,565947	3,314896	-0,090981	0,211995	1,175975	-0,540991	-0,860200	0,166483	-0,537642	-0,469428	8,263957	-0,728037	-0,279248	-2,000467	-1,621624	34,077011	-9,789221	11,642489	-0,860200	0,166483	-0,537642	12,599506	75,789644	-0,728037	-0,860200	0,166483	-0,537642	12,599506	75,789644	-0,728037
11:07:16,24	0,565947	3,314896	-0,090981	0,211995	1,175975	-0,540991	-0,859547	0,166451	-0,552903	-0,459472	8,118447	-0,772371	-0,269992	-2,003398	-1,631698	34,005722	-9,760130	11,695055	-0,859547	0,166451	-0,552903	12,606934	75,592865	-0,772371	-0,859547	0,166451	-0,552903	12,606934	75,592865	-0,772371
11:07:16,29	0,565947	3,314896	-0,090981	0,211995	1,175975	-0,540991	-0,861637	0,156969	-0,562977	0,023121	7,933485	-0,719806	-0,274281	-2,009259	-1,641802	33,927376	-9,738262	11,720478	-0,861637	0,156969	-0,562977	12,345220	75,571966	-0,719806	-0,861637	0,156969	-0,562977	12,345220	75,571966	-0,719806
11:07:16,34	0,565947	3,314896	-0,090981	0,211995	1,175975	-0,540991	-0,854416	0,157754	-0,573081	-0,037911	8,230190	-0,694382	-0,273807	-2,010196	-1,645749	33,877801	-9,754000	11,664687	-0,854416	0,157754	-0,573081	12,345775	75,301827	-0,694382	-0,854416	0,157754	-0,573081	12,345775	75,301827	-0,694382
11:07:16,39	0,565947	3,314896	-0,090981	0,211995	1,175975	-0,540991	-0,853842	0,156874	-0,577028	-0,030588	8,224969	-0,750174	-0,278636	-2,009728	-1,651624	33,817172	-9,703852	11,655190	-0,853842	0,156874	-0,577028	12,284049	75,251554	-0,750174	-0,853842	0,156874	-0,577028	12,284049	75,251554	-0,750174
11:07:16,44	0,565947	3,314896	-0,090981	0,211995	1,175975	-0,540991	-0,851832	0,161290	-0,582903	-0,247096	8,251895	-0,759670	-0,281263	-2,005545	-1,660627	33,699377	-9,641793	11,673724	-0,851832	0,161290	-0,582903	12,414182	75,120716	-0,759670	-0,851832	0,161290	-0,582903	12,414182	75,120716	-0,759670
11:07:16,49	0,565947	3,314896	-0,090981	0,211995	1,175975	-0,540991	-0,854141	0,165657	-0,591906	-0,479317	7,998794	-0,741136	-0,348193	-2,179883	-6,574152	25,703999	-7,183458	11,792746	-0,854141	0,165657	-0,591906	12,524748	75,048857	-0,741136	-0,854141	0,165657	-0,591906	12,524748	75,048857	-0,741136
11:07:16,54	0,565947	3,314896	-0,090981	0,211995	1,175975	-0,540991	-0,669696	0,136451	-5,505431	-0,829345	9,436589	-0,622114	-0,197601	-2,016257	-8,211263	33,582703	-14,160442	11,904877	-0,669696	0,136451	-5,505431	9,882095	62,007690	-0,622114	-0,669696	0,136451	-5,505431	9,882095	62,007690	-0,622114
11:07:16,59	0,565947	3,314896	-0,090981	0,211995	1,175975	-0,540991	-0,886696	0,087848	-7,142543	-0,404873	8,464227	-0,509983	-0,268534	-1,989622	-2,770691	33,691250	-9,926747	11,869880	-0,886696	0,087848	-7,142543	6,491221	78,069840	-0,509983	-0,886696	0,087848	-7,142543	6,491221	78,069840	-0,509983
11:07:16,64	0,566014	3,314922	-0,090992	0,212002	1,125962	-0,541027	-0,874295	0,162595	-1,701970	-0,570929	7,086197	-0,544980	-0,300500	-2,040784	-1,365475	30,890743	-7,905007	11,846248	-0,874295	0,162595	-1,701970	12,192761	75,718392	-0,544980	-0,874295	0,162595	-1,701970	12,192761	75,718392	-0,544980
11:07:16,69	0,566014	3,314922	-0,090992	0,212002	1,125962	-0,541027	-0,814005	0,164698	-0,296754	-0,329665	6,785112	-0,568612	-0,295370	-2,048360	-1,382593	30,798044	-7,837996	11,830456	-0,814005	0,164698	-0,296754	12,599116	70,684519	-0,568612	-0,814005	0,164698	-0,296754	12,599116	70,684519	-0,568612
11:07:16,74	0,566014	3,314922	-0,090992	0,212002	1,125962	-0,541027	-0,810009	0,156467	-0,313872	0,110047	6,879116	-0,584405	-0,295051	-2,052553	-1,391171	30,664736	-7,795136	11,852387	-0,810009	0,156467	-0,313872	12,392671	70,464842	-0,584405	-0,810009	0,156467	-0,313872	12,392671	70,464842	-0,584405
11:07:16,79	0,566014	3,314922	-0,090992	0,212002	1,125962	-0,541027	-0,806537	0,154094	-0,322450	0,203899	6,922795	-0,562474	-0,305221	-2,051561	-1,397083	30,595670	-7,779667	11,811973	-0,806537	0,154094	-0,322450	12,300254	70,235949	-0,562474	-0,806537	0,154094	-0,322450	12,300254	70,235949	-0,562474
11:07:16,84	0,566014	3,314922	-0,090992	0,212002	1,125962	-0,541027	-0,802311	0,163397	-0,328362	-0,301025	7,075000	-0,602888	-0,298765	-2,052503	-1,402130	30,579311	-7,743938	11,812488	-0,802311	0,163397	-0,328362	12,525663	70,056413	-0,602888	-0,802311	0,163397	-0,328362	12,525663	70,056413	-0,602888
11:07:16,89	0,566014	3,314922	-0,090992	0,212002	1,125962	-0,541027	-0,804724	0,157335	-0,333410	0,036970	6,917502	-0,602373	-0,297050	-2,050622	-1,406410	30,570593	-7,748825	11,820445	-0,804724	0,157335	-0,333410	12,387778	70,088321	-0,602373	-0,804724	0,157335	-0,333410	12,387778	70,088321	-0,602373
11:07:16,94	0,566014	3,314922	-0,090992	0,212002	1,125962	-0,541027	-0,807210	0,156790	-0,337689	0,056700	6,783131	-0,594415	-0,302037	-2,052384	-1,409967	30,437694	-7,727626	11,823531	-0,807210	0,156790	-0,337689	12,364754	70,149090	-0,594415	-0,807210	0,156790	-0,337689	12,364754	70,149090	-0,594415
11:07:16,99	0,566014	3,314922	-0,090992	0,212002	1,125962	-0,541027	-0,803190	0,160228	-0,341246	-0,170140	6,866444	-0,591329	-0,298406	-2,053668	-1,412272	30,488399	-7,743503	11,814651	-0,803190	0,160228	-0,341246	12,407757	69,916883	-0,591329	-0,803190	0,160228	-0,341246	12,407757	69,916883	-0,591329
11:07:17,04	0,566014	3,314922	-0,090992	0,212002	1,125962	-0,541027	-0,803894	0,156442	-0,343551	0,038360	6,881683	-0,600210	-0,300188	-2,058019	-1,412065	30,461346	-7,716649	11,825611	-0,803894	0,156442	-0,343551	12,319018	69,987390	-0,600210	-0,803894	0,156442	-0,343551	12,319018	69,987390	-0,600210
11:07:17,09	0,566014	3,314922	-0,090992	0,212002	1,125962	-0,541027	-0,799235	0,155809	-0,343344	0,080954	7,087113	-0,589249	-0,308466	-2,057390	-1,416550	30,460085	-7,724414	11,825556	-0,799235	0,155809	-0,343344	12,311999	69,827063	-0,589249	-0,799235	0,155809	-0,343344	12,311999	69,827063	-0,589249
11:07:17,14	0,566014	3,314922	-0,090992	0,212002	1,125962	-0,541027	-0,795641	0,163293	-0,347829	-0,315546	7,276790	-0,589304	-0,304973	-2,053228	-1,416966	30,450611	-7,724312	11,812596	-0,795641	0,163293	-0,347829	12,502958	69,734613	-0,589304	-0,795641	0,163293	-0,347829	12,502958	69,734613	-0,589304
11:07:17,19	0,566014	3,314922	-0,090992	0,212002	1,125962	-0,541027	-0,800991	0,162349	-0,348245	-0,271120	6,990312	-0,602265	-0,301412	-2,058154	-1,416541	30,439086	-7,687944	11,832886	-0,800991	0,162349	-0,348245	12,473300	69,868143	-0,602265	-0,800991	0,162349	-0,348245	12,473300	69,868143	-0,602265
11:07:17,24	0,566014	3,314922	-0,090992	0,212002	1,125962	-0,541027	-0,798507	0,156802	-0,347820	0,043067	7,091355	-0,581975	-0,303938	-2,058259	-1,416239	30,353904	-7,693637	11,774801	-0,798507	0,156802	-0,347820	12,352032	69,774132	-0,581975	-0,798507	0,156802	-0,347820	12,352032	69,774132	-0,581975
11:07:17,29	0,566014	3,314922	-0,090992	0,212002	1,125962	-0,541027	-0,796364	0,157047	-0,353651	0,013743	7,163518	-0,563767	-0,302695	-2,059886	-1,422372	30,396815	-7,682673	11,851093	-0,796364	0,157047	-0,353651	12,341962	69,678115	-0,563767	-0,796364	0,157047	-0,353651	12,341962	69,678115	-0,563767
11:07:17,34	0,566014	3,314922	-0,090992	0,212002	1,125962	-0,541027	-0,796364	0,157047	-0,353651	0,013743	7,163518	-0,563767	-0,302738	-2,060372	-1,421998	30,366150	-7,659927	11,846985	-0,796364	0,157047	-0,353651	12,341962	69,678115	-0,563767	-0,796364	0,157047	-0,353651	12,341962	69,678115	-0,563767
11:07:17,39	0,566014	3,314922	-0,090992	0,212002	1,125962	-0,541027	-0,795922	0,156842	-0,353278	0,028805	7,148598	-0,567875	-0,307558	-2,060793	-1,423986	30,330654	-7,703719	11,817190	-0,795922	0,156842	-0,353278	12,340877	69,628458	-0,567875	-0,795922	0,156842	-0,353278	12,340877	69,628458	-0,567875
11:07:17,44	0,566014	3,314922	-0,090992	0,212002	1,125962	-0,541027	-0,793148	0,160805	-0,355265	-0,232983	7,284005	-0,597670	-0,304642	-2,056984	-1,422819	30,325198	-7,697617	11,837182	-0,793148	0,160805	-0,355265	12,390242	69,546102	-0,597670	-0,793148	0,160805	-0,355265	12,390242	69,546102	-0,597670
11:07:17,49	0,566014	3,314922	-0,090992	0,212002	1,125962	-0,541027	-0,797904	0,160184	-0,354099	-0,198112	7,028891	-0,577678	-0,302317	-2,054288	-1,422073	30,314874	-7,701864	11,813274	-0,797904	0,160184	-0,354099	12,376331	69,664373	-0,577678	-0,797904	0,160184	-0,354099	12,376331	69,664373	-0,577678
11:07:17,54	0,566014	3,314922	-0,090992	0,212002	1,125962	-0,541027	-0,801402	0,159518	-0,353353	-0,172337	6,840211	-0,601586	-0,299316	-2,058223	-1,426690	30,336087	-7,685760	11,835696	-0,801402	0,159518	-0,353353	12,349851	69,750237	-0,601586	-0,801402	0,159518	-0,353353	12,349851	69,750237	-0,601586
11:07:17,59	0,566014	3,314922	-0,090992	0,212002	1,125962	-0,541027	-0,799495	0,154953	-0,357969	0,089622	6,949688	-0,579164	-0,299301	-2,057608	-1,426272	30,350177	-7,692221	11,869100	-0,799495	0,154953	-0,357969	12,253418	69,710023	-0,579164	-0,799495	0,154953	-0,357969	12,253418	69,710023	-0,579164
11:07:17,64	0,566014	3,314922	-0,090992	0,212002	1,125962	-0,541027	-0,800034	0,155247	-0,357551	0,075772	6,937082	-0,545760	-0,299290	-2,062048	-1,428228	30,335463	-7,669369	11,836601	-0,800034	0,155247	-0,357551	12,262664	69,739744	-0,545760	-0,800034	0,155247	-0,357551	12,262664	69,739744	-0,545760
11:07:17,69	0,566014	3,314922	-0,090992	0,212002	1,125962	-0,541027	-0,796195	0,153018	-0,359507	0,204135	7,112532	-0,578260	-0,306469	-2,062491	-1,428645	30,294190	-7,699259	11,835015	-0,796195	0,153018	-0,359507	12,216019	69,613846	-0,578260	-0,796195	0,153018	-0,359507	12,216019	69,613846	-0,578260
11:07:17,75	0,566014	3,314922	-0,090992	0,212002	1,125962	-0,541027	-0,792222	0,159013	-0,359924	-0,154151	7,298337	-0,579846	-0,306442	-2,065184	-1,429398	30,304548	-7,705603	11,844459	-0,792222	0,159013	-0,359924	12,328377	69,487760	-0,579846	-0,792222	0,159013	-0,359924	12,328377	69,487760	-0,579846
11:07:17,80	0,566014	3,314922	-0,090992	0,212002	1,125962	-0,541027	-0,789903	0,157643	-0,360677	-0,083221	7,431064	-0,570401	-0,301657	-2,059846	-1,428645	30,322721	-7,633008	11,823533	-0,789903	0,157643	-0,360677	12,291755	69,438450	-0,570401	-0,789903	0,157643	-0,360677	12,291755	69,438450	-0,570401
11:07:17,85	0,566014	3,314922	-0,090992	0,212002	1,125962	-0,541027	-0,796919	0,156169	-0,359924	0,065407	7,045698	-0,591328	-0,301758	-2,064524	-1,444200	30,289239	-7,626688	11,808607	-0,796919	0,156169	-0,359924	12,324636	69,603802	-0,591328	-0,796919	0,156169	-0,359924	12,324636	69,603802	-0,591328
11:07:17,90	0,566014	3,314922	-0,090992	0,212002	1,125962	-0,541027	-0,792817	0,153917	-0,375479	0,171234	7,226813	-0,606253	-0,339256	-2,239583	-6,435951	21,932646	-6,869595	11,953651	-0,792817	0,153917	-0,375479	12,253695	69,462959	-0,606253	-0,792817	0,153917	-0,375479	12,253695	69,462959	-0,606253
11:07:17,95	0,566014	3,314922	-0,090992	0,212002	1,125962	-0,541027	-0,622462	0,098861	-5,367230	-0,488516	8,469694	-0,461209	-0,243655	-2,085105	-8,157133	28,987598	-11,419810	11,974248	-0,622462	0,098861	-5,367230	7,272090	57,332995	-0,461209	-0,622462	0,098861	-5,367230	7,272090	57,332995	-0,461209
11:07:18,00	0,566014	3,314922	-0,090992	0,212002	1,125962	-0,541027	-0,804044	0,093308	-7,088412	-0,612851	7,412302	-0,440612	-0,271329	-2,064002	-2,647630	29,076496	-8,753816	11,999302	-0,804044	0,093308	-7,088412	6,711795	70,529790	-0,440612	-0,804044	0,093308	-7,088412	6,711795	70,529790	-0,440612
11:07:18,05	0,565907	3,315005	-0,090980	0,211989	1,075958	-0,540992	-0,808483	0,127825	-1,578909	-0,054498	5,925472	-0,415558	-0,302476	-2,119520	-1,264985	26,228230	-6,993966	11,942241	-0,808483	0,127825	-1,578909	9,979776	69,391411	-0,415558	-0,808483	0,127825	-1,578909	9,979776	69,391411	-0,415558
11:07:18,10	0,565907	3,315005	-0,090980	0,211989	1,075958	-0,540992	-0,744829	0,127040	-0,196265	0,086257	5,888882	-0,472620	-0,300446	-2,113334	-1,284085	26,107404	-6,920966	11,978092	-0,744829	0,127040	-0,196265	10,058918	64,357987	-0,472620	-0,744829	0,127040	-0,196265	10,058918	64,357987	-0,472620
11:07:18,15	0,565907	3,315005	-0,090980	0,211989	1,075958	-0,540992	-0,751202	0,128376	-0,215365	0,019628	5,416374	-0,436768	-0,306504	-2,121975	-1,293449	25,999358	-6,855379	11,960446	-0,751202	0,128376	-0,215365	10,097111	64,385720	-0,436768	-0,751202	0,128376	-0,215365	10,097111	64,385720	-0,436768
11:07:18,20	0,565907	3,315005	-0,090980	0,211989	1,075958	-0,540992	-0,740690	0,129302	-0,224728	-0,025745	5,836622	-0,454414	-0,304185	-2,124728	-1,298480	25,974816	-6,820473	11,984251	-0,740690	0,129302	-0,224728	10,124426	63,980794	-0,454414	-0,740690	0,129302	-0,224728	10,124426	63,980794	-0,454414
11:07:18,25	0,565907	3,315005	-0,090980	0,211989	1,075958	-0,540992	-0,739464	0,125916	-0,229759	0,168242	5,861647	-0,430609	-0,303772	-2,125398	-1,303174	25,897745	-6,813435	11,988097	-0,739464	0,125916	-0,229759	10,052678	63,909608	-0,430609	-0,739464	0,125916	-0,229759	10,052678	63,909608	-0,430609
11:07:18,30	0,565907	3,315005	-0,090980	0,211989	1,075958	-0,540992	-0,739091	0,125224	-0,234453	0,171797	5,810782	-0,426763	-0,305607	-2,123695	-1,307861	25,882750	-6,825197	11,980971	-0,739091	0,125224	-0,234453	10,001893	63,829457	-0,426763	-0,739091	0,125224	-0,234453	10,001893	63,829457	-0,426763
11:07:18,35	0,565907	3,315005	-0,090980	0,211989	1,075958	-0,540992	-0,739648	0,127665	-0,239140	0,027196	5,774721	-0,433889	-0,304847	-2,129406	-1,328947	25,679439	-6,743135	11,944508	-0,739648	0,127665	-0,239140	10,048889	63,837108	-0,433889	-0,739648	0,127665	-0,239140	10,048889	63,837108	-0,433889
11:07:18,40	0,565907	3,315005	-0,090980	0,211989	1,075958	-0,540992	-0,735083	0,124151	-0,260226	0,179307	5,795018	-0,470353	-0,359824	-2,275771	-5,644620	18,833141	-4,914821	12,032508	-0,735083	0,124151	-0,260226	9,925195	63,499023	-0,470353	-0,735083	0,124151	-0,260226	9,925195	63,499023	-0,470353
11:07:18,45	0,565907	3,315005	-0,090980	0,211989	1,075958	-0,540992	-0,580839	0,098580	-4,575899	-0,330753	6,972497	-0,382352	-0,218677	-2,103278	-7,591798	27,024770	-11,812477	12,186965	-0,580839	0,098580	-4,575899	7,407764	52,568327	-0,382352	-0,580839	0,098580	-4,575899	7,407764	52,568327	-0,382352
11:07:18,50	0,565907	3,315005	-0,090980	0,211989	1,075958	-0,540992	-0,800795	0,062589	-6,523078	-0,336982	6,077766	-0,227895	-0,305407	-2,115142	-2,217055	25,729630	-6,514936	12,125495	-0,800795	0,062589	-6,523078	4,576291	68,940145	-0,227895	-0,800795	0,062589	-6,523078	4,576291	68,940145	-0,227895
11:07:18,55	0,565973	3,314968	-0,090962	0,211988	1,025956	-0,541029	-0,747156	0,131768	-1,148334	0,005954	5,096583	-0,289365	-0,331476	-2,167414	-0,989753	23,137916	-4,893554	12,108793	-0,747156	0,131768	-1,148334	10,349762	63,748327	-0,289365	-0,747156	0,131768	-1,148334	10,349762	63,748327	-0,289365
11:07:18,60	0,565973	3,314968	-0,090962	0,211988	1,025956	-0,541029	-0,688852	0,128209	0,078968	0,299351	5,073200	-0,306068	-0,337192	-2,168053	-1,009678	22,963893	-4,850779	12,089077	-0,688852	0,128209	0,078968	10,363733	59,148096	-0,306068	-0,688852	0,128209	0,078968	10,363733	59,148096	-0,306068
11:07:18,65	0,565973	3,314968	-0,090962	0,211988	1,025956	-0,541029	-0,685441	0,132839	0,059043	0,008618	5,078475	-0,325783	-0,337902	-2,175111	-1,016691	22,885796	-4,809001	12,074935	-0,685441	0,132839	0,059043	10,436464	58,885611	-0,325783	-0,685441	0,132839	0,059043	10,436464	58,885611	-0,325783
11:07:18,70	0,565973	3,314968	-0,090962	0,211988	1,025956	-0,541029	-0,678974	0,129924	0,052029	0,157295	5,326268	-0,339925	-0,339812	-2,169192	-1,023366	22,815626	-4,720491	12,068566	-0,678974	0,129924	0,052029	10,356367	58,625694	-0,339925	-0,678974	0,129924	0,052029	10,356367	58,625694	-0,339925
11:07:18,75	0,565973	3,314968	-0,090962	0,211988	1,025956	-0,541029	-0,683145	0,134538	0,045355	-0,041062	5,004333	-0,346295	-0,341687	-2,173336	-1,026482	22,756852	-4,709137	12,075336	-0,683145	0,134538	0,045355	10,520203	58,631213	-0,346295	-0,683145	0,134538	0,045355	10,520203	58,631213	-0,346295
11:07:18,80	0,565973	3,314968	-0,090962	0,211988	1,025956	-0,541029	-0,678618	0,134091	0,042239	-0,037326	5,183163	-0,339525	-0,342424	-2,174553	-1,034280	22,694129	-4,693637	12,076069	-0,678618	0,134091	0,042239	10,488780	58,454670	-0,339525	-0,678618	0,134091	0,042239	10,488780	58,454670	-0,339525
11:07:18,85	0,565973	3,314968	-0,090962	0,211988	1,025956	-0,541029	-0,677196	0,134120	0,034440	-0,056816	5,195056	-0,338791	-0,343009	-2,175633	-1,031937	22,689289	-4,690848	12,089056	-0,677196	0,134120	0,034440	10,471633	58,354907	-0,338791	-0,677196	0,134120	0,034440	10,471633	58,354907	-0,338791
11:07:18,90	0,565973	3,314968	-0,090962	0,211988	1,025956	-0,541029	-0,675968	0,134087	0,036784	-0,055084	5,253315	-0,325804	-0,341858	-2,173122	-1,035835	22,677562	-4,650962	12,093398	-0,675968	0,134087	0,036784	10,470744	58,316784	-0,325804	-0,675968	0,134087	0,036784	10,470744	58,316784	-0,325804
11:07:18,95	0,565973	3,314968	-0,090962	0,211988	1,025956	-0,541029	-0,678718	0,134345	0,032885	-0,039822	5,080197	-0,321462	-0,343734	-2,172404	-1,039754	22,623809	-4,617216	12,092353	-0,678718	0,134345	0,032885	10,506259	58,359569	-0,321462	-0,678718	0,134345	0,032885	10,506259	58,359569	-0,321462
11:07:19,00	0,565973	3,314968	-0,090962	0,211988	1,025956	-0,541029	-0,678402	0,136329	0,028967	-0,140665	5,033229	-0,322507	-0,335426	-2,170737	-1,038950	22,653734	-4,608864	12,103198	-0,678402	0,136329	0,028967	10,561195	58,287759	-0,322507	-0,678402	0,136329	0,028967	10,561195	58,287759	-0,322507
11:07:19,05	0,565973	3,314968	-0,090962	0,211988	1,025956	-0,541029	-0,684000	0,129967	0,029771	0,212355	4,763867	-0,311663	-0,336607	-2,177856	-1,044386	22,638043	-4,600112	12,081461	-0,684000	0,129967	0,029771	10,414798	58,457849	-0,311663	-0,684000	0,129967	0,029771	10,414798	58,457849	-0,311663
11:07:19,10	0,565973	3,314968	-0,090962	0,211988	1,025956	-0,541029	-0,677243	0,127431	0,024334	0,343990	5,097244	-0,333399	-0,336687	-2,177173	-1,045177	22,607128	-4,606635	12,086984	-0,677243	0,127431	0,024334	10,347314	58,260835	-0,333399	-0,677243	0,127431	0,024334	10,347314	58,260835	-0,333399
11:07:19,15	0,565973	3,314968	-0,090962	0,211988	1,025956	-0,541029	-0,677795	0,127842	0,023544	0,301526	5,045023	-0,327877	-0,336716	-2,177647	-1,049456	22,599059	-4,603481	12,084851	-0,677795	0,127842	0,023544	10,337090	58,251954	-0,327877	-0,677795	0,127842	0,023544	10,337090	58,251954	-0,327877
11:07:19,20	0,565973	3,314968	-0,090962	0,211988	1,025956	-0,541029	-0,677370	0,127630	0,019265	0,311229	5,058564	-0,330009	-0,337387	-2,179136	-1,049489	22,546864	-4,581305	12,066400	-0,677370	0,127630	0,019265	10,330179	58,232124	-0,330009	-0,677370	0,127630	0,019265	10,330179	58,232124	-0,330009
11:07:19,25	0,565973	3,314968	-0,090962	0,211988	1,025956	-0,541029	-0,675745	0,127466	0,019232	0,312836	5,086775	-0,348460	-0,342088	-2,179911	-1,047129	22,572295	-4,647600	12,090723	-0,675745	0,127466	0,019232	10,318955	58,132771	-0,348460	-0,675745	0,127466	0,019232	10,318955	58,132771	-0,348460
11:07:19,30	0,565973	3,314968	-0,090962	0,211988	1,025956	-0,541029	-0,672724	0,131150	0,021592	0,076609	5,299065	-0,324138	-0,340877	-2,182028	-1,051394	22,573431	-4,600991	12,089850	-0,672724	0,131150	0,021592	10,371863	58,107872	-0,324138	-0,672724	0,131150	0,021592	10,371863	58,107872	-0,324138
11:07:19,35	0,565973	3,314968	-0,090962	0,211988	1,025956	-0,541029	-0,671496	0,129043	0,017326	0,227080	5,340592	-0,325011	-0,338509	-2,181808	-1,049440	22,568577	-4,575817	12,104494	-0,671496	0,129043	0,017326	10,356973	58,053013	-0,325011	-0,671496	0,129043	0,017326	10,356973	58,053013	-0,325011
11:07:19,40	0,565973	3,314968	-0,090962	0,211988	1,025956	-0,541029	-0,672870	0,127102	0,019281	0,347385	5,252351	-0,310367	-0,343326	-2,178107	-1,052593	22,546042	-4,610123	12,090726	-0,672870	0,127102	0,019281	10,324912	58,072635	-0,310367	-0,672870	0,127102	0,019281	10,324912	58,072635	-0,310367
11:07:19,45	0,565973	3,314968	-0,090962	0,211988	1,025956	-0,541029	-0,673667	0,133125	0,016128	-0,006762	5,208549	-0,324134	-0,342873	-2,178690	-1,053037	22,463804	-4,567348	12,064133	-0,673667	0,133125	0,016128	10,443530	58,091389	-0,324134	-0,673667	0,133125	0,016128	10,443530	58,091389	-0,324134
11:07:19,50	0,565973	3,314968	-0,090962	0,211988	1,025956	-0,541029	-0,673389	0,132440	0,015684	0,024751	5,130388	-0,350728	-0,337628	-2,176977	-1,053415	22,454486	-4,594437	12,084132	-0,673389	0,132440	0,015684	10,421319	57,991420	-0,350728	-0,673389	0,132440	0,015684	10,421319	57,991420	-0,350728
11:07:19,55	0,565973	3,314968	-0,090962	0,211988	1,025956	-0,541029	-0,677494	0,128754	0,015306	0,188319	4,922387	-0,330728	-0,343425	-2,173981	-1,051500	22,496915	-4,590916	12,048170	-0,677494	0,128754	0,015306	10,295514	58,105685	-0,330728	-0,677494	0,128754	0,015306	10,295514	58,105685	-0,330728
11:07:19,60	0,565973	3,314968	-0,090962	0,211988	1,025956	-0,541029	-0,677191	0,135273	0,017221	-0,126389	4,973164	-0,366690	-0,339303	-2,177273	-1,053384	22,492718	-4,576750	12,103334	-0,677191	0,135273	0,017221	10,492524	58,132621	-0,366690	-0,677191	0,135273	0,017221	10,492524	58,132621	-0,366690
11:07:19,65	0,565973	3,314968	-0,090962	0,211988	1,025956	-0,541029	-0,676401	0,130057	0,015337	0,154983	5,003514	-0,311527	-0,340406	-2,182815	-1,053382	22,513053	-4,590688	12,062903	-0,676401	0,130057	0,015337	10,364484	58,100975	-0,311527	-0,676401	0,130057	0,015337	10,364484	58,100975	-0,311527
11:07:19,70	0,565973	3,314968	-0,090962	0,211988	1,025956	-0,541029	-0,671050	0,128242	0,015339	0,247484	5,306342	-0,351957	-0,345237	-2,180046	-1,056151	22,463275	-4,573018	12,055551	-0,671050	0,128242	0,015339	10,314472	57,983754	-0,351957	-0,671050	0,128242	0,015339	10,314472	57,983754	-0,351957
11:07:19,75	0,565973	3,314968	-0,090962	0,211988	1,025956	-0,541029	-0,671032	0,133810	0,012570	-0,051659	5,255311	-0,359309	-0,345844	-2,179108	-1,056145	22,461900	-4,580135	12,069904	-0,671032	0,133810	0,012570	10,452446	57,931345	-0,359309	-0,671032	0,133810	0,012570	10,452446	57,931345	-0,359309
11:07:19,80	0,565973	3,314968	-0,090962	0,211988	1,025956	-0,541029	-0,671541	0,134804	0,012575	-0,110190	5,231234	-0,344957	-0,335833	-2,177260	-1,054177	22,470110	-4,599122	12,089399	-0,671541	0,134804	0,012575	10,471933	57,947189	-0,344957	-0,671541	0,134804	0,012575	10,471933	57,947189	-0,344957
11:07:19,85	0,565973	3,314968	-0,090962	0,211988	1,025956	-0,541029	-0,678147	0,127059	0,014544	0,280211	4,904316	-0,325462	-0,338731	-2,176529	-1,057303	22,478777	-4,543908	12,073207	-0,678147	0,127059	0,014544	10,254352	58,138856	-0,325462	-0,678147	0,127059	0,014544	10,254352	58,138856	-0,325462
11:07:19,90	0,565973	3,314968	-0,090962	0,211988	1,025956	-0,541029	-0,677331	0,129934	0,011418	0,182852	4,926661	-0,341653	-0,335862	-2,177031	-1,059631	22,465215	-4,596055	12,078359	-0,677331	0,129934	0,011418	10,382695	58,097124	-0,341653	-0,677331	0,129934	0,011418	10,382695	58,097124	-0,341653
11:07:19,96	0,565973	3,314968	-0,090962	0,211988	1,025956	-0,541029	-0,678331	0,127199	0,009090	0,273161	4,888989	-0,336501	-0,337500	-2,179809	-1,057288	22,492121	-4,539299	12,063244	-0,678331	0,127199	0,009090	10,258261	58,137953	-0,336501	-0,678331	0,127199	0,009090	10,258261	58,137953	-0,336501
11:07:20,01	0,565973	3,314968	-0,090962	0,211988	1,025956	-0,541029	-0,675106	0,127228	0,011433	0,334252	5,051605	-0,351616	-0,342927	-2,177879	-1,056928	22,450285	-4,570724	12,071488	-0,675106	0,127228	0,011433	10,321638	58,047418	-0,351616	-0,675106	0,127228	0,011433	10,321638	58,047418	-0,351616
11:07:20,06	0,565973	3,314968	-0,090962	0,211988	1,025956	-0,541029	-0,674064	0,132892	0,011793	-0,008435	5,085277	-0,343373	-0,337640	-2,179965	-1,060797	22,422870	-4,500391	12,091516	-0,674064	0,132892	0,011793	10,423613	57,999283	-0,343373	-0,674064	0,132892	0,011793	10,423613	57,999283	-0,343373
11:07:20,11	0,565973	3,314968	-0,090962	0,211988	1,025956	-0,541029	-0,674901	0,127271	0,007924	0,331087	4,982848	-0,323345	-0,360990	-2,369183	-5,748432	13,391826	-4,374111	12,213004	-0,674901	0,127271	0,007924	10,321846	57,962553	-0,323345	-0,674901	0,127271	0,007924	10,321846	57,962553	-0,323345
11:07:20,16	0,565973	3,314968	-0,090962	0,211988	1,025956	-0,541029	-0,499358	0,052884	-4,679711	-0,206944	6,226829	-0,201857	-0,265332	-2,220712	-7,879296	20,309449	-9,367061	12,304501	-0,499358	0,052884	-4,679711	3,944427	45,426416	-0,201857	-0,499358	0,052884	-4,679711	3,944427	45,426416	-0,201857
11:07:20,21	0,565973	3,314968	-0,090962	0,211988	1,025956	-0,541029	-0,675287	0,092004	-0,984440	0,040394	3,838878	-0,255201	-0,306905	-2,197264	-2,053161	20,387292	-5,778368	12,159659	-0,675287	0,092004	-0,984440	7,262735	56,848922	-0,255201	-0,675287	0,092004	-0,984440	7,262735	56,848922	-0,255201
11:07:20,26	0,566021	3,315024	-0,090999	0,211985	0,975963	-0,541008	-0,675287	0,092004	-0,984440	0,040394	3,838878	-0,255201	-0,335847	-2,250544	-0,936193	18,052357	-4,221534	12,064232	-0,675287	0,092004	-0,984440	7,262735	56,848922	-0,255201	-0,675287	0,092004	-0,984440	7,262735	56,848922	-0,255201
11:07:20,31	0,566021	3,315024	-0,090999	0,211985	0,975963	-0,541008	-0,614674	0,090428	0,132528	0,303131	4,190242	-0,350628	-0,335022	-2,252316	-0,951410	17,878359	-4,119999	12,083257	-0,614674	0,090428	0,132528	7,401763	52,442139	-0,350628	-0,614674	0,090428	0,132528	7,401763	52,442139	-0,350628
11:07:20,36	0,566021	3,315024	-0,090999	0,211985	0,975963	-0,541008	-0,613552	0,088828	0,117311	0,387268	4,047123	-0,331603	-0,342968	-2,253573	-0,964307	17,758809	-4,105360	12,071862	-0,613552	0,088828	0,117311	7,360294	52,210957	-0,331603	-0,613552	0,088828	0,117311	7,360294	52,210957	-0,331603
11:07:20,41	0,566021	3,315024	-0,090999	0,211985	0,975963	-0,541008	-0,608491	0,095082	0,104414	0,015005	4,199456	-0,342998	-0,347819	-2,252930	-0,969426	17,676234	-4,029270	12,048449	-0,608491	0,095082	0,104414	7,478906	51,965980	-0,342998	-0,608491	0,095082	0,104414	7,478906	51,965980	-0,342998
11:07:20,46	0,566021	3,315024	-0,090999	0,211985	0,975963	-0,541008	-0,606622	0,099604	0,099295	-0,195548	4,187063	-0,366411	-0,343164	-2,259776	-0,975242	17,638821	-4,020980	12,042737	-0,606622	0,099604	0,099295	7,623357	51,806907	-0,366411	-0,606622	0,099604	0,099295	7,623357	51,806907	-0,366411
11:07:20,51	0,566021	3,315024	-0,090999	0,211985	0,975963	-0,541008	-0,603020	0,092149	0,093479	0,180583	4,337813	-0,372124	-0,344489	-2,256839	-0,979516	17,589458	-4,012628	12,094770	-0,603020	0,092149	0,093479	7,414273	51,674914	-0,372124	-0,603020	0,092149	0,093479	7,414273	51,674914	-0,372124
11:07:20,56	0,566021	3,315024	-0,090999	0,211985	0,975963	-0,541008	-0,604901	0,094765	0,089205	0,027087	4,193082	-0,320090	-0,344736	-2,255407	-1,018832	17,496623	-3,854831	12,086111	-0,604901	0,094765	0,089205	7,466156	51,677831	-0,320090	-0,604901	0,094765	0,089205	7,466156	51,677831	-0,320090
11:07:20,61	0,566021	3,315024	-0,090999	0,211985	0,975963	-0,541008	-0,606018	0,095696	0,049888	0,068949	3,975734	-0,328749	-0,387615	-2,414440	-5,360644	10,116118	-2,352810	12,277324	-0,606018	0,095696	0,049888	7,581048	51,548119	-0,328749	-0,606018	0,095696	0,049888	7,581048	51,548119	-0,328749
11:07:20,66	0,566021	3,315024	-0,090999	0,211985	0,975963	-0,541008	-0,446852	0,053313	-4,291923	-0,116645	5,109648	-0,137536	-0,259566	-2,241892	-7,251400	18,483772	-8,676446	12,431153	-0,446852	0,053313	-4,291923	4,068457	40,187511	-0,137536	-0,446852	0,053313	-4,291923	4,068457	40,187511	-0,137536
11:07:20,71	0,566021	3,315024	-0,090999	0,211985	0,975963	-0,541008	-0,660307	0,028693	-6,182679	-0,129002	4,418367	0,016292	-0,361536	-2,245682	-1,870109	17,477196	-2,569430	12,193420	-0,660307	0,028693	-6,182679	2,123426	56,252501	0,016292	-0,660307	0,028693	-6,182679	2,123426	56,252501	0,016292
11:07:20,76	0,565966	3,314897	-0,090969	0,211984	0,925967	-0,541017	-0,606040	0,115107	-0,801388	0,163027	3,315044	-0,221440	-0,395486	-2,287131	-0,666952	15,040430	-0,714684	12,100633	-0,606040	0,115107	-0,801388	9,198930	50,889189	-0,221440	-0,606040	0,115107	-0,801388	9,198930	50,889189	-0,221440
11:07:20,81	0,565966	3,314897	-0,090969	0,211984	0,925967	-0,541017	-0,553169	0,123784	0,401769	0,099698	3,026671	-0,314227	-0,399931	-2,295861	-0,684129	14,851777	-0,585856	12,076327	-0,553169	0,123784	0,401769	9,816742	46,450429	-0,314227	-0,553169	0,123784	0,401769	9,816742	46,450429	-0,314227
11:07:20,86	0,565966	3,314897	-0,090969	0,211984	0,925967	-0,541017	-0,543386	0,123269	0,384592	0,143720	3,307569	-0,338534	-0,400223	-2,297946	-0,692719	14,722618	-0,569672	12,092730	-0,543386	0,123269	0,384592	9,820336	45,963400	-0,338534	-0,543386	0,123269	0,384592	9,820336	45,963400	-0,338534
11:07:20,91	0,565966	3,314897	-0,090969	0,211984	0,925967	-0,541017	-0,541435	0,122479	0,376001	0,134214	3,289107	-0,322130	-0,396570	-2,302425	-0,700855	14,758000	-0,507699	12,075043	-0,541435	0,122479	0,376001	9,748848	45,791735	-0,322130	-0,541435	0,122479	0,376001	9,748848	45,791735	-0,322130
11:07:20,96	0,565966	3,314897	-0,090969	0,211984	0,925967	-0,541017	-0,539383	0,117076	0,367866	0,486550	3,395465	-0,339817	-0,405028	-2,296540	-0,704424	14,682928	-0,510024	12,077323	-0,539383	0,117076	0,367866	9,677021	45,737012	-0,339817	-0,539383	0,117076	0,367866	9,677021	45,737012	-0,339817
11:07:21,01	0,565966	3,314897	-0,090969	0,211984	0,925967	-0,541017	-0,540249	0,127343	0,364297	-0,086893	3,286550	-0,337537	-0,400298	-2,297685	-0,711804	14,682511	-0,456713	12,069638	-0,540249	0,127343	0,364297	9,909551	45,696126	-0,337537	-0,540249	0,127343	0,364297	9,909551	45,696126	-0,337537
11:07:21,06	0,565966	3,314897	-0,090969	0,211984	0,925967	-0,541017	-0,541623	0,122674	0,356917	0,201853	3,188115	-0,345222	-0,396975	-2,301784	-0,712177	14,595788	-0,504666	12,112793	-0,541623	0,122674	0,356917	9,831785	45,705505	-0,345222	-0,541623	0,122674	0,356917	9,831785	45,705505	-0,345222
11:07:21,11	0,565966	3,314897	-0,090969	0,211984	0,925967	-0,541017	-0,539735	0,117747	0,356543	0,373176	3,235140	-0,302067	-0,397530	-2,308072	-0,715265	14,601032	-0,508257	12,103784	-0,539735	0,117747	0,356543	9,616325	45,604358	-0,302067	-0,539735	0,117747	0,356543	9,616325	45,604358	-0,302067
11:07:21,16	0,565966	3,314897	-0,090969	0,211984	0,925967	-0,541017	-0,534012	0,115084	0,353456	0,511167	3,539085	-0,311077	-0,398879	-2,304819	-0,714939	14,531026	-0,519364	12,084818	-0,534012	0,115084	0,353456	9,545266	45,459028	-0,311077	-0,534012	0,115084	0,353456	9,545266	45,459028	-0,311077
11:07:21,21	0,565966	3,314897	-0,090969	0,211984	0,925967	-0,541017	-0,536155	0,117878	0,353782	0,321253	3,372599	-0,330042	-0,400039	-2,299182	-0,719243	14,550773	-0,491847	12,069371	-0,536155	0,117878	0,353782	9,574686	45,460733	-0,330042	-0,536155	0,117878	0,353782	9,574686	45,460733	-0,330042
11:07:21,26	0,565966	3,314897	-0,090969	0,211984	0,925967	-0,541017	-0,540456	0,121702	0,349477	0,156105	3,152243	-0,345489	-0,399309	-2,307862	-0,719944	14,584477	-0,451824	12,098642	-0,540456	0,121702	0,349477	9,709729	45,578075	-0,345489	-0,540456	0,121702	0,349477	9,709729	45,578075	-0,345489
11:07:21,31	0,565966	3,314897	-0,090969	0,211984	0,925967	-0,541017	-0,533304	0,116730	0,348776	0,466184	3,533354	-0,316218	-0,404757	-2,306360	-0,721559	14,523546	-0,460620	12,075025	-0,533304	0,116730	0,348776	9,629473	45,397710	-0,316218	-0,533304	0,116730	0,348776	9,629473	45,397710	-0,316218
11:07:21,36	0,565966	3,314897	-0,090969	0,211984	0,925967	-0,541017	-0,531881	0,122199	0,347161	0,143718	3,558997	-0,339835	-0,404272	-2,304423	-0,721598	14,469869	-0,434174	12,067128	-0,531881	0,122199	0,347161	9,736315	45,311623	-0,339835	-0,531881	0,122199	0,347161	9,736315	45,311623	-0,339835
11:07:21,41	0,565966	3,314897	-0,090969	0,211984	0,925967	-0,541017	-0,533801	0,122747	0,347123	0,111254	3,399423	-0,347732	-0,401856	-2,313714	-0,724300	14,478485	-0,447600	12,028532	-0,533801	0,122747	0,347123	9,746918	45,302806	-0,347732	-0,533801	0,122747	0,347123	9,746918	45,302806	-0,347732
11:07:21,46	0,565966	3,314897	-0,090969	0,211984	0,925967	-0,541017	-0,526962	0,116009	0,344421	0,454328	3,769204	-0,386328	-0,405465	-2,308047	-0,727002	14,487405	-0,493670	12,086968	-0,526962	0,116009	0,344421	9,561034	45,135758	-0,386328	-0,526962	0,116009	0,344421	9,561034	45,135758	-0,386328
11:07:21,51	0,565966	3,314897	-0,090969	0,211984	0,925967	-0,541017	-0,530066	0,121968	0,341718	0,109027	3,638569	-0,327893	-0,408985	-2,307902	-0,726246	14,476695	-0,451881	12,072834	-0,530066	0,121968	0,341718	9,683506	45,248768	-0,327893	-0,530066	0,121968	0,341718	9,683506	45,248768	-0,327893
11:07:21,57	0,565966	3,314897	-0,090969	0,211984	0,925967	-0,541017	-0,528432	0,125089	0,342474	-0,022427	3,693389	-0,342026	-0,400697	-2,311033	-0,728541	14,472895	-0,391424	12,091709	-0,528432	0,125089	0,342474	9,797048	45,175286	-0,342026	-0,528432	0,125089	0,342474	9,797048	45,175286	-0,342026
11:07:21,62	0,565966	3,314897	-0,090969	0,211984	0,925967	-0,541017	-0,529865	0,116346	0,340180	0,482672	3,585369	-0,323151	-0,404912	-2,312093	-0,728173	14,451727	-0,466925	12,078708	-0,529865	0,116346	0,340180	9,615812	45,179733	-0,323151	-0,529865	0,116346	0,340180	9,615812	45,179733	-0,323151
11:07:21,67	0,565966	3,314897	-0,090969	0,211984	0,925967	-0,541017	-0,526839	0,119466	0,340548	0,244451	3,762113	-0,336152	-0,406237	-2,306309	-0,730927	14,392634	-0,426296	12,107148	-0,526839	0,119466	0,340548	9,622527	45,118976	-0,336152	-0,526839	0,119466	0,340548	9,622527	45,118976	-0,336152
11:07:21,72	0,565966	3,314897	-0,090969	0,211984	0,925967	-0,541017	-0,531185	0,123506	0,337794	0,040028	3,464640	-0,307713	-0,398433	-2,307572	-0,733991	14,460079	-0,418522	12,104884	-0,531185	0,123506	0,337794	9,735218	45,162650	-0,307713	-0,531185	0,123506	0,337794	9,735218	45,162650	-0,307713
11:07:21,77	0,565966	3,314897	-0,090969	0,211984	0,925967	-0,541017	-0,533993	0,116116	0,334730	0,464742	3,373149	-0,309976	-0,398582	-2,306442	-0,732485	14,397512	-0,444496	12,084540	-0,533993	0,116116	0,334730	9,579849	45,291582	-0,309976	-0,533993	0,116116	0,334730	9,579849	45,291582	-0,309976
11:07:21,82	0,565966	3,314897	-0,090969	0,211984	0,925967	-0,541017	-0,534898	0,116810	0,336235	0,374894	3,284902	-0,330320	-0,402116	-2,306906	-0,732511	14,378311	-0,399454	12,066136	-0,534898	0,116810	0,336235	9,544453	45,274363	-0,330320	-0,534898	0,116810	0,336235	9,544453	45,274363	-0,330320
11:07:21,87	0,565966	3,314897	-0,090969	0,211984	0,925967	-0,541017	-0,532729	0,119639	0,336210	0,257187	3,358520	-0,348724	-0,400805	-2,312827	-0,734357	14,436013	-0,401140	12,124102	-0,532729	0,119639	0,336210	9,648832	45,177745	-0,348724	-0,532729	0,119639	0,336210	9,648832	45,177745	-0,348724
11:07:21,92	0,565966	3,314897	-0,090969	0,211984	0,925967	-0,541017	-0,528256	0,115543	0,334364	0,497580	3,641907	-0,290759	-0,399652	-2,310742	-0,734003	14,422868	-0,393600	12,095701	-0,528256	0,115543	0,334364	9,567673	45,110037	-0,290759	-0,528256	0,115543	0,334364	9,567673	45,110037	-0,290759
11:07:21,97	0,565966	3,314897	-0,090969	0,211984	0,925967	-0,541017	-0,530638	0,115587	0,334718	0,495254	3,502902	-0,319159	-0,406868	-2,312984	-0,733638	14,350551	-0,397384	12,109056	-0,530638	0,115587	0,334718	9,568795	45,157999	-0,319159	-0,530638	0,115587	0,334718	9,568795	45,157999	-0,319159
11:07:22,02	0,565966	3,314897	-0,090969	0,211984	0,925967	-0,541017	-0,525089	0,120715	0,335083	0,189139	3,730733	-0,305804	-0,408574	-2,313608	-0,734406	14,387617	-0,425153	12,098176	-0,525089	0,120715	0,335083	9,665262	44,950204	-0,305804	-0,525089	0,120715	0,335083	9,665262	44,950204	-0,305804
11:07:22,07	0,565966	3,314897	-0,090969	0,211984	0,925967	-0,541017	-0,523696	0,121880	0,334315	0,123029	3,849158	-0,316685	-0,403872	-2,311841	-0,737930	14,383969	-0,407612	12,068078	-0,523696	0,121880	0,334315	9,690626	44,959272	-0,316685	-0,523696	0,121880	0,334315	9,690626	44,959272	-0,316685
11:07:22,12	0,565966	3,314897	-0,090969	0,211984	0,925967	-0,541017	-0,527577	0,118692	0,330791	0,302177	3,635407	-0,346782	-0,401495	-2,314907	-0,737864	14,386580	-0,388713	12,131559	-0,527577	0,118692	0,330791	9,619510	45,050194	-0,346782	-0,527577	0,118692	0,330791	9,619510	45,050194	-0,346782
11:07:22,17	0,565966	3,314897	-0,090969	0,211984	0,925967	-0,541017	-0,526110	0,115100	0,330857	0,506637	3,704512	-0,283301	-0,404501	-2,312580	-0,734799	14,375250	-0,446951	12,098700	-0,526110	0,115100	0,330857	9,541992	45,004125	-0,283301	-0,526110	0,115100	0,330857	9,541992	45,004125	-0,283301
11:07:22,22	0,565966	3,314897	-0,090969	0,211984	0,925967	-0,541017	-0,526622	0,118866	0,333922	0,254689	3,697178	-0,316160	-0,406301	-2,309367	-0,735223	14,355778	-0,413286	12,085867	-0,526622	0,118866	0,333922	9,585699	45,037009	-0,316160	-0,526622	0,118866	0,333922	9,585699	45,037009	-0,316160
11:07:22,27	0,565966	3,314897	-0,090969	0,211984	0,925967	-0,541017	-0,528505	0,122032	0,333498	0,109486	3,565567	-0,328994	-0,400537	-2,304971	-0,736826	14,388420	-0,366670	12,102569	-0,528505	0,122032	0,333498	9,689011	45,053212	-0,328994	-0,528505	0,122032	0,333498	9,689011	45,053212	-0,328994
11:07:22,32	0,565966	3,314897	-0,090969	0,211984	0,925967	-0,541017	-0,535194	0,119239	0,331895	0,311444	3,222712	-0,312292	-0,399142	-2,308605	-0,737520	14,386814	-0,357509	12,104618	-0,535194	0,119239	0,331895	9,671672	45,235425	-0,312292	-0,535194	0,119239	0,331895	9,671672	45,235425	-0,312292
11:07:22,37	0,565966	3,314897	-0,090969	0,211984	0,925967	-0,541017	-0,532745	0,116214	0,331201	0,475876	3,344094	-0,310242	-0,402289	-2,307241	-0,744149	14,307554	-0,341224	12,138718	-0,532745	0,116214	0,331201	9,598639	45,164553	-0,310242	-0,532745	0,116214	0,331201	9,598639	45,164553	-0,310242
11:07:22,42	0,565966	3,314897	-0,090969	0,211984	0,925967	-0,541017	-0,532353	0,119621	0,324571	0,273178	3,287701	-0,276143	-0,418619	-2,502615	-5,648382	4,880018	-0,334371	12,339256	-0,532353	0,119621	0,324571	9,663402	45,077377	-0,276143	-0,532353	0,119621	0,324571	9,663402	45,077377	-0,276143
11:07:22,47	0,565966	3,314897	-0,090969	0,211984	0,925967	-0,541017	-0,354989	0,036076	-4,579661	-0,090310	4,342716	-0,075604	-0,319263	-2,335363	-7,370993	13,009191	-5,162767	12,449908	-0,354989	0,036076	-4,579661	2,741624	32,209325	-0,075604	-0,354989	0,036076	-4,579661	2,741624	32,209325	-0,075604
11:07:22,52	0,565966	3,314897	-0,090969	0,211984	0,925967	-0,541017	-0,549510	0,033657	-6,302272	-0,081481	3,681869	0,035047	-0,373753	-2,323186	-1,859404	13,058594	-1,409301	12,178350	-0,549510	0,033657	-6,302272	2,560612	46,818408	0,035047	-0,549510	0,033657	-6,302272	2,560612	46,818408	0,035047
11:07:22,57	0,565921	3,314969	-0,090997	0,211993	0,875962	-0,541026	-0,532811	0,086936	-0,790683	0,423330	2,716249	-0,236511	-0,403952	-2,363849	-0,724530	10,877056	0,391942	12,099315	-0,532811	0,086936	-0,790683	7,247792	44,541945	-0,236511	-0,532811	0,086936	-0,790683	7,247792	44,541945	-0,236511
11:07:22,62	0,565921	3,314969	-0,090997	0,211993	0,875962	-0,541026	-0,482497	0,092757	0,344191	0,589769	2,542725	-0,315546	-0,407788	-2,365090	-0,745976	10,716294	0,559796	12,108857	-0,482497	0,092757	0,344191	7,871213	40,418717	-0,315546	-0,482497	0,092757	0,344191	7,871213	40,418717	-0,315546
11:07:22,67	0,565921	3,314969	-0,090997	0,211993	0,875962	-0,541026	-0,479504	0,095459	0,322744	0,514286	2,475211	-0,306004	-0,414675	-2,370025	-0,757322	10,546287	0,524022	12,099904	-0,479504	0,095459	0,322744	8,007781	40,116251	-0,306004	-0,479504	0,095459	0,322744	8,007781	40,116251	-0,306004
11:07:22,72	0,565921	3,314969	-0,090997	0,211993	0,875962	-0,541026	-0,471786	0,098956	0,311399	0,216458	2,747176	-0,314956	-0,413577	-2,375697	-0,758100	10,486149	0,551497	12,101224	-0,471786	0,098956	0,311399	7,984467	39,782395	-0,314956	-0,471786	0,098956	0,311399	7,984467	39,782395	-0,314956
11:07:22,77	0,565921	3,314969	-0,090997	0,211993	0,875962	-0,541026	-0,467424	0,095168	0,310621	0,407132	2,908210	-0,313636	-0,417264	-2,374097	-0,766311	10,430801	0,557307	12,087195	-0,467424	0,095168	0,310621	7,877823	39,600969	-0,313636	-0,467424	0,095168	0,310621	7,877823	39,600969	-0,313636
11:07:22,82	0,565921	3,314969	-0,090997	0,211993	0,875962	-0,541026	-0,466965	0,099162	0,302409	0,176813	2,881200	-0,327666	-0,416199	-2,370816	-0,768653	10,377128	0,610237	12,125453	-0,466965	0,099162	0,302409	7,961016	39,537989	-0,327666	-0,466965	0,099162	0,302409	7,961016	39,537989	-0,327666
11:07:22,87	0,565921	3,314969	-0,090997	0,211993	0,875962	-0,541026	-0,470339	0,099880	0,300068	0,158469	2,632806	-0,289407	-0,410238	-2,378212	-0,812614	10,193278	0,632393	12,135355	-0,470339	0,099880	0,300068	7,999051	39,554451	-0,289407	-0,470339	0,099880	0,300068	7,999051	39,554451	-0,289407
11:07:22,92	0,565921	3,314969	-0,090997	0,211993	0,875962	-0,541026	-0,466915	0,091019	0,256107	0,546504	2,640578	-0,279505	-0,457594	-2,543015	-5,108382	2,342578	1,915249	12,304424	-0,300513	0,049629	-4,039661	3,780308	27,443423	-0,110437	-0,300513	0,049629	-4,039661	3,780308	27,443423	-0,110437
11:07:22,97	0,565921	3,314969	-0,090997	0,211993	0,875962	-0,541026	-0,300513	0,049629	-4,039661	-0,115604	3,853157	-0,110437	-0,318098	-2,368896	-7,000919	10,349969	-4,622911	12,366320	-0,300513	0,049629	-4,039661	3,780308	27,443423	-0,110437	-0,300513	0,049629	-4,039661	3,780308	27,443423	-0,110437
11:07:23,02	0,565921	3,314969	-0,090997	0,211993	0,875962	-0,541026	-0,521053	0,015882	-5,932198	-0,019259	2,588772	-0,048540	-0,419231	-2,362208	-1,664735	10,113809	1,543117	12,209848	-0,521053	0,015882	-5,932198	1,227491	43,491406	-0,048540	-0,521053	0,015882	-5,932198	1,227491	43,491406	-0,048540
11:07:23,07	0,566013	3,315007	-0,090975	0,211983	0,825966	-0,541063	-0,476278	0,106810	-0,596014	0,474366	1,629498	-0,205013	-0,453798	-2,412094	-0,506181	7,778715	3,260309	12,137392	-0,476278	0,106810	-0,596014	8,858924	39,017354	-0,205013	-0,476278	0,106810	-0,596014	8,858924	39,017354	-0,205013
11:07:23,12	0,566013	3,315007	-0,090975	0,211983	0,825966	-0,541063	-0,415792	0,111802	0,562540	0,534358	1,893933	-0,277468	-0,451225	-2,418995	-0,526059	7,604059	3,315119	12,128234	-0,415792	0,111802	0,562540	9,310801	34,533624	-0,277468	-0,415792	0,111802	0,562540	9,310801	34,533624	-0,277468
11:07:23,17	0,566013	3,315007	-0,090975	0,211983	0,825966	-0,541063	-0,411102	0,106123	0,542662	0,789781	1,959161	-0,286627	-0,459640	-2,421533	-0,534272	7,501094	3,410441	12,125822	-0,411102	0,106123	0,542662	9,120457	34,230674	-0,286627	-0,411102	0,106123	0,542662	9,120457	34,230674	-0,286627
11:07:23,22	0,566013	3,315007	-0,090975	0,211983	0,825966	-0,541063	-0,404697	0,112142	0,534448	0,507882	2,155380	-0,289038	-0,465112	-2,418791	-0,537830	7,416925	3,463190	12,125157	-0,404697	0,112142	0,534448	9,311020	33,924114	-0,289038	-0,404697	0,112142	0,534448	9,311020	33,924114	-0,289038
11:07:23,27	0,566013	3,315007	-0,090975	0,211983	0,825966	-0,541063	-0,404336	0,118252	0,530891	0,193760	2,074920	-0,289703	-0,464022	-2,419686	-0,540174	7,367093	3,496846	12,133075	-0,404336	0,118252	0,530891	9,476531	33,815263	-0,289703	-0,404336	0,118252	0,530891	9,476531	33,815263	-0,289703
11:07:23,32	0,566013	3,315007	-0,090975	0,211983	0,825966	-0,541063	-0,404105	0,116860	0,528547	0,270371	2,026915	-0,281786	-0,456917	-2,413274	-0,544821	7,412790	3,493857	12,152052	-0,404105	0,116860	0,528547	9,443876	33,749176	-0,281786	-0,404105	0,116860	0,528547	9,443876	33,749176	-0,281786
11:07:23,37	0,566013	3,315007	-0,090975	0,211983	0,825966	-0,541063	-0,413210	0,113913	0,523900	0,443852	1,594522	-0,262809	-0,454726	-2,417339	-0,548331	7,320008	3,532134	12,165833	-0,413210	0,113913	0,523900	9,386053	34,031528	-0,262809	-0,413210	0,113913	0,523900	9,386053	34,031528	-0,262809
11:07:23,42	0,566013	3,315007	-0,090975	0,211983	0,825966	-0,541063	-0,410786	0,109983	0,520389	0,634979	1,621079	-0,249027	-0,460071	-2,417697	-0,551098	7,295812	3,542832	12,128370	-0,410786	0,109983	0,520389	9,268661	33,867802	-0,249027	-0,410786	0,109983	0,520389	9,268661	33,867802	-0,249027
11:07:23,47	0,566013	3,315007	-0,090975	0,211983	0,825966	-0,541063	-0,407804	0,114433	0,517623	0,400742	1,749868	-0,286490	-0,457128	-2,419020	-0,553025	7,289410	3,562099	12,140228	-0,407804	0,114433	0,517623	9,383755	33,762462	-0,286490	-0,407804	0,114433	0,517623	9,383755	33,762462	-0,286490
11:07:23,52	0,566013	3,315007	-0,090975	0,211983	0,825966	-0,541063	-0,408129	0,111223	0,515695	0,581146	1,717756	-0,274632	-0,459490	-2,424542	-0,553807	7,275780	3,546976	12,114907	-0,408129	0,111223	0,515695	9,312175	33,755914	-0,274632	-0,408129	0,111223	0,515695	9,312175	33,755914	-0,274632
11:07:23,57	0,566013	3,315007	-0,090975	0,211983	0,825966	-0,541063	-0,402165	0,110508	0,514913	0,598444	2,023640	-0,299954	-0,466782	-2,422516	-0,555803	7,177331	3,562362	12,131202	-0,402165	0,110508	0,514913	9,273300	33,593626	-0,299954	-0,402165	0,110508	0,514913	9,273300	33,593626	-0,299954
11:07:23,62	0,566013	3,315007	-0,090975	0,211983	0,825966	-0,541063	-0,400274	0,117836	0,512918	0,181460	2,029017	-0,283659	-0,463279	-2,420208	-0,556590	7,164900	3,578800	12,133282	-0,400274	0,117836	0,512918	9,431606	33,450563	-0,283659	-0,400274	0,117836	0,512918	9,431606	33,450563	-0,283659
11:07:23,67	0,566013	3,315007	-0,090975	0,211983	0,825966	-0,541063	-0,404025	0,115956	0,512131	0,287260	1,815026	-0,281578	-0,461473	-2,418762	-0,556215	7,165498	3,632403	12,120756	-0,404025	0,115956	0,512131	9,389797	33,530957	-0,281578	-0,404025	0,115956	0,512131	9,389797	33,530957	-0,281578
11:07:23,72	0,566013	3,315007	-0,090975	0,211983	0,825966	-0,541063	-0,406180	0,115115	0,512506	0,377692	1,676673	-0,294104	-0,459183	-2,420635	-0,559663	7,150940	3,612223	12,180617	-0,406180	0,115115	0,512506	9,414240	33,561786	-0,294104	-0,406180	0,115115	0,512506	9,414240	33,561786	-0,294104
11:07:23,77	0,566013	3,315007	-0,090975	0,211983	0,825966	-0,541063	-0,405703	0,112195	0,509058	0,504801	1,698950	-0,234243	-0,464451	-2,425959	-0,559258	7,155301	3,600629	12,178254	-0,405703	0,112195	0,509058	9,312093	33,546633	-0,234243	-0,405703	0,112195	0,509058	9,312093	33,546633	-0,234243
11:07:23,82	0,566013	3,315007	-0,090975	0,211983	0,825966	-0,541063	-0,398458	0,114096	0,509463	0,398081	2,085254	-0,236606	-0,466282	-2,422399	-0,563183	7,148948	3,575782	12,155898	-0,398458	0,114096	0,509463	9,354613	33,364219	-0,236606	-0,398458	0,114096	0,509463	9,354613	33,364219	-0,236606
11:07:23,87	0,566013	3,315007	-0,090975	0,211983	0,825966	-0,541063	-0,400626	0,117461	0,505538	0,198403	1,979422	-0,258962	-0,468722	-2,423545	-0,560486	7,086987	3,618952	12,160530	-0,400626	0,117461	0,505538	9,419093	33,428601	-0,258962	-0,400626	0,117461	0,505538	9,419093	33,428601	-0,258962
11:07:23,92	0,566013	3,315007	-0,090975	0,211983	0,825966	-0,541063	-0,398414	0,119001	0,508235	0,124726	2,019235	-0,254330	-0,457393	-2,422615	-0,562402	7,147320	3,639952	12,144464	-0,398414	0,119001	0,508235	9,466311	33,294721	-0,254330	-0,398414	0,119001	0,508235	9,466311	33,294721	-0,254330
11:07:23,97	0,566013	3,315007	-0,090975	0,211983	0,825966	-0,541063	-0,404883	0,109655	0,506319	0,659078	1,724565	-0,270396	-0,463934	-2,426699	-0,563589	7,117781	3,610811	12,123439	-0,404883	0,109655	0,506319	9,266991	33,507916	-0,270396	-0,404883	0,109655	0,506319	9,266991	33,507916	-0,270396
11:07:24,02	0,566013	3,315007	-0,090975	0,211983	0,825966	-0,541063	-0,398076	0,113278	0,505132	0,430668	2,067545	-0,291421	-0,461749	-2,424466	-0,564381	7,048355	3,613150	12,154490	-0,398076	0,113278	0,505132	9,322998	33,316506	-0,291421	-0,398076	0,113278	0,505132	9,322998	33,316506	-0,291421
11:07:24,07	0,566013	3,315007	-0,090975	0,211983	0,825966	-0,541063	-0,401102	0,112502	0,504339	0,438355	1,848882	-0,260371	-0,457004	-2,420767	-0,564774	7,064894	3,637190	12,151852	-0,401102	0,112502	0,504339	9,269735	33,335410	-0,260371	-0,401102	0,112502	0,504339	9,269735	33,335410	-0,260371
11:07:24,12	0,566013	3,315007	-0,090975	0,211983	0,825966	-0,541063	-0,406678	0,110243	0,503947	0,584916	1,561236	-0,263008	-0,462937	-2,420360	-0,565576	7,050013	3,627877	12,141540	-0,406678	0,110243	0,503947	9,238958	33,485476	-0,263008	-0,406678	0,110243	0,503947	9,238958	33,485476	-0,263008
11:07:24,17	0,566013	3,315007	-0,090975	0,211983	0,825966	-0,541063	-0,404064	0,115584	0,503145	0,291658	1,688927	-0,273320	-0,467566	-2,422356	-0,565587	7,069339	3,658797	12,112172	-0,404064	0,115584	0,503145	9,365000	33,407977	-0,273320	-0,404064	0,115584	0,503145	9,365000	33,407977	-0,273320
11:07:24,22	0,566013	3,315007	-0,090975	0,211983	0,825966	-0,541063	-0,400021	0,118595	0,503133	0,171528	1,900454	-0,302689	-0,465825	-2,424508	-0,565945	7,053604	3,667262	12,146720	-0,400021	0,118595	0,503133	9,481230	33,302107	-0,302689	-0,400021	0,118595	0,503133	9,481230	33,302107	-0,302689
11:07:24,27	0,566013	3,315007	-0,090975	0,211983	0,825966	-0,541063	-0,399028	0,116011	0,502775	0,305382	1,934230	-0,268140	-0,467590	-2,427167	-0,566331	7,058772	3,633145	12,135419	-0,399028	0,116011	0,502775	9,412207	33,257933	-0,268140	-0,399028	0,116011	0,502775	9,412207	33,257933	-0,268140
11:07:24,32	0,566013	3,315007	-0,090975	0,211983	0,825966	-0,541063	-0,395843	0,116210	0,502390	0,268047	2,121412	-0,279442	-0,462911	-2,417414	-0,568684	7,068793	3,650334	12,149244	-0,395843	0,116210	0,502390	9,390530	33,195050	-0,279442	-0,395843	0,116210	0,502390	9,390530	33,195050	-0,279442
11:07:24,38	0,566013	3,315007	-0,090975	0,211983	0,825966	-0,541063	-0,406628	0,117035	0,500036	0,245062	1,560643	-0,265616	-0,457744	-2,423069	-0,567112	7,057132	3,645403	12,137402	-0,406628	0,117035	0,500036	9,432280	33,480953	-0,265616	-0,406628	0,117035	0,500036	9,432280	33,480953	-0,265616
11:07:24,43	0,566013	3,315007	-0,090975	0,211983	0,825966	-0,541063	-0,404315	0,109732	0,501609	0,614689	1,673296	-0,277459	-0,462311	-2,425003	-0,571002	7,056788	3,648032	12,130302	-0,404315	0,109732	0,501609	9,228664	33,412020	-0,277459	-0,404315	0,109732	0,501609	9,228664	33,412020	-0,277459
11:07:24,48	0,566013	3,315007	-0,090975	0,211983	0,825966	-0,541063	-0,400356	0,112721	0,497718	0,461386	1,877527	-0,284559	-0,462998	-2,429526	-0,577225	7,001651	3,676736	12,134785	-0,400356	0,112721	0,497718	9,309967	33,305508	-0,284559	-0,400356	0,112721	0,497718	9,309967	33,305508	-0,284559
11:07:24,53	0,566013	3,315007	-0,090975	0,211983	0,825966	-0,541063	-0,396096	0,111054	0,491495	0,545358	2,036972	-0,280076	-0,485778	-2,639542	-5,478273	-3,286212	3,706066	12,373576	-0,396096	0,111054	0,491495	9,263083	33,130501	-0,280076	-0,396096	0,111054	0,491495	9,263083	33,130501	-0,280076
11:07:24,58	0,566013	3,315007	-0,090975	0,211983	0,825966	-0,541063	-0,202827	0,025774	-4,409552	-0,138639	3,162764	-0,041284	-0,360326	-2,461636	-6,912057	5,014134	-2,117544	12,406906	-0,202827	0,025774	-4,409552	1,884644	19,084654	-0,041284	-0,202827	0,025774	-4,409552	1,884644	19,084654	-0,041284
11:07:24,63	0,566013	3,315007	-0,090975	0,211983	0,825966	-0,541063	-0,419623	0,006083	-5,843336	-0,007890	1,989444	-0,007955	-0,425668	-2,436327	-1,665719	5,611271	2,109440	12,214304	-0,419623	0,006083	-5,843336	0,469595	34,929880	-0,007955	-0,419623	0,006083	-5,843336	0,469595	34,929880	-0,007955
11:07:24,68	0,566035	3,314972	-0,090989	0,211981	0,775951	-0,541015	-0,408871	0,075324	-0,596998	0,350785	0,952206	-0,200556	-0,451459	-2,474578	-0,605790	3,505477	3,738269	12,195071	-0,408871	0,075324	-0,596998	6,263743	33,048588	-0,200556	-0,408871	0,075324	-0,596998	6,263743	33,048588	-0,200556
11:07:24,73	0,566035	3,314972	-0,090989	0,211981	0,775951	-0,541015	-0,362849	0,078535	0,462931	0,541542	0,707290	-0,219790	-0,454803	-2,482704	-0,626104	3,296955	3,835722	12,147926	-0,362849	0,078535	0,462931	6,706535	29,190908	-0,219790	-0,362849	0,078535	0,462931	6,706535	29,190908	-0,219790
11:07:24,78	0,566035	3,314972	-0,090989	0,211981	0,775951	-0,541015	-0,354139	0,077367	0,442617	0,582387	0,930862	-0,266934	-0,454845	-2,480797	-0,633115	3,282374	3,874350	12,149010	-0,354139	0,077367	0,442617	6,655731	28,730800	-0,266934	-0,354139	0,077367	0,442617	6,655731	28,730800	-0,266934
11:07:24,83	0,566035	3,314972	-0,090989	0,211981	0,775951	-0,541015	-0,355770	0,078358	0,435605	0,557060	0,814109	-0,265850	-0,456890	-2,485405	-0,636308	3,130816	3,905151	12,108854	-0,355770	0,078358	0,435605	6,708134	28,742079	-0,265850	-0,355770	0,078358	0,435605	6,708134	28,742079	-0,265850
11:07:24,88	0,566035	3,314972	-0,090989	0,211981	0,775951	-0,541015	-0,350757	0,077824	0,432413	0,535686	0,928161	-0,306006	-0,457578	-2,490546	-0,644802	3,089583	3,924206	12,182007	-0,350757	0,077824	0,432413	6,644896	28,462566	-0,306006	-0,350757	0,077824	0,432413	6,644896	28,462566	-0,306006
11:07:24,93	0,566035	3,314972	-0,090989	0,211981	0,775951	-0,541015	-0,345961	0,075850	0,423919	0,634234	1,132290	-0,232853	-0,456950	-2,490085	-0,644436	3,097338	3,944192	12,148606	-0,345961	0,075850	0,423919	6,588464	28,290250	-0,232853	-0,345961	0,075850	0,423919	6,588464	28,290250	-0,232853
11:07:24,98	0,566035	3,314972	-0,090989	0,211981	0,775951	-0,541015	-0,346674	0,075536	0,424284	0,671749	1,091943	-0,266254	-0,459857	-2,491521	-0,691174	2,866222	4,119104	12,164928	-0,346674	0,075536	0,424284	6,601329	28,305864	-0,266254	-0,346674	0,075536	0,424284	6,601329	28,305864	-0,266254
11:07:25,03	0,566035	3,314972	-0,090989	0,211981	0,775951	-0,541015	-0,343977	0,077336	0,377546	0,614049	0,944584	-0,249932	-0,497207	-2,661506	-4,860269	-5,130088	5,065664	12,311589	-0,343977	0,077336	0,377546	6,684958	27,946783	-0,249932	-0,343977	0,077336	0,377546	6,684958	27,946783	-0,249932
11:07:25,08	0,566035	3,314972	-0,090989	0,211981	0,775951	-0,541015	-0,178091	0,024690	-3,791548	0,173252	2,172397	-0,103272	-0,349104	-2,502085	-6,742787	1,566841	-2,107331	12,437352	-0,178091	0,024690	-3,791548	2,111419	16,152507	-0,103272	-0,178091	0,024690	-3,791548	2,111419	16,152507	-0,103272
11:07:25,13	0,566035	3,314972	-0,090989	0,211981	0,775951	-0,541015	-0,390205	-0,023861	-5,674067	-0,165621	0,528676	0,022491	-0,435355	-2,493398	-1,548104	2,192091	3,371477	12,237234	-0,390205	-0,023861	-5,674067	-2,038713	31,159732	0,022491	-0,390205	-0,023861	-5,674067	-2,038713	31,159732	0,022491
11:07:25,18	0,565940	3,315034	-0,090993	0,212011	0,725981	-0,541026	-0,354602	0,055178	-0,479383	0,781745	0,182088	-0,177626	-0,471237	-2,541928	-0,411673	-0,091508	4,898702	12,186135	-0,354602	0,055178	-0,479383	5,113238	28,018343	-0,177626	-0,354602	0,055178	-0,479383	5,113238	28,018343	-0,177626
11:07:25,23	0,565940	3,315034	-0,090993	0,212011	0,725981	-0,541026	-0,294633	0,061988	0,657048	0,608452	0,559203	-0,228725	-0,470393	-2,542934	-0,431933	-0,268465	5,074684	12,225296	-0,294633	0,061988	0,657048	5,474512	23,687900	-0,228725	-0,294633	0,061988	0,657048	5,474512	23,687900	-0,228725
11:07:25,28	0,565940	3,315034	-0,090993	0,212011	0,725981	-0,541026	-0,294184	0,060754	0,636788	0,736552	0,341321	-0,189564	-0,474119	-2,550294	-0,437056	-0,369879	5,058315	12,159364	-0,294184	0,060754	0,636788	5,505735	23,434757	-0,189564	-0,294184	0,060754	0,636788	5,505735	23,434757	-0,189564
11:07:25,33	0,565940	3,315034	-0,090993	0,212011	0,725981	-0,541026	-0,285947	0,060301	0,631665	0,695215	0,689974	-0,255496	-0,478526	-2,546850	-0,444904	-0,513880	5,167303	12,178550	-0,285947	0,060301	0,631665	5,428853	23,136848	-0,255496	-0,285947	0,060301	0,631665	5,428853	23,136848	-0,255496
11:07:25,38	0,565940	3,315034	-0,090993	0,212011	0,725981	-0,541026	-0,286726	0,065839	0,623817	0,429633	0,470276	-0,236310	-0,474569	-2,547608	-0,450362	-0,574327	5,142252	12,182261	-0,286726	0,065839	0,623817	5,597991	22,978283	-0,236310	-0,286726	0,065839	0,623817	5,597991	22,978283	-0,236310
11:07:25,43	0,565940	3,315034	-0,090993	0,212011	0,725981	-0,541026	-0,288048	0,062034	0,618359	0,575578	0,361704	-0,232599	-0,473250	-2,546970	-0,455375	-0,515461	5,201666	12,201468	-0,288048	0,062034	0,618359	5,445239	22,973495	-0,232599	-0,288048	0,062034	0,618359	5,445239	22,973495	-0,232599
11:07:25,48	0,565940	3,315034	-0,090993	0,212011	0,725981	-0,541026	-0,289260	0,061210	0,613346	0,699310	0,319945	-0,213393	-0,473842	-2,552284	-0,455782	-0,551218	5,249962	12,168824	-0,289260	0,061210	0,613346	5,504291	23,026890	-0,213393	-0,289260	0,061210	0,613346	5,504291	23,026890	-0,213393
11:07:25,53	0,565940	3,315034	-0,090993	0,212011	0,725981	-0,541026	-0,284363	0,059066	0,612938	0,834738	0,519518	-0,246037	-0,483530	-2,553883	-0,454692	-0,682799	5,253471	12,158023	-0,284363	0,059066	0,612938	5,471426	22,841982	-0,246037	-0,284363	0,059066	0,612938	5,471426	22,841982	-0,246037
11:07:25,58	0,565940	3,315034	-0,090993	0,212011	0,725981	-0,541026	-0,278134	0,066657	0,614029	0,377274	0,727710	-0,256837	-0,479462	-2,548680	-0,462460	-0,665153	5,218284	12,177452	-0,278134	0,066657	0,614029	5,609826	22,561212	-0,256837	-0,278134	0,066657	0,614029	5,609826	22,561212	-0,256837
11:07:25,63	0,565940	3,315034	-0,090993	0,212011	0,725981	-0,541026	-0,284674	0,065735	0,606261	0,403569	0,420513	-0,237409	-0,476500	-2,551984	-0,465566	-0,669222	5,237583	12,160643	-0,284674	0,065735	0,606261	5,563742	22,767393	-0,237409	-0,284674	0,065735	0,606261	5,563742	22,767393	-0,237409
11:07:25,68	0,565940	3,315034	-0,090993	0,212011	0,725981	-0,541026	-0,283293	0,061518	0,603155	0,637526	0,479131	-0,254218	-0,478934	-2,553484	-0,464787	-0,704264	5,225598	12,178883	-0,283293	0,061518	0,603155	5,466675	22,717634	-0,254218	-0,283293	0,061518	0,603155	5,466675	22,717634	-0,254218
11:07:25,73	0,565940	3,315034	-0,090993	0,212011	0,725981	-0,541026	-0,280777	0,062875	0,603933	0,539033	0,585587	-0,235977	-0,485417	-2,554056	-0,467900	-0,724289	5,296804	12,196594	-0,280777	0,062875	0,603933	5,474749	22,626615	-0,235977	-0,280777	0,062875	0,603933	5,474749	22,626615	-0,235977
11:07:25,78	0,565940	3,315034	-0,090993	0,212011	0,725981	-0,541026	-0,277040	0,068204	0,600821	0,313588	0,726975	-0,218267	-0,478415	-2,554709	-0,464397	-0,755590	5,274991	12,204889	-0,277040	0,068204	0,600821	5,667617	22,474635	-0,218267	-0,277040	0,068204	0,600821	5,667617	22,474635	-0,218267
11:07:25,83	0,565940	3,315034	-0,090993	0,212011	0,725981	-0,541026	-0,279975	0,061814	0,604324	0,611349	0,558160	-0,209972	-0,478345	-2,554674	-0,466735	-0,721445	5,274866	12,176903	-0,279975	0,061814	0,604324	5,463729	22,536208	-0,209972	-0,279975	0,061814	0,604324	5,463729	22,536208	-0,209972
11:07:25,88	0,565940	3,315034	-0,090993	0,212011	0,725981	-0,541026	-0,280041	0,061771	0,601986	0,630557	0,584353	-0,237958	-0,477776	-2,556030	-0,472174	-0,727998	5,285127	12,175660	-0,280041	0,061771	0,601986	5,479550	22,567595	-0,237958	-0,280041	0,061771	0,601986	5,479550	22,567595	-0,237958
11:07:25,93	0,565940	3,315034	-0,090993	0,212011	0,725981	-0,541026	-0,279151	0,060600	0,596547	0,697028	0,619846	-0,239200	-0,483216	-2,551891	-0,470264	-0,782599	5,286080	12,198989	-0,279151	0,060600	0,596547	5,454144	22,533195	-0,239200	-0,279151	0,060600	0,596547	5,454144	22,533195	-0,239200
11:07:25,98	0,565940	3,315034	-0,090993	0,212011	0,725981	-0,541026	-0,280015	0,067380	0,598457	0,317989	0,527147	-0,215871	-0,481470	-2,552944	-0,470287	-0,821850	5,356039	12,182413	-0,280015	0,067380	0,598457	5,607341	22,508332	-0,215871	-0,280015	0,067380	0,598457	5,607341	22,508332	-0,215871
11:07:26,03	0,565940	3,315034	-0,090993	0,212011	0,725981	-0,541026	-0,279976	0,065342	0,598433	0,464959	0,460184	-0,232447	-0,478361	-2,551830	-0,469841	-0,743310	5,365495	12,211411	-0,279976	0,065342	0,598433	5,594278	22,438338	-0,232447	-0,279976	0,065342	0,598433	5,594278	22,438338	-0,232447
11:07:26,08	0,565940	3,315034	-0,090993	0,212011	0,725981	-0,541026	-0,282496	0,063207	0,598880	0,623425	0,392449	-0,203450	-0,477268	-2,553147	-0,473352	-0,772049	5,340732	12,203352	-0,282496	0,063207	0,598880	5,585166	22,568398	-0,203450	-0,282496	0,063207	0,598880	5,585166	22,568398	-0,203450
11:07:26,13	0,565940	3,315034	-0,090993	0,212011	0,725981	-0,541026	-0,281901	0,061601	0,595369	0,671101	0,410866	-0,211508	-0,474884	-2,556240	-0,472943	-0,775035	5,362792	12,208640	-0,281901	0,061601	0,595369	5,506802	22,540132	-0,211508	-0,281901	0,061601	0,595369	5,506802	22,540132	-0,211508
11:07:26,18	0,565940	3,315034	-0,090993	0,212011	0,725981	-0,541026	-0,280415	0,057990	0,595777	0,876497	0,474522	-0,206221	-0,482190	-2,557217	-0,473391	-0,881148	5,342682	12,203106	-0,280415	0,057990	0,595777	5,428716	22,487138	-0,206221	-0,280415	0,057990	0,595777	5,428716	22,487138	-0,206221
11:07:26,23	0,565940	3,315034	-0,090993	0,212011	0,725981	-0,541026	-0,275916	0,063829	0,595330	0,502407	0,626646	-0,211755	-0,479168	-2,552844	-0,473023	-0,838506	5,342136	12,169681	-0,275916	0,063829	0,595330	5,512972	22,286063	-0,211755	-0,275916	0,063829	0,595330	5,512972	22,286063	-0,211755
11:07:26,28	0,565940	3,315034	-0,090993	0,212011	0,725981	-0,541026	-0,281214	0,063398	0,595698	0,545645	0,388359	-0,245180	-0,483213	-2,563157	-0,476460	-0,823335	5,351412	12,189065	-0,281214	0,063398	0,595698	5,522410	22,463659	-0,245180	-0,281214	0,063398	0,595698	5,522410	22,463659	-0,245180
11:07:26,33	0,565940	3,315034	-0,090993	0,212011	0,725981	-0,541026	-0,270260	0,061745	0,592260	0,647241	0,966464	-0,225795	-0,483860	-2,555388	-0,473027	-0,850162	5,382870	12,165075	-0,270260	0,061745	0,592260	5,494214	22,181880	-0,225795	-0,270260	0,061745	0,592260	5,494214	22,181880	-0,225795
11:07:26,38	0,565940	3,315034	-0,090993	0,212011	0,725981	-0,541026	-0,276666	0,066189	0,595693	0,429952	0,594417	-0,249786	-0,477965	-2,552302	-0,477682	-0,830929	5,385347	12,174110	-0,276666	0,066189	0,595693	5,625825	22,312664	-0,249786	-0,276666	0,066189	0,595693	5,625825	22,312664	-0,249786
11:07:26,43	0,565940	3,315034	-0,090993	0,212011	0,725981	-0,541026	-0,282286	0,062627	0,591039	0,626952	0,317596	-0,240750	-0,479092	-2,556068	-0,476879	-0,831312	5,426563	12,188728	-0,282286	0,062627	0,591039	5,543187	22,477011	-0,240750	-0,282286	0,062627	0,591039	5,543187	22,477011	-0,240750
11:07:26,49	0,565940	3,315034	-0,090993	0,212011	0,725981	-0,541026	-0,278460	0,061720	0,591842	0,709618	0,495569	-0,226133	-0,479060	-2,555630	-0,476477	-0,806474	5,400600	12,192312	-0,278460	0,061720	0,591842	5,554655	22,354702	-0,226133	-0,278460	0,061720	0,591842	5,554655	22,354702	-0,226133
11:07:26,54	0,565940	3,315034	-0,090993	0,212011	0,725981	-0,541026	-0,278855	0,061911	0,592243	0,689606	0,509526	-0,222548	-0,480904	-2,559236	-0,478043	-0,851296	5,405455	12,188182	-0,278855	0,061911	0,592243	5,549657	22,399659	-0,222548	-0,278855	0,061911	0,592243	5,549657	22,399659	-0,222548
11:07:26,59	0,565940	3,315034	-0,090993	0,212011	0,725981	-0,541026	-0,274810	0,061706	0,590678	0,682086	0,678617	-0,226678	-0,483993	-2,559006	-0,485852	-0,889919	5,363297	12,172100	-0,274810	0,061706	0,590678	5,526005	22,251224	-0,226678	-0,274810	0,061706	0,590678	5,526005	22,251224	-0,226678
11:07:26,64	0,565940	3,315034	-0,090993	0,212011	0,725981	-0,541026	-0,273465	0,064497	0,582869	0,481154	0,736180	-0,242760	-0,499702	-2,743640	-4,863413	-10,253036	5,553801	12,354639	-0,273465	0,064497	0,582869	5,544133	22,203216	-0,242760	-0,273465	0,064497	0,582869	5,544133	22,203216	-0,242760
11:07:26,69	0,565940	3,315034	-0,090993	0,212011	0,725981	-0,541026	-0,105713	-0,014217	-3,794692	0,057670	1,255371	-0,060221	-0,376746	-2,594912	-6,963475	-3,289266	-0,240264	12,488381	-0,105713	-0,014217	-3,794692	-1,058346	9,553826	-0,060221	-0,105713	-0,014217	-3,794692	-1,058346	9,553826	-0,060221
11:07:26,74	0,565940	3,315034	-0,090993	0,212011	0,725981	-0,541026	-0,295993	-0,046335	-5,894754	0,191907	0,288622	0,073521	-0,444207	-2,553864	-1,629540	-1,374741	4,105441	12,283161	-0,295993	-0,046335	-5,894754	-3,445404	23,524088	0,073521	-0,295993	-0,046335	-5,894754	-3,445404	23,524088	0,073521
11:07:26,79	0,565959	3,314845	-0,090978	0,212001	0,675976	-0,541035	-0,297812	0,032611	-0,560820	0,807458	-0,320776	-0,131699	-0,479889	-2,598043	-0,487967	-3,378857	5,881518	12,205641	-0,297812	0,032611	-0,560820	3,367421	23,057457	-0,131699	-0,297812	0,032611	-0,560820	3,367421	23,057457	-0,131699
11:07:26,84	0,565959	3,314845	-0,090978	0,212001	0,675976	-0,541035	-0,241711	0,041423	0,580753	0,885298	-0,027168	-0,209219	-0,477947	-2,597526	-0,506358	-3,582235	6,000180	12,169838	-0,241711	0,041423	0,580753	4,137010	18,947123	-0,209219	-0,241711	0,041423	0,580753	4,137010	18,947123	-0,209219
11:07:26,89	0,565959	3,314845	-0,090978	0,212001	0,675976	-0,541035	-0,243129	0,040000	0,562363	0,960368	-0,336366	-0,245022	-0,482788	-2,602809	-0,510610	-3,669445	6,083257	12,232505	-0,243129	0,040000	0,562363	4,100377	18,749239	-0,245022	-0,243129	0,040000	0,562363	4,100377	18,749239	-0,245022
11:07:26,94	0,565959	3,314845	-0,090978	0,212001	0,675976	-0,541035	-0,236133	0,041551	0,558110	0,908080	-0,089642	-0,182355	-0,483007	-2,605783	-0,516891	-3,773968	6,089730	12,198368	-0,236133	0,041551	0,558110	4,169808	18,446783	-0,182355	-0,236133	0,041551	0,558110	4,169808	18,446783	-0,182355
11:07:26,99	0,565959	3,314845	-0,090978	0,212001	0,675976	-0,541035	-0,233448	0,040253	0,551830	0,928889	-0,043785	-0,216492	-0,491280	-2,604388	-0,521591	-3,784658	6,116757	12,181600	-0,233448	0,040253	0,551830	4,088772	18,281878	-0,216492	-0,233448	0,040253	0,551830	4,088772	18,281878	-0,216492
11:07:27,04	0,565959	3,314845	-0,090978	0,212001	0,675976	-0,541035	-0,230520	0,048115	0,547130	0,538134	0,085719	-0,233260	-0,484404	-2,601028	-0,523537	-3,866422	6,146555	12,234718	-0,230520	0,048115	0,547130	4,315171	18,181505	-0,233260	-0,230520	0,048115	0,547130	4,315171	18,181505	-0,233260
11:07:27,09	0,565959	3,314845	-0,090978	0,212001	0,675976	-0,541035	-0,236868	0,043841	0,545183	0,745320	-0,330099	-0,180143	-0,488091	-2,609530	-0,544549	-3,957772	6,249899	12,220783	-0,236868	0,043841	0,545183	4,186828	18,264024	-0,180143	-0,236868	0,043841	0,545183	4,186828	18,264024	-0,180143
11:07:27,14	0,565959	3,314845	-0,090978	0,212001	0,675976	-0,541035	-0,227661	0,042783	0,524172	0,844157	0,017846	-0,194077	-0,523230	-2,768805	-4,664352	-12,014804	6,985562	12,362360	-0,227661	0,042783	0,524172	4,202615	17,889273	-0,194077	-0,227661	0,042783	0,524172	4,202615	17,889273	-0,194077
11:07:27,19	0,565959	3,314845	-0,090978	0,212001	0,675976	-0,541035	-0,072156	-0,006423	-3,595631	0,011467	0,758703	-0,052500	-0,374572	-2,652768	-6,803613	-7,022874	0,219046	12,508663	-0,072156	-0,006423	-3,595631	-0,492762	6,422959	-0,052500	-0,072156	-0,006423	-3,595631	-0,492762	6,422959	-0,052500
11:07:27,24	0,565959	3,314845	-0,090978	0,212001	0,675976	-0,541035	-0,246975	-0,077146	-5,734893	0,325047	-0,625508	0,093803	-0,457401	-2,602314	-1,627977	-4,759612	5,356420	12,312879	-0,246975	-0,077146	-5,734893	-5,730925	18,762064	0,093803	-0,246975	-0,077146	-5,734893	-5,730925	18,762064	0,093803
11:07:27,29	0,565940	3,314974	-0,090969	0,211992	0,625945	-0,541017	-0,249255	0,019812	-0,559256	0,863927	-1,352692	-0,101981	-0,489747	-2,647613	-0,450389	-6,665395	7,037149	12,239669	-0,249255	0,019812	-0,559256	2,419203	18,213829	-0,101981	-0,249255	0,019812	-0,559256	2,419203	18,213829	-0,101981
11:07:27,34	0,565940	3,314974	-0,090969	0,211992	0,625945	-0,541017	-0,193852	0,025176	0,618332	1,087686	-0,962565	-0,175192	-0,502023	-2,651354	-0,466454	-6,904328	7,112530	12,217722	-0,193852	0,025176	0,618332	3,063997	14,254833	-0,175192	-0,193852	0,025176	0,618332	3,063997	14,254833	-0,175192
11:07:27,39	0,565940	3,314974	-0,090969	0,211992	0,625945	-0,541017	-0,184475	0,033937	0,602267	0,577950	-0,719550	-0,197139	-0,498062	-2,654740	-0,476567	-6,983121	7,155631	12,231093	-0,184475	0,033937	0,602267	3,241968	13,761719	-0,197139	-0,184475	0,033937	0,602267	3,241968	13,761719	-0,197139
11:07:27,44	0,565940	3,314974	-0,090969	0,211992	0,625945	-0,541017	-0,183523	0,028813	0,592154	0,842322	-0,759851	-0,183767	-0,499985	-2,654157	-0,480908	-7,083203	7,254228	12,213450	-0,183523	0,028813	0,592154	3,104115	13,646712	-0,183767	-0,183523	0,028813	0,592154	3,104115	13,646712	-0,183767
11:07:27,49	0,565940	3,314974	-0,090969	0,211992	0,625945	-0,541017	-0,183066	0,030770	0,587813	0,775891	-0,872041	-0,201411	-0,496572	-2,650674	-0,486725	-7,101691	7,218642	12,255908	-0,183066	0,030770	0,587813	3,191330	13,498621	-0,201411	-0,183066	0,030770	0,587813	3,191330	13,498621	-0,201411
11:07:27,54	0,565940	3,314974	-0,090969	0,211992	0,625945	-0,541017	-0,187789	0,029556	0,581996	0,798977	-1,115883	-0,158953	-0,493582	-2,657431	-0,488673	-7,133215	7,315994	12,226133	-0,187789	0,029556	0,581996	3,119087	13,625576	-0,158953	-0,187789	0,029556	0,581996	3,119087	13,625576	-0,158953
11:07:27,59	0,565940	3,314974	-0,090969	0,211992	0,625945	-0,541017	-0,183432	0,023588	0,580048	1,177833	-0,965283	-0,188727	-0,503205	-2,657877	-0,487937	-7,219813	7,296745	12,238765	-0,183432	0,023588	0,580048	3,029495	13,434133	-0,188727	-0,183432	0,023588	0,580048	3,029495	13,434133	-0,188727
11:07:27,64	0,565940	3,314974	-0,090969	0,211992	0,625945	-0,541017	-0,178234	0,031699	0,580784	0,696095	-0,760379	-0,176095	-0,499146	-2,657145	-0,491446	-7,245220	7,307314	12,237465	-0,178234	0,031699	0,580784	3,184466	13,231025	-0,176095	-0,178234	0,031699	0,580784	3,184466	13,231025	-0,176095
11:07:27,69	0,565940	3,314974	-0,090969	0,211992	0,625945	-0,541017	-0,180897	0,028549	0,577275	0,856318	-0,926141	-0,177396	-0,503306	-2,656733	-0,491833	-7,266111	7,332308	12,262284	-0,180897	0,028549	0,577275	3,097454	13,274306	-0,177396	-0,180897	0,028549	0,577275	3,097454	13,274306	-0,177396
11:07:27,74	0,565940	3,314974	-0,090969	0,211992	0,625945	-0,541017	-0,179175	0,032358	0,576888	0,669455	-0,867149	-0,152577	-0,499025	-2,663586	-0,492561	-7,212511	7,336838	12,247509	-0,179175	0,032358	0,576888	3,209590	13,198064	-0,152577	-0,179175	0,032358	0,576888	3,209590	13,198064	-0,152577
11:07:27,79	0,565940	3,314974	-0,090969	0,211992	0,625945	-0,541017	-0,175380	0,025224	0,576160	1,071173	-0,625681	-0,167352	-0,501990	-2,661981	-0,496486	-7,210775	7,327087	12,210532	-0,175380	0,025224	0,576160	3,051248	13,141665	-0,167352	-0,175380	0,025224	0,576160	3,051248	13,141665	-0,167352
11:07:27,84	0,565940	3,314974	-0,090969	0,211992	0,625945	-0,541017	-0,175288	0,028594	0,572234	0,888358	-0,614496	-0,204329	-0,504470	-2,659659	-0,498058	-7,268527	7,363502	12,242234	-0,175288	0,028594	0,572234	3,132975	13,145595	-0,204329	-0,175288	0,028594	0,572234	3,132975	13,145595	-0,204329
11:07:27,89	0,565940	3,314974	-0,090969	0,211992	0,625945	-0,541017	-0,176059	0,031903	0,570663	0,718939	-0,722804	-0,172626	-0,503172	-2,668323	-0,499804	-7,316857	7,401772	12,223367	-0,176059	0,031903	0,570663	3,223330	13,097800	-0,172626	-0,176059	0,031903	0,570663	3,223330	13,097800	-0,172626
11:07:27,94	0,565940	3,314974	-0,090969	0,211992	0,625945	-0,541017	-0,169205	0,026447	0,568917	1,011607	-0,427386	-0,191494	-0,499174	-2,655986	-0,501197	-7,275018	7,410747	12,218115	-0,169205	0,026447	0,568917	3,087735	12,855180	-0,191494	-0,169205	0,026447	0,568917	3,087735	12,855180	-0,191494
11:07:27,99	0,565940	3,314974	-0,090969	0,211992	0,625945	-0,541017	-0,181888	0,029153	0,567523	0,899601	-1,055179	-0,196746	-0,499309	-2,667383	-0,504253	-7,344115	7,375741	12,266300	-0,181888	0,029153	0,567523	3,188129	13,223036	-0,196746	-0,181888	0,029153	0,567523	3,188129	13,223036	-0,196746
11:07:28,04	0,565940	3,314974	-0,090969	0,211992	0,625945	-0,541017	-0,171951	0,023572	0,564468	1,124985	-0,580763	-0,148561	-0,504622	-2,665507	-0,500413	-7,351969	7,363782	12,229105	-0,171951	0,023572	0,564468	2,975349	12,917354	-0,148561	-0,171951	0,023572	0,564468	2,975349	12,917354	-0,148561
11:07:28,09	0,565940	3,314974	-0,090969	0,211992	0,625945	-0,541017	-0,170919	0,029110	0,568308	0,822677	-0,527931	-0,185755	-0,506904	-2,660075	-0,500801	-7,310318	7,390248	12,239863	-0,170919	0,029110	0,568308	3,107847	12,889188	-0,185755	-0,170919	0,029110	0,568308	3,107847	12,889188	-0,185755
11:07:28,14	0,565940	3,314974	-0,090969	0,211992	0,625945	-0,541017	-0,174481	0,033803	0,567919	0,622423	-0,690334	-0,174998	-0,507702	-2,663427	-0,504312	-7,410964	7,402801	12,267026	-0,174481	0,033803	0,567919	3,275939	13,006429	-0,174998	-0,174481	0,033803	0,567919	3,275939	13,006429	-0,174998
11:07:28,19	0,565940	3,314974	-0,090969	0,211992	0,625945	-0,541017	-0,171180	0,032818	0,564409	0,634193	-0,612105	-0,147834	-0,507630	-2,663812	-0,502762	-7,372638	7,367122	12,235430	-0,171180	0,032818	0,564409	3,210383	12,825505	-0,147834	-0,171180	0,032818	0,564409	3,210383	12,825505	-0,147834
11:07:28,24	0,565940	3,314974	-0,090969	0,211992	0,625945	-0,541017	-0,170882	0,032563	0,565959	0,635708	-0,545606	-0,179430	-0,501093	-2,658528	-0,504300	-7,355136	7,451274	12,265022	-0,170882	0,032563	0,565959	3,191895	12,868654	-0,179430	-0,170882	0,032563	0,565959	3,191895	12,868654	-0,179430
11:07:28,29	0,565940	3,314974	-0,090969	0,211992	0,625945	-0,541017	-0,178727	0,029544	0,564420	0,874330	-0,980445	-0,149839	-0,504587	-2,665586	-0,505475	-7,347213	7,418758	12,214511	-0,178727	0,029544	0,564420	3,193518	13,049617	-0,149839	-0,178727	0,029544	0,564420	3,193518	13,049617	-0,149839
11:07:28,34	0,565940	3,314974	-0,090969	0,211992	0,625945	-0,541017	-0,170868	0,029041	0,563246	0,876299	-0,548646	-0,200349	-0,502930	-2,667997	-0,502754	-7,403459	7,404609	12,232289	-0,170868	0,029041	0,563246	3,155984	12,864469	-0,200349	-0,170868	0,029041	0,563246	3,155984	12,864469	-0,200349
11:07:28,39	0,565940	3,314974	-0,090969	0,211992	0,625945	-0,541017	-0,169607	0,026400	0,565967	0,973224	-0,524745	-0,182571	-0,507700	-2,661609	-0,505506	-7,425709	7,461023	12,250658	-0,169607	0,026400	0,565967	3,045637	12,789433	-0,182571	-0,169607	0,026400	0,565967	3,045637	12,789433	-0,182571
11:07:28,44	0,565940	3,314974	-0,090969	0,211992	0,625945	-0,541017	-0,172755	0,033726	0,563215	0,630037	-0,735891	-0,164202	-0,502445	-2,658647	-0,508227	-7,417933	7,414303	12,252086	-0,172755	0,033726	0,563215	3,277489	12,825366	-0,164202	-0,172755	0,033726	0,563215	3,277489	12,825366	-0,164202
11:07:28,49	0,565940	3,314974	-0,090969	0,211992	0,625945	-0,541017	-0,174652	0,025962	0,560517	1,010218	-0,800195	-0,172644	-0,505433	-2,664823	-0,508610	-7,463214	7,444093	12,257151	-0,174652	0,025962	0,560517	3,048199	12,909956	-0,172644	-0,174652	0,025962	0,560517	3,048199	12,909956	-0,172644
11:07:28,54	0,565940	3,314974	-0,090969	0,211992	0,625945	-0,541017	-0,174652	0,025962	0,560517	1,010218	-0,800195	-0,172644	-0,504809	-2,661907	-0,508597	-7,432902	7,431569	12,271506	-0,174652	0,025962	0,560517	3,048199	12,909956	-0,172644	-0,174652	0,025962	0,560517	3,048199	12,909956	-0,172644
11:07:28,59	0,565940	3,314974	-0,090969	0,211992	0,625945	-0,541017	-0,173942	0,031072	0,560123	0,738898	-0,789138	-0,143354	-0,503002	-2,662617	-0,507848	-7,436253	7,469040	12,228886	-0,173942	0,031072	0,560123	3,178075	12,865330	-0,143354	-0,173942	0,031072	0,560123	3,178075	12,865330	-0,143354
11:07:28,64	0,565940	3,314974	-0,090969	0,211992	0,625945	-0,541017	-0,174231	0,029153	0,560872	0,869488	-0,825777	-0,185975	-0,500677	-2,661601	-0,509015	-7,425723	7,409723	12,223295	-0,174231	0,029153	0,560872	3,157983	12,851336	-0,185975	-0,174231	0,029153	0,560872	3,157983	12,851336	-0,185975
11:07:28,69	0,565940	3,314974	-0,090969	0,211992	0,625945	-0,541017	-0,176273	0,027647	0,559706	0,901673	-0,893213	-0,191566	-0,502996	-2,663930	-0,507440	-7,436632	7,472399	12,247935	-0,176273	0,027647	0,559706	3,071981	12,944243	-0,191566	-0,176273	0,027647	0,559706	3,071981	12,944243	-0,191566
11:07:28,74	0,565940	3,314974	-0,090969	0,211992	0,625945	-0,541017	-0,173097	0,028492	0,561281	0,906596	-0,768831	-0,166925	-0,501855	-2,665940	-0,508602	-7,451485	7,457475	12,248216	-0,173097	0,028492	0,561281	3,143178	12,819285	-0,166925	-0,173097	0,028492	0,561281	3,143178	12,819285	-0,166925
11:07:28,80	0,565940	3,314974	-0,090969	0,211992	0,625945	-0,541017	-0,171927	0,026498	0,560119	0,989918	-0,713400	-0,166644	-0,502447	-2,670388	-0,507797	-7,460372	7,447450	12,266115	-0,171927	0,026498	0,560119	3,069994	12,782884	-0,166644	-0,171927	0,026498	0,560119	3,069994	12,782884	-0,166644
11:07:28,85	0,565940	3,314974	-0,090969	0,211992	0,625945	-0,541017	-0,167779	0,024786	0,560924	1,065804	-0,500359	-0,148746	-0,502552	-2,663040	-0,510220	-7,489081	7,437154	12,205640	-0,167779	0,024786	0,560924	3,011507	12,670264	-0,148746	-0,167779	0,024786	0,560924	3,011507	12,670264	-0,148746
11:07:28,90	0,565940	3,314974	-0,090969	0,211992	0,625945	-0,541017	-0,174090	0,028551	0,558501	0,846763	-0,848244	-0,209221	-0,503328	-2,664607	-0,535096	-7,548985	7,494423	12,237395	-0,174090	0,028551	0,558501	3,088003	12,817789	-0,209221	-0,174090	0,028551	0,558501	3,088003	12,817789	-0,209221
11:07:28,95	0,565940	3,314974	-0,090969	0,211992	0,625945	-0,541017	-0,172345	0,028439	0,533625	0,872199	-0,838024	-0,177465	-0,514159	-2,843919	-5,326926	-16,680240	7,203209	12,423265	-0,172345	0,028439	0,533625	3,104696	12,691037	-0,177465	-0,172345	0,028439	0,533625	3,104696	12,691037	-0,177465
11:07:29,00	0,565940	3,314974	-0,090969	0,211992	0,625945	-0,541017	-0,011640	-0,051836	-4,258206	0,228686	-0,243673	0,008405	-0,421412	-2,701540	-6,520621	-9,829048	2,750884	12,513444	-0,011640	-0,051836	-4,258206	-3,840424	0,670077	0,008405	-0,011640	-0,051836	-4,258206	-3,840424	0,670077	0,008405
11:07:29,05	0,565940	3,314974	-0,090969	0,211992	0,625945	-0,541017	-0,181318	-0,060968	-5,451900	0,273340	-0,907436	0,098584	-0,479865	-2,651594	-1,527566	-7,775233	6,500856	12,279977	-0,181318	-0,060968	-5,451900	-4,512661	13,325996	0,098584	-0,181318	-0,060968	-5,451900	-4,512661	13,325996	0,098584
11:07:29,10	0,565921	3,315022	-0,090989	0,211965	0,575956	-0,541013	-0,195345	0,014627	-0,458845	0,616869	-1,733213	-0,134883	-0,510532	-2,687777	-0,384573	-9,300470	8,180118	12,282835	-0,195345	0,014627	-0,458845	1,765088	13,601403	-0,134883	-0,195345	0,014627	-0,458845	1,765088	13,601403	-0,134883
11:07:29,15	0,565921	3,315022	-0,090989	0,211965	0,575956	-0,541013	-0,148677	0,023094	0,684148	0,868238	-1,466971	-0,132025	-0,507354	-2,690546	-0,400984	-9,490559	8,309975	12,265157	-0,148677	0,023094	0,684148	2,681134	10,204160	-0,132025	-0,148677	0,023094	0,684148	2,681134	10,204160	-0,132025
11:07:29,20	0,565921	3,315022	-0,090989	0,211965	0,575956	-0,541013	-0,147867	0,018957	0,667737	1,100796	-1,654435	-0,149703	-0,513469	-2,693919	-0,411505	-9,597325	8,355839	12,287104	-0,147867	0,018957	0,667737	2,588908	9,953162	-0,149703	-0,147867	0,018957	0,667737	2,588908	9,953162	-0,149703
11:07:29,25	0,565921	3,315022	-0,090989	0,211965	0,575956	-0,541013	-0,141889	0,022566	0,657215	0,899446	-1,458969	-0,127756	-0,513014	-2,692421	-0,417000	-9,658929	8,385383	12,263257	-0,141889	0,022566	0,657215	2,670893	9,679350	-0,127756	-0,141889	0,022566	0,657215	2,670893	9,679350	-0,127756
11:07:29,30	0,565921	3,315022	-0,090989	0,211965	0,575956	-0,541013	-0,143414	0,022922	0,651721	0,875752	-1,606383	-0,151603	-0,513589	-2,701035	-0,419682	-9,681621	8,424149	12,279522	-0,143414	0,022922	0,651721	2,675094	9,651635	-0,151603	-0,143414	0,022922	0,651721	2,675094	9,651635	-0,151603
11:07:29,35	0,565921	3,315022	-0,090989	0,211965	0,575956	-0,541013	-0,135666	0,019112	0,649038	1,096063	-1,242528	-0,135338	-0,521389	-2,702075	-0,424780	-9,743005	8,425988	12,267276	-0,135666	0,019112	0,649038	2,596373	9,407281	-0,135338	-0,135666	0,019112	0,649038	2,596373	9,407281	-0,135338
11:07:29,40	0,565921	3,315022	-0,090989	0,211965	0,575956	-0,541013	-0,130865	0,025347	0,643941	0,742742	-1,046963	-0,147585	-0,519526	-2,705799	-0,453243	-9,943125	8,460321	12,248761	-0,130865	0,025347	0,643941	2,732501	9,225979	-0,147585	-0,130865	0,025347	0,643941	2,732501	9,225979	-0,147585
11:07:29,45	0,565921	3,315022	-0,090989	0,211965	0,575956	-0,541013	-0,128572	0,021872	0,615478	0,853117	-1,118184	-0,166100	-0,542710	-2,882955	-4,843679	-19,314581	9,044392	12,432264	-0,128572	0,021872	0,615478	2,570086	8,974729	-0,166100	-0,128572	0,021872	0,615478	2,570086	8,974729	-0,166100
11:07:29,50	0,565921	3,315022	-0,090989	0,211965	0,575956	-0,541013	0,036441	-0,046628	-3,774958	0,235219	-0,945436	0,017403	-0,418383	-2,777276	-6,517142	-14,050205	3,332886	12,567488	0,036441	-0,046628	-3,774958	-3,425076	-3,806078	0,017403	0,036441	-0,046628	-3,774958	-3,425076	-3,806078	0,017403
11:07:29,55	0,565921	3,315022	-0,090989	0,211965	0,575956	-0,541013	-0,117243	-0,101459	-5,448421	0,772299	-1,522167	0,152627	-0,516011	-2,701116	-1,090957	-10,543059	8,998534	12,336887	-0,117243	-0,101459	-5,448421	-7,192210	7,681382	0,152627	-0,117243	-0,101459	-5,448421	-7,192210	7,681382	0,152627
11:07:29,60	0,565883	3,314959	-0,090987	0,211976	0,525973	-0,541024	-0,134386	0,021169	-0,022236	1,055817	-2,209165	-0,077973	-0,543556	-2,724375	-0,297180	-11,320487	9,983236	12,258280	-0,134386	0,021169	-0,022236	2,717593	8,340130	-0,077973	-0,134386	0,021169	-0,022236	2,717593	8,340130	-0,077973
11:07:29,65	0,565883	3,314959	-0,090987	0,211976	0,525973	-0,541024	-0,100470	0,033395	0,771540	0,884159	-1,611175	-0,156581	-0,539798	-2,723792	-0,315512	-11,507076	10,142715	12,286887	-0,100470	0,033395	0,771540	3,505628	6,275743	-0,156581	-0,100470	0,033395	0,771540	3,505628	6,275743	-0,156581
11:07:29,70	0,565883	3,314959	-0,090987	0,211976	0,525973	-0,541024	-0,102855	0,030431	0,753209	1,083064	-1,976485	-0,127973	-0,543348	-2,732853	-0,322091	-11,531759	10,162165	12,294654	-0,102855	0,030431	0,753209	3,471922	6,097594	-0,127973	-0,102855	0,030431	0,753209	3,471922	6,097594	-0,127973
11:07:29,75	0,565883	3,314959	-0,090987	0,211976	0,525973	-0,541024	-0,093232	0,028975	0,746629	1,163278	-1,507191	-0,120206	-0,545306	-2,731310	-0,327192	-11,621573	10,205588	12,299962	-0,093232	0,028975	0,746629	3,437842	5,811485	-0,120206	-0,093232	0,028975	0,746629	3,437842	5,811485	-0,120206
11:07:29,80	0,565883	3,314959	-0,090987	0,211976	0,525973	-0,541024	-0,093589	0,031442	0,741529	1,027690	-1,625262	-0,114898	-0,546067	-2,728744	-0,329572	-11,695069	10,217778	12,297961	-0,093589	0,031442	0,741529	3,495916	5,721460	-0,114898	-0,093589	0,031442	0,741529	3,495916	5,721460	-0,114898
11:07:29,85	0,565883	3,314959	-0,090987	0,211976	0,525973	-0,541024	-0,095431	0,033385	0,739149	0,900500	-1,790802	-0,116900	-0,548518	-2,731100	-0,333466	-11,745816	10,244631	12,310629	-0,095431	0,033385	0,739149	3,521196	5,700534	-0,116900	-0,095431	0,033385	0,739149	3,521196	5,700534	-0,116900
11:07:29,90	0,565883	3,314959	-0,090987	0,211976	0,525973	-0,541024	-0,092165	0,034329	0,735255	0,849267	-1,678368	-0,104231	-0,548642	-2,729729	-0,336979	-11,785019	10,225036	12,322415	-0,092165	0,034329	0,735255	3,544107	5,556622	-0,104231	-0,092165	0,034329	0,735255	3,544107	5,556622	-0,104231
11:07:29,95	0,565883	3,314959	-0,090987	0,211976	0,525973	-0,541024	-0,093291	0,035122	0,731741	0,771469	-1,761037	-0,092446	-0,542663	-2,725824	-0,342417	-11,733809	10,250097	12,308232	-0,093291	0,035122	0,731741	3,528546	5,562290	-0,092446	-0,093291	0,035122	0,731741	3,528546	5,562290	-0,092446
11:07:30,00	0,565883	3,314959	-0,090987	0,211976	0,525973	-0,541024	-0,099662	0,031897	0,726303	0,986494	-2,060502	-0,106628	-0,544478	-2,735837	-0,342790	-11,796726	10,294287	12,313567	-0,099662	0,031897	0,726303	3,490383	5,762936	-0,106628	-0,099662	0,031897	0,726303	3,490383	5,762936	-0,106628
11:07:30,05	0,565883	3,314959	-0,090987	0,211976	0,525973	-0,541024	-0,090082	0,028462	0,725931	1,171924	-1,638961	-0,101293	-0,548655	-2,737923	-0,344728	-11,805935	10,247999	12,322017	-0,090082	0,028462	0,725931	3,406167	5,432502	-0,101293	-0,090082	0,028462	0,725931	3,406167	5,432502	-0,101293
11:07:30,10	0,565883	3,314959	-0,090987	0,211976	0,525973	-0,541024	-0,086188	0,031036	0,723993	0,993379	-1,421265	-0,092843	-0,542803	-2,736808	-0,345918	-11,829540	10,270109	12,300643	-0,086188	0,031036	0,723993	3,429690	5,344459	-0,092843	-0,086188	0,031036	0,723993	3,429690	5,344459	-0,092843
11:07:30,15	0,565883	3,314959	-0,090987	0,211976	0,525973	-0,541024	-0,090079	0,026526	0,722803	1,235244	-1,655119	-0,114217	-0,546430	-2,736742	-0,349085	-11,874541	10,279335	12,259105	-0,090079	0,026526	0,722803	3,317521	5,416085	-0,114217	-0,090079	0,026526	0,722803	3,317521	5,416085	-0,114217
11:07:30,20	0,565883	3,314959	-0,090987	0,211976	0,525973	-0,541024	-0,088323	0,029700	0,719636	1,055694	-1,607407	-0,155755	-0,547044	-2,736594	-0,348669	-11,873804	10,256096	12,296777	-0,088323	0,029700	0,719636	3,387117	5,325974	-0,155755	-0,088323	0,029700	0,719636	3,387117	5,325974	-0,155755
11:07:30,25	0,565883	3,314959	-0,090987	0,211976	0,525973	-0,541024	-0,088145	0,030305	0,720052	1,004434	-1,585858	-0,118083	-0,552389	-2,737826	-0,350214	-11,913874	10,325388	12,338003	-0,088145	0,030305	0,720052	3,383414	5,333497	-0,118083	-0,088145	0,030305	0,720052	3,383414	5,333497	-0,118083
11:07:30,30	0,565883	3,314959	-0,090987	0,211976	0,525973	-0,541024	-0,084405	0,034319	0,718507	0,835719	-1,460725	-0,076858	-0,545976	-2,735264	-0,351416	-11,936345	10,315569	12,306223	-0,084405	0,034319	0,718507	3,529739	5,165039	-0,076858	-0,084405	0,034319	0,718507	3,529739	5,165039	-0,076858
11:07:30,35	0,565883	3,314959	-0,090987	0,211976	0,525973	-0,541024	-0,089830	0,030045	0,717304	1,038189	-1,757395	-0,108637	-0,543557	-2,733803	-0,351409	-11,907131	10,324359	12,301990	-0,089830	0,030045	0,717304	3,396758	5,294260	-0,108637	-0,089830	0,030045	0,717304	3,396758	5,294260	-0,108637
11:07:30,41	0,565883	3,314959	-0,090987	0,211976	0,525973	-0,541024	-0,092305	0,028682	0,717312	1,131317	-1,865185	-0,112870	-0,545809	-2,735596	-0,354906	-11,870147	10,354331	12,274972	-0,092305	0,028682	0,717312	3,382842	5,380750	-0,112870	-0,092305	0,028682	0,717312	3,382842	5,380750	-0,112870
11:07:30,45	0,565883	3,314959	-0,090987	0,211976	0,525973	-0,541024	-0,089626	0,029735	0,713814	1,120977	-1,708846	-0,139888	-0,546437	-2,737642	-0,353331	-11,879189	10,311766	12,296556	-0,089626	0,029735	0,713814	3,455212	5,326806	-0,139888	-0,089626	0,029735	0,713814	3,455212	5,326806	-0,139888
11:07:30,50	0,565883	3,314959	-0,090987	0,211976	0,525973	-0,541024	-0,087540	0,029256	0,715390	1,104509	-1,586919	-0,118304	-0,554765	-2,740899	-0,353741	-11,939390	10,355444	12,301746	-0,087540	0,029256	0,715390	3,401131	5,284978	-0,118304	-0,087540	0,029256	0,715390	3,401131	5,284978	-0,118304
11:07:30,55	0,565883	3,314959	-0,090987	0,211976	0,525973	-0,541024	-0,080555	0,034840	0,714980	0,821898	-1,297671	-0,113114	-0,544272	-2,731110	-0,356874	-11,951944	10,339716	12,316234	-0,080555	0,034840	0,714980	3,556816	5,025900	-0,113114	-0,080555	0,034840	0,714980	3,556816	5,025900	-0,113114
11:07:30,60	0,565883	3,314959	-0,090987	0,211976	0,525973	-0,541024	-0,094279	0,030647	0,711847	1,020015	-2,014334	-0,098627	-0,545462	-2,732360	-0,356496	-11,968998	10,358045	12,306685	-0,094279	0,030647	0,711847	3,425816	5,386580	-0,098627	-0,094279	0,030647	0,711847	3,425816	5,386580	-0,098627
11:07:30,65	0,565883	3,314959	-0,090987	0,211976	0,525973	-0,541024	-0,092602	0,031053	0,712224	1,006281	-1,951044	-0,108175	-0,544941	-2,735520	-0,355709	-12,000292	10,332936	12,319880	-0,092602	0,031053	0,712224	3,443904	5,318196	-0,108175	-0,092602	0,031053	0,712224	3,443904	5,318196	-0,108175
11:07:30,70	0,565883	3,314959	-0,090987	0,211976	0,525973	-0,541024	-0,090125	0,029021	0,713012	1,074517	-1,836813	-0,094980	-0,543592	-2,741710	-0,357980	-11,949682	10,386313	12,331457	-0,090125	0,029021	0,713012	3,352682	5,238023	-0,094980	-0,090125	0,029021	0,713012	3,352682	5,238023	-0,094980
11:07:30,75	0,565883	3,314959	-0,090987	0,211976	0,525973	-0,541024	-0,085440	0,024758	0,710740	1,367730	-1,576040	-0,083403	-0,548940	-2,739369	-0,359185	-11,944049	10,322306	12,300434	-0,085440	0,024758	0,710740	3,311241	5,131004	-0,083403	-0,085440	0,024758	0,710740	3,311241	5,131004	-0,083403
11:07:30,80	0,565883	3,314959	-0,090987	0,211976	0,525973	-0,541024	-0,084793	0,030560	0,709536	1,013407	-1,505525	-0,114427	-0,546117	-2,737506	-0,361140	-12,015710	10,399835	12,334679	-0,084793	0,030560	0,709536	3,412381	5,150746	-0,114427	-0,084793	0,030560	0,709536	3,412381	5,150746	-0,114427
11:07:30,85	0,565883	3,314959	-0,090987	0,211976	0,525973	-0,541024	-0,087818	0,029047	0,707581	1,123409	-1,763645	-0,080182	-0,547353	-2,734679	-0,360030	-12,024901	10,346534	12,284145	-0,087818	0,029047	0,707581	3,403590	5,130082	-0,080182	-0,087818	0,029047	0,707581	3,403590	5,130082	-0,080182
11:07:30,90	0,565883	3,314959	-0,090987	0,211976	0,525973	-0,541024	-0,089648	0,031531	0,708691	0,943488	-1,840108	-0,130716	-0,543697	-2,739010	-0,360370	-11,988331	10,376324	12,294610	-0,089648	0,031531	0,708691	3,418659	5,197265	-0,130716	-0,089648	0,031531	0,708691	3,418659	5,197265	-0,130716
11:07:30,95	0,565883	3,314959	-0,090987	0,211976	0,525973	-0,541024	-0,087725	0,026200	0,708351	1,264796	-1,723353	-0,120251	-0,544239	-2,741657	-0,361112	-11,983790	10,421303	12,325040	-0,087725	0,026200	0,708351	3,321465	5,163089	-0,120251	-0,087725	0,026200	0,708351	3,321465	5,163089	-0,120251
11:07:31,00	0,565883	3,314959	-0,090987	0,211976	0,525973	-0,541024	-0,085162	0,025345	0,707609	1,350470	-1,608602	-0,089821	-0,547257	-2,740995	-0,363069	-11,997512	10,379293	12,324602	-0,085162	0,025345	0,707609	3,340037	5,076597	-0,089821	-0,085162	0,025345	0,707609	3,340037	5,076597	-0,089821
11:07:31,05	0,565883	3,314959	-0,090987	0,211976	0,525973	-0,541024	-0,084226	0,028290	0,705652	1,154090	-1,550832	-0,090258	-0,549535	-2,739945	-0,360357	-11,964043	10,373609	12,302807	-0,084226	0,028290	0,705652	3,374835	5,060925	-0,090258	-0,084226	0,028290	0,705652	3,374835	5,060925	-0,090258
11:07:31,10	0,565883	3,314959	-0,090987	0,211976	0,525973	-0,541024	-0,083996	0,030788	0,708364	1,036016	-1,507047	-0,112053	-0,544298	-2,734669	-0,360003	-11,985518	10,381965	12,290233	-0,083996	0,030788	0,708364	3,452838	5,086659	-0,112053	-0,083996	0,030788	0,708364	3,452838	5,086659	-0,112053
11:07:31,15	0,565883	3,314959	-0,090987	0,211976	0,525973	-0,541024	-0,091184	0,028890	0,708717	1,131178	-1,903593	-0,124627	-0,549033	-2,741745	-0,361925	-12,023718	10,426198	12,310725	-0,091184	0,028890	0,708717	3,399059	5,254362	-0,124627	-0,091184	0,028890	0,708717	3,399059	5,254362	-0,124627
11:07:31,20	0,565883	3,314959	-0,090987	0,211976	0,525973	-0,541024	-0,082689	0,029452	0,706796	1,121145	-1,517057	-0,104136	-0,549627	-2,740475	-0,362320	-12,006254	10,376842	12,299600	-0,082689	0,029452	0,706796	3,433166	4,974048	-0,104136	-0,082689	0,029452	0,706796	3,433166	4,974048	-0,104136
11:07:31,25	0,565883	3,314959	-0,090987	0,211976	0,525973	-0,541024	-0,083491	0,030602	0,706401	1,027342	-1,518956	-0,115261	-0,551488	-2,734005	-0,361205	-12,044796	10,403902	12,295978	-0,083491	0,030602	0,706401	3,429624	5,035102	-0,115261	-0,083491	0,030602	0,706401	3,429624	5,035102	-0,115261
11:07:31,30	0,565883	3,314959	-0,090987	0,211976	0,525973	-0,541024	-0,088164	0,035449	0,707515	0,779503	-1,808858	-0,118883	-0,547255	-2,733530	-0,360770	-11,991846	10,408114	12,320331	-0,088164	0,035449	0,707515	3,562213	5,112027	-0,118883	-0,088164	0,035449	0,707515	3,562213	5,112027	-0,118883
11:07:31,35	0,565883	3,314959	-0,090987	0,211976	0,525973	-0,541024	-0,090692	0,032020	0,707951	0,987885	-1,896572	-0,094529	-0,544877	-2,742079	-0,361540	-12,008200	10,410932	12,286285	-0,090692	0,032020	0,707951	3,501491	5,222774	-0,094529	-0,090692	0,032020	0,707951	3,501491	5,222774	-0,094529
11:07:31,41	0,565883	3,314959	-0,090987	0,211976	0,525973	-0,541024	-0,084477	0,025687	0,707181	1,311505	-1,588958	-0,128576	-0,547863	-2,745322	-0,362693	-12,022829	10,385403	12,299857	-0,084477	0,025687	0,707181	3,327910	5,042501	-0,128576	-0,084477	0,025687	0,707181	3,327910	5,042501	-0,128576
11:07:31,46	0,565883	3,314959	-0,090987	0,211976	0,525973	-0,541024	-0,080176	0,026651	0,706028	1,231917	-1,365210	-0,115003	-0,546713	-2,745444	-0,364645	-12,023298	10,354105	12,285692	-0,080176	0,026651	0,706028	3,324051	4,928619	-0,115003	-0,080176	0,026651	0,706028	3,324051	4,928619	-0,115003
11:07:31,51	0,565883	3,314959	-0,090987	0,211976	0,525973	-0,541024	-0,080693	0,033125	0,673249	0,817952	-1,624754	-0,105921	-0,553211	-2,741637	-0,395472	-12,262998	10,434750	12,308939	-0,080693	0,033125	0,673249	3,418247	4,709651	-0,105921	-0,080693	0,033125	0,673249	3,418247	4,709651	-0,105921
11:07:31,56	0,565883	3,314959	-0,090987	0,211976	0,525973	-0,541024	-0,080693	0,033125	0,673249	0,817952	-1,624754	-0,105921	-0,575133	-2,949845	-4,636523	-22,533978	11,076069	12,505136	-0,080693	0,033125	0,673249	3,418247	4,709651	-0,105921	-0,080693	0,033125	0,673249	3,418247	4,709651	-0,105921
11:07:31,61	0,565883	3,314959	-0,090987	0,211976	0,525973	-0,541024	0,110581	-0,051995	-3,567802	0,664071	-0,894084	0,090275	-0,465039	-2,795713	-6,284677	-15,699001	5,667980	12,560278	0,110581	-0,051995	-3,567802	-3,417509	-9,574697	0,090275	0,110581	-0,051995	-3,567802	-3,417509	-9,574697	0,090275
11:07:31,66	0,565883	3,314959	-0,090987	0,211976	0,525973	-0,541024	-0,111615	0,009053	-0,310510	1,093005	-2,618835	-0,030427	-0,516903	-2,726894	-1,379231	-12,219742	9,282001	12,384433	-0,111615	0,009053	-0,310510	1,803662	6,142906	-0,030427	-0,111615	0,009053	-0,310510	1,803662	6,142906	-0,030427
11:07:31,71	0,565850	3,314924	-0,090996	0,211978	0,475971	-0,541021	-0,111615	0,009053	-0,310510	1,093005	-2,618835	-0,030427	-0,536841	-2,737662	-0,404415	-12,221846	10,217538	12,271658	-0,111615	0,009053	-0,310510	1,803662	6,142906	-0,030427	-0,111615	0,009053	-0,310510	1,803662	6,142906	-0,030427
11:07:31,76	0,565850	3,314924	-0,090996	0,211978	0,475971	-0,541021	-0,084136	0,017892	0,647179	1,443223	-1,831302	-0,130015	-0,538297	-2,746272	-0,421542	-12,370250	10,304008	12,284845	-0,084136	0,017892	0,647179	2,847718	4,773379	-0,130015	-0,084136	0,017892	0,647179	2,847718	4,773379	-0,130015
11:07:31,81	0,565850	3,314924	-0,090996	0,211978	0,475971	-0,541021	-0,084136	0,017892	0,647179	1,443223	-1,831302	-0,130015	-0,541557	-2,740898	-0,429786	-12,516738	10,394621	12,304194	-0,084136	0,017892	0,647179	2,847718	4,773379	-0,130015	-0,084136	0,017892	0,647179	2,847718	4,773379	-0,130015
11:07:31,86	0,565850	3,314924	-0,090996	0,211978	0,475971	-0,541021	-0,088162	0,023330	0,635024	1,192871	-2,250842	-0,125884	-0,540994	-2,740066	-0,433697	-12,536054	10,437214	12,288977	-0,088162	0,023330	0,635024	3,024301	4,669872	-0,125884	-0,088162	0,023330	0,635024	3,024301	4,669872	-0,125884
11:07:31,91	0,565850	3,314924	-0,090996	0,211978	0,475971	-0,541021	-0,088162	0,023330	0,635024	1,192871	-2,250842	-0,125884	-0,544588	-2,743224	-0,439125	-12,562076	10,446657	12,311141	-0,088162	0,023330	0,635024	3,024301	4,669872	-0,125884	-0,088162	0,023330	0,635024	3,024301	4,669872	-0,125884
11:07:31,96	0,565850	3,314924	-0,090996	0,211978	0,475971	-0,541021	-0,083631	0,024864	0,629596	1,108309	-2,042477	-0,103719	-0,547573	-2,748203	-0,441452	-12,590492	10,450368	12,311713	-0,083631	0,024864	0,629596	3,060098	4,522537	-0,103719	-0,083631	0,024864	0,629596	3,060098	4,522537	-0,103719
11:07:32,01	0,565850	3,314924	-0,090996	0,211978	0,475971	-0,541021	-0,078159	0,022286	0,601513	1,148122	-1,939865	-0,138507	-0,545091	-2,749251	-0,467207	-12,766722	10,455999	12,276353	-0,078159	0,022286	0,601513	2,897553	4,195647	-0,138507	-0,078159	0,022286	0,601513	2,897553	4,195647	-0,138507
11:07:32,06	0,565850	3,314924	-0,090996	0,211978	0,475971	-0,541021	-0,078159	0,022286	0,601513	1,148122	-1,939865	-0,138507	-0,574824	-2,965309	-4,497848	-23,699968	11,572685	12,490011	-0,078159	0,022286	0,601513	2,897553	4,195647	-0,138507	-0,078159	0,022286	0,601513	2,897553	4,195647	-0,138507
11:07:32,11	0,565850	3,314924	-0,090996	0,211978	0,475971	-0,541021	0,123819	-0,059994	-3,429127	0,927134	-1,463812	0,075150	-0,458061	-2,871984	-6,600756	-20,061883	5,825880	12,637354	0,123819	-0,059994	-3,429127	-3,782410	-11,183579	0,075150	0,123819	-0,059994	-3,429127	-3,782410	-11,183579	0,075150
11:07:32,16	0,565850	3,314924	-0,090996	0,211978	0,475971	-0,541021	-0,015384	-0,114451	-5,532035	0,601070	-2,678300	0,222494	-0,524512	-2,740480	-1,448842	-13,115698	9,800531	12,313615	-0,015384	-0,114451	-5,532035	-8,383358	-1,470622	0,222494	-0,015384	-0,114451	-5,532035	-8,383358	-1,470622	0,222494
11:07:32,21	0,565991	3,314952	-0,090974	0,211990	0,425970	-0,541019	-0,096045	0,008850	-0,380121	1,104664	-2,844408	-0,101245	-0,538508	-2,753245	-0,624277	-12,963561	10,430766	12,320392	-0,096045	0,008850	-0,380121	1,799355	4,695129	-0,101245	-0,096045	0,008850	-0,380121	1,799355	4,695129	-0,101245
11:07:32,26	0,565991	3,314952	-0,090974	0,211990	0,425970	-0,541019	-0,077991	0,014588	0,444443	1,428138	-2,088976	-0,094468	-0,535976	-2,758483	-0,640296	-13,152885	10,459618	12,293909	-0,077991	0,014588	0,444443	2,573288	4,033342	-0,094468	-0,077991	0,014588	0,444443	2,573288	4,033342	-0,094468
11:07:32,31	0,565991	3,314952	-0,090974	0,211990	0,425970	-0,541019	-0,074722	0,009776	0,428425	1,608686	-2,097371	-0,120952	-0,541835	-2,753677	-0,650793	-13,131885	10,543887	12,317016	-0,074722	0,009776	0,428425	2,376096	3,768327	-0,120952	-0,074722	0,009776	0,428425	2,376096	3,768327	-0,120952
11:07:32,36	0,565991	3,314952	-0,090974	0,211990	0,425970	-0,541019	-0,075954	0,017253	0,417928	1,303377	-2,185378	-0,097845	-0,537316	-2,750850	-0,655101	-13,221804	10,593899	12,337899	-0,075954	0,017253	0,417928	2,657706	3,777025	-0,097845	-0,075954	0,017253	0,417928	2,657706	3,777025	-0,097845
11:07:32,41	0,565991	3,314952	-0,090974	0,211990	0,425970	-0,541019	-0,080662	0,014753	0,413620	1,431727	-2,533055	-0,076961	-0,543817	-2,761746	-0,655484	-13,248258	10,552179	12,310102	-0,080662	0,014753	0,413620	2,589810	3,798900	-0,076961	-0,080662	0,014753	0,413620	2,589810	3,798900	-0,076961
11:07:32,46	0,565991	3,314952	-0,090974	0,211990	0,425970	-0,541019	-0,067976	0,014935	0,413237	1,372904	-1,875423	-0,104758	-0,537982	-2,749459	-0,660584	-13,255477	10,618991	12,313406	-0,067976	0,014935	0,413237	2,545276	3,460666	-0,104758	-0,067976	0,014935	0,413237	2,545276	3,460666	-0,104758
11:07:32,51	0,565991	3,314952	-0,090974	0,211990	0,425970	-0,541019	-0,081534	0,016025	0,408137	1,370441	-2,620094	-0,101455	-0,546294	-2,755101	-0,660977	-13,297910	10,614145	12,316497	-0,081534	0,016025	0,408137	2,628429	3,780293	-0,101455	-0,081534	0,016025	0,408137	2,628429	3,780293	-0,101455
11:07:32,56	0,565991	3,314952	-0,090974	0,211990	0,425970	-0,541019	-0,072491	0,020403	0,407744	1,117395	-2,184213	-0,098363	-0,543428	-2,756113	-0,663339	-13,354063	10,669035	12,301234	-0,072491	0,020403	0,407744	2,719021	3,506344	-0,098363	-0,072491	0,020403	0,407744	2,719021	3,506344	-0,098363
11:07:32,61	0,565991	3,314952	-0,090974	0,211990	0,425970	-0,541019	-0,073048	0,017414	0,405382	1,292269	-2,289237	-0,113626	-0,544051	-2,759097	-0,663338	-13,379003	10,671855	12,301030	-0,073048	0,017414	0,405382	2,659280	3,445022	-0,113626	-0,073048	0,017414	0,405382	2,659280	3,445022	-0,113626
11:07:32,66	0,565991	3,314952	-0,090974	0,211990	0,425970	-0,541019	-0,070152	0,016462	0,405383	1,331743	-2,161675	-0,113830	-0,538639	-2,754324	-0,671065	-13,295569	10,670316	12,330694	-0,070152	0,016462	0,405383	2,624025	3,345280	-0,113830	-0,070152	0,016462	0,405383	2,624025	3,345280	-0,113830
11:07:32,71	0,565991	3,314952	-0,090974	0,211990	0,425970	-0,541019	-0,076993	0,014161	0,397656	1,491766	-2,444344	-0,084166	-0,545152	-2,760545	-0,666030	-13,334596	10,654435	12,306094	-0,076993	0,014161	0,397656	2,603440	3,599573	-0,084166	-0,076993	0,014161	0,397656	2,603440	3,599573	-0,084166
11:07:32,76	0,565991	3,314952	-0,090974	0,211990	0,425970	-0,541019	-0,068348	0,016692	0,402691	1,326936	-2,020707	-0,108767	-0,542240	-2,754866	-0,669927	-13,343400	10,705700	12,326079	-0,068348	0,016692	0,402691	2,637219	3,344647	-0,108767	-0,068348	0,016692	0,402691	2,637219	3,344647	-0,108767
11:07:32,81	0,565991	3,314952	-0,090974	0,211990	0,425970	-0,541019	-0,074722	0,017009	0,398794	1,350422	-2,385390	-0,088781	-0,546384	-2,760857	-0,671060	-13,353516	10,675893	12,348538	-0,074722	0,017009	0,398794	2,685627	3,480289	-0,088781	-0,074722	0,017009	0,398794	2,685627	3,480289	-0,088781
11:07:32,86	0,565991	3,314952	-0,090974	0,211990	0,425970	-0,541019	-0,067462	0,017603	0,397661	1,288670	-2,001716	-0,066322	-0,547519	-2,760519	-0,670305	-13,328920	10,648670	12,308047	-0,067462	0,017603	0,397661	2,670493	3,294036	-0,066322	-0,067462	0,017603	0,397661	2,670493	3,294036	-0,066322
11:07:32,91	0,565991	3,314952	-0,090974	0,211990	0,425970	-0,541019	-0,067187	0,018754	0,398416	1,217537	-1,952509	-0,106813	-0,542745	-2,755184	-0,670682	-13,305236	10,711574	12,331045	-0,067187	0,018754	0,398416	2,689718	3,321664	-0,106813	-0,067187	0,018754	0,398416	2,689718	3,321664	-0,106813
11:07:32,96	0,565991	3,314952	-0,090974	0,211990	0,425970	-0,541019	-0,074194	0,017288	0,398038	1,360075	-2,327834	-0,083815	-0,541703	-2,758513	-0,673397	-13,360188	10,683760	12,351438	-0,074194	0,017288	0,398038	2,717194	3,496418	-0,083815	-0,074194	0,017288	0,398038	2,717194	3,496418	-0,083815
11:07:33,02	0,565991	3,314952	-0,090974	0,211990	0,425970	-0,541019	-0,071832	0,014721	0,395324	1,441993	-2,238687	-0,063423	-0,545784	-2,756887	-0,673034	-13,346979	10,705368	12,327083	-0,071832	0,014721	0,395324	2,597605	3,400139	-0,063423	-0,071832	0,014721	0,395324	2,597605	3,400139	-0,063423
11:07:33,07	0,565991	3,314952	-0,090974	0,211990	0,425970	-0,541019	-0,071200	0,019068	0,395687	1,241273	-2,205190	-0,087777	-0,545456	-2,760341	-0,675645	-13,341697	10,721184	12,320190	-0,071200	0,019068	0,395687	2,738115	3,384028	-0,087777	-0,071200	0,019068	0,395687	2,738115	3,384028	-0,087777
11:07:33,12	0,565991	3,314952	-0,090974	0,211990	0,425970	-0,541019	-0,068373	0,017057	0,393076	1,362206	-2,061511	-0,094671	-0,542797	-2,768660	-0,673772	-13,349564	10,676554	12,306025	-0,068373	0,017057	0,393076	2,701151	3,305774	-0,094671	-0,068373	0,017057	0,393076	2,701151	3,305774	-0,094671
11:07:33,17	0,565991	3,314952	-0,090974	0,211990	0,425970	-0,541019	-0,062498	0,010594	0,394948	1,655655	-1,740517	-0,108835	-0,542225	-2,756976	-0,677278	-13,336714	10,741340	12,355540	-0,062498	0,010594	0,394948	2,487319	3,165593	-0,108835	-0,062498	0,010594	0,394948	2,487319	3,165593	-0,108835
11:07:33,22	0,565991	3,314952	-0,090974	0,211990	0,425970	-0,541019	-0,072903	0,015941	0,391443	1,440156	-2,302819	-0,059320	-0,549940	-2,761419	-0,674592	-13,367461	10,691634	12,316721	-0,072903	0,015941	0,391443	2,691538	3,420048	-0,059320	-0,072903	0,015941	0,391443	2,691538	3,420048	-0,059320
11:07:33,27	0,565991	3,314952	-0,090974	0,211990	0,425970	-0,541019	-0,065197	0,020401	0,394129	1,149821	-1,903908	-0,098139	-0,547592	-2,760529	-0,674991	-13,374913	10,706940	12,308378	-0,065197	0,020401	0,394129	2,751305	3,214079	-0,098139	-0,065197	0,020401	0,394129	2,751305	3,214079	-0,098139
11:07:33,32	0,565991	3,314952	-0,090974	0,211990	0,425970	-0,541019	-0,067142	0,018813	0,393730	1,241920	-2,019139	-0,106482	-0,542900	-2,756467	-0,676914	-13,356599	10,679081	12,338952	-0,067142	0,018813	0,393730	2,718757	3,251507	-0,106482	-0,067142	0,018813	0,393730	2,718757	3,251507	-0,106482
11:07:33,37	0,565991	3,314952	-0,090974	0,211990	0,425970	-0,541019	-0,068151	0,016012	0,391011	1,408340	-2,099964	-0,103223	-0,540525	-2,755955	-0,677315	-13,366000	10,733322	12,326981	-0,068151	0,016012	0,391011	2,665277	3,249853	-0,103223	-0,068151	0,016012	0,391011	2,665277	3,249853	-0,103223
11:07:33,42	0,565991	3,314952	-0,090974	0,211990	0,425970	-0,541019	-0,068151	0,016012	0,391011	1,408340	-2,099964	-0,103223	-0,547673	-2,761384	-0,678085	-13,390120	10,661548	12,333048	-0,068151	0,016012	0,391011	2,665277	3,249853	-0,103223	-0,068151	0,016012	0,391011	2,665277	3,249853	-0,103223
11:07:33,47	0,565991	3,314952	-0,090974	0,211990	0,425970	-0,541019	-0,066361	0,018456	0,390636	1,213586	-1,968998	-0,081812	-0,542838	-2,762588	-0,678436	-13,362355	10,744270	12,350818	-0,066361	0,018456	0,390636	2,662374	3,240335	-0,081812	-0,066361	0,018456	0,390636	2,662374	3,240335	-0,081812
11:07:33,52	0,565991	3,314952	-0,090974	0,211990	0,425970	-0,541019	-0,067735	0,013666	0,390285	1,548173	-2,057783	-0,064042	-0,545383	-2,759540	-0,677712	-13,433148	10,712545	12,345257	-0,067735	0,013666	0,390285	2,620968	3,259440	-0,064042	-0,067735	0,013666	0,390285	2,620968	3,259440	-0,064042
11:07:33,57	0,565991	3,314952	-0,090974	0,211990	0,425970	-0,541019	-0,069103	0,017394	0,391009	1,291459	-2,174339	-0,069604	-0,542596	-2,763773	-0,678378	-13,378873	10,709501	12,344053	-0,069103	0,017394	0,391009	2,656883	3,250234	-0,069604	-0,069103	0,017394	0,391009	2,656883	3,250234	-0,069604
11:07:33,62	0,565991	3,314952	-0,090974	0,211990	0,425970	-0,541019	-0,066830	0,012864	0,390343	1,551497	-2,007627	-0,070808	-0,542985	-2,756705	-0,681233	-13,403358	10,711381	12,309130	-0,066830	0,012864	0,390343	2,561350	3,238529	-0,070808	-0,066830	0,012864	0,390343	2,561350	3,238529	-0,070808
11:07:33,67	0,565991	3,314952	-0,090974	0,211990	0,425970	-0,541019	-0,072757	0,016735	0,387488	1,339628	-2,337986	-0,105731	-0,542242	-2,763018	-0,678086	-13,364087	10,735089	12,297072	-0,072757	0,016735	0,387488	2,653298	3,373456	-0,105731	-0,072757	0,016735	0,387488	2,653298	3,373456	-0,105731
11:07:33,72	0,565991	3,314952	-0,090974	0,211990	0,425970	-0,541019	-0,067661	0,012935	0,390635	1,577386	-2,050848	-0,117789	-0,544013	-2,761540	-0,679251	-13,351559	10,713713	12,301726	-0,067661	0,012935	0,390635	2,592770	3,260572	-0,117789	-0,067661	0,012935	0,390635	2,592770	3,260572	-0,117789
11:07:33,77	0,565991	3,314952	-0,090974	0,211990	0,425970	-0,541019	-0,068056	0,015207	0,389469	1,446965	-2,049811	-0,113134	-0,541697	-2,763404	-0,678463	-13,377197	10,719523	12,316355	-0,068056	0,015207	0,389469	2,640745	3,292557	-0,113134	-0,068056	0,015207	0,389469	2,640745	3,292557	-0,113134
11:07:33,82	0,565991	3,314952	-0,090974	0,211990	0,425970	-0,541019	-0,067600	0,012270	0,390257	1,591927	-2,051201	-0,098505	-0,548035	-2,763880	-0,680344	-13,383733	10,676889	12,327148	-0,067600	0,012270	0,390257	2,555114	3,255362	-0,098505	-0,067600	0,012270	0,390257	2,555114	3,255362	-0,098505
11:07:33,87	0,565991	3,314952	-0,090974	0,211990	0,425970	-0,541019	-0,064018	0,017520	0,388377	1,278709	-1,849326	-0,087713	-0,541647	-2,760436	-0,680403	-13,352644	10,751736	12,323609	-0,064018	0,017520	0,388377	2,654064	3,176119	-0,087713	-0,064018	0,017520	0,388377	2,654064	3,176119	-0,087713
11:07:33,92	0,565991	3,314952	-0,090974	0,211990	0,425970	-0,541019	-0,070195	0,013710	0,388317	1,557200	-2,180989	-0,091251	-0,544052	-2,766195	-0,681601	-13,378415	10,704140	12,268512	-0,070195	0,013710	0,388317	2,633459	3,329289	-0,091251	-0,070195	0,013710	0,388317	2,633459	3,329289	-0,091251
11:07:33,97	0,565991	3,314952	-0,090974	0,211990	0,425970	-0,541019	-0,064005	0,012914	0,387120	1,544494	-1,857652	-0,146349	-0,550609	-2,760336	-0,679261	-13,414289	10,762263	12,346577	-0,064005	0,012914	0,387120	2,558257	3,166746	-0,146349	-0,064005	0,012914	0,387120	2,558257	3,166746	-0,146349
11:07:34,02	0,565991	3,314952	-0,090974	0,211990	0,425970	-0,541019	-0,065801	0,021522	0,389460	1,129275	-2,011152	-0,068284	-0,544110	-2,760579	-0,678876	-13,404109	10,746157	12,322583	-0,065801	0,021522	0,389460	2,818769	3,154200	-0,068284	-0,065801	0,021522	0,389460	2,818769	3,154200	-0,068284
11:07:34,07	0,565991	3,314952	-0,090974	0,211990	0,425970	-0,541019	-0,068839	0,015772	0,389845	1,419419	-2,152287	-0,092277	-0,545226	-2,760586	-0,683509	-13,358955	10,731864	12,338822	-0,068839	0,015772	0,389845	2,657534	3,251590	-0,092277	-0,068839	0,015772	0,389845	2,657534	3,251590	-0,092277
11:07:34,12	0,565991	3,314952	-0,090974	0,211990	0,425970	-0,541019	-0,068276	0,016735	0,385212	1,379548	-2,076733	-0,076039	-0,540722	-2,759500	-0,683611	-13,406956	10,721901	12,316579	-0,068276	0,016735	0,385212	2,693249	3,282907	-0,076039	-0,068276	0,016735	0,385212	2,693249	3,282907	-0,076039
11:07:34,17	0,565991	3,314952	-0,090974	0,211990	0,425970	-0,541019	-0,071468	0,013378	0,385110	1,521498	-2,279321	-0,098281	-0,542905	-2,763304	-0,681166	-13,382620	10,721537	12,346997	-0,071468	0,013378	0,385110	2,571652	3,330914	-0,098281	-0,071468	0,013378	0,385110	2,571652	3,330914	-0,098281
11:07:34,22	0,565991	3,314952	-0,090974	0,211990	0,425970	-0,541019	-0,067082	0,013366	0,387555	1,533959	-2,030002	-0,067864	-0,543543	-2,767008	-0,682369	-13,416363	10,714561	12,298741	-0,067082	0,013366	0,387555	2,583195	3,235948	-0,067864	-0,067082	0,013366	0,387555	2,583195	3,235948	-0,067864
11:07:34,27	0,565991	3,314952	-0,090974	0,211990	0,425970	-0,541019	-0,063555	0,012066	0,386352	1,578631	-1,872333	-0,116119	-0,548841	-2,761448	-0,683143	-13,396668	10,721835	12,333068	-0,063555	0,012066	0,386352	2,525841	3,116749	-0,116119	-0,063555	0,012066	0,386352	2,525841	3,116749	-0,116119
11:07:34,32	0,565991	3,314952	-0,090974	0,211990	0,425970	-0,541019	-0,065722	0,019435	0,385578	1,211624	-1,971574	-0,081793	-0,547487	-2,764342	-0,683285	-13,371924	10,715094	12,281615	-0,065722	0,019435	0,385578	2,737248	3,187582	-0,081793	-0,065722	0,019435	0,385578	2,737248	3,187582	-0,081793
11:07:34,37	0,565991	3,314952	-0,090974	0,211990	0,425970	-0,541019	-0,063892	0,016815	0,385435	1,354369	-1,851616	-0,133246	-0,546469	-2,766133	-0,683900	-13,395371	10,705016	12,327846	-0,063892	0,016815	0,385435	2,674368	3,163887	-0,133246	-0,063892	0,016815	0,385435	2,674368	3,163887	-0,133246
11:07:34,42	0,565991	3,314952	-0,090974	0,211990	0,425970	-0,541019	-0,065019	0,021031	0,387859	1,136062	-1,937896	-0,146199	-0,550067	-2,760686	-0,683155	-13,421600	10,736824	12,338558	-0,065019	0,021031	0,387859	2,786960	3,166064	-0,146199	-0,065019	0,021031	0,387859	2,786960	3,166064	-0,146199
11:07:34,47	0,565991	3,314952	-0,090974	0,211990	0,425970	-0,541019	-0,065769	0,020878	0,385565	1,137107	-2,003110	-0,076302	-0,554108	-2,758536	-0,681627	-13,388839	10,748678	12,303376	-0,065769	0,020878	0,385565	2,776000	3,159744	-0,076302	-0,065769	0,020878	0,385565	2,776000	3,159744	-0,076302
11:07:34,52	0,565991	3,314952	-0,090974	0,211990	0,425970	-0,541019	-0,069937	0,017029	0,385564	1,354276	-2,161909	-0,114935	-0,541673	-2,759295	-0,684894	-13,396808	10,747897	12,330068	-0,069937	0,017029	0,385564	2,691048	3,328182	-0,114935	-0,069937	0,017029	0,385564	2,691048	3,328182	-0,114935
11:07:34,57	0,565991	3,314952	-0,090974	0,211990	0,425970	-0,541019	-0,071170	0,014303	0,383827	1,500962	-2,268029	-0,084793	-0,541741	-2,764446	-0,685065	-13,388016	10,722666	12,325267	-0,071170	0,014303	0,383827	2,623764	3,318806	-0,084793	-0,071170	0,014303	0,383827	2,623764	3,318806	-0,084793
11:07:34,62	0,565991	3,314952	-0,090974	0,211990	0,425970	-0,541019	-0,066675	0,011787	0,383655	1,614340	-2,014050	-0,089593	-0,548295	-2,762376	-0,683561	-13,423553	10,725685	12,304607	-0,066675	0,011787	0,383655	2,539635	3,219913	-0,089593	-0,066675	0,011787	0,383655	2,539635	3,219913	-0,089593
11:07:34,67	0,565991	3,314952	-0,090974	0,211990	0,425970	-0,541019	-0,065190	0,018498	0,385160	1,250225	-1,969144	-0,110253	-0,547167	-2,759035	-0,684347	-13,431036	10,713726	12,315160	-0,065190	0,018498	0,385160	2,702318	3,148289	-0,110253	-0,065190	0,018498	0,385160	2,702318	3,148289	-0,110253
11:07:34,72	0,565991	3,314952	-0,090974	0,211990	0,425970	-0,541019	-0,068648	0,019192	0,384374	1,200062	-2,149450	-0,099700	-0,549469	-2,763790	-0,686268	-13,413006	10,708278	12,310021	-0,068648	0,019192	0,384374	2,706598	3,239420	-0,099700	-0,068648	0,019192	0,384374	2,706598	3,239420	-0,099700
11:07:34,77	0,565991	3,314952	-0,090974	0,211990	0,425970	-0,541019	-0,063379	0,018807	0,382453	1,224345	-1,857130	-0,104839	-0,548095	-2,760103	-0,684931	-13,409370	10,711646	12,295527	-0,063379	0,018807	0,382453	2,700709	3,118133	-0,104839	-0,063379	0,018807	0,382453	2,700709	3,118133	-0,104839
11:07:34,82	0,565991	3,314952	-0,090974	0,211990	0,425970	-0,541019	-0,067259	0,019461	0,383790	1,195063	-2,057409	-0,119333	-0,546563	-2,758211	-0,687861	-13,433378	10,759566	12,299637	-0,067259	0,019461	0,383790	2,722779	3,222409	-0,119333	-0,067259	0,019461	0,383790	2,722779	3,222409	-0,119333
11:07:34,87	0,565991	3,314952	-0,090974	0,211990	0,425970	-0,541019	-0,069664	0,019081	0,380860	1,244333	-2,227217	-0,115223	-0,545293	-2,763992	-0,683555	-13,402601	10,722256	12,285177	-0,069664	0,019081	0,380860	2,742198	3,241389	-0,115223	-0,069664	0,019081	0,380860	2,742198	3,241389	-0,115223
11:07:34,92	0,565991	3,314952	-0,090974	0,211990	0,425970	-0,541019	-0,065292	0,015091	0,385166	1,434913	-1,954602	-0,129683	-0,550562	-2,761729	-0,685473	-13,375353	10,729689	12,324489	-0,065292	0,015091	0,385166	2,619529	3,170858	-0,129683	-0,065292	0,015091	0,385166	2,619529	3,170858	-0,129683
11:07:34,97	0,565991	3,314952	-0,090974	0,211990	0,425970	-0,541019	-0,064617	0,020785	0,383248	1,158879	-1,899603	-0,090372	-0,550637	-2,759472	-0,685876	-13,410637	10,755538	12,340782	-0,064617	0,020785	0,383248	2,790486	3,172842	-0,090372	-0,064617	0,020785	0,383248	2,790486	3,172842	-0,090372
11:07:35,02	0,565991	3,314952	-0,090974	0,211990	0,425970	-0,541019	-0,066535	0,021978	0,382845	1,101560	-2,042809	-0,074079	-0,545511	-2,764450	-0,684523	-13,368290	10,752320	12,352488	-0,066535	0,021978	0,382845	2,826857	3,180182	-0,074079	-0,066535	0,021978	0,382845	2,826857	3,180182	-0,074079
11:07:35,07	0,565991	3,314952	-0,090974	0,211990	0,425970	-0,541019	-0,064786	0,015050	0,384198	1,480240	-1,913603	-0,062372	-0,550524	-2,762924	-0,685547	-13,413070	10,749878	12,328627	-0,064786	0,015050	0,384198	2,661632	3,172129	-0,062372	-0,064786	0,015050	0,384198	2,661632	3,172129	-0,062372
11:07:35,12	0,565991	3,314952	-0,090974	0,211990	0,425970	-0,541019	-0,063601	0,020154	0,383174	1,190288	-1,889535	-0,086233	-0,546638	-2,761121	-0,687831	-13,457878	10,720885	12,336948	-0,063601	0,020154	0,383174	2,772403	3,103164	-0,086233	-0,063601	0,020154	0,383174	2,772403	3,103164	-0,086233
11:07:35,17	0,565991	3,314952	-0,090974	0,211990	0,425970	-0,541019	-0,067106	0,017690	0,380890	1,270896	-2,096076	-0,077912	-0,542819	-2,760908	-0,686242	-13,343700	10,756858	12,307581	-0,067106	0,017690	0,380890	2,659598	3,171723	-0,077912	-0,067106	0,017690	0,380890	2,659598	3,171723	-0,077912
11:07:35,22	0,565991	3,314952	-0,090974	0,211990	0,425970	-0,541019	-0,069200	0,014490	0,382479	1,525577	-2,124079	-0,107280	-0,545864	-2,763798	-0,686638	-13,402309	10,776755	12,322642	-0,069200	0,014490	0,382479	2,663022	3,308114	-0,107280	-0,069200	0,014490	0,382479	2,663022	3,308114	-0,107280
11:07:35,27	0,565991	3,314952	-0,090974	0,211990	0,425970	-0,541019	-0,065175	0,015682	0,382083	1,451497	-1,975491	-0,092218	-0,545557	-2,764370	-0,686180	-13,391531	10,754926	12,317484	-0,065175	0,015682	0,382083	2,682548	3,140749	-0,092218	-0,065175	0,015682	0,382083	2,682548	3,140749	-0,092218
11:07:35,32	0,565991	3,314952	-0,090974	0,211990	0,425970	-0,541019	-0,064833	0,015130	0,382541	1,466720	-1,937461	-0,097376	-0,545009	-2,764608	-0,686477	-13,364381	10,758150	12,333699	-0,064833	0,015130	0,382541	2,654387	3,151936	-0,097376	-0,064833	0,015130	0,382541	2,654387	3,151936	-0,097376
11:07:35,37	0,565991	3,314952	-0,090974	0,211990	0,425970	-0,541019	-0,064900	0,014536	0,382243	1,513932	-1,919056	-0,081161	-0,545911	-2,757526	-0,685480	-13,390413	10,727810	12,340550	-0,064900	0,014536	0,382243	2,655035	3,175617	-0,081161	-0,064900	0,014536	0,382243	2,655035	3,175617	-0,081161
11:07:35,42	0,565991	3,314952	-0,090974	0,211990	0,425970	-0,541019	-0,070583	0,018858	0,383241	1,249891	-2,221922	-0,074310	-0,551252	-2,761841	-0,687058	-13,427030	10,748520	12,316761	-0,070583	0,018858	0,383241	2,730280	3,318831	-0,074310	-0,070583	0,018858	0,383241	2,730280	3,318831	-0,074310
11:07:35,47	0,565991	3,314952	-0,090974	0,211990	0,425970	-0,541019	-0,064176	0,021326	0,381663	1,121199	-1,930833	-0,098099	-0,544581	-2,760836	-0,688133	-13,385076	10,766488	12,319669	-0,064176	0,021326	0,381663	2,795300	3,106984	-0,098099	-0,064176	0,021326	0,381663	2,795300	3,106984	-0,098099
11:07:35,52	0,565991	3,314952	-0,090974	0,211990	0,425970	-0,541019	-0,068382	0,016052	0,380588	1,432010	-2,122179	-0,095191	-0,546071	-2,760170	-0,687179	-13,391280	10,756846	12,306572	-0,068382	0,016052	0,380588	2,692063	3,245783	-0,095191	-0,068382	0,016052	0,380588	2,692063	3,245783	-0,095191
11:07:35,57	0,565991	3,314952	-0,090974	0,211990	0,425970	-0,541019	-0,068213	0,017675	0,381542	1,336162	-2,113980	-0,108288	-0,551478	-2,761628	-0,683456	-13,404631	10,755587	12,313347	-0,068213	0,017675	0,381542	2,723620	3,240771	-0,108288	-0,068213	0,017675	0,381542	2,723620	3,240771	-0,108288
11:07:35,62	0,565991	3,314952	-0,090974	0,211990	0,425970	-0,541019	-0,064247	0,021629	0,385265	1,122771	-1,918658	-0,101513	-0,548251	-2,764119	-0,687418	-13,403512	10,741914	12,321553	-0,064247	0,021629	0,385265	2,820644	3,124728	-0,101513	-0,064247	0,021629	0,385265	2,820644	3,124728	-0,101513
11:07:35,67	0,565991	3,314952	-0,090974	0,211990	0,425970	-0,541019	-0,063704	0,017588	0,381303	1,321604	-1,882612	-0,093307	-0,551763	-2,764334	-0,685877	-13,398557	10,741574	12,305379	-0,063704	0,017588	0,381303	2,702286	3,118143	-0,093307	-0,063704	0,017588	0,381303	2,702286	3,118143	-0,093307
11:07:35,72	0,565991	3,314952	-0,090974	0,211990	0,425970	-0,541019	-0,061761	0,020522	0,382843	1,171216	-1,777119	-0,109481	-0,551531	-2,761729	-0,685229	-13,426581	10,765052	12,337138	-0,061761	0,020522	0,382843	2,782221	3,071116	-0,109481	-0,061761	0,020522	0,382843	2,782221	3,071116	-0,109481
11:07:35,77	0,565991	3,314952	-0,090974	0,211990	0,425970	-0,541019	-0,064133	0,021624	0,383491	1,120255	-1,936458	-0,077723	-0,543582	-2,762189	-0,687479	-13,372133	10,735131	12,310031	-0,064133	0,021624	0,383491	2,817733	3,097959	-0,077723	-0,064133	0,021624	0,383491	2,817733	3,097959	-0,077723
11:07:35,82	0,565991	3,314952	-0,090974	0,211990	0,425970	-0,541019	-0,067709	0,014510	0,381242	1,491486	-2,060323	-0,104830	-0,546432	-2,765221	-0,687786	-13,374487	10,721055	12,320961	-0,067709	0,014510	0,381242	2,630529	3,254850	-0,104830	-0,067709	0,014510	0,381242	2,630529	3,254850	-0,104830
11:07:35,87	0,565991	3,314952	-0,090974	0,211990	0,425970	-0,541019	-0,063658	0,015462	0,380934	1,428623	-1,844664	-0,093899	-0,545374	-2,758333	-0,684726	-13,428185	10,751173	12,326666	-0,063658	0,015462	0,380934	2,642385	3,152494	-0,093899	-0,063658	0,015462	0,380934	2,642385	3,152494	-0,093899
11:07:35,92	0,565991	3,314952	-0,090974	0,211990	0,425970	-0,541019	-0,064026	0,020552	0,382850	1,146914	-1,904158	-0,080213	-0,547104	-2,764735	-0,688132	-13,416772	10,737193	12,322079	-0,064026	0,020552	0,382850	2,760281	3,121898	-0,080213	-0,064026	0,020552	0,382850	2,760281	3,121898	-0,080213
11:07:35,97	0,565991	3,314952	-0,090974	0,211990	0,425970	-0,541019	-0,064026	0,020552	0,382850	1,146914	-1,904158	-0,080213	-0,541291	-2,755201	-0,689756	-13,414233	10,719442	12,358808	-0,064026	0,020552	0,382850	2,760281	3,121898	-0,080213	-0,064026	0,020552	0,382850	2,760281	3,121898	-0,080213
11:07:36,02	0,565991	3,314952	-0,090974	0,211990	0,425970	-0,541019	-0,074906	0,016020	0,378964	1,378336	-2,463190	-0,056052	-0,545827	-2,759565	-0,688951	-13,372007	10,795951	12,354058	-0,074906	0,016020	0,378964	2,635903	3,416960	-0,056052	-0,074906	0,016020	0,378964	2,635903	3,416960	-0,056052
11:07:36,07	0,565991	3,314952	-0,090974	0,211990	0,425970	-0,541019	-0,068859	0,017766	0,379770	1,374919	-2,150431	-0,060802	-0,547176	-2,763495	-0,688210	-13,440324	10,720383	12,326847	-0,068859	0,017766	0,379770	2,769542	3,255027	-0,060802	-0,068859	0,017766	0,379770	2,769542	3,255027	-0,060802
11:07:36,12	0,565991	3,314952	-0,090974	0,211990	0,425970	-0,541019	-0,064781	0,016969	0,380511	1,316764	-1,959738	-0,088014	-0,546489	-2,763571	-0,687825	-13,412487	10,759866	12,303473	-0,064781	0,016969	0,380511	2,648817	3,125571	-0,088014	-0,064781	0,016969	0,380511	2,648817	3,125571	-0,088014
11:07:36,17	0,565991	3,314952	-0,090974	0,211990	0,425970	-0,541019	-0,068737	0,015676	0,377413	1,451696	-2,124945	-0,104040	-0,549140	-2,761864	-0,687842	-13,450934	10,756665	12,318914	-0,068737	0,015676	0,377413	2,682251	3,270881	-0,104040	-0,068737	0,015676	0,377413	2,682251	3,270881	-0,104040
11:07:36,22	0,565991	3,314952	-0,090974	0,211990	0,425970	-0,541019	-0,068737	0,015676	0,377413	1,451696	-2,124945	-0,104040	-0,541160	-2,759835	-0,688580	-13,378620	10,739121	12,323776	-0,068737	0,015676	0,377413	2,682251	3,270881	-0,104040	-0,068737	0,015676	0,377413	2,682251	3,270881	-0,104040
11:07:36,27	0,565991	3,314952	-0,090974	0,211990	0,425970	-0,541019	-0,070959	0,013590	0,380141	1,539566	-2,236940	-0,091085	-0,542410	-2,758465	-0,690558	-13,406378	10,737771	12,305828	-0,070959	0,013590	0,380141	2,606346	3,333364	-0,091085	-0,070959	0,013590	0,380141	2,606346	3,333364	-0,091085
11:07:36,32	0,565991	3,314952	-0,090974	0,211990	0,425970	-0,541019	-0,071521	0,015357	0,378163	1,432620	-2,289494	-0,109033	-0,545217	-2,766813	-0,689319	-13,370830	10,761250	12,337653	-0,071521	0,015357	0,378163	2,638130	3,324876	-0,109033	-0,071521	0,015357	0,378163	2,638130	3,324876	-0,109033
11:07:36,37	0,565991	3,314952	-0,090974	0,211990	0,425970	-0,541019	-0,062887	0,013614	0,379402	1,561331	-1,821517	-0,077207	-0,551567	-2,763430	-0,686841	-13,427038	10,715108	12,338283	-0,062887	0,013614	0,379402	2,630064	3,115140	-0,077207	-0,062887	0,013614	0,379402	2,630064	3,115140	-0,077207
11:07:36,42	0,565991	3,314952	-0,090974	0,211990	0,425970	-0,541019	-0,062642	0,020805	0,381880	1,119371	-1,834366	-0,076577	-0,544109	-2,760258	-0,685890	-13,391558	10,742653	12,293549	-0,062642	0,020805	0,381880	2,752543	3,083031	-0,076577	-0,062642	0,020805	0,381880	2,752543	3,083031	-0,076577
11:07:36,47	0,565991	3,314952	-0,090974	0,211990	0,425970	-0,541019	-0,069118	0,015932	0,382831	1,414353	-2,154170	-0,121311	-0,546514	-2,764911	-0,689725	-13,370503	10,745757	12,326961	-0,069118	0,015932	0,382831	2,665009	3,271602	-0,121311	-0,069118	0,015932	0,382831	2,665009	3,271602	-0,121311
11:07:36,52	0,565991	3,314952	-0,090974	0,211990	0,425970	-0,541019	-0,063886	0,015689	0,378995	1,440219	-1,865416	-0,087899	-0,550062	-2,762685	-0,688818	-13,416634	10,728594	12,289712	-0,063886	0,015689	0,378995	2,671777	3,149633	-0,087899	-0,063886	0,015689	0,378995	2,671777	3,149633	-0,087899
11:07:36,57	0,565991	3,314952	-0,090974	0,211990	0,425970	-0,541019	-0,064040	0,019874	0,379903	1,184670	-1,904810	-0,125149	-0,544178	-2,756802	-0,687513	-13,409048	10,745167	12,319524	-0,064040	0,019874	0,379903	2,744750	3,122354	-0,125149	-0,064040	0,019874	0,379903	2,744750	3,122354	-0,125149
11:07:36,62	0,565991	3,314952	-0,090974	0,211990	0,425970	-0,541019	-0,061915	0,013441	0,377540	1,560857	-1,788433	-0,090585	-0,542301	-2,765409	-0,689329	-13,393104	10,796622	12,339734	-0,061915	0,013441	0,377540	2,615959	3,071925	-0,090585	-0,061915	0,013441	0,377540	2,615959	3,071925	-0,090585
11:07:36,67	0,565991	3,314952	-0,090974	0,211990	0,425970	-0,541019	-0,061915	0,013441	0,377540	1,560857	-1,788433	-0,090585	-0,555338	-2,760805	-0,686699	-13,422225	10,779887	12,287875	-0,061915	0,013441	0,377540	2,615959	3,071925	-0,090585	-0,061915	0,013441	0,377540	2,615959	3,071925	-0,090585
11:07:36,72	0,565991	3,314952	-0,090974	0,211990	0,425970	-0,541019	-0,063030	0,025383	0,382021	0,939796	-1,882759	-0,126985	-0,546975	-2,758324	-0,690541	-13,354842	10,788064	12,306131	-0,063030	0,025383	0,382021	2,932380	3,065090	-0,126985	-0,063030	0,025383	0,382021	2,932380	3,065090	-0,126985
11:07:36,77	0,565991	3,314952	-0,090974	0,211990	0,425970	-0,541019	-0,069360	0,019381	0,378180	1,292678	-2,157662	-0,108729	-0,552395	-2,762681	-0,689391	-13,402389	10,724557	12,297458	-0,069360	0,019381	0,378180	2,814097	3,287107	-0,108729	-0,069360	0,019381	0,378180	2,814097	3,287107	-0,108729
11:07:36,82	0,565991	3,314952	-0,090974	0,211990	0,425970	-0,541019	-0,062877	0,021896	0,379329	1,083131	-1,829938	-0,117403	-0,544669	-2,765126	-0,689703	-13,380216	10,755296	12,357518	-0,062877	0,021896	0,379329	2,801971	3,105867	-0,117403	-0,062877	0,021896	0,379329	2,801971	3,105867	-0,117403
11:07:36,87	0,565991	3,314952	-0,090974	0,211990	0,425970	-0,541019	-0,064953	0,023810	0,379726	1,019818	-1,984099	-0,076612	-0,547073	-2,767398	-0,690906	-13,401572	10,726977	12,313204	-0,064953	0,023810	0,379726	2,888937	3,114737	-0,076612	-0,064953	0,023810	0,379726	2,888937	3,114737	-0,076612
11:07:36,92	0,565991	3,314952	-0,090974	0,211990	0,425970	-0,541019	-0,064953	0,023810	0,379726	1,019818	-1,984099	-0,076612	-0,544768	-2,760564	-0,689355	-13,410280	10,738830	12,348058	-0,064953	0,023810	0,379726	2,888937	3,114737	-0,076612	-0,064953	0,023810	0,379726	2,888937	3,114737	-0,076612
11:07:36,97	0,565991	3,314952	-0,090974	0,211990	0,425970	-0,541019	-0,068523	0,016349	0,379365	1,379983	-2,137534	-0,066803	-0,552088	-2,765140	-0,692669	-13,447191	10,753753	12,344950	-0,068523	0,016349	0,379365	2,663394	3,241535	-0,066803	-0,068523	0,016349	0,379365	2,663394	3,241535	-0,066803
11:07:37,02	0,565991	3,314952	-0,090974	0,211990	0,425970	-0,541019	-0,061353	0,010797	0,376651	1,688899	-1,791227	-0,103916	-0,543494	-2,758893	-0,688972	-13,380227	10,785310	12,330092	-0,061353	0,010797	0,376651	2,536461	3,024971	-0,103916	-0,061353	0,010797	0,376651	2,536461	3,024971	-0,103916
11:07:37,07	0,565991	3,314952	-0,090974	0,211990	0,425970	-0,541019	-0,061353	0,010797	0,376651	1,688899	-1,791227	-0,103916	-0,544060	-2,761345	-0,692835	-13,357419	10,755554	12,335638	-0,061353	0,010797	0,376651	2,536461	3,024971	-0,103916	-0,061353	0,010797	0,376651	2,536461	3,024971	-0,103916
11:07:37,12	0,565991	3,314952	-0,090974	0,211990	0,425970	-0,541019	-0,068201	0,015345	0,375886	1,473089	-2,083366	-0,079222	-0,544722	-2,764084	-0,692847	-13,409765	10,787562	12,336688	-0,068201	0,015345	0,375886	2,677710	3,270415	-0,079222	-0,068201	0,015345	0,375886	2,677710	3,270415	-0,079222
11:07:37,17	0,565991	3,314952	-0,090974	0,211990	0,425970	-0,541019	-0,065499	0,014550	0,375874	1,516027	-2,004183	-0,078172	-0,550100	-2,761652	-0,689004	-13,437704	10,756153	12,318527	-0,065499	0,014550	0,375874	2,658163	3,137466	-0,078172	-0,065499	0,014550	0,375874	2,658163	3,137466	-0,078172
11:07:37,22	0,565991	3,314952	-0,090974	0,211990	0,425970	-0,541019	-0,064915	0,020423	0,379716	1,169417	-1,982346	-0,096333	-0,542963	-2,759107	-0,687813	-13,386380	10,714596	12,322399	-0,064915	0,020423	0,379716	2,772650	3,113519	-0,096333	-0,064915	0,020423	0,379716	2,772650	3,113519	-0,096333
11:07:37,27	0,565991	3,314952	-0,090974	0,211990	0,425970	-0,541019	-0,070688	0,015515	0,380908	1,414339	-2,217279	-0,092461	-0,541751	-2,765350	-0,691287	-13,392606	10,748487	12,320101	-0,070688	0,015515	0,380908	2,632243	3,331711	-0,092461	-0,070688	0,015515	0,380908	2,632243	3,331711	-0,092461
11:07:37,32	0,565991	3,314952	-0,090974	0,211990	0,425970	-0,541019	-0,065887	0,011343	0,377434	1,657482	-1,989978	-0,094759	-0,547139	-2,766948	-0,691689	-13,416369	10,691270	12,317589	-0,065887	0,011343	0,377434	2,547943	3,182155	-0,094759	-0,065887	0,011343	0,377434	2,547943	3,182155	-0,094759
11:07:37,37	0,565991	3,314952	-0,090974	0,211990	0,425970	-0,541019	-0,060621	0,019223	0,377431	1,215846	-1,700383	-0,083063	-0,551208	-2,765971	-0,691289	-13,394907	10,712975	12,331798	-0,060621	0,019223	0,377431	2,724842	3,058369	-0,083063	-0,060621	0,019223	0,377431	2,724842	3,058369	-0,083063
11:07:37,42	0,565991	3,314952	-0,090974	0,211990	0,425970	-0,541019	-0,060621	0,019223	0,377431	1,215846	-1,700383	-0,083063	-0,545581	-2,762444	-0,690721	-13,392507	10,765511	12,320878	-0,060621	0,019223	0,377431	2,724842	3,058369	-0,083063	-0,060621	0,019223	0,377431	2,724842	3,058369	-0,083063
11:07:37,47	0,565991	3,314952	-0,090974	0,211990	0,425970	-0,541019	-0,066489	0,016114	0,377999	1,424207	-2,029707	-0,093982	-0,546064	-2,759303	-0,691708	-13,382976	10,775602	12,314011	-0,066489	0,016114	0,377999	2,689154	3,189679	-0,093982	-0,066489	0,016114	0,377999	2,689154	3,189679	-0,093982
11:07:37,52	0,565991	3,314952	-0,090974	0,211990	0,425970	-0,541019	-0,068968	0,018103	0,377012	1,334292	-2,155396	-0,100849	-0,545860	-2,769054	-0,689710	-13,403798	10,770516	12,342928	-0,068968	0,018103	0,377012	2,755362	3,258577	-0,100849	-0,068968	0,018103	0,377012	2,755362	3,258577	-0,100849
11:07:37,57	0,565991	3,314952	-0,090974	0,211990	0,425970	-0,541019	-0,068847	0,015012	0,378953	1,429523	-2,141379	-0,103496	-0,550482	-2,761629	-0,689115	-13,388472	10,760486	12,314934	-0,068847	0,015012	0,378953	2,607941	3,263125	-0,103496	-0,068847	0,015012	0,378953	2,607941	3,263125	-0,103496
11:07:37,62	0,565991	3,314952	-0,090974	0,211990	0,425970	-0,541019	-0,068847	0,015012	0,378953	1,429523	-2,141379	-0,103496	-0,547131	-2,758899	-0,691723	-13,414061	10,755677	12,317615	-0,068847	0,015012	0,378953	2,607941	3,263125	-0,103496	-0,068847	0,015012	0,378953	2,607941	3,263125	-0,103496
11:07:37,67	0,565991	3,314952	-0,090974	0,211990	0,425970	-0,541019	-0,068120	0,016708	0,376254	1,391268	-2,095648	-0,089093	-0,544699	-2,763569	-0,691709	-13,401499	10,777766	12,296917	-0,068120	0,016708	0,376254	2,702858	3,251739	-0,089093	-0,068120	0,016708	0,376254	2,702858	3,251739	-0,089093
11:07:37,72	0,565991	3,314952	-0,090974	0,211990	0,425970	-0,541019	-0,065956	0,014787	0,377011	1,499304	-2,015893	-0,117944	-0,547752	-2,760789	-0,690931	-13,434043	10,758491	12,339651	-0,065956	0,014787	0,377011	2,660118	3,161635	-0,117944	-0,065956	0,014787	0,377011	2,660118	3,161635	-0,117944
11:07:37,77	0,565991	3,314952	-0,090974	0,211990	0,425970	-0,541019	-0,066836	0,018822	0,377790	1,256568	-2,080228	-0,075209	-0,544107	-2,767001	-0,691290	-13,388499	10,720209	12,308812	-0,066836	0,018822	0,377790	2,734056	3,166422	-0,075209	-0,066836	0,018822	0,377790	2,734056	3,166422	-0,075209
11:07:37,82	0,565991	3,314952	-0,090974	0,211990	0,425970	-0,541019	-0,063280	0,012559	0,377431	1,571826	-1,836695	-0,106048	-0,550644	-2,765910	-0,694012	-13,412024	10,745951	12,339638	-0,063280	0,012559	0,377431	2,557725	3,130753	-0,106048	-0,063280	0,012559	0,377431	2,557725	3,130753	-0,106048
11:07:37,87	0,565991	3,314952	-0,090974	0,211990	0,425970	-0,541019	-0,060956	0,018765	0,374709	1,259637	-1,749112	-0,075222	-0,543073	-2,757779	-0,689442	-13,356965	10,756930	12,300397	-0,060956	0,018765	0,374709	2,732717	3,035933	-0,075222	-0,060956	0,018765	0,374709	2,732717	3,035933	-0,075222
11:07:37,92	0,565991	3,314952	-0,090974	0,211990	0,425970	-0,541019	-0,060771	0,022790	0,374689	1,040093	-1,749849	-0,075528	-0,545358	-2,768269	-0,692852	-13,422700	10,722303	12,314622	-0,060771	0,022790	0,374689	2,829132	3,020713	-0,075528	-0,060771	0,022790	0,374689	2,829132	3,020713	-0,075528
11:07:37,97	0,565991	3,314952	-0,090974	0,211990	0,425970	-0,541019	-0,068453	0,015623	0,375102	1,428361	-2,131145	-0,057941	-0,544836	-2,757516	-0,692509	-13,442020	10,770984	12,327547	-0,068453	0,015623	0,375102	2,654745	3,242395	-0,057941	-0,068453	0,015623	0,375102	2,654745	3,242395	-0,057941
11:07:38,02	0,565991	3,314952	-0,090974	0,211990	0,425970	-0,541019	-0,068453	0,015623	0,375102	1,428361	-2,131145	-0,057941	-0,548812	-2,761928	-0,691689	-13,365164	10,708620	12,318074	-0,068453	0,015623	0,375102	2,654745	3,242395	-0,057941	-0,068453	0,015623	0,375102	2,654745	3,242395	-0,057941
11:07:38,07	0,565991	3,314952	-0,090974	0,211990	0,425970	-0,541019	-0,065321	0,019170	0,377032	1,229705	-1,916834	-0,096786	-0,550084	-2,761052	-0,691709	-13,428690	10,777155	12,337803	-0,065321	0,019170	0,377032	2,734537	3,210847	-0,096786	-0,065321	0,019170	0,377032	2,734537	3,210847	-0,096786
11:07:38,12	0,565991	3,314952	-0,090974	0,211990	0,425970	-0,541019	-0,058337	0,015127	0,376656	1,483480	-1,628378	-0,099753	-0,544724	-2,763015	-0,691674	-13,399011	10,758354	12,344777	-0,058337	0,015127	0,376656	2,670915	2,951057	-0,099753	-0,058337	0,015127	0,376656	2,670915	2,951057	-0,099753
11:07:38,17	0,565991	3,314952	-0,090974	0,211990	0,425970	-0,541019	-0,058337	0,015127	0,376656	1,483480	-1,628378	-0,099753	-0,545808	-2,767184	-0,690114	-13,372439	10,757366	12,313646	-0,058337	0,015127	0,376656	2,670915	2,951057	-0,099753	-0,058337	0,015127	0,376656	2,670915	2,951057	-0,099753
11:07:38,22	0,565991	3,314952	-0,090974	0,211990	0,425970	-0,541019	-0,062271	0,013940	0,378607	1,540221	-1,788914	-0,101214	-0,547601	-2,766583	-0,692050	-13,387014	10,787956	12,339959	-0,062271	0,013940	0,378607	2,634530	3,099353	-0,101214	-0,062271	0,013940	0,378607	2,634530	3,099353	-0,101214
11:07:38,27	0,565991	3,314952	-0,090974	0,211990	0,425970	-0,541019	-0,061894	0,015794	0,376671	1,463042	-1,797231	-0,074902	-0,548862	-2,761764	-0,692091	-13,392884	10,724829	12,319138	-0,061894	0,015794	0,376671	2,702853	3,061446	-0,074902	-0,061894	0,015794	0,376671	2,702853	3,061446	-0,074902
11:07:38,32	0,565991	3,314952	-0,090974	0,211990	0,425970	-0,541019	-0,065438	0,019295	0,376630	1,223375	-1,955019	-0,095722	-0,547760	-2,761584	-0,690156	-13,437530	10,745576	12,333837	-0,065438	0,019295	0,376630	2,738030	3,181832	-0,095722	-0,065438	0,019295	0,376630	2,738030	3,181832	-0,095722
11:07:38,37	0,565991	3,314952	-0,090974	0,211990	0,425970	-0,541019	-0,066144	0,018431	0,378565	1,263943	-2,040795	-0,081023	-0,548230	-2,764053	-0,692470	-13,380686	10,728772	12,309450	-0,066144	0,018431	0,378565	2,710782	3,151516	-0,081023	-0,066144	0,018431	0,378565	2,710782	3,151516	-0,081023
11:07:38,42	0,565991	3,314952	-0,090974	0,211990	0,425970	-0,541019	-0,063771	0,017603	0,376251	1,320883	-1,859753	-0,105411	-0,552365	-2,766020	-0,688995	-13,400576	10,727982	12,287127	-0,063771	0,017603	0,376251	2,702700	3,146255	-0,105411	-0,063771	0,017603	0,376251	2,702700	3,146255	-0,105411
11:07:38,47	0,565991	3,314952	-0,090974	0,211990	0,425970	-0,541019	-0,060000	0,020201	0,379726	1,175140	-1,680510	-0,127733	-0,545965	-2,761203	-0,690552	-13,424473	10,744069	12,314882	-0,060000	0,020201	0,379726	2,760927	3,029502	-0,127733	-0,060000	0,020201	0,379726	2,760927	3,029502	-0,127733
11:07:38,52	0,565991	3,314952	-0,090974	0,211990	0,425970	-0,541019	-0,067371	0,017067	0,378169	1,340119	-2,092546	-0,099979	-0,540561	-2,760579	-0,692846	-13,370995	10,749380	12,326615	-0,067371	0,017067	0,378169	2,679846	3,196098	-0,099979	-0,067371	0,017067	0,378169	2,679846	3,196098	-0,099979
11:07:38,57	0,565991	3,314952	-0,090974	0,211990	0,425970	-0,541019	-0,070614	0,012699	0,375875	1,598588	-2,217529	-0,088245	-0,548353	-2,764202	-0,691717	-13,432203	10,706119	12,308751	-0,070614	0,012699	0,375875	2,595435	3,325697	-0,088245	-0,070614	0,012699	0,375875	2,595435	3,325697	-0,088245
11:07:38,62	0,565991	3,314952	-0,090974	0,211990	0,425970	-0,541019	-0,063581	0,017635	0,377004	1,273820	-1,883156	-0,106109	-0,551578	-2,764569	-0,691238	-13,446844	10,763666	12,312265	-0,063581	0,017635	0,377004	2,658184	3,107927	-0,106109	-0,063581	0,017635	0,377004	2,658184	3,107927	-0,106109
11:07:38,67	0,565991	3,314952	-0,090974	0,211990	0,425970	-0,541019	-0,061650	0,020245	0,377483	1,180649	-1,824238	-0,102595	-0,542211	-2,763126	-0,691688	-13,419421	10,758255	12,334104	-0,061650	0,020245	0,377483	2,769849	3,015324	-0,102595	-0,061650	0,020245	0,377483	2,769849	3,015324	-0,102595
11:07:38,72	0,565991	3,314952	-0,090974	0,211990	0,425970	-0,541019	-0,063653	0,023871	0,378925	1,008781	-1,894492	-0,121952	-0,543573	-2,767196	-0,692849	-13,412212	10,724043	12,315036	-0,063653	0,023871	0,378925	2,882651	3,102241	-0,121952	-0,063653	0,023871	0,378925	2,882651	3,102241	-0,121952
11:07:38,77	0,565991	3,314952	-0,090974	0,211990	0,425970	-0,541019	-0,063653	0,023871	0,378925	1,008781	-1,894492	-0,121952	-0,551826	-2,763966	-0,692868	-13,414372	10,751132	12,324681	-0,063653	0,023871	0,378925	2,882651	3,102241	-0,121952	-0,063653	0,023871	0,378925	2,882651	3,102241	-0,121952
11:07:38,82	0,565991	3,314952	-0,090974	0,211990	0,425970	-0,541019	-0,062049	0,020761	0,375852	1,159186	-1,810565	-0,090179	-0,546514	-2,757976	-0,693239	-13,393128	10,762733	12,360783	-0,062049	0,020761	0,375852	2,788910	3,060270	-0,090179	-0,062049	0,020761	0,375852	2,788910	3,060270	-0,090179
11:07:38,87	0,565991	3,314952	-0,090974	0,211990	0,425970	-0,541019	-0,069892	0,019156	0,375482	1,263303	-2,205796	-0,054078	-0,548816	-2,767112	-0,695556	-13,400927	10,793176	12,337269	-0,069892	0,019156	0,375482	2,767052	3,280702	-0,054078	-0,069892	0,019156	0,375482	2,767052	3,280702	-0,054078
11:07:38,92	0,565991	3,314952	-0,090974	0,211990	0,425970	-0,541019	-0,060829	0,016581	0,373165	1,419651	-1,756490	-0,077592	-0,550633	-2,763462	-0,693245	-13,394977	10,723107	12,328940	-0,060829	0,016581	0,373165	2,721289	3,018554	-0,077592	-0,060829	0,016581	0,373165	2,721289	3,018554	-0,077592
11:07:38,97	0,565991	3,314952	-0,090974	0,211990	0,425970	-0,541019	-0,063082	0,019979	0,375475	1,185244	-1,833460	-0,085921	-0,542867	-2,766065	-0,694381	-13,356225	10,737490	12,316114	-0,063082	0,019979	0,375475	2,753631	3,118448	-0,085921	-0,063082	0,019979	0,375475	2,753631	3,118448	-0,085921
11:07:39,02	0,565991	3,314952	-0,090974	0,211990	0,425970	-0,541019	-0,064710	0,011953	0,374340	1,634469	-1,891750	-0,098747	-0,548911	-2,767272	-0,691301	-13,423511	10,702477	12,322276	-0,064710	0,011953	0,374340	2,572753	3,187960	-0,098747	-0,064710	0,011953	0,374340	2,572753	3,187960	-0,098747
11:07:39,07	0,565991	3,314952	-0,090974	0,211990	0,425970	-0,541019	-0,060643	0,016583	0,377420	1,329727	-1,721038	-0,092584	-0,547082	-2,756147	-0,691348	-13,401727	10,800915	12,307820	-0,060643	0,016583	0,377420	2,631492	3,039423	-0,092584	-0,060643	0,016583	0,377420	2,631492	3,039423	-0,092584
11:07:39,12	0,565991	3,314952	-0,090974	0,211990	0,425970	-0,541019	-0,071192	0,020562	0,377372	1,218956	-2,299954	-0,107040	-0,542943	-2,764783	-0,692816	-13,384392	10,731048	12,354183	-0,071192	0,020562	0,377372	2,833079	3,288626	-0,107040	-0,071192	0,020562	0,377372	2,833079	3,288626	-0,107040
11:07:39,17	0,565991	3,314952	-0,090974	0,211990	0,425970	-0,541019	-0,065782	0,012660	0,375905	1,578049	-1,968695	-0,060678	-0,547083	-2,764308	-0,692976	-13,405878	10,769491	12,338129	-0,065782	0,012660	0,375905	2,571823	3,195210	-0,060678	-0,065782	0,012660	0,375905	2,571823	3,195210	-0,060678
11:07:39,22	0,565991	3,314952	-0,090974	0,211990	0,425970	-0,541019	-0,061529	0,021017	0,376039	1,129987	-1,793965	-0,090523	-0,548823	-2,764905	-0,695564	-13,379134	10,734647	12,325811	-0,061529	0,021017	0,376039	2,779824	3,036050	-0,090523	-0,061529	0,021017	0,376039	2,779824	3,036050	-0,090523
11:07:39,27	0,565991	3,314952	-0,090974	0,211990	0,425970	-0,541019	-0,062145	0,020139	0,374292	1,194251	-1,818443	-0,098719	-0,547000	-2,763064	-0,695251	-13,367251	10,782813	12,311479	-0,062145	0,020139	0,374292	2,775151	3,059927	-0,098719	-0,062145	0,020139	0,374292	2,775151	3,059927	-0,098719
11:07:39,32	0,565991	3,314952	-0,090974	0,211990	0,425970	-0,541019	-0,060239	0,020237	0,374627	1,188226	-1,720840	-0,047238	-0,546477	-2,768139	-0,692457	-13,405202	10,750285	12,314925	-0,060239	0,020237	0,374627	2,776828	3,007947	-0,047238	-0,060239	0,020237	0,374627	2,776828	3,007947	-0,047238
11:07:39,37	0,565991	3,314952	-0,090974	0,211990	0,425970	-0,541019	-0,060239	0,020237	0,374627	1,188226	-1,720840	-0,047238	-0,547790	-2,769285	-0,696351	-13,461697	10,752345	12,336924	-0,060239	0,020237	0,374627	2,776828	3,007947	-0,047238	-0,060239	0,020237	0,374627	2,776828	3,007947	-0,047238
11:07:39,42	0,565991	3,314952	-0,090974	0,211990	0,425970	-0,541019	-0,059460	0,014606	0,372370	1,456637	-1,717526	-0,077936	-0,547013	-2,765362	-0,691288	-13,369674	10,733325	12,313624	-0,059460	0,014606	0,372370	2,603189	2,950070	-0,077936	-0,059460	0,014606	0,372370	2,603189	2,950070	-0,077936
11:07:39,47	0,565991	3,314952	-0,090974	0,211990	0,425970	-0,541019	-0,063245	0,015895	0,377432	1,419146	-1,825168	-0,101236	-0,552509	-2,760648	-0,694308	-13,393428	10,725852	12,312794	-0,063245	0,015895	0,377432	2,666890	3,139589	-0,101236	-0,063245	0,015895	0,377432	2,666890	3,139589	-0,101236
11:07:39,52	0,565991	3,314952	-0,090974	0,211990	0,425970	-0,541019	-0,068262	0,016164	0,376999	1,422388	-2,144771	-0,112597	-0,551488	-2,763784	-0,693646	-13,393717	10,751373	12,312922	-0,068262	0,016164	0,376999	2,691250	3,213761	-0,112597	-0,068262	0,016164	0,376999	2,691250	3,213761	-0,112597
11:07:39,57	0,565991	3,314952	-0,090974	0,211990	0,425970	-0,541019	-0,068262	0,016164	0,376999	1,422388	-2,144771	-0,112597	-0,548920	-2,759966	-0,692884	-13,430432	10,776633	12,331613	-0,068262	0,016164	0,376999	2,691250	3,213761	-0,112597	-0,068262	0,016164	0,376999	2,691250	3,213761	-0,112597
11:07:39,62	0,565991	3,314952	-0,090974	0,211990	0,425970	-0,541019	-0,066965	0,020244	0,375837	1,200117	-2,092878	-0,083247	-0,544741	-2,758263	-0,693653	-13,394389	10,761237	12,322503	-0,066965	0,020244	0,375837	2,789269	3,163897	-0,083247	-0,066965	0,020244	0,375837	2,789269	3,163897	-0,083247
11:07:39,67	0,565991	3,314952	-0,090974	0,211990	0,425970	-0,541019	-0,070530	0,017477	0,375067	1,348691	-2,239340	-0,092358	-0,547764	-2,759749	-0,694042	-13,441021	10,790796	12,347648	-0,070530	0,017477	0,375067	2,720630	3,297278	-0,092358	-0,070530	0,017477	0,375067	2,720630	3,297278	-0,092358
11:07:39,72	0,565991	3,314952	-0,090974	0,211990	0,425970	-0,541019	-0,064903	0,019664	0,372738	1,261529	-1,982185	-0,090830	-0,546440	-2,764212	-0,695140	-13,359096	10,727342	12,359544	-0,064903	0,019664	0,372738	2,805166	3,112669	-0,090830	-0,064903	0,019664	0,372738	2,805166	3,112669	-0,090830
11:07:39,77	0,565991	3,314952	-0,090974	0,211990	0,425970	-0,541019	-0,064528	0,015974	0,373581	1,415132	-1,879729	-0,055317	-0,554221	-2,763242	-0,694785	-13,422609	10,755205	12,374207	-0,064528	0,015974	0,373581	2,669097	3,185740	-0,055317	-0,064528	0,015974	0,373581	2,669097	3,185740	-0,055317
11:07:39,82	0,565991	3,314952	-0,090974	0,211990	0,425970	-0,541019	-0,061478	0,023197	0,373936	1,031888	-1,790025	-0,040653	-0,544183	-2,759126	-0,695938	-13,398651	10,758681	12,381965	-0,061478	0,023197	0,373936	2,852890	3,035960	-0,040653	-0,061478	0,023197	0,373936	2,852890	3,035960	-0,040653
11:07:39,87	0,565991	3,314952	-0,090974	0,211990	0,425970	-0,541019	-0,070061	0,016562	0,372783	1,391929	-2,217369	-0,032896	-0,547075	-2,767406	-0,696753	-13,413561	10,785179	12,299367	-0,070061	0,016562	0,372783	2,692037	3,282439	-0,032896	-0,070061	0,016562	0,372783	2,692037	3,282439	-0,032896
11:07:39,92	0,565991	3,314952	-0,090974	0,211990	0,425970	-0,541019	-0,061445	0,014927	0,371968	1,492444	-1,795466	-0,115493	-0,545098	-2,763506	-0,694930	-13,397707	10,784878	12,320001	-0,061445	0,014927	0,371968	2,664200	3,027936	-0,115493	-0,061445	0,014927	0,371968	2,664200	3,027936	-0,115493
11:07:39,97	0,565991	3,314952	-0,090974	0,211990	0,425970	-0,541019	-0,065811	0,015164	0,373791	1,487761	-2,008623	-0,094859	-0,551802	-2,767988	-0,696330	-13,398823	10,731825	12,339952	-0,065811	0,015164	0,373791	2,678161	3,157520	-0,094859	-0,065811	0,015164	0,373791	2,678161	3,157520	-0,094859
11:07:40,02	0,565991	3,314952	-0,090974	0,211990	0,425970	-0,541019	-0,067575	0,019222	0,373526	1,248678	-2,102357	-0,067754	-0,550572	-2,760162	-0,693976	-13,420004	10,776540	12,339121	-0,067575	0,019222	0,373526	2,757635	3,202264	-0,067754	-0,067575	0,019222	0,373526	2,757635	3,202264	-0,067754
11:07:40,07	0,565991	3,314952	-0,090974	0,211990	0,425970	-0,541019	-0,060322	0,014312	0,372671	1,476855	-1,704557	-0,094987	-0,546461	-2,766549	-0,694007	-13,398229	10,776115	12,326552	-0,060322	0,014312	0,372671	2,600368	3,030720	-0,094987	-0,060322	0,014312	0,372671	2,600368	3,030720	-0,094987
11:07:40,12	0,565991	3,314952	-0,090974	0,211990	0,425970	-0,541019	-0,064965	0,019013	0,373500	1,242281	-1,929331	-0,127745	-0,545260	-2,765218	-0,693996	-13,380861	10,770765	12,336291	-0,064965	0,019013	0,373500	2,734820	3,170401	-0,127745	-0,064965	0,019013	0,373500	2,734820	3,170401	-0,127745
11:07:40,17	0,565991	3,314952	-0,090974	0,211990	0,425970	-0,541019	-0,064965	0,019013	0,373500	1,242281	-1,929331	-0,127745	-0,550113	-2,763395	-0,693285	-13,445922	10,769093	12,306835	-0,064965	0,019013	0,373500	2,734820	3,170401	-0,127745	-0,064965	0,019013	0,373500	2,734820	3,170401	-0,127745
11:07:40,22	0,565991	3,314952	-0,090974	0,211990	0,425970	-0,541019	-0,063399	0,019562	0,375435	1,221282	-1,917089	-0,108026	-0,543643	-2,759937	-0,697899	-13,425168	10,768995	12,369199	-0,063399	0,019562	0,375435	2,756933	3,059752	-0,108026	-0,063399	0,019562	0,375435	2,756933	3,059752	-0,108026
11:07:40,27	0,565991	3,314952	-0,090974	0,211990	0,425970	-0,541019	-0,069629	0,015689	0,370822	1,432990	-2,223036	-0,045662	-0,547055	-2,766632	-0,694054	-13,392426	10,730004	12,261942	-0,069629	0,015689	0,370822	2,664581	3,242874	-0,045662	-0,069629	0,015689	0,370822	2,664581	3,242874	-0,045662
11:07:40,32	0,565991	3,314952	-0,090974	0,211990	0,425970	-0,541019	-0,062125	0,015296	0,374667	1,436016	-1,784952	-0,152918	-0,552494	-2,761060	-0,693653	-13,395432	10,747529	12,321127	-0,062125	0,015296	0,374667	2,636777	3,091855	-0,152918	-0,062125	0,015296	0,374667	2,636777	3,091855	-0,152918
11:07:40,37	0,565991	3,314952	-0,090974	0,211990	0,425970	-0,541019	-0,064231	0,022792	0,375067	1,059896	-1,905839	-0,093734	-0,546180	-2,759894	-0,695269	-13,418821	10,745861	12,335674	-0,064231	0,022792	0,375067	2,849095	3,136305	-0,093734	-0,064231	0,022792	0,375067	2,849095	3,136305	-0,093734
11:07:40,42	0,565991	3,314952	-0,090974	0,211990	0,425970	-0,541019	-0,068398	0,017908	0,373452	1,300763	-2,141916	-0,079186	-0,547625	-2,760609	-0,694943	-13,417443	10,771432	12,335925	-0,068398	0,017908	0,373452	2,706511	3,227294	-0,079186	-0,068398	0,017908	0,373452	2,706511	3,227294	-0,079186
11:07:40,47	0,565991	3,314952	-0,090974	0,211990	0,425970	-0,541019	-0,067055	0,018802	0,373777	1,277114	-2,083719	-0,078936	-0,548878	-2,766249	-0,694027	-13,413513	10,738005	12,315437	-0,067055	0,018802	0,373777	2,753034	3,180136	-0,078936	-0,067055	0,018802	0,373777	2,753034	3,180136	-0,078936
11:07:40,52	0,565991	3,314952	-0,090974	0,211990	0,425970	-0,541019	-0,061545	0,017066	0,374694	1,340387	-1,777055	-0,099423	-0,544206	-2,760252	-0,694328	-13,429938	10,769472	12,295884	-0,061545	0,017066	0,374694	2,680054	3,054224	-0,099423	-0,061545	0,017066	0,374694	2,680054	3,054224	-0,099423
11:07:40,57	0,565991	3,314952	-0,090974	0,211990	0,425970	-0,541019	-0,069074	0,016019	0,374392	1,413856	-2,198546	-0,118976	-0,547111	-2,767048	-0,696223	-13,418419	10,758722	12,319290	-0,069074	0,016019	0,374392	2,671353	3,223797	-0,118976	-0,069074	0,016019	0,374392	2,671353	3,223797	-0,118976
11:07:40,62	0,565991	3,314952	-0,090974	0,211990	0,425970	-0,541019	-0,059682	0,024993	0,374107	0,983192	-1,722758	-0,069900	-0,547196	-2,761876	-0,696398	-13,433271	10,720020	12,298066	-0,059682	0,024993	0,374107	2,945167	2,962246	-0,069900	-0,059682	0,024993	0,374107	2,945167	2,962246	-0,069900
11:07:40,67	0,565991	3,314952	-0,090974	0,211990	0,425970	-0,541019	-0,066174	0,017797	0,372323	1,276935	-2,025863	-0,116794	-0,547665	-2,758529	-0,695979	-13,384379	10,774404	12,328537	-0,066174	0,017797	0,372323	2,673964	3,168765	-0,116794	-0,066174	0,017797	0,372323	2,673964	3,168765	-0,116794
11:07:40,72	0,565991	3,314952	-0,090974	0,211990	0,425970	-0,541019	-0,068837	0,019876	0,372741	1,240362	-2,149229	-0,086323	-0,549432	-2,763122	-0,699464	-13,376825	10,733827	12,318603	-0,068837	0,019876	0,372741	2,800605	3,254505	-0,086323	-0,068837	0,019876	0,372741	2,800605	3,254505	-0,086323
11:07:40,77	0,565991	3,314952	-0,090974	0,211990	0,425970	-0,541019	-0,063976	0,019110	0,369257	1,248832	-1,869592	-0,096257	-0,552442	-2,765724	-0,694024	-13,422362	10,734402	12,334254	-0,063976	0,019110	0,369257	2,748942	3,152501	-0,096257	-0,063976	0,019110	0,369257	2,748942	3,152501	-0,096257
11:07:40,82	0,565991	3,314952	-0,090974	0,211990	0,425970	-0,541019	-0,060218	0,020415	0,374697	1,158678	-1,713911	-0,080607	-0,544673	-2,761460	-0,695956	-13,369493	10,771084	12,328346	-0,060218	0,020415	0,374697	2,761266	3,013196	-0,080607	-0,060218	0,020415	0,374697	2,761266	3,013196	-0,080607
11:07:40,87	0,565991	3,314952	-0,090974	0,211990	0,425970	-0,541019	-0,067795	0,015819	0,372765	1,455861	-2,080458	-0,086515	-0,549467	-2,768199	-0,697481	-13,417259	10,769937	12,366661	-0,067795	0,015819	0,372765	2,697679	3,241425	-0,086515	-0,067795	0,015819	0,372765	2,697679	3,241425	-0,086515
11:07:40,92	0,565991	3,314952	-0,090974	0,211990	0,425970	-0,541019	-0,059561	0,016602	0,371240	1,390312	-1,693125	-0,048200	-0,547539	-2,765472	-0,692647	-13,382548	10,733898	12,324185	-0,059561	0,016602	0,371240	2,693531	2,982451	-0,048200	-0,059561	0,016602	0,371240	2,693531	2,982451	-0,048200
11:07:40,97	0,565991	3,314952	-0,090974	0,211990	0,425970	-0,541019	-0,062887	0,016295	0,376074	1,392379	-1,817994	-0,090676	-0,554482	-2,763983	-0,695268	-13,428036	10,799735	12,335452	-0,062887	0,016295	0,376074	2,671561	3,118671	-0,090676	-0,062887	0,016295	0,376074	2,671561	3,118671	-0,090676
11:07:41,02	0,565991	3,314952	-0,090974	0,211990	0,425970	-0,541019	-0,066811	0,017286	0,373097	1,313939	-2,056976	-0,124172	-0,553561	-2,763650	-0,695574	-13,390339	10,746001	12,335353	-0,066811	0,017286	0,373097	2,670909	3,187723	-0,124172	-0,066811	0,017286	0,373097	2,670909	3,187723	-0,124172
11:07:41,07	0,565991	3,314952	-0,090974	0,211990	0,425970	-0,541019	-0,061454	0,022421	0,373147	1,080411	-1,756259	-0,079507	-0,547704	-2,760644	-0,694839	-13,410816	10,764786	12,298415	-0,061454	0,022421	0,373147	2,840487	3,067887	-0,079507	-0,061454	0,022421	0,373147	2,840487	3,067887	-0,079507
11:07:41,12	0,565991	3,314952	-0,090974	0,211990	0,425970	-0,541019	-0,066986	0,018852	0,373882	1,272042	-2,071040	-0,116445	-0,550565	-2,760593	-0,695616	-13,422033	10,787288	12,312158	-0,066986	0,018852	0,373882	2,751932	3,187355	-0,116445	-0,066986	0,018852	0,373882	2,751932	3,187355	-0,116445
11:07:41,17	0,565991	3,314952	-0,090974	0,211990	0,425970	-0,541019	-0,065600	0,021356	0,373105	1,155717	-2,019934	-0,102703	-0,544098	-2,765241	-0,695231	-13,386723	10,769768	12,331616	-0,065600	0,021356	0,373105	2,832164	3,129661	-0,102703	-0,065600	0,021356	0,373105	2,832164	3,129661	-0,102703
11:07:41,22	0,565991	3,314952	-0,090974	0,211990	0,425970	-0,541019	-0,064808	0,013431	0,373489	1,570286	-1,939414	-0,083245	-0,549608	-2,768824	-0,694612	-13,435576	10,726628	12,312725	-0,064808	0,013431	0,373489	2,624641	3,148014	-0,083245	-0,064808	0,013431	0,373489	2,624641	3,148014	-0,083245
11:07:41,27	0,565991	3,314952	-0,090974	0,211990	0,425970	-0,541019	-0,058950	0,016411	0,374109	1,353555	-1,655553	-0,102135	-0,546594	-2,769967	-0,697517	-13,417667	10,770138	12,303940	-0,058950	0,016411	0,374109	2,641816	2,972049	-0,102135	-0,058950	0,016411	0,374109	2,641816	2,972049	-0,102135
11:07:41,32	0,565991	3,314952	-0,090974	0,211990	0,425970	-0,541019	-0,059467	0,013230	0,371204	1,565613	-1,688670	-0,110920	-0,549612	-2,767256	-0,697859	-13,418948	10,699400	12,301776	-0,059467	0,013230	0,371204	2,604149	2,979496	-0,110920	-0,059467	0,013230	0,371204	2,604149	2,979496	-0,110920
11:07:41,37	0,565991	3,314952	-0,090974	0,211990	0,425970	-0,541019	-0,060306	0,017198	0,370862	1,297338	-1,698021	-0,113084	-0,546713	-2,762151	-0,698509	-13,443540	10,761629	12,337978	-0,060306	0,017198	0,370862	2,647419	3,035981	-0,113084	-0,060306	0,017198	0,370862	2,647419	3,035981	-0,113084
11:07:41,42	0,565991	3,314952	-0,090974	0,211990	0,425970	-0,541019	-0,066177	0,017241	0,370212	1,336721	-2,055731	-0,076883	-0,547730	-2,759320	-0,695992	-13,410526	10,754991	12,323218	-0,066177	0,017241	0,370212	2,690143	3,139153	-0,076883	-0,066177	0,017241	0,370212	2,690143	3,139153	-0,076883
11:07:41,47	0,565991	3,314952	-0,090974	0,211990	0,425970	-0,541019	-0,068120	0,019536	0,372729	1,228118	-2,124879	-0,091642	-0,540070	-2,760261	-0,697901	-13,392336	10,714181	12,338605	-0,068120	0,019536	0,372729	2,761730	3,222564	-0,091642	-0,068120	0,019536	0,372729	2,761730	3,222564	-0,091642
11:07:41,52	0,565991	3,314952	-0,090974	0,211990	0,425970	-0,541019	-0,071135	0,012432	0,370820	1,571292	-2,245492	-0,076255	-0,544591	-2,760432	-0,696539	-13,374352	10,777072	12,337184	-0,071135	0,012432	0,370820	2,547220	3,338615	-0,076255	-0,071135	0,012432	0,370820	2,547220	3,338615	-0,076255
11:07:41,57	0,565991	3,314952	-0,090974	0,211990	0,425970	-0,541019	-0,063425	0,014715	0,370832	1,463361	-1,840408	-0,087642	-0,546049	-2,761324	-0,698152	-13,364234	10,770166	12,337456	-0,063425	0,014715	0,370832	2,618476	3,138445	-0,087642	-0,063425	0,014715	0,370832	2,618476	3,138445	-0,087642
11:07:41,62	0,565991	3,314952	-0,090974	0,211990	0,425970	-0,541019	-0,063425	0,014715	0,370832	1,463361	-1,840408	-0,087642	-0,548832	-2,768065	-0,697507	-13,393699	10,747738	12,317401	-0,063425	0,014715	0,370832	2,618476	3,138445	-0,087642	-0,063425	0,014715	0,370832	2,618476	3,138445	-0,087642
11:07:41,67	0,565991	3,314952	-0,090974	0,211990	0,425970	-0,541019	-0,059995	0,016119	0,371214	1,407959	-1,684179	-0,097459	-0,546978	-2,767451	-0,695544	-13,368466	10,788484	12,327355	-0,059995	0,016119	0,371214	2,673298	3,025451	-0,097459	-0,059995	0,016119	0,371214	2,673298	3,025451	-0,097459
11:07:41,72	0,565991	3,314952	-0,090974	0,211990	0,425970	-0,541019	-0,061454	0,014820	0,373176	1,523394	-1,758545	-0,087505	-0,544120	-2,761882	-0,696549	-13,385589	10,766822	12,320694	-0,061454	0,014820	0,373176	2,686787	3,065582	-0,087505	-0,061454	0,014820	0,373176	2,686787	3,065582	-0,087505
11:07:41,77	0,565991	3,314952	-0,090974	0,211990	0,425970	-0,541019	-0,067707	0,015129	0,372171	1,479996	-2,087684	-0,094167	-0,546521	-2,765526	-0,696226	-13,378497	10,780709	12,299725	-0,067707	0,015129	0,372171	2,667659	3,227281	-0,094167	-0,067707	0,015129	0,372171	2,667659	3,227281	-0,094167
11:07:41,82	0,565991	3,314952	-0,090974	0,211990	0,425970	-0,541019	-0,063350	0,015387	0,372495	1,482173	-1,861933	-0,115136	-0,545923	-2,765756	-0,699446	-13,388904	10,718146	12,328120	-0,063350	0,015387	0,372495	2,690058	3,111025	-0,115136	-0,063350	0,015387	0,372495	2,690058	3,111025	-0,115136
11:07:41,87	0,565991	3,314952	-0,090974	0,211990	0,425970	-0,541019	-0,063450	0,014754	0,369275	1,455716	-1,844876	-0,086740	-0,549018	-2,768391	-0,695911	-13,395922	10,745926	12,285629	-0,063450	0,014754	0,369275	2,613893	3,135950	-0,086740	-0,063450	0,014754	0,369275	2,613893	3,135950	-0,086740
11:07:41,92	0,565991	3,314952	-0,090974	0,211990	0,425970	-0,541019	-0,059620	0,016117	0,372810	1,405379	-1,665704	-0,129231	-0,549100	-2,763496	-0,694628	-13,416041	10,732220	12,309554	-0,059620	0,016117	0,372810	2,670567	3,014497	-0,129231	-0,059620	0,016117	0,372810	2,670567	3,014497	-0,129231
11:07:41,97	0,565991	3,314952	-0,090974	0,211990	0,425970	-0,541019	-0,063818	0,018635	0,374093	1,252494	-1,894563	-0,105307	-0,550024	-2,764992	-0,696243	-13,399398	10,755557	12,298618	-0,063818	0,018635	0,374093	2,715374	3,115170	-0,105307	-0,063818	0,018635	0,374093	2,715374	3,115170	-0,105307
11:07:42,02	0,565991	3,314952	-0,090974	0,211990	0,425970	-0,541019	-0,062061	0,018688	0,372478	1,278314	-1,800422	-0,116242	-0,552013	-2,767872	-0,698168	-13,407800	10,740179	12,314763	-0,062061	0,018688	0,372478	2,745287	3,071338	-0,116242	-0,062061	0,018688	0,372478	2,745287	3,071338	-0,116242
11:07:42,07	0,565991	3,314952	-0,090974	0,211990	0,425970	-0,541019	-0,058572	0,018970	0,370552	1,246114	-1,618577	-0,100097	-0,552463	-2,761918	-0,697222	-13,385419	10,766366	12,303488	-0,058572	0,018970	0,370552	2,735251	2,979290	-0,100097	-0,058572	0,018970	0,370552	2,735251	2,979290	-0,100097
11:07:42,12	0,565991	3,314952	-0,090974	0,211990	0,425970	-0,541019	-0,063503	0,022337	0,371499	1,104899	-1,868726	-0,111372	-0,545387	-2,758351	-0,696394	-13,423351	10,780026	12,315255	-0,063503	0,022337	0,371499	2,858346	3,116264	-0,111372	-0,063503	0,022337	0,371499	2,858346	3,116264	-0,111372
11:07:42,17	0,565991	3,314952	-0,090974	0,211990	0,425970	-0,541019	-0,070130	0,017992	0,372327	1,323712	-2,253020	-0,099606	-0,546980	-2,761305	-0,696527	-13,349959	10,788118	12,336738	-0,070130	0,017992	0,372327	2,736063	3,252204	-0,099606	-0,070130	0,017992	0,372327	2,736063	3,252204	-0,099606
11:07:42,22	0,565991	3,314952	-0,090974	0,211990	0,425970	-0,541019	-0,066776	0,017895	0,372193	1,372434	-2,019079	-0,078122	-0,548452	-2,760469	-0,696210	-13,350857	10,797387	12,336720	-0,066776	0,017895	0,372193	2,777209	3,222825	-0,078122	-0,066776	0,017895	0,372193	2,777209	3,222825	-0,078122
11:07:42,27	0,565991	3,314952	-0,090974	0,211990	0,425970	-0,541019	-0,066764	0,019587	0,372511	1,292045	-2,023859	-0,078140	-0,545068	-2,760066	-0,699462	-13,363336	10,779146	12,322738	-0,066764	0,019587	0,372511	2,829616	3,217092	-0,078140	-0,066764	0,019587	0,372511	2,829616	3,217092	-0,078140
11:07:42,32	0,565991	3,314952	-0,090974	0,211990	0,425970	-0,541019	-0,068805	0,016858	0,369259	1,411922	-2,131675	-0,092123	-0,545096	-2,766792	-0,698447	-13,389300	10,771512	12,357478	-0,068805	0,016858	0,369259	2,735259	3,269491	-0,092123	-0,068805	0,016858	0,369259	2,735259	3,269491	-0,092123
11:07:42,37	0,565991	3,314952	-0,090974	0,211990	0,425970	-0,541019	-0,062966	0,013520	0,370274	1,565915	-1,846759	-0,057382	-0,549099	-2,763990	-0,697510	-13,404334	10,724111	12,343155	-0,062966	0,013520	0,370274	2,627204	3,096110	-0,057382	-0,062966	0,013520	0,370274	2,627204	3,096110	-0,057382
11:07:42,42	0,565991	3,314952	-0,090974	0,211990	0,425970	-0,541019	-0,063391	0,018388	0,371210	1,264210	-1,858167	-0,071705	-0,551009	-2,762748	-0,697856	-13,389260	10,754408	12,315772	-0,063391	0,018388	0,371210	2,707640	3,118048	-0,071705	-0,063391	0,018388	0,371210	2,707640	3,118048	-0,071705
11:07:42,47	0,565991	3,314952	-0,090974	0,211990	0,425970	-0,541019	-0,063512	0,020662	0,370864	1,179694	-1,866519	-0,099088	-0,552557	-2,764196	-0,697196	-13,424197	10,750368	12,347419	-0,063512	0,020662	0,370864	2,801696	3,119142	-0,099088	-0,063512	0,020662	0,370864	2,801696	3,119142	-0,099088
11:07:42,52	0,565991	3,314952	-0,090974	0,211990	0,425970	-0,541019	-0,061484	0,021279	0,371524	1,126662	-1,789310	-0,067441	-0,551063	-2,762793	-0,697876	-13,413000	10,746292	12,303639	-0,061484	0,021279	0,371524	2,797069	3,037169	-0,067441	-0,061484	0,021279	0,371524	2,797069	3,037169	-0,067441
11:07:42,57	0,565991	3,314952	-0,090974	0,211990	0,425970	-0,541019	-0,070693	0,015239	0,371666	1,439307	-2,241446	-0,098093	-0,552511	-2,760207	-0,698844	-13,396605	10,760847	12,316772	-0,070693	0,015239	0,371666	2,635537	3,307955	-0,098093	-0,070693	0,015239	0,371666	2,635537	3,307955	-0,098093
11:07:42,62	0,565991	3,314952	-0,090974	0,211990	0,425970	-0,541019	-0,070693	0,015239	0,371666	1,439307	-2,241446	-0,098093	-0,546512	-2,760513	-0,698159	-13,351044	10,772296	12,325321	-0,070693	0,015239	0,371666	2,635537	3,307955	-0,098093	-0,070693	0,015239	0,371666	2,635537	3,307955	-0,098093
11:07:42,67	0,565991	3,314952	-0,090974	0,211990	0,425970	-0,541019	-0,067696	0,017885	0,370562	1,358705	-2,059936	-0,089540	-0,546428	-2,767206	-0,698646	-13,367377	10,756573	12,338030	-0,067696	0,017885	0,370562	2,762702	3,254171	-0,089540	-0,067696	0,017885	0,370562	2,762702	3,254171	-0,089540
11:07:42,72	0,565991	3,314952	-0,090974	0,211990	0,425970	-0,541019	-0,061941	0,014466	0,370075	1,514729	-1,766978	-0,076830	-0,548500	-2,767841	-0,699460	-13,379586	10,762527	12,296399	-0,061941	0,014466	0,370075	2,650305	3,095390	-0,076830	-0,061941	0,014466	0,370075	2,650305	3,095390	-0,076830
11:07:42,77	0,565991	3,314952	-0,090974	0,211990	0,425970	-0,541019	-0,060355	0,015943	0,369260	1,436964	-1,698054	-0,118462	-0,547633	-2,768075	-0,699750	-13,408957	10,714997	12,356034	-0,060355	0,015943	0,369260	2,688504	3,039810	-0,118462	-0,060355	0,015943	0,369260	2,688504	3,039810	-0,118462
11:07:42,82	0,565991	3,314952	-0,090974	0,211990	0,425970	-0,541019	-0,060586	0,015075	0,368970	1,426270	-1,711761	-0,058826	-0,553462	-2,762556	-0,696237	-13,393007	10,762758	12,322773	-0,060586	0,015075	0,368970	2,609646	3,044272	-0,058826	-0,060586	0,015075	0,368970	2,609646	3,044272	-0,058826
11:07:42,87	0,565991	3,314952	-0,090974	0,211990	0,425970	-0,541019	-0,062451	0,022882	0,372483	1,069627	-1,818797	-0,092088	-0,551586	-2,765773	-0,695930	-13,445501	10,764956	12,310930	-0,062451	0,022882	0,372483	2,865878	3,083622	-0,092088	-0,062451	0,022882	0,372483	2,865878	3,083622	-0,092088
11:07:42,92	0,565991	3,314952	-0,090974	0,211990	0,425970	-0,541019	-0,060604	0,019650	0,372791	1,213371	-1,769278	-0,103931	-0,546150	-2,761338	-0,697859	-13,411452	10,764771	12,325458	-0,060604	0,019650	0,372791	2,755873	2,988098	-0,103931	-0,060604	0,019650	0,372791	2,755873	2,988098	-0,103931
11:07:42,97	0,565991	3,314952	-0,090974	0,211990	0,425970	-0,541019	-0,067162	0,017159	0,370862	1,359727	-2,080747	-0,089403	-0,545115	-2,765230	-0,697504	-13,396170	10,763305	12,332714	-0,067162	0,017159	0,370862	2,706746	3,191482	-0,089403	-0,067162	0,017159	0,370862	2,706746	3,191482	-0,089403
11:07:43,02	0,565991	3,314952	-0,090974	0,211990	0,425970	-0,541019	-0,064309	0,014317	0,371217	1,513904	-1,918415	-0,082146	-0,545066	-2,763733	-0,696192	-13,365608	10,749747	12,343511	-0,064309	0,014317	0,371217	2,637793	3,129841	-0,082146	-0,064309	0,014317	0,371217	2,637793	3,129841	-0,082146
11:07:43,07	0,565991	3,314952	-0,090974	0,211990	0,425970	-0,541019	-0,065630	0,015023	0,372529	1,480750	-1,953850	-0,071349	-0,548026	-2,766820	-0,697193	-13,374588	10,722493	12,297956	-0,065630	0,015023	0,372529	2,660033	3,198088	-0,071349	-0,065630	0,015023	0,372529	2,660033	3,198088	-0,071349
11:07:43,12	0,565991	3,314952	-0,090974	0,211990	0,425970	-0,541019	-0,061477	0,016043	0,371528	1,399603	-1,732055	-0,116904	-0,548153	-2,761463	-0,698192	-13,426076	10,754662	12,325122	-0,061477	0,016043	0,371528	2,658977	3,093889	-0,116904	-0,061477	0,016043	0,371528	2,658977	3,093889	-0,116904
11:07:43,17	0,565991	3,314952	-0,090974	0,211990	0,425970	-0,541019	-0,066052	0,018832	0,370529	1,256705	-2,030643	-0,089738	-0,544100	-2,763476	-0,696208	-13,383503	10,777751	12,332694	-0,066052	0,018832	0,370529	2,734993	3,154459	-0,089738	-0,066052	0,018832	0,370529	2,734993	3,154459	-0,089738
11:07:43,22	0,565991	3,314952	-0,090974	0,211990	0,425970	-0,541019	-0,066335	0,014315	0,372512	1,532871	-2,020039	-0,082166	-0,544659	-2,761084	-0,699432	-13,386836	10,744659	12,370227	-0,066335	0,014315	0,372512	2,656575	3,187286	-0,082166	-0,066335	0,014315	0,372512	2,656575	3,187286	-0,082166
11:07:43,27	0,565991	3,314952	-0,090974	0,211990	0,425970	-0,541019	-0,068128	0,015996	0,369289	1,415132	-2,099586	-0,044633	-0,546518	-2,763817	-0,697807	-13,361468	10,775238	12,349042	-0,068128	0,015996	0,369289	2,670798	3,248446	-0,044633	-0,068128	0,015996	0,369289	2,670798	3,248446	-0,044633
11:07:43,32	0,565991	3,314952	-0,090974	0,211990	0,425970	-0,541019	-0,064831	0,016239	0,370913	1,441671	-1,921479	-0,065818	-0,546634	-2,766735	-0,700089	-13,407725	10,740214	12,341256	-0,064831	0,016239	0,370913	2,716399	3,167763	-0,065818	-0,064831	0,016239	0,370913	2,716399	3,167763	-0,065818
11:07:43,37	0,565991	3,314952	-0,090974	0,211990	0,425970	-0,541019	-0,062247	0,014881	0,368631	1,458828	-1,809629	-0,073604	-0,547041	-2,765719	-0,698170	-13,388938	10,782882	12,305004	-0,062247	0,014881	0,368631	2,626951	3,076724	-0,073604	-0,062247	0,014881	0,368631	2,626951	3,076724	-0,073604
11:07:43,42	0,565991	3,314952	-0,090974	0,211990	0,425970	-0,541019	-0,062923	0,015741	0,370551	1,460432	-1,849864	-0,109857	-0,547649	-2,761475	-0,700119	-13,421719	10,776760	12,343194	-0,062923	0,015741	0,370551	2,696097	3,089583	-0,109857	-0,062923	0,015741	0,370551	2,696097	3,089583	-0,109857
11:07:43,47	0,565991	3,314952	-0,090974	0,211990	0,425970	-0,541019	-0,066294	0,018389	0,368602	1,301039	-2,050497	-0,071667	-0,550168	-2,761361	-0,697865	-13,454063	10,774333	12,349734	-0,066294	0,018389	0,368602	2,744579	3,153593	-0,071667	-0,066294	0,018389	0,368602	2,744579	3,153593	-0,071667
11:07:43,52	0,565991	3,314952	-0,090974	0,211990	0,425970	-0,541019	-0,065134	0,020627	0,370855	1,166373	-2,016949	-0,065126	-0,548620	-2,762262	-0,698519	-13,420278	10,762283	12,313194	-0,065134	0,020627	0,370855	2,785621	3,096044	-0,065126	-0,065134	0,020627	0,370855	2,785621	3,096044	-0,065126
11:07:43,57	0,565991	3,314952	-0,090974	0,211990	0,425970	-0,541019	-0,065127	0,018836	0,370202	1,265966	-1,981330	-0,101666	-0,547189	-2,761697	-0,698828	-13,441644	10,785431	12,346975	-0,065127	0,018836	0,370202	2,744614	3,131157	-0,101666	-0,065127	0,018836	0,370202	2,744614	3,131157	-0,101666
11:07:43,62	0,565991	3,314952	-0,090974	0,211990	0,425970	-0,541019	-0,060050	0,014836	0,367714	1,457360	-1,686854	-0,100461	-0,544700	-2,765788	-0,700237	-13,395212	10,793898	12,311919	-0,060050	0,014836	0,367714	2,621994	3,027073	-0,100461	-0,060050	0,014836	0,367714	2,621994	3,027073	-0,100461
11:07:43,67	0,565991	3,314952	-0,090974	0,211990	0,425970	-0,541019	-0,060050	0,014836	0,367714	1,457360	-1,686854	-0,100461	-0,554215	-2,762279	-0,701818	-13,412813	10,764606	12,325535	-0,060050	0,014836	0,367714	2,621994	3,027073	-0,100461	-0,060050	0,014836	0,367714	2,621994	3,027073	-0,100461
11:07:43,72	0,565991	3,314952	-0,090974	0,211990	0,425970	-0,541019	-0,062315	0,023674	0,366903	1,020163	-1,829797	-0,089325	-0,552414	-2,766169	-0,696353	-13,413283	10,753814	12,331293	-0,062315	0,023674	0,366903	2,878550	3,061939	-0,089325	-0,062315	0,023674	0,366903	2,878550	3,061939	-0,089325
11:07:43,77	0,565991	3,314952	-0,090974	0,211990	0,425970	-0,541019	-0,059847	0,020169	0,372368	1,192844	-1,696444	-0,083568	-0,545897	-2,765892	-0,698690	-13,406885	10,792746	12,310838	-0,059847	0,020169	0,372368	2,776086	3,001511	-0,083568	-0,059847	0,020169	0,372368	2,776086	3,001511	-0,083568
11:07:43,82	0,565991	3,314952	-0,090974	0,211990	0,425970	-0,541019	-0,063345	0,014663	0,370031	1,516045	-1,892300	-0,104022	-0,546496	-2,766581	-0,700996	-13,387178	10,737010	12,329428	-0,063345	0,014663	0,370031	2,667106	3,080301	-0,104022	-0,063345	0,014663	0,370031	2,667106	3,080301	-0,104022
11:07:43,87	0,565991	3,314952	-0,090974	0,211990	0,425970	-0,541019	-0,062448	0,014838	0,367724	1,468563	-1,800734	-0,085432	-0,554224	-2,766461	-0,697549	-13,437256	10,761696	12,307938	-0,062448	0,014838	0,367724	2,633310	3,101472	-0,085432	-0,062448	0,014838	0,367724	2,633310	3,101472	-0,085432
11:07:43,92	0,565991	3,314952	-0,090974	0,211990	0,425970	-0,541019	-0,058689	0,021590	0,371172	1,113765	-1,660955	-0,106923	-0,548297	-2,767268	-0,700231	-13,395629	10,702818	12,317851	-0,058689	0,021590	0,371172	2,808595	2,946135	-0,106923	-0,058689	0,021590	0,371172	2,808595	2,946135	-0,106923
11:07:43,97	0,565991	3,314952	-0,090974	0,211990	0,425970	-0,541019	-0,065109	0,020691	0,371560	1,127559	-2,021053	-0,062196	-0,554672	-2,760962	-0,698307	-13,349769	10,747761	12,312637	-0,065109	0,020691	0,371560	2,751767	3,090000	-0,062196	-0,065109	0,020691	0,371560	2,751767	3,090000	-0,062196
11:07:44,02	0,565991	3,314952	-0,090974	0,211990	0,425970	-0,541019	-0,065109	0,020691	0,371560	1,127559	-2,021053	-0,062196	-0,548945	-2,761751	-0,699094	-13,433223	10,773330	12,335046	-0,065109	0,020691	0,371560	2,751767	3,090000	-0,062196	-0,065109	0,020691	0,371560	2,751767	3,090000	-0,062196
11:07:44,07	0,565991	3,314952	-0,090974	0,211990	0,425970	-0,541019	-0,065407	0,019373	0,369626	1,241151	-2,012616	-0,079814	-0,546159	-2,758947	-0,700473	-13,410136	10,775346	12,307539	-0,065407	0,019373	0,369626	2,761932	3,121839	-0,079814	-0,065407	0,019373	0,369626	2,761932	3,121839	-0,079814
11:07:44,12	0,565991	3,314952	-0,090974	0,211990	0,425970	-0,541019	-0,069229	0,018363	0,368247	1,306969	-2,192358	-0,107321	-0,548563	-2,760551	-0,698190	-13,393624	10,772994	12,313327	-0,069229	0,018363	0,368247	2,748452	3,242100	-0,107321	-0,069229	0,018363	0,368247	2,748452	3,242100	-0,107321
11:07:44,17	0,565991	3,314952	-0,090974	0,211990	0,425970	-0,541019	-0,066638	0,019643	0,370530	1,246630	-2,042146	-0,101534	-0,551485	-2,765758	-0,696223	-13,398283	10,770352	12,322928	-0,066638	0,019643	0,370530	2,788591	3,188911	-0,101534	-0,066638	0,019643	0,370530	2,788591	3,188911	-0,101534
11:07:44,22	0,565991	3,314952	-0,090974	0,211990	0,425970	-0,541019	-0,060666	0,019570	0,372498	1,245812	-1,734350	-0,091932	-0,550037	-2,764493	-0,698506	-13,392420	10,736554	12,303424	-0,060666	0,019570	0,372498	2,782036	3,027957	-0,091932	-0,060666	0,019570	0,372498	2,782036	3,027957	-0,091932
11:07:44,27	0,565991	3,314952	-0,090974	0,211990	0,425970	-0,541019	-0,062486	0,018948	0,370215	1,251809	-1,806996	-0,111436	-0,548123	-2,765484	-0,698164	-13,415998	10,738680	12,331974	-0,062486	0,018948	0,370215	2,739218	3,098154	-0,111436	-0,062486	0,018948	0,370215	2,739218	3,098154	-0,111436
11:07:44,32	0,565991	3,314952	-0,090974	0,211990	0,425970	-0,541019	-0,062585	0,016795	0,370557	1,353833	-1,833632	-0,082886	-0,549535	-2,764912	-0,700095	-13,394808	10,777639	12,342095	-0,062585	0,016795	0,370557	2,672209	3,079298	-0,082886	-0,062585	0,016795	0,370557	2,672209	3,079298	-0,082886
11:07:44,37	0,565991	3,314952	-0,090974	0,211990	0,425970	-0,541019	-0,062375	0,018303	0,368626	1,319710	-1,823816	-0,072765	-0,551490	-2,761785	-0,699487	-13,384980	10,767302	12,305080	-0,062375	0,018303	0,368626	2,756527	3,072593	-0,072765	-0,062375	0,018303	0,368626	2,756527	3,072593	-0,072765
11:07:44,42	0,565991	3,314952	-0,090974	0,211990	0,425970	-0,541019	-0,064105	0,021561	0,369234	1,146292	-1,900093	-0,109780	-0,551071	-2,763099	-0,696562	-13,428817	10,781539	12,336385	-0,064105	0,021561	0,369234	2,838807	3,132116	-0,109780	-0,064105	0,021561	0,369234	2,838807	3,132116	-0,109780
11:07:44,47	0,565991	3,314952	-0,090974	0,211990	0,425970	-0,541019	-0,064715	0,019214	0,368901	1,243014	-1,980822	-0,096508	-0,549153	-2,762430	-0,699820	-13,440053	10,769881	12,318353	-0,064715	0,019214	0,368901	2,751317	3,099309	-0,096508	-0,064715	0,019214	0,368901	2,751317	3,099309	-0,096508
11:07:44,52	0,565991	3,314952	-0,090974	0,211990	0,425970	-0,541019	-0,064715	0,019214	0,368901	1,243014	-1,980822	-0,096508	-0,555941	-2,766781	-0,696234	-13,416922	10,765905	12,322062	-0,064715	0,019214	0,368901	2,751317	3,099309	-0,096508	-0,064715	0,019214	0,368901	2,751317	3,099309	-0,096508
11:07:44,57	0,565991	3,314952	-0,090974	0,211990	0,425970	-0,541019	-0,064138	0,015666	0,371187	1,426308	-1,910072	-0,110911	-0,544251	-2,759750	-0,699184	-13,427726	10,736889	12,301876	-0,064138	0,015666	0,371187	2,656105	3,124791	-0,110911	-0,064138	0,015666	0,371187	2,656105	3,124791	-0,110911
11:07:44,62	0,565991	3,314952	-0,090974	0,211990	0,425970	-0,541019	-0,069487	0,016308	0,369537	1,371696	-2,201809	-0,112984	-0,547089	-2,762154	-0,699866	-13,389650	10,758862	12,310639	-0,069487	0,016308	0,369537	2,651912	3,252946	-0,112984	-0,069487	0,016308	0,369537	2,651912	3,252946	-0,112984
11:07:44,67	0,565991	3,314952	-0,090974	0,211990	0,425970	-0,541019	-0,065986	0,017565	0,368855	1,344427	-1,997732	-0,104221	-0,545510	-2,766423	-0,699453	-13,363957	10,789777	12,299852	-0,065986	0,017565	0,368855	2,723275	3,182140	-0,104221	-0,065986	0,017565	0,368855	2,723275	3,182140	-0,104221
11:07:44,72	0,565991	3,314952	-0,090974	0,211990	0,425970	-0,541019	-0,063078	0,014062	0,369268	1,566185	-1,839754	-0,115008	-0,545916	-2,765986	-0,700220	-13,401686	10,770054	12,340042	-0,063078	0,014062	0,369268	2,670074	3,111887	-0,115008	-0,063078	0,014062	0,369268	2,670074	3,111887	-0,115008
11:07:44,77	0,565991	3,314952	-0,090974	0,211990	0,425970	-0,541019	-0,063254	0,014633	0,368501	1,500577	-1,871692	-0,074818	-0,545794	-2,757733	-0,699460	-13,341556	10,814966	12,327111	-0,063254	0,014633	0,368501	2,649245	3,093724	-0,074818	-0,063254	0,014633	0,368501	2,649245	3,093724	-0,074818
11:07:44,82	0,565991	3,314952	-0,090974	0,211990	0,425970	-0,541019	-0,070462	0,018653	0,369261	1,360459	-2,216924	-0,087750	-0,547095	-2,767534	-0,699446	-13,402849	10,752725	12,328904	-0,070462	0,018653	0,369261	2,824754	3,314371	-0,087750	-0,070462	0,018653	0,369261	2,824754	3,314371	-0,087750
11:07:44,87	0,565991	3,314952	-0,090974	0,211990	0,425970	-0,541019	-0,061324	0,014880	0,369275	1,472131	-1,763702	-0,085956	-0,548412	-2,767119	-0,702197	-13,446095	10,706024	12,319671	-0,061324	0,014880	0,369275	2,640209	3,050250	-0,085956	-0,061324	0,014880	0,369275	2,640209	3,050250	-0,085956
11:07:44,92	0,565991	3,314952	-0,090974	0,211990	0,425970	-0,541019	-0,061025	0,016228	0,366524	1,339962	-1,762238	-0,095190	-0,550111	-2,764619	-0,701002	-13,417909	10,743081	12,358679	-0,061025	0,016228	0,366524	2,613867	3,028215	-0,095190	-0,061025	0,016228	0,366524	2,613867	3,028215	-0,095190
11:07:44,97	0,565991	3,314952	-0,090974	0,211990	0,425970	-0,541019	-0,062341	0,018949	0,367719	1,244660	-1,824775	-0,056181	-0,551232	-2,763766	-0,699867	-13,493064	10,746298	12,285312	-0,062341	0,018949	0,367719	2,732155	3,068964	-0,056181	-0,062341	0,018949	0,367719	2,732155	3,068964	-0,056181
11:07:45,02	0,565991	3,314952	-0,090974	0,211990	0,425970	-0,541019	-0,066581	0,017897	0,366321	1,341157	-2,030137	-0,113126	-0,551140	-2,763755	-0,699152	-13,445967	10,751799	12,345151	-0,066581	0,017897	0,366321	2,746089	3,196490	-0,113126	-0,066581	0,017897	0,366321	2,746089	3,196490	-0,113126
